# Supplementary material for: Taming Heavier Group 14 Imine Analogues: Accessing Tin Nitrogen [Sn=N] Double Bonds and their Cycloaddition/Metathesis Chemistry
Source: Angew Chem Int Ed Engl. 2022 Oct 25;61(48):e202211616. doi: 10.1002/anie.202211616 (PMC9828258; doi:10.1002/anie.202211616)
Supplement: Supplementary file 2 — Supporting Information [file ANIE-61-0-s022.xyz]

77
(MesTer)SnHMDS
 Sn                -0.03583600   -0.03059900   -1.21163100
 Si                -2.28788700    2.31143200   -0.68885100
 Si                 0.26383900    2.35764800    1.03675900
 N                 -0.83184500    1.57349100   -0.07406100
 C                  3.06092800   -0.95696200    0.27562700
 C                 -2.90199300   -0.95721500    1.23763200
 C                  0.58092000   -1.22778800    0.57806900
 C                  4.98047600    0.49766600    0.03664900
 H                  5.65405500    1.24474200    0.46504700
 C                  3.25531000   -1.40615500   -1.04453200
 C                  4.28345700   -0.84611500   -1.81320500
 H                  4.42109900   -1.19382300   -2.84048400
 C                 -4.16572900   -0.97488200    0.64855000
 H                 -4.96411300   -0.37422300    1.09210300
 C                  1.88575900   -1.43989500    1.05937500
 C                  5.14533600    0.11752700   -1.29850200
 C                  3.96166700   -0.02177800    0.83107300
 C                 -1.87214800   -1.73908100    0.67447500
 C                 -2.13819000   -2.53773100   -0.45820700
 C                 -0.50246900   -1.78532000    1.27955300
 C                 -4.43873700   -1.72822600   -0.49643000
 C                 -3.41479000   -2.50634800   -1.03186300
 H                 -3.61369500   -3.12262600   -1.91196400
 C                 -3.05469000    1.15553200   -1.96928700
 H                 -2.51228700    1.19019200   -2.92675600
 H                 -4.09404000    1.46469800   -2.16407200
 H                 -3.08327700    0.11065000   -1.62273300
 C                  2.08107600   -2.12946800    2.26239100
 H                  3.09714900   -2.29661200    2.62447400
 C                  2.43763000   -2.52122300   -1.65099900
 H                  1.91238900   -3.10440100   -0.88585100
 H                  3.09503700   -3.19537200   -2.21686100
 H                  1.68725000   -2.13986900   -2.36304900
 C                 -1.09155400   -3.46290700   -1.03004500
 H                 -0.37596700   -2.93205100   -1.67723500
 H                 -1.56469800   -4.24324600   -1.63907500
 H                 -0.50434800   -3.93695200   -0.23187200
 C                 -2.62936100   -0.07496100    2.42035200
 H                 -2.01880400    0.77207300    2.07888700
 H                 -2.05903500   -0.59186200    3.20222300
 H                 -3.56102300    0.31412000    2.85017400
 C                 -0.29583200   -2.46846000    2.48256500
 H                 -1.15016700   -2.89679700    3.01204500
 C                  3.80594400    0.47213400    2.24478400
 H                  2.75045000    0.64046400    2.48812100
 H                  4.35686500    1.41119500    2.38768400
 H                  4.19208800   -0.25616500    2.97314800
 C                  6.22466700    0.73965600   -2.14232800
 H                  5.99206100    1.79416100   -2.35390700
 H                  6.33161100    0.21794500   -3.10195500
 H                  7.19419100    0.71502000   -1.62511900
 C                  0.99532700   -2.62209700    2.98244700
 H                  1.15918700   -3.15715400    3.91877900
 C                  1.94111600    2.41060700    0.17100400
 H                  2.25158700    1.43907900   -0.24821400
 H                  2.76322200    2.74160600    0.82313600
 H                  1.86132900    3.11985600   -0.66827000
 C                 -5.78583300   -1.65217700   -1.15928400
 H                 -6.58907500   -1.53596300   -0.41954100
 H                 -5.98893000   -2.54804700   -1.76021400
 H                 -5.82482800   -0.78097100   -1.83230800
 C                 -3.56397000    2.62877500    0.66090100
 H                 -4.07554200    1.69788600    0.93686800
 H                 -4.32068600    3.33969400    0.29477200
 H                 -3.11168400    3.05099100    1.57000800
 C                 -1.95923400    3.94606600   -1.57199800
 H                 -1.80064100    4.77503500   -0.86878200
 H                 -2.81516100    4.20810300   -2.21326700
 H                 -1.06695100    3.86106900   -2.21174600
 C                  0.37683400    1.53581500    2.73035600
 H                 -0.53363200    1.74771800    3.30997800
 H                  1.22377400    1.96879900    3.28515300
 H                  0.50584200    0.44432500    2.68157700
 C                 -0.20437600    4.15383500    1.36940300
 H                 -0.05347800    4.77772200    0.47759600
 H                  0.44529900    4.54327500    2.16866100
 H                 -1.24629800    4.27120400    1.70096800

90
(MesTer)Sn{Si(SiMe3)3}
 Sn                -0.02063500   -0.67209500   -1.16888200
 Si                 0.23484400    1.63642000    0.12139600
 Si                -1.78940600    2.71765300   -0.35797600
 Si                 0.97606300    2.40493800    2.19499900
 Si                 1.71429100    2.59522100   -1.42931600
 C                 -3.37369000   -2.16536900   -0.86414600
 C                 -1.52730900   -2.68494300    0.76120300
 C                  0.87313000   -2.97398700    0.76483600
 C                 -0.25816900   -2.25130300    0.36277200
 C                  2.20441200   -2.44201100    0.34828000
 C                 -2.71499700   -1.88266800    0.34489300
 C                 -1.66245000   -3.82953100    1.55366900
 H                 -2.65876200   -4.15384500    1.86354800
 C                 -4.29475400   -0.11588700    0.79805800
 H                 -4.65960000    0.68191400    1.44854900
 C                  0.73764800   -4.11749800    1.55553300
 H                  1.62919400   -4.66720800    1.86665700
 C                 -4.96755800   -0.38070700   -0.39851500
 C                 -4.48876900   -1.39971800   -1.22148700
 H                 -4.99572000   -1.60943800   -2.16633000
 C                  2.76246500   -2.79908700   -0.89245800
 C                  2.86634400   -1.53206100    1.19487100
 C                 -2.66022200    1.73736600   -1.71846200
 H                 -2.05439700    1.75005000   -2.63824200
 H                 -3.65234000    2.15332100   -1.95558100
 H                 -2.80537800    0.68745100   -1.41739300
 C                 -3.16058900   -0.83456300    1.17398900
 C                  3.98579000   -2.23446400   -1.26804800
 H                  4.42079600   -2.50656000   -2.23293700
 C                  4.09671600   -1.01085400    0.79533300
 H                  4.62588100   -0.32188400    1.45890700
 C                  4.66808300   -1.34583800   -0.43592900
 C                 -0.53179800   -4.54587700    1.94554100
 H                 -0.63996500   -5.44023400    2.56070100
 C                 -2.89198700   -3.29261000   -1.73963300
 H                 -1.83419200   -3.16047800   -2.01461400
 H                 -3.48435500   -3.35787000   -2.66057200
 H                 -2.95794200   -4.25259200   -1.20724100
 C                  2.22236800   -1.14600700    2.49793300
 H                  1.26054100   -0.64809300    2.29500200
 H                  2.85645800   -0.46939300    3.08346300
 H                  1.99146600   -2.03329800    3.10360200
 C                 -1.52265300    4.49166900   -0.95643000
 H                 -1.01132800    5.08015200   -0.17974500
 H                 -2.49425500    4.96876100   -1.16105000
 H                 -0.91923800    4.53848900   -1.87364000
 C                  2.86002100    2.24743300    2.24133900
 H                  3.18728200    1.28698200    1.82448800
 H                  3.25400700    2.34554100    3.26470200
 H                  3.30483600    3.04372300    1.62522200
 C                 -2.39724800   -0.50284400    2.42789500
 H                 -2.17058300   -1.40456200    3.01246600
 H                 -2.95189500    0.20061900    3.06213100
 H                 -1.42824600   -0.04585200    2.16384500
 C                  2.19393800    4.38150700   -1.04062300
 H                  1.30899200    5.03081500   -0.98073700
 H                  2.85168600    4.76846000   -1.83469800
 H                  2.73717100    4.45261900   -0.08706500
 C                  2.06444900   -3.80181600   -1.77392100
 H                  1.98870700   -4.77409800   -1.26550800
 H                  2.60337300   -3.93851600   -2.71951100
 H                  1.03417600   -3.48895200   -2.00271000
 C                  0.16263700    1.63288300    3.71391300
 H                 -0.91807600    1.83996200    3.69431500
 H                  0.57995900    2.09924500    4.62031300
 H                  0.30166100    0.54675600    3.79122000
 C                  0.56292200    4.25064600    2.26656500
 H                  0.94384100    4.77729800    1.38041800
 H                  1.01851100    4.70532200    3.16064200
 H                 -0.52341700    4.41211400    2.32092000
 C                  0.94346900    2.54314900   -3.15693900
 H                  0.72188100    1.50718500   -3.45569800
 H                  1.64289400    2.96717200   -3.89443100
 H                  0.00661300    3.11640700   -3.20844700
 C                  3.29231900    1.55695100   -1.48052800
 H                  3.78939700    1.55124100   -0.49887500
 H                  3.99838500    1.95062100   -2.22910800
 H                  3.06966900    0.50772600   -1.73838000
 C                 -2.86045200    2.85611900    1.19448500
 H                 -2.78938700    1.95837800    1.81888300
 H                 -3.91746000    3.01529300    0.92857800
 H                 -2.52893000    3.71606900    1.79500000
 C                 -6.15746300    0.45203500   -0.79046400
 H                 -6.95990500    0.36984400   -0.04297300
 H                 -6.56010000    0.14291200   -1.76333600
 H                 -5.87899300    1.51470700   -0.85659900
 C                  5.96060600   -0.71648000   -0.87636700
 H                  6.51868600   -1.37819900   -1.55172100
 H                  6.59918800   -0.47400800   -0.01664000
 H                  5.75665100    0.22164600   -1.41605600

111
(MesTer){Si(SiMe3)3}Sn=N(Mes)
 Si                 0.41553600   -0.68540100    1.79943200
 Si                 2.69327700   -0.52250200    2.32552500
 Si                -0.79845000   -0.14936700    3.73221400
 Si                -0.04039200   -2.94437200    1.32839300
 C                  1.82273600    3.10623500   -1.92561600
 C                 -0.42718100    3.46285600   -0.88227500
 C                 -2.59373900    2.35347700   -0.90358600
 C                 -1.20433000    2.30786800   -0.73746800
 C                 -3.36545600    1.08210300   -0.77702100
 C                  1.05582400    3.33261500   -0.76555800
 C                 -1.05281100    4.68081200   -1.16398000
 H                 -0.44675900    5.58181400   -1.27833600
 C                  3.04176800    3.13531500    0.59432700
 H                  3.51954800    3.13829700    1.57640400
 C                 -3.20791100    3.57687000   -1.18711100
 H                 -4.29135300    3.61412900   -1.31833300
 C                  3.82367600    2.92340300   -0.54149400
 C                  3.19881800    2.92195100   -1.79048000
 H                  3.79551100    2.72741000   -2.68534500
 C                 -3.54084200    0.24978400   -1.89873300
 C                 -3.84842000    0.69661200    0.48535100
 C                  3.78389700   -0.48975400    0.80007700
 H                  3.50940800   -1.29777800    0.10304800
 H                  4.83933000   -0.61707800    1.08823200
 H                  3.68312100    0.46818500    0.27348700
 C                  1.66103400    3.33671700    0.50322800
 C                 -4.18991700   -0.97443100   -1.72177000
 H                 -4.31460700   -1.63290200   -2.58536900
 C                 -4.49521200   -0.53483100    0.61685500
 H                 -4.87536000   -0.83740400    1.59562600
 C                 -4.65707000   -1.39044300   -0.47403400
 C                 -2.43882800    4.73412200   -1.30966200
 H                 -2.92391000    5.68572000   -1.53159800
 C                  1.15206400    2.95802500   -3.26316500
 H                  0.60976100    1.99554300   -3.28811400
 H                  1.89143000    2.95730100   -4.07430400
 H                  0.42147000    3.75770800   -3.44420000
 C                 -3.63097600    1.60282900    1.66721800
 H                 -2.55267400    1.70716500    1.86898700
 H                 -4.11677200    1.21522600    2.57097400
 H                 -4.00560000    2.61570200    1.46482400
 C                  3.12404800   -2.05314700    3.34497100
 H                  2.47677800   -2.14934100    4.22775000
 H                  4.16692200   -1.97787700    3.69136900
 H                  3.03190200   -2.97032500    2.74632100
 C                 -2.50811800   -0.92786000    3.57798200
 H                 -2.92083300   -0.77700500    2.57347600
 H                 -3.21163800   -0.51698400    4.31840400
 H                 -2.43024400   -2.01265300    3.74385300
 C                  0.82059700    3.49612900    1.74190200
 H                  0.02118000    4.23528000    1.59943400
 H                  1.43067700    3.79333000    2.60491600
 H                  0.32848700    2.54163100    1.99510400
 C                 -0.11365000   -3.93461100    2.93632800
 H                  0.83230100   -3.86012700    3.49215400
 H                 -0.28077400   -4.99592000    2.69395900
 H                 -0.93110200   -3.60578800    3.59317400
 C                 -2.98101700    0.63597900   -3.23911700
 H                 -3.42324300    0.02402800   -4.03588500
 H                 -1.88863200    0.46806900   -3.24084000
 H                 -3.16093200    1.69702700   -3.45905400
 C                 -0.87403200    1.67516600    4.20310600
 H                  0.14555300    2.06296300    4.34732900
 H                 -1.40939700    1.76287600    5.16170900
 H                 -1.38229100    2.31380700    3.47004800
 C                  0.09742300   -1.00946900    5.15769200
 H                  0.22814500   -2.08330600    4.96557500
 H                 -0.50179600   -0.89727400    6.07524000
 H                  1.08644200   -0.56742100    5.34500400
 C                  1.34716500   -3.63672900    0.27247300
 H                  1.57365600   -2.98140400   -0.57842400
 H                  1.07072200   -4.62109900   -0.13590800
 H                  2.26300100   -3.75554400    0.87045600
 C                 -1.72337200   -3.03290200    0.48759700
 H                 -2.51818200   -2.76263700    1.20029100
 H                 -1.91982700   -4.04811300    0.10819600
 H                 -1.79394600   -2.34016600   -0.36372600
 C                  2.96480800    0.99599900    3.41415100
 H                  2.44758000    1.87103300    3.00290300
 H                  4.03672900    1.23299000    3.50166300
 H                  2.57182700    0.81518000    4.42567300
 C                  5.29979800    2.65345000   -0.43085600
 H                  5.60862000    2.55835200    0.61864000
 H                  5.88733000    3.46117300   -0.89147600
 H                  5.55880100    1.71819000   -0.94956800
 C                 -5.27822700   -2.75073700   -0.31452300
 H                 -6.08682000   -2.90772900   -1.04224000
 H                 -5.68643400   -2.88953300    0.69498300
 H                 -4.52132900   -3.53163900   -0.48601100
 Sn                -0.19876500    0.42627400   -0.45536400
 N                  0.09171900   -0.28470000   -2.23381000
 C                  0.75948000   -1.46108100   -2.51457500
 C                  0.05064700   -2.65203700   -2.82842700
 C                  2.17926100   -1.49378200   -2.58932400
 C                  0.75208800   -3.83295400   -3.06716800
 C                  2.83933800   -2.69689500   -2.83657000
 C                  2.14739100   -3.89237700   -3.04527000
 H                  0.18329800   -4.74413400   -3.27728200
 H                  3.93316300   -2.69861500   -2.86520100
 C                  2.87521000   -5.19953100   -3.20657400
 H                  3.00793600   -5.69922000   -2.23274200
 H                  2.32016100   -5.88962700   -3.85724800
 H                  3.87475000   -5.05054400   -3.63802700
 C                 -1.44309600   -2.60357900   -2.97111300
 H                 -1.88302600   -1.88332500   -2.27419700
 H                 -1.71685800   -2.25358000   -3.98067100
 H                 -1.90110100   -3.59050700   -2.81383900
 C                  2.93001400   -0.20423000   -2.45281500
 H                  2.64728000    0.48359600   -3.26590000
 H                  2.67412100    0.32488600   -1.52611100
 H                  4.01781600   -0.36142700   -2.47213100

111
(MesTer)Sn[N(Mes){Si(SiMe3)3}]
 Sn                 0.82187800    0.00067900   -1.22453000
 Si                -1.89452300    1.39427000   -0.11072800
 Si                -3.12538000    1.95026700    1.80357800
 Si                -3.32535900    0.94041500   -1.92035600
 Si                -0.75025200    3.37063200   -0.71440000
 N                 -0.70687600    0.10330000    0.19073000
 C                  4.67117400   -1.78650300    0.24549900
 H                  5.65396700   -1.39188500    0.51301900
 C                 -0.85212400   -0.66779700    1.36431600
 C                  3.84751800    0.57541500    0.10771200
 C                  0.82380300   -3.29245800   -0.87584900
 C                 -0.93846700   -3.58443100   -2.50651300
 H                 -1.31225400   -3.44377900   -3.52477500
 C                  3.88340200    1.39618400   -1.03405700
 C                  2.34427400   -1.38029400   -0.34986700
 C                  3.21799100   -3.65030600   -0.22502400
 H                  3.05420600   -4.72501100   -0.33228000
 C                  0.35166500   -3.13769500   -2.19319100
 C                  3.99560900    2.78413000   -0.87094200
 H                  4.00160500    3.41987300   -1.76062000
 C                  0.02690100   -3.93984300    0.09076600
 C                  2.16093800   -2.76730400   -0.47063000
 C                 -2.80212300   -1.83598100    0.31450000
 H                 -3.52418300   -1.00620900    0.33640600
 H                 -3.36537000   -2.77470900    0.39346700
 H                 -2.28841600   -1.80100400   -0.65650400
 C                 -1.83609700   -1.67129500    1.44507700
 C                  4.47048100   -3.16068700    0.13559300
 H                  5.29601400   -3.85022900    0.31756600
 C                  4.09819300    3.36818200    0.38682500
 C                  3.62082000   -0.89808900   -0.00477800
 C                  3.99920900    1.14747700    1.39067300
 C                 -1.23227500   -4.40789500   -0.27594200
 H                 -1.85326100   -4.89434600    0.48125600
 C                 -0.07350000   -0.36929300    2.49964800
 C                  1.21251400   -2.59317200   -3.31109400
 H                  0.67106300   -1.83421800   -3.89563400
 H                  1.47916700   -3.40862400   -4.00002900
 H                  2.15080800   -2.15639300   -2.94664100
 C                  4.11126000    2.52988400    1.50784500
 H                  4.19708200    2.97218600    2.50399300
 C                 -1.74391600   -4.21643000   -1.56268800
 C                  0.52443800   -4.08991900    1.50246800
 H                  1.44189600   -4.69298200    1.54411800
 H                 -0.23738700   -4.55965500    2.13619600
 H                  0.76310600   -3.10117900    1.92502900
 C                  3.89408200    0.83299400   -2.43531700
 H                  4.89061900    0.97653100   -2.87947300
 H                  3.16632800    1.34967000   -3.07728700
 H                  3.67761800   -0.24213000   -2.45470700
 C                 -1.96472700   -2.41244900    2.61871500
 H                 -2.72902200   -3.19392000    2.66691800
 C                  4.04436600    0.27248000    2.61697800
 H                  3.28214900   -0.51839100    2.57757100
 H                  3.89238800    0.86921100    3.52571900
 H                  5.01978000   -0.23016900    2.69921800
 C                 -3.85892600    2.60328400   -2.65189200
 H                 -4.44227000    3.17126000   -1.91051600
 H                 -4.49753200    2.44546600   -3.53467500
 H                 -3.00260000    3.22180000   -2.95648900
 C                  4.17788900    4.86032000    0.55756300
 H                  3.38116200    5.21410900    1.22840100
 H                  4.07133100    5.37801100   -0.40460500
 H                  5.13960000    5.15636800    1.00200400
 C                 -4.92250600   -0.00691400   -1.53617000
 H                 -4.74738000   -1.09161200   -1.51738900
 H                 -5.66684200    0.20486700   -2.31917100
 H                 -5.35726300    0.28293500   -0.56754500
 C                 -4.56147400    2.99797300    1.15091400
 H                 -4.20881400    3.85264800    0.55676100
 H                 -5.16555400    3.38639900    1.98542000
 H                 -5.22037400    2.39045100    0.51112900
 C                 -2.36471400   -0.06022000   -3.20854000
 H                 -1.48112000    0.48681000   -3.57063800
 H                 -3.00548500   -0.29864700   -4.07187700
 H                 -2.01671800   -1.01180000   -2.77170500
 C                 -3.15571400   -4.60601100   -1.90313000
 H                 -3.80365300   -3.71385900   -1.90037700
 H                 -3.56298700   -5.31742800   -1.17281000
 H                 -3.21972200   -5.05582500   -2.90329400
 C                 -1.87136100    4.87216700   -0.45612000
 H                 -2.77601500    4.81122600   -1.07835700
 H                 -1.32829000    5.78883300   -0.73378200
 H                 -2.18341100    4.96585400    0.59437900
 C                 -0.23333400   -1.12757000    3.66131400
 H                  0.37812300   -0.88959700    4.53596900
 C                 -3.83606200    0.51865000    2.80117000
 H                 -4.40096900   -0.19592500    2.18547100
 H                 -4.51768000    0.92751600    3.56398300
 H                 -3.03034100   -0.02994400    3.31051700
 C                  0.84851200    0.80941000    2.44140500
 H                  0.28658400    1.71690000    2.17835400
 H                  1.60550700    0.68429100    1.65561400
 H                  1.36377100    0.97246800    3.39650000
 C                 -1.15976500   -2.17166100    3.73362100
 C                 -0.14134000    3.39518400   -2.51256200
 H                  0.84474700    2.91230700   -2.57944100
 H                 -0.03642200    4.43805000   -2.85143000
 H                 -0.81409000    2.87295400   -3.20773400
 C                 -2.07990900    2.97090300    3.00349500
 H                 -1.37048800    2.31215500    3.52647400
 H                 -2.72586000    3.44191300    3.76063000
 H                 -1.50859900    3.76289300    2.49783300
 C                  0.79617500    3.59268700    0.34935300
 H                  0.56028800    3.80757700    1.40192900
 H                  1.38949700    4.42995600   -0.05128700
 H                  1.44243000    2.70078900    0.32733600
 C                 -1.26649700   -3.03248400    4.96258800
 H                 -2.29488000   -3.38812200    5.11299100
 H                 -0.95378500   -2.48613300    5.86253600
 H                 -0.61867200   -3.91953700    4.87203100

98
(MesTer)(HMDS)Sn=N(Mes)
 Si                 1.92504700    0.20944000    2.22270000
 Si                -1.13861600    0.55432500    2.68437700
 N                  0.24971700    0.18899900    1.67161300
 N                  0.75711900    0.96829700   -1.72589300
 C                 -1.60837300   -1.51598800   -0.67687000
 C                 -1.07314700   -2.81038600   -0.64802500
 C                 -2.97835000   -1.30103900   -0.89763600
 C                  0.40680800   -2.99182400   -0.52656900
 C                 -3.49749700    0.09147300   -0.97856800
 C                 -2.97711100    0.96136500   -1.96182000
 C                  1.83854000    1.78724200   -1.43697400
 C                  0.98874400   -3.32602700    0.71165000
 C                 -3.31851600    2.31651400   -1.90645500
 H                 -2.88464700    2.99513400   -2.64548000
 C                  1.21227700   -2.82480200   -1.67416400
 C                 -4.45282400    0.55981000   -0.05409200
 C                 -2.12496900    0.47869500   -3.11201400
 H                 -1.07704800    0.80724600   -3.00886100
 H                 -2.51421300    0.90516400   -4.04685000
 H                 -2.14076500   -0.61435200   -3.20379700
 C                 -1.92843600   -3.90767000   -0.79442200
 H                 -1.51146900   -4.91635500   -0.77240500
 C                 -4.21126800    2.81329200   -0.95755800
 C                  3.07564900    1.48896100   -2.06851500
 C                  1.78184500    2.90733400   -0.57060300
 C                  2.37308200   -3.49713300    0.78195500
 H                  2.82802800   -3.75731000    1.74073700
 C                 -4.80279600    1.90963500   -0.07307500
 H                 -5.52195300    2.27804800    0.66331500
 C                 -3.81310300   -2.41264800   -1.04624600
 H                 -4.87786600   -2.25663000   -1.22670600
 C                  2.94805600    3.62728700   -0.29660000
 H                  2.88924800    4.47514800    0.39281700
 C                  0.62105000   -2.39489500   -2.99104600
 H                 -0.36027600   -2.85473500   -3.16892400
 H                  1.29448100   -2.65374600   -3.81786100
 H                  0.49408600   -1.29733400   -3.00450400
 C                  0.48220600    3.31127000    0.06763400
 H                 -0.35398100    3.22766200   -0.64461400
 H                  0.53259400    4.34393600    0.43823300
 H                  0.24042200    2.66988300    0.92935200
 C                  3.09998000   -0.15853200    0.80039200
 H                  2.64196000   -0.68209300   -0.05522500
 H                  3.90723800   -0.80886000    1.17214700
 H                  3.54720800    0.77331300    0.42553300
 C                  2.59029800   -3.01494300   -1.55675800
 H                  3.21686200   -2.89052300   -2.44307500
 C                  0.13976200   -3.43529700    1.94673600
 H                 -0.12919200   -2.42325400    2.28410600
 H                  0.68327400   -3.93285500    2.75985400
 H                 -0.79631400   -3.97653500    1.75650200
 C                  4.17707900    3.30664900   -0.87171300
 C                  4.20867300    2.23943400   -1.77706800
 H                  5.15604900    1.96966600   -2.25342400
 C                 -2.15327200    1.90773700    1.85121800
 H                 -1.69956200    2.88821600    2.06021500
 H                 -3.18555800    1.91898800    2.23024600
 H                 -2.22216000    1.81252700    0.75420000
 C                 -3.29360700   -3.70511300   -0.98227900
 H                 -3.95832800   -4.56176800   -1.10092900
 C                  3.18873100   -3.34076500   -0.33883800
 C                  3.13239200    0.29839200   -2.97687700
 H                  2.87882400   -0.61115100   -2.41025700
 H                  4.12896100    0.17753000   -3.42217300
 H                  2.37821200    0.37828800   -3.77362500
 C                 -0.64021600    1.21898300    4.36865700
 H                  0.05802600    0.56493400    4.90858900
 H                 -1.54963300    1.32116700    4.98088200
 H                 -0.18273500    2.21344800    4.27330000
 C                 -2.19670000   -0.98204400    2.93615100
 H                 -2.35486200   -1.52719600    1.99221100
 H                 -3.17881900   -0.71073600    3.35156300
 H                 -1.70716300   -1.66958200    3.64232500
 C                 -4.50048900    4.28569600   -0.86151900
 H                 -3.81079300    4.75832900   -0.14443800
 H                 -5.52412500    4.47082300   -0.50987500
 H                 -4.36612500    4.78482300   -1.82994900
 C                 -5.08689700   -0.34567700    0.97009400
 H                 -5.98145200   -0.83943500    0.55980100
 H                 -5.40428400    0.23234100    1.84876100
 H                 -4.40239300   -1.13459900    1.30108000
 C                  4.68404800   -3.45323700   -0.23855600
 H                  5.14087500   -2.45650100   -0.34171700
 H                  5.09058400   -4.08653700   -1.03920300
 H                  4.99188300   -3.87044900    0.72869200
 C                  5.41778300    4.10461200   -0.56997600
 H                  5.64088300    4.81863900   -1.37841200
 H                  6.29475700    3.45063700   -0.46076400
 H                  5.30308600    4.67937400    0.35900900
 C                  2.14945400   -1.10150300    3.55813600
 H                  1.32893700   -1.09951800    4.29033800
 H                  3.09177000   -0.93028200    4.10100400
 H                  2.19456600   -2.10005200    3.10494600
 C                  2.41212600    1.87983400    2.93598500
 H                  2.08400500    2.69428000    2.27412100
 H                  3.51079900    1.92971900    2.99461300
 H                  2.00936100    2.04810100    3.94364000
 Sn                -0.15090400    0.00866200   -0.32761600

111
(MesTer){Si(SiMe3)3}Sn=N(Mes) --> (MesTer)Sn[N(Mes){Si(SiMe3)3}] transition state
 Sn                -0.28950900    0.33309900   -0.45286400
 Si                -0.74487700   -2.24793800   -0.00610200
 Si                -0.30928500   -2.93481300    2.18703400
 Si                 0.02023500   -3.16938500   -2.01751600
 Si                -3.09696500   -2.22750500   -0.17866300
 N                  1.10278000   -0.52843800    0.62794100
 C                 -0.88713200    4.74477800   -0.29536600
 H                 -1.66598200    5.42488400    0.05614700
 C                  2.13373800   -0.20881600    1.46332400
 C                 -2.43606400    2.80968600    0.16683900
 C                  2.10179700    2.01969100   -1.73913300
 C                  2.67155300    0.29012800   -3.33270400
 H                  2.44320300   -0.26132000   -4.24884400
 C                 -3.29969900    2.24421600   -0.79724300
 C                 -0.12093200    2.49645900   -0.72960200
 C                  1.31980600    4.37526600   -1.21928300
 H                  2.26844900    4.76486000   -1.59387800
 C                  1.80631300    1.30842600   -2.91866400
 C                 -4.52838700    1.72493700   -0.38881400
 H                 -5.19413100    1.29157000   -1.13915400
 C                  3.27498000    1.73403100   -1.01338600
 C                  1.09684800    2.99541800   -1.21945500
 C                  3.41407600   -1.99795300    0.29502500
 H                  2.60329800   -2.72949100    0.41370000
 H                  4.38225700   -2.51837500    0.28498100
 H                  3.22956800   -1.52406300   -0.67737600
 C                  3.34215800   -0.95758900    1.36434300
 C                  0.33367500    5.24253400   -0.74921100
 H                  0.51339000    6.31848800   -0.74893100
 C                 -4.93021200    1.75612800    0.94774300
 C                 -1.12489300    3.36559200   -0.28483200
 C                 -2.82150800    2.84747100    1.51940700
 C                  4.10657300    0.70866700   -1.46081500
 H                  4.98814500    0.45576000   -0.86473100
 C                  2.06054700    0.81222900    2.45145800
 C                  0.58208900    1.62367400   -3.74440700
 H                 -0.30348500    1.06371300   -3.40072500
 H                  0.74506200    1.33880000   -4.79199900
 H                  0.32503700    2.68990200   -3.69696600
 C                 -4.06154900    2.31333000    1.88412500
 H                 -4.35221000    2.33290400    2.93803500
 C                  3.81967500   -0.03165100   -2.61071300
 C                  3.65222000    2.50487600    0.22264600
 H                  4.24511100    3.39375400   -0.04630200
 H                  4.25066600    1.87833400    0.89795200
 H                  2.76977000    2.85210800    0.77257400
 C                 -2.93197800    2.23472500   -2.25910000
 H                 -2.51322700    3.20196000   -2.57026900
 H                 -3.80909800    2.00428400   -2.87655200
 H                 -2.16357800    1.47882800   -2.48542200
 C                  4.40767600   -0.68827600    2.21469800
 H                  5.32965800   -1.26730000    2.10411500
 C                 -1.95886400    3.47658400    2.58315500
 H                 -0.93925700    3.66422300    2.23216300
 H                 -1.90692500    2.82955000    3.47000400
 H                 -2.38806000    4.43936000    2.90043300
 C                 -1.03374000   -4.71026500   -2.31429400
 H                 -1.04668400   -5.37670500   -1.43871300
 H                 -0.64986300   -5.27872600   -3.17537700
 H                 -2.07139800   -4.41863100   -2.53444000
 C                 -6.26738900    1.20944400    1.36715600
 H                 -7.00374500    2.02028900    1.47646800
 H                 -6.19555100    0.69252100    2.33401700
 H                 -6.65709100    0.50143000    0.62326200
 C                  1.84442200   -3.60120600   -2.15551700
 H                  2.44162200   -2.67911200   -2.17463500
 H                  2.00614500   -4.13760400   -3.10396300
 H                  2.20493000   -4.23179600   -1.33122600
 C                 -1.56382200   -4.29346700    2.60397300
 H                 -2.59247200   -3.90488900    2.61577900
 H                 -1.34657600   -4.70106800    3.60389600
 H                 -1.52027400   -5.12351600    1.88200800
 C                 -0.34654500   -1.91376400   -3.38013400
 H                 -1.34425200   -1.46401700   -3.27063700
 H                 -0.28446000   -2.39196800   -4.37038100
 H                  0.40546000   -1.11208900   -3.34410700
 C                  4.72629200   -1.15241900   -3.04166100
 H                  5.73192500   -0.77662900   -3.28044800
 H                  4.33103700   -1.66770300   -3.92670900
 H                  4.83426600   -1.89222300   -2.23419100
 C                 -3.91629800   -3.93279400   -0.13295900
 H                 -3.67110600   -4.52251700   -1.02681400
 H                 -5.01009500   -3.80523100   -0.10068000
 H                 -3.61578400   -4.51276900    0.74926000
 C                  3.14336500    1.02246000    3.30760600
 H                  3.06467000    1.80736400    4.06547700
 C                  1.40640400   -3.63299800    2.51111600
 H                  1.71537800   -4.36948300    1.75535200
 H                  1.38768200   -4.13636500    3.49063500
 H                  2.15333300   -2.82857300    2.55321500
 C                  0.86117700    1.70890700    2.53929700
 H                 -0.08429400    1.14647100    2.46359700
 H                  0.85760700    2.44722900    1.71889000
 H                  0.85184200    2.26622300    3.48550200
 C                  4.32925200    0.29429500    3.21052500
 C                 -3.68047300   -1.38682900   -1.76813000
 H                 -3.18011100   -0.42071800   -1.92612700
 H                 -4.76541800   -1.20288000   -1.71817500
 H                 -3.48440200   -2.02832400   -2.64091600
 C                 -0.59076800   -1.47635200    3.34551400
 H                 -1.44133800   -0.85207800    3.03541200
 H                  0.31510000   -0.85431000    3.36635700
 H                 -0.78444800   -1.84418200    4.36521400
 C                 -3.69819700   -1.24369400    1.31653100
 H                 -3.48321200   -1.78759400    2.24887000
 H                 -4.78327600   -1.06927800    1.26283200
 H                 -3.20183600   -0.26187300    1.37086000
 C                  5.47965700    0.53480900    4.15097100
 H                  5.37686100    1.49954500    4.66572300
 H                  6.43973700    0.53388700    3.61495300
 H                  5.53584900   -0.24987900    4.92192200
