# Supplementary material for: Taming Heavier Group 14 Imine Analogues: Accessing Tin Nitrogen [Sn=N] Double Bonds and their Cycloaddition/Metathesis Chemistry
Source: Angew Chem Int Ed Engl. 2022 Oct 25;61(48):e202211616. doi: 10.1002/anie.202211616 (PMC9828258; doi:10.1002/anie.202211616)
Supplement: Supplementary file 3 — Supporting Information [file ANIE-61-0-s007.cif]

data_06mfcm22
11:57 10/07/2022
#
This structure suffers from modulation. In the electron density map, areas of alternating
 positive and negative electron density can be seen, which can not be interpreted chemically.
As such, no structural parameters from this structure should be used. 
#
_audit_creation_date               2022-03-11
_audit_creation_method
;
Olex2 1.3
(compiled 2020.11.12 svn.r5f609507 for OlexSys, GUI svn.r6408)
;
_shelx_SHELXL_version_number       '2018/3'
_audit_contact_author_address      ?
_audit_contact_author_email        ?
_audit_contact_author_name         ''
_audit_contact_author_phone        ?
_publ_contact_author_id_orcid      ?
_publ_section_references
;
Dolomanov, O.V., Bourhis, L.J., Gildea, R.J, Howard, J.A.K. & Puschmann, H.
 (2009), J. Appl. Cryst. 42, 339-341.

Sheldrick, G.M. (2015). Acta Cryst. A71, 3-8.

Sheldrick, G.M. (2015). Acta Cryst. C71, 3-8.
;
_chemical_name_common              ?
_chemical_name_systematic          ?
_chemical_formula_moiety           'C47 H60 N2 Si2 Sn'
_chemical_formula_sum              'C47 H60 N2 Si2 Sn'
_chemical_formula_weight           827.84
_chemical_melting_point            ?
_chemical_oxdiff_formula           'C40 H50 Sn1 N2 Si2'
loop_#
  _atom_type_symbol
  _atom_type_description
  _atom_type_scat_dispersion_real
  _atom_type_scat_dispersion_imag
  _atom_type_scat_source
 'C' 'C' 0.0181 0.0091 'International Tables Vol C Tables 4.2.6.8 and 6.1.1.4'
 'H' 'H' 0.0000 0.0000 'International Tables Vol C Tables 4.2.6.8 and 6.1.1.4'
 'N' 'N' 0.0311 0.0180 'International Tables Vol C Tables 4.2.6.8 and 6.1.1.4'
 'Si' 'Si' 0.2541 0.3302 'International Tables Vol C Tables 4.2.6.8 and 6.1.1.4'
 'Sn' 'Sn' 0.0259 5.4591 'International Tables Vol C Tables 4.2.6.8 and 6.1.1.4'

_shelx_space_group_comment
;
The symmetry employed for this shelxl refinement is uniquely defined
by the following loop, which should always be used as a source of
symmetry information in preference to the above space-group names.
They are only intended as comments.
;
_space_group_crystal_system        'monoclinic'
_space_group_IT_number             14
_space_group_name_H-M_alt          'P 1 21/c 1'
_space_group_name_Hall             '-P 2ybc'
loop_
  _space_group_symop_operation_xyz
 'x, y, z'
 '-x, y+1/2, -z+1/2'
 '-x, -y, -z'
 'x, -y-1/2, z-1/2'

_cell_length_a                     18.8402(8)
_cell_length_b                     20.5363(4)
_cell_length_c                     29.8743(12)
_cell_angle_alpha                  90
_cell_angle_beta                   131.799(7)
_cell_angle_gamma                  90
_cell_volume                       8616.8(9)
_cell_formula_units_Z              8
_cell_measurement_reflns_used      27263
_cell_measurement_temperature      150.01(10)
_cell_measurement_theta_max        76.2650
_cell_measurement_theta_min        3.6480
_shelx_estimated_absorpt_T_max     0.898
_shelx_estimated_absorpt_T_min     0.493
_exptl_absorpt_coefficient_mu      5.492
_exptl_absorpt_correction_T_max    1.00000
_exptl_absorpt_correction_T_min    0.50574
_exptl_absorpt_correction_type     multi-scan
_exptl_absorpt_process_details
;
CrysAlisPro 1.171.39.46 (Rigaku Oxford Diffraction, 2018)
Empirical absorption correction using spherical harmonics,
 implemented in SCALE3 ABSPACK scaling algorithm.
;
_exptl_absorpt_special_details     ?
_exptl_crystal_colour              colourless
_exptl_crystal_colour_primary      colourless
_exptl_crystal_density_diffrn      1.276
_exptl_crystal_density_meas        ?
_exptl_crystal_density_method      ?
_exptl_crystal_description         plate
_exptl_crystal_F_000               3472
_exptl_crystal_size_max            0.15
_exptl_crystal_size_mid            0.1
_exptl_crystal_size_min            0.02
_exptl_transmission_factor_max     ?
_exptl_transmission_factor_min     ?
_diffrn_reflns_av_R_equivalents    0.1321
_diffrn_reflns_av_unetI/netI       0.0717
_diffrn_reflns_Laue_measured_fraction_full  0.999
_diffrn_reflns_Laue_measured_fraction_max  0.992
_diffrn_reflns_limit_h_max         23
_diffrn_reflns_limit_h_min         -23
_diffrn_reflns_limit_k_max         25
_diffrn_reflns_limit_k_min         -25
_diffrn_reflns_limit_l_max         37
_diffrn_reflns_limit_l_min         -37
_diffrn_reflns_number              104770
_diffrn_reflns_point_group_measured_fraction_full  0.999
_diffrn_reflns_point_group_measured_fraction_max  0.992
_diffrn_reflns_theta_full          67.684
_diffrn_reflns_theta_max           76.387
_diffrn_reflns_theta_min           3.693
_diffrn_ambient_environment        N~2~
_diffrn_ambient_temperature        150.01(10)
_diffrn_detector                   'CCD plate'
_diffrn_detector_area_resol_mean   10.5035
_diffrn_detector_type              Atlas
_diffrn_measured_fraction_theta_full  0.999
_diffrn_measured_fraction_theta_max  0.992
_diffrn_measurement_details
;
List of Runs (angles in degrees, time in seconds):

  # Type    Start    End  Width  t~exp~   \w     \q     \k     \f   Frames
--------------------------------------------------------------------------
  1  \w     -3.00  24.00   1.00    1.00    --  -41.65  19.00   0.00   27
  2  \w     -5.00  30.00   1.00    1.00    --  -41.65  19.00 -30.00   35
  3  \w    -39.00  15.00   1.00    1.00    --  -41.65  57.00-180.00   54
  4  \w     -2.00  30.00   1.00    1.00    --  -41.65  19.00-120.00   32
  5  \w      3.00  31.00   1.00    1.00    --  -41.65  19.00 -90.00   28
  6  \w      0.00  34.00   1.00    1.00    --  -41.65  19.00 120.00   34
  7  \w     -5.00  36.00   1.00    1.00    --  -41.65  19.00  30.00   41
  8  \w    117.00 177.00   1.00    2.25    --  111.00  77.00-120.00   60
  9  \w     42.00  72.00   1.00    2.25    --  111.00 -45.00 -90.00   30
 10  \w     42.00  72.00   1.00    2.25    --  111.00 -45.00   0.00   30
 11  \w     42.00  68.00   1.00    2.25    --  111.00 -45.00  90.00   26
 12  \w     97.00 124.00   1.00    2.25    --  111.00  30.00   0.00   27
 13  \w    139.00 177.00   1.00    2.25    --  111.00  30.00   0.00   38
 14  \w     59.00  92.00   1.00    2.25    --  111.00 -61.00-150.00   33
 15  \w     51.00 100.00   1.00    2.25    --  111.00-111.00-120.00   49
 16  \w     67.00 100.00   1.00    2.25    --  111.00-111.00  90.00   33
 17  \w    151.00 177.00   1.00    2.25    --  111.00 111.00 120.00   26
 18  \w     52.00  78.00   1.00    2.25    --  111.00 -61.00 120.00   26
 19  \w    112.00 178.00   1.00    2.25    --  111.00  77.00  30.00   66
 20  \w    104.00 142.00   1.00    2.25    --  111.00 111.00 120.00   38
 21  \w     40.00  65.00   1.00    2.25    --  111.00 -45.00 120.00   25
 22  \w     44.00  74.00   1.00    2.25    --  111.00-111.00-150.00   30
 23  \w     36.00  71.00   1.00    2.25    --  111.00 -94.00  90.00   35
 24  \w     37.00  66.00   1.00    2.25    --  111.00-111.00 -90.00   29
 25  \w     68.00 109.00   1.00    2.25    --  111.00-111.00 120.00   41
 26  \w     43.00  91.00   1.00    2.25    --  111.00 -61.00 -30.00   48
 27  \w     80.00 105.00   1.00    2.25    --  111.00 -77.00-120.00   25
 28  \w    -15.00  20.00   1.00    1.00    --  -41.65  37.00  90.00   35
 29  \w    -43.00  -4.00   1.00    1.00    --  -41.65  57.00  90.00   39
 30  \w     38.00  81.00   1.00    1.00    --   41.65-125.00  60.00   43
 31  \w     44.00  81.00   1.00    1.00    --   41.65-125.00-150.00   37
 32  \w     10.00  81.00   1.00    1.00    --   41.65 -99.00 -90.00   71
 33  \w     96.00 130.00   1.00    2.25    --  111.00  30.00 120.00   34
 34  \w     51.00  77.00   1.00    2.25    --  111.00 -61.00   0.00   26
 35  \w    128.00 178.00   1.00    2.25    --  111.00  45.00-150.00   50
 36  \w     55.00 107.00   1.00    2.25    --  111.00-111.00  60.00   52
 37  \w     79.00 109.00   1.00    2.25    --  111.00-111.00 -90.00   30
 38  \w     83.00 109.00   1.00    2.25    --  111.00-111.00 -60.00   26
 39  \w     88.00 147.00   1.00    2.25    --  111.00  30.00-180.00   59
 40  \w     36.00 109.00   1.00    2.25    --  111.00-111.00   0.00   73
 41  \w     61.00  87.00   1.00    2.25    --  111.00-111.00 -30.00   26
 42  \w    121.00 146.00   1.00    2.25    --  111.00 178.00 120.00   25
 43  \w     43.00  68.00   1.00    2.25    --  111.00 -45.00  60.00   25
 44  \w     74.00 109.00   1.00    2.25    --  111.00-111.00-180.00   35
 45  \w     89.00 151.00   1.00    2.25    --  111.00  45.00  30.00   62
 46  \w     40.00  65.00   1.00    2.25    --  111.00 -45.00-180.00   25
 47  \w     61.00  87.00   1.00    2.25    --  111.00-111.00 150.00   26
 48  \w     72.00 109.00   1.00    2.25    --  111.00-111.00-150.00   37
 49  \w     62.00  97.00   1.00    2.25    --  111.00 178.00-150.00   35
 50  \w    101.00 169.00   1.00    2.25    --  111.00  30.00 -60.00   68
 51  \w     45.00  70.00   1.00    2.25    --  111.00 -45.00-120.00   25
 52  \w     83.00 109.00   1.00    2.25    --  111.00-111.00  90.00   26
 53  \w    147.00 172.00   1.00    2.25    --  111.00  77.00 -30.00   25
 54  \w     45.00  71.00   1.00    2.25    --  111.00 -94.00-180.00   26
;
_diffrn_measurement_device         'four-circle diffractometer'
_diffrn_measurement_device_type    'SuperNova, Dual, Cu at home/near, Atlas'
_diffrn_measurement_method         '\w scans'
_diffrn_orient_matrix_type        
 'CrysAlisPro convention (1999,Acta A55,543-557)'
_diffrn_orient_matrix_UB_11        0.0814739000
_diffrn_orient_matrix_UB_12        0.0498805000
_diffrn_orient_matrix_UB_13        0.0305051000
_diffrn_orient_matrix_UB_21        0.0115772000
_diffrn_orient_matrix_UB_22        -0.0167900000
_diffrn_orient_matrix_UB_23        -0.0450980000
_diffrn_orient_matrix_UB_31        -0.0725054000
_diffrn_orient_matrix_UB_32        0.0534689000
_diffrn_orient_matrix_UB_33        -0.0426769000
_diffrn_radiation_monochromator    mirror
_diffrn_radiation_probe            x-ray
_diffrn_radiation_type             'Cu K\a'
_diffrn_radiation_wavelength       1.54184
_diffrn_source                     'micro-focus sealed X-ray tube'
_diffrn_source_type                'SuperNova (Cu) X-ray Source'
_reflns_Friedel_coverage           0.000
_reflns_Friedel_fraction_full      .
_reflns_Friedel_fraction_max       .
_reflns_number_gt                  14723
_reflns_number_total               17933
_reflns_odcompleteness_completeness  99.94
_reflns_odcompleteness_iscentric   1
_reflns_odcompleteness_theta       74.33
_reflns_special_details
;
 Reflections were merged by SHELXL according to the crystal
 class for the calculation of statistics and refinement.
 
 _reflns_Friedel_fraction is defined as the number of unique
 Friedel pairs measured divided by the number that would be
 possible theoretically, ignoring centric projections and
 systematic absences.
;
_reflns_threshold_expression       'I > 2\s(I)'
_computing_cell_refinement         'CrysAlisPro 1.171.39.46 (Rigaku OD, 2018)'
_computing_data_collection         'CrysAlisPro 1.171.39.46 (Rigaku OD, 2018)'
_computing_data_reduction          'CrysAlisPro 1.171.39.46 (Rigaku OD, 2018)'
_computing_molecular_graphics      'Olex2 1.3 (Dolomanov et al., 2009)'
_computing_publication_material    'Olex2 1.3 (Dolomanov et al., 2009)'
_computing_structure_refinement    'SHELXL 2018/3 (Sheldrick, 2015)'
_computing_structure_solution      'SHELXT 2018/2 (Sheldrick, 2018)'
_refine_diff_density_max           13.783
_refine_diff_density_min           -5.068
_refine_diff_density_rms           0.284
_refine_ls_extinction_coef         .
_refine_ls_extinction_method       none
_refine_ls_goodness_of_fit_ref     1.067
_refine_ls_hydrogen_treatment      mixed
_refine_ls_matrix_type             full
_refine_ls_number_parameters       973
_refine_ls_number_reflns           17933
_refine_ls_number_restraints       18
_refine_ls_R_factor_all            0.1733
_refine_ls_R_factor_gt             0.1606
_refine_ls_restrained_S_all        1.067
_refine_ls_shift/su_max            0.000
_refine_ls_shift/su_mean           0.000
_refine_ls_structure_factor_coef   Fsqd
_refine_ls_weighting_details      
 'w=1/[\s^2^(Fo^2^)+(0.1159P)^2^+633.2222P] where P=(Fo^2^+2Fc^2^)/3'
_refine_ls_weighting_scheme        calc
_refine_ls_wR_factor_gt            0.4300
_refine_ls_wR_factor_ref           0.4359
_refine_special_details            ?
_olex2_refinement_description
;
1. Fixed Uiso
 At 1.2 times of:
  All C(H) groups, All N(H) groups
 At 1.5 times of:
  All C(H,H,H) groups
2. Uiso/Uaniso restraints and constraints
C86 \\sim C87 \\sim C85 \\sim C84: within 2A with sigma of 0.005 and sigma for
terminal atoms of 0.01 within 2A
3.a Aromatic/amide H refined with riding coordinates:
 C67(H67), C50(H50), C52(H52), C65(H65), C11(H11), C4(H4), C58(H58), C35(H35),
 C56(H56), C3(H3A), C18(H18), C20(H20), C74(H74), C47(H47), C5(H5), C51(H51),
 C88(H88), C33(H33), C9(H9), C84(H84), C43(H43), C44(H44), C46(H46), C45(H45),
 C76(H76), C85(H85), C87(H87), C86(H86)
3.b Idealised Me refined as rotating group:
 C62(H62A,H62B,H62C), C38(H38A,H38B,H38C), C61(H61A,H61B,H61C), C71(H71A,H71B,
 H71C), C26(H26A,H26B,H26C), C30(H30A,H30B,H30C), C69(H69A,H69B,H69C), C13(H13A,
 H13B,H13C), C93(H93A,H93B,H93C), C22(H22A,H22B,H22C), C94(H94A,H94B,H94C),
 C78(H78A,H78B,H78C), C80(H80A,H80B,H80C), C15(H15A,H15B,H15C), C24(H24A,H24B,
 H24C), C29(H29A,H29B,H29C), C14(H14A,H14B,H14C), C89(H89A,H89B,H89C), C70(H70A,
 H70B,H70C), C25(H25A,H25B,H25C), C28(H28A,H28B,H28C), C79(H79A,H79B,H79C),
 C92(H92A,H92B,H92C), C90(H90A,H90B,H90C), C60(H60A,H60B,H60C), C23(H23A,H23B,
 H23C), C37(H37A,H37B,H37C), C27(H27A,H27B,H27C), C91(H91A,H91B,H91C), C39(H39A,
 H39B,H39C)
;
_atom_sites_solution_hydrogens     mixed
_atom_sites_solution_primary       dual
_atom_sites_solution_secondary     ?
loop_
  _atom_site_label
  _atom_site_type_symbol
  _atom_site_fract_x
  _atom_site_fract_y
  _atom_site_fract_z
  _atom_site_U_iso_or_equiv
  _atom_site_adp_type
  _atom_site_occupancy
  _atom_site_site_symmetry_order
  _atom_site_calc_flag
  _atom_site_refinement_flags_posn
  _atom_site_refinement_flags_adp
  _atom_site_refinement_flags_occupancy
  _atom_site_disorder_assembly
  _atom_site_disorder_group
 Sn2 Sn 0.53454(7) 0.74241(5) 0.69645(4) 0.0240(3) Uani 1 1 d . . . . .
 Sn1 Sn 0.96193(7) 0.33565(5) 0.79850(4) 0.0240(3) Uani 1 1 d . . . . .
 Si2 Si 1.0905(3) 0.2227(2) 0.8079(2) 0.0304(9) Uani 1 1 d . . . . .
 Si1 Si 1.1955(3) 0.3108(3) 0.9161(2) 0.0333(10) Uani 1 1 d . . . . .
 Si4 Si 0.3001(3) 0.7641(2) 0.5774(2) 0.0300(9) Uani 1 1 d . . . . .
 Si3 Si 0.3988(3) 0.8491(2) 0.6870(2) 0.0308(9) Uani 1 1 d . . . . .
 N1 N 1.0917(10) 0.2929(7) 0.8422(6) 0.029(3) Uani 1 1 d . . . . .
 N2 N 0.8757(10) 0.2644(7) 0.7856(6) 0.026(3) Uani 1 1 d . . . . .
 H2 H 0.845(15) 0.283(11) 0.777(10) 0.031 Uiso 1 1 d . U . . .
 N3 N 0.6276(9) 0.8168(7) 0.7154(6) 0.029(3) Uani 1 1 d . . . . .
 H3 H 0.677(14) 0.817(10) 0.762(9) 0.035 Uiso 1 1 d . U . . .
 C82 C 0.5522(11) 0.6497(8) 0.6157(7) 0.025(3) Uani 1 1 d . . . . .
 C62 C 0.5555(14) 0.5342(11) 0.7100(9) 0.047(5) Uani 1 1 d . . . . .
 H62A H 0.553814 0.487512 0.709829 0.071 Uiso 1 1 calc R U . . .
 H62B H 0.604345 0.549459 0.750458 0.071 Uiso 1 1 calc R U . . .
 H62C H 0.568885 0.548909 0.685797 0.071 Uiso 1 1 calc R U . . .
 N4 N 0.4023(9) 0.7826(7) 0.6508(5) 0.027(3) Uani 1 1 d . . . . .
 C36 C 0.9482(11) 0.2068(9) 0.8800(7) 0.029(3) Uani 1 1 d . . . . .
 C8 C 0.6949(12) 0.2735(9) 0.6148(8) 0.032(4) Uani 1 1 d . . . . .
 C1 C 0.9014(11) 0.3825(8) 0.7138(7) 0.026(3) Uani 1 1 d . . . . .
 C73 C 0.8077(11) 0.7194(9) 0.8313(7) 0.034(4) Uani 1 1 d . . . . .
 C38 C 0.7928(14) 0.1427(9) 0.7182(7) 0.038(4) Uani 1 1 d . . . . .
 H38A H 0.733720 0.164386 0.699667 0.057 Uiso 1 1 calc R U . . .
 H38B H 0.780638 0.097619 0.706717 0.057 Uiso 1 1 calc R U . . .
 H38C H 0.822650 0.162706 0.705357 0.057 Uiso 1 1 calc R U . . .
 C67 C 0.6161(12) 0.9948(8) 0.6885(9) 0.036(4) Uani 1 1 d . . . . .
 H67 H 0.639650 1.033197 0.710693 0.043 Uiso 1 1 calc R U . . .
 C50 C 0.7057(12) 0.6710(9) 0.8853(8) 0.033(4) Uani 1 1 d . . . . .
 H50 H 0.762729 0.681293 0.923371 0.040 Uiso 1 1 calc R U . . .
 C53 C 0.5351(11) 0.6387(8) 0.7717(7) 0.027(3) Uani 1 1 d . . . . .
 C72 C 0.7595(11) 0.7431(9) 0.8486(7) 0.031(3) Uani 1 1 d . . . . .
 C52 C 0.5638(13) 0.6070(8) 0.8223(8) 0.032(3) Uani 1 1 d . . . . .
 H52 H 0.526483 0.573474 0.818009 0.038 Uiso 1 1 calc R U . . .
 C32 C 0.8566(11) 0.1478(8) 0.7845(7) 0.027(3) Uani 1 1 d . . . . .
 C81 C 0.5372(11) 0.6793(8) 0.6425(8) 0.031(3) Uani 1 1 d . . . . .
 C40 C 0.9647(13) 0.4058(9) 0.8508(8) 0.034(4) Uani 1 1 d . . . . .
 C61 C 0.3436(13) 0.6718(9) 0.7225(8) 0.037(4) Uani 1 1 d . . . . .
 H61A H 0.362185 0.651597 0.757903 0.056 Uiso 1 1 calc R U . . .
 H61B H 0.277843 0.684194 0.696388 0.056 Uiso 1 1 calc R U . . .
 H61C H 0.382085 0.709706 0.733550 0.056 Uiso 1 1 calc R U . . .
 C66 C 0.5570(13) 0.9983(9) 0.6263(9) 0.037(4) Uani 1 1 d . . . . .
 C6 C 0.8111(11) 0.3667(8) 0.6577(7) 0.028(3) Uani 1 1 d . . . . .
 C65 C 0.5274(13) 0.9410(9) 0.5958(9) 0.035(4) Uani 1 1 d . . . . .
 H65 H 0.491349 0.942284 0.554548 0.042 Uiso 1 1 calc R U . . .
 C71 C 0.5180(12) 0.8197(8) 0.5865(7) 0.030(3) Uani 1 1 d . . . . .
 H71A H 0.467752 0.798881 0.581750 0.045 Uiso 1 1 calc R U . . .
 H71B H 0.571054 0.790444 0.606163 0.045 Uiso 1 1 calc R U . . .
 H71C H 0.495611 0.831117 0.547732 0.045 Uiso 1 1 calc R U . . .
 C11 C 0.6150(11) 0.3245(9) 0.6573(7) 0.034(4) Uani 1 1 d . . . . .
 H11 H 0.588859 0.341134 0.672543 0.041 Uiso 1 1 calc R U . . .
 C64 C 0.5486(11) 0.8797(9) 0.6234(8) 0.032(4) Uani 1 1 d . . . . .
 C19 C 1.2123(14) 0.5178(10) 0.8745(9) 0.043(4) Uani 1 1 d . . . . .
 C4 C 0.8420(14) 0.4349(9) 0.6063(8) 0.038(4) Uani 1 1 d . . . . .
 H4 H 0.823923 0.450352 0.570720 0.045 Uiso 1 1 calc R U . . .
 C58 C 0.2795(13) 0.5933(10) 0.6384(8) 0.040(4) Uani 1 1 d . . . . .
 H58 H 0.218766 0.603516 0.623050 0.048 Uiso 1 1 calc R U . . .
 C35 C 0.9714(11) 0.1506(10) 0.9098(7) 0.035(4) Uani 1 1 d . . . . .
 H35 H 1.010298 0.151874 0.951328 0.042 Uiso 1 1 calc R U . . .
 C59 C 0.3576(12) 0.6240(9) 0.6901(8) 0.033(4) Uani 1 1 d . . . . .
 C7 C 0.7361(11) 0.3280(9) 0.6500(7) 0.031(4) Uani 1 1 d . . . . .
 C49 C 0.6805(11) 0.7030(8) 0.8350(7) 0.029(3) Uani 1 1 d . . . . .
 C63 C 0.6018(10) 0.8767(8) 0.6845(7) 0.027(3) Uani 1 1 d . . . . .
 C26 C 1.2257(13) 0.2415(12) 0.9663(10) 0.053(6) Uani 1 1 d . . . . .
 H26A H 1.174462 0.234366 0.965453 0.080 Uiso 1 1 calc R U . . .
 H26B H 1.282860 0.251368 1.006556 0.080 Uiso 1 1 calc R U . . .
 H26C H 1.235345 0.202906 0.952748 0.080 Uiso 1 1 calc R U . . .
 C34 C 0.9384(12) 0.0881(10) 0.8800(7) 0.037(4) Uani 1 1 d . . . . .
 C30 C 0.9869(13) 0.2255(10) 0.7257(8) 0.038(4) Uani 1 1 d . . . . .
 H30A H 0.930931 0.237885 0.718455 0.058 Uiso 1 1 calc R U . . .
 H30B H 0.977529 0.183337 0.708587 0.058 Uiso 1 1 calc R U . . .
 H30C H 0.998898 0.256812 0.707485 0.058 Uiso 1 1 calc R U . . .
 C77 C 0.7945(12) 0.7992(9) 0.8862(7) 0.036(4) Uani 1 1 d . . . . .
 C55 C 0.4596(14) 0.5609(9) 0.6847(9) 0.038(4) Uani 1 1 d . . . . .
 C56 C 0.3812(15) 0.5321(9) 0.6331(9) 0.040(4) Uani 1 1 d . . . . .
 H56 H 0.389369 0.501502 0.613827 0.049 Uiso 1 1 calc R U . . .
 C69 C 0.7051(13) 0.9354(9) 0.7855(8) 0.037(4) Uani 1 1 d . . . . .
 H69A H 0.763171 0.913311 0.802479 0.055 Uiso 1 1 calc R U . . .
 H69B H 0.674085 0.912937 0.796646 0.055 Uiso 1 1 calc R U . . .
 H69C H 0.719093 0.979226 0.800418 0.055 Uiso 1 1 calc R U . . .
 C42 C 0.9523(13) 0.5014(9) 0.9038(8) 0.037(4) Uani 1 1 d . . . . .
 C48 C 0.5915(12) 0.6890(8) 0.7770(7) 0.027(3) Uani 1 1 d . . . . .
 C17 C 1.0379(13) 0.5101(8) 0.7990(8) 0.035(4) Uani 1 1 d . . . . .
 C13 C 0.7288(13) 0.4171(9) 0.7070(8) 0.039(4) Uani 1 1 d . . . . .
 H13A H 0.677483 0.438574 0.700673 0.058 Uiso 1 1 calc R U . . .
 H13B H 0.753514 0.445190 0.694484 0.058 Uiso 1 1 calc R U . . .
 H13C H 0.778418 0.407095 0.748893 0.058 Uiso 1 1 calc R U . . .
 C3 C 0.9272(14) 0.4551(9) 0.6612(9) 0.037(4) Uani 1 1 d . . . . .
 H3A H 0.964409 0.486071 0.662411 0.045 Uiso 1 1 calc R U . . .
 C10 C 0.5745(12) 0.2706(10) 0.6221(9) 0.038(4) Uani 1 1 d . . . . .
 C57 C 0.2903(14) 0.5474(9) 0.6089(8) 0.041(4) Uani 1 1 d . . . . .
 C21 C 1.1363(13) 0.4394(9) 0.7932(8) 0.035(4) Uani 1 1 d . . . . .
 C93 C 0.2916(14) 0.8515(9) 0.6792(9) 0.038(4) Uani 1 1 d . . . . .
 H93A H 0.235892 0.860079 0.638076 0.058 Uiso 1 1 calc R U . . .
 H93B H 0.299254 0.885274 0.704286 0.058 Uiso 1 1 calc R U . . .
 H93C H 0.284632 0.810295 0.691081 0.058 Uiso 1 1 calc R U . . .
 C2 C 0.9571(11) 0.4291(9) 0.7144(7) 0.031(3) Uani 1 1 d . . . . .
 C18 C 1.1222(13) 0.5390(9) 0.8509(8) 0.037(4) Uani 1 1 d . . . . .
 H18 H 1.117983 0.572746 0.869844 0.045 Uiso 1 1 calc R U . . .
 C20 C 1.2176(13) 0.4702(10) 0.8446(9) 0.042(4) Uani 1 1 d . . . . .
 H20 H 1.277150 0.457956 0.858948 0.050 Uiso 1 1 calc R U . . .
 C74 C 0.8880(13) 0.7509(11) 0.8495(8) 0.043(5) Uani 1 1 d . . . . .
 H74 H 0.918723 0.735255 0.836962 0.051 Uiso 1 1 calc R U . . .
 C54 C 0.4474(13) 0.6107(8) 0.7117(8) 0.031(3) Uani 1 1 d . . . . .
 C22 C 1.1469(12) 0.3894(10) 0.7615(8) 0.040(4) Uani 1 1 d . . . . .
 H22A H 1.212096 0.387634 0.779396 0.060 Uiso 1 1 calc R U . . .
 H22B H 1.107163 0.400827 0.719872 0.060 Uiso 1 1 calc R U . . .
 H22C H 1.128104 0.347522 0.764924 0.060 Uiso 1 1 calc R U . . .
 C83 C 0.5692(14) 0.6153(9) 0.5822(9) 0.039(4) Uani 1 1 d . . . . .
 C68 C 0.6404(11) 0.9364(9) 0.7181(8) 0.032(4) Uani 1 1 d . . . . .
 C31 C 0.8921(11) 0.2065(8) 0.8163(7) 0.027(3) Uani 1 1 d . . . . .
 C47 C 0.8875(15) 0.4995(10) 0.9126(9) 0.043(4) Uani 1 1 d . . . . .
 H47 H 0.847617 0.463716 0.899527 0.052 Uiso 1 1 calc R U . . .
 C5 C 0.7842(13) 0.3917(9) 0.6050(8) 0.035(4) Uani 1 1 d . . . . .
 H5 H 0.726330 0.379164 0.568186 0.042 Uiso 1 1 calc R U . . .
 C94 C 0.5052(14) 0.8432(10) 0.7707(9) 0.045(5) Uani 1 1 d . . . . .
 H94A H 0.500738 0.804028 0.786200 0.067 Uiso 1 1 calc R U . . .
 H94B H 0.505930 0.880209 0.790677 0.067 Uiso 1 1 calc R U . . .
 H94C H 0.562809 0.842506 0.777615 0.067 Uiso 1 1 calc R U . . .
 C51 C 0.6461(12) 0.6240(9) 0.8787(8) 0.034(4) Uani 1 1 d . . . . .
 H51 H 0.662047 0.604197 0.912334 0.041 Uiso 1 1 calc R U . . .
 C78 C 0.7486(14) 0.8258(10) 0.9068(8) 0.043(4) Uani 1 1 d . . . . .
 H78A H 0.693605 0.800133 0.890911 0.064 Uiso 1 1 calc R U . . .
 H78B H 0.729469 0.869957 0.893121 0.064 Uiso 1 1 calc R U . . .
 H78C H 0.792537 0.824861 0.949856 0.064 Uiso 1 1 calc R U . . .
 C75 C 0.9240(13) 0.8059(10) 0.8864(9) 0.049(5) Uani 1 1 d . . . . .
 C80 C 0.7788(14) 0.6547(10) 0.7961(9) 0.042(4) Uani 1 1 d . . . . .
 H80A H 0.772237 0.621192 0.815560 0.063 Uiso 1 1 calc R U . . .
 H80B H 0.826903 0.642377 0.795167 0.063 Uiso 1 1 calc R U . . .
 H80C H 0.719198 0.660467 0.755809 0.063 Uiso 1 1 calc R U . . .
 C16 C 1.0463(12) 0.4582(8) 0.7722(8) 0.033(4) Uani 1 1 d . . . . .
 C15 C 0.4885(14) 0.2384(11) 0.6073(9) 0.049(5) Uani 1 1 d . . . . .
 H15A H 0.509335 0.208207 0.638519 0.074 Uiso 1 1 calc R U . . .
 H15B H 0.452885 0.215560 0.569804 0.074 Uiso 1 1 calc R U . . .
 H15C H 0.448948 0.271057 0.604134 0.074 Uiso 1 1 calc R U . . .
 C88 C 0.640(2) 0.5669(14) 0.6105(13) 0.078(9) Uani 1 1 d . . . . .
 H88 H 0.671470 0.555800 0.650071 0.094 Uiso 1 1 calc R U . . .
 C12 C 0.6938(11) 0.3566(8) 0.6719(7) 0.030(3) Uani 1 1 d . . . . .
 C24 C 0.9428(13) 0.5356(9) 0.7730(9) 0.038(4) Uani 1 1 d . . . . .
 H24A H 0.909016 0.502429 0.774997 0.057 Uiso 1 1 calc R U . . .
 H24B H 0.906924 0.547772 0.731914 0.057 Uiso 1 1 calc R U . . .
 H24C H 0.951282 0.572970 0.795490 0.057 Uiso 1 1 calc R U . . .
 C29 C 1.0829(14) 0.1464(9) 0.8382(9) 0.040(4) Uani 1 1 d . . . . .
 H29A H 1.143357 0.124681 0.863273 0.060 Uiso 1 1 calc R U . . .
 H29B H 1.035198 0.118398 0.805589 0.060 Uiso 1 1 calc R U . . .
 H29C H 1.066068 0.156905 0.861487 0.060 Uiso 1 1 calc R U . . .
 C14 C 0.7351(14) 0.2397(10) 0.5889(8) 0.040(4) Uani 1 1 d . . . . .
 H14A H 0.693046 0.247600 0.546505 0.060 Uiso 1 1 calc R U . . .
 H14B H 0.739946 0.193647 0.596084 0.060 Uiso 1 1 calc R U . . .
 H14C H 0.796954 0.256984 0.608227 0.060 Uiso 1 1 calc R U . . .
 C89 C 0.3155(13) 0.6914(9) 0.5468(8) 0.037(4) Uani 1 1 d . . . . .
 H89A H 0.360887 0.701256 0.542808 0.056 Uiso 1 1 calc R U . . .
 H89B H 0.255521 0.680353 0.508178 0.056 Uiso 1 1 calc R U . . .
 H89C H 0.338065 0.655274 0.573704 0.056 Uiso 1 1 calc R U . . .
 C33 C 0.8801(11) 0.0892(9) 0.8180(7) 0.032(4) Uani 1 1 d . . . . .
 H33 H 0.855022 0.050018 0.797234 0.038 Uiso 1 1 calc R U . . .
 C70 C 0.5282(17) 1.0639(10) 0.5941(11) 0.053(5) Uani 1 1 d . . . . .
 H70A H 0.488214 1.086776 0.598110 0.079 Uiso 1 1 calc R U . . .
 H70B H 0.494081 1.056859 0.552377 0.079 Uiso 1 1 calc R U . . .
 H70C H 0.584222 1.089256 0.611756 0.079 Uiso 1 1 calc R U . . .
 C25 C 1.1867(15) 0.3871(11) 0.9460(9) 0.049(5) Uani 1 1 d . . . . .
 H25A H 1.157073 0.420488 0.915931 0.073 Uiso 1 1 calc R U . . .
 H25B H 1.249393 0.400938 0.980990 0.073 Uiso 1 1 calc R U . . .
 H25C H 1.149276 0.379092 0.956591 0.073 Uiso 1 1 calc R U . . .
 C28 C 1.1988(15) 0.2130(11) 0.8173(10) 0.047(5) Uani 1 1 d . . . . .
 H28A H 1.208863 0.252134 0.804642 0.070 Uiso 1 1 calc R U . . .
 H28B H 1.189541 0.177100 0.793255 0.070 Uiso 1 1 calc R U . . .
 H28C H 1.253268 0.204693 0.858724 0.070 Uiso 1 1 calc R U . . .
 C79 C 1.0155(15) 0.8386(14) 0.9073(10) 0.066(8) Uani 1 1 d . . . . .
 H79A H 1.029852 0.876012 0.931307 0.099 Uiso 1 1 calc R U . . .
 H79B H 1.006156 0.851802 0.872843 0.099 Uiso 1 1 calc R U . . .
 H79C H 1.067339 0.808204 0.930624 0.099 Uiso 1 1 calc R U . . .
 C92 C 0.3985(15) 0.9309(9) 0.6568(10) 0.043(4) Uani 1 1 d . . . . .
 H92A H 0.447146 0.931138 0.654648 0.064 Uiso 1 1 calc R U . . .
 H92B H 0.410707 0.965097 0.683095 0.064 Uiso 1 1 calc R U . . .
 H92C H 0.337560 0.937814 0.617430 0.064 Uiso 1 1 calc R U . . .
 C90 C 0.1926(12) 0.7479(11) 0.5681(9) 0.043(4) Uani 1 1 d . . . . .
 H90A H 0.212365 0.740804 0.606792 0.065 Uiso 1 1 calc R U . . .
 H90B H 0.160148 0.709871 0.543626 0.065 Uiso 1 1 calc R U . . .
 H90C H 0.150448 0.784622 0.549159 0.065 Uiso 1 1 calc R U . . .
 C60 C 0.2053(17) 0.5163(12) 0.5530(10) 0.058(6) Uani 1 1 d . . . . .
 H60A H 0.164096 0.500818 0.559030 0.087 Uiso 1 1 calc R U . . .
 H60B H 0.224952 0.480326 0.542936 0.087 Uiso 1 1 calc R U . . .
 H60C H 0.171933 0.547500 0.520968 0.087 Uiso 1 1 calc R U . . .
 C23 C 1.3016(16) 0.5470(13) 0.9321(11) 0.061(6) Uani 1 1 d . . . . .
 H23A H 1.328226 0.578058 0.922741 0.091 Uiso 1 1 calc R U . . .
 H23B H 1.347115 0.513160 0.956845 0.091 Uiso 1 1 calc R U . . .
 H23C H 1.286013 0.568476 0.953126 0.091 Uiso 1 1 calc R U . . .
 C9 C 0.6148(16) 0.2450(10) 0.5993(12) 0.056(6) Uani 1 1 d . . . . .
 H9 H 0.587236 0.209063 0.573848 0.067 Uiso 1 1 calc R U . . .
 C37 C 0.9803(14) 0.2709(10) 0.9137(8) 0.039(4) Uani 1 1 d . . . . .
 H37A H 1.004239 0.263476 0.953402 0.059 Uiso 1 1 calc R U . . .
 H37B H 0.927297 0.300353 0.892730 0.059 Uiso 1 1 calc R U . . .
 H37C H 1.029628 0.289413 0.916185 0.059 Uiso 1 1 calc R U . . .
 C84 C 0.527(3) 0.6304(18) 0.5247(13) 0.093(7) Uani 1 1 d . U . . .
 H84 H 0.483634 0.664759 0.505578 0.112 Uiso 1 1 calc R U . . .
 C27 C 1.3015(12) 0.3238(11) 0.9246(8) 0.042(4) Uani 1 1 d . . . . .
 H27A H 1.322694 0.282820 0.921735 0.062 Uiso 1 1 calc R U . . .
 H27B H 1.351586 0.343155 0.963016 0.062 Uiso 1 1 calc R U . . .
 H27C H 1.285073 0.352340 0.893392 0.062 Uiso 1 1 calc R U . . .
 C91 C 0.2649(14) 0.8350(11) 0.5265(9) 0.046(5) Uani 1 1 d . . . . .
 H91A H 0.243724 0.870313 0.536159 0.068 Uiso 1 1 calc R U . . .
 H91B H 0.214211 0.822137 0.485486 0.068 Uiso 1 1 calc R U . . .
 H91C H 0.318655 0.848856 0.531668 0.068 Uiso 1 1 calc R U . . .
 C43 C 1.0146(16) 0.5535(10) 0.9260(10) 0.047(5) Uani 1 1 d . . . . .
 H43 H 1.059886 0.554657 0.922330 0.056 Uiso 1 1 calc R U . . .
 C44 C 1.0073(16) 0.6041(11) 0.9537(10) 0.053(5) Uani 1 1 d . . . . .
 H44 H 1.047583 0.639806 0.967790 0.064 Uiso 1 1 calc R U . . .
 C46 C 0.8833(17) 0.5503(12) 0.9404(11) 0.058(6) Uani 1 1 d . . . . .
 H46 H 0.839555 0.549233 0.945332 0.069 Uiso 1 1 calc R U . . .
 C41 C 0.9574(13) 0.4486(9) 0.8740(8) 0.037(4) Uani 1 1 d . . . . .
 C39 C 0.9655(17) 0.0275(11) 0.9144(10) 0.057(6) Uani 1 1 d . . . . .
 H39A H 1.026911 0.013535 0.929858 0.086 Uiso 1 1 calc R U . . .
 H39B H 0.919243 -0.005700 0.888667 0.086 Uiso 1 1 calc R U . . .
 H39C H 0.968019 0.035064 0.947151 0.086 Uiso 1 1 calc R U . . .
 C45 C 0.9430(16) 0.6031(11) 0.9610(9) 0.054(6) Uani 1 1 d . . . . .
 H45 H 0.939577 0.637623 0.979725 0.064 Uiso 1 1 calc R U . . .
 C76 C 0.8807(16) 0.8301(11) 0.9068(10) 0.050(5) Uani 1 1 d . . . . .
 H76 H 0.906735 0.865230 0.933051 0.059 Uiso 1 1 calc R U . . .
 C85 C 0.546(3) 0.5957(18) 0.4936(14) 0.097(6) Uani 1 1 d . U . . .
 H85 H 0.513655 0.605278 0.453613 0.117 Uiso 1 1 calc R U . . .
 C87 C 0.665(3) 0.5346(19) 0.5808(15) 0.100(7) Uani 1 1 d . U . . .
 H87 H 0.714941 0.505147 0.600597 0.120 Uiso 1 1 calc R U . . .
 C86 C 0.611(3) 0.5487(18) 0.5219(14) 0.099(7) Uani 1 1 d . U . . .
 H86 H 0.620459 0.524234 0.499966 0.118 Uiso 1 1 calc R U . . .

loop_
  _atom_site_aniso_label
  _atom_site_aniso_U_11
  _atom_site_aniso_U_22
  _atom_site_aniso_U_33
  _atom_site_aniso_U_23
  _atom_site_aniso_U_13
  _atom_site_aniso_U_12
 Sn2 0.0239(5) 0.0259(5) 0.0245(5) 0.0016(4) 0.0171(4) 0.0013(4)
 Sn1 0.0242(5) 0.0275(5) 0.0231(5) -0.0007(4) 0.0170(4) -0.0002(4)
 Si2 0.031(2) 0.035(2) 0.031(2) 0.0015(18) 0.023(2) 0.0046(18)
 Si1 0.025(2) 0.049(3) 0.024(2) 0.0015(19) 0.0156(18) -0.0032(19)
 Si4 0.026(2) 0.036(2) 0.027(2) -0.0001(18) 0.0167(18) 0.0014(18)
 Si3 0.031(2) 0.033(2) 0.035(2) -0.0004(18) 0.025(2) 0.0027(18)
 N1 0.034(7) 0.037(7) 0.035(7) 0.001(6) 0.030(7) 0.005(6)
 N2 0.026(7) 0.024(7) 0.025(7) -0.001(5) 0.016(6) -0.005(5)
 N3 0.024(6) 0.035(7) 0.031(7) 0.001(6) 0.020(6) 0.002(6)
 C82 0.026(7) 0.030(8) 0.022(7) -0.002(6) 0.017(6) -0.001(6)
 C62 0.048(11) 0.071(14) 0.051(11) 0.033(10) 0.045(10) 0.039(10)
 N4 0.023(6) 0.035(7) 0.017(6) 0.003(5) 0.011(5) 0.005(5)
 C36 0.025(8) 0.044(9) 0.022(7) -0.004(7) 0.017(7) -0.007(7)
 C8 0.029(8) 0.037(9) 0.033(8) 0.014(7) 0.021(7) 0.009(7)
 C1 0.025(7) 0.028(8) 0.023(7) 0.009(6) 0.016(6) 0.009(6)
 C73 0.018(7) 0.048(10) 0.018(7) 0.005(7) 0.006(6) 0.001(7)
 C38 0.053(11) 0.034(9) 0.022(8) 0.003(7) 0.023(8) -0.002(8)
 C67 0.031(9) 0.027(8) 0.049(10) -0.006(7) 0.027(8) -0.003(7)
 C50 0.026(8) 0.044(10) 0.027(8) 0.003(7) 0.017(7) -0.003(7)
 C53 0.031(8) 0.026(7) 0.030(8) -0.002(6) 0.023(7) 0.002(6)
 C72 0.025(8) 0.040(9) 0.021(7) 0.003(7) 0.012(7) 0.000(7)
 C52 0.039(9) 0.028(8) 0.043(9) 0.001(7) 0.033(8) -0.004(7)
 C32 0.027(7) 0.041(9) 0.024(7) -0.001(6) 0.021(7) 0.002(7)
 C81 0.025(8) 0.027(8) 0.034(8) 0.000(7) 0.016(7) 0.003(6)
 C40 0.042(9) 0.039(9) 0.032(8) -0.007(7) 0.030(8) -0.005(8)
 C61 0.034(9) 0.039(9) 0.041(10) -0.001(8) 0.026(8) -0.002(7)
 C66 0.040(9) 0.037(9) 0.047(10) 0.024(8) 0.035(9) 0.012(8)
 C6 0.027(8) 0.029(8) 0.030(8) 0.006(6) 0.020(7) 0.005(6)
 C65 0.037(9) 0.033(9) 0.043(10) -0.004(7) 0.030(8) -0.007(7)
 C71 0.030(8) 0.033(8) 0.029(8) -0.002(7) 0.021(7) -0.006(7)
 C11 0.020(7) 0.050(10) 0.026(8) 0.011(7) 0.012(7) 0.008(7)
 C64 0.018(7) 0.039(9) 0.034(9) 0.008(7) 0.016(7) 0.007(6)
 C19 0.042(10) 0.042(10) 0.053(12) 0.004(9) 0.034(10) -0.008(8)
 C4 0.046(10) 0.045(10) 0.038(9) 0.009(8) 0.035(9) 0.009(8)
 C58 0.029(9) 0.049(11) 0.035(9) 0.013(8) 0.019(8) 0.002(8)
 C35 0.021(7) 0.067(12) 0.015(7) 0.010(7) 0.012(6) 0.010(8)
 C59 0.030(8) 0.035(9) 0.039(9) 0.010(7) 0.025(8) 0.003(7)
 C7 0.027(8) 0.047(10) 0.023(7) 0.015(7) 0.018(7) 0.009(7)
 C49 0.023(7) 0.033(8) 0.025(8) 0.003(6) 0.014(7) 0.000(6)
 C63 0.016(7) 0.031(8) 0.032(8) -0.005(6) 0.015(6) -0.001(6)
 C26 0.023(9) 0.071(15) 0.047(11) 0.025(11) 0.016(9) 0.001(9)
 C34 0.020(7) 0.057(11) 0.021(8) 0.003(8) 0.008(7) 0.003(7)
 C30 0.044(10) 0.044(10) 0.034(9) -0.006(8) 0.028(8) 0.006(8)
 C77 0.025(8) 0.036(9) 0.024(8) 0.001(7) 0.006(7) -0.006(7)
 C55 0.055(11) 0.028(8) 0.049(11) 0.010(8) 0.042(10) 0.004(8)
 C56 0.055(11) 0.031(9) 0.046(10) 0.001(8) 0.037(10) -0.005(8)
 C69 0.037(9) 0.037(9) 0.032(9) -0.008(7) 0.021(8) -0.004(7)
 C42 0.037(9) 0.041(10) 0.033(9) -0.001(7) 0.023(8) 0.002(8)
 C48 0.035(8) 0.025(7) 0.028(8) 0.006(6) 0.024(7) 0.007(6)
 C17 0.040(9) 0.030(8) 0.033(9) 0.004(7) 0.023(8) 0.000(7)
 C13 0.032(9) 0.046(10) 0.043(10) 0.012(8) 0.027(8) 0.014(8)
 C3 0.044(10) 0.037(9) 0.045(10) 0.010(8) 0.036(9) 0.011(8)
 C10 0.025(8) 0.043(10) 0.041(10) 0.008(8) 0.019(8) 0.002(7)
 C57 0.039(10) 0.037(10) 0.035(9) 0.008(8) 0.020(8) -0.006(8)
 C21 0.036(9) 0.036(9) 0.042(9) 0.004(7) 0.030(8) 0.001(7)
 C93 0.045(10) 0.034(9) 0.051(11) -0.002(8) 0.038(9) 0.001(8)
 C2 0.022(7) 0.036(9) 0.029(8) 0.002(7) 0.015(7) 0.003(6)
 C18 0.040(10) 0.033(9) 0.041(10) 0.002(7) 0.028(9) -0.006(7)
 C20 0.031(9) 0.044(10) 0.042(10) 0.010(8) 0.020(8) -0.002(8)
 C74 0.032(9) 0.061(12) 0.036(9) 0.017(9) 0.023(8) -0.002(9)
 C54 0.045(10) 0.027(8) 0.034(8) -0.004(7) 0.033(8) -0.009(7)
 C22 0.025(8) 0.055(11) 0.038(10) 0.001(8) 0.021(8) 0.000(8)
 C83 0.041(10) 0.042(10) 0.043(10) -0.006(8) 0.032(9) 0.002(8)
 C68 0.021(7) 0.037(9) 0.036(9) 0.008(7) 0.018(7) 0.006(7)
 C31 0.023(7) 0.034(8) 0.024(8) 0.012(6) 0.016(7) 0.005(6)
 C47 0.047(11) 0.039(10) 0.048(11) -0.008(8) 0.033(10) -0.005(8)
 C5 0.036(9) 0.042(10) 0.026(8) 0.008(7) 0.020(7) 0.012(7)
 C94 0.048(11) 0.049(11) 0.054(12) -0.023(9) 0.041(10) -0.013(9)
 C51 0.037(9) 0.042(10) 0.033(9) 0.012(7) 0.028(8) 0.009(7)
 C78 0.049(11) 0.044(10) 0.020(8) -0.005(7) 0.017(8) -0.011(9)
 C75 0.027(9) 0.049(11) 0.034(10) 0.017(9) 0.005(8) -0.004(8)
 C80 0.039(10) 0.050(11) 0.049(11) -0.007(9) 0.034(9) -0.006(8)
 C16 0.034(9) 0.031(8) 0.032(8) 0.004(7) 0.021(8) -0.002(7)
 C15 0.034(10) 0.059(13) 0.041(10) 0.008(9) 0.020(9) -0.010(9)
 C88 0.11(2) 0.071(17) 0.073(17) 0.022(14) 0.071(18) 0.051(17)
 C12 0.025(7) 0.037(9) 0.027(8) 0.012(7) 0.016(7) 0.010(7)
 C24 0.040(10) 0.035(9) 0.044(10) -0.012(8) 0.030(9) -0.004(8)
 C29 0.047(11) 0.043(10) 0.043(10) 0.011(8) 0.035(9) 0.017(8)
 C14 0.042(10) 0.044(10) 0.029(9) 0.003(8) 0.021(8) 0.002(8)
 C89 0.032(9) 0.043(10) 0.035(9) -0.003(8) 0.021(8) -0.001(7)
 C33 0.027(8) 0.037(9) 0.030(8) 0.009(7) 0.018(7) 0.012(7)
 C70 0.057(13) 0.041(11) 0.062(14) 0.016(10) 0.040(12) 0.007(10)
 C25 0.041(11) 0.064(13) 0.040(10) -0.015(10) 0.026(9) -0.011(10)
 C28 0.050(11) 0.055(12) 0.062(13) 0.008(10) 0.048(11) 0.013(10)
 C79 0.034(10) 0.087(18) 0.050(12) 0.033(12) 0.017(10) -0.011(11)
 C92 0.047(11) 0.039(10) 0.060(12) -0.004(9) 0.043(10) -0.002(8)
 C90 0.025(8) 0.063(13) 0.045(10) -0.005(9) 0.025(8) -0.003(8)
 C60 0.055(13) 0.053(13) 0.045(12) 0.000(10) 0.025(11) -0.011(11)
 C23 0.044(12) 0.064(15) 0.054(13) -0.006(11) 0.023(11) -0.011(11)
 C9 0.054(13) 0.032(10) 0.093(18) 0.006(11) 0.054(13) 0.001(9)
 C37 0.040(10) 0.051(11) 0.022(8) -0.003(7) 0.019(8) -0.009(8)
 C84 0.127(15) 0.117(14) 0.072(10) 0.028(10) 0.081(11) 0.058(12)
 C27 0.025(8) 0.058(12) 0.029(9) 0.001(8) 0.013(7) -0.001(8)
 C91 0.041(10) 0.057(12) 0.036(10) 0.007(9) 0.025(9) 0.009(9)
 C43 0.057(12) 0.044(11) 0.056(12) -0.004(9) 0.044(11) -0.003(9)
 C44 0.051(12) 0.047(12) 0.046(12) -0.022(10) 0.026(10) -0.010(10)
 C46 0.051(13) 0.058(14) 0.058(13) -0.009(11) 0.034(11) 0.012(11)
 C41 0.036(9) 0.041(10) 0.034(9) 0.000(8) 0.024(8) -0.002(8)
 C39 0.050(12) 0.044(12) 0.049(12) 0.005(10) 0.021(11) 0.004(10)
 C45 0.058(13) 0.048(12) 0.034(10) -0.014(9) 0.023(10) 0.004(10)
 C76 0.060(13) 0.052(12) 0.054(12) 0.024(10) 0.045(11) 0.001(10)
 C85 0.129(14) 0.117(14) 0.074(10) 0.027(10) 0.080(11) 0.058(12)
 C87 0.130(15) 0.115(14) 0.078(11) 0.025(10) 0.079(11) 0.061(12)
 C86 0.129(14) 0.116(14) 0.076(10) 0.026(10) 0.079(11) 0.060(12)

_geom_special_details
;
 All esds (except the esd in the dihedral angle between two l.s. planes)
 are estimated using the full covariance matrix.  The cell esds are taken
 into account individually in the estimation of esds in distances, angles
 and torsion angles; correlations between esds in cell parameters are only
 used when they are defined by crystal symmetry.  An approximate (isotropic)
 treatment of cell esds is used for estimating esds involving l.s. planes.
;
loop_
  _geom_bond_atom_site_label_1
  _geom_bond_atom_site_label_2
  _geom_bond_distance
  _geom_bond_site_symmetry_2
  _geom_bond_publ_flag
 Sn2 N3 2.099(14) . ?
 Sn2 N4 2.053(13) . ?
 Sn2 C81 2.095(17) . ?
 Sn2 C48 2.170(15) . ?
 Sn1 N1 2.048(13) . ?
 Sn1 N2 2.024(14) . ?
 Sn1 H2 2.1(2) . ?
 Sn1 C1 2.186(15) . ?
 Sn1 C40 2.099(17) . ?
 Si2 N1 1.760(14) . ?
 Si2 C30 1.860(19) . ?
 Si2 C29 1.86(2) . ?
 Si2 C28 1.875(18) . ?
 Si1 N1 1.754(15) . ?
 Si1 C26 1.86(2) . ?
 Si1 C25 1.87(2) . ?
 Si1 C27 1.858(19) . ?
 Si4 N4 1.741(13) . ?
 Si4 C89 1.873(19) . ?
 Si4 C90 1.881(18) . ?
 Si4 C91 1.88(2) . ?
 Si3 N4 1.771(14) . ?
 Si3 C93 1.874(18) . ?
 Si3 C94 1.90(2) . ?
 Si3 C92 1.91(2) . ?
 N2 H2 0.6(2) . ?
 N2 C31 1.40(2) . ?
 N3 H3 1.0(2) . ?
 N3 C63 1.41(2) . ?
 C82 C81 1.18(2) . ?
 C82 C83 1.42(2) . ?
 C62 H62A 0.9600 . ?
 C62 H62B 0.9600 . ?
 C62 H62C 0.9600 . ?
 C62 C55 1.52(2) . ?
 C36 C35 1.34(3) . ?
 C36 C31 1.43(2) . ?
 C36 C37 1.52(2) . ?
 C8 C7 1.37(3) . ?
 C8 C14 1.56(2) . ?
 C8 C9 1.38(3) . ?
 C1 C6 1.42(2) . ?
 C1 C2 1.41(2) . ?
 C73 C72 1.40(2) . ?
 C73 C74 1.38(2) . ?
 C73 C80 1.55(3) . ?
 C38 H38A 0.9600 . ?
 C38 H38B 0.9600 . ?
 C38 H38C 0.9600 . ?
 C38 C32 1.48(2) . ?
 C67 H67 0.9300 . ?
 C67 C66 1.39(3) . ?
 C67 C68 1.37(2) . ?
 C50 H50 0.9300 . ?
 C50 C49 1.40(2) . ?
 C50 C51 1.39(2) . ?
 C53 C52 1.38(2) . ?
 C53 C48 1.41(2) . ?
 C53 C54 1.52(2) . ?
 C72 C49 1.50(2) . ?
 C72 C77 1.43(2) . ?
 C52 H52 0.9300 . ?
 C52 C51 1.37(3) . ?
 C32 C31 1.40(2) . ?
 C32 C33 1.43(2) . ?
 C40 C41 1.18(3) . ?
 C61 H61A 0.9600 . ?
 C61 H61B 0.9600 . ?
 C61 H61C 0.9600 . ?
 C61 C59 1.52(3) . ?
 C66 C65 1.36(3) . ?
 C66 C70 1.53(2) . ?
 C6 C7 1.50(2) . ?
 C6 C5 1.39(2) . ?
 C65 H65 0.9300 . ?
 C65 C64 1.41(2) . ?
 C71 H71A 0.9600 . ?
 C71 H71B 0.9600 . ?
 C71 H71C 0.9600 . ?
 C71 C64 1.49(2) . ?
 C11 H11 0.9300 . ?
 C11 C10 1.36(3) . ?
 C11 C12 1.40(2) . ?
 C64 C63 1.38(2) . ?
 C19 C18 1.41(3) . ?
 C19 C20 1.37(3) . ?
 C19 C23 1.51(3) . ?
 C4 H4 0.9300 . ?
 C4 C3 1.39(3) . ?
 C4 C5 1.39(3) . ?
 C58 H58 0.9300 . ?
 C58 C59 1.38(3) . ?
 C58 C57 1.39(3) . ?
 C35 H35 0.9300 . ?
 C35 C34 1.45(3) . ?
 C59 C54 1.38(2) . ?
 C7 C12 1.45(2) . ?
 C49 C48 1.42(2) . ?
 C63 C68 1.44(2) . ?
 C26 H26A 0.9600 . ?
 C26 H26B 0.9600 . ?
 C26 H26C 0.9600 . ?
 C34 C33 1.39(2) . ?
 C34 C39 1.47(3) . ?
 C30 H30A 0.9600 . ?
 C30 H30B 0.9600 . ?
 C30 H30C 0.9600 . ?
 C77 C78 1.46(3) . ?
 C77 C76 1.44(3) . ?
 C55 C56 1.37(3) . ?
 C55 C54 1.41(2) . ?
 C56 H56 0.9300 . ?
 C56 C57 1.38(3) . ?
 C69 H69A 0.9600 . ?
 C69 H69B 0.9600 . ?
 C69 H69C 0.9600 . ?
 C69 C68 1.51(2) . ?
 C42 C47 1.41(3) . ?
 C42 C43 1.39(3) . ?
 C42 C41 1.45(3) . ?
 C17 C18 1.41(3) . ?
 C17 C16 1.40(3) . ?
 C17 C24 1.50(3) . ?
 C13 H13A 0.9600 . ?
 C13 H13B 0.9600 . ?
 C13 H13C 0.9600 . ?
 C13 C12 1.47(3) . ?
 C3 H3A 0.9300 . ?
 C3 C2 1.39(2) . ?
 C10 C15 1.52(2) . ?
 C10 C9 1.42(3) . ?
 C57 C60 1.48(3) . ?
 C21 C20 1.40(3) . ?
 C21 C22 1.50(3) . ?
 C21 C16 1.41(2) . ?
 C93 H93A 0.9600 . ?
 C93 H93B 0.9600 . ?
 C93 H93C 0.9600 . ?
 C2 C16 1.51(2) . ?
 C18 H18 0.9300 . ?
 C20 H20 0.9300 . ?
 C74 H74 0.9300 . ?
 C74 C75 1.40(3) . ?
 C22 H22A 0.9600 . ?
 C22 H22B 0.9600 . ?
 C22 H22C 0.9600 . ?
 C83 C88 1.41(3) . ?
 C83 C84 1.36(3) . ?
 C47 H47 0.9300 . ?
 C47 C46 1.37(3) . ?
 C5 H5 0.9300 . ?
 C94 H94A 0.9600 . ?
 C94 H94B 0.9600 . ?
 C94 H94C 0.9600 . ?
 C51 H51 0.9300 . ?
 C78 H78A 0.9600 . ?
 C78 H78B 0.9600 . ?
 C78 H78C 0.9600 . ?
 C75 C79 1.54(3) . ?
 C75 C76 1.40(3) . ?
 C80 H80A 0.9600 . ?
 C80 H80B 0.9600 . ?
 C80 H80C 0.9600 . ?
 C15 H15A 0.9600 . ?
 C15 H15B 0.9600 . ?
 C15 H15C 0.9600 . ?
 C88 H88 0.9300 . ?
 C88 C87 1.41(4) . ?
 C24 H24A 0.9600 . ?
 C24 H24B 0.9600 . ?
 C24 H24C 0.9600 . ?
 C29 H29A 0.9600 . ?
 C29 H29B 0.9600 . ?
 C29 H29C 0.9600 . ?
 C14 H14A 0.9600 . ?
 C14 H14B 0.9600 . ?
 C14 H14C 0.9600 . ?
 C89 H89A 0.9600 . ?
 C89 H89B 0.9600 . ?
 C89 H89C 0.9600 . ?
 C33 H33 0.9300 . ?
 C70 H70A 0.9600 . ?
 C70 H70B 0.9600 . ?
 C70 H70C 0.9600 . ?
 C25 H25A 0.9600 . ?
 C25 H25B 0.9600 . ?
 C25 H25C 0.9600 . ?
 C28 H28A 0.9600 . ?
 C28 H28B 0.9600 . ?
 C28 H28C 0.9600 . ?
 C79 H79A 0.9600 . ?
 C79 H79B 0.9600 . ?
 C79 H79C 0.9600 . ?
 C92 H92A 0.9600 . ?
 C92 H92B 0.9600 . ?
 C92 H92C 0.9600 . ?
 C90 H90A 0.9600 . ?
 C90 H90B 0.9600 . ?
 C90 H90C 0.9600 . ?
 C60 H60A 0.9600 . ?
 C60 H60B 0.9600 . ?
 C60 H60C 0.9600 . ?
 C23 H23A 0.9600 . ?
 C23 H23B 0.9600 . ?
 C23 H23C 0.9600 . ?
 C9 H9 0.9300 . ?
 C37 H37A 0.9600 . ?
 C37 H37B 0.9600 . ?
 C37 H37C 0.9600 . ?
 C84 H84 0.9300 . ?
 C84 C85 1.40(4) . ?
 C27 H27A 0.9600 . ?
 C27 H27B 0.9600 . ?
 C27 H27C 0.9600 . ?
 C91 H91A 0.9600 . ?
 C91 H91B 0.9600 . ?
 C91 H91C 0.9600 . ?
 C43 H43 0.9300 . ?
 C43 C44 1.39(3) . ?
 C44 H44 0.9300 . ?
 C44 C45 1.37(3) . ?
 C46 H46 0.9300 . ?
 C46 C45 1.38(3) . ?
 C39 H39A 0.9600 . ?
 C39 H39B 0.9600 . ?
 C39 H39C 0.9600 . ?
 C45 H45 0.9300 . ?
 C76 H76 0.9300 . ?
 C85 H85 0.9300 . ?
 C85 C86 1.33(4) . ?
 C87 H87 0.9300 . ?
 C87 C86 1.35(4) . ?
 C86 H86 0.9300 . ?

loop_
  _geom_angle_atom_site_label_1
  _geom_angle_atom_site_label_2
  _geom_angle_atom_site_label_3
  _geom_angle
  _geom_angle_site_symmetry_1
  _geom_angle_site_symmetry_3
  _geom_angle_publ_flag
 N3 Sn2 C48 111.3(6) . . ?
 N4 Sn2 N3 108.1(5) . . ?
 N4 Sn2 C81 112.2(6) . . ?
 N4 Sn2 C48 115.2(6) . . ?
 C81 Sn2 N3 102.3(6) . . ?
 C81 Sn2 C48 107.0(6) . . ?
 N1 Sn1 H2 122(6) . . ?
 N1 Sn1 C1 114.0(5) . . ?
 N1 Sn1 C40 113.1(6) . . ?
 N2 Sn1 N1 106.1(6) . . ?
 N2 Sn1 H2 16(6) . . ?
 N2 Sn1 C1 111.4(6) . . ?
 N2 Sn1 C40 104.9(6) . . ?
 C1 Sn1 H2 104(6) . . ?
 C40 Sn1 H2 94(6) . . ?
 C40 Sn1 C1 107.1(6) . . ?
 N1 Si2 C30 109.7(8) . . ?
 N1 Si2 C29 112.4(7) . . ?
 N1 Si2 C28 114.2(9) . . ?
 C30 Si2 C29 108.4(10) . . ?
 C30 Si2 C28 106.2(9) . . ?
 C29 Si2 C28 105.5(9) . . ?
 N1 Si1 C26 109.9(9) . . ?
 N1 Si1 C25 113.5(8) . . ?
 N1 Si1 C27 113.4(7) . . ?
 C26 Si1 C25 109.5(11) . . ?
 C27 Si1 C26 106.1(9) . . ?
 C27 Si1 C25 104.1(10) . . ?
 N4 Si4 C89 112.7(7) . . ?
 N4 Si4 C90 113.9(8) . . ?
 N4 Si4 C91 110.3(8) . . ?
 C89 Si4 C90 106.8(9) . . ?
 C89 Si4 C91 107.9(9) . . ?
 C91 Si4 C90 104.7(9) . . ?
 N4 Si3 C93 114.8(8) . . ?
 N4 Si3 C94 108.6(7) . . ?
 N4 Si3 C92 112.3(8) . . ?
 C93 Si3 C94 105.7(9) . . ?
 C93 Si3 C92 104.8(8) . . ?
 C94 Si3 C92 110.3(10) . . ?
 Si2 N1 Sn1 115.7(8) . . ?
 Si1 N1 Sn1 124.6(7) . . ?
 Si1 N1 Si2 118.3(8) . . ?
 Sn1 N2 H2 94(10) . . ?
 C31 N2 Sn1 133.5(11) . . ?
 C31 N2 H2 123(10) . . ?
 Sn2 N3 H3 102(10) . . ?
 C63 N3 Sn2 126.5(10) . . ?
 C63 N3 H3 119(10) . . ?
 C81 C82 C83 178.6(18) . . ?
 H62A C62 H62B 109.5 . . ?
 H62A C62 H62C 109.5 . . ?
 H62B C62 H62C 109.5 . . ?
 C55 C62 H62A 109.5 . . ?
 C55 C62 H62B 109.5 . . ?
 C55 C62 H62C 109.5 . . ?
 Si4 N4 Sn2 125.7(7) . . ?
 Si4 N4 Si3 118.5(8) . . ?
 Si3 N4 Sn2 115.2(7) . . ?
 C35 C36 C31 120.2(16) . . ?
 C35 C36 C37 119.8(15) . . ?
 C31 C36 C37 119.9(15) . . ?
 C7 C8 C14 122.1(15) . . ?
 C7 C8 C9 122.6(18) . . ?
 C9 C8 C14 115.3(18) . . ?
 C6 C1 Sn1 123.9(11) . . ?
 C2 C1 Sn1 118.2(11) . . ?
 C2 C1 C6 117.8(14) . . ?
 C72 C73 C80 121.8(16) . . ?
 C74 C73 C72 120.2(18) . . ?
 C74 C73 C80 117.8(17) . . ?
 H38A C38 H38B 109.5 . . ?
 H38A C38 H38C 109.5 . . ?
 H38B C38 H38C 109.5 . . ?
 C32 C38 H38A 109.5 . . ?
 C32 C38 H38B 109.5 . . ?
 C32 C38 H38C 109.5 . . ?
 C66 C67 H67 119.0 . . ?
 C68 C67 H67 119.0 . . ?
 C68 C67 C66 122.0(17) . . ?
 C49 C50 H50 119.7 . . ?
 C51 C50 H50 119.7 . . ?
 C51 C50 C49 120.6(16) . . ?
 C52 C53 C48 120.3(15) . . ?
 C52 C53 C54 115.8(14) . . ?
 C48 C53 C54 123.5(14) . . ?
 C73 C72 C49 118.7(16) . . ?
 C73 C72 C77 120.0(16) . . ?
 C77 C72 C49 120.6(16) . . ?
 C53 C52 H52 119.3 . . ?
 C51 C52 C53 121.3(16) . . ?
 C51 C52 H52 119.3 . . ?
 C31 C32 C38 124.3(15) . . ?
 C31 C32 C33 117.5(14) . . ?
 C33 C32 C38 118.1(15) . . ?
 C82 C81 Sn2 168.5(15) . . ?
 C41 C40 Sn1 172.2(17) . . ?
 H61A C61 H61B 109.5 . . ?
 H61A C61 H61C 109.5 . . ?
 H61B C61 H61C 109.5 . . ?
 C59 C61 H61A 109.5 . . ?
 C59 C61 H61B 109.5 . . ?
 C59 C61 H61C 109.5 . . ?
 C67 C66 C70 121.1(19) . . ?
 C65 C66 C67 117.2(16) . . ?
 C65 C66 C70 121.8(18) . . ?
 C1 C6 C7 124.7(14) . . ?
 C5 C6 C1 119.9(15) . . ?
 C5 C6 C7 115.2(15) . . ?
 C66 C65 H65 118.3 . . ?
 C66 C65 C64 123.4(17) . . ?
 C64 C65 H65 118.3 . . ?
 H71A C71 H71B 109.5 . . ?
 H71A C71 H71C 109.5 . . ?
 H71B C71 H71C 109.5 . . ?
 C64 C71 H71A 109.5 . . ?
 C64 C71 H71B 109.5 . . ?
 C64 C71 H71C 109.5 . . ?
 C10 C11 H11 118.1 . . ?
 C10 C11 C12 123.7(17) . . ?
 C12 C11 H11 118.1 . . ?
 C65 C64 C71 119.0(15) . . ?
 C63 C64 C65 119.3(17) . . ?
 C63 C64 C71 121.6(15) . . ?
 C18 C19 C23 120(2) . . ?
 C20 C19 C18 118.9(19) . . ?
 C20 C19 C23 121.0(19) . . ?
 C3 C4 H4 120.2 . . ?
 C5 C4 H4 120.2 . . ?
 C5 C4 C3 119.5(16) . . ?
 C59 C58 H58 119.4 . . ?
 C59 C58 C57 121.2(17) . . ?
 C57 C58 H58 119.4 . . ?
 C36 C35 H35 118.7 . . ?
 C36 C35 C34 122.6(14) . . ?
 C34 C35 H35 118.7 . . ?
 C58 C59 C61 119.9(16) . . ?
 C54 C59 C61 120.6(16) . . ?
 C54 C59 C58 119.5(17) . . ?
 C8 C7 C6 123.1(15) . . ?
 C8 C7 C12 118.6(15) . . ?
 C12 C7 C6 117.3(16) . . ?
 C50 C49 C72 113.7(14) . . ?
 C50 C49 C48 119.6(15) . . ?
 C48 C49 C72 126.2(14) . . ?
 N3 C63 C68 119.5(14) . . ?
 C64 C63 N3 122.3(15) . . ?
 C64 C63 C68 117.9(16) . . ?
 Si1 C26 H26A 109.5 . . ?
 Si1 C26 H26B 109.5 . . ?
 Si1 C26 H26C 109.5 . . ?
 H26A C26 H26B 109.5 . . ?
 H26A C26 H26C 109.5 . . ?
 H26B C26 H26C 109.5 . . ?
 C35 C34 C39 120.9(16) . . ?
 C33 C34 C35 116.2(17) . . ?
 C33 C34 C39 122.9(19) . . ?
 Si2 C30 H30A 109.5 . . ?
 Si2 C30 H30B 109.5 . . ?
 Si2 C30 H30C 109.5 . . ?
 H30A C30 H30B 109.5 . . ?
 H30A C30 H30C 109.5 . . ?
 H30B C30 H30C 109.5 . . ?
 C72 C77 C78 122.8(16) . . ?
 C72 C77 C76 119.2(19) . . ?
 C76 C77 C78 118.0(17) . . ?
 C56 C55 C62 115.9(18) . . ?
 C56 C55 C54 119.5(18) . . ?
 C54 C55 C62 124.6(19) . . ?
 C55 C56 H56 119.3 . . ?
 C55 C56 C57 121.3(19) . . ?
 C57 C56 H56 119.3 . . ?
 H69A C69 H69B 109.5 . . ?
 H69A C69 H69C 109.5 . . ?
 H69B C69 H69C 109.5 . . ?
 C68 C69 H69A 109.5 . . ?
 C68 C69 H69B 109.5 . . ?
 C68 C69 H69C 109.5 . . ?
 C47 C42 C41 121.0(17) . . ?
 C43 C42 C47 119.7(18) . . ?
 C43 C42 C41 119.3(17) . . ?
 C53 C48 Sn2 117.8(12) . . ?
 C53 C48 C49 118.2(14) . . ?
 C49 C48 Sn2 124.0(12) . . ?
 C18 C17 C24 120.3(16) . . ?
 C16 C17 C18 118.3(17) . . ?
 C16 C17 C24 121.5(16) . . ?
 H13A C13 H13B 109.5 . . ?
 H13A C13 H13C 109.5 . . ?
 H13B C13 H13C 109.5 . . ?
 C12 C13 H13A 109.5 . . ?
 C12 C13 H13B 109.5 . . ?
 C12 C13 H13C 109.5 . . ?
 C4 C3 H3A 119.8 . . ?
 C4 C3 C2 120.3(17) . . ?
 C2 C3 H3A 119.8 . . ?
 C11 C10 C15 121.3(18) . . ?
 C11 C10 C9 118.1(17) . . ?
 C9 C10 C15 120.6(19) . . ?
 C58 C57 C60 120.1(19) . . ?
 C56 C57 C58 118.5(18) . . ?
 C56 C57 C60 121(2) . . ?
 C20 C21 C22 119.6(16) . . ?
 C20 C21 C16 118.3(17) . . ?
 C16 C21 C22 122.1(16) . . ?
 Si3 C93 H93A 109.5 . . ?
 Si3 C93 H93B 109.5 . . ?
 Si3 C93 H93C 109.5 . . ?
 H93A C93 H93B 109.5 . . ?
 H93A C93 H93C 109.5 . . ?
 H93B C93 H93C 109.5 . . ?
 C1 C2 C16 122.3(15) . . ?
 C3 C2 C1 120.9(16) . . ?
 C3 C2 C16 116.6(16) . . ?
 C19 C18 C17 121.2(18) . . ?
 C19 C18 H18 119.4 . . ?
 C17 C18 H18 119.4 . . ?
 C19 C20 C21 122.3(18) . . ?
 C19 C20 H20 118.9 . . ?
 C21 C20 H20 118.9 . . ?
 C73 C74 H74 119.5 . . ?
 C73 C74 C75 121(2) . . ?
 C75 C74 H74 119.5 . . ?
 C59 C54 C53 120.4(15) . . ?
 C59 C54 C55 119.4(17) . . ?
 C55 C54 C53 118.9(16) . . ?
 C21 C22 H22A 109.5 . . ?
 C21 C22 H22B 109.5 . . ?
 C21 C22 H22C 109.5 . . ?
 H22A C22 H22B 109.5 . . ?
 H22A C22 H22C 109.5 . . ?
 H22B C22 H22C 109.5 . . ?
 C88 C83 C82 119.7(18) . . ?
 C84 C83 C82 124(2) . . ?
 C84 C83 C88 116(2) . . ?
 C67 C68 C63 119.9(16) . . ?
 C67 C68 C69 119.9(17) . . ?
 C63 C68 C69 120.2(15) . . ?
 N2 C31 C36 120.7(15) . . ?
 C32 C31 N2 119.2(14) . . ?
 C32 C31 C36 120.1(14) . . ?
 C42 C47 H47 120.1 . . ?
 C46 C47 C42 120(2) . . ?
 C46 C47 H47 120.1 . . ?
 C6 C5 H5 119.4 . . ?
 C4 C5 C6 121.1(17) . . ?
 C4 C5 H5 119.4 . . ?
 Si3 C94 H94A 109.5 . . ?
 Si3 C94 H94B 109.5 . . ?
 Si3 C94 H94C 109.5 . . ?
 H94A C94 H94B 109.5 . . ?
 H94A C94 H94C 109.5 . . ?
 H94B C94 H94C 109.5 . . ?
 C50 C51 H51 120.1 . . ?
 C52 C51 C50 119.7(15) . . ?
 C52 C51 H51 120.1 . . ?
 C77 C78 H78A 109.5 . . ?
 C77 C78 H78B 109.5 . . ?
 C77 C78 H78C 109.5 . . ?
 H78A C78 H78B 109.5 . . ?
 H78A C78 H78C 109.5 . . ?
 H78B C78 H78C 109.5 . . ?
 C74 C75 C79 120(2) . . ?
 C76 C75 C74 121.0(19) . . ?
 C76 C75 C79 119(2) . . ?
 C73 C80 H80A 109.5 . . ?
 C73 C80 H80B 109.5 . . ?
 C73 C80 H80C 109.5 . . ?
 H80A C80 H80B 109.5 . . ?
 H80A C80 H80C 109.5 . . ?
 H80B C80 H80C 109.5 . . ?
 C17 C16 C21 120.8(16) . . ?
 C17 C16 C2 119.2(16) . . ?
 C21 C16 C2 119.3(16) . . ?
 C10 C15 H15A 109.5 . . ?
 C10 C15 H15B 109.5 . . ?
 C10 C15 H15C 109.5 . . ?
 H15A C15 H15B 109.5 . . ?
 H15A C15 H15C 109.5 . . ?
 H15B C15 H15C 109.5 . . ?
 C83 C88 H88 118.9 . . ?
 C83 C88 C87 122(2) . . ?
 C87 C88 H88 118.9 . . ?
 C11 C12 C7 117.0(17) . . ?
 C11 C12 C13 119.9(16) . . ?
 C7 C12 C13 123.0(15) . . ?
 C17 C24 H24A 109.5 . . ?
 C17 C24 H24B 109.5 . . ?
 C17 C24 H24C 109.5 . . ?
 H24A C24 H24B 109.5 . . ?
 H24A C24 H24C 109.5 . . ?
 H24B C24 H24C 109.5 . . ?
 Si2 C29 H29A 109.5 . . ?
 Si2 C29 H29B 109.5 . . ?
 Si2 C29 H29C 109.5 . . ?
 H29A C29 H29B 109.5 . . ?
 H29A C29 H29C 109.5 . . ?
 H29B C29 H29C 109.5 . . ?
 C8 C14 H14A 109.5 . . ?
 C8 C14 H14B 109.5 . . ?
 C8 C14 H14C 109.5 . . ?
 H14A C14 H14B 109.5 . . ?
 H14A C14 H14C 109.5 . . ?
 H14B C14 H14C 109.5 . . ?
 Si4 C89 H89A 109.5 . . ?
 Si4 C89 H89B 109.5 . . ?
 Si4 C89 H89C 109.5 . . ?
 H89A C89 H89B 109.5 . . ?
 H89A C89 H89C 109.5 . . ?
 H89B C89 H89C 109.5 . . ?
 C32 C33 H33 118.4 . . ?
 C34 C33 C32 123.1(18) . . ?
 C34 C33 H33 118.4 . . ?
 C66 C70 H70A 109.5 . . ?
 C66 C70 H70B 109.5 . . ?
 C66 C70 H70C 109.5 . . ?
 H70A C70 H70B 109.5 . . ?
 H70A C70 H70C 109.5 . . ?
 H70B C70 H70C 109.5 . . ?
 Si1 C25 H25A 109.5 . . ?
 Si1 C25 H25B 109.5 . . ?
 Si1 C25 H25C 109.5 . . ?
 H25A C25 H25B 109.5 . . ?
 H25A C25 H25C 109.5 . . ?
 H25B C25 H25C 109.5 . . ?
 Si2 C28 H28A 109.5 . . ?
 Si2 C28 H28B 109.5 . . ?
 Si2 C28 H28C 109.5 . . ?
 H28A C28 H28B 109.5 . . ?
 H28A C28 H28C 109.5 . . ?
 H28B C28 H28C 109.5 . . ?
 C75 C79 H79A 109.5 . . ?
 C75 C79 H79B 109.5 . . ?
 C75 C79 H79C 109.5 . . ?
 H79A C79 H79B 109.5 . . ?
 H79A C79 H79C 109.5 . . ?
 H79B C79 H79C 109.5 . . ?
 Si3 C92 H92A 109.5 . . ?
 Si3 C92 H92B 109.5 . . ?
 Si3 C92 H92C 109.5 . . ?
 H92A C92 H92B 109.5 . . ?
 H92A C92 H92C 109.5 . . ?
 H92B C92 H92C 109.5 . . ?
 Si4 C90 H90A 109.5 . . ?
 Si4 C90 H90B 109.5 . . ?
 Si4 C90 H90C 109.5 . . ?
 H90A C90 H90B 109.5 . . ?
 H90A C90 H90C 109.5 . . ?
 H90B C90 H90C 109.5 . . ?
 C57 C60 H60A 109.5 . . ?
 C57 C60 H60B 109.5 . . ?
 C57 C60 H60C 109.5 . . ?
 H60A C60 H60B 109.5 . . ?
 H60A C60 H60C 109.5 . . ?
 H60B C60 H60C 109.5 . . ?
 C19 C23 H23A 109.5 . . ?
 C19 C23 H23B 109.5 . . ?
 C19 C23 H23C 109.5 . . ?
 H23A C23 H23B 109.5 . . ?
 H23A C23 H23C 109.5 . . ?
 H23B C23 H23C 109.5 . . ?
 C8 C9 C10 120(2) . . ?
 C8 C9 H9 120.1 . . ?
 C10 C9 H9 120.1 . . ?
 C36 C37 H37A 109.5 . . ?
 C36 C37 H37B 109.5 . . ?
 C36 C37 H37C 109.5 . . ?
 H37A C37 H37B 109.5 . . ?
 H37A C37 H37C 109.5 . . ?
 H37B C37 H37C 109.5 . . ?
 C83 C84 H84 119.0 . . ?
 C83 C84 C85 122(3) . . ?
 C85 C84 H84 119.0 . . ?
 Si1 C27 H27A 109.5 . . ?
 Si1 C27 H27B 109.5 . . ?
 Si1 C27 H27C 109.5 . . ?
 H27A C27 H27B 109.5 . . ?
 H27A C27 H27C 109.5 . . ?
 H27B C27 H27C 109.5 . . ?
 Si4 C91 H91A 109.5 . . ?
 Si4 C91 H91B 109.5 . . ?
 Si4 C91 H91C 109.5 . . ?
 H91A C91 H91B 109.5 . . ?
 H91A C91 H91C 109.5 . . ?
 H91B C91 H91C 109.5 . . ?
 C42 C43 H43 120.9 . . ?
 C42 C43 C44 118.2(19) . . ?
 C44 C43 H43 120.9 . . ?
 C43 C44 H44 118.9 . . ?
 C45 C44 C43 122(2) . . ?
 C45 C44 H44 118.9 . . ?
 C47 C46 H46 119.5 . . ?
 C47 C46 C45 121(2) . . ?
 C45 C46 H46 119.5 . . ?
 C40 C41 C42 177.8(19) . . ?
 C34 C39 H39A 109.5 . . ?
 C34 C39 H39B 109.5 . . ?
 C34 C39 H39C 109.5 . . ?
 H39A C39 H39B 109.5 . . ?
 H39A C39 H39C 109.5 . . ?
 H39B C39 H39C 109.5 . . ?
 C44 C45 C46 119(2) . . ?
 C44 C45 H45 120.5 . . ?
 C46 C45 H45 120.5 . . ?
 C77 C76 H76 120.8 . . ?
 C75 C76 C77 118(2) . . ?
 C75 C76 H76 120.8 . . ?
 C84 C85 H85 120.5 . . ?
 C86 C85 C84 119(3) . . ?
 C86 C85 H85 120.5 . . ?
 C88 C87 H87 121.8 . . ?
 C86 C87 C88 116(3) . . ?
 C86 C87 H87 121.8 . . ?
 C85 C86 C87 124(3) . . ?
 C85 C86 H86 118.2 . . ?
 C87 C86 H86 118.2 . . ?

loop_
  _geom_torsion_atom_site_label_1
  _geom_torsion_atom_site_label_2
  _geom_torsion_atom_site_label_3
  _geom_torsion_atom_site_label_4
  _geom_torsion
  _geom_torsion_site_symmetry_1
  _geom_torsion_site_symmetry_2
  _geom_torsion_site_symmetry_3
  _geom_torsion_site_symmetry_4
  _geom_torsion_publ_flag
 Sn2 N3 C63 C64 -56(2) . . . . ?
 Sn2 N3 C63 C68 130.9(13) . . . . ?
 Sn1 N2 C31 C36 51(2) . . . . ?
 Sn1 N2 C31 C32 -126.4(15) . . . . ?
 Sn1 C1 C6 C7 15(2) . . . . ?
 Sn1 C1 C6 C5 -170.3(12) . . . . ?
 Sn1 C1 C2 C3 172.6(13) . . . . ?
 Sn1 C1 C2 C16 -14(2) . . . . ?
 N3 C63 C68 C67 179.8(15) . . . . ?
 N3 C63 C68 C69 -2(2) . . . . ?
 C82 C83 C88 C87 -175(3) . . . . ?
 C82 C83 C84 C85 179(3) . . . . ?
 C62 C55 C56 C57 173.5(16) . . . . ?
 C62 C55 C54 C53 -3(2) . . . . ?
 C62 C55 C54 C59 -169.8(16) . . . . ?
 C36 C35 C34 C33 0(2) . . . . ?
 C36 C35 C34 C39 -179.9(19) . . . . ?
 C8 C7 C12 C11 2(2) . . . . ?
 C8 C7 C12 C13 -176.4(15) . . . . ?
 C1 C6 C7 C8 -125.8(18) . . . . ?
 C1 C6 C7 C12 66(2) . . . . ?
 C1 C6 C5 C4 -4(3) . . . . ?
 C1 C2 C16 C17 -82(2) . . . . ?
 C1 C2 C16 C21 107.4(19) . . . . ?
 C73 C72 C49 C50 104.4(18) . . . . ?
 C73 C72 C49 C48 -67(2) . . . . ?
 C73 C72 C77 C78 -178.8(16) . . . . ?
 C73 C72 C77 C76 -1(2) . . . . ?
 C73 C74 C75 C79 178.3(17) . . . . ?
 C73 C74 C75 C76 1(3) . . . . ?
 C38 C32 C31 N2 -7(2) . . . . ?
 C38 C32 C31 C36 175.8(16) . . . . ?
 C38 C32 C33 C34 -179.6(16) . . . . ?
 C67 C66 C65 C64 4(3) . . . . ?
 C50 C49 C48 Sn2 172.2(13) . . . . ?
 C50 C49 C48 C53 -5(2) . . . . ?
 C53 C52 C51 C50 -4(3) . . . . ?
 C72 C73 C74 C75 1(3) . . . . ?
 C72 C49 C48 Sn2 -17(2) . . . . ?
 C72 C49 C48 C53 165.5(16) . . . . ?
 C72 C77 C76 C75 3(3) . . . . ?
 C52 C53 C48 Sn2 -174.1(12) . . . . ?
 C52 C53 C48 C49 4(2) . . . . ?
 C52 C53 C54 C59 79(2) . . . . ?
 C52 C53 C54 C55 -88.5(18) . . . . ?
 C61 C59 C54 C53 6(2) . . . . ?
 C61 C59 C54 C55 173.1(15) . . . . ?
 C66 C67 C68 C63 -2(3) . . . . ?
 C66 C67 C68 C69 179.6(16) . . . . ?
 C66 C65 C64 C71 -176.0(16) . . . . ?
 C66 C65 C64 C63 0(3) . . . . ?
 C6 C1 C2 C3 -5(2) . . . . ?
 C6 C1 C2 C16 169.2(15) . . . . ?
 C6 C7 C12 C11 171.5(14) . . . . ?
 C6 C7 C12 C13 -7(2) . . . . ?
 C65 C64 C63 N3 -178.5(14) . . . . ?
 C65 C64 C63 C68 -5(2) . . . . ?
 C71 C64 C63 N3 -2(2) . . . . ?
 C71 C64 C63 C68 170.8(14) . . . . ?
 C11 C10 C9 C8 2(3) . . . . ?
 C64 C63 C68 C67 6(2) . . . . ?
 C64 C63 C68 C69 -175.6(15) . . . . ?
 C4 C3 C2 C1 -1(3) . . . . ?
 C4 C3 C2 C16 -174.8(16) . . . . ?
 C58 C59 C54 C53 -174.0(15) . . . . ?
 C58 C59 C54 C55 -7(2) . . . . ?
 C35 C36 C31 N2 -173.3(15) . . . . ?
 C35 C36 C31 C32 4(2) . . . . ?
 C35 C34 C33 C32 3(2) . . . . ?
 C59 C58 C57 C56 1(3) . . . . ?
 C59 C58 C57 C60 -178.9(18) . . . . ?
 C7 C8 C9 C10 -3(3) . . . . ?
 C7 C6 C5 C4 171.9(16) . . . . ?
 C49 C50 C51 C52 3(3) . . . . ?
 C49 C72 C77 C78 -8(2) . . . . ?
 C49 C72 C77 C76 169.3(15) . . . . ?
 C26 Si1 N1 Sn1 108.2(11) . . . . ?
 C26 Si1 N1 Si2 -57.8(12) . . . . ?
 C30 Si2 N1 Sn1 26.7(10) . . . . ?
 C30 Si2 N1 Si1 -166.0(9) . . . . ?
 C77 C72 C49 C50 -66(2) . . . . ?
 C77 C72 C49 C48 122.4(19) . . . . ?
 C55 C56 C57 C58 0(3) . . . . ?
 C55 C56 C57 C60 180.0(18) . . . . ?
 C56 C55 C54 C53 175.3(15) . . . . ?
 C56 C55 C54 C59 8(2) . . . . ?
 C42 C47 C46 C45 -1(3) . . . . ?
 C42 C43 C44 C45 2(3) . . . . ?
 C48 C53 C52 C51 1(2) . . . . ?
 C48 C53 C54 C59 -108.3(18) . . . . ?
 C48 C53 C54 C55 84(2) . . . . ?
 C3 C4 C5 C6 -2(3) . . . . ?
 C3 C2 C16 C17 92(2) . . . . ?
 C3 C2 C16 C21 -79(2) . . . . ?
 C10 C11 C12 C7 -3(2) . . . . ?
 C10 C11 C12 C13 176.0(16) . . . . ?
 C57 C58 C59 C61 -177.6(16) . . . . ?
 C57 C58 C59 C54 2(3) . . . . ?
 C93 Si3 N4 Sn2 -141.6(8) . . . . ?
 C93 Si3 N4 Si4 46.5(12) . . . . ?
 C2 C1 C6 C7 -168.5(16) . . . . ?
 C2 C1 C6 C5 7(2) . . . . ?
 C18 C19 C20 C21 -4(3) . . . . ?
 C18 C17 C16 C21 -6(2) . . . . ?
 C18 C17 C16 C2 -176.3(15) . . . . ?
 C20 C19 C18 C17 3(3) . . . . ?
 C20 C21 C16 C17 5(3) . . . . ?
 C20 C21 C16 C2 175.9(16) . . . . ?
 C74 C73 C72 C49 -171.9(15) . . . . ?
 C74 C73 C72 C77 -1(2) . . . . ?
 C74 C75 C76 C77 -3(3) . . . . ?
 C54 C53 C52 C51 174.4(15) . . . . ?
 C54 C53 C48 Sn2 13(2) . . . . ?
 C54 C53 C48 C49 -168.9(15) . . . . ?
 C54 C55 C56 C57 -5(3) . . . . ?
 C22 C21 C20 C19 178.0(18) . . . . ?
 C22 C21 C16 C17 -173.2(16) . . . . ?
 C22 C21 C16 C2 -3(3) . . . . ?
 C83 C88 C87 C86 -5(6) . . . . ?
 C83 C84 C85 C86 -3(6) . . . . ?
 C68 C67 C66 C65 -3(3) . . . . ?
 C68 C67 C66 C70 178.0(17) . . . . ?
 C31 C36 C35 C34 -3(2) . . . . ?
 C31 C32 C33 C34 -2(2) . . . . ?
 C47 C42 C43 C44 -3(3) . . . . ?
 C47 C46 C45 C44 0(4) . . . . ?
 C5 C6 C7 C8 59(2) . . . . ?
 C5 C6 C7 C12 -109.7(17) . . . . ?
 C5 C4 C3 C2 4(3) . . . . ?
 C94 Si3 N4 Sn2 -23.6(10) . . . . ?
 C94 Si3 N4 Si4 164.6(9) . . . . ?
 C51 C50 C49 C72 -169.7(16) . . . . ?
 C51 C50 C49 C48 2(3) . . . . ?
 C78 C77 C76 C75 -178.7(17) . . . . ?
 C80 C73 C72 C49 3(2) . . . . ?
 C80 C73 C72 C77 173.5(16) . . . . ?
 C80 C73 C74 C75 -173.6(17) . . . . ?
 C16 C17 C18 C19 2(3) . . . . ?
 C16 C21 C20 C19 0(3) . . . . ?
 C15 C10 C9 C8 -177.7(18) . . . . ?
 C88 C83 C84 C85 6(5) . . . . ?
 C88 C87 C86 C85 8(7) . . . . ?
 C12 C11 C10 C15 -179.4(16) . . . . ?
 C12 C11 C10 C9 1(3) . . . . ?
 C24 C17 C18 C19 -177.0(17) . . . . ?
 C24 C17 C16 C21 172.8(16) . . . . ?
 C24 C17 C16 C2 2(2) . . . . ?
 C29 Si2 N1 Sn1 -94.0(10) . . . . ?
 C29 Si2 N1 Si1 73.3(11) . . . . ?
 C14 C8 C7 C6 11(2) . . . . ?
 C14 C8 C7 C12 179.6(14) . . . . ?
 C14 C8 C9 C10 177.9(18) . . . . ?
 C89 Si4 N4 Sn2 10.5(12) . . . . ?
 C89 Si4 N4 Si3 -178.6(9) . . . . ?
 C33 C32 C31 N2 176.0(14) . . . . ?
 C33 C32 C31 C36 -1(2) . . . . ?
 C70 C66 C65 C64 -176.8(17) . . . . ?
 C25 Si1 N1 Sn1 -14.7(13) . . . . ?
 C25 Si1 N1 Si2 179.3(10) . . . . ?
 C28 Si2 N1 Sn1 145.9(9) . . . . ?
 C28 Si2 N1 Si1 -46.9(12) . . . . ?
 C79 C75 C76 C77 179.3(16) . . . . ?
 C92 Si3 N4 Sn2 98.7(9) . . . . ?
 C92 Si3 N4 Si4 -73.1(11) . . . . ?
 C90 Si4 N4 Sn2 132.3(10) . . . . ?
 C90 Si4 N4 Si3 -56.8(12) . . . . ?
 C23 C19 C18 C17 -176.6(18) . . . . ?
 C23 C19 C20 C21 176.1(19) . . . . ?
 C9 C8 C7 C6 -168.0(18) . . . . ?
 C9 C8 C7 C12 0(3) . . . . ?
 C37 C36 C35 C34 176.2(16) . . . . ?
 C37 C36 C31 N2 7(2) . . . . ?
 C37 C36 C31 C32 -175.4(15) . . . . ?
 C84 C83 C88 C87 -1(5) . . . . ?
 C84 C85 C86 C87 -4(7) . . . . ?
 C27 Si1 N1 Sn1 -133.2(10) . . . . ?
 C27 Si1 N1 Si2 60.8(12) . . . . ?
 C91 Si4 N4 Sn2 -110.3(10) . . . . ?
 C91 Si4 N4 Si3 60.6(11) . . . . ?
 C43 C42 C47 C46 3(3) . . . . ?
 C43 C44 C45 C46 0(4) . . . . ?
 C41 C42 C47 C46 -179(2) . . . . ?
 C41 C42 C43 C44 179.1(19) . . . . ?
 C39 C34 C33 C32 -177.4(18) . . . . ?

_shelx_res_file
;
TITL 06mfcm22_a.res in P2(1)/c
    06mfcm22.res
    created by SHELXL-2018/3 at 15:58:03 on 11-Mar-2022
REM Old TITL 06mfcm22_a.res in P2(1)/n
REM SHELXT solution in P2(1)/c: R1 0.186, Rweak 0.038, Alpha 0.179
REM <I/s> 0.395 for 525 systematic absences, Orientation as input
REM Formula found by SHELXT: C88 N15 Si5 Sn2
CELL 1.54184 18.8402 20.5363 29.8743 90 131.799 90
ZERR 8 0.0008 0.0004 0.0012 0 0.007 0
LATT 1
SYMM -X,0.5+Y,0.5-Z
SFAC C H N Si Sn
UNIT 376 480 16 16 8
SIMU 0.005 0.01 2 C86 C87 C85 C84

L.S. 20
PLAN  20
SIZE 0.15 0.1 0.02
CONF
FREE Sn1 H2
list 4
fmap 2
MORE -1
BOND $H
ACTA
OMIT -3 6 7
OMIT 1 7 5
OMIT 3 6 1
OMIT -1 6 9
REM <olex2.extras>
REM <HklSrc "%.\\06mfcm22.hkl">
REM </olex2.extras>

WGHT    0.115900  633.222229
FVAR       0.15949
SN2   5    0.534540    0.742413    0.696453    11.00000    0.02393    0.02588 =
         0.02452    0.00164    0.01713    0.00129
SN1   5    0.961932    0.335646    0.798499    11.00000    0.02424    0.02745 =
         0.02312   -0.00066    0.01701   -0.00017
SI2   4    1.090537    0.222673    0.807924    11.00000    0.03115    0.03482 =
         0.03089    0.00145    0.02308    0.00463
SI1   4    1.195469    0.310758    0.916059    11.00000    0.02495    0.04895 =
         0.02421    0.00147    0.01564   -0.00320
SI4   4    0.300053    0.764148    0.577413    11.00000    0.02570    0.03602 =
         0.02652   -0.00008    0.01666    0.00139
SI3   4    0.398846    0.849115    0.686994    11.00000    0.03143    0.03305 =
         0.03483   -0.00035    0.02490    0.00274
N1    3    1.091664    0.292932    0.842158    11.00000    0.03355    0.03671 =
         0.03477    0.00096    0.02998    0.00521
N2    3    0.875704    0.264360    0.785638    11.00000    0.02590    0.02382 =
         0.02499   -0.00120    0.01605   -0.00479
H2    2    0.844529    0.282681    0.777222    11.00000   -1.20000
N3    3    0.627598    0.816820    0.715355    11.00000    0.02416    0.03532 =
         0.03096    0.00106    0.01993    0.00190
H3    2    0.677215    0.817121    0.762263    11.00000   -1.20000
C82   1    0.552229    0.649711    0.615656    11.00000    0.02589    0.02968 =
         0.02213   -0.00175    0.01676   -0.00068
C62   1    0.555509    0.534238    0.710031    11.00000    0.04771    0.07068 =
         0.05104    0.03349    0.04476    0.03945
AFIX 137
H62A  2    0.553814    0.487512    0.709829    11.00000   -1.50000
H62B  2    0.604345    0.549459    0.750458    11.00000   -1.50000
H62C  2    0.568885    0.548909    0.685797    11.00000   -1.50000
AFIX   0
N4    3    0.402338    0.782628    0.650753    11.00000    0.02350    0.03526 =
         0.01657    0.00331    0.01126    0.00509

C36   1    0.948185    0.206769    0.880007    11.00000    0.02508    0.04422 =
         0.02169   -0.00443    0.01747   -0.00665
C8    1    0.694945    0.273469    0.614829    11.00000    0.02927    0.03717 =
         0.03266    0.01355    0.02133    0.00860
C1    1    0.901371    0.382488    0.713817    11.00000    0.02521    0.02800 =
         0.02338    0.00934    0.01608    0.00882
C73   1    0.807711    0.719425    0.831283    11.00000    0.01831    0.04829 =
         0.01846    0.00529    0.00568    0.00080
C38   1    0.792759    0.142676    0.718201    11.00000    0.05269    0.03437 =
         0.02212    0.00326    0.02282   -0.00206
AFIX 137
H38A  2    0.733720    0.164386    0.699667    11.00000   -1.50000
H38B  2    0.780638    0.097619    0.706717    11.00000   -1.50000
H38C  2    0.822650    0.162706    0.705357    11.00000   -1.50000
AFIX   0

C67   1    0.616051    0.994823    0.688520    11.00000    0.03140    0.02719 =
         0.04929   -0.00557    0.02683   -0.00316
AFIX  43
H67   2    0.639650    1.033197    0.710693    11.00000   -1.20000
AFIX   0
C50   1    0.705676    0.671016    0.885257    11.00000    0.02637    0.04367 =
         0.02740    0.00265    0.01684   -0.00306
AFIX  43
H50   2    0.762729    0.681293    0.923371    11.00000   -1.20000
AFIX   0
C53   1    0.535130    0.638739    0.771711    11.00000    0.03136    0.02605 =
         0.02982   -0.00211    0.02305    0.00190
C72   1    0.759543    0.743127    0.848555    11.00000    0.02544    0.04006 =
         0.02064    0.00259    0.01198   -0.00025
C52   1    0.563785    0.607017    0.822293    11.00000    0.03855    0.02775 =
         0.04261    0.00110    0.03251   -0.00368
AFIX  43
H52   2    0.526483    0.573474    0.818009    11.00000   -1.20000
AFIX   0

C32   1    0.856576    0.147806    0.784480    11.00000    0.02680    0.04135 =
         0.02366   -0.00084    0.02135    0.00162
C81   1    0.537209    0.679265    0.642523    11.00000    0.02497    0.02682 =
         0.03433   -0.00025    0.01644    0.00294
C40   1    0.964706    0.405790    0.850760    11.00000    0.04240    0.03937 =
         0.03238   -0.00665    0.02999   -0.00500
C61   1    0.343647    0.671762    0.722461    11.00000    0.03420    0.03890 =
         0.04100   -0.00146    0.02620   -0.00242
AFIX 137
H61A  2    0.362185    0.651597    0.757903    11.00000   -1.50000
H61B  2    0.277843    0.684194    0.696388    11.00000   -1.50000
H61C  2    0.382085    0.709706    0.733550    11.00000   -1.50000
AFIX   0
C66   1    0.557041    0.998253    0.626291    11.00000    0.04031    0.03677 =
         0.04724    0.02392    0.03463    0.01159

C6    1    0.811074    0.366719    0.657736    11.00000    0.02700    0.02908 =
         0.03013    0.00637    0.01952    0.00455
C65   1    0.527442    0.940977    0.595803    11.00000    0.03692    0.03258 =
         0.04322   -0.00424    0.03037   -0.00733
AFIX  43
H65   2    0.491349    0.942284    0.554548    11.00000   -1.20000
AFIX   0
C71   1    0.518031    0.819698    0.586480    11.00000    0.03019    0.03275 =
         0.02898   -0.00212    0.02062   -0.00609
AFIX 137
H71A  2    0.467752    0.798881    0.581750    11.00000   -1.50000
H71B  2    0.571054    0.790444    0.606163    11.00000   -1.50000
H71C  2    0.495611    0.831117    0.547732    11.00000   -1.50000
AFIX   0

C11   1    0.614971    0.324546    0.657282    11.00000    0.01962    0.04979 =
         0.02578    0.01060    0.01210    0.00835
AFIX  43
H11   2    0.588859    0.341134    0.672543    11.00000   -1.20000
AFIX   0

C64   1    0.548599    0.879750    0.623450    11.00000    0.01826    0.03918 =
         0.03432    0.00840    0.01635    0.00745
C19   1    1.212334    0.517785    0.874497    11.00000    0.04161    0.04199 =
         0.05296    0.00388    0.03410   -0.00759
C4    1    0.842011    0.434931    0.606331    11.00000    0.04628    0.04483 =
         0.03815    0.00937    0.03508    0.00933
AFIX  43
H4    2    0.823923    0.450352    0.570720    11.00000   -1.20000
AFIX   0

C58   1    0.279527    0.593309    0.638399    11.00000    0.02929    0.04932 =
         0.03477    0.01315    0.01860    0.00193
AFIX  43
H58   2    0.218766    0.603516    0.623050    11.00000   -1.20000
AFIX   0

C35   1    0.971407    0.150607    0.909801    11.00000    0.02129    0.06708 =
         0.01522    0.01006    0.01153    0.01006
AFIX  43
H35   2    1.010298    0.151874    0.951328    11.00000   -1.20000
AFIX   0

C59   1    0.357604    0.623989    0.690110    11.00000    0.02961    0.03521 =
         0.03881    0.00987    0.02473    0.00316
C7    1    0.736078    0.327958    0.649970    11.00000    0.02725    0.04702 =
         0.02304    0.01495    0.01845    0.00895
C49   1    0.680475    0.702957    0.835033    11.00000    0.02341    0.03299 =
         0.02480    0.00310    0.01417    0.00026
C63   1    0.601843    0.876661    0.684477    11.00000    0.01560    0.03110 =
         0.03222   -0.00470    0.01466   -0.00056
C26   1    1.225691    0.241465    0.966281    11.00000    0.02335    0.07129 =
         0.04747    0.02513    0.01600    0.00078
AFIX 137
H26A  2    1.174462    0.234366    0.965453    11.00000   -1.50000
H26B  2    1.282860    0.251368    1.006556    11.00000   -1.50000
H26C  2    1.235345    0.202906    0.952748    11.00000   -1.50000
AFIX   0
C34   1    0.938401    0.088116    0.879951    11.00000    0.01999    0.05670 =
         0.02056    0.00345    0.00765    0.00344
C30   1    0.986945    0.225521    0.725665    11.00000    0.04414    0.04363 =
         0.03370   -0.00634    0.02846    0.00595
AFIX 137
H30A  2    0.930931    0.237885    0.718455    11.00000   -1.50000
H30B  2    0.977529    0.183337    0.708587    11.00000   -1.50000
H30C  2    0.998898    0.256812    0.707485    11.00000   -1.50000
AFIX   0

C77   1    0.794476    0.799242    0.886161    11.00000    0.02467    0.03606 =
         0.02380    0.00113    0.00602   -0.00586
C55   1    0.459620    0.560911    0.684691    11.00000    0.05455    0.02838 =
         0.04889    0.00956    0.04208    0.00420
C56   1    0.381233    0.532067    0.633057    11.00000    0.05490    0.03058 =
         0.04551    0.00119    0.03743   -0.00464
AFIX  43
H56   2    0.389369    0.501502    0.613827    11.00000   -1.20000
AFIX   0
C69   1    0.705057    0.935384    0.785530    11.00000    0.03682    0.03697 =
         0.03169   -0.00769    0.02114   -0.00426
AFIX 137
H69A  2    0.763171    0.913311    0.802479    11.00000   -1.50000
H69B  2    0.674085    0.912937    0.796646    11.00000   -1.50000
H69C  2    0.719093    0.979226    0.800418    11.00000   -1.50000
AFIX   0

C42   1    0.952314    0.501415    0.903840    11.00000    0.03680    0.04141 =
         0.03324   -0.00097    0.02346    0.00186
C48   1    0.591519    0.688957    0.777035    11.00000    0.03456    0.02457 =
         0.02845    0.00643    0.02422    0.00672
C17   1    1.037922    0.510073    0.799026    11.00000    0.03978    0.02956 =
         0.03258    0.00398    0.02289    0.00004
C13   1    0.728837    0.417105    0.707030    11.00000    0.03150    0.04560 =
         0.04298    0.01246    0.02662    0.01402
AFIX 137
H13A  2    0.677483    0.438574    0.700673    11.00000   -1.50000
H13B  2    0.753514    0.445190    0.694484    11.00000   -1.50000
H13C  2    0.778418    0.407095    0.748893    11.00000   -1.50000
AFIX   0
C3    1    0.927191    0.455073    0.661220    11.00000    0.04423    0.03727 =
         0.04546    0.01041    0.03614    0.01114
AFIX  43
H3A   2    0.964409    0.486071    0.662411    11.00000   -1.20000
AFIX   0
C10   1    0.574519    0.270563    0.622050    11.00000    0.02454    0.04335 =
         0.04113    0.00769    0.01934    0.00184

C57   1    0.290300    0.547442    0.608941    11.00000    0.03947    0.03734 =
         0.03469    0.00795    0.02001   -0.00559
C21   1    1.136306    0.439401    0.793188    11.00000    0.03577    0.03555 =
         0.04158    0.00447    0.02963    0.00069
C93   1    0.291580    0.851479    0.679154    11.00000    0.04460    0.03436 =
         0.05082   -0.00214    0.03784    0.00054
AFIX 137
H93A  2    0.235892    0.860079    0.638076    11.00000   -1.50000
H93B  2    0.299254    0.885274    0.704286    11.00000   -1.50000
H93C  2    0.284632    0.810295    0.691081    11.00000   -1.50000
AFIX   0

C2    1    0.957132    0.429113    0.714437    11.00000    0.02210    0.03626 =
         0.02943    0.00198    0.01499    0.00266
C18   1    1.122221    0.539031    0.850938    11.00000    0.04035    0.03284 =
         0.04115    0.00173    0.02804   -0.00621
AFIX  43
H18   2    1.117983    0.572746    0.869844    11.00000   -1.20000
AFIX   0
C20   1    1.217624    0.470234    0.844637    11.00000    0.03065    0.04430 =
         0.04182    0.01017    0.02042   -0.00248
AFIX  43
H20   2    1.277150    0.457956    0.858948    11.00000   -1.20000
AFIX   0

C74   1    0.888048    0.750896    0.849476    11.00000    0.03188    0.06119 =
         0.03556    0.01732    0.02283   -0.00170
AFIX  43
H74   2    0.918723    0.735255    0.836962    11.00000   -1.20000
AFIX   0
C54   1    0.447431    0.610743    0.711719    11.00000    0.04544    0.02725 =
         0.03448   -0.00415    0.03294   -0.00896

C22   1    1.146865    0.389354    0.761501    11.00000    0.02550    0.05528 =
         0.03789    0.00111    0.02085   -0.00027
AFIX 137
H22A  2    1.212096    0.387634    0.779396    11.00000   -1.50000
H22B  2    1.107163    0.400827    0.719872    11.00000   -1.50000
H22C  2    1.128104    0.347522    0.764924    11.00000   -1.50000
AFIX   0

C83   1    0.569200    0.615348    0.582231    11.00000    0.04074    0.04245 =
         0.04318   -0.00596    0.03249    0.00214
C68   1    0.640420    0.936447    0.718108    11.00000    0.02130    0.03654 =
         0.03563    0.00827    0.01826    0.00586
C31   1    0.892105    0.206490    0.816346    11.00000    0.02332    0.03417 =
         0.02429    0.01158    0.01613    0.00472
C47   1    0.887466    0.499484    0.912598    11.00000    0.04746    0.03871 =
         0.04772   -0.00798    0.03342   -0.00488
AFIX  43
H47   2    0.847617    0.463716    0.899527    11.00000   -1.20000
AFIX   0
C5    1    0.784153    0.391711    0.604970    11.00000    0.03556    0.04213 =
         0.02573    0.00768    0.01986    0.01238
AFIX  43
H5    2    0.726330    0.379164    0.568186    11.00000   -1.20000
AFIX   0

C94   1    0.505230    0.843238    0.770720    11.00000    0.04772    0.04933 =
         0.05374   -0.02337    0.04056   -0.01325
AFIX 137
H94A  2    0.500738    0.804028    0.786200    11.00000   -1.50000
H94B  2    0.505930    0.880209    0.790677    11.00000   -1.50000
H94C  2    0.562809    0.842506    0.777615    11.00000   -1.50000
AFIX   0
C51   1    0.646117    0.624013    0.878667    11.00000    0.03725    0.04201 =
         0.03331    0.01250    0.02779    0.00882
AFIX  43
H51   2    0.662047    0.604197    0.912334    11.00000   -1.20000
AFIX   0
C78   1    0.748587    0.825828    0.906780    11.00000    0.04913    0.04363 =
         0.02024   -0.00454    0.01685   -0.01085
AFIX 137
H78A  2    0.693605    0.800133    0.890911    11.00000   -1.50000
H78B  2    0.729469    0.869957    0.893121    11.00000   -1.50000
H78C  2    0.792537    0.824861    0.949856    11.00000   -1.50000
AFIX   0
C75   1    0.924017    0.805891    0.886402    11.00000    0.02716    0.04901 =
         0.03420    0.01739    0.00501   -0.00368
C80   1    0.778755    0.654702    0.796105    11.00000    0.03915    0.04982 =
         0.04870   -0.00703    0.03387   -0.00635
AFIX 137
H80A  2    0.772237    0.621192    0.815560    11.00000   -1.50000
H80B  2    0.826903    0.642377    0.795167    11.00000   -1.50000
H80C  2    0.719198    0.660467    0.755809    11.00000   -1.50000
AFIX   0

C16   1    1.046348    0.458216    0.772173    11.00000    0.03353    0.03099 =
         0.03174    0.00369    0.02120   -0.00189
C15   1    0.488524    0.238392    0.607269    11.00000    0.03443    0.05920 =
         0.04099    0.00751    0.01955   -0.01041
AFIX 137
H15A  2    0.509335    0.208207    0.638519    11.00000   -1.50000
H15B  2    0.452885    0.215560    0.569804    11.00000   -1.50000
H15C  2    0.448948    0.271057    0.604134    11.00000   -1.50000
AFIX   0

C88   1    0.639943    0.566906    0.610529    11.00000    0.11333    0.07081 =
         0.07279    0.02179    0.07147    0.05060
AFIX  43
H88   2    0.671470    0.555800    0.650071    11.00000   -1.20000
AFIX   0

C12   1    0.693812    0.356637    0.671922    11.00000    0.02460    0.03658 =
         0.02652    0.01229    0.01599    0.00952
C24   1    0.942771    0.535595    0.773030    11.00000    0.04040    0.03457 =
         0.04357   -0.01222    0.02974   -0.00422
AFIX 137
H24A  2    0.909016    0.502429    0.774997    11.00000   -1.50000
H24B  2    0.906924    0.547772    0.731914    11.00000   -1.50000
H24C  2    0.951282    0.572970    0.795490    11.00000   -1.50000
AFIX   0
C29   1    1.082860    0.146430    0.838240    11.00000    0.04724    0.04284 =
         0.04299    0.01093    0.03534    0.01710
AFIX 137
H29A  2    1.143357    0.124681    0.863273    11.00000   -1.50000
H29B  2    1.035198    0.118398    0.805589    11.00000   -1.50000
H29C  2    1.066068    0.156905    0.861487    11.00000   -1.50000
AFIX   0
C14   1    0.735081    0.239677    0.588921    11.00000    0.04169    0.04389 =
         0.02891    0.00291    0.02142    0.00241
AFIX 137
H14A  2    0.693046    0.247600    0.546505    11.00000   -1.50000
H14B  2    0.739946    0.193647    0.596084    11.00000   -1.50000
H14C  2    0.796954    0.256984    0.608227    11.00000   -1.50000
AFIX   0

C89   1    0.315517    0.691389    0.546794    11.00000    0.03162    0.04273 =
         0.03476   -0.00349    0.02127   -0.00142
AFIX 137
H89A  2    0.360887    0.701256    0.542808    11.00000   -1.50000
H89B  2    0.255521    0.680353    0.508178    11.00000   -1.50000
H89C  2    0.338065    0.655274    0.573704    11.00000   -1.50000
AFIX   0

C33   1    0.880104    0.089182    0.818037    11.00000    0.02705    0.03711 =
         0.02983    0.00947    0.01815    0.01175
AFIX  43
H33   2    0.855022    0.050018    0.797234    11.00000   -1.20000
AFIX   0

C70   1    0.528206    1.063896    0.594140    11.00000    0.05698    0.04137 =
         0.06206    0.01639    0.04033    0.00673
AFIX 137
H70A  2    0.488214    1.086776    0.598110    11.00000   -1.50000
H70B  2    0.494081    1.056859    0.552377    11.00000   -1.50000
H70C  2    0.584222    1.089256    0.611756    11.00000   -1.50000
AFIX   0

C25   1    1.186744    0.387083    0.946031    11.00000    0.04095    0.06372 =
         0.04000   -0.01516    0.02619   -0.01094
AFIX 137
H25A  2    1.157073    0.420488    0.915931    11.00000   -1.50000
H25B  2    1.249393    0.400938    0.980990    11.00000   -1.50000
H25C  2    1.149276    0.379092    0.956591    11.00000   -1.50000
AFIX   0
C28   1    1.198754    0.212966    0.817277    11.00000    0.04995    0.05502 =
         0.06171    0.00778    0.04800    0.01254
AFIX 137
H28A  2    1.208863    0.252134    0.804642    11.00000   -1.50000
H28B  2    1.189541    0.177100    0.793255    11.00000   -1.50000
H28C  2    1.253268    0.204693    0.858724    11.00000   -1.50000
AFIX   0

C79   1    1.015463    0.838557    0.907261    11.00000    0.03354    0.08690 =
         0.05022    0.03341    0.01681   -0.01121
AFIX 137
H79A  2    1.029852    0.876012    0.931307    11.00000   -1.50000
H79B  2    1.006156    0.851802    0.872843    11.00000   -1.50000
H79C  2    1.067339    0.808204    0.930624    11.00000   -1.50000
AFIX   0
C92   1    0.398525    0.930940    0.656796    11.00000    0.04722    0.03859 =
         0.05997   -0.00445    0.04322   -0.00168
AFIX 137
H92A  2    0.447146    0.931138    0.654648    11.00000   -1.50000
H92B  2    0.410707    0.965097    0.683095    11.00000   -1.50000
H92C  2    0.337560    0.937814    0.617430    11.00000   -1.50000
AFIX   0
C90   1    0.192603    0.747869    0.568109    11.00000    0.02550    0.06272 =
         0.04457   -0.00521    0.02460   -0.00337
AFIX 137
H90A  2    0.212365    0.740804    0.606792    11.00000   -1.50000
H90B  2    0.160148    0.709871    0.543626    11.00000   -1.50000
H90C  2    0.150448    0.784622    0.549159    11.00000   -1.50000
AFIX   0
C60   1    0.205336    0.516276    0.553045    11.00000    0.05502    0.05344 =
         0.04476   -0.00040    0.02462   -0.01085
AFIX 137
H60A  2    0.164096    0.500818    0.559030    11.00000   -1.50000
H60B  2    0.224952    0.480326    0.542936    11.00000   -1.50000
H60C  2    0.171933    0.547500    0.520968    11.00000   -1.50000
AFIX   0

C23   1    1.301584    0.547046    0.932067    11.00000    0.04354    0.06363 =
         0.05371   -0.00596    0.02346   -0.01150
AFIX 137
H23A  2    1.328226    0.578058    0.922741    11.00000   -1.50000
H23B  2    1.347115    0.513160    0.956845    11.00000   -1.50000
H23C  2    1.286013    0.568476    0.953126    11.00000   -1.50000
AFIX   0
C9    1    0.614769    0.244990    0.599263    11.00000    0.05429    0.03199 =
         0.09292    0.00641    0.05411    0.00095
AFIX  43
H9    2    0.587236    0.209063    0.573848    11.00000   -1.20000
AFIX   0
C37   1    0.980282    0.270886    0.913670    11.00000    0.03962    0.05141 =
         0.02239   -0.00275    0.01873   -0.00909
AFIX 137
H37A  2    1.004239    0.263476    0.953402    11.00000   -1.50000
H37B  2    0.927297    0.300353    0.892730    11.00000   -1.50000
H37C  2    1.029628    0.289413    0.916185    11.00000   -1.50000
AFIX   0

C84   1    0.526704    0.630394    0.524697    11.00000    0.12689    0.11726 =
         0.07203    0.02769    0.08135    0.05801
AFIX  43
H84   2    0.483634    0.664759    0.505578    11.00000   -1.20000
AFIX   0

C27   1    1.301516    0.323850    0.924580    11.00000    0.02519    0.05815 =
         0.02940    0.00095    0.01323   -0.00149
AFIX 137
H27A  2    1.322694    0.282820    0.921735    11.00000   -1.50000
H27B  2    1.351586    0.343155    0.963016    11.00000   -1.50000
H27C  2    1.285073    0.352340    0.893392    11.00000   -1.50000
AFIX   0

C91   1    0.264857    0.835031    0.526450    11.00000    0.04101    0.05739 =
         0.03646    0.00717    0.02506    0.00931
AFIX 137
H91A  2    0.243724    0.870313    0.536159    11.00000   -1.50000
H91B  2    0.214211    0.822137    0.485486    11.00000   -1.50000
H91C  2    0.318655    0.848856    0.531668    11.00000   -1.50000
AFIX   0

C43   1    1.014561    0.553541    0.925959    11.00000    0.05679    0.04393 =
         0.05602   -0.00418    0.04409   -0.00289
AFIX  43
H43   2    1.059886    0.554657    0.922330    11.00000   -1.20000
AFIX   0
C44   1    1.007298    0.604109    0.953725    11.00000    0.05054    0.04723 =
         0.04625   -0.02249    0.02574   -0.01047
AFIX  43
H44   2    1.047583    0.639806    0.967790    11.00000   -1.20000
AFIX   0
C46   1    0.883301    0.550343    0.940363    11.00000    0.05143    0.05848 =
         0.05776   -0.00864    0.03437    0.01152
AFIX  43
H46   2    0.839555    0.549233    0.945332    11.00000   -1.20000
AFIX   0
C41   1    0.957350    0.448623    0.873980    11.00000    0.03583    0.04077 =
         0.03436   -0.00015    0.02396   -0.00202
C39   1    0.965504    0.027471    0.914408    11.00000    0.05032    0.04378 =
         0.04857    0.00550    0.02110    0.00422
AFIX 137
H39A  2    1.026911    0.013535    0.929858    11.00000   -1.50000
H39B  2    0.919243   -0.005700    0.888667    11.00000   -1.50000
H39C  2    0.968019    0.035064    0.947151    11.00000   -1.50000
AFIX   0
C45   1    0.942961    0.603125    0.961044    11.00000    0.05850    0.04782 =
         0.03433   -0.01406    0.02259    0.00388
AFIX  43
H45   2    0.939577    0.637623    0.979725    11.00000   -1.20000
AFIX   0

C76   1    0.880684    0.830063    0.906781    11.00000    0.05974    0.05219 =
         0.05447    0.02407    0.04544    0.00055
AFIX  43
H76   2    0.906735    0.865230    0.933051    11.00000   -1.20000
AFIX   0
C85   1    0.545962    0.595670    0.493551    11.00000    0.12908    0.11727 =
         0.07416    0.02681    0.07967    0.05827
AFIX  43
H85   2    0.513655    0.605278    0.453613    11.00000   -1.20000
AFIX   0
C87   1    0.664660    0.534550    0.580776    11.00000    0.12969    0.11506 =
         0.07776    0.02495    0.07860    0.06085
AFIX  43
H87   2    0.714941    0.505147    0.600597    11.00000   -1.20000
AFIX   0
C86   1    0.611128    0.548717    0.521863    11.00000    0.12941    0.11604 =
         0.07638    0.02579    0.07941    0.05981
AFIX  43
H86   2    0.620459    0.524234    0.499966    11.00000   -1.20000
AFIX   0
HKLF 4


REM  06mfcm22_a.res in P2(1)/c
REM wR2 = 0.4359, GooF = S = 1.067, Restrained GooF = 1.067 for all data
REM R1 = 0.1606 for 14723 Fo > 4sig(Fo) and 0.1733 for all 17933 data
REM 973 parameters refined using 18 restraints

END

WGHT      0.1159    633.5714

REM Highest difference peak 13.783,  deepest hole -5.068,  1-sigma level  0.284
Q1    1   0.9692  0.2564  0.8079  11.00000  0.05   13.78
Q2    1   0.5321  0.6639  0.6945  11.00000  0.05   11.80
Q3    1   0.4105  0.7756  0.6916  11.00000  0.05    3.20
Q4    1   0.3018  0.6971  0.5803  11.00000  0.05    2.97
Q5    1   1.1022  0.1505  0.8135  11.00000  0.05    2.84
Q6    1   1.2003  0.2286  0.9231  11.00000  0.05    2.73
Q7    1   0.9601  0.4829  0.7992  11.00000  0.05    2.12
Q8    1   0.9126  0.7570  0.9256  11.00000  0.05    2.12
Q9    1   0.5966  0.1639  0.5798  11.00000  0.05    2.05
Q10   1   0.9487  0.3472  0.8892  11.00000  0.05    1.76
Q11   1   0.5397  0.9016  0.6999  11.00000  0.05    1.72
Q12   1   0.9627  0.0983  0.7988  11.00000  0.05    1.57
Q13   1   0.9896  0.3229  0.8312  11.00000  0.05    1.54
Q14   1   0.9237  0.3008  0.7755  11.00000  0.05    1.52
Q15   1   1.0695  0.3868  0.7991  11.00000  0.05    1.45
Q16   1   0.9394  0.3945  0.6829  11.00000  0.05    1.43
Q17   1   1.0497  0.2613  0.8281  11.00000  0.05    1.41
Q18   1   0.5777  0.7097  0.7234  11.00000  0.05    1.35
Q19   1   0.6087  0.7392  0.7057  11.00000  0.05    1.35
Q20   1   0.6499  0.8571  0.7233  11.00000  0.05    1.25
;
_shelx_res_checksum                69106
_shelx_hkl_file
;
   0   0  -2 7788.40   64.25
   0   0   3    1.45    1.37
   0   0  -3   -0.11    1.86
   0   0  -4 2935.15   55.28
   0   0   4 2837.86   40.53
   0   0   5    2.35    2.14
   0   0  -5    0.48    3.05
   0   0  -6  149.49   15.53
   0   0   6  150.80   11.57
   0   0   7    2.11    2.06
   0   0  -7    0.80    3.98
   0   0  -8 5246.52  103.42
   0   0   8 5021.42   75.85
   0   0  -9    7.04    4.93
   0   0   9    3.55    2.70
   0   0 -10 7344.36  137.05
   0   0 -11   -1.98    7.32
   0   0 -12 1543.28   68.94
   0   0  12 1480.96   54.50
   0   0  13    1.97    3.99
   0   0 -13   -3.04    7.13
   0   0 -14  305.38   33.89
   0   0 -15    0.10    5.66
   0   0 -16   99.18   19.01
   0   0 -17    0.29    3.28
   0   0 -17    7.36    7.57
   0   0 -17    3.94    4.28
   0   0 -18  740.99   65.67
   0   0 -18  731.90   41.42
   0   0 -18  549.48   35.40
   0   0 -18  623.17   34.41
   0   0 -18  625.44   44.25
   0   0 -19   -1.90    6.13
   0   0 -19   -2.15    5.97
   0   0 -19    0.65    5.22
   0   0 -19    1.58    3.26
   0   0 -20  432.86   31.29
   0   0 -20  367.88   29.52
   0   0 -20  334.09   32.45
   0   0 -20  355.18   25.35
   0   0 -21    0.86    5.37
   0   0 -21   -0.09    5.20
   0   0 -21    4.08    7.01
   0   0 -22  186.14   20.69
   0   0 -22  189.61   20.27
   0   0 -22  169.74   21.96
   0   0 -23   -7.74    6.19
   0   0 -23    3.36    4.52
   0   0 -23   -1.65    5.59
   0   0 -24   49.37   10.03
   0   0 -24  138.73   16.15
   0   0 -25   -0.07    3.22
   0   0 -25   -3.21    5.76
   0   0 -25    0.99    3.94
   0   0 -26  224.38   16.65
   0   0 -27    4.30    2.07
   0   0 -27   -5.21    4.73
   0  -1  -2 3094.21   39.72
   0   1  -2 3063.67   38.71
   0   1  -3  181.29   11.80
   0   1  -3  152.89   12.01
   0  -1  -3  184.52   12.07
   0   1  -3  136.46    8.73
   0   1  -4 2461.61   53.96
   0  -1   4 2356.81   30.06
   0   1  -4 2415.74   38.62
   0  -1  -5  113.98   12.67
   0   1  -5  109.31   12.08
   0   1  -5   83.73   11.35
   0   1   5  109.20   10.13
   0  -1   5  101.70    7.28
   0  -1   6 6336.17   64.45
   0   1   6 6523.81   83.34
   0   1  -6 6299.56   98.11
   0   1  -7  466.71   28.92
   0   1   7  480.46   24.23
   0  -1  -7  545.49   31.27
   0   1   8  391.52   23.27
   0   1  -8  432.09   29.54
   0  -1  -8  430.76   29.70
   0  -1  -9   44.37   10.98
   0   1   9   42.48    8.20
   0   1  -9   50.77   11.26
   0   1  10  553.62   30.23
   0  -1 -10  571.22   38.41
   0   1 -10  546.32   37.20
   0  -1 -11   20.25    9.26
   0   1 -11   19.01    8.26
   0   1  11   22.44    6.68
   0  -1  11   14.37    5.36
   0  -1  12  883.96   39.23
   0  -1 -12  861.99   51.70
   0   1 -12  909.78   52.84
   0   1 -13    1.08    4.20
   0   1 -13    2.90    5.96
   0   1  13    5.08    6.11
   0  -1 -13    1.22    5.62
   0   1  14 1705.76   65.60
   0  -1 -14 1675.75   77.72
   0   1 -14 1842.82   72.15
   0   1 -15   58.82   19.87
   0   1 -15   96.52   17.71
   0  -1 -15   78.72   18.17
   0   1 -16 2308.78  110.32
   0  -1 -16 2442.37   93.75
   0  -1 -17   35.25    9.22
   0   1 -17   20.37    5.68
   0  -1 -17   25.83    8.59
   0   1 -17   34.87   11.47
   0  -1 -17   21.34    7.31
   0   1 -17   27.73    8.10
   0   1 -17   34.87   15.24
   0  -1 -18  100.31   16.29
   0  -1 -18   73.42   15.41
   0   1 -18   22.75    6.64
   0  -1 -18   91.82   23.25
   0   1 -18   69.85   14.59
   0   1 -18   84.04   14.41
   0   1 -18   64.96   11.68
   0  -1 -18   33.91    9.42
   0  -1 -19    9.52    6.47
   0   1 -19   14.97    7.17
   0  -1 -19   10.92    5.26
   0  -1 -19   19.47    8.10
   0   1 -19    7.54    5.05
   0   1 -19   15.88    6.83
   0   1 -19   13.65    8.04
   0   1 -20  627.40   37.89
   0   1 -20  568.80   42.48
   0  -1 -20  620.51   38.87
   0   1 -20  335.86   28.10
   0  -1 -20  327.48   27.49
   0   1 -20  540.81   32.83
   0  -1 -20  602.73   43.84
   0  -1 -21    3.56    4.18
   0   1 -21   -2.09    5.29
   0   1 -21    3.69    3.98
   0   1 -21   11.92    5.54
   0   1 -21    5.62    6.21
   0  -1 -21    2.81    4.85
   0  -1 -21   -0.14    4.82
   0  -1 -22  202.18   24.91
   0   1 -22   96.31   14.95
   0  -1 -22  213.33   22.76
   0   1 -22  244.68   23.17
   0   1 -22  200.78   24.76
   0  -1 -22  105.48   15.51
   0   1 -23    7.90    5.44
   0   1 -23    5.07    5.68
   0   1 -23    1.19    5.11
   0  -1 -23   -0.25    5.25
   0  -1 -23   -0.78    5.69
   0  -1 -23    2.02    4.15
   0   1 -24  284.59   22.01
   0  -1 -24  278.99   24.96
   0  -1 -24  277.91   21.75
   0  -1 -24  275.33   21.76
   0   1 -24  290.46   22.23
   0   1 -25   40.98    8.43
   0   1 -25   34.06    7.31
   0  -1 -25   41.90    9.15
   0   1 -25   32.14    7.69
   0  -1 -25   39.30    7.77
   0  -1 -26  221.45   16.78
   0   1 -26  199.56   15.18
   0   1 -27    9.68    2.77
   0   1 -27   19.80    5.66
   0  -1 -27   18.92    5.42
   0  -1 -27   15.63    4.03
   0   2   0 5655.56   52.92
   0   2   0 5381.29   44.87
   0   2   1  920.40   21.45
   0   2  -1  958.10   15.73
   0   2  -2 1616.81   34.94
   0   2   2 1275.97   28.70
   0   2  -2 1471.94   31.72
   0   2  -2 1467.38   25.00
   0   2  -2 1536.79   29.85
   0   2   2 1272.58   19.77
   0   2   3  105.46    4.69
   0   2  -3  199.49    9.34
   0   2  -3  148.60    8.96
   0   2  -3  155.24   12.92
   0   2  -3  147.50   12.27
   0   2   3  187.17   12.19
   0   2  -3  186.44   11.72
   0   2  -3  130.16   10.38
   0  -2  -3  208.51   12.68
   0   2  -4  109.17   10.03
   0  -2   4   25.73    2.74
   0   2  -4  120.06   12.80
   0  -2  -4   30.10    6.31
   0   2  -4   22.97    5.06
   0   2  -4   95.77   12.31
   0   2  -4   30.77    4.57
   0  -2  -5   45.40    8.15
   0   2  -5   51.75    6.48
   0  -2   5   54.26    4.99
   0   2  -5   44.31    7.80
   0   2  -5   46.40    7.13
   0   2  -5   40.94    8.84
   0   2  -6  166.30   15.96
   0   2   6  187.88   15.53
   0  -2  -6  195.82   17.72
   0  -2   6  168.38   10.13
   0   2  -6  198.26   14.27
   0   2   7    8.54    4.48
   0   2  -7    9.29    3.66
   0  -2   7   12.26    3.36
   0  -2  -7    8.49    5.64
   0   2  -7    7.69    5.03
   0   2  -7   11.00    6.40
   0   2  -8 1468.06   54.39
   0   2   8 1557.99   49.37
   0   2  -8 1509.61   46.41
   0  -2   8 1458.69   36.39
   0  -2  -8 1637.80   57.96
   0   2  -9  524.34   29.50
   0  -2   9  528.98   23.58
   0   2  -9  533.88   34.85
   0  -2  -9  637.03   38.31
   0   2   9  574.84   31.36
   0   2 -10 1349.49   50.01
   0  -2 -10 1392.96   59.55
   0  -2  10 1344.35   39.74
   0   2  10 1398.45   50.96
   0   2 -10 1322.57   58.06
   0   2 -11   50.80   10.37
   0   2 -11   49.46   13.06
   0  -2 -11   54.75   13.22
   0   2  11   58.84   11.19
   0  -2  11   52.55    8.48
   0   2 -12   94.94   17.70
   0   2  12  116.63   16.04
   0   2 -12   91.35   14.60
   0  -2 -12   95.53   17.23
   0  -2 -13   10.48    8.15
   0   2 -13    3.28    8.88
   0   2 -13    8.80    4.68
   0  -2 -14    5.62    6.82
   0   2  14    0.74    4.69
   0   2 -14    5.87    5.91
   0  -2 -15  147.70   24.27
   0   2 -15  103.45   23.45
   0   2  15  155.53   21.71
   0  -2 -16   28.27   13.08
   0   2 -16  185.23   32.19
   0  -2 -17    2.07    4.21
   0   2 -17   -0.76    4.25
   0   2 -17    6.87    6.75
   0  -2 -17    6.65    6.08
   0   2 -17    1.21    3.86
   0  -2 -17   -1.40    6.20
   0   2 -17   -4.06    4.74
   0   2 -18  615.03   35.46
   0   2 -18  516.22   34.21
   0   2 -18  597.79   43.09
   0  -2 -18  682.91   40.19
   0   2  18  562.81   34.81
   0  -2 -18  583.95   41.75
   0  -2 -18  518.41   34.57
   0   2 -18  649.45   38.08
   0  -2 -19  101.13   18.07
   0   2 -19  109.22   15.33
   0   2 -19  132.16   17.79
   0   2 -19  111.89   18.74
   0  -2 -19  161.40   19.38
   0   2 -19  124.35   17.32
   0  -2 -19  119.18   17.29
   0  -2 -20  140.49   21.21
   0   2 -20  132.51   21.22
   0   2 -20  187.40   20.61
   0   2 -20  141.31   18.12
   0   2 -20  150.54   17.37
   0  -2 -20  165.36   20.49
   0  -2 -20  198.70   21.61
   0  -2 -21  152.23   18.56
   0   2 -21  103.18   18.41
   0   2 -21  156.52   19.01
   0  -2 -21  108.82   18.23
   0  -2 -21  121.82   16.77
   0   2 -21  130.16   15.63
   0   2 -21  103.96   15.47
   0   2 -22  111.51   15.45
   0   2 -22   76.27   15.49
   0  -2 -22   82.66   15.55
   0  -2 -22  117.09   15.56
   0  -2 -22  101.15   15.02
   0   2 -22   93.90   14.51
   0  -2 -23   48.94   10.33
   0  -2 -23   47.33   11.79
   0   2 -23   50.47   10.26
   0  -2 -23   40.24    9.91
   0   2 -23   53.84   11.13
   0   2 -24   34.61    8.16
   0  -2 -24   66.44   12.50
   0   2 -24   69.12   11.29
   0   2 -24   16.60    6.28
   0  -2 -24   11.75    4.93
   0  -2 -24   75.49   11.79
   0   2 -24    6.15    4.22
   0  -2 -25   12.39    4.71
   0  -2 -25   19.72    6.62
   0   2 -25   17.11    5.94
   0   2 -25   10.68    3.61
   0   2 -25   13.35    5.32
   0   2 -25   16.01    4.39
   0  -2 -26  240.43   17.61
   0   2 -26  217.05   15.12
   0  -2 -27    3.39    2.83
   0  -2 -27    1.64    3.18
   0   2 -27   -2.64    4.01
   0   2 -27    4.72    2.23
   0   3   0    3.17    2.43
   0   3   0    0.11    1.47
   0  -3   1    6.25    1.14
   0   3  -1    3.29    2.31
   0   3   1    4.47    2.41
   0   3   1    4.12    2.41
   0   3  -1    4.84    1.95
   0   3  -2   24.51    5.04
   0   3   2   22.90    4.83
   0   3  -2   27.82    5.91
   0   3  -2   26.48    3.02
   0   3   2   24.69    4.09
   0   3  -3    8.86    3.37
   0   3   3    7.96    3.67
   0   3  -3    7.46    2.74
   0   3   3    5.17    2.13
   0   3  -3    8.72    4.64
   0   3   4  130.33   12.54
   0  -3  -4  111.46   10.93
   0   3  -4  261.70   14.13
   0   3  -4  301.71   18.73
   0   3  -4  288.13   20.04
   0   3   4  303.61    9.86
   0   3  -4  257.40   16.44
   0  -3  -5 1338.38   41.68
   0   3  -5 1023.68   29.92
   0   3  -5 1146.98   43.50
   0   3  -5 1360.73   31.37
   0   3  -5 1139.28   43.33
   0   3  -5 1031.01   35.62
   0  -3   6 3661.73   32.71
   0   3  -6 3675.91   57.68
   0   3  -6 4331.94   91.80
   0   3  -6 3920.07   63.51
   0  -3  -6 3570.23   75.00
   0   3   6 3604.78   72.44
   0   3  -6 4500.34   93.62
   0   3  -6 4274.61   75.27
   0   3  -7  805.83   30.86
   0   3  -7  802.30   42.88
   0  -3   7 1069.12   21.94
   0  -3  -7 1108.35   45.04
   0   3  -7  934.64   40.59
   0   3  -7 1076.14   34.27
   0   3  -7  848.94   43.48
   0   3   7 1145.43   42.94
   0  -3   8  258.86   12.44
   0  -3  -8  279.23   24.22
   0   3  -8  260.57   23.01
   0   3   8  281.82   22.56
   0   3  -8  185.46   22.54
   0   3  -8  263.19   18.50
   0   3  -8  208.13   23.49
   0   3  -8  201.59   16.41
   0   3  -9   -5.05    3.24
   0  -3   9    1.74    1.67
   0   3  -9   -2.07    7.25
   0   3  -9    2.01    7.88
   0  -3  -9    2.34    4.70
   0   3   9    3.48    4.69
   0   3  -9   -0.15    3.75
   0   3  10  490.30   31.92
   0   3 -10  422.70   26.86
   0   3 -10  492.29   40.73
   0  -3 -10  512.02   36.24
   0   3 -10  492.46   28.64
   0   3 -11   49.80    9.54
   0   3 -11   36.40   14.30
   0  -3 -11   56.15   13.41
   0   3  11   46.85   10.60
   0   3 -11   39.02    8.41
   0  -3 -12   64.58   14.96
   0   3 -12  125.12   22.88
   0   3 -12   78.94   12.88
   0   3  12   70.55   13.47
   0   3 -12  115.47   15.39
   0   3 -13   53.87   11.30
   0  -3 -13   65.66   14.78
   0   3  13   58.43   12.23
   0   3 -13   59.73   18.71
   0  -3 -14  280.77   32.32
   0   3 -14  309.45   39.11
   0  -3 -15  271.22   32.97
   0   3  15  270.83   29.29
   0   3 -15  199.87   26.47
   0   3 -15  210.26   32.84
   0   3  16  488.19   40.44
   0   3 -16  521.44   53.75
   0  -3 -16  523.10   46.75
   0   3 -17  162.85   18.88
   0   3 -17  168.62   30.41
   0   3 -17  129.91   20.11
   0  -3 -17  183.24   19.96
   0   3  17  131.20   17.17
   0   3 -17  119.48   15.40
   0  -3 -17  104.74   14.02
   0  -3 -17  131.65   19.70
   0  -3 -17  143.18   18.65
   0   3 -18   80.01   13.34
   0   3 -18   19.16    7.24
   0   3 -18   87.88   17.01
   0   3 -18   89.01   14.29
   0   3  18   61.90   12.58
   0  -3 -18   88.22   15.48
   0  -3 -18   81.02   12.40
   0  -3 -18   28.80    9.03
   0  -3 -18   82.71   16.73
   0  -3 -18   31.04   13.70
   0   3 -19    2.84    6.79
   0   3 -19   11.29    5.66
   0  -3 -19   -1.90    5.35
   0   3  19   12.84    6.82
   0   3 -19    5.75    4.85
   0  -3 -19   22.17    8.02
   0  -3 -19   -2.70    7.03
   0  -3 -19    1.36    4.94
   0   3 -19    1.97    4.53
   0   3 -20  142.22   22.18
   0  -3 -20   51.82   11.43
   0   3  20  116.88   16.14
   0  -3 -20  144.27   19.54
   0  -3 -20  144.67   17.18
   0  -3 -20  124.85   21.11
   0   3 -20  117.51   16.25
   0   3 -20  141.20   18.02
   0   3 -20   60.93   12.26
   0  -3 -21    9.48    6.35
   0  -3 -21   10.49    7.79
   0   3 -21    6.91    6.49
   0   3 -21   18.19    7.35
   0   3 -21   10.49    5.81
   0  -3 -21   20.99    7.67
   0   3 -21    7.33    6.07
   0  -3 -22   37.25   11.58
   0   3 -22   17.79    5.85
   0   3 -22   49.08   10.60
   0  -3 -22   18.62    7.24
   0   3 -22   37.47    8.71
   0  -3 -22   40.73   10.16
   0  -3 -23    5.30    6.52
   0  -3 -23   -1.92    4.91
   0  -3 -23  -13.69    6.79
   0   3 -23    4.37    4.56
   0   3 -23    8.03    5.43
   0  -3 -24  112.05   13.52
   0  -3 -24  145.09   15.92
   0   3 -24  130.46   15.13
   0   3 -24  142.85   15.54
   0   3 -24  132.22   14.37
   0   3 -24  107.38   13.27
   0  -3 -24  131.03   17.01
   0   3 -25   54.36    8.80
   0  -3 -25   56.08   10.28
   0  -3 -25   64.80    9.49
   0   3 -25   68.31    9.32
   0   3 -25   55.77    8.65
   0   3 -26   26.26    8.11
   0  -3 -26   41.74    8.01
   0   3 -26   31.79    5.45
   0   3 -27   19.80    5.33
   0  -3 -27   28.58    5.78
   0  -3 -27   29.94    5.65
   0   4   0  577.23   24.76
   0   4   0  319.38   15.75
   0   4  -1  415.97   16.44
   0   4   1  434.42   19.81
   0   4   2  144.60   12.43
   0   4  -2  124.83    8.37
   0  -4   2  124.91    4.80
   0   4  -3 1799.58   28.01
   0   4  -3 1658.42   47.11
   0   4  -3 1659.99   42.21
   0  -4  -4  898.32   30.65
   0   4   4 1248.63   26.97
   0   4  -4 1346.88   46.27
   0   4  -4 1275.82   34.29
   0   4  -4 1244.61   40.19
   0   4   4  884.28   34.35
   0   4  -5   63.30   11.77
   0   4   5   53.69    4.55
   0   4  -5   71.95    4.17
   0   4  -5   60.76    9.82
   0  -4  -5   84.21   10.77
   0   4  -5   58.02    7.67
   0   4  -5   59.00   11.09
   0   4  -5   73.19   11.11
   0   4  -6   85.74   10.00
   0   4  -6   97.22   15.24
   0  -4  -6   88.77   12.16
   0   4   6   86.22   12.58
   0   4  -6   83.94   11.71
   0   4  -6  102.85   15.74
   0   4  -6   98.41   12.83
   0   4  -7    1.06    6.70
   0   4  -7    9.47    6.75
   0  -4  -7   17.04    6.51
   0   4  -7   11.40    3.41
   0   4   7   11.23    5.16
   0   4  -7    6.53    4.62
   0   4  -7    4.16    2.39
   0   4  -8  399.45   32.82
   0   4  -8  361.56   31.87
   0   4  -8  335.23   22.09
   0   4   8  167.94   18.25
   0  -4  -8  155.56   18.28
   0   4  -8  146.51   13.41
   0   4  -8  347.40   26.01
   0  -4  -9  602.20   37.75
   0   4  -9  412.90   25.39
   0   4   9  670.16   37.60
   0   4  -9  441.70   31.21
   0   4  -9  419.88   36.35
   0   4  -9  556.29   27.51
   0   4  -9  430.29   36.22
   0  -4 -10   73.77   14.34
   0   4 -10   98.70   13.20
   0   4 -10   94.03   15.64
   0   4 -10   60.76    9.71
   0   4  10   49.52   10.84
   0   4 -10   77.76   16.47
   0   4 -10  104.23   19.19
   0   4 -11    6.99    3.40
   0  -4 -11    3.74    4.73
   0   4  11    1.85    4.74
   0   4 -11    9.24    4.14
   0   4 -11   -7.22    5.61
   0   4 -11   14.78   11.26
   0   4  12   23.22    8.58
   0   4 -12   32.41   13.84
   0  -4 -12   19.95    8.96
   0   4 -12   20.26    8.00
   0   4 -12   19.84    6.13
   0   4 -12   25.53    7.05
   0   4 -13   14.98    7.53
   0   4 -13    5.27    5.41
   0  -4 -13   -1.88    5.82
   0   4  13    4.63    5.71
   0   4 -14   13.50    8.82
   0  -4 -14   11.13    6.28
   0   4 -14    9.68    5.17
   0  -4 -15   81.31   18.35
   0   4 -15   63.70   14.21
   0   4  15   72.02   16.17
   0   4 -15   45.60   16.55
   0   4 -16  137.90   17.16
   0  -4 -16  170.07   19.83
   0   4 -16  130.10   28.93
   0   4 -16   50.02   10.10
   0  -4 -16   47.47   14.09
   0   4  16   51.55   14.22
   0   4 -16  148.43   21.65
   0  -4 -17   68.31   14.25
   0   4 -17  108.38   15.45
   0   4  17  120.63   21.53
   0  -4 -17   85.81   14.23
   0   4 -17   93.92   13.24
   0  -4 -17  111.03   16.18
   0   4 -17   98.07   14.27
   0   4 -17   69.47   11.36
   0   4  17   74.82   13.13
   0  -4 -17   84.86   13.59
   0  -4 -17  111.82   22.71
   0   4 -17   78.54   15.43
   0   4 -17   78.25   20.92
   0   4  18  238.82   23.94
   0   4 -18  240.21   21.32
   0   4 -18  242.15   22.74
   0  -4 -18  283.09   23.95
   0   4 -18  236.86   22.07
   0  -4 -18  190.96   21.06
   0  -4 -18  259.75   28.06
   0   4 -18  219.77   26.85
   0  -4 -18  265.47   25.83
   0   4 -18  283.12   25.04
   0   4 -18  167.80   19.77
   0   4  19   83.39   14.07
   0  -4 -19  109.83   16.12
   0  -4 -19   79.15   14.17
   0   4 -19   79.99   13.56
   0  -4 -19   86.93   16.93
   0   4 -19   71.51   12.71
   0   4 -19   91.78   17.49
   0  -4 -19   64.57   11.09
   0   4 -19   93.86   14.79
   0   4 -19   95.24   13.57
   0  -4 -20   55.95   11.90
   0  -4 -20   31.79    7.99
   0   4 -20   27.36    7.92
   0   4 -20   20.65    7.44
   0   4 -20   32.25   11.68
   0   4  20   43.86    9.80
   0  -4 -20   31.88    9.33
   0   4 -20   46.09    9.42
   0   4 -20   39.25    9.89
   0  -4 -20   43.55   12.90
   0  -4 -21    5.90    4.99
   0  -4 -21  -11.19    5.21
   0   4 -21    5.91    4.28
   0  -4 -21   12.25    6.04
   0   4  21    9.51    5.07
   0   4 -21    8.06    5.30
   0  -4 -21   10.41    6.36
   0   4 -21    0.96    4.75
   0   4 -22    3.25    4.51
   0   4  22   19.59    5.61
   0   4 -22    3.72    4.79
   0   4 -22    1.31    4.74
   0  -4 -22    2.68    3.58
   0  -4 -22    5.30    3.80
   0  -4 -22    9.34    4.83
   0  -4 -22   14.14    6.06
   0   4 -23   60.22   10.99
   0   4 -23   54.88    9.46
   0  -4 -23   51.21   11.09
   0   4 -23   44.64    9.26
   0  -4 -23   55.84   10.01
   0  -4 -23   49.96   11.19
   0  -4 -24    6.76    3.52
   0   4 -24    7.19    2.96
   0   4 -24    8.68    4.04
   0   4 -24    3.18    4.20
   0   4 -24   14.22    6.28
   0  -4 -24    7.55    5.03
   0  -4 -25   -2.63    4.32
   0   4 -25   10.14    7.29
   0  -4 -25    5.52    5.08
   0  -4 -25   -2.04    4.09
   0   4 -25    5.83    3.71
   0   4 -25    5.58    3.81
   0   4 -26  114.79   13.86
   0  -4 -26  115.69   12.25
   0   4 -26   86.79    9.06
   0  -4 -27   10.17    3.48
   0   4  27    1.76    2.31
   0   4 -27    4.86    2.97
   0  -4 -27   10.58    3.38
   0   5   0   -1.95    4.23
   0   5   0   -1.31    2.36
   0   5  -1   69.15    7.76
   0   5   1   68.31    8.93
   0   5   2   16.32    5.13
   0   5   2   15.86    4.85
   0   5  -2   19.78    5.85
   0   5  -2   18.60    3.89
   0   5  -3  320.23   14.28
   0   5  -3  298.34   20.31
   0   5   3  344.49   22.13
   0   5  -4   62.66    5.78
   0   5   4  130.97   10.67
   0   5   4   64.07   10.53
   0   5  -4  131.90   14.48
   0   5  -4  121.65   15.17
   0   5  -4   60.81    4.15
   0   5   5   52.53   10.04
   0   5  -5   40.06    9.60
   0   5  -5   40.30    8.95
   0   5   5   40.43    5.21
   0   5  -5   38.60    9.01
   0   5  -5   44.64    9.57
   0   5  -5   49.73    4.42
   0  -5  -5   61.22    9.43
   0   5  -6  164.11   18.29
   0   5  -6  164.68   20.29
   0   5  -6  113.20   12.33
   0   5  -6  154.11   19.56
   0   5  -6  145.07   16.42
   0   5   7  401.56   28.50
   0   5  -7  291.02   24.21
   0   5  -7  267.10   19.08
   0  -5  -7  389.13   27.11
   0   5  -7  294.09   23.87
   0   5  -7  280.96   27.52
   0   5  -7  271.60   27.08
   0   5  -8   75.48   13.81
   0   5  -8   61.59    9.97
   0   5  -8   77.53   17.16
   0   5  -8   66.28   15.43
   0  -5  -8    8.35    5.95
   0   5   8    8.81    6.46
   0   5  -9  175.82   16.74
   0  -5  -9  286.38   26.59
   0   5  -9  173.29   24.76
   0   5  -9  173.33   24.27
   0   5   9  260.51   24.82
   0   5  -9  179.14   20.36
   0   5 -10  193.72   18.42
   0   5 -10  196.34   28.51
   0   5 -10  224.81   29.43
   0  -5 -10   38.14   11.26
   0   5 -10  193.91   23.08
   0   5 -11   65.88   17.18
   0   5 -11   62.52   14.05
   0  -5 -11  132.52   19.91
   0   5  11  111.57   17.65
   0   5 -11   93.38   13.29
   0  -5 -12   18.09    9.14
   0   5 -12  117.94   19.98
   0   5  12   15.24    7.52
   0   5 -12  133.60   24.52
   0   5 -13  200.80   31.05
   0  -5 -13  313.72   32.91
   0   5  13  292.93   29.84
   0   5 -13  220.53   26.70
   0  -5 -14    3.88    5.13
   0   5  14    6.73    5.86
   0   5 -15   11.10    8.74
   0  -5 -15    9.41    5.74
   0  -5 -16  101.67   15.67
   0   5 -16   24.67    8.76
   0   5 -16   95.00   14.93
   0  -5 -16   15.03    9.73
   0  -5 -16   13.80    6.30
   0   5 -16   90.43   17.65
   0   5  16   83.94   14.34
   0   5 -16  138.09   29.34
   0  -5 -16  108.20   15.51
   0   5  16    0.36    7.70
   0   5 -17  215.13   35.22
   0  -5 -17  238.17   32.28
   0   5  17  187.90   21.51
   0   5 -17  185.31   19.92
   0   5  17  287.05   33.80
   0   5 -17  217.73   21.91
   0   5 -17  209.75   20.31
   0  -5 -17  195.01   21.63
   0   5 -17  177.86   19.67
   0  -5 -17  202.74   20.56
   0  -5 -17  249.06   23.16
   0   5 -17  161.49   22.38
   0  -5 -18   24.21    7.95
   0   5 -18   36.98    9.74
   0  -5 -18   10.87    6.45
   0   5 -18   28.95    7.68
   0   5 -18   16.32    5.09
   0   5  18   25.52    8.82
   0   5 -18   24.78    6.83
   0  -5 -18   29.01    7.55
   0   5 -18   32.96   11.99
   0   5 -18   28.33    7.73
   0  -5 -18   19.13    7.71
   0   5 -19    4.96    5.82
   0   5  19   13.29    6.24
   0   5 -19   13.25    6.09
   0  -5 -19   17.64    6.62
   0  -5 -19    8.58    4.39
   0  -5 -19   -1.91    7.43
   0   5 -19    1.29    6.41
   0   5 -19    7.93    5.77
   0   5 -19    7.35    5.52
   0  -5 -19    2.73    5.33
   0   5 -20   45.99    9.32
   0  -5 -20   31.58   11.03
   0   5 -20   33.09    9.14
   0   5  20   38.42   10.36
   0  -5 -20   34.20    9.65
   0   5 -20   41.17    9.69
   0   5 -20   42.92    9.65
   0   5 -20   46.02   10.52
   0  -5 -20   33.69    8.66
   0  -5 -20   41.42    9.73
   0   5 -21   63.80   10.36
   0  -5 -21   48.44    9.58
   0  -5 -21   52.53   11.60
   0   5 -21   63.64   11.62
   0   5  21   54.45   11.03
   0  -5 -21   46.94   11.83
   0  -5 -21   76.09   13.02
   0   5 -21   55.56   10.79
   0   5 -21   64.13   11.53
   0  -5 -22    5.30    3.09
   0   5 -22    3.51    4.52
   0  -5 -22    5.77    5.37
   0   5 -22    7.02    4.58
   0  -5 -22   11.08    5.58
   0   5 -22   10.20    5.53
   0  -5 -22    6.73    5.92
   0  -5 -23   10.24    5.77
   0  -5 -23   11.27    4.39
   0  -5 -23    4.59    2.96
   0   5 -23   10.61    5.37
   0   5 -23   23.58    6.31
   0  -5 -23    4.67    4.50
   0   5 -23    9.82    4.18
   0   5 -23   12.38    6.81
   0  -5 -24    8.77    3.56
   0   5 -24    3.98    2.57
   0  -5 -24   14.82    6.74
   0   5 -24   20.61    6.44
   0  -5 -24   22.17    7.29
   0   5 -24   33.35   10.72
   0   5 -24   24.02    6.50
   0   5 -25    4.74    5.86
   0  -5 -25    7.45    3.74
   0   5 -25    5.45    3.41
   0  -5 -25   11.13    5.06
   0   5 -26   -1.05    3.11
   0  -5 -26   -3.78    3.91
   0   5 -26   -1.81    4.48
   0  -5 -27   12.90    3.79
   0   5  27    9.78    3.41
   0   5 -27   12.75    4.50
   0   6   0    8.73    5.25
   0   6   0    2.51    2.45
   0   6   1  101.70   12.54
   0   6  -1  205.96   15.00
   0   6  -1  133.11   15.19
   0   6   1  209.58   17.07
   0   6   2   50.96    9.48
   0   6  -2   43.95    6.84
   0   6   2   44.03    8.60
   0   6  -3   91.52    8.74
   0   6   3   55.54    8.68
   0   6  -3   87.83   13.03
   0   6   3   89.65   12.24
   0   6  -3   87.40   12.21
   0   6  -4   24.37    4.46
   0   6   4   24.49    7.86
   0   6  -4   92.40   14.54
   0   6  -4  109.44   15.68
   0   6  -4   91.70   12.68
   0   6   4   85.24   10.15
   0   6  -5    3.07    5.02
   0   6  -5    8.22    1.91
   0   6   5    7.56    2.77
   0   6  -5   14.65    6.66
   0  -6  -5   12.32    4.98
   0   6  -5    9.02    6.42
   0   6  -5    6.09    6.68
   0   6  -6  390.33   29.43
   0   6  -6  470.80   35.40
   0   6  -6  521.87   34.57
   0   6  -6  524.48   37.21
   0   6   7  604.22   36.97
   0   6  -7  470.04   31.59
   0   6  -7  459.92   32.29
   0  -6  -7  572.57   33.46
   0   6  -7  502.52   37.64
   0   6  -7  436.23   35.92
   0   6   8   16.49    8.35
   0   6  -8  129.30   18.08
   0   6  -8  129.23   21.45
   0   6  -8  122.71   14.35
   0   6  -8  153.95   23.13
   0   6  -9   56.44   14.82
   0   6   9   80.12   15.33
   0   6  -9   51.34   11.57
   0   6  -9   57.29   10.07
   0   6  -9   58.12   15.45
   0  -6  -9   71.55   13.56
   0   6 -10    6.47    7.08
   0  -6 -10    5.82    5.46
   0   6 -10    2.84    5.65
   0   6  10   12.95    7.34
   0   6 -10    8.72    8.41
   0   6 -10   11.23    4.53
   0  -6 -11    7.82    4.29
   0   6 -11   11.85    5.83
   0   6  11   12.65    7.87
   0   6 -11   16.59   10.21
   0   6 -11    4.38    7.71
   0   6 -11    7.08    3.65
   0   6 -12   11.38    7.21
   0   6  12    3.77    4.93
   0   6 -12   13.30    9.27
   0  -6 -12    0.35    4.11
   0   6 -13    9.85    7.15
   0   6  13    0.56    4.76
   0  -6 -13    8.82    6.09
   0   6 -14  313.74   41.88
   0   6 -14  321.59   34.93
   0   6 -15  222.77   35.61
   0  -6 -15  290.13   34.14
   0   6  16   73.32   17.70
   0  -6 -16  109.56   15.66
   0   6 -16   92.57   13.83
   0  -6 -16  125.38   17.37
   0   6 -16   78.30   12.61
   0   6 -16  116.72   25.94
   0  -6 -16   74.48   18.51
   0  -6 -16   93.77   14.11
   0   6  16   91.59   15.52
   0   6 -16  128.95   17.16
   0  -6 -17   78.96   13.45
   0   6 -17  103.53   14.50
   0   6 -17   87.59   14.32
   0   6  17   76.07   14.22
   0   6  17  100.96   21.19
   0  -6 -17  109.43   21.74
   0  -6 -17  115.95   15.77
   0   6 -17   73.02   13.55
   0   6 -17   91.78   14.39
   0  -6 -17   82.85   13.68
   0   6 -18    4.24    5.26
   0   6 -18    4.67    4.55
   0   6 -18  -20.55    7.75
   0   6  18    6.61    6.40
   0  -6 -18    1.24    6.18
   0   6 -18   -0.29    5.60
   0  -6 -18    0.60    5.39
   0  -6 -18    7.01    5.08
   0   6 -18    1.24    3.64
   0   6  18    3.94    4.46
   0  -6 -18   -5.31    4.86
   0   6 -19   25.60    7.58
   0  -6 -19   21.32    7.31
   0   6 -19   30.58    8.36
   0  -6 -19   34.50    9.32
   0   6 -19   22.52    7.53
   0   6  19   31.99    9.53
   0  -6 -19   20.19    9.42
   0  -6 -19   18.56    7.36
   0   6 -19   28.08    8.51
   0   6 -19   20.91    8.10
   0  -6 -20    9.68    5.85
   0   6 -20   11.85    5.06
   0  -6 -20   12.95    7.16
   0   6 -20    7.89    5.45
   0   6 -20   -1.41    4.96
   0   6 -20   -7.14    8.10
   0   6 -20    4.59    4.94
   0  -6 -20   -5.43    5.39
   0  -6 -20   12.61    7.07
   0   6  20    2.03    4.35
   0   6 -21    9.69    4.60
   0   6 -21   13.70    6.95
   0  -6 -21    7.17    5.17
   0  -6 -21   19.70    6.81
   0   6 -21   14.45    5.73
   0  -6 -21   11.79    6.41
   0  -6 -21   -2.70    7.16
   0   6 -21   12.72    5.27
   0   6 -21   15.49    5.74
   0   6  21    1.88    3.31
   0   6 -22    3.19    3.45
   0  -6 -22   32.24    7.86
   0   6 -22   45.75    8.77
   0   6 -22   45.48    9.28
   0  -6 -22    7.80    4.36
   0   6 -22   29.21    9.04
   0   6 -22   30.82    7.07
   0  -6 -22   47.61   11.86
   0  -6 -22   49.92   10.92
   0   6 -23   40.25    7.43
   0   6 -23   33.57    7.17
   0  -6 -23   45.39    8.42
   0   6 -23   37.55    9.52
   0  -6 -23   21.83    7.29
   0  -6 -23   47.50    8.46
   0   6 -23   25.12    9.40
   0   6 -23   34.42    6.41
   0   6 -24   54.32   10.33
   0   6 -24   49.91   11.49
   0   6 -24   39.47    7.13
   0  -6 -24   40.25    7.33
   0  -6 -24   36.65    7.36
   0  -6 -24   31.38    8.13
   0  -6 -24   55.39   10.59
   0  -6 -25   11.09    4.04
   0  -6 -25   10.94    4.89
   0   6 -25   12.65    4.49
   0   6 -25   11.87    5.14
   0  -6 -26   45.31    7.32
   0   6 -26   38.36    7.60
   0   6 -26   31.19    5.43
   0   6 -27   -3.32    2.94
   0  -6 -27    0.24    1.76
   0   6  27    1.78    2.22
   0   7   0    2.57    5.44
   0   7   0    1.93    3.01
   0   7  -1   -0.15    4.83
   0   7   1    2.14    4.42
   0   7  -1    1.43    3.48
   0   7   1    4.20    4.52
   0   7   2   50.63   10.26
   0   7   2  137.55   15.74
   0   7  -2   41.87    7.73
   0   7  -2  156.37   18.88
   0   7  -3  601.20   36.45
   0   7  -3  757.13   28.26
   0   7   3  854.53   40.16
   0   7   3  536.25   28.33
   0   7  -3  692.66   38.35
   0   7   4  440.84   25.23
   0   7  -4  561.22   36.94
   0   7  -4  406.29   30.41
   0   7  -4  452.59   33.72
   0   7   4  125.59   16.72
   0   7  -5 1480.75   55.75
   0   7  -5 1767.88   36.46
   0   7  -5 1378.14   57.45
   0  -7  -5 1858.41   52.48
   0   7  -5 1457.62   61.02
   0   7   5 1314.66   38.85
   0  -7  -6   33.08    8.50
   0   7  -6  175.38   23.46
   0   7   6   17.51    7.67
   0   7  -6  186.25   22.69
   0   7  -6  148.29   19.59
   0   7   7  130.84   19.09
   0   7  -7  115.26   20.55
   0   7  -7  112.02   17.54
   0   7  -7  116.05   17.58
   0   7  -7  118.74   20.40
   0  -7  -7  115.22   15.54
   0   7  -8   14.42    7.35
   0   7  -8   10.62    9.24
   0  -7  -8   17.60    7.73
   0   7   8   19.62    9.15
   0   7  -8   30.16   12.77
   0   7  -9  352.03   31.27
   0  -7  -9  409.53   31.92
   0   7  -9  320.89   34.50
   0   7  -9  329.43   36.11
   0   7 -10  185.83   24.12
   0   7 -10  162.23   27.04
   0   7 -10  171.80   27.40
   0  -7 -10  143.18   20.32
   0   7  10  158.96   22.60
   0   7 -11   50.04   13.17
   0  -7 -11   47.29   12.13
   0   7  11   73.78   16.02
   0   7 -11   30.95   12.26
   0   7 -11   32.89   15.08
   0   7 -12  300.12   38.90
   0   7 -12  370.85   41.17
   0   7 -12  316.68   34.53
   0   7 -13 1786.09   80.74
   0  -7 -13 2580.36   95.35
   0   7  13 2632.35   96.40
   0   7 -13 1589.38   92.46
   0   7 -14  483.64   43.59
   0   7 -14  484.55   52.50
   0   7 -15  541.10   32.46
   0  -7 -15  458.67   31.22
   0   7 -15  490.28   34.79
   0  -7 -15  435.29   30.51
   0   7 -15  445.55   37.00
   0   7 -15  451.87   32.29
   0   7 -15  450.14   51.71
   0   7  15  439.84   33.12
   0   7 -15  509.40   33.36
   0   7 -16   11.69    4.03
   0   7 -16  -15.79   11.66
   0  -7 -16    1.88    7.97
   0   7 -16    4.86    4.20
   0   7 -16    3.71    4.72
   0   7  16    6.54    5.75
   0  -7 -16   -0.61    5.42
   0   7  16   -0.20    6.55
   0  -7 -16   -3.23    4.78
   0   7 -16   15.76    8.55
   0  -7 -16   -9.17    5.01
   0   7 -17    9.85    7.37
   0   7 -17   13.78    3.04
   0   7  17    4.49    5.04
   0   7 -17   10.45    5.75
   0   7 -17   13.86    7.09
   0   7  17   25.98   13.51
   0  -7 -17    3.00    3.24
   0  -7 -17   12.53    6.84
   0  -7 -17    1.06    2.56
   0   7 -17   14.56    7.93
   0  -7 -17   32.76   10.99
   0   7 -18  121.58   15.98
   0  -7 -18  141.91   18.76
   0   7 -18  116.12   15.69
   0  -7 -18  102.60   15.42
   0   7 -18  136.98   18.11
   0   7 -18   81.78   13.23
   0   7 -18  127.68   16.95
   0   7  18  123.71   18.06
   0  -7 -18  128.90   17.74
   0   7 -19   13.62    5.07
   0   7 -19    8.62    4.84
   0   7 -19   19.40    7.97
   0   7  19   18.93    8.36
   0  -7 -19   30.41    9.43
   0  -7 -19   11.96    4.56
   0  -7 -19   24.26    8.83
   0  -7 -19   13.65    7.83
   0   7 -19    7.31    5.11
   0   7 -19   16.90    7.10
   0   7 -20  124.73   15.95
   0   7 -20  197.69   18.78
   0  -7 -20   41.41    9.81
   0   7 -20  158.48   19.15
   0   7  20  152.62   19.90
   0   7 -20  170.52   18.85
   0  -7 -20  226.34   22.53
   0  -7 -20  180.19   23.55
   0  -7 -20  194.22   21.25
   0   7 -20   35.68    9.79
   0  -7 -21   36.25   10.97
   0  -7 -21   47.50   10.48
   0  -7 -21   57.16   10.50
   0   7 -21   43.57    9.15
   0   7 -21   42.28    9.31
   0   7 -21   45.39    9.00
   0  -7 -21   33.26    9.11
   0   7 -21   38.44    7.74
   0   7 -21   39.15    9.92
   0   7 -22   55.75   12.34
   0   7 -22   42.42    8.00
   0   7 -22   55.33   13.55
   0   7 -22   47.08    8.66
   0  -7 -22   34.20    8.33
   0   7 -22   41.62    9.18
   0   7 -22   34.72    7.54
   0  -7 -22   44.59    8.43
   0  -7 -22   45.24   10.70
   0   7 -23   87.49   10.03
   0  -7 -23   93.24   12.01
   0   7 -23   99.52   11.50
   0   7 -23   74.06    9.78
   0  -7 -23   67.74   11.50
   0   7 -23  104.88   15.08
   0   7 -23  110.39   17.23
   0  -7 -23  107.08   12.04
   0   7 -24   48.31   10.85
   0   7 -24   36.74    8.25
   0  -7 -24   30.35    7.53
   0  -7 -24   35.55    6.95
   0  -7 -24   43.86    9.15
   0   7 -25   18.69    5.13
   0   7 -25   29.28    8.45
   0  -7 -25   15.55    4.61
   0  -7 -25   19.00    5.30
   0   7 -26   18.22    5.93
   0  -7 -26   12.77    4.05
   0   7  26   11.78    4.59
   0   7 -26    3.94    2.31
   0   8   0  135.21   15.91
   0   8   0  246.94   23.95
   0   8   1  491.31   32.01
   0   8  -1  759.25   34.62
   0   8  -1  520.28   34.80
   0   8   1  808.44   38.41
   0   8   2  401.43   28.89
   0   8   2  133.67   17.22
   0   8  -2  375.08   32.29
   0   8   3  691.93   38.46
   0   8  -3  576.55   37.75
   0   8  -3  722.37   27.24
   0   8  -3  678.37   29.32
   0   8   3  462.78   28.96
   0   8  -3  502.53   36.02
   0   8   4   44.86   10.73
   0   8  -4   34.12    6.43
   0   8  -4   48.43   12.29
   0   8  -4   67.76   14.95
   0   8  -4   35.53    5.27
   0   8   4   51.74    9.83
   0   8  -5  184.73   21.69
   0   8   5  181.76   21.54
   0   8   5  164.45   15.37
   0   8  -5  209.95   14.03
   0  -8  -5  228.13   19.06
   0   8  -5  172.42   22.50
   0   8  -5  165.12   22.68
   0   8  -6  974.48   54.11
   0   8  -6  830.71   46.46
   0   8  -6 1012.39   56.62
   0   8  -7 1253.79   65.17
   0   8   7 1691.94   68.65
   0   8  -7 1262.45   58.38
   0  -8  -7 1549.57   57.11
   0   8  -8 1109.95   57.70
   0   8  -8 1335.37   70.73
   0   8  -9  667.35   51.15
   0   8  -9  617.81   43.52
   0  -8  -9  835.85   46.72
   0   8   9  895.86   53.03
   0  -8 -10   78.05   15.35
   0   8 -10  231.36   28.93
   0   8  10   80.78   17.19
   0   8 -10  268.17   35.29
   0   8  11  471.64   40.81
   0   8 -11  314.25   38.88
   0   8 -11  309.34   33.46
   0   8 -11  324.78   39.41
   0  -8 -11  444.96   37.23
   0   8 -12   40.57   14.04
   0   8 -12   39.62   15.15
   0   8  12   52.40   14.29
   0   8 -12   46.11   15.36
   0  -8 -12   43.77   12.96
   0   8  13    7.33    6.59
   0  -8 -13    3.37    5.14
   0   8 -13   16.96   10.13
   0   8 -13    3.74    7.96
   0   8  14   76.08   17.57
   0   8 -14  311.21   26.22
   0  -8 -14  436.87   31.71
   0   8 -14  322.81   44.55
   0   8 -14  294.68   29.47
   0  -8 -14   78.50   17.83
   0   8 -14  264.49   34.01
   0   8 -15  133.00   21.35
   0   8 -15  119.23   17.63
   0  -8 -15  144.44   19.05
   0  -8 -15  196.96   28.12
   0   8 -15  125.67   17.44
   0  -8 -15  124.19   16.20
   0   8  15  124.58   18.25
   0   8 -15  127.13   15.97
   0   8 -15  103.98   15.79
   0   8 -15  118.92   16.26
   0   8  16  336.11   30.95
   0   8 -16  360.34   29.03
   0   8 -16  395.60   31.20
   0   8 -16  186.15   19.60
   0  -8 -16  370.05   28.89
   0  -8 -16  209.00   29.98
   0   8 -16  347.75   34.68
   0  -8 -16  419.25   32.11
   0   8  16  220.88   32.06
   0  -8 -17  131.06   18.21
   0   8 -17  120.91   19.72
   0   8 -17  118.64   17.51
   0  -8 -17  141.79   24.91
   0   8  17  149.24   27.28
   0  -8 -17  102.44   15.55
   0   8 -17  115.08   15.70
   0   8  17  109.22   16.78
   0   8 -17  134.09   17.52
   0   8 -17  123.69   17.34
   0   8 -18  270.52   25.66
   0  -8 -18  245.30   24.39
   0   8  18  233.13   25.71
   0  -8 -18  347.53   28.86
   0   8 -18  253.39   23.59
   0   8 -18  281.11   25.79
   0   8 -19  245.14   22.32
   0  -8 -19  183.33   19.99
   0   8  19  198.83   22.43
   0   8 -19  205.20   21.52
   0   8 -19  254.97   22.84
   0   8 -19  241.80   23.30
   0  -8 -19  177.16   22.81
   0  -8 -19  208.15   21.92
   0   8 -20   20.58    6.81
   0  -8 -20   31.12    8.65
   0   8 -20   39.91   10.47
   0  -8 -20   42.38   11.92
   0  -8 -20   24.42    6.97
   0  -8 -20   50.65   12.04
   0   8 -20   37.27    9.60
   0   8 -20   44.42   10.28
   0  -8 -21   51.62    9.42
   0   8 -21   44.06    9.62
   0   8 -21   46.39   10.53
   0  -8 -21   29.77    9.15
   0   8 -21   33.56    6.90
   0  -8 -21   32.24    9.97
   0   8 -21   43.19   12.37
   0   8 -22   21.45    6.34
   0  -8 -22   34.35    9.99
   0  -8 -22   31.59    9.47
   0   8 -22   38.53    8.52
   0   8 -22   45.02   12.36
   0   8 -22   31.33    9.31
   0   8 -22   27.12    7.36
   0  -8 -23   -2.61    5.70
   0   8 -23    5.99    4.12
   0   8 -23    2.91    2.53
   0  -8 -23    8.36    5.42
   0  -8 -23    3.82    4.88
   0   8 -23    5.43    4.78
   0   8 -23    4.94    6.08
   0  -8 -24   83.62   11.68
   0   8 -24  107.33   15.57
   0   8 -24   78.89    8.89
   0   8 -24   87.58   12.29
   0   8 -24   44.69    6.47
   0  -8 -24   83.08   10.27
   0  -8 -24   35.76    8.21
   0  -8 -25    1.05    2.94
   0  -8 -25   -0.28    2.13
   0  -8 -25   -1.46    1.62
   0   8 -25   -0.33    4.40
   0   8  26   69.32    8.99
   0   8 -26   66.01    8.71
   0   8 -26   50.48    6.46
   0  -8 -26   42.38    6.00
   0   9   0   -2.68    4.06
   0   9   0    0.49    3.74
   0   9   0    5.16    5.26
   0   9   1   12.80    6.99
   0   9   1   13.66    5.80
   0   9  -1    7.51    8.11
   0   9   1   21.01    7.34
   0   9  -1   14.48    5.57
   0   9  -1    9.87    4.73
   0   9   2  128.38   18.55
   0   9   2  106.09   16.16
   0   9  -2  102.00   12.21
   0   9   2   75.49   13.21
   0   9  -2   91.55   12.64
   0   9  -2  133.17   21.62
   0   9  -3  274.20   27.93
   0   9   3  229.23   21.97
   0   9  -3  215.28   24.94
   0   9  -3  325.29   19.46
   0   9  -3  290.82   21.14
   0   9   3  270.88   25.19
   0   9   3  288.03   26.49
   0   9  -4  316.60   16.99
   0   9   4  519.69   32.77
   0   9  -4  607.09   43.58
   0   9   4  264.40   26.45
   0   9  -4  301.82   20.17
   0   9  -4  576.22   42.66
   0   9   5 1448.25   62.31
   0   9  -5 1166.19   61.70
   0  -9  -5 1597.06   51.24
   0   9  -5 1139.73   60.00
   0   9   6 1080.86   56.13
   0   9  -6 1366.45   70.05
   0   9  -6 1346.52   67.56
   0  -9  -6 1054.22   45.23
   0   9   7  994.05   55.25
   0  -9  -7 1015.84   47.05
   0   9  -7  755.61   53.56
   0   9  -7  820.17   49.97
   0  -9  -8  191.18   21.85
   0   9   8  206.85   26.69
   0   9  -8  205.06   29.94
   0   9  -8  161.49   23.72
   0   9   9  142.64   22.64
   0   9  -9  105.23   19.54
   0  -9  -9  132.18   19.10
   0   9  -9  104.61   22.90
   0   9 -10  120.80   21.77
   0   9 -10  143.89   27.54
   0  -9 -10   28.13   10.02
   0   9  10   28.89   11.95
   0   9  11  136.75   22.85
   0   9 -11   79.84   16.58
   0  -9 -11  136.98   21.27
   0   9 -11   85.94   22.00
   0   9 -12  880.10   67.87
   0   9  12  564.29   47.98
   0   9 -12  815.78   59.68
   0  -9 -12  560.34   43.65
   0   9  13  898.22   60.88
   0  -9 -13  917.60   57.03
   0   9 -14  715.14   38.61
   0   9 -14  837.81   37.69
   0   9 -14  844.25   42.70
   0   9 -14  743.85   47.89
   0   9  14  731.25   44.47
   0   9 -14  798.54   44.44
   0   9  14  536.93   47.90
   0   9 -14  745.03   42.98
   0  -9 -14  514.71   44.47
   0  -9 -14 1014.08   49.24
   0   9 -14  749.70   40.12
   0   9  15  623.21   41.33
   0   9 -15  737.09   43.35
   0   9 -15  692.47   41.31
   0   9 -15  711.32   33.66
   0  -9 -15  606.08   35.22
   0   9 -15  764.84   41.68
   0  -9 -15  743.11   42.37
   0   9 -15  709.35   36.71
   0   9 -15  673.18   38.28
   0   9 -15  709.30   47.24
   0   9 -16  127.45   18.05
   0   9  16  153.73   26.68
   0   9 -16  115.61   19.50
   0   9 -16  110.25   16.87
   0  -9 -16  120.43   17.93
   0   9 -16  137.43   18.07
   0  -9 -16   88.86   13.55
   0   9 -16  131.79   16.48
   0   9  16  116.38   18.44
   0   9 -17   88.01   14.26
   0  -9 -17   99.05   15.96
   0   9 -17  128.19   16.90
   0   9 -17  118.21   20.46
   0  -9 -17   91.69   14.70
   0   9 -17  111.03   16.35
   0   9  17   92.29   16.45
   0   9 -17  117.22   15.41
   0   9 -18   23.37   11.04
   0   9 -18    0.53    3.53
   0  -9 -18   19.31    7.21
   0   9 -18   19.11    7.18
   0  -9 -18   23.58    9.58
   0   9 -18   24.54    9.82
   0   9  18   11.68    6.40
   0   9 -18   21.02    7.60
   0   9 -19   -3.83    6.94
   0   9 -19    3.16    5.52
   0   9 -19    3.89    4.76
   0  -9 -19   -0.71    6.03
   0  -9 -19    6.74    6.36
   0   9 -19    3.86    3.46
   0   9 -19   -2.43    5.32
   0   9 -20   72.41   12.52
   0  -9 -20  161.18   18.96
   0   9 -20  112.25   15.31
   0   9 -20  120.71   16.42
   0  -9 -20  128.39   18.74
   0   9 -20  158.87   22.89
   0   9 -21    6.40    4.37
   0  -9 -21    2.23    6.28
   0   9 -21    4.72    5.43
   0   9 -21   -2.02    4.60
   0   9 -21    3.60    6.06
   0  -9 -21    5.17    5.22
   0   9 -21    4.09    6.77
   0  -9 -22  165.66   17.60
   0   9 -22  153.32   18.60
   0   9 -22  156.46   21.18
   0   9 -22  121.18   13.48
   0  -9 -22  149.74   18.04
   0  -9 -22   77.78   13.29
   0   9 -22  138.32   15.41
   0   9 -22   76.77   11.19
   0   9 -23  115.69   14.75
   0   9 -23  118.47   16.04
   0  -9 -23  100.88   12.02
   0   9 -23  107.73   10.96
   0   9 -23   99.12   11.33
   0  -9 -23   81.29   11.78
   0   9 -24   69.12    7.74
   0  -9 -24   67.33    9.57
   0  -9 -24  103.63   11.72
   0  -9 -24   79.78    9.82
   0   9 -24  106.98   14.39
   0   9 -24   93.22   11.78
   0   9 -24   75.69    8.67
   0   9 -25   79.91   10.39
   0   9 -25   77.44    9.24
   0  -9 -25   54.40    6.83
   0  -9 -25   56.90    6.79
   0   9  25   85.99   11.02
   0  -9 -25   91.30    9.48
   0   9  26   17.79    4.78
   0   9 -26   13.02    3.56
   0   9 -26   11.48    3.34
   0  10   0 2398.75   84.55
   0  10   0 2311.62   73.19
   0  10   0 2290.02   69.45
   0  10  -1 1612.10   58.32
   0  10   1 1574.64   59.69
   0  10   1 1528.00   60.68
   0  10  -1 1813.03   57.62
   0  10  -1 1084.93   57.51
   0  10   1 1139.08   56.04
   0  10   2 1250.93   57.86
   0  10  -2 1036.31   45.10
   0  10  -2 1488.16   68.62
   0  10  -2 1144.47   42.77
   0  10  -2 1242.72   63.58
   0  10   2  913.95   47.20
   0  10   3  184.57   22.28
   0  10  -3  159.39   23.76
   0  10   3  157.80   19.88
   0  10  -3  214.33   26.67
   0  10  -4  259.03   30.51
   0  10   4  156.60   21.08
   0  10  -4  240.79   29.74
   0  10  -5   48.90   14.86
   0  10   5   47.63   12.26
   0  10  -5   40.27   13.81
   0 -10  -5   47.61    9.44
   0  10   6   25.58    9.74
   0 -10  -6   16.02    6.88
   0  10   7  318.31   32.68
   0 -10  -7  322.10   27.02
   0  10  -7  255.16   32.74
   0 -10  -8  743.99   43.70
   0  10   8  846.48   54.94
   0  10   9 1153.16   65.24
   0 -10  -9 1045.57   53.48
   0  10  10 1013.49   63.49
   0 -10 -10  989.84   54.04
   0  10 -10 1015.82   64.26
   0  10 -10 1068.10   73.13
   0  10 -11  498.53   45.54
   0  10 -11  478.39   50.21
   0  10  12  248.70   32.87
   0  10 -12  205.21   34.15
   0  10 -12  151.99   25.40
   0  10 -13   56.98   12.05
   0  10 -13   51.45   15.51
   0  10 -13   52.16   10.44
   0  10 -13   42.13    9.43
   0  10  13   41.06    9.44
   0  10 -13   74.05   21.35
   0  10 -13   43.02   10.83
   0  10 -13   49.49    7.99
   0  10 -13   42.64   11.67
   0  10  13   74.64   19.25
   0  10 -13   48.43   10.75
   0 -10 -13   57.06   12.39
   0  10 -13   52.01   13.20
   0  10 -14  188.49   18.94
   0  10 -14  192.75   22.79
   0  10  14  117.29   24.13
   0  10  14  141.41   20.78
   0  10 -14  164.22   19.94
   0  10 -14  208.49   23.38
   0 -10 -14  286.14   27.99
   0  10 -14  173.93   24.82
   0  10 -14  203.60   22.02
   0  10 -14  202.29   25.44
   0  10 -14  217.14   22.44
   0  10 -15   40.80   11.54
   0  10  15   62.23   18.56
   0  10 -15   18.84    8.11
   0  10  15   40.56   11.49
   0  10 -15   34.33    9.37
   0  10 -15   39.67   11.46
   0  10 -15   33.33    9.07
   0 -10 -15   45.25   10.43
   0  10 -15   31.76   10.91
   0  10 -16   65.87   11.96
   0  10 -16   83.20   16.77
   0  10 -16   74.36   16.66
   0 -10 -16  103.56   16.94
   0  10 -16   45.99   11.63
   0  10 -16   81.07   15.08
   0  10 -16   76.57   14.28
   0  10  16   65.23   14.99
   0  10 -16   77.55   15.31
   0  10 -17   49.52   11.02
   0 -10 -17   34.27   10.35
   0  10 -17   36.21    9.43
   0  10 -17   39.03   12.08
   0  10 -17   42.34    9.36
   0  10 -17   33.52    9.70
   0  10 -17   51.99   14.34
   0  10 -18  198.14   21.86
   0 -10 -18  242.76   24.95
   0  10 -18  234.94   22.40
   0  10 -18  222.35   22.71
   0  10 -18  211.03   26.94
   0  10 -19  221.62   21.91
   0 -10 -19  214.10   24.01
   0  10 -19  245.75   22.94
   0  10 -19  240.67   27.55
   0 -10 -19  239.56   23.88
   0  10 -19  270.78   23.22
   0 -10 -20  186.87   20.54
   0  10 -20  148.92   16.93
   0  10 -20  196.85   24.55
   0 -10 -20  140.17   19.19
   0  10 -20  155.32   17.74
   0  10 -20  185.44   19.40
   0  10 -20  190.25   22.47
   0  10 -21   98.61   15.73
   0  10 -21   85.49   16.27
   0  10 -21   58.51   10.22
   0 -10 -21   62.86   12.43
   0 -10 -21  116.74   15.37
   0  10 -21   95.81   12.58
   0  10 -21   88.15   12.93
   0 -10 -21   65.56   11.47
   0  10 -22  110.97   13.10
   0 -10 -22   97.78   13.80
   0 -10 -22  110.71   14.27
   0  10 -22  124.48   15.84
   0 -10 -22  161.43   16.73
   0  10 -22  106.14   11.96
   0  10 -22  119.40   12.84
   0  10 -22  122.10   16.98
   0  10 -23   14.36    7.25
   0 -10 -23    2.77    3.87
   0  10 -23   14.01    4.74
   0 -10 -23    8.82    3.90
   0  10 -23   12.97    4.64
   0 -10 -23    0.67    4.18
   0  10 -23   18.07    6.32
   0 -10 -24   31.54    6.58
   0  10 -24  109.04   12.60
   0 -10 -24   96.72   10.55
   0  10  24  114.63   14.31
   0  10 -24  121.20   14.17
   0  10 -24  104.06    9.77
   0  10 -24   34.91    5.71
   0 -10 -24   96.43   10.83
   0 -10 -25    3.89    1.95
   0  10 -25    5.64    3.37
   0 -10 -25    4.31    2.14
   0  10 -25   -3.20    3.92
   0  10  25   -0.23    3.99
   0  11   0    3.32    6.25
   0  11   0    4.57    4.12
   0  11  -1   13.85    9.41
   0  11  -1   25.95    7.79
   0  11   1   17.23    9.35
   0  11   1   20.12    7.50
   0  11  -2  180.41   18.15
   0  11   2  145.51   20.40
   0  11  -2  378.57   38.06
   0  11  -2  305.43   35.32
   0  11   2  325.47   32.05
   0  11  -3  113.48   21.36
   0  11  -3  160.44   15.77
   0  11  -3   95.88   18.93
   0  11   3  125.61   19.39
   0  11  -4 1475.07   76.55
   0  11  -4 1596.54   78.66
   0  11   5  321.97   32.89
   0  11  -5  251.22   32.36
   0  11  -6 1452.55   79.11
   0  11   6 1457.94   70.96
   0  11  -7  106.63   22.19
   0  11   7  143.15   22.75
   0  11   8  210.30   28.80
   0  11  -8  167.28   29.14
   0  11  -9   -0.32    7.55
   0  11   9    9.67    6.89
   0  11  10   16.98   10.10
   0  11 -10  226.70   36.40
   0  11 -11  118.89   26.59
   0  11  11  190.29   29.49
   0  11 -12  939.79   42.63
   0  11 -12  745.64   68.11
   0  11 -12  876.47   44.29
   0  11 -12  710.63   41.74
   0  11 -12  834.83   49.26
   0  11 -12  659.54   43.33
   0  11 -12  714.66   38.11
   0 -11 -12 1082.07   51.81
   0  11 -12  775.75   40.76
   0  11 -12  669.48   44.24
   0  11  12  632.48   42.19
   0  11 -12  805.85   46.44
   0  11  12  488.87   47.99
   0  11 -13  293.03   25.65
   0  11 -13  262.98   26.67
   0  11 -13  289.23   23.64
   0  11 -13  275.35   25.83
   0 -11 -13  318.26   28.64
   0  11 -13  262.32   23.20
   0  11 -13  244.69   39.25
   0  11  13  213.98   24.77
   0  11 -13  238.58   25.68
   0  11 -13  276.82   27.93
   0  11 -13  249.59   27.67
   0  11 -13  293.08   25.28
   0 -11 -14 1079.25   52.87
   0  11 -14  843.05   47.33
   0  11 -14  878.45   40.71
   0  11 -14  828.90   51.04
   0  11 -14  897.80   45.97
   0  11 -14  806.89   41.83
   0  11  14  971.59   68.61
   0  11 -14  866.36   47.06
   0  11 -14  904.04   45.32
   0  11 -14  875.62   52.48
   0  11  14 1019.04   72.08
   0  11  15  141.30   27.74
   0  11 -15   91.83   15.91
   0  11 -15   86.67   16.45
   0 -11 -15   95.06   16.79
   0  11 -15   93.49   18.27
   0  11 -15   93.91   15.94
   0  11 -15   78.13   11.95
   0  11 -15  101.61   15.61
   0  11 -15   80.02   13.24
   0  11 -16  323.12   27.08
   0  11 -16  247.48   25.93
   0  11 -16  287.53   25.76
   0  11 -16  227.35   27.03
   0  11 -16  284.84   27.01
   0 -11 -16  282.62   27.20
   0  11 -16  272.10   29.95
   0  11 -16  275.16   24.32
   0  11 -17   62.47   15.38
   0  11 -17  117.85   16.40
   0  11 -17   82.75   15.21
   0  11 -17   86.90   14.33
   0  11 -17   74.20   15.56
   0 -11 -17   81.25   14.44
   0  11 -18  119.79   17.20
   0  11 -18  101.94   15.87
   0 -11 -18  159.19   21.06
   0  11 -18  122.79   17.19
   0  11 -18  120.84   21.57
   0 -11 -19   -5.96    4.86
   0 -11 -19    5.43    7.38
   0  11 -19   -4.84    6.33
   0  11 -19   -2.70    8.15
   0  11 -19   -1.50    5.01
   0  11 -19    0.40    6.48
   0  11 -19    3.81    5.63
   0 -11 -20  180.15   20.47
   0  11 -20  143.48   21.79
   0  11 -20  137.01   16.66
   0 -11 -20  135.71   19.23
   0  11 -20  149.09   20.34
   0  11 -20   88.80   13.76
   0  11 -20  101.54   15.08
   0  11 -21   -1.25    5.55
   0  11 -21    8.07    7.05
   0  11 -21    9.04    6.72
   0 -11 -21    9.98    5.12
   0  11 -21   -0.56    4.97
   0  11 -21    4.54    5.54
   0 -11 -21    3.63    4.98
   0 -11 -21   -2.99    5.77
   0  11 -22   93.46   11.41
   0  11 -22   86.95   11.04
   0 -11 -22  124.70   15.26
   0  11 -22  127.80   15.78
   0  11 -22  137.20   17.14
   0 -11 -22   48.10    8.77
   0 -11 -22  148.67   16.03
   0  11 -22  133.09   14.14
   0  11 -23   23.80    6.58
   0 -11 -23   34.70    6.41
   0 -11 -23   24.71    5.99
   0 -11 -23   20.20    5.04
   0  11  23   27.45    8.64
   0  11 -23   23.71    5.77
   0  11 -23   25.47    5.31
   0  11 -23   34.78    8.19
   0  11  24  187.34   16.07
   0  11 -24  185.25   14.69
   0  11 -24  159.48   10.62
   0  11 -24  186.01   15.13
   0 -11 -24  177.93   12.00
   0 -11 -24  128.54   11.25
   0  11 -24  138.29   10.31
   0  11  25   58.06    7.47
   0  11 -25   67.10    7.44
   0  12   0 1160.99   53.79
   0  12  -1   10.58    9.21
   0  12  -1    7.89    4.16
   0  12   1    5.52    5.53
   0  12  -2  529.64   32.14
   0  12   2  418.19   35.16
   0  12  -2  518.57   45.75
   0  12   3    1.50    4.86
   0  12  -3    7.56    6.11
   0  12  -4   72.48   18.91
   0  12   4   56.78   14.59
   0  12   5    4.82    5.97
   0  12  -5   -1.01   10.17
   0  12  -6   40.07   17.09
   0  12   6    3.30    5.20
   0  12   7    7.01    7.88
   0  12  -7   -3.38   10.18
   0  12  -8  622.14   57.65
   0  12   8  586.19   49.90
   0  12  -9   83.36   22.63
   0  12   9  119.99   23.89
   0  12 -10 1168.34   55.94
   0  12 -10 1196.15   55.03
   0  12 -10 1355.02   55.13
   0  12 -10 1274.94   56.74
   0  12 -10 1233.42   84.62
   0  12 -11   20.54    9.18
   0 -12 -11    6.65    7.89
   0  12 -11   40.37    9.35
   0  12 -11    9.13    4.44
   0  12 -11    0.80   10.96
   0  12 -11    8.92    5.37
   0  12 -11   12.13    8.17
   0  12 -11   11.10    6.00
   0  12 -11   16.33    7.24
   0  12  11   27.68   12.59
   0  12 -11   15.77    7.16
   0  12  11   39.89    8.89
   0  12 -12  299.09   25.23
   0  12 -12  264.81   23.46
   0  12 -12  264.77   28.49
   0  12 -12  275.90   28.87
   0 -12 -12  286.82   27.27
   0  12 -12  262.42   40.75
   0  12 -12  290.29   26.42
   0  12 -12  267.18   26.92
   0  12 -12  237.58   25.62
   0  12 -12  278.49   23.19
   0  12 -12  278.08   25.97
   0  12  12  270.56   23.20
   0  12 -13   23.07    7.72
   0  12 -13    8.34    7.93
   0  12 -13   29.20    7.90
   0  12 -13   27.62    8.19
   0  12 -13   26.10   10.27
   0  12 -13   14.27   11.62
   0  12 -13   20.83    8.91
   0  12 -13   37.43    9.59
   0  12  13   39.90   14.78
   0  12 -13   31.84   10.32
   0 -12 -13   25.85    9.50
   0  12 -13   19.69    7.35
   0  12 -14   56.02   13.75
   0  12 -14   66.83   13.38
   0  12 -14   73.53   13.50
   0 -12 -14   82.98   15.60
   0  12 -14   58.97   11.71
   0  12  14   89.30   21.62
   0  12 -14   80.99   13.12
   0  12  14  101.21   22.01
   0  12 -14   63.91   12.37
   0  12 -14   81.64   14.41
   0  12 -14   64.77   14.22
   0 -12 -15   -5.14    7.90
   0  12 -15   12.20    7.08
   0  12 -15    0.67    3.62
   0  12 -15   -3.98    6.18
   0  12 -15    0.38    5.36
   0  12 -15    2.99    7.86
   0  12 -15    1.02    4.76
   0  12 -15   -6.83    9.12
   0  12 -16   60.20   13.20
   0  12 -16   61.39   14.54
   0  12 -16   56.98   11.81
   0  12 -16   46.95   10.66
   0 -12 -16   90.14   16.93
   0  12 -16   52.16   11.71
   0  12 -16   45.19   11.04
   0  12 -16   60.71   15.57
   0  12 -16   71.92   12.03
   0  12 -17   11.64    7.74
   0  12 -17   21.67    8.17
   0  12 -17    5.99    6.90
   0 -12 -17   16.12    9.03
   0  12 -17   10.27    7.89
   0  12 -17    2.39    5.23
   0  12 -17    8.72    5.63
   0  12 -18  404.41   34.40
   0 -12 -18  486.71   34.24
   0  12 -18  487.49   31.16
   0  12 -18  434.51   31.23
   0  12 -18  505.63   36.68
   0  12 -18  437.97   30.15
   0  12 -19   27.30    8.21
   0 -12 -19   42.53    9.02
   0 -12 -19   26.13    8.91
   0  12 -19   26.06    8.27
   0  12 -19   38.05   12.26
   0  12 -19   33.97   10.14
   0  12 -19   34.22    9.01
   0 -12 -19   19.57    8.74
   0 -12 -20  478.70   28.28
   0  12 -20  394.07   31.08
   0  12 -20  419.72   30.67
   0  12 -20  345.61   24.34
   0  12 -20  392.27   25.25
   0 -12 -20  359.76   27.47
   0 -12 -20  386.89   28.25
   0 -12 -21   20.69    6.74
   0  12 -21   36.49    8.70
   0  12 -21   24.78    6.08
   0  12 -21   24.61    8.39
   0  12 -21   26.11    8.07
   0 -12 -21   28.42    8.13
   0 -12 -21   29.36    6.74
   0  12 -21   26.87    6.92
   0 -12 -22   93.03   12.21
   0  12  22   99.33   13.79
   0  12 -22   89.52   13.06
   0  12 -22   99.34   11.03
   0 -12 -22  120.82   11.74
   0 -12 -22   81.82   10.74
   0  12 -22   69.13    8.95
   0  12 -22   80.86   10.38
   0  12 -22  105.90   13.43
   0  12 -23   -1.37    4.78
   0  12  23   -1.49    4.28
   0 -12 -23   -3.14    3.50
   0  12 -23   -3.04    3.14
   0  12 -23    3.20    2.83
   0 -12 -24   58.16    7.49
   0  12 -24   51.34    6.19
   0  12  24   46.17    7.46
   0  12 -24   58.00    8.07
   0  13   0   -5.58    6.45
   0  13   0   -3.54    5.65
   0  13   1    7.58    4.17
   0  13  -1    6.19    5.01
   0  13  -1   -1.08    8.39
   0  13   2   79.29   16.26
   0  13  -2  107.10   22.91
   0  13  -3    1.41    6.24
   0  13   3    1.61    5.98
   0  13   4  238.51   29.82
   0  13  -4  430.65   46.48
   0  13  -5    1.22    8.05
   0  13   5    6.37    8.01
   0  13   6  876.56   60.19
   0  13  -6  804.32   65.78
   0  13  -7   15.13    9.12
   0  13   7   15.03   10.25
   0  13  -8  249.67   38.11
   0  13   8  276.45   36.20
   0  13  -9   14.68    6.22
   0  13  -9   12.92    5.51
   0  13  -9   -2.41    9.25
   0  13   9   14.05    5.31
   0  13  -9   11.12    6.17
   0  13   9   23.72   12.19
   0  13  -9   16.60    5.11
   0  13  -9   26.11   13.40
   0  13  -9    3.02    7.07
   0  13 -10   -2.84    4.11
   0  13 -10   14.69    9.02
   0  13 -10    0.24    5.07
   0  13 -10    1.55    4.83
   0  13 -10   -5.38    6.88
   0  13 -10   12.24    7.28
   0  13 -10   29.24   15.88
   0  13  10    5.85    7.57
   0  13  10    9.42    6.88
   0 -13 -10    9.88    7.34
   0  13 -10    9.40    4.89
   0  13 -10   12.73    4.72
   0  13 -11    3.37    4.29
   0  13  11    2.05    3.99
   0  13 -11    9.57    4.14
   0  13 -11   21.47    9.08
   0  13 -11   18.23    7.51
   0  13 -11    7.31    5.14
   0  13 -11   12.35    7.04
   0  13 -11   11.48    5.93
   0  13 -11   16.39    5.54
   0  13 -11    0.40   12.61
   0  13  11   14.14   11.45
   0  13 -11   33.78    8.81
   0 -13 -11    6.98    4.86
   0  13 -12   31.01    9.62
   0  13  12   -2.16    9.41
   0  13 -12   32.52   16.97
   0  13 -12   40.15   11.54
   0  13 -12   49.71   11.25
   0  13 -12   54.77   14.17
   0  13 -12   46.77   12.97
   0  13 -12   19.70    9.00
   0  13 -12   46.86   13.01
   0  13 -12   24.41   10.51
   0  13 -12   23.97    9.03
   0  13 -12   21.86    8.59
   0 -13 -12   60.84   13.91
   0  13 -13    8.46    5.21
   0  13 -13  -21.42    9.23
   0  13 -13    4.87    7.45
   0  13 -13   -0.67    6.43
   0  13 -13   -7.13    8.43
   0  13 -13    5.45    3.71
   0  13 -13   -2.13    7.11
   0  13  13   12.21   10.50
   0  13 -13    3.64    5.00
   0 -13 -13   -1.58    4.75
   0  13 -13  -10.05    5.37
   0  13  13   -1.78   10.82
   0  13 -13   -0.91    5.85
   0  13 -14  281.30   29.32
   0 -13 -14  402.40   33.14
   0  13 -14  292.60   25.36
   0  13 -14  284.07   30.88
   0  13 -14  303.60   29.52
   0  13 -14  315.57   28.40
   0  13 -14  308.75   27.88
   0  13 -14  250.65   26.37
   0  13 -14  252.50   23.68
   0  13 -14  287.87   26.97
   0  13 -15   18.17    7.88
   0  13 -15    0.63    6.16
   0  13 -15   -1.06    5.08
   0  13 -15    5.48    5.53
   0 -13 -15   -0.37    8.09
   0  13 -15    0.55    5.79
   0  13 -15    8.56    5.56
   0  13 -15   10.35    5.68
   0  13 -15    1.58    7.88
   0  13 -15    7.37    5.03
   0  13 -16  360.84   29.24
   0  13 -16  348.12   33.64
   0  13 -16  336.17   24.38
   0  13 -16  411.05   29.97
   0  13 -16  375.11   32.39
   0  13 -16  392.06   29.05
   0  13 -16  347.88   32.53
   0 -13 -16  442.68   34.37
   0  13 -16  352.10   29.94
   0  13 -16  359.11   27.06
   0  13 -17   48.74   11.34
   0 -13 -17   67.24   13.99
   0  13 -17   49.91   12.74
   0  13 -17   63.87   12.40
   0  13 -17   62.13   14.35
   0  13 -17   55.24   11.21
   0  13 -17   22.20    8.88
   0  13 -18   45.33   12.39
   0  13 -18   22.99    8.92
   0  13 -18   33.16    9.48
   0  13 -18   37.62   10.94
   0 -13 -18   38.37   11.42
   0  13 -18   49.70   11.13
   0  13 -19   14.81    6.98
   0  13 -19    9.89    6.06
   0 -13 -19    9.81    5.54
   0  13 -19   19.67    8.11
   0  13 -19   11.68    6.35
   0 -13 -19    4.62    4.35
   0  13 -20   69.34   13.76
   0 -13 -20   66.75   12.56
   0 -13 -20   35.21    8.82
   0  13 -20   39.20   10.28
   0  13 -20   31.81    7.93
   0  13  20   30.74   11.18
   0 -13 -20   10.76    4.75
   0  13 -20   46.11    9.66
   0 -13 -21    6.77    5.80
   0  13 -21    1.23    3.97
   0  13  21    2.42    4.79
   0  13 -21    1.09    4.16
   0  13 -21    9.56    4.09
   0  13 -21   18.48    6.76
   0 -13 -21   -3.83    3.08
   0  13 -21   12.16    6.29
   0  13 -22   11.93    4.13
   0  13  22   30.64    8.92
   0 -13 -22   16.75    5.81
   0  13 -22   18.12    6.66
   0  13 -22   23.53    5.81
   0  13 -22   15.37    4.82
   0 -13 -23    0.13    2.99
   0  13 -23   -1.10    2.26
   0  13  23   -2.15    3.74
   0  13 -23    1.93    2.64
   0  13 -23   -5.33    4.99
   0 -13 -24   74.92    7.16
   0  13 -24   87.15    8.40
   0  14   0  353.98   40.89
   0  14   0  470.44   36.67
   0  14  -1   10.98    9.71
   0  14   1   19.96    5.04
   0  14   1    8.97    6.75
   0  14   2    3.65    7.16
   0  14  -2   46.71   16.37
   0  14   2   51.68   17.35
   0  14   3   -0.03    5.57
   0  14  -3   12.14   11.93
   0  14   4   14.97    8.55
   0  14  -4   23.49   12.68
   0  14  -5   29.38   14.95
   0  14   5   34.03   11.76
   0  14  -6   27.89   13.75
   0  14   6   46.81   14.59
   0  14  -7   35.26   10.11
   0  14   7   16.31    6.29
   0  14  -7   32.23   14.25
   0  14  -7   28.90    8.96
   0  14  -7   21.46    8.38
   0  14  -7   30.73    9.12
   0  14  -7   35.30   10.06
   0  14   7   18.79    6.59
   0  14   7   20.06   12.51
   0  14   8  105.49   16.82
   0  14   8  101.47   22.75
   0  14  -8   83.40   16.12
   0  14  -8  102.77   17.63
   0  14  -8   80.12   12.81
   0  14  -8  104.37   14.99
   0  14  -8   89.63   14.90
   0  14  -8   95.00   16.84
   0 -14  -8   54.31   11.29
   0  14  -8   56.54   13.65
   0  14  -8   92.97   15.16
   0  14  -8  101.11   27.15
   0  14  -8   74.15   14.28
   0  14  -9   17.43    5.92
   0  14  -9   12.81    8.00
   0 -14  -9   16.47    6.82
   0  14  -9   27.14    7.77
   0  14  -9   23.92    7.15
   0  14  -9   22.34    7.07
   0  14  -9   26.12    9.05
   0  14  -9    1.07    4.07
   0  14  -9   16.73    9.35
   0  14  -9   22.24    7.92
   0  14   9   11.17    6.20
   0  14   9   40.96   15.88
   0  14  -9   30.22    8.93
   0  14 -10   81.44   13.80
   0  14 -10  114.62   18.83
   0  14  10  104.21   16.98
   0  14 -10   91.58   16.17
   0  14 -10  112.47   17.69
   0  14 -10  112.39   19.83
   0  14 -10   83.60   24.54
   0  14 -10  108.09   16.51
   0  14 -10   88.02   17.67
   0 -14 -10   77.90   15.19
   0  14  10   55.50   17.20
   0  14 -10   79.80   15.76
   0  14  11   -0.04    5.31
   0  14 -11    1.57    6.34
   0  14 -11    2.69    7.17
   0  14 -11   14.44    7.89
   0  14 -11   -5.60    7.64
   0  14  11   -5.06    7.79
   0  14 -11   -4.26    8.44
   0  14  11  -25.36    8.45
   0  14 -11    8.53    7.33
   0 -14 -11    9.80    7.00
   0  14 -11    2.14    3.93
   0  14 -11   -3.65    7.96
   0  14 -11   36.85   17.00
   0  14 -11   -0.67    7.04
   0  14 -11   -1.52    5.46
   0 -14 -12   48.33   12.17
   0  14 -12   56.07   11.36
   0  14 -12   50.75   10.76
   0  14 -12   43.16    9.40
   0  14 -12   28.54   10.07
   0  14 -12   57.24   13.40
   0  14 -12   53.53   11.57
   0  14 -12   43.56   13.36
   0  14 -12   35.67   10.51
   0  14 -12   48.50   13.10
   0  14 -12   44.00   12.23
   0  14 -13    9.80    7.02
   0  14 -13    7.36    6.16
   0  14 -13    7.24    6.00
   0 -14 -13   11.88    6.01
   0  14 -13   11.94    5.58
   0  14 -13    3.60    5.92
   0  14 -13   -2.47    5.31
   0  14 -13    3.92    3.46
   0  14 -13    8.64    5.44
   0  14 -13   10.57    4.99
   0  14 -14  108.10   16.24
   0  14 -14   74.29   13.47
   0  14 -14   82.83   14.93
   0  14 -14   92.55   14.34
   0 -14 -14   81.12   15.15
   0  14 -14   98.18   16.78
   0  14 -14   78.46   13.59
   0  14 -14   72.77   12.44
   0  14 -14   76.73   14.89
   0  14 -14   74.70   16.16
   0  14 -14   78.65   15.32
   0  14 -15   45.36   11.15
   0  14 -15   26.31    7.51
   0  14 -15   27.89   10.72
   0  14 -15   24.09    7.61
   0  14 -15   23.31    9.72
   0  14 -15   28.43    8.43
   0  14 -15   28.93    9.04
   0  14 -15   17.12    5.04
   0  14 -15   26.88   11.39
   0 -14 -15   40.88   12.24
   0  14 -16   37.00   12.35
   0  14  16   12.24    6.06
   0  14 -16   35.01    8.80
   0  14 -16   22.03    8.86
   0 -14 -16   32.03   10.21
   0  14 -16    9.38    6.55
   0  14 -16   31.71   10.85
   0  14 -16   27.21   11.79
   0  14 -16   17.62    7.27
   0  14 -16   26.99    8.17
   0  14 -17   -0.90    6.39
   0  14 -17   -0.86    4.76
   0 -14 -17   -0.20    6.04
   0  14 -17    1.52    3.08
   0  14 -17  -15.25    7.25
   0  14  17    6.85    6.26
   0  14 -17   -0.77    5.25
   0  14 -17    0.40    5.95
   0  14 -17   -1.87    6.91
   0  14 -18  118.40   16.99
   0  14  18  110.33   17.06
   0  14 -18  144.26   16.73
   0  14 -18  107.11   15.92
   0 -14 -18  124.34   17.31
   0  14 -18  121.86   16.29
   0  14  19  -15.71    7.31
   0 -14 -19   -7.69    4.45
   0  14 -19    4.60    6.17
   0  14 -19   -3.65    6.47
   0  14  19    6.68    3.55
   0  14 -19   -4.90    5.74
   0 -14 -19   -1.93    5.02
   0  14 -20   96.87   12.54
   0  14 -20   77.29   11.29
   0  14 -20  102.63   13.83
   0 -14 -20  104.06   12.87
   0  14  20   98.40   14.43
   0 -14 -20  105.63   10.59
   0  14 -20   97.87   12.22
   0 -14 -20  101.65   13.67
   0  14 -21   15.31    4.85
   0 -14 -21   19.07    5.94
   0  14  21    0.96    4.81
   0  14 -21   12.49    5.02
   0  14 -21   14.44    4.94
   0  14 -21    5.85    4.68
   0 -14 -22   17.68    4.92
   0  14 -22   22.22    4.83
   0  14 -22   18.98    4.71
   0  14  22   23.30    5.97
   0  14 -22   13.91    5.02
   0  14  23    9.71    2.94
   0  14 -23    7.92    2.66
   0 -14 -23   13.59    4.09
   0  14 -23   16.28    3.37
   0  14 -23   21.37    5.06
   0  15   0   10.23    6.50
   0  15  -1   18.13   13.13
   0  15   1   -2.10    9.99
   0  15   1   -1.38    6.61
   0  15  -2    6.89    7.68
   0  15   2    6.89    2.83
   0  15   2  -10.79    8.61
   0  15  -2    0.05    5.74
   0  15   2   17.10   10.61
   0  15   3   -0.31    3.04
   0  15   3    2.01    5.82
   0  15   3    4.43    5.68
   0  15   3    0.78    2.69
   0  15  -3   -5.34    6.26
   0  15  -3  -10.68    6.16
   0  15  -3    3.76    5.30
   0  15   3    2.76    8.92
   0  15  -4   17.32    8.07
   0  15   4    7.51    8.20
   0  15  -4   -5.99    8.36
   0  15   4    3.28    4.18
   0  15   4    6.07    4.50
   0  15   4  -11.94    8.89
   0  15  -4   17.12    7.61
   0  15  -4    6.67    4.80
   0  15  -4    7.02    7.44
   0  15   4   14.38    7.91
   0  15  -4    3.59    5.52
   0  15  -5   55.46   18.27
   0  15  -5   40.79    9.30
   0  15  -5   48.18   11.06
   0  15  -5   48.76   12.13
   0  15   5   49.86   10.49
   0  15  -5   38.76    7.04
   0  15  -5   46.80   11.04
   0  15   5   64.60   14.52
   0  15   5   62.10   16.52
   0  15   5   31.98    9.11
   0  15  -5   45.14   11.00
   0  15   6  147.45   20.00
   0  15   6  145.50   17.22
   0  15  -6  166.25   21.10
   0  15   6  172.35   28.50
   0  15  -6  103.74   15.44
   0  15  -6  192.90   37.18
   0  15   6  130.50   19.81
   0  15  -6  140.09   19.58
   0  15  -6  155.75   21.55
   0  15  -6  140.89   18.21
   0  15  -7   20.35    5.44
   0  15  -7   21.70    7.82
   0  15  -7   40.72    9.59
   0  15  -7   26.93    9.30
   0  15  -7   21.53    9.07
   0  15  -7   56.62   20.98
   0  15   7   18.43    6.44
   0  15  -7   32.03    8.45
   0  15   7   17.18    4.94
   0  15   7   54.44   17.50
   0  15   7   37.58   11.37
   0  15  -7   22.56    9.15
   0  15   8  113.66   17.54
   0  15  -8  131.91   18.83
   0  15   8  163.37   29.15
   0  15  -8  111.26   18.30
   0 -15  -8   98.46   14.87
   0  15  -8  123.26   19.63
   0  15  -8  111.93   15.68
   0  15  -8   98.92   17.04
   0  15   8  115.61   19.29
   0  15  -8   95.37   14.35
   0  15  -8  134.15   18.36
   0  15  -8  134.34   30.51
   0  15  -8  127.74   20.11
   0 -15  -9   -2.27    3.39
   0  15  -9   19.10    7.53
   0  15  -9   -0.73    8.08
   0  15  -9    5.50    7.23
   0  15   9   -0.12    9.35
   0  15  -9    2.79    6.03
   0  15  -9    0.50    3.88
   0  15   9    1.05    5.61
   0  15  -9   -8.37   10.01
   0  15  -9    0.75    5.55
   0  15  -9   -0.43    5.94
   0  15   9   12.99    8.90
   0  15   9   -1.87    4.76
   0  15  -9    0.46    4.27
   0  15 -10   11.73    6.77
   0 -15 -10   19.89    4.41
   0  15 -10   20.09    8.77
   0  15  10   45.42   15.65
   0  15 -10   27.17    8.97
   0  15 -10   23.54    8.70
   0  15  10   17.23    7.98
   0  15  10   27.41   12.58
   0  15 -10   20.69    9.95
   0  15 -10   26.55   10.32
   0  15 -10   27.14    7.87
   0  15 -10   22.75    6.82
   0  15 -11   11.30    7.22
   0  15 -11   23.26    8.47
   0  15 -11   16.68    6.91
   0  15 -11   14.22    6.43
   0  15 -11   26.12    7.65
   0  15 -11   35.91   10.36
   0  15 -11   36.06   12.00
   0  15 -11   28.65   10.01
   0  15 -11   22.44   10.08
   0 -15 -11   13.56    6.04
   0  15 -12    6.49    7.16
   0 -15 -12    6.67    5.54
   0  15 -12   -4.59    7.68
   0  15  12    5.52    6.19
   0  15 -12    4.60    4.66
   0  15 -12    4.25    4.31
   0  15 -12   -0.77    6.36
   0  15 -12   -8.46   10.03
   0  15 -12    2.46    4.54
   0  15 -12    6.29    8.14
   0  15 -12    6.96    5.71
   0  15 -12    2.74    5.49
   0  15 -13   -1.62    8.11
   0  15 -13   -0.38    6.56
   0  15 -13   -1.81    8.05
   0  15  13   -1.58    4.71
   0  15 -13   -3.80    6.76
   0  15 -13    8.05    4.73
   0  15 -13    4.93    5.80
   0  15  13   -0.42    6.47
   0  15 -13   -2.48    4.97
   0 -15 -13    2.20    6.37
   0  15 -13   17.54    8.30
   0  15 -13  -12.55    5.98
   0  15 -14   24.65    7.96
   0  15 -14   38.65   12.12
   0  15 -14   14.37    6.74
   0 -15 -14   18.56   10.32
   0  15 -14   41.77   10.40
   0  15 -14   32.35    9.12
   0  15 -14   19.80    9.29
   0  15 -14   17.89    8.26
   0  15  14   13.53    6.85
   0  15 -14   41.12   12.95
   0  15  14   20.73    9.41
   0  15 -15   -0.42    6.41
   0  15 -15   11.61    5.41
   0 -15 -15    1.22    5.72
   0  15  15    6.24    4.37
   0  15  15    7.57    6.60
   0  15 -15    2.24    4.15
   0  15 -15   13.60    9.52
   0  15 -15    7.04    5.90
   0  15 -15    1.00    7.09
   0  15 -15   14.90    7.60
   0  15  16   51.72   12.43
   0  15 -16   63.22   13.84
   0  15  16   58.02   12.87
   0 -15 -16   73.58   14.20
   0  15 -16   62.19   14.13
   0  15 -16   49.73   11.81
   0  15 -16   64.13   12.07
   0  15 -16   43.84    9.31
   0  15 -17    8.91    6.77
   0  15 -17    8.55    5.13
   0  15 -17   -1.20    3.03
   0  15  17   16.88    7.80
   0 -15 -17    5.95    5.20
   0  15 -17    7.81    6.47
   0  15 -17    1.16    4.68
   0  15  17    1.68    4.61
   0 -15 -18   -1.79    4.82
   0  15  18   -4.71    6.13
   0  15 -18    2.67    5.32
   0  15  18    2.87    5.04
   0  15 -18    8.68    5.81
   0  15 -18    1.03    5.28
   0  15  19   20.66    5.66
   0 -15 -19   15.50    5.61
   0  15 -19   17.52    5.92
   0  15 -19   14.78    6.44
   0  15 -19   25.48    6.95
   0 -15 -19   28.63    6.05
   0 -15 -19   21.14    5.45
   0  15 -19   29.52    7.25
   0  15 -20    1.29    3.85
   0  15 -20    9.15    5.79
   0  15  20   12.84    5.36
   0  15 -20    5.48    4.12
   0  15 -20   10.29    4.94
   0 -15 -20    5.51    4.72
   0 -15 -20    3.78    1.90
   0  15 -21   24.17    5.51
   0 -15 -21   23.94    6.46
   0  15  21   28.71    6.57
   0  15 -21   34.64    6.11
   0  15 -21   25.91    5.69
   0  15 -21   34.64    7.23
   0  15 -22    5.95    3.06
   0 -15 -22   -2.54    4.44
   0  15 -22   -0.47    3.07
   0  15 -22    3.23    3.43
   0  16   0   18.89    9.41
   0  16   0   23.74    7.73
   0  16   0   33.79    9.12
   0  16   0   22.91    6.57
   0  16   0   48.14   16.77
   0  16  -1    3.63    4.89
   0  16  -1   10.71    6.54
   0  16  -1    5.34    4.35
   0  16   1    2.88    3.43
   0  16  -1   -6.02    6.21
   0  16   1    2.31    4.90
   0  16   1    0.14    4.43
   0  16   1    4.09    4.80
   0  16   1  -20.90   11.27
   0  16  -1   -1.17    5.56
   0  16  -1    2.06    7.23
   0  16  -2   62.93   20.06
   0  16  -2   50.31   11.83
   0  16  -2   53.17   10.40
   0  16   2   45.06   15.73
   0  16   2   47.28   10.65
   0  16   2   63.32   12.01
   0  16  -2   25.17    7.09
   0  16  -2   49.09   11.51
   0  16  -2   55.07   14.02
   0  16  -2   34.00    9.34
   0  16  -2   51.65   11.91
   0  16   2   32.83    9.10
   0  16   2   71.94   16.90
   0  16  -3    7.03    4.58
   0  16   3   23.80   11.86
   0  16   3    5.22    4.99
   0  16  -3    8.67    8.63
   0  16  -3   -5.26    7.55
   0  16   3    6.47    4.86
   0  16   3    0.03   11.33
   0  16  -3    5.68    3.44
   0  16  -3   18.82    7.32
   0  16  -3   -0.45    9.13
   0  16  -3    6.71    5.78
   0  16   3   -0.50    8.05
   0  16   3    0.19    5.86
   0  16  -3    5.26    6.69
   0  16   4   12.93    6.18
   0  16   4   11.37    6.64
   0  16  -4   14.58    5.25
   0  16   4   20.14    7.27
   0  16   4    5.42    6.07
   0  16  -4   26.19    8.01
   0  16  -4    4.28   12.38
   0  16  -4   11.05    7.94
   0  16  -4   14.83    7.14
   0  16  -4   22.27    8.39
   0  16  -4   12.86    6.20
   0  16   4    3.47    5.35
   0  16  -5   17.96    5.34
   0  16  -5   15.60    6.45
   0  16  -5    5.54   13.27
   0  16   5   16.94    7.16
   0  16  -5   18.94    7.34
   0  16  -5    1.47    5.55
   0  16   5    4.24    9.94
   0  16  -5    9.06    6.38
   0  16   5   22.74    9.26
   0  16   5    1.88    7.53
   0  16   5    9.78    5.43
   0  16   5   11.03    4.38
   0  16  -5   11.92    6.34
   0  16  -6  130.92   18.37
   0  16  -6  153.86   20.91
   0  16   6  130.11   25.20
   0  16   6  171.50   21.66
   0  16  -6  132.63   20.66
   0  16   6  120.66   17.46
   0  16   6  125.83   15.87
   0  16  -6  130.82   29.57
   0  16  -6  130.92   17.10
   0  16  -6  136.59   20.46
   0  16   6  108.54   22.38
   0  16  -6  142.13   19.47
   0  16  -6  136.27   18.30
   0  16  -6  103.13   12.93
   0  16   6  128.05   20.87
   0  16  -7   51.42   12.41
   0  16   7   55.69   13.88
   0  16  -7   50.18   12.14
   0  16  -7   66.32   14.69
   0  16   7   88.20   22.19
   0  16   7   56.61   10.33
   0  16  -7   52.72   10.79
   0  16  -7   43.33   10.91
   0  16  -7   72.27   17.94
   0  16  -7   61.57   12.46
   0  16  -7   62.96   13.43
   0  16  -7   47.46   11.46
   0  16   7   43.57   12.03
   0  16  -8   -1.42    6.55
   0  16  -8    1.18   11.86
   0  16  -8   19.35    8.37
   0  16   8   -2.58    6.50
   0  16  -8    6.49    4.54
   0  16  -8    8.93    7.28
   0  16   8   -0.35    5.33
   0  16  -8    4.86    6.93
   0  16  -8    7.65    5.90
   0  16  -8    4.96    4.65
   0  16  -8   11.01    6.72
   0  16   8   13.20    9.53
   0  16  -9   11.08    8.89
   0  16   9   -0.42    7.67
   0  16  -9   10.12    7.82
   0  16  -9    1.88    4.15
   0  16  -9   11.38    8.90
   0  16  -9    3.80    5.72
   0  16  -9    7.76    4.28
   0  16  -9   -8.28    8.85
   0 -16  -9   10.10    4.92
   0  16  -9   -3.97    8.00
   0  16  -9    4.50    3.57
   0  16 -10   22.81    7.81
   0  16 -10   10.87    4.03
   0  16 -10   19.89    8.71
   0  16 -10   38.04    9.36
   0 -16 -10   29.94   10.21
   0  16  10   23.96   11.10
   0  16 -10   27.07    8.30
   0  16 -10   14.28    7.40
   0  16 -10   28.13    9.78
   0  16 -10   28.88   11.32
   0  16  10   20.37    6.82
   0  16 -10   32.73   11.13
   0  16  11    0.73    5.38
   0  16 -11    1.66    5.61
   0 -16 -11    0.80    5.24
   0  16 -11    4.82    4.55
   0  16 -11    3.83    5.26
   0  16 -11    1.56    7.54
   0  16  11   -8.92   10.67
   0  16 -11    3.15    5.29
   0  16 -11    8.59    7.90
   0  16 -11    9.55    5.29
   0  16 -12    6.00    7.54
   0  16 -12    6.14    6.27
   0  16 -12    3.90    4.15
   0  16  12    6.05    4.61
   0  16 -12   15.74    7.91
   0 -16 -12   -7.31    8.12
   0  16 -12    5.49    7.16
   0  16  12    0.10    7.40
   0  16 -12    7.53    4.91
   0  16 -12    3.36    3.75
   0  16 -12    4.37    6.49
   0  16 -13    4.57    6.93
   0  16 -13   10.81    7.54
   0  16 -13   17.44    7.56
   0  16 -13   10.15    4.17
   0  16 -13   -0.29    7.57
   0  16  13   14.96    6.07
   0  16 -13   13.57    6.64
   0  16 -13   11.83    7.07
   0 -16 -13    8.97    7.75
   0  16 -13   11.95    6.16
   0  16 -13   20.26   10.20
   0  16  13   10.33    7.13
   0  16 -14    0.31    5.26
   0  16 -14    1.78    4.52
   0 -16 -14   -6.64    8.61
   0  16 -14    3.64    6.50
   0  16 -14    5.38    5.93
   0  16  14    0.94    2.89
   0  16 -14    4.56    4.83
   0  16  14    2.31    6.38
   0  16 -14    1.41    4.12
   0  16  14   -1.86    6.05
   0  16 -15   21.19    9.14
   0  16 -15   14.08    5.74
   0  16 -15   31.14    9.30
   0  16 -15   25.67    8.90
   0  16 -15   27.97    8.65
   0  16 -15   31.59    8.07
   0  16  15   29.48    8.94
   0 -16 -15   19.96    8.00
   0  16  15   27.74    9.10
   0  16  15   30.94    6.83
   0  16  16    8.09    4.02
   0  16 -16    6.41    5.39
   0  16 -16    8.13    6.15
   0  16 -16    9.01    5.28
   0  16 -16    5.83    7.02
   0 -16 -16   -1.15    8.79
   0  16  16    4.11    3.65
   0  16 -16   -8.93    9.96
   0  16 -17    2.03    4.77
   0  16 -17   -0.81    6.04
   0 -16 -17    2.06    5.11
   0  16 -17    7.72    3.45
   0  16  17    2.12    5.41
   0  16  17   10.13    5.65
   0  16 -17   10.30    6.93
   0  16 -17    0.63    6.14
   0  16  18   -1.13    4.13
   0  16 -18    2.99    4.80
   0  16 -18    1.42    4.39
   0  16 -18    3.48    4.71
   0  16 -18   -4.82    6.78
   0 -16 -18    0.35    6.59
   0  16  18    4.38    3.88
   0  16 -19    7.90    5.09
   0  16 -19    9.47    5.54
   0 -16 -19   -3.53    5.84
   0 -16 -19    6.08    3.49
   0  16 -19   -4.12    5.65
   0  16  19    4.62    3.19
   0  16 -19    0.36    3.94
   0  16  20    9.70    3.62
   0  16 -20   -3.21    4.65
   0  16 -20    5.08    4.09
   0  16 -20    2.59    3.26
   0  16 -20   -1.69    4.39
   0 -16 -20    5.63    2.45
   0 -16 -20   -1.14    4.02
   0  16 -21   -0.41    2.56
   0  16 -21   -2.89    3.49
   0  16 -21   -2.46    2.93
   0 -16 -21   -4.90    4.14
   0  16 -21   -7.75    4.40
   0 -16 -22   -0.01    2.36
   0  16 -22    2.04    1.80
   0  17   0    1.09    4.04
   0  17   0   11.99   10.70
   0  17   0    6.86    5.38
   0  17   0   -9.91    8.29
   0  17   0    4.48    5.60
   0  17  -1   41.51   11.94
   0  17   1   40.58   11.08
   0  17  -1   51.29   10.64
   0  17  -1   60.52   11.84
   0  17  -1   46.61   13.60
   0  17   1   60.28   11.97
   0  17   1   38.50   10.69
   0  17  -1   39.90   10.79
   0  17   1   24.44   12.94
   0  17  -1   42.06   11.32
   0  17   1   50.43   12.78
   0  17  -1   71.91   21.68
   0  17  -2    6.57    7.00
   0  17   2   19.17    9.67
   0  17  -2    6.59    3.85
   0  17   2   13.73    6.70
   0  17  -2   28.71    8.69
   0  17   2   29.52   13.75
   0  17   2   -1.65    5.93
   0  17  -2   33.72   13.01
   0  17  -2    9.81    7.53
   0  17   2   14.16    7.55
   0  17  -2    7.28    5.05
   0  17  -2    3.52    7.99
   0  17  -2    2.98    5.66
   0  17   3   39.56   12.22
   0  17  -3   17.21    6.19
   0  17   3   31.31    9.11
   0  17  -3   20.58   10.89
   0  17   3   39.03    8.85
   0  17  -3   31.48   11.23
   0  17  -3   29.51    9.16
   0  17  -3   33.56   10.08
   0  17  -3   29.31   10.16
   0  17  -3   26.71    8.89
   0  17  -3   44.64    9.29
   0  17  -4  160.10   20.76
   0  17   4  194.57   30.01
   0  17  -4  149.64   19.83
   0  17  -4  148.86   16.25
   0  17   4  162.87   23.58
   0  17  -4  123.23   17.59
   0  17   4  187.78   21.47
   0  17  -4  173.47   23.68
   0  17  -4  188.70   37.16
   0  17   4  159.10   19.67
   0  17  -4  155.97   21.53
   0  17  -5  229.90   25.15
   0  17  -5  270.33   21.39
   0  17   5  226.86   22.39
   0  17   5  280.49   37.40
   0  17  -5  181.99   21.00
   0  17   5  247.14   28.57
   0  17  -5  221.11   26.61
   0  17   5  237.41   24.04
   0  17  -5  211.53   24.77
   0  17  -5  218.37   23.88
   0  17  -5  223.05   25.20
   0  17  -5  222.61   39.69
   0  17  -6    8.95    9.21
   0  17  -6   11.02    7.10
   0  17  -6   22.65    9.70
   0  17   6   32.52   16.77
   0  17  -6   16.19    8.70
   0  17  -6   30.00   12.22
   0  17  -6   14.41    6.64
   0  17   6    3.20    8.23
   0  17   6    9.48    5.49
   0  17   6   13.52    7.21
   0  17  -6    4.58    6.55
   0  17  -7   10.33    6.54
   0  17   7    8.57    6.06
   0  17   7   10.22    6.09
   0  17  -7   18.12    9.68
   0  17  -7   14.55    6.71
   0  17  -7    9.74    7.64
   0  17  -7    5.61    7.80
   0  17  -7   13.00    8.23
   0  17  -7   18.85    7.97
   0  17   7   12.80    4.25
   0  17  -7   15.55    7.05
   0  17  -8   41.09   12.67
   0  17  -8   46.48    9.76
   0  17   8   32.87    8.56
   0  17  -8   39.64   10.25
   0  17   8   46.22   13.68
   0  17  -8   40.08   11.71
   0  17  -8   55.61   14.27
   0  17  -8   36.19   10.22
   0  17  -8   54.62   13.57
   0  17  -8   38.48   10.14
   0  17  -8   36.49    9.31
   0  17   9   14.76    8.67
   0  17  -9   16.34    5.53
   0  17  -9   14.98    7.96
   0  17  -9   12.25    5.93
   0  17   9   11.46    6.59
   0  17  -9   26.49    7.97
   0  17  -9   10.38    8.08
   0  17  -9    9.12    6.50
   0  17  -9    9.57    7.58
   0  17 -10   46.91   12.16
   0  17  10   62.31   12.70
   0  17 -10   42.01   12.65
   0  17 -10   67.35   11.63
   0  17 -10   54.47   13.61
   0 -17 -10   40.98   10.20
   0  17  10   42.08   11.92
   0  17 -10   36.32    8.56
   0  17 -10   60.36   14.09
   0  17 -11    0.45    7.62
   0  17  11    1.73    3.94
   0  17  11   -1.74    8.10
   0  17 -11   -2.41    5.37
   0 -17 -11    2.69    4.18
   0  17 -11   -2.53    6.32
   0  17 -11    1.67    6.09
   0  17 -11    1.77    6.08
   0  17 -11   -0.48    5.08
   0  17  12    1.21    7.77
   0  17 -12   22.71   12.69
   0  17  12    0.56    5.10
   0  17 -12    9.76    7.84
   0  17 -12   20.48   10.90
   0  17 -12   19.40   10.94
   0 -17 -12    5.14    7.29
   0  17 -12   22.94    8.75
   0  17 -12   23.04   11.58
   0  17  13   26.75    9.89
   0  17 -13   36.08   11.35
   0  17 -13   29.89    8.54
   0  17 -13   31.99    8.73
   0 -17 -13   32.11    9.09
   0  17 -13   37.74   12.02
   0  17 -13   39.38    9.25
   0  17 -13   27.23   10.35
   0  17  13   44.99    9.55
   0  17 -13   27.75    7.50
   0  17 -14   12.57    6.36
   0 -17 -14   -1.36    7.81
   0  17 -14    8.63    5.89
   0  17 -14    4.71    4.53
   0  17 -14   11.35    6.33
   0  17  14   16.60    5.90
   0  17 -14   11.42    5.22
   0  17 -14    7.76    7.81
   0  17  14   10.93    6.93
   0  17 -15    3.66    6.84
   0  17  15   -1.31    3.90
   0 -17 -15    1.61    5.10
   0  17 -15   -3.31    5.97
   0  17 -15   12.81    8.36
   0  17  15    4.69    3.21
   0  17 -15    3.39    7.41
   0  17 -16   22.22    7.51
   0  17 -16   22.23    7.02
   0  17 -16   26.78    9.63
   0  17 -16   25.26    9.47
   0  17  16   19.30    7.51
   0  17 -16   18.22    6.46
   0 -17 -16   13.84    5.77
   0  17 -17   10.49    5.55
   0  17  17    2.68    4.46
   0  17 -17    8.69    6.96
   0  17 -17    2.46    4.91
   0 -17 -17   -3.20    4.61
   0  17 -17    4.35    4.92
   0  17 -17   -0.90    6.02
   0  17 -17    6.61    4.07
   0 -17 -18   15.28    5.40
   0  17 -18   24.90    6.41
   0  17 -18   12.41    4.88
   0  17 -18   29.43    7.58
   0  17 -18   31.42    7.07
   0 -17 -18   25.52    6.02
   0 -17 -19    4.07    3.44
   0  17 -19    9.21    4.52
   0  17 -19    3.89    3.65
   0  17 -19    5.96    3.81
   0  17 -19    5.15    3.41
   0 -17 -19    8.45    2.82
   0 -17 -20   19.27    5.12
   0  17 -20   18.21    4.85
   0  17 -20   21.76    4.40
   0 -17 -20   18.18    3.20
   0  17 -20   18.05    4.28
   0  17 -20   28.83    5.09
   0 -17 -21   30.76    4.86
   0  17 -21   45.31    5.71
   0  18   0   98.87   15.19
   0  18   0   99.15   17.40
   0  18   0  107.01   17.92
   0  18   0   84.52   17.00
   0  18   0   95.25   18.95
   0  18   1   28.70    9.30
   0  18   1   25.96    8.49
   0  18   1   26.45    9.19
   0  18   1   35.51    9.43
   0  18  -1   34.01   12.05
   0  18  -1   35.23    8.56
   0  18  -1   33.40   10.90
   0  18   1   26.98   10.04
   0  18  -1   49.10   12.41
   0  18  -1   22.42    9.76
   0  18   2   24.07   10.51
   0  18   2   23.17    9.86
   0  18  -2   25.08   11.33
   0  18   2   19.62    9.07
   0  18  -2   27.52    9.53
   0  18  -2   20.37   10.11
   0  18   2   17.86    7.74
   0  18  -2   27.11   12.29
   0  18  -2   14.40    5.90
   0  18   3  114.39   17.55
   0  18  -3  124.71   18.09
   0  18  -3   93.15   16.26
   0  18  -3  100.83   17.01
   0  18  -3  116.57   20.05
   0  18  -3   99.64   17.60
   0  18  -3  111.78   14.58
   0  18   3  126.54   17.41
   0  18   3  120.31   20.31
   0  18   3  117.07   20.64
   0  18  -4    0.13    9.22
   0  18  -4   10.15    5.64
   0  18  -4  -21.84    9.00
   0  18   4    3.60    7.55
   0  18   4    2.74    4.34
   0  18  -4    6.47    6.00
   0  18   4    7.34    6.46
   0  18  -4   -3.07    5.66
   0  18  -4    6.63    8.51
   0  18   5   15.58    7.17
   0  18  -5   16.36    8.12
   0  18  -5   20.28    9.24
   0  18  -5   26.47   10.08
   0  18   5   27.01    8.57
   0  18   5   27.09    8.62
   0  18  -5   18.40    7.14
   0  18  -5   24.08    6.32
   0  18  -5    8.28    5.24
   0  18  -5   35.08   11.91
   0  18  -6    7.41    6.32
   0  18  -6    4.39    8.09
   0  18   6    9.05    7.38
   0  18  -6   16.76    6.32
   0  18  -6   13.13   10.77
   0  18   6   17.82    9.45
   0  18   6    8.63    6.85
   0  18  -6   25.90   11.41
   0  18  -6   22.46   11.46
   0  18  -6   14.45   10.10
   0  18  -7   85.29   14.52
   0  18  -7   91.27   15.64
   0  18  -7   74.40   13.34
   0  18  -7   98.86   15.83
   0  18  -7   96.12   17.30
   0  18   7   95.42   15.61
   0  18  -7   77.90   16.90
   0  18  -7   94.81   18.40
   0  18   7   90.99   18.57
   0  18   8   18.82    8.29
   0  18  -8   13.52    8.42
   0  18  -8   31.36   10.31
   0  18  -8   21.49    7.64
   0  18   8   13.83    8.71
   0  18  -8   16.32   10.31
   0  18  -8   27.09    8.60
   0  18  -8   19.13   10.58
   0  18  -9   27.62   12.23
   0  18   9   34.02    9.87
   0  18  -9   25.74    9.28
   0  18  -9   34.66   11.68
   0  18   9   21.25    8.78
   0  18  -9   33.04   11.90
   0  18  -9   31.08    7.70
   0  18  -9   24.67    8.20
   0  18  10   72.16   12.84
   0  18 -10   72.55   14.11
   0  18 -10   63.42   15.34
   0  18 -10   53.44    9.87
   0  18 -10   61.83   12.43
   0  18 -10   78.11   17.58
   0  18  10   57.18   14.27
   0  18 -10   69.21   15.16
   0  18 -11   67.60   15.88
   0  18 -11   71.90   14.89
   0  18 -11   88.84   13.12
   0  18 -11   73.54   14.25
   0  18  11   82.62   13.41
   0  18  11   56.00   13.38
   0  18 -11   54.72   13.48
   0  18 -11   79.17   12.64
   0 -18 -11   52.15   11.44
   0  18 -12   28.33   10.45
   0  18  12   37.70    8.93
   0  18 -12   25.92    6.73
   0  18 -12   38.70    9.15
   0  18  12   24.94    9.40
   0  18 -12   45.22   13.28
   0  18 -12   37.39    9.88
   0  18 -12   32.97   11.25
   0 -18 -12   31.20    9.01
   0  18 -13   -4.60    6.38
   0  18  13    1.06    4.96
   0  18 -13    3.80    5.41
   0  18  13    3.55    4.00
   0  18 -13   -0.23    6.02
   0  18 -13    2.07    3.53
   0  18 -13    0.98    5.23
   0 -18 -13   -0.66    4.17
   0  18 -14    6.93    7.54
   0  18 -14    1.19    6.14
   0  18 -14   23.74   10.42
   0  18  14   -0.13    3.06
   0  18  14    4.13    4.88
   0 -18 -14   -0.08    6.49
   0  18 -14   30.45    8.45
   0 -18 -15   62.22   11.31
   0  18  15   66.36    9.31
   0  18 -15   56.24   10.80
   0  18  15   58.26   10.90
   0  18 -15   65.05   10.54
   0  18 -15   55.88   12.05
   0  18 -15   54.29   10.08
   0  18 -15   43.98    9.13
   0 -18 -16    2.51    4.69
   0  18 -16   40.64   10.81
   0  18 -16   10.97    7.02
   0  18 -16    4.37    5.26
   0  18 -16   -1.12    4.89
   0  18  16   12.95    5.26
   0  18 -16   35.06   11.31
   0  18 -16   23.84    6.07
   0  18 -17   50.46    8.48
   0  18 -17   21.76    4.84
   0 -18 -17   45.61    8.79
   0 -18 -17   49.63    8.20
   0  18 -17   24.28    6.10
   0  18 -17   39.46    8.87
   0  18 -17   42.96    7.96
   0  18 -18   12.01    5.06
   0  18 -18    4.33    3.68
   0 -18 -18    3.87    2.93
   0  18 -18    3.99    3.72
   0 -18 -18    0.78    3.08
   0  18 -18    6.88    4.11
   0  18 -19   66.94    8.34
   0 -18 -19   90.55    8.10
   0  18 -19   78.70    8.14
   0  18 -19   68.91    7.95
   0 -18 -19   55.22    7.86
   0  18 -20   24.66    4.46
   0  18 -20   12.21    3.08
   0  19   0    4.31    5.04
   0  19   0   -6.54   10.53
   0  19   0    1.09    4.01
   0  19   0  -10.69    6.59
   0  19   0   -6.16    8.21
   0  19   1   11.76    4.67
   0  19  -1   26.42    9.25
   0  19   1   38.33    9.70
   0  19  -1   29.97   11.80
   0  19  -1   29.97    8.96
   0  19  -1   28.12   12.32
   0  19   1   33.32    9.58
   0  19   1   28.38   11.77
   0  19  -1   35.24   11.30
   0  19   1   24.68    9.94
   0  19   2   12.69    6.30
   0  19  -2    4.01    4.07
   0  19  -2   11.80    9.29
   0  19  -2    2.68    9.77
   0  19   2   11.24    7.01
   0  19   2   15.54    9.42
   0  19   2    4.53    9.46
   0  19  -2    6.56    6.35
   0  19   2    9.71    8.84
   0  19   3  206.78   22.20
   0  19  -3  158.69   19.80
   0  19  -3  175.56   23.30
   0  19   3  179.82   21.53
   0  19  -3  158.50   20.53
   0  19  -3  173.19   24.76
   0  19  -3  166.50   21.26
   0  19   3  166.31   24.38
   0  19   3  195.16   26.35
   0  19  -3  199.10   19.56
   0  19  -4    4.20    5.83
   0  19  -4   34.05    9.80
   0  19   4   15.77    8.35
   0  19  -4   37.48   15.77
   0  19   4   24.55   14.01
   0  19   4   21.33   11.67
   0  19  -4   31.31   15.57
   0  19  -4   45.98   13.39
   0  19  -4   38.69   11.60
   0  19   4    6.52    9.25
   0  19  -5  381.96   34.96
   0  19  -5  344.17   34.20
   0  19  -5  331.30   27.81
   0  19   5  365.61   35.71
   0  19   5  338.17   34.60
   0  19  -5  378.93   33.88
   0  19  -5  361.19   30.79
   0  19   5  386.49   30.54
   0  19  -5  373.81   30.72
   0  19  -5  347.69   30.59
   0  19  -6   39.79   12.18
   0  19  -6   31.79   12.00
   0  19  -6   29.63   11.72
   0  19  -6   31.40   10.50
   0  19  -6   37.03   11.38
   0  19  -6   55.01   13.24
   0  19   6   33.80   12.03
   0  19   6   32.93   10.29
   0  19  -6   41.64   11.55
   0  19   7   48.32   14.99
   0  19  -7   42.80   11.27
   0  19  -7   42.28   10.26
   0  19  -7   59.47   15.61
   0  19  -7   47.92   12.73
   0  19   7   49.30   11.30
   0  19  -7   41.88   11.57
   0  19  -7   55.12   11.96
   0  19  -8   -2.63    7.79
   0  19   8   -2.01    9.17
   0  19  -8    1.94    5.38
   0  19   8   -2.66    4.81
   0  19  -8    0.91    6.94
   0  19  -8   -3.14    7.36
   0  19  -8    1.43    4.09
   0  19  -9    1.59    8.23
   0  19  -9    4.35    5.36
   0  19  -9    1.73    4.99
   0  19   9    1.41    4.48
   0  19  -9    3.04    5.26
   0  19   9  -14.40    8.38
   0  19  -9   11.45    8.13
   0  19 -10   20.28   10.16
   0  19  10    6.90    4.46
   0  19 -10   11.09    8.98
   0  19 -10   12.88    7.06
   0  19  10   11.07    8.93
   0  19 -10   18.79   11.91
   0  19 -10   -2.98    3.64
   0  19 -10   10.45    7.78
   0  19 -11    4.64    7.09
   0  19 -11    6.92    8.16
   0  19 -11    9.21    4.68
   0  19 -11   -6.71    7.06
   0  19 -11   -0.63    6.21
   0  19 -11    4.62    4.18
   0  19  11    5.72    4.39
   0  19  11    6.47    5.93
   0  19 -12   23.29    7.45
   0  19 -12   41.29   12.65
   0  19  12    8.34    4.74
   0  19 -12   50.70   12.18
   0  19 -12   56.45   14.51
   0  19 -12   32.11    8.18
   0  19  12   27.14   10.05
   0  19 -12   25.19    7.53
   0  19 -12   33.62   13.21
   0 -19 -12   39.60    9.19
   0  19 -13  239.78   22.79
   0  19  13  276.34   20.78
   0  19  13  247.20   24.14
   0  19 -13  219.69   19.75
   0  19 -13  245.77   20.05
   0  19 -13  227.22   24.24
   0 -19 -13  205.49   18.97
   0  19 -13  252.23   19.41
   0  19 -14   25.19    7.42
   0  19  14    7.06    4.28
   0  19 -14   46.23   12.43
   0  19  14   17.74    8.74
   0 -19 -14    0.30    4.02
   0  19 -14   -2.44    3.92
   0  19 -14   49.00   10.68
   0  19 -14   29.29   11.29
   0  19  15  174.47   17.51
   0  19 -15  143.52   17.46
   0  19 -15  142.28   13.69
   0  19 -15  180.34   18.15
   0  19 -15  207.56   16.20
   0 -19 -15  130.13   14.01
   0  19  15  180.23   13.64
   0  19 -15  162.31   14.74
   0  19 -16    7.85    3.98
   0  19 -16   11.40    6.36
   0 -19 -16    6.91    4.21
   0  19 -16    4.97    3.12
   0  19 -16    7.21    3.91
   0 -19 -16    3.03    3.82
   0  19 -16   13.88    6.73
   0 -19 -17   67.17    8.60
   0  19 -17   56.88    7.51
   0 -19 -17   43.11    7.16
   0  19 -17   50.66    8.14
   0  19 -17   43.44    6.85
   0  19 -18    0.10    2.94
   0 -19 -18    5.78    3.05
   0  19 -18    2.57    2.32
   0 -19 -18   -4.93    3.25
   0  19 -18   -3.58    3.00
   0  19 -19    2.30    2.18
   0  20   0   72.32   12.77
   0  20   0   65.99   18.16
   0  20   0   73.68   15.14
   0  20   0   92.52   18.15
   0  20   1  313.59   28.27
   0  20  -1  318.18   30.40
   0  20   1  359.01   28.08
   0  20   1  343.01   35.32
   0  20  -1  302.23   28.34
   0  20  -1  308.20   32.99
   0  20   1  289.70   32.16
   0  20  -1  341.61   26.50
   0  20   1  292.70   28.64
   0  20   2   14.53    7.36
   0  20   2   19.83   10.89
   0  20  -2    8.95    6.98
   0  20  -2   17.85   12.26
   0  20  -2   25.81   10.50
   0  20   2   14.34    9.12
   0  20  -2   29.40   14.92
   0  20   2    9.56    9.61
   0  20   3  180.63   26.43
   0  20  -3  173.28   24.75
   0  20  -3  162.97   21.85
   0  20  -3  194.11   19.11
   0  20   3  167.02   24.49
   0  20   3  194.31   21.44
   0  20  -3  155.27   19.93
   0  20  -4    5.22    4.77
   0  20   4    0.91    5.30
   0  20   4  -14.30    8.93
   0  20   4    0.16    5.46
   0  20  -4    0.15    7.09
   0  20  -4    6.11    7.23
   0  20  -4    4.48    4.68
   0  20  -4   -2.29    8.36
   0  20  -4   -3.80    6.45
   0  20   5    5.81    7.90
   0  20  -5   -4.18    8.57
   0  20  -5    0.07    6.49
   0  20  -5  -13.68    7.57
   0  20  -5    4.11    6.19
   0  20  -5   -3.71    8.28
   0  20   5   -1.29    6.25
   0  20  -5   -7.55    7.36
   0  20  -5   -1.59    4.71
   0  20   5    2.50    5.44
   0  20  -6    9.23   10.20
   0  20  -6   12.05    7.93
   0  20  -6    7.95    6.44
   0  20   6    2.74    4.93
   0  20  -6    6.95    7.60
   0  20  -6   10.13    9.59
   0  20   6    0.51    7.35
   0  20   6   10.35    7.98
   0  20  -7   68.29   14.05
   0  20  -7   61.43   14.60
   0  20  -7   64.00   15.27
   0  20  -7   59.99   11.96
   0  20  -7   67.76   12.71
   0  20   7   64.24   12.64
   0  20   7   70.65   15.85
   0  20   7   67.40   15.83
   0  20  -8   23.84    8.67
   0  20  -8   26.07   11.28
   0  20  -8   16.14    7.86
   0  20  -8   29.51    8.65
   0  20   8   22.36    7.86
   0  20  -8   31.26   12.20
   0  20   8   25.05   10.36
   0  20  -9   75.81   15.97
   0  20  -9   62.60   12.82
   0  20  -9   83.95   12.71
   0  20  -9   65.45   13.48
   0  20  -9   77.01   16.17
   0  20   9   78.68   13.26
   0  20   9   71.27   15.34
   0  20 -10    7.04    7.38
   0  20 -10   14.08    9.95
   0  20 -10   17.79    9.02
   0  20  10   20.66    9.16
   0  20 -10    6.85    7.74
   0  20  10    4.76    4.30
   0  20 -10   13.92    4.44
   0  20 -11  269.59   22.80
   0  20  11  315.27   23.29
   0  20 -11  268.23   26.64
   0  20 -11  280.60   27.52
   0  20 -11  285.89   21.57
   0  20 -11  289.13   24.90
   0  20  11  281.85   26.98
   0  20 -12    7.47    7.53
   0  20 -12    1.24    3.24
   0  20  12    7.12    5.97
   0  20 -12    3.30    4.55
   0  20  12    4.06    4.72
   0  20 -12   17.25    8.42
   0  20 -12    1.96    4.80
   0  20 -13  103.77   13.03
   0  20  13   91.21   11.20
   0  20  13   97.67   14.18
   0  20 -13   82.54   14.14
   0  20 -13   91.08   11.14
   0  20 -13   91.31   13.27
   0  20 -13   91.84   10.21
   0  20 -14   10.53    6.02
   0  20  14   19.34    6.80
   0  20 -14    9.20    5.69
   0 -20 -14   14.55    6.06
   0  20 -14    7.10    4.56
   0  20 -14   15.16    4.97
   0  20  14    6.86    3.08
   0  20 -14   12.51    4.12
   0 -20 -15    0.62    3.25
   0  20 -15   -0.18    4.03
   0  20 -15   -3.40    3.75
   0  20  15   -1.39    2.27
   0  20 -15    0.56    2.88
   0  20 -15    2.39    2.11
   0 -20 -15    5.13    3.01
   0  20 -15   -2.97    5.06
   0  20 -16   12.84    5.51
   0  20 -16   12.75    3.91
   0  20 -16    3.34    2.49
   0  20 -16   10.99    3.52
   0 -20 -16   10.12    3.76
   0 -20 -17    8.14    3.02
   0  20 -17    6.57    3.77
   0  20  17    4.10    2.70
   0  21   0    4.74    4.11
   0  21   0   -2.86    5.18
   0  21   0    1.30    3.79
   0  21   1    2.76    3.74
   0  21   1   -0.43    5.87
   0  21  -1  -10.02    5.98
   0  21  -1    3.39    6.93
   0  21  -1    2.55    4.45
   0  21   2   19.10    7.73
   0  21   2   11.23    7.63
   0  21  -2   16.86    7.45
   0  21   2   16.83    9.24
   0  21  -2   14.25    9.62
   0  21  -2   24.24    7.53
   0  21   3  138.22   21.53
   0  21  -3  121.14   20.72
   0  21   3  127.79   21.08
   0  21   3  142.18   17.74
   0  21  -3   97.60   15.06
   0  21  -3  113.04   17.27
   0  21  -3  119.91   20.28
   0  21   4   88.29   18.22
   0  21  -4   67.81   12.13
   0  21   4  103.96   15.56
   0  21   4   93.31   18.31
   0  21  -4   83.57   14.19
   0  21  -4  109.65   19.00
   0  21  -4   96.83   16.33
   0  21  -4  105.86   19.80
   0  21   5  281.96   24.90
   0  21  -5  269.87   23.86
   0  21  -5  281.46   29.43
   0  21   5  288.72   30.68
   0  21  -5  221.39   26.70
   0  21  -5  214.09   20.99
   0  21   5  255.52   28.95
   0  21  -5  259.92   23.40
   0  21  -6   39.65    9.79
   0  21  -6   38.70    9.89
   0  21   6   44.37   10.76
   0  21  -6   44.21   10.22
   0  21   6   38.16   12.82
   0  21   6   44.38   13.47
   0  21  -6   45.60   12.63
   0  21  -6   40.93   11.98
   0  21   7    7.50    7.54
   0  21  -7    4.30    3.40
   0  21  -7    7.14    4.56
   0  21  -7    4.91    6.82
   0  21  -7   14.15    8.31
   0  21  -7    6.98    5.16
   0  21   7    5.45    5.68
   0  21   7    6.12    5.42
   0  21   8   10.24    8.16
   0  21  -8    9.80    3.80
   0  21   8    6.70    6.04
   0  21  -8    4.99    6.23
   0  21   8    7.39    5.90
   0  21  -8   13.83    6.63
   0  21  -8    4.24    7.07
   0  21  -8   14.77    7.89
   0  21  -9    4.54    5.88
   0  21  -9   -2.49    8.51
   0  21   9   -4.96    5.04
   0  21  -9   -0.06    6.04
   0  21   9    8.22    7.30
   0  21  -9   -4.94    3.86
   0  21  -9    3.12    4.35
   0  21   9    2.62    4.93
   0  21 -10   -0.42    4.89
   0  21 -10   -0.82    6.29
   0  21  10    1.11    6.96
   0  21  10    1.23    3.69
   0  21 -10   -1.67    4.69
   0  21  10    0.84    6.17
   0  21 -10    7.21    6.50
   0  21 -10    6.37    5.41
   0  21 -11    1.03    4.54
   0  21  11   -0.84    3.74
   0  21 -11    6.15    4.92
   0  21  11   -2.13    5.37
   0  21 -11    6.02    5.45
   0  21  11    3.90    4.23
   0 -21 -12   21.97    6.70
   0  21 -12   31.75    9.50
   0  21  12   34.32    9.56
   0  21 -12   29.33    8.95
   0  21  12   20.46    5.76
   0  21  12   25.53    9.51
   0  21 -12   35.92   10.25
   0  21 -13  196.32   19.00
   0  21  13  230.02   15.73
   0  21  13  231.45   18.56
   0  21  13  178.06   19.53
   0  21 -13  193.52   15.73
   0  21 -13  236.33   18.23
   0  21 -14   51.74    8.05
   0  21 -14   59.51   10.30
   0  21  14   41.77    5.94
   0  21  14   49.04   10.23
   0  21 -14   75.66   10.24
   0 -21 -14   58.29    8.58
   0  21  15   97.61   12.46
   0  21 -15   95.56    8.68
   0  21 -15  115.41   10.92
   0  21  16   11.51    4.34
   0  21 -16    3.52    3.14
   0 -21 -16    8.18    2.80
   0  22   0   67.98   11.31
   0  22   0   79.92   12.33
   0  22   0   72.49   16.44
   0  22  -1   76.91   16.13
   0  22  -1   97.30   14.90
   0  22  -1   73.99   12.97
   0  22   1  101.00   18.58
   0  22   1  111.76   14.86
   0  22  -1   96.07   13.09
   0  22  -2   70.32   12.50
   0  22   2   65.13   15.02
   0  22  -2   66.52   12.63
   0  22  -2   66.32   11.55
   0  22  -2   84.55   16.39
   0  22   2   72.83   12.16
   0  22  -2   77.80   16.30
   0  22  -3   37.28   11.17
   0  22   3   46.31   10.03
   0  22  -3   30.45    9.08
   0  22  -3   43.71   12.54
   0  22   3   40.94   11.96
   0  22  -3   30.18    8.35
   0 -22  -4   24.29    6.41
   0  22  -4   15.86    6.55
   0  22   4   11.11    7.13
   0  22  -4   22.34    8.63
   0  22  -4   20.14    9.11
   0  22   4   24.68    8.58
   0  22  -4   25.58   10.67
   0  22   5    6.18    6.74
   0  22  -5   -1.77    3.90
   0  22  -5    7.80    8.11
   0  22  -5    2.78    8.06
   0  22   5   12.68    6.78
   0 -22  -5    2.58    2.97
   0  22  -5    9.41    6.37
   0  22   5    0.38    5.95
   0  22  -6   24.58    7.42
   0  22   6   25.63   10.47
   0  22  -6   37.31   12.27
   0  22  -6   24.96    6.75
   0  22  -6   15.36    6.51
   0  22  -6   27.65   10.44
   0 -22  -6   24.85    6.69
   0  22   6   24.39   10.46
   0  22   6   21.27    7.16
   0  22   7   82.17   14.51
   0  22  -7   84.29   15.49
   0 -22  -7   89.41   12.41
   0  22   7   78.43   12.29
   0  22  -7   77.53   11.57
   0  22  -7   56.67   12.12
   0  22   7   64.15   14.20
   0  22  -7   73.30   12.37
   0  22  -7   68.63   10.21
   0  22   8   81.59   12.14
   0  22  -8   82.49   15.33
   0  22   8   87.97   14.51
   0 -22  -8   94.26   12.60
   0  22  -8   80.77   14.67
   0  22  -8   71.51   11.78
   0  22   8   72.16   14.18
   0  22  -8   85.32   13.40
   0  22  -8   66.10    9.78
   0  22  -9   60.96   10.69
   0 -22  -9   81.59   11.52
   0  22   9   59.63   12.47
   0  22   9   53.36   10.70
   0  22  -9   52.58    8.29
   0  22  -9   60.25   12.57
   0  22   9   69.96   10.81
   0  22  -9   68.09   10.66
   0  22  -9   46.46   11.04
   0  22 -10   82.15   11.82
   0 -22 -10  117.19   13.26
   0  22 -10  106.24   12.68
   0  22  10  102.10   12.22
   0  22  10   67.02   12.59
   0  22 -10   96.29   14.57
   0  22  10   87.18   13.29
   0  22 -11   72.81   11.90
   0 -22 -11  105.79   12.03
   0  22 -11   67.39    9.68
   0  22  11   70.39   12.84
   0  22  11   92.55   12.52
   0  22 -11  104.08   11.87
   0  22  11   87.53   10.49
   0  22 -12   62.60    9.08
   0  22 -12   72.21    9.45
   0  22  12   72.56    8.73
   0  22 -12   67.28   10.68
   0  22  12   57.44   10.54
   0  22  13   24.44    7.27
   0  22 -13   24.90    5.36
   0 -22 -13   49.65    7.53
   0  22 -13   24.83    6.26
   0  22 -13   43.26    6.65
   0  22 -14    2.96    2.28
   0  22  14    2.10    2.68
   0 -22 -14    1.95    2.12
   0  22 -14    0.80    2.14
   0  23   0    3.22    5.70
   0  23   0    8.51    7.72
   0  23   0    4.25    4.37
   0  23  -1    0.20    4.56
   0  23   1    9.61    7.47
   0  23  -1    1.45    4.52
   0  23  -1    1.24    6.74
   0  23  -1    4.32    5.80
   0  23  -2   17.95    6.15
   0  23   2   30.28    7.74
   0  23   2   26.43   10.33
   0  23  -2   14.88    6.04
   0  23  -2   16.12    7.10
   0  23  -2   19.26    6.38
   0  23  -3   12.00    4.91
   0  23  -3   19.84    8.93
   0  23  -3   24.46    8.67
   0  23   3   13.61    5.56
   0  23  -3   23.71    6.75
   0  23   3   15.21    7.61
   0  23   4  108.99   17.43
   0  23  -4  121.79   14.36
   0  23  -4  115.58   17.55
   0  23   4  119.60   14.19
   0  23  -4  109.07   13.60
   0  23  -4  132.33   18.63
   0  23   5   20.78    8.02
   0  23   5   26.14    7.28
   0  23  -5   21.81    7.17
   0 -23  -5   37.44    6.73
   0  23  -5   21.84    6.32
   0  23  -5   26.28    8.94
   0  23  -5   27.16    8.53
   0  23  -6  133.17   18.42
   0 -23  -6  134.78   12.89
   0  23  -6  112.23   13.53
   0  23  -6  118.91   13.01
   0  23   6  115.96   17.21
   0  23   6  119.89   14.11
   0  23  -6  113.61   16.58
   0  23   7   12.72    4.82
   0  23  -7   23.36    7.92
   0 -23  -7   21.06    5.21
   0  23  -7   13.76    7.08
   0  23  -7   20.40    6.52
   0  23  -7   10.85    3.39
   0  23   7   16.36    7.10
   0  23  -8   19.55    7.12
   0  23   8    8.26    5.62
   0  23  -8    5.91    4.63
   0  23  -8   22.49    5.11
   0  23  -8    0.28    3.24
   0  23   8   16.31    5.50
   0  23  -8   20.45    7.36
   0 -23  -8   17.47    4.70
   0 -23  -9   22.08    5.76
   0  23   9   14.97    5.97
   0  23  -9   19.13    6.26
   0  23  -9   15.35    5.42
   0  23   9   21.27    5.71
   0  23  -9    2.39    3.26
   0  23 -10    1.80    4.22
   0  23  10    3.95    3.55
   0 -23 -10    5.28    2.71
   0  23 -10    8.46    3.06
   0  23 -10    0.91    3.80
   0  23 -11   -4.55    2.28
   0  23  11   -3.10    5.19
   0  23 -11   -0.61    3.68
   0  23 -11   -3.37    3.84
   0 -23 -11    1.05    2.73
   0  23 -12   15.61    4.26
   0  23 -12   13.97    3.52
   0 -23 -12   25.80    4.83
   0  23  12   15.26    5.70
   0  24   0   42.65   10.33
   0  24   0   47.70   11.02
   0  24   0   44.49    8.60
   0  24   1   -2.17    5.38
   0  24  -1    0.08    4.46
   0  24  -1    2.57    3.68
   0  24  -1   -2.24    5.49
   0  24   1    2.60    4.24
   0  24   1    0.80    4.85
   0  24   2   37.83    9.22
   0  24  -2   68.03   12.38
   0  24  -2   38.88    6.37
   0  24   2   53.83    9.81
   0  24  -2   48.48   11.01
   0  24  -2   55.81    9.33
   0  24   2   64.58   12.29
   0  24  -3  -15.42    6.55
   0  24   3   -5.27    6.09
   0  24   3   -9.23    5.79
   0  24   3   -3.44    4.69
   0  24  -3    0.41    5.92
   0  24  -3    2.80    3.70
   0  24  -3   -3.38    2.99
   0  24  -4   -0.27    4.15
   0  24   4    1.27    5.80
   0  24  -4    3.03    4.99
   0  24   4    5.06    4.44
   0  24  -4    3.50    3.63
   0  24  -4   -0.73    3.23
   0  24  -5   16.35    4.53
   0  24  -5   13.69    4.70
   0  24   5    3.85    4.22
   0  24  -5   10.11    5.59
   0  24  -5   16.53    6.73
   0  24   5   14.29    6.14
   0  24   6   34.09    8.82
   0  24  -6   15.71    3.93
   0  24  -6   42.53    9.38
   0  24  -6   40.19    7.43
   0  24  -6   44.89    9.99
   0  24   7    2.82    3.24
   0  24  -7    8.85    4.41
   0  24  -7    3.64    3.44
   0  24  -7   -0.04    4.30
   0  24   8   12.86    3.56
   0  24  -8   22.16    5.71
   0  24  -8   14.09    4.97
   0  24   8   15.36    5.87
   0  24  -9    0.43    3.69
   0  24   9   -1.39    4.49
   0  24  -9   -5.78    4.21
   0  24  10   25.96    5.81
   0  24 -10   36.12    5.61
   0  25   0   -2.81    4.45
   0  25   0   -5.31    4.38
   0  25   0    6.15    3.26
   0  25   1   -1.93    3.56
   0  25  -1    1.76    4.53
   0  25  -1    5.08    2.44
   0  25   1    4.03    3.91
   0  25  -1    9.47    5.51
   0  25   1    1.00    2.35
   0  25  -2   -1.61    3.73
   0  25  -2    3.46    2.41
   0  25   2    4.20    4.31
   0  25   2   -1.79    3.27
   0  25   2    3.04    3.78
   0  25  -2    2.99    3.08
   0  25   3   -1.40    4.58
   0  25  -3    5.59    3.94
   0  25   3    5.69    3.89
   0  25  -3    3.70    3.92
   0  25   3   -2.34    3.30
   0  25   4   51.35    8.08
   0  25   4   43.93    8.32
   0  25   4   58.11    7.96
   0  25  -4   53.95    9.12
   0  25  -4   46.44    8.56
   0  25   5    5.37    3.55
   0  25  -5    1.64    3.08
   0  25   5    1.98    2.74
   0  25  -5   -0.09    4.13
   0  25   6   23.97    6.10
   0  25  -6   29.16    5.75
   0  25   6   22.54    4.63
   1   0 -29   -1.32    2.30
   1   0 -28    1.19    2.16
   1   0 -28   -2.47    4.09
   1   0 -27   -8.37    5.90
   1   0 -27   -5.74    4.69
   1   0 -26   68.30   10.31
   1   0 -26   50.23    9.27
   1   0 -25    2.17    4.54
   1   0 -25    0.27    5.08
   1   0 -25    2.56    4.00
   1   0 -24  116.68   15.44
   1   0 -24  100.71   17.12
   1   0 -24  140.35   16.42
   1   0 -23  -10.92    7.75
   1   0 -23    3.58    4.89
   1   0 -23    3.36    5.23
   1   0 -22   51.05   12.86
   1   0 -22   73.72   13.37
   1   0 -22   55.78   11.91
   1   0 -21   -1.33    4.68
   1   0 -21   -5.85    7.02
   1   0 -21    3.29    3.68
   1   0 -20   66.08   12.52
   1   0 -20   63.74   10.70
   1   0 -20   80.07   13.86
   1   0 -20   47.46   11.69
   1   0 -19    4.89    8.27
   1   0 -19    1.27    4.01
   1   0 -19    5.14    6.35
   1   0 -18   71.10   15.65
   1   0 -18   41.87   11.17
   1   0 -18   62.52   11.51
   1   0 -17    3.12    6.94
   1   0 -17   -2.33    5.19
   1   0 -16  333.40   34.11
   1   0 -15  -16.38    8.09
  -1   0  15  -13.67    6.38
   1   0 -14   18.33    9.27
  -1   0  14   11.76    4.88
  -1   0  13    0.99    3.54
   1   0 -13   -2.47    6.10
   1   0 -12   16.23    7.89
  -1   0  12   14.99    6.22
   1   0 -11    0.69    6.54
  -1   0  11    6.07    5.13
  -1   0  10   21.04    6.06
   1   0 -10   26.68    8.24
   1   0  -9    2.55    4.88
   1   0  -8   30.77    8.15
   1   0  -7    2.53    3.87
   1   0  -6  217.95   16.33
   1   0  -5   -0.20    2.34
   1   0  -5    1.18    2.67
   1   0  -4   13.16    3.32
   1   0  -4   11.14    2.88
  -1   0   4   15.38    3.09
  -1   0   3    2.49    1.35
   1   0  -3    0.98    0.95
  -1   0  -1    0.40    1.34
  -1   0  -1    2.44    1.16
  -1   0  -2    1.51    1.14
  -1   0  -2    0.80    2.25
   1   0   2    2.87    1.43
  -1   0  -3    1.32    2.92
   1   0   3    1.84    1.57
  -1   0  -3    4.52    1.67
  -1   0  -4   13.67    2.71
  -1   0  -4   10.33    3.70
  -1   0  -5    3.79    4.58
  -1   0  -5    2.12    1.50
  -1   0  -6  327.99   24.80
   1   0   6  292.41   17.00
   1   0   7    0.17    2.29
  -1   0  -7    6.76    5.33
   1   0   8  102.55   11.31
  -1   0  -8  107.14   16.18
  -1   0  -9    2.80    5.71
   1   0   9    1.35    2.51
   1   0  10   74.69   10.50
  -1   0 -10   74.57   15.27
  -1   0 -11    0.53    6.52
  -1   0 -12   27.41   12.03
  -1   0 -13    1.35    6.65
  -1   0 -14  247.66   31.36
  -1   0 -15  -13.26    9.04
  -1   0 -16   95.43   16.33
  -1   0 -16  142.49   17.86
  -1   0 -16  104.23   15.19
  -1   0 -16  117.04   26.33
  -1   0 -17    1.45    3.30
  -1   0 -17   -8.10    6.23
  -1   0 -17   -6.83    9.57
  -1   0 -17   -1.21    4.38
  -1   0 -17    8.59    5.20
  -1   0 -18    2.11    4.37
  -1   0 -18   11.15    6.74
  -1   0 -18    3.27    4.53
  -1   0 -18    7.08    5.25
  -1   0 -19   -1.49    3.91
  -1   0 -19   -1.96    5.21
  -1   0 -19    2.38    6.65
  -1   0 -20   20.61    8.64
  -1   0 -20   13.13    7.23
  -1   0 -20   21.15    8.19
  -1   0 -21    1.29    4.78
  -1   0 -21   -0.53    6.73
  -1   0 -21    2.46    4.63
  -1   0 -22   12.00    7.10
  -1   0 -22   15.18    6.67
  -1   0 -22   17.79    6.63
  -1   0 -23    3.93    4.51
  -1   0 -23   -3.63    5.40
  -1   0 -23    0.14    3.38
  -1   0 -24   64.21   10.25
  -1   0 -25   -5.79    6.05
  -1   0 -25    5.10    3.93
  -1   0 -26    9.11    3.98
  -1   0 -26   19.56    4.38
   1   1 -29    2.43    2.56
   1  -1 -28  103.55    9.81
   1   1 -28   99.05    9.00
   1  -1 -27   26.52    6.52
   1  -1 -27   13.36    4.40
   1   1 -27   34.78    6.66
   1   1 -26   47.90    8.83
   1   1 -26   35.16    7.66
   1  -1 -26   44.26    8.22
   1   1 -26   38.70    7.94
   1  -1 -26   38.56    8.51
   1  -1 -25    8.46    5.32
   1  -1 -25    9.62    5.08
   1  -1 -25   15.74    5.51
   1   1 -25   11.62    5.35
   1   1 -25   23.35    6.48
   1   1 -25   11.90    4.91
   1  -1 -24    2.04    6.25
   1  -1 -24    9.31    7.84
   1   1 -24    7.84    5.71
   1  -1 -24    6.80    5.53
   1   1 -24    8.94    6.27
   1   1 -24   -0.16    6.23
   1   1 -23   74.15   13.17
   1  -1 -23   72.84   15.36
   1   1 -23   65.70   14.91
   1   1 -23   68.27   12.41
   1  -1 -23   76.63   13.60
   1   1 -23   75.17   11.22
   1  -1 -23   62.76   12.34
   1   1 -22    4.90    4.95
   1   1 -22   16.80    6.11
   1   1 -22   19.12    9.65
   1  -1 -22   19.29    7.71
   1  -1 -22    8.83    6.61
   1  -1 -22    7.16    5.58
   1   1 -22   15.65    6.62
   1  -1 -21   30.34    8.78
   1   1 -21   42.09   10.66
   1   1 -21   35.82   11.55
   1  -1 -21   33.52    9.22
   1  -1 -21   20.31    8.00
   1   1 -21   27.74    8.76
   1   1 -21   26.67    7.38
   1   1 -20   64.62   14.63
  -1   1  20   55.93   10.71
   1  -1 -20   65.34   14.20
   1  -1 -20   68.21   13.25
   1   1 -20   68.56   11.96
   1   1 -20   82.81   14.25
   1  -1 -20   94.47   14.84
   1  -1 -19   10.34    7.41
   1   1 -19   16.52    4.68
   1   1 -19   11.09    7.57
   1   1 -19    9.19    4.90
  -1   1  19    5.93    2.95
   1  -1 -19   11.56    6.93
   1   1 -18   16.61    7.19
   1  -1 -18   17.60    6.36
   1  -1 -18   12.27    6.55
   1  -1 -18   30.53   13.48
   1   1 -18   14.83    5.43
   1   1 -18   21.77    8.44
   1  -1 -17  171.93   26.29
   1   1 -17  188.03   31.03
   1   1 -17  228.03   28.13
   1   1 -16   11.04   10.93
  -1   1  16   16.86    7.86
   1   1 -16   13.08    7.82
   1  -1 -15  180.21   25.91
  -1   1  15  176.81   21.87
   1   1 -15  192.29   24.54
   1  -1 -14    0.80    4.79
   1   1 -14    0.29    4.99
  -1   1  14    4.06    5.04
   1  -1 -13  112.83   18.65
  -1   1  13  110.50   16.23
  -1  -1  13  102.72   13.60
   1   1 -13  112.93   17.17
  -1  -1  12    3.61    3.99
   1   1 -12    5.01    4.39
   1  -1 -12   -0.57    5.38
   1   1 -12   -0.56    5.33
  -1   1  12    3.89    4.91
   1  -1 -11  128.07   17.97
   1   1 -11  141.19   18.78
  -1  -1  11  140.90   14.78
  -1  -1  10   19.37    5.76
   1   1 -10   21.13    8.71
   1  -1 -10   18.36    7.91
   1   1  -9   54.11   10.92
  -1  -1   9   55.67    8.20
  -1   1   9   44.02    8.19
   1  -1  -9   50.10   10.76
   1   1  -8   18.97    7.14
   1  -1  -8   16.54    6.30
  -1  -1   8   16.56    4.56
   1   1  -8   12.60    6.00
  -1   1   8   16.44    5.14
   1   1  -7   35.69    7.54
   1   1  -7   28.04    6.98
  -1  -1   7   37.83    5.95
  -1   1   7   31.81    6.43
   1  -1  -7   46.69    8.70
   1  -1  -6   67.21    9.20
  -1  -1   6   72.91    7.30
  -1   1   6   67.23    8.36
   1   1  -6   67.31    9.30
   1   1  -6   54.40    8.66
  -1   1   5  267.72   15.05
   1  -1  -5  262.46   15.96
   1   1  -5  305.33   16.97
   1   1  -4   12.29    3.16
  -1   1   4   10.76    2.91
   1   1  -4   12.92    3.41
  -1  -1   4   13.66    2.52
   1  -1  -4   10.77    3.18
   1  -1  -3   16.46    2.82
  -1   1   3   14.73    3.07
   1   1  -3   17.50    3.00
   1   1  -2    8.31    2.05
   1   1  -2   12.44    2.09
  -1   1   2   13.50    2.46
   1  -1  -2   11.23    1.45
  -1   1   2   15.24    2.49
  -1   1   0   12.66    1.38
  -1   1   0   13.18    1.54
  -1   1   0   11.91    2.02
  -1  -1   0    7.59    2.07
   1   1   1  356.62   12.07
  -1   1  -1  252.41   12.22
   1  -1   2   18.42    1.86
  -1  -1  -2   20.01    4.41
  -1   1  -2   13.10    2.94
  -1   1  -2   15.80    4.13
  -1   1  -2   11.86    4.93
   1   1   2   19.32    3.48
  -1   1  -3   70.04    9.12
  -1  -1  -3   72.54    9.10
   1   1   3   84.41    7.70
  -1  -1  -4    3.69    3.79
  -1   1  -4    4.78    2.92
   1   1   4    3.85    2.83
  -1   1  -4    2.31    3.37
  -1  -1  -5 1314.12   45.84
   1  -1   5 1344.47   29.06
   1  -1   6   96.23    8.65
  -1   1  -6   73.61    7.87
  -1   1  -6   98.11   14.00
  -1  -1  -6   87.74   13.24
   1  -1   7  400.25   18.72
   1   1   7  360.62   21.92
  -1   1  -7  410.95   29.44
  -1  -1  -7  380.79   28.39
   1   1   8   73.10   10.50
  -1  -1  -8   75.57   13.52
   1  -1   8   77.74    8.81
  -1   1  -8   80.09   14.12
   1   1   9  116.65   13.72
  -1  -1  -9  128.06   18.61
  -1   1  -9  136.57   19.22
  -1   1 -10   16.89    8.83
  -1  -1 -10   18.79    9.11
   1   1  10   10.75    3.72
  -1   1 -11  150.55   22.40
   1   1  11  132.13   15.51
  -1  -1 -11  142.16   21.49
  -1   1 -12   55.50   14.63
  -1  -1 -12   48.80   12.85
  -1  -1 -13   98.06   20.33
  -1   1 -13   81.33   18.12
  -1   1 -13  100.87   16.75
  -1   1 -14   89.55   19.75
  -1  -1 -14   90.21   19.23
  -1  -1 -15  176.72   27.76
  -1   1 -15  242.01   37.52
  -1   1 -16    6.37    4.29
  -1   1 -16   11.17    5.97
  -1   1 -16    8.22    3.08
  -1   1 -16   14.25    9.37
  -1  -1 -16    0.71    5.03
  -1  -1 -16   -0.30    6.25
  -1   1 -16    5.57    4.33
  -1  -1 -16    7.34    4.66
  -1  -1 -16   11.04    9.72
  -1   1 -17   84.17   13.97
  -1  -1 -17   71.96   13.09
  -1  -1 -17   61.07   12.09
  -1   1 -17   88.35   23.22
  -1   1 -17   87.13   16.50
  -1  -1 -17   71.45   14.44
  -1   1 -17   69.64   11.60
  -1   1 -17   94.72   15.07
  -1  -1 -18   -3.20    7.32
  -1   1 -18    4.48    6.27
  -1   1 -18   -0.11    5.37
  -1  -1 -18   -0.84    5.11
  -1   1 -18    2.41    4.78
  -1   1 -18    0.75    5.05
  -1   1 -19   15.74    6.85
  -1   1 -19   21.36    7.68
  -1   1 -19   24.30    9.93
  -1  -1 -19   22.27    9.57
  -1   1 -19   25.81    8.32
  -1  -1 -19   22.02    8.16
  -1  -1 -19   21.26    8.10
  -1   1 -20   10.97    7.36
  -1  -1 -20   18.04    8.39
  -1  -1 -20   22.74    7.79
  -1   1 -20   23.09    8.77
  -1  -1 -20   11.49    7.19
  -1   1 -20   16.47    7.38
  -1  -1 -21    2.37    4.48
  -1   1 -21   10.57    6.14
  -1  -1 -21    9.09    6.77
  -1   1 -21   14.37    7.32
  -1  -1 -21   -3.78    7.63
  -1   1 -21    4.39    4.81
  -1  -1 -22   29.82    9.51
  -1   1 -22   33.73    8.99
  -1  -1 -22   28.75    7.75
  -1   1 -22   30.20    8.51
  -1  -1 -22   27.47    7.29
  -1   1 -23    1.05    4.92
  -1  -1 -23    2.78    4.44
  -1   1 -23    5.68    5.42
  -1  -1 -23    4.80    4.97
  -1   1 -23    5.65    4.80
  -1  -1 -23    5.21    5.60
  -1   1 -24    1.64    4.66
  -1  -1 -24   -1.25    4.44
  -1  -1 -25   54.14    8.45
  -1   1 -25   54.64   10.16
  -1   1 -25   61.47    8.39
  -1   1 -26    9.02    4.81
  -1   1 -26    5.53    2.66
  -1  -1 -26    5.24    2.35
  -1  -1 -26    5.76    3.69
   1   2 -29   34.23    5.52
   1   2 -28   21.08    5.93
   1   2 -28   24.16    4.25
   1  -2 -28   19.13    4.76
   1  -2 -27   11.83    5.45
   1   2 -27    5.43    3.46
   1  -2 -27    3.39    2.66
   1   2 -26   76.87   10.46
   1   2 -26   63.87    9.08
   1  -2 -26   53.68   10.23
   1   2 -26   66.68    9.73
   1  -2 -26   65.58    9.73
   1  -2 -26   61.18   10.13
   1   2 -26   44.70    8.59
   1  -2 -25    9.82    5.34
   1   2 -25   46.19    9.76
   1  -2 -25   27.55    8.63
   1   2 -25   19.15    6.38
   1  -2 -25   40.70    9.80
   1  -2 -24   -0.73    4.70
   1   2 -24    0.90    4.06
   1  -2 -24    2.65    4.35
   1  -2 -24    2.04    4.99
   1   2 -24    0.96    4.61
   1   2 -23   51.69   11.06
   1   2 -23  111.60   15.98
   1  -2 -23  105.74   17.97
   1   2 -23   93.00   13.26
   1  -2 -23   52.38   11.15
   1  -2 -23  104.52   16.19
   1   2 -23  120.15   19.28
   1   2 -22    1.73    3.80
   1  -2 -22   -2.13    4.37
  -1   2  22   -0.97    3.39
   1  -2 -22    8.68    5.25
   1   2 -22    0.66    5.31
   1  -2 -22    3.85    5.35
   1   2 -22    0.42    4.83
   1   2 -22   10.90    6.71
   1  -2 -21  117.29   16.87
   1   2 -21   99.01   14.06
   1   2 -21  127.15   17.30
   1   2 -21  106.67   15.89
   1  -2 -21  105.22   18.78
  -1   2  21   91.53   14.23
   1  -2 -21  107.51   16.59
   1   2 -21   93.13   17.45
   1  -2 -20   10.84    7.13
   1  -2 -20   10.16    7.26
   1  -2 -20   10.01    5.73
   1   2 -20    2.75    5.92
   1   2 -20    6.33    4.81
  -1   2  20    2.41    4.70
   1   2 -20    2.61    4.46
   1  -2 -19   57.75   13.45
  -1   2  19   44.99   10.02
   1  -2 -19   40.49   13.01
   1  -2 -19   43.79   10.63
   1   2 -19   65.65   11.93
   1  -2 -19   61.61   12.62
   1   2 -19   46.41   10.19
   1   2 -19   62.68   13.58
   1   2 -18   30.89   11.06
   1  -2 -18   49.99   10.97
  -1   2  18   27.27    8.19
   1   2 -18   41.94    9.15
   1  -2 -18   26.95    9.76
   1  -2 -18   54.06   14.63
   1   2 -18   30.12    7.54
   1   2 -17  233.90   34.31
   1   2 -16    2.94    3.56
  -1   2  16    5.92    4.58
   1  -2 -15   31.43   12.38
   1   2 -15   33.47   11.01
  -1   2  15   44.73   12.31
  -1   2  14   17.35    6.83
   1  -2 -14   20.47    9.78
   1   2 -14   19.05   10.10
   1   2 -14   21.34    8.33
  -1   2  13   34.91    9.75
   1   2 -13   36.84    9.28
   1   2 -13   29.39   10.58
   1  -2 -13   46.19   11.49
   1  -2 -12   50.13   12.33
  -1  -2  12   49.61    8.48
   1   2 -12   40.34   11.50
   1   2 -12   48.04   10.61
   1   2 -11  234.35   22.25
  -1  -2  11  222.77   16.70
  -1   2  11  233.24   21.47
   1  -2 -11  234.73   24.25
  -1  -2  10    1.66    2.27
   1   2 -10    4.47    3.64
   1  -2 -10   -0.52    6.08
  -1   2  10    4.33    4.46
  -1  -2   9  286.89   16.64
   1  -2  -9  342.98   26.27
   1   2  -9  291.09   21.72
  -1   2   9  307.30   22.51
   1   2  -9  267.20   23.89
  -1  -2   8   37.57    5.68
   1   2  -8   40.67    7.83
   1   2  -8   31.15    8.86
  -1   2   8   42.84    8.47
   1  -2  -8   47.36    9.33
   1   2  -7  179.26   17.15
   1   2  -7  210.03   16.00
  -1   2   7  188.87   15.99
  -1  -2   7  206.20   11.81
   1   2  -7  175.31   17.15
   1  -2  -7  215.33   17.90
   1   2  -6   93.65    9.70
   1   2  -6   70.46   10.00
  -1  -2   6  102.27    7.34
  -1   2   6   81.14   10.09
   1  -2  -6   87.48   10.60
   1   2  -6   83.38   11.02
   1   2  -5    8.74    3.00
   1  -2  -5    5.95    2.93
  -1  -2   5    7.15    1.96
  -1   2   5    4.04    2.74
   1  -2  -4   14.61    3.56
   1   2  -4   19.06    3.77
  -1   2   4   17.57    4.46
   1   2  -4   17.21    4.04
   1   2  -4   17.18    4.21
  -1   2   3 1220.74   23.70
  -1   2   3  930.19   25.94
   1   2  -3 1338.09   28.19
   1  -2  -3  886.03   20.56
   1   2  -3 1271.50   27.79
  -1  -2   2  422.62   10.91
  -1   2   2  406.83   15.22
   1   2  -2  313.87   12.86
   1   2  -2  316.50   13.47
  -1   2   2  313.93   12.60
   1  -2  -2  332.78    8.36
   1   2  -1 2538.82   35.72
  -1   2   1 2587.19   30.83
  -1   2   0  463.77   11.17
  -1  -2   0  459.02   14.60
  -1   2   0  456.58    9.92
  -1   2  -1  197.70   10.46
  -1   2  -1  395.42   17.22
   1   2   1  246.00   12.14
  -1   2  -1  327.38   12.34
   1   2   2   49.83    6.04
  -1   2  -2   38.29    5.88
  -1   2  -2   48.41    6.37
  -1   2  -2   37.59    4.85
  -1   2  -2   49.73    3.42
  -1   2  -2   37.35    3.55
  -1  -2  -3  104.94   10.71
  -1   2  -3   99.15    6.63
  -1   2  -3   79.47    9.46
   1  -2   4   54.57    3.68
  -1   2  -4   52.43    7.32
  -1   2  -4   61.18    9.43
  -1  -2  -4   59.99    9.03
   1   2   4   53.90    7.39
  -1   2  -5   43.78    8.85
  -1   2  -5   48.81    7.48
  -1   2  -5   35.90   10.42
  -1  -2  -5   26.31    7.59
   1   2   5   27.19    5.95
   1  -2   5   42.78    3.99
  -1   2  -6   22.75    7.43
  -1   2  -6   16.52    4.97
  -1  -2  -6   26.87    7.97
  -1   2  -7   12.99    5.82
  -1  -2  -7   13.59    6.82
   1   2   7   12.00    5.14
  -1   2  -8   30.18    9.57
   1   2   8   29.19    7.47
  -1  -2  -8   31.69    9.74
  -1   2  -9  220.30   24.52
   1   2   9  197.63   18.93
  -1  -2  -9  198.34   23.14
  -1   2  -9  214.37   18.95
   1  -2  10    7.52    3.56
  -1   2 -10    7.59    7.09
  -1  -2 -10   10.81    6.55
   1   2  10    6.04    4.01
  -1   2 -10   11.38    4.75
  -1   2 -11  801.49   40.51
  -1  -2 -11  756.23   49.11
  -1   2 -11  802.45   50.05
   1   2  11  787.00   40.51
  -1  -2 -12  160.26   24.27
  -1   2 -12  118.64   24.80
   1   2  12  149.16   18.46
  -1   2 -12  149.00   22.88
  -1   2 -12  165.37   18.74
  -1  -2 -13  384.07   37.96
  -1   2 -13  344.73   42.29
  -1   2 -13  400.49   38.73
  -1   2 -14    2.94    7.92
  -1  -2 -14   15.57    8.36
  -1  -2 -15  176.66   27.01
  -1   2 -15  222.35   35.73
  -1  -2 -16   18.92   10.84
  -1  -2 -16   12.51    6.69
  -1   2 -16    6.99    5.40
  -1   2 -16   13.77    6.86
  -1   2 -16   12.69    6.14
  -1   2 -16    7.83    7.99
  -1  -2 -16    9.16    6.57
  -1   2 -16   12.48    5.87
  -1  -2 -16    0.57    6.71
  -1   2 -17   44.53   13.22
  -1   2 -17   12.00    5.75
  -1  -2 -17    6.14    5.56
  -1  -2 -17   41.73   11.51
  -1   2 -17   28.37    8.16
  -1   2 -17   36.84    9.82
  -1  -2 -17   38.21   11.46
  -1   2 -18    6.02    4.19
  -1   2 -18    9.80    7.42
  -1  -2 -18    8.82    6.07
  -1  -2 -18    7.61    4.60
  -1   2 -18    6.45    5.05
  -1  -2 -18    6.70    6.01
  -1   2 -18   12.44    7.52
  -1   2 -19  114.36   19.37
  -1   2 -19  131.35   16.46
  -1   2 -19  137.48   18.09
  -1  -2 -19  126.71   17.28
  -1  -2 -19  128.20   17.81
  -1  -2 -19  108.80   18.74
  -1   2 -19  128.91   17.22
  -1   2 -20   70.60   14.98
  -1   2 -20   94.16   14.72
  -1   2 -20  112.98   16.30
  -1  -2 -20   75.29   15.26
  -1  -2 -20  105.51   16.33
  -1  -2 -20  117.57   16.26
  -1   2 -21  213.84   21.04
  -1  -2 -21  195.99   20.15
  -1   2 -21  200.07   20.66
  -1  -2 -21  214.43   21.78
  -1  -2 -21  167.32   21.58
  -1  -2 -22    3.31    5.37
  -1   2 -22   24.56    7.36
  -1   2 -22   17.45    6.52
  -1   2 -22   10.26    5.99
  -1   2 -22   18.70    5.90
  -1  -2 -22    8.91    6.76
  -1  -2 -22   24.44    7.51
  -1   2 -23  107.28   13.40
  -1   2 -23   81.72   11.73
  -1  -2 -23   98.12   12.80
  -1  -2 -23   68.35   11.73
  -1  -2 -23  125.40   15.83
  -1   2 -23  117.28   13.16
  -1   2 -23  126.10   14.76
  -1   2 -24   22.40    6.28
  -1  -2 -24   23.26    6.14
  -1  -2 -25   15.14    5.57
  -1   2 -25   10.45    3.41
   1   2  26   10.63    3.41
  -1   2 -26   18.29    3.50
  -1  -2 -26   19.49    4.46
  -1   2 -26   18.94    3.61
  -1   2 -26   13.57    4.45
  -1  -2 -26   12.63    3.98
   1   3 -28    0.82    3.55
   1  -3 -28   -4.18    3.09
   1   3 -27   98.98   13.37
   1   3 -27   78.23    8.47
   1  -3 -27   91.99   11.25
   1   3 -27   85.26    9.06
   1   3 -26   33.33    6.77
   1  -3 -26   29.33    6.67
   1   3 -26   33.18    7.36
   1   3 -26   40.26    7.33
   1   3 -26   22.76    5.80
   1  -3 -26   21.44    6.90
   1   3 -25   50.34    9.34
   1   3 -25   60.53   10.71
   1  -3 -25   60.85    9.90
   1  -3 -25   47.66    8.91
   1  -3 -25   35.73    9.19
   1   3 -25   56.21   10.09
   1  -3 -24   36.51    8.93
   1  -3 -24   45.22    9.70
   1   3 -24   35.78    8.92
   1   3 -24   45.18    9.52
   1  -3 -24   30.48    9.79
   1  -3 -23  138.98   17.18
  -1   3  23  133.95   16.11
   1   3 -23  139.37   17.22
   1   3 -23  133.80   15.65
   1   3 -23  134.05   16.43
   1  -3 -23  113.18   15.95
   1  -3 -23  117.88   18.77
   1  -3 -22  131.47   17.24
   1   3 -22   82.19   16.74
   1   3 -22   94.84   13.54
   1  -3 -22   97.50   15.39
   1  -3 -22   91.67   17.01
   1   3 -22  118.69   16.24
   1   3 -22   96.65   14.59
  -1   3  22   93.41   14.40
   1   3 -21  124.53   16.86
  -1   3  21  113.16   16.49
   1  -3 -21   68.30   13.13
   1  -3 -21  167.13   20.29
   1   3 -21   64.13   12.74
   1   3 -21  160.13   19.58
   1  -3 -21  133.80   20.98
   1   3 -21  151.32   22.72
   1  -3 -20  112.37   16.17
   1  -3 -20   77.99   11.70
   1   3 -20  104.58   16.09
   1  -3 -20   79.41   15.43
   1   3 -20   89.36   18.21
   1   3 -20   88.90   13.80
  -1   3  20   85.35   13.63
   1  -3 -20   97.23   15.26
   1  -3 -19   69.91   15.02
   1   3 -19   90.89   17.65
   1  -3 -19   93.84   13.65
  -1   3  19   65.14   11.99
   1   3 -19   93.43   14.38
   1  -3 -19   71.63   13.01
   1  -3 -19   88.71   21.01
   1  -3 -19   84.32   14.49
   1   3 -19   76.57   13.30
   1  -3 -18    5.83    4.91
  -1   3  18   -1.04    2.72
   1   3 -18    0.69    6.72
   1   3 -18    9.44    4.79
   1  -3 -18    1.64    6.93
   1   3 -18    7.52    4.70
   1  -3 -18    6.49    4.37
  -1   3  17  155.91   22.93
   1   3 -17  184.08   28.81
   1   3 -17  145.52   24.71
   1   3 -16  111.33   22.95
   1  -3 -16  138.00   23.61
  -1   3  16  152.32   22.50
   1  -3 -15  134.11   22.15
   1   3 -15  123.24   18.26
  -1   3  15  117.69   19.32
   1   3 -15  109.26   22.63
  -1   3  14   62.04   13.98
   1   3 -14   36.21    9.81
   1  -3 -14   46.97   12.88
   1   3 -14   50.23   11.88
   1   3 -14   40.59   15.38
   1   3 -13  181.20   20.78
   1  -3 -13  227.26   26.14
   1   3 -13  229.59   23.02
   1   3 -13  181.00   25.96
   1   3 -12   52.99   10.80
   1   3 -12   34.33    9.71
  -1   3  12   52.42   10.91
   1  -3 -12   53.85   12.91
   1   3 -12   32.04   10.31
  -1   3  11   14.75    6.95
   1  -3 -11   10.12    6.10
   1   3 -11   20.34    7.27
  -1  -3  11    9.65    3.34
   1   3 -10   35.59   10.88
   1   3 -10   28.71    9.75
  -1   3  10   47.58   10.33
  -1  -3  10   46.64    6.21
   1  -3 -10   52.01   11.41
   1   3 -10   43.60    8.76
   1   3  -9   33.23    9.61
  -1  -3   9   45.84    5.81
   1  -3  -9   47.32   10.03
   1   3  -9   47.57    8.93
  -1   3   9   37.27    8.81
   1   3  -9   31.88   10.13
   1   3  -8    6.55    4.33
  -1   3   8    6.25    1.40
   1   3  -8    7.18    3.48
  -1   3   8    8.34    5.12
   1   3  -8    9.67    6.17
   1  -3  -8   12.44    5.72
   1   3  -8    7.96    5.41
   1   3  -7  439.54   22.29
   1  -3  -7  474.62   26.83
   1   3  -7  456.11   28.81
   1   3  -7  451.63   23.99
  -1   3   7  459.53   14.23
  -1   3   7  440.35   26.04
   1   3  -7  476.52   28.90
  -1   3   6  410.69   23.71
   1   3  -6  445.58   20.40
   1   3  -6  364.51   23.33
   1   3  -6  370.89   23.71
   1   3  -6  353.48   20.06
  -1   3   6  287.03   12.23
   1  -3  -6  431.79   23.45
   1   3  -5   28.97    5.04
  -1   3   5   30.14    6.39
  -1   3   5   62.59    6.31
   1   3  -5   57.77    7.91
   1   3  -5   78.90   10.43
   1   3  -5   69.48    9.59
   1  -3  -5   22.78    5.13
   1   3  -4  106.78    9.80
   1   3  -4  104.99   10.46
  -1   3   4   84.79    7.45
   1   3  -4  103.62   10.52
  -1   3   4  108.84   10.77
   1  -3  -4  123.33    9.76
   1  -3  -3  119.57    7.66
  -1   3   3  191.47   11.73
   1   3  -3  174.92   11.89
  -1  -3   3  119.56    6.24
  -1   3   3   87.98    9.13
   1   3  -3  174.46   12.60
  -1   3   2   37.25    5.58
   1   3  -2   35.49    5.50
  -1   3   2   49.59    6.27
   1   3  -1  876.54   25.75
  -1   3   1 1066.23   30.40
  -1   3   0  303.80   11.37
  -1  -3   0  296.01   13.28
  -1   3   0  329.83   10.56
   1   3   0  291.01   14.05
   1   3   1 1182.26   30.46
  -1   3  -1 1320.22   30.46
   1   3   2 1052.72   30.87
  -1   3  -2  750.51   28.03
  -1   3  -2  975.33   27.06
  -1   3  -2  808.42   24.55
  -1   3  -3   83.74    9.99
  -1   3  -3   77.43    8.34
   1   3   3   79.79    9.40
  -1   3  -3   76.47    6.60
  -1   3  -3   81.36    9.31
   1   3   4 1726.23   45.12
  -1   3  -4 1254.49   28.32
  -1   3  -4 1301.92   39.65
  -1   3  -4 1288.27   49.21
  -1   3  -4 1256.61   35.62
  -1   3  -4 1496.64   43.91
  -1  -3  -4 1706.78   46.84
  -1   3  -4 1652.17   28.80
   1   3   5 3931.82   72.81
  -1   3  -5 3812.25   51.19
  -1  -3  -5 3814.05   77.90
  -1   3  -5 3405.22   72.46
  -1   3  -5 4306.43   58.10
  -1   3  -5 5039.66  105.38
  -1   3  -5 5125.53   82.52
  -1   3  -5 4740.35  101.88
  -1   3  -5 4512.89   73.82
  -1   3  -6 1432.83   51.00
  -1  -3  -6 1432.53   51.58
  -1   3  -6 1132.68   52.95
  -1   3  -6 1149.92   53.22
  -1   3  -6 1175.74   40.43
  -1   3  -6 1041.07   30.68
  -1   3  -6 1476.52   35.98
   1  -3   7 1312.94   27.81
  -1   3  -7 1280.77   60.23
  -1   3  -7 1438.94   46.00
  -1  -3  -7 1250.91   51.68
  -1   3  -7 1241.42   36.14
  -1   3  -7 1275.30   51.62
  -1   3  -7 1265.74   36.70
  -1   3  -8   73.85    9.80
  -1  -3  -8   67.39   13.06
   1   3   8   76.59   12.43
  -1   3  -8   78.33   14.11
  -1   3  -8   53.99    8.09
  -1   3  -8   48.15   13.89
   1  -3   8   76.42    7.54
   1   3   9   36.31    8.93
  -1   3  -9   40.16    7.45
  -1   3  -9   32.05    6.32
  -1   3  -9   45.07   10.97
  -1   3  -9   35.42   11.82
  -1  -3  -9   48.48   12.08
  -1   3 -10    8.66    4.02
  -1   3 -10    5.90    6.56
   1   3  10    1.54    3.87
  -1  -3 -10   -1.55    7.28
  -1   3 -10   -0.05    0.48
  -1   3 -10   -0.33    7.94
  -1   3 -11   84.31   16.56
  -1   3 -11   79.90   12.07
   1   3  11   64.74   12.59
  -1  -3 -11   75.86   16.16
  -1   3 -11   80.91   19.59
  -1  -3 -12    4.43    7.28
   1   3  12    5.22    3.97
  -1   3 -12   -0.55    5.79
  -1   3 -12  -15.93   10.22
  -1   3 -13  295.31   30.50
  -1   3 -13  312.36   40.45
  -1  -3 -14  251.75   32.13
  -1   3 -14  210.80   34.31
  -1   3 -15  503.33   32.69
  -1   3 -15  737.46   66.16
  -1  -3 -15  467.39   45.24
   1   3  15  471.21   39.27
  -1  -3 -15  730.15   40.19
  -1  -3 -16  120.28   16.75
  -1   3 -16   95.09   13.62
  -1  -3 -16  138.86   17.45
  -1   3 -16  111.45   16.06
  -1   3 -16  130.10   16.63
  -1   3 -16  136.43   17.59
  -1  -3 -16  148.80   26.78
  -1   3 -16   95.13   16.81
  -1   3 -16   78.05   19.04
  -1  -3 -16  108.83   14.13
  -1  -3 -16  101.15   16.53
  -1  -3 -17  266.96   28.10
  -1   3 -17  305.73   25.70
  -1   3 -17  383.59   48.03
  -1   3 -17  319.69   27.27
  -1  -3 -17  338.62   40.60
  -1  -3 -17  267.57   23.10
  -1  -3 -17  285.69   26.27
  -1   3 -17  268.86   29.12
  -1  -3 -17  328.33   27.38
  -1   3 -17  300.11   24.99
  -1   3 -17  287.54   25.12
  -1   3 -18   21.73    7.43
  -1  -3 -18   20.26    7.63
  -1  -3 -18   31.65    7.98
  -1   3 -18   20.83    8.16
  -1   3 -18   12.83    7.07
  -1   3 -18   22.86    7.55
  -1  -3 -18   11.57    7.38
  -1  -3 -18   24.53    8.74
  -1  -3 -19   90.64   15.21
  -1   3 -19   89.86   14.10
  -1  -3 -19   96.49   13.08
  -1  -3 -19   74.03   13.42
  -1   3 -19  103.93   18.90
  -1   3 -19   97.94   14.47
  -1  -3 -19   81.62   16.04
  -1   3 -19   93.02   14.98
  -1   3 -20    7.45    5.01
  -1  -3 -20    0.47    7.10
  -1   3 -20    9.10    6.67
  -1   3 -20    4.13    4.37
  -1  -3 -20    0.74    6.88
  -1  -3 -20   -0.50    4.59
  -1   3 -21   56.19   11.57
  -1  -3 -21  120.78   18.56
  -1  -3 -21  137.24   18.09
  -1   3 -21  128.96   17.06
  -1  -3 -21   53.71   11.06
  -1  -3 -22   42.34    9.12
  -1   3 -22   50.26   10.17
  -1  -3 -22   44.32   10.82
  -1   3 -22   44.57    9.72
  -1   3 -22   35.02    8.64
  -1   3 -22   35.13    8.44
  -1  -3 -22   30.36    9.61
  -1   3 -23  107.23   13.75
  -1   3 -23   93.51   13.03
  -1  -3 -23   42.28   10.31
  -1   3 -23   41.54    8.79
  -1  -3 -23   25.40    7.26
  -1  -3 -23   93.86   14.29
  -1   3 -24  105.26   15.79
  -1   3 -24   92.56   10.50
  -1  -3 -24  126.10   14.31
  -1   3 -24  131.92   12.98
  -1  -3 -25  205.03   15.90
  -1   3 -25  156.95   16.46
  -1   3 -25  199.78   13.14
  -1  -3 -26   50.64    7.08
  -1   3 -26   40.41    7.28
  -1  -3 -26   45.99    6.80
   1   3  26   35.94    5.63
   1   4 -28   61.45    8.64
   1  -4 -28   68.73    8.22
   1   4 -27   49.91    6.97
   1  -4 -27   38.46    7.72
   1   4 -26   13.12    5.08
   1   4 -26   26.28    6.56
   1  -4 -26   25.19    7.31
   1  -4 -26   15.77    4.86
   1  -4 -26    9.72    3.48
   1   4 -26   21.23    4.98
   1  -4 -25   47.73    9.04
   1   4 -25   38.85    7.77
   1  -4 -25   42.05    9.99
   1   4 -25   51.78    9.20
   1   4 -25   27.71    7.26
   1   4 -25   44.30    9.54
   1  -4 -25   24.13    6.24
   1   4 -24    4.19    4.24
   1  -4 -24    0.81    4.69
   1  -4 -24    4.98    6.27
   1   4 -24    1.90    3.68
   1   4 -24    1.78    4.77
   1  -4 -24    2.30    4.21
  -1   4  24    1.80    2.52
   1   4 -23   67.50   11.90
   1  -4 -23   68.98   12.66
   1   4 -23   40.31    9.85
  -1   4  23   34.25    8.50
   1   4 -23   11.58    5.89
   1  -4 -23   71.14   14.12
   1  -4 -23   18.81    7.10
   1  -4 -22   53.36   12.76
   1   4 -22   56.86   11.59
   1   4 -22   68.66   11.96
   1   4 -22   75.31   12.92
   1  -4 -22   67.79   12.95
   1  -4 -22   89.78   14.33
  -1   4  22   56.65   10.55
   1  -4 -22   42.45    9.17
   1  -4 -21   32.03    8.06
   1  -4 -21   38.46    9.52
   1   4 -21   36.17   11.89
  -1   4  21   37.31    9.74
   1  -4 -21   38.30   11.53
   1   4 -21   43.24   10.03
   1   4 -21   64.55   12.08
   1   4 -21   43.14   10.13
   1  -4 -21   56.24   12.53
   1   4 -20  160.54   23.29
   1   4 -20  229.51   20.01
   1   4 -20  228.25   22.89
  -1   4  20  189.26   21.53
   1  -4 -20  191.67   21.60
   1  -4 -20  160.20   17.95
   1  -4 -20  167.13   22.67
   1  -4 -20  235.56   23.02
   1   4 -20  187.88   20.23
   1  -4 -19  142.64   16.77
   1   4 -19  172.67   17.66
  -1   4  19  158.73   20.08
   1   4 -19  173.08   19.42
   1   4 -19  156.07   18.96
   1  -4 -19  169.23   19.81
   1  -4 -19  134.50   20.45
   1  -4 -19  185.46   21.22
   1   4 -19  161.56   22.94
  -1   4  18  250.00   30.87
   1   4 -18  219.99   21.86
   1  -4 -18  189.78   19.35
   1  -4 -18  255.93   23.58
   1   4 -18  194.05   20.12
   1  -4 -18  216.23   22.12
   1   4 -18  182.15   24.25
  -1   4  18  176.25   20.45
  -1   4  17   33.80   12.51
   1   4 -17   50.80   11.52
   1   4 -17  231.97   26.80
   1   4 -17  242.02   36.00
   1   4 -17  215.74   21.11
   1   4 -17  188.71   27.93
   1   4 -16  109.60   20.95
   1   4 -16  106.15   20.75
   1  -4 -16  123.81   21.64
  -1   4  16  129.72   21.67
   1   4 -15  130.39   22.37
   1  -4 -15   11.88    7.97
   1   4 -15  160.44   27.53
   1   4 -14   66.58   16.83
   1   4 -14  109.74   15.96
   1   4 -14   87.27   17.79
   1  -4 -14  114.31   19.90
   1   4 -14   67.85   12.98
   1   4 -13  239.47   23.70
   1   4 -13   61.98   11.92
  -1   4  13   49.09   12.18
   1   4 -13  256.65   32.49
   1  -4 -13   59.22   14.25
  -1   4  12    7.34    5.98
   1  -4 -12   14.21    6.78
   1   4 -12   14.74    6.21
   1   4 -12   12.08    6.11
   1   4 -12   10.93    8.25
   1   4 -11  210.14   21.37
   1   4 -11  237.17   26.97
   1   4 -11  137.88   16.05
  -1   4  11  140.26   18.53
   1  -4 -11  125.07   18.10
   1   4 -11  213.57   26.76
  -1   4  10  969.89   46.11
   1   4 -10  583.43   32.90
   1   4 -10  590.73   41.06
   1  -4 -10  927.21   45.96
   1   4 -10  630.96   41.26
   1   4 -10  804.98   36.32
   1  -4  -9  591.63   34.70
   1   4  -9  785.24   44.46
   1   4  -9  680.76   34.27
   1   4  -9  537.47   27.96
   1   4  -9  821.37   44.56
  -1   4   9  609.82   35.28
  -1   4   8  443.91   12.13
   1  -4  -8  705.26   35.22
  -1   4   8  692.16   36.16
   1   4  -8  504.42   33.24
   1   4  -8  526.18   34.23
   1   4  -8  658.90   28.69
   1   4  -8  502.47   27.39
   1   4  -8  508.41   31.15
   1   4  -7  197.90   19.94
   1   4  -7  194.81   18.61
   1   4  -7  195.01   19.51
  -1   4   7  123.49   14.98
   1  -4  -7  119.39   13.81
  -1   4   7  186.76   10.38
   1   4  -7  177.27   15.88
   1   4  -7  121.81   11.64
  -1   4   6  271.97   20.72
   1   4  -6  221.20   19.79
  -1   4   6  182.37   11.15
   1   4  -6  233.67   16.81
   1   4  -6  225.54   18.67
   1  -4  -6  252.81   18.17
   1   4  -6  229.67   19.81
   1   4  -5  275.60   20.14
   1   4  -5  235.71   17.91
   1   4  -5  194.75   16.02
  -1   4   5  273.61   14.85
  -1   4   4  253.56   14.65
   1   4  -4  300.60   17.70
   1  -4  -4  390.75   17.15
  -1  -4   4  405.85   11.93
  -1   4   4  313.60   19.93
   1   4  -4  334.03   19.88
  -1   4   3  204.80   13.89
   1   4  -3  183.08   14.49
  -1   4   2   49.24    7.12
  -1  -4   2   64.68    5.44
   1   4  -2   77.94    7.40
  -1   4   2   38.91    6.83
   1   4  -2   53.43    7.69
   1   4  -1  123.41   11.42
  -1   4   1   53.64    6.65
   1   4  -1   74.20    7.88
  -1  -4   1   63.85    6.02
  -1   4   1  142.41   13.32
  -1   4   0  137.87   12.84
  -1   4   0  165.21   10.14
   1   4   0  157.77   11.92
  -1   4  -1   73.86    4.68
   1   4   1   81.83    9.10
  -1   4  -1   86.18    6.08
  -1   4  -2  264.48   16.36
   1   4   2  348.37   19.83
  -1   4  -3  607.18   29.30
  -1   4  -3  446.17   21.98
  -1   4  -4  453.65   25.92
  -1   4  -4  458.51   30.73
  -1   4  -4  432.16   23.10
  -1  -4  -4  634.59   28.82
   1   4   4  602.78   28.97
   1   4   5  400.38   25.03
  -1   4  -5  365.41   24.17
  -1   4  -5  328.98   27.75
  -1   4  -5  316.16   16.66
  -1   4  -5  330.23   28.58
  -1   4  -5  319.70   20.87
  -1  -4  -5  382.63   24.76
  -1   4  -5  392.43   24.42
  -1   4  -6   12.93    9.40
  -1  -4  -6    7.18    5.14
  -1   4  -6    2.77    4.29
  -1   4  -6    4.74    5.75
  -1   4  -6   10.59    5.73
  -1   4  -6    5.48    4.06
   1   4   6   12.77    6.33
  -1   4  -6    3.30    2.19
  -1   4  -6   10.60    2.74
  -1   4  -7  140.76   15.86
  -1   4  -7  179.87   24.67
  -1   4  -7  172.66   18.02
  -1   4  -7  158.81   23.01
  -1  -4  -7   18.09    8.39
  -1   4  -7  138.64   12.56
  -1  -4  -8  219.28   23.34
  -1   4  -8  165.98   14.14
  -1   4  -8  158.18   24.05
   1   4   8  216.14   21.45
  -1   4  -8  214.94   15.27
  -1   4  -8  167.63   18.05
  -1   4  -8  159.47   23.29
  -1   4  -9   25.23   12.49
   1   4   9   31.44    8.62
  -1   4  -9   48.62    7.92
  -1   4  -9   42.47    9.72
  -1   4  -9   47.64    7.82
  -1  -4  -9   38.51   11.14
  -1  -4 -10  285.54   29.47
  -1   4 -10  191.48   28.77
   1   4  10  273.40   25.53
  -1   4 -10  175.21   20.21
   1   4  11  311.34   28.74
  -1   4 -11  580.47   51.15
  -1  -4 -11  327.93   32.75
  -1   4 -11  587.03   38.97
  -1   4 -12 1294.98   79.89
   1   4  12 1954.47   72.67
  -1   4 -12 1316.46   60.38
  -1  -4 -12 1984.19   83.04
  -1   4 -13  723.80   62.36
   1   4  13  759.23   46.10
  -1  -4 -13  765.73   53.60
  -1  -4 -14  390.45   39.64
   1   4  14  394.79   33.85
   1   4  15   68.71   16.92
  -1   4 -15   71.13   11.89
  -1  -4 -15   68.23   17.30
  -1   4 -15   75.03   13.23
  -1   4 -15   67.73   14.36
  -1   4 -15   67.47   21.48
  -1  -4 -15   58.12   11.48
  -1  -4 -16   17.53    8.35
  -1   4 -16    3.20    3.73
  -1  -4 -16    8.76    6.22
  -1  -4 -16    8.87    5.38
  -1   4 -16   15.66   10.17
   1   4  16    5.03    3.65
  -1   4 -16    4.98    4.44
  -1  -4 -16    8.72    5.87
  -1   4 -16    3.67    4.38
  -1   4 -16    3.96    5.47
  -1   4 -16   12.46    6.14
  -1   4 -16    1.86    4.39
  -1   4 -17   21.44    8.98
  -1   4 -17  133.16   17.18
  -1  -4 -17    6.50    6.47
  -1   4 -17   90.97   14.00
  -1  -4 -17  129.93   19.72
  -1   4 -17  145.95   17.20
   1   4  17  112.13   16.52
  -1   4 -17  117.68   19.86
  -1   4 -17  136.86   29.05
  -1  -4 -17   22.28    8.07
  -1  -4 -17  139.96   19.25
  -1  -4 -17  117.59   15.88
  -1   4 -17  113.88   16.28
  -1  -4 -18  128.94   16.63
  -1   4 -18  182.29   18.43
   1   4  18  148.81   18.08
  -1   4 -18  158.58   19.12
  -1   4 -18  149.92   17.70
  -1  -4 -18  142.53   18.56
  -1   4 -18  182.44   20.87
  -1   4 -18  153.14   18.45
  -1   4 -18  131.03   20.69
  -1  -4 -18  139.17   20.07
  -1  -4 -18  175.75   20.03
  -1  -4 -19  356.82   29.34
  -1   4 -19  336.99   26.97
   1   4  19  287.74   24.97
  -1  -4 -19  155.82   19.08
  -1   4 -19  308.20   24.50
  -1  -4 -19  314.32   30.16
  -1   4 -19  149.90   18.81
  -1   4 -19  284.21   25.13
  -1  -4 -19  343.35   25.84
  -1   4 -19  232.71   20.60
  -1   4 -19  386.68   27.07
  -1   4 -20  449.54   29.90
  -1   4 -20  472.73   30.40
  -1  -4 -20  412.68   33.49
  -1   4 -20  574.89   35.04
  -1  -4 -20  595.29   35.09
  -1  -4 -20  425.93   27.75
  -1  -4 -20  471.43   32.52
  -1   4 -21  227.00   21.66
  -1   4 -21  295.03   23.99
  -1   4 -21  322.45   24.28
  -1  -4 -21  305.09   25.63
  -1  -4 -21  234.42   21.61
  -1  -4 -21  289.61   21.40
  -1  -4 -21  292.84   27.49
  -1   4 -22  302.68   22.52
  -1   4 -22  250.82   21.34
  -1  -4 -22  168.61   19.50
  -1   4 -22  213.85   20.13
  -1  -4 -22  237.85   20.32
  -1   4 -22  187.46   17.55
  -1   4 -23  106.20   13.20
  -1  -4 -23  101.63   12.48
  -1   4 -23  124.77   13.22
  -1  -4 -23   77.51   11.93
  -1  -4 -23  142.83   16.60
  -1   4 -24   28.90    6.22
  -1  -4 -24   52.55    9.83
  -1   4 -24   51.59    7.15
  -1   4 -24   30.98    8.21
  -1   4 -25   19.64    4.29
  -1  -4 -25   22.68    6.46
  -1   4 -26    3.23    3.78
   1   4  26    5.21    2.45
  -1  -4 -26    3.08    2.66
   1   5 -28   19.15    5.28
   1  -5 -28   26.62    4.91
   1   5 -27   60.68   10.40
   1   5 -27   41.66    6.34
   1  -5 -27   47.16    7.73
   1   5 -26  123.61   11.53
   1  -5 -26  150.24   13.14
   1  -5 -26  117.09   13.97
   1   5 -26  146.13   14.20
   1   5 -26  149.82   17.27
   1  -5 -25    4.45    3.26
   1   5 -25    9.18    3.64
   1   5 -25    7.30    4.03
   1  -5 -25   14.90    5.62
   1   5 -25   19.74    6.66
   1   5 -25   12.29    5.25
   1   5 -24  119.26   13.96
   1  -5 -24  139.26   18.22
   1  -5 -24  141.24   13.94
   1   5 -24  163.10   16.88
   1  -5 -24  157.28   16.22
   1  -5 -24  143.25   16.18
   1   5 -24  128.80   14.28
   1   5 -23   33.56    8.75
   1   5 -23   25.12    7.70
   1  -5 -23    9.18    5.26
   1   5 -23    3.87    4.79
  -1   5  23   12.75    5.29
   1  -5 -23   18.70    8.68
   1  -5 -23   22.93    8.12
   1  -5 -23   14.17    5.13
   1  -5 -22  129.31   17.00
   1   5 -22  121.63   15.56
   1  -5 -22  158.50   18.21
   1   5 -22  161.75   18.52
   1  -5 -22  115.59   14.87
  -1   5  22  132.38   17.18
   1   5 -22  157.22   15.64
   1  -5 -22  122.05   18.74
   1   5 -22  130.56   16.58
   1  -5 -21   43.57   10.38
   1  -5 -21  201.65   22.58
  -1   5  21  152.86   19.30
   1  -5 -21  176.20   18.70
   1  -5 -21  157.27   22.42
   1   5 -21   32.54    9.19
   1   5 -21  117.52   14.67
   1   5 -21  160.93   18.96
   1   5 -21  181.78   19.96
   1   5 -20   13.80    5.39
   1   5 -20   17.47    7.18
   1   5 -20   21.60    7.42
  -1   5  20   21.44    8.36
   1  -5 -20   18.29    7.20
   1   5 -20   26.87    8.65
   1  -5 -20   20.47    8.85
   1   5 -20   15.25    8.21
   1  -5 -20   16.65    6.87
   1  -5 -20   15.78    7.16
   1  -5 -19  290.59   25.48
   1   5 -19  155.06   18.08
   1   5 -19   48.00   11.34
   1   5 -19  239.87   23.44
   1   5 -19  212.68   20.78
   1  -5 -19  288.87   26.56
   1  -5 -19   57.99   12.34
   1   5 -19  267.59   29.68
   1  -5 -19  232.98   28.80
  -1   5  19  215.66   24.20
   1  -5 -18  147.25   18.79
   1   5 -18  187.97   20.14
   1   5 -18  128.47   20.11
   1  -5 -18  166.64   19.11
  -1   5  18  187.43   27.34
   1   5 -18  153.29   18.87
   1   5 -18  115.00   16.39
   1  -5 -18  132.89   16.86
  -1   5  18  115.87   16.54
   1   5 -17   22.42    9.11
   1   5 -17   21.60    6.32
   1  -5 -17   28.54    8.01
   1  -5 -17   46.96   11.40
   1  -5 -17    5.52    5.09
   1   5 -17   31.74    7.98
   1  -5 -17   16.65    9.47
  -1   5  17   22.08   11.29
   1   5 -17   -4.56    6.87
  -1   5  17   19.36    6.37
   1   5 -16  616.28   55.82
   1   5 -16  657.48   51.54
   1  -5 -16  827.09   56.76
  -1   5  16  840.38   56.13
   1  -5 -15   29.33   11.09
   1   5 -15   42.67   12.79
  -1   5  15   36.41   11.21
   1   5 -15   50.54   15.53
   1   5 -14  248.56   34.04
   1   5 -14  259.91   30.14
   1   5 -13   88.27   14.14
   1   5 -13   91.66   17.85
   1  -5 -13   43.10   12.44
  -1   5  13   39.78   11.29
   1   5 -13  101.25   22.02
  -1   5  12  184.29   22.68
   1   5 -12  115.67   20.72
   1  -5 -12  185.98   23.22
   1   5 -12  113.62   18.78
   1   5 -12  130.23   17.42
   1   5 -12  122.40   21.15
   1   5 -11  186.71   25.99
   1   5 -11  170.63   25.77
   1   5 -11  145.32   20.26
   1   5 -11  155.54   18.87
   1   5 -10    6.92    6.79
   1   5 -10    9.50    7.09
   1   5 -10    7.44    4.27
  -1   5  10    9.28    5.64
   1  -5 -10    7.87    5.64
   1   5 -10   11.39    8.48
   1   5  -9  205.47   22.73
   1   5  -9  207.33   19.74
   1  -5  -9  103.10   15.05
  -1   5   9  106.01   15.76
   1   5  -9  245.78   26.39
   1   5  -9  207.38   24.99
  -1   5   8    1.22    4.55
   1  -5  -8   10.28    4.90
  -1   5   8    2.88    1.54
   1   5  -8    3.32    5.48
   1   5  -8    4.97    3.65
   1   5  -8   10.43    7.65
   1   5  -8    8.18    4.20
   1   5  -7  323.77   26.90
   1   5  -7  287.67   21.00
   1   5  -7  302.51   23.80
   1   5  -7  356.90   28.13
  -1   5   7  406.29   17.75
  -1   5   6   21.23    7.15
   1   5  -6   21.74    7.25
  -1  -5   6   25.33    3.48
  -1   5   6   11.21    3.48
   1   5  -6   31.66    7.13
   1   5  -6   27.03    8.44
   1  -5  -6   27.76    6.40
   1   5  -6   25.02    8.18
   1   5  -5  556.09   30.31
   1   5  -5  570.62   27.64
  -1   5   5  680.44   26.73
   1   5  -4 6142.28   94.08
  -1   5   4 5764.41   92.25
   1   5  -4 7055.53   71.41
  -1  -5   3 2588.59   35.78
   1   5  -3 3126.49   50.90
  -1   5   2 1750.20   47.37
   1   5  -2 2253.89   53.36
   1   5  -2 2915.14   50.76
  -1   5   2 2214.48   49.57
  -1   5   1    4.10    2.64
  -1  -5   1    4.40    2.39
   1   5  -1    8.11    3.67
   1   5   0    8.33    4.11
  -1   5   0   17.59    3.82
   1   5   0   19.55    5.13
   1   5   1   63.07    9.10
  -1   5  -1   63.41    6.22
  -1   5  -1   67.06    5.34
   1   5   1   63.45    8.42
   1   5   2   98.17   11.88
  -1   5  -2   73.89    9.97
  -1   5  -3   84.28   14.69
  -1   5  -3   87.90   11.78
  -1   5  -3  114.80   14.37
  -1   5  -4  504.85   33.68
  -1   5  -4  504.28   34.64
  -1   5  -4  564.26   31.91
  -1   5  -4  481.89   26.91
  -1   5  -5 1723.48   53.56
  -1   5  -5 1885.14   71.81
  -1   5  -5 2125.37   74.07
  -1   5  -5 2219.18   64.68
  -1  -5  -6 5701.97  104.18
  -1   5  -6 4415.44   92.82
  -1   5  -6 4343.25   86.59
  -1   5  -6 4354.69  111.34
  -1   5  -6 4181.08  109.02
   1   5   6 5599.34  103.55
  -1   5  -7 1715.70   74.51
  -1   5  -7 1576.34   55.16
  -1   5  -7 1727.71   76.19
  -1   5  -7 1479.94   43.49
  -1   5  -7 1833.64   61.52
   1   5   8  921.44   46.02
  -1   5  -8  648.26   28.99
  -1   5  -8  668.46   37.41
  -1   5  -8  657.42   48.02
  -1  -5  -8  850.30   45.87
  -1   5  -8  704.80   49.49
  -1  -5  -9   59.33   13.32
  -1   5  -9   44.51   14.96
   1   5   9   70.22   13.71
  -1   5  -9   60.11   12.25
  -1   5  -9   36.26    7.01
  -1   5 -10   -2.80    8.13
   1   5  10    2.12    4.49
  -1  -5 -10    3.42    5.71
  -1   5 -10    3.91    2.55
  -1   5 -11   50.52   11.87
  -1   5 -11   52.90   17.42
  -1  -5 -11    7.09    6.15
   1   5  11    0.19    4.05
   1   5  12   38.30   11.63
  -1   5 -12   17.48    9.14
  -1   5 -12   14.61    5.86
  -1  -5 -12   33.87   12.54
  -1  -5 -13   34.80   12.05
   1   5  13   18.81    7.80
  -1   5 -14  234.83   35.98
  -1  -5 -14  321.82   36.43
   1   5  14  351.03   33.58
  -1  -5 -15  191.71   19.80
  -1   5 -15  163.51   19.33
  -1  -5 -15   51.01   15.34
  -1  -5 -15   69.52   11.70
  -1   5 -15  194.78   20.26
  -1   5 -15  191.29   33.38
  -1   5 -15  161.18   22.31
  -1  -5 -15  160.65   19.40
  -1   5 -15  150.78   17.49
  -1   5 -15   70.43   12.78
   1   5  15  153.20   19.35
  -1   5 -15  203.42   20.40
  -1   5 -16  346.11   27.61
  -1  -5 -16  301.67   25.42
  -1   5 -16  276.60   29.36
   1   5  16  407.02   39.52
  -1  -5 -16  278.41   28.41
  -1  -5 -16  307.36   26.98
  -1   5 -16  316.32   25.42
  -1   5 -16  380.42   27.20
  -1  -5 -16  453.88   44.92
   1   5  16  268.15   25.15
  -1  -5 -16  405.84   29.72
  -1   5 -16  384.44   29.33
  -1   5 -16  291.30   25.80
  -1   5 -16  351.22   47.51
  -1   5 -17  118.16   15.23
  -1  -5 -17  119.06   16.69
  -1   5 -17   92.61   14.04
  -1   5 -17   98.84   14.39
  -1  -5 -17   75.34   14.92
  -1  -5 -17  125.46   23.86
  -1   5 -17  110.92   16.02
   1   5  17   98.82   15.85
  -1  -5 -17   90.56   14.31
  -1   5 -17   68.25   20.64
  -1  -5 -17   86.15   14.60
  -1   5 -17   97.05   15.05
  -1  -5 -18  198.37   23.99
  -1   5 -18  254.95   24.01
  -1  -5 -18  296.73   25.58
  -1   5 -18  220.44   22.23
  -1   5 -18  247.72   21.59
  -1  -5 -18  198.59   20.66
   1   5  18  187.01   20.60
  -1   5 -18  201.54   20.21
  -1   5 -18  192.01   19.77
  -1  -5 -18  215.62   22.87
  -1  -5 -19   20.74    6.78
  -1   5 -19   34.71    8.87
  -1  -5 -19   53.70   12.11
  -1   5 -19   29.59    7.74
  -1   5 -19   31.90    8.35
  -1   5 -19   21.15    7.96
  -1   5 -19   40.26   10.02
  -1  -5 -19   34.05    9.47
   1   5  19   40.31    9.74
  -1  -5 -19   48.54   10.36
  -1  -5 -20   73.64   12.01
  -1   5 -20   58.54   11.26
  -1  -5 -20   65.27   12.51
  -1  -5 -20   91.95   14.02
  -1  -5 -20   62.41   14.35
  -1   5 -20   63.98   10.70
  -1   5 -20   85.69   13.80
  -1   5 -20   79.83   11.56
  -1   5 -20   77.02   13.08
  -1   5 -21   26.97    8.75
  -1   5 -21  171.21   20.30
  -1   5 -21   58.11   11.00
  -1  -5 -21  137.28   16.50
  -1   5 -21   84.18   11.80
  -1  -5 -21  154.22   20.60
  -1   5 -21  159.36   17.52
  -1   5 -21  202.51   17.93
  -1  -5 -21  156.76   18.62
  -1  -5 -21   33.71    8.52
  -1  -5 -22   49.79    9.44
  -1   5 -22   64.43    9.52
  -1   5 -22   46.51    8.67
  -1   5 -22   46.72    9.86
  -1  -5 -22   44.17    8.25
  -1  -5 -22   41.72    9.59
  -1  -5 -23   82.84   12.93
  -1   5 -23   83.52   12.02
  -1   5 -24  219.77   20.91
  -1   5 -24  218.73   16.38
  -1   5 -25   54.73    7.03
  -1  -5 -25   50.12    7.85
  -1   5 -25   73.56   11.28
  -1  -5 -26  127.54   10.11
  -1   5 -26  106.96   10.69
   1   6 -28  244.19   14.93
  -1   6  28  212.10   13.52
   1  -6 -27   -1.66    3.40
   1   6 -27   11.66    3.89
   1   6 -26   16.69    5.50
   1   6 -26   18.37    7.23
   1  -6 -26   19.22    5.90
   1  -6 -26    9.61    4.18
   1   6 -25   60.39    8.97
   1   6 -25   66.58   12.01
   1  -6 -25   80.89   13.46
   1  -6 -25   80.20    9.89
   1  -6 -24   37.45    7.93
   1   6 -24   37.96    8.20
   1  -6 -24   20.29    6.16
   1  -6 -24   30.75    7.24
   1   6 -24   23.69    6.82
   1  -6 -24   28.44    9.00
   1   6 -24   30.34    7.14
   1   6 -24   15.73    4.55
   1  -6 -23   23.90    7.05
   1   6 -23   10.77    4.93
   1   6 -23   16.78    6.32
   1  -6 -23    7.91    4.51
   1  -6 -23   16.97    4.87
  -1   6  23   16.37    5.98
   1   6 -23   27.07    7.12
   1   6 -23   10.44    5.64
   1  -6 -23   33.58    9.81
   1  -6 -22   49.58   12.57
  -1   6  22   46.53   10.69
   1   6 -22   48.75   10.32
   1   6 -22   46.12    9.51
   1   6 -22   60.14   10.04
   1   6 -22   53.64   10.23
   1  -6 -22   64.68   11.82
   1  -6 -22   69.29   12.01
   1  -6 -22   50.16   11.00
   1  -6 -21   17.67    8.73
   1  -6 -21   13.69    8.00
   1  -6 -21    0.71    3.99
   1   6 -21    5.17    3.97
   1   6 -21    5.68    4.86
  -1   6  21    4.62    4.10
   1   6 -21   -0.54    4.33
   1  -6 -21   18.61    7.56
   1   6 -21   12.20    6.50
   1   6 -21   12.88    7.88
   1  -6 -20  479.92   33.29
   1  -6 -20  481.66   32.16
   1   6 -20  508.76   33.19
   1   6 -20  598.62   35.97
   1  -6 -20  655.37   37.66
  -1   6  20  484.48   35.09
   1   6 -20  587.45   33.40
   1   6 -20  505.56   31.61
   1   6 -20  501.11   31.64
   1  -6 -20  481.43   37.66
   1   6 -19  112.65   16.44
   1  -6 -19  153.00   19.37
   1  -6 -19   23.93    8.63
  -1   6  19   16.65    9.45
   1   6 -19   91.81   13.86
   1   6 -19   20.10    6.44
   1  -6 -19  143.88   18.47
   1   6 -19  132.02   17.84
  -1   6  19  107.15   17.72
  -1   6  18  612.10   39.60
   1   6 -18  561.55   34.77
  -1   6  18  793.31   58.32
   1   6 -18  647.91   37.63
   1   6 -18  733.46   39.47
   1  -6 -18  618.71   36.62
   1  -6 -18  792.47   41.37
   1  -6 -18  622.71   37.58
   1   6 -17  120.33   17.46
  -1   6  17  102.15   18.06
   1  -6 -17  130.96   17.55
  -1   6  17   11.14    7.31
   1  -6 -17   -1.14    7.50
   1  -6 -17  155.09   19.18
   1   6 -17  114.24   15.95
   1   6 -17  150.10   21.28
   1  -6 -17   20.02    7.22
   1   6 -16    7.99    6.89
  -1   6  16    6.39    4.90
   1  -6 -16   16.58    8.33
   1   6 -16    5.53    8.22
   1   6 -15  217.69   33.75
  -1   6  15  113.28   21.35
   1  -6 -15   97.78   19.55
   1   6 -15  195.86   28.09
   1   6 -14   63.66   16.09
   1  -6 -14   68.87   15.73
   1   6 -14   43.10   13.04
  -1   6  14   79.49   17.20
   1  -6 -13   76.92   16.39
   1   6 -13  271.70   35.09
   1   6 -13  269.13   31.21
   1   6 -13  242.90   31.97
  -1   6  13   83.39   16.66
   1   6 -13  256.11   25.26
   1  -6 -12   92.64   16.59
   1   6 -12   37.23   12.18
   1   6 -12   66.33   15.64
  -1   6  12   96.51   17.63
   1   6 -12   54.48   15.71
   1   6 -12   77.38   13.82
   1   6 -11  167.29   24.18
   1   6 -11  188.83   26.18
   1  -6 -11   30.72    9.68
   1   6 -11  148.36   19.04
   1   6 -11  191.52   27.65
  -1   6  11   30.77   10.03
   1   6 -10 3086.10   78.98
   1   6 -10 3207.73   93.71
   1   6 -10 3159.52   98.90
   1   6 -10 3064.03  101.18
  -1   6  10 4727.55  112.49
   1  -6 -10 4867.04  106.71
   1   6  -9 1634.65   69.13
   1   6  -9 1300.72   58.04
   1   6  -9 1454.45   66.58
   1   6  -9 1289.37   50.57
   1   6  -8 2966.22   40.07
   1   6  -8 2357.51   77.71
  -1   6   8 2225.87   39.60
   1   6  -8 2385.40   73.72
   1  -6  -8 3166.02   76.63
   1   6  -8 2362.46   80.29
  -1   6   8 3316.88   87.19
   1   6  -8 2267.04   63.53
   1   6  -7  617.69   33.55
   1   6  -7  763.94   42.53
  -1   6   7  824.57   28.54
   1   6  -7  607.08   36.45
   1  -6  -6  536.65   26.76
   1   6  -6  417.24   30.01
  -1   6   6  523.63   32.14
  -1   6   6  362.51   19.97
   1   6  -6  487.69   19.13
   1   6  -6  431.08   29.71
   1   6  -5  380.76   27.52
   1   6  -5  368.64   28.05
  -1   6   5  383.35   22.48
   1   6  -5  326.31   24.46
   1   6  -4    4.21    4.65
  -1   6   4   -0.81    3.46
  -1  -6   4    0.97    1.34
   1   6  -4    3.15    2.38
  -1   6   4    0.46    4.03
   1  -6  -4    3.22    2.74
   1   6  -3   25.88    5.49
   1   6  -3   27.43    8.12
  -1   6   3   23.47    7.26
  -1  -6   3   25.94    3.93
  -1   6   3   27.18    6.81
   1   6  -2  233.28   16.29
  -1   6   2  192.63   16.20
  -1  -6   2  254.97   13.20
  -1   6   2  127.00   14.60
   1   6  -2  122.11   14.76
   1   6  -1  112.33   14.23
   1   6  -1   41.93    8.14
  -1   6   1  147.07   17.38
   1   6   0 1396.06   42.75
  -1   6   0 1385.02   36.62
  -1   6  -1   95.83    7.66
  -1   6  -1  785.68   38.74
   1   6   1  161.51   15.84
   1   6   1  589.71   28.44
  -1   6  -1   79.71    8.28
  -1   6  -2  441.03   28.92
  -1   6  -2  606.31   13.61
   1   6   2  666.71   32.25
  -1   6  -2  507.00   32.07
  -1   6  -2  688.21   19.60
  -1   6  -3   12.16    7.01
  -1   6  -3    3.09    5.76
   1   6   3    2.84    3.76
  -1   6  -3    8.30    4.67
  -1   6  -3    4.75    6.12
  -1   6  -4   12.11    5.39
  -1   6  -4   10.66    5.88
  -1   6  -4   11.20    7.92
   1   6   4   18.54    7.22
  -1   6  -4    8.61    6.02
   1   6   5   23.86    7.76
  -1  -6  -5   23.49    7.04
  -1   6  -5   24.34    7.55
  -1   6  -5   16.77    8.52
  -1   6  -5   22.44    9.48
  -1   6  -5   22.39    8.50
   1   6   6  329.99   26.85
  -1  -6  -6  319.62   25.45
  -1   6  -6  257.37   22.90
  -1   6  -6  249.52   29.01
  -1   6  -6  256.69   24.51
  -1   6  -6  224.77   26.87
  -1   6  -7  218.25   27.34
  -1   6  -7  207.94   21.71
  -1   6  -7  261.15   25.89
  -1   6  -7  241.96   29.28
  -1  -6  -8  113.19   18.05
  -1   6  -8   98.71   16.34
  -1   6  -8   91.49   15.17
  -1   6  -8   85.02   19.60
  -1   6  -8   73.19   17.27
   1   6   8  120.52   18.11
  -1   6  -9  286.16   35.18
  -1   6  -9  298.53   28.35
  -1   6  -9  284.57   36.10
  -1   6 -10  943.09   50.61
  -1  -6 -10 1332.77   63.60
  -1   6 -10  874.65   63.71
   1   6  10 1388.87   63.13
  -1   6 -11  224.31   34.43
  -1  -6 -11   46.86   13.34
  -1   6 -11  235.67   27.20
  -1   6 -12 1054.72   56.79
   1   6  12 1484.61   68.99
  -1  -6 -12 1524.13   73.81
  -1   6 -12  928.61   69.97
  -1  -6 -13    8.33    6.24
   1   6  13   20.19   10.13
  -1   6 -14  272.57   23.67
   1   6  14  411.88   37.87
  -1  -6 -14  404.71   40.59
  -1   6 -14  284.43   41.23
  -1   6 -14  267.94   28.62
  -1   6 -15  284.35   24.13
   1   6  15  229.11   24.28
  -1   6 -15  288.94   30.45
  -1   6 -15  256.76   24.29
  -1  -6 -15  319.06   27.61
  -1   6 -15  201.64   21.07
  -1   6 -15  266.20   41.40
  -1  -6 -15  350.33   28.25
  -1   6 -15  285.84   25.38
  -1   6 -16   29.30   11.37
  -1  -6 -16   32.64    8.70
   1   6  16   29.20    8.63
  -1  -6 -16   38.82    9.37
  -1   6 -16   53.62   11.27
  -1  -6 -16   33.55   13.06
  -1   6 -16   33.09    8.64
   1   6  16   65.98   17.46
  -1  -6 -16   34.17    9.30
  -1   6 -16   43.97   10.35
  -1   6 -16   44.16   10.55
  -1   6 -16   45.72   11.30
   1   6  17  171.74   21.24
  -1   6 -17  125.29   16.40
  -1   6 -17  183.60   20.55
  -1  -6 -17  223.78   23.69
  -1   6 -17  190.36   20.43
  -1  -6 -17  207.93   24.95
  -1  -6 -17  199.73   22.10
  -1   6 -17  190.83   21.40
  -1  -6 -17   33.58    9.53
  -1   6 -18  167.52   19.81
  -1   6 -18  160.15   18.89
  -1   6 -18  153.38   17.46
  -1  -6 -18  139.40   20.87
  -1   6 -18  136.52   16.76
  -1   6 -18  148.41   16.98
  -1  -6 -18  190.41   20.13
  -1  -6 -18  145.39   17.98
   1   6  18  135.74   18.14
  -1  -6 -18  133.16   17.60
  -1   6 -19  217.12   20.77
  -1  -6 -19  201.13   26.02
  -1   6 -19  214.47   21.18
  -1  -6 -19   44.12   10.17
  -1   6 -19  109.03   15.00
  -1   6 -19  173.37   20.15
  -1  -6 -19  203.16   22.51
   1   6  19  171.56   20.07
  -1  -6 -19  205.79   22.31
  -1   6 -20  434.01   29.31
  -1   6 -20  415.08   26.95
  -1   6 -20  426.31   27.46
  -1   6 -20  498.30   31.76
  -1   6 -20  444.88   28.13
  -1  -6 -20  399.79   27.98
  -1  -6 -20  541.93   32.32
  -1  -6 -20  415.14   29.66
  -1   6 -20  485.35   28.11
  -1  -6 -20  413.77   32.49
  -1  -6 -21   65.95   11.20
  -1   6 -21   84.14   15.32
  -1  -6 -21   15.52    5.74
  -1  -6 -21   72.64   13.84
  -1   6 -21   35.72    8.01
  -1   6 -21   90.25   12.31
  -1   6 -21   61.98   10.80
  -1  -6 -22  291.88   24.44
  -1   6 -22  303.73   20.41
  -1  -6 -22  285.02   20.30
  -1   6 -22  355.84   26.37
  -1   6 -22  366.34   20.44
  -1  -6 -22  399.08   24.35
  -1   6 -22  343.50   29.95
  -1   6 -22  323.63   19.96
  -1   6 -23   14.68    6.37
  -1   6 -23   24.69    9.43
  -1  -6 -23    9.72    5.85
  -1  -6 -23   16.98    5.31
  -1  -6 -23   18.05    5.86
  -1  -6 -24   63.90    9.73
  -1   6 -24   51.24    8.54
  -1   6 -24   55.10   10.41
  -1  -6 -25   22.69    5.55
   1   6  25   90.69   10.99
  -1   6 -25   52.44    7.11
  -1   6 -25  105.52   12.63
  -1  -6 -26   11.92    3.68
   1   6  26    5.26    2.86
  -1   7  28    2.62    2.69
   1  -7 -27   29.74    6.02
   1   7 -27   44.60    6.56
   1   7 -26  132.90   14.93
   1  -7 -26  114.01   12.48
   1   7 -26  129.08   12.98
   1  -7 -26  166.03   14.86
   1  -7 -25    4.44    2.83
   1  -7 -25    6.54    3.56
   1   7 -25   13.56    6.76
   1  -7 -25   24.63    7.42
   1  -7 -25   17.77    4.75
   1   7 -25   26.48    9.71
   1   7 -25    8.97    3.53
   1   7 -24  117.40   12.24
   1   7 -24  120.15   15.61
   1   7 -24  121.33   11.94
   1  -7 -24  111.23   15.40
   1   7 -24  125.33   18.31
   1  -7 -24  134.96   14.24
   1   7 -24  100.25   11.50
   1  -7 -24  147.88   14.37
   1  -7 -23   24.42    7.17
   1   7 -23   46.81    8.97
   1   7 -23   17.31    6.56
   1   7 -23   61.11   11.33
   1   7 -23   75.23   11.12
   1  -7 -23   66.35   11.81
   1  -7 -23   67.50   11.60
   1  -7 -23   67.63   13.22
   1  -7 -22   46.19   11.42
  -1   7  22   65.79   12.67
   1  -7 -22   70.88   12.16
   1   7 -22   59.54   11.64
   1  -7 -22   86.42   12.66
   1   7 -22   65.28   10.80
   1   7 -22   78.41   12.56
   1   7 -22   68.94   11.46
   1   7 -22   64.58   10.41
   1  -7 -22   60.21   11.00
  -1   7  21   86.95   15.23
   1   7 -21   17.22    6.89
   1  -7 -21  105.57   16.33
   1  -7 -21  106.37   18.97
   1   7 -21   86.11   14.38
   1   7 -21   86.27   13.67
   1  -7 -21   24.55    8.06
   1   7 -21   83.77   12.98
   1   7 -21   59.99   11.35
   1  -7 -21  114.02   16.24
  -1   7  20   76.08   14.28
   1   7 -20   67.97   11.31
   1   7 -20   65.97   11.19
   1  -7 -20   85.31   14.20
   1  -7 -20   85.83   14.24
   1   7 -20   85.85   13.55
   1  -7 -20  106.46   15.13
   1   7 -20   71.82   13.03
   1  -7 -20   81.24   16.20
   1   7 -20   95.21   14.42
   1   7 -19   51.29   11.12
   1   7 -19  166.60   19.79
  -1   7  19  153.42   21.48
   1  -7 -19  208.69   22.28
   1  -7 -19   63.63   11.68
   1  -7 -19  201.14   21.81
   1   7 -19  118.57   16.54
   1   7 -19  160.80   19.15
   1   7 -18   58.91   12.46
  -1   7  18   66.65   13.76
   1  -7 -18   72.50   13.59
   1   7 -18   67.40   11.93
   1  -7 -18   75.67   12.78
   1  -7 -18   51.49   10.65
   1   7 -18   51.59   10.61
  -1   7  18   91.99   20.62
   1  -7 -17   48.94   11.05
   1   7 -17   55.20   11.11
  -1   7  17   42.85   11.09
   1   7 -17   40.81   12.16
   1   7 -17   31.66    8.89
   1   7 -17   42.92   10.06
   1   7 -17   54.95   10.91
  -1   7  17   54.84   17.17
   1  -7 -17   39.34   12.30
   1   7 -17   31.45    9.11
   1  -7 -17   66.38   12.15
   1  -7 -17   48.41   10.98
   1   7 -16  200.89   21.01
   1   7 -16  221.11   25.88
   1  -7 -16  217.88   22.33
   1   7 -16  193.53   32.87
  -1   7  16  287.87   34.94
   1   7 -16  188.48   20.60
  -1   7  16  200.19   23.03
   1   7 -16  178.67   27.44
   1   7 -16  200.05   21.05
   1   7 -16  201.12   22.78
   1  -7 -16  285.02   33.12
  -1   7  15   17.83    8.64
   1   7 -15   21.80   10.06
   1   7 -15   23.62   10.60
   1  -7 -15   14.99    8.45
   1  -7 -14  399.26   36.77
   1   7 -14  228.65   32.83
  -1   7  14  409.49   38.33
   1   7 -14  270.31   32.77
   1   7 -13   46.68   13.82
  -1   7  13   15.31    8.45
   1  -7 -13   11.62    6.26
   1   7 -13   63.10   18.15
   1   7 -13   62.51   18.79
   1  -7 -12  678.94   44.66
  -1   7  12  706.61   48.28
   1   7 -12  468.01   33.74
   1   7 -12  444.42   42.54
   1   7 -12  435.18   42.98
   1   7 -12  475.11   40.69
   1   7 -11  281.14   33.08
   1   7 -11  250.14   24.48
   1   7 -11  228.47   29.74
   1   7 -11  273.89   34.42
  -1   7  10   83.81   16.29
   1   7 -10   38.53   11.85
   1  -7 -10   97.61   15.66
   1   7 -10   58.23   15.18
   1   7 -10   40.39   14.05
   1  -7  -9   52.92   10.92
   1   7  -9   74.71   16.57
  -1   7   9   49.71   12.60
   1   7  -9   61.28   13.72
   1   7  -8  116.38   18.57
  -1   7   8  119.04   10.54
   1  -7  -8  170.69   17.99
   1   7  -8  111.66   19.07
  -1   7   8  159.53   21.15
  -1   7   7   59.30    8.51
   1   7  -7   56.36   13.03
   1   7  -7   55.58   13.72
  -1   7   7   73.19   14.04
   1   7  -7   66.74    7.26
   1  -7  -7   53.53    9.58
  -1   7   6  109.30   12.16
   1  -7  -6  167.46   15.45
   1   7  -6  149.24   11.73
   1   7  -6  127.49   17.96
  -1   7   6  148.99   18.81
   1   7  -6  135.55   17.85
   1   7  -5  585.53   36.27
   1   7  -5   74.98   10.20
  -1   7   5   30.69   10.07
  -1  -7   5   32.89    5.22
   1  -7  -5   52.47    8.73
   1   7  -5  539.39   33.63
   1   7  -4 2265.03   50.97
   1   7  -4 1680.07   60.46
   1  -7  -4 2756.86   49.83
  -1   7   4 1397.08   48.23
   1   7  -4 2032.96   64.22
  -1   7   4 2079.34   62.23
   1   7  -3  588.82   35.97
  -1   7   3  544.17   32.61
  -1   7   2  102.56   14.16
   1   7  -2  173.40   15.43
  -1   7   2  161.68   15.74
   1   7  -2   95.48   14.32
   1   7  -1   19.96    7.97
   1   7  -1   12.73    4.95
  -1   7   1    5.27    3.19
  -1   7   0   20.48    7.82
   1   7   0   26.65    7.10
   1   7   0   13.42    5.58
  -1   7   0   25.64    5.87
  -1   7  -1    1.60    1.84
  -1   7  -1   16.78    8.17
   1   7   1   11.77    5.60
  -1   7  -1   13.45    7.53
  -1   7  -1    6.90    2.47
   1   7   1    2.34    4.02
   1   7   2    8.17    5.23
  -1   7  -2   11.76    2.28
  -1   7  -2    9.89    6.11
  -1   7  -2    9.57    2.56
  -1   7  -2    3.99    6.06
  -1   7  -3   91.58   16.75
   1   7   3   44.25   10.18
  -1   7  -3   95.14   16.00
  -1   7  -4  520.59   35.92
  -1   7  -4  532.28   38.89
  -1   7  -4  513.82   32.76
  -1   7  -5 1593.68   70.30
  -1   7  -5 1327.77   66.66
  -1   7  -5 1280.80   52.58
  -1   7  -5 1405.16   61.64
  -1   7  -6 3528.37  109.48
  -1   7  -6 3493.04   90.20
  -1   7  -6 3740.30   98.78
  -1   7  -6 3513.69  107.67
  -1   7  -7  482.12   34.86
  -1   7  -7  526.56   44.72
  -1   7  -7  606.89   47.28
  -1   7  -7  575.76   40.45
  -1  -7  -8  358.46   31.02
  -1   7  -8  261.77   33.71
  -1   7  -8  249.63   25.15
  -1   7  -8  268.78   32.61
   1   7   8  412.50   34.19
   1   7   9  103.38   18.06
  -1   7  -9  169.88   27.33
  -1   7  -9  176.04   28.90
  -1   7  -9  157.35   21.83
  -1  -7  -9   97.07   17.22
  -1   7 -10   61.59   17.64
  -1  -7 -10   85.58   17.19
  -1   7 -10   62.16   13.76
  -1   7 -10   67.24   18.50
   1   7  10   98.66   18.17
  -1  -7 -11    9.97    6.97
   1   7  11    8.46    7.37
  -1   7 -11   56.60   18.72
  -1   7 -11   43.96   12.55
  -1   7 -12    1.24    5.22
  -1  -7 -12    5.88    7.35
   1   7  12    3.70    6.04
  -1  -7 -13   65.46   16.38
   1   7  13   67.43   16.07
  -1   7 -14  584.74   34.17
  -1  -7 -14  530.48   34.88
  -1   7 -14  565.63   35.15
  -1   7 -14  508.96   56.39
  -1   7 -14  538.79   35.78
   1   7  14  767.00   53.55
  -1  -7 -14  790.48   56.90
  -1   7 -14  544.02   40.51
   1   7  14  455.18   33.79
  -1  -7 -14  477.27   31.64
  -1   7 -14  524.26   31.04
  -1   7 -15  285.38   25.31
  -1   7 -15  277.81   29.97
  -1  -7 -15  309.00   26.84
  -1   7 -15  209.25   21.22
  -1   7 -15  280.61   42.87
  -1  -7 -15  367.79   29.85
  -1   7 -15  295.44   26.86
   1   7  15  262.60   26.54
  -1  -7 -16  918.29   64.31
  -1  -7 -16  660.79   39.01
  -1   7 -16  759.06   40.49
  -1   7 -16  809.42   40.84
  -1   7 -16  663.87   39.56
  -1  -7 -16  926.37   43.68
  -1   7 -16  721.09   40.62
  -1  -7 -16  685.44   39.96
  -1   7 -16  670.40   35.18
   1   7  16  646.81   40.46
  -1   7 -16  714.95   67.98
   1   7  16  966.71   65.26
  -1   7 -17   41.92    9.72
  -1  -7 -17   24.57    9.03
  -1   7 -17   37.90   10.47
   1   7  17   20.13    7.28
  -1   7 -17   31.30    8.13
  -1   7 -17   38.99    9.86
  -1  -7 -17   20.62    8.30
  -1  -7 -17   38.70   10.82
  -1   7 -17   35.80   10.08
  -1  -7 -17   42.86   10.24
  -1  -7 -18  138.52   18.36
  -1   7 -18  133.98   17.50
  -1  -7 -18  194.25   19.76
  -1   7 -18  161.93   18.85
  -1   7 -18  143.77   16.44
  -1  -7 -18  145.63   18.38
  -1   7 -18  158.72   18.00
  -1   7 -18  135.43   17.43
  -1  -7 -18  142.34   19.79
   1   7  18  120.48   16.95
  -1   7 -19   43.44    9.48
  -1  -7 -19   57.11   11.72
  -1   7 -19   45.48   10.47
  -1   7 -19   54.84   10.14
  -1   7 -19   64.19   12.61
  -1  -7 -19   61.96   14.00
  -1  -7 -19   52.75   10.27
  -1   7 -19   39.13    9.22
  -1  -7 -19   60.86   12.39
  -1   7 -20   16.70    6.81
  -1   7 -20   11.30    3.11
  -1  -7 -20   23.13    7.86
  -1   7 -20   28.95   12.23
  -1  -7 -20   13.35    6.02
  -1   7 -20   31.81    8.29
  -1   7 -20   18.81    8.12
  -1   7 -20   17.81    6.66
  -1   7 -20   15.20    4.86
  -1  -7 -20   28.00    7.54
  -1  -7 -21   72.64   13.95
  -1   7 -21   84.85   14.84
  -1   7 -21   33.67    7.84
  -1   7 -21   64.58   11.13
  -1   7 -21   65.56    9.61
  -1  -7 -21   63.53   11.69
  -1  -7 -21   18.09    5.76
  -1   7 -21   89.88   17.28
  -1  -7 -22    9.92    4.54
  -1   7 -22   15.58    4.69
  -1   7 -22   11.44    5.58
  -1   7 -22    9.20    4.04
  -1   7 -22   13.69    8.53
  -1  -7 -22   16.75    6.00
  -1  -7 -22   20.02    7.07
  -1   7 -23   94.72    9.59
  -1  -7 -23  105.49   13.17
  -1  -7 -23   94.93   10.46
  -1   7 -23   97.96   12.69
  -1   7 -24  203.84   18.53
  -1   7 -24  193.70   15.31
  -1   7 -25   14.12    3.61
  -1   7 -25   26.13    6.33
   1   7  25   31.08    6.38
  -1  -7 -25   12.94    4.21
   1   8 -27   70.00    7.76
  -1   8  27   79.08    9.68
   1   8 -27   75.89    9.23
   1   8 -26   84.91   11.61
   1   8 -26   84.82   10.26
   1  -8 -26  104.32   11.08
   1  -8 -26   58.81    6.92
   1  -8 -26   71.44    9.26
   1  -8 -25   74.78   11.32
   1   8 -25   53.06    6.96
   1   8 -25   73.12   10.82
   1  -8 -25   69.45    9.00
   1  -8 -25   30.30    7.69
   1   8 -25   36.04    5.83
   1   8 -25   93.23   14.25
   1   8 -24   -2.96    3.24
   1  -8 -24   -2.07    2.59
   1  -8 -24  -10.88    5.88
   1   8 -24    0.60    3.56
   1  -8 -24   -1.53    3.60
   1   8 -24    0.26    6.28
   1   8 -24    0.65    5.04
   1   8 -23   75.51   10.54
   1   8 -23   96.44   16.95
   1   8 -23   82.26   10.30
   1  -8 -23   73.05   11.94
   1   8 -23   58.53    8.86
   1   8 -23   88.01   12.71
   1  -8 -23   79.62   10.74
   1  -8 -23   72.21   13.16
   1  -8 -22   39.15    8.07
   1  -8 -22   22.47    8.41
   1   8 -22   21.12    7.25
   1  -8 -22   22.98    7.05
   1   8 -22   37.49   12.45
   1   8 -22   28.10    7.21
   1   8 -22   27.90    6.99
   1  -8 -22   22.83    8.94
   1   8 -22   18.44    6.00
   1   8 -22   26.57    6.77
   1  -8 -21   52.71   10.27
   1   8 -21   51.45   10.54
   1   8 -21   43.29    9.89
   1   8 -21   47.86   10.79
   1   8 -21   39.58    9.34
   1   8 -21   47.35    9.06
   1  -8 -21   44.14   11.08
  -1   8  21   43.43   10.90
   1  -8 -21   45.51   12.45
   1  -8 -21   50.75   10.75
   1   8 -20   60.21   12.13
   1   8 -20   60.37   10.33
   1  -8 -20   74.87   12.83
   1  -8 -20   82.93   12.81
  -1   8  20   62.95   12.74
   1  -8 -20   60.40   12.79
   1   8 -20   56.83   10.90
   1   8 -20   64.68   12.53
   1   8 -20   61.79   11.79
   1   8 -19   51.60   11.69
   1   8 -19   10.83    5.82
   1   8 -19   35.57    8.41
   1  -8 -19   53.96   11.97
   1   8 -19   37.28    9.34
   1   8 -19   48.16   11.49
   1  -8 -19   18.98    7.25
  -1   8  19   53.51   12.86
   1  -8 -19   29.78    9.17
   1   8 -18  193.70   20.12
   1  -8 -18  150.26   18.05
  -1   8  18  227.18   32.74
  -1   8  18  169.64   21.57
   1   8 -18  174.61   20.63
   1  -8 -18  173.01   20.52
   1   8 -18  176.37   20.58
   1   8 -17  289.78   27.07
   1   8 -17  316.40   32.00
   1   8 -17  300.48   29.08
   1   8 -17  104.13   15.30
   1  -8 -17  422.32   32.33
  -1   8  17  277.89   28.72
   1  -8 -17  324.92   27.21
   1   8 -17  315.77   27.31
   1   8 -16  108.85   14.48
   1   8 -16   92.16   13.20
   1   8 -16   83.86   15.70
   1  -8 -16   78.58   13.45
   1  -8 -16  103.95   20.04
   1   8 -16   77.61   15.58
  -1   8  16   98.48   21.53
   1   8 -16   77.27   13.84
   1   8 -16  112.07   23.46
   1   8 -16  102.93   15.32
   1  -8 -16   94.27   15.81
   1   8 -16   94.25   14.47
  -1   8  16   81.11   14.99
   1   8 -15  194.71   20.69
  -1   8  15  165.24   21.49
   1   8 -15  168.48   27.89
   1  -8 -15  279.46   25.19
   1  -8 -15   26.01   11.34
  -1   8  15   11.63   10.60
   1   8 -14  155.42   28.16
  -1   8  14  230.81   29.82
   1  -8 -14  213.00   27.22
   1   8 -14  127.65   23.65
   1  -8 -13   20.94    8.40
  -1   8  13   21.81   10.51
   1   8 -13   62.19   18.14
   1   8 -13   52.71   15.87
   1  -8 -12   62.42   13.70
   1   8 -12   28.63   11.86
  -1   8  12   62.27   15.95
   1   8 -12   32.17   11.46
   1   8 -11  283.09   34.81
   1  -8 -11  347.30   30.70
  -1   8  11  375.87   35.86
   1   8 -11  271.36   31.62
  -1   8  10 1897.39   77.77
   1   8 -10 1281.70   65.09
   1  -8 -10 1983.59   69.45
   1   8 -10 1210.18   67.01
   1   8  -9  412.86   38.67
   1   8  -9  318.68   32.71
   1   8  -8  135.63   20.29
  -1   8   8  192.99   23.68
   1   8  -8  130.90   21.76
   1  -8  -8  189.92   19.47
   1  -8  -7    3.56    4.17
   1   8  -7    3.70    2.70
  -1   8   7   19.57    6.02
  -1   8   7   -0.57    5.36
   1   8  -7   26.77    9.73
   1   8  -7   26.87   12.28
   1  -8  -6  229.20   18.34
  -1   8   6  187.75   21.72
   1   8  -6  189.85   23.76
   1   8  -6  186.52   22.17
   1   8  -6  228.98   15.89
  -1   8   6  166.02   16.73
   1   8  -5  433.17   34.85
   1   8  -5  381.83   31.01
  -1   8   5  427.28   29.32
   1   8  -4   94.92   16.31
  -1   8   4   83.82   13.28
   1   8  -4  120.66   12.69
  -1   8   4  101.49   15.14
   1   8  -3    0.50    6.74
   1   8  -3   -0.41    3.53
  -1   8   3    5.24    5.63
  -1   8   3    2.99    4.11
  -1   8   2  429.15   27.31
   1   8  -2  470.86   27.48
   1   8  -2  250.87   24.23
  -1   8   2  280.08   24.92
   1   8  -1  260.94   24.36
   1   8  -1   82.93   12.83
  -1   8   1  314.10   27.70
  -1   8   0  744.49   31.84
  -1   8   0  578.46   36.20
  -1   8   0  444.89   32.92
   1   8   0  759.94   37.05
   1   8   0  414.74   28.77
   1   8   1  244.23   22.32
  -1   8  -1  232.88   16.39
  -1   8  -1  255.62   14.69
  -1   8  -1  400.46   31.71
  -1   8  -1  368.69   30.90
   1   8   2  492.09   32.18
  -1   8  -2  550.62   22.27
  -1   8  -2  333.49   29.68
  -1   8  -2  489.62   16.25
  -1   8  -2  385.25   31.86
  -1   8  -3  279.67   29.25
  -1   8  -3  260.15   28.71
   1   8   4   55.23   12.28
  -1   8  -4   44.00   13.55
  -1   8  -4   30.32   10.11
  -1   8  -5   51.56   14.65
  -1   8  -5   45.99   11.93
   1   8   5   10.14    6.55
  -1  -8  -5   11.56    6.23
  -1   8  -6   75.46   17.93
  -1  -8  -6   84.07   14.08
  -1   8  -6   95.56   18.12
  -1   8  -6   76.61   14.07
  -1   8  -7  312.22   36.37
  -1   8  -7  318.04   36.98
  -1   8  -7  262.87   28.47
  -1   8  -7  311.46   32.32
  -1   8  -8  267.81   34.66
  -1  -8  -8  295.53   28.70
  -1   8  -8  238.75   27.23
  -1   8  -8  250.02   33.07
   1   8   8  344.08   33.20
  -1  -8  -9   12.87    8.23
  -1   8  -9  155.55   27.94
  -1   8  -9  155.24   28.93
  -1   8  -9  152.21   22.69
   1   8   9   12.99    8.74
  -1   8 -10  190.56   31.17
  -1   8 -10  199.94   32.94
  -1  -8 -10  296.80   31.49
  -1   8 -10  184.91   24.47
   1   8  10  309.20   32.76
   1   8  11  362.06   36.35
  -1  -8 -11  365.26   35.73
  -1   8 -11  462.25   40.51
  -1   8 -11  406.02   47.72
  -1  -8 -12  850.51   56.12
   1   8  12  798.53   54.68
   1   8  13  297.44   28.31
  -1  -8 -13  306.04   34.97
  -1   8 -13  352.91   28.83
  -1   8 -13  320.37   44.62
   1   8  13  329.46   35.67
  -1   8 -13  319.51   30.99
  -1  -8 -13  405.27   30.42
  -1   8 -13  359.29   27.68
  -1   8 -14   36.08    7.71
  -1  -8 -14   55.17   15.42
   1   8  14   38.72   10.40
  -1   8 -14   40.05    9.19
   1   8  14   64.18   16.68
  -1   8 -14   53.37   13.06
  -1   8 -14   43.30   10.10
  -1  -8 -14   56.32   11.47
  -1   8 -14   42.80   11.71
  -1   8 -14   61.29   20.57
  -1  -8 -14   58.10   12.12
  -1  -8 -15  359.95   30.11
  -1   8 -15  346.14   50.65
  -1   8 -15  268.05   25.63
  -1  -8 -15  535.95   37.47
  -1   8 -15  428.84   32.74
   1   8  15  309.14   30.38
  -1   8 -15  387.24   35.92
  -1   8 -15  391.65   30.71
  -1  -8 -16  645.79   53.13
  -1   8 -16  504.79   32.40
  -1   8 -16  497.66   34.03
  -1   8 -16  610.13   36.20
   1   8  16  707.03   57.07
  -1  -8 -16  425.80   30.84
  -1  -8 -16  497.77   34.88
  -1   8 -16  463.14   33.47
  -1   8 -16  507.34   40.86
   1   8  16  458.87   35.19
  -1  -8 -17  436.68   32.81
  -1   8 -17  361.54   30.07
  -1  -8 -17  372.06   30.24
  -1   8 -17  349.45   28.85
  -1   8 -17  251.45   23.93
  -1  -8 -17  400.49   34.55
   1   8  17  319.16   29.01
  -1  -8 -18  121.41   17.63
  -1  -8 -18  123.21   18.45
  -1   8 -18  115.77   16.16
  -1   8 -18  127.64   17.10
  -1   8 -18  148.71   17.34
  -1   8 -18  126.22   16.14
  -1   8 -19   33.66    8.72
  -1  -8 -19   67.34   14.67
  -1   8 -19   54.32   11.51
  -1   8 -19   50.03   10.18
  -1  -8 -19   50.34   11.94
  -1   8 -19   57.76   15.73
  -1   8 -20   19.41    6.42
  -1   8 -20   26.72    7.48
  -1  -8 -20   28.33    8.56
  -1   8 -20   21.17    7.01
  -1  -8 -20   35.75    9.59
  -1   8 -20   30.66   10.13
  -1   8 -20   22.51   10.23
  -1   8 -21   48.68    9.06
  -1  -8 -21   74.61   12.07
  -1   8 -21   60.99   10.42
  -1  -8 -21   46.12   10.46
  -1  -8 -21   69.76   12.58
  -1   8 -21   80.87   13.27
  -1   8 -21   91.20   17.18
  -1   8 -21   81.93   13.99
  -1  -8 -22  131.41   15.11
  -1   8 -22  153.74   17.07
  -1  -8 -22  144.07   14.48
  -1   8 -22  143.77   15.47
  -1   8 -22  135.88   13.01
  -1   8 -22  153.31   13.38
  -1   8 -22  152.96   19.06
  -1  -8 -23   36.34    6.60
  -1  -8 -23   48.49    8.71
  -1   8 -23   39.49    9.78
  -1  -8 -23   42.92    7.70
  -1   8 -23   33.32    7.50
  -1   8 -23   31.54    5.29
  -1   8 -24    1.15    5.16
  -1  -8 -24    5.07    3.17
   1   8  24    4.85    4.19
  -1   8 -24    2.84    3.19
   1   8  25   92.24   10.30
  -1   8 -25  114.04   11.49
  -1   9  27   44.27    6.92
   1   9 -27   29.36    4.97
   1  -9 -26    6.74    2.79
   1   9 -26   -1.09    3.89
   1   9 -26    1.55    3.05
   1  -9 -26    4.03    2.51
   1  -9 -26    7.63    2.99
   1  -9 -25   30.17    7.41
   1   9 -25   38.58    8.73
   1   9 -25   30.25    7.39
   1   9 -25   20.55    4.89
   1  -9 -25   42.44    7.88
   1  -9 -25   31.61    6.14
   1   9 -25   23.98    4.69
   1  -9 -24   17.10    5.74
   1   9 -24   13.14    4.32
   1   9 -24    9.55    6.80
   1  -9 -24   21.17    6.08
   1   9 -24   13.89    6.47
   1   9 -24   11.80    4.05
   1  -9 -24   13.12    5.76
   1   9 -23   41.23   10.95
   1   9 -23   36.46    8.00
   1  -9 -23   39.51   10.31
   1   9 -23   33.54    7.09
   1   9 -23   61.59   14.18
   1   9 -23   42.59    7.83
   1  -9 -23   46.11    9.72
   1   9 -22   68.48   11.09
   1   9 -22   78.32   12.83
   1  -9 -22   59.31   12.32
   1   9 -22   61.96   10.86
   1   9 -22   57.80   12.76
   1  -9 -22   60.07   11.24
   1  -9 -21   69.70   14.82
   1   9 -21   82.65   13.15
   1   9 -21   35.89    8.99
   1   9 -21   60.48   12.22
   1  -9 -21   79.36   13.31
   1   9 -21   71.65   15.83
   1  -9 -20  124.51   17.34
   1   9 -20  116.63   16.89
   1  -9 -20  120.57   15.91
   1   9 -20  157.03   17.43
   1   9 -20  125.00   16.71
  -1   9  20  124.97   18.00
   1   9 -20  148.47   17.58
   1   9 -20  152.77   22.11
   1   9 -19  123.97   17.46
  -1   9  19   94.37   18.50
   1   9 -19  103.07   15.71
   1   9 -19  118.90   17.67
   1  -9 -19  150.89   20.81
   1  -9 -19   94.02   15.23
   1   9 -18   15.52    7.20
   1  -9 -18   14.91    8.04
   1   9 -18   20.65    6.90
   1  -9 -18   32.39    8.27
  -1   9  18   14.61    8.54
   1   9 -18   14.12    8.69
   1   9 -18   23.03    8.23
   1   9 -17    0.69    4.38
   1   9 -17    8.18    5.50
   1   9 -17   -0.52    6.58
   1   9 -17    3.09    4.69
   1  -9 -17   10.72    7.74
   1  -9 -17  -13.56    5.89
   1   9 -17   -8.32    4.27
   1   9 -17    4.03    5.84
  -1   9  17    5.04    7.21
   1   9 -17    6.12    6.33
  -1   9  17   11.97    7.07
   1   9 -16   66.11   12.95
   1   9 -16   95.45   14.20
   1   9 -16   57.97   13.96
  -1   9  16   59.93   12.58
   1   9 -16   64.99   12.16
   1   9 -16   62.15   12.19
   1   9 -16   63.17   13.23
   1  -9 -16   72.36   13.95
   1   9 -16   76.49   12.50
  -1   9  16   73.71   17.53
   1   9 -15   93.21   16.00
   1   9 -15   88.91   16.38
   1   9 -15   99.77   15.32
   1   9 -15   72.76   12.61
  -1   9  15   97.44   16.44
   1   9 -15   82.39   14.36
  -1   9  15   89.52   20.40
   1  -9 -15  120.93   17.46
   1   9 -15   74.57   20.20
  -1   9  14  155.56   25.60
   1   9 -14   95.04   21.68
   1   9 -14   84.83   20.44
   1   9 -13  394.55   41.72
   1  -9 -13  275.72   29.66
  -1   9  13  285.43   34.41
   1   9 -13  444.13   47.60
   1   9 -12  377.79   39.75
   1   9 -12  380.92   42.28
  -1   9  12  563.62   46.78
   1  -9 -12  591.98   41.78
   1   9 -11  245.55   34.14
   1   9 -11  184.39   30.10
  -1   9  10   -1.93    8.05
   1   9 -10    7.94    7.46
   1  -9 -10    7.94    5.08
   1   9 -10   -0.47    8.93
   1   9  -9  156.72   25.97
  -1   9   9  222.29   27.06
   1   9  -9  176.96   24.85
   1  -9  -9  235.95   22.87
   1  -9  -8    8.03    5.80
  -1   9   8    8.97    7.44
   1   9  -8    6.32    7.44
   1   9  -8    4.25    7.28
   1   9  -7   53.83   13.91
  -1   9   7   58.94   13.15
  -1   9   7   49.57    9.19
   1   9  -7   51.83   14.53
   1  -9  -7   57.52   10.18
   1   9  -6    5.03    5.20
  -1   9   6    4.13    5.30
   1   9  -6    9.22    3.40
   1   9  -6    1.44    8.39
   1  -9  -6    6.68    3.69
  -1   9   6    2.61    4.10
   1   9  -5  248.17   28.14
   1  -9  -5  135.10   13.76
   1   9  -5  141.21   14.51
  -1   9   5  222.54   22.55
  -1   9   5  109.57   17.13
   1   9  -4 1233.76   44.43
  -1   9   4 1135.83   51.76
   1   9  -3  773.16   37.13
  -1   9   3  674.70   38.30
   1   9  -2  368.97   26.24
  -1   9   2  360.69   26.66
  -1   9   1   10.14    8.02
  -1   9   1   11.00    5.28
   1   9  -1    6.38    4.70
  -1   9   0  274.43   20.55
  -1   9   0  212.37   23.99
   1   9   0  251.34   23.15
  -1   9  -1   15.28    5.27
  -1   9  -1   26.15    5.50
   1   9   1   40.39   11.65
  -1   9  -1  272.18   28.63
  -1   9  -1  305.41   30.24
  -1   9  -2  148.29   21.55
  -1   9  -2  158.66   22.18
  -1   9  -2  204.26   11.42
   1   9   2  188.46   21.43
  -1   9  -2  229.19   15.51
   1   9   3  271.73   26.56
  -1   9  -3  305.25   30.77
  -1   9  -3  310.90   31.92
   1   9   4  424.39   33.68
  -1   9  -4  336.47   32.92
  -1   9  -4  352.11   34.83
  -1  -9  -5  628.11   36.02
  -1   9  -5  982.92   61.33
  -1   9  -5 1000.91   57.62
   1   9   5  670.40   43.93
   1   9   6  839.92   50.44
  -1  -9  -6  805.99   43.14
  -1   9  -6  678.44   47.98
  -1   9  -6  641.20   50.19
  -1   9  -7  191.44   26.62
   1   9   7  128.20   21.14
  -1   9  -7  162.91   27.25
  -1  -9  -7  117.18   17.72
   1   9   8   65.12   15.38
  -1   9  -8   43.56   17.44
  -1  -9  -8   44.71   11.79
   1   9   9   40.05   13.47
  -1   9  -9  263.02   36.25
  -1   9  -9  265.00   31.36
  -1  -9  -9   42.20   13.38
  -1   9 -10  149.30   28.11
  -1   9 -10  175.54   25.55
  -1  -9 -10  202.81   26.30
   1   9  10  217.19   28.44
  -1   9 -11   85.14   18.40
   1   9  11   53.85   14.99
  -1  -9 -11   58.36   15.20
  -1   9 -11   80.70   22.60
   1   9  12   18.83    9.92
  -1  -9 -12   20.61    8.59
  -1   9 -13  163.82   22.49
  -1   9 -13  157.06   20.42
  -1   9 -13  158.13   20.89
  -1   9 -13  155.91   16.83
   1   9  13   68.95   16.85
  -1  -9 -13   53.96   14.65
   1   9  13  138.51   19.93
  -1   9 -13  163.35   19.41
  -1  -9 -13  200.68   22.30
  -1   9 -13  146.21   17.83
   1   9  14  197.29   23.43
  -1  -9 -14  321.84   36.69
   1   9  14  336.59   38.46
  -1   9 -14  235.70   19.71
  -1  -9 -14  200.36   20.71
  -1   9 -14  239.28   24.49
  -1   9 -14  234.21   22.21
  -1   9 -14  227.71   27.00
  -1  -9 -14  236.77   24.48
  -1   9 -14  225.96   20.90
  -1   9 -14  284.41   25.11
  -1   9 -14  198.75   22.65
  -1   9 -14  250.21   23.68
  -1   9 -15  558.57   35.71
  -1   9 -15  534.82   36.72
  -1  -9 -15  596.80   50.25
  -1  -9 -15  551.06   37.55
  -1   9 -15  434.39   29.49
  -1  -9 -15  427.09   30.39
  -1   9 -15  557.27   35.09
  -1   9 -15  514.71   41.47
   1   9  15  462.56   35.60
  -1   9 -16  117.88   17.81
  -1   9 -16  139.27   21.15
  -1   9 -16  184.61   20.44
  -1   9 -16  135.64   22.04
  -1   9 -16  153.88   17.66
  -1  -9 -16  141.61   19.94
  -1   9 -16  138.15   18.26
  -1   9 -17   17.99    6.40
  -1   9 -17   17.75   10.13
  -1   9 -17   17.93    7.89
  -1  -9 -17   19.15    7.67
  -1   9 -17   21.17    8.47
  -1   9 -18   -0.58    6.72
  -1   9 -18    5.12    6.55
  -1   9 -18    1.85    5.33
  -1   9 -18    0.20    6.18
  -1  -9 -18    8.50    6.01
  -1  -9 -18   -3.35    6.53
  -1   9 -19   16.79    6.78
  -1  -9 -19   33.35   10.30
  -1   9 -19   10.57    4.78
  -1   9 -19   21.90    8.98
  -1   9 -19   38.89   13.31
  -1   9 -19   16.85    7.84
  -1   9 -19   25.67    8.19
  -1  -9 -19   29.27    8.81
  -1   9 -20    1.55    4.62
  -1   9 -20    5.02    4.66
  -1   9 -20   12.07    8.73
  -1   9 -20    5.00    4.27
  -1   9 -20   -0.26    8.97
  -1   9 -20    6.03    5.02
  -1  -9 -20   -1.79    4.42
  -1  -9 -20    0.12    5.33
  -1  -9 -20    7.14    6.55
  -1  -9 -21   56.94   10.55
  -1   9 -21   53.17    8.62
  -1  -9 -21   73.95   12.41
  -1   9 -21   58.06    9.59
  -1  -9 -21   54.02   10.70
  -1   9 -21   58.43   12.55
  -1   9 -21   58.33   10.06
  -1   9 -21   61.30   11.63
  -1   9 -22   23.05    7.56
  -1   9 -22   23.02    5.37
  -1   9 -22   24.71    6.13
  -1   9 -22   19.37    6.88
  -1  -9 -22   28.18    7.16
  -1  -9 -22   15.97    5.15
  -1  -9 -22   31.49    7.53
  -1  -9 -23   49.93    8.44
  -1  -9 -23   75.67    9.40
   1   9  23   99.51   13.50
  -1   9 -23   60.63    7.37
  -1   9 -23   70.13   10.49
  -1   9 -23   96.01   13.73
   1   9  24  112.08   12.34
  -1   9 -24  125.64   12.86
  -1   9 -24  104.78   10.34
  -1  -9 -24  146.41   11.84
   1   9  25   30.13    5.17
  -1  10  26   34.94    6.88
   1  10 -26   37.31    6.16
   1 -10 -26   48.02    6.08
   1 -10 -26   36.45    5.15
   1  10 -26   42.89    6.97
   1  10 -25   15.11    5.59
   1 -10 -25    5.37    3.19
   1  10 -25   12.84    3.32
   1 -10 -25    9.05    3.98
   1  10 -25   10.29    3.73
   1  10 -25   13.72    4.90
   1 -10 -25   13.57    4.86
   1 -10 -24   21.39    6.11
   1  10 -24   38.15    9.51
   1 -10 -24   27.73    7.25
   1  10 -24   27.34    6.21
   1 -10 -24   46.76    8.42
   1  10 -24   33.68    6.24
   1  10 -24   43.72    8.80
   1  10 -23    8.90    7.16
   1 -10 -23    5.14    4.20
   1  10 -23    3.10    3.62
   1  10 -23    9.86    4.61
   1  10 -23   16.42    7.34
   1  10 -23   27.62    6.98
   1 -10 -23    7.15    4.46
   1  10 -23    9.32    5.09
   1 -10 -23   22.38    7.85
   1 -10 -22   -3.10    6.37
   1  10 -22   14.37    8.59
   1  10 -22    4.83    3.35
   1  10 -22   16.87    7.48
   1 -10 -22   14.24    6.14
   1  10 -22   19.51    6.79
   1  10 -22   20.38    9.77
   1 -10 -21   24.63    9.88
   1  10 -21   22.09    8.05
   1 -10 -21   42.16   11.03
   1  10 -21   20.72    7.43
   1  10 -21   27.80    7.85
   1  10 -21   31.72   10.01
   1  10 -20   17.59    7.38
   1  10 -20   24.62   10.59
   1  10 -20   33.91    9.39
   1  10 -20   18.30    7.55
   1 -10 -20   20.83    7.32
   1  10 -19  101.31   15.23
   1  10 -19   76.79   12.02
   1  10 -19   94.59   15.41
  -1  10  19   88.36   15.81
   1 -10 -19  103.12   16.42
   1  10 -19   91.45   17.83
   1  10 -19   93.70   15.18
   1  10 -18   73.13   15.36
   1 -10 -18   57.77   13.00
   1  10 -18   46.14   13.22
   1  10 -18   62.05   12.27
   1  10 -18   64.30   12.67
  -1  10  18   62.48   13.87
   1  10 -17   24.26   10.49
   1  10 -17   18.77    6.84
  -1  10  17    6.61    5.47
   1  10 -17   21.54    7.74
   1 -10 -17   22.68    9.01
   1  10 -17   20.29   10.27
   1  10 -17   24.91    9.72
   1  10 -17   16.44    8.49
   1  10 -16    3.21    4.70
   1  10 -16    4.05    5.71
   1 -10 -16   -5.09    7.85
   1  10 -16    6.28    4.99
  -1  10  16   13.05    7.27
  -1  10  16   -0.79    4.36
   1  10 -16   -1.21    6.50
   1  10 -16   -1.84    7.33
   1  10 -16   -8.34    6.28
   1  10 -15   16.36    6.95
   1  10 -15   15.07    5.29
  -1  10  15   11.58    6.71
  -1  10  15    9.03    8.81
   1  10 -15    9.55    6.67
   1 -10 -15   19.91    6.79
   1  10 -15    8.42    5.17
   1  10 -15   14.03    9.13
   1  10 -15   17.03    6.62
   1  10 -15   11.75    5.65
   1  10 -14  135.14   18.65
   1  10 -14  162.99   27.95
   1  10 -14  178.96   19.51
   1  10 -14  143.73   28.89
   1  10 -14  195.90   20.83
   1 -10 -14  190.42   21.55
  -1  10  14  150.18   20.56
   1  10 -14  150.39   17.82
   1  10 -14  174.23   17.46
   1  10 -14  182.67   23.06
  -1  10  14  235.92   34.21
  -1  10  14  234.83   32.93
   1  10 -14  162.58   21.27
   1  10 -14  158.16   19.57
   1  10 -13  163.41   30.63
   1  10 -13  152.94   28.46
   1  10 -12   -9.89    8.09
  -1  10  12    1.35    6.82
   1  10 -12    2.55    7.74
   1  10 -11  157.75   25.98
   1  10 -11  158.87   27.74
  -1  10  11  225.20   30.10
   1  10 -10  193.69   28.60
   1  10 -10  180.59   29.48
   1  10  -9   83.75   21.00
  -1  10   9   47.99   13.36
   1  10  -9   85.35   19.60
   1  10  -8    0.03    8.74
  -1  10   8    0.52    7.31
   1  10  -8    0.50    6.13
  -1  10   7  107.65   18.86
  -1  10   7   88.34   13.53
   1  10  -7  100.81   20.52
   1  10  -6   -4.87    9.19
   1  10  -6   19.21    5.29
  -1  10   6   19.56    7.97
  -1  10   6   12.17    7.03
   1  10  -5   33.28   11.54
   1  10  -5   29.68    6.05
  -1  10   5   26.08    8.86
   1  10  -5   33.69    7.78
  -1  10   5   20.27    8.68
  -1  10   4   34.69    9.48
   1  10  -4   51.97   10.05
  -1  10   4   41.00   10.30
  -1  10   3   -1.31    3.90
   1  10  -3    1.68    4.15
  -1  10   2    7.81    3.42
  -1  10   2    4.48    7.01
   1  10  -2    5.11    4.89
  -1  10   1  265.27   28.24
  -1  10   1  229.60   21.43
  -1  10   1  207.76   26.08
   1  10  -1  213.14   22.13
  -1  10   0  163.71   22.57
  -1  10   0  227.06   20.09
   1  10   0  193.01   21.95
  -1  10  -1  169.70   24.92
  -1  10  -1  205.31   26.15
  -1  10  -1   84.90   11.45
   1  10   1  101.36   16.74
  -1  10  -1   83.75    9.42
   1  10   2    3.10    5.15
  -1  10  -2    5.38    6.76
  -1  10  -2    8.44    3.39
  -1  10  -2   -0.65    9.48
  -1  10  -3   28.90   12.07
  -1  10  -3   18.51   11.00
   1  10   3   11.52    6.34
   1  10   4   12.44    8.54
  -1  10  -4   19.29   10.94
  -1  10  -4   11.10   10.00
   1  10   5    3.45    6.21
  -1  10  -5    8.50    8.92
  -1  10  -5   -0.03    8.97
  -1 -10  -5    5.59    4.02
  -1 -10  -6   49.25   11.84
   1  10   6   55.43   14.18
  -1  10  -6   48.34   14.33
  -1  10  -6   44.88   15.30
   1  10   7  153.51   23.49
  -1 -10  -7  162.01   20.94
  -1  10  -7  169.34   29.29
  -1  10  -8  179.17   31.05
   1  10   8  243.14   30.49
  -1 -10  -8  201.61   24.93
   1  10   9   91.62   19.84
  -1  10  -9   93.94   23.71
  -1 -10  -9   93.82   17.85
  -1 -10 -10   64.28   14.69
  -1  10 -10   46.28   16.46
   1  10  10   70.75   17.50
  -1 -10 -11   58.83   14.48
   1  10  11   57.23   16.77
  -1  10 -11   64.28   19.79
  -1 -10 -12    1.34    6.78
  -1  10 -12   -0.07    5.99
  -1  10 -12   -1.12    6.87
  -1  10 -12   -2.76    2.66
  -1  10 -12   10.14    4.80
  -1 -10 -12   -0.59    5.62
   1  10  12   -1.97    7.81
   1  10  12   14.35    8.06
  -1  10 -12   16.24    6.52
  -1  10 -12    3.73    3.04
  -1  10 -13  120.58   14.61
  -1  10 -13   96.53   18.06
  -1 -10 -13  118.08   17.62
  -1  10 -13  108.12   17.10
  -1  10 -13   80.58   12.10
  -1  10 -13  117.33   16.44
  -1  10 -13   97.55   16.14
  -1  10 -13   88.64   16.51
  -1  10 -13  106.05   15.33
   1  10  13  165.14   27.07
  -1  10 -14  181.32   21.75
  -1  10 -14  150.47   22.15
  -1  10 -14  161.95   19.03
  -1  10 -14  160.46   23.12
   1  10  14  256.61   34.49
  -1  10 -14  192.25   18.20
  -1  10 -14  171.37   19.63
  -1  10 -14  221.72   22.37
  -1 -10 -14  165.83   20.43
  -1  10 -14  187.14   21.26
  -1  10 -15  102.30   15.81
  -1  10 -15  112.59   16.81
  -1  10 -15  142.00   20.24
  -1  10 -15  146.65   22.53
  -1 -10 -15  176.82   22.19
  -1  10 -15  135.46   23.03
  -1  10 -16  176.41   20.24
  -1 -10 -16  173.90   21.72
  -1  10 -16  157.81   21.83
  -1  10 -16  161.51   22.66
  -1  10 -16  179.28   24.58
  -1  10 -16  216.65   21.97
  -1  10 -16  193.03   22.56
  -1  10 -17   49.59   11.39
  -1  10 -17   45.71   11.37
  -1  10 -17   61.72   13.98
  -1  10 -17   45.50   11.47
  -1  10 -17   40.99   11.22
  -1 -10 -17   53.63   13.26
  -1  10 -18    1.25    8.67
  -1  10 -18   12.36    6.89
  -1 -10 -18   10.49    6.57
  -1  10 -18   14.25    8.31
  -1  10 -18    5.17    6.16
  -1 -10 -18    8.53    6.67
  -1  10 -18   14.48    7.39
  -1  10 -18   11.02    8.27
  -1 -10 -19    2.64    4.18
  -1  10 -19    2.09    5.77
  -1  10 -19   -2.43    5.79
  -1  10 -19    5.09    7.88
  -1 -10 -19   -0.93    4.36
  -1  10 -19   -1.02    5.31
  -1  10 -19    3.37    6.20
  -1  10 -19    3.99    4.58
  -1 -10 -19   -0.33    6.78
  -1  10 -20    0.58    5.05
  -1 -10 -20   -5.40    4.13
  -1  10 -20   -0.30    3.86
  -1 -10 -20    2.62    4.35
  -1  10 -20   -8.34    9.23
  -1 -10 -20    7.44    5.50
  -1  10 -20    5.82    5.46
  -1  10 -20    0.29    7.24
  -1  10 -21   40.24    8.50
  -1 -10 -21   58.57   10.64
  -1  10 -21   58.19   13.03
  -1  10 -21   44.40    8.61
  -1  10 -21   34.14    9.19
  -1 -10 -21   47.25    9.55
  -1  10 -21   30.47    6.95
  -1 -10 -21   23.47    6.84
  -1  10 -22    1.08    3.67
  -1  10 -22   -0.65    4.93
  -1 -10 -22    8.41    3.29
  -1  10 -22    6.29    3.87
  -1 -10 -22    2.65    3.90
  -1 -10 -22    0.67    3.34
   1  10  22   -1.40    5.17
  -1  10 -22    2.33    4.86
  -1  10 -23   55.84    7.12
  -1 -10 -23   62.18    8.30
  -1  10 -23   54.41    8.89
  -1 -10 -23   38.83    6.90
   1  10  23   60.37   10.31
  -1  10 -23   54.84   10.09
   1  10  24   36.38    6.88
  -1 -10 -24   42.29    5.60
  -1  10 -24   39.61    6.23
  -1  11  26    5.23    3.11
   1  11 -26    6.64    2.74
   1 -11 -25   -0.17    1.53
   1  11 -25   -2.38    2.55
   1  11 -25    3.27    2.45
   1  11 -25    1.82    3.68
   1 -11 -25    2.19    2.94
   1 -11 -25   -1.55    3.38
   1  11 -25    1.10    3.73
   1  11 -24   -1.22    2.45
   1 -11 -24    5.88    4.45
   1  11 -24    1.79    3.43
   1  11 -24    4.07    3.99
   1  11 -24   -6.99    6.41
   1 -11 -24    2.58    2.84
   1 -11 -24    3.81    3.52
   1  11 -23    3.44    5.32
   1  11 -23    8.66    4.20
   1  11 -23   -0.75    4.58
   1 -11 -23    3.57    4.73
   1  11 -23   -1.49    4.32
   1  11 -23    3.82    5.28
   1 -11 -23    1.58    3.23
   1 -11 -23    7.06    4.10
   1  11 -22   24.00    7.05
   1 -11 -22    5.36    4.82
   1  11 -22   18.41    7.64
   1  11 -22   20.50    7.68
   1 -11 -22   10.15    5.74
   1  11 -22   18.20    6.17
   1  11 -22   31.78    8.37
   1 -11 -22   17.93    5.47
   1 -11 -21   51.93   11.72
   1  11 -21   63.43   13.16
   1  11 -21   74.43   12.09
   1  11 -21   54.67   10.67
   1  11 -21   54.97   12.30
   1 -11 -21   79.52   13.87
   1  11 -21   64.81   11.53
   1  11 -20  122.68   15.98
   1  11 -20  115.33   18.53
   1  11 -20  108.33   15.28
   1 -11 -20  108.37   16.25
   1  11 -20  126.13   16.01
   1  11 -19   11.73    6.34
   1  11 -19   18.24    8.55
   1 -11 -19   20.41    8.40
   1  11 -19   17.10    8.30
   1  11 -19    5.70    7.95
   1  11 -18   36.40   10.63
   1  11 -18   53.57   11.42
   1 -11 -18   48.99   12.15
   1  11 -18   55.18   11.83
   1  11 -18   41.78   11.36
   1  11 -18   46.16   13.65
   1  11 -17  120.84   20.45
   1  11 -17  117.42   17.60
   1 -11 -17  148.73   19.38
  -1  11  17  122.89   19.16
   1  11 -17  117.85   16.01
   1  11 -17  134.56   17.82
   1  11 -17  118.49   19.80
   1  11 -17  110.55   16.58
   1  11 -16    5.24    5.09
   1  11 -16   11.18    5.37
   1  11 -16    7.58    5.88
   1  11 -16    8.55    6.74
  -1  11  16   13.33   13.99
  -1  11  16    5.58    6.15
   1  11 -16    5.55    5.53
   1 -11 -16    8.32    6.35
   1  11 -16    6.38    4.24
   1  11 -15    7.46    5.24
  -1  11  15    0.95    7.53
   1  11 -15    4.04    6.10
   1 -11 -15    3.08    5.76
   1  11 -15    4.68    6.67
   1  11 -15   12.18    8.40
   1  11 -15   12.30    6.45
   1  11 -15    0.57    6.85
   1  11 -15    5.88    5.30
  -1  11  15   -0.46    6.71
  -1  11  14    3.99    6.89
   1  11 -14   -1.10    6.76
  -1  11  14    1.26    5.61
   1  11 -14    4.36    4.49
   1  11 -14    9.65    5.79
  -1  11  14   -1.50    5.36
   1  11 -14   -5.31    5.54
   1 -11 -14    9.36    6.50
   1  11 -14   -2.83    7.44
   1  11 -14    6.17    7.03
   1  11 -14    0.71    4.74
   1  11 -14   -2.27    3.66
   1  11 -14    5.84    4.90
   1  11 -13    2.24    4.34
   1  11 -13    6.76    3.89
   1  11 -13    8.18    9.29
   1  11 -13   21.95    9.14
   1  11 -13   12.31    3.88
   1  11 -13   12.63    4.36
   1  11 -13   20.10    8.91
   1  11 -13    9.87    5.81
  -1  11  13   16.41   11.23
  -1  11  13   25.08    8.50
   1 -11 -13    8.22    6.48
   1  11 -13   14.57    7.04
   1  11 -12  180.31   31.68
  -1  11  12  288.87   36.40
   1  11 -11   71.17   20.82
  -1  11  11   31.06   13.85
  -1  11  10  135.21   23.67
   1  11 -10   49.02   16.30
   1  11  -9    7.20    9.35
  -1  11   9   -3.77    9.02
   1  11  -8   11.75   10.10
  -1  11   8    9.31    9.52
   1  11  -7   -2.16    7.97
  -1  11   7    0.94    6.21
  -1  11   6   12.07    7.57
  -1  11   6   14.69    7.82
   1  11  -6    5.54    7.00
  -1  11   5   -0.81    4.99
  -1  11   5    3.64    4.68
   1  11  -5    9.05   10.35
   1  11  -5    3.70    2.93
   1  11  -4   14.72   10.58
   1  11  -4   17.67    5.91
   1  11  -4   18.40    5.39
  -1  11   4   12.28    8.45
  -1  11   3   64.71   13.65
   1  11  -3   63.59   12.39
   1  11  -3   63.62   11.18
  -1  11   3   47.77   13.14
  -1  11   2    1.85    3.52
   1  11  -2   -0.42    3.87
  -1  11   1  209.47   28.16
  -1  11   1  237.44   23.01
   1  11  -1  182.37   22.37
  -1  11   0  155.49   24.23
  -1  11   0  266.33   19.95
   1  11   0  213.56   24.57
  -1  11   0  265.49   22.63
  -1  11   0  205.87   26.54
  -1  11  -1  294.50   34.55
   1  11   1  247.87   26.99
  -1  11  -1  286.69   21.68
  -1  11  -2   27.81   11.69
   1  11   2   35.61   10.99
  -1  11  -2   20.12    7.89
  -1  11  -3  127.90   24.12
   1  11   3   95.38   17.37
  -1  11  -3  108.50   21.47
  -1 -11  -4   -1.55    3.44
  -1  11  -4   -3.75    8.69
   1  11   4   -1.48    5.02
  -1  11  -4    4.65    7.82
  -1  11  -5   -3.60   10.74
  -1 -11  -5    2.75    4.44
   1  11   5    2.03    5.59
  -1  11  -5    2.60    7.44
  -1  11  -6   -3.19   13.12
  -1 -11  -6   -1.70    3.22
   1  11   6    4.49    6.62
  -1  11  -6   -1.46    7.73
  -1 -11  -7   37.55    9.59
   1  11   7   43.11   13.96
  -1  11  -8  160.47   30.81
   1  11   8  188.41   27.77
   1  11   9  248.89   32.77
  -1  11  -9  259.08   38.30
  -1  11 -10  155.87   31.46
   1  11  10  230.67   32.17
  -1  11 -11    8.01    6.43
  -1  11 -11   -3.09    8.45
  -1  11 -11  -20.52    6.96
   1  11  11   -0.42    5.86
  -1  11 -11    4.09    4.81
  -1  11 -11  -10.51    6.78
  -1  11 -11    2.97    4.88
  -1  11 -11  -12.15    5.67
  -1  11 -11   12.01    9.11
  -1  11 -11  -27.00    8.80
  -1 -11 -11    6.06    4.67
  -1  11 -11   -6.20    5.77
   1  11  12   -1.27    8.63
  -1  11 -12   11.29    7.42
  -1 -11 -12    7.35    5.07
  -1  11 -12  -12.54    6.94
  -1  11 -12    2.60    4.21
  -1  11 -12    7.05    3.61
  -1  11 -12   -0.96    7.24
  -1  11 -12    8.33    4.44
  -1  11 -12   -7.04    8.62
  -1  11 -12   -8.99    5.30
  -1  11 -12    6.56    3.81
  -1  11 -12    7.20    8.39
  -1 -11 -13   83.03   14.94
  -1  11 -13   53.24   11.19
  -1  11 -13   59.74   11.87
  -1  11 -13   36.70    8.59
  -1  11 -13   51.09   12.03
  -1  11 -13   51.17   12.16
  -1  11 -13   29.50    8.07
   1  11  13   44.49   15.01
  -1  11 -13   49.31   13.44
  -1  11 -13   37.44    7.40
  -1  11 -13   57.53   11.65
  -1  11 -13   47.95   11.94
  -1  11 -13   55.85   10.97
   1  11  14    4.71    7.80
  -1  11 -14    4.31    3.57
  -1  11 -14   -4.27    6.12
  -1  11 -14    1.86    6.59
  -1  11 -14    8.41    9.14
  -1  11 -14   -5.90    3.99
  -1  11 -14   -4.18    6.47
  -1 -11 -14    2.97    5.77
  -1  11 -14   -0.20    4.59
  -1  11 -14   -5.19    5.26
  -1  11 -14  -12.96    5.52
  -1  11 -15    5.99    6.10
  -1  11 -15    8.37    6.28
  -1  11 -15    4.96    9.82
  -1  11 -15   12.71    6.68
  -1  11 -15  -13.62    6.86
  -1 -11 -15    8.56    7.91
  -1  11 -15    9.30    9.33
  -1  11 -16   19.35    9.96
  -1  11 -16   10.44    6.65
  -1  11 -16    8.74    6.07
  -1 -11 -16    0.84    6.30
  -1  11 -16    3.76    6.55
  -1  11 -16    6.21    4.63
  -1  11 -16   13.60    7.50
  -1  11 -16   13.96    4.96
  -1  11 -17   24.82    8.67
  -1 -11 -17   24.91    9.23
  -1  11 -17   18.01    9.38
  -1  11 -17   15.79    8.01
  -1 -11 -17   15.85    6.90
  -1  11 -17   22.17   10.60
  -1  11 -17   32.41    9.58
  -1  11 -17   14.93    6.82
  -1  11 -18   59.16   13.00
  -1  11 -18   63.13   11.82
  -1 -11 -18   77.84   13.39
  -1  11 -18   48.25   10.47
  -1  11 -18   51.19   11.96
  -1  11 -18   55.08   11.51
  -1  11 -18   38.20   10.78
  -1 -11 -18   51.50   11.88
  -1 -11 -18   54.06   12.60
  -1  11 -19    8.04    6.14
  -1 -11 -19    7.13    3.72
  -1  11 -19    4.31    7.21
  -1  11 -19    3.17    5.39
  -1 -11 -19   -1.70    7.02
  -1  11 -19    2.23    6.46
  -1 -11 -19    4.62    5.38
  -1  11 -20   16.11    6.55
  -1 -11 -20   11.53    5.10
  -1  11 -20   23.60    8.95
  -1 -11 -20   12.55    5.66
  -1  11 -20   20.16    9.12
  -1  11 -20   12.80    5.34
  -1  11 -20   15.34    6.22
  -1 -11 -20   22.14    7.56
   1  11  21    3.68    5.47
  -1  11 -21    1.21    5.95
  -1 -11 -21    8.38    3.61
  -1  11 -21   -3.28    4.07
  -1 -11 -21    0.66    2.46
  -1  11 -21    8.48    5.95
  -1  11 -21    2.23    4.14
  -1  11 -21    4.05    3.82
  -1 -11 -21  -13.91    6.13
  -1  11 -22   22.61    6.33
  -1 -11 -22   18.55    6.03
  -1  11 -22   34.37    6.33
  -1  11 -22   24.41    6.07
   1  11  22   14.11    7.11
  -1 -11 -22   34.76    6.62
  -1  11 -22   22.57    7.31
   1  11  23    5.77    4.82
  -1  11 -23    4.60    3.55
  -1  11 -23    0.06    1.96
  -1 -11 -23   -0.53    3.24
  -1 -11 -23   -2.45    3.50
   1  11  24    6.39    3.10
  -1  11 -24    1.45    2.06
   1 -12 -25    1.34    2.73
  -1  12  25   11.41    4.17
   1  12 -25    8.72    2.71
   1  12 -25    7.01    3.99
   1  12 -25    0.74    2.15
   1  12 -24   35.64    6.40
   1  12 -24   33.96    5.79
   1  12 -24   40.45    7.94
   1 -12 -24   15.64    4.51
  -1  12  24   26.55    6.53
   1 -12 -24   20.73    5.04
   1  12 -23   17.98    4.40
   1 -12 -23   25.26    7.46
   1  12 -23   30.73    6.57
   1  12 -23   28.29    7.12
   1  12 -23   21.33    6.40
   1  12 -23   27.28    6.36
   1 -12 -23   38.39    6.80
   1 -12 -23   25.49    6.59
  -1  12  23   34.17    8.69
   1  12 -22    4.27    4.30
   1 -12 -22   20.13    5.40
   1  12 -22   12.85    5.22
   1  12 -22   15.30    6.08
   1 -12 -22    6.39    4.24
   1  12 -22   12.36    6.48
   1 -12 -22    5.66    5.16
   1 -12 -21   26.64    8.18
   1  12 -21   27.29    8.28
   1  12 -21   10.98    5.48
   1  12 -21   24.90    9.28
   1  12 -21   12.85    5.80
   1  12 -21   30.24   10.82
   1 -12 -21   20.51    8.30
   1 -12 -21    9.16    4.57
   1  12 -20    9.75    6.46
   1 -12 -20    6.68    6.81
   1  12 -20    3.57    6.72
   1  12 -20   11.42    6.20
   1  12 -20   17.91    7.17
   1 -12 -20   22.77    7.61
   1  12 -20   -0.34    7.69
   1  12 -19   -1.61    6.85
   1  12 -19    9.22    7.01
   1 -12 -19    3.45    6.97
   1  12 -19   -0.69    6.59
   1  12 -19    5.27    6.19
   1  12 -18    6.67    7.15
   1  12 -18    5.90    5.58
   1  12 -18    8.22    6.91
   1  12 -18    6.87    5.71
   1  12 -18    7.85    6.21
   1 -12 -18    5.83    6.60
   1  12 -17   51.49   13.20
   1 -12 -17   69.00   14.06
   1  12 -17   52.63   11.15
   1  12 -17   52.61   12.10
   1  12 -17   65.28   15.12
   1  12 -17   60.55   12.40
   1  12 -17   49.71   10.68
   1  12 -16    2.41    6.01
   1  12 -16    6.96    3.64
   1  12 -16    7.39    5.08
   1  12 -16    9.01    6.44
   1 -12 -16   10.13    7.03
   1  12 -16    2.87    6.51
   1  12 -16    9.88    5.31
   1  12 -15   92.08   15.39
   1 -12 -15  127.14   19.05
   1  12 -15   88.16   16.36
   1  12 -15  104.91   18.61
   1  12 -15   74.99   13.80
   1  12 -15   84.00   16.14
  -1  12  15   46.41   16.29
   1  12 -15   91.40   18.16
   1  12 -14   82.55   14.59
   1  12 -14   68.47   14.03
   1  12 -14   71.76   12.88
  -1  12  14  124.46   25.98
   1  12 -14   76.35   13.13
   1 -12 -14   85.79   15.52
   1  12 -14   94.23   17.14
   1  12 -14   81.82   15.30
   1  12 -14   75.46   15.43
   1  12 -14   65.43   13.35
   1  12 -14   68.83   20.55
   1  12 -13   29.49    7.41
   1  12 -13   32.66    8.55
  -1  12  13   28.93    7.41
   1  12 -13   41.30    9.16
   1  12 -13   34.56   10.33
   1  12 -13   41.07   11.84
   1 -12 -13   56.90   13.48
   1  12 -13   43.65    9.82
  -1  12  13   60.62   16.74
  -1  12  13   63.01   18.90
   1  12 -13   33.34    7.39
   1  12 -13   34.10   10.61
   1  12 -13   49.14   16.41
  -1  12  12   52.30   10.86
   1  12 -12   53.81   11.75
   1  12 -12   62.25   12.48
  -1  12  12   88.41   21.24
   1  12 -12   66.15   20.63
   1 -12 -12   49.70   11.60
   1  12 -12   55.99   13.29
   1  12 -12   59.98   11.70
   1  12 -12   55.76   13.17
   1  12 -12   55.89   10.47
   1  12 -12   72.32   12.35
   1  12 -11  119.32   26.05
   1  12 -11  106.97   15.97
  -1  12  11  138.08   26.21
   1  12 -11   99.36   16.57
  -1  12  10    2.37    6.93
   1  12 -10    6.76    7.52
  -1  12   9   10.74    6.31
   1  12  -9   16.59   11.63
  -1  12   8   -1.31    6.08
   1  12  -8    9.34   10.16
   1  12  -7  315.67   38.70
  -1  12   7  263.33   32.04
  -1  12   6    2.02    7.21
   1  12  -6    5.59    6.73
  -1  12   5    4.60    6.91
  -1  12   5   15.63    8.99
   1  12  -5    2.89    9.10
   1  12  -4   15.46    7.27
  -1  12   4    5.92    4.91
   1  12  -4   16.40   11.30
  -1  12   4    4.53    5.54
   1  12  -3   16.45   11.21
   1  12  -3   10.19    5.77
  -1  12   3    8.61    6.37
   1  12  -3    9.07    5.48
  -1  12   3   22.23    9.85
  -1  12   3   15.15   10.18
   1  12  -2   75.33   15.56
  -1  12   2   63.56   15.43
   1  12  -2   84.96   14.49
  -1  12   2   77.77   17.17
  -1  12   2   86.13   16.08
  -1  12   1  196.23   28.19
  -1  12   1  171.48   18.44
   1  12  -1  147.00   21.41
  -1  12   1  147.50   19.27
   1  12  -1  123.17   17.92
  -1  12   0    5.17    7.51
  -1  12   0    9.76    9.85
   1  12   0    5.80    6.37
   1  12   0    5.46    3.57
  -1  12   0   13.24    6.23
   1  12   1  228.92   26.35
  -1  12  -1  205.63   29.77
   1  12   2   28.31   11.14
  -1  12  -2   19.01   11.33
  -1  12  -2   24.64   11.60
  -1  12  -3   96.51   21.47
  -1  12  -3  115.37   23.14
   1  12   3   97.96   18.47
  -1  12  -4    8.63    9.37
   1  12   4   10.53    7.38
  -1  12  -4    5.60   11.26
   1  12   5   56.58   15.20
  -1  12  -5   95.32   23.98
  -1  12  -6   66.95   19.12
   1  12   6  116.98   22.52
  -1  12  -7   79.62   22.47
   1  12   7   98.77   21.37
   1  12   8   -0.03    8.03
  -1  12  -8    8.43    9.55
  -1  12  -9  222.40   24.45
  -1  12  -9  240.83   24.96
  -1  12  -9  223.76   25.17
  -1  12  -9  242.63   22.80
   1  12   9  156.82   27.18
  -1  12  -9  171.88   22.43
  -1  12  -9  192.58   35.44
  -1  12  -9  203.42   21.44
  -1  12 -10   61.33   12.00
  -1  12 -10   59.37   12.95
  -1  12 -10  101.87   16.47
  -1  12 -10   45.81   16.62
  -1 -12 -10   66.54   13.85
  -1  12 -10   65.13   14.33
  -1  12 -10   61.30   13.25
   1  12  10  105.86   22.73
  -1  12 -10   72.32   13.44
  -1  12 -10   70.96   14.06
  -1  12 -10   84.86   13.63
  -1  12 -10   74.57   12.26
  -1  12 -10   38.47    9.47
   1  12  11  318.87   39.81
  -1  12 -11  239.80   22.16
  -1  12 -11  210.30   20.53
  -1  12 -11  254.14   22.64
  -1  12 -11  226.08   26.06
  -1  12 -11  215.48   25.57
  -1  12 -11  212.19   22.38
  -1  12 -11  228.61   23.31
  -1  12 -11  202.66   36.40
  -1  12 -11  206.67   24.15
  -1  12 -11  190.71   22.49
  -1  12 -11  192.85   23.09
  -1  12 -11  215.59   21.41
  -1  12 -11  227.04   25.77
  -1 -12 -11  221.31   23.84
  -1  12 -12    2.42    5.11
  -1  12 -12   -5.20    5.60
  -1  12 -12    6.16    6.00
  -1 -12 -12    1.31    6.61
  -1  12 -12    1.85    5.59
  -1  12 -12   12.82    7.56
  -1  12 -12   -0.84    4.25
   1  12  12   12.36   10.11
  -1  12 -12    2.17    4.71
  -1  12 -12    2.10    7.18
  -1  12 -12    1.05    5.13
  -1  12 -12   24.65    8.26
  -1  12 -12   -1.11   10.22
  -1  12 -13    1.84    5.82
   1  12  13   10.77   10.78
  -1  12 -13   14.64    7.03
  -1  12 -13    9.36    5.30
  -1  12 -13  -24.14    9.55
  -1  12 -13    2.43    4.96
  -1  12 -13    5.19    5.42
  -1  12 -13    4.19    6.33
  -1  12 -13    5.35    5.52
  -1  12 -13   -1.05    6.50
  -1  12 -13    0.19    5.89
  -1 -12 -13   -1.90    5.09
  -1  12 -13    3.24    7.66
  -1  12 -14  -20.89    7.29
  -1  12 -14    2.48    3.17
  -1  12 -14   -2.93    5.59
  -1  12 -14    2.07    6.88
  -1  12 -14   -2.04    7.46
  -1  12 -14    1.33    4.11
  -1  12 -14   -3.33    7.97
  -1  12 -14  -13.46    8.08
  -1  12 -14    8.31    7.18
  -1  12 -14   -3.53    7.76
  -1  12 -14   -0.74    5.60
  -1 -12 -14   10.35    8.17
  -1 -12 -15    4.15    6.25
  -1  12 -15    1.31    3.15
  -1  12 -15    9.69    7.72
  -1  12 -15   -8.24   11.73
  -1  12 -15   -0.58    7.02
  -1  12 -15    4.14    5.78
  -1  12 -15    4.93    6.34
  -1  12 -15    0.10    4.95
  -1  12 -15    1.58    7.21
  -1  12 -16   86.39   15.62
  -1  12 -16   97.94   18.18
  -1  12 -16  113.55   18.22
  -1  12 -16  106.45   16.93
  -1  12 -16   86.98   17.82
  -1  12 -16  108.84   15.42
  -1  12 -16  112.92   15.34
  -1 -12 -16  106.44   16.99
  -1  12 -17   -5.25    6.36
  -1  12 -17    1.43    7.72
  -1 -12 -17    4.60    6.82
  -1  12 -17    8.64    7.89
  -1  12 -17    7.68   10.48
  -1  12 -17   -0.14    6.31
  -1 -12 -17    4.17    4.93
  -1 -12 -18    0.07    6.39
  -1 -12 -18   -2.30    3.58
  -1  12 -18   -0.81    7.34
  -1  12 -18   -4.62    7.22
  -1  12 -18   -1.41    6.25
  -1 -12 -18   -0.31    5.80
  -1  12 -18    3.86    6.78
  -1  12 -19  173.33   21.56
  -1 -12 -19  166.47   18.13
  -1  12 -19  135.33   15.24
  -1  12 -19  163.92   17.79
  -1 -12 -19  163.68   18.56
  -1 -12 -19  160.08   16.73
  -1  12 -19  151.85   16.90
  -1  12 -19  150.25   18.16
  -1  12 -20    6.17    4.78
  -1  12 -20   10.55    5.35
  -1 -12 -20    2.33    5.11
  -1  12 -20   18.27    8.06
  -1  12 -20    7.57    4.71
  -1  12 -20    3.19    4.33
  -1 -12 -20   11.98    3.69
   1  12  20    6.25    7.58
  -1  12 -21   71.81   12.23
  -1  12 -21   60.57    8.57
  -1  12 -21   61.35    9.17
  -1 -12 -21   72.77   10.45
  -1  12 -21   68.69   10.66
   1  12  21   73.83   12.34
  -1 -12 -21   89.42   10.10
  -1  12 -21   57.80    8.77
  -1  12 -22   17.62    4.83
  -1  12 -22   16.07    5.20
   1  12  22   16.64    6.57
  -1  12 -22   12.59    3.88
  -1 -12 -22    6.69    3.79
  -1  12 -23   -0.70    2.59
  -1 -12 -23    2.60    2.33
   1  12  23    1.53    3.02
  -1  12 -23    3.66    3.26
   1  13 -25   40.24    6.02
   1 -13 -25   25.83    4.46
   1 -13 -24    2.45    3.23
   1  13 -24    2.02    2.25
  -1  13  24   -3.52    3.75
   1  13 -24   -0.26    2.30
   1 -13 -23  109.31   12.40
   1  13 -23  105.98   10.53
   1  13 -23  135.09   13.88
   1  13 -23  119.50   11.94
  -1  13  23  112.17   13.65
   1 -13 -23  100.21   11.41
   1  13 -23  103.75   10.43
   1 -13 -22    0.23    3.56
  -1  13  22   13.69    6.41
   1  13 -22   -0.19    3.23
   1  13 -22   -2.19    5.02
   1  13 -22   -1.23    5.13
   1 -13 -22   -3.12    5.23
   1  13 -22   -3.16    4.47
   1  13 -21    7.45    5.60
   1  13 -21    4.38    4.62
   1  13 -21   13.03    7.25
   1 -13 -21   11.95    6.09
   1  13 -21   10.48    5.99
   1 -13 -21    8.57    5.46
   1  13 -20   41.56   10.38
   1  13 -20   69.81   11.90
   1  13 -20   50.40   10.93
   1  13 -20   72.79   13.36
   1 -13 -20   54.70   11.66
   1  13 -20   56.06   10.19
   1  13 -19    3.19    6.42
   1  13 -19   23.76    8.72
   1  13 -19   24.30    8.54
   1  13 -19   14.02    9.71
   1 -13 -19   19.83    9.77
   1  13 -19   10.67    7.11
   1 -13 -18   12.28    7.26
   1  13 -18   10.20    7.31
   1  13 -18   -0.23    6.19
   1  13 -18   11.25    5.66
   1  13 -18    7.74    7.71
   1  13 -18   11.24    5.60
   1  13 -18    6.92    5.28
   1  13 -17   38.99    9.35
   1  13 -17   14.68    7.81
   1 -13 -17   40.13   12.74
   1  13 -17   41.23    9.94
   1  13 -17   37.25   11.92
   1  13 -17   36.88   11.48
   1  13 -17   38.15   12.80
   1  13 -17   23.98    9.26
   1  13 -17   35.94   10.99
   1  13 -16    8.03    5.31
   1  13 -16    2.45    6.50
   1  13 -16    0.59    4.53
   1  13 -16    4.20    5.37
   1  13 -16   18.51    8.05
   1 -13 -16    1.98    7.12
   1  13 -16   10.55    5.44
   1  13 -16    3.40    3.95
   1  13 -15   90.34   15.96
   1  13 -15   94.34   17.89
   1  13 -15  108.07   16.24
   1  13 -15   93.37   14.57
   1 -13 -15   96.01   16.35
   1  13 -15   92.64   15.59
   1  13 -14    7.24    6.67
   1  13 -14    1.79    4.75
   1  13 -14    0.06    5.41
   1  13 -14    0.35    5.07
   1  13 -14    0.87    7.00
   1 -13 -14   -3.31    8.17
   1  13 -14    3.26    4.55
   1  13 -14    4.76    7.03
  -1  13  14   -8.61    4.83
   1  13 -14   14.29    9.68
  -1  13  14   -0.55    6.61
   1 -13 -13  158.43   20.77
   1  13 -13  127.33   18.81
   1  13 -13  143.68   17.77
  -1  13  13  175.70   31.01
   1  13 -13  114.60   16.21
   1  13 -13  151.44   19.59
  -1  13  13  157.84   18.40
   1  13 -13  114.35   19.29
   1  13 -13  139.58   21.09
   1  13 -13  113.12   15.78
   1  13 -13  131.63   18.06
   1  13 -13  193.95   35.20
   1  13 -12    4.47    5.81
   1  13 -12    3.82    5.43
   1  13 -12    1.84    4.65
   1  13 -12    9.15    5.72
   1  13 -12   13.41   12.66
  -1  13  12    5.89    5.24
   1  13 -12  -13.70    7.71
  -1  13  12   -5.00   10.66
   1  13 -12    4.60    5.60
   1  13 -12  -19.61    7.19
   1  13 -12    5.77    5.66
   1 -13 -12   -4.72    8.78
  -1  13  12   -2.01    5.35
   1  13 -11   86.38   16.96
   1  13 -11   91.08   15.20
   1  13 -11   63.08   14.75
  -1  13  11   56.46   17.63
   1  13 -11   34.41   10.20
   1  13 -11   58.53   11.29
   1  13 -11   79.36   15.45
  -1  13  11  106.83   15.98
  -1  13  11   61.58   17.80
   1  13 -11   92.40   15.57
   1 -13 -11   80.49   14.03
   1  13 -11   56.92   19.02
  -1  13  10   -0.35    4.71
   1  13 -10    1.96    8.56
   1  13 -10    5.79    3.23
   1  13 -10   -0.19    6.30
   1  13 -10   -1.66    4.31
  -1  13  10   -1.58   11.18
   1  13 -10    0.71    4.32
   1  13 -10   -6.40    9.07
  -1  13   9   -3.63    6.28
   1  13  -9   26.86   15.57
  -1  13   8    6.96    8.05
   1  13  -8   16.38   12.00
   1  13  -7   52.52   19.28
  -1  13   7   45.07   13.86
  -1  13   6   12.92    7.79
   1  13  -6   11.99    8.33
   1  13  -5  293.27   37.16
  -1  13   5  200.24   27.08
  -1  13   5  227.14   29.52
   1  13  -4    3.79    6.44
  -1  13   4    0.98    5.64
  -1  13   4    5.80    9.45
  -1  13   3   76.46   14.63
  -1  13   3   84.90   18.79
   1  13  -3   64.69   17.60
  -1  13   3   58.59   15.39
  -1  13   3   77.44   15.49
  -1  13   2    8.40    8.48
  -1  13   2   -0.13    6.85
  -1  13   2  -10.82    5.43
   1  13  -2    0.97    3.71
  -1  13   2   -1.03    5.24
   1  13  -2   -1.17    8.03
  -1  13   1  400.68   43.40
   1  13  -1  346.32   31.75
  -1  13   1  402.05   32.54
  -1  13   0    5.16    8.01
  -1  13   0   28.67    8.55
  -1  13   0   15.91   10.14
   1  13   0   14.49    6.42
  -1  13  -1  276.63   36.50
  -1  13  -1  344.38   40.21
   1  13   1  351.75   34.07
  -1  13  -2   -2.95    7.32
  -1  13  -2    8.02   13.00
   1  13   2   -0.99    6.56
   1  13   3  396.66   39.08
  -1  13  -3  481.08   50.33
  -1  13  -3  457.78   49.04
  -1  13  -4   21.13   11.14
   1  13   4   22.69   10.37
  -1  13  -5  365.26   45.30
   1  13   5  326.23   37.12
  -1  13  -6    2.46    9.10
   1  13   6   10.79    5.28
  -1  13  -7  292.39   42.84
   1  13   7  338.25   39.63
  -1  13  -8  -11.10   10.27
   1  13   8   -1.51    9.80
  -1  13  -8   23.76    9.10
  -1  13  -8    3.33    5.14
  -1  13  -8    0.51    4.20
  -1  13  -8    5.16    5.94
  -1  13  -8  -13.69    6.31
  -1 -13  -8   13.20    6.12
  -1  13  -8    2.37    5.60
   1  13   8    6.65    4.04
  -1  13  -8  -23.96   14.13
  -1  13  -8   10.02    6.15
  -1  13  -9  321.40   29.25
  -1  13  -9  303.58   28.83
  -1  13  -9  318.12   30.06
  -1  13  -9  347.70   32.13
  -1  13  -9  357.76   32.76
  -1  13  -9  390.74   29.11
  -1  13  -9  251.33   22.05
  -1  13  -9  334.40   25.74
   1  13   9  461.07   48.50
  -1  13  -9  319.98   27.34
  -1  13  -9  349.58   48.32
  -1  13  -9  359.46   29.16
  -1  13  -9  337.23   30.25
  -1  13  -9  306.25   29.02
  -1 -13  -9  296.42   26.88
  -1  13  -9  333.61   27.17
   1  13  10    1.83    7.05
  -1  13 -10    7.36   10.15
  -1  13 -10  -22.71    9.38
  -1  13 -10   10.34    6.54
  -1 -13 -10  -13.01    6.88
  -1  13 -10   -4.32    6.36
  -1  13 -10   -1.59    6.40
  -1  13 -10   -2.44    6.40
  -1  13 -10   -1.11    3.30
  -1  13 -10   -9.73   11.37
  -1  13 -10    7.76    6.00
  -1  13 -10  -10.36    6.89
  -1  13 -10   -5.86   10.09
  -1  13 -11   18.08    9.00
  -1  13 -11   45.23    9.92
  -1  13 -11   21.20    7.42
  -1  13 -11   31.46   10.19
  -1  13 -11   35.57   11.61
  -1  13 -11   50.52   12.48
  -1 -13 -11   43.29   12.19
  -1  13 -11   44.87   13.16
   1  13  11    6.89    7.42
  -1  13 -11   31.54   10.33
  -1  13 -11   77.74   22.68
  -1  13 -11   40.17   12.05
  -1  13 -11   49.69   12.91
  -1  13 -11   36.21   13.56
  -1  13 -11   25.20   11.12
  -1  13 -12   16.22    8.68
  -1  13 -12    8.48    5.27
  -1 -13 -12   15.28    7.17
  -1  13 -12   28.22   10.56
  -1  13 -12   11.94    4.10
  -1  13 -12   12.38    4.59
  -1  13 -12   25.75    9.81
  -1  13 -12   19.91    7.84
  -1  13 -12   21.58    8.23
  -1  13 -12   17.46    6.54
  -1  13 -12   24.24    9.29
  -1  13 -12   21.26    7.55
  -1  13 -12   29.12    9.80
  -1  13 -13  187.06   23.98
  -1  13 -13  188.50   20.37
  -1  13 -13  212.57   22.51
  -1  13 -13  189.95   25.28
  -1  13 -13  175.19   19.19
  -1  13 -13  231.63   23.99
  -1  13 -13  224.47   23.86
  -1  13 -13  222.96   21.56
  -1  13 -13  180.16   23.79
  -1  13 -13  213.41   23.90
  -1  13 -13  183.73   22.67
  -1  13 -13  233.42   25.09
  -1 -13 -13  259.83   27.69
  -1  13 -14   39.05    9.37
  -1  13 -14   27.43    8.51
  -1  13 -14   19.91    6.21
  -1  13 -14   26.37    8.16
  -1  13 -14   14.92    7.24
  -1 -13 -14   18.29    7.63
  -1  13 -14   38.24    9.97
  -1  13 -14   21.82    9.55
  -1  13 -14   25.87    8.34
  -1  13 -14   32.86    8.96
  -1  13 -14   21.75    8.19
  -1  13 -15  121.39   20.36
  -1  13 -15  117.34   18.76
  -1  13 -15  128.16   16.79
  -1  13 -15  128.61   18.91
  -1  13 -15  149.32   18.68
  -1  13 -15  103.63   18.78
  -1  13 -15  106.47   13.77
  -1 -13 -15  129.31   19.38
  -1  13 -16   -6.14    7.14
  -1  13 -16    2.02    5.03
  -1  13 -16   -2.54    6.24
  -1  13 -16   -9.98    4.94
  -1  13 -16    2.84    4.70
  -1  13 -16   -0.52    6.64
  -1  13 -16   -3.69    6.04
  -1 -13 -16    2.81    5.98
  -1  13 -17  115.97   18.82
  -1  13 -17  134.66   16.69
  -1 -13 -17   98.92   15.58
   1  13  17  113.50   18.14
  -1  13 -17  117.41   17.32
  -1  13 -17  108.00   15.38
   1  13  18   -4.79    8.39
  -1  13 -18    9.66    7.60
  -1 -13 -18    0.73    5.79
  -1  13 -18   -6.26    6.94
  -1  13 -18    1.13    5.66
  -1 -13 -18    0.63    5.17
  -1 -13 -18   -3.23    3.53
  -1  13 -18    2.21    5.29
  -1  13 -19   80.57   13.52
  -1  13 -19   87.14   11.99
  -1  13 -19   82.37   12.16
   1  13  19   77.49   14.19
  -1  13 -19   86.08   12.38
  -1 -13 -19   87.70   13.85
  -1  13 -19   93.13   14.95
   1  13  20   11.27    6.68
  -1  13 -20   15.16    5.38
  -1  13 -20   21.11    6.81
  -1  13 -20   22.60    7.00
  -1  13 -20    8.99    5.11
  -1 -13 -20    8.17    4.97
   1  13  21   33.77    8.88
  -1  13 -21   20.99    5.49
  -1  13 -21   50.93    8.08
  -1 -13 -21   45.16    8.86
  -1  13 -21   36.17    8.37
  -1  13 -22    5.27    2.59
   1  13  22    2.06    3.79
  -1  13 -22    3.79    2.64
  -1  13 -22    0.71    4.27
  -1  13 -23    7.43    3.92
   1  14 -24    3.23    2.37
   1  14 -24    5.37    3.38
   1 -14 -24   -3.48    3.31
   1  14 -24    1.23    2.24
  -1  14  23   43.18    7.56
   1  14 -23   36.25    6.27
   1 -14 -23   47.42    6.63
   1 -14 -23   33.94    6.95
   1  14 -23   35.99    6.05
   1  14 -23   66.09    9.43
   1  14 -23   58.69    8.08
   1  14 -22   -1.51    4.02
  -1  14  22    6.35    5.05
   1  14 -22    3.22    4.44
   1 -14 -22    3.70    4.95
   1  14 -22    4.37    3.90
   1 -14 -22    5.01    2.67
   1  14 -22   -4.02    4.07
   1  14 -21  124.54   13.24
   1  14 -21   99.80   12.54
   1 -14 -21   94.94   13.00
   1 -14 -21   99.33   13.58
   1 -14 -21  123.09   11.49
   1  14 -21  132.28   15.55
  -1  14  21  113.83   14.75
   1  14 -20   -2.14    5.43
   1  14 -20   -0.90    5.05
   1  14 -20    5.37    5.18
   1 -14 -20    7.10    6.03
  -1  14  20    5.27    5.08
   1  14 -19  111.01   15.86
   1  14 -19  145.23   16.67
   1 -14 -19  107.92   16.44
   1  14 -19  116.32   14.42
   1  14 -19  126.34   17.02
   1  14 -19  119.66   16.18
  -1  14  19  103.73   15.83
   1  14 -18   56.75   11.02
   1  14 -18   48.79   12.01
   1  14 -18   49.60    9.55
   1 -14 -18   44.92   10.85
   1  14 -18   50.91    8.60
   1  14 -18   34.01    9.95
   1  14 -18   54.27   12.99
   1  14 -17  207.34   21.76
   1  14 -17  191.94   22.11
   1  14 -17  195.00   20.23
   1  14 -17  187.62   18.12
   1  14 -17  208.23   22.98
   1  14 -17  209.09   25.76
   1 -14 -17  235.36   24.95
   1  14 -17  200.83   20.20
   1  14 -17  235.49   22.65
   1  14 -16   30.43    9.56
   1  14 -16   18.66    7.03
   1  14 -16   23.32    8.27
   1  14 -16   20.13    9.32
   1  14 -16   14.49    5.79
   1 -14 -16   20.53    8.36
   1  14 -16    2.31    5.51
   1  14 -16    8.74    6.71
   1  14 -16   17.12    8.02
   1  14 -15   16.14    8.51
   1  14 -15   13.74    7.76
   1  14 -15   66.89   14.56
   1  14 -15   33.86    9.54
   1 -14 -15   56.96   13.90
   1  14 -15   25.70    9.38
   1  14 -15   37.74   12.79
   1  14 -14   23.20    8.20
   1  14 -14   18.44    6.65
   1  14 -14   24.30    8.72
   1  14 -14   23.33   10.02
   1 -14 -14   33.91   10.86
   1  14 -14   19.27    8.64
   1  14 -14   19.35    9.00
   1  14 -14   11.83    6.46
   1  14 -14   20.81    8.43
   1  14 -13   84.83   16.70
   1  14 -13   76.71   15.95
   1  14 -13   94.66   16.27
   1 -14 -13   81.45   15.25
   1  14 -13   78.88   16.47
   1  14 -13   81.05   13.89
   1  14 -13   74.16   14.02
   1  14 -13   86.74   14.98
   1  14 -13   92.88   14.11
  -1  14  13   87.56   14.31
   1  14 -12    3.25    6.19
  -1  14  12   11.62   10.89
   1  14 -12    1.96    4.25
   1  14 -12    9.95    7.67
   1 -14 -12    3.19    4.67
   1  14 -12    7.96    6.33
   1  14 -12    4.75    4.08
   1  14 -12    3.96    6.18
  -1  14  12   11.45    7.07
   1  14 -12    1.41    4.98
   1  14 -12    0.96    6.02
   1  14 -12    0.99    4.24
  -1  14  11   83.57   20.91
  -1  14  11   74.17   20.05
   1 -14 -11   75.89   15.12
   1  14 -11   66.80   20.33
   1  14 -11   61.99   12.68
   1  14 -11   73.12   13.61
   1  14 -11   55.50   12.03
   1  14 -11   59.93   11.39
   1  14 -11   70.26   15.23
   1  14 -11   55.62   13.65
   1  14 -11   64.31   14.67
  -1  14  11   70.41   13.44
   1  14 -10   57.40   13.44
   1  14 -10   55.82   12.92
  -1  14  10   95.96   22.40
   1  14 -10   76.62   13.79
   1  14 -10   54.16   12.11
   1 -14 -10   48.30   10.94
   1  14 -10   51.03   10.63
  -1  14  10   74.33   19.78
  -1  14  10   48.12   11.74
   1  14 -10   54.45   20.88
   1  14 -10   63.66   13.34
   1  14 -10   70.58   13.91
   1  14 -10   54.39   11.34
   1  14  -9  376.86   29.37
   1  14  -9  381.23   33.70
   1 -14  -9  308.39   26.90
   1  14  -9  363.16   31.09
   1  14  -9  356.19   31.48
   1  14  -9  382.36   30.97
   1  14  -9  354.52   26.43
  -1  14   9  385.12   42.55
  -1  14   9  326.86   30.19
   1  14  -9  334.77   45.47
  -1  14   9  408.96   31.11
  -1  14   9  423.34   45.30
   1  14  -9  363.12   27.55
  -1  14   8   71.98   18.34
  -1  14   8   83.20   19.31
  -1  14   8   38.25   10.45
   1  14  -8   65.84   13.68
   1  14  -8   57.82   10.92
   1  14  -8   61.12   13.44
   1  14  -8   49.03    9.95
   1  14  -8   49.26   10.12
   1  14  -8   61.56   12.75
   1  14  -8   67.31   20.65
  -1  14   7  532.05   48.68
   1  14  -7  592.93   59.13
  -1  14   7  528.81   47.05
  -1  14   6   23.96   10.54
   1  14  -6   20.27   10.30
  -1  14   6   31.63   12.43
  -1  14   5   76.63   19.18
  -1  14   5   59.35   14.74
  -1  14   5   80.24   19.65
  -1  14   4  -18.08   11.80
   1  14  -4   -5.02   11.52
  -1  14   4  -19.52    8.58
  -1  14   4    9.23    8.40
  -1  14   3   35.30   13.21
  -1  14   3   17.46    6.88
   1  14  -3   18.13   11.34
  -1  14   3   30.22   11.18
  -1  14   2   14.71    8.01
  -1  14   2   12.87    4.39
   1  14  -2    3.44    5.59
  -1  14   1   20.82    8.38
   1  14  -1    9.70    8.23
  -1  14   1    9.72    7.63
  -1  14   0   68.32   18.50
   1  14   0   98.39   17.88
   1  14   1  413.28   38.51
  -1  14  -1  553.83   53.31
   1  14   2   89.46   18.16
  -1  14  -2   76.34   20.46
  -1  14  -3  397.76   47.59
   1  14   3  406.70   40.80
  -1  14  -4    8.83    9.42
   1  14   4   -6.07    9.20
  -1  14  -5   55.82   18.31
  -1  14  -5   47.16   11.55
   1  14   5   77.17   19.55
  -1  14  -6   -1.10    4.08
   1  14   6   18.39   13.67
  -1  14  -6    6.03    8.99
  -1  14  -6    6.72   10.86
  -1  14  -6    2.66    5.27
  -1  14  -6  -16.89    7.67
  -1  14  -6    9.41    6.41
  -1  14  -6   10.24    7.28
  -1  14  -6    2.73    6.35
   1  14   6    4.32    5.00
  -1  14  -6   -1.24    6.22
  -1  14  -7   16.10    5.59
  -1  14  -7   27.76    9.91
  -1  14  -7   19.77    8.56
  -1  14  -7   15.46   14.38
  -1  14  -7   17.00    6.66
  -1  14  -7   16.41    7.87
  -1  14  -7   19.66    8.48
  -1 -14  -7   47.27   10.61
  -1  14  -7   15.66    6.48
   1  14   7   18.33    9.91
  -1  14  -7   26.03    9.64
  -1  14  -7   43.60   11.16
  -1  14  -7   16.96    7.35
  -1  14  -8   52.97   12.73
  -1  14  -8   42.64   11.42
  -1  14  -8   51.82   11.85
  -1 -14  -8   49.10   11.48
  -1  14  -8   36.27    9.11
  -1  14  -8   40.19   10.94
  -1  14  -8   52.00   11.70
  -1  14  -8    6.60    4.84
  -1  14  -8   83.44   23.28
  -1  14  -8   55.04   11.58
   1  14   8   67.85   18.72
  -1  14  -8   58.12    9.93
  -1  14  -8   52.89   10.85
  -1  14  -8   41.40    8.75
  -1  14  -9  389.75   31.77
  -1  14  -9  283.98   29.68
  -1  14  -9  348.00   33.09
  -1  14  -9  340.77   50.45
  -1  14  -9  320.13   27.26
  -1  14  -9  363.61   34.28
  -1  14  -9  363.95   33.39
  -1  14  -9  392.25   33.53
   1  14   9  357.17   43.05
  -1  14  -9  323.89   32.16
  -1  14  -9  325.41   26.02
  -1  14  -9  413.48   31.04
  -1  14  -9  305.52   27.74
   1  14   9  250.68   25.28
  -1 -14  -9  298.13   28.67
   1  14  10  204.46   23.91
  -1  14 -10  216.20   24.24
  -1  14 -10  274.37   25.45
  -1 -14 -10  210.28   23.99
  -1  14 -10  213.58   38.40
  -1  14 -10  207.71   24.38
  -1  14 -10  206.75   25.46
  -1  14 -10  242.74   25.31
  -1  14 -10  195.24   25.15
  -1  14 -10  243.10   24.95
  -1  14 -10  221.19   21.53
  -1  14 -10  258.73   24.22
  -1  14 -10  187.62   24.00
  -1  14 -10  206.58   20.04
  -1  14 -10  217.21   25.96
  -1  14 -11  669.33   46.86
  -1  14 -11  694.46   44.93
  -1 -14 -11  652.54   43.19
  -1  14 -11  636.24   43.23
  -1  14 -11  746.09   43.65
   1  14  11  445.10   30.43
   1  14  11  515.42   39.44
  -1  14 -11  618.60   36.09
  -1  14 -11  589.06   37.54
  -1  14 -11  578.98   41.31
  -1  14 -11  442.87   30.84
  -1  14 -11  493.89   37.33
  -1  14 -11  597.51   43.66
  -1  14 -11  533.09   41.91
  -1  14 -11  736.15   40.30
  -1  14 -12   10.23    6.68
  -1  14 -12    2.91    7.15
  -1  14 -12   13.95    9.18
  -1  14 -12   20.41    9.84
  -1  14 -12    7.00    5.70
  -1 -14 -12   11.27    7.89
  -1  14 -12    6.64    5.38
  -1  14 -12    8.95    7.68
  -1  14 -12    2.67    7.32
  -1  14 -12   22.64   10.70
  -1  14 -12    6.51    8.29
  -1  14 -12   26.43    9.11
  -1  14 -12    4.27    5.39
   1  14  12   17.12    6.88
   1  14  12   -3.11    7.62
  -1  14 -13  129.75   17.14
   1  14  13  110.63   17.89
  -1  14 -13  157.60   21.38
  -1  14 -13  136.86   19.31
  -1  14 -13  123.84   20.56
  -1  14 -13  126.21   16.05
  -1  14 -13  189.18   20.86
  -1  14 -13  151.98   21.44
  -1  14 -13  160.53   18.36
  -1  14 -13  131.04   19.87
  -1  14 -13  162.35   20.36
  -1 -14 -13  135.32   20.14
   1  14  14   -2.24    9.14
  -1  14 -14    1.16    6.35
  -1  14 -14   -5.86    8.70
  -1 -14 -14    0.35    7.11
  -1  14 -14   -4.62    5.97
  -1  14 -14   -1.56    6.78
  -1  14 -14    0.93    5.09
  -1  14 -14    6.43    6.79
  -1  14 -14    6.65    6.82
  -1  14 -14    2.83    3.90
  -1 -14 -15   30.70   10.79
  -1  14 -15    8.79    5.59
  -1  14 -15   18.18    8.17
  -1  14 -15   21.07    9.57
  -1  14 -15   30.17    8.56
  -1  14 -15   30.40    8.83
  -1  14 -15   23.42    7.61
   1  14  15   20.68    8.25
  -1  14 -16    1.96    6.85
  -1  14 -16   -2.14    6.37
  -1  14 -16  -16.64    8.11
  -1  14 -16   -1.04    7.14
   1  14  16    1.30    5.88
  -1  14 -16    4.12    3.27
  -1  14 -16   -3.21    7.58
  -1 -14 -16   -3.64    8.48
  -1  14 -17   28.99    9.24
  -1  14 -17   30.92   11.31
   1  14  17   23.65   10.93
  -1  14 -17   52.02   11.85
  -1 -14 -17   61.91   13.74
  -1 -14 -18   22.33    5.79
  -1  14 -18   22.39    7.62
  -1  14 -18   17.92    6.58
  -1  14 -18   19.65    6.41
  -1  14 -18    4.91    6.02
  -1 -14 -18   13.24    7.02
   1  14  18   18.52    8.99
  -1 -14 -19  395.74   26.61
  -1  14 -19  360.51   25.74
  -1  14 -19  383.48   24.18
  -1  14 -19  360.25   23.26
  -1  14 -19  325.99   21.58
  -1 -14 -19  290.62   17.03
   1  14  19  352.16   26.85
   1  14  19  294.67   23.08
  -1 -14 -20   31.21    7.60
  -1  14 -20   25.35    7.36
  -1  14 -20   28.61    6.87
   1  14  20   22.98    6.17
   1  14  20   36.41    6.97
  -1  14 -20   23.67    6.28
  -1  14 -20   29.80    6.32
  -1  14 -21  164.76   12.17
   1  14  21  170.10   14.79
  -1  14 -21  182.71   14.77
  -1  14 -21  151.25   12.00
  -1 -14 -21  146.25   13.10
  -1  14 -22   -0.04    1.70
   1  14  22    0.23    2.10
  -1 -14 -22    1.81    2.51
  -1  14 -22    3.74    3.37
   1  15 -23  136.91   11.26
   1 -15 -23  128.54   11.34
   1  15 -23  134.32   10.08
   1  15 -23  139.52   10.61
   1  15 -22    6.05    3.52
   1 -15 -22    2.37    1.74
  -1  15  22   11.16    4.51
   1  15 -22   13.51    3.99
   1  15 -22    4.52    3.80
   1 -15 -22   -0.69    4.08
   1  15 -22   11.68    3.82
  -1  15  21   38.70    8.67
   1 -15 -21   83.86   12.18
   1  15 -21   46.93    9.74
   1  15 -21   96.65   12.06
   1 -15 -21   25.52    5.33
   1  15 -21   48.34    8.63
   1 -15 -21   50.37    9.14
   1  15 -21   64.40   10.18
  -1  15  20  -14.60    6.03
   1  15 -20   -5.10    6.17
   1 -15 -20   -4.15    5.34
   1  15 -20    3.75    4.40
   1  15 -20   -3.29    5.68
   1 -15 -20    3.86    3.64
   1  15 -19   36.13   10.41
   1  15 -19   42.16   10.61
  -1  15  19   28.34    9.41
   1  15 -19   60.76   12.15
   1 -15 -19   51.53   12.23
   1  15 -18    4.69    3.82
  -1  15  18   24.56    7.16
   1 -15 -18    0.97    5.45
   1  15 -18    5.73    4.78
   1  15 -18    8.61    7.26
   1  15 -18  -12.55    6.94
   1  15 -18    5.50    4.77
   1  15 -18    1.58    5.86
   1  15 -17   39.67   11.90
   1  15 -17   39.45    9.40
  -1  15  17   32.49    7.30
   1  15 -17   36.66    9.52
   1  15 -17   27.38    7.21
  -1  15  17   23.57    8.60
   1  15 -17   39.25    9.58
   1 -15 -17   45.54   11.13
   1  15 -17   23.14    7.52
   1  15 -17   39.91   10.67
   1  15 -17   33.83    8.11
  -1  15  17   19.74    7.87
  -1  15  16   91.94   16.43
   1  15 -16  114.88   15.87
   1  15 -16   73.54   12.32
   1  15 -16   88.30   14.72
   1  15 -16   87.36   16.18
   1  15 -16   77.76   12.57
   1  15 -16   81.46   14.83
  -1  15  16   94.64   16.02
  -1  15  16  107.82   13.79
   1 -15 -16  100.10   16.74
   1  15 -16   77.00   12.65
   1  15 -16   73.03   15.96
   1  15 -15  237.39   24.19
   1 -15 -15  250.94   25.80
   1  15 -15  245.19   26.37
   1  15 -15  226.74   22.30
   1  15 -15  249.20   22.25
   1  15 -15  279.28   25.22
  -1  15  15  221.54   25.53
   1  15 -15  248.63   25.00
  -1  15  15  223.18   24.26
   1  15 -15  234.71   27.62
  -1  15  14   81.35   16.02
   1  15 -14   77.27   15.60
   1  15 -14   93.76   17.38
   1  15 -14  101.51   14.34
   1 -15 -14   92.47   16.84
   1  15 -14  110.41   17.81
   1  15 -14   89.21   14.74
   1  15 -14   86.45   16.19
   1  15 -14   79.51   13.67
   1  15 -13  271.88   30.09
   1  15 -13  365.58   31.86
   1  15 -13  305.59   30.11
  -1  15  13  229.42   27.41
   1 -15 -13  326.23   29.68
   1  15 -13  273.01   25.24
   1  15 -13  199.42   20.23
   1  15 -13  235.69   25.02
   1  15 -13  268.13   26.34
   1  15 -13  245.84   28.23
   1 -15 -12   80.16   14.87
   1  15 -12   73.03   15.18
   1  15 -12   71.57   13.30
   1  15 -12   58.31   14.57
   1  15 -12   84.00   14.41
   1  15 -12   73.68   12.97
  -1  15  12   84.69   14.29
   1  15 -12   75.95   16.40
   1  15 -12   78.69   14.71
  -1  15  12   74.59   15.82
  -1  15  11   49.04   17.55
   1  15 -11   57.82   14.94
   1 -15 -11   75.21   14.95
   1  15 -11   74.37   15.55
   1  15 -11   44.68   11.30
   1  15 -11   51.77   11.34
   1  15 -11   87.12   14.89
   1  15 -11   29.53   10.95
  -1  15  11   69.03   14.00
   1  15 -11   70.19   15.26
  -1  15  11   28.76   11.53
   1  15 -11   51.95   19.99
  -1  15  10   50.02   17.02
   1  15 -10   21.21    6.98
   1 -15 -10   12.70    6.76
   1  15 -10   26.59    8.10
  -1  15  10   32.77    9.94
   1  15 -10   22.19    7.20
   1  15 -10   26.47    8.94
   1  15 -10   38.55   15.95
  -1  15  10   43.78   16.13
   1  15 -10   19.36    5.79
  -1  15  10   23.94    9.84
   1  15 -10   33.24   10.14
   1  15 -10   30.21    8.42
  -1  15   9    6.09    7.47
   1 -15  -9    3.08    6.03
   1  15  -9    2.92    4.93
   1  15  -9    2.42    4.67
  -1  15   9    8.91    8.67
  -1  15   9    0.02    4.94
   1  15  -9    0.97    4.20
   1  15  -9    4.31    4.50
  -1  15   9    2.46    8.48
   1  15  -9    4.14    4.62
   1  15  -9    8.99    5.57
   1  15  -9   -2.91    6.34
   1  15  -8   21.47    8.77
   1  15  -8   19.92    7.31
  -1  15   8   24.17   12.68
   1  15  -8   21.82    8.80
  -1  15   8   24.65    7.20
   1  15  -8   36.09   10.76
   1  15  -8   24.01    8.77
  -1  15   8   23.20    8.76
   1  15  -8   10.28   13.74
  -1  15   8   19.86    8.19
  -1  15   8   46.80   15.95
   1  15  -8   21.68    9.26
  -1  15   7  104.82   13.92
  -1  15   7  136.52   25.57
  -1  15   7  107.44   16.58
  -1  15   7  111.26   22.01
   1  15  -7  110.29   17.30
   1  15  -7  113.68   16.62
  -1  15   7  108.95   18.06
   1  15  -7   98.69   25.07
   1  15  -7  105.69   18.30
   1  15  -7  119.80   13.80
   1  15  -7  120.86   17.84
   1  15  -7  103.26   15.72
  -1  15   6  242.29   33.17
   1  15  -6  184.32   21.42
   1  15  -6  181.16   34.20
  -1  15   6  216.29   21.26
  -1  15   6  281.96   33.72
   1  15  -6  200.40   21.31
   1  15  -6  210.41   18.20
   1  15  -6  165.65   19.47
   1  15  -6  188.44   22.52
  -1  15   6  184.77   21.12
   1  15  -6  165.18   21.93
  -1  15   6  226.61   25.03
   1  15  -5 1019.85   47.53
   1  15  -5 1067.03   55.45
   1  15  -5 1012.28   78.02
   1  15  -5  817.05   41.97
   1  15  -5  959.21   51.80
  -1  15   5 1045.74   62.38
  -1  15   5  933.12   51.26
  -1  15   5  908.18   43.91
  -1  15   5  910.37   46.91
  -1  15   5  992.39   64.22
   1  15  -5  944.84   39.17
   1  15  -4  138.46   17.88
   1  15  -4  165.40   21.78
  -1  15   4  223.06   29.79
  -1  15   4  116.19   16.39
  -1  15   4  150.08   27.80
   1  15  -4  170.39   31.59
   1  15  -4  141.36   19.34
   1  15  -3  793.09   42.49
   1  15  -3  893.07   50.33
  -1  15   3  899.10   56.96
   1  15  -3  914.45   71.98
  -1  15   3  800.03   64.32
   1  15  -2  364.31   43.97
  -1  15   2  468.41   38.88
  -1  15   2  355.48   44.46
   1  15  -1  535.47   54.48
  -1  15   1  528.95   53.98
   1  15   0  139.07   27.38
  -1  15   0  156.26   29.90
   1  15   0  188.10   25.86
   1  15   1  -27.71   13.33
  -1  15  -1    0.95    6.65
  -1  15  -1   -0.27   12.99
  -1  15  -1   -2.01    6.84
   1  15   1   -4.80    5.63
   1  15   1    1.46    5.80
   1  15   1  -10.78    5.29
   1  15   2  112.65   22.07
  -1  15  -2   86.52   14.41
   1  15   2  121.87   15.51
  -1  15  -2  102.48   24.35
  -1  15  -2  118.35   18.59
   1  15   2   96.98   14.69
  -1  15  -2   89.21   15.56
   1  15   2   93.43   17.24
  -1  15  -3  713.38   41.60
  -1  15  -3  660.83   39.12
  -1  15  -3  719.70   43.19
  -1  15  -3  834.53   72.38
   1  15   3  722.38   39.77
   1  15   3  510.93   33.64
  -1  15  -3  836.51   49.30
   1  15   3  615.31   43.81
   1  15   3  471.09   45.34
   1  15   4  129.81   20.37
  -1  15  -4  107.99   17.76
  -1  15  -4  129.75   19.19
  -1  15  -4   95.89   16.22
   1  15   4  126.26   16.12
  -1  15  -4  103.22   15.79
   1  15   4  166.21   27.50
   1  15   4  128.63   16.68
  -1  15  -4  141.22   17.98
  -1  15  -4  134.74   30.39
  -1  15  -5  643.49   43.51
   1  15   5  457.53   32.28
  -1  15  -5  577.86   36.01
  -1  15  -5  609.06   39.73
  -1  15  -5  524.41   38.01
  -1  15  -5  536.57   35.85
   1  15   5  506.59   39.33
   1  15   5  537.03   32.23
   1  15   5  553.13   51.95
  -1  15  -5  627.37   65.94
  -1  15  -5  633.47   42.25
  -1  15  -5  624.84   43.54
  -1  15  -5  595.45   40.18
  -1  15  -6  150.35   20.96
  -1  15  -6  167.18   22.18
  -1  15  -6  158.44   21.61
  -1  15  -6  142.20   20.47
   1  15   6  228.81   34.22
  -1  15  -6  180.05   21.58
  -1  15  -6  177.31   35.23
  -1  15  -6  192.96   20.70
   1  15   6  140.16   17.86
  -1  15  -6  192.50   23.21
   1  15   6  155.23   16.89
   1  15   6  159.59   22.93
  -1  15  -6  173.83   18.40
  -1  15  -6  148.66   17.48
  -1  15  -6  136.94   18.03
  -1  15  -6  160.11   22.02
   1  15   7  372.24   34.42
  -1  15  -7  426.25   33.37
   1  15   7  330.80   27.66
  -1  15  -7  414.63   31.45
  -1  15  -7  411.78   34.18
  -1  15  -7  379.35   32.88
  -1 -15  -7  285.84   26.32
  -1  15  -7  459.29   57.19
   1  15   7  503.83   51.06
  -1  15  -7  399.78   35.60
  -1  15  -7  398.84   35.01
  -1  15  -7  414.26   35.57
  -1  15  -7  369.96   27.69
  -1  15  -7  371.59   27.61
  -1  15  -7  400.03   28.68
  -1  15  -7  391.28   33.21
  -1  15  -8   56.45   13.42
  -1  15  -8   70.67   14.28
  -1  15  -8   71.06   12.28
   1  15   8  114.30   25.95
  -1  15  -8   73.87   13.29
  -1  15  -8   53.42   13.31
  -1  15  -8   63.22   11.91
  -1  15  -8   68.58   14.21
  -1 -15  -8   55.11   12.31
   1  15   8   74.05   13.51
  -1  15  -8   74.58   12.33
  -1  15  -8   61.14   14.26
  -1  15  -8   72.47   14.32
  -1  15  -8   52.25   17.75
  -1  15  -8   76.68   14.62
  -1  15  -9  407.36   29.02
  -1  15  -9  385.46   35.41
  -1  15  -9  423.73   35.52
  -1  15  -9  417.99   27.69
  -1  15  -9  394.40   29.65
  -1  15  -9  325.98   32.17
  -1  15  -9  380.65   34.56
  -1  15  -9  401.43   34.62
  -1  15  -9  355.14   28.85
   1  15   9  357.90   28.35
  -1  15  -9  380.65   52.65
   1  15   9  526.78   53.81
  -1  15  -9  433.84   33.77
  -1  15  -9  408.82   34.51
  -1 -15  -9  316.86   28.77
  -1  15  -9  445.14   32.55
  -1 -15 -10    2.12    5.56
  -1  15 -10    2.52    2.93
  -1  15 -10   -2.44    5.52
  -1  15 -10    2.05    6.16
  -1  15 -10   -4.02    5.88
  -1  15 -10    8.85    4.94
   1  15  10    0.89    8.41
  -1  15 -10    4.68    4.48
  -1  15 -10    2.50    4.92
  -1  15 -10    0.32    8.49
   1  15  10    7.42    5.24
  -1  15 -10    4.96    6.08
  -1  15 -11  168.48   20.41
  -1  15 -11  143.37   19.97
   1  15  11  136.85   16.91
  -1  15 -11  141.53   20.96
  -1  15 -11  105.67   14.64
  -1  15 -11  111.19   20.03
  -1  15 -11  135.49   19.61
  -1  15 -11  147.86   18.56
   1  15  11  105.01   17.03
  -1  15 -11  136.17   18.64
  -1  15 -11  120.06   20.15
  -1  15 -11  132.64   17.04
  -1 -15 -11  115.43   17.34
  -1  15 -12   23.22    7.47
   1  15  12   10.79    5.47
  -1  15 -12    8.73    5.50
  -1  15 -12   13.91    7.94
   1  15  12    0.88    6.86
  -1  15 -12   25.28    9.33
  -1 -15 -12    8.79    6.99
  -1  15 -12    4.27    6.04
  -1  15 -12    1.65    6.37
  -1  15 -12   14.47    9.60
  -1  15 -12   12.31    9.36
  -1  15 -12    1.90    7.16
  -1  15 -12    1.46    6.90
  -1 -15 -13  151.77   22.57
  -1  15 -13  132.31   22.36
  -1  15 -13  102.98   18.09
  -1  15 -13  178.73   22.74
  -1  15 -13  150.19   18.58
   1  15  13   53.37   10.57
  -1  15 -13  157.55   22.12
  -1  15 -13  147.78   20.14
   1  15  13   70.24   15.67
  -1  15 -13  117.54   17.23
  -1  15 -14   37.13   12.14
  -1  15 -14   40.85   10.30
  -1 -15 -14   37.44   10.18
  -1  15 -14   29.79   10.98
   1  15  14   24.20    8.73
  -1  15 -14   29.38    8.72
  -1  15 -14   38.76    9.47
  -1  15 -15  211.59   22.71
  -1 -15 -15  197.10   22.26
   1  15  15  168.38   20.97
  -1  15 -15  215.27   20.79
  -1  15 -15  168.78   16.57
  -1  15 -15  171.71   22.77
  -1  15 -15  204.96   22.55
  -1  15 -16   86.53   14.62
  -1  15 -16   67.91   12.82
  -1  15 -16   75.92   15.11
   1  15  16   66.19   13.01
  -1 -15 -16   78.58   14.15
  -1  15 -16  103.66   14.52
  -1  15 -16   56.79    9.15
   1  15  17  177.17   20.47
   1  15  17  148.52   18.06
  -1  15 -17  159.85   18.13
  -1  15 -17  191.37   19.07
  -1  15 -17  134.02   12.25
  -1  15 -17  175.98   18.29
  -1  15 -17  211.59   19.04
  -1 -15 -17  159.05   17.97
  -1 -15 -18   49.92   10.04
  -1  15 -18   35.49    8.04
  -1  15 -18   56.09   10.15
  -1  15 -18   62.31   10.22
   1  15  18   60.07   11.08
   1  15  18   55.64    9.86
  -1  15 -18   68.83   11.73
  -1 -15 -18   74.29    9.64
  -1  15 -19   71.35   11.14
  -1  15 -19   69.38   10.34
  -1  15 -19   51.05    8.70
  -1 -15 -19   73.07    8.14
  -1 -15 -19   56.34   10.23
   1  15  19   55.89   10.28
  -1  15 -19   69.32    9.59
   1  15  19   40.66    7.01
  -1  15 -20   -1.01    3.82
  -1  15 -20    1.75    3.14
   1  15  20   -0.10    3.58
  -1 -15 -20   -0.49    3.65
  -1  15 -20    6.88    4.30
  -1  15 -20    2.66    4.36
  -1  15 -21   54.41    8.12
  -1  15 -21   55.72    7.07
   1  15  21   27.15    5.42
  -1 -15 -21   28.60    6.84
   1  16 -23   18.14    3.48
   1 -16 -23   20.89    4.26
   1  16 -23   27.17    4.25
   1  16 -22   36.68    5.70
   1  16 -22   22.25    4.68
   1 -16 -22   21.99    5.18
   1  16 -22   27.02    5.15
   1  16 -22   24.04    5.14
   1  16 -21   52.36    7.68
   1 -16 -21   44.65    6.13
   1 -16 -21   34.67    7.48
   1  16 -21   48.66    8.07
   1  16 -21   41.43    7.51
   1  16 -21   45.45    7.48
   1 -16 -20   59.20    8.39
   1  16 -20   44.87    8.62
  -1  16  20   45.31    8.00
   1 -16 -20   36.78    7.04
   1  16 -20   48.74    8.33
   1 -16 -20   33.46    7.49
   1  16 -20   34.01    7.68
   1  16 -20   42.73    8.39
   1 -16 -19   86.38   12.77
   1  16 -19  106.07   12.59
   1  16 -19   90.42   12.87
  -1  16  19   85.86   12.48
   1  16 -19  106.74   13.56
  -1  16  18  142.93   16.26
   1 -16 -18  138.76   17.16
   1  16 -18  111.90   12.00
   1  16 -18  175.70   17.35
   1  16 -18  147.52   16.59
   1  16 -18  124.18   15.75
   1  16 -18  139.65   18.94
  -1  16  17  292.56   20.16
   1  16 -17  342.39   25.59
   1  16 -17  299.49   25.36
   1  16 -17  349.47   24.97
  -1  16  17  292.61   24.45
   1  16 -17  355.43   29.28
   1  16 -17  308.63   22.02
  -1  16  17  336.45   27.95
   1  16 -17  344.97   31.68
   1 -16 -17  391.53   30.12
   1  16 -16   50.47   10.17
   1 -16 -16   65.20   13.64
   1  16 -16   44.90   10.94
   1  16 -16   52.49   10.05
   1  16 -16   46.27   12.30
  -1  16  16   63.34   13.42
   1  16 -16   65.27   13.71
   1  16 -16   55.34   11.21
   1  16 -16   47.53   10.01
   1  16 -16   59.76   11.54
  -1  16  16   73.72   11.21
   1  16 -15  144.44   17.55
  -1  16  15   36.27    9.46
   1  16 -15  137.96   23.11
   1  16 -15   93.10   16.49
   1  16 -15  156.92   22.41
   1  16 -15   71.73   14.27
   1  16 -15  124.43   17.86
   1  16 -15   49.51   10.84
  -1  16  15   51.35   14.71
   1 -16 -15   96.31   18.48
   1  16 -15   78.14   14.43
   1 -16 -14    9.55    7.49
   1  16 -14    2.52    4.56
   1  16 -14    1.07    6.90
   1  16 -14   -7.49    6.93
   1  16 -14   -0.15    4.72
   1  16 -14   16.29    6.54
   1  16 -14   -1.92    4.34
  -1  16  14   -3.90    6.45
  -1  16  14   -0.08    3.52
   1  16 -14    1.35    3.05
   1  16 -14    5.23    7.00
   1  16 -13   95.52   14.45
   1  16 -13   54.74   14.05
   1  16 -13   48.44   11.11
   1 -16 -13   44.09   10.62
   1  16 -13   44.73   12.85
   1  16 -13   53.96   14.30
   1  16 -13   66.92   13.24
   1  16 -13   39.92   10.74
  -1  16  13   44.80   12.42
   1  16 -13   56.45   13.57
   1 -16 -12   51.42   11.80
   1  16 -12   65.04   14.68
   1  16 -12   52.68   13.52
   1  16 -12   47.43   13.57
   1  16 -12   41.33   11.83
  -1  16  12   39.64   13.39
   1  16 -12   43.94   11.03
   1  16 -12   63.44   12.79
   1  16 -11  235.50   25.91
  -1  16  11  225.26   24.01
  -1  16  11  162.30   23.51
   1  16 -11  213.17   25.72
   1  16 -11  189.54   24.87
   1 -16 -11  137.73   19.28
   1  16 -11  206.32   26.79
   1  16 -11  195.41   21.65
   1 -16 -10  209.93   22.40
   1  16 -10  220.59   26.34
   1  16 -10  216.20   26.16
   1  16 -10  244.55   22.49
   1  16 -10  238.60   26.31
  -1  16  10  219.56   24.05
   1  16 -10  216.19   26.37
  -1  16  10  249.80   29.09
   1  16 -10  210.33   22.01
   1  16  -9  387.66   51.95
   1  16  -9  345.00   32.30
   1  16  -9  383.20   32.50
   1  16  -9  352.34   34.04
  -1  16   9  305.69   30.93
   1  16  -9  334.56   27.99
  -1  16   9  340.83   41.66
   1  16  -9  379.70   31.00
   1  16  -9  331.89   31.73
   1  16  -9  347.60   32.61
  -1  16   9  374.88   31.72
   1  16  -9  344.82   27.67
  -1  16   8  466.12   47.09
   1  16  -8  328.30   27.36
   1  16  -8  337.61   28.99
   1  16  -8  370.57   50.24
   1  16  -8  360.21   33.50
  -1  16   8  319.59   29.86
   1  16  -8  373.30   29.07
  -1  16   8  361.74   33.66
  -1  16   8  382.24   26.95
   1  16  -8  362.86   31.79
   1  16  -8  345.64   31.99
  -1  16   7  639.60   42.92
  -1  16   7  396.23   42.21
   1  16  -7  567.76   39.42
  -1  16   7  392.85   44.20
   1  16  -7  619.01   42.64
   1  16  -7  587.46   38.63
   1  16  -7  538.41   35.51
   1  16  -7  649.27   46.07
   1  16  -7  595.99   65.15
   1  16  -7  567.05   37.59
  -1  16   7  434.47   37.64
  -1  16   7  516.85   34.09
  -1  16   6  123.94   16.37
   1  16  -6  120.88   18.57
  -1  16   6  102.05   17.08
   1  16  -6  110.10   17.11
   1  16  -6  111.96   18.78
  -1  16   6  116.82   18.52
  -1  16   6  137.85   24.24
   1  16  -6  138.24   15.17
   1  16  -6  103.58   15.51
   1  16  -6  144.80   31.30
  -1  16   6  148.19   26.31
   1  16  -6  124.21   17.62
   1  16  -5   72.12   13.75
  -1  16   5   74.31   14.04
  -1  16   5   75.80   15.82
  -1  16   5   66.21   17.14
   1  16  -5   94.62   15.91
   1  16  -5   96.43   16.86
   1  16  -5   95.95   18.16
   1  16  -5   58.08   10.17
   1  16  -5   90.63   16.67
   1  16  -5  134.20   30.90
  -1  16   5   62.93   14.65
   1  16  -5   84.16   17.11
  -1  16   4    7.28    6.02
   1  16  -4    8.18    7.58
  -1  16   4  -11.67    7.17
   1  16  -4   -7.75    5.43
   1  16  -4    1.69    4.11
   1  16  -4   -9.20    6.57
   1  16  -4   -2.57    3.04
   1  16  -4  -23.99    7.83
   1  16  -4    4.44    5.33
  -1  16   4   -1.84    4.14
   1  16  -4   -5.72   14.94
  -1  16   3  196.76   33.04
  -1  16   3  232.24   24.31
   1  16  -3  197.29   20.47
   1  16  -3  218.52   26.61
   1  16  -3  209.28   22.65
  -1  16   3  195.04   23.15
  -1  16   3  177.24   19.46
   1  16  -3  210.42   37.04
   1  16  -3  228.75   26.24
  -1  16   3  201.04   25.67
   1  16  -3  186.81   18.85
   1  16  -3  177.71   22.44
   1  16  -2  117.88   18.73
   1  16  -2  106.40   16.47
   1  16  -2  120.59   19.47
  -1  16   2  116.14   18.31
  -1  16   2  105.26   16.04
   1  16  -2   95.20   21.79
  -1  16   2  127.27   19.93
  -1  16   2  135.91   16.83
   1  16  -2  118.07   18.02
  -1  16   2  119.18   24.69
   1  16  -2  142.26   16.78
  -1  16   2  112.35   16.90
  -1  16   1  571.08   41.62
  -1  16   1  558.02   41.12
   1  16  -1  522.47   32.69
   1  16  -1  547.37   36.58
  -1  16   1  564.93   59.08
  -1  16   1  472.65   34.99
   1  16  -1  597.45   42.81
  -1  16   1  493.90   30.96
   1  16  -1  558.21   40.70
   1  16  -1  623.16   61.51
  -1  16   1  548.84   35.76
  -1  16   0  746.69   68.33
  -1  16   0  641.08   35.79
   1  16   0  908.84   43.22
  -1  16   0  839.74   39.39
  -1  16   0  634.96   39.51
  -1  16   0  669.97   44.32
   1  16   0  754.53   47.52
   1  16   0  674.07   62.52
  -1  16   0  818.61   49.78
   1  16   0  600.16   37.77
   1  16   0  659.35   43.48
  -1  16  -1  902.20   53.11
   1  16   1  927.38   54.26
  -1  16  -1  935.09   54.75
   1  16   1  805.87   42.01
   1  16   1  792.28   67.51
  -1  16  -1  707.10   39.21
   1  16   1  841.14   45.00
  -1  16  -1  774.09   44.53
  -1  16  -1  971.68   79.78
   1  16   1  890.87   59.56
  -1  16  -1  805.20   37.95
   1  16   2  527.20   40.60
  -1  16  -2  586.11   31.71
   1  16   2  422.25   48.73
  -1  16  -2  467.10   33.74
  -1  16  -2  449.86   34.99
   1  16   2  639.90   52.41
  -1  16  -2  552.27   41.79
   1  16   2  475.23   32.92
  -1  16  -2  553.84   59.78
  -1  16  -2  464.53   37.31
  -1  16  -2  391.66   29.64
   1  16   2  593.98   36.11
  -1  16  -3  177.24   20.79
   1  16   3  205.07   25.75
  -1  16  -3  231.12   26.83
  -1  16  -3  190.31   17.80
   1  16   3  168.51   31.74
  -1  16  -3  205.61   23.96
  -1  16  -3  213.37   23.67
   1  16   3  193.95   21.68
  -1  16  -3  165.73   20.95
  -1  16  -3  198.15   23.94
   1  16   3  175.50   20.10
   1  16   3  190.20   29.69
  -1  16  -3  227.38   40.14
  -1  16  -4   61.07   12.78
  -1  16  -4   56.88   13.09
  -1  16  -4   62.04   19.59
  -1  16  -4   57.01   11.81
   1  16   4   81.82   20.99
   1  16   4   50.37   10.47
  -1  16  -4   78.98   14.59
  -1  16  -4   69.48   10.61
   1  16   4   81.05   17.06
  -1  16  -4   39.95    9.81
  -1  16  -4   59.19   12.80
   1  16   4   68.25   12.81
  -1  16  -5    4.42    5.02
  -1  16  -5   -4.40    6.98
   1  16   5   -4.54   13.76
  -1  16  -5    6.28    5.50
   1  16   5   -1.63    5.16
   1  16   5    0.22    3.96
   1  16   5    0.38    4.32
  -1  16  -5    5.19    6.60
  -1  16  -5   11.68   10.64
  -1  16  -5    3.76    2.48
  -1  16  -5   -1.39    3.95
  -1  16  -5    8.85    6.60
  -1  16  -6   -3.29    4.59
   1  16   6   -1.42    9.25
  -1  16  -6    0.72    4.33
  -1  16  -6    2.23    4.72
   1  16   6   -2.01    7.01
  -1  16  -6    4.17    7.39
  -1  16  -6    0.69    4.36
  -1  16  -6   -5.54    6.92
  -1  16  -6    2.84    4.74
  -1  16  -6  -15.20    6.44
   1  16   6    1.28    5.05
  -1  16  -7  103.52   28.71
  -1  16  -7   89.89   16.68
  -1  16  -7   83.64   19.42
  -1  16  -7   61.99   15.74
   1  16   7   43.02   15.32
  -1  16  -7   85.45   16.99
   1  16   7    9.26    7.78
   1  16   7    3.18    7.10
  -1  16  -7   88.72   15.38
  -1  16  -7   35.09    8.77
  -1  16  -7   61.42   13.53
  -1  16  -7   84.73   16.01
  -1  16  -7  100.85   20.29
  -1  16  -8   75.84   16.10
  -1  16  -8  117.24   16.00
  -1  16  -8   93.30   14.31
  -1  16  -8   85.28   15.19
  -1  16  -8   86.54   16.39
   1  16   8   77.92   15.88
  -1 -16  -8   77.46   13.97
  -1  16  -8  109.30   16.76
  -1  16  -8   94.46   16.94
  -1  16  -8   97.30   17.50
   1  16   8   90.40   15.18
  -1  16  -8   91.96   18.23
  -1  16  -8   83.37   13.81
  -1  16  -9  593.51   41.83
  -1  16  -9  531.04   41.94
  -1  16  -9  672.02   41.00
  -1  16  -9  502.72   33.22
   1  16   9  479.16   40.91
  -1 -16  -9  459.37   34.80
   1  16   9  442.95   32.32
  -1  16  -9  646.34   41.94
  -1  16  -9  583.62   41.94
  -1  16  -9  590.21   45.22
  -1  16  -9  540.08   34.16
  -1  16  -9  497.64   30.90
   1  16  10  232.89   28.29
  -1 -16 -10  227.50   24.70
  -1  16 -10  248.96   24.32
  -1  16 -10  236.03   25.74
  -1  16 -10  250.87   22.63
   1  16  10  293.29   25.50
  -1  16 -10  248.85   28.53
  -1  16 -10  227.04   26.37
  -1  16 -10  274.99   24.74
  -1  16 -10  279.87   25.79
  -1  16 -10  237.44   28.11
  -1  16 -11  583.88   40.68
   1  16  11  441.70   33.99
  -1  16 -11  609.67   40.20
  -1  16 -11  588.55   36.77
  -1  16 -11  545.26   36.01
  -1  16 -11  567.78   35.19
  -1  16 -11  461.64   33.36
   1  16  11  480.85   40.57
  -1  16 -11  552.07   42.08
  -1  16 -11  549.73   33.12
  -1  16 -11  561.72   43.38
  -1 -16 -11  477.63   35.93
   1  16  11  541.40   33.87
  -1  16 -12  203.68   21.85
  -1 -16 -12  190.96   22.69
  -1  16 -12  238.40   22.50
  -1  16 -12  229.78   24.32
   1  16  12  274.50   23.11
  -1  16 -12  189.02   20.78
   1  16  12  186.31   24.66
  -1  16 -12  188.20   24.78
   1  16  12  179.06   21.68
  -1  16 -12  199.43   23.60
  -1  16 -13   27.99   10.53
  -1  16 -13   35.39    9.21
  -1  16 -13   23.41   10.22
   1  16  13   21.04    6.17
  -1  16 -13    2.20    4.92
  -1  16 -13   26.48   10.18
  -1 -16 -13   14.99    6.81
   1  16  13   23.88    7.83
   1  16  13   25.65    9.83
  -1  16 -13   28.35   10.45
  -1  16 -14    7.72    5.04
  -1 -16 -14   12.69    6.46
   1  16  14   12.10    4.84
   1  16  14    3.26    5.87
  -1  16 -14    5.57    7.13
  -1  16 -14   11.47    7.34
  -1  16 -14    6.86    5.59
  -1  16 -14   12.50    6.92
  -1 -16 -15   25.67    8.92
  -1  16 -15   22.72   11.53
  -1  16 -15   21.81    8.27
  -1  16 -15   34.68   10.87
  -1  16 -15   24.47    7.52
  -1  16 -15    5.31    4.58
   1  16  15   13.85    8.47
   1  16  15    8.77    7.60
  -1  16 -16    7.44    3.57
  -1  16 -16    3.87    5.95
  -1  16 -16   -2.82    6.60
  -1  16 -16    0.96    5.27
  -1 -16 -16   -0.48    6.38
  -1  16 -16    0.59    5.24
  -1  16 -16   -5.42    6.68
   1  16  16   16.16    7.97
   1  16  16    6.70    6.17
  -1  16 -17   55.79   11.70
  -1  16 -17   42.38   10.42
  -1  16 -17   70.26   12.48
   1  16  17   20.20    6.43
  -1 -16 -17   50.25   12.00
   1  16  17   18.37    8.42
  -1 -16 -17   19.39    6.55
  -1  16 -17   33.14    9.30
  -1  16 -18   61.94    9.74
  -1  16 -18   58.88    9.54
  -1  16 -18   66.69    9.44
   1  16  18   53.93    8.75
  -1  16 -18   60.56    9.88
  -1 -16 -18   75.08    9.07
  -1 -16 -18   56.87    9.70
   1  16  18   56.69    9.61
  -1 -16 -19  208.96   16.84
   1  16  19  189.26   15.01
  -1  16 -19  235.37   17.01
  -1  16 -19  261.31   17.01
  -1 -16 -19  166.56   11.10
  -1  16 -19  230.86   16.68
  -1  16 -19  211.00   14.98
  -1 -16 -20  114.91   10.91
  -1  16 -20  119.14    9.79
  -1  16 -20  106.24    9.66
  -1  16 -20  116.73   10.58
   1  17 -22   91.49    7.93
   1 -17 -22   76.94    7.71
   1  17 -22   92.80    7.52
   1 -17 -21   48.03    8.00
   1  17 -21   66.52    8.38
   1  17 -21   51.46    6.71
   1  17 -21   69.45    8.39
   1 -17 -21   43.46    5.25
   1  17 -21   46.14    6.74
   1 -17 -20    3.64    2.76
   1  17 -20   -1.68    3.90
   1  17 -20    0.57    3.23
   1  17 -20   -3.25    4.10
   1  17 -20    1.68    3.86
   1 -17 -20   -2.87    3.96
   1  17 -19   45.60    9.08
   1 -17 -19   25.18    8.09
   1  17 -19   15.71    6.72
   1  17 -19   21.87    6.59
   1  17 -19   31.95    8.79
   1 -17 -19   19.79    5.53
   1  17 -18    9.57    6.05
   1 -17 -18    5.41    5.77
   1  17 -18    4.37    3.68
   1  17 -18    4.87    2.61
   1  17 -18    5.64    5.67
  -1  17  17   14.95    4.83
   1  17 -17   20.11    9.06
   1  17 -17   11.87    6.05
   1  17 -17   13.24    5.28
   1 -17 -17    9.19    6.52
   1  17 -17   12.84    7.35
   1  17 -17   22.73    6.91
   1  17 -16  184.91   17.94
   1  17 -16  219.61   22.14
   1  17 -16  248.63   20.50
   1  17 -16  210.47   23.44
  -1  17  16  297.76   21.04
  -1  17  16  279.95   25.20
   1  17 -16  251.05   21.45
   1  17 -16  230.57   20.39
   1  17 -16  290.67   22.55
   1 -17 -16  240.79   22.60
   1 -17 -15  180.63   20.94
   1  17 -15  178.18   19.03
   1  17 -15  193.26   19.72
   1  17 -15  205.46   19.95
  -1  17  15  163.08   21.52
   1  17 -15  246.82   25.49
   1  17 -15  210.35   25.92
   1  17 -15  176.39   19.24
   1  17 -15  149.07   17.94
  -1  17  15  175.43   17.85
   1  17 -14  388.34   28.13
   1  17 -14  366.12   31.25
   1  17 -14  362.44   32.49
  -1  17  14  473.75   30.29
   1  17 -14  369.28   33.50
   1  17 -14  384.63   28.60
   1  17 -14  487.74   30.99
  -1  17  14  409.95   33.55
   1 -17 -14  372.06   29.96
   1  17 -13  251.14   24.53
   1 -17 -13  210.43   23.84
  -1  17  13  200.36   20.83
   1  17 -13  267.48   30.75
   1  17 -13  227.32   22.39
   1  17 -13  249.03   28.51
   1  17 -13  250.60   24.30
  -1  17  13  220.81   26.48
   1  17 -12  219.34   26.57
   1  17 -12  261.26   23.39
   1 -17 -12  192.80   21.85
   1  17 -12  196.08   25.44
   1  17 -12  227.62   23.13
   1  17 -12  253.94   26.50
  -1  17  12  209.64   25.41
   1  17 -12  203.76   21.77
   1  17 -12  196.23   24.19
  -1  17  12  251.38   23.78
   1  17 -11  113.02   20.94
  -1  17  11   83.74   14.67
   1  17 -11  104.94   19.54
   1  17 -11   90.33   14.22
   1  17 -11  103.76   19.20
   1  17 -11  139.92   20.45
   1  17 -11   87.31   13.77
   1  17 -11   93.06   15.40
   1 -17 -11   72.58   13.54
  -1  17  11   74.39   17.13
   1  17 -10   16.87    7.61
   1  17 -10   21.11    7.57
   1  17 -10   28.13   10.65
   1  17 -10   20.03    6.26
  -1  17  10   12.66    5.90
   1  17 -10   24.55    7.89
  -1  17  10   26.30    8.46
   1  17 -10   18.18    7.41
   1  17  -9    9.09    5.75
   1  17  -9   26.93   12.39
   1  17  -9   11.70    8.59
  -1  17   9    0.85    7.48
   1  17  -9   10.94    7.80
   1  17  -9   32.70   10.71
   1  17  -9   34.85   12.35
   1  17  -9   15.98    9.27
   1  17  -8   90.81   17.66
   1  17  -8   94.83   17.58
   1  17  -8  124.54   19.91
  -1  17   8  117.39   14.82
   1  17  -8  103.81   15.76
   1  17  -8   89.67   17.46
  -1  17   8   93.85   16.73
  -1  17   8  122.20   20.32
   1  17  -8   86.61   14.60
   1  17  -8  103.58   17.30
  -1  17   7  198.17   23.92
   1  17  -7  213.78   23.55
  -1  17   7  203.20   25.56
  -1  17   7  182.45   21.38
  -1  17   7  199.98   21.12
   1  17  -7  225.96   26.83
   1  17  -7  182.62   21.13
   1  17  -7  216.82   26.77
   1  17  -7  212.58   24.85
  -1  17   6  303.83   27.15
   1  17  -6  252.52   25.23
   1  17  -6  322.46   48.13
  -1  17   6  284.96   25.47
  -1  17   6  283.68   30.06
  -1  17   6  247.05   26.03
   1  17  -6  251.49   27.18
   1  17  -6  254.21   25.90
   1  17  -6  257.75   28.91
   1  17  -6  307.87   23.39
   1  17  -5  325.19   33.31
   1  17  -5  296.91   46.75
  -1  17   5  284.04   29.55
   1  17  -5  188.04   19.06
   1  17  -5  235.15   25.98
  -1  17   5  274.61   27.02
  -1  17   5  215.77   28.28
   1  17  -5  224.20   26.95
   1  17  -5  285.79   29.54
  -1  17   5  197.65   22.12
  -1  17   4  493.67   33.68
   1  17  -4  428.73   36.86
   1  17  -4  389.35   31.13
  -1  17   4  391.26   31.97
  -1  17   4  429.13   37.16
   1  17  -4  501.84   58.46
   1  17  -4  379.80   31.65
   1  17  -4  487.53   30.52
   1  17  -4  475.49   39.84
   1  17  -4  420.10   34.34
  -1  17   4  424.28   31.84
  -1  17   3   56.56   11.83
   1  17  -3   67.55   16.87
   1  17  -3   57.33   11.46
  -1  17   3   75.70   15.15
  -1  17   3  100.64   19.13
   1  17  -3   98.72   16.38
   1  17  -3   64.29   16.21
   1  17  -3   89.98   17.49
  -1  17   3   72.14   16.44
   1  17  -3   72.01   15.58
   1  17  -2  287.06   42.91
  -1  17   2  297.54   31.58
   1  17  -2  244.95   27.92
   1  17  -2  269.93   30.16
   1  17  -2  265.34   26.67
  -1  17   2  262.80   29.22
  -1  17   2  255.16   25.40
  -1  17   2  272.05   40.73
   1  17  -2  232.62   24.98
   1  17  -2  331.35   26.01
  -1  17   2  352.09   27.53
   1  17  -1   64.37   12.93
  -1  17   1   70.76   21.69
  -1  17   1   88.58   17.32
   1  17  -1  129.72   28.49
  -1  17   1   71.91   12.52
   1  17  -1   65.82   14.57
  -1  17   1   72.08   14.23
  -1  17   1   79.73   16.81
   1  17  -1   75.84   13.61
   1  17  -1   82.62   17.99
   1  17  -1   76.74   15.37
  -1  17   0   41.90   12.48
   1  17   0   42.78   13.08
   1  17   0   11.90    9.97
   1  17   0   58.10   11.80
  -1  17   0   38.76    9.18
   1  17   0   38.89   11.13
  -1  17   0   43.63   17.15
  -1  17   0   33.63   11.14
  -1  17   0   23.77    6.39
   1  17   0   45.77   11.70
  -1  17   0   42.63   12.05
  -1  17  -1    7.50    5.87
  -1  17  -1    4.51    5.77
   1  17   1    9.25    8.53
   1  17   1    5.13    6.01
   1  17   1   19.49    9.30
   1  17   1    9.50    4.70
  -1  17  -1    3.64    5.58
  -1  17  -1   11.41    5.98
  -1  17  -1    9.47    6.27
  -1  17  -1   13.03    6.54
  -1  17  -1   -4.71    8.16
   1  17   2   81.50   14.13
  -1  17  -2   97.35   17.09
   1  17   2  117.33   26.90
   1  17   2   82.81   16.74
  -1  17  -2   60.69   11.23
  -1  17  -2   85.01   14.63
  -1  17  -2   87.99   17.05
   1  17   2  104.28   15.71
  -1  17  -2  110.30   14.02
  -1  17  -2   92.45   15.69
  -1  17  -2  125.06   25.61
  -1  17  -2   83.89   15.04
  -1  17  -3  423.74   35.56
  -1  17  -3  433.16   38.13
   1  17   3  335.88   40.14
  -1  17  -3  317.40   30.99
  -1  17  -3  336.10   30.29
   1  17   3  354.58   35.95
   1  17   3  377.56   31.12
   1  17   3  329.06   28.64
  -1  17  -3  309.67   28.36
  -1  17  -3  392.46   54.15
  -1  17  -3  296.52   22.79
  -1  17  -3  331.71   30.48
   1  17   4  645.01   39.54
  -1  17  -4  511.47   38.21
   1  17   4  772.37   62.03
  -1  17  -4  626.48   66.60
  -1  17  -4  547.52   40.11
  -1  17  -4  667.56   32.57
  -1  17  -4  535.61   41.91
   1  17   4  592.52   44.08
  -1  17  -4  490.79   34.62
  -1  17  -4  608.64   38.75
  -1  17  -4  634.86   41.77
   1  17   4  604.88   36.61
  -1  17  -5  423.11   39.03
  -1  17  -5  326.19   30.28
  -1  17  -5  355.32   32.60
  -1  17  -5  362.65   31.48
  -1  17  -5  417.52   36.07
   1  17   5  267.42   26.33
  -1  17  -5  384.56   29.23
  -1  17  -5  407.62   36.64
  -1  17  -5  383.14   34.21
   1  17   5  343.04   35.72
   1  17   6  316.24   27.73
  -1  17  -6  278.35   26.87
  -1  17  -6  333.48   32.69
  -1  17  -6  286.68   25.01
  -1  17  -6  309.41   26.94
   1  17   6  300.94   32.71
  -1  17  -6  297.26   28.87
  -1  17  -6  274.43   30.51
  -1  17  -6  269.22   28.04
  -1  17  -6  300.32   30.66
  -1  17  -7   78.65   16.45
   1  17   7   77.56   16.80
  -1  17  -7   83.71   13.01
  -1  17  -7   92.97   18.40
  -1  17  -7   77.18   15.91
  -1  17  -7   90.42   15.16
  -1  17  -7   95.91   16.47
   1  17   7   68.39   13.41
  -1  17  -7   68.78   12.31
  -1  17  -7   94.36   17.82
  -1  17  -7   85.56   16.50
  -1  17  -8   83.54   15.43
  -1  17  -8   95.86   13.79
  -1  17  -8   69.02   12.32
   1  17   8   80.11   17.79
  -1  17  -8   78.04   16.49
  -1  17  -8   66.53   14.52
  -1  17  -8   88.23   15.94
  -1  17  -8   77.07   15.59
   1  17   8   98.76   15.68
  -1  17  -8   71.48   16.09
  -1  17  -8   64.39   11.18
   1  17   9   10.41    7.49
   1  17   9   14.05    7.88
  -1  17  -9   39.71   13.50
  -1  17  -9   34.65   12.35
  -1  17  -9    4.37    5.06
  -1  17  -9   30.39    7.72
  -1  17  -9   18.72    8.45
  -1  17  -9   15.65   11.47
  -1  17  -9   18.45   10.10
  -1 -17  -9   -4.31    5.90
  -1  17  -9   42.64   11.80
  -1  17 -10   15.63    8.76
  -1  17 -10   20.44    7.30
  -1 -17 -10    8.14    4.62
   1  17  10   10.17    8.04
  -1  17 -10   17.51    9.20
  -1  17 -10   15.04    6.72
   1  17  10   30.45    8.81
  -1  17 -10   13.11    5.95
  -1  17 -10   16.85   10.06
  -1  17 -11  100.38   18.80
  -1  17 -11   59.02   16.42
  -1  17 -11  101.37   17.55
  -1  17 -11   47.42   11.11
  -1  17 -11   56.55   17.73
  -1  17 -11   48.06   10.84
  -1  17 -11  117.16   17.25
   1  17  11   38.99    9.82
   1  17  11   39.18   13.68
  -1 -17 -11   56.00   13.18
   1  17  12   85.45   12.72
  -1  17 -12   63.56   14.76
  -1  17 -12   64.93   13.82
  -1  17 -12   75.23   14.47
   1  17  12   69.01   15.69
  -1  17 -12   74.33   13.41
  -1  17 -12   83.83   14.02
  -1  17 -12   54.28   11.04
  -1 -17 -12   66.00   12.88
  -1  17 -13   57.22   11.56
  -1  17 -13   66.37   12.85
  -1  17 -13   96.19   18.50
  -1  17 -13   99.84   14.61
   1  17  13   63.31   16.02
  -1  17 -13  134.54   19.46
  -1 -17 -13   74.58   14.21
   1  17  13   50.44    9.66
  -1  17 -14  207.10   21.69
  -1  17 -14  211.24   20.12
  -1  17 -14  181.78   18.90
  -1  17 -14  226.04   19.85
   1  17  14  187.42   22.05
   1  17  14  236.23   17.72
  -1 -17 -14  175.92   19.60
  -1  17 -14  176.06   22.23
  -1  17 -14  155.82   16.46
   1  17  14  169.08   18.12
   1  17  15   56.77   10.78
  -1 -17 -15   79.04   13.65
  -1  17 -15   86.57   14.68
   1  17  15   62.21   12.75
  -1  17 -15   71.56   10.54
  -1  17 -15   74.57   11.85
  -1  17 -15   56.23   11.00
  -1  17 -15  102.55   14.00
  -1  17 -15   68.07   14.82
   1  17  16  143.90   16.97
  -1  17 -16  157.83   15.21
   1  17  16  133.54   14.58
  -1  17 -16  114.38   16.11
  -1 -17 -16  107.60   14.00
  -1  17 -16   94.41   10.28
  -1 -17 -16  185.11   16.46
  -1  17 -16  128.62   14.13
  -1  17 -16  130.82   14.48
  -1  17 -16  136.52   16.41
  -1  17 -17   26.45    7.18
  -1 -17 -17   24.90    6.98
   1  17  17   45.01    8.66
  -1  17 -17   37.08    7.51
  -1  17 -17   39.16    8.10
  -1 -17 -17   41.96    7.52
   1  17  17   29.43    6.33
  -1  17 -17   35.23    7.45
  -1 -17 -18   68.65    7.96
   1  17  18   26.15    5.07
  -1  17 -18   64.86    8.43
  -1  17 -18   46.96    7.94
  -1 -17 -18   44.49    8.14
  -1  17 -18   51.74    7.96
  -1  17 -18   49.78    7.80
  -1  17 -19    4.96    3.08
  -1  17 -19   13.08    4.23
  -1  17 -19   16.39    4.70
  -1  17 -19   18.55    4.71
  -1 -17 -19    7.49    4.09
  -1  17 -20    0.73    2.05
   1  18 -21    3.90    2.50
   1  18 -21    2.33    2.21
   1  18 -21    0.83    2.49
   1  18 -20  148.91   11.42
   1  18 -20  151.19   12.17
   1 -18 -20  137.65   11.61
   1  18 -20  174.34   11.86
   1 -18 -19   23.95    6.21
   1  18 -19   34.93    7.82
   1  18 -19   32.75    6.96
   1 -18 -19   24.38    5.60
   1  18 -19   31.56    6.41
   1  18 -18  173.31   16.52
   1  18 -18  141.70   11.46
   1 -18 -18  181.56   16.45
   1  18 -18  212.34   16.10
   1  18 -18  183.67   15.72
   1  18 -17   82.03   16.01
   1  18 -17   70.39   10.46
   1  18 -17   88.49   15.95
  -1  18  17   45.90    6.94
   1 -18 -17   54.63   10.97
   1  18 -17   68.79   10.99
  -1  18  16   79.39   10.56
   1  18 -16   75.53   13.90
   1  18 -16   76.30   14.01
   1  18 -16   59.64    9.32
   1  18 -16   52.71    9.23
   1  18 -16   85.46   12.09
   1 -18 -16   64.59   11.41
  -1  18  15   24.38    6.83
   1  18 -15   84.97   17.61
   1  18 -15   34.90    9.18
  -1  18  15   46.73   11.73
   1  18 -15   84.70   17.54
   1  18 -15   58.54   11.58
   1 -18 -15   38.13   10.15
   1  18 -15   93.60   14.26
   1  18 -14   20.85    7.24
   1  18 -14   20.10    6.38
   1 -18 -14   16.90    5.83
  -1  18  14   32.16    8.56
  -1  18  14   30.06    9.80
   1  18 -14   22.98    6.44
   1  18 -14   36.03   11.61
   1  18 -14   21.39    7.54
   1  18 -14   35.54   10.91
  -1  18  13   -2.83    5.22
  -1  18  13    5.31    7.48
   1  18 -13   -0.44    7.34
   1  18 -13    3.01    6.20
   1  18 -13   -1.31    4.20
   1  18 -13    6.54    6.56
   1  18 -13   -1.56    3.65
   1  18 -13    5.78    5.91
   1 -18 -13    0.95    5.22
   1  18 -12  131.01   20.57
  -1  18  12  149.23   17.98
   1  18 -12  126.37   16.74
   1  18 -12  134.17   17.15
   1  18 -12  126.11   19.94
  -1  18  12  125.94   19.96
   1  18 -12  141.81   16.33
   1 -18 -12  127.00   16.94
   1  18 -12  115.51   19.13
   1  18 -11   40.47    9.14
   1  18 -11   44.66   13.50
   1  18 -11   27.79    7.66
   1  18 -11   18.35    6.82
  -1  18  11   19.24    6.76
   1  18 -11   26.63   10.38
   1  18 -11   19.58    8.20
  -1  18  11   37.23   10.09
   1  18 -11   26.63   11.06
  -1  18  10  277.28   29.67
   1  18 -10  286.68   30.01
  -1  18  10  314.44   27.39
   1  18 -10  283.04   27.66
   1  18 -10  244.55   23.82
   1  18 -10  303.18   23.83
   1  18 -10  263.28   29.98
   1  18 -10  242.59   26.49
  -1  18   9   71.19   14.59
   1  18  -9  107.13   18.68
   1  18  -9  114.97   22.33
   1  18  -9  127.31   18.30
   1  18  -9  100.69   19.54
   1  18  -9  101.50   19.37
  -1  18   9   84.37   18.14
  -1  18   8  369.27   26.96
   1  18  -8  366.07   31.62
   1  18  -8  392.80   35.19
   1  18  -8  388.77   30.07
  -1  18   8  358.17   34.00
   1  18  -8  350.26   34.07
  -1  18   8  396.85   31.08
   1  18  -8  352.42   32.84
   1  18  -8  336.28   28.29
   1  18  -7   81.19   16.13
   1  18  -7   90.28   18.19
  -1  18   7   80.97   18.34
   1  18  -7   83.46   16.67
  -1  18   7   67.54   14.09
  -1  18   7   60.32   13.40
   1  18  -7   85.08   19.44
   1  18  -7   93.64   16.54
   1  18  -7   86.50   18.49
   1  18  -6   22.77    8.02
   1  18  -6   25.75    8.25
   1  18  -6   36.42   10.65
   1  18  -6   39.16   12.15
  -1  18   6   31.09    9.37
  -1  18   6   36.69   11.42
   1  18  -6   49.28   13.71
   1  18  -6   36.06   11.75
  -1  18   6   32.60    9.39
  -1  18   5    8.99    5.47
  -1  18   5    2.50    4.11
   1  18  -5    5.68    4.39
   1  18  -5    1.95    4.12
   1  18  -5   -0.75    8.38
   1  18  -5    5.70    5.27
  -1  18   5    2.48    6.20
   1  18  -5    4.44    9.07
  -1  18   4   65.97   15.74
   1  18  -4   53.47   13.74
  -1  18   4   68.95   13.53
  -1  18   4   52.64   12.88
   1  18  -4   58.69   11.43
  -1  18   4   75.35   13.45
   1  18  -4   47.97   12.46
   1  18  -4   59.47   13.64
  -1  18   3   25.65   11.98
   1  18  -3   44.16   14.87
   1  18  -3   27.21    7.84
  -1  18   3   34.79   12.53
   1  18  -3   39.44   13.13
   1  18  -3   46.26   13.63
  -1  18   3   26.63    9.02
   1  18  -3   53.56   13.98
  -1  18   3   37.24   12.96
   1  18  -2  160.23   23.66
   1  18  -2  166.19   24.48
   1  18  -2  196.42   20.65
  -1  18   2  155.69   23.19
  -1  18   2  209.02   21.62
   1  18  -2  152.60   20.90
  -1  18   2  153.80   20.37
  -1  18   2  189.00   25.84
   1  18  -2  187.11   22.46
   1  18  -1   80.37   18.06
  -1  18   1   59.66   14.88
   1  18  -1   66.40   12.54
  -1  18   1   60.34   11.86
  -1  18   1   59.88   14.09
   1  18  -1   74.09   15.17
  -1  18   1   73.45   17.11
  -1  18   1   60.43   14.47
   1  18  -1   64.64   15.98
  -1  18   0  426.12   29.54
  -1  18   0  347.68   30.33
   1  18   0  330.93   33.34
  -1  18   0  324.85   32.93
  -1  18   0  339.73   26.21
   1  18   0  348.81   30.22
   1  18   0  397.06   37.05
  -1  18   0  359.13   35.46
  -1  18   0  341.26   31.65
   1  18   0  429.45   31.50
   1  18   1   81.07   17.10
   1  18   1   85.59   19.32
   1  18   1   65.00   13.21
  -1  18  -1   87.45   16.58
  -1  18  -1   81.80   16.30
  -1  18  -1   76.46   16.33
  -1  18  -1   99.69   19.37
   1  18   1   82.97   18.02
  -1  18  -1   63.32   11.42
  -1  18  -1   55.77   12.99
  -1  18  -2  245.63   25.53
   1  18   2  256.94   29.74
   1  18   2  275.41   26.50
  -1  18  -2  311.07   23.76
   1  18   2  266.65   31.34
   1  18   2  314.58   27.92
  -1  18  -2  233.41   23.24
  -1  18  -2  274.03   30.53
  -1  18  -2  271.56   26.96
  -1  18  -2  259.72   28.10
  -1  18  -3   13.51    9.08
  -1  18  -3    6.51    6.61
  -1  18  -3   15.42    9.07
   1  18   3   13.40    6.58
  -1  18  -3   31.15   12.12
   1  18   3   21.06    9.18
  -1  18  -3    9.99    4.72
  -1  18  -3   14.57    8.57
  -1  18  -3   30.15   12.80
   1  18   3   11.73    6.85
  -1  18  -4  110.51   18.88
  -1  18  -4   89.58   13.89
  -1  18  -4  116.64   13.75
  -1  18  -4   98.74   18.95
   1  18   4  103.97   16.28
  -1  18  -4   81.70   14.45
  -1  18  -4  105.76   16.85
   1  18   4  112.16   19.94
  -1  18  -4   96.48   16.93
  -1  18  -4   88.29   16.36
  -1  18  -4   87.88   16.13
   1  18   5    2.48    6.36
  -1  18  -5    4.82    7.75
  -1  18  -5   -0.07    5.42
  -1  18  -5    4.35    7.19
  -1  18  -5    6.75    6.27
   1  18   5   -4.26    5.95
  -1  18  -5    8.11    6.05
  -1  18  -5   -5.50    7.97
  -1  18  -5    0.15    5.18
  -1  18  -5    5.02    7.51
  -1  18  -6   12.74    8.42
  -1  18  -6    4.79    6.47
  -1  18  -6    1.37    5.21
  -1  18  -6   -4.68    7.63
   1  18   6    2.31    6.53
   1  18   6   -2.99    4.89
  -1  18  -6    1.24    6.63
  -1  18  -6    2.12    5.06
  -1  18  -6    0.57    6.71
  -1  18  -6   -0.61    5.87
  -1  18  -7   54.27   14.89
  -1  18  -7   46.37   14.66
  -1  18  -7   46.57   14.50
  -1  18  -7   32.76    8.68
   1  18   7   32.26   12.85
  -1  18  -7   44.24   11.64
   1  18   7   33.97    9.65
  -1  18  -7   45.31   10.36
  -1  18  -7   40.05   12.80
  -1  18  -7   41.29   11.19
  -1  18  -8  123.73   18.69
  -1  18  -8  139.39   22.09
   1  18   8  130.45   17.92
  -1  18  -8  122.55   16.49
   1  18   8  113.19   19.69
  -1  18  -8  126.22   18.79
  -1  18  -8  125.58   15.81
  -1  18  -8  167.19   17.60
  -1  18  -8  150.22   22.48
  -1  18  -9   89.56   17.30
  -1  18  -9   71.66   12.08
   1  18   9   55.46   12.05
  -1  18  -9   83.94   18.52
  -1  18  -9   73.74   18.89
   1  18   9   54.63   16.34
  -1  18  -9  101.02   18.08
  -1  18  -9   71.73   12.24
  -1  18  -9  100.84   14.97
  -1 -18 -10  231.69   22.34
  -1  18 -10  287.29   23.04
  -1  18 -10  273.89   26.76
   1  18  10  249.55   28.71
  -1  18 -10  298.22   23.57
  -1  18 -10  276.34   25.53
  -1  18 -10  247.26   28.02
  -1  18 -10  308.36   28.81
  -1  18 -10  281.02   29.57
   1  18  10  327.91   26.03
   1  18  11   45.13    9.67
  -1  18 -11   83.65   16.30
  -1  18 -11   83.07   15.03
   1  18  11   54.34   14.63
  -1  18 -11   46.66    9.60
  -1  18 -11   77.15   16.05
  -1  18 -11   69.82   16.37
  -1  18 -11   83.12   17.09
  -1 -18 -11   41.98   10.48
  -1  18 -12  220.52   20.76
  -1  18 -12  202.18   20.18
   1  18  12  205.51   24.27
  -1  18 -12  205.37   24.61
  -1  18 -12  233.75   23.51
  -1 -18 -12  189.85   20.10
   1  18  12  269.60   21.37
  -1  18 -12  235.14   20.06
  -1  18 -13    9.06    6.80
   1  18  13    1.06    2.57
  -1  18 -13   -1.18    4.88
  -1 -18 -13    3.98    4.85
   1  18  13    5.60    5.12
  -1  18 -13   -0.82    7.59
  -1  18 -13    5.93    4.67
  -1  18 -13    5.59    6.11
  -1  18 -13    7.38    5.14
  -1  18 -14    3.90    4.51
  -1  18 -14    5.14    4.03
  -1 -18 -14    2.63    4.01
  -1  18 -14    7.21    7.41
   1  18  14    3.14    1.71
   1  18  14    1.59    3.78
  -1  18 -14   -2.53    5.91
  -1  18 -14    5.70    5.46
  -1  18 -14   -3.43    7.44
  -1  18 -15   28.69    9.12
  -1 -18 -15   19.75    6.85
   1  18  15   14.76    6.36
  -1  18 -15   21.58    5.82
  -1  18 -15   27.23    6.97
  -1  18 -15   11.09    3.98
  -1  18 -15   31.93   10.04
  -1 -18 -15   24.19    6.81
  -1  18 -15   29.99    6.88
   1  18  16    1.21    4.19
  -1 -18 -16    3.83    3.94
  -1  18 -16   -2.57    3.39
  -1  18 -16    1.30    4.41
  -1  18 -16   -5.72    6.62
  -1 -18 -16    1.89    3.15
  -1  18 -16    2.46    3.24
  -1  18 -16    4.92    4.36
  -1  18 -17   18.01    5.81
  -1  18 -17   11.33    3.42
  -1 -18 -17   13.10    5.44
  -1  18 -17    8.56    4.19
  -1  18 -17   23.37    5.79
  -1 -18 -17   10.55    3.72
  -1  18 -18   29.00    5.46
  -1  18 -18   25.18    5.40
  -1  18 -18   28.80    5.14
  -1 -18 -18   23.44    4.97
  -1 -18 -18   33.37    4.90
   1  19 -20   14.08    3.40
   1 -19 -19    6.74    2.41
   1 -19 -19    8.75    3.27
   1  19 -19    9.20    3.11
   1  19 -19   10.76    3.44
   1  19 -19   12.89    4.39
   1 -19 -18   19.87    5.16
   1  19 -18    9.92    4.72
   1  19 -18   10.13    4.09
   1 -19 -18    3.25    2.84
   1  19 -18   11.63    3.81
   1  19 -18    6.72    2.74
   1  19 -17    3.76    3.14
  -1  19  17    6.23    2.27
   1  19 -17   -0.05    3.96
   1  19 -17    6.50    5.44
   1 -19 -17    7.11    4.17
   1  19 -17    7.70    3.44
  -1  19  16  170.05   13.80
   1  19 -16  168.19   14.77
   1  19 -16  128.75   16.35
   1  19 -16  106.17   11.84
   1 -19 -16  140.48   14.49
   1  19 -16  149.45   14.34
   1  19 -16  149.42   15.89
   1  19 -15   28.70    7.73
   1  19 -15   44.90   14.15
  -1  19  15   43.75   10.18
  -1  19  15    9.50    4.76
   1  19 -15   60.16   13.91
   1  19 -15   20.79    7.14
   1  19 -15   54.07    9.98
   1  19 -15   42.17   10.03
   1 -19 -15    8.25    5.38
   1  19 -14  231.16   20.83
   1  19 -14  252.50   20.41
   1 -19 -14  227.99   19.67
   1  19 -14  236.11   24.45
   1  19 -14  279.65   20.50
  -1  19  14  298.13   25.71
  -1  19  14  314.28   22.53
   1  19 -14  263.67   24.08
   1  19 -13   58.94   10.60
   1  19 -13   77.07   16.69
   1 -19 -13   66.68   11.73
   1  19 -13  102.74   19.04
   1  19 -13   84.12   14.85
   1  19 -13   96.34   17.29
   1  19 -13   91.45   14.46
  -1  19  13   52.94   10.91
  -1  19  13   82.25   15.87
   1  19 -12  125.74   14.59
   1  19 -12  109.03   17.84
  -1  19  12  145.80   17.39
  -1  19  12  104.38   16.45
   1  19 -12  114.13   18.51
   1  19 -12  105.75   14.73
   1  19 -12  107.16   18.27
   1  19 -11   14.90    9.54
   1  19 -11   12.88    6.20
   1  19 -11   13.03    4.40
   1  19 -11   12.83    7.11
  -1  19  11   28.09   10.32
   1  19 -11   14.09    6.83
  -1  19  11   11.23    6.30
   1  19 -10    3.29    6.73
   1  19 -10   -2.53    7.95
   1  19 -10   18.26    7.12
  -1  19  10    3.88    4.61
   1  19 -10   -4.89    6.84
   1  19 -10   -1.25    6.66
  -1  19  10    1.47    4.61
   1  19  -9    5.68    6.75
   1  19  -9    8.96    4.83
  -1  19   9    7.33    5.99
   1  19  -9    1.67    6.29
   1  19  -9    6.39    6.19
  -1  19   9    3.08    5.19
   1  19  -9   -1.64    6.61
   1  19  -8   28.74   11.27
  -1  19   8   35.38   11.85
   1  19  -8   38.33   10.84
  -1  19   8   29.86    8.59
   1  19  -8   35.98    9.97
   1  19  -8   24.29    6.64
   1  19  -8   38.00   12.74
  -1  19   7   14.92    7.31
   1  19  -7   15.82    8.88
  -1  19   7   11.99    7.93
   1  19  -7   11.55    9.76
   1  19  -7   18.15    9.52
   1  19  -7    1.58    8.50
  -1  19   7    9.36    5.49
   1  19  -7    7.95    4.64
  -1  19   6  145.16   22.38
   1  19  -6  114.91   20.34
   1  19  -6  124.82   19.88
   1  19  -6  123.67   17.37
   1  19  -6  131.70   19.42
  -1  19   6  128.68   21.41
  -1  19   6  157.50   19.51
  -1  19   6  145.57   18.25
   1  19  -6  123.86   17.82
   1  19  -6  141.69   19.23
   1  19  -5   40.67   13.36
   1  19  -5   35.75   13.56
  -1  19   5   43.10   14.49
   1  19  -5   39.64   14.35
   1  19  -5   15.84    6.15
   1  19  -5   29.13    8.62
  -1  19   5   14.63    9.38
  -1  19   5   23.47    9.44
  -1  19   5   21.83   10.67
   1  19  -4  150.11   20.04
  -1  19   4  182.14   20.60
   1  19  -4  147.21   22.38
  -1  19   4  192.57   26.11
   1  19  -4  173.71   21.66
   1  19  -4  189.89   19.46
  -1  19   4  170.58   20.80
   1  19  -4  151.61   20.59
  -1  19   4  154.83   24.26
   1  19  -3   29.48    9.05
  -1  19   3   33.75   12.38
   1  19  -3   23.71   12.66
  -1  19   3   24.77   12.18
   1  19  -3   45.99   12.34
   1  19  -3   42.00   13.79
  -1  19   3   36.66   10.17
  -1  19   3   51.86   14.08
   1  19  -2   36.75   10.43
  -1  19   2   19.15    9.94
   1  19  -2   18.64    8.95
  -1  19   2   21.76    8.18
   1  19  -2   19.40    6.75
  -1  19   2   15.34    6.42
   1  19  -2   24.88   12.12
  -1  19   2   21.65    8.44
   1  19  -2   25.19    9.20
  -1  19   2   16.69    8.70
   1  19  -1   -0.45    3.48
  -1  19   1    6.51    5.87
   1  19  -1    3.86    6.68
   1  19  -1   -2.53    6.31
  -1  19   1    2.92    4.07
   1  19  -1  -14.88    8.80
  -1  19   1    9.24    5.87
  -1  19   1   10.22    7.99
  -1  19   1    9.85    8.16
   1  19   0    4.86    6.43
  -1  19   0   -0.16    6.77
  -1  19   0   -5.59    8.18
  -1  19   0    0.58    4.15
   1  19   0   -1.28    7.93
   1  19   0    2.59    6.19
   1  19   0   -0.24    5.71
  -1  19   0   -0.29    6.87
   1  19   1   -3.24    6.63
   1  19   1   -5.82    9.13
  -1  19  -1   -2.40    3.77
  -1  19  -1  -12.18    6.08
  -1  19  -1   -1.42    8.23
  -1  19  -1   -2.11    6.46
  -1  19  -1   -1.02    5.38
   1  19   1    3.47    5.06
   1  19   1    4.31    8.05
   1  19   2   24.24    7.64
  -1  19  -2   15.79    8.69
  -1  19  -2   24.72   10.02
   1  19   2   28.81   12.21
  -1  19  -2   30.22    9.18
  -1  19  -2   31.79    7.49
   1  19   2   14.21    8.25
  -1  19  -2   25.83   10.30
  -1  19  -3   16.64   11.12
  -1  19  -3   15.42   11.01
   1  19   3    9.62    5.78
  -1  19  -3   11.67   10.08
  -1  19  -3   14.58    6.94
  -1  19  -3   27.19   11.26
  -1  19  -3    8.79    5.65
   1  19   3   19.68   10.67
  -1  19  -3   11.83    8.49
   1  19   3    9.78    9.67
   1  19   4  132.53   18.21
  -1  19  -4  137.21   19.10
  -1  19  -4  104.77   18.12
  -1  19  -4  119.12   16.70
   1  19   4  113.87   20.85
  -1  19  -4  145.88   22.45
  -1  19  -4  140.32   21.85
   1  19   4  125.19   21.97
  -1  19  -4  104.43   17.64
  -1  19  -4  120.87   18.09
  -1  19  -5   17.87   10.84
  -1  19  -5   15.65   11.22
   1  19   5   18.94   12.57
  -1  19  -5   16.77    8.44
  -1  19  -5   34.78   12.72
   1  19   5    8.55    6.51
  -1  19  -5   16.15    8.57
  -1  19  -5   21.72    9.52
  -1  19  -5   24.18   13.96
   1  19   6  150.75   19.35
  -1  19  -6  137.34   21.56
  -1  19  -6  121.28   15.81
  -1  19  -6  140.17   19.56
  -1  19  -6  143.75   20.06
   1  19   6  136.73   21.78
  -1  19  -6  134.34   17.77
  -1  19  -6  132.19   20.56
  -1  19  -6  137.89   21.69
  -1  19  -7   38.70    9.87
  -1  19  -7   40.35   12.38
   1  19   7   46.20   14.38
  -1  19  -7   39.53   10.02
  -1  19  -7   36.55   10.55
  -1  19  -7   39.17   11.48
  -1  19  -7   24.06   10.26
   1  19   7   40.60   10.86
  -1  19  -8    9.02    4.78
  -1  19  -8    8.66    7.72
  -1  19  -8    7.28    6.23
  -1  19  -8   -4.07    9.40
  -1  19  -8    7.19    5.52
   1  19   8    5.87    3.90
  -1  19  -8    3.51    6.56
   1  19   8   10.28    8.34
  -1  19  -9   31.90    8.68
  -1  19  -9   37.17    8.19
  -1  19  -9   32.11   11.62
   1  19   9   19.34    8.11
   1  19   9   35.52    8.82
  -1  19  -9   17.84    7.67
  -1  19  -9   27.31    7.15
  -1  19  -9   28.31   10.54
  -1  19  -9   25.03    8.82
  -1  19  -9   30.11    6.67
  -1  19 -10    1.80    5.13
  -1  19 -10   -0.40    7.34
   1  19  10    4.45    5.22
  -1  19 -10   11.55    8.47
  -1  19 -10    0.04    5.82
  -1  19 -10   -5.50    8.17
  -1  19 -10   -0.96    3.34
   1  19  10    4.28    5.53
  -1  19 -10    6.42    6.86
   1  19  11   40.48   12.05
  -1  19 -11   60.77   13.93
  -1  19 -11   66.55   14.95
  -1  19 -11   60.22   15.15
  -1 -19 -11   42.60    9.58
   1  19  11   40.50    9.14
  -1  19 -11   31.91    7.25
  -1  19 -11   34.97    8.42
  -1  19 -12   55.59   10.80
   1  19  12   55.51   12.69
  -1  19 -12   55.43   12.11
  -1  19 -12   60.08   10.08
  -1  19 -12   60.93   10.20
  -1 -19 -12   46.66    9.17
   1  19  12   58.57    9.44
  -1  19 -12   48.72   11.77
   1  19  13   16.18    5.26
  -1 -19 -13    6.06    5.01
  -1  19 -13   16.03    5.90
  -1  19 -13   61.88   15.00
   1  19  13   32.38   10.63
  -1  19 -13   30.16    7.71
  -1  19 -13   54.91   11.54
  -1  19 -13   47.79   11.43
  -1  19 -14  117.42   14.01
  -1  19 -14  111.98   12.20
  -1  19 -14   79.53   10.18
  -1 -19 -14   86.16   11.11
  -1  19 -14  106.68   15.48
  -1  19 -14  121.14   12.23
   1  19  14  121.20   15.63
  -1 -19 -14  161.30   16.03
  -1  19 -15   10.81    6.54
  -1 -19 -15    4.10    3.72
  -1  19 -15    3.56    2.77
  -1 -19 -15    8.70    4.65
   1  19  15    7.45    4.14
  -1  19 -15   17.21    5.37
  -1  19 -15    8.12    4.32
  -1  19 -15    4.05    4.65
  -1 -19 -16   26.90    5.40
  -1  19 -16   33.98    6.64
  -1  19 -16   36.19    6.04
  -1 -19 -16   47.55    7.39
  -1  19 -16   36.35    6.35
  -1  19 -17   -1.06    2.45
  -1  19 -17    2.81    3.40
  -1 -19 -17    2.94    2.19
   1 -20 -18   46.13    6.23
  -1  20  18   26.61    6.33
   1  20 -18   35.45    5.94
   1  20 -17    3.40    2.88
   1  20 -17   13.25    3.72
   1  20 -17   10.49    5.42
   1 -20 -17    1.56    2.06
   1  20 -17    4.08    2.97
   1 -20 -17    1.16    2.87
   1 -20 -16   46.94    8.65
   1  20 -16   30.27    5.76
   1  20 -16   28.79    5.30
   1  20 -16   33.51    5.95
  -1  20  16   32.32    5.54
   1  20 -16   24.54    6.84
   1  20 -16   33.67    8.17
   1 -20 -16   24.06    5.39
   1  20 -15   14.70    4.40
   1  20 -15   15.48    4.28
   1  20 -15   16.65    6.76
   1  20 -15   19.61    7.59
  -1  20  15   12.23    4.24
   1  20 -15   31.18    9.70
  -1  20  14   -9.01    4.08
   1  20 -14   -3.66    3.58
   1  20 -14    1.43    5.53
   1  20 -14   -0.90    4.39
   1  20 -14   -3.76    6.74
   1  20 -14   -3.26    4.56
   1  20 -14   -1.70    4.52
  -1  20  14    2.94    3.57
  -1  20  13   -1.63    4.01
   1  20 -13    0.92    4.53
   1  20 -13   -1.23    5.71
   1  20 -13    4.38    3.99
   1  20 -13    5.06    3.68
   1  20 -13    1.03    2.88
  -1  20  13    6.13    5.72
   1  20 -13   -3.76    7.13
   1  20 -12   24.64    7.91
   1  20 -12   28.08    7.49
   1  20 -12    9.36    4.44
  -1  20  12   28.86    8.58
  -1  20  12   28.19    7.46
   1  20 -12   27.96   10.17
   1  20 -12   19.07    8.36
  -1  20  11   13.78    7.11
   1  20 -11   13.05    6.66
   1  20 -11   25.19   10.17
   1  20 -11   17.77    8.86
  -1  20  11    2.24    4.56
   1  20 -11    6.45    7.81
  -1  20  10  148.84   20.80
   1  20 -10  122.13   19.24
   1  20 -10  135.20   20.77
   1  20 -10  134.55   17.98
   1  20 -10  110.73   14.85
  -1  20  10  158.43   18.37
   1  20  -9   34.25   12.64
   1  20  -9   27.79    9.02
  -1  20   9   15.94    9.36
  -1  20   9   13.54    6.80
   1  20  -9   21.89   10.32
   1  20  -9   28.12   12.37
   1  20  -8  117.06   16.62
   1  20  -8  141.51   21.29
  -1  20   8  139.43   21.79
   1  20  -8  110.29   16.51
  -1  20   8  123.51   21.40
  -1  20   8  146.42   18.74
   1  20  -8  121.73   19.75
   1  20  -7   12.39    8.38
   1  20  -7   24.58   11.80
   1  20  -7    6.87    6.41
  -1  20   7   11.96    6.93
  -1  20   7   10.20    5.73
  -1  20   7    3.89    9.73
   1  20  -7   13.15    8.54
   1  20  -7   24.03   11.80
  -1  20   6   17.93    8.15
   1  20  -6   11.10    6.39
   1  20  -6   19.44    9.38
   1  20  -6   21.16   10.32
  -1  20   6   10.41    7.53
   1  20  -6    9.38    5.58
   1  20  -6    5.94    5.90
  -1  20   6   17.28    9.76
  -1  20   5   -5.44    6.79
  -1  20   5    0.30    4.57
  -1  20   5    5.57    7.79
  -1  20   5   -3.12    8.05
   1  20  -5    2.61    5.27
   1  20  -5    8.72    5.60
  -1  20   5    9.84    6.32
   1  20  -5   -3.91    6.76
   1  20  -5   -2.92    4.20
   1  20  -4   55.78   11.92
  -1  20   4   83.49   14.27
  -1  20   4   92.59   16.58
   1  20  -4   58.32   15.19
  -1  20   4   84.77   14.84
  -1  20   4   74.57   16.26
   1  20  -4   80.97   15.73
  -1  20   4   77.33   16.62
  -1  20   3    3.88    4.82
  -1  20   3   10.16    8.54
   1  20  -3   10.04    6.15
   1  20  -3   -5.28    5.99
  -1  20   3    4.09    5.02
   1  20  -3   -1.73    7.15
  -1  20   3    1.88    7.81
   1  20  -2  157.24   18.63
   1  20  -2  138.84   21.77
  -1  20   2  169.55   19.33
  -1  20   2  133.30   18.27
  -1  20   2  138.44   19.86
  -1  20   2  134.59   22.40
   1  20  -1    6.28    5.81
   1  20  -1    5.93    7.93
  -1  20   1    9.95    6.68
   1  20  -1   14.35   10.34
  -1  20   1    4.92    7.29
  -1  20   1    2.57    5.00
  -1  20   1    6.95    9.44
  -1  20   0   19.42    7.65
   1  20   0   29.46    8.13
  -1  20   0   26.17   11.08
   1  20   0   26.68   10.29
  -1  20   0   29.36    7.44
   1  20   0   27.86   11.73
  -1  20   0   15.22    7.80
   1  20   1    1.05    8.20
   1  20   1    4.82    5.98
  -1  20  -1   -0.63    3.46
  -1  20  -1    3.59    6.97
  -1  20  -1    5.99    7.49
   1  20   1    2.78    7.21
  -1  20  -1    8.95    8.12
   1  20   2   47.45   11.10
  -1  20  -2   38.56   11.40
  -1  20  -2   39.58   12.90
  -1  20  -2   46.73   11.80
  -1  20  -2   34.52    9.71
  -1  20  -2   48.87    9.66
   1  20   2   41.82   12.47
   1  20   2   49.88   14.18
   1  20   3   11.14    7.26
  -1  20  -3   12.54    8.92
  -1  20  -3   16.81   11.38
  -1  20  -3    5.52    5.59
  -1  20  -3    7.04    6.47
   1  20   3   18.01   12.02
  -1  20  -3   13.98    9.72
   1  20   3   12.09    5.93
  -1  20  -3    9.18    5.77
  -1  20  -4   19.16    7.90
  -1  20  -4   15.29    8.48
  -1  20  -4   10.54    7.17
   1  20   4   23.30    8.70
   1  20   4   25.04   11.00
  -1  20  -4    4.24    5.71
  -1  20  -4    9.40    6.38
   1  20   4   12.50    7.45
  -1  20  -4   10.07    7.11
  -1  20  -4   13.84    5.51
  -1  20  -5    5.67    4.76
  -1  20  -5   -2.44    5.29
   1  20   5    6.25    7.99
   1  20   5    6.05    4.72
  -1  20  -5    4.91    7.44
  -1  20  -5    5.22    5.86
  -1  20  -5   18.54    9.83
  -1  20  -5   14.02    9.23
   1  20   5   17.74   10.19
  -1  20  -5   11.24    7.65
  -1  20  -6    7.58    4.80
  -1  20  -6    2.82    8.03
  -1  20  -6   10.93    8.34
   1  20   6    7.15    4.44
  -1  20  -6    0.26    6.82
  -1  20  -6    8.22    8.06
  -1  20  -6    5.67    7.36
   1  20   6    5.21    5.37
   1  20   6   -0.20    5.22
  -1  20  -6    7.56    6.21
   1  20   7    3.09    5.55
  -1  20  -7    2.57    7.72
  -1  20  -7   -0.05    8.24
   1  20   7   -3.87    8.00
  -1  20  -7    0.20    3.02
  -1  20  -7    4.12    7.71
  -1  20  -7    2.65    7.34
  -1  20  -7   -0.85    6.73
  -1  20  -8   50.16   12.37
  -1  20  -8   64.75   11.13
  -1  20  -8   44.68   10.83
   1  20   8   53.56   13.20
  -1  20  -8   58.31   12.11
   1  20   8   53.79   11.40
  -1  20  -8   57.46   13.94
  -1  20  -8   72.85   13.88
   1  20   9    5.99    5.10
  -1  20  -9    9.73    8.55
  -1  20  -9    9.67    7.91
  -1  20  -9    6.71    8.69
  -1  20  -9   11.54    5.47
   1  20   9   24.42   10.63
  -1  20  -9   15.80    8.50
   1  20  10  119.11   14.23
  -1  20 -10   93.96   16.71
   1  20  10  104.82   16.62
  -1  20 -10  111.66   15.34
  -1  20 -10  114.29   16.03
  -1  20 -10  101.56   16.28
  -1  20 -11  -15.84    5.48
  -1  20 -11   15.76    8.58
   1  20  11    1.14    5.94
   1  20  11    4.40    3.22
  -1  20 -11   -0.78    5.96
  -1  20 -11    0.52    3.73
  -1  20 -11    6.31    7.87
  -1  20 -12   17.15    6.43
   1  20  12   26.33    6.20
  -1 -20 -12   40.88    9.20
  -1  20 -12   15.19    7.18
  -1  20 -12   20.34    7.53
  -1  20 -12   39.73    6.39
   1  20  12   25.06    7.64
  -1  20 -12   27.13    5.73
  -1  20 -13    2.54    4.53
  -1  20 -13    6.24    5.91
  -1  20 -13    1.20    4.18
  -1  20 -13    3.93    3.42
   1  20  13    4.53    4.43
   1  20  13    4.17    2.49
  -1 -20 -13   10.01    5.39
  -1  20 -13    1.64    3.36
   1  20  14    7.64    4.53
  -1  20 -14   -5.11    3.92
  -1 -20 -14    1.74    2.61
  -1  20 -14    3.18    3.76
  -1  20 -14    2.71    2.81
  -1  20 -14   -2.77    4.55
  -1 -20 -14    7.43    4.11
  -1  20 -14    5.53    3.02
  -1  20 -15   15.73    4.21
  -1 -20 -15   17.91    5.05
  -1  20 -15    8.08    3.69
  -1 -20 -16   12.95    3.53
   1  20  16    6.91    2.94
  -1  20 -16   12.04    4.06
  -1  21  17    2.83    2.23
   1  21 -17   -3.25    3.58
   1  21 -16   -2.08    2.28
   1  21 -16    3.97    2.93
   1 -21 -16   10.14    3.72
  -1  21  16    2.61    3.89
   1 -21 -15    0.65    3.36
  -1  21  15    5.23    2.60
   1  21 -15    5.16    4.02
   1  21 -15    5.61    3.33
   1  21 -15    3.73    4.40
  -1  21  15    1.75    4.85
  -1  21  14   61.25   11.78
   1  21 -14   59.95    9.65
   1  21 -14   74.00   10.66
  -1  21  14   75.60    9.31
   1  21 -14   59.95   10.91
   1  21 -13   13.61    7.19
   1  21 -13   11.00    6.49
  -1  21  13    1.06    3.01
  -1  21  13   12.23    4.24
  -1  21  13    4.24    7.77
   1  21 -13   12.10    4.60
   1  21 -13    5.32    5.18
   1  21 -12   49.90    9.72
   1  21 -12   44.88   10.68
   1  21 -12   56.35    9.48
  -1  21  12   62.71   11.18
  -1  21  12   31.56   10.32
   1  21 -12   43.07    9.29
  -1  21  12   61.45   10.05
   1  21 -12   39.58    9.87
   1  21 -11   -1.17    5.50
   1  21 -11    3.42    3.57
   1  21 -11   -1.94    5.75
  -1  21  11   11.22    7.08
   1  21 -11    3.83    5.08
   1  21 -11   -4.97    6.05
  -1  21  11    0.99    4.42
  -1  21  11    6.87    6.52
   1  21 -10    3.14    6.23
   1  21 -10   -4.23    7.17
   1  21 -10    1.82    3.69
  -1  21  10    0.80    4.62
   1  21 -10  -12.17    8.40
  -1  21  10   12.29    8.24
   1  21 -10   -3.32    7.58
  -1  21  10   -3.92    4.47
   1  21  -9    1.81    5.75
   1  21  -9    4.33    4.84
  -1  21   9    6.66    7.20
   1  21  -9   -5.75    7.15
  -1  21   9   -1.02    5.45
   1  21  -9  -15.10    7.55
  -1  21   9   -2.11    6.13
   1  21  -8   12.33    7.76
   1  21  -8   12.15    6.26
  -1  21   8   19.25    6.83
   1  21  -8   31.91    9.97
   1  21  -8   12.34    5.97
  -1  21   8   11.13    7.66
  -1  21   8   21.01    7.71
  -1  21   7   12.07    8.20
   1  21  -7    5.68    5.80
  -1  21   7   15.36    6.89
  -1  21   7   13.08    8.86
   1  21  -7   13.26   10.10
   1  21  -7    9.81    7.56
   1  21  -7    8.29    5.40
  -1  21   6   -1.87    6.90
   1  21  -6   -2.13    5.29
   1  21  -6    4.92    7.17
  -1  21   6    0.45    6.44
   1  21  -6    0.23    6.48
  -1  21   6    4.79    5.42
   1  21  -6    3.01    4.88
  -1  21   5    5.65    6.36
  -1  21   5    4.89    5.33
   1  21  -5    1.68    5.69
   1  21  -5    7.67    4.64
   1  21  -5    7.98    7.85
  -1  21   5    1.24    6.19
   1  21  -5    9.54    9.48
   1  21  -4    0.41    4.99
  -1  21   4    9.08    5.17
   1  21  -4    5.24    6.94
  -1  21   4    2.84    7.24
  -1  21   4    9.25    5.63
  -1  21   3   -4.34    7.96
   1  21  -3    1.55    6.45
  -1  21   3   -1.80    7.44
  -1  21   3    1.91    4.38
  -1  21   3    1.37    4.06
   1  21  -2   23.06    6.59
   1  21  -2   16.45    8.79
  -1  21   2   21.02    6.60
  -1  21   2    9.15    7.80
  -1  21   2   18.21    7.15
  -1  21   2    3.95    6.61
  -1  21   1    2.27    4.92
  -1  21   1   -2.56    6.46
   1  21  -1    3.11    5.95
   1  21  -1    0.63    4.07
  -1  21   1    1.29    6.59
  -1  21   1    7.32    4.10
  -1  21   1    4.34    3.33
  -1  21   0    0.78    6.17
  -1  21   0    4.37    3.48
  -1  21   0    0.38    9.08
  -1  21   0   -1.33    5.99
  -1  21   0    0.67    5.71
   1  21   0    5.28    5.49
   1  21   0   -1.84    5.52
  -1  21  -1    0.75    6.66
   1  21   1    4.62    7.26
  -1  21  -1    6.22    6.00
   1  21   1    7.53    8.69
  -1  21  -1    4.76    3.78
  -1  21  -1   -4.69    6.69
  -1  21  -1    8.27    8.12
   1  21   1   10.20    5.59
  -1 -21  -2    0.58    3.80
  -1  21  -2    7.65    6.40
  -1  21  -2    8.45    7.83
  -1  21  -2   -4.34    5.16
   1  21   2    1.13    5.98
  -1  21  -2    3.99    4.16
   1  21   2    5.92    6.23
  -1  21  -2    2.62    6.37
   1  21   2    4.41    4.06
  -1  21  -2    0.02    5.65
  -1  21  -3   -6.28    5.23
  -1  21  -3   -0.92    6.41
  -1  21  -3    3.27    4.95
  -1  21  -3    0.46    5.76
   1  21   3   -0.98    6.34
   1  21   3   -3.58    4.56
  -1  21  -3    1.81    6.88
  -1  21  -3    6.41    8.82
  -1 -21  -3   -0.89    3.51
   1  21   3    4.73    5.71
  -1  21  -3    4.50    5.74
   1  21   4    5.17    5.95
  -1  21  -4   13.63    7.15
  -1  21  -4    9.47    8.16
  -1  21  -4    5.71    6.44
  -1 -21  -4   10.40    5.77
   1  21   4    6.04    4.54
  -1  21  -4    4.40    4.35
   1  21   4    3.14    8.63
  -1  21  -4    4.29    7.74
  -1  21  -4   14.92    6.35
   1  21   5   11.38    6.70
  -1  21  -5    0.30    5.06
  -1  21  -5   18.69    9.93
  -1  21  -5   10.92    8.07
  -1  21  -5   14.69    9.25
   1  21   5    9.55    7.57
   1  21   5    1.43    7.57
  -1  21  -5   12.45    6.43
  -1  21  -5   13.30    7.25
   1  21   6   25.63   10.14
  -1  21  -6   41.49   12.72
   1  21   6   31.29    9.29
  -1  21  -6   24.84    6.52
  -1  21  -6   26.82    8.03
   1  21   6   23.04    9.44
  -1  21  -6   39.43    9.25
  -1  21  -6   24.35    6.77
  -1  21  -6   28.02    9.78
   1  21   7    0.37    4.26
  -1  21  -7   -3.83    7.61
  -1  21  -7    4.90    5.24
   1  21   7    2.18    4.39
   1  21   7    1.90    5.91
  -1  21  -7   -2.30    6.13
  -1  21  -7    0.53    2.99
  -1  21  -7   -1.87    6.19
  -1  21  -8   -3.68    6.23
   1  21   8    1.50    4.20
  -1 -21  -8   -1.28    4.39
   1  21   8   -3.57    6.93
   1  21   8   -5.45    8.11
  -1  21  -8   -1.25    7.22
  -1  21  -8   -4.93    5.35
  -1  21  -8   -3.07    6.53
  -1 -21  -9   -0.78    4.12
   1  21   9   -0.10    4.34
   1  21   9    3.55    4.42
   1  21   9    2.66    5.87
  -1  21  -9   -3.44    8.01
  -1  21  -9   -3.46    6.87
  -1  21  -9   -6.81    7.27
  -1  21  -9   -3.56    5.29
   1  21  10   22.39    6.33
  -1  21 -10   17.38    5.87
  -1 -21 -10   26.69    7.06
  -1  21 -10   25.48    8.92
  -1  21 -10   34.76    9.17
   1  21  10   32.71    9.73
   1  21  10   17.58    8.58
  -1 -21 -11   12.80    5.05
  -1  21 -11   14.22    6.18
  -1  21 -11    7.82    3.97
  -1  21 -11   11.31    4.52
   1  21  11   12.09    6.26
   1  21  11    5.76    5.53
   1  21  11   12.88    5.03
  -1  21 -12   33.54    7.37
   1  21  12   20.22    6.38
  -1 -21 -12   29.02    6.71
  -1  21 -12   18.78    6.30
   1  21  12   22.99    4.86
   1  21  12   21.01    7.13
  -1  21 -12   32.03    8.46
   1  21  13    5.41    3.98
  -1  21 -13    2.22    3.92
  -1  21 -13    4.08    4.30
   1  21  13    3.48    2.92
  -1 -21 -13    8.19    4.04
  -1  21 -13   11.28    4.27
  -1  21 -14    9.03    3.80
   1  21  14    9.35    3.82
  -1 -21 -14   14.09    4.18
  -1 -21 -15    2.96    2.02
  -1  21 -15   -3.35    2.41
   1  22 -15   21.67    4.56
   1  22 -15   13.51    3.42
   1 -22 -15   24.99    4.88
  -1  22  15   16.94    4.86
   1  22 -14    8.16    4.04
   1  22 -14    3.43    2.54
   1  22 -14    2.14    2.94
  -1  22  14   -0.67    3.77
  -1  22  14    5.50    2.50
   1 -22 -14   12.98    4.28
  -1  22  13    1.67    4.60
   1 -22 -13    3.12    2.68
  -1  22  13    6.91    3.76
   1  22 -13    4.81    3.71
   1  22 -13   -3.00    4.42
   1  22 -13    9.12    5.05
   1  22 -12   20.29    6.62
   1  22 -12   15.68    5.36
   1 -22 -12   23.29    5.88
   1  22 -12   14.65    4.97
  -1  22  12   21.57    5.47
  -1  22  12   13.41    5.91
   1  22 -12   25.04    5.13
  -1  22  11   -0.39    3.61
   1  22 -11   -2.72    5.32
   1  22 -11    0.50    3.93
   1  22 -11    0.34    4.40
   1  22 -11   -1.57    4.49
  -1  22  11    2.97    4.45
   1 -22 -11    0.57    3.10
   1  22 -11    3.75    3.48
  -1  22  10    5.67    5.25
   1  22 -10    8.55    6.38
   1  22 -10    2.49    4.01
   1  22 -10    7.79    4.81
   1  22 -10    5.13    3.75
  -1  22  10    4.41    3.55
   1  22 -10   -0.59    6.11
  -1  22   9    6.21    6.94
   1  22  -9   11.03    6.31
   1  22  -9   -3.25    6.52
   1  22  -9    8.42    3.87
   1  22  -9   -0.63    4.55
  -1  22   9   -2.35    4.50
   1  22  -9   -4.67    6.88
   1  22  -8    9.64    6.52
  -1  22   8    6.52    5.99
   1  22  -8   15.04    5.90
   1  22  -8    5.97    5.62
   1  22  -8    1.27    4.23
   1  22  -8   11.29    5.32
  -1  22   8    4.72    4.58
  -1  22   7   -1.89    4.79
   1  22  -7    0.01    7.19
   1  22  -7   -0.52    5.19
  -1  22   7    1.70    6.75
   1  22  -7  -12.11    5.56
   1  22  -7    7.49    6.62
   1  22  -7    0.30    6.45
   1  22  -6   -0.82    8.27
   1  22  -6    4.19    3.96
  -1  22   6   -1.85    8.73
   1  22  -6    0.55    6.31
   1  22  -6   -3.03    7.21
  -1  22   6    0.21    5.65
   1 -22  -5    8.96    3.19
   1  22  -5   14.18    7.33
  -1  22   5   15.62    8.58
   1  22  -5   14.02    6.88
   1  22  -5   13.83    7.93
  -1  22   5   16.32    6.22
  -1  22   4    6.26    6.67
  -1  22   4    4.77    5.13
   1  22  -4    1.55    5.27
   1  22  -4    2.49    6.82
   1  22  -4    5.77    5.87
   1  22  -3    5.12    4.45
   1  22  -3   12.29    7.66
  -1  22   3    4.02    5.50
  -1  22   3   12.28    6.33
   1  22  -3    6.43    5.43
   1  22  -2   -2.42    6.45
   1  22  -2    8.77    7.31
  -1  22   2    0.58    6.66
  -1  22   2   -0.33    3.93
  -1  22   2    9.03    4.78
  -1  22   1    4.77    8.03
  -1  22   1    9.62    4.94
   1  22  -1   -1.69    6.94
  -1  22   1   -0.54    3.43
  -1  22   0  -13.54    6.54
  -1  22   0   -0.02    5.53
  -1  22   0    0.11    6.23
  -1  22   0    0.20    5.75
  -1  22   0    4.40    5.33
  -1  22   0   -4.55    5.62
   1  22   0   -1.77    5.81
   1  22   0   -3.11    7.75
  -1  22  -1    3.21    4.49
  -1  22  -1    5.66    7.08
  -1  22  -1   10.30    4.88
  -1  22  -1    8.62    6.87
   1  22   1    8.59    5.76
   1  22   1    4.67    5.73
  -1  22  -1    5.44    4.15
  -1  22  -2    5.56    7.36
  -1  22  -2    6.87    4.53
   1  22   2    4.65    4.96
  -1  22  -2    1.99    5.49
   1  22   2    4.58    7.75
  -1  22  -2    8.74    7.94
  -1  22  -2   -2.41    6.33
   1  22   3   14.77    6.40
  -1  22  -3   11.20    4.95
  -1 -22  -3   11.27    3.92
  -1  22  -3   11.02    4.26
   1  22   3    7.48    6.79
  -1  22  -3    2.95    5.61
  -1  22  -3   10.73    7.37
   1  22   3   22.61   10.11
  -1  22  -4   30.93    7.59
  -1  22  -4   45.02   11.86
  -1 -22  -4   37.66    7.86
   1  22   4   38.40    8.88
  -1  22  -4   38.08    9.80
   1  22   4   28.80   10.28
  -1  22  -4   30.67   10.38
   1  22   4   30.17   10.51
   1  22   5   10.91    5.64
  -1  22  -5   19.93    8.38
  -1 -22  -5    8.33    4.21
   1  22   5    9.55    7.39
   1  22   5   13.79    6.39
  -1  22  -5    9.55    4.13
  -1  22  -5    9.96    7.08
  -1  22  -5   18.55    9.35
  -1  22  -6   12.78    4.37
   1  22   6   12.92    6.07
  -1  22  -6    2.10    3.17
  -1  22  -6    4.40    6.42
  -1  22  -6   18.13    8.52
  -1  22  -6    7.40    5.86
  -1 -22  -6   15.61    5.23
   1  22   6    5.97    6.98
   1  22   6   -0.29    5.82
  -1  22  -7   10.46    7.13
   1  22   7    4.06    4.06
  -1 -22  -7    9.13    4.45
   1  22   7    6.72    4.81
  -1  22  -7    3.53    6.01
   1  22   7   -3.34    5.52
  -1  22  -7   -3.23    3.93
  -1  22  -7   -2.82    6.72
   1  22   8    8.47    4.88
  -1  22  -8   -5.35    3.89
   1  22   8    4.40    5.31
  -1 -22  -8   -4.29    3.78
   1  22   8   -2.94    4.80
  -1  22  -8   -1.42    4.93
  -1  22  -8   -1.80    5.96
  -1  22  -8   -4.55    5.41
  -1 -22  -9   -3.19    4.93
   1  22   9    3.82    4.62
   1  22   9    1.19    3.46
   1  22   9   -3.06    5.01
  -1  22  -9    2.50    4.27
  -1  22  -9   -4.43    5.26
  -1  22  -9   -2.39    6.21
  -1  22 -10    5.69    5.47
   1  22  10   10.92    6.55
  -1  22 -10   -1.01    4.87
  -1  22 -10    9.48    4.15
  -1 -22 -10    6.69    4.00
   1  22  10    2.80    2.72
   1  22  10    0.63    3.28
  -1  22 -11    0.79    4.20
  -1  22 -11    1.97    4.58
   1  22  11    3.90    4.36
  -1 -22 -11    3.20    3.63
   1  22  11   -0.70    3.01
  -1  22 -11    0.51    4.54
   1  22  12   12.87    5.30
  -1  22 -12   22.54    5.05
  -1  22 -12   18.32    5.84
  -1  22 -12   14.30    4.20
  -1 -22 -12   14.48    4.34
   1  22  13   -2.72    3.68
  -1 -22 -13    2.11    2.10
   1 -23 -13   47.41    6.46
   1  23 -13   41.82    6.11
  -1  23  12    6.68    3.30
   1  23 -12   15.19    4.27
   1 -23 -12    6.24    3.14
   1  23 -12    3.55    3.37
   1  23 -12    0.46    3.87
  -1  23  12    5.88    4.45
   1  23 -11   -0.90    4.09
  -1  23  11    6.25    3.59
   1  23 -11    5.81    4.30
  -1  23  11   11.18    5.51
   1  23 -11    2.69    2.75
   1 -23 -11    2.15    2.46
  -1  23  10    5.19    3.03
   1  23 -10    4.01    3.66
   1  23 -10    6.24    4.95
   1  23 -10    5.88    4.16
   1 -23 -10    5.26    2.87
   1  23 -10    0.05    3.30
   1  23 -10    2.18    3.71
  -1  23  10    2.05    4.31
   1  23  -9    3.72    2.87
  -1  23   9   18.03    5.87
  -1  23   9   14.62    7.03
   1  23  -9    8.05    3.47
   1  23  -9    9.27    3.92
   1 -23  -9   14.60    4.61
   1  23  -9    2.32    5.39
   1  23  -9   14.09    6.20
   1  23  -8   18.14    5.05
  -1  23   8    3.02    6.41
   1  23  -8   -1.08    5.08
  -1  23   8   -0.71    3.76
   1 -23  -8    2.58    1.99
   1  23  -8    5.93    4.61
   1  23  -8   -1.40    6.26
  -1  23   7   -1.62    4.73
   1  23  -7    2.68    3.23
   1  23  -7    2.81    4.69
  -1  23   7    1.41    6.06
   1 -23  -7   -6.08    3.04
   1  23  -7    1.29    5.77
   1  23  -7    6.43    5.59
   1  23  -6   24.65    7.26
  -1  23   6   13.52    6.33
   1  23  -6   18.98    7.43
   1  23  -6   12.29    4.48
   1 -23  -6   23.68    5.17
   1  23  -6   14.45    7.48
  -1  23   6   18.35    5.59
  -1  23   5   24.22    8.18
   1  23  -5   42.84   11.01
   1  23  -5   28.75    8.32
  -1  23   5   39.63    8.22
   1  23  -5   26.11    6.77
   1  23  -5   28.25    7.92
   1  23  -4   14.30    6.80
   1  23  -4   24.22    7.47
   1  23  -4   27.65    9.89
  -1  23   4   18.72    7.40
   1  23  -4   12.47    6.16
  -1  23   4   21.79    6.71
   1  23  -3   15.85    6.61
  -1  23   3   24.44    6.52
   1  23  -3    6.17    3.58
  -1  23   3   19.85    9.08
   1  23  -3   15.08    7.21
  -1  23   3   27.61    9.56
   1  23  -3   36.30   10.46
   1  23  -2   11.35    7.42
  -1  23   2    2.61    6.16
  -1  23   2    1.37    3.49
   1  23  -2    2.02    3.94
  -1  23   2   10.18    6.93
   1  23  -2   -1.35    6.23
   1  23  -2   -3.50    6.22
  -1  23   1    2.25    4.99
   1  23  -1    5.41    4.70
   1  23  -1    5.72    4.58
  -1  23   1    3.79    5.03
   1  23  -1    2.46    3.18
  -1  23   1    6.68    6.13
  -1  23   0    2.61    5.25
  -1  23   0    6.37    5.49
  -1  23   0    2.03    5.13
  -1  23   0   -7.40    4.94
   1  23   0   -1.19    4.99
  -1  23  -1   -4.80    6.15
   1  23   1   -4.97    6.03
  -1  23  -1   -0.07    5.64
  -1  23  -1    4.98    4.05
  -1  23  -1   -6.87    7.59
  -1  23  -2   -1.97    4.15
  -1  23  -2    6.77    7.06
  -1  23  -2   -5.79    4.94
   1  23   2   -2.10    6.29
  -1  23  -2   -2.72    6.15
   1  23   3   14.87    7.45
  -1  23  -3   33.40    8.23
  -1  23  -3   14.63    6.34
  -1  23  -3   13.16    6.41
  -1  23  -3   20.51    8.62
  -1  23  -4    0.27    5.31
  -1 -23  -4    2.89    2.67
   1  23   4   -1.07    4.37
  -1  23  -4    7.63    6.84
  -1  23  -4    1.00    6.37
   1  23   4   -6.56    6.70
  -1  23  -4    1.38    2.76
   1  23   5   29.32    9.44
  -1  23  -5   44.77   10.97
  -1  23  -5   50.69    8.19
  -1  23  -5   41.22   10.26
  -1  23  -5   47.34    8.87
  -1 -23  -5   44.72    7.29
   1  23   5   41.01    8.55
  -1  23  -6   11.47    5.91
   1  23   6   14.18    5.93
  -1  23  -6   13.83    6.74
  -1 -23  -6    7.59    4.20
   1  23   6   10.69    5.91
  -1  23  -6   11.78    6.32
  -1  23  -7   15.10    6.26
  -1  23  -7   16.56    6.77
  -1 -23  -7   17.48    5.07
   1  23   7   15.14    7.40
  -1  23  -7   16.61    5.44
  -1 -23  -8   12.06    4.47
  -1  23  -8    7.04    4.44
  -1  23  -8   20.73    6.57
   1  23   8    7.94    5.10
  -1 -23  -9    6.61    3.24
  -1  23  -9    0.39    4.79
   1  23   9    0.15    3.89
  -1  23  -9    0.40    2.80
  -1  23 -10    4.73    3.18
  -1  23 -10    5.87    3.28
  -1 -23 -10    7.61    3.27
   1  23  10    0.67    2.87
  -1  23 -11    3.48    3.27
  -1 -23 -11   -1.22    2.75
   1  23  11    3.29    3.14
  -1  23 -11   -3.55    3.61
  -1  24  11   57.00    8.39
   1  24 -11   43.11    5.71
   1  24 -10   18.95    4.19
  -1  24  10   19.04    5.57
   1  24 -10   23.81    5.40
   1  24  -9  122.28   11.33
   1  24  -9   92.15   11.04
  -1  24   9  101.81   13.11
   1  24  -8   25.09    5.17
   1  24  -8   26.34    6.56
   1  24  -8   18.92    5.44
  -1  24   8    9.21    2.91
  -1  24   8   18.17    6.40
   1  24  -8   32.76    8.36
   1  24  -7   52.61   10.50
  -1  24   7   59.50   11.45
   1  24  -7   63.12    8.48
   1  24  -7   51.20    8.36
  -1  24   7   64.18    9.34
   1  24  -7   61.74   10.84
  -1  24   6    4.40    4.23
   1  24  -6    2.47    4.03
   1  24  -6   -3.66    4.21
   1  24  -6    2.37    3.15
   1  24  -6    2.80    5.19
  -1  24   6   -2.30    3.45
   1  24  -5   -0.62    5.03
  -1  24   5    6.71    4.73
   1  24  -5   -2.58    4.48
  -1  24   5    0.36    3.78
   1  24  -5   -0.78    2.96
   1  24  -4    2.59    3.95
   1  24  -4   -0.04    3.92
  -1  24   4   -3.99    4.93
   1  24  -4   -1.04    5.45
   1  24  -4    3.03    3.95
  -1  24   4   -6.41    5.29
  -1  24   4    2.26    5.34
   1  24  -3    2.49    3.99
  -1  24   3   -0.45    4.99
   1  24  -3    0.99    3.36
  -1  24   3    9.18    5.66
   1  24  -3    3.10    3.97
  -1  24   3    6.39    3.83
   1  24  -3   11.93    6.94
  -1  24   2    1.89    4.96
   1  24  -2    1.18    3.92
  -1  24   2   11.08    6.97
  -1  24   2    0.80    3.92
   1  24  -2    6.65    5.36
   1  24  -2    7.49    5.12
  -1  24   1   89.84   13.82
   1  24  -1   75.21   11.54
   1  24  -1   84.05   13.96
   1  24  -1   69.24   12.64
  -1  24   1   67.22   13.31
  -1  24   1   80.38   10.94
  -1  24   0   37.23    9.58
  -1  24   0   36.32    9.98
   1  24   0   44.05   10.46
   1  24   0   35.08    8.89
  -1  24   0   29.78    6.70
   1  24   0   26.38    8.17
  -1  24  -1  175.60   14.89
  -1  24  -1  192.52   19.55
   1  24   1  161.73   18.86
  -1  24  -1  167.21   12.99
   1  24   1  176.48   17.28
   1  24   1  203.79   20.40
  -1  24  -1  176.50   19.92
  -1  24  -2   52.22   11.12
   1  24   2   43.61    9.10
  -1  24  -2   56.95    8.30
  -1  24  -2   53.43   10.86
   1  24   2   49.99   11.16
  -1  24  -2   57.00    8.13
  -1  24  -3   50.42   10.36
   1  24   3   51.14   10.60
  -1  24  -3   59.66    8.44
  -1  24  -3   54.10   10.32
  -1  24  -4   -0.23    3.93
  -1  24  -4    0.61    3.95
   1  24   4   -3.53    5.05
  -1  24  -4    0.54    3.26
  -1  24  -5    6.96    5.79
  -1  24  -5    2.18    3.82
  -1  24  -5   -3.14    4.14
   1  24   5   -2.59    3.81
   1  24   6    3.74    3.35
  -1  24  -6    6.76    3.66
  -1  24  -6    3.32    3.12
  -1  24  -7   11.20    4.27
  -1  24  -7   11.08    4.61
   1  24   7   19.88    6.56
  -1  24  -8    2.40    3.65
   1  24   8   -0.80    3.92
  -1  24  -8    1.66    3.18
  -1  24  -9  106.52    8.81
  -1  25   7  119.39   12.72
   1  25  -6    0.88    3.69
  -1  25   6    9.69    3.17
   1  25  -6    5.33    3.85
  -1  25   6    1.61    3.32
   1  25  -5  276.85   20.03
  -1  25   5  219.83   18.62
   1  25  -5  226.50   17.15
  -1  25   5  214.67   14.22
   1  25  -4    7.48    4.76
   1  25  -4    3.65    2.69
   1  25  -4   11.20    3.57
  -1  25   4    7.24    5.45
  -1  25   4   11.34    3.78
  -1  25   4    7.02    2.95
   1  25  -3  123.34   13.90
   1  25  -3  131.57   11.74
  -1  25   3  140.30   15.32
   1  25  -3  139.44   14.96
  -1  25   3  129.12   12.84
  -1  25   3  111.77   10.35
   1  25  -2    7.34    4.80
   1  25  -2   -2.37    3.25
  -1  25   2   13.14    5.43
  -1  25   2    1.75    3.21
  -1  25   2   14.30    4.55
   1  25  -2    8.87    4.21
   1  25  -1   38.53    7.93
   1  25  -1   35.60    7.70
  -1  25   1   28.79    5.41
  -1  25   1   44.44    8.53
  -1  25   1   42.91    9.03
   1  25  -1   39.50    7.19
   1  25   0   -6.47    3.96
  -1  25   0    0.02    3.93
  -1  25   0   -2.40    3.57
   1  25   0   -0.39    4.26
   1  25   0   -3.00    3.96
   1  25   1    1.55    2.90
  -1  25  -1   -2.49    2.77
   1  25   1   -0.65    2.93
   1  25   1    5.25    3.79
  -1  25  -1   -0.04    3.23
  -1  25  -2    4.28    3.91
  -1  25  -2   -1.01    3.87
   1  25   2   -3.49    3.87
   1  25   2   -2.66    3.78
   1  25   2    3.93    3.56
   1  25   3   53.13    8.29
   1  25   3   65.80    9.58
  -1  25  -3   46.28    8.83
  -1  25  -3   47.03    8.42
   1  25   3   44.20    7.79
  -1  25  -4    1.71    3.14
   1  25   4    0.93    2.96
   1  25   4    2.35    3.14
   1  25   4   -2.61    3.37
  -1  25  -5   75.30    9.59
   1  25   5   65.82    8.17
   2   0 -30  122.21   10.19
   2   0 -29    6.81    3.05
   2   0 -28  490.73   23.39
   2   0 -28  511.20   24.12
   2   0 -27   -3.14    4.59
   2   0 -27    3.08    4.52
   2   0 -26  212.37   22.74
   2   0 -26  223.41   20.31
   2   0 -25    0.45    4.46
   2   0 -25   -3.39    7.23
   2   0 -25    1.48    5.32
   2   0 -24  343.13   32.33
   2   0 -24  332.43   27.65
   2   0 -23   -1.76    5.29
   2   0 -23    6.41    7.39
   2   0 -23   -3.19    5.65
  -2   0  22  155.16   18.06
   2   0 -22  215.70   26.41
   2   0 -22  160.12   17.56
   2   0 -22  224.81   23.98
   2   0 -21    2.45    5.28
  -2   0  21    2.19    4.66
   2   0 -21    4.94    6.05
   2   0 -21    1.45    3.40
   2   0 -20  816.66   38.79
   2   0 -20  741.50   47.83
   2   0 -20  907.67   44.83
  -2   0  20  794.45   41.62
   2   0 -19   -3.28    5.76
   2   0 -19   -2.52    5.30
   2   0 -19    3.43    6.01
   2   0 -18 1055.11   63.94
   2   0 -17    4.03    6.95
   2   0 -16  559.64   44.07
  -2   0  16  498.79   35.38
  -2   0  15   -0.71    3.49
   2   0 -15    2.63    4.53
  -2   0  14  206.78   21.41
  -2   0  13   -0.06    3.41
  -2   0  12  203.92   19.33
  -2   0  11    2.32    3.85
  -2   0  10 3529.26   72.34
   2   0 -10 3184.12   77.94
   2   0  -9   -0.46    3.56
  -2   0   9    1.18    2.84
  -2   0   8 2801.94   56.47
   2   0  -7   -0.15    2.69
  -2   0   7    1.59    2.51
   2   0  -6  938.29   23.01
  -2   0   6  328.54   16.60
  -2   0   5    1.16    1.87
   2   0  -5    1.53    1.24
   2   0  -4 1909.06   36.47
  -2   0   4 1834.28   31.41
   2   0  -3    0.40    1.19
   2   0  -2 1466.88   22.70
  -2   0   2 1494.88   24.80
   2   0  -1    1.78    1.02
  -2   0   1    1.00    1.09
  -2   0   0 4428.72   46.37
  -2   0  -1    1.00    1.84
  -2   0  -1    1.10    1.60
  -2   0  -2 6059.76   81.85
   2   0   2 6372.38   55.53
  -2   0  -3    2.87    3.74
   2   0   3    0.72    1.56
  -2   0  -3    1.18    2.20
   2   0   4   43.67    5.79
  -2   0  -4   53.06   10.10
[truncated: 2,762,894 more chars]
