# Supplementary material for: Taming Heavier Group 14 Imine Analogues: Accessing Tin Nitrogen [Sn=N] Double Bonds and their Cycloaddition/Metathesis Chemistry
Source: Angew Chem Int Ed Engl. 2022 Oct 25;61(48):e202211616. doi: 10.1002/anie.202211616 (PMC9828258; doi:10.1002/anie.202211616)
Supplement: Supplementary file 4 — Supporting Information [file ANIE-61-0-s015.cif]

data_242mfah22
_audit_creation_date               2022-02-10
_audit_creation_method
;
Olex2 1.5
(compiled 2021.12.09 svn.r5202d8cf for OlexSys, GUI svn.r6439)
;
_shelx_SHELXL_version_number       '2018/3'
_audit_contact_author_address      ?
_audit_contact_author_email        ?
_audit_contact_author_name         ''
_audit_contact_author_phone        ?
_publ_contact_author_id_orcid      ?
_publ_section_references
;
Dolomanov, O.V., Bourhis, L.J., Gildea, R.J, Howard, J.A.K. & Puschmann, H.
 (2009), J. Appl. Cryst. 42, 339-341.

Sheldrick, G.M. (2015). Acta Cryst. A71, 3-8.

Sheldrick, G.M. (2015). Acta Cryst. C71, 3-8.
;
_chemical_name_common              ?
_chemical_name_systematic          ?
_chemical_formula_moiety           'C45 H63 Cl N2 Si2 Sn'
_chemical_formula_sum              'C45 H63 Cl N2 Si2 Sn'
_chemical_formula_weight           842.29
_chemical_melting_point            ?
_chemical_oxdiff_formula           C50H50Sn1N1P1Cl1
loop_
  _atom_type_symbol
  _atom_type_description
  _atom_type_scat_dispersion_real
  _atom_type_scat_dispersion_imag
  _atom_type_scat_source
 'C' 'C' 0.0033 0.0016 'International Tables Vol C Tables 4.2.6.8 and 6.1.1.4'
 'H' 'H' 0.0000 0.0000 'International Tables Vol C Tables 4.2.6.8 and 6.1.1.4'
 'Cl' 'Cl' 0.1484 0.1585 'International Tables Vol C Tables 4.2.6.8 and 6.1.1.4'
 'N' 'N' 0.0061 0.0033 'International Tables Vol C Tables 4.2.6.8 and 6.1.1.4'
 'Si' 'Si' 0.0817 0.0704 'International Tables Vol C Tables 4.2.6.8 and 6.1.1.4'
 'Sn' 'Sn' -0.6537 1.4246
 'International Tables Vol C Tables 4.2.6.8 and 6.1.1.4'

_shelx_space_group_comment
;
The symmetry employed for this shelxl refinement is uniquely defined
by the following loop, which should always be used as a source of
symmetry information in preference to the above space-group names.
They are only intended as comments.
;
_space_group_crystal_system        'monoclinic'
_space_group_IT_number             14
_space_group_name_H-M_alt          'P 1 21/c 1'
_space_group_name_Hall             '-P 2ybc'
loop_
  _space_group_symop_operation_xyz
 'x, y, z'
 '-x, y+1/2, -z+1/2'
 '-x, -y, -z'
 'x, -y-1/2, z-1/2'

_cell_length_a                     11.2439(4)
_cell_length_b                     20.9987(7)
_cell_length_c                     18.3986(5)
_cell_angle_alpha                  90
_cell_angle_beta                   95.725(3)
_cell_angle_gamma                  90
_cell_volume                       4322.4(2)
_cell_formula_units_Z              4
_cell_measurement_reflns_used      13147
_cell_measurement_temperature      150.01(10)
_cell_measurement_theta_max        29.5510
_cell_measurement_theta_min        2.7980
_shelx_estimated_absorpt_T_max     0.930
_shelx_estimated_absorpt_T_min     0.866
_exptl_absorpt_coefficient_mu      0.741
_exptl_absorpt_correction_T_max    1.00000
_exptl_absorpt_correction_T_min    0.79518
_exptl_absorpt_correction_type     multi-scan
_exptl_absorpt_process_details
;
CrysAlisPro 1.171.41.117a (Rigaku Oxford Diffraction, 2021)
Empirical absorption correction using spherical harmonics,
implemented in SCALE3 ABSPACK scaling algorithm.
;
_exptl_absorpt_special_details     ?
_exptl_crystal_colour              colourless
_exptl_crystal_colour_primary      colourless
_exptl_crystal_density_diffrn      1.294
_exptl_crystal_density_meas        ?
_exptl_crystal_density_method      ?
_exptl_crystal_description         block
_exptl_crystal_F_000               1768
_exptl_crystal_size_max            0.2
_exptl_crystal_size_mid            0.1
_exptl_crystal_size_min            0.1
_exptl_transmission_factor_max     ?
_exptl_transmission_factor_min     ?
_diffrn_reflns_av_R_equivalents    0.0524
_diffrn_reflns_av_unetI/netI       0.0692
_diffrn_reflns_Laue_measured_fraction_full  0.999
_diffrn_reflns_Laue_measured_fraction_max  0.881
_diffrn_reflns_limit_h_max         16
_diffrn_reflns_limit_h_min         -15
_diffrn_reflns_limit_k_max         29
_diffrn_reflns_limit_k_min         -29
_diffrn_reflns_limit_l_max         26
_diffrn_reflns_limit_l_min         -25
_diffrn_reflns_number              43932
_diffrn_reflns_point_group_measured_fraction_full  0.999
_diffrn_reflns_point_group_measured_fraction_max  0.881
_diffrn_reflns_theta_full          25.242
_diffrn_reflns_theta_max           30.645
_diffrn_reflns_theta_min           2.660
_diffrn_ambient_environment        N~2~
_diffrn_ambient_temperature        150.01(10)
_diffrn_detector                   'CCD plate'
_diffrn_detector_area_resol_mean   10.5035
_diffrn_detector_type              Atlas
_diffrn_measured_fraction_theta_full  0.999
_diffrn_measured_fraction_theta_max  0.881
_diffrn_measurement_details
;
List of Runs (angles in degrees, time in seconds):

  # Type    Start    End  Width  t~exp~   \w     \q     \k     \f   Frames
--------------------------------------------------------------------------
  1  \w      3.00  79.00   1.00   12.50    --   12.79  37.00 -30.00   76
  2  \w    -30.00   9.00   1.00   12.50    --  -13.11 -77.00 -90.00   39
  3  \w    -22.00  18.00   1.00   12.50    --  -13.11 -77.00  30.00   40
  4  \w    -45.00  12.00   1.00   12.50    --  -13.11  77.00  30.00   57
  5  \w    -10.00  23.00   1.00   12.50    --   12.79  37.00  60.00   33
  6  \w    -25.00  13.00   1.00   12.50    --  -13.11 -57.00  60.00   38
  7  \w    -35.00  41.00   1.00   12.50    --  -13.11  57.00-150.00   76
;
_diffrn_measurement_device         'four-circle diffractometer'
_diffrn_measurement_device_type    'SuperNova, Dual, Cu at home/near, Atlas'
_diffrn_measurement_method         '\w scans'
_diffrn_orient_matrix_type        
 'CrysAlisPro convention (1999,Acta A55,543-557)'
_diffrn_orient_matrix_UB_11        0.0111345000
_diffrn_orient_matrix_UB_12        0.0329435000
_diffrn_orient_matrix_UB_13        0.0059020000
_diffrn_orient_matrix_UB_21        0.0624086000
_diffrn_orient_matrix_UB_22        -0.0058143000
_diffrn_orient_matrix_UB_23        0.0024961000
_diffrn_orient_matrix_UB_31        -0.0006269000
_diffrn_orient_matrix_UB_32        0.0047079000
_diffrn_orient_matrix_UB_33        -0.0382089000
_diffrn_radiation_monochromator    mirror
_diffrn_radiation_probe            x-ray
_diffrn_radiation_type             'Mo K\a'
_diffrn_radiation_wavelength       0.71073
_diffrn_source                     'micro-focus sealed X-ray tube'
_diffrn_source_type                'SuperNova (Mo) X-ray Source'
_reflns_Friedel_coverage           0.000
_reflns_Friedel_fraction_full      .
_reflns_Friedel_fraction_max       .
_reflns_number_gt                  8336
_reflns_number_total               11757
_reflns_special_details
;
 Reflections were merged by SHELXL according to the crystal
 class for the calculation of statistics and refinement.
 
 _reflns_Friedel_fraction is defined as the number of unique
 Friedel pairs measured divided by the number that would be
 possible theoretically, ignoring centric projections and
 systematic absences.
;
_reflns_threshold_expression       'I > 2\s(I)'
_computing_cell_refinement         'CrysAlisPro 1.171.41.117a (Rigaku OD, 2021)'
_computing_data_collection         'CrysAlisPro 1.171.41.117a (Rigaku OD, 2021)'
_computing_data_reduction          'CrysAlisPro 1.171.41.117a (Rigaku OD, 2021)'
_computing_molecular_graphics      'Olex2 1.5 (Dolomanov et al., 2009)'
_computing_publication_material    'Olex2 1.5 (Dolomanov et al., 2009)'
_computing_structure_refinement    'SHELXL 2018/3 (Sheldrick, 2015)'
_computing_structure_solution      'SHELXT 2018/2 (Sheldrick, 2018)'
_refine_diff_density_max           0.812
_refine_diff_density_min           -0.626
_refine_diff_density_rms           0.098
_refine_ls_extinction_coef         .
_refine_ls_extinction_method       none
_refine_ls_goodness_of_fit_ref     1.046
_refine_ls_hydrogen_treatment      constr
_refine_ls_matrix_type             full
_refine_ls_number_parameters       494
_refine_ls_number_reflns           11757
_refine_ls_number_restraints       36
_refine_ls_R_factor_all            0.0824
_refine_ls_R_factor_gt             0.0476
_refine_ls_restrained_S_all        1.045
_refine_ls_shift/su_max            0.002
_refine_ls_shift/su_mean           0.000
_refine_ls_structure_factor_coef   Fsqd
_refine_ls_weighting_details      
 'w=1/[\s^2^(Fo^2^)+(0.0255P)^2^+3.9948P] where P=(Fo^2^+2Fc^2^)/3'
_refine_ls_weighting_scheme        calc
_refine_ls_wR_factor_gt            0.0815
_refine_ls_wR_factor_ref           0.0962
_refine_special_details            ?
_olex2_refinement_description
;
1. Fixed Uiso
 At 1.2 times of:
  All C(H) groups, All C(H,H) groups, All C(H,H,H,H) groups, All N(H) groups
 At 1.5 times of:
  All C(H,H,H) groups
2. Uiso/Uaniso restraints and constraints
C43A \\sim C43 \\sim C44A \\sim C44: within 2A with sigma of 0.005 and sigma
for terminal atoms of 0.01 within 2A
3. Others
 Sof(H42C)=Sof(H42D)=Sof(H45C)=Sof(H45D)=Sof(C44A)=Sof(H44C)=Sof(H44D)=
 Sof(C43A)=Sof(H43C)=Sof(H43D)=1-FVAR(1)
 Sof(H42A)=Sof(H42B)=Sof(C44)=Sof(H44A)=Sof(H44B)=Sof(C43)=Sof(H43A)=Sof(H43B)=
 Sof(H45A)=Sof(H45B)=FVAR(1)
4.a Secondary CH2 refined with riding coordinates:
 C42(H42A,H42B), C42(H42C,H42D), C44(H44A,H44B), C43(H43A,H43B), C45(H45A,
 H45B), C45(H45C,H45D), C44A(H44C,H44D), C43A(H43C,H43D)
4.b Aromatic/amide H refined with riding coordinates:
 N1(H1), C20(H20), C3(H3), C4(H4), C5(H5), C18(H18), C29(H29), C27(H27),
 C9(H9), C11(H11)
4.c Idealised Me refined as rotating group:
 C34(H34A,H34B,H34C), C36(H36A,H36B,H36C), C33(H33A,H33B,H33C), C39(H39A,H39B,
 H39C), C15(H15A,H15B,H15C), C22(H22A,H22B,H22C), C37(H37A,H37B,H37C), C31(H31A,
 H31B,H31C), C13(H13A,H13B,H13C), C38(H38A,H38B,H38C), C35(H35A,H35B,H35C),
 C24(H24A,H24B,H24C), C23(H23A,H23B,H23C), C32(H32A,H32B,H32C), C14(H14A,H14B,
 H14C)
;
_atom_sites_solution_hydrogens     geom
_atom_sites_solution_primary       dual
_atom_sites_solution_secondary     ?
loop_
  _atom_site_label
  _atom_site_type_symbol
  _atom_site_fract_x
  _atom_site_fract_y
  _atom_site_fract_z
  _atom_site_U_iso_or_equiv
  _atom_site_adp_type
  _atom_site_occupancy
  _atom_site_site_symmetry_order
  _atom_site_calc_flag
  _atom_site_refinement_flags_posn
  _atom_site_refinement_flags_adp
  _atom_site_refinement_flags_occupancy
  _atom_site_disorder_assembly
  _atom_site_disorder_group
 Sn1 Sn 0.55976(2) 0.30383(2) 0.64528(2) 0.02179(6) Uani 1 1 d . . . . .
 Si2 Si 0.58454(8) 0.20100(4) 0.77562(4) 0.02702(18) Uani 1 1 d . . . . .
 Si1 Si 0.79905(8) 0.28593(4) 0.76963(4) 0.02813(19) Uani 1 1 d . . . . .
 Cl1 Cl 1.06203(11) 0.42005(7) 0.37112(6) 0.0786(4) Uani 1 1 d . . . . .
 N2 N 0.6517(2) 0.26697(11) 0.73769(11) 0.0234(5) Uani 1 1 d . . . . .
 N1 N 0.5333(2) 0.22959(11) 0.57248(12) 0.0278(6) Uani 1 1 d . . . . .
 H1 H 0.470996 0.233301 0.539828 0.033 Uiso 1 1 calc R U . . .
 C1 C 0.3934(3) 0.35217(13) 0.66287(14) 0.0250(6) Uani 1 1 d . . . . .
 C16 C 0.2590(3) 0.28934(14) 0.56582(15) 0.0259(6) Uani 1 1 d . . . . .
 C17 C 0.2974(3) 0.30454(14) 0.49749(15) 0.0274(6) Uani 1 1 d . . . . .
 C40 C 0.6577(3) 0.37018(14) 0.59131(15) 0.0272(6) Uani 1 1 d . . . . .
 C25 C 0.6017(3) 0.17329(14) 0.56763(14) 0.0255(6) Uani 1 1 d . . . . .
 C20 C 0.1561(3) 0.19813(15) 0.50969(17) 0.0340(7) Uani 1 1 d . . . . .
 H20 H 0.106959 0.161788 0.513997 0.041 Uiso 1 1 calc R U . . .
 C6 C 0.2809(3) 0.33592(14) 0.62772(14) 0.0260(6) Uani 1 1 d . . . . .
 C2 C 0.4010(3) 0.40419(14) 0.71216(15) 0.0280(7) Uani 1 1 d . . . . .
 C30 C 0.7256(3) 0.17610(14) 0.56255(14) 0.0281(7) Uani 1 1 d . . . . .
 C21 C 0.1863(3) 0.23563(15) 0.57150(16) 0.0302(7) Uani 1 1 d . . . . .
 C3 C 0.2977(3) 0.43547(15) 0.72840(16) 0.0338(7) Uani 1 1 d . . . . .
 H3 H 0.303387 0.469732 0.762293 0.041 Uiso 1 1 calc R U . . .
 C26 C 0.5460(3) 0.11337(14) 0.56469(15) 0.0294(7) Uani 1 1 d . . . . .
 C34 C 0.8627(3) 0.35412(15) 0.72192(16) 0.0346(7) Uani 1 1 d . . . . .
 H34A H 0.869586 0.342612 0.670893 0.052 Uiso 1 1 calc R U . . .
 H34B H 0.941945 0.364530 0.746043 0.052 Uiso 1 1 calc R U . . .
 H34C H 0.810003 0.391157 0.723681 0.052 Uiso 1 1 calc R U . . .
 C36 C 0.8954(3) 0.21443(16) 0.75991(17) 0.0384(8) Uani 1 1 d . . . . .
 H36A H 0.870619 0.180068 0.791127 0.058 Uiso 1 1 calc R U . . .
 H36B H 0.979077 0.225443 0.774628 0.058 Uiso 1 1 calc R U . . .
 H36C H 0.887119 0.200321 0.708882 0.058 Uiso 1 1 calc R U . . .
 C41 C 0.6982(3) 0.40982(14) 0.55473(16) 0.0296(7) Uani 1 1 d . . . . .
 C33 C 0.7886(3) 0.23851(14) 0.55730(15) 0.0293(7) Uani 1 1 d . . . . .
 H33A H 0.741944 0.266036 0.522108 0.044 Uiso 1 1 calc R U . . .
 H33B H 0.867829 0.231214 0.541036 0.044 Uiso 1 1 calc R U . . .
 H33C H 0.797179 0.259130 0.605322 0.044 Uiso 1 1 calc R U . . .
 C8 C 0.5695(3) 0.48063(14) 0.70556(18) 0.0347(7) Uani 1 1 d . . . . .
 C39 C 0.6069(3) 0.19997(15) 0.87783(15) 0.0363(8) Uani 1 1 d . . . . .
 H39A H 0.692618 0.197958 0.893909 0.054 Uiso 1 1 calc R U . . .
 H39B H 0.566901 0.162643 0.896103 0.054 Uiso 1 1 calc R U . . .
 H39C H 0.573039 0.238783 0.896986 0.054 Uiso 1 1 calc R U . . .
 C15 C 0.4995(3) 0.37336(16) 0.86263(16) 0.0394(8) Uani 1 1 d . . . . .
 H15A H 0.424544 0.392600 0.874665 0.059 Uiso 1 1 calc R U . . .
 H15B H 0.550428 0.364084 0.907775 0.059 Uiso 1 1 calc R U . . .
 H15C H 0.482188 0.333744 0.835462 0.059 Uiso 1 1 calc R U . . .
 C22 C 0.3641(3) 0.36514(15) 0.48541(16) 0.0363(8) Uani 1 1 d . . . . .
 H22A H 0.333204 0.399470 0.514337 0.054 Uiso 1 1 calc R U . . .
 H22B H 0.353097 0.376485 0.433506 0.054 Uiso 1 1 calc R U . . .
 H22C H 0.449362 0.358940 0.500516 0.054 Uiso 1 1 calc R U . . .
 C4 C 0.1875(3) 0.41729(16) 0.69589(17) 0.0370(8) Uani 1 1 d . . . . .
 H4 H 0.117197 0.438082 0.708265 0.044 Uiso 1 1 calc R U . . .
 C7 C 0.5165(3) 0.43267(13) 0.74465(16) 0.0291(7) Uani 1 1 d . . . . .
 C5 C 0.1796(3) 0.36884(15) 0.64539(16) 0.0331(7) Uani 1 1 d . . . . .
 H5 H 0.103463 0.357453 0.621923 0.040 Uiso 1 1 calc R U . . .
 C12 C 0.5631(3) 0.41885(15) 0.81659(16) 0.0338(7) Uani 1 1 d . . . . .
 C18 C 0.2656(3) 0.26521(15) 0.43775(15) 0.0314(7) Uani 1 1 d . . . . .
 H18 H 0.293581 0.275462 0.392122 0.038 Uiso 1 1 calc R U . . .
 C19 C 0.1951(3) 0.21194(15) 0.44237(16) 0.0336(7) Uani 1 1 d . . . . .
 C37 C 0.4197(3) 0.20363(15) 0.75011(16) 0.0343(7) Uani 1 1 d . . . . .
 H37A H 0.387057 0.242841 0.769080 0.051 Uiso 1 1 calc R U . . .
 H37B H 0.382209 0.166700 0.771070 0.051 Uiso 1 1 calc R U . . .
 H37C H 0.403394 0.202717 0.696797 0.051 Uiso 1 1 calc R U . . .
 C29 C 0.7900(3) 0.11989(15) 0.56068(15) 0.0335(7) Uani 1 1 d . . . . .
 H29 H 0.873945 0.122399 0.558654 0.040 Uiso 1 1 calc R U . . .
 C31 C 0.4132(3) 0.10743(15) 0.56517(18) 0.0369(8) Uani 1 1 d . . . . .
 H31A H 0.390733 0.062319 0.563190 0.055 Uiso 1 1 calc R U . . .
 H31B H 0.373234 0.129586 0.522645 0.055 Uiso 1 1 calc R U . . .
 H31C H 0.388808 0.126486 0.609987 0.055 Uiso 1 1 calc R U . . .
 C13 C 0.5113(3) 0.50309(15) 0.63260(18) 0.0414(8) Uani 1 1 d . . . . .
 H13A H 0.484703 0.466171 0.602672 0.062 Uiso 1 1 calc R U . . .
 H13B H 0.569005 0.527740 0.607621 0.062 Uiso 1 1 calc R U . . .
 H13C H 0.442248 0.529935 0.640121 0.062 Uiso 1 1 calc R U . . .
 C38 C 0.6423(3) 0.12238(14) 0.74662(16) 0.0355(8) Uani 1 1 d . . . . .
 H38A H 0.676747 0.127371 0.700074 0.053 Uiso 1 1 calc R U . . .
 H38B H 0.576512 0.091619 0.740715 0.053 Uiso 1 1 calc R U . . .
 H38C H 0.703956 0.106964 0.783888 0.053 Uiso 1 1 calc R U . . .
 C35 C 0.8177(3) 0.30811(17) 0.86916(16) 0.0404(8) Uani 1 1 d . . . . .
 H35A H 0.739124 0.316663 0.885811 0.061 Uiso 1 1 calc R U . . .
 H35B H 0.867654 0.346298 0.875943 0.061 Uiso 1 1 calc R U . . .
 H35C H 0.855995 0.272911 0.897594 0.061 Uiso 1 1 calc R U . . .
 C27 C 0.6148(3) 0.05879(15) 0.56198(16) 0.0348(8) Uani 1 1 d . . . . .
 H27 H 0.575884 0.018576 0.560277 0.042 Uiso 1 1 calc R U . . .
 C24 C 0.1357(3) 0.21821(18) 0.64187(17) 0.0432(9) Uani 1 1 d . . . . .
 H24A H 0.190647 0.232428 0.683426 0.065 Uiso 1 1 calc R U . . .
 H24B H 0.125741 0.171925 0.644260 0.065 Uiso 1 1 calc R U . . .
 H24C H 0.058033 0.238988 0.643608 0.065 Uiso 1 1 calc R U . . .
 C9 C 0.6735(3) 0.50920(16) 0.7365(2) 0.0431(9) Uani 1 1 d . . . . .
 H9 H 0.711234 0.540203 0.708951 0.052 Uiso 1 1 calc R U . . .
 C28 C 0.7376(3) 0.06047(15) 0.56164(17) 0.0369(8) Uani 1 1 d . . . . .
 C10 C 0.7245(3) 0.49424(17) 0.8058(2) 0.0455(9) Uani 1 1 d . . . . .
 C11 C 0.6665(3) 0.44980(16) 0.84556(18) 0.0417(8) Uani 1 1 d . . . . .
 H11 H 0.698460 0.440212 0.894084 0.050 Uiso 1 1 calc R U . . .
 C42 C 0.7487(3) 0.46015(16) 0.51171(19) 0.0425(9) Uani 1 1 d . . . . .
 H42A H 0.795900 0.489422 0.545516 0.051 Uiso 0.796(6) 1 calc R U P A 1
 H42B H 0.682292 0.484973 0.486213 0.051 Uiso 0.796(6) 1 calc R U P A 1
 H42C H 0.747481 0.500934 0.538612 0.051 Uiso 0.204(6) 1 calc R U P A 2
 H42D H 0.698176 0.465230 0.464850 0.051 Uiso 0.204(6) 1 calc R U P A 2
 C23 C 0.1600(3) 0.17212(17) 0.37598(18) 0.0453(9) Uani 1 1 d . . . . .
 H23A H 0.141429 0.199935 0.333601 0.068 Uiso 1 1 calc R U . . .
 H23B H 0.089416 0.146645 0.383968 0.068 Uiso 1 1 calc R U . . .
 H23C H 0.226174 0.143750 0.367022 0.068 Uiso 1 1 calc R U . . .
 C32 C 0.8115(4) 0.00059(16) 0.5627(2) 0.0544(10) Uani 1 1 d . . . . .
 H32A H 0.839369 -0.010423 0.613343 0.082 Uiso 1 1 calc R U . . .
 H32B H 0.880513 0.007511 0.535100 0.082 Uiso 1 1 calc R U . . .
 H32C H 0.762699 -0.034287 0.540475 0.082 Uiso 1 1 calc R U . . .
 C44 C 0.9336(4) 0.4025(2) 0.4914(3) 0.0416(11) Uani 0.796(6) 1 d . U P A 1
 H44A H 0.906825 0.370567 0.525886 0.050 Uiso 0.796(6) 1 calc R U P A 1
 H44B H 0.985015 0.433570 0.520237 0.050 Uiso 0.796(6) 1 calc R U P A 1
 C43 C 0.8269(4) 0.4364(2) 0.4564(2) 0.0401(10) Uani 0.796(6) 1 d . U P A 1
 H43A H 0.780486 0.407224 0.422156 0.048 Uiso 0.796(6) 1 calc R U P A 1
 H43B H 0.853225 0.472897 0.427840 0.048 Uiso 0.796(6) 1 calc R U P A 1
 C14 C 0.8395(4) 0.5245(2) 0.8375(3) 0.0688(13) Uani 1 1 d . . . . .
 H14A H 0.899469 0.491290 0.849653 0.103 Uiso 1 1 calc R U . . .
 H14B H 0.825583 0.548088 0.881821 0.103 Uiso 1 1 calc R U . . .
 H14C H 0.868327 0.553761 0.801673 0.103 Uiso 1 1 calc R U . . .
 C45 C 1.0088(4) 0.3686(2) 0.4378(2) 0.0615(11) Uani 1 1 d . . . . .
 H45A H 0.959923 0.334558 0.412370 0.074 Uiso 0.796(6) 1 calc R U P A 1
 H45B H 1.078180 0.348071 0.465825 0.074 Uiso 0.796(6) 1 calc R U P A 1
 H45C H 1.007395 0.324407 0.418928 0.074 Uiso 0.204(6) 1 calc R U P A 2
 H45D H 1.065558 0.369908 0.482485 0.074 Uiso 0.204(6) 1 calc R U P A 2
 C44A C 0.9026(18) 0.3832(9) 0.4549(10) 0.0405(18) Uani 0.204(6) 1 d . U P A
 2
 H44C H 0.875777 0.347921 0.485018 0.049 Uiso 0.204(6) 1 calc R U P A 2
 H44D H 0.848471 0.383830 0.409066 0.049 Uiso 0.204(6) 1 calc R U P A 2
 C43A C 0.8830(18) 0.4450(9) 0.4953(10) 0.0406(18) Uani 0.204(6) 1 d . U P A
 2
 H43C H 0.911351 0.480615 0.466300 0.049 Uiso 0.204(6) 1 calc R U P A 2
 H43D H 0.933838 0.444040 0.542407 0.049 Uiso 0.204(6) 1 calc R U P A 2

loop_
  _atom_site_aniso_label
  _atom_site_aniso_U_11
  _atom_site_aniso_U_22
  _atom_site_aniso_U_33
  _atom_site_aniso_U_23
  _atom_site_aniso_U_13
  _atom_site_aniso_U_12
 Sn1 0.02121(11) 0.02402(10) 0.02031(9) 0.00092(8) 0.00297(7) 0.00031(9)
 Si2 0.0301(5) 0.0309(4) 0.0202(3) 0.0039(3) 0.0031(3) -0.0023(4)
 Si1 0.0235(5) 0.0385(5) 0.0220(4) 0.0014(3) 0.0004(3) -0.0019(4)
 Cl1 0.0645(8) 0.1070(10) 0.0689(7) -0.0185(7) 0.0292(6) -0.0304(7)
 N2 0.0214(13) 0.0290(12) 0.0195(10) 0.0036(10) 0.0004(10) -0.0005(11)
 N1 0.0313(15) 0.0282(13) 0.0229(11) -0.0033(10) -0.0028(11) 0.0049(11)
 C1 0.0256(17) 0.0276(14) 0.0222(13) 0.0018(12) 0.0049(12) 0.0040(13)
 C16 0.0171(15) 0.0329(16) 0.0273(14) 0.0032(12) 0.0006(12) 0.0038(13)
 C17 0.0204(16) 0.0334(15) 0.0284(13) 0.0019(13) 0.0021(12) 0.0044(14)
 C40 0.0264(17) 0.0272(15) 0.0280(14) 0.0015(13) 0.0033(13) -0.0003(13)
 C25 0.0322(18) 0.0272(14) 0.0167(12) -0.0007(11) 0.0004(12) 0.0055(14)
 C20 0.0228(17) 0.0347(16) 0.0432(17) 0.0013(15) -0.0031(14) -0.0008(15)
 C6 0.0240(17) 0.0305(15) 0.0236(13) 0.0054(12) 0.0035(12) 0.0020(13)
 C2 0.0289(18) 0.0303(15) 0.0256(13) 0.0031(12) 0.0063(13) 0.0027(14)
 C30 0.0304(18) 0.0334(16) 0.0204(13) -0.0014(12) 0.0020(12) 0.0024(14)
 C21 0.0181(16) 0.0396(17) 0.0327(15) 0.0060(14) 0.0009(13) 0.0017(14)
 C3 0.037(2) 0.0321(16) 0.0337(16) -0.0032(13) 0.0099(15) 0.0041(15)
 C26 0.0327(19) 0.0323(16) 0.0224(13) -0.0006(12) -0.0008(13) 0.0010(14)
 C34 0.0251(18) 0.0432(18) 0.0344(16) -0.0007(14) -0.0032(14) -0.0091(15)
 C36 0.031(2) 0.050(2) 0.0340(16) 0.0041(15) 0.0031(14) 0.0057(16)
 C41 0.0239(17) 0.0314(16) 0.0330(15) -0.0007(14) 0.0007(13) 0.0020(14)
 C33 0.0241(17) 0.0391(17) 0.0250(14) -0.0015(13) 0.0039(12) 0.0039(14)
 C8 0.036(2) 0.0249(15) 0.0447(18) -0.0072(14) 0.0100(15) 0.0018(14)
 C39 0.046(2) 0.0397(18) 0.0239(13) 0.0031(14) 0.0065(14) -0.0005(16)
 C15 0.045(2) 0.046(2) 0.0273(15) -0.0031(14) 0.0027(15) -0.0013(17)
 C22 0.038(2) 0.0402(18) 0.0307(15) 0.0059(14) 0.0040(15) -0.0010(16)
 C4 0.0276(19) 0.0422(19) 0.0423(17) 0.0003(16) 0.0095(15) 0.0086(16)
 C7 0.0290(18) 0.0258(15) 0.0336(15) -0.0067(13) 0.0089(14) 0.0034(13)
 C5 0.0226(18) 0.0429(18) 0.0338(15) 0.0038(14) 0.0026(13) 0.0014(15)
 C12 0.034(2) 0.0343(17) 0.0333(15) -0.0105(14) 0.0046(14) 0.0020(15)
 C18 0.0271(18) 0.0426(18) 0.0244(14) 0.0008(13) 0.0018(13) 0.0097(15)
 C19 0.0273(18) 0.0379(18) 0.0339(16) -0.0042(14) -0.0048(14) 0.0089(15)
 C37 0.0312(19) 0.0406(18) 0.0317(15) 0.0027(14) 0.0059(14) -0.0067(15)
 C29 0.0276(18) 0.0416(18) 0.0304(15) -0.0048(14) -0.0011(13) 0.0069(15)
 C31 0.034(2) 0.0352(17) 0.0420(17) -0.0033(15) 0.0051(15) -0.0054(15)
 C13 0.047(2) 0.0299(17) 0.0488(19) 0.0053(15) 0.0140(17) 0.0018(16)
 C38 0.046(2) 0.0323(17) 0.0284(15) 0.0059(13) 0.0038(15) -0.0035(16)
 C35 0.034(2) 0.058(2) 0.0280(15) -0.0029(15) -0.0009(14) -0.0034(18)
 C27 0.043(2) 0.0274(16) 0.0322(15) -0.0025(13) -0.0048(15) 0.0009(15)
 C24 0.032(2) 0.058(2) 0.0398(18) 0.0075(17) 0.0051(15) -0.0120(18)
 C9 0.042(2) 0.0299(17) 0.060(2) -0.0059(16) 0.0162(19) -0.0046(16)
 C28 0.041(2) 0.0331(17) 0.0351(16) -0.0072(14) -0.0043(15) 0.0083(16)
 C10 0.034(2) 0.0404(19) 0.063(2) -0.0225(18) 0.0055(18) -0.0028(17)
 C11 0.039(2) 0.046(2) 0.0394(17) -0.0163(16) -0.0008(16) 0.0030(17)
 C42 0.042(2) 0.0356(18) 0.0498(19) 0.0152(16) 0.0061(17) -0.0035(16)
 C23 0.038(2) 0.049(2) 0.0474(19) -0.0150(17) -0.0055(17) 0.0070(18)
 C32 0.051(3) 0.0375(19) 0.071(3) -0.0090(19) -0.009(2) 0.0145(19)
 C44 0.041(3) 0.046(2) 0.037(2) 0.003(2) 0.0003(19) -0.004(2)
 C43 0.042(3) 0.042(2) 0.037(2) 0.0080(18) 0.0030(19) -0.0073(19)
 C14 0.044(3) 0.067(3) 0.094(3) -0.029(3) -0.002(2) -0.014(2)
 C45 0.055(3) 0.072(3) 0.057(2) -0.004(2) 0.002(2) 0.006(2)
 C44A 0.042(4) 0.043(3) 0.037(3) 0.004(3) 0.003(3) -0.006(3)
 C43A 0.041(4) 0.043(3) 0.037(3) 0.006(3) 0.003(3) -0.006(3)

_geom_special_details
;
 All esds (except the esd in the dihedral angle between two l.s. planes)
 are estimated using the full covariance matrix.  The cell esds are taken
 into account individually in the estimation of esds in distances, angles
 and torsion angles; correlations between esds in cell parameters are only
 used when they are defined by crystal symmetry.  An approximate (isotropic)
 treatment of cell esds is used for estimating esds involving l.s. planes.
;
loop_
  _geom_bond_atom_site_label_1
  _geom_bond_atom_site_label_2
  _geom_bond_distance
  _geom_bond_site_symmetry_2
  _geom_bond_publ_flag
 Sn1 N2 2.051(2) . ?
 Sn1 N1 2.057(2) . ?
 Sn1 C1 2.181(3) . ?
 Sn1 C40 2.087(3) . ?
 Si2 N2 1.755(2) . ?
 Si2 C39 1.873(3) . ?
 Si2 C37 1.866(3) . ?
 Si2 C38 1.871(3) . ?
 Si1 N2 1.748(3) . ?
 Si1 C34 1.860(3) . ?
 Si1 C36 1.871(3) . ?
 Si1 C35 1.881(3) . ?
 Cl1 C45 1.782(4) . ?
 N1 H1 0.8800 . ?
 N1 C25 1.418(4) . ?
 C1 C6 1.404(4) . ?
 C1 C2 1.417(4) . ?
 C16 C17 1.406(4) . ?
 C16 C6 1.503(4) . ?
 C16 C21 1.403(4) . ?
 C17 C22 1.504(4) . ?
 C17 C18 1.393(4) . ?
 C40 C41 1.189(4) . ?
 C25 C30 1.406(4) . ?
 C25 C26 1.404(4) . ?
 C20 H20 0.9500 . ?
 C20 C21 1.397(4) . ?
 C20 C19 1.385(4) . ?
 C6 C5 1.398(4) . ?
 C2 C3 1.392(4) . ?
 C2 C7 1.499(4) . ?
 C30 C33 1.498(4) . ?
 C30 C29 1.387(4) . ?
 C21 C24 1.510(4) . ?
 C3 H3 0.9500 . ?
 C3 C4 1.375(5) . ?
 C26 C31 1.499(4) . ?
 C26 C27 1.386(4) . ?
 C34 H34A 0.9800 . ?
 C34 H34B 0.9800 . ?
 C34 H34C 0.9800 . ?
 C36 H36A 0.9800 . ?
 C36 H36B 0.9800 . ?
 C36 H36C 0.9800 . ?
 C41 C42 1.468(4) . ?
 C33 H33A 0.9800 . ?
 C33 H33B 0.9800 . ?
 C33 H33C 0.9800 . ?
 C8 C7 1.404(4) . ?
 C8 C13 1.509(5) . ?
 C8 C9 1.385(5) . ?
 C39 H39A 0.9800 . ?
 C39 H39B 0.9800 . ?
 C39 H39C 0.9800 . ?
 C15 H15A 0.9800 . ?
 C15 H15B 0.9800 . ?
 C15 H15C 0.9800 . ?
 C15 C12 1.504(4) . ?
 C22 H22A 0.9800 . ?
 C22 H22B 0.9800 . ?
 C22 H22C 0.9800 . ?
 C4 H4 0.9500 . ?
 C4 C5 1.375(4) . ?
 C7 C12 1.405(4) . ?
 C5 H5 0.9500 . ?
 C12 C11 1.391(5) . ?
 C18 H18 0.9500 . ?
 C18 C19 1.379(4) . ?
 C19 C23 1.500(4) . ?
 C37 H37A 0.9800 . ?
 C37 H37B 0.9800 . ?
 C37 H37C 0.9800 . ?
 C29 H29 0.9500 . ?
 C29 C28 1.380(4) . ?
 C31 H31A 0.9800 . ?
 C31 H31B 0.9800 . ?
 C31 H31C 0.9800 . ?
 C13 H13A 0.9800 . ?
 C13 H13B 0.9800 . ?
 C13 H13C 0.9800 . ?
 C38 H38A 0.9800 . ?
 C38 H38B 0.9800 . ?
 C38 H38C 0.9800 . ?
 C35 H35A 0.9800 . ?
 C35 H35B 0.9800 . ?
 C35 H35C 0.9800 . ?
 C27 H27 0.9500 . ?
 C27 C28 1.383(5) . ?
 C24 H24A 0.9800 . ?
 C24 H24B 0.9800 . ?
 C24 H24C 0.9800 . ?
 C9 H9 0.9500 . ?
 C9 C10 1.382(5) . ?
 C28 C32 1.506(4) . ?
 C10 C11 1.387(5) . ?
 C10 C14 1.505(5) . ?
 C11 H11 0.9500 . ?
 C42 H42A 0.9900 . ?
 C42 H42B 0.9900 . ?
 C42 H42C 0.9900 . ?
 C42 H42D 0.9900 . ?
 C42 C43 1.495(5) . ?
 C42 C43A 1.601(19) . ?
 C23 H23A 0.9800 . ?
 C23 H23B 0.9800 . ?
 C23 H23C 0.9800 . ?
 C32 H32A 0.9800 . ?
 C32 H32B 0.9800 . ?
 C32 H32C 0.9800 . ?
 C44 H44A 0.9900 . ?
 C44 H44B 0.9900 . ?
 C44 C43 1.486(7) . ?
 C44 C45 1.538(6) . ?
 C43 H43A 0.9900 . ?
 C43 H43B 0.9900 . ?
 C14 H14A 0.9800 . ?
 C14 H14B 0.9800 . ?
 C14 H14C 0.9800 . ?
 C45 H45A 0.9900 . ?
 C45 H45B 0.9900 . ?
 C45 H45C 0.9900 . ?
 C45 H45D 0.9900 . ?
 C45 C44A 1.302(19) . ?
 C44A H44C 0.9900 . ?
 C44A H44D 0.9900 . ?
 C44A C43A 1.52(3) . ?
 C43A H43C 0.9900 . ?
 C43A H43D 0.9900 . ?

loop_
  _geom_angle_atom_site_label_1
  _geom_angle_atom_site_label_2
  _geom_angle_atom_site_label_3
  _geom_angle
  _geom_angle_site_symmetry_1
  _geom_angle_site_symmetry_3
  _geom_angle_publ_flag
 N2 Sn1 N1 106.37(9) . . ?
 N2 Sn1 C1 114.93(9) . . ?
 N2 Sn1 C40 113.58(11) . . ?
 N1 Sn1 C1 112.28(11) . . ?
 N1 Sn1 C40 104.17(10) . . ?
 C40 Sn1 C1 105.12(11) . . ?
 N2 Si2 C39 112.84(13) . . ?
 N2 Si2 C37 109.42(13) . . ?
 N2 Si2 C38 114.05(13) . . ?
 C37 Si2 C39 106.47(15) . . ?
 C37 Si2 C38 108.58(16) . . ?
 C38 Si2 C39 105.09(14) . . ?
 N2 Si1 C34 114.40(13) . . ?
 N2 Si1 C36 108.90(14) . . ?
 N2 Si1 C35 113.18(14) . . ?
 C34 Si1 C36 108.61(15) . . ?
 C34 Si1 C35 104.96(15) . . ?
 C36 Si1 C35 106.40(15) . . ?
 Si2 N2 Sn1 115.21(12) . . ?
 Si1 N2 Sn1 125.11(12) . . ?
 Si1 N2 Si2 118.50(13) . . ?
 Sn1 N1 H1 115.5 . . ?
 C25 N1 Sn1 128.96(19) . . ?
 C25 N1 H1 115.5 . . ?
 C6 C1 Sn1 124.4(2) . . ?
 C6 C1 C2 118.4(3) . . ?
 C2 C1 Sn1 117.1(2) . . ?
 C17 C16 C6 119.2(3) . . ?
 C21 C16 C17 118.8(3) . . ?
 C21 C16 C6 121.3(3) . . ?
 C16 C17 C22 121.7(3) . . ?
 C18 C17 C16 119.6(3) . . ?
 C18 C17 C22 118.5(3) . . ?
 C41 C40 Sn1 170.5(3) . . ?
 C30 C25 N1 121.1(3) . . ?
 C26 C25 N1 120.5(3) . . ?
 C26 C25 C30 118.4(3) . . ?
 C21 C20 H20 118.8 . . ?
 C19 C20 H20 118.8 . . ?
 C19 C20 C21 122.5(3) . . ?
 C1 C6 C16 125.4(3) . . ?
 C5 C6 C1 119.3(3) . . ?
 C5 C6 C16 115.0(3) . . ?
 C1 C2 C7 123.9(3) . . ?
 C3 C2 C1 120.2(3) . . ?
 C3 C2 C7 115.7(3) . . ?
 C25 C30 C33 121.3(3) . . ?
 C29 C30 C25 119.3(3) . . ?
 C29 C30 C33 119.4(3) . . ?
 C16 C21 C24 122.0(3) . . ?
 C20 C21 C16 119.3(3) . . ?
 C20 C21 C24 118.7(3) . . ?
 C2 C3 H3 119.7 . . ?
 C4 C3 C2 120.7(3) . . ?
 C4 C3 H3 119.7 . . ?
 C25 C26 C31 121.0(3) . . ?
 C27 C26 C25 119.6(3) . . ?
 C27 C26 C31 119.4(3) . . ?
 Si1 C34 H34A 109.5 . . ?
 Si1 C34 H34B 109.5 . . ?
 Si1 C34 H34C 109.5 . . ?
 H34A C34 H34B 109.5 . . ?
 H34A C34 H34C 109.5 . . ?
 H34B C34 H34C 109.5 . . ?
 Si1 C36 H36A 109.5 . . ?
 Si1 C36 H36B 109.5 . . ?
 Si1 C36 H36C 109.5 . . ?
 H36A C36 H36B 109.5 . . ?
 H36A C36 H36C 109.5 . . ?
 H36B C36 H36C 109.5 . . ?
 C40 C41 C42 178.1(3) . . ?
 C30 C33 H33A 109.5 . . ?
 C30 C33 H33B 109.5 . . ?
 C30 C33 H33C 109.5 . . ?
 H33A C33 H33B 109.5 . . ?
 H33A C33 H33C 109.5 . . ?
 H33B C33 H33C 109.5 . . ?
 C7 C8 C13 120.7(3) . . ?
 C9 C8 C7 119.0(3) . . ?
 C9 C8 C13 120.2(3) . . ?
 Si2 C39 H39A 109.5 . . ?
 Si2 C39 H39B 109.5 . . ?
 Si2 C39 H39C 109.5 . . ?
 H39A C39 H39B 109.5 . . ?
 H39A C39 H39C 109.5 . . ?
 H39B C39 H39C 109.5 . . ?
 H15A C15 H15B 109.5 . . ?
 H15A C15 H15C 109.5 . . ?
 H15B C15 H15C 109.5 . . ?
 C12 C15 H15A 109.5 . . ?
 C12 C15 H15B 109.5 . . ?
 C12 C15 H15C 109.5 . . ?
 C17 C22 H22A 109.5 . . ?
 C17 C22 H22B 109.5 . . ?
 C17 C22 H22C 109.5 . . ?
 H22A C22 H22B 109.5 . . ?
 H22A C22 H22C 109.5 . . ?
 H22B C22 H22C 109.5 . . ?
 C3 C4 H4 120.2 . . ?
 C5 C4 C3 119.6(3) . . ?
 C5 C4 H4 120.2 . . ?
 C8 C7 C2 118.5(3) . . ?
 C8 C7 C12 119.5(3) . . ?
 C12 C7 C2 121.4(3) . . ?
 C6 C5 H5 119.2 . . ?
 C4 C5 C6 121.6(3) . . ?
 C4 C5 H5 119.2 . . ?
 C7 C12 C15 120.5(3) . . ?
 C11 C12 C15 120.5(3) . . ?
 C11 C12 C7 118.9(3) . . ?
 C17 C18 H18 118.8 . . ?
 C19 C18 C17 122.4(3) . . ?
 C19 C18 H18 118.8 . . ?
 C20 C19 C23 122.0(3) . . ?
 C18 C19 C20 117.4(3) . . ?
 C18 C19 C23 120.5(3) . . ?
 Si2 C37 H37A 109.5 . . ?
 Si2 C37 H37B 109.5 . . ?
 Si2 C37 H37C 109.5 . . ?
 H37A C37 H37B 109.5 . . ?
 H37A C37 H37C 109.5 . . ?
 H37B C37 H37C 109.5 . . ?
 C30 C29 H29 118.5 . . ?
 C28 C29 C30 123.0(3) . . ?
 C28 C29 H29 118.5 . . ?
 C26 C31 H31A 109.5 . . ?
 C26 C31 H31B 109.5 . . ?
 C26 C31 H31C 109.5 . . ?
 H31A C31 H31B 109.5 . . ?
 H31A C31 H31C 109.5 . . ?
 H31B C31 H31C 109.5 . . ?
 C8 C13 H13A 109.5 . . ?
 C8 C13 H13B 109.5 . . ?
 C8 C13 H13C 109.5 . . ?
 H13A C13 H13B 109.5 . . ?
 H13A C13 H13C 109.5 . . ?
 H13B C13 H13C 109.5 . . ?
 Si2 C38 H38A 109.5 . . ?
 Si2 C38 H38B 109.5 . . ?
 Si2 C38 H38C 109.5 . . ?
 H38A C38 H38B 109.5 . . ?
 H38A C38 H38C 109.5 . . ?
 H38B C38 H38C 109.5 . . ?
 Si1 C35 H35A 109.5 . . ?
 Si1 C35 H35B 109.5 . . ?
 Si1 C35 H35C 109.5 . . ?
 H35A C35 H35B 109.5 . . ?
 H35A C35 H35C 109.5 . . ?
 H35B C35 H35C 109.5 . . ?
 C26 C27 H27 118.6 . . ?
 C28 C27 C26 122.7(3) . . ?
 C28 C27 H27 118.6 . . ?
 C21 C24 H24A 109.5 . . ?
 C21 C24 H24B 109.5 . . ?
 C21 C24 H24C 109.5 . . ?
 H24A C24 H24B 109.5 . . ?
 H24A C24 H24C 109.5 . . ?
 H24B C24 H24C 109.5 . . ?
 C8 C9 H9 118.8 . . ?
 C10 C9 C8 122.4(3) . . ?
 C10 C9 H9 118.8 . . ?
 C29 C28 C27 116.8(3) . . ?
 C29 C28 C32 121.3(3) . . ?
 C27 C28 C32 121.9(3) . . ?
 C9 C10 C11 117.8(3) . . ?
 C9 C10 C14 121.5(4) . . ?
 C11 C10 C14 120.7(4) . . ?
 C12 C11 H11 119.0 . . ?
 C10 C11 C12 122.1(3) . . ?
 C10 C11 H11 119.0 . . ?
 C41 C42 H42A 108.7 . . ?
 C41 C42 H42B 108.7 . . ?
 C41 C42 H42C 109.1 . . ?
 C41 C42 H42D 109.1 . . ?
 C41 C42 C43 114.4(3) . . ?
 C41 C42 C43A 112.4(7) . . ?
 H42A C42 H42B 107.6 . . ?
 H42C C42 H42D 107.9 . . ?
 C43 C42 H42A 108.7 . . ?
 C43 C42 H42B 108.7 . . ?
 C43A C42 H42C 109.1 . . ?
 C43A C42 H42D 109.1 . . ?
 C19 C23 H23A 109.5 . . ?
 C19 C23 H23B 109.5 . . ?
 C19 C23 H23C 109.5 . . ?
 H23A C23 H23B 109.5 . . ?
 H23A C23 H23C 109.5 . . ?
 H23B C23 H23C 109.5 . . ?
 C28 C32 H32A 109.5 . . ?
 C28 C32 H32B 109.5 . . ?
 C28 C32 H32C 109.5 . . ?
 H32A C32 H32B 109.5 . . ?
 H32A C32 H32C 109.5 . . ?
 H32B C32 H32C 109.5 . . ?
 H44A C44 H44B 107.6 . . ?
 C43 C44 H44A 108.6 . . ?
 C43 C44 H44B 108.6 . . ?
 C43 C44 C45 114.5(4) . . ?
 C45 C44 H44A 108.6 . . ?
 C45 C44 H44B 108.6 . . ?
 C42 C43 H43A 109.3 . . ?
 C42 C43 H43B 109.3 . . ?
 C44 C43 C42 111.6(4) . . ?
 C44 C43 H43A 109.3 . . ?
 C44 C43 H43B 109.3 . . ?
 H43A C43 H43B 108.0 . . ?
 C10 C14 H14A 109.5 . . ?
 C10 C14 H14B 109.5 . . ?
 C10 C14 H14C 109.5 . . ?
 H14A C14 H14B 109.5 . . ?
 H14A C14 H14C 109.5 . . ?
 H14B C14 H14C 109.5 . . ?
 Cl1 C45 H45A 108.8 . . ?
 Cl1 C45 H45B 108.8 . . ?
 Cl1 C45 H45C 108.8 . . ?
 Cl1 C45 H45D 108.8 . . ?
 C44 C45 Cl1 113.9(3) . . ?
 C44 C45 H45A 108.8 . . ?
 C44 C45 H45B 108.8 . . ?
 H45A C45 H45B 107.7 . . ?
 H45C C45 H45D 107.7 . . ?
 C44A C45 Cl1 113.8(8) . . ?
 C44A C45 H45C 108.8 . . ?
 C44A C45 H45D 108.8 . . ?
 C45 C44A H44C 107.3 . . ?
 C45 C44A H44D 107.3 . . ?
 C45 C44A C43A 120.0(17) . . ?
 H44C C44A H44D 106.9 . . ?
 C43A C44A H44C 107.3 . . ?
 C43A C44A H44D 107.3 . . ?
 C42 C43A H43C 108.1 . . ?
 C42 C43A H43D 108.1 . . ?
 C44A C43A C42 116.6(15) . . ?
 C44A C43A H43C 108.1 . . ?
 C44A C43A H43D 108.1 . . ?
 H43C C43A H43D 107.3 . . ?

loop_
  _geom_torsion_atom_site_label_1
  _geom_torsion_atom_site_label_2
  _geom_torsion_atom_site_label_3
  _geom_torsion_atom_site_label_4
  _geom_torsion
  _geom_torsion_site_symmetry_1
  _geom_torsion_site_symmetry_2
  _geom_torsion_site_symmetry_3
  _geom_torsion_site_symmetry_4
  _geom_torsion_publ_flag
 Sn1 N1 C25 C30 -53.9(3) . . . . ?
 Sn1 N1 C25 C26 128.8(2) . . . . ?
 Sn1 C1 C6 C16 -8.7(4) . . . . ?
 Sn1 C1 C6 C5 177.6(2) . . . . ?
 Sn1 C1 C2 C3 -177.2(2) . . . . ?
 Sn1 C1 C2 C7 8.3(4) . . . . ?
 Cl1 C45 C44A C43A -67.1(18) . . . . ?
 N1 C25 C30 C33 -3.9(4) . . . . ?
 N1 C25 C30 C29 177.6(2) . . . . ?
 N1 C25 C26 C31 1.2(4) . . . . ?
 N1 C25 C26 C27 -178.2(2) . . . . ?
 C1 C6 C5 C4 0.7(4) . . . . ?
 C1 C2 C3 C4 -1.3(4) . . . . ?
 C1 C2 C7 C8 86.9(4) . . . . ?
 C1 C2 C7 C12 -101.9(3) . . . . ?
 C16 C17 C18 C19 1.3(5) . . . . ?
 C16 C6 C5 C4 -173.6(3) . . . . ?
 C17 C16 C6 C1 -67.8(4) . . . . ?
 C17 C16 C6 C5 106.1(3) . . . . ?
 C17 C16 C21 C20 1.2(4) . . . . ?
 C17 C16 C21 C24 -176.5(3) . . . . ?
 C17 C18 C19 C20 -0.2(5) . . . . ?
 C17 C18 C19 C23 178.1(3) . . . . ?
 C25 C30 C29 C28 1.8(4) . . . . ?
 C25 C26 C27 C28 -0.3(5) . . . . ?
 C6 C1 C2 C3 4.0(4) . . . . ?
 C6 C1 C2 C7 -170.5(3) . . . . ?
 C6 C16 C17 C22 2.4(4) . . . . ?
 C6 C16 C17 C18 -172.7(3) . . . . ?
 C6 C16 C21 C20 171.9(3) . . . . ?
 C6 C16 C21 C24 -5.9(5) . . . . ?
 C2 C1 C6 C16 170.0(3) . . . . ?
 C2 C1 C6 C5 -3.7(4) . . . . ?
 C2 C3 C4 C5 -1.7(5) . . . . ?
 C2 C7 C12 C15 1.6(4) . . . . ?
 C2 C7 C12 C11 -175.8(3) . . . . ?
 C30 C25 C26 C31 -176.2(3) . . . . ?
 C30 C25 C26 C27 4.4(4) . . . . ?
 C30 C29 C28 C27 2.2(5) . . . . ?
 C30 C29 C28 C32 -177.4(3) . . . . ?
 C21 C16 C17 C22 173.2(3) . . . . ?
 C21 C16 C17 C18 -1.8(4) . . . . ?
 C21 C16 C6 C1 121.6(3) . . . . ?
 C21 C16 C6 C5 -64.5(4) . . . . ?
 C21 C20 C19 C18 -0.4(5) . . . . ?
 C21 C20 C19 C23 -178.7(3) . . . . ?
 C3 C2 C7 C8 -87.9(3) . . . . ?
 C3 C2 C7 C12 83.3(4) . . . . ?
 C3 C4 C5 C6 2.1(5) . . . . ?
 C26 C25 C30 C33 173.4(2) . . . . ?
 C26 C25 C30 C29 -5.1(4) . . . . ?
 C26 C27 C28 C29 -3.0(5) . . . . ?
 C26 C27 C28 C32 176.7(3) . . . . ?
 C34 Si1 N2 Sn1 10.0(2) . . . . ?
 C34 Si1 N2 Si2 176.99(15) . . . . ?
 C36 Si1 N2 Sn1 -111.70(16) . . . . ?
 C36 Si1 N2 Si2 55.28(18) . . . . ?
 C41 C42 C43 C44 -62.4(5) . . . . ?
 C41 C42 C43A C44A 58.0(16) . . . . ?
 C33 C30 C29 C28 -176.8(3) . . . . ?
 C8 C7 C12 C15 172.7(3) . . . . ?
 C8 C7 C12 C11 -4.8(4) . . . . ?
 C8 C9 C10 C11 -1.3(5) . . . . ?
 C8 C9 C10 C14 178.2(3) . . . . ?
 C39 Si2 N2 Sn1 -144.36(15) . . . . ?
 C39 Si2 N2 Si1 47.4(2) . . . . ?
 C15 C12 C11 C10 -177.0(3) . . . . ?
 C22 C17 C18 C19 -173.8(3) . . . . ?
 C7 C2 C3 C4 173.7(3) . . . . ?
 C7 C8 C9 C10 -2.9(5) . . . . ?
 C7 C12 C11 C10 0.5(5) . . . . ?
 C19 C20 C21 C16 -0.1(5) . . . . ?
 C19 C20 C21 C24 177.7(3) . . . . ?
 C37 Si2 N2 Sn1 -26.02(17) . . . . ?
 C37 Si2 N2 Si1 165.73(15) . . . . ?
 C31 C26 C27 C28 -179.8(3) . . . . ?
 C13 C8 C7 C2 0.2(4) . . . . ?
 C13 C8 C7 C12 -171.2(3) . . . . ?
 C13 C8 C9 C10 174.2(3) . . . . ?
 C38 Si2 N2 Sn1 95.81(16) . . . . ?
 C38 Si2 N2 Si1 -72.44(18) . . . . ?
 C35 Si1 N2 Sn1 130.18(17) . . . . ?
 C35 Si1 N2 Si2 -62.8(2) . . . . ?
 C9 C8 C7 C2 177.3(3) . . . . ?
 C9 C8 C7 C12 6.0(4) . . . . ?
 C9 C10 C11 C12 2.5(5) . . . . ?
 C43 C44 C45 Cl1 57.6(5) . . . . ?
 C14 C10 C11 C12 -177.0(3) . . . . ?
 C45 C44 C43 C42 171.8(4) . . . . ?
 C45 C44A C43A C42 178.0(12) . . . . ?

_shelx_res_file
;
TITL 242mfah22_a.res in P2(1)/c
    242mfah22.res
    created by SHELXL-2018/3 at 14:24:26 on 10-Feb-2022
REM Old TITL 242mfah22 in P2(1)/c
REM SHELXT solution in P2(1)/c: R1 0.098, Rweak 0.005, Alpha 0.027
REM <I/s> 0.301 for 257 systematic absences, Orientation as input
REM Formula found by SHELXT: C43 N4 P2 Cl Sn
CELL 0.71073 11.2439 20.9987 18.3986 90 95.725 90
ZERR 4 0.0004 0.0007 0.0005 0 0.003 0
LATT 1
SYMM -X,0.5+Y,0.5-Z
SFAC C H Cl N Si Sn
UNIT 180 252 4 8 8 4
SIMU 0.005 0.01 2 C43A C43 C44A C44

L.S. 4 0 0
PLAN  16
SIZE 0.1 0.1 0.2
TEMP -123
CONF
BOND
list 4
fmap 2 53
MORE -1
BOND $H
ACTA
REM <olex2.extras>
REM <HklSrc "%.\\242mfah22.hkl">
REM </olex2.extras>

WGHT    0.025500    3.994800
FVAR       0.25487   0.79588
SN1   6    0.559765    0.303830    0.645275    11.00000    0.02121    0.02402 =
         0.02031    0.00092    0.00297    0.00031
SI2   5    0.584536    0.201004    0.775615    11.00000    0.03006    0.03094 =
         0.02018    0.00392    0.00313   -0.00228
SI1   5    0.799047    0.285928    0.769627    11.00000    0.02354    0.03845 =
         0.02202    0.00136    0.00039   -0.00188
CL1   3    1.062027    0.420048    0.371116    11.00000    0.06453    0.10698 =
         0.06890   -0.01848    0.02923   -0.03044
N2    4    0.651709    0.266969    0.737692    11.00000    0.02143    0.02895 =
         0.01946    0.00363    0.00041   -0.00047
N1    4    0.533348    0.229593    0.572477    11.00000    0.03129    0.02824 =
         0.02288   -0.00328   -0.00281    0.00486
AFIX  43
H1    2    0.470996    0.233301    0.539828    11.00000   -1.20000
AFIX   0
C1    1    0.393397    0.352172    0.662867    11.00000    0.02564    0.02758 =
         0.02218    0.00182    0.00492    0.00403
C16   1    0.259010    0.289342    0.565817    11.00000    0.01709    0.03290 =
         0.02728    0.00323    0.00058    0.00380
C17   1    0.297448    0.304536    0.497488    11.00000    0.02038    0.03335 =
         0.02843    0.00192    0.00212    0.00441
C40   1    0.657684    0.370178    0.591313    11.00000    0.02637    0.02722 =
         0.02801    0.00151    0.00325   -0.00032
C25   1    0.601691    0.173292    0.567632    11.00000    0.03219    0.02719 =
         0.01666   -0.00071    0.00039    0.00549
C20   1    0.156091    0.198128    0.509693    11.00000    0.02277    0.03471 =
         0.04322    0.00130   -0.00312   -0.00081
AFIX  43
H20   2    0.106959    0.161788    0.513997    11.00000   -1.20000
AFIX   0
C6    1    0.280870    0.335920    0.627716    11.00000    0.02403    0.03048 =
         0.02360    0.00544    0.00353    0.00196
C2    1    0.400966    0.404193    0.712158    11.00000    0.02894    0.03035 =
         0.02557    0.00314    0.00628    0.00273
C30   1    0.725553    0.176098    0.562545    11.00000    0.03042    0.03339 =
         0.02035   -0.00140    0.00201    0.00242
C21   1    0.186321    0.235632    0.571499    11.00000    0.01808    0.03962 =
         0.03266    0.00599    0.00089    0.00175
C3    1    0.297668    0.435473    0.728401    11.00000    0.03699    0.03212 =
         0.03372   -0.00324    0.00990    0.00408
AFIX  43
H3    2    0.303387    0.469732    0.762293    11.00000   -1.20000
AFIX   0
C26   1    0.545974    0.113368    0.564691    11.00000    0.03266    0.03234 =
         0.02238   -0.00064   -0.00083    0.00097
C34   1    0.862668    0.354120    0.721919    11.00000    0.02509    0.04322 =
         0.03438   -0.00069   -0.00318   -0.00906
AFIX 137
H34A  2    0.869586    0.342612    0.670893    11.00000   -1.50000
H34B  2    0.941945    0.364530    0.746043    11.00000   -1.50000
H34C  2    0.810003    0.391157    0.723681    11.00000   -1.50000
AFIX   0
C36   1    0.895439    0.214429    0.759909    11.00000    0.03140    0.04974 =
         0.03402    0.00408    0.00314    0.00571
AFIX 137
H36A  2    0.870619    0.180068    0.791127    11.00000   -1.50000
H36B  2    0.979077    0.225443    0.774628    11.00000   -1.50000
H36C  2    0.887119    0.200321    0.708882    11.00000   -1.50000
AFIX   0
C41   1    0.698201    0.409822    0.554729    11.00000    0.02395    0.03143 =
         0.03300   -0.00073    0.00065    0.00195
C33   1    0.788571    0.238512    0.557300    11.00000    0.02410    0.03910 =
         0.02504   -0.00153    0.00393    0.00388
AFIX 137
H33A  2    0.741944    0.266036    0.522108    11.00000   -1.50000
H33B  2    0.867829    0.231214    0.541036    11.00000   -1.50000
H33C  2    0.797179    0.259130    0.605322    11.00000   -1.50000
AFIX   0
C8    1    0.569457    0.480630    0.705558    11.00000    0.03570    0.02495 =
         0.04471   -0.00721    0.00998    0.00176
C39   1    0.606944    0.199974    0.877834    11.00000    0.04589    0.03972 =
         0.02392    0.00312    0.00649   -0.00054
AFIX 137
H39A  2    0.692618    0.197958    0.893909    11.00000   -1.50000
H39B  2    0.566901    0.162643    0.896103    11.00000   -1.50000
H39C  2    0.573039    0.238783    0.896986    11.00000   -1.50000
AFIX   0
C15   1    0.499530    0.373357    0.862633    11.00000    0.04474    0.04608 =
         0.02725   -0.00308    0.00272   -0.00132
AFIX 137
H15A  2    0.424544    0.392600    0.874665    11.00000   -1.50000
H15B  2    0.550428    0.364084    0.907775    11.00000   -1.50000
H15C  2    0.482188    0.333744    0.835462    11.00000   -1.50000
AFIX   0
C22   1    0.364086    0.365140    0.485409    11.00000    0.03815    0.04017 =
         0.03069    0.00594    0.00399   -0.00096
AFIX 137
H22A  2    0.333204    0.399470    0.514337    11.00000   -1.50000
H22B  2    0.353097    0.376485    0.433506    11.00000   -1.50000
H22C  2    0.449362    0.358940    0.500516    11.00000   -1.50000
AFIX   0
C4    1    0.187462    0.417290    0.695895    11.00000    0.02761    0.04223 =
         0.04230    0.00028    0.00955    0.00862
AFIX  43
H4    2    0.117197    0.438082    0.708265    11.00000   -1.20000
AFIX   0
C7    1    0.516450    0.432672    0.744652    11.00000    0.02902    0.02582 =
         0.03363   -0.00672    0.00889    0.00341
C5    1    0.179590    0.368840    0.645388    11.00000    0.02259    0.04292 =
         0.03379    0.00381    0.00260    0.00138
AFIX  43
H5    2    0.103463    0.357453    0.621923    11.00000   -1.20000
AFIX   0
C12   1    0.563114    0.418850    0.816587    11.00000    0.03397    0.03431 =
         0.03328   -0.01051    0.00464    0.00198
C18   1    0.265632    0.265209    0.437751    11.00000    0.02711    0.04258 =
         0.02443    0.00084    0.00180    0.00967
AFIX  43
H18   2    0.293581    0.275462    0.392122    11.00000   -1.20000
AFIX   0
C19   1    0.195073    0.211943    0.442372    11.00000    0.02735    0.03791 =
         0.03386   -0.00421   -0.00481    0.00892
C37   1    0.419732    0.203627    0.750113    11.00000    0.03118    0.04064 =
         0.03173    0.00268    0.00592   -0.00672
AFIX 137
H37A  2    0.387057    0.242841    0.769080    11.00000   -1.50000
H37B  2    0.382209    0.166700    0.771070    11.00000   -1.50000
H37C  2    0.403394    0.202717    0.696797    11.00000   -1.50000
AFIX   0
C29   1    0.789981    0.119889    0.560683    11.00000    0.02758    0.04162 =
         0.03040   -0.00480   -0.00111    0.00689
AFIX  43
H29   2    0.873945    0.122399    0.558654    11.00000   -1.20000
AFIX   0
C31   1    0.413193    0.107425    0.565170    11.00000    0.03367    0.03522 =
         0.04200   -0.00335    0.00508   -0.00543
AFIX 137
H31A  2    0.390733    0.062319    0.563190    11.00000   -1.50000
H31B  2    0.373234    0.129586    0.522645    11.00000   -1.50000
H31C  2    0.388808    0.126486    0.609987    11.00000   -1.50000
AFIX   0
C13   1    0.511252    0.503088    0.632598    11.00000    0.04737    0.02992 =
         0.04876    0.00534    0.01399    0.00185
AFIX 137
H13A  2    0.484703    0.466171    0.602672    11.00000   -1.50000
H13B  2    0.569005    0.527740    0.607621    11.00000   -1.50000
H13C  2    0.442248    0.529935    0.640121    11.00000   -1.50000
AFIX   0
C38   1    0.642318    0.122377    0.746621    11.00000    0.04595    0.03233 =
         0.02836    0.00589    0.00375   -0.00354
AFIX 137
H38A  2    0.676747    0.127371    0.700074    11.00000   -1.50000
H38B  2    0.576512    0.091619    0.740715    11.00000   -1.50000
H38C  2    0.703956    0.106964    0.783888    11.00000   -1.50000
AFIX   0
C35   1    0.817687    0.308106    0.869163    11.00000    0.03408    0.05817 =
         0.02802   -0.00293   -0.00092   -0.00340
AFIX 137
H35A  2    0.739124    0.316663    0.885811    11.00000   -1.50000
H35B  2    0.867654    0.346298    0.875943    11.00000   -1.50000
H35C  2    0.855995    0.272911    0.897594    11.00000   -1.50000
AFIX   0
C27   1    0.614771    0.058790    0.561977    11.00000    0.04300    0.02735 =
         0.03221   -0.00246   -0.00475    0.00093
AFIX  43
H27   2    0.575884    0.018576    0.560277    11.00000   -1.20000
AFIX   0
C24   1    0.135747    0.218215    0.641875    11.00000    0.03222    0.05792 =
         0.03976    0.00746    0.00510   -0.01199
AFIX 137
H24A  2    0.190647    0.232428    0.683426    11.00000   -1.50000
H24B  2    0.125741    0.171925    0.644260    11.00000   -1.50000
H24C  2    0.058033    0.238988    0.643608    11.00000   -1.50000
AFIX   0
C9    1    0.673524    0.509198    0.736454    11.00000    0.04190    0.02990 =
         0.05986   -0.00588    0.01616   -0.00461
AFIX  43
H9    2    0.711234    0.540203    0.708951    11.00000   -1.20000
AFIX   0
C28   1    0.737645    0.060472    0.561642    11.00000    0.04104    0.03306 =
         0.03508   -0.00720   -0.00430    0.00827
C10   1    0.724479    0.494238    0.805828    11.00000    0.03353    0.04038 =
         0.06284   -0.02246    0.00549   -0.00281
C11   1    0.666520    0.449801    0.845563    11.00000    0.03881    0.04579 =
         0.03941   -0.01634   -0.00080    0.00301
AFIX  43
H11   2    0.698460    0.440212    0.894084    11.00000   -1.20000
AFIX   0
C42   1    0.748742    0.460149    0.511708    11.00000    0.04248    0.03560 =
         0.04979    0.01516    0.00609   -0.00348
PART 1
AFIX  23
H42A  2    0.795900    0.489422    0.545516    21.00000   -1.20000
H42B  2    0.682292    0.484973    0.486213    21.00000   -1.20000
AFIX  23
PART 2
H42C  2    0.747481    0.500934    0.538612   -21.00000   -1.20000
H42D  2    0.698176    0.465230    0.464850   -21.00000   -1.20000
AFIX   0
PART 0
C23   1    0.159981    0.172115    0.375985    11.00000    0.03801    0.04859 =
         0.04735   -0.01505   -0.00554    0.00702
AFIX 137
H23A  2    0.141429    0.199935    0.333601    11.00000   -1.50000
H23B  2    0.089416    0.146645    0.383968    11.00000   -1.50000
H23C  2    0.226174    0.143750    0.367022    11.00000   -1.50000
AFIX   0
C32   1    0.811506    0.000590    0.562736    11.00000    0.05123    0.03748 =
         0.07128   -0.00904   -0.00925    0.01450
AFIX 137
H32A  2    0.839369   -0.010423    0.613343    11.00000   -1.50000
H32B  2    0.880513    0.007511    0.535100    11.00000   -1.50000
H32C  2    0.762699   -0.034287    0.540475    11.00000   -1.50000
AFIX   0
PART 1
C44   1    0.933569    0.402500    0.491425    21.00000    0.04111    0.04622 =
         0.03671    0.00346    0.00027   -0.00377
AFIX  23
H44A  2    0.906825    0.370567    0.525886    21.00000   -1.20000
H44B  2    0.985015    0.433570    0.520237    21.00000   -1.20000
AFIX   0
C43   1    0.826943    0.436440    0.456380    21.00000    0.04207    0.04164 =
         0.03652    0.00797    0.00301   -0.00729
AFIX  23
H43A  2    0.780486    0.407224    0.422156    21.00000   -1.20000
H43B  2    0.853225    0.472897    0.427840    21.00000   -1.20000
AFIX   0
PART 0
C14   1    0.839495    0.524482    0.837507    11.00000    0.04375    0.06701 =
         0.09390   -0.02922   -0.00218   -0.01385
AFIX 137
H14A  2    0.899469    0.491290    0.849653    11.00000   -1.50000
H14B  2    0.825583    0.548088    0.881821    11.00000   -1.50000
H14C  2    0.868327    0.553761    0.801673    11.00000   -1.50000
AFIX   0
C45   1    1.008828    0.368593    0.437758    11.00000    0.05454    0.07193 =
         0.05728   -0.00360    0.00172    0.00582
PART 1
AFIX  23
H45A  2    0.959923    0.334558    0.412370    21.00000   -1.20000
H45B  2    1.078180    0.348071    0.465825    21.00000   -1.20000
AFIX  23
PART 2
H45C  2    1.007395    0.324407    0.418928   -21.00000   -1.20000
H45D  2    1.065558    0.369908    0.482485   -21.00000   -1.20000
AFIX   0
C44A  1    0.902630    0.383201    0.454915   -21.00000    0.04169    0.04286 =
         0.03666    0.00407    0.00282   -0.00578
AFIX  23
H44C  2    0.875777    0.347921    0.485018   -21.00000   -1.20000
H44D  2    0.848471    0.383830    0.409066   -21.00000   -1.20000
AFIX   0
C43A  1    0.883000    0.444968    0.495278   -21.00000    0.04105    0.04299 =
         0.03737    0.00579    0.00259   -0.00593
AFIX  23
H43C  2    0.911351    0.480615    0.466300   -21.00000   -1.20000
H43D  2    0.933838    0.444040    0.542407   -21.00000   -1.20000
AFIX   0
HKLF 4


REM  242mfah22_a.res in P2(1)/c
REM wR2 = 0.0962, GooF = S = 1.046, Restrained GooF = 1.045 for all data
REM R1 = 0.0476 for 8336 Fo > 4sig(Fo) and 0.0824 for all 11757 data
REM 494 parameters refined using 36 restraints

END

WGHT      0.0255      3.9957

REM Highest difference peak  0.812,  deepest hole -0.626,  1-sigma level  0.098
Q1    1   0.3233  0.1974  0.5613  11.00000  0.05    0.81
Q2    1   0.6163  0.3377  0.6349  11.00000  0.05    0.78
Q3    1   0.5604  0.0923  0.6420  11.00000  0.05    0.75
Q4    1   0.6210  0.2386  0.7620  11.00000  0.05    0.60
Q5    1   0.5818  0.2752  0.6146  11.00000  0.05    0.46
Q6    1   0.8038  0.1030  0.7759  11.00000  0.05    0.46
Q7    1   0.3814  0.3784  0.6790  11.00000  0.05    0.45
Q8    1   1.1027  0.4176  0.3204  11.00000  0.05    0.44
Q9    1   0.5961  0.1986  0.8359  11.00000  0.05    0.43
Q10   1   0.4519  0.2336  0.5821  11.00000  0.05    0.42
Q11   1   0.5061  0.3381  0.6573  11.00000  0.05    0.42
Q12   1   0.9278  0.0251  0.6197  11.00000  0.05    0.42
Q13   1   0.8269  0.3215  0.7433  11.00000  0.05    0.42
Q14   1   0.0821  0.2150  0.4390  11.00000  0.05    0.41
Q15   1   0.1649  0.1245  0.3881  11.00000  0.05    0.39
Q16   1   1.1216  0.4384  0.3377  11.00000  0.05    0.38
;
_shelx_res_checksum                6199
_shelx_hkl_file
;
   0   0   3    0.32    1.34
   0   0  -3   -0.12    1.94
   0   0  -3    0.81    1.86
   0   0   3   -0.91    1.65
   0   0   4  359.01   12.01
   0   0  -4  368.09   12.03
   0   0   4  327.48   11.84
   0   0  -4  350.19   12.19
   0   0  -5    2.98    3.06
   0   0   5   -0.18    2.22
   0   0   5    0.10    1.84
   0   0  -5    1.67    2.85
   0   0  -6  517.52   17.46
   0   0   6  517.57   17.76
   0   0   6  504.56   18.20
   0   0   7   -2.37    3.40
   0   0   7   -0.77    2.15
   0   0   7    1.00    2.33
   0   0  -7    0.22    3.09
   0   0   7    0.35    2.62
   0   0   8  809.34   18.08
   0   0   8  838.90   27.03
   0   0  -8  812.58   25.29
   0   0   8  828.96   25.47
   0   0   8  782.96   25.63
   0   0   9   -1.11    4.57
   0   0   9   -0.40    2.47
   0   0   9   -0.99    3.59
   0   0  -9   -2.59    4.57
   0   0   9   -0.14    3.44
   0   0  10 4183.44   44.16
   0   0  10 4226.62   68.16
   0   0 -10 4133.21   64.02
   0   0  10 4170.85   64.22
   0   0  10 4147.39   66.46
   0   0  11    0.73    4.10
   0   0  11   -0.07    3.67
   0   0  11   -0.24    2.30
   0   0 -11   -3.44    4.62
   0   0  11    1.08    2.77
   0   0  12   18.75    6.01
   0   0  12   14.37    3.80
   0   0  12    9.69    4.81
   0   0  12   12.19    4.98
   0   0  13    0.28    4.38
   0   0  13   -0.46    2.37
   0   0  13    4.47    4.91
   0   0  13    2.96    4.89
   0   0  13   -4.10    5.20
   0   0  14 2488.23   37.83
   0   0  14 2458.69   59.02
   0   0  14 2470.85   55.77
   0   0  14 2589.54   64.74
   0   0  14 2464.70   58.12
   0   0  14 2554.06   62.47
   0   0  15   -1.06    5.19
   0   0  15    6.66    5.07
   0   0  15    2.14    4.72
   0   0  15    0.58    3.86
   0   0  15    3.49    4.45
   0   0 -15    1.58    4.43
   0   0 -16  123.04   14.81
   0   0  16  118.81   13.68
   0   0  16  113.93   15.69
   0   0  16  136.70   14.85
   0   0  16  109.41   14.09
   0   0  16  111.49   14.49
   0   0 -17    3.95    4.38
   0   0  17   -0.14    3.90
   0   0  17    6.56    6.17
   0   0  17   -3.42    5.54
   0   0  17   -0.85    4.60
   0   0  18    4.44    5.47
   0   0  18    2.76    5.99
   0   0  18    7.08    5.43
   0   0  18    1.66    5.00
   0   0  19   -2.58    5.02
   0   0  19   -4.37    4.78
   0   0  19   -0.39    4.64
   0   0  19   -4.32    6.33
   0   0  20   21.73    7.60
   0   0  20   35.49    8.74
   0   0  20   26.38   10.03
   0   0  20   41.45   10.57
   0   0  21   14.72    8.36
   0   0  21    7.20    5.34
   0   0  21    3.81    5.83
   0   0  22   32.58   11.01
   0   0  22   36.30    9.84
   0   0  22   27.86    9.46
   0   0  23    5.00    5.77
   0   0  23   -2.51    6.11
   0   0  23    8.12    7.24
   0   0  24  270.85   30.06
   0   0  24  308.94   29.76
   0   0  25   -2.85    5.72
   0   1   3  342.78    9.19
   0  -1  -3  358.49   11.69
   0   1  -3  348.41    8.89
   0  -1   3  358.08    9.09
   0  -1   3  362.18   11.91
   0   1   3  349.40   11.65
   0   1   3  353.30    9.69
   0  -1   3  360.77   10.87
   0   1  -3  370.98   11.90
   0  -1   3  363.91   10.31
   0  -1   3  364.26    8.80
   0   1  -4  110.65    6.13
   0  -1   4  111.84    6.21
   0  -1  -4  111.22    7.73
   0  -1   4  114.51    7.86
   0   1   4  117.01    7.86
   0   1   4  112.07    6.67
   0   1  -4  109.32    7.79
   0   1   4  116.60    6.36
   0  -1   4  113.10    6.79
   0  -1   5  448.87   16.69
   0   1  -5  472.70   16.99
   0   1   5  464.95   14.80
   0  -1   5  486.56   14.49
   0   1  -5  453.40   13.81
   0  -1  -5  462.27   16.44
   0   1   5  487.20   14.43
   0   1   5  486.97   17.06
   0   1   6   36.36    4.87
   0  -1   6   37.54    4.22
   0  -1   6   32.62    5.52
   0   1  -6   32.54    5.57
   0   1   6   33.17    4.79
   0   1  -6   33.24    4.67
   0  -1   6   35.97    4.53
   0   1   6   37.70    5.79
   0  -1  -6   38.98    6.00
   0  -1   7  602.98   16.78
   0  -1   7  578.45   21.96
   0   1   7  605.52   22.23
   0   1   7  626.59   20.70
   0   1  -7  604.54   22.14
   0   1   7  587.78   19.27
   0  -1  -7  600.21   21.72
   0  -1   7  595.45   19.62
   0   1  -7  580.52   18.99
   0   1   8 1356.53   19.19
   0  -1   8 1400.09   26.74
   0   1   8 1369.20   33.05
   0  -1   8 1369.20   35.89
   0  -1   8 1333.64   31.68
   0   1   8 1377.34   35.64
   0   1  -8 1382.08   35.95
   0   1   8 1400.58   31.82
   0  -1  -8 1327.38   34.08
   0   1  -8 1379.27   31.15
   0  -1   9  931.50   23.06
   0   1   9  981.40   17.33
   0   1   9  971.79   30.01
   0  -1   9  974.03   31.95
   0   1   9 1007.01   32.12
   0  -1   9  987.27   29.16
   0  -1  -9  975.33   30.80
   0   1  -9  970.48   28.07
   0   1   9  962.30   28.34
   0   1  10  541.84   22.65
   0  -1  10  543.46   24.41
   0   1  10  566.03   13.89
   0  -1  10  565.35   18.66
   0   1  10  531.13   23.68
   0  -1  10  531.37   25.19
   0  -1  10  554.61   21.57
   0  -1  10  518.69   22.71
   0   1  10  512.35   24.55
   0  -1  10  529.89   22.75
   0  -1 -10  546.39   24.67
   0   1 -10  550.42   22.56
   0  -1  11  252.45   15.62
   0   1 -11  259.46   16.19
   0   1  11  255.27    9.73
   0  -1  11  245.23   12.56
   0   1  11  272.88   17.87
   0  -1  11  254.80   18.53
   0  -1  11  245.45   16.48
   0   1  11  279.66   18.90
   0   1  11  228.40   15.52
   0  -1  11  229.50   16.74
   0  -1  11  249.97   16.38
   0   1 -12  949.94   32.30
   0  -1  12  905.06   30.36
   0   1  12  932.83   18.81
   0  -1  12  944.05   25.28
   0   1  12  907.46   34.40
   0  -1  12  936.41   36.63
   0   1  12  944.22   35.93
   0  -1  12  923.37   33.31
   0  -1  12  911.15   35.14
   0  -1  12  887.31   31.73
   0  -1  12  889.02   34.15
   0   1  12  889.99   32.08
   0  -1  13   47.18    8.39
   0   1  13   55.08    9.76
   0  -1  13   38.54    7.16
   0   1  13   40.95    4.24
   0  -1  13   47.21    6.27
   0  -1  13   42.07    8.70
   0   1  13   46.71    8.69
   0  -1  13   45.90    9.07
   0  -1  13   39.55    7.79
   0  -1  13   45.25    9.19
   0   1  13   40.67    7.79
   0  -1  14    4.73    4.09
   0  -1 -14    8.08    6.35
   0  -1  14    6.18    4.73
   0   1  14    6.32    5.07
   0  -1  14   -3.29    5.40
   0  -1  14    1.61    3.17
   0  -1  14    2.72    4.87
   0  -1  14    9.30    6.49
   0   1  14   -0.54    4.33
   0  -1  14    8.13    5.38
   0   1  14    3.65    4.42
   0  -1 -15   -0.91    4.62
   0   1 -15    5.75    4.93
   0   1  15   -5.40    5.36
   0  -1  15   -0.16    3.81
   0   1  15    1.43    5.16
   0  -1  15   -0.05    5.01
   0  -1  15   -0.62    2.91
   0   1  15   -0.39    5.30
   0  -1  15   -4.62    5.50
   0   1  15    1.13    3.62
   0  -1  15   -0.50    3.41
   0  -1  15    1.94    5.35
   0  -1  15    0.08    4.36
   0   1  16  760.82   35.04
   0  -1  16  767.47   36.86
   0   1  16  759.18   37.26
   0  -1  16  727.22   37.21
   0  -1  16  758.54   35.91
   0   1  16  760.34   38.01
   0  -1  16  773.61   33.64
   0  -1  16  764.19   32.74
   0  -1 -16  744.16   35.91
   0   1  16  740.43   33.97
   0  -1  17  104.53   14.91
   0   1  17   73.09   11.77
   0  -1  17  102.38   14.49
   0   1  17   79.05   12.16
   0  -1 -17   85.95   13.30
   0  -1  17   83.03   11.48
   0  -1  17   85.31   12.94
   0   1  17   94.57   13.30
   0  -1  17   96.25   12.46
   0   1  18  186.59   18.51
   0  -1  18  206.10   18.53
   0  -1  18  181.43   20.39
   0   1  18  206.67   21.71
   0  -1  18  202.69   20.33
   0   1  18  190.59   19.39
   0   1  18  162.77   17.59
   0  -1 -18  189.67   19.58
   0  -1  18  155.91   16.05
   0   1  19    2.64    4.44
   0  -1  19    1.00    4.92
   0  -1  19   -3.09    4.37
   0   1  19    1.62    6.54
   0   1  19    9.16    6.86
   0  -1  19   -4.88    6.92
   0  -1  19    1.72    4.93
   0   1  19    1.94    5.09
   0  -1  20    6.02    4.94
   0  -1  20    8.46    5.26
   0   1  20    2.83    4.74
   0   1  20   -6.30    5.92
   0   1  20    1.41    6.23
   0  -1  20    0.04    5.21
   0  -1  20    1.92    4.25
   0   1  20   11.33    5.63
   0   1  21   35.75    9.70
   0  -1  21   29.61    7.99
   0  -1  21   30.68    9.71
   0   1  21   15.49    8.66
   0  -1  21   47.01   12.86
   0   1  21   33.40    8.96
   0  -1  22  201.05   23.39
   0   1  22  197.91   21.86
   0   1  22  202.51   21.83
   0  -1  22  220.62   21.17
   0  -1  22  197.07   24.06
   0   1  22  233.88   26.07
   0   1  23    4.20    4.48
   0   1  23    1.60    5.81
   0  -1  23   15.70    8.45
   0  -1  23   -1.11    6.72
   0   1  23    4.61    5.91
   0  -1  24    8.42    7.98
   0   1  24   -2.22    8.08
   0  -1  24    6.91    6.77
   0   1  24   12.22    5.90
   0   1  25    6.73    5.69
   0  -1  25   -6.18    7.30
   0   2   2   53.12    4.78
   0  -2   2   58.82    4.65
   0  -2   2   54.44    4.85
   0   2  -2   54.90    4.23
   0   2  -2   57.34    4.30
   0   2   3  555.92   16.28
   0   2  -3  550.63   14.36
   0   2  -3  553.46   13.79
   0  -2   3  551.12   14.54
   0   2  -3  563.03    9.97
   0  -2   3  546.14    9.64
   0  -2   3  552.59    9.86
   0  -2   3  587.37   14.86
   0  -2   3  589.98   16.75
   0  -2   3  572.95   13.60
   0  -2  -3  575.29   10.50
   0   2   3  582.62   10.25
   0   2   4  312.21   13.61
   0   2  -4  350.39   14.26
   0   2  -4  302.97   11.96
   0   2  -4  295.32   11.38
   0  -2  -4  329.47   13.67
   0  -2   4  316.97    9.08
   0  -2   4  333.01    9.09
   0   2   4  315.22    9.47
   0  -2   4  308.08   11.69
   0  -2   4  309.21   13.54
   0  -2   4  319.84   11.44
   0  -2   4  325.52   12.42
   0  -2   5 5053.81   41.37
   0   2  -5 5134.02   41.22
   0   2   5 5113.33   43.38
   0  -2   5 5077.63   49.11
   0  -2   5 5045.94   58.74
   0   2   5 4904.51   57.81
   0  -2   5 4987.67   52.62
   0   2   5 5045.21   45.81
   0   2  -5 5091.96   58.61
   0  -2   5 5138.18   49.33
   0  -2   5 4954.26   42.32
   0  -2  -5 5023.98   57.47
   0  -2   6  168.97    8.62
   0   2  -6  161.25    8.56
   0   2   6  155.65    8.72
   0  -2   6  150.79    9.42
   0  -2   6  159.61   11.57
   0   2   6  162.67   11.63
   0   2  -6  161.79   11.67
   0  -2   6  149.71   10.39
   0   2   6  162.54    9.45
   0  -2  -6  132.47   10.46
   0  -2   6  158.90    8.77
   0  -2   6  167.02   10.17
   0  -2  -7    8.28    4.23
   0   2   7   10.49    4.28
   0  -2   7   11.41    3.35
   0   2  -7    9.51    3.27
   0  -2   7   10.58    3.20
   0   2   7   10.88    3.77
   0  -2   7   10.09    3.71
   0  -2   7   13.06    4.83
   0   2  -7    3.77    3.89
   0   2   7    9.64    3.41
   0  -2   7    9.75    4.14
   0  -2   7    7.84    4.64
   0   2  -8  728.21   21.50
   0  -2   8  731.88   21.00
   0   2   8  706.99   21.78
   0  -2   8  706.21   21.36
   0  -2   8  704.36   26.96
   0   2   8  723.75   27.10
   0  -2   8  715.16   25.17
   0   2  -8  749.84   27.54
   0   2   8  719.18   22.97
   0  -2   8  715.93   23.33
   0  -2  -8  690.10   25.94
   0  -2   8  724.84   22.09
   0  -2   9  447.86   17.79
   0   2  -9  441.45   17.97
   0   2   9  442.77   18.59
   0  -2   9  426.16   17.36
   0  -2   9  467.89   23.12
   0  -2   9  431.60   18.50
   0   2   9  440.66   22.45
   0   2   9  432.64   19.24
   0   2  -9  452.72   22.68
   0  -2   9  448.06   21.44
   0  -2   9  427.71   19.06
   0  -2  -9  438.45   21.83
   0   2  10 1150.19   31.71
   0  -2  10 1149.41   29.06
   0   2  10 1191.16   34.10
   0  -2  10 1134.83   38.03
   0  -2  10 1141.39   35.81
   0  -2  10 1124.93   29.81
   0   2 -10 1229.75   31.59
   0   2  10 1189.81   38.21
   0  -2  10 1158.63   32.42
   0  -2  10 1163.50   32.75
   0  -2  11    1.50    3.40
   0   2 -11   -1.98    3.96
   0   2  11    3.16    4.02
   0  -2  11    5.45    4.86
   0  -2  11    3.75    2.99
   0  -2  11    7.52    3.81
   0   2  11    8.55    4.66
   0   2  11    3.10    3.32
   0  -2  11    2.95    4.92
   0  -2  11    1.48    3.51
   0  -2  11   -3.59    5.29
   0   2 -12   33.29    6.46
   0  -2  12   25.51    5.60
   0  -2  12   22.25    6.96
   0   2  12   32.55    6.51
   0  -2  12   25.57    4.85
   0  -2  12   24.92    7.10
   0   2  12   31.15    7.97
   0  -2  12   26.26    5.60
   0   2  12   29.18    6.51
   0  -2  12   26.12    6.23
   0  -2  12   23.89    6.95
   0  -2  13   25.58    6.45
   0   2  13   28.89    7.24
   0  -2  13   32.40    6.67
   0  -2 -13   20.29    6.70
   0  -2  13   30.37    6.36
   0  -2  13   17.12    4.10
   0  -2  13   20.41    6.84
   0   2  13   33.19    7.44
   0   2  13   28.42    6.84
   0  -2  13   27.31    7.47
   0  -2  13   29.22    8.04
   0  -2  14  661.30   27.43
   0  -2  14  682.62   24.61
   0   2  14  648.19   29.10
   0  -2  14  626.32   31.89
   0   2  14  659.41   31.96
   0  -2  14  668.49   34.67
   0   2  14  658.36   33.86
   0  -2  14  669.72   30.24
   0  -2  14  655.53   32.32
   0  -2  14  666.66   29.25
   0  -2 -14  660.73   33.11
   0  -2  15  265.90   18.45
   0  -2  15  264.51   15.66
   0   2  15  258.80   19.39
   0  -2  15  280.60   22.40
   0   2  15  284.39   21.75
   0   2  15  302.22   23.71
   0  -2  15  270.46   20.20
   0  -2  15  266.03   22.01
   0  -2 -15  268.78   21.93
   0  -2  15  272.16   19.45
   0  -2  16   24.91    7.13
   0  -2  16   33.02    7.69
   0  -2  16   29.22    5.89
   0   2  16   42.15    9.19
   0  -2  16   36.01    8.11
   0  -2 -16   30.34    9.00
   0  -2  16   34.65    9.62
   0   2  16   31.31    7.92
   0  -2  16   30.30    8.48
   0  -2  17   31.04    9.71
   0  -2  17   27.77    7.37
   0   2  17   15.71    6.59
   0  -2  17    9.59    6.12
   0   2  17   25.47    7.97
   0  -2  17   13.88    5.36
   0  -2 -17   20.98    7.82
   0   2  17   23.45    7.80
   0  -2  17   20.98    6.72
   0  -2 -18    3.54    5.29
   0   2  18   17.10    7.56
   0  -2  18    9.35    4.70
   0  -2  18   18.92    8.03
   0   2  18    6.03    4.78
   0  -2  18    7.53    5.25
   0  -2  18    6.76    6.89
   0  -2  18    7.56    4.46
   0  -2  19  321.34   27.35
   0   2  19  301.84   24.28
   0  -2  19  329.81   23.00
   0   2  19  337.42   25.89
   0  -2  19  336.29   23.39
   0   2  19  311.81   25.21
   0  -2 -19  335.42   27.39
   0  -2  19  319.82   27.68
   0  -2  20   13.17    8.04
   0  -2  20    6.32    5.40
   0  -2 -20    5.06    5.71
   0   2  20    9.70    5.86
   0   2  20   10.12    6.89
   0  -2  20    2.50    4.38
   0   2  20   10.16    5.87
   0  -2  20    2.78    4.03
   0   2  20   -5.91    7.58
   0   2  21    4.12    4.97
   0  -2  21    3.47    4.21
   0   2  21   10.51    5.50
   0   2  21    3.13    5.45
   0  -2  21   11.56    7.86
   0   2  21    6.25    7.22
   0  -2  21   11.98    7.92
   0  -2  22   23.28    8.69
   0   2  22   31.77   10.96
   0  -2  22   23.98    9.22
   0   2  22   16.23    6.41
   0  -2  22   31.81    8.71
   0   2  22   26.09    9.39
   0   2  23   49.97   12.96
   0  -2  23   23.39    8.40
   0  -2  23   55.64   13.36
   0   2  23   35.72   10.02
   0   2  23   39.08   10.76
   0   2  24  157.43   20.88
   0   2  24  177.49   24.62
   0  -2  24  157.28   22.73
   0  -2  24  175.99   22.84
   0  -2  25   34.11   11.33
   0  -2  25   -0.56    6.90
   0   2  25   27.51   10.56
   0   3   0   -0.34    1.56
   0  -3   0    0.94    1.51
   0  -3   0    2.28    1.67
   0   3   0    0.66    1.75
   0  -3   0    0.13    2.24
   0  -3   1  520.43   13.73
   0   3  -1  529.44   14.36
   0  -3   1  546.01   14.55
   0  -3   1  531.76    9.90
   0   3   1  538.07   14.18
   0  -3   1  535.24   14.57
   0   3   1  536.39   12.68
   0  -3  -1  525.05   12.57
   0  -3   2  445.33   14.20
   0   3   2  453.89   10.82
   0  -3   2  481.40   14.98
   0  -3  -2  459.59   10.66
   0  -3   2  475.18   13.72
   0   3   2  452.51   14.55
   0   3  -2  460.41   13.89
   0   3  -3 1824.90   28.09
   0  -3   3 1862.59   28.53
   0   3  -3 1875.77   18.02
   0  -3   3 1892.67   30.22
   0   3   3 1909.75   19.98
   0  -3   3 1840.71   32.15
   0  -3   3 1825.25   27.77
   0   3  -3 1838.47   28.24
   0   3   3 1936.14   32.72
   0  -3   4   23.51    4.36
   0   3   4   22.16    2.72
   0   3   4   22.48    4.76
   0  -3   4   18.78    2.37
   0   3  -4   22.19    2.64
   0  -3  -4   22.61    2.62
   0  -3   4   23.24    4.39
   0  -3   4   20.16    4.28
   0   3  -4   18.95    3.75
   0  -3   4   24.16    4.14
   0   3  -4   22.72    4.01
   0   3  -5   67.57    6.75
   0   3  -5   60.44    7.39
   0   3  -5   59.34    6.29
   0  -3   5   55.26    4.32
   0  -3  -5   59.02    7.40
   0   3   5   54.87    6.99
   0  -3   5   53.55    6.46
   0  -3   5   59.32    4.38
   0  -3   5   45.68    5.77
   0  -3   5   60.44    7.28
   0  -3   5   57.85    6.01
   0   3   5   62.52    4.81
   0   3   6 2433.16   45.75
   0   3  -6 2416.25   45.80
   0   3   6 2399.43   34.10
   0   3  -6 2365.85   38.75
   0  -3   6 2443.56   29.92
   0   3   6 2392.37   31.81
   0  -3   6 2376.36   39.23
   0  -3   6 2589.25   47.31
   0  -3   6 2335.65   30.72
   0  -3  -6 2431.04   45.37
   0  -3   6 2459.30   38.26
   0  -3   6 2356.96   40.72
   0   3   7  960.15   30.76
   0   3   7  953.91   23.51
   0   3  -7  955.11   30.69
   0  -3   7  970.69   21.30
   0   3   7  972.43   22.45
   0  -3   7  969.46   25.99
   0  -3   7 1000.78   31.25
   0  -3  -7  972.80   30.57
   0  -3   7  969.32   21.93
   0  -3   7  954.84   25.59
   0  -3   7  960.13   27.62
   0  -3   8 1656.98   31.32
   0  -3  -8 1701.96   42.28
   0  -3   8 1672.57   30.39
   0   3   8 1706.81   32.23
   0  -3   8 1725.91   35.76
   0  -3   8 1735.20   43.82
   0   3   8 1699.51   33.93
   0   3  -8 1678.61   43.01
   0  -3   8 1643.71   38.51
   0   3   8 1695.61   43.02
   0  -3   8 1700.20   36.19
   0  -3   9   58.84    6.67
   0   3   9   57.00    8.82
   0  -3  -9   72.87   10.50
   0  -3   9   51.88    6.22
   0  -3   9   58.92    7.83
   0  -3   9   60.84    9.16
   0  -3   9   56.50    8.79
   0  -3   9   57.13    7.85
   0   3   9   60.87    7.37
   0   3   9   57.26    7.02
   0  -3  10    4.11    2.73
   0   3  10    6.72    3.95
   0   3  10    4.22    3.21
   0  -3  10    6.91    3.83
   0  -3  10    1.52    3.26
   0  -3  10    5.23    4.02
   0  -3  10   15.47    6.45
   0  -3  10   12.29    5.21
   0   3  10    5.53    3.61
   0   3  11  229.36   14.58
   0  -3  11  191.71   13.36
   0   3  11  212.27   14.87
   0  -3  11  221.46   18.04
   0  -3  11  204.35   14.55
   0  -3  11  204.49   16.19
   0   3  11  205.66   17.33
   0  -3  11  209.28   14.13
   0  -3  11  206.68   13.22
   0   3  12    2.75    3.46
   0  -3  12    2.36    3.66
   0   3  12    0.02    3.01
   0  -3  12    2.64    3.03
   0  -3 -12    0.07    4.56
   0  -3  12    3.23    3.47
   0  -3  12   -0.03    3.32
   0  -3  12    3.51    4.05
   0  -3  12   -2.16    5.73
   0  -3  12   -1.64    4.79
   0   3  12    1.30    3.22
   0  -3 -13  361.24   24.31
   0  -3  13  357.95   19.19
   0   3  13  333.95   19.58
   0  -3  13  338.97   23.42
   0  -3  13  336.59   18.61
   0   3  13  344.99   21.11
   0  -3  13  385.61   26.00
   0  -3  13  362.22   23.68
   0  -3  13  296.60   19.16
   0   3  13  355.90   24.66
   0  -3  13  330.94   19.73
   0  -3  14   19.11    6.00
   0   3  14   15.50    6.34
   0   3  14   -0.55    4.49
   0  -3  14   15.49    5.40
   0  -3 -14    9.91    5.62
   0  -3  14    8.71    4.82
   0  -3  14   10.32    4.33
   0  -3  14    8.98    5.59
   0  -3  14   11.80    6.91
   0   3  14   15.09    5.57
   0  -3  14    4.53    5.76
   0  -3  15   -2.27    3.74
   0   3  15    0.09    4.32
   0   3  15   -1.52    4.74
   0  -3  15    8.56    6.65
   0  -3 -15   -0.42    5.42
   0  -3  15   -2.53    3.96
   0  -3  15    0.60    3.18
   0  -3  15   -5.73    6.76
   0  -3  15   -1.86    4.45
   0  -3  16  371.65   21.86
   0  -3  16  350.85   19.72
   0  -3  16  339.99   26.29
   0   3  16  351.00   22.70
   0   3  16  373.45   25.33
   0  -3 -16  387.30   28.11
   0  -3  16  361.62   26.47
   0  -3  16  371.51   23.02
   0  -3  16  358.56   23.41
   0  -3  17  316.55   20.82
   0  -3 -17  326.46   26.34
   0  -3  17  306.45   18.49
   0   3  17  326.04   23.03
   0  -3  17  301.32   25.32
   0   3  17  287.12   23.13
   0  -3  17  320.63   26.13
   0  -3  17  381.88   23.91
   0  -3  17  275.93   21.45
   0  -3  18   37.00   10.24
   0  -3  18   34.69   10.10
   0   3  18   37.96    8.80
   0  -3  18   47.19    8.93
   0   3  18   48.41   10.47
   0  -3 -18   46.73   11.19
   0  -3  18   36.23    8.08
   0  -3  18   39.32    8.98
   0  -3  19   18.08    8.32
   0   3  19   28.66    9.31
   0  -3 -19   30.39    9.16
   0  -3  19   24.46    6.73
   0   3  19   25.29    8.18
   0  -3  19   24.61    9.67
   0  -3  19   23.97    7.04
   0  -3  20   48.47   12.36
   0  -3  20   40.79   11.41
   0   3  20   39.48   10.24
   0  -3 -20   45.62   11.57
   0  -3  20   50.65    9.54
   0  -3  20   36.67    8.16
   0   3  20   51.02   10.69
   0  -3  21   83.65   15.54
   0  -3  21   96.33   16.19
   0  -3 -21   89.14   15.66
   0   3  21   86.39   14.87
   0   3  21   77.48   13.32
   0  -3  21   83.63   12.35
   0   3  21   85.94   16.12
   0   3  21   92.98   14.71
   0   3  22   15.07    7.35
   0  -3  22    4.67    6.24
   0   3  22   14.02    6.96
   0   3  22   22.88    8.87
   0  -3  22   26.83    9.30
   0  -3  23   -1.74    5.66
   0   3  23   -5.01    8.19
   0  -3  23    6.41    7.78
   0   3  23    8.04    4.86
   0   3  24    1.38    6.16
   0  -3  24    7.21    7.23
   0  -3  24    1.59    6.98
   0   3  24  -15.50    8.18
   0  -3  25   16.06    7.88
   0   3  25   13.81    8.30
   0  -3  25   14.96    8.39
   0   4   0  261.38    9.79
   0   4   0  260.58    9.89
   0  -4   0  274.35    9.94
   0  -4   0  289.74   11.69
   0  -4   0  267.69    9.90
   0  -4   1  460.15   15.76
   0   4  -1  464.48   15.57
   0  -4   1  457.58   14.53
   0   4  -1  454.14   14.29
   0  -4  -1  476.40   14.64
   0  -4   1  470.26   11.23
   0   4   1  460.36   14.72
   0   4   1  452.06   13.74
   0  -4   1  463.18   15.52
   0  -4  -1  463.03   13.91
   0  -4   2  418.60   15.60
   0   4   2  419.29   12.48
   0  -4   2  413.99   15.14
   0  -4   2  445.00   15.41
   0   4  -2  396.10   14.81
   0   4   2  425.70   15.66
   0  -4  -2  420.84   12.55
   0  -4  -3 2705.71   28.93
   0   4   3 2716.58   29.63
   0  -4   3 2712.86   40.57
   0  -4   3 2611.72   41.10
   0   4  -3 2610.83   36.95
   0  -4   3 2773.47   38.26
   0   4   3 2687.92   41.77
   0   4  -3 2740.86   38.42
   0   4  -4  129.10    5.56
   0   4   4  141.84    6.51
   0  -4   4  140.52   10.29
   0  -4   4  141.01   10.58
   0  -4   4  139.87    9.26
   0  -4  -4  133.91    5.43
   0   4   4  142.83   10.53
   0   4  -4  136.36    9.08
   0  -4   4  128.31    8.98
   0   4  -4  118.97    8.64
   0   4  -5 3840.20   49.80
   0  -4   5 3797.90   50.60
   0  -4   5 3712.97   30.70
   0   4  -5 3740.16   32.34
   0  -4  -5 3792.68   33.28
   0  -4   5 3928.32   52.32
   0   4   5 3892.80   29.81
   0  -4   5 3875.31   57.38
   0   4   5 3862.50   57.14
   0   4  -5 3790.74   48.86
   0  -4   5 3706.79   47.76
   0  -4  -6   98.09   10.06
   0  -4   6  100.28    5.86
   0  -4   6   87.74    8.33
   0   4  -6   84.60    8.11
   0  -4   6   80.69    8.76
   0  -4   6   97.39   10.01
   0   4   6   84.86    5.91
   0   4  -6   93.48   10.32
   0   4  -6   83.43    8.18
   0   4   6   85.45    9.40
   0  -4   6   94.09    8.29
   0   4  -7    2.16    3.00
   0   4  -7    0.08    4.23
   0   4   7   -0.13    2.24
   0  -4   7    3.49    4.17
   0  -4   7    1.92    2.15
   0  -4   7   -0.29    4.06
   0  -4   7    0.92    3.16
   0  -4   7    0.87    2.10
   0   4   7   -0.49    3.19
   0  -4  -7   -2.63    5.37
   0   4  -7   -1.24    3.25
   0  -4   7    2.01    3.41
   0  -4   8    4.81    2.71
   0   4   8    3.80    3.96
   0  -4  -8    5.10    5.62
   0  -4   8    0.56    4.15
   0  -4   8    1.62    2.35
   0  -4   8    1.67    4.11
   0  -4   8    4.49    3.77
   0   4   8    3.91    2.85
   0   4   8    2.47    2.76
   0   4  -8    8.78    6.56
   0  -4   8    1.15    3.63
   0   4   9 1582.21   44.88
   0   4   9 1588.19   34.12
   0  -4   9 1529.85   40.41
   0  -4   9 1556.89   29.99
   0  -4   9 1540.68   37.86
   0  -4   9 1567.72   44.84
   0  -4   9 1549.41   30.98
   0   4   9 1552.06   32.16
   0  -4   9 1577.05   37.26
   0   4  10  109.38   12.92
   0   4  10   95.05    9.45
   0  -4  10  107.92   11.72
   0  -4  10   79.53    7.55
   0  -4  10  115.19   10.92
   0  -4  10  109.85   12.88
   0  -4  10  102.60    9.02
   0   4  10  102.21    9.10
   0  -4  10   98.16   10.24
   0  -4  11  326.57   18.50
   0  -4  11  320.97   20.56
   0  -4  11  315.47   15.59
   0  -4  11  329.78   18.69
   0   4  11  334.51   18.09
   0  -4  11  370.54   24.00
   0   4  11  353.58   17.63
   0  -4  11  306.59   16.20
   0   4  11  357.53   23.37
   0   4  12    9.93    5.60
   0   4 -12    7.18    4.55
   0   4  12    4.73    3.38
   0  -4  12    6.35    3.47
   0  -4 -12    9.70    6.07
   0  -4  12   11.37    4.18
   0  -4  12    8.62    4.68
   0  -4  12    7.97    5.16
   0   4  12    6.86    4.19
   0  -4  12    8.57    4.65
   0  -4  12   11.67    5.67
   0  -4  13  483.17   22.84
   0   4  13  488.24   29.63
   0  -4 -13  552.91   30.74
   0  -4  13  495.98   27.80
   0  -4  13  485.02   21.42
   0  -4  13  465.20   23.15
   0   4  13  507.11   24.77
   0  -4  13  568.91   31.96
   0   4  13  502.58   23.41
   0  -4  13  507.12   29.15
   0  -4  13  497.94   24.58
   0  -4  14   28.79    6.86
   0   4  14   29.85    8.69
   0   4  14   26.44    6.17
   0  -4  14   31.31    6.81
   0  -4 -14   29.01    7.97
   0  -4  14   27.86    5.92
   0  -4  14   30.11    9.00
   0  -4  14   29.93    7.03
   0  -4  14   39.04    9.24
   0   4  14   32.10    7.11
   0  -4 -15  193.46   19.79
   0  -4  15  182.48   14.45
   0  -4  15  169.94   14.84
   0  -4  15  173.71   18.99
   0   4  15  163.15   14.78
   0   4  15  180.58   16.77
   0  -4  15  170.45   14.98
   0  -4  15  199.27   19.51
   0  -4  15  186.43   15.90
   0  -4  16    7.67    6.85
   0  -4 -16    4.37    5.41
   0  -4  16    6.89    3.30
   0  -4  16    2.13    4.41
   0   4  16    8.85    5.31
   0  -4  16    1.98    3.10
   0   4  16    2.81    4.21
   0  -4  16    7.52    5.35
   0  -4  16    8.60    5.42
   0  -4  17   24.53    8.43
   0  -4 -17    9.45    7.49
   0  -4  17   10.31    4.89
   0  -4  17   17.48    5.94
   0  -4  17   13.48    7.11
   0   4  17   21.10    7.37
   0   4  17   12.29    5.85
   0  -4  17   17.98    6.77
   0  -4  17   18.39    5.97
   0  -4 -18   -6.20    6.50
   0  -4  18    6.24    4.11
   0  -4  18   -2.90    3.62
   0  -4  18   -5.54    7.98
   0   4  18    8.01    5.98
   0   4  18    1.01    4.02
   0  -4  18   -3.64    5.68
   0  -4  18    3.26    3.27
   0  -4  18    2.07    3.22
   0   4  19  207.32   22.05
   0  -4 -19  254.32   25.22
   0  -4  19  259.92   19.58
   0  -4  19  263.12   25.53
   0   4  19  230.55   20.62
   0  -4  19  254.81   25.55
   0  -4  19  250.88   19.84
   0  -4  20   -6.10    7.69
   0  -4 -20   -1.75    6.48
   0   4  20   -0.85    5.36
   0  -4  20    2.64    3.28
   0   4  20    2.05    4.52
   0  -4  20    5.54    6.19
   0  -4  20    0.48    3.07
   0   4  21   -8.14    7.11
   0  -4 -21   -2.81    5.65
   0  -4  21   14.53    8.09
   0  -4  21   -0.16    7.09
   0   4  21   -5.15    5.76
   0  -4  21    6.97    4.70
   0  -4  22   13.26    8.15
   0  -4  22    6.76    7.14
   0   4  22    3.23    4.99
   0  -4 -22  -13.70    7.49
   0   4  22   12.91    7.38
   0  -4  23   96.48   18.17
   0   4  23   81.44   17.34
   0  -4  23   93.44   17.17
   0   4  23  104.27   17.55
   0  -4  24   45.25   12.30
   0  -4  24   10.18    7.53
   0   4  24   39.74   12.59
   0   4  24   18.80    7.48
   0   4  25   48.34   13.84
   0   4  25   25.58   10.44
   0  -4  25   36.16   12.41
   0   5   0    5.17    3.22
   0  -5   0    3.86    2.67
   0   5   0    3.19    2.85
   0  -5   0    2.03    3.70
   0   5   1    0.01    2.14
   0   5  -1    1.26    2.93
   0  -5   1    2.66    2.56
   0  -5  -1    0.36    3.05
   0   5  -1    4.96    3.19
   0   5   1   -1.20    2.96
   0  -5   1   -0.29    2.27
   0   5   1    1.16    2.82
   0  -5   1   -1.58    3.44
   0  -5  -1    3.22    3.58
   0  -5   2  112.93    8.70
   0   5  -2  104.86    8.70
   0  -5  -2  107.61    7.66
   0  -5   2  119.38    9.29
   0   5  -2  108.18    8.82
   0   5   2  115.61    8.94
   0  -5   2  107.73    5.74
   0   5   2   94.89    7.07
   0  -5   2  116.61    9.45
   0  -5   3 1213.58   30.00
   0   5   3 1206.89   23.13
   0  -5   3 1259.15   30.34
   0  -5  -3 1205.31   22.74
   0  -5   3 1214.72   28.42
   0   5   3 1235.16   30.49
   0   5  -3 1241.67   29.10
   0   5  -4  272.46   13.83
   0   5   4  246.36   10.02
   0  -5   4  237.72   14.03
   0  -5   4  264.47   14.96
   0  -5   4  240.26   13.15
   0   5   4  258.03   14.99
   0   5  -4  232.23   12.59
   0   5  -5   54.02    6.70
   0   5  -5   47.62    3.95
   0  -5  -5   53.98    3.90
   0   5   5   48.30    4.35
   0  -5   5   54.86    7.41
   0  -5   5   58.46    7.87
   0   5   5   69.54    8.61
   0  -5   5   50.14    6.59
   0   5  -5   55.72    6.76
   0   5  -6  240.40   13.90
   0  -5   6  228.75    8.19
   0   5  -6  225.64    8.88
   0  -5  -6  218.96    8.69
   0   5   6  232.25    8.29
   0  -5   6  219.81   14.54
   0  -5   6  218.00   15.29
   0  -5   6  224.86   13.75
   0   5  -6  228.64   13.67
   0  -5   6  222.61   13.15
   0   5   6  223.72   15.64
   0  -5   7  971.19   18.95
   0  -5  -7  969.61   33.33
   0   5  -7  982.47   28.65
   0  -5   7  996.48   30.92
   0  -5   7  992.90   33.96
   0  -5   7 1018.10   30.44
   0   5  -7 1022.17   29.89
   0  -5   7  992.24   28.02
   0   5   7  998.96   33.92
   0  -5   8   33.24    6.62
   0   5  -8   30.87    6.06
   0  -5   8   22.71    6.28
   0  -5   8   43.85    8.07
   0  -5   8   38.53    6.65
   0   5  -8   35.16    6.34
   0   5   8   35.93    5.09
   0  -5   8   34.68    4.40
   0   5   8   32.22    6.94
   0   5   9   27.92    7.29
   0  -5   9   38.24    4.83
   0  -5   9   40.71    7.94
   0  -5   9   32.73    4.75
   0  -5   9   35.53    7.32
   0  -5   9   24.95    6.24
   0   5   9   32.81    5.03
   0   5   9   36.60    5.73
   0  -5   9   35.87    7.10
   0  -5  10   12.24    3.38
   0  -5  10    1.70    4.35
   0  -5  10   11.01    3.27
   0  -5  10   14.82    5.12
   0  -5  10   20.73    7.46
   0   5  10   10.57    3.60
   0   5  10    7.69    3.79
   0   5  10   10.99    4.88
   0  -5  10    8.81    4.28
   0   5  11  500.58   28.51
   0  -5  11  475.52   19.15
   0   5  11  446.33   20.19
   0   5 -11  456.51   27.46
   0  -5 -11  438.52   26.40
   0  -5  11  470.83   25.04
   0  -5  11  475.42   18.41
   0  -5  11  486.40   23.86
   0  -5  11  522.17   29.18
   0   5  11  464.26   19.69
   0  -5  11  472.31   22.58
   0   5  12   44.77    9.74
   0   5 -12   44.69   10.62
   0   5  12   44.23    7.31
   0   5  12   41.99    6.71
   0  -5  12   31.11    5.68
   0  -5 -12   34.14    8.13
   0  -5  12   38.63    7.73
   0  -5  12   28.25    8.37
   0  -5  12   41.25    7.97
   0  -5  12   34.99    8.33
   0  -5  12   36.05    5.88
   0  -5  13  363.91   18.89
   0   5  13  394.26   27.32
   0  -5 -13  374.60   26.47
   0  -5  13  402.33   25.40
   0  -5  13  386.68   18.41
   0  -5  13  389.60   22.90
   0   5  13  373.13   20.96
   0  -5  13  372.39   27.09
   0   5 -13  389.85   27.45
   0   5  13  389.60   20.31
   0  -5  13  404.28   22.47
   0  -5  14    4.73    3.68
   0  -5  14   11.89    4.82
   0  -5 -14    1.81    6.00
   0  -5  14    3.40    3.05
   0  -5  14   12.94    5.55
   0   5  14   10.63    4.96
   0  -5  14    5.77    5.25
   0  -5  14    7.53    6.83
   0   5  14   12.57    4.26
   0  -5  15   19.19    5.00
   0   5  15   33.63    7.31
   0  -5 -15   17.31    8.22
   0  -5  15   20.08    4.98
   0  -5  15   21.61    6.10
   0   5  15   25.48    6.51
   0  -5  15   28.13    8.59
   0  -5  15   31.73    9.74
   0  -5  15   31.76    7.20
   0  -5  16    1.97    4.14
   0   5  16    2.51    4.52
   0  -5  16    3.07    5.45
   0  -5 -16   -5.18    7.72
   0  -5  16    3.78    4.72
   0  -5  16    1.14    4.56
   0   5  16    0.26    3.83
   0  -5  16    1.45    3.54
   0  -5  16    1.62    5.48
   0  -5  17  232.49   22.54
   0  -5  17  269.41   19.78
   0  -5  17  255.78   17.61
   0  -5  17  291.41   26.42
   0   5  17  267.70   20.29
   0   5  17  254.95   20.83
   0  -5  17  247.82   18.87
   0  -5 -17  247.31   24.60
   0  -5  17  268.16   20.17
   0  -5  18    6.87    4.13
   0   5  18   13.54    6.04
   0  -5  18    7.82    4.51
   0  -5 -18   14.03    6.42
   0  -5  18   13.19    5.34
   0  -5  18   21.73    8.87
   0  -5  18   13.99    7.38
   0  -5  18    9.27    5.23
   0  -5  19    8.27    6.51
   0  -5 -19   -3.28    6.91
   0  -5  19    0.37    3.62
   0   5  19  -14.72    5.96
   0  -5  19   -4.23    7.53
   0  -5  19  -10.19    5.28
   0  -5 -20    9.90    7.75
   0   5  20    4.73    5.98
   0  -5  20    4.76    6.44
   0  -5  20    6.35    6.31
   0   5  20    2.27    4.85
   0  -5  20   -2.44    4.69
   0  -5  21   93.60   16.80
   0   5  21  126.14   15.96
   0  -5 -21  123.68   19.15
   0   5  21   98.16   16.92
   0  -5  21  123.38   19.36
   0   5  22   -9.86    6.61
   0  -5  22   -3.42    7.29
   0  -5  22    1.69    5.07
   0   5  23   23.40    9.70
   0  -5  23   22.41   10.10
   0  -5  23   27.04   10.37
   0   5  24    8.29    6.23
   0  -5  24    5.00    7.79
   0   5  24    4.89    6.36
   0   5  25   53.56   14.09
   0  -5  25   41.13   13.06
   0   5  25   34.67   12.52
   0   6   0   60.45    6.34
   0   6   0   51.79    6.10
   0  -6   0   64.99    6.70
   0  -6   0   69.52    8.50
   0   6  -1  178.56   12.29
   0   6  -1  176.73   10.79
   0  -6  -1  183.83   11.09
   0  -6   1  190.42    9.44
   0   6   1  180.78   10.96
   0   6   1  178.61   10.93
   0  -6  -1  187.25   11.44
   0   6   1  187.58    9.32
   0  -6   1  197.28   12.40
   0  -6   1  182.90   11.11
   0   6   2   81.80    7.19
   0  -6   2   73.88    8.44
   0  -6   2   82.78    8.05
   0   6  -2   76.46    8.24
   0  -6   2   80.59    8.93
   0   6  -2   78.04    8.19
   0  -6  -2   82.70    8.27
   0   6   2   81.57    8.17
   0  -6   2   87.46    5.90
   0  -6  -2   92.90    7.98
   0  -6   3   27.78    6.28
   0   6   3   27.64    4.58
   0  -6  -3   28.60    4.94
   0  -6   3   19.77    4.92
   0  -6   3   29.52    6.24
   0   6  -3   19.49    5.43
   0   6   3   27.03    5.84
   0  -6   3   23.44    3.24
   0   6  -3   29.82    5.74
   0  -6  -4  789.59   19.86
   0   6   4  810.11   20.34
   0  -6   4  793.57   26.98
   0  -6   4  861.88   28.15
   0   6   4  833.05   28.01
   0  -6   4  827.76   25.90
   0   6  -4  823.44   25.12
   0   6  -4  847.97   26.33
   0  -6  -5  282.86    8.64
   0   6   5  280.93   11.55
   0  -6   5  283.27   16.90
   0  -6   5  303.21   17.67
   0   6   5  267.64   16.86
   0  -6   5  262.44   15.03
   0   6  -5  290.42   15.81
   0   6  -5  268.00   14.84
   0   6  -6  829.01   26.88
   0   6  -6  841.20   16.91
   0  -6  -6  835.39   15.95
   0  -6   6  835.12   29.02
   0  -6   6  848.97   31.13
   0  -6   6  795.50   26.30
   0   6   6  827.78   30.79
   0   6  -6  843.04   27.34
   0  -6   7   49.76    4.32
   0   6  -7   52.71    4.74
   0  -6  -7   63.08    5.04
   0  -6   7   47.00    7.57
   0  -6   7   50.73    8.62
   0  -6   7   67.18    9.88
   0   6   7   51.39    8.63
   0   6  -7   62.34    8.14
   0   6  -7   56.79    7.85
   0  -6   7   56.70    8.07
   0  -6   8  409.27   13.02
   0  -6   8  428.34   20.36
   0  -6   8  423.54   22.00
   0  -6   8  407.73   24.01
   0  -6   8  433.98   21.90
   0   6  -8  442.35   21.33
   0   6   8  458.77   25.04
   0   6  -8  420.51   20.72
   0  -6   9  624.32   17.66
   0  -6   9  621.15   24.98
   0  -6   9  644.07   27.82
   0  -6   9  694.62   32.05
   0  -6   9  671.83   28.01
   0   6  -9  658.63   27.23
   0   6   9  644.80   20.61
   0   6   9  675.98   31.57
   0   6  -9  647.91   26.30
   0  -6  10   14.97    5.97
   0  -6  10   16.36    5.98
   0  -6  10   15.38    6.65
   0  -6  10   17.76    5.79
   0   6  10   19.69    4.56
   0   6 -10   13.60    6.22
   0  -6 -10   10.27    5.31
   0  -6  10   25.08    4.32
   0   6  10   24.75    7.22
   0  -6  11  225.28   17.81
   0  -6  11  254.24   18.54
   0  -6  11  258.74   21.19
   0  -6  11  251.20   17.03
   0   6 -11  277.03   21.91
   0   6  11  235.08   14.31
   0  -6 -11  223.99   19.78
   0  -6  11  227.17   12.68
   0   6  11  254.82   21.15
   0  -6  12   -4.71    4.43
   0  -6  12    0.14    4.13
   0  -6  12    2.95    4.26
   0  -6  12   -2.75    4.96
   0   6  12    5.22    3.51
   0   6 -12   -0.06    5.02
   0   6  12   -1.59    4.23
   0  -6 -12    1.02    5.50
   0  -6  12    0.70    2.32
   0  -6 -13   73.59   12.64
   0  -6  13   68.06    9.82
   0  -6  13   76.07   11.23
   0   6  13   71.65    9.19
   0   6  13   75.24    8.93
   0   6 -13   74.07   13.22
   0  -6  13   62.50   11.05
   0  -6  13   68.84    7.91
   0  -6  14  103.24   14.26
   0  -6 -14   98.47   15.28
   0  -6  14  108.93    9.95
   0  -6  14   99.33   12.42
   0   6  14   89.41   10.82
   0   6  14  104.45   10.94
   0   6 -14  102.44   15.92
   0  -6  14   89.52    9.51
   0  -6  14  106.78   12.35
   0  -6 -15  144.78   18.58
   0  -6  15  128.15   13.71
   0  -6  15  124.36   11.24
   0  -6  15  121.81   14.16
   0  -6  15  151.15   18.60
   0   6  15  132.82   13.32
   0  -6  15  127.25   16.19
   0   6  15  152.03   13.82
   0  -6  15  133.75   11.98
   0  -6  16   71.86    9.43
   0   6  16   89.06   11.82
   0   6  16   84.24   10.72
   0  -6  16   86.66    9.85
   0  -6  16   87.52   12.29
   0  -6 -16   73.53   13.81
   0  -6  16   86.11   14.10
   0  -6  16   68.72   10.52
   0  -6  16   80.59   14.91
   0  -6  17   32.22    6.70
   0  -6  17   35.81    7.27
   0  -6  17   34.97    8.30
   0   6  17   33.70    7.87
   0  -6  17   40.51   10.45
   0  -6  17   33.85    7.80
   0  -6  17   36.08   10.58
   0  -6 -17   35.87   10.58
   0  -6 -18   27.99    9.31
   0  -6  18   46.06   11.28
   0  -6  18   43.99   12.39
   0  -6  18   31.91    7.70
   0  -6  18   28.39    7.25
   0  -6  19  161.62   16.21
   0  -6 -19  150.65   21.04
   0  -6  19  161.04   16.05
   0  -6  19  183.15   21.57
   0  -6  19  199.87   23.75
   0  -6  20    5.42    7.21
   0  -6 -20   26.99   10.80
   0  -6  20    6.54    8.45
   0  -6  21   37.21   10.88
   0  -6 -21   45.15   12.73
   0   6  21   46.03   12.33
   0  -6  21   50.67   12.73
   0  -6  22   12.14    7.85
   0   6  22    1.75    7.70
   0  -6 -22    9.85    7.77
   0  -6  22   -2.51    5.68
   0  -6  23   89.87   17.42
   0   6  23   87.92   17.48
   0  -6 -23   70.45   15.98
   0  -6  23   87.21   17.21
   0  -6  24    5.16    6.45
   0  -6  24   12.01    9.09
   0  -6  25   59.02   15.04
   0   6  25   53.74   13.93
   0   6  25   71.72   16.34
   0   7   0   15.58    5.14
   0   7   0   15.31    4.49
   0  -7   0   22.13    5.37
   0   7   0   25.17    5.52
   0  -7   0   25.29    7.20
   0   7  -1  119.81   10.71
   0   7   1  140.91   10.61
   0  -7   1  123.48    8.49
   0  -7  -1  145.24   10.63
   0   7  -1  135.26   10.13
   0   7   1  142.92    9.17
   0  -7  -1  116.69   10.00
   0  -7   1  134.11   11.39
   0  -7   1  128.55    9.69
   0   7  -2  197.99   13.10
   0  -7  -2  223.77   13.78
   0  -7   2  200.50    9.75
   0   7   2  194.34   12.92
   0   7  -2  169.05   12.79
   0  -7  -2  199.93   12.38
   0   7   2  213.81   10.28
   0   7   2  201.41   12.18
   0  -7   2  196.57   12.90
   0  -7   2  185.51   13.55
   0  -7   3  570.72   23.10
   0   7  -3  586.03   23.21
   0  -7   3  567.85   14.72
   0   7   3  560.32   22.91
   0  -7  -3  540.19   22.56
   0   7  -3  568.71   23.04
   0  -7   3  594.60   23.29
   0  -7  -3  561.86   19.29
   0  -7   3  602.24   24.36
   0   7   3  549.95   19.32
   0   7   4  163.06   10.44
   0  -7   4  197.72   14.73
   0  -7   4  191.79   14.19
   0   7  -4  184.92   14.34
   0   7   4  187.48   14.18
   0  -7   4  205.04   14.30
   0   7  -4  186.92   13.51
   0  -7  -4  173.19   10.56
   0  -7   5    0.38    5.70
   0  -7   5    1.28    3.43
   0   7  -5    1.68    3.13
   0  -7   5    3.59    4.92
   0   7   5   -1.36    3.71
   0   7  -5    1.11    3.49
   0   7  -6  507.44   22.65
   0   7  -6  509.71   13.81
   0  -7   6  522.15   24.53
   0  -7   6  539.77   25.64
   0   7   6  544.50   25.97
   0  -7   6  500.69   22.04
   0   7  -6  535.76   22.52
   0  -7  -6  511.34   12.33
   0   7  -7  404.47   20.29
   0   7  -7  440.71   13.10
   0  -7   7  411.07   11.03
   0  -7  -7  424.67   12.24
   0  -7   7  384.26   21.75
   0  -7   7  424.45   23.84
   0  -7   7  412.66   20.29
   0   7   7  459.80   24.87
   0   7  -7  397.37   20.45
   0   7  -8  837.99   18.88
   0   7   8  865.17   35.53
   0   7  -8  839.79   30.20
   0  -7   8  813.36   31.99
   0  -7   8  835.89   34.83
   0  -7   8  810.48   17.04
   0  -7   8  815.67   29.14
   0   7  -8  812.20   29.81
   0  -7  -9   -3.19    4.23
   0  -7   9    9.19    2.56
   0   7  -9   12.34    4.59
   0  -7   9   10.55    5.27
   0  -7   9    8.79    5.21
   0  -7   9    7.59    5.26
   0   7  -9    6.68    3.94
   0  -7   9    4.36    3.79
   0   7   9   15.76    6.48
   0   7  10   11.50    5.20
   0   7 -10    5.72    3.95
   0   7 -10   11.61    7.32
   0   7  10    7.08    3.12
   0   7 -10   11.66    4.60
   0  -7  10   11.79    5.58
   0  -7  10    5.26    4.47
   0  -7  10    4.66    3.93
   0  -7  10    8.94    2.89
   0  -7 -10    7.76    5.38
   0  -7  10    9.82    4.76
   0  -7  11  365.90   21.25
   0  -7  11  384.57   23.57
   0  -7  11  374.16   26.22
   0   7 -11  361.29   25.99
   0   7  11  363.59   17.09
   0  -7  11  353.08   22.89
   0   7  11  396.50   26.90
   0  -7  11  358.58   14.77
   0  -7 -11  321.64   24.30
   0  -7  12   96.33   12.64
   0  -7  12  100.48    8.42
   0  -7  12   84.55   12.16
   0  -7 -12   81.08   13.49
   0  -7  12   95.89   11.65
   0   7 -12   86.85   14.07
   0   7  12   92.62    9.43
   0   7  13   44.29    7.14
   0   7 -13   31.91   10.13
   0  -7  13   45.91    9.68
   0  -7  13   41.09    9.16
   0  -7  13   44.99    6.34
   0  -7 -13   38.84    9.90
   0  -7  13   46.06    8.38
   0  -7  14    6.42    4.04
   0  -7  14    2.13    4.94
   0   7 -14    0.97    6.42
   0   7  14   -0.03    4.14
   0  -7 -14    4.05    6.47
   0  -7  14   -0.49    5.41
   0  -7  14    0.97    2.48
   0  -7 -15   58.67   12.63
   0  -7  15   67.59   13.17
   0  -7  15   68.29   11.65
   0  -7  15   60.88    8.10
   0   7  15   63.42    9.66
   0  -7  15   82.30   13.30
   0  -7  15   83.41   11.53
   0  -7  16  273.37   21.81
   0  -7  16  239.98   19.26
   0   7  16  228.25   17.86
   0  -7 -16  218.41   23.60
   0  -7  16  247.29   16.47
   0  -7  16  217.96   21.88
   0  -7  16  246.43   24.84
   0  -7  17   91.75   16.20
   0  -7  17   98.04   13.63
   0   7  17   88.01   11.98
   0  -7 -17   83.88   15.70
   0  -7  17   87.40   10.37
   0  -7  17   97.93   12.92
   0  -7  17   75.12   13.96
   0  -7  18   41.50   11.47
   0  -7 -18   41.07   12.09
   0  -7  18   43.93    8.96
   0  -7  18   42.47    9.73
   0  -7  18   51.50   11.72
   0  -7 -19    0.78    6.57
   0  -7  19    8.07    5.15
   0  -7  19   -3.16    7.41
   0  -7  19    2.92    5.34
   0  -7  19  -12.74    5.59
   0  -7  20   13.08    7.61
   0  -7  20   12.64    8.35
   0  -7 -20   11.55    8.26
   0  -7  21   69.24   14.75
   0  -7  21   70.77   15.42
   0  -7 -21   43.56   12.80
   0  -7  22   59.63   14.55
   0  -7  22   71.89   16.17
   0  -7 -22   50.15   13.07
   0   7  22   63.25   14.39
   0  -7  23   10.41    7.76
   0  -7  23   -0.79    8.06
   0   7  23   30.64   11.14
   0  -7 -23   13.39    9.81
   0   7  24   11.06    7.80
   0  -7 -24   24.92   11.12
   0   7  25   -0.63    5.55
   0   8   0 1283.69   37.71
   0   8   0 1350.24   31.53
   0  -8   0 1320.94   31.02
   0   8   0 1298.46   30.76
   0  -8   0 1341.76   35.43
   0   8   1    4.89    3.39
   0  -8   1    3.19    2.88
   0   8  -1    1.63    3.49
   0   8   1    0.87    3.31
   0  -8   1    1.39    2.99
   0   8  -1    0.30    2.90
   0  -8  -1    1.73    3.43
   0  -8  -1   -0.22    4.60
   0  -8   1    0.35    4.14
   0   8  -2  357.95   18.18
   0  -8   2  345.76   13.88
   0   8   2  335.88   17.70
   0  -8  -2  323.95   17.52
   0   8  -2  334.96   19.17
   0   8   2  330.73   13.61
   0  -8   2  363.17   18.31
   0  -8   2  331.99   19.01
   0  -8  -2  365.01   17.85
   0  -8   3   76.00    9.16
   0   8  -3  103.23   10.90
   0   8   3   82.15    9.78
   0  -8   3   91.11    6.74
   0  -8  -3   89.49   10.18
   0   8  -3   88.31    9.96
   0  -8   3   88.13   10.34
   0  -8   3   69.61    9.74
   0  -8  -3   90.21    8.81
   0  -8   4  514.34   24.69
   0  -8   4  521.86   24.02
   0   8  -4  516.46   24.24
   0  -8   4  509.97   14.49
   0   8   4  522.03   24.30
   0  -8  -4  497.76   23.71
   0  -8   4  485.41   22.85
   0   8  -4  488.01   23.23
   0  -8  -4  469.90   18.76
   0  -8   5   -3.77    6.05
   0  -8   5    1.39    3.50
   0   8   5    4.05    4.36
   0  -8   5   -0.03    4.97
   0   8  -5    0.80    3.26
   0   8  -5    0.11    2.80
   0  -8  -6  795.12   15.60
   0  -8   6  834.50   32.54
   0  -8   6  838.87   33.23
   0   8   6  839.65   33.33
   0  -8   6  863.23   30.50
   0   8  -6  798.03   30.08
   0   8  -6  810.36   29.29
   0   8  -7   85.61   10.02
   0   8  -7   77.37    5.82
   0  -8   7   86.67   11.96
   0  -8   7   94.87   11.83
   0   8   7   73.00   10.87
   0  -8   7   62.82    9.44
   0   8  -7   85.33   10.42
   0  -8  -7   80.34    5.23
   0  -8   8  822.08   16.31
   0   8  -8  866.70   19.30
   0  -8  -8  840.32   17.71
   0  -8   8  853.82   34.43
   0  -8   8  890.49   37.06
   0   8  -8  876.21   31.95
   0  -8   8  860.28   31.55
   0   8  -8  818.88   31.42
   0   8   8  885.28   36.94
   0  -8   9   14.12    2.66
   0   8  -9   19.03    5.23
   0   8  -9   14.22    5.21
   0  -8   9   12.62    6.57
   0  -8   9   23.60    7.48
   0   8   9   10.73    5.31
   0  -8   9   13.57    5.77
   0   8 -10  423.04   23.60
   0  -8  10  424.08   25.19
   0  -8  10  485.38   29.37
   0  -8  10  424.55   23.07
   0   8 -10  425.03   27.93
   0   8 -10  447.76   24.42
   0   8  10  436.00   17.24
   0   8  10  445.27   28.30
   0  -8 -10  463.10   28.84
   0  -8  10  422.61   13.68
   0   8 -11   76.86   10.50
   0  -8  11   74.93   11.95
   0  -8  11  100.98   14.59
   0   8 -11   85.79   11.12
   0   8 -11   67.71   12.57
   0   8  11   83.53    8.16
   0   8  11  110.96   15.05
   0  -8  11   89.05    6.90
   0  -8 -11   82.69   13.06
   0  -8  11   78.90   10.71
   0  -8  12   37.44    8.06
   0  -8  12   34.00    9.00
   0   8  12   37.34    5.98
   0   8 -12   41.93   11.13
   0  -8 -12   39.78    9.80
   0  -8  12   34.83    4.82
   0  -8  12   33.16    9.14
   0  -8  13    8.79    5.35
   0  -8  13    1.86    5.74
   0  -8  13    6.46    6.11
   0   8  13    2.89    2.83
   0   8 -13   10.19    7.33
   0  -8 -13    6.22    5.95
   0  -8  13    9.17    3.08
   0  -8  14  380.88   26.05
   0  -8  14  364.08   16.94
   0   8 -14  406.34   30.96
   0  -8  14  403.89   24.43
   0  -8 -14  394.65   30.14
   0   8  14  384.99   20.25
   0  -8  14  367.63   26.60
   0  -8 -15   19.19    9.42
   0  -8  15    7.57    5.85
   0   8 -15    9.75    7.12
   0   8  15   12.73    4.64
   0  -8  15   18.07    6.72
   0  -8  15   25.42    4.96
   0  -8  15   12.38    5.91
   0  -8 -16   57.59   14.26
   0  -8  16   40.89   10.20
   0  -8  16   39.49   11.58
   0  -8  16   54.12   11.34
   0   8  16   37.51    8.05
   0  -8  16   42.04    8.38
   0  -8  16   31.31    5.69
   0  -8  17    1.29    5.57
   0  -8  17    0.26    4.18
   0   8  17    3.94    3.99
   0  -8  17   -2.11    7.35
   0  -8  17    2.79    5.75
   0  -8 -17   -1.83    6.51
   0  -8  18   31.97    9.02
   0  -8  18   31.61   10.35
   0  -8  18   35.14   10.99
   0  -8 -18   50.32   12.62
   0  -8  18   33.76    8.72
   0  -8  19   72.05   12.23
   0  -8  19   80.39   11.65
   0  -8 -19   65.30   14.53
   0  -8  19   62.90   13.01
   0  -8  19   64.97   15.10
   0  -8 -20   50.95   13.37
   0  -8  20   50.20   13.54
   0  -8  20   41.52   11.75
   0  -8 -21   -1.83    6.45
   0  -8  21   -3.17    8.94
   0  -8  21    1.11    4.68
   0  -8 -22   44.03   12.56
   0   8  22   91.57   20.38
   0  -8  22   48.38   14.37
   0  -8  22   51.05   13.10
   0  -8 -23   70.49   17.09
   0   8  23   49.63   13.54
   0  -8  23   38.11   12.35
   0  -8  23   41.11   12.00
   0   8  24   64.65   16.67
   0  -8 -24  100.45   19.92
   0  -8  24  113.19   21.57
   0   9   0    1.97    4.27
   0  -9   0    0.37    4.21
   0   9   0    8.39    4.90
   0   9   0   -2.23    3.97
   0  -9   0    2.97    6.38
   0   9   1    2.13    3.41
   0   9  -1    8.08    4.33
   0  -9  -1    0.72    3.80
   0   9  -1    2.42    4.64
   0  -9  -1    5.78    4.81
   0  -9   1    3.53    4.10
   0   9   1    6.68    3.75
   0  -9   1    2.80    3.35
   0   9  -2  138.05   12.12
   0  -9  -2  154.90   12.67
   0   9  -2  163.95   14.53
   0   9   2  148.72   10.18
   0  -9   2  163.00   13.05
   0  -9   2  148.68   13.65
   0   9   2  152.83   12.81
   0  -9   2  150.79   10.14
   0  -9  -2  136.73   12.24
   0  -9  -3    8.63    5.90
   0  -9   3   13.55    6.99
   0  -9  -3    8.63    4.75
   0   9  -3    8.17    5.00
   0  -9   3   10.71    5.22
   0   9   3    4.16    2.98
   0   9  -3    5.59    4.71
   0   9   3    9.81    4.19
   0  -9   3   10.36    3.48
   0  -9  -4   10.24    6.32
   0  -9   4   16.10    6.43
   0  -9  -4   18.41    5.29
   0  -9   4   10.03    4.04
   0  -9   4   25.68    7.28
   0   9  -4   12.58    5.71
   0   9  -4   14.80    5.34
   0  -9   4   19.25    3.64
   0   9   4   10.79    5.10
   0  -9  -5    3.65    3.09
   0  -9   5    8.78    6.70
   0  -9   5    3.59    3.61
   0  -9   5   11.51    2.87
   0   9   5   10.57    5.38
   0  -9   5   11.01    5.66
   0   9  -5   11.06    5.45
   0   9  -5   14.59    5.48
   0  -9   6  297.32   20.78
   0  -9   6  345.78   22.38
   0  -9   6  313.01   10.86
   0   9   6  312.59   21.23
   0  -9   6  305.38   19.42
   0   9  -6  288.04   18.35
   0   9  -6  317.37   20.05
   0   9  -7   23.95    6.55
   0   9  -7   28.19    3.89
   0  -9   7   33.37    8.87
   0  -9   7   27.97    6.63
   0   9   7   28.49    7.31
   0  -9   7   19.43    6.52
   0   9  -7   26.85    6.29
   0  -9  -7   25.87    2.96
   0   9  -8  996.78   35.18
   0   9  -8 1006.00   21.15
   0  -9   8  962.08   16.80
   0  -9  -8  971.41   18.42
   0  -9   8  953.45   38.12
   0  -9   8 1039.33   41.36
   0  -9   8  978.63   34.93
   0   9   8  998.31   40.46
   0   9  -8  944.95   35.44
   0   9   9    0.16    4.56
   0   9  -9   -1.32    5.17
   0   9  -9    4.26    2.06
   0  -9   9    2.44    4.90
   0  -9   9    5.63    6.56
   0  -9   9   10.90    5.59
   0   9  -9    1.59    2.40
   0   9  -9    4.50    4.00
   0  -9  -9    3.18    5.29
   0  -9   9    3.18    1.73
   0  -9  10   24.95    3.30
   0  -9 -10   29.73    8.90
   0  -9  10   29.94    7.06
   0  -9  10   28.60    8.61
   0  -9  10   24.73    7.54
   0   9 -10   20.23    8.08
   0   9 -10   27.07    6.06
   0   9  10   21.22    7.29
   0   9 -10   25.26    6.77
   0   9 -11   -1.77    2.55
   0   9 -11    4.57    3.61
   0  -9  11   -0.25    5.83
   0   9  11    1.62    2.44
   0   9 -11   -0.39    5.92
   0  -9  11   -0.87    4.80
   0  -9 -11   -0.03    6.14
   0  -9  11    2.46    1.82
   0  -9  12  266.23   19.91
   0   9  12  265.55   14.53
   0   9 -12  280.98   24.94
   0  -9  12  300.79   23.25
   0  -9 -12  278.95   24.72
   0  -9  12  270.90   11.71
   0   9  13    0.35    2.35
   0   9 -13   -3.04    7.63
   0  -9  13   -1.69    6.40
   0  -9 -13   -4.19    7.78
   0  -9  13    3.19    2.11
   0  -9  13   -2.43    5.17
   0  -9  14    3.37    2.55
   0   9 -14    8.15    8.89
   0   9  14    0.36    3.24
   0  -9  14   -3.55    7.69
   0  -9 -14    2.38    6.83
   0  -9  14    3.47    5.41
   0  -9  15    6.48    2.98
   0   9  15    0.78    4.09
   0   9 -15    7.76    8.13
   0  -9  15    4.00    4.95
   0  -9  15   -5.94    6.11
   0  -9 -15    4.87    6.74
   0  -9  16  427.16   33.60
   0  -9  16  414.51   30.56
   0   9  16  419.33   23.20
   0  -9 -16  472.44   35.92
   0  -9  16  478.74   28.00
   0  -9  16  452.87   18.97
   0  -9  16  451.88   30.72
   0  -9  17    4.69    4.71
   0  -9  17    4.16    6.95
   0  -9  17    5.26    5.46
   0  -9 -17    4.79    8.19
   0  -9  17   -1.52    5.71
   0  -9  18  195.38   20.48
   0  -9 -18  227.60   26.45
   0  -9  18  186.59   18.14
   0  -9  18  232.06   24.21
   0  -9  18  207.27   25.01
   0  -9  19    4.12    5.44
   0  -9 -19   -3.76    7.75
   0  -9  19    8.43    8.73
   0  -9  19   11.05    6.99
   0  -9  19    1.81    3.22
   0  -9  20   23.06    9.80
   0  -9  20   31.18   10.95
   0  -9 -20   31.60   13.02
   0  -9  21    1.06    8.04
   0  -9 -21   -7.66    8.74
   0  -9  22  194.85   26.60
   0  -9 -22  160.02   24.74
   0  -9  23    4.07    6.47
   0   9  23    3.51    5.86
   0  -9 -23   -7.53    9.16
   0   9  24   -1.19    7.36
   0  -9 -24    9.12    8.72
   0  10   0 3368.65   54.44
   0  10   0 3265.86   55.08
   0 -10   0 3351.13   55.06
   0 -10   0 3269.79   62.64
   0  10  -1  126.87   13.46
   0  10   1  134.02   10.93
   0  10  -1  146.55   12.71
   0 -10   1  136.92   11.10
   0 -10  -1  141.89   12.49
   0  10   1  142.19   12.41
   0 -10   1  130.93   14.28
   0 -10  -1  137.89   13.01
   0 -10   2  456.30   24.80
   0 -10   2  454.54   22.60
   0  10   2  452.05   18.35
   0  10  -2  505.04   23.46
   0  10  -2  482.73   25.52
   0 -10  -2  469.35   22.84
   0  10   2  484.40   23.47
   0 -10  -2  447.76   22.65
   0 -10   2  478.21   18.87
   0 -10   3   12.01    3.74
   0  10   3    4.31    3.58
   0  10  -3   12.56    6.21
   0  10   3    9.72    3.62
   0 -10   3   17.29    5.75
   0  10  -3   13.97    5.88
   0 -10  -3    3.10    4.48
   0 -10   3    3.90    6.50
   0 -10  -3   13.46    5.69
   0 -10   4  179.85   16.46
   0  10   4  185.72   11.14
   0 -10   4  184.48   15.63
   0  10  -4  168.95   15.34
   0  10  -4  175.28   15.65
   0  10   4  193.85   16.21
   0 -10   4  169.88   10.04
   0 -10  -4  168.16   15.36
   0 -10  -4  185.73   13.89
   0 -10  -5    5.43    3.42
   0 -10   5    0.79    5.60
   0 -10   5    3.11    2.58
   0 -10   5   -0.81    5.12
   0  10  -5    8.63    6.23
   0  10  -5    4.05    4.36
   0 -10   5    7.14    2.70
   0  10   5    5.51    4.24
   0  10   6  196.40   17.79
   0 -10   6  163.84    8.48
   0 -10   6  191.88   16.52
   0 -10   6  199.48   17.52
   0 -10   6  157.13   15.97
   0  10  -6  157.14   14.31
   0  10  -6  184.19   16.28
   0  10   7   26.08    7.87
   0 -10   7   21.78    3.17
   0 -10   7   13.21    5.47
   0 -10  -7   21.03    2.82
   0 -10   7   25.15    8.37
   0 -10   7   18.01    6.24
   0  10  -7   18.48    6.18
   0  10  -7   29.15    6.88
   0  10   8  491.84   29.45
   0 -10   8  448.00   25.00
   0  10  -8  479.17   25.53
   0  10  -8  472.52   15.12
   0 -10   8  476.41   28.24
   0 -10   8  506.51   29.80
   0 -10  -8  466.78   12.40
   0  10  -8  487.24   26.50
   0 -10  -9    9.50    5.53
   0 -10   9   10.47    2.15
   0  10  -9   15.35    2.99
   0 -10   9    3.64    5.96
   0 -10   9    7.31    3.80
   0  10  -9   16.00    7.04
   0  10   9   14.24    6.33
   0 -10   9   15.97    6.26
   0  10  -9   13.98    4.98
   0 -10  10  424.10   24.98
   0 -10  10  398.43   26.72
   0 -10  10  380.86   10.75
   0 -10 -10  420.63   28.76
   0  10 -10  390.48   28.18
   0  10 -10  412.26   24.72
   0  10 -11   47.56    8.63
   0 -10  11   58.98   10.53
   0  10  11   56.54    6.54
   0  10 -11   53.96   11.78
   0 -10  11   61.80   12.28
   0 -10 -11   55.26   11.64
   0 -10  11   61.28    4.61
   0  10 -12   51.18    9.08
   0 -10  12   47.24    4.36
   0  10 -12   45.26   11.67
   0  10  12   52.17    6.55
   0 -10  12   47.11   11.06
   0 -10 -12   38.75   10.72
   0 -10  12   42.25    8.73
   0 -10  13    2.43    1.76
   0  10  13   -1.10    3.31
   0  10 -13    5.58    5.32
   0 -10  13    7.55    6.68
   0 -10  13   -1.51    4.32
   0 -10 -13    2.56    6.13
   0 -10  14  543.35   16.44
   0  10 -14  547.50   37.55
   0 -10  14  549.53   30.15
   0 -10 -14  547.14   37.24
   0  10  14  549.99   22.31
   0 -10  14  542.56   33.58
   0 -10  15    2.31    5.83
   0  10 -15   -1.78    7.43
   0  10  15    0.32    2.91
   0 -10 -15    0.67    7.74
   0 -10  15    0.30    2.06
   0 -10  15   -1.22    5.55
   0 -10  16    9.00    8.38
   0 -10  16   24.37    7.95
   0  10 -16   11.31    8.90
   0 -10 -16   20.08    9.54
   0 -10  16   19.96    9.43
   0 -10  17   10.76    5.70
   0 -10 -17   22.63   10.03
   0 -10  17   11.10    8.70
   0 -10  17   14.81    7.51
   0 -10  18   59.80   11.15
   0 -10  18   50.64   11.90
   0 -10  18   83.25   17.10
   0 -10 -18   63.26   15.37
   0 -10  19    5.06    5.75
   0 -10  19    7.38    8.26
   0 -10 -19   15.52    9.75
   0 -10 -20   68.89   15.50
   0 -10  20   68.31   16.59
   0 -10  20   56.75   12.00
   0 -10 -21   28.62   12.54
   0 -10  21   10.91    7.58
   0 -10 -22   54.96   14.75
   0 -10  22   90.46   18.91
   0 -10 -23   13.37    9.28
   0 -10  23   -5.37    9.32
   0 -11   0    2.45    6.48
   0  11   0   -1.76    4.12
   0 -11   0    5.83    4.79
   0  11   0    1.23    4.28
   0  11  -1  134.90   12.77
   0  11   1  125.50   11.12
   0  11   1  139.23   12.88
   0 -11   1  139.97   11.91
   0 -11  -1  132.80   12.72
   0 -11  -1  149.12   14.66
   0 -11   1  137.44   14.53
   0  11   2  446.35   19.24
   0  11  -2  480.59   23.97
   0 -11   2  451.07   19.52
   0 -11  -2  466.96   23.85
   0  11   2  480.13   24.33
   0 -11  -2  458.00   23.67
   0 -11   2  464.01   26.02
   0  11  -3  530.38   26.04
   0 -11   3  538.09   28.42
   0 -11   3  525.78   26.00
   0  11   3  498.37   19.61
   0 -11   3  518.32   19.63
   0  11   3  505.80   25.86
   0 -11  -3  516.55   26.16
   0 -11  -3  556.20   25.42
   0 -11  -4   22.48    5.98
   0 -11   4   22.23    8.25
   0  11   4   21.70    4.60
   0 -11   4   24.67    6.02
   0  11  -4   22.69    7.20
   0  11   4   22.65    6.37
   0 -11   4   25.34    4.73
   0 -11  -4   19.01    7.31
   0 -11  -5   18.22    4.71
   0 -11   5   17.21    6.83
   0 -11   5   20.31    5.91
   0 -11   5   27.19    8.39
   0  11  -5   18.49    7.09
   0  11   5   27.26    7.20
   0 -11   5   18.68    3.83
   0 -11  -5   17.95    6.41
   0 -11   6  795.79   36.02
   0 -11   6  800.05   36.71
   0  11  -6  800.42   35.55
   0  11  -6  811.22   33.69
   0 -11   6  773.33   34.20
   0 -11   6  758.13   19.51
   0  11   6  800.16   36.16
   0 -11  -6  751.82   34.69
   0 -11  -7  187.17    8.25
   0 -11   7  186.18   18.60
   0  11  -7  178.79   17.57
   0 -11   7  190.56   17.99
   0  11  -7  204.14   17.28
   0 -11   7  202.65   17.91
   0  11   7  198.55   19.08
   0 -11   7  175.73    8.81
   0 -11  -7  177.22   18.55
   0 -11  -8 1034.94   43.62
   0  11  -8 1017.73   38.70
   0  11  -8 1007.55   23.01
   0 -11   8  977.41   41.70
   0 -11   8 1103.47   44.73
   0  11  -8 1047.87   43.88
   0  11   8 1082.86   44.71
   0 -11   8  996.89   19.00
   0 -11   8 1083.03   40.38
   0 -11  -8 1062.05   18.47
   0 -11   9    1.22    1.13
   0  11  -9    1.92    2.15
   0 -11   9    2.02    6.61
   0 -11   9    0.87    4.90
   0 -11   9    0.30    1.43
   0  11  -9    6.10    5.51
   0  11  -9   -4.61    3.28
   0 -11  -9   -3.85    5.49
   0 -11 -10   40.01   10.43
   0 -11  10   39.47    3.16
   0 -11  10   34.64    9.88
   0 -11  10   38.81    8.35
   0 -11  10   43.01    3.48
   0  11 -10   51.24   11.24
   0  11 -10   41.78    4.91
   0  11 -10   45.11    8.53
   0 -11  11  360.63   24.38
   0 -11  11  328.78    8.68
   0  11 -11  356.07   28.18
   0  11 -11  357.03   24.43
   0 -11  11  364.71   27.40
   0 -11 -11  382.55   29.17
   0 -11  12   28.82    9.57
   0 -11  12   29.19    8.19
   0 -11  12   22.81    2.46
   0  11 -12   38.11   10.55
   0  11  12   27.48    4.89
   0  11 -12   29.68    7.64
   0 -11 -12   19.65    8.17
   0 -11  13   79.37   13.42
   0 -11  13   93.82   13.19
   0 -11 -13   81.79   15.71
   0  11  13   81.07    8.36
   0  11 -13   74.23   11.76
   0  11 -13   93.27   16.93
   0 -11  13   77.39    4.52
   0  11 -13   27.63    7.48
   0 -11  14   21.83    7.46
   0 -11  14   19.32    2.63
   0  11  14   18.33    4.59
   0  11 -14   21.87   10.31
   0 -11  14   20.33    8.43
   0 -11 -14   16.31    9.18
   0 -11  15   30.88    8.06
   0 -11 -15   50.83   13.50
   0  11  15   46.06    6.89
   0  11 -15   34.67   12.22
   0 -11  15   31.39    3.27
   0 -11  15   34.62   10.06
   0  11 -16  468.58   37.38
   0 -11  16  479.28   29.25
   0 -11  16  469.77   37.13
   0 -11 -16  467.08   37.44
   0 -11  16  465.04   32.97
   0 -11 -17   60.79   15.83
   0 -11  17   41.76    9.39
   0 -11  17   54.19   12.44
   0 -11  17   56.24   14.71
   0 -11  18  210.30   19.64
   0 -11 -18  214.08   26.62
   0 -11  18  198.15   22.37
   0 -11  18  236.81   28.00
   0 -11  19    0.84    6.73
   0 -11  19    2.48    5.63
   0 -11 -19   -6.98    7.12
   0 -11 -20   20.86   10.68
   0 -11  20   -0.26   10.19
   0 -11  20   29.06   10.14
   0 -11 -21   22.42   10.63
   0 -11  21   72.23   17.90
   0 -11 -22   75.71   18.75
   0 -11  22  101.03   19.81
   0 -12   0  974.97   37.38
   0 -12   0  981.75   33.17
   0  12   0  980.58   32.82
   0  12   1   27.08    6.85
   0 -12   1   18.20    5.28
   0 -12  -1   32.80    7.50
   0  12  -1   26.20    6.91
   0  12   1   25.14    5.77
   0 -12   1   28.13    7.83
   0 -12  -1   26.06    7.44
   0  12   2   46.74    8.34
   0 -12  -2   46.67    8.74
   0 -12   2   54.28    7.60
   0 -12  -2   43.11    8.53
   0 -12   2   46.89    9.32
   0  12   2   44.42    6.85
   0  12  -2   37.99    8.51
   0  12   3  729.82   24.96
   0  12  -3  736.92   31.97
   0 -12  -3  796.89   31.70
   0  12   3  755.61   32.87
   0 -12   3  743.54   25.24
   0 -12  -3  757.88   32.61
   0 -12   3  709.69   34.06
   0 -12   3  752.06   32.33
   0 -12   4    3.58    3.31
   0  12   4    0.21    2.83
   0  12   4   -0.23    4.21
   0 -12   4    1.55    2.81
   0  12  -4   -4.16    5.95
   0 -12  -4   -2.22    4.68
   0 -12   4   16.09    8.35
   0 -12  -4    2.23    3.48
   0 -12   5  627.81   31.80
   0 -12   5  646.48   33.87
   0  12   5  585.48   20.60
   0  12  -5  651.07   32.08
   0 -12  -5  632.55   27.01
   0 -12   5  642.89   20.89
   0  12   5  648.90   32.50
   0 -12  -5  641.67   32.13
   0  12  -6   20.82    5.71
   0 -12   6   18.19    8.10
   0 -12   6   30.53    7.67
   0  12  -6   23.44    7.48
   0  12   6   23.43    7.38
   0 -12   6   20.42    3.76
   0 -12  -6   31.75    9.24
   0 -12   7  158.47   17.91
   0 -12   7  210.46   19.70
   0  12  -7  148.26   16.53
   0  12  -7  178.93   16.86
   0 -12   7  158.04   16.73
   0 -12   7  165.55    9.01
   0  12   7  170.59   18.00
   0 -12  -7  179.51   18.61
   0 -12  -8  318.74   24.92
   0  12  -8  291.92   21.76
   0  12  -8  304.56   13.23
   0 -12   8  313.56   24.72
   0  12  -8  304.25   24.49
   0 -12   8  294.88   10.74
   0 -12   8  317.61   23.22
   0 -12  -8  299.11    9.89
   0 -12  -9  108.63   15.53
   0 -12   9  109.70    5.35
   0  12  -9  115.98    8.00
   0 -12   9  138.53   17.65
   0 -12   9  123.26   15.00
   0 -12   9  107.42    5.68
   0  12  -9  110.22   15.37
   0  12  -9   86.69   12.14
   0 -12  -9  116.94    5.74
   0 -12  10  313.13   26.15
   0  12 -10  337.09   27.10
   0 -12  10  291.55   22.42
   0  12 -10  310.74   12.73
   0 -12 -10  302.36   26.14
   0  12 -10  311.23   22.78
   0 -12  11   43.55   11.24
   0  12 -11   30.17   10.68
   0 -12  11   30.97    8.34
   0  12 -11   25.40    7.93
   0 -12 -11   35.97    9.44
   0  12 -11   54.27    9.63
   0 -12  12   61.03   12.45
   0  12  12   54.26    6.22
   0  12 -12   57.74   13.26
   0 -12  12   40.93    9.29
   0  12 -12   46.20   10.43
   0  12 -12   54.24   10.03
   0 -12 -12   59.12   13.45
   0  12 -13  245.12   25.73
   0  12  13  264.27   13.59
   0 -12  13  240.72   21.14
   0 -12 -13  233.39   25.38
   0 -12  13  239.47   23.82
   0  12 -13  229.01   21.50
   0  12 -14  233.49   25.80
   0 -12  14  186.79   18.55
   0  12  14  211.81   12.98
   0  12 -14  173.40   18.82
   0 -12  14  204.84   22.29
   0 -12 -14  223.07   25.25
   0 -12  15   86.44   13.26
   0  12 -15  114.28   19.33
   0 -12  15  104.46   17.31
   0 -12 -15  104.89   18.49
   0 -12  16  105.77   14.25
   0  12 -16  123.82   20.76
   0 -12 -16  134.15   21.70
   0 -12  16  114.86   17.50
   0 -12  17   35.80    8.90
   0 -12  17   16.19    8.49
   0 -12  17   31.29   12.70
   0 -12 -17   41.76   13.25
   0 -12  18   17.49    6.66
   0 -12  18    1.06    6.67
   0 -12 -18    0.65    7.75
   0 -12  18    4.42    6.53
   0 -12  19  178.19   25.87
   0 -12  19  178.81   22.05
   0 -12 -19  217.64   28.64
   0 -12  20    8.40    5.72
   0 -12 -20   21.74    9.66
   0 -12  20   15.51    9.40
   0 -12 -21   54.13   16.76
   0 -12  21   21.53   10.22
   0 -12 -22   24.88   12.83
   0  13   0   -4.26    4.95
   0 -13   0    1.69    4.58
   0 -13   0    0.72    5.23
   0  13   0    8.75    5.42
   0  13   1  165.22   13.78
   0  13  -1  171.64   15.11
   0 -13  -1  177.88   16.95
   0  13   1  121.56   15.27
   0  13  -1  167.10   17.91
   0 -13  -1  187.60   15.93
   0  13   1  197.12   16.54
   0 -13   1  187.10   14.88
   0 -13   1  163.87   17.12
   0 -13  -2   21.27    6.62
   0 -13   2    8.96    6.51
   0  13   2   17.90    5.30
   0  13  -2   10.56    5.01
   0  13  -2    2.79    4.08
   0  13   2   16.35    6.03
   0 -13   2   17.55    5.61
   0 -13  -2   18.22    6.45
   0 -13   3  258.22   21.39
   0  13  -3  256.82   20.00
   0  13   3  233.04   15.12
   0  13  -3  169.64   17.66
   0  13   3  246.20   19.65
   0 -13  -3  261.95   20.34
   0 -13   3  281.50   16.46
   0 -13  -3  255.40   19.38
   0 -13  -4    3.51    4.46
   0 -13   4    3.18    7.60
   0  13   4    4.44    3.43
   0 -13   4    8.68    3.87
   0 -13   4    2.98    2.81
   0 -13  -4    2.12    5.78
   0  13  -4    1.86    5.16
   0  13   4    7.43    4.77
   0  13  -4    4.81    3.53
   0 -13  -5   -5.02    5.30
   0 -13   5   -0.33    6.96
   0 -13   5    4.33    3.49
   0  13   5    2.16    2.93
   0  13  -5   -1.79    4.07
   0  13  -5   -5.26    7.10
   0 -13   5    2.45    2.99
   0 -13  -5    0.74    5.71
   0  13   5    2.72    5.60
   0 -13   6  386.37   26.39
   0 -13   6  364.59   26.98
   0  13   6  343.68   15.87
   0  13  -6  390.87   26.57
   0  13  -6  373.79   25.29
   0  13  -6  289.01   23.03
   0 -13  -6  384.93   26.83
   0  13   6  368.70   26.23
   0 -13   6  357.11   15.27
   0 -13   7  291.02   12.59
   0 -13   7  272.00   23.76
   0 -13   7  266.78   22.70
   0  13   7  287.85   14.07
   0  13  -7  268.22   22.89
   0  13  -7  280.67   21.84
   0  13  -7  298.79   23.74
   0 -13  -7  258.72   22.97
   0 -13  -8  141.52   18.01
   0  13  -8  115.57   14.39
   0 -13  -8  132.26    6.81
   0 -13   8  124.53   16.82
   0  13  -8  148.53   17.96
   0 -13   8  108.69   14.82
   0 -13   8  124.49    7.33
   0  13  -8  147.10   17.00
   0 -13  -9   13.52    7.95
   0  13  -9   24.30    6.88
   0  13  -9   21.80    3.86
   0 -13   9   16.60    8.73
   0 -13   9   32.33    9.41
   0 -13   9   26.57    3.00
   0  13  -9   32.46   10.38
   0 -13  -9   26.39    2.64
   0  13  -9   22.33    7.74
   0  13 -10   22.23    3.86
   0 -13  10   17.84    8.90
   0  13 -10   27.03    9.22
   0 -13  10   13.26    6.73
   0 -13 -10   31.37   10.79
   0  13 -10   25.63    6.87
   0  13 -10   25.20    7.78
   0  13 -11   75.14   12.96
   0 -13  11   75.35   14.14
   0  13 -11   78.99   15.35
   0 -13  11   61.73   11.30
   0 -13 -11   81.40   15.33
   0  13 -11   75.56   11.64
   0  13 -11   76.54    6.28
   0 -13 -12    1.87    6.17
   0  13 -12   -0.22    4.95
   0 -13  12    4.09    4.94
   0  13 -12    3.88    6.35
   0  13  12    4.23    2.55
   0 -13  12    1.46    7.27
   0 -13 -13  238.82   26.20
   0  13 -13  237.71   22.63
   0 -13  13  199.05   20.09
   0 -13  13  228.76   24.11
   0  13 -13  231.95   25.53
   0  13  13  222.88   12.09
   0 -13 -14    4.83    6.69
   0  13 -14   -3.35    3.62
   0 -13  14   -0.64    4.62
   0  13 -14   -3.87    7.11
   0 -13  14    7.82    6.98
   0 -13  15   35.51    9.28
   0  13 -15   31.18   11.67
   0 -13 -15    8.87    7.90
   0 -13  15   12.09    8.47
   0 -13  16   39.52    9.28
   0  13 -16   70.82   15.83
   0 -13 -16   73.43   17.11
   0 -13  16   41.65   12.41
   0  13 -17  222.05   27.87
   0 -13  17  215.10   21.11
   0 -13 -17  243.35   28.77
   0 -13  17  216.65   25.29
   0 -13  17  241.91   28.43
   0 -13  18    3.46    6.80
   0 -13  18   22.97   10.37
   0 -13 -18    3.09    9.74
   0 -13  19    6.87    8.03
   0 -13  19   18.54   10.82
   0 -13 -19   -6.38    8.09
   0 -13 -20    4.90    8.17
   0 -13  20   22.75   10.69
   0 -13  20   12.83    7.49
   0 -13 -21   87.63   18.88
   0 -13  21  100.77   21.37
   0  14   0  519.68   32.59
   0 -14   0  510.97   29.86
   0 -14   0  533.53   26.53
   0  14   0  499.47   25.50
   0  14   1  160.31   18.86
   0  14  -1  156.60   17.72
   0 -14  -1  152.22   16.43
   0 -14   1  152.43   17.29
   0 -14   1  147.63   13.90
   0 -14  -1  144.58   14.94
   0  14  -1  139.94   14.35
   0  14   1  146.93   13.50
   0  14  -2  313.18   24.94
   0  14   2  336.71   26.90
   0 -14  -2  290.33   21.94
   0 -14   2  307.89   24.45
   0 -14   2  301.49   18.74
   0 -14  -2  299.26   21.53
   0  14   2  282.76   20.92
   0  14   2  273.17   17.53
   0  14  -2  283.43   20.69
   0 -14  -3  612.77   30.91
   0 -14   3  579.79   33.45
   0  14  -3  578.87   30.30
   0  14   3  586.01   24.61
   0  14   3  645.04   37.45
   0  14  -3  640.35   35.78
   0 -14   3  621.65   25.34
   0  14   3  668.82   33.05
   0 -14  -3  615.94   31.80
   0 -14   4   65.19    8.48
   0 -14  -4   61.29   11.62
   0 -14   4   80.21   12.06
   0 -14   4   77.68   13.12
   0 -14  -4   62.29   10.20
   0  14   4   61.29    8.12
   0  14   4   87.27   14.84
   0  14  -4   71.31   11.90
   0  14   4   69.77   11.42
   0  14  -4   70.24   12.43
   0 -14  -5 1219.51   42.03
   0 -14   5 1298.74   50.99
   0 -14   5 1327.51   49.28
   0  14  -5 1252.78   47.35
   0  14   5 1255.42   32.84
   0 -14  -5 1346.30   49.07
   0  14  -5 1317.73   51.37
   0  14   5 1274.79   48.56
   0 -14   5 1340.06   33.20
   0  14  -6   51.32    9.87
   0 -14   6   47.38    9.49
   0  14   6   38.29    6.02
   0 -14   6   38.03   10.62
   0 -14   6   43.40    6.06
   0 -14  -6   47.07   11.21
   0  14  -6   32.16    8.80
   0  14  -6   43.08   10.70
   0  14  -7    1.98    3.41
   0 -14   7    1.51    6.95
   0  14   7   -0.25    2.62
   0  14  -7   -1.99    5.18
   0 -14   7   -0.38    2.34
   0 -14  -7    9.15    7.37
   0 -14  -8   70.16    5.15
   0  14   8   63.88    6.84
   0 -14   8   54.98   12.80
   0 -14  -8   55.74   11.90
   0  14  -8   82.56   14.50
   0  14  -8   62.01   10.86
   0  14  -8   77.65   13.39
   0 -14   8   59.07    5.41
   0 -14   9  401.92   11.39
   0 -14  -9  433.83   31.74
   0  14  -9  392.93   27.35
   0  14  -9  430.92   16.45
   0 -14   9  437.42   32.29
   0  14  -9  390.04   29.88
   0 -14  -9  412.88    9.88
   0  14  -9  441.24   30.62
   0 -14  10   20.46    8.28
   0  14 -10   20.05    8.65
   0 -14  10   21.51    7.88
   0 -14 -10   34.58   10.59
   0  14 -10   34.18    9.24
   0  14 -10   26.65    4.35
   0  14 -11  272.05   11.83
   0  14 -11  308.82   28.63
   0 -14  11  277.50   23.77
   0 -14 -11  289.02   27.51
   0  14 -11  272.22   24.70
   0 -14  11  297.66   27.36
   0 -14 -12   -6.22    8.55
   0  14 -12   13.67    7.99
   0 -14  12   11.73    6.90
   0  14 -12   -1.24    6.92
   0  14  12    7.28    2.68
   0 -14  12   -2.00    8.65
   0 -14 -13  130.12   20.75
   0  14 -13  118.16   17.29
   0 -14  13  116.21   16.13
   0  14 -13  129.18   19.85
   0  14  13  134.62    8.77
   0 -14  13  107.78   18.02
   0 -14 -14   -0.49    6.46
   0  14 -14    5.35    6.35
   0 -14  14    0.47    5.39
   0 -14  14    1.97    7.90
   0  14 -14   -1.66    7.35
   0 -14  15  315.57   26.17
   0 -14  15  314.01   29.48
   0 -14 -15  343.06   33.21
   0  14 -15  332.38   33.22
   0 -14  16   -9.79    6.22
   0  14 -16   -3.56    8.36
   0 -14  16    1.83    6.26
   0 -14 -16    7.06    5.67
   0 -14 -17   24.17   12.04
   0 -14  17   10.81    8.76
   0 -14  17   25.47    8.97
   0  14 -17   33.91   12.84
   0 -14  17    9.69    9.20
   0 -14  18   -1.61    7.24
   0 -14 -18    1.14    6.99
   0 -14  18    7.99    7.88
   0 -14  19  308.99   33.63
   0 -14  19  224.15   26.17
   0 -14 -19  259.32   31.35
   0 -14 -20   -6.89   11.65
   0 -14  20    3.34    7.75
   0  15   0    4.52    4.92
   0  15   0   -3.11    5.04
   0 -15   0   -0.71    5.63
   0 -15   0   -1.23    4.67
   0  15  -1  437.00   31.16
   0 -15  -1  404.07   24.88
   0 -15   1  393.32   22.94
   0 -15  -1  399.30   27.11
   0 -15   1  463.01   29.91
   0  15  -1  394.49   24.38
   0  15   1  402.34   22.82
   0 -15  -2  135.78   15.74
   0 -15   2  129.60   16.67
   0  15   2  128.42   12.94
   0  15  -2  129.88   14.75
   0 -15   2  108.46   12.32
   0  15   2  136.89   15.32
   0 -15  -2  117.80   14.52
   0  15  -2  134.24   17.70
   0  15   3  583.02   32.06
   0 -15   3  603.65   26.15
   0  15  -3  588.80   35.90
   0 -15   3  557.60   33.81
   0 -15  -3  585.29   31.62
   0  15  -3  591.40   31.72
   0  15   3  552.63   24.95
   0 -15  -3  535.74   31.00
   0 -15   4   10.75    7.36
   0 -15  -4   19.57    6.82
   0  15   4    8.66    4.50
   0  15  -4    6.86    5.33
   0  15  -4   12.09    7.01
   0 -15   4   11.98    4.45
   0 -15  -4   14.16    7.71
   0  15   4   -0.42    5.42
   0  15  -5   34.97    9.32
   0 -15   5   41.36   11.82
   0  15   5   27.85    5.69
   0 -15   5   46.69    9.13
   0 -15  -5   46.68    9.24
   0  15  -5   48.74   11.53
   0  15   5   31.88    8.57
   0 -15   5   34.00    6.20
   0 -15  -5   23.76    8.48
   0 -15   6    5.77    8.18
   0  15   6   -0.12    2.92
   0  15  -6   -1.14    5.49
   0 -15  -6    6.37    7.36
   0 -15   6    2.15    2.93
   0  15  -6    4.03    6.37
   0 -15   7  275.02   25.74
   0 -15  -7  243.50   23.04
   0  15   7  242.84   14.05
   0  15  -7  245.42   23.19
   0  15  -7  293.90   25.76
   0 -15   7  273.84   13.73
   0 -15   8   -3.43    6.05
   0  15   8    1.08    2.67
   0  15  -8    8.32    7.26
   0 -15  -8   -0.41    0.69
   0 -15   8    1.98    2.07
   0 -15  -8    4.87    7.78
   0  15  -8   -2.69    6.18
   0  15  -9   33.30    4.78
   0 -15   9   54.62   13.92
   0  15   9   27.09    4.93
   0 -15   9   32.81    3.45
   0 -15  -9   41.76   11.38
   0  15  -9   42.05   11.11
   0  15  -9   26.48    9.63
   0 -15  -9   37.95    2.96
   0 -15  10   14.38    9.04
   0  15  10    6.23    2.56
   0 -15 -10    3.09    7.13
   0  15 -10   -2.30    5.82
   0  15 -10   12.48    7.79
   0  15 -10   10.36    2.96
   0  15  11  302.76   13.21
   0  15 -11  322.17   13.09
   0  15 -11  263.59   27.64
   0 -15  11  304.42   29.23
   0 -15 -11  315.60   29.75
   0  15 -11  322.44   27.83
   0  15 -12  160.00   21.96
   0  15  12  131.72    8.31
   0 -15  12  140.85   20.37
   0 -15 -12  115.67   19.77
   0 -15  13  322.90   30.94
   0 -15 -13  390.54   34.98
   0  15 -13  363.63   33.27
   0 -15 -14    9.27    6.84
   0  15 -14   13.86    9.59
   0 -15  14   10.62    7.75
   0  15 -15   13.08    8.34
   0 -15  15    6.97    7.99
   0 -15 -16   -3.42    8.38
   0  15 -16   -9.32    8.72
   0 -15  16   -2.43    7.67
   0  15 -17   90.43   18.77
   0 -15 -17  116.95   22.31
   0 -15  17   98.79   18.11
   0 -15  17  148.99   24.16
   0 -15 -18   34.90   12.28
   0 -15  18   36.62   12.86
   0 -15  18   24.20    9.49
   0 -15 -19   -4.13   11.95
   0 -15  19   -0.05    7.22
   0 -15  19    8.41   11.27
   0 -15  20   16.25   10.24
   0 -15 -20   -8.80   13.06
   0 -15  20  -27.54   11.67
   0  16   0  434.19   25.45
   0 -16   0  420.64   25.94
   0 -16   0  426.15   29.48
   0  16   1  216.12   17.88
   0  16  -1  214.63   18.89
   0 -16  -1  236.54   20.37
   0 -16   1  232.91   18.65
   0 -16  -1  245.32   22.37
   0 -16   1  220.67   21.78
   0  16   2    7.57    5.16
   0 -16   2   14.21    5.54
   0 -16  -2   12.47    6.46
   0  16  -2   10.57    6.31
   0 -16  -2   13.93    9.62
   0 -16   2    2.15    4.63
   0  16  -3  301.62   23.47
   0  16   3  318.10   19.67
   0  16   3  344.33   25.48
   0 -16   3  334.54   20.33
   0 -16  -3  382.02   26.61
   0 -16   3  373.45   28.70
   0 -16  -3  310.97   24.55
   0  16  -4  224.40   21.15
   0  16   4  216.28   15.71
   0 -16  -4  182.79   19.61
   0  16   4  209.86   20.71
   0 -16   4  223.35   15.85
   0 -16  -4  210.13   19.55
   0 -16   4  193.50   21.14
   0  16   5   44.64    7.36
   0  16  -5   43.78   10.47
   0 -16   5   41.98   11.10
   0 -16  -5   41.51   10.79
   0 -16   5   34.90    6.64
   0  16   6   31.28    6.36
   0 -16   6   48.12    6.92
   0 -16  -6   55.68   12.41
   0  16  -6   47.00   11.26
   0 -16   6   55.48   12.62
   0  16   7  138.15   11.24
   0 -16  -7  149.98   19.13
   0  16  -7  141.98   18.70
   0 -16   7  127.05    9.70
   0 -16   7  131.94   18.42
   0  16   8   30.93    5.37
   0 -16  -8   39.98   10.95
   0 -16   8   42.77    5.16
   0  16  -8   13.94    7.54
   0 -16   8   42.98   11.70
   0  16   9    2.84    2.67
   0 -16   9    2.39    1.82
   0 -16  -9    1.51    7.62
   0 -16   9    3.12    8.15
   0  16  -9    2.99    8.03
   0 -16  -9    2.19    0.66
   0 -16 -10  249.15   26.65
   0  16 -10  244.15   12.93
   0 -16  10  249.35   26.63
   0  16 -10  231.76   25.24
   0  16  10  224.10   12.05
   0  16  11  342.64   13.85
   0 -16  11  330.56   31.01
   0 -16 -11  322.07   30.25
   0  16 -11  363.23   32.43
   0  16 -11  343.46   13.82
   0 -16 -12    1.27    8.53
   0  16 -12   -1.14    8.15
   0 -16  12   -7.92    9.46
   0  16  12   -0.31    2.29
   0 -16  13  171.13   23.32
   0 -16 -13  156.59   23.09
   0  16 -13  166.70   23.11
   0 -16 -14  129.79   21.90
   0 -16  14  126.52   20.08
   0  16 -14  125.16   21.25
   0  16 -15   57.92   15.45
   0 -16  15   33.81   11.15
   0 -16 -15   38.52   13.09
   0  16 -16   12.18   11.63
   0 -16 -16  -10.12    8.56
   0 -16  16    1.17    7.55
   0  16 -17   15.25    9.60
   0 -16 -17   29.77   13.14
   0 -16  17   26.24   12.25
   0 -16  17   12.17    9.26
   0 -16 -18   73.88   18.10
   0 -16  18   51.33   14.95
   0 -16  18   56.51   14.56
   0 -16  19   90.59   19.59
   0 -16 -19   49.42   15.66
   0 -16  19   59.14   15.96
   0 -17   0   -0.47    5.40
   0  17   0    5.05    5.01
   0 -17   0    2.44    6.23
   0  17   1  455.14   26.02
   0  17  -1  461.02   27.98
   0 -17   1  454.45   31.71
   0 -17  -1  468.34   31.47
   0 -17   1  434.16   26.26
   0 -17  -1  462.24   28.71
   0  17  -2  139.41   16.41
   0  17   2  158.26   15.16
   0 -17  -2  148.45   17.11
   0 -17   2  164.45   19.86
   0 -17  -2  164.56   18.75
   0 -17   2  158.85   15.62
   0  17   3  103.74   12.12
   0 -17  -3  111.29   16.00
   0  17  -3   94.11   14.18
   0 -17   3   95.21   11.82
   0 -17   3  110.43   16.99
   0 -17  -3  121.92   16.04
   0 -17   4  130.04   18.37
   0  17   4  124.40   12.85
   0  17  -4  133.45   17.05
   0 -17  -4  149.22   18.26
   0 -17  -4  138.70   16.64
   0 -17   4  109.91   11.84
   0  17   5   17.58    5.56
   0 -17  -5   22.36    8.60
   0 -17   5   12.95    4.77
   0  17  -5   10.12    5.71
   0 -17   5   21.18    8.51
   0  17   6   81.08    9.53
   0 -17  -6   63.35   13.39
   0  17  -6   90.12   14.71
   0 -17   6   96.74    9.92
   0 -17   6   89.08   16.55
   0  17  -7   11.04    7.23
   0 -17   7   -0.99    2.26
   0 -17  -7   -7.45    8.44
   0 -17   7    1.18    6.79
   0  17   7    2.91    3.46
   0  17  -8  139.75   19.41
   0 -17  -8  122.15   19.04
   0 -17   8  129.81    9.08
   0 -17   8  132.69   19.65
   0  17   8  108.44    9.91
   0  17  -9   71.17   14.42
   0 -17   9   65.52    5.15
   0 -17  -9   54.41   13.35
   0 -17   9   83.49   16.79
   0  17   9   48.98    6.38
   0  17  10    5.97    2.70
   0 -17 -10   14.15    8.64
   0  17 -10   13.51   10.04
   0 -17  10   12.51   10.53
   0  17 -10   10.47    2.94
   0  17 -11  100.14   18.04
   0 -17 -11  108.75   19.46
   0  17  11  114.18    8.08
   0 -17  11   94.97   18.17
   0  17 -12  166.91   23.31
   0 -17  12  134.22   20.70
   0 -17 -12  150.68   23.01
   0  17 -13   60.25   15.20
   0 -17  13   70.67   16.25
   0 -17 -13   80.78   16.93
   0  17 -14   46.35   14.32
   0 -17  14   49.04   14.61
   0 -17 -14   46.31   15.34
   0  17 -15  169.03   25.38
   0 -17  15  149.41   22.73
   0 -17 -15  183.13   25.79
   0  17 -16   33.58   12.46
   0 -17 -16   13.22    9.12
   0 -17  16   18.18   10.19
   0 -17  16   24.93   11.99
   0  17 -17   29.32   12.34
   0 -17  17   13.87   10.62
   0 -17  17   23.64   11.62
   0 -17 -17   14.24    9.21
   0 -17  18  130.49   23.08
   0 -17 -18  107.19   21.25
   0 -17  18  131.96   22.55
   0 -17  19    7.49    7.99
   0 -18   0  254.10   21.58
   0 -18   0  282.06   26.05
   0  18   0  256.31   21.13
   0  18   1   14.03    6.12
   0  18  -1   16.79    7.43
   0 -18   1   26.13    8.66
   0 -18  -1   16.38    6.99
   0 -18  -1    7.10    5.98
   0 -18   1   20.81    7.11
   0  18  -2   75.46   12.66
   0 -18   2   65.65   13.34
   0 -18  -2   87.59   14.44
   0  18   2   59.82    9.82
   0 -18  -2   51.75   11.29
   0 -18   2   62.60   10.56
   0 -18  -3  165.26   19.09
   0 -18   3  163.86   15.72
   0  18  -3  162.73   18.51
   0  18   3  158.29   15.33
   0 -18   3  169.12   20.96
   0 -18  -3  171.17   19.50
   0 -18  -4  219.24   22.59
   0 -18   4  220.01   17.32
   0 -18  -4  232.20   22.35
   0 -18   4  242.11   25.59
   0  18   4  203.88   16.66
   0  18  -4  216.10   21.84
   0  18  -5   22.60    9.34
   0 -18   5   36.32   11.28
   0  18   5   35.53    7.32
   0 -18  -5   38.24   10.59
   0 -18   5   27.79    6.37
   0 -18  -6  505.16   35.41
   0 -18   6  524.74   22.99
   0 -18   6  556.90   39.06
   0  18  -6  516.36   35.26
   0  18   6  546.89   24.72
   0  18  -7   63.27   13.96
   0 -18   7   48.29    6.84
   0 -18  -7   64.04   13.60
   0 -18   7   69.06   15.54
   0  18   7   46.10    7.33
   0  18  -8  180.38   22.49
   0 -18   8  195.45   11.57
   0 -18  -8  218.04   24.91
   0 -18   8  185.81   23.73
   0  18   8  209.63   13.82
   0  18  -9   -7.80   10.61
   0 -18   9   -0.53    1.96
   0 -18  -9    7.49    7.14
   0  18   9   -0.32    2.96
   0 -18   9    7.82    9.11
   0  18 -10   43.72   12.33
   0 -18 -10   32.25   11.33
   0  18  10   37.68    5.38
   0 -18  10   31.80   11.56
   0  18 -11  111.04   19.99
   0 -18  11  118.76   20.62
   0 -18 -11  118.10   19.49
   0  18 -12   -1.59    6.98
   0 -18  12    1.58    6.94
   0 -18 -12    7.80    9.60
   0  18 -13   70.31   16.73
   0 -18  13   69.05   16.33
   0 -18 -13   74.03   17.02
   0  18 -14  132.54   22.11
   0 -18  14  137.02   22.58
   0 -18 -14  138.27   23.30
   0  18 -15    1.90    9.41
   0 -18  15   -4.51   10.00
   0 -18 -15    2.62    8.76
   0  18 -16  127.49   23.19
   0 -18  16   99.26   20.26
   0 -18  16   81.94   18.68
   0 -18 -16   67.75   16.65
   0  18 -17   -1.97    9.75
   0 -18  17   11.59    9.42
   0 -18 -17   -0.48    8.03
   0 -18  17    2.88    8.40
   0 -18  18   50.15   15.18
   0 -18  19    2.89    7.87
   0  19   0   -1.32    5.02
   0 -19   0    4.88    5.44
   0 -19   0    9.65    5.99
   0  19  -1   16.00    7.20
   0  19   1   17.15    7.28
   0 -19  -1   38.44   10.51
   0 -19   1   32.38    9.86
   0 -19  -1   23.53    8.80
   0 -19   1   14.98    7.27
   0 -19  -2  146.49   18.38
   0 -19   2  174.30   17.10
   0 -19  -2  167.98   20.09
   0 -19   2  172.12   21.33
   0  19   2  145.88   15.62
   0  19  -2  159.33   18.73
   0  19  -3   -4.21    6.09
   0  19   3    2.04    4.39
   0 -19  -3   10.52    7.13
   0 -19   3   -1.87    5.24
   0 -19  -3    1.38    4.31
   0 -19   3   -1.24    5.42
   0 -19   4  166.17   15.38
   0 -19  -4  186.80   21.38
   0 -19   4  165.85   21.27
   0  19   4  171.65   15.86
   0  19  -4  152.49   18.72
   0  19  -5   -2.90    6.83
   0 -19   5    5.25    6.07
   0  19   5   -1.67    3.30
   0 -19  -5   -1.40    7.01
   0 -19   5    0.17    3.32
   0 -19  -6  224.88   24.49
   0 -19   6  200.48   14.99
   0 -19   6  199.48   24.12
   0  19   6  214.94   16.01
   0  19  -6  196.51   22.80
   0  19  -7    3.68    6.40
   0 -19   7   -3.22    3.10
   0 -19  -7    0.04    6.79
   0 -19   7    4.71    7.15
   0  19   7   -0.16    2.96
   0  19  -8  352.53   31.79
   0 -19  -8  333.06   31.03
   0 -19   8  282.51   14.13
   0 -19   8  279.80   29.74
   0  19   8  302.02   17.18
   0  19  -9  -18.97    8.94
   0 -19  -9   -4.27    7.83
   0  19   9    2.04    2.40
   0 -19   9  -31.84   12.61
   0  19 -10   36.49   12.79
   0 -19  10   42.44   13.78
   0 -19 -10   38.82   13.61
   0  19 -11   -3.93    7.86
   0 -19  11   -3.63    8.80
   0 -19 -11   12.53   10.45
   0  19 -12   83.74   17.62
   0 -19  12   58.40   15.07
   0 -19 -12   85.41   18.83
   0  19 -13   22.55   10.28
   0 -19  13   18.97    8.68
   0 -19 -13   15.64    8.77
   0  19 -14    2.77    7.54
   0 -19 -14    7.68   10.57
   0 -19  14    9.20    8.68
   0  19 -15   -1.74    9.28
   0 -19 -15   -5.74    9.56
   0 -19  15   -5.50   10.83
   0  19 -16  126.97   23.72
   0 -19 -16   91.85   20.01
   0 -19  16  126.44   24.10
   0 -19  16  116.21   21.95
   0  19 -17   19.05   12.84
   0 -19  17   -2.62    9.31
   0 -19 -17   -9.69   12.06
   0 -19  17   12.81   11.09
   0 -19  18  148.43   24.53
   0 -20   0  283.76   24.29
   0 -20   0  303.28   28.64
   0  20   0  270.47   23.05
   0 -20   1   58.14   13.33
   0 -20  -1   37.50   10.58
   0 -20   1   47.75   10.28
   0 -20  -1   47.56   11.56
   0  20  -1   40.02    9.62
   0  20   1   40.89    9.79
   0 -20   2   38.40   12.27
   0 -20  -2   25.07    9.10
   0 -20   2   34.99    8.88
   0 -20  -2   19.07    5.95
   0  20   2   26.45    7.07
   0  20  -2   19.84    7.96
   0 -20   3   21.32    7.09
   0 -20  -3   23.68    9.09
   0 -20   3   21.54    8.23
   0 -20  -3   23.05    8.55
   0  20   3   15.84    6.18
   0  20  -3   18.88    8.37
   0  20  -4   71.27   13.73
   0  20   4   63.71   10.75
   0 -20  -4   47.16   11.70
   0 -20   4   62.27   10.31
   0 -20   4   67.52   14.47
   0  20  -5   52.71   12.73
   0  20   5   58.87    9.53
   0 -20   5   67.66   14.83
   0 -20  -5   66.17   14.08
   0 -20   5   59.80    9.56
   0  20  -6  171.46   21.86
   0 -20   6  192.32   15.14
   0 -20  -6  144.54   20.44
   0 -20   6  193.82   24.77
   0  20   6  190.06   15.60
   0  20   7   14.58    5.40
   0  20  -7    2.63    5.54
   0 -20   7    8.55    3.21
   0 -20  -7   14.84    9.07
   0 -20   7    5.81    7.68
   0  20  -8  121.27   19.73
   0 -20  -8  134.55   20.78
   0 -20   8   99.72    8.83
   0  20   8  110.26   10.72
   0 -20   8   91.86   18.72
   0  20  -9   39.41   12.98
   0 -20   9   44.78   14.23
   0 -20  -9   46.52   13.62
   0  20 -10   71.18   15.96
   0 -20  10   76.47   17.81
   0 -20 -10   87.10   17.34
   0  20 -11   44.22   13.52
   0 -20  11   26.32   11.20
   0 -20 -11   46.39   14.28
   0  20 -12    0.37    9.05
   0 -20  12   -0.57    7.91
   0 -20 -12   12.31    9.97
   0  20 -13    3.48    5.30
   0 -20  13    0.69    9.59
   0 -20 -13   -2.89    9.06
   0  20 -14  184.45   27.47
   0 -20  14  148.16   23.96
   0 -20 -14  191.19   27.66
   0  20 -15   18.06   11.06
   0 -20  15   23.93   13.20
   0 -20 -15   12.32    7.68
   0  20 -16   72.48   19.58
   0 -20  16   61.01   17.10
   0 -20 -16   64.58   17.78
   0 -20  16   43.56   14.70
   0 -20  17   15.04   12.48
   0 -20  18  -13.75   12.26
   0 -21   0    5.11    5.60
   0 -21   0    0.47    5.69
   0  21   0    3.05    6.43
   0 -21  -1  122.87   18.74
   0 -21   1  114.46   18.23
   0 -21   1  120.99   16.03
   0 -21  -1  110.78   16.29
   0  21   1   91.82   13.82
   0  21  -1   93.11   15.08
   0 -21   2   78.26   12.32
   0 -21  -2   78.60   14.47
   0  21   2   80.70   12.80
   0  21  -2   76.89   14.03
   0 -21   2  116.98   18.81
   0 -21  -2  107.90   17.36
   0  21  -3  104.74   16.60
   0 -21  -3  120.84   18.16
   0 -21   3  134.21   15.33
   0  21   3  121.65   14.72
   0 -21   3  124.92   19.47
   0  21  -4   24.80   10.66
   0  21   4   15.89    6.58
   0 -21   4   27.59   10.75
   0 -21   4   13.00    5.55
   0 -21  -4   16.45    9.06
   0  21   5    9.73    5.55
   0  21  -5    8.86    8.09
   0 -21   5    4.86    3.85
   0 -21  -5    9.33    7.81
   0 -21   5   12.13    8.32
   0  21  -6   91.38   16.68
   0 -21   6   79.59   10.13
   0 -21  -6  104.31   18.18
   0  21   6   92.66   11.74
   0 -21   6   91.57   18.39
   0  21  -7   92.72   17.60
   0 -21   7   81.25    9.47
   0 -21  -7   85.56   16.96
   0  21   7   84.77   10.74
   0 -21   7   90.39   19.27
   0  21  -8  122.11   19.51
   0 -21   8  142.58   23.55
   0 -21  -8  130.10   20.91
   0  21  -9   12.49    9.39
   0 -21   9    7.72    9.44
   0 -21  -9   15.99   10.23
   0  21 -10   12.51   10.20
   0 -21  10   -5.08    7.09
   0 -21 -10   -3.34    8.51
   0  21 -11  106.37   20.56
   0 -21  11  134.10   23.01
   0 -21 -11  137.70   22.60
   0  21 -12   55.87   15.54
   0 -21  12   54.28   16.16
   0 -21 -12   56.04   15.03
   0 -21 -13  120.93   21.57
   0 -21  13  112.62   22.30
   0  21 -13  131.28   23.48
   0 -21 -14   -7.35    9.46
   0 -21  14    0.06    9.51
   0  21 -14   -1.99    5.75
   0  21 -15   -9.74   10.26
   0 -21  15    1.59    8.50
   0 -21  15   10.40   10.51
   0 -21 -15  -22.22   11.78
   0 -21  16   61.61   16.99
   0 -22   0   58.25   13.23
   0 -22   0   61.47   12.38
   0  22   0   72.08   13.37
   0 -22   1   56.86   11.62
   0 -22  -1   66.44   13.53
   0 -22   1   78.39   15.94
   0 -22  -1   57.26   12.68
   0  22  -1   57.97   12.45
   0  22   1   66.90   12.43
   0 -22  -2   59.10   13.26
   0 -22   2   48.68   10.87
   0 -22   2   69.26   14.91
   0 -22  -2   55.08   12.55
   0  22   2   51.03   10.54
   0  22  -2   35.13    9.99
   0  22  -3    7.63    7.64
   0  22   3   -1.34    5.36
   0 -22  -3   15.01    8.98
   0 -22   3    0.03    4.73
   0 -22   3   -8.27    7.57
   0  22   4   -2.88    5.40
   0  22  -4    2.59    5.93
   0 -22   4    2.32    5.46
   0 -22  -4    0.04    6.43
   0 -22   4    3.28    3.41
   0  22  -5  378.25   32.54
   0 -22   5  327.34   21.71
   0 -22  -5  306.20   30.11
   0 -22   5  392.77   36.22
   0  22   5  345.04   23.27
   0  22   6   -2.13    4.11
   0  22  -6    1.47    6.94
   0 -22  -6    0.09    5.73
   0 -22   6   -0.62    3.20
   0  22  -7   -8.51    8.51
   0 -22  -7   -5.75    7.66
   0  22  -8   43.41   12.88
   0 -22  -8   42.87   14.41
   0 -22   8   24.79   11.19
   0  22  -9   93.24   18.50
   0 -22  -9  149.44   23.30
   0 -22   9  124.57   22.86
   0  22 -10   50.59   14.28
   0 -22 -10   30.57   12.95
   0 -22  10   37.98   13.68
   0  22 -11   31.57   13.21
   0 -22 -11   27.93   12.32
   0 -22  11   24.67   13.07
   0  22 -12    9.42   11.02
   0 -22 -12    3.77   10.45
   0 -22  12   -9.76    9.66
   0  22 -13   19.42   10.26
   0 -22 -13   35.93   14.47
   0 -22  13   36.62   14.69
   0  22 -14    0.75    8.35
   0 -22 -14    9.44    8.94
   0 -22  14    5.37   13.90
   0 -22  15   56.06   16.86
   0 -23   0  -13.23    6.69
   0 -23   0    3.53    5.41
   0  23   0   -0.17    5.25
   0 -23   1   46.44   10.76
   0 -23  -1   39.34   11.00
   0 -23   1   43.29   12.47
   0 -23  -1   36.06   10.54
   0  23  -1   49.98   12.17
   0  23   1   43.79   10.45
   0  23   2    5.28    5.41
   0  23  -2    0.74    5.28
   0 -23   2   -0.72    5.64
   0 -23  -2    1.30    6.80
   0 -23   2    0.30    5.01
   0  23  -3  305.96   28.64
   0 -23   3  325.34   24.51
   0 -23  -3  256.40   27.02
   0 -23   3  340.47   33.45
   0  23   3  321.73   24.67
   0  23  -4    7.02    7.07
   0  23   4    1.87    4.41
   0 -23   4   -6.18    5.41
   0 -23   4    6.36    4.29
   0 -23  -4   -3.96    7.63
   0  23   5   15.79    6.17
   0  23  -5   15.71    8.99
   0 -23   5    1.26    4.59
   0 -23  -5    1.69    6.75
   0  23  -6   25.48   10.54
   0 -23   6   32.05   11.65
   0 -23  -6    2.86    7.15
   0  23  -7   92.70   18.49
   0 -23   7   82.80   18.05
   0 -23  -7  106.37   19.98
   0  23  -8   38.36   13.47
   0 -23   8   24.77   13.40
   0 -23  -8   11.68    9.31
   0  23  -9   -1.46    6.78
   0 -23   9    1.68    7.83
   0 -23  -9   -3.54    7.26
   0  23 -10   -1.37    6.72
   0 -23  10   11.95   10.71
   0 -23 -10    6.18    9.61
   0  23 -11  193.38   27.83
   0 -23  11  179.66   28.21
   0 -23 -11  210.15   29.38
   0  23 -12    9.71    9.62
   0 -23  12   23.58   13.48
   0 -23 -12    2.87    9.32
   0  23 -13   85.10   19.37
   0 -23 -13  107.23   22.40
   0 -23  13  120.13   24.00
   0  24   0   -5.35    6.27
   0 -24   0    5.36    5.04
   0 -24   0   -2.44    6.25
   0  24   1    5.14    5.76
   0  24  -1   23.05    8.82
   0 -24   1   22.59    9.28
   0 -24   1   22.60    7.44
   0 -24  -1   17.37    6.78
   0 -24   2    1.07    4.99
   0 -24  -2    7.34    7.42
   0 -24   2  -15.21    7.32
   0  24  -2   -7.37    6.52
   0  24   2   -7.28    5.64
   0 -24   3   37.38    9.09
   0 -24  -3   16.23    8.85
   0 -24   3   37.09   12.14
   0  24  -3   18.13    9.04
   0  24   3   33.85    8.79
   0 -24  -4   -4.57    8.00
   0  24   4    9.01    5.87
   0  24  -4   10.20    7.14
   0  24  -5  186.36   24.11
   0 -24   5  249.40   30.21
   0 -24  -5  255.23   29.13
   0  24  -6   12.65    8.81
   0 -24   6    7.58    6.01
   0 -24  -6    0.65    6.63
   0  24  -7   -2.14    7.32
   0 -24   7   31.37   11.23
   0 -24  -7   20.82   11.65
   0  24  -8    1.56    8.24
   0 -24   8   11.85    9.33
   0 -24  -8  -15.83   10.33
   0  24  -9  129.46   22.80
   0 -24   9  142.94   25.04
   0 -24  -9  141.48   24.14
   0  24 -10   -3.31    7.90
   0 -24  10    7.25    8.84
   0 -24 -10    8.86    9.42
   0  24 -11   45.34   14.79
   0 -24  11   31.73   14.97
   0 -24 -11   29.77   13.33
   0  24 -12   30.67   13.16
   0 -24 -12   -3.88    7.22
   0  25   0   -3.43    7.59
   0 -25   0    6.12    5.94
   0  25   1   65.09   12.80
   0  25  -1   42.45   10.77
   0 -25   1   57.09   12.75
   0 -25  -1   51.70   13.11
   0  25  -2   67.15   14.46
   0  25   2   83.27   14.45
   0 -25   2   77.69   16.92
   0 -25   2   63.13   12.31
   0 -25  -2   75.66   15.43
   0  25  -3   92.00   16.74
   0 -25   3   90.27   18.52
   0 -25  -3  146.22   21.86
   0  25  -4   36.24   12.32
   0 -25   4   14.06    3.56
   0 -25  -4   49.17   13.71
   0  25  -5    6.95    7.26
   0 -25   5  -12.23    7.02
   0 -25  -5    5.76   11.55
   0  25  -6    7.73    7.49
   0 -25   6   -4.32    4.48
   0 -25  -6   -4.35    9.28
   0  25  -7   87.83   19.03
   0 -25   7   98.96   19.26
   0 -25  -7   80.05   18.50
   0  25  -8   15.86   10.48
   0 -25   8   14.96    9.27
   0 -25  -8   10.22    8.91
   0  25  -9   12.72   10.62
   0 -25   9   -7.52   11.82
   0 -25  -9   -1.71    8.41
   0 -25 -10   -0.85    8.05
   0  25 -10   20.94   10.41
   0 -25 -11   86.58   19.62
   0  25 -11   94.50   20.69
   0 -26   0   62.48   14.13
   0  26   0   72.11   14.07
   0 -26  -1    1.01    5.40
   0 -26   1    1.47    5.10
   0  26   1    8.10    5.80
   0  26  -1   -0.33    5.77
   0 -26  -2    1.57    6.89
   0  26  -2    2.66    4.78
   0  26  -3   77.60   16.08
   0 -26  -3   76.25   16.71
   0 -26   3   75.06   16.91
   0  26  -4   63.78   14.96
   0 -26  -4   78.95   17.37
   0 -26   4   98.04   18.92
   0  26  -5  112.76   19.98
   0 -26  -5  101.64   20.00
   0 -26   5  128.32   22.45
   0  26  -6   62.22   15.26
   0 -26  -6   91.61   19.31
   0 -26   6   74.75   17.02
   0  26  -7    7.36    8.65
   0 -26  -7   12.54   10.72
   0 -26   7    1.32    6.95
   0  26  -8   19.86   11.30
   0 -26  -8   -8.70   10.64
   0  26  -9   -5.28    8.79
   0 -26  -9    9.11   10.09
   0  26 -10   26.52   13.06
   0 -27   0   -0.73    6.32
   0  27  -1   19.97    9.45
   0 -27  -1   -2.31    7.94
   0  27  -2   28.68   12.00
   0 -27  -2   67.56   15.67
   0  27  -3   11.25    6.78
   0 -27  -3   10.86    8.62
   0  27  -4   19.94    9.04
   0 -27  -4   -1.82    7.50
   0  27  -5    2.17    6.28
   0 -27  -5   11.12    8.63
   0  27  -6   23.78    9.64
   0 -27  -6   -2.22    8.95
   0  27  -7    3.10    7.91
   0 -27  -7   20.47   11.80
   0  27  -8   47.52   13.33
   0 -27  -8   51.09   15.04
   0  27  -9   -7.33    8.90
   0  28  -2    5.72    6.31
   0 -28  -2  -15.33    8.30
   0  28  -3  -15.82    9.26
   0 -28  -3    3.36    6.52
   0  28  -4   48.08   13.98
   0 -28  -4   53.43   15.08
   0  28  -5  -15.71   10.98
   0 -28  -5  -10.06    7.96
   0  28  -6   38.92   13.51
   0 -28  -6   70.62   16.85
   0  28  -7   14.61    8.42
   0 -28  -7    2.79    8.37
   0 -28   8   30.93   13.23
   0  29  -4   -6.42    7.99
   0 -29  -4   34.70   11.93
   0  29  -5  -33.42   11.84
   0 -29   5  -10.90    9.90
   0 -29  -5  -15.18    9.07
   0  29  -6   34.29   12.84
   0 -29   6   19.24   10.96
   0 -29   7  -31.47   13.26
  -1   0  26    8.38    6.63
  -1   0  25  -27.64   11.55
  -1   0  24   73.89   14.26
  -1   0  24   81.61   15.03
  -1   0  24   99.67   19.01
  -1   0  23    2.16    3.68
  -1   0  23   -0.60    4.69
  -1   0  23    8.59    6.06
  -1   0  22   93.64   15.71
  -1   0  22   96.37   15.12
  -1   0  22  130.91   20.73
  -1   0  21    0.95    3.94
  -1   0  21    0.48    4.79
  -1   0  21   -1.78    4.95
  -1   0  20  210.10   23.86
  -1   0  20  225.60   22.22
  -1   0  20  192.34   16.69
  -1   0  20  174.53   19.00
  -1   0  19    3.81    6.21
  -1   0  19    0.81    4.60
  -1   0  19   -2.90    4.45
  -1   0  19   -0.18    3.15
  -1   0  18  143.51   18.73
  -1   0  18  159.14   17.29
  -1   0  18  175.58   18.32
  -1   0  18  192.71   16.15
  -1   0  17   -1.97    4.86
  -1   0  17   -0.58    4.62
  -1   0  17    9.40    7.28
  -1   0  17   -1.43    3.57
  -1   0  16    6.61    6.45
  -1   0  16    1.28    5.07
  -1   0  16    5.20    5.98
  -1   0  16   -0.44    4.41
  -1   0  16    1.40    4.02
  -1   0  16   -2.07    4.88
  -1   0  15    0.77    4.36
  -1   0  15   -1.92    3.50
  -1   0  15    6.03    4.52
  -1   0  15   -0.25    4.94
  -1   0  15    2.27    4.49
  -1   0  15   -3.63    3.69
  -1   0  14  231.10   19.07
  -1   0  14  218.23   15.26
  -1   0  14  243.73   19.63
  -1   0  14  233.70   18.20
  -1   0  14  229.93   18.24
  -1   0  13    9.23    4.78
  -1   0  13   -0.38    3.92
  -1   0  13   -3.44    4.96
  -1   0  13   -1.77    4.02
  -1   0  12   18.07    5.79
  -1   0  12   20.33    6.29
  -1   0  12   18.35    5.93
   1   0 -11   -2.14    4.27
  -1   0  11   -2.58    4.47
  -1   0  11    3.92    3.65
  -1   0  11   -1.75    3.63
   1   0 -10 1900.36   44.34
  -1   0  10 1868.84   43.03
   1   0 -10 1970.70   44.73
  -1   0  10 1956.77   46.40
  -1   0  10 1974.16   45.66
   1   0  -9   -2.55    3.82
  -1   0   9   -2.18    4.50
   1   0  -9   -0.12    3.94
  -1   0   9   -2.28    3.10
  -1   0   9   -0.13    3.19
   1   0  -8  612.17   22.12
   1   0  -8  578.35   21.80
  -1   0   8  581.71   21.74
  -1   0   8  574.16   22.60
  -1   0   8  597.87   22.35
   1   0  -7    1.05    3.09
  -1   0   7   -2.30    3.35
  -1   0   7    0.07    2.56
  -1   0   7    0.19    3.16
   1   0  -7   -2.36    3.20
   1   0  -6   51.71    6.14
  -1   0   6   51.91    6.15
   1   0  -6   53.80    6.70
  -1   0   6   50.97    6.27
  -1   0   6   52.23    6.12
   1   0  -6   53.54    4.14
   1   0  -5    1.85    2.60
  -1   0   5    1.13    2.30
  -1   0   5   -0.96    2.69
  -1   0   5    2.10    2.67
   1   0  -5    0.23    1.47
   1   0  -4 1640.70   19.61
  -1   0   4 1565.91   25.91
   1   0  -4 1679.90   26.07
  -1   0   4 1673.07   27.22
  -1   0   4 1621.00   27.46
  -1   0   3    1.65    1.88
   1   0  -3   -0.39    1.88
   1   0  -3    1.49    2.18
  -1   0   3    0.85    2.05
   1   0  -2  852.38   15.72
  -1   0  -2 1933.69   25.11
   1   0   3   -0.14    1.72
  -1   0  -3    0.41    2.23
  -1   0  -3    1.18    2.21
   1   0   4 6153.77   51.17
  -1   0  -4 6023.49   50.83
   1   0   4 6148.33   55.24
  -1   0  -4 5966.40   55.48
  -1   0  -5    2.92    3.06
   1   0   5   -0.02    3.13
  -1   0  -5   -0.08    2.50
   1   0   5    3.00    2.65
  -1   0  -6   54.20    6.46
   1   0   6   63.72    7.22
   1   0   6   69.13    7.06
   1   0   6   64.93    7.35
  -1   0  -7   -2.39    3.31
   1   0   7   -1.94    3.19
   1   0   7   -0.36    2.67
   1   0   7   -0.34    3.01
  -1   0  -8   27.25    5.75
   1   0   8   33.05    6.49
   1   0   8   32.66    5.97
   1   0   8   33.21    6.11
  -1   0  -9    2.10    3.47
   1   0   9   -3.38    4.34
   1   0   9    2.41    3.86
   1   0   9   -0.32    2.71
  -1   0 -10  355.24   18.88
   1   0  10  345.40   19.68
   1   0  10  366.35   19.71
   1   0  10  369.80   20.95
  -1   0 -11    0.27    4.22
   1   0  11   -2.22    3.98
   1   0  11   -1.00    2.77
   1   0  11    0.30    3.57
   1   0  12  363.87   21.66
   1   0  12  299.62   20.36
   1   0  12  334.22   21.94
   1   0  13   -5.02    4.21
   1   0  13  -13.29    5.67
   1   0  13   -0.24    2.81
   1   0  13   -1.79    4.95
   1   0  14 1311.92   47.41
   1   0  14 1257.73   43.61
   1   0  14 1185.26   42.33
   1   0  14 1244.24   30.35
   1   0  15    1.83    2.82
   1   0  15    5.91    5.00
   1   0  15   14.33    6.44
  -1   0 -15    0.23    4.43
   1   0  15    2.81    5.57
   1   0  15    2.36    4.98
   1   0  16  258.81   14.01
   1   0  16  253.69   22.17
   1   0  16  250.32   21.27
   1   0  16  251.38   21.29
   1   0  16  258.09   21.90
  -1   0 -16  281.19   21.60
   1   0  17   -0.09    4.50
   1   0  17    0.28    2.24
  -1   0 -17    2.59    4.86
   1   0  17   -2.91    4.87
   1   0  17   -0.17    5.00
   1   0  17   -1.52    4.39
   1   0  17   -0.72    3.49
   1   0  18   42.76   10.36
   1   0  18   37.42   10.20
  -1   0 -18   56.71   10.62
   1   0  18   48.01    9.41
   1   0  18   51.80   10.64
   1   0  18   52.21    6.26
   1   0  19    5.93    4.64
  -1   0 -19    2.81    4.41
   1   0  19   -7.98    5.97
   1   0  19   -1.84    5.84
   1   0  19   -1.82    5.47
   1   0  20   27.55    8.39
   1   0  20   15.83    6.32
   1   0  20   22.62    8.66
   1   0  20   36.99   10.27
   1   0  21   -0.85    6.17
   1   0  21  -11.09    8.41
   1   0  21  -10.17    5.48
   1   0  21   -0.19    6.27
   1   0  22   76.85   15.22
   1   0  22   46.64   10.62
   1   0  22   46.88   11.98
   1   0  23    1.28    4.98
   1   0  23  -10.24    7.99
   1   0  24  145.59   21.38
   1   0  24  176.43   23.12
  -1  -1  26   57.35   16.22
  -1   1  26   81.95   18.66
  -1   1  25    6.09    8.15
  -1  -1  25   -7.92    5.72
  -1  -1  24    1.09    5.95
  -1  -1  24   31.35   11.91
  -1   1  24   16.69    9.14
  -1   1  24   17.33    7.25
  -1  -1  23   -0.60    5.25
  -1  -1  23    5.86    5.14
  -1   1  23   -6.03    7.38
  -1  -1  23   13.96    6.61
  -1   1  23    2.74    4.85
  -1  -1  22   35.39    9.46
  -1   1  22   32.75    9.26
  -1   1  22   43.30   11.21
  -1  -1  22   49.05   12.04
  -1   1  22   45.43   12.60
  -1  -1  22   27.52   10.06
  -1  -1  21    2.98    3.75
  -1   1  21    3.57    4.64
  -1  -1  21    9.34    6.74
  -1   1  21   -2.91    5.43
  -1   1  21   10.43    7.39
  -1  -1  21   -0.08    7.26
  -1   1  20   44.67   10.43
  -1  -1  20   57.71   12.17
  -1   1  20   66.91   12.57
  -1  -1  20   68.71   11.93
  -1   1  20   51.19    9.22
  -1   1  20   55.29   13.19
  -1  -1  20   60.12   13.61
  -1  -1  19    0.85    5.11
  -1   1  19   -3.13    6.09
  -1   1  19   -4.66    5.94
  -1  -1  19    1.30    6.62
  -1  -1  19    4.52    4.25
  -1   1  19    2.86    4.11
  -1  -1  19    0.69    2.74
  -1   1  19    2.69    3.74
  -1  -1  18   35.68    9.83
  -1   1  18   51.93   10.41
  -1  -1  18   46.49   11.39
  -1   1  18   34.95   10.60
  -1   1  18   40.00    9.75
  -1  -1  18   50.26    9.68
  -1   1  18   44.03    8.16
  -1  -1  18   44.82    7.96
  -1  -1  17   53.05   10.73
  -1   1  17   42.90    9.65
  -1  -1  17   38.92    8.88
  -1  -1  17   54.07   11.11
  -1   1  17   44.64    9.23
  -1   1  17   46.56   10.07
  -1  -1  17   44.40   11.29
  -1   1  17   53.61    9.14
  -1  -1  17   56.27    8.66
  -1   1  16  571.22   29.59
  -1  -1  16  516.37   30.11
  -1   1  16  577.43   31.76
  -1  -1  16  558.95   31.75
  -1  -1  16  526.17   32.61
  -1   1  16  533.27   29.63
  -1  -1  16  573.52   29.39
  -1  -1  16  554.69   24.98
  -1   1  15    4.88    4.40
  -1  -1  15   -0.17    3.40
  -1   1  15    3.52    4.47
  -1  -1  15   -1.47    5.24
  -1   1  15    1.22    3.79
  -1  -1  15   -0.68    4.56
  -1  -1  15   -0.55    4.46
   1  -1 -15    1.76    5.39
  -1   1  15    1.99    5.35
  -1  -1  15    4.45    5.91
  -1  -1  15   -0.40    3.20
  -1  -1  14   23.83    6.67
  -1   1  14   13.19    5.32
  -1   1  14    8.26    5.32
   1  -1 -14   10.00    5.16
  -1  -1  14   15.73    5.13
  -1  -1  14   10.29    5.69
  -1   1  14    6.98    4.94
  -1  -1  14   13.83    5.78
  -1   1  14   15.94    6.76
  -1  -1  14   13.05    6.68
  -1  -1  14    4.74    3.07
  -1   1  13  216.87   18.52
  -1   1  13  221.46   16.47
  -1   1  13  227.42   17.58
  -1  -1  13  222.81   18.50
  -1   1  13  218.10   17.27
  -1  -1  13  244.37   17.48
  -1  -1  13  226.89   17.73
  -1  -1  13  221.81   14.44
  -1  -1  13  235.87   19.70
  -1   1  12  838.56   29.98
  -1   1  12  856.71   32.15
  -1  -1  12  855.02   34.12
  -1   1  12  841.17   34.58
  -1  -1  12  911.39   33.66
  -1   1  12  838.32   32.15
  -1  -1  12  850.99   30.68
  -1  -1  12  821.09   26.01
  -1  -1  12  829.62   35.30
  -1  -1  11    7.99    5.01
  -1  -1  11    7.66    4.43
  -1   1  11   11.81    5.10
  -1  -1  11    8.75    4.64
  -1   1  11   11.87    5.57
  -1  -1  11    5.76    3.04
  -1   1  11    9.59    4.51
  -1  -1  11   10.39    4.53
  -1  -1  10  295.07   18.54
  -1   1  10  260.48   16.01
  -1   1  10  256.58   17.56
  -1  -1  10  272.58   16.81
  -1   1  10  256.27   16.81
  -1  -1  10  267.38   16.16
   1  -1 -10  271.72   17.60
  -1  -1  10  261.24   13.30
  -1  -1  10  266.49   18.76
   1   1 -10  254.93   17.03
  -1   1   9  328.13   17.05
  -1  -1   9  344.07   18.87
  -1   1   9  345.65   19.27
  -1  -1   9  332.98   17.68
  -1  -1   9  323.02   16.76
   1  -1  -9  321.97   18.20
  -1  -1   9  322.45   13.58
   1   1  -9  314.33   18.02
   1  -1  -9  331.81   16.70
  -1   1   8  262.33   14.29
  -1  -1   8  281.16   16.25
  -1  -1   8  278.69   15.24
  -1   1   8  266.87   16.11
  -1  -1   8  289.21   14.94
   1  -1  -8  270.18   15.94
  -1  -1   8  263.63   11.53
   1  -1  -8  281.79   14.22
   1   1  -8  282.01   16.03
  -1  -1   7   98.52    9.06
   1   1  -7   96.67    9.15
  -1   1   7  104.06    8.32
  -1   1   7  109.76    9.98
  -1  -1   7  101.22    8.71
   1  -1  -7  118.35   10.05
  -1  -1   7   98.73    8.55
  -1  -1   7  102.79    6.67
   1  -1  -7  104.06    8.25
  -1   1   6   19.63    4.47
   1   1  -6   22.78    3.57
  -1   1   6   22.37    4.07
  -1  -1   6   20.74    4.37
  -1  -1   6   19.36    4.01
  -1  -1   6   11.93    2.99
   1  -1  -6   21.52    4.69
  -1  -1   6   22.48    2.93
   1  -1  -6   19.49    3.71
  -1  -1   6   17.63    5.17
   1   1  -6   25.26    5.19
  -1   1   5  256.48   10.60
   1   1  -5  242.54   12.39
  -1  -1   5  243.18   12.21
   1  -1  -5  257.41   10.41
   1   1  -5  261.16    9.92
  -1  -1   5  254.30   11.37
  -1  -1   5  264.31   11.60
   1   1  -5  279.90   11.87
   1  -1  -5  280.00   13.25
  -1   1   5  275.11   13.28
  -1  -1   5  281.32   13.91
  -1   1   4    7.51    2.25
  -1  -1   4   13.74    3.01
   1   1  -4    6.99    3.21
   1   1  -4   10.34    2.67
  -1  -1   4    9.06    2.83
   1   1  -4   10.30    2.89
   1  -1  -4    8.54    3.22
  -1   1   4    9.86    3.43
   1  -1  -4   11.77    2.66
  -1  -1   3  957.63   19.93
  -1   1   3  944.70   14.79
   1   1  -3  964.61   19.75
   1  -1  -3  927.58   14.81
   1   1  -3  921.50   17.84
  -1  -1   3  959.34   17.98
  -1   1   3  969.85   20.37
   1  -1  -2 7081.08   37.96
  -1   1   2 6927.03   38.18
  -1   1   2 7013.66   47.74
   1   1  -2 6837.84   44.01
   1   1  -2 6891.82   49.13
  -1  -1  -2  499.82   12.58
  -1   1  -2  527.87   13.87
  -1  -1  -2  552.44   13.82
   1  -1   2  524.08   15.59
   1   1   3   43.13    4.65
   1  -1   3   50.05    6.16
   1   1   3   41.03    4.58
  -1  -1  -3   46.32    5.14
  -1   1  -3   45.07    3.71
  -1   1  -3   35.02    4.56
  -1  -1  -3   40.80    4.43
   1  -1   4  240.65   12.77
   1  -1   4  240.36   12.00
  -1  -1  -4  234.82   10.56
   1   1   4  231.04   10.62
  -1   1  -4  237.26   11.69
  -1   1  -4  223.17    8.85
  -1  -1  -4  222.88   11.20
   1  -1   4  231.00    8.93
   1   1   4  225.57   11.22
   1  -1   5 1077.91   27.09
   1   1   5 1037.26   25.45
  -1   1  -5 1086.04   21.62
   1  -1   5 1061.84   21.56
  -1  -1  -5 1087.83   25.97
   1  -1   5 1069.63   26.41
  -1  -1  -5 1059.36   24.40
   1   1   5 1056.97   24.05
   1  -1   6 1815.63   38.07
  -1   1  -6 1867.07   30.96
   1   1   6 1796.68   36.08
  -1  -1  -6 1827.03   35.88
   1  -1   6 1761.60   30.89
  -1  -1  -6 1806.65   34.62
   1  -1   6 1796.18   36.52
   1   1   6 1799.56   33.88
   1  -1   7  136.82   11.58
   1   1   7  130.90   10.48
  -1  -1  -7  131.58   10.66
  -1   1  -7  148.47    9.86
   1  -1   7  133.80    9.30
   1   1   7  140.67   10.96
   1   1   7  138.12   10.39
   1  -1   7  137.99   11.19
   1   1   8  894.04   28.50
   1  -1   8  831.77   29.23
  -1  -1  -8  877.69   28.01
  -1   1  -8  848.24   24.54
   1   1   8  846.95   28.01
   1  -1   8  813.46   24.68
   1   1   8  902.60   27.38
   1  -1   8  836.34   28.26
   1   1   9    0.08    2.93
   1  -1   9    5.41    4.17
  -1   1  -9    2.49    3.14
  -1  -1  -9    3.43    4.44
   1  -1   9    3.49    2.97
   1   1   9    1.84    3.80
   1  -1   9   -3.63    5.39
   1   1   9    5.66    4.42
   1  -1  10  354.23   21.05
  -1   1 -10  392.22   18.79
  -1  -1 -10  331.98   19.34
   1   1  10  344.27   19.86
   1  -1  10  362.67   21.39
   1   1  10  364.69   20.48
   1  -1  10  383.20   19.35
   1  -1  10  371.36   20.79
   1   1  10  368.41   19.77
   1  -1  11  154.17   14.59
   1  -1  11  152.47   14.76
  -1   1 -11  170.02   13.13
   1   1  11  164.99   14.77
   1  -1  11  168.39   13.66
   1   1  11  164.49   14.57
   1  -1  11  156.66   14.32
   1   1  11  155.70   13.66
   1  -1  12  989.86   37.83
   1  -1  12  959.10   37.87
  -1   1 -12  975.15   32.61
   1  -1  12  962.54   34.28
   1   1  12  968.95   36.75
   1  -1  12  885.98   34.97
   1   1  12 1018.67   35.49
   1   1  12 1000.96   37.10
   1  -1  12  976.27   33.87
   1   1  13    0.29    3.36
   1  -1  13    0.22    3.27
   1  -1  13   -1.08    4.49
   1  -1  13    2.70    4.29
   1   1  13    2.36    3.61
   1   1  13    0.92    4.58
   1  -1  13    4.42    4.60
   1  -1  13   -2.42    4.51
   1  -1  13    2.41    3.05
   1   1  13    4.61    2.79
  -1  -1 -14   26.60    7.77
   1  -1  14   28.67    8.30
   1   1  14   22.81    6.70
   1  -1  14   26.99    5.73
   1   1  14   26.44    4.73
   1  -1  14   28.40    7.18
   1   1  14   25.85    6.86
   1  -1  14   34.00    8.87
   1   1  14   28.43    7.70
   1  -1  14   26.02    7.49
   1  -1  14   29.56    8.84
   1  -1  15   96.25   11.22
  -1  -1 -15   80.97   11.85
   1  -1  15  118.86   15.19
   1  -1  15   93.92    9.56
   1   1  15   94.67    7.91
   1   1  15   84.80   12.04
   1  -1  15   90.93   12.02
   1   1  15  101.31   13.54
   1   1  15  104.15   14.08
   1  -1  15  111.35   14.32
   1  -1  15   93.71   13.26
   1  -1  16   59.95   11.41
   1   1  16   57.13    6.05
   1  -1  16   52.07    7.48
   1   1  16   41.43    9.20
   1  -1  16   58.40   10.95
   1  -1  16   37.47    8.09
   1   1  16   56.98   11.01
  -1  -1 -16   54.96   11.16
   1  -1  16   47.40    8.86
  -1   1 -16   45.82    9.06
   1  -1  16   58.20   12.14
   1  -1  17   76.71   10.83
  -1   1 -17   56.96   10.03
  -1  -1 -17   74.57   12.44
   1   1  17   77.35    6.50
   1  -1  17   68.86    8.27
   1  -1  17   54.74   11.17
   1   1  17   69.98   11.64
   1  -1  17   50.36    9.69
   1  -1  17   81.62   13.24
   1   1  17   72.19   12.95
   1  -1  17   58.88   11.74
   1  -1  18   28.51    6.90
   1   1  18   29.15    7.82
  -1  -1 -18   20.55    7.55
  -1   1 -18   25.68    7.28
   1  -1  18   30.15    9.65
   1  -1  18   36.68    6.18
   1   1  18   42.34   10.08
   1  -1  18   30.25    9.23
   1   1  18   35.12    9.61
   1  -1  18   33.56    8.43
   1   1  18   31.98    8.45
   1  -1  18   34.58    9.77
   1  -1  19   31.70    9.52
   1   1  19   30.63    8.80
   1   1  19   15.68    6.58
  -1  -1 -19   40.19   10.10
   1  -1  19   22.99    7.92
   1   1  19   27.77    9.00
   1  -1  19   20.21    7.34
   1   1  19   31.57    9.73
   1  -1  19   32.19    5.72
   1  -1  19   34.77    8.11
   1  -1  20   23.17    8.40
   1   1  20   28.31    9.62
   1   1  20   52.15   10.52
  -1  -1 -20   32.67    9.32
   1   1  20   38.29   10.53
   1  -1  20   36.42    9.42
   1   1  20   35.40   10.74
   1  -1  20   27.93    9.53
   1  -1  20   41.45    9.27
   1  -1  21   10.04    5.61
   1   1  21   23.54    8.36
   1   1  21   15.67    6.79
  -1  -1 -21   16.76    6.75
   1  -1  21   22.96    8.20
   1   1  21   24.80    9.14
   1  -1  21   14.81    5.60
   1  -1  21   13.77    7.53
   1   1  21   30.24   10.36
   1  -1  22  326.34   29.76
   1   1  22  317.98   26.39
   1  -1  22  337.82   25.37
   1   1  22  273.17   27.47
   1   1  22  301.21   27.81
   1  -1  22  295.35   28.56
   1   1  23    6.30    5.19
   1   1  23   18.74    7.60
   1  -1  23   -5.87    8.50
   1   1  23    8.10    6.60
   1  -1  23    6.43    6.99
   1   1  24  122.14   18.78
   1  -1  24   91.32   16.99
   1  -1  24   97.50   17.50
   1   1  24  119.29   19.50
   1  -1  25  -12.40    8.71
  -1   2  26   -1.02    6.45
  -1   2  25  -21.78    8.83
  -1  -2  25   -9.55    6.95
  -1   2  25    4.55    8.66
  -1  -2  25  -18.20    9.80
  -1   2  24   62.83   13.26
  -1  -2  24   63.72   14.39
  -1  -2  24   52.83   14.14
  -1   2  24   42.20   13.46
  -1  -2  23    9.80    7.18
  -1   2  23   14.69    7.40
  -1  -2  23   16.60    7.20
  -1   2  23   20.33    8.93
  -1  -2  23    9.98    6.97
  -1   2  23   19.28    9.06
  -1  -2  22   79.67   15.11
  -1  -2  22   71.67   12.12
  -1   2  22   83.32   15.07
  -1   2  22   65.15   12.68
  -1  -2  22   68.06   15.14
  -1   2  22   59.08   14.62
  -1  -2  21    7.97    5.81
  -1  -2  21    0.60    5.39
  -1   2  21   -0.65    5.65
  -1  -2  21    9.55    5.81
  -1   2  21    0.07    5.81
  -1   2  21    4.65    4.81
  -1   2  20   25.54    9.16
  -1   2  20   31.85    8.17
  -1   2  20   20.02    7.94
  -1  -2  20   15.09    5.98
  -1  -2  20   20.13    9.29
  -1   2  20   24.55    7.10
  -1  -2  20   22.21    8.09
  -1   2  19  281.77   24.57
  -1  -2  19  274.27   22.05
  -1   2  19  280.55   21.44
  -1   2  19  257.98   21.79
  -1  -2  19  261.89   24.43
  -1  -2  19  273.16   26.25
  -1   2  19  269.49   26.57
  -1  -2  19  284.88   18.25
  -1   2  18  271.50   21.61
  -1  -2  18  270.87   24.26
  -1  -2  18  273.82   18.05
  -1   2  18  214.04   20.52
  -1  -2  18  245.15   20.20
  -1  -2  18  265.94   25.13
  -1  -2  17  130.34   12.46
  -1   2  17  111.40   13.76
  -1  -2  17  125.29   16.20
  -1   2  17  136.32   16.05
   1  -2 -17  125.11   16.17
  -1  -2  17  117.04   13.64
  -1   2  17  113.56   14.94
  -1  -2  17  106.59   15.80
  -1  -2  17  117.04   14.74
  -1  -2  16    0.08    3.88
   1  -2 -16    2.49    5.84
  -1   2  16   -0.36    4.70
  -1  -2  16    1.61    3.92
  -1   2  16    0.95    4.15
  -1  -2  16    1.56    5.35
  -1   2  16    7.76    3.87
  -1  -2  16    3.12    3.25
  -1  -2  16   -2.37    6.88
  -1  -2  15  219.91   14.98
  -1   2  15  260.34   18.85
  -1  -2  15  244.56   20.49
  -1  -2  15  248.17   21.77
  -1   2  15  249.10   19.68
  -1  -2  15  256.55   22.17
  -1   2  15  231.36   21.22
  -1  -2  15  218.14   18.85
   1  -2 -15  251.02   21.49
  -1   2  15  221.46   19.12
  -1  -2  15  241.33   18.21
  -1   2  14  163.30   14.55
  -1   2  14  190.33   16.35
  -1  -2  14  198.52   18.73
  -1  -2  14  175.03   13.24
  -1  -2  14  171.38   17.50
  -1  -2  14  175.12   16.11
  -1   2  14  184.40   18.37
  -1  -2  14  171.41   15.03
   1  -2 -14  191.09   17.98
  -1   2  14  161.94   15.93
   1  -2 -13   69.67   11.18
  -1   2  13   75.31   11.25
  -1  -2  13   67.13    9.34
  -1   2  13   69.30    9.24
  -1  -2  13   68.42   10.58
  -1   2  13   80.54   10.36
   1   2 -13   79.10   11.48
  -1  -2  13   78.01    8.69
  -1  -2  13   89.52   12.59
  -1  -2  13   55.86    8.86
  -1   2  13   71.82   11.33
  -1  -2  12    0.99    3.07
  -1  -2  12    0.42    3.29
  -1   2  12    2.46    3.82
  -1   2  12   -1.53    3.71
  -1  -2  12    1.50    2.65
  -1  -2  12    4.40    4.73
  -1   2  12    1.47    3.61
  -1  -2  12   -1.59    3.22
  -1  -2  11   40.86    6.89
  -1  -2  11   28.95    5.17
  -1   2  11   35.17    6.37
  -1   2  11   35.33    6.47
  -1  -2  11   30.36    6.87
  -1  -2  11   37.97    5.42
  -1  -2  11   30.84    6.30
  -1   2  11   33.82    7.32
  -1  -2  11   42.48    8.94
  -1  -2  10 1048.64   26.89
  -1   2  10  999.28   28.26
  -1   2  10 1016.38   30.26
  -1  -2  10 1068.62   36.02
  -1   2  10 1096.74   37.04
  -1  -2  10 1117.65   32.52
  -1  -2  10 1046.58   25.72
  -1  -2  10 1058.29   30.75
  -1  -2  10 1082.78   36.66
  -1  -2   9  408.56   21.76
   1   2  -9  399.92   21.15
  -1  -2   9  421.58   15.16
  -1   2   9  412.53   17.94
  -1  -2   9  432.24   21.88
   1  -2  -9  378.40   20.56
  -1   2   9  407.98   21.55
  -1  -2   9  409.71   18.89
  -1  -2   9  389.53   15.99
  -1  -2   9  417.34   18.54
  -1  -2   8 1125.71   33.80
  -1  -2   8 1137.99   22.95
  -1   2   8 1124.06   27.34
   1   2  -8 1103.63   33.10
  -1  -2   8 1140.28   33.52
  -1   2   8 1094.77   33.47
  -1  -2   8 1104.53   28.74
   1  -2  -8 1155.82   33.56
  -1  -2   8 1129.37   28.55
  -1  -2   8 1121.68   25.91
   1  -2  -7    9.72    4.86
  -1  -2   7    5.90    2.67
  -1  -2   7    2.90    2.44
  -1  -2   7    5.20    3.21
  -1  -2   7    8.83    4.02
  -1   2   7    6.93    2.97
  -1   2   7    4.19    3.24
  -1  -2   7    5.14    1.94
   1   2  -7    7.05    3.87
   1  -2  -7    6.30    2.86
  -1  -2   7    4.04    4.32
   1   2  -6  200.24   10.68
  -1  -2   6  197.41   10.48
   1   2  -6  183.94   10.11
  -1  -2   6  196.13   12.59
   1   2  -6  205.50   13.02
  -1   2   6  194.66    9.49
  -1  -2   6  206.13   10.42
  -1  -2   6  199.82   10.47
   1  -2  -6  199.75    9.39
  -1  -2   6  202.71   13.00
  -1   2   6  184.43   12.32
   1  -2  -6  183.08   12.42
  -1  -2   6  194.54    7.70
   1   2  -5 2132.55   31.63
   1   2  -5 2148.11   32.33
   1   2  -5 2196.97   38.39
  -1   2   5 2151.70   27.02
  -1  -2   5 2184.31   38.44
  -1  -2   5 2180.60   31.45
  -1  -2   5 2156.41   31.73
  -1  -2   5 2142.61   38.05
   1  -2  -5 2185.61   26.30
  -1   2   5 2114.57   38.40
   1  -2  -5 2045.73   37.58
  -1  -2   5 2157.90   21.95
  -1  -2   4 1552.50   25.74
  -1  -2   4 1510.87   24.35
   1   2  -4 1549.49   29.94
  -1   2   4 1570.71   19.05
  -1  -2   4 1585.14   30.51
   1   2  -4 1558.29   26.37
   1  -2  -4 1568.66   18.57
   1   2  -4 1525.46   29.82
   1   2  -4 1480.24   24.46
  -1   2   4 1531.53   30.24
  -1  -2   3  146.97    8.97
   1   2  -3  144.22    8.77
   1   2  -3  135.80    8.48
   1   2  -3  142.17    7.30
   1   2  -3  144.31    7.96
  -1   2   3  142.87    8.57
  -1   2   2   42.29    4.43
   1   2  -2   44.87    4.55
   1   2  -2   48.11    4.91
   1  -2  -2   46.93    4.55
  -1   2   2   44.14    4.22
  -1   2   1 1375.93   20.19
   1   2  -1 1395.08   21.91
   1  -2  -1 1430.04   22.26
   1  -2   0  875.91   18.09
   1  -2   0  914.01   13.96
  -1   2   0  879.47   13.17
  -1   2   0  859.15   13.00
  -1   2  -1  355.19   10.74
   1  -2   1  360.11   12.25
  -1   2  -2   28.41    4.10
   1  -2   2   30.26    4.16
   1  -2   2   29.07    4.48
  -1   2  -2   26.62    4.39
  -1  -2  -3  467.36   13.09
  -1  -2  -3  451.15   15.55
   1   2   3  461.46   15.64
   1  -2   3  485.34   16.15
  -1   2  -3  475.31   10.53
   1  -2   3  486.48   10.79
  -1   2  -3  462.51   16.60
   1  -2   3  465.55   16.35
   1  -2   4  357.40   15.38
   1   2   4  344.65   12.26
   1  -2   4  346.88   14.98
   1  -2   4  350.31    9.21
   1   2   4  342.60   14.74
  -1  -2  -4  362.06   15.19
  -1   2  -4  366.33    9.33
   1  -2   4  355.76   10.80
  -1  -2  -4  354.16   12.43
   1  -2   5 2524.16   42.90
   1  -2   5 2435.35   42.80
   1  -2   5 2552.77   32.81
   1   2   5 2488.33   35.73
  -1  -2  -5 2497.91   35.97
  -1   2  -5 2510.96   28.33
   1   2   5 2509.49   42.22
  -1  -2  -5 2427.31   41.88
   1  -2   5 2401.58   28.91
   1  -2   6  371.08   17.87
   1  -2   6  359.90   14.10
   1  -2   6  352.94   17.72
   1  -2   6  364.24   17.37
   1   2   6  366.02   14.99
  -1  -2  -6  384.67   15.44
  -1   2  -6  382.36   12.70
   1   2   6  400.93   18.13
   1  -2   6  366.10   12.77
  -1  -2  -6  371.89   17.54
   1  -2   7  347.16   18.56
  -1  -2  -7  365.31   16.26
   1  -2   7  333.46   17.91
   1   2   7  343.59   15.56
   1  -2   7  336.32   18.14
   1  -2   7  353.44   15.14
  -1   2  -7  346.13   13.44
  -1  -2  -7  361.38   18.16
   1  -2   7  371.81   14.29
   1   2   7  360.32   18.35
   1  -2   8   11.00    4.46
   1  -2   8   11.52    5.11
   1  -2   8    7.50    5.43
   1   2   8    0.92    3.23
   1  -2   8   11.87    4.88
  -1  -2  -8    7.18    4.64
  -1   2  -8   12.43    3.78
   1  -2   8    8.12    3.48
   1   2   8   10.65    4.57
   1   2   9  693.90   24.88
   1  -2   9  720.68   28.63
   1  -2   9  758.29   29.05
   1  -2   9  735.92   29.68
   1  -2   9  736.82   25.21
   1   2   9  734.38   27.01
  -1  -2  -9  749.73   28.73
  -1   2  -9  758.34   23.08
   1   2   9  752.37   28.98
   1  -2   9  744.24   23.87
   1  -2  10   71.97   10.37
   1   2  10   65.76    8.65
  -1  -2 -10   78.57   10.63
  -1   2 -10   66.44    7.51
   1  -2  10   75.51    9.14
   1   2  10   77.96    9.42
   1  -2  10   77.29   10.74
   1  -2  10   68.82    8.02
   1   2  10   70.31    9.71
   1  -2  10   65.40    9.73
   1  -2  11   42.36    8.40
   1  -2  11   42.60    7.91
   1   2  11   46.50    7.61
   1  -2  11   47.94    7.92
   1  -2  11   42.28    8.47
   1   2  11   48.01    8.14
   1  -2  11   41.42    6.66
   1   2  11   55.63    9.18
  -1   2 -11   48.97    7.06
  -1   2 -12   -0.45    3.44
   1  -2  12    0.60    3.06
   1  -2  12    2.10    5.24
   1  -2  12   -5.12    6.12
   1  -2  12    0.56    3.24
   1   2  12    0.70    3.95
   1   2  12   -0.36    4.02
   1  -2  12   -3.62    4.91
   1   2  12    3.09    4.72
   1  -2  12   -1.50    3.35
   1  -2  12    1.54    4.36
   1   2  13   45.17    8.50
   1  -2  13   41.45    7.43
   1   2  13   50.46    9.03
   1  -2  13   36.68    8.94
   1   2  13   40.74    7.85
  -1   2 -13   47.18    7.80
   1  -2  13   41.88    6.66
   1  -2  13   43.69    9.52
   1   2  13   53.63    5.33
   1  -2  13   37.96    6.60
  -1  -2 -13   37.82    8.20
   1  -2  13   44.89    8.97
   1  -2  13   43.55    8.92
  -1  -2 -14  510.99   28.88
   1  -2  14  491.18   22.73
   1  -2  14  521.74   29.67
   1   2  14  526.67   27.42
   1   2  14  484.89   14.93
   1  -2  14  512.09   22.92
   1  -2  14  494.71   30.51
   1   2  14  505.06   28.51
   1  -2  14  471.01   26.60
   1  -2  14  490.12   25.44
   1   2  14  499.97   29.39
   1  -2  14  489.75   27.75
   1  -2  15   23.00    6.98
  -1  -2 -15   26.02    8.34
   1  -2  15   41.12    7.60
   1  -2  15   28.83    8.47
   1  -2  15   40.07    7.06
   1   2  15   30.56    3.77
   1   2  15   32.61    8.11
   1   2  15   34.76    8.40
   1  -2  15   23.30    5.95
   1   2  15   36.82    9.09
   1  -2  15   34.30    8.44
   1  -2  16  188.69   17.20
   1  -2  16  186.13   18.45
  -1  -2 -16  196.38   19.50
   1   2  16  213.64    8.83
   1  -2  16  209.29   15.09
   1   2  16  209.58   20.37
  -1   2 -16  181.68   16.18
   1  -2  16  187.27   15.40
   1  -2  16  171.78   17.69
   1  -2  16  186.99   19.48
   1   2  16  185.43   17.85
   1  -2  17   23.91    7.96
   1  -2  17   27.00    6.82
   1  -2  17   23.00    5.82
   1   2  17   27.02    8.24
  -1  -2 -17   19.56    7.36
   1  -2  17   34.26    7.84
   1  -2  17   21.80    7.84
   1  -2  17   38.74    9.73
   1  -2  18   -2.16    5.92
  -1  -2 -18    3.32    4.58
   1  -2  18    9.33    5.14
   1  -2  18    5.15    3.71
   1   2  18    6.14    5.15
   1  -2  18   13.56    7.54
   1  -2  18   -2.08    3.46
   1  -2  18    1.84    5.58
   1   2  19  161.86   18.52
   1  -2  19  176.65   20.84
   1  -2  19  164.06   19.43
  -1  -2 -19  142.11   18.29
   1  -2  19  151.49   15.39
   1   2  19  139.55   16.86
   1  -2  19  161.04   18.33
   1   2  19  144.50   18.81
   1  -2  19  171.50   13.69
   1  -2  20   40.06    8.83
   1  -2  20   31.77    9.82
   1   2  20   21.41    8.05
  -1  -2 -20   30.65    8.87
   1   2  20   25.54    8.28
   1  -2  20   33.82    8.52
   1   2  20   32.32   10.44
   1  -2  20   31.34    9.95
   1   2  20   25.80    7.40
   1  -2  21   42.39   11.69
   1   2  21   22.21    8.20
   1  -2  21    8.78    6.29
   1   2  21   32.71    9.85
   1   2  21   39.49    9.94
  -1  -2 -21   30.74    9.82
   1  -2  21   40.10   10.51
   1   2  21   29.36    8.89
   1  -2  21   32.92    7.74
   1   2  22   12.30    6.38
  -1  -2 -22    6.96    5.40
   1  -2  22   -2.68    5.33
   1   2  22    1.32    5.56
   1   2  22   11.63    6.52
   1  -2  22    5.61    6.84
   1   2  23   64.88   12.84
   1   2  23   37.81   11.26
   1  -2  23   63.23   14.02
   1  -2  23   52.32   13.67
   1   2  23   55.53   12.75
   1   2  24   45.42   12.31
   1  -2  24   54.53   13.70
   1  -2  25   -6.80    6.86
  -1  -3  25   63.46   14.57
  -1   3  25   40.10   13.24
  -1  -3  25   63.39   15.28
  -1   3  25   73.96   15.02
  -1  -3  24   -0.41    7.62
  -1   3  24  -12.01    7.56
  -1  -3  24    4.71    6.52
  -1   3  24   17.74    7.15
  -1  -3  23    0.17    6.27
  -1   3  23    1.34    5.10
  -1  -3  23    7.69    6.51
  -1   3  23    6.91    7.58
  -1  -3  22   13.17    6.59
  -1   3  22   15.98    7.46
  -1  -3  22    0.56    3.72
  -1   3  22   25.13    8.25
  -1   3  22    6.35    7.67
  -1  -3  22   17.40    9.26
  -1  -3  21   85.36   15.49
  -1   3  21   83.83   15.50
  -1   3  21   75.61   12.59
  -1  -3  21   54.67   10.39
  -1   3  21   62.30   12.52
  -1  -3  21   86.83   16.87
  -1  -3  20   13.75    7.34
  -1  -3  20   13.00    7.23
  -1   3  20   24.55    7.39
  -1  -3  20   24.00    6.77
  -1   3  20   23.10    7.19
  -1   3  20   14.28    7.37
  -1  -3  19   25.72    7.37
  -1  -3  19   26.33    9.43
  -1   3  19   17.45    7.97
  -1  -3  19   12.98    8.47
  -1  -3  19   22.77    5.59
  -1   3  19   19.80    6.92
  -1  -3  18    6.43    4.97
  -1  -3  18   20.84    8.57
  -1   3  18    9.95    5.46
  -1   3  18   19.01    6.36
   1  -3 -18   13.03    7.30
  -1   3  18   14.47    7.25
  -1  -3  18   10.58    5.41
  -1  -3  18    8.53    7.43
  -1  -3  18   19.62    5.69
  -1  -3  17  165.71   19.56
  -1  -3  17  163.12   15.95
  -1   3  17  174.20   16.46
  -1  -3  17  154.32   18.14
  -1   3  17  186.78   18.24
   1  -3 -17  148.87   18.26
  -1   3  17  150.57   17.65
  -1  -3  17  155.36   16.55
  -1  -3  17  183.90   14.13
  -1  -3  16  265.41   19.37
  -1  -3  16  304.38   24.41
  -1   3  16  301.83   20.48
  -1   3  16  301.54   21.97
  -1   3  16  316.83   24.20
   1  -3 -16  306.81   25.03
  -1  -3  16  343.87   27.11
  -1  -3  16  306.80   22.23
  -1  -3  16  318.80   18.39
  -1  -3  15  111.60   14.84
  -1   3  15  125.12   15.21
   1  -3 -15  146.79   16.73
  -1  -3  15  118.64   12.64
  -1   3  15  104.92   11.74
  -1   3  15  129.08   13.78
  -1  -3  15  114.88   10.68
  -1  -3  15  117.78   13.52
  -1   3  14   25.41    8.04
  -1  -3  14   24.74    6.16
   1  -3 -14   18.41    7.36
  -1  -3  14   24.63    6.45
  -1   3  14   16.49    5.29
  -1   3  14   18.34    6.00
  -1  -3  14   26.26    8.16
  -1  -3  14   14.09    4.26
   1   3 -14   28.14    8.53
  -1  -3  14    8.19    5.58
  -1  -3  13  325.78   20.10
   1  -3 -13  333.39   23.35
  -1  -3  13  303.64   18.58
  -1   3  13  300.84   17.88
  -1  -3  13  365.63   24.88
  -1   3  13  312.99   19.38
   1   3 -13  329.64   23.57
  -1  -3  13  354.83   24.28
  -1  -3  13  328.36   16.90
  -1   3  13  321.47   23.69
  -1   3  12    4.86    4.74
  -1  -3  12    0.64    2.69
   1  -3 -12   -0.47    4.71
  -1  -3  12    1.39    3.46
  -1  -3  12   -0.09    3.09
  -1   3  12    1.06    3.37
  -1  -3  12    0.23    3.86
  -1   3  12    2.35    3.14
  -1  -3  12   -2.15    3.22
  -1  -3  12    4.09    4.73
   1   3 -12   -1.27    3.88
  -1  -3  11  458.22   18.20
  -1  -3  11  475.69   21.21
  -1  -3  11  458.64   20.11
  -1   3  11  465.11   19.69
  -1   3  11  501.28   21.68
  -1  -3  11  520.59   27.23
  -1  -3  11  472.79   25.73
  -1   3  11  494.84   26.82
  -1  -3  11  466.05   21.61
  -1  -3  10    8.12    4.98
  -1  -3  10    7.81    4.16
  -1  -3  10    2.83    3.51
  -1  -3  10    1.51    3.86
  -1   3  10    7.11    3.78
  -1  -3  10    7.66    3.06
  -1   3  10    8.72    4.46
  -1  -3  10    9.03    3.52
  -1   3  10    3.49    3.02
  -1   3   9  158.19   10.15
  -1   3   9  159.92   10.67
  -1  -3   9  161.74   14.14
  -1  -3   9  161.64   11.52
  -1   3   9  147.01   13.70
   1   3  -9  166.23   14.48
  -1  -3   9  158.91   13.95
  -1  -3   9  159.81    9.66
  -1  -3   9  147.29   10.82
  -1  -3   9  152.21   11.00
  -1  -3   8   53.24    5.35
   1  -3  -8   42.74    7.94
  -1  -3   8   54.40    6.40
  -1  -3   8   42.00    5.96
  -1  -3   8   49.22    6.83
  -1  -3   8   50.96    8.08
  -1   3   8   50.72    5.95
  -1  -3   8   58.72    8.76
   1   3  -8   48.66    8.34
  -1   3   8   45.69    7.39
  -1   3   8   43.60    5.33
  -1  -3   7 1256.63   27.08
  -1  -3   7 1251.66   28.93
  -1  -3   7 1243.79   22.51
  -1   3   7 1194.54   24.13
  -1  -3   7 1257.37   35.15
   1   3  -7 1243.92   34.85
   1  -3  -7 1267.30   34.67
  -1   3   7 1242.55   34.84
  -1  -3   7 1261.76   27.32
  -1  -3   7 1199.32   33.52
   1   3  -7 1207.71   27.02
   1   3  -6  352.88   17.20
  -1   3   6  368.72   18.01
   1  -3  -6  358.05   17.83
  -1  -3   6  368.10   13.71
  -1  -3   6  370.67   15.28
   1   3  -6  344.99   15.26
   1   3  -6  331.68   17.28
  -1  -3   6  353.12   17.68
  -1   3   6  365.32   11.68
  -1  -3   6  378.29   13.72
   1   3  -6  378.58   14.18
  -1  -3   6  366.45   11.47
  -1  -3   6  366.67   17.57
   1   3  -6  356.06   11.81
  -1  -3   5    3.03    3.87
   1   3  -5    9.62    3.43
   1   3  -5   12.30    3.01
  -1  -3   5    4.92    3.29
   1   3  -5    7.82    2.83
  -1   3   5    8.19    2.00
   1   3  -5    8.17    3.47
  -1  -3   5    7.42    3.82
   1   3  -5    7.62    2.40
  -1   3   5    7.05    2.87
  -1  -3   5    6.63    2.29
   1   3  -4  456.94   16.15
  -1  -3   4  440.85   17.43
  -1  -3   4  467.12   11.80
  -1  -3   4  465.24   16.08
   1   3  -4  463.07   13.77
  -1   3   4  451.70   17.42
   1   3  -4  475.84   12.02
   1   3  -4  465.21   17.28
  -1  -3   4  458.22   17.29
   1   3  -3  920.73   16.69
  -1  -3   3  948.74   23.75
   1   3  -3  895.20   22.42
  -1  -3   3  933.13   21.53
   1   3  -3  882.43   21.59
  -1   3   3  913.32   22.87
  -1   3   2 2851.45   36.28
  -1   3   2 2798.08   36.48
   1   3  -2 2849.28   37.20
   1  -3  -1  126.24    6.87
  -1   3   1  113.24    6.60
   1  -3  -1  120.81    4.57
  -1   3   1  121.99    4.68
   1  -3  -1  123.38    8.07
   1  -3   0    3.54    1.78
   1  -3   0    7.55    3.79
   1  -3   0    4.33    1.90
   1  -3   0    2.70    1.83
  -1   3   0    2.28    1.63
   1  -3   1  897.38   18.52
  -1   3  -1  912.61   18.36
   1  -3   1  910.15   18.19
   1  -3   1  939.31   21.94
   1  -3   2 2411.52   34.33
   1   3   2 2521.76   36.19
  -1   3  -2 2475.11   37.57
   1  -3   2 2480.70   36.99
   1   3   3  977.29   24.45
   1  -3   3  936.77   23.62
  -1   3  -3  967.80   17.54
  -1   3  -3  962.80   24.82
   1  -3   3  973.82   24.78
   1  -3   4  909.79   25.33
   1  -3   4  962.11   19.20
  -1  -3  -4  913.76   19.61
  -1   3  -4  878.25   18.41
   1  -3   4  912.26   25.20
   1   3   4  904.76   25.33
  -1  -3  -4  928.60   25.99
  -1   3  -4  920.86   25.65
  -1   3  -5    2.99    1.55
  -1  -3  -5    0.29    4.02
  -1  -3  -5    3.93    2.23
  -1   3  -5    6.46    3.44
   1  -3   5    4.47    4.35
   1  -3   5    6.00    1.51
   1  -3   5    4.86    3.50
  -1   3  -5    3.13    2.42
   1  -3   5    2.99    2.52
   1   3   5    4.46    3.50
   1  -3   5    4.24    1.60
  -1   3  -6  129.09    6.52
   1  -3   6  128.13    6.05
  -1  -3  -6  122.61    8.57
   1  -3   6  117.72   10.69
   1   3   6  126.16    8.82
   1  -3   6  120.42   10.86
   1  -3   6  129.25    8.71
   1  -3   6  131.15    6.83
   1   3   6  130.99   11.25
  -1  -3  -6  123.91   11.12
  -1   3  -7 1732.15   27.05
   1  -3   7 1723.29   40.36
   1  -3   7 1770.58   42.79
   1  -3   7 1720.28   40.83
  -1  -3  -7 1755.02   34.20
   1   3   7 1749.45   34.12
   1  -3   7 1754.23   25.14
   1  -3   7 1738.84   33.94
  -1  -3  -7 1788.29   42.12
   1   3   7 1780.86   41.91
   1  -3   7 1743.14   28.35
  -1  -3  -8 1832.74   44.75
  -1   3  -8 1728.17   30.13
   1   3   8 1748.49   36.43
  -1  -3  -8 1782.37   37.10
   1  -3   8 1730.20   43.15
   1  -3   8 1774.70   42.96
   1  -3   8 1773.47   45.27
   1  -3   8 1777.54   28.24
   1  -3   8 1760.22   36.92
   1  -3   8 1717.14   31.32
   1   3   8 1816.80   44.50
   1  -3   9   90.00    7.29
   1   3   9   82.59    8.92
   1  -3   9   99.71   11.51
   1  -3   9   93.14   11.17
   1  -3   9   88.90   11.23
   1   3   9  107.34   10.35
   1  -3   9   93.94    9.58
   1   3   9   97.61   11.28
   1  -3   9   93.74    8.34
  -1  -3  -9  100.16   11.51
  -1   3  -9   95.51    7.92
   1  -3  10   13.11    3.58
  -1   3 -10   14.19    4.03
   1  -3  10   12.49    5.84
   1  -3  10    9.03    5.26
   1   3  10    9.60    4.04
   1   3  10    8.77    3.72
   1  -3  10    8.25    4.37
   1  -3  10   13.23    4.91
   1  -3  10    9.54    3.52
   1   3  10   12.54    4.71
   1  -3  11  313.44   20.37
   1  -3  11  346.66   23.27
  -1   3 -11  306.38   15.74
   1  -3  11  319.19   15.25
   1  -3  11  342.19   19.68
   1   3  11  317.02   19.32
   1  -3  11  322.01   16.99
   1   3  11  337.92   21.94
   1   3  11  330.14   18.67
   1  -3  11  298.67   20.82
   1  -3  12  211.78   18.12
   1   3  12  200.15   15.60
   1  -3  12  185.55   14.13
   1  -3  12  207.43   18.86
   1  -3  12  189.76   12.56
  -1   3 -12  208.56   13.82
   1   3  12  211.02   16.71
   1  -3  12  193.89   15.88
   1   3  12  200.04   17.85
   1  -3  12  212.32   14.56
   1  -3  12  168.24   15.89
  -1  -3 -13  225.72   19.61
   1  -3  13  235.16   14.60
  -1   3 -13  236.63   15.62
   1  -3  13  244.29   20.40
   1   3  13  233.45   17.55
   1  -3  13  253.61   16.97
   1  -3  13  241.44   21.19
   1   3  13  250.25   18.69
   1  -3  13  241.81   18.34
   1  -3  13  242.10   19.03
   1   3  13  244.03   20.26
   1  -3  13  258.21   16.95
   1  -3  14   73.80    9.09
  -1   3 -14   84.27    9.93
  -1  -3 -14   59.83   11.30
   1  -3  14   62.01   11.12
   1   3  14   70.37    4.65
   1  -3  14   61.82    9.19
   1   3  14   68.99   10.52
   1  -3  14   66.46   11.01
   1   3  14   71.68   10.69
   1  -3  14   70.11   10.86
   1  -3  14   64.78    9.19
   1   3  14   74.39   12.22
   1  -3  15   65.84   11.22
  -1  -3 -15   63.53   11.77
   1  -3  15   55.84    8.21
   1  -3  15   59.66    9.11
   1   3  15   52.89    9.62
   1  -3  15   64.62   11.28
   1   3  15   49.02    9.50
   1  -3  15   51.96   10.50
   1  -3  15   48.22    8.16
   1  -3  16    0.63    4.79
  -1  -3 -16   -3.30    5.86
   1  -3  16   -0.05    3.64
   1  -3  16    2.79    3.97
   1   3  16   -0.58    4.25
   1  -3  16   -3.24    4.64
   1   3  16   -2.52    4.67
   1  -3  16   -7.15    4.19
   1  -3  16    3.88    5.64
  -1  -3 -17  150.03   18.30
   1   3  17  140.18   16.07
   1  -3  17  155.48   18.54
   1  -3  17  147.07   13.70
   1  -3  17  146.14   17.28
   1  -3  17  129.94   14.38
   1  -3  17  182.49   18.75
   1  -3  17  169.47   14.70
   1  -3  18   68.43   12.66
   1  -3  18   59.54    9.43
   1  -3  18   48.18    8.22
   1   3  18   70.96   12.12
  -1  -3 -18   55.78   11.76
   1  -3  18   64.86   10.81
   1  -3  18   69.20   12.12
   1  -3  18   85.00   15.04
  -1  -3 -19   59.47   12.90
   1  -3  19   68.55    9.71
   1   3  19   59.88   11.92
   1  -3  19   46.53   12.25
   1  -3  19   75.20   12.85
   1  -3  19   49.41   11.31
   1  -3  19   64.11   10.01
   1  -3  20  111.85   17.92
   1   3  20  123.88   16.71
   1   3  20  136.36   17.74
   1  -3  20  167.85   15.99
  -1  -3 -20  131.27   18.76
   1  -3  20  111.36   15.31
   1  -3  20  136.99   18.34
   1  -3  21  137.49   14.90
   1  -3  21  132.79   20.06
   1   3  21  143.43   20.25
   1   3  21  158.18   19.99
  -1  -3 -21  122.79   18.53
   1   3  21  121.35   18.16
   1   3  21  111.65   16.19
   1  -3  21  124.96   18.40
   1   3  22  130.35   19.60
   1  -3  22  143.30   19.78
  -1  -3 -22  127.52   18.82
   1   3  22  157.22   20.12
   1  -3  22  151.10   21.70
   1   3  22  141.71   18.97
   1   3  23   72.80   15.32
   1  -3  23   61.21   14.22
   1   3  23   56.89   12.45
   1  -3  23   39.54   10.97
   1   3  23   86.32   15.51
  -1  -3 -23   59.02   13.14
   1  -3  24   29.08   11.47
   1   3  24   31.44   10.57
   1   3  24   17.44    7.31
   1  -3  25    1.23    6.48
  -1  -4  25   24.68   10.38
  -1   4  25    0.28    7.38
  -1   4  25   10.88    6.30
  -1  -4  24   -6.32    6.57
  -1  -4  24   -3.40    6.97
  -1   4  24   -7.72    7.94
  -1   4  24   -0.04    5.37
  -1  -4  23   99.40   18.58
  -1  -4  23   79.06   16.34
  -1   4  23   79.98   16.07
  -1   4  23  103.89   17.50
  -1  -4  22    5.20    6.65
  -1  -4  22   10.37    5.89
  -1   4  22   -2.47    6.86
  -1   4  22   16.00    8.21
  -1  -4  22   12.78    8.09
  -1   4  21   17.31    7.66
  -1  -4  21   11.84    8.21
  -1  -4  21   27.36    9.37
  -1  -4  21   24.54    7.57
  -1   4  21   20.55    7.23
  -1   4  20   -3.01    5.02
  -1  -4  20    5.14    8.02
  -1  -4  20   -2.63    7.42
  -1  -4  20    2.88    4.41
  -1   4  20   -2.95    5.61
  -1  -4  19  371.69   30.48
  -1   4  19  405.14   25.80
   1  -4 -19  406.81   31.80
  -1   4  19  396.76   30.47
  -1  -4  19  377.67   31.45
  -1  -4  19  374.24   20.58
  -1  -4  19  411.88   25.66
  -1   4  18   30.37    7.73
  -1  -4  18   34.69    8.43
  -1  -4  18   28.70    7.42
  -1  -4  18   39.63   10.86
  -1   4  18   25.12    6.79
  -1   4  18   24.03    8.71
   1  -4 -18   20.49    8.59
  -1  -4  18   31.67   11.28
  -1  -4  18   25.02    5.91
  -1  -4  17  173.78   16.17
  -1  -4  17  174.86   19.72
  -1   4  17  173.86   16.02
  -1   4  17  169.77   16.94
  -1   4  17  187.13   19.73
   1  -4 -17  157.10   19.06
  -1  -4  17  186.24   17.46
  -1  -4  17  162.53   19.77
  -1  -4  17  211.89   15.15
  -1  -4  16    6.11    3.76
  -1   4  16    7.76    6.19
   1  -4 -16    0.47    6.25
  -1  -4  16    4.89    4.54
  -1   4  16    0.81    3.68
  -1   4  16    2.99    4.62
  -1  -4  16    3.30    2.93
  -1  -4  16   -2.29    6.04
   1  -4 -15  274.29   23.40
  -1  -4  15  248.01   17.79
  -1   4  15  248.53   17.27
  -1   4  15  261.58   19.03
  -1  -4  15  227.91   17.99
   1   4 -15  270.89   23.84
  -1  -4  15  247.66   22.30
  -1  -4  15  265.34   16.20
  -1  -4  14    0.23    2.79
   1  -4 -14    1.16    5.61
  -1  -4  14   -2.44    4.02
  -1   4  14    1.28    3.49
  -1   4  14    2.72    3.51
  -1  -4  14   -0.09    4.40
   1   4 -14    1.28    5.01
  -1  -4  14   -1.49    3.16
  -1  -4  14    7.02    5.27
  -1  -4  13  185.00   17.80
  -1  -4  13  176.97   13.81
  -1  -4  13  194.89   14.88
  -1   4  13  195.71   13.93
  -1   4  13  185.88   14.51
  -1  -4  13  213.47   19.72
  -1   4  13  204.91   19.71
   1   4 -13  175.49   18.05
   1  -4 -13  173.56   17.82
  -1  -4  13  184.42   14.73
  -1  -4  13  184.92   13.13
  -1  -4  12   48.17    6.47
   1  -4 -12   52.87    9.70
  -1  -4  12   50.07    7.48
  -1  -4  12   57.00    8.26
  -1  -4  12   56.15    9.92
  -1   4  12   55.02    7.58
  -1  -4  12   50.51    7.48
  -1   4  12   57.37   10.16
   1   4 -12   52.37   10.32
  -1  -4  12   46.99    8.88
  -1   4  12   48.18    6.64
  -1  -4  11   82.09    9.55
  -1  -4  11   81.40    8.94
  -1   4  11   71.62    7.84
  -1   4  11   74.21    8.30
  -1  -4  11   70.24   10.60
  -1  -4  11   70.36    8.47
  -1   4  11   73.72   10.88
  -1  -4  11   68.07    7.39
  -1  -4  11   78.31   11.25
  -1  -4  10    9.89    5.56
  -1  -4  10   12.94    4.12
  -1  -4  10   17.79    5.45
  -1   4  10    5.25    2.90
  -1  -4  10    7.12    4.56
  -1   4  10    3.96    4.07
  -1  -4  10    3.67    2.67
  -1   4  10   10.96    3.60
  -1  -4  10    6.96    3.25
  -1  -4   9  328.35   17.39
  -1  -4   9  360.51   16.24
  -1   4   9  342.86   13.61
  -1  -4   9  342.11   21.04
  -1   4   9  344.71   14.90
  -1  -4   9  359.88   21.06
  -1  -4   9  342.12   16.08
  -1  -4   9  363.86   14.79
  -1   4   9  374.04   22.01
   1  -4  -8  388.03   21.29
  -1  -4   8  380.51   15.73
  -1   4   8  407.09   22.01
   1   4  -8  393.32   16.20
  -1  -4   8  410.25   18.75
  -1  -4   8  374.17   15.50
  -1  -4   8  373.58   14.62
  -1  -4   8  412.74   22.04
  -1   4   8  386.72   14.24
   1   4  -8  369.13   21.15
  -1  -4   8  395.49   20.89
  -1   4   8  408.97   13.66
  -1   4   7   46.97    7.92
   1   4  -7   44.46    5.53
   1  -4  -7   52.62    8.43
  -1  -4   7   36.68    4.96
  -1   4   7   46.59    4.44
  -1  -4   7   40.46    6.81
  -1   4   7   37.26    4.19
  -1  -4   7   35.28    7.06
   1   4  -7   38.14    7.84
  -1  -4   7   45.07    5.43
   1   4  -7   43.55    5.33
   1   4  -7   45.99    7.08
  -1  -4   7   46.13    7.92
   1   4  -6    0.89    2.17
  -1   4   6    0.70    1.49
   1   4  -6   -1.89    4.30
   1   4  -6    0.13    2.24
   1   4  -6    0.30    2.81
  -1  -4   6    1.45    3.73
  -1  -4   6   -2.41    3.84
  -1  -4   6    4.56    4.36
   1   4  -6    0.33    2.71
  -1   4   6   -1.61    3.40
  -1  -4   6    0.88    2.52
  -1   4   6    0.04    1.65
   1   4  -5 1615.16   27.54
  -1  -4   5 1602.65   33.49
   1   4  -5 1615.81   34.01
   1  -4  -5 1658.37   19.38
  -1   4   5 1636.05   17.09
  -1  -4   5 1630.19   37.62
   1   4  -5 1601.49   35.35
  -1  -4   5 1652.42   36.49
  -1   4   5 1630.63   37.16
   1   4  -5 1612.30   26.90
  -1  -4   5 1661.22   26.87
  -1  -4   4   16.29    4.70
  -1  -4   4   17.31    4.85
   1   4  -4   19.61    4.54
  -1  -4   4    8.05    3.74
  -1   4   4   17.16    4.01
   1   4  -4   17.93    3.67
  -1  -4   4   18.24    3.80
   1   4  -4   18.53    4.64
  -1  -4   3 3683.13   47.22
  -1   4   3 3565.46   47.69
   1   4  -3 3607.30   39.68
  -1   4   3 3646.29   47.80
   1   4  -3 3641.68   47.77
  -1  -4   3 3535.72   49.18
   1   4  -3 3546.66   47.51
  -1  -4   2  154.93   10.08
  -1   4   2  142.95    9.26
  -1   4   2  149.61   10.03
   1  -4  -1  103.76    5.19
   1  -4  -1  106.26    5.03
   1  -4  -1  119.95    9.12
  -1   4   1  100.98    6.92
   1  -4  -1  108.94    7.18
  -1   4   1  115.97    5.19
   1  -4   0   54.60    4.64
  -1   4   0   64.20    4.85
   1  -4   0   53.17    6.78
   1  -4   0   60.98    4.78
  -1   4   0   57.09    4.74
   1  -4   1   34.45    4.32
  -1   4  -1   27.28    4.12
   1  -4   1   29.31    2.86
  -1   4  -1   25.28    2.79
   1  -4   1   24.36    5.67
  -1   4  -2   51.64    6.12
   1   4   2   46.92    5.91
   1  -4   2   49.86    5.63
   1  -4   2   49.13    6.45
  -1   4  -2   57.89    6.97
   1   4   3  300.34   14.62
   1  -4   3  289.92   14.03
   1  -4   3  320.17   15.19
  -1   4  -3  323.38   15.24
  -1   4  -4   74.59    8.12
   1  -4   4   75.50    8.05
   1   4   4   78.89    8.50
  -1   4  -4   75.46    6.19
   1  -4   4   71.38    8.28
   1  -4   5 1364.99   33.65
  -1  -4  -5 1347.36   25.32
   1  -4   5 1402.59   35.08
  -1   4  -5 1373.43   26.78
   1  -4   5 1366.79   27.06
   1   4   5 1330.37   34.46
  -1  -4  -5 1321.58   34.55
  -1   4  -5 1361.15   33.88
   1  -4   6    9.99    3.51
  -1   4  -6   10.75    3.55
   1  -4   6   10.33    1.78
  -1  -4  -6   10.01    2.95
   1   4   6    4.92    3.66
   1  -4   6   10.41    2.07
   1  -4   6   13.29    5.38
   1  -4   6    2.66    4.02
  -1   4  -6    9.96    4.47
  -1  -4  -6   10.47    5.06
   1  -4   7  662.39   13.80
  -1   4  -7  674.24   14.53
   1  -4   7  688.22   25.95
  -1   4  -7  670.48   26.26
  -1  -4  -7  632.00   20.09
   1  -4   7  686.49   27.77
   1  -4   7  668.30   21.97
   1  -4   7  680.15   15.50
  -1  -4  -7  631.48   26.57
   1   4   7  669.72   27.16
   1  -4   8   -0.12    2.12
   1   4   8   -0.14    4.25
   1  -4   8   -1.10    4.02
  -1  -4  -8    1.10    5.33
   1  -4   8    0.74    2.14
  -1  -4  -8    0.80    2.24
  -1   4  -8    0.58    2.33
   1  -4   8   -4.98    4.23
   1  -4   8   -0.44    5.24
   1  -4   9  436.67   14.31
  -1   4  -9  461.54   15.19
   1   4   9  449.08   24.23
   1  -4   9  444.94   16.01
   1   4   9  436.37   19.04
   1  -4   9  439.19   23.45
   1  -4   9  434.12   24.38
   1  -4   9  451.70   20.49
   1  -4   9  437.31   22.69
   1  -4  10   -3.61    4.72
  -1   4 -10    5.36    3.00
   1  -4  10   -1.54    2.62
   1   4  10    0.09    3.71
   1  -4  10    3.68    2.39
   1  -4  10   11.28    5.83
   1   4  10    0.23    3.51
   1   4  10   -0.26    2.99
   1  -4  10    0.35    4.66
   1  -4  10   -1.14    4.56
   1  -4  11  820.35   30.80
   1  -4  11  829.16   23.33
   1   4  11  895.45   30.39
   1  -4  11  860.16   35.96
   1  -4  11  867.83   31.06
   1  -4  11  907.97   38.19
   1   4  11  843.74   30.61
   1  -4  11  855.82   25.72
   1   4  11  899.81   37.22
   1  -4  11  870.52   33.89
  -1  -4 -12   25.50    7.56
   1  -4  12   28.05    7.10
   1  -4  12   36.72    5.71
   1  -4  12   38.52    7.73
   1   4  12   37.53    7.31
   1  -4  12   44.98    8.84
   1  -4  12   35.80    8.32
   1   4  12   37.60    7.53
   1  -4  12   38.06    8.97
   1  -4  12   37.31    5.99
   1   4  12   36.81    8.31
  -1  -4 -13   22.81    7.62
   1  -4  13   36.95    8.38
   1  -4  13   33.66    6.09
   1  -4  13   31.02    6.95
   1   4  13   27.77    6.83
   1  -4  13   21.89    5.35
   1   4  13   29.40    8.63
   1   4  13   26.62    6.87
   1  -4  13   39.20    9.82
   1  -4  13   29.58    8.06
   1  -4  13   22.00    7.68
   1  -4  14   97.54   10.49
   1   4  14   80.59   12.53
   1   4  14   98.83   12.26
   1  -4  14   80.14   13.21
   1   4  14  103.44   12.16
   1  -4  14  100.55   11.90
   1  -4  14   92.64    9.58
  -1  -4 -14   88.78   13.49
   1  -4  14   84.48   11.93
   1  -4  14   98.27   13.17
   1  -4  15  325.12   20.03
  -1  -4 -15  350.70   26.71
   1  -4  15  355.18   18.80
   1   4  15  344.39   22.64
   1  -4  15  350.87   26.70
   1  -4  15  328.43   21.08
   1   4  15  336.92   23.27
   1  -4  15  347.48   23.77
   1  -4  15  326.21   23.79
   1  -4  16   13.72    6.74
  -1  -4 -16   19.28    7.73
   1  -4  16   13.42    4.65
   1  -4  16   22.08    6.70
   1   4  16   18.51    6.36
   1  -4  16   15.47    6.51
   1   4  16   21.30    7.11
   1  -4  16   11.12    4.56
   1  -4  16   11.93    6.19
  -1  -4 -17   20.38    8.77
   1  -4  17   33.69    6.87
   1  -4  17   32.87    7.55
   1   4  17   36.43    8.35
   1  -4  17   26.21    6.52
   1  -4  17   24.87    8.23
   1  -4  17   33.69   10.08
   1  -4  17   38.46    9.35
  -1  -4 -18   -1.10    6.47
   1  -4  18   10.94    4.37
   1  -4  18    4.13    4.26
   1   4  18   -1.23    5.08
   1  -4  18    0.53    4.67
   1  -4  18    2.80    3.21
   1  -4  18    7.08    5.84
   1  -4  18    5.00    6.37
   1  -4  19  368.70   31.24
   1   4  19  348.98   26.18
   1  -4  19  341.30   27.74
  -1  -4 -19  401.30   31.78
   1  -4  19  385.25   22.64
   1  -4  19  368.97   22.74
   1  -4  19  341.97   25.97
   1  -4  20    0.13    3.07
   1  -4  20    7.37    7.98
  -1  -4 -20    1.18    7.19
   1  -4  20    1.71    4.77
   1  -4  20    9.12    7.21
   1   4  20    2.43    4.43
   1  -4  21  145.06   19.49
   1   4  21  140.25   17.97
   1  -4  21  118.26   19.06
   1   4  21  124.49   18.15
  -1  -4 -21  128.11   19.54
   1   4  22   -4.46    5.89
  -1  -4 -22   -7.45    7.72
   1  -4  22   10.17    6.92
   1  -4  22    1.54    7.22
   1  -4  23   24.75    9.01
   1   4  23   25.99    9.23
  -1  -4 -23   14.55    8.14
   1   4  23   45.69   11.00
   1  -4  23   40.46   12.06
   1   4  24   -3.16    5.57
   1   4  24    4.33    7.21
   1  -4  24   -0.71    4.25
   1  -4  25   85.25   18.03
   1   4  25   71.88   16.05
  -1  -5  25  126.81   21.45
  -1   5  25  119.53   20.17
  -1   5  25   94.77   19.76
  -1  -5  25  113.98   20.82
  -1   5  24   -3.15    8.60
  -1  -5  24   -4.45    6.37
  -1   5  24   -3.98    8.42
  -1  -5  24    8.42    7.68
  -1  -5  23   -5.56    8.23
  -1   5  23  -17.23    8.52
  -1   5  22    5.71    6.10
  -1  -5  22    5.88    7.82
  -1  -5  22   -4.32    5.75
  -1  -5  21  187.54   23.74
  -1  -5  21  205.56   24.53
  -1   5  21  202.30   18.90
  -1  -5  21  217.77   19.20
  -1   5  21  222.76   24.90
   1  -5 -20    5.85    5.85
  -1   5  20    3.52    5.86
  -1  -5  20    3.31    7.08
  -1  -5  20    0.24    7.54
  -1  -5  20   17.38    6.94
  -1   5  20   -1.79    4.34
  -1   5  19  156.22   15.86
  -1  -5  19  149.51   19.82
  -1   5  19  143.24   19.74
   1  -5 -19  164.43   21.19
  -1  -5  19  151.76   20.39
  -1  -5  19  140.43   12.66
  -1  -5  19  151.19   15.43
  -1   5  18    8.29    5.40
  -1  -5  18    5.08    4.19
  -1  -5  18   -5.91    7.45
  -1   5  18    2.12    3.57
   1  -5 -18   -2.61    6.77
  -1   5  18   -7.05    6.68
  -1  -5  18    2.08    2.63
  -1  -5  18   11.42    8.79
  -1  -5  18    2.51    2.98
  -1   5  17   61.16    9.75
   1  -5 -17   55.46   12.51
  -1  -5  17   48.07    8.67
  -1  -5  17   57.39   11.66
  -1   5  17   62.28   10.16
  -1  -5  17   53.40   11.58
  -1  -5  17   50.59    7.97
  -1  -5  17   56.00    9.56
  -1  -5  16    1.12    2.84
   1  -5 -16    5.19    6.12
  -1  -5  16    0.37    3.23
  -1  -5  16   -3.09    3.82
  -1   5  16   -2.82    4.40
  -1   5  16    4.43    4.09
  -1  -5  16   -1.41    5.19
   1   5 -16   -1.51    5.17
   1  -5 -15  533.72   33.44
  -1  -5  15  519.44   32.12
  -1  -5  15  526.93   25.21
  -1   5  15  518.63   24.09
  -1   5  15  525.54   25.81
   1   5 -15  480.39   32.43
  -1  -5  15  533.51   23.01
  -1  -5  15  499.48   25.71
  -1  -5  14   13.72    4.96
   1  -5 -14   13.07    7.25
  -1  -5  14    9.04    4.24
  -1  -5  14    8.06    4.78
  -1  -5  14    8.87    3.81
  -1   5  14   10.70    4.46
  -1   5  14   11.48    4.27
   1   5 -14   16.07    7.30
  -1  -5  14    9.14    5.46
  -1  -5  13  462.29   28.22
  -1  -5  13  460.74   21.56
  -1  -5  13  436.87   23.18
  -1   5  13  424.90   19.58
  -1  -5  13  454.56   29.38
  -1   5  13  478.20   21.96
  -1   5  13  451.16   29.42
   1   5 -13  426.38   28.24
   1  -5 -13  453.04   28.81
  -1  -5  13  448.58   22.06
  -1  -5  13  436.62   20.25
  -1  -5  12    4.24    3.15
  -1   5  12   -0.03    4.58
  -1  -5  12    7.77    3.34
   1  -5 -12    2.08    4.20
  -1  -5  12    1.06    3.22
  -1   5  12    5.54    3.25
  -1  -5  12    6.96    5.06
  -1  -5  12    7.56    5.34
   1   5 -12    9.66    6.02
  -1   5  12   -0.48    3.02
  -1  -5  12    2.20    4.48
   1  -5 -11 1701.01   51.28
  -1  -5  11 1639.48   38.18
  -1  -5  11 1644.42   42.88
  -1  -5  11 1638.19   37.13
  -1   5  11 1662.50   33.86
  -1   5  11 1655.83   35.61
  -1  -5  11 1702.40   52.15
  -1  -5  11 1619.47   48.56
   1   5 -11 1720.72   52.15
  -1   5  11 1759.90   53.69
  -1  -5  11 1643.38   36.14
  -1  -5  10  153.83   11.15
  -1  -5  10  171.39   13.99
  -1   5  10  144.42    9.52
  -1   5  10  167.97   10.75
  -1  -5  10  163.28   15.98
  -1  -5  10  172.39   15.55
  -1   5  10  171.61   16.41
  -1  -5  10  160.35   11.09
  -1  -5   9  425.86   23.18
  -1  -5   9  401.99   20.37
  -1   5   9  426.00   14.14
  -1  -5   9  415.92   24.03
  -1   5   9  412.20   15.19
  -1  -5   9  387.05   16.31
  -1   5   9  401.16   23.60
  -1  -5   9  405.70   16.74
  -1  -5   8  380.28   21.34
  -1  -5   8  399.18   15.38
   1   5  -8  375.13   15.69
  -1  -5   8  372.52   19.16
  -1   5   8  404.02   12.21
  -1   5   8  382.07   13.03
  -1  -5   8  379.92   22.29
  -1  -5   8  358.49   15.08
   1   5  -8  393.16   20.83
   1   5  -8  376.96   16.07
  -1   5   8  397.60   22.49
  -1  -5   7 1669.69   42.00
   1   5  -7 1655.99   30.97
  -1  -5   7 1717.29   39.81
  -1   5   7 1729.36   21.32
  -1  -5   7 1725.65   44.63
   1   5  -7 1708.22   44.30
  -1   5   7 1638.12   23.36
  -1  -5   7 1631.83   31.12
   1   5  -7 1716.26   41.52
  -1   5   7 1715.51   44.35
   1   5  -7 1615.55   32.26
   1   5  -6   53.58    5.83
   1  -5  -6   61.24    4.25
  -1  -5   6   48.29    7.74
   1   5  -6   76.03    8.73
  -1   5   6   58.71    3.77
  -1  -5   6   61.78    8.74
   1   5  -6   58.73    8.83
  -1  -5   6   58.65    6.48
  -1  -5   6   56.05    8.33
   1   5  -6   56.88    7.73
  -1   5   6   59.14    8.44
   1   5  -6   51.53    5.90
  -1  -5   5  350.37   17.28
   1   5  -5  363.72   13.32
   1  -5  -5  349.15   10.86
   1   5  -5  329.51   16.77
  -1  -5   5  379.33   19.26
  -1  -5   5  357.04   18.17
   1   5  -5  350.41   17.36
  -1   5   5  358.43   18.42
   1   5  -5  344.84   14.38
  -1  -5   5  339.84   13.98
  -1  -5   4    4.60    3.16
  -1   5   4   15.14    4.72
   1   5  -4    6.86    3.04
   1   5  -4    9.18    3.58
  -1  -5   4    5.23    4.39
   1   5  -4    7.35    3.43
  -1  -5   3 7734.94   77.65
   1   5  -3 7608.43   75.94
  -1  -5   3 7784.53   75.40
   1   5  -3 7705.73   74.62
  -1   5   3 7610.87   74.31
   1   5  -3 7855.61   66.60
  -1   5   3 7861.66   77.17
  -1   5   2  337.40   16.00
   1  -5  -2  318.21    8.32
  -1   5   2  327.92    8.24
   1  -5  -2  329.32    7.85
  -1  -5   2  339.79   15.60
  -1   5   2  311.05   14.24
   1  -5  -2  349.24   14.97
  -1   5   1 9730.33   53.25
   1  -5  -1 9811.35   84.45
   1  -5  -1 9640.75   55.18
  -1  -5   1 9999.00   79.28
  -1   5   1 9389.46   69.99
   1  -5  -1 9742.71   69.19
   1  -5   0   98.47    6.62
   1  -5   0  111.66    9.78
  -1   5   0   99.04    6.55
   1  -5   0  105.82    6.87
  -1  -5   0   92.37    7.68
  -1   5   0  103.80    6.82
  -1  -5  -1  943.15   24.22
  -1   5  -1  923.00   17.12
  -1   5  -1  958.71   22.22
   1  -5   1  942.27   26.72
   1  -5   1  968.23   16.75
   1  -5   1  931.07   22.12
   1   5   1  946.66   23.51
   1   5   2   23.53    4.10
  -1   5  -2   23.99    5.18
   1  -5   2   28.25    6.28
   1  -5   2   26.28    4.55
  -1   5  -2   30.56    5.34
   1  -5   2   25.43    2.44
  -1   5  -2   26.75    2.73
   1   5   2   24.20    5.05
   1  -5   3  924.61   26.15
  -1   5  -3  884.78   25.56
  -1   5  -3  946.42   28.04
   1  -5   3  922.79   27.41
   1   5   3  927.87   27.21
   1   5   3  943.12   22.22
  -1   5  -4   58.67    7.62
   1  -5   4   51.00    7.65
   1  -5   4   55.18    7.17
   1   5   4   51.76    7.30
  -1   5  -4   50.58    5.54
  -1   5  -5  139.20   11.71
   1  -5   5  134.85   11.61
   1  -5   5  133.16   11.55
  -1  -5  -5  134.65    8.13
   1   5   5  141.74   12.16
  -1   5  -5  126.31    8.84
  -1  -5  -6  374.74   14.06
   1  -5   6  379.69   20.30
   1   5   6  357.57   19.76
  -1  -5  -6  376.53   20.47
  -1   5  -6  365.19   15.84
   1  -5   6  381.38   19.62
  -1   5  -6  361.88   19.20
  -1   5  -7 1599.97   41.86
  -1  -5  -7 1603.51   31.03
   1  -5   7 1668.98   44.33
  -1  -5  -7 1649.23   44.28
   1   5   7 1643.93   44.15
   1  -5   7 1634.34   20.08
  -1   5  -7 1636.19   34.82
   1  -5   7 1604.08   40.88
   1  -5   7 1657.83   36.15
   1  -5   8    3.02    1.72
  -1  -5  -8    3.38    2.40
   1   5   8    1.66    4.63
   1  -5   8    3.41    1.70
   1  -5   8    8.34    4.47
   1  -5   8    7.86    4.41
   1  -5   8    5.59    4.49
  -1   5  -8    5.12    3.94
   1  -5   9  262.85   10.07
  -1  -5  -9  273.00   14.71
   1  -5   9  261.26   19.65
   1   5   9  235.13   18.39
   1  -5   9  278.21   11.32
   1  -5   9  271.08   18.43
   1  -5   9  269.42   16.53
   1  -5  10   63.23    5.87
   1  -5  10   54.25   10.30
   1  -5  10   67.45    6.31
   1   5  10   60.85    9.99
   1  -5  10   60.93   10.25
   1  -5  10   68.34   10.12
   1  -5  10   74.70    9.58
  -1  -5 -11 1087.03   41.69
   1  -5  11 1027.30   34.96
   1  -5  11 1057.10   24.11
   1  -5  11 1029.28   35.71
   1  -5  11 1089.55   43.36
   1  -5  11 1025.89   40.20
   1   5  11 1041.57   33.45
   1  -5  11 1023.54   26.49
   1   5  11 1079.16   41.96
   1  -5  11 1038.36   37.77
  -1  -5 -12    3.25    5.75
   1  -5  12    4.33    4.19
   1  -5  12    0.53    2.35
   1  -5  12    1.73    4.41
   1   5  12   -0.21    1.06
   1  -5  12    2.05    4.29
   1  -5  12   -1.93    6.28
   1   5  12    2.04    3.56
   1  -5  12   -1.39    5.59
   1  -5  12    0.61    2.44
   1   5  12   -1.33    4.24
   1  -5  13  409.44   19.17
   1   5  13  444.14   29.05
   1   5  13  412.02   23.30
  -1  -5 -13  428.07   28.45
   1  -5  13  410.15   24.33
   1  -5  13  401.32   17.43
   1  -5  13  429.43   24.38
   1   5  13  435.43   22.83
   1  -5  13  449.39   28.81
   1  -5  13  397.37   24.74
  -1  -5 -14    5.93    5.87
   1  -5  14    5.98    5.32
   1  -5  14    3.42    2.92
   1  -5  14    3.88    4.59
   1   5  14    0.28    3.38
   1  -5  14    8.84    4.99
   1   5  14    9.37    4.88
   1  -5  14    6.68    7.21
   1  -5  14    0.75    2.42
   1  -5  15    0.69    2.91
   1   5  15   -1.77    4.31
  -1  -5 -15    2.56    5.62
   1  -5  15    1.91    2.64
   1  -5  15    8.62    5.82
   1   5  15    2.84    4.92
   1  -5  15    1.80    5.61
   1  -5  15    1.37    5.75
   1  -5  15    0.08    3.95
   1  -5  16    0.16    2.89
   1   5  16   -1.59    4.52
   1  -5  16   -1.46    5.75
  -1  -5 -16   -9.03    7.53
   1  -5  16    4.59    3.03
   1  -5  16    2.24    3.86
   1  -5  16   -1.99    4.83
   1  -5  16    1.86    7.17
   1   5  16    1.29    3.63
  -1  -5 -17  171.58   20.94
   1  -5  17  165.59   13.57
   1  -5  17  153.50   15.71
   1   5  17  172.33   18.03
   1  -5  17  141.92   13.62
   1  -5  17  145.50   17.20
   1  -5  17  139.61   16.57
   1  -5  17  157.87   19.80
   1  -5  18   38.51    8.11
  -1  -5 -18   29.94    9.95
   1  -5  18   41.38    7.14
   1  -5  18   30.58    8.88
   1  -5  18   43.70    9.90
   1  -5  18   42.59   11.13
   1  -5  19   50.96    8.44
   1  -5  19   50.18    9.54
  -1  -5 -19   54.76   13.21
   1  -5  19   55.92   11.27
   1  -5  19   34.03    9.53
   1  -5  19   45.88   13.09
   1  -5  20    1.16    3.33
  -1  -5 -20    1.67    6.25
   1  -5  20    3.20    5.97
   1  -5  20    4.64    5.75
   1  -5  20    7.16    5.11
   1  -5  21  134.05   18.62
   1  -5  21  131.92   20.44
  -1  -5 -21  107.47   18.47
   1  -5  22   -5.88    7.66
   1  -5  22   10.66    9.19
   1   5  22    1.08    4.65
  -1  -5 -22    0.72    5.12
   1  -5  23   82.22   15.28
   1   5  23   62.80   14.14
  -1  -5 -23   82.57   17.21
   1  -5  23   58.30   14.68
  -1  -5 -24  -10.97    7.27
   1   5  24    1.20    4.70
   1   5  24    4.85    7.12
   1  -5  24    7.09    7.12
   1   5  25   16.39    8.23
   1  -5  25   24.43    9.63
  -1   6  25   21.96    9.76
  -1  -6  25   12.78    8.14
  -1  -6  25   10.80    8.02
  -1   6  25   15.58    9.11
  -1  -6  24    7.93    8.58
  -1   6  24    2.74    6.79
  -1  -6  24    3.46    7.91
  -1  -6  23   45.12   12.52
  -1   6  23   72.55   15.77
  -1  -6  23   70.39   15.54
  -1  -6  22   25.30    9.54
  -1   6  22   18.57    8.89
  -1  -6  22   22.28   10.18
  -1  -6  21   17.64    8.52
   1  -6 -21   20.39   10.12
  -1   6  21   30.45   10.81
  -1  -6  21   19.70    8.19
  -1   6  20   -0.35    5.11
  -1  -6  20   -4.88    6.35
  -1   6  20   -2.02    5.91
   1  -6 -20   -0.21    6.60
  -1  -6  20    2.11    6.33
  -1   6  19  405.40   24.24
  -1  -6  19  401.25   32.71
   1  -6 -19  413.08   33.90
  -1   6  19  389.44   31.55
  -1  -6  19  435.65   34.06
   1  -6 -18   58.55   13.36
  -1  -6  18   78.25   15.07
  -1  -6  18   61.29    8.70
  -1  -6  18   65.63   13.73
  -1   6  18   72.09   10.16
  -1  -6  17  264.24   19.71
  -1   6  17  296.16   19.22
  -1   6  17  235.49   18.38
  -1  -6  17  280.53   17.80
   1  -6 -17  268.01   25.91
  -1  -6  17  243.58   24.28
   1  -6 -16    0.45    6.42
   1   6 -16   -2.58    6.52
  -1   6  16   -1.19    3.35
  -1  -6  16    1.88    2.84
  -1   6  16    5.67    4.91
  -1  -6  16    7.71    4.82
  -1  -6  16    4.33    6.47
   1  -6 -15  103.83   15.81
  -1  -6  15   97.25   12.39
  -1   6  15   84.26    9.63
  -1   6  15   92.95   10.92
  -1  -6  15   79.06    9.52
   1   6 -15   99.00   15.44
  -1  -6  15   87.87   10.60
  -1  -6  15   84.50   13.50
  -1  -6  14  356.39   22.72
  -1  -6  14  308.19   18.66
   1  -6 -14  316.94   25.83
  -1   6  14  288.47   17.90
   1   6 -14  283.53   24.98
  -1  -6  14  299.19   17.63
  -1  -6  14  276.05   23.14
  -1   6  14  315.52   17.20
   1  -6 -13   96.16   14.51
  -1   6  13   79.42    8.44
  -1  -6  13   96.01   11.93
  -1   6  13   87.02    9.16
   1   6 -13   90.77   14.61
  -1  -6  13   91.47    9.66
  -1  -6  13   81.53   13.05
  -1  -6  13   85.38    9.71
  -1   6  12   92.10   13.53
  -1  -6  12   76.75    8.69
   1  -6 -12   74.76   12.58
  -1   6  12   74.62    7.44
  -1  -6  12   69.89   10.24
  -1   6  12   73.50    8.07
  -1  -6  12   64.58   11.92
   1   6 -12   54.16   11.22
  -1  -6  12   60.21    7.75
  -1  -6  12   63.06   10.94
   1  -6 -11   62.30   10.95
  -1   6  11   64.87    6.74
  -1  -6  11   59.63    9.63
  -1  -6  11   56.72   10.75
  -1   6  11   61.75    7.01
  -1   6  11   69.51   11.59
  -1  -6  11   54.93    7.01
  -1  -6  11   68.84    8.41
   1   6 -11   62.96   11.92
  -1  -6  11   57.91   10.31
   1   6 -10   30.57    8.55
  -1  -6  10   81.59    8.63
  -1  -6  10   80.70    7.94
  -1   6  10   75.33   11.56
   1  -6 -10   62.50   10.90
  -1   6  10   73.35    6.40
  -1  -6  10   72.41   10.16
  -1   6  10   75.76    6.81
  -1  -6  10   82.11   12.11
   1   6 -10   71.98    8.10
  -1  -6  10   57.73   10.02
  -1  -6   9  992.79   25.30
   1   6  -9  992.34   26.33
  -1  -6   9 1003.41   33.75
   1   6  -9  952.75   27.97
  -1  -6   9 1050.50   39.31
  -1   6   9 1012.79   21.76
  -1  -6   9 1004.38   27.44
  -1   6   9 1008.89   20.01
   1   6  -9 1044.52   35.97
  -1   6   9 1068.86   39.68
  -1  -6   9 1022.15   36.81
   1   6  -8  207.83   11.52
  -1  -6   8  207.17   15.44
   1   6  -8  196.55   12.63
  -1   6   8  191.76    8.66
  -1  -6   8  201.71   16.69
  -1  -6   8  184.30   11.83
   1   6  -8  191.88   15.07
  -1   6   8  205.15   17.10
  -1  -6   8  207.74   16.48
   1   6  -7  404.91   15.36
   1  -6  -7  376.10   10.62
  -1  -6   7  379.84   20.30
   1   6  -7  367.06   16.63
  -1   6   7  376.25   10.10
  -1  -6   7  393.09   22.39
   1   6  -7  376.31   20.15
  -1  -6   7  358.51   16.10
  -1   6   7  376.93   21.69
  -1  -6   7  342.15   20.05
   1   6  -6  902.16   29.74
   1   6  -6  846.38   29.46
  -1  -6   6  826.51   30.77
   1   6  -6  825.32   24.58
   1   6  -6  838.61   21.29
   1  -6  -6  829.81   17.81
  -1  -6   6  832.96   29.16
  -1  -6   6  835.64   24.17
  -1   6   6  825.33   30.49
  -1  -6   6  857.92   29.99
  -1  -6   5 1839.34   41.57
   1   6  -5 1735.86   40.06
  -1  -6   5 1724.88   34.61
   1  -6  -5 1755.18   28.16
   1   6  -5 1773.60   40.91
  -1  -6   5 1778.08   43.17
  -1   6   5 1754.93   42.37
   1   6  -5 1739.64   35.24
   1  -6  -4 1022.58   23.07
  -1  -6   4 1012.25   31.21
   1   6  -4 1084.23   31.31
  -1  -6   4 1008.29   30.15
   1   6  -4 1059.02   27.33
   1   6  -4 1014.65   29.89
  -1   6   4 1029.98   30.72
  -1  -6   3  185.39   13.29
   1   6  -3  199.71   13.39
  -1   6   3  206.27    6.22
  -1   6   3  201.89   13.69
   1   6  -3  206.74   12.80
   1  -6  -3  188.77   12.65
  -1   6   3  200.01   13.04
  -1  -6   2   -0.43    4.49
   1   6  -2   -1.60    4.11
   1   6  -2   -0.61    3.05
   1  -6  -2   -0.50    3.45
  -1   6   2   -0.66    2.56
  -1   6   2   -0.11    1.63
  -1  -6   1  116.99    9.91
   1  -6  -1  100.51    6.71
  -1   6   1  125.77    7.23
   1   6  -1  120.78    9.73
   1  -6  -1  112.85   10.58
   1  -6  -1  116.55    8.63
  -1   6   1  108.27    8.50
  -1  -6   0  525.16   19.81
   1   6   0  544.94   20.08
   1  -6   0  509.82   16.28
  -1   6   0  524.60   15.98
   1  -6   0  541.87   21.93
   1  -6   0  545.86   16.17
  -1   6   0  521.84   16.52
  -1  -6   0  506.39   18.24
  -1   6  -1 1139.23   21.58
  -1  -6  -1 1132.49   28.54
  -1   6  -1 1170.22   26.16
   1  -6   1 1143.58   32.03
   1  -6   1 1185.58   20.96
   1  -6   1 1085.65   25.98
   1   6   1 1188.35   28.69
   1   6   2   25.63    4.92
   1  -6   2   27.85    5.02
   1  -6   2   29.41    3.12
  -1   6  -2   26.00    4.69
   1  -6   2   28.61    6.72
  -1   6  -2   28.77    5.98
   1   6   2   27.62    5.38
  -1   6  -2   28.72    3.29
   1  -6   3   56.80    7.33
   1   6   3   56.26    7.51
  -1   6  -3   57.66    7.64
   1   6   3   66.50    6.84
  -1   6  -3   61.81    8.21
   1  -6   3   60.51    8.39
   1  -6   4  308.11   17.03
   1   6   4  319.32   17.89
  -1   6  -4  315.65   17.30
   1   6   4  296.64   13.47
   1  -6   4  318.80   17.74
  -1   6  -4  306.87   17.61
   1   6   5  784.24   29.16
   1  -6   5  745.79   27.99
   1   6   5  790.16   21.07
  -1   6  -5  823.32   29.16
   1  -6   5  772.11   27.79
  -1   6  -5  776.69   23.15
  -1   6  -6  152.36   10.84
   1   6   6  139.78    8.90
  -1  -6  -6  143.32    8.79
   1  -6   6  157.58   13.74
  -1   6  -6  150.86   13.19
   1  -6   6  157.55   13.39
   1   6   6  173.19   14.64
   1   6   7 1156.44   24.00
  -1  -6  -7 1161.54   25.87
   1  -6   7 1200.51   39.08
  -1   6  -7 1168.90   36.65
  -1   6  -7 1138.88   30.50
   1  -6   7 1133.53   35.33
   1   6   7 1175.56   38.77
   1   6   8  482.83   15.31
  -1  -6  -8  471.63   17.57
   1  -6   8  476.92   25.71
  -1   6  -8  481.40   24.40
  -1   6  -8  465.65   20.35
   1  -6   8  469.45   23.57
   1   6   8  523.29   27.09
   1  -6   8  495.21   10.87
   1  -6   9  555.03   24.21
   1   6   9  552.50   15.68
  -1  -6  -9  571.07   20.69
   1  -6   9  557.98   28.93
  -1   6  -9  541.74   26.86
   1   6   9  567.60   29.25
   1  -6   9  575.94   14.21
   1  -6   9  591.04   27.24
  -1  -6 -10   98.94   13.34
   1  -6  10  115.08   11.94
   1   6  10  101.43    6.47
   1  -6  10   99.83   11.83
   1  -6  10  117.57   14.16
   1   6  10   98.72   12.84
   1  -6  10  103.23    6.98
  -1   6 -10  118.78   14.91
   1  -6  10  113.48   12.70
   1  -6  10  121.93   14.14
  -1  -6 -11  355.32   25.07
   1  -6  11  358.87   21.48
   1   6  11  370.18   10.91
   1  -6  11  372.34   22.91
   1  -6  11  434.56   27.91
   1   6  11  383.42   25.92
   1  -6  11  366.80   14.35
   1  -6  11  375.10   25.50
   1  -6  11  373.64   23.17
   1  -6  12    1.87    3.90
   1  -6  12    2.11    2.21
   1  -6  12   -2.37    5.01
   1   6  12    2.41    4.34
   1  -6  12    4.64    2.86
   1   6  12    6.74    3.85
  -1  -6 -12   -2.01    6.00
   1  -6  12    6.88    6.82
   1  -6  12    6.13    5.53
   1  -6  13   16.59    6.47
   1  -6  13   25.43    4.57
   1  -6  13   30.89    7.92
   1  -6  13   25.62    4.75
   1   6  13   19.80    5.22
  -1  -6 -13   33.70   10.11
   1  -6  13   28.28    8.91
   1  -6  13   11.84    5.97
   1  -6  14   21.56    6.41
   1  -6  14   20.75    4.43
   1  -6  14   27.27    7.76
   1  -6  14   24.35    5.12
   1   6  14   32.28    7.17
  -1  -6 -14   23.63    8.44
   1  -6  14   23.49    9.57
   1  -6  14   26.96    8.04
   1  -6  15  298.08   22.75
   1  -6  15  306.95   15.98
   1  -6  15  264.74   20.88
   1  -6  15  310.60   17.19
   1   6  15  269.71   20.22
  -1  -6 -15  306.07   26.37
   1  -6  15  320.15   26.66
   1  -6  15  300.18   22.97
  -1  -6 -16   49.00   11.84
   1  -6  16   75.77    8.39
   1  -6  16   77.81   11.97
   1  -6  16   61.68    8.22
   1   6  16   43.99    9.04
   1  -6  16   74.76   12.21
   1  -6  16   67.67   13.15
   1  -6  16   64.22   11.50
  -1  -6 -17    4.12    5.63
   1  -6  17    2.88    2.61
   1  -6  17   13.36    6.77
   1  -6  17    8.08    3.84
   1  -6  17   12.80    6.69
   1  -6  17   -0.30    4.83
   1   6  17   10.67    5.89
   1  -6  17    8.11    8.18
   1  -6  18    6.60    5.51
  -1  -6 -18   11.28    7.29
   1  -6  18    2.75    5.84
   1  -6  18    4.01    3.46
   1  -6  18   14.60    8.49
   1  -6  18    4.00    4.63
   1  -6  19  282.69   25.37
   1  -6  19  257.12   17.05
   1  -6  19  275.19   21.93
  -1  -6 -19  218.88   25.13
   1  -6  19  269.34   23.16
   1  -6  19  269.45   28.11
   1  -6  20    5.81    5.58
  -1  -6 -20   33.48   11.70
   1  -6  20   31.56    8.43
   1  -6  20   16.26    5.45
   1  -6  20   27.21    9.47
   1  -6  21  107.12   16.63
   1  -6  21  151.62   22.41
  -1  -6 -21  131.61   20.87
   1  -6  22   -3.66    6.19
  -1  -6 -22   18.93    9.91
   1  -6  22   12.37    8.25
  -1  -6 -23   10.04    6.58
   1   6  23   14.42    7.26
   1  -6  23   17.80    9.26
   1  -6  24   -0.05    6.10
  -1  -6 -24  -16.19    9.60
   1   6  24   -3.22    7.00
   1   6  25   47.71   13.75
  -1  -6 -25   63.92   15.04
   1   6  25   55.69   14.16
  -1   7  25   79.78   17.28
  -1  -7  25   65.55   16.06
  -1  -7  24   -5.19    9.04
  -1   7  24   16.12    9.21
  -1  -7  23  -14.09    8.35
  -1  -7  23  -33.72   12.19
  -1   7  23   -4.61    8.52
  -1  -7  22   96.90   17.90
  -1  -7  22   81.40   16.81
  -1   7  22  101.93   18.44
   1  -7 -22   93.95   18.13
  -1  -7  21   88.33   16.43
  -1  -7  21   71.19   15.57
   1  -7 -21   72.29   15.98
  -1   7  21   72.80   15.28
  -1  -7  20   39.03   11.54
  -1  -7  20   62.09   15.04
  -1   7  20   57.52   13.47
   1  -7 -20   38.00   12.22
  -1  -7  19   17.87    8.73
  -1  -7  19   -1.66    6.91
   1  -7 -19    5.62    8.05
  -1   7  19   11.46    7.65
  -1  -7  18   43.33   11.65
  -1  -7  18   40.62    7.45
   1  -7 -18   37.27   11.52
  -1  -7  18   48.65   11.96
   1  -7 -17   21.55    9.60
  -1  -7  17   24.83    5.54
   1   7 -17   14.94    7.08
  -1   7  17   38.21    7.39
  -1  -7  17   20.22    5.86
  -1  -7  17   37.85   10.85
  -1  -7  16  271.64   18.34
  -1   7  16  294.78   18.83
   1  -7 -16  290.34   27.13
  -1  -7  16  300.93   18.46
  -1  -7  16  311.98   27.04
   1   7 -16  296.82   27.50
   1  -7 -15   11.25    7.14
  -1  -7  15   15.22    5.37
  -1  -7  15    9.49    4.78
  -1   7  15   15.26    4.39
  -1  -7  15   17.70    6.86
  -1  -7  15   15.72    4.86
   1   7 -15   10.58    7.55
   1   7 -14  138.08   18.12
  -1  -7  14  181.79   14.09
  -1   7  14  181.26   13.46
  -1  -7  14  166.91   18.63
  -1  -7  14  168.68   16.49
  -1  -7  14  168.84   13.51
   1  -7 -14  188.39   20.61
   1   7 -13  277.98   24.37
  -1  -7  13  280.04   17.04
  -1   7  13  265.15   15.09
  -1  -7  13  266.65   22.65
  -1  -7  13  282.53   16.43
   1  -7 -13  268.68   23.80
  -1  -7  13  304.99   21.41
   1  -7 -12   95.69   14.69
   1   7 -12   79.85   13.39
  -1  -7  12   68.30    8.80
  -1  -7  12   84.68   11.64
  -1   7  12   81.07    8.12
  -1  -7  12   82.86   12.80
  -1  -7  12   80.25    8.55
  -1  -7  11 1222.44   40.99
  -1   7  11 1196.13   46.58
  -1  -7  11 1289.55   48.00
  -1   7  11 1144.17   27.09
   1   7 -11 1174.19   45.69
  -1  -7  11 1225.92   33.49
   1  -7 -11 1147.64   44.76
  -1  -7  11 1185.91   30.14
  -1  -7  11 1198.77   43.90
   1   7 -10   42.10    6.79
   1   7 -10   39.55    9.39
  -1   7  10   37.27    4.61
  -1   7  10   34.17    8.25
  -1  -7  10   35.70    5.34
   1   7 -10   37.83    5.52
   1  -7 -10   38.99    9.48
  -1  -7  10   37.94    8.49
  -1  -7  10   39.22    8.33
  -1  -7  10   34.32    8.12
  -1  -7  10   43.58    6.56
   1   7 -10   45.34    8.50
  -1  -7   9  499.82   17.39
   1   7  -9  496.88   18.60
  -1  -7   9  491.97   25.44
  -1   7   9  510.64   28.30
   1   7  -9  522.21   26.06
  -1  -7   9  491.75   20.75
  -1  -7   9  510.54   28.15
  -1   7   9  491.04   14.05
  -1  -7   9  487.45   26.49
   1   7  -9  478.30   21.10
   1   7  -8  762.08   22.05
  -1  -7   8  776.19   31.09
  -1  -7   8  764.23   31.84
  -1   7   8  764.80   15.35
  -1  -7   8  812.81   34.38
  -1  -7   8  759.88   25.33
   1   7  -8  791.76   31.15
  -1   7   8  832.63   34.65
   1   7  -8  803.10   26.69
  -1   7   7    8.63    5.29
   1   7  -7    6.11    3.82
   1   7  -7    4.62    2.50
   1  -7  -7    2.94    2.01
  -1  -7   7    4.68    5.90
  -1  -7   7    3.03    4.26
  -1   7   7    3.00    1.30
  -1  -7   7    4.83    3.71
   1   7  -7    6.42    3.57
   1  -7  -6  966.73   22.17
  -1  -7   6 1014.02   33.74
   1   7  -6 1015.37   29.40
  -1  -7   6  955.73   28.23
  -1  -7   6 1013.06   35.39
   1   7  -6  955.40   33.06
   1   7  -6  979.88   32.36
  -1   7   6  977.35   34.54
  -1  -7   5  435.43   21.89
   1  -7  -5  424.65   15.68
  -1  -7   5  430.87   22.35
   1   7  -5  411.96   21.43
   1   7  -5  437.85   19.34
   1   7  -5  431.89   21.10
  -1   7   5  433.96   22.19
  -1  -7   4    9.09    6.04
   1   7  -4    7.95    3.95
   1  -7  -4    6.04    3.54
  -1   7   4    6.81    1.75
  -1  -7   4    8.69    4.56
   1   7  -4   10.06    4.23
  -1   7   4    9.77    4.77
   1  -7  -4    5.47    3.98
   1   7  -4   10.98    4.60
  -1  -7   3  110.64   11.46
   1   7  -3  106.19   10.41
  -1   7   3  120.41    5.77
   1  -7  -3  115.75    9.37
  -1   7   3  108.97   11.03
   1   7  -3  113.14   10.14
   1  -7  -3  113.72   10.38
  -1   7   3  111.00   10.37
  -1  -7   2  337.92   17.76
  -1   7   2  342.30   11.40
   1   7  -2  315.10   16.83
   1  -7  -2  343.07   16.06
   1   7  -2  343.01   17.55
   1  -7  -2  344.41   16.45
  -1   7   2  353.98   16.96
  -1  -7   1  270.22   15.82
  -1   7   1  262.12   11.54
   1   7  -1  294.68   15.63
   1  -7  -1  305.97   12.22
   1  -7  -1  280.59   13.99
  -1   7   1  295.06   14.48
  -1  -7   1  277.74   13.69
  -1  -7   0  150.90   11.89
   1   7   0  139.74   11.46
  -1   7   0  131.45    9.28
   1  -7   0  146.71    9.78
   1  -7   0  152.83   13.01
   1  -7   0  138.80    9.29
  -1  -7   0  142.77   10.60
  -1   7   0  139.26    9.37
  -1   7  -1   18.59    3.36
  -1  -7  -1   21.99    5.09
  -1   7  -1   17.34    4.34
   1  -7   1   14.95    5.89
   1   7   1   24.05    5.36
   1  -7   1   18.67    4.26
   1  -7   1   19.79    3.63
  -1   7  -1   25.49    5.98
   1   7   2  584.58   23.01
  -1   7  -2  529.66   14.38
  -1  -7  -2  522.46   21.89
  -1   7  -2  527.30   20.39
   1  -7   2  556.40   23.98
   1   7   2  524.57   20.43
   1  -7   2  582.48   21.67
  -1   7  -2  544.06   23.93
   1  -7   2  547.21   13.95
   1   7   3  817.60   24.57
   1   7   3  838.72   28.67
  -1   7  -3  819.78   26.95
   1  -7   3  828.24   29.36
   1  -7   3  810.34   27.21
  -1   7  -3  856.11   30.09
   1  -7   3  827.46   14.20
   1   7   4  823.20   29.72
  -1   7  -4  884.70   30.00
   1  -7   4  866.39   30.47
   1  -7   4  857.64   29.49
   1   7   4  850.30   24.55
  -1   7  -4  863.04   30.88
   1   7   5  684.15   28.37
   1  -7   5  742.38   28.70
   1  -7   5  699.13   28.32
  -1   7  -5  726.61   24.15
   1   7   5  708.95   21.98
  -1   7  -5  725.32   28.89
   1   7   6  203.45   16.33
  -1  -7  -6  200.46   10.45
   1  -7   6  207.82   16.15
   1   7   6  194.80   11.41
  -1   7  -6  206.94   13.39
  -1   7  -6  190.54   15.43
   1  -7   6  173.27   14.75
  -1   7  -7  307.54   16.82
   1   7   7  313.77   13.81
  -1  -7  -7  314.08   13.40
   1  -7   7  318.10   20.85
  -1   7  -7  326.00   20.39
   1   7   7  321.73   21.21
   1  -7   7  280.16   18.74
   1  -7   8  341.06   21.02
   1   7   8  355.87   14.22
   1  -7   8  390.97   22.89
   1  -7   8  367.46   23.54
  -1   7  -8  344.08   21.43
  -1   7  -8  392.69   19.48
  -1  -7  -8  353.53   14.84
   1   7   8  358.80   23.19
   1  -7   9  356.45   22.05
   1   7   9  367.33   13.97
   1  -7   9  358.70   22.21
   1  -7   9  384.05   25.06
  -1   7  -9  356.90   22.41
  -1   7  -9  378.90   20.04
   1  -7   9  346.75    8.50
   1   7   9  382.13   24.60
  -1  -7  -9  347.84   15.92
   1  -7  10   28.50    3.18
   1   7  10   21.28    6.75
  -1   7 -10   21.23    7.27
  -1   7 -10   27.29    6.66
  -1  -7 -10   26.66    4.76
   1  -7  10   22.52    6.91
   1   7  10   25.18    3.69
   1  -7  10   16.35    6.00
   1  -7  10   24.09    7.18
  -1  -7 -10   27.45    7.88
   1  -7  11  199.52   16.48
   1  -7  11  212.18   19.53
   1  -7  11  183.17   16.96
   1   7  11  208.38    8.90
   1  -7  11  195.41   19.29
  -1   7 -11  232.39   21.28
  -1  -7 -11  232.22   20.93
   1  -7  11  202.36    9.32
   1   7  11  211.41   19.84
   1  -7  11  188.01   16.80
   1  -7  12  302.38   24.05
   1  -7  12  264.91   20.75
   1  -7  12  292.15   12.42
   1   7  12  297.68   18.26
   1  -7  12  258.46   19.43
  -1  -7 -12  299.90   24.50
   1  -7  12  310.95   22.07
   1  -7  13  414.82   29.10
   1  -7  13  424.86   26.44
   1  -7  13  424.92   16.41
   1   7  13  427.70   22.62
   1  -7  13  432.74   26.08
  -1  -7 -13  426.92   29.94
   1  -7  13  377.98   25.17
   1  -7  14  109.88   16.14
   1  -7  14  100.50   13.60
   1  -7  14  109.18    9.09
   1   7  14  116.78   12.63
   1  -7  14  102.86   13.53
  -1  -7 -14  121.34   16.78
   1  -7  14  129.14   15.40
   1  -7  15    6.68    6.88
   1  -7  15    9.06    5.74
   1  -7  15    3.14    2.77
   1   7  15    8.33    4.84
   1  -7  15   14.30    6.44
   1  -7  15    3.57    4.63
  -1  -7 -15    5.85    5.48
  -1  -7 -16  105.86   17.68
   1  -7  16   88.59   15.57
   1  -7  16   75.70   12.61
   1  -7  16   85.10   13.47
   1   7  16   86.94   12.19
   1  -7  16   80.79   12.67
   1  -7  16   89.40    9.06
   1  -7  17  131.20   16.05
   1   7  17  126.75   14.77
  -1  -7 -17  142.61   20.08
   1  -7  17  147.04   16.91
   1  -7  17  148.78   20.58
   1  -7  17  150.39   17.85
   1  -7  18  148.83   17.19
   1  -7  18  159.27   21.34
   1  -7  18  150.62   18.56
  -1  -7 -18  132.83   20.25
   1  -7  18  151.56   17.50
  -1  -7 -19   23.40   10.01
   1  -7  19   17.63   10.49
   1  -7  19   19.68    6.05
   1  -7  19   24.02    8.88
   1  -7  19   22.74    7.81
  -1  -7 -20   21.66    7.61
   1  -7  20   35.71   11.74
   1  -7  20   40.44    9.86
   1  -7  20   47.75   11.56
   1  -7  20   47.04    9.99
   1  -7  21   78.94   14.88
   1  -7  21   82.89   17.17
  -1  -7 -21   71.11   16.19
   1  -7  22   29.21    8.81
   1  -7  22   34.51   12.18
  -1  -7 -22   48.44   13.15
   1  -7  23   21.82   10.93
  -1  -7 -23   51.80   14.14
   1   7  23   36.16   11.51
   1  -7  24   21.09   10.79
  -1  -7 -24   14.77   10.76
   1   7  24   16.76    9.83
  -1  -7 -25   19.18    9.83
  -1  -8  24  101.58   19.33
  -1  -8  24  170.85   25.74
  -1   8  24  144.24   23.38
  -1  -8  23   24.62   10.51
  -1  -8  23   21.32   10.53
  -1   8  23   34.62   10.67
  -1  -8  22   50.43   14.02
  -1  -8  22   39.54   11.89
   1  -8 -22   20.18    9.86
  -1   8  22   24.68    9.95
  -1  -8  21    4.44    6.24
  -1  -8  21    1.20    5.36
  -1   8  21    2.04    6.45
   1  -8 -21    8.43    8.30
  -1  -8  20   64.21   14.60
  -1   8  20   57.36   13.83
   1  -8 -20   74.33   16.13
  -1  -8  20   56.12   13.46
  -1  -8  19   69.86   14.65
  -1  -8  19   74.78   15.60
   1  -8 -19   96.46   17.89
  -1  -8  18  104.56   17.72
  -1  -8  18  114.41   12.21
  -1  -8  18   88.24   15.95
   1  -8 -18  108.41   18.09
   1   8 -17   72.75   15.05
  -1  -8  17   80.58   10.32
   1  -8 -17   66.97   14.63
  -1  -8  17   87.03   15.54
  -1  -8  16    2.88    5.34
  -1  -8  16    4.55    2.82
  -1   8  16    0.08    3.20
  -1  -8  16    0.43    3.29
   1   8 -16    0.35    5.52
   1  -8 -16   -1.18    8.18
  -1  -8  16    1.11    5.78
   1  -8 -15    2.69    7.09
  -1  -8  15    2.85    3.49
  -1  -8  15   -3.16    6.06
  -1   8  15    1.14    2.81
   1   8 -15   -8.96    8.08
  -1  -8  15   -4.26    6.24
  -1  -8  15    2.86    2.48
   1  -8 -14  161.04   19.85
  -1  -8  14  153.09   12.36
  -1   8  14  155.38   11.65
   1   8 -14  137.38   18.24
  -1  -8  14  159.54   13.62
  -1  -8  14  184.21   19.79
  -1  -8  14  166.68   17.16
  -1  -8  13   75.81   13.09
  -1  -8  13   64.48   10.97
  -1   8  13   65.50    7.17
  -1  -8  13   60.06    7.37
  -1  -8  13   76.52    9.67
   1  -8 -13   54.87   11.50
   1   8 -13   66.34   13.19
  -1  -8  12    5.86    6.12
  -1  -8  12    2.63    5.47
  -1   8  12    6.44    3.12
  -1  -8  12    1.21    2.61
  -1  -8  12    4.91    3.77
   1   8 -12    8.39    7.09
   1  -8 -12    8.25    7.53
   1   8 -11   10.56    7.34
  -1  -8  11   14.43    5.10
  -1   8  11   13.21    5.48
  -1  -8  11    8.47    3.37
   1  -8 -11   10.77    6.29
  -1  -8  11    8.73    5.57
  -1  -8  11    9.36    6.30
  -1  -8  11    9.61    5.42
  -1   8  11    5.72    2.57
   1   8 -11   13.13    4.93
   1   8 -11   10.36    4.56
  -1  -8  10 1170.29   27.50
   1  -8 -10 1152.10   44.53
   1   8 -10 1189.84   29.55
  -1  -8  10 1211.48   42.06
  -1  -8  10 1200.63   43.40
  -1   8  10 1180.36   22.58
  -1  -8  10 1152.40   45.32
   1   8 -10 1183.38   45.46
  -1  -8  10 1166.47   34.37
   1   8 -10 1223.36   42.02
  -1   8  10 1166.87   45.49
   1   8 -10 1167.20   35.44
  -1  -8   9  822.80   34.13
   1   8  -9  776.97   28.46
  -1   8   9  784.82   16.31
  -1  -8   9  828.78   36.98
  -1  -8   9  749.56   27.28
   1   8  -9  840.22   33.76
  -1   8   9  901.46   38.63
   1   8  -9  791.84   23.37
   1   8  -8  563.40   19.10
  -1  -8   8  589.22   28.65
  -1  -8   8  571.63   29.71
  -1   8   8  558.05   11.82
  -1  -8   8  547.56   23.17
  -1   8   8  618.39   30.90
   1   8  -8  591.54   27.83
   1   8  -8  545.66   23.69
  -1  -8   7  144.01   14.24
   1  -8  -7  132.98    8.69
   1   8  -7  135.75    9.19
  -1  -8   7  140.81   14.40
   1   8  -7  120.01   11.45
  -1  -8   7  122.58   11.21
   1   8  -7  140.71   13.20
  -1   8   7  132.12   14.33
   1  -8  -6   44.48    5.98
  -1  -8   6   50.89    9.79
  -1  -8   6   46.98    8.47
  -1   8   6   40.62    8.31
   1   8  -6   54.30    8.53
   1   8  -6   53.53    7.53
  -1  -8   5  105.88   11.85
   1   8  -5  104.66   11.68
   1  -8  -5   92.13    8.46
  -1   8   5  103.01    4.76
   1   8  -5  122.40   12.11
   1   8  -5  107.88   10.52
  -1  -8   5  112.43   12.40
  -1   8   5  109.10   11.91
  -1   8   4  386.02   20.77
  -1   8   4  362.27   21.40
   1   8  -4  423.51   20.37
   1  -8  -4  388.86   17.22
  -1  -8   4  392.42   21.42
  -1   8   4  404.80   10.47
  -1  -8   4  364.74   21.11
   1   8  -4  398.22   20.92
   1  -8  -4  404.12   21.01
   1   8  -3   79.94   10.05
  -1   8   3   84.06    5.79
  -1  -8   3  102.71   11.53
   1  -8  -3   86.27    9.01
  -1   8   3   96.04   11.35
   1   8  -3   92.97   10.13
   1  -8  -3   95.13   10.08
  -1   8   3   83.06    9.51
  -1  -8   2  136.67   12.87
   1  -8  -2  140.98   11.49
  -1   8   2  139.79    8.16
   1   8  -2  140.60   12.14
   1   8  -2  119.25   11.61
   1  -8  -2  129.45   10.92
  -1  -8   2  136.27   10.24
  -1   8   2  124.92   11.06
   1  -8  -1   45.08    5.48
   1  -8  -1   33.39    6.69
  -1  -8   1   41.09    8.19
   1   8  -1   45.42    7.51
  -1   8   1   36.57    5.07
   1  -8  -1   32.30    5.84
  -1  -8   1   34.99    5.49
  -1   8   1   34.39    5.89
   1   8   0  705.00   24.31
   1  -8   0  700.48   26.08
   1   8   0  694.97   26.28
   1  -8   0  657.23   21.32
  -1   8   0  703.68   21.45
  -1  -8   0  674.77   25.51
   1  -8   0  721.76   28.74
   1  -8   0  695.15   21.40
  -1  -8   0  683.66   24.07
  -1   8   0  671.18   21.50
   1   8   1  246.88   15.55
  -1   8  -1  248.99   14.11
   1  -8   1  250.76   14.06
  -1  -8  -1  267.96   15.81
   1  -8   1  247.08   17.36
  -1   8  -1  264.28   17.62
   1  -8   1  242.80   11.91
  -1   8  -1  242.06   12.07
  -1  -8  -1  224.33   14.51
  -1   8  -2  227.82   16.35
   1   8   2  234.72   14.71
   1  -8   2  235.40   14.85
  -1   8  -2  211.67   14.01
   1  -8   2  227.60   16.61
   1  -8   2  231.03   10.40
  -1   8  -2  226.51   10.50
  -1  -8  -2  219.61   15.16
   1   8   2  226.22   15.22
  -1   8  -3   14.19    5.44
   1   8   3   19.88    5.03
   1  -8   3   11.49    3.82
   1  -8   3   28.01    7.47
  -1   8  -3   17.54    6.05
   1  -8   3   16.64    3.03
   1   8   3   20.19    6.04
  -1  -8  -3   14.29    6.12
   1  -8   4  103.48   12.17
  -1   8  -4  104.92   12.00
   1   8   4  101.33    9.56
   1  -8   4  100.02   10.92
  -1   8  -4   96.51   10.88
   1   8   4   94.33   10.76
   1  -8   4   97.87    4.75
  -1   8  -5  726.61   30.26
   1   8   5  736.40   24.13
   1  -8   5  757.67   30.22
   1  -8   5  707.61   29.61
  -1   8  -5  749.71   30.05
   1   8   5  714.35   30.17
  -1   8  -5  726.23   25.76
   1  -8   6  824.30   32.78
   1   8   6  845.98   25.17
   1  -8   6  878.28   34.05
   1   8   6  902.20   35.23
   1  -8   6  844.66   32.74
  -1   8  -6  841.32   28.05
  -1   8  -6  852.92   33.46
  -1  -8  -7   92.02    7.31
   1  -8   7   96.87   11.65
   1   8   7   89.12    8.26
   1  -8   7   87.28   11.33
  -1   8  -7   80.22    9.12
   1   8   7   81.95   11.36
  -1   8  -7   74.51   10.84
   1  -8   7   78.11   11.20
  -1  -8  -8  142.21    9.39
   1  -8   8  156.86   15.48
   1   8   8  147.80   10.15
   1  -8   8  141.83   15.10
  -1   8  -8  142.41   12.16
   1   8   8  156.10   15.90
  -1   8  -8  132.07   14.07
   1  -8   8  118.99   13.25
  -1  -8  -9   54.37   10.77
  -1   8  -9   58.96    8.05
  -1  -8  -9   67.30    6.97
   1   8   9   58.00    6.15
   1  -8   9   59.62   10.70
   1  -8   9   63.42   11.05
   1   8   9   62.04   10.78
   1  -8   9   59.80   10.60
  -1   8  -9   63.20   10.40
  -1  -8 -10  267.66   14.23
   1   8  10  258.76   11.89
   1  -8  10  274.89   20.96
   1  -8  10  283.58   22.97
  -1   8 -10  271.21   18.01
  -1   8 -10  248.15   21.45
   1  -8  10  262.87   19.91
   1   8  10  285.73   22.89
  -1  -8 -10  257.91   21.86
   1  -8  11   23.59    7.61
  -1  -8 -11   23.59    8.14
   1   8  11   16.70    3.19
   1  -8  11   18.79    7.23
  -1   8 -11   17.51    7.58
   1   8  11   21.01    7.21
   1  -8  11   17.10    6.30
   1  -8  12   22.00    8.47
  -1  -8 -12   29.23    8.35
   1  -8  12   31.09    8.53
   1  -8  12   25.27    3.05
   1  -8  12   29.79    8.50
   1  -8  13    4.79    6.38
  -1  -8 -13   14.26    8.11
   1  -8  13    6.64    6.07
   1   8  13    7.55    3.89
   1  -8  13    9.04    2.18
   1  -8  13    7.65    5.24
   1  -8  14  427.35   31.24
   1  -8  14  396.40   26.25
  -1  -8 -14  438.47   32.30
   1  -8  14  398.17   27.46
   1   8  14  412.01   23.10
   1  -8  14  420.80   15.29
   1  -8  14  448.31   28.30
   1  -8  15   52.57   12.66
   1  -8  15   50.29   10.67
   1  -8  15   43.03   10.34
  -1  -8 -15   35.77   11.32
   1   8  15   43.71    8.11
   1  -8  15   46.38    5.70
   1  -8  15   51.16   10.35
   1  -8  16  388.62   27.88
   1  -8  16  359.87   30.88
   1  -8  16  341.53   26.10
   1   8  16  354.29   22.91
  -1  -8 -16  376.87   31.71
   1  -8  16  402.42   27.67
   1  -8  16  378.41   16.59
  -1  -8 -17    7.49    8.42
   1  -8  17    5.64    5.60
   1  -8  17   11.06    6.98
   1   8  17    2.09    4.12
   1  -8  17    5.04    6.16
   1  -8  17    8.16    7.04
   1  -8  18    4.06    6.00
   1  -8  18    7.39    5.30
  -1  -8 -18    9.21   10.39
   1  -8  18    0.18    4.66
   1  -8  18   -0.33    6.03
   1  -8  19   31.71    9.40
   1  -8  19   39.91   13.09
  -1  -8 -19   44.77   13.10
   1  -8  19   41.71    9.59
   1  -8  19   48.48   10.98
   1  -8  20   62.44   11.93
  -1  -8 -20   73.53   16.38
   1  -8  20   93.67   17.97
   1  -8  20   73.04   14.37
  -1  -8 -21   22.64   10.63
   1  -8  21   16.36    9.40
   1  -8  21   25.00    9.43
  -1  -8 -22   -0.11    8.32
   1  -8  22   10.81    7.63
   1  -8  22   -2.53    6.97
  -1  -8 -23    6.79    7.72
   1  -8  23    7.86    9.07
  -1  -8 -24   84.21   18.22
   1   8  24   75.70   16.71
  -1   9  24   57.22   15.94
  -1   9  23    4.19    7.54
  -1  -9  23   13.39    9.60
  -1  -9  23   -8.51    7.75
  -1   9  22  103.66   19.33
   1  -9 -22   73.96   16.53
  -1  -9  22   51.61   13.97
  -1  -9  22   74.69   17.26
   1  -9 -21   -5.57    8.20
  -1   9  21    2.59    6.13
  -1  -9  21   12.73    7.16
  -1  -9  21    3.19    8.11
   1  -9 -20   62.35   15.67
  -1  -9  20   52.16   13.07
  -1  -9  20   73.33   16.62
   1  -9 -19  -14.60    8.29
  -1  -9  19   -3.72    8.24
  -1  -9  19    7.33    7.92
  -1  -9  18   47.21   12.23
   1   9 -18   49.79   14.19
  -1  -9  18   47.28    8.06
   1  -9 -18   49.49   13.22
  -1  -9  17   -8.54    7.91
  -1  -9  17    1.47    3.81
   1   9 -17    5.13    6.51
   1  -9 -17    1.01    6.66
  -1  -9  16  549.31   32.90
  -1  -9  16  551.75   24.24
  -1   9  16  525.30   22.64
   1   9 -16  577.64   39.91
  -1  -9  16  556.85   26.68
   1  -9 -16  533.52   37.98
  -1  -9  16  541.88   36.05
  -1  -9  15    2.04    5.07
  -1  -9  15    0.79    5.59
  -1   9  15   -2.72    3.03
  -1  -9  15    2.58    2.65
  -1  -9  15    2.48    3.43
   1  -9 -15   -0.26    6.45
   1   9 -15    1.53    6.13
  -1  -9  14   47.09   11.10
  -1  -9  14   68.57   12.46
  -1   9  14   65.56    7.18
  -1  -9  14   63.03    7.89
  -1  -9  14   63.59    9.12
   1  -9 -14   62.27   13.66
   1   9 -14   56.35   12.59
  -1  -9  13    4.44    7.06
  -1  -9  13    7.94    5.82
  -1   9  13   -0.57    2.36
   1  -9 -13    3.45    6.52
  -1  -9  13    2.31    3.68
   1   9 -13   -6.43    6.51
  -1  -9  13    7.69    3.55
   1   9 -12  470.79   24.49
  -1   9  12  515.03   16.71
   1   9 -12  533.07   30.34
   1   9 -12  506.94   33.06
  -1  -9  12  444.77   22.87
  -1  -9  12  488.24   19.09
   1  -9 -12  537.37   33.52
  -1  -9  12  491.22   29.38
   1  -9 -11   84.03   13.63
   1   9 -11   85.31    8.44
   1   9 -11   80.78   10.27
  -1  -9  11   81.60   12.16
  -1   9  11   88.93    6.52
  -1  -9  11   83.27   10.27
  -1  -9  11   88.71    7.87
   1   9 -11   97.16   12.73
   1   9 -11   80.30   13.66
   1  -9 -10  820.78   38.84
   1   9 -10  800.19   24.51
  -1  -9  10  789.73   21.97
  -1  -9  10  793.62   35.76
  -1  -9  10  834.45   39.59
  -1   9  10  797.33   16.91
   1   9 -10  835.87   39.77
  -1  -9  10  794.24   29.78
   1   9 -10  882.56   36.47
  -1   9  10  819.15   39.19
   1   9 -10  778.66   30.69
   1  -9  -9   -0.82    6.02
  -1   9   9   45.58    9.73
   1   9  -9   36.89    7.61
   1   9  -9   28.30    4.87
  -1  -9   9   31.53    8.93
  -1   9   9   32.78    3.28
  -1  -9   9   35.88    8.83
   1   9  -9   17.06    7.34
  -1  -9   9   30.56    6.81
   1   9  -9   26.85    6.16
   1   9  -8  695.98   30.97
  -1  -9   8  709.79   32.66
   1   9  -8  645.40   20.84
  -1  -9   8  698.98   33.82
  -1  -9   8  655.90   26.87
  -1   9   8  674.15   11.91
  -1   9   8  704.37   33.91
   1   9  -8  668.71   27.68
  -1  -9   7   59.24    9.83
   1   9  -7   44.59    8.07
   1  -9  -7   42.82    5.75
  -1  -9   7   43.00    9.00
   1   9  -7   43.62    7.29
  -1   9   7   58.88   10.15
   1  -9  -6 1340.41   31.56
  -1  -9   6 1290.68   42.37
  -1   9   6 1289.84   16.55
  -1  -9   6 1337.44   43.67
   1   9  -6 1311.02   40.72
  -1   9   6 1370.28   43.82
   1   9  -6 1341.13   38.82
  -1  -9   5  119.70   13.60
   1  -9  -5  115.19   10.28
  -1  -9   5  117.48   12.83
  -1   9   5  114.87    5.69
   1   9  -5  131.33   13.02
   1   9  -5  110.98   11.38
   1  -9  -5  101.68   12.37
  -1   9   5  115.24   12.88
  -1  -9   4   60.13   10.27
   1  -9  -4   68.95    8.25
   1   9  -4   67.37   10.56
  -1   9   4   62.94    5.09
   1   9  -4   50.12    8.09
  -1   9   4   94.23   12.03
   1  -9  -4   60.88    9.69
  -1   9   4   74.71    9.90
   1   9  -3   74.02   10.04
  -1   9   3   88.69    6.51
  -1   9   3   80.34    9.81
  -1  -9   3   90.75    8.69
   1   9  -3   78.00   10.04
   1  -9  -3   88.23   10.39
  -1  -9   3   98.16   12.10
   1  -9  -3   85.99    9.46
   1  -9  -2 2077.61   45.47
  -1   9   2 2058.52   33.56
   1   9  -2 2068.33   47.06
  -1  -9   2 2139.10   49.88
   1   9  -2 2126.87   49.82
   1  -9  -2 2153.26   44.90
  -1   9   2 2170.35   46.05
  -1  -9   2 2112.14   40.27
   1  -9  -1  561.02   24.17
   1   9  -1  594.57   24.76
   1  -9  -1  593.06   19.98
  -1  -9   1  611.49   26.53
  -1   9   1  591.69   19.56
   1  -9  -1  592.99   22.45
  -1   9   1  590.38   23.00
  -1  -9   1  620.08   23.04
   1  -9   0  176.70   11.78
   1   9   0  163.26   12.64
   1  -9   0  146.56   13.35
   1   9   0  162.32   13.77
  -1   9   0  161.52   11.19
  -1  -9   0  183.37   14.65
   1  -9   0  155.17   11.33
  -1  -9   0  160.42   12.83
  -1   9   0  157.29   11.32
   1   9   1   94.70   10.62
   1  -9   1   84.55   10.92
  -1   9  -1   86.19    9.20
   1  -9   1   89.38    9.23
  -1  -9  -1   92.39   10.61
   1  -9   1  110.95   13.17
   1  -9   1   89.25    8.25
  -1   9  -1   88.72    7.97
  -1  -9  -1   77.85    9.55
  -1   9  -2  947.13   34.96
   1   9   2  874.15   29.85
   1  -9   2  838.44   32.02
  -1   9  -2  894.60   29.19
   1  -9   2  877.41   29.37
   1  -9   2  861.99   33.41
   1  -9   2  847.90   21.43
  -1   9  -2  894.54   22.31
  -1  -9  -2  875.40   31.10
   1   9   2  880.02   30.94
  -1   9  -3   41.91    8.30
   1   9   3   54.49    7.91
   1  -9   3   45.63    9.14
   1  -9   3   44.82    7.56
   1  -9   3   44.05    9.24
  -1   9  -3   47.85    8.42
   1  -9   3   47.20    4.92
  -1  -9  -3   45.78    8.49
   1   9   3   39.76    7.73
  -1   9  -4  865.68   34.22
   1   9   4  819.79   28.03
   1  -9   4  861.50   33.68
   1  -9   4  881.66   32.33
   1  -9   4  875.16   33.88
  -1   9  -4  872.97   32.11
   1  -9   4  816.97   15.92
   1   9   4  847.25   32.83
   1   9   5    6.59    4.07
   1  -9   5    1.22    4.92
   1  -9   5    3.76    4.17
  -1   9  -5    2.84    4.84
   1  -9   5   -1.25    5.97
  -1   9  -5   -0.08    4.75
   1   9   5    4.46    4.04
   1   9   6  624.70   23.34
   1  -9   6  613.16   29.75
   1  -9   6  651.95   30.44
  -1   9  -6  636.66   26.00
   1  -9   6  627.46   29.49
   1   9   6  606.53   29.96
  -1   9  -6  692.35   31.40
  -1   9  -7   27.84    2.28
   1  -9   7   28.78    7.56
   1   9   7   29.80    5.54
   1  -9   7   20.64    7.71
   1  -9   7   27.19    7.05
  -1   9  -7   26.47    5.79
  -1  -9  -7   26.74    4.22
  -1   9  -7   21.98    6.82
   1   9   7   28.93    7.68
  -1  -9  -8 1273.00   27.69
   1   9   8 1187.40   30.70
   1  -9   8 1252.65   44.18
   1  -9   8 1342.47   47.06
   1  -9   8 1232.48   42.61
   1   9   8 1312.83   46.81
  -1   9  -8 1250.05   37.58
  -1   9  -9    0.34    3.03
  -1  -9  -9    0.34    1.89
   1   9   9   -0.62    2.59
   1  -9   9   -2.78    5.99
   1  -9   9    1.24    3.18
  -1  -9  -9   -4.30    6.05
  -1   9  -9    2.36    4.44
   1  -9   9    1.79    5.32
   1   9   9    7.80    5.19
  -1   9 -10   38.11    7.18
  -1  -9 -10   35.93    5.07
   1  -9  10   24.36    7.88
   1   9  10   33.78    5.13
   1  -9  10   20.27    7.28
  -1   9 -10   27.33    8.39
  -1  -9 -10   29.96    9.38
   1   9  10   37.93    9.07
   1  -9  10   32.22    7.85
  -1   9 -11   33.74    9.82
   1  -9  11   38.80    9.36
  -1  -9 -11   40.09   10.57
  -1   9 -11   52.90    8.49
   1   9  11   34.48    4.65
   1  -9  11   37.15    9.77
  -1  -9 -12  673.05   38.10
   1  -9  12  644.73   34.98
   1  -9  12  713.75   35.00
   1  -9  12  677.90   37.35
  -1   9 -12  670.99   38.63
  -1  -9 -13   25.88    9.02
   1  -9  13   19.74    8.33
   1  -9  13   24.80    7.98
   1  -9  13   13.68    6.06
   1   9  13   12.38    4.40
  -1  -9 -14   61.51   13.55
   1  -9  14   94.20   14.13
   1  -9  14   68.46   12.15
   1  -9  14   66.72   14.50
   1   9  14   63.47    9.35
  -1  -9 -15   -1.46    5.21
   1  -9  15   -3.24    6.58
   1  -9  15   -3.83    6.21
   1  -9  15    4.74    7.47
   1   9  15   -0.65    3.42
  -1  -9 -16  162.12   21.90
   1  -9  16  145.08   17.18
   1  -9  16  176.93   19.90
   1  -9  16  159.89   21.51
   1   9  16  128.41   13.70
  -1  -9 -17    5.11    7.42
   1  -9  17    3.23    5.30
   1  -9  17    6.75    5.47
   1  -9  17   10.31    7.89
  -1  -9 -18  121.03   20.00
   1  -9  18   97.88   14.75
   1  -9  18  104.22   15.74
   1  -9  18   93.64   17.22
  -1  -9 -19    1.05    5.75
   1  -9  19    4.40    5.22
   1  -9  19   -6.00    7.34
   1  -9  19   -4.41    7.22
   1  -9  20   49.95   11.64
   1  -9  20   54.19   14.43
  -1  -9 -20   63.39   15.27
   1  -9  21    6.88    8.03
  -1  -9 -21    8.87    7.55
  -1  -9 -22  203.74   27.77
   1  -9  22  190.15   26.25
   1  -9  23   -1.19    7.71
  -1  -9 -23   -2.17    8.86
  -1  -9 -24   -5.55   10.59
   1   9  24   20.27    9.68
  -1 -10  23   31.50   12.57
   1 -10 -23   11.62    8.51
  -1  10  23   22.66   10.33
  -1 -10  22   68.14   18.08
   1 -10 -22   59.57   15.97
  -1  10  22   53.02   14.62
  -1 -10  21    7.55    8.03
  -1  10  21    6.95    7.65
   1 -10 -21    2.29    7.76
  -1 -10  20   23.56   10.08
   1 -10 -20   14.73    7.78
  -1 -10  19   10.48    7.82
   1 -10 -19    9.80    8.51
  -1 -10  18  293.44   20.00
   1  10 -18  298.75   31.48
   1 -10 -18  281.83   30.06
   1 -10 -17   -5.12    7.73
   1  10 -17    5.46    8.17
  -1 -10  17   -3.23    4.52
   1  10 -16   -1.77    8.89
  -1 -10  16   14.27    5.37
   1 -10 -16    8.45    8.50
  -1 -10  16    5.90    6.54
  -1 -10  15   38.22    9.59
  -1  10  15   34.40    5.16
   1  10 -15   16.98    9.54
  -1 -10  15   31.92    7.46
  -1 -10  15   32.39    5.68
   1 -10 -15   20.57    8.55
  -1  10  14  363.92   15.33
   1  10 -14  353.62   30.26
  -1 -10  14  366.16   22.11
   1 -10 -14  342.82   29.71
  -1 -10  14  365.94   17.24
  -1 -10  14  370.99   27.64
   1  10 -13   15.31    5.17
  -1 -10  13   22.37    7.72
  -1  10  13   19.51    3.72
   1  10 -13   14.80    8.55
  -1 -10  13   21.55    6.49
   1 -10 -13   37.19   11.44
  -1 -10  13   21.58    4.50
  -1 -10  12  140.26   16.67
  -1 -10  12  126.27    9.54
  -1  10  12  125.96    7.53
   1  10 -12  141.69   15.98
   1  10 -12  146.35   18.82
  -1 -10  12  133.42   13.42
   1 -10 -12  119.70   16.74
   1  10 -12  136.71   14.18
   1  10 -11   11.69    4.94
  -1 -10  11    3.36    5.83
  -1  10  11    3.22    1.53
  -1 -10  11    7.94    2.58
   1  10 -11    7.17    3.00
   1 -10 -11    1.35    6.52
  -1 -10  11    5.95    5.07
   1  10 -11   15.23    5.37
   1  10 -11   -2.06    5.00
  -1 -10  10  678.17   20.29
   1  10 -10  682.18   22.65
  -1 -10  10  691.17   34.62
   1  10 -10  724.55   34.00
   1  10 -10  743.78   38.31
  -1  10  10  664.10   13.51
   1  10 -10  674.14   30.09
  -1 -10  10  712.10   29.81
   1 -10 -10  672.37   36.01
   1 -10  -9  158.97   17.29
   1  10  -9  171.20   16.48
   1  10  -9  197.22   11.98
  -1 -10   9  173.29   17.81
  -1 -10   9  177.81   18.36
   1  10  -9  194.16   19.29
  -1  10   9  173.96    6.18
   1  10  -9  170.39   15.23
  -1 -10   9  173.60   14.95
  -1  10   9  182.57   18.89
  -1 -10   8  987.28   39.88
   1  10  -8  964.26   26.19
  -1 -10   8 1043.16   42.57
  -1  10   8  913.59   39.84
   1  10  -8  943.54   35.07
   1  10  -8 1021.53   38.55
  -1  10   7   19.02    2.27
  -1 -10   7   14.16    5.62
   1 -10  -7   20.41    4.31
  -1 -10   7   28.78    8.77
   1  10  -7   15.16    5.35
   1  10  -7   16.96    5.17
  -1  10   7   26.67    7.45
  -1  10   6   57.79   10.16
  -1 -10   6   56.69   10.20
   1 -10  -6   48.80    6.96
  -1  10   6   49.54    3.83
  -1 -10   6   71.35   10.75
   1 -10  -6   52.44   10.43
   1  10  -6   56.91    9.17
   1  10  -6   60.40    9.52
   1  10  -5   38.42    7.86
   1 -10  -5   31.34    5.98
  -1 -10   5   28.74    8.53
  -1  10   5   31.15    3.66
  -1 -10   5   35.30    7.48
   1  10  -5   39.40    7.76
  -1  10   5   41.14    8.70
   1 -10  -5   34.38    7.63
  -1  10   5   24.53    6.83
  -1 -10   4  488.90   26.30
  -1  10   4  495.63   14.74
   1  10  -4  486.13   25.69
   1 -10  -4  489.13   22.16
   1  10  -4  484.91   25.03
  -1  10   4  545.32   28.83
   1 -10  -4  494.62   25.10
  -1 -10   4  472.67   19.04
  -1  10   4  502.11   25.59
  -1  10   3    8.09    3.33
   1  10  -3    2.75    4.94
   1 -10  -3   11.00    5.33
  -1 -10   3   12.23    6.30
   1  10  -3    7.98    4.77
   1 -10  -3    9.79    5.32
  -1  10   3    9.12    5.13
  -1 -10   3    8.82    4.16
  -1 -10   2  120.27   13.58
  -1  10   2  115.11    8.99
   1  10  -2  117.47   12.44
   1 -10  -2  121.23   12.12
   1  10  -2  118.67   13.07
   1 -10  -2  129.13   12.48
  -1  10   2  131.08   12.30
  -1 -10   2  116.76   10.75
  -1 -10   1  199.78   16.47
  -1  10   1  204.67   12.40
   1  10  -1  208.30   15.84
   1 -10  -1  216.50   16.30
   1  10  -1  218.80   17.84
   1 -10  -1  241.71   15.41
  -1 -10   1  231.33   15.07
  -1  10   1  214.99   14.76
  -1 -10   0 1437.95   41.79
   1 -10   0 1425.90   35.03
   1  10   0 1495.97   38.77
   1  10   0 1470.87   42.89
   1 -10   0 1503.83   42.40
  -1  10   0 1444.55   34.44
  -1 -10   0 1488.88   39.05
  -1  10   0 1450.37   35.66
   1 -10   0 1418.48   34.30
   1 -10   1   56.51   10.02
   1  10   1   58.10    9.27
  -1 -10  -1   55.03    8.68
   1 -10   1   52.65    7.45
   1  10   1   58.17    8.17
  -1  10  -1   52.50    7.83
  -1  10  -1   63.92    7.48
  -1 -10  -1   58.32    9.23
   1 -10   1   52.82    6.86
   1 -10   2  578.43   27.85
   1  10   2  573.07   25.66
  -1  10  -2  590.14   24.67
   1 -10   2  573.87   24.98
   1 -10   2  570.70   28.99
  -1  10  -2  592.89   19.66
  -1 -10  -2  610.72   27.16
   1 -10   2  596.23   19.53
   1  10   3   18.30    5.59
   1 -10   3   16.17    6.41
   1 -10   3   19.69    5.60
   1 -10   3   22.27    7.82
  -1  10  -3   16.14    6.02
  -1 -10  -3   19.41    6.31
   1  10   3   20.81    6.58
   1 -10   3   12.43    3.35
   1  10   4  345.27   19.46
   1 -10   4  346.41   22.64
   1 -10   4  360.46   21.70
   1 -10   4  368.49   23.58
  -1  10  -4  350.44   21.30
   1  10   4  361.93   22.38
  -1 -10  -4  338.50   21.99
   1 -10   4  325.27   11.74
   1 -10   5   10.85    6.11
   1  10   5    3.00    3.49
   1 -10   5   12.96    4.73
   1 -10   5   13.58    6.86
  -1  10  -5    9.74    5.87
   1 -10   5   11.50    2.16
   1  10   5    9.01    5.54
   1 -10   6  987.54   39.08
   1  10   6  947.87   30.45
   1 -10   6  978.66   38.50
   1 -10   6  999.72   38.61
  -1  10  -6  995.78   38.50
  -1  10  -6  976.40   33.85
   1  10   6 1038.31   40.32
  -1  10  -7    0.72    1.08
   1 -10   7    2.46    5.64
   1  10   7    0.27    2.90
   1 -10   7    0.59    4.17
  -1  10  -7    4.16    2.78
  -1  10  -7   -5.65    6.16
   1  10   7    4.46    5.30
   1 -10   7    7.68    5.85
  -1 -10  -8    5.54    5.39
  -1 -10  -8   61.61    6.26
   1 -10   8   50.15   10.28
   1  10   8   61.29    7.79
   1 -10   8   66.17   10.77
  -1  10  -8   48.70    7.92
  -1  10  -8   51.23   10.42
   1  10   8   51.64   10.27
   1 -10   8   62.14   10.89
  -1 -10  -9   57.58   11.38
  -1  10  -9   51.86    8.41
  -1 -10  -9   53.07    5.88
   1 -10   9   64.34   12.04
   1  10   9   49.63    6.70
   1 -10   9   53.22   10.20
  -1  10  -9   50.31   10.79
   1  10   9   61.92   11.38
   1 -10   9   36.13    8.52
   1  10  10  190.97   12.17
   1 -10  10  233.43   20.92
  -1  10 -10  206.78   16.63
  -1  10 -10  211.33   20.89
   1 -10  10  219.04   19.53
  -1 -10 -10  198.64   11.80
  -1 -10 -10  215.85   21.56
  -1  10 -11   65.43    9.76
  -1 -10 -11   65.96    7.12
   1 -10  11   71.08   12.68
  -1 -10 -11   54.85   12.18
   1 -10  11   60.18   11.00
  -1  10 -11   68.87   13.22
   1 -10  12   -4.46    7.59
  -1  10 -12   -2.44    4.62
   1 -10  12    2.54    5.04
  -1 -10 -12    6.80    6.71
  -1  10 -12   18.84    5.28
  -1  10 -12   10.74    8.47
   1 -10  12    4.89    6.24
   1 -10  13    4.59    6.34
  -1 -10 -13   -0.36    7.02
   1 -10  13    2.94    5.56
   1 -10  13   -0.55    7.28
   1  10  13    2.08    3.23
  -1  10 -13    3.02    6.43
   1 -10  14  474.48   31.87
  -1 -10 -14  497.59   35.95
   1 -10  14  485.96   31.19
   1 -10  14  478.29   34.28
   1  10  14  448.91   22.90
   1 -10  15    0.26    5.08
  -1 -10 -15   -3.50    9.06
   1 -10  15    2.02    5.12
   1 -10  15   12.65    8.24
   1  10  15   -8.73    4.30
  -1 -10 -16  201.32   24.75
   1 -10  16  195.29   20.33
   1 -10  16  237.77   23.52
   1 -10  16  215.17   24.71
  -1 -10 -17   29.05   12.19
   1 -10  17   11.15    6.19
   1 -10  17    1.65    6.43
   1 -10  17   13.97    8.96
  -1 -10 -18   -3.54    9.81
   1 -10  18    9.60    6.62
   1 -10  18    8.22    6.55
   1 -10  18    2.92    7.70
  -1 -10 -19   -7.36    8.89
   1 -10  19    0.32    4.46
   1 -10  19    4.15    7.35
   1 -10  19   -7.84    9.05
  -1 -10 -20  127.27   22.48
   1 -10  20  108.80   16.62
   1 -10  20  155.39   24.02
   1 -10  21   18.52    9.41
  -1 -10 -21   -3.95    6.67
   1 -10  22   -0.39    9.22
  -1 -10 -22    8.35   10.19
  -1 -10 -23   -4.34    8.22
  -1 -11  22   61.86   17.06
   1 -11 -22   70.26   18.05
  -1  11  22   38.13   12.74
  -1 -11  21   86.28   18.96
   1 -11 -21   39.00   12.70
  -1 -11  20   12.37    9.59
   1 -11 -20    6.35    7.87
  -1 -11  19   20.05   10.83
   1 -11 -19   16.00    8.90
   1 -11 -18   47.94   13.68
   1  11 -18   49.44   13.49
   1  11 -17   95.33   18.69
  -1 -11  17   73.18   10.59
   1 -11 -17   73.44   16.39
  -1 -11  17   85.27   15.10
   1 -11 -16  363.68   32.74
  -1 -11  16  356.31   22.76
   1  11 -16  345.90   32.20
  -1 -11  16  353.44   28.32
  -1 -11  15   20.93    8.71
  -1  11  15    8.85    2.67
  -1 -11  15    8.06    3.15
  -1 -11  15   13.51    5.72
   1 -11 -15   11.06    7.92
   1  11 -15    0.71    6.43
  -1 -11  14    4.76    6.16
  -1  11  14   12.76    3.01
  -1 -11  14   15.94    3.76
  -1 -11  14   13.30    5.88
   1 -11 -14   11.03    8.98
   1  11 -14   21.93   10.44
  -1 -11  13   29.84    8.98
  -1  11  13   29.03    3.67
  -1 -11  13   23.31    4.15
  -1 -11  13   15.16    5.27
   1 -11 -13   13.63    7.71
   1  11 -13   23.01    9.47
  -1 -11  12   42.61   10.96
  -1  11  12   41.15    3.80
  -1 -11  12   47.76    8.63
   1 -11 -12   51.12   13.17
  -1 -11  12   40.02    5.41
   1  11 -12   42.02    6.06
   1  11 -12   47.17   11.92
   1  11 -11  391.27   26.25
  -1 -11  11  400.34   23.81
   1  11 -11  392.92   30.07
  -1  11  11  406.03    9.87
  -1 -11  11  454.05   30.01
   1  11 -11  397.21   17.87
  -1 -11  11  437.76   16.31
   1 -11 -11  407.86   30.08
   1  11 -10    1.63    2.52
   1  11 -10    2.22    2.73
   1 -11 -10    0.61    5.79
  -1 -11  10   -2.95    6.14
   1  11 -10   -0.07    4.49
   1  11 -10    3.75    6.67
   1  11  -9    0.22    2.35
   1  11  -9   -0.48    2.59
  -1 -11   9    8.16    7.66
   1 -11  -9    3.67    6.30
   1  11  -9    7.51    5.60
   1  11  -9    8.53    6.91
   1 -11  -8    3.56    6.47
   1  11  -8    4.96    2.40
  -1 -11   8    3.00    6.40
  -1  11   8    5.09    1.39
  -1 -11   8   11.05    5.58
   1  11  -8    1.36    4.43
   1  11  -8    4.16    5.28
   1  11  -8    4.61    3.77
  -1  11   8   12.65    5.91
   1  11  -7  318.75   22.16
   1 -11  -7  286.16   16.36
  -1 -11   7  297.63   22.44
  -1 -11   7  329.44   23.88
  -1  11   7  286.42    8.76
   1  11  -7  275.38   22.16
   1 -11  -7  282.51   22.20
  -1  11   7  294.27   22.68
   1  11  -7  276.20   19.97
   1  11  -6   93.09   12.00
   1 -11  -6   78.68    9.21
  -1 -11   6  107.45   13.61
  -1 -11   6  107.91   14.06
   1  11  -6  102.52   13.46
  -1  11   6   89.20    5.69
   1  11  -6   89.71   11.67
  -1  11   6   93.14   13.68
   1 -11  -6   96.14   12.67
  -1  11   6   80.47   12.00
  -1 -11   5  218.46   19.13
   1 -11  -5  176.21   13.78
   1  11  -5  180.79   17.08
  -1  11   5  203.66    9.46
  -1  11   5  234.15   18.94
  -1 -11   5  201.67   12.80
  -1  11   5  199.05   18.75
   1  11  -5  214.41   17.74
   1 -11  -5  198.06   17.29
   1  11  -5  199.46   17.51
  -1 -11   4   -5.56    8.29
   1 -11  -4   -0.70    3.42
  -1  11   4   -1.76    2.80
   1  11  -4   -1.03    4.70
   1  11  -4   -0.67    3.72
  -1  11   4   -1.13    4.82
   1 -11  -4   -0.76    5.51
  -1  11   4    0.63    3.32
  -1 -11   4   -0.64    3.16
  -1 -11   3  117.87   13.65
   1 -11  -3  112.71   11.84
   1 -11  -3   99.81   12.04
  -1  11   3  124.12   13.02
  -1 -11   3  124.07   11.12
   1  11  -3  113.30   13.28
  -1  11   3  121.57    8.91
  -1 -11   2 1473.68   45.69
   1 -11  -2 1566.71   43.89
   1 -11  -2 1493.05   41.06
  -1  11   2 1459.80   41.45
  -1 -11   2 1537.25   38.76
  -1  11   2 1471.17   32.42
   1  11  -2 1521.94   43.94
  -1 -11   1  111.19   13.09
   1 -11  -1   90.75   11.54
   1 -11  -1  109.52   11.10
  -1  11   1   88.47   10.18
  -1 -11   1  112.89   11.76
  -1  11   1   87.50    9.03
   1  11  -1   85.15   10.87
  -1 -11   0  222.19   17.73
   1  11   0  228.31   17.76
   1 -11   0  230.67   18.27
   1  11   0  196.37   15.41
   1 -11   0  249.21   15.57
   1 -11   0  241.31   15.32
  -1  11   0  224.33   14.92
  -1 -11   0  230.38   16.66
  -1  11   0  224.37   14.56
  -1 -11  -1  166.94   14.92
   1  11   1  166.67   15.13
   1 -11   1  146.45   15.03
   1  11   1  137.17   12.51
   1 -11   1  164.86   13.25
  -1  11  -1  164.58   13.38
   1 -11   1  162.34   11.84
  -1 -11  -1  165.90   14.61
  -1  11  -1  168.80   12.30
   1 -11   2   16.95    6.29
   1  11   2   26.22    7.05
   1  11   2   17.25    5.03
   1 -11   2   23.21    5.50
   1 -11   2   25.86    7.99
  -1  11  -2   13.92    5.77
   1 -11   2   23.23    4.80
  -1 -11  -2   18.49    6.31
  -1  11  -2   17.02    4.31
   1  11   3  450.14   23.69
   1 -11   3  446.39   25.96
  -1  11  -3  444.81   23.71
   1 -11   3  449.74   23.98
   1 -11   3  456.48   26.98
   1 -11   3  443.68   16.65
   1  11   3  431.70   24.59
  -1 -11  -3  441.47   24.87
   1  11   4  231.10   16.70
   1 -11   4  236.71   19.77
   1 -11   4  261.86   19.06
   1 -11   4  231.10   19.74
  -1  11  -4  230.37   17.94
   1 -11   4  249.23   11.31
   1  11   4  254.03   19.49
  -1 -11  -4  223.52   18.41
   1  11   5   43.09    7.42
   1 -11   5   61.07   11.41
   1 -11   5   62.66   10.14
   1 -11   5   46.50   10.11
  -1  11  -5   56.44    9.91
   1 -11   5   47.00    4.34
  -1 -11  -5   45.75    9.30
   1  11   5   46.47    9.14
  -1  11  -6   56.42    8.75
   1  11   6   56.40    8.30
   1 -11   6   57.33   10.73
   1 -11   6   59.28    9.78
   1 -11   6   75.49   11.76
  -1  11  -6   50.17   10.33
  -1 -11  -6   60.78   11.23
   1 -11   6   57.97    3.44
   1  11   6   56.58   10.02
   1  11   7   58.44   10.54
  -1  11  -7   35.69    8.68
   1 -11   7   43.90    9.49
   1 -11   7   33.58    9.90
   1  11   7   41.93    7.12
   1 -11   7   60.65   10.50
  -1 -11  -7   41.08    9.66
  -1  11  -7   51.53    8.35
  -1  11  -8  797.62   32.83
  -1  11  -8  806.74   13.12
  -1 -11  -8  784.40   22.44
   1  11   8  790.75   28.04
   1 -11   8  777.43   37.80
   1 -11   8  894.26   40.56
  -1  11  -8  862.18   39.93
   1 -11   8  875.19   38.34
   1  11   8  782.97   38.49
  -1 -11  -8  848.14   40.14
  -1  11  -9   96.69   11.61
   1  11   9   93.94    9.56
   1 -11   9  100.86   14.76
  -1 -11  -9   95.15    7.78
  -1  11  -9  106.06   15.02
  -1 -11  -9   85.13   13.48
   1 -11   9   95.70   13.40
  -1  11 -10   57.81    9.26
  -1 -11 -10   51.50    5.84
  -1  11 -10   63.43   11.76
   1 -11  10   43.64   10.73
  -1 -11 -10   53.54   12.39
   1 -11  10   55.96   10.86
  -1  11 -10   49.26   11.56
  -1 -11 -11  102.69    8.62
   1 -11  11  103.01   15.24
  -1  11 -11  124.81   15.76
  -1 -11 -11   79.90   14.64
   1 -11  11  106.60   14.86
  -1  11 -11  100.84   12.49
  -1  11 -11  110.92   16.42
  -1  11 -12  249.51   22.88
  -1 -11 -12  245.57   25.02
   1 -11  12  242.54   22.11
  -1  11 -12  256.00   25.37
  -1  11 -12  263.57   20.46
   1 -11  12  237.91   22.78
   1 -11  13  212.14   22.05
  -1  11 -13  188.83   20.41
  -1  11 -13  228.30   24.73
   1 -11  13  177.24   19.34
   1 -11  13  222.68   23.53
  -1 -11 -13  198.97   23.27
  -1 -11 -14   27.78   10.90
   1 -11  14   30.93   11.17
   1  11  14   23.49    6.06
   1 -11  14   23.13    9.37
   1 -11  14   46.83   11.15
  -1 -11 -15   81.96   15.64
   1 -11  15   75.00   15.92
   1  11  15   68.86    9.58
   1 -11  15   93.25   15.68
   1 -11  15   75.68   13.54
   1 -11  16   42.87   12.49
   1 -11  16   44.50   10.63
  -1 -11 -16   64.70   14.90
   1 -11  16   46.12   12.16
   1 -11  17  111.74   16.07
  -1 -11 -17  102.75   19.10
   1 -11  17   72.68   14.55
   1 -11  17  115.53   19.62
   1 -11  18  133.18   17.44
  -1 -11 -18  130.18   21.47
   1 -11  18  156.70   20.46
   1 -11  18  153.59   22.58
   1 -11  19   55.27   11.43
   1 -11  19   66.14   13.83
  -1 -11 -19   57.47   14.95
   1 -11  19   50.17   14.60
   1 -11  20   51.45   12.50
   1 -11  20   79.04   17.15
  -1 -11 -20   40.50   13.99
   1 -11  21    4.63    8.06
  -1 -11 -21   13.14    9.77
   1 -11  22  173.15   26.34
  -1 -11 -22  220.31   29.63
  -1 -12  22   29.76   12.74
  -1  12  22    8.42   10.65
   1 -12 -22   11.37   10.32
  -1 -12  21    8.81    9.28
   1 -12 -21   -1.03    7.20
  -1 -12  20   -1.76    7.76
   1 -12 -20    7.84    8.92
   1  12 -19  118.33   21.34
  -1 -12  19  114.69   20.80
   1 -12 -19  141.59   22.93
   1  12 -18  145.38   23.09
   1 -12 -18  159.22   23.85
   1  12 -17   22.51   11.92
   1 -12 -17   21.58    9.31
  -1 -12  17    5.45    6.62
   1 -12 -16   22.00    9.89
  -1 -12  16   21.12    8.56
   1  12 -16   23.54   11.09
   1 -12 -15  196.76   24.63
  -1 -12  15  166.24   20.95
   1  12 -15  155.91   22.00
   1 -12 -14   80.40   15.66
  -1 -12  14   94.54   15.66
  -1  12  14   97.24    5.15
  -1 -12  14   97.99    8.03
   1  12 -14   75.62   15.09
   1 -12 -13  273.69   26.88
  -1 -12  13  257.76   12.69
   1  12 -13  251.29   26.01
  -1 -12  13  246.44   24.11
  -1 -12  12   48.30   11.60
   1  12 -12   25.70   10.03
   1 -12 -12   41.33   12.18
  -1 -12  12   42.69    5.38
   1  12 -12   36.04    5.64
   1  12 -11   43.75    6.21
  -1 -12  11   39.44    5.03
   1 -12 -11   53.85   11.92
   1  12 -11   47.17   11.42
  -1 -12  11   42.68   10.73
   1 -12 -10  260.41   23.99
  -1 -12  10  242.34   22.98
   1  12 -10  266.01   14.65
   1  12 -10  247.25   21.45
   1  12 -10  249.67   23.77
   1 -12  -9  190.88   20.44
  -1 -12   9  221.00   21.52
   1  12  -9  191.05   12.40
   1  12  -9  204.07   18.97
   1  12  -9  175.97   19.77
   1 -12  -8  473.86   30.45
  -1  12   8  448.59   10.23
   1  12  -8  489.30   31.04
   1  12  -8  526.94   29.94
  -1 -12   8  455.02   29.63
   1 -12  -8  441.84   20.64
   1 -12  -7    3.42    4.77
   1 -12  -7    5.22    3.57
  -1 -12   7    6.01    6.48
  -1 -12   7    7.73    4.04
  -1  12   7    2.86    1.75
  -1  12   7    0.89    6.50
   1  12  -7   -0.28    7.34
   1  12  -7    5.79    3.53
  -1  12   7    3.68    4.86
   1 -12  -6   18.34    5.07
  -1 -12   6   11.67    6.44
   1  12  -6   12.68    6.33
  -1 -12   6    9.88    4.09
  -1  12   6   11.58    2.69
  -1 -12   6   10.65    4.03
  -1  12   6   20.06    7.37
  -1  12   6   14.69    6.02
   1 -12  -6   10.65    5.54
   1  12  -6   18.65    6.24
   1  12  -5  504.96   28.91
  -1  12   5  482.83   15.91
   1 -12  -5  439.53   26.53
  -1  12   5  494.13   30.75
  -1 -12   5  474.81   20.50
  -1  12   5  502.41   28.41
   1 -12  -5  424.35   22.81
  -1 -12   5  492.32   29.21
  -1 -12   4  452.75   27.75
  -1  12   4  438.42   16.47
   1  12  -4  435.61   26.02
   1 -12  -4  451.34   23.69
  -1  12   4  477.87   29.76
  -1  12   4  443.23   25.93
  -1 -12   4  462.20   20.95
   1 -12  -4  476.07   26.55
   1 -12  -3  432.03   23.93
   1  12  -3  422.84   24.97
  -1  12   3  421.60   17.29
  -1 -12   3  420.06   26.34
  -1 -12   3  435.24   20.98
  -1  12   3  444.20   24.94
   1 -12  -3  371.15   22.73
   1  12  -2   15.38    6.63
   1 -12  -2   15.44    6.02
  -1  12   2   17.77    4.91
  -1 -12   2   27.26    6.87
  -1  12   2   25.60    6.16
  -1 -12   2   24.83    8.26
   1 -12  -2   19.98    6.20
   1  12  -1    4.67    4.91
   1 -12  -1    4.19    4.68
  -1  12   1    5.57    3.83
  -1 -12   1    1.09    4.22
  -1  12   1    9.55    4.70
  -1 -12   1    3.41    5.60
   1  12  -1    6.33    4.44
   1 -12  -1    2.62    5.19
  -1  12   0  505.02   22.74
   1  12   0  550.59   25.91
   1  12   0  569.64   29.05
   1 -12   0  529.35   28.06
  -1 -12   0  534.38   28.04
  -1 -12   0  536.36   26.00
  -1  12   0  514.54   23.37
   1 -12   0  547.65   23.73
   1 -12   1  413.68   25.38
   1  12   1  442.98   25.42
   1  12   1  399.93   21.42
   1 -12   1  409.86   21.77
  -1  12  -1  413.02   21.69
  -1 -12  -1  408.44   24.19
   1 -12   1  403.12   19.42
  -1 -12  -1  390.96   22.94
  -1  12  -1  394.14   19.43
  -1  12  -2  -10.56    5.30
   1  12   2    7.74    4.54
   1 -12   2    0.42    4.62
   1 -12   2    5.80    3.85
   1  12   2    1.22    3.58
  -1  12  -2    0.18    4.27
   1 -12   2    5.16    3.67
  -1 -12  -2    6.60    5.21
  -1  12  -3    3.98    4.64
   1  12   3    0.80    4.44
   1 -12   3    0.48    6.12
   1 -12   3   -6.28    3.70
   1 -12   3   -0.89    5.61
  -1  12  -3    0.12    5.32
   1 -12   3   -2.59    3.68
  -1 -12  -3   -6.32    6.38
   1  12   3   -4.17    4.77
   1  12   4  183.12   15.99
   1 -12   4  192.85   18.82
   1 -12   4  212.09   17.66
   1 -12   4  208.73   19.82
  -1  12  -4  166.30   15.82
   1 -12   4  167.18   10.19
  -1 -12  -4  196.44   18.32
   1  12   4  208.73   18.55
   1  12   5  399.43   22.53
   1 -12   5  442.39   28.20
   1 -12   5  479.72   27.53
   1 -12   5  459.87   28.33
  -1  12  -5  433.51   26.19
   1 -12   5  414.99   13.74
  -1 -12  -5  396.42   26.25
   1  12   5  472.51   28.14
   1  12   6  221.59   19.94
  -1 -12  -6  183.58   18.51
  -1  12  -6  171.55   17.44
   1 -12   6  198.89   19.14
  -1  12  -6  218.48   17.92
   1  12   6  188.82   15.38
   1 -12   6  169.64   18.25
   1 -12   6  197.31   18.51
   1 -12   6  187.96    7.30
  -1  12  -7  187.21   19.08
   1 -12   7  180.53   19.24
   1  12   7  223.69   16.48
   1 -12   7  206.38   19.62
   1 -12   7  201.65   19.68
  -1  12  -7  216.19   20.41
  -1  12  -7  222.83   18.01
   1  12   7  214.30   20.32
  -1 -12  -7  208.52   20.18
  -1 -12  -8   57.92   11.47
   1 -12   8   43.85   10.98
   1  12   8   43.60    7.55
  -1  12  -8   38.57    9.56
  -1  12  -8   38.80   10.23
  -1 -12  -8   38.58    5.18
   1 -12   8   45.57   10.21
  -1  12  -8   41.31    3.49
  -1  12  -8   44.02    8.41
   1 -12   9   17.60    8.71
  -1  12  -9   13.18    6.51
  -1  12  -9   18.51    8.26
   1 -12   9   22.49    7.80
  -1 -12  -9   28.24    4.16
  -1 -12  -9   33.24    9.43
  -1  12  -9   20.78    5.55
  -1  12 -10   26.35    6.48
  -1 -12 -10   19.91    3.58
   1 -12  10   21.45    8.73
  -1  12 -10   22.79    7.89
  -1  12 -10   17.74    7.29
  -1 -12 -10    9.68    8.10
   1 -12  10   23.88    8.72
   1 -12  11  152.29   18.64
  -1  12 -11  136.79   17.67
  -1  12 -11  155.04   19.76
  -1  12 -11  151.71   15.71
   1 -12  11  134.47   16.60
  -1 -12 -11  131.16    9.29
  -1 -12 -11  158.25   19.99
  -1  12 -12  128.85   17.04
  -1  12 -12  142.59   15.51
  -1  12 -12  149.39   20.21
   1 -12  12  152.17   18.39
  -1 -12 -12  126.61   19.08
   1 -12  12  123.30   17.63
  -1  12 -13    1.19    2.86
   1 -12  13    0.67    7.49
   1 -12  13    0.94    7.31
  -1  12 -13   -7.02    8.39
  -1 -12 -13   -8.73    9.81
   1 -12  13   -5.61    7.03
  -1  12 -13   11.08    6.69
   1 -12  14  196.90   22.55
   1  12  14  183.08   14.16
  -1 -12 -14  170.10   22.45
   1 -12  14  183.70   22.42
  -1  12 -14  185.21   20.79
   1 -12  14  208.83   21.36
  -1 -12 -15  197.34   24.85
   1 -12  15  200.92   23.27
   1 -12  15  226.49   22.38
   1 -12  15  282.42   28.66
  -1 -12 -16  181.99   24.38
   1 -12  16  192.89   21.15
   1 -12  16  164.99   21.64
   1 -12  16  215.13   25.96
  -1 -12 -17    1.50    6.62
   1 -12  17   -4.61    7.13
   1 -12  17   -0.94    6.66
   1 -12  17    9.65    8.07
  -1 -12 -18    4.34    7.32
   1 -12  18   -3.99    6.44
   1 -12  18   -1.57    5.03
   1 -12  18    7.85   10.27
   1 -12  19   55.54   15.02
   1 -12  19   65.77   14.17
  -1 -12 -19   61.71   17.32
   1 -12  20   39.12   15.57
   1 -12  20   14.10    7.97
  -1 -12 -20   37.17   11.83
   1 -12  21   29.88   12.11
   1 -12  21   37.63   11.41
  -1 -12 -21   40.18   15.35
  -1 -12 -22    0.93    6.12
  -1 -13  21  135.50   23.60
   1 -13 -21  142.96   23.81
  -1 -13  20    0.28    7.67
   1 -13 -20    2.91    8.12
   1  13 -19   35.92   13.04
  -1 -13  19   45.41   14.52
   1 -13 -19   30.71   13.06
   1 -13 -18   11.66   10.02
   1  13 -18    9.54    9.62
   1 -13 -17  102.94   19.35
  -1 -13  17  104.52   17.46
   1  13 -17  143.74   22.89
   1  13 -16    9.86    8.94
  -1 -13  16   20.33    9.47
   1 -13 -16    0.09    8.01
   1  13 -15  168.17   23.51
   1 -13 -15  192.52   24.31
  -1 -13  15  165.35   20.93
   1  13 -15  172.46   18.42
   1  13 -14   -7.90    7.84
   1 -13 -14    1.05    7.05
   1  13 -14   -9.47    5.75
  -1 -13  14    1.02    7.17
  -1 -13  13   86.29   15.08
   1  13 -13  100.91   17.88
   1 -13 -13   95.03   17.23
   1  13 -13   71.49   11.85
  -1 -13  13  101.50    7.56
  -1 -13  12    9.49    2.76
   1  13 -12    8.81    3.33
   1 -13 -12   14.39    7.58
   1  13 -12    2.52    6.81
   1  13 -12    4.77    4.44
  -1 -13  12   12.04    6.98
   1  13 -11  152.60   16.84
   1  13 -11  225.97   24.05
   1 -13 -11  259.97   25.33
   1  13 -11  239.07   14.17
  -1 -13  11  243.65   11.79
  -1 -13  11  242.15   24.04
  -1 -13  10    3.01    6.98
   1  13 -10   -1.22    5.12
   1  13 -10    6.99    3.20
   1 -13 -10   14.71    8.53
   1  13 -10   10.59    7.34
   1 -13  -9   40.30   11.40
   1  13  -9   53.43    6.77
  -1 -13   9   45.61   11.87
  -1 -13   9   49.39    6.35
   1  13  -9   50.96   12.03
   1  13  -9   45.41    9.26
   1  13  -8    4.35    3.23
  -1 -13   8   -0.41    2.43
   1  13  -8    1.79    7.36
  -1  13   8    1.28    1.43
   1  13  -8   -3.91    4.21
  -1 -13   8    3.09    5.86
   1 -13  -8   -1.77    6.96
   1  13  -7  793.62   37.80
   1 -13  -7  717.87   28.98
  -1 -13   7  733.10   38.15
   1 -13  -7  736.04   37.37
   1  13  -7  734.31   38.03
  -1  13   7  733.80   16.73
  -1  13   7  764.19   40.40
  -1 -13   7  715.94   24.88
  -1  13   7  743.63   37.92
   1  13  -6   -2.29    4.53
   1  13  -6    0.59    2.07
   1 -13  -6   -1.41    4.00
  -1 -13   6    1.83    6.84
  -1  13   6   -1.45    2.49
  -1  13   6   -3.65    4.80
   1  13  -6   -2.41    6.33
   1 -13  -6   -4.60    6.49
  -1  13   6    0.52    3.91
  -1 -13   6    1.38    3.32
  -1 -13   5  226.06   20.86
   1 -13  -5  239.22   17.77
  -1  13   5  259.71   21.33
  -1 -13   5  258.38   16.14
  -1  13   5  272.46   23.61
   1  13  -5  265.96   22.28
  -1  13   5  221.52   11.65
   1 -13  -5  249.19   20.58
   1  13  -4   -2.06    2.99
  -1 -13   4   -2.43    6.90
   1 -13  -4   -0.16    4.33
   1  13  -4   -1.83    4.73
  -1  13   4   -0.33    3.24
  -1  13   4   -0.96    2.75
   1 -13  -4   -0.14    5.55
  -1 -13   4   -1.42    3.72
  -1  13   4   11.01    6.08
  -1 -13   3  230.77   16.36
  -1  13   3  256.63   19.91
   1 -13  -3  234.23   19.00
   1  13  -3  237.95   19.50
  -1  13   3  214.54   13.37
  -1 -13   3  221.85   20.04
   1 -13  -3  255.61   19.64
   1 -13  -2  292.01   21.07
   1  13  -2  300.63   20.95
  -1  13   2  288.99   16.35
  -1 -13   2  270.73   21.70
   1 -13  -2  294.73   20.18
  -1  13   2  292.43   20.21
  -1 -13   2  309.89   19.27
   1 -13  -1  272.01   21.05
   1  13  -1  283.40   21.99
   1  13  -1  237.96   18.47
  -1  13   1  254.80   15.98
  -1 -13   1  264.31   20.98
   1  13  -1  158.08   17.28
   1 -13  -1  252.00   17.96
  -1 -13   1  282.81   19.27
  -1  13   1  259.16   18.28
  -1  13   0  109.23   11.50
  -1 -13   0  107.34   12.48
   1  13   0  121.18   15.56
   1  13   0   97.93   12.70
   1 -13   0   88.47   12.64
   1  13   0  115.70   12.82
  -1  13   0  100.45   11.08
  -1 -13   0  131.97   15.26
   1 -13   0  101.34   11.00
  -1  13   0  104.15   14.49
   1 -13   1  254.38   17.96
   1 -13   1  275.15   21.75
   1  13   1  260.86   20.52
   1  13   1  255.04   18.16
  -1  13  -1  263.33   18.08
  -1 -13  -1  253.09   20.01
   1  13   1  254.55   22.45
  -1  13  -1  284.83   23.60
  -1  13  -1  254.15   16.51
  -1 -13  -1  275.87   20.02
   1 -13   1  261.94   16.56
  -1  13  -2  115.97   12.76
   1 -13   2  100.50   13.75
   1  13   2  121.61   12.67
   1 -13   2  115.34   12.57
   1  13   2  127.31   14.39
  -1  13  -2  128.63   16.28
  -1 -13  -2  124.88   14.37
   1 -13   2  115.59   10.48
  -1  13  -3 1326.52   50.51
   1 -13   3 1288.79   43.44
   1 -13   3 1359.90   49.06
   1  13   3 1238.64   37.08
   1  13   3 1369.96   44.93
  -1  13  -3 1278.48   42.61
  -1 -13  -3 1275.32   45.25
   1 -13   3 1240.66   31.64
  -1  13  -4    0.98    5.05
   1  13   4    1.49    4.17
   1 -13   4   -1.59    6.96
   1 -13   4    4.19    3.23
   1 -13   4    2.51    5.21
  -1  13  -4   -4.85    6.49
   1  13   4    3.74    5.08
  -1 -13  -4   -3.84    5.29
   1 -13   4    0.08    2.37
  -1  13  -5  261.40   22.94
   1 -13   5  254.39   22.49
   1  13   5  264.80   19.77
   1 -13   5  291.99   22.07
   1 -13   5  231.83   21.36
  -1  13  -5  260.47   21.26
   1  13   5  271.98   22.40
  -1 -13  -5  265.62   22.30
   1 -13   5  261.95   12.00
  -1  13  -6  108.26   15.23
   1  13   6  107.87   12.52
   1 -13   6  114.96   16.09
   1 -13   6  106.50   14.10
   1 -13   6  103.89   15.02
  -1  13  -6   83.47   12.93
  -1 -13  -6  125.71   16.34
   1 -13   6  112.55    6.47
   1  13   6  127.13   16.04
  -1  13  -7  195.59   20.48
   1 -13   7  191.97   20.55
   1  13   7  169.33   15.17
   1 -13   7  177.88   18.65
  -1  13  -7  194.80   19.99
  -1  13  -7  183.23   16.97
  -1 -13  -7  163.87   19.00
   1 -13   7  177.60   19.08
  -1  13  -8  265.67   20.62
  -1  13  -8  282.32    9.92
   1 -13   8  272.21   24.57
   1 -13   8  254.89   22.59
  -1  13  -8  262.11   23.48
  -1  13  -8  297.12   24.71
  -1 -13  -8  257.91   23.80
  -1  13  -9   45.75    3.16
  -1 -13  -9   50.61    5.84
   1 -13   9   50.77   11.77
   1 -13   9   46.41   10.71
  -1 -13  -9   64.51   12.96
  -1  13  -9   47.88   11.58
  -1  13  -9   40.07    9.73
  -1  13  -9   44.22    8.84
  -1 -13 -10   35.44    4.62
   1 -13  10   58.22   13.04
   1 -13  10   45.17   10.85
  -1 -13 -10   51.08   12.06
  -1  13 -10   41.29   10.94
  -1  13 -10   27.92    8.72
  -1  13 -10   49.14    9.35
   1 -13  11  177.13   21.45
   1 -13  11  168.39   19.27
  -1 -13 -11  141.59   19.38
  -1  13 -11  181.73   22.42
  -1  13 -11  125.65   14.68
  -1  13 -11  170.98   19.80
  -1 -13 -11  167.00   10.30
   1 -13  12   36.87   10.89
   1 -13  12   44.87   10.85
  -1 -13 -12   47.40   12.27
  -1  13 -12   33.52   10.67
  -1  13 -12   53.20   12.23
  -1  13 -12   46.56    8.95
   1 -13  13  132.04   18.75
   1 -13  13  168.47   19.49
  -1  13 -13  148.91   19.39
  -1 -13 -13  190.93   23.60
  -1  13 -13  183.67   23.41
   1 -13  13  164.05   21.61
   1 -13  14   13.93    7.93
   1 -13  14    3.73    7.64
  -1 -13 -14   12.95    9.54
  -1  13 -14   13.23    8.78
   1 -13  14    9.24    6.92
  -1 -13 -15    4.43    7.72
   1 -13  15    8.33    8.81
   1 -13  15    1.22    7.18
   1 -13  15   -4.09    5.92
  -1 -13 -16   38.13   12.21
   1 -13  16   28.03   12.01
   1 -13  16   23.26    9.87
   1 -13  16   37.07   10.61
  -1 -13 -17  184.02   25.71
   1 -13  17  197.94   24.33
   1 -13  17  165.79   20.37
   1 -13  17  217.00   27.03
   1 -13  18    1.07    4.82
  -1 -13 -18    6.31    8.75
   1 -13  18   10.30    9.01
   1 -13  18    8.10    8.37
  -1 -13 -19   16.02   11.53
   1 -13  19   19.60    9.45
   1 -13  19   21.72   10.83
  -1 -13 -20   66.29   17.27
   1 -13  20   57.86   13.79
   1 -13  20   43.29   14.97
  -1 -13 -21   43.59   14.64
   1 -13  21   35.27   12.44
   1 -14 -20   -7.84   10.09
  -1 -14  20  -15.35    9.58
   1  14 -19  205.40   28.45
  -1 -14  19  242.87   30.04
   1 -14 -19  235.59   30.47
   1  14 -18   16.46    8.63
   1 -14 -18    1.83    7.90
   1  14 -17   68.24   16.18
   1 -14 -17   87.08   18.15
  -1 -14  17   73.91   15.69
   1  14 -16    1.29    7.86
   1 -14 -16    4.62    8.60
  -1 -14  16   -0.04    7.16
  -1 -14  15  185.00   23.08
   1 -14 -15  179.66   24.61
   1  14 -15  178.94   25.04
   1  14 -14   52.64   10.95
  -1 -14  14   38.83    4.08
   1  14 -14   37.76   11.78
   1 -14 -14   45.53   13.76
  -1 -14  14   39.18   12.07
  -1 -14  13   98.30   16.68
   1  14 -13   84.19   13.33
  -1 -14  13   86.53    6.34
   1  14 -13   84.33   16.32
  -1 -14  13   97.98    6.91
   1 -14 -13   88.56   17.40
   1  14 -13   94.20    8.86
  -1 -14  12   56.86   13.49
   1  14 -12   50.55   10.80
  -1 -14  12   62.52    5.79
   1  14 -12   50.64   12.34
   1 -14 -12   67.91   13.86
   1  14 -12   71.37    7.97
  -1 -14  12   61.79    6.03
   1  14 -11   79.58   13.40
  -1 -14  11   60.57    6.25
   1  14 -11   50.23   12.45
   1  14 -11   57.26    7.31
   1 -14 -11   67.76   14.38
  -1 -14  11   68.84   14.25
   1  14 -10    0.94    2.52
  -1 -14  10    3.70    7.96
  -1 -14  10    1.62    2.50
   1  14 -10    2.21    5.59
   1  14 -10   -9.00    5.98
   1 -14 -10   -8.03    8.73
  -1 -14   9  181.84   11.89
   1  14  -9  194.93   21.71
   1 -14  -9  215.73   22.61
   1  14  -9  209.47   20.93
   1  14  -9  190.60   13.01
  -1 -14   9  209.53   22.31
  -1 -14   8   46.07   11.78
  -1  14   8   55.66    4.38
   1  14  -8   47.21   11.84
  -1 -14   8   53.99    7.17
   1  14  -8   58.16   11.20
   1 -14  -8   60.59   12.46
   1 -14  -7    4.39    3.48
  -1 -14   7    3.36    6.89
   1  14  -7   -8.29    2.48
   1  14  -7    6.01    6.59
  -1  14   7    5.82    2.39
   1 -14  -7    5.97    7.28
  -1 -14   7    0.99    2.95
   1  14  -7   10.34    5.23
   1  14  -6    8.45    5.72
   1  14  -6   10.51    4.86
   1 -14  -6   12.91    5.37
  -1 -14   6    1.24    7.94
  -1  14   6   10.83    2.94
   1  14  -6    2.15    6.07
   1 -14  -6    6.50    5.78
  -1 -14   6   10.16    4.59
  -1  14   6    7.61    5.24
  -1 -14   5  630.13   25.96
  -1  14   5  675.30   35.01
   1  14  -5  674.05   36.12
  -1  14   5  600.02   20.18
   1  14  -5  635.24   34.25
   1 -14  -5  639.96   33.72
   1 -14  -5  616.95   29.97
  -1 -14   5  624.86   35.35
   1  14  -4   47.41   10.53
  -1 -14   4   40.04    9.74
   1 -14  -4   40.75    8.60
   1  14  -4   48.39   10.11
  -1  14   4   30.79    9.03
  -1  14   4   43.31    6.11
   1 -14  -4   43.70    9.96
  -1  14   4   69.17   11.67
  -1 -14   4   39.52    7.71
  -1 -14   3  830.81   39.39
   1 -14  -3  738.79   34.50
  -1  14   3  771.53   26.25
   1  14  -3  835.06   37.23
   1  14  -3  805.75   39.67
  -1  14   3  824.88   41.91
   1 -14  -3  801.49   35.14
  -1 -14   3  818.96   31.62
  -1  14   3  843.84   36.72
  -1 -14   2   69.31   12.14
   1 -14  -2   69.80   11.23
   1  14  -2   51.46    9.76
  -1  14   2   64.69   12.39
   1  14  -2   59.81   11.67
  -1  14   2   58.72    8.27
   1 -14  -2   52.74    9.64
  -1 -14   2   56.77    9.26
  -1  14   2   68.10   10.56
  -1  14   1   20.74    7.64
   1 -14  -1   15.06    6.05
  -1 -14   1   21.57    8.71
   1  14  -1   11.11    6.75
   1  14  -1   13.09    6.50
  -1  14   1    7.61    4.46
   1 -14  -1    7.91    5.24
  -1 -14   1   12.72    5.63
  -1  14   1   17.42    5.35
  -1  14   0   13.36    7.68
  -1 -14   0   -2.03    5.23
   1 -14   0    9.51    6.34
   1  14   0    2.23    4.72
   1  14   0   -1.23    6.38
  -1  14   0    9.99    4.98
   1 -14   0    2.18    4.06
  -1  14   0    3.93    3.51
  -1 -14   0    3.19    4.39
  -1 -14  -1  177.80   17.68
   1 -14   1  144.07   16.32
   1  14   1  140.28   15.73
  -1  14  -1  157.20   14.52
   1  14   1  155.53   14.68
   1  14   1  149.00   18.33
  -1  14  -1  136.55   17.51
  -1  14  -1  174.98   14.35
  -1 -14  -1  148.09   15.84
   1 -14   1  149.51   13.24
  -1  14  -2    6.52    5.63
   1  14   2    5.23    5.50
   1 -14   2   -0.05    5.49
  -1  14  -2    7.55    5.12
   1 -14   2    6.04    3.94
  -1 -14  -2    4.35    5.77
   1 -14   2    4.39    2.22
   1  14   2    2.83    3.71
  -1  14  -3   44.14   10.31
   1  14   3   33.88    6.98
   1 -14   3   38.56    8.08
   1 -14   3   35.09    9.07
   1  14   3   32.09    8.31
  -1  14  -3   40.50    8.73
  -1 -14  -3   23.42    7.59
   1 -14   3   31.36    6.04
  -1  14  -4    8.91    6.46
   1  14   4    8.57    5.29
   1 -14   4   11.16    6.44
   1  14   4    9.65    5.12
   1 -14   4   10.33    4.64
  -1  14  -4    9.75    6.05
   1  14   4   15.35    5.65
  -1 -14  -4    7.92    5.40
   1 -14   4    5.80    3.06
  -1  14  -5  678.09   38.02
   1 -14   5  627.99   36.17
   1 -14   5  631.16   33.60
   1 -14   5  588.50   34.89
  -1  14  -5  674.58   34.19
   1  14   5  639.71   35.17
  -1 -14  -5  623.47   34.79
   1 -14   5  596.85   19.28
   1 -14   6   73.89   13.42
   1 -14   6   90.31   12.89
  -1  14  -6   83.34   13.33
  -1 -14  -6  105.89   15.90
   1 -14   6   82.09    6.24
  -1  14  -6  104.08   15.79
   1 -14   6   86.67   14.65
  -1  14  -7   94.03   14.45
   1 -14   7   93.50   15.36
   1 -14   7  104.92   15.50
  -1  14  -7  111.72   16.18
   1 -14   7   98.73    4.92
  -1 -14  -7  114.36   16.51
  -1  14  -7  101.45   13.30
   1 -14   8   -8.78    8.77
   1 -14   8    1.25    6.34
  -1  14  -8   -3.68    8.57
  -1  14  -8   -3.64    7.65
  -1  14  -8    8.01    3.97
  -1 -14  -8   -3.43    5.61
  -1 -14  -9  274.73   26.05
  -1  14  -9  299.24    9.05
  -1 -14  -9  290.86   13.79
   1 -14   9  289.47   26.76
   1 -14   9  286.22   25.41
  -1  14  -9  299.79   26.87
  -1  14  -9  281.85   25.33
  -1  14  -9  268.45   21.54
  -1 -14 -10   54.21    5.83
   1 -14  10   53.97   13.10
   1 -14  10   56.53   12.45
  -1 -14 -10   64.17   14.43
  -1  14 -10   53.75   12.56
  -1  14 -10   42.79    8.89
  -1  14 -10   62.14   13.63
   1 -14  11  304.34   27.95
   1 -14  11  307.90   26.42
  -1  14 -11  288.44   23.31
  -1  14 -11  324.26   29.36
  -1 -14 -11  315.09   29.42
  -1 -14 -11  325.07   13.83
  -1  14 -12   11.98    9.60
  -1 -14 -12   16.80    8.37
   1 -14  12    5.69    7.10
   1 -14  12   30.69    9.84
   1 -14  13   44.47   11.17
   1 -14  13   56.12   14.14
  -1  14 -13   49.21   13.35
   1 -14  13   55.96   13.19
  -1 -14 -13   59.61   14.48
   1 -14  14    6.67    6.43
   1 -14  14   17.12   10.77
  -1  14 -14   -4.63    9.29
   1 -14  14    6.44    7.13
  -1 -14 -14    2.03    7.19
   1 -14  15  259.59   28.53
   1 -14  15  216.99   22.86
   1 -14  15  203.42   24.41
  -1 -14 -15  199.68   25.69
   1 -14  16    5.13    8.79
   1 -14  16    8.30    6.72
   1 -14  16    6.44    7.74
  -1 -14 -16   20.23   10.00
   1 -14  17    9.72    7.80
  -1 -14 -17    8.28    7.40
   1 -14  17   -3.05    6.72
   1 -14  17    3.74    8.40
   1 -14  18    3.38   11.34
  -1 -14 -18   -4.74   10.54
   1 -14  18    8.05    7.66
   1 -14  18  -23.90    8.62
  -1 -14 -19  257.48   32.13
   1 -14  19  225.46   26.44
   1 -14  19  252.33   31.14
   1 -14  20    9.40    9.86
   1 -14  20   10.76    8.50
  -1 -14 -20    9.04    9.44
   1 -14  21   52.19   14.49
   1 -15 -20   25.89   13.08
  -1 -15  20   27.45   12.83
   1 -15 -19   43.32   16.83
  -1 -15  19   42.61   14.98
   1  15 -19   19.28   10.09
   1  15 -18    0.06    6.78
   1 -15 -18   -0.78    6.78
   1  15 -17   21.14   11.44
   1 -15 -17    8.13    9.22
  -1 -15  16    9.70    7.95
   1 -15 -16   -4.80   10.38
   1  15 -16   -1.76    7.62
   1 -15 -15   98.46   18.85
   1  15 -15  113.32   21.19
  -1 -15  15   95.75   17.41
   1 -15 -14   15.89    9.82
   1  15 -14   10.40    8.70
  -1 -15  14   24.24   10.12
   1 -15 -13  226.51   26.59
   1  15 -13  243.71   23.50
   1  15 -13  279.13   28.99
  -1 -15  13  211.57   24.98
  -1 -15  13  223.08    8.99
  -1 -15  12   29.58   11.01
   1  15 -12   19.72    7.97
  -1 -15  12   33.01    4.03
   1 -15 -12   36.75   11.72
   1  15 -12   33.34   10.79
   1  15 -12   25.63    4.97
  -1 -15  12   32.45    4.31
   1  15 -11  103.69   15.76
   1  15 -11  128.58   10.68
   1 -15 -11  102.81   17.13
   1  15 -11  108.22   17.71
  -1 -15  11  122.19    8.80
  -1 -15  11  139.36   20.70
  -1 -15  10   23.46    8.72
   1  15 -10   27.21    9.19
   1  15 -10   32.25    9.85
  -1 -15  10   25.20    4.83
   1 -15 -10   36.59   11.61
   1  15 -10   31.88    5.65
  -1 -15   9   28.32   10.87
   1  15  -9   37.44    9.78
   1  15  -9   39.99   11.53
   1 -15  -9   15.08    7.76
  -1 -15   9   33.25    5.49
  -1 -15   8   69.84   14.41
  -1  15   8   72.61    5.39
  -1 -15   8   82.95    8.96
   1  15  -8   84.91   14.91
   1 -15  -8   76.31   14.75
   1  15  -8   88.26   14.13
   1  15  -7  178.57   19.42
   1  15  -7  198.91   21.17
  -1  15   7  197.10   10.19
  -1 -15   7  183.55   13.79
   1 -15  -7  204.05   21.49
   1 -15  -7  199.93   17.05
  -1 -15   7  186.71   21.26
   1  15  -6   21.51    7.80
  -1 -15   6   22.71    9.26
   1 -15  -6   25.03    7.10
   1  15  -6   23.52    9.10
  -1  15   6   24.75    4.42
   1 -15  -6   22.72    8.49
  -1 -15   6   18.45    5.38
  -1  15   5  233.84   13.38
   1  15  -5  258.06   23.12
   1 -15  -5  229.01   19.13
  -1 -15   5  280.10   25.22
   1  15  -5  238.70   22.62
   1 -15  -5  224.96   20.85
  -1  15   5  266.26   22.91
  -1 -15   5  261.62   17.47
  -1 -15   4   99.31   15.36
   1 -15  -4   87.70   12.69
  -1  15   4   84.72    8.93
   1  15  -4   96.34   14.06
  -1 -15   4   72.70   10.12
  -1  15   4   95.30   13.47
   1 -15  -4   82.08   12.84
   1  15  -4   77.66   13.28
  -1 -15   3  222.65   21.71
   1 -15  -3  202.80   19.26
  -1  15   3  217.26   14.75
   1  15  -3  206.02   19.67
   1  15  -3  208.60   21.66
   1 -15  -3  234.45   20.12
  -1  15   3  192.28   18.44
  -1 -15   3  209.78   17.12
   1 -15  -2   -2.13    5.43
  -1 -15   2   -3.10    6.89
   1  15  -2   -3.99    6.11
   1  15  -2   -2.20    5.39
  -1  15   2   -2.66    4.18
   1 -15  -2   -1.62    4.98
  -1  15   2    3.08    4.54
  -1 -15   2   -1.01    5.17
   1 -15  -1  421.63   28.08
   1  15  -1  440.57   26.47
  -1  15   1  419.17   22.40
  -1 -15   1  416.47   28.57
   1  15  -1  479.37   32.91
   1 -15  -1  435.35   25.01
  -1  15   1  444.43   25.54
  -1 -15   1  417.74   25.24
   1  15   0  107.52   13.68
  -1  15   0   97.31   11.72
  -1  15   0  111.49   12.57
   1  15   0  110.49   16.19
   1 -15   0  104.21   12.41
  -1 -15   0   88.05   12.73
  -1 -15   0  102.81   14.39
   1 -15   0  107.18   14.95
   1 -15   1  192.50   19.82
   1  15   1  190.43   16.98
  -1  15  -1  192.30   16.65
  -1 -15  -1  198.46   19.10
   1 -15   1  179.50   15.13
  -1 -15  -1  202.29   18.87
  -1  15  -2  184.95   17.11
   1  15   2  178.40   15.92
   1 -15   2  211.11   18.17
   1 -15   2  209.12   20.59
  -1  15  -2  190.50   20.78
   1 -15   2  196.62   14.95
  -1 -15  -2  182.88   18.39
  -1  15  -3  369.21   28.72
  -1  15  -3  365.33   24.47
   1 -15   3  386.61   25.46
   1 -15   3  345.19   26.90
   1  15   3  343.27   21.17
   1 -15   3  354.31   18.74
  -1 -15  -3  315.50   24.56
  -1  15  -4  120.90   16.78
   1 -15   4  126.57   16.72
   1 -15   4  125.65   15.00
   1  15   4  121.80   12.78
  -1 -15  -4  137.69   17.02
  -1  15  -4  131.57   15.93
   1 -15   4  121.84   10.42
   1  15   5  167.96   14.28
   1 -15   5  149.87   19.44
   1 -15   5  164.79   17.68
  -1  15  -5  150.45   17.30
  -1 -15  -5  171.08   19.42
   1 -15   5  165.60   10.91
   1  15   6   -0.29    3.10
   1 -15   6   -0.32    1.98
  -1 -15  -6   -6.08    7.92
   1 -15   6    1.63    7.75
  -1  15  -6    3.03    6.33
   1 -15   7  258.66   24.87
  -1  15  -7  287.88   23.27
   1 -15   7  278.29    9.48
  -1 -15  -7  286.42   25.78
   1 -15   7  277.51   25.92
  -1  15  -7  298.36   26.00
   1 -15   8    1.58    7.31
  -1  15  -8   23.48    6.66
  -1 -15  -8   14.72    9.47
   1 -15   8    9.23    7.78
  -1  15  -8   13.90    7.26
  -1 -15  -9   57.11    6.20
   1 -15   9   45.93   12.57
   1 -15   9   55.86   12.31
  -1  15  -9   60.19    4.63
  -1 -15  -9   59.30   13.42
  -1  15  -9   44.29    9.39
  -1  15  -9   62.90   13.49
   1 -15  10   71.18   14.16
  -1 -15 -10   89.37    7.29
  -1  15 -10   99.95   17.13
   1 -15  10   70.30   14.88
  -1 -15 -10   97.04   16.97
   1 -15  11  220.34   23.35
  -1 -15 -11  244.15   11.55
  -1  15 -11  234.45   25.41
   1 -15  11  217.72   24.80
  -1 -15 -11  224.97   25.88
  -1  15 -12   42.43   13.27
  -1 -15 -12   25.07   11.94
   1 -15  12   19.88    9.55
   1 -15  12   18.43    9.45
   1 -15  13  275.94   26.25
   1 -15  13  281.67   28.68
  -1  15 -13  311.96   31.37
   1 -15  13  299.94   29.73
  -1 -15 -13  305.69   31.15
   1 -15  14   11.75    8.98
   1 -15  14    4.35    7.69
  -1  15 -14   16.41    8.79
   1 -15  14   10.98    6.89
  -1 -15 -14   12.38    8.32
   1 -15  15    6.06    6.63
   1 -15  15   -4.33    7.96
  -1 -15 -15   -0.69    7.80
   1 -15  15   -0.84    7.41
   1 -15  16   73.20   14.58
   1 -15  16   77.55   18.95
   1 -15  16   59.18   15.19
  -1 -15 -16   60.06   15.70
   1 -15  17  148.62   23.85
   1 -15  17  133.68   19.42
   1 -15  17  116.98   19.80
  -1 -15 -17  147.58   23.74
   1 -15  18   27.73   12.39
   1 -15  18   24.70   10.19
  -1 -15 -18   14.42   10.99
   1 -15  19    7.27    8.66
   1 -15  19   25.52   12.53
  -1 -15 -19   28.07   11.35
  -1 -15 -20    0.13    6.77
   1 -15  20    0.79    9.05
   1 -15  21   32.90   12.81
   1 -16 -19  173.84   26.99
  -1 -16  19  183.03   28.21
   1  16 -19  127.20   23.52
   1 -16 -18   27.33   12.20
   1  16 -18   27.51   11.54
   1 -16 -17   89.98   19.65
   1  16 -17  118.80   22.09
   1 -16 -16   -0.58    7.00
  -1 -16  16    2.58    7.02
   1  16 -16    2.69    8.03
  -1 -16  15    9.39    9.01
   1  16 -15    9.21    9.68
   1 -16 -15   -2.05    7.41
  -1 -16  14   94.53   18.31
   1  16 -14  157.51   23.02
   1 -16 -14  130.81   21.42
  -1 -16  13  156.06   22.36
   1 -16 -13  165.03   23.11
   1  16 -13  147.34   21.99
   1  16 -12   65.91   15.70
  -1 -16  12   54.39   13.94
   1 -16 -12   72.61   16.77
  -1 -16  12   62.19    5.31
   1  16 -11   14.90    4.50
  -1 -16  11    6.16    5.58
   1  16 -11    6.61    8.48
  -1 -16  11   11.46    3.05
   1 -16 -11   10.69    7.29
   1  16 -10  157.29   20.11
   1 -16 -10  223.97   24.77
   1  16 -10  189.92   23.09
  -1 -16  10  186.96   11.78
   1  16 -10  189.61   13.70
  -1 -16  10  183.94   22.94
   1  16  -9  172.97   20.37
   1 -16  -9  208.22   23.46
   1  16  -9  208.04   24.01
  -1 -16   9  194.25   13.06
  -1 -16   9  221.17   24.61
   1  16  -8  209.15   22.25
   1  16  -8  210.53   22.93
  -1  16   8  204.47    9.24
  -1 -16   8  223.88   24.20
  -1 -16   8  215.43   14.66
   1 -16  -8  191.62   21.94
   1 -16  -7   32.51    2.91
  -1 -16   7   24.57    9.57
   1 -16  -7   36.04    8.22
   1  16  -7   32.67    9.53
  -1  16   7   33.94    4.84
   1  16  -7   22.66    8.14
   1 -16  -7   28.77   10.11
  -1 -16   7   27.33    6.10
   1 -16  -6   28.38    7.32
  -1 -16   6   35.79   10.65
   1  16  -6   16.96    7.60
   1  16  -6   18.03    7.63
  -1  16   6   28.26    5.01
  -1 -16   6   36.02    7.16
   1 -16  -6   20.79    8.20
  -1 -16   5  132.82   17.89
   1 -16  -5  146.83   16.33
  -1 -16   5  152.16   14.23
   1 -16  -5  150.35   18.31
   1  16  -5  150.73   18.42
  -1  16   5  139.86   11.06
   1 -16  -4   97.41   14.41
  -1  16   4   88.89    9.44
   1  16  -4   82.81   13.78
  -1  16   4   72.62   12.45
  -1 -16   4   88.31   11.32
  -1 -16   4   82.46   14.17
   1 -16  -4   92.04   13.26
   1  16  -3  456.73   29.77
  -1  16   3  461.18   22.10
  -1 -16   3  450.18   31.41
   1 -16  -3  437.46   28.78
  -1  16   3  478.55   29.45
  -1 -16   3  446.29   25.36
   1 -16  -3  431.23   27.74
   1  16  -2    5.62    6.01
   1 -16  -2   12.12    6.46
  -1  16   2    4.10    4.33
  -1 -16   2    0.18    4.21
  -1  16   2   15.94    6.77
  -1 -16   2    1.59    4.71
   1 -16  -2   -4.17    7.22
   1  16  -1   31.33    8.66
  -1 -16   1   30.47    8.98
   1 -16  -1   25.55    7.03
  -1  16   1   21.59    6.31
  -1  16   1   19.78    6.42
   1 -16  -1   17.64    7.11
  -1 -16   1   22.76    7.96
   1 -16   0  418.55   29.71
  -1 -16   0  445.94   30.21
   1  16   0  406.76   25.80
  -1  16   0  441.60   24.68
  -1 -16   0  396.49   26.18
  -1  16   0  425.80   24.92
   1 -16   0  445.60   25.49
   1 -16   1  283.90   24.75
  -1 -16  -1  271.45   23.32
   1 -16   1  303.24   20.14
   1  16   1  294.77   21.66
  -1  16  -1  283.54   21.03
  -1 -16  -1  266.29   22.13
  -1  16  -2  281.86   21.67
   1  16   2  296.91   21.05
   1 -16   2  279.75   24.80
   1 -16   2  297.41   18.91
  -1 -16  -2  263.48   22.53
   1  16   3  166.54   15.68
   1 -16   3  185.96   20.56
   1 -16   3  195.87   18.83
  -1  16  -3  129.24   15.43
   1 -16   3  144.90   13.02
  -1 -16  -3  180.49   19.58
   1 -16   4   77.97   12.06
   1  16   4   75.65   10.56
   1 -16   4   65.69   12.94
  -1 -16  -4   80.53   13.69
   1 -16   4   76.79    8.95
  -1  16  -4   73.84   12.38
   1 -16   5  490.90   33.95
   1  16   5  445.36   23.86
  -1  16  -5  497.11   31.65
   1 -16   5  500.39   19.79
  -1 -16  -5  465.80   32.09
  -1  16  -6   20.13    9.00
   1  16   6   24.15    5.92
   1 -16   6   31.20   10.34
   1 -16   6   30.37    4.75
  -1 -16  -6   19.82    8.48
   1 -16   7   28.39   10.28
   1  16   7   32.97    6.54
   1 -16   7   33.76    3.81
  -1 -16  -7   15.16    6.77
  -1  16  -7   28.23    8.90
   1 -16   8  191.11   22.02
  -1  16  -8  174.26   20.94
  -1 -16  -8  162.77   20.90
   1 -16   8  168.65   21.53
  -1 -16  -9    5.63    2.20
   1 -16   9   -2.51    6.76
  -1  16  -9    1.97    1.69
  -1  16  -9   -8.55    9.84
   1 -16   9   -6.21    9.04
  -1 -16  -9    6.75    6.38
   1 -16  10  105.79   17.31
  -1 -16 -10  133.52    8.83
  -1  16 -10  142.02   20.22
   1 -16  10  128.53   20.42
  -1 -16 -10  136.94   20.18
   1 -16  11  345.49   29.98
  -1 -16 -11  330.80   12.79
  -1  16 -11  394.00   33.71
   1 -16  11  337.85   31.42
  -1 -16 -11  329.33   31.48
  -1  16 -12  121.28   19.95
  -1 -16 -12  117.10   19.40
   1 -16  12  132.34   20.17
   1 -16  12   97.63   16.70
   1 -16  13   11.22    8.74
   1 -16  13   28.85   12.37
  -1  16 -13   25.44   11.48
   1 -16  13   38.57   12.70
  -1 -16 -13   28.54   12.85
   1 -16  14   21.08    9.35
   1 -16  14   27.19   11.44
  -1  16 -14   12.56    7.18
   1 -16  14   20.94   10.28
  -1 -16 -14   12.52    8.66
   1 -16  15   77.87   15.44
   1 -16  15  103.54   18.68
  -1 -16 -15   88.08   18.21
   1 -16  15   76.68   17.18
   1 -16  16    6.16    5.44
   1 -16  16    6.45    9.70
   1 -16  16   -4.69   10.13
  -1 -16 -16    5.78    6.86
  -1 -16 -17   11.42    9.34
   1 -16  17   10.45   10.01
   1 -16  17    6.34    6.72
   1 -16  17   -8.67    9.63
   1 -16  18   58.68   16.29
  -1 -16 -18   47.49   16.03
   1 -16  18   13.61    8.84
   1 -16  19    2.14    8.02
  -1 -16 -19   39.70   14.07
   1 -16  19   30.24   12.84
   1 -16  20   41.32   13.99
   1 -16  21    6.13    9.19
   1 -17 -18   46.40   14.41
   1  17 -18   46.59   14.43
   1 -17 -17    7.58    9.87
   1  17 -17    5.01    8.79
  -1 -17  16   99.57   19.58
   1 -17 -16  128.48   22.60
   1  17 -16  126.08   22.27
  -1 -17  15   14.93    9.10
   1  17 -15    1.44    6.22
   1 -17 -15   10.29    7.02
  -1 -17  14    8.42    7.30
   1  17 -14   -3.72    9.40
   1 -17 -14   11.04    7.69
  -1 -17  13   25.01   10.32
   1  17 -13   29.31   12.65
   1 -17 -13   24.53   11.61
  -1 -17  12   10.18    9.23
   1  17 -12    0.23    7.19
   1 -17 -12   19.66   10.15
   1  17 -11  157.13   21.76
  -1 -17  11  172.85    9.94
   1 -17 -11  182.94   23.97
  -1 -17  11  180.10   23.67
  -1 -17  10   59.08   15.22
   1  17 -10   42.79   13.07
  -1 -17  10   58.00    6.74
   1 -17 -10   41.86   12.29
   1  17 -10   59.23    7.80
  -1 -17   9    1.37    2.57
   1  17  -9    8.11    8.18
  -1  17   9    3.22    1.26
   1 -17  -9   11.71    9.95
  -1 -17   9    1.16    7.76
  -1  17   8  318.53   12.27
   1  17  -8  327.86   29.53
  -1 -17   8  336.24   30.75
   1 -17  -8  338.85   29.68
  -1 -17   8  308.30   17.56
   1 -17  -7   20.17    6.60
  -1 -17   7   17.61    9.07
  -1 -17   7   25.80    5.80
   1  17  -7   18.12    8.61
  -1  17   7   21.77    4.49
   1 -17  -7   35.81   11.86
   1 -17  -7   27.60    3.01
  -1  17   6  321.18   16.04
   1  17  -6  292.09   26.56
  -1 -17   6  268.73   18.35
   1 -17  -6  312.35   23.78
  -1 -17   6  303.08   27.96
   1 -17  -6  312.25   27.04
  -1 -17   5    8.61    5.06
   1  17  -5   17.00    8.45
  -1  17   5    7.93    3.46
   1 -17  -5    7.81    6.62
   1 -17  -5   12.84    5.64
  -1 -17   5    9.50    5.24
  -1 -17   4   30.63    7.61
  -1  17   4   26.25    6.12
   1  17  -4   32.84    9.59
   1 -17  -4   29.92    8.89
   1 -17  -4   20.48    7.45
  -1 -17   4   40.05   11.12
   1  17  -3    0.21    5.79
  -1  17   3   12.28    6.47
  -1  17   3   16.24    5.23
  -1 -17   3    9.88    6.19
   1 -17  -3   -0.23    6.14
  -1 -17   3   10.89    7.10
   1 -17  -3    4.39    4.69
  -1 -17   2  180.61   17.65
  -1  17   2  170.89   17.50
  -1  17   2  188.10   15.71
   1  17  -2  187.52   19.49
  -1 -17   2  196.70   21.36
   1 -17  -2  209.40   20.94
   1 -17  -2  153.86   17.08
   1 -17  -1  270.09   24.04
  -1  17   1  259.38   18.96
   1  17  -1  256.90   21.87
  -1 -17   1  294.96   22.71
  -1  17   1  257.51   21.00
  -1 -17   1  266.16   24.53
   1 -17  -1  271.54   21.40
   1 -17   0   33.87   10.32
  -1  17   0   25.66    7.48
   1  17   0   25.64    8.11
  -1 -17   0   31.93    9.74
  -1 -17   0   20.20    7.98
   1 -17   0   22.74    6.99
   1  17   1   56.84   10.66
  -1  17  -1   37.79    9.27
   1 -17   1   54.50   12.17
   1 -17   1   37.36    8.47
  -1 -17  -1   37.91    9.92
   1  17   2  157.88   16.27
  -1  17  -2  174.64   18.02
  -1 -17  -2  176.25   19.17
   1 -17   2  176.47   20.61
   1 -17   2  185.53   15.84
   1  17   3  213.84   17.87
  -1 -17  -3  220.73   22.16
  -1  17  -3  197.98   19.69
   1 -17   3  232.21   24.41
   1 -17   3  206.67   15.81
   1  17   4  467.54   25.67
  -1 -17  -4  492.78   33.26
  -1  17  -4  502.01   31.54
   1 -17   4  473.94   21.95
   1 -17   4  520.57   35.88
  -1  17  -5   -8.31    8.48
  -1 -17  -5   -5.18    6.45
   1 -17   5   -1.79    3.73
   1  17   5    3.30    4.44
   1 -17   5    3.82    5.41
  -1  17  -6  192.55   21.23
  -1 -17  -6  211.27   23.27
   1 -17   6  228.71   12.45
   1  17   6  183.44   15.73
   1 -17   6  199.32   23.56
   1  17   7   -0.20    3.90
   1 -17   7   -0.03    1.62
  -1  17  -7   -2.25    6.77
   1 -17   7   -0.23    8.08
  -1 -17  -7    5.95    6.70
  -1  17  -8  124.20   18.34
  -1 -17  -8  135.95   19.94
   1  17   8  121.48   11.96
   1 -17   8  146.56   20.74
   1 -17   9  108.42   18.16
   1  17   9  111.36   11.03
  -1  17  -9  114.12    7.49
  -1  17  -9  106.86   18.37
  -1 -17  -9  124.88   19.27
  -1 -17  -9  116.05    8.90
  -1 -17 -10    9.33    2.04
   1 -17  10   29.83   12.00
   1  17  10   11.44    4.39
  -1 -17 -10   15.97   10.65
  -1  17 -10   14.76    9.30
  -1  17 -10   15.77    1.90
  -1  17 -11   33.20   11.92
   1 -17  11   26.50   10.90
  -1 -17 -11   44.27   12.21
   1 -17  11   20.03   10.25
  -1  17 -12  265.31   29.37
   1 -17  12  190.90   23.20
  -1 -17 -12  272.48   29.79
   1 -17  12  202.12   25.74
  -1  17 -13  216.65   26.92
   1 -17  13  179.24   22.71
   1 -17  13  178.75   23.81
  -1 -17 -13  157.21   23.58
   1 -17  13  195.49   25.09
  -1  17 -14   20.46   11.33
   1 -17  14    3.02    6.97
   1 -17  14   -1.43    9.11
  -1 -17 -14   14.76   11.16
   1 -17  14   28.15    9.73
   1 -17  15  -14.49   10.17
   1 -17  15    7.61    9.14
   1 -17  15   10.70    6.98
   1 -17  16  108.60   20.75
  -1 -17 -16   71.09   17.91
   1 -17  16   74.16   15.89
   1 -17  16   81.08   17.49
  -1 -17 -17   31.35   13.87
   1 -17  17   33.79   10.58
   1 -17  17   21.09   10.68
   1 -17  17   50.25   14.79
   1 -17  18  124.51   21.81
   1 -17  18  171.47   26.46
  -1 -17 -18  177.19   27.06
   1 -17  19   -1.89    9.12
   1 -17  20    8.41   10.19
   1  18 -17    5.52    7.90
   1 -18 -17   -6.57   11.50
   1  18 -16   54.55   16.29
   1 -18 -16   60.30   17.51
  -1 -18  15    9.09    7.72
   1 -18 -15   -2.81   10.07
   1  18 -15    1.06    8.81
  -1 -18  14  144.64   23.06
   1 -18 -14  141.91   22.88
   1  18 -14  170.33   25.72
  -1 -18  13    6.32    8.07
   1 -18 -13    5.03    6.45
   1  18 -13    3.30    6.60
  -1 -18  12   17.33    9.19
   1 -18 -12   31.73   10.09
   1  18 -12   17.30    9.45
  -1 -18  11   -1.57    8.58
   1 -18 -11   -2.38    7.61
   1  18 -11  -17.72   10.22
  -1 -18  10   15.02    3.78
   1 -18 -10   27.46   10.67
  -1 -18  10   19.03    9.32
   1  18 -10   27.42   10.57
  -1 -18   9   27.38    5.43
   1 -18  -9   25.38   10.67
  -1  18   9   25.40    2.70
   1  18  -9   38.17   12.18
  -1 -18   9   26.56   12.28
   1  18  -8  283.62   28.19
  -1  18   8  259.32   11.62
  -1 -18   8  246.57   27.54
  -1 -18   8  230.45   15.55
   1 -18  -8  301.59   28.61
   1 -18  -7   23.78    7.21
  -1 -18   7   28.27   12.37
  -1  18   7   13.89    3.59
   1  18  -7   18.37    9.42
   1 -18  -7   20.41    2.75
  -1 -18   7   16.91    5.77
   1 -18  -7   15.54    9.31
  -1 -18   6   59.86   13.98
   1 -18  -6   51.70   10.52
   1  18  -6   54.43   12.75
  -1  18   6   52.56    7.15
   1 -18  -6   59.70    6.01
   1 -18  -6   47.62   11.84
  -1 -18   6   62.54    9.89
  -1 -18   5   43.90    8.83
   1 -18  -5   47.59   11.60
  -1  18   5   56.11    7.98
   1  18  -5   72.10   14.48
   1 -18  -5   43.47    9.65
  -1 -18   5   48.07   12.10
   1  18  -4  267.44   24.91
  -1  18   4  220.90   15.85
   1 -18  -4  245.92   23.27
  -1 -18   4  209.05   23.67
   1 -18  -4  224.53   21.53
  -1 -18   4  223.24   18.74
   1  18  -3   13.18    7.01
  -1 -18   3   11.97    6.18
   1 -18  -3    9.89    6.03
  -1  18   3    7.93    3.65
   1 -18  -3    5.03    5.22
  -1 -18   3    7.87    5.80
   1  18  -2   25.61    9.15
  -1 -18   2   15.30    6.79
   1 -18  -2   33.52    9.88
  -1  18   2   21.70    6.52
  -1  18   2   32.28    8.53
   1 -18  -2   23.17    8.04
  -1 -18   2   23.97    9.89
   1  18  -1   76.71   13.00
   1 -18  -1   92.37   13.29
  -1 -18   1   78.40   12.88
  -1  18   1   74.81   11.03
  -1 -18   1   72.64   13.69
   1 -18  -1   76.60   13.85
   1  18   0  304.27   24.02
  -1  18   0  280.21   21.58
   1 -18   0  324.94   23.08
   1 -18   0  314.94   27.32
  -1 -18   0  324.98   27.66
  -1 -18   0  293.79   24.23
   1  18   1   22.34    7.78
  -1 -18  -1   11.98    6.97
   1 -18   1   12.90    6.55
   1 -18   1   19.52    7.78
  -1  18  -1   11.19    6.30
   1  18   2  205.64   18.90
   1 -18   2  227.63   18.06
  -1  18  -2  211.74   19.95
   1 -18   2  243.50   24.62
  -1 -18  -2  251.82   23.50
  -1 -18  -3   92.80   15.42
   1 -18   3   74.59   10.08
  -1  18  -3   95.78   14.49
   1  18   3   83.87   11.95
   1 -18   3   74.26   13.89
   1 -18   4   17.52    5.29
  -1 -18  -4   12.75    8.05
  -1  18  -4   20.89    8.81
   1  18   4   12.17    5.75
   1 -18   4   18.76    8.18
   1 -18   5   38.90    6.57
  -1 -18  -5   24.61    8.96
  -1  18  -5   35.25   10.75
   1  18   5   25.56    7.25
   1 -18   5   46.70   12.87
  -1 -18  -6  346.19   30.25
   1 -18   6  353.17   16.26
  -1  18  -6  303.69   27.17
   1  18   6  313.39   20.86
   1 -18   6  419.18   34.41
   1  18   7    1.56    2.99
   1 -18   7   10.94    2.81
  -1 -18  -7   -0.47    7.57
   1 -18   7   16.62   12.07
  -1  18  -7    8.20    8.17
  -1 -18  -8   28.64   11.28
  -1  18  -8   51.60   13.71
   1 -18   8   24.26   10.71
   1  18   8   31.70    6.91
  -1 -18  -9   -6.61    9.02
  -1  18  -9    0.04    5.70
   1 -18   9   -5.06    9.64
   1  18   9   -3.12    3.75
  -1 -18 -10  282.54   29.46
   1  18  10  285.76   17.87
   1 -18  10  300.50   31.41
  -1  18 -10  332.18   31.49
  -1 -18 -11   36.51   13.27
  -1  18 -11   17.49   10.75
   1 -18  11   27.83   12.12
   1  18  11   17.60    4.72
  -1 -18 -12   13.58    9.70
   1 -18  12   -3.05   10.84
  -1  18 -12    9.62    7.56
   1 -18  13   -3.03    6.70
   1 -18  13    3.28    6.79
  -1  18 -13    8.26    7.61
   1 -18  14   40.22   14.20
  -1 -18 -14   44.41   14.63
   1 -18  14   40.74   13.65
  -1  18 -14   56.95   15.90
  -1 -18 -15   48.70   15.26
   1 -18  15   45.77   13.24
   1 -18  15   50.92   15.28
  -1 -18 -16  105.30   20.65
   1 -18  16  156.72   24.82
   1 -18  16  127.91   22.51
   1 -18  17    6.99    7.13
  -1 -18 -17    9.63    9.54
   1 -18  17   30.79   12.64
   1 -18  18    8.30    9.00
   1 -18  19  -14.89   10.58
   1 -18  20   83.21   19.35
   1 -19 -17    3.50    7.46
   1  19 -17   16.80   10.79
   1 -19 -16  267.54   32.75
   1  19 -16  228.44   30.90
   1 -19 -15    4.17    9.10
  -1 -19  15   -6.04   10.21
   1  19 -15   -7.76   10.51
   1 -19 -14   20.64    9.48
  -1 -19  14   37.79   12.21
   1  19 -14   16.99    9.04
   1  19 -13   -6.81    9.20
   1 -19 -13    1.39    9.40
  -1 -19  13    9.08   11.29
   1  19 -12   33.18   12.78
   1 -19 -12   21.00    9.48
  -1 -19  12   29.43   11.42
   1  19 -11   13.03    9.17
   1 -19 -11    1.79    6.73
  -1 -19  11   -0.19    7.02
   1  19 -10   37.67   12.80
   1 -19 -10   43.34   12.71
  -1 -19  10   48.16   13.28
   1 -19  -9   13.24    8.82
  -1 -19   9   10.88    3.51
   1  19  -9    3.50    6.60
  -1 -19   9    7.19    9.33
  -1  19   8  115.59    8.25
   1  19  -8  152.11   21.69
   1 -19  -8  136.05   20.53
  -1 -19   8  125.17   12.08
  -1 -19   8  144.48   22.32
  -1 -19   7    8.14    8.87
  -1 -19   7    4.03    3.89
   1 -19  -7    5.47    7.43
  -1  19   7    8.57    3.49
   1  19  -7   -4.53    9.11
   1 -19  -7   14.90    2.46
   1 -19  -6  536.01   18.64
   1  19  -6  526.08   37.05
  -1  19   6  510.11   22.08
   1 -19  -6  514.14   36.15
   1 -19  -6  546.62   33.95
  -1 -19   6  515.52   38.31
  -1 -19   6  547.56   27.38
  -1 -19   5   -2.02    4.50
   1 -19  -5    3.42    6.78
   1 -19  -5    4.63    4.70
  -1 -19   5    9.74    7.74
   1  19  -5  -11.16    8.06
  -1  19   5   -0.49    3.19
  -1 -19   4    3.71    5.53
   1 -19  -4   -4.08    6.44
   1  19  -4    2.65    6.82
  -1  19   4    2.15    3.61
   1 -19  -4    1.99    5.16
  -1 -19   4    0.52    4.33
  -1  19   3  108.82   12.56
   1 -19  -3  110.74   16.43
   1  19  -3   98.55   15.41
  -1 -19   3  126.26   15.23
   1 -19  -3  109.63   15.97
  -1 -19   3  132.17   19.37
   1  19  -2  314.23   26.35
  -1  19   2  266.27   20.27
   1 -19  -2  281.14   24.20
   1 -19  -2  335.17   28.33
  -1 -19   2  294.60   27.86
  -1 -19   2  302.19   23.65
   1  19  -1    3.51    6.15
  -1 -19   1    2.75    4.51
  -1 -19   1   -1.23    5.53
   1 -19  -1   -0.67    4.77
  -1  19   1    3.76    4.59
   1 -19  -1    7.07    6.69
   1 -19   0   14.67    7.05
  -1 -19   0   10.91    7.43
  -1  19   0   24.34    7.37
   1  19   0   23.12    8.77
   1 -19   0   23.54    8.93
  -1 -19  -1   -1.94    5.97
   1 -19   1    2.02    5.44
  -1  19  -1   -3.26    5.86
   1  19   1   -0.52    4.69
   1 -19   1   12.47    8.29
  -1 -19  -2   82.07   14.88
   1 -19   2   88.81   12.11
  -1  19  -2   68.93   12.72
   1  19   2   65.27   11.47
   1 -19   2   75.91   14.42
   1 -19   3   21.80    6.51
  -1 -19  -3   15.11    7.87
  -1  19  -3   14.57    7.35
   1  19   3   12.58    5.72
   1 -19   3   29.25    8.43
  -1 -19  -4  329.12   28.85
   1 -19   4  332.61   20.16
  -1  19  -4  376.78   28.65
   1  19   4  323.00   22.88
   1 -19   4  321.40   30.13
   1 -19   5    2.38    2.91
  -1 -19  -5    0.88    8.05
  -1  19  -5    2.91    5.94
   1  19   5    1.59    3.98
   1 -19   5   -4.15    5.57
  -1 -19  -6  174.37   22.34
   1 -19   6  156.95   11.47
  -1  19  -6  152.57   20.23
   1  19   6  149.32   15.17
   1 -19   6  169.36   22.56
   1  19   7   -8.10    4.51
   1 -19   7   -0.67    2.40
  -1 -19  -7    4.45    8.14
   1 -19   7    0.26    7.45
  -1  19  -7   -3.49    6.72
  -1 -19  -8  629.70   42.92
  -1  19  -8  649.29   42.38
   1 -19   8  620.28   44.41
   1  19   8  657.59   28.67
  -1 -19  -9    1.49    8.92
  -1  19  -9    2.85    8.61
   1 -19   9   -7.76   10.41
   1  19   9    0.70    3.38
  -1 -19 -10    6.91    8.42
  -1  19 -10    4.65    7.67
   1 -19  10   -1.95    8.70
   1  19  10   -1.29    2.96
  -1  19 -11   11.31    9.14
   1 -19  11    6.09    7.94
  -1 -19 -11    2.65    7.50
  -1 -19 -12  144.85   23.17
   1 -19  12  140.48   23.06
   1 -19  12  160.09   23.00
  -1  19 -12  158.09   23.39
  -1 -19 -13   16.05    9.23
   1 -19  13   11.53    9.68
   1 -19  13   24.09   11.53
  -1  19 -13    7.24    7.68
  -1 -19 -14   51.35   16.96
   1 -19  14   28.23   10.23
   1 -19  14   16.73    9.76
  -1  19 -14   27.99   12.94
  -1 -19 -15   -4.35    7.90
   1 -19  15   -8.64    9.45
   1 -19  15   -3.37    8.18
  -1 -19 -16   24.82   10.85
   1 -19  16   31.49   11.46
   1 -19  16   24.60   10.91
   1 -19  17  -11.20   11.60
   1 -19  18  127.62   23.47
   1 -19  19  -15.36   12.66
   1  20 -16   -9.74   11.72
   1 -20 -16    8.31    8.11
   1  20 -15   25.80   11.33
   1 -20 -15   42.39   15.77
  -1 -20  14  124.32   22.45
   1  20 -14  138.76   25.17
   1 -20 -14  126.85   22.75
  -1 -20  13  160.44   24.56
   1  20 -13  171.44   25.91
   1 -20 -13  107.06   20.77
  -1 -20  12   45.40   14.36
   1 -20 -12   44.70   14.28
   1  20 -12   42.46   14.29
  -1 -20  11   -0.80    7.80
   1 -20 -11   -5.97    7.63
   1  20 -11   -1.22    8.54
  -1 -20  10  159.59   24.26
   1 -20 -10  203.74   25.78
   1  20 -10  169.65   24.01
   1 -20  -9    3.31    6.97
   1  20  -9    5.90    9.50
  -1 -20   9    8.31    9.50
   1  20  -8  226.57   26.08
  -1 -20   8  214.37   26.84
  -1 -20   8  206.16   15.59
   1 -20  -8  232.29   26.46
  -1 -20   7   15.74    5.53
   1 -20  -7    5.68    6.78
  -1 -20   7    4.92    7.85
  -1  20   7   11.90    4.23
   1  20  -7   -4.85    9.16
   1 -20  -7   11.16    2.22
   1 -20  -6    9.57    4.55
  -1 -20   6   14.20    8.79
  -1  20   6   18.88    5.17
   1  20  -6   23.44    8.86
   1 -20  -6   20.06    4.47
  -1 -20   6   17.91    6.22
   1 -20  -6   17.10   10.13
  -1 -20   5   19.65    9.47
   1 -20  -5   31.20    9.24
  -1 -20   5   38.15    8.87
   1 -20  -5   25.55   10.24
  -1  20   5   38.80    7.52
   1  20  -5   30.39   10.79
   1 -20  -5   29.12    5.88
   1  20  -4  245.99   25.00
  -1  20   4  254.52   18.55
   1 -20  -4  325.64   28.34
   1 -20  -4  272.06   25.86
  -1 -20   4  270.97   28.20
  -1 -20   4  273.09   21.66
  -1  20   3   57.79    9.72
   1  20  -3   69.26   14.46
   1 -20  -3   75.66   14.49
  -1 -20   3   89.28   16.68
  -1 -20   3   76.45   12.41
   1 -20  -3   49.85   12.24
   1 -20  -2   44.34   10.93
   1 -20  -2   33.88   10.21
  -1 -20   2   36.69    9.68
  -1 -20   2   41.15   10.98
   1  20  -2   28.57    9.46
  -1  20   2   42.96    8.93
   1 -20  -1   20.98    8.04
   1  20  -1   19.11    8.68
   1 -20  -1   36.37   10.20
  -1 -20   1   37.66   10.49
  -1 -20   1   41.91   11.18
  -1  20   1   35.52    8.67
   1  20   0  305.80   25.35
   1 -20   0  312.21   24.30
  -1  20   0  321.47   24.53
   1 -20   0  353.78   30.74
  -1 -20   0  368.87   28.58
   1 -20   1  112.32   14.60
  -1 -20  -1  141.66   19.00
   1 -20   1  135.56   19.78
   1  20   1  126.89   16.31
  -1  20  -1  126.69   16.24
  -1 -20  -2   73.13   14.39
   1 -20   2   84.46   11.83
  -1  20  -2   76.45   13.47
   1  20   2   85.37   13.41
   1 -20   2   75.80   15.34
   1 -20   3    5.02    4.77
  -1 -20  -3    5.17    6.25
  -1  20  -3   -6.57    6.76
   1  20   3    4.41    5.04
   1 -20   3    7.51    7.46
   1 -20   4  110.88   11.98
  -1 -20  -4  102.02   17.23
  -1  20  -4   94.79   15.67
   1  20   4   98.21   12.97
   1 -20   4  126.75   19.63
   1  20   5   18.15    6.23
   1 -20   5   11.42    4.20
  -1 -20  -5   17.47    9.25
   1 -20   5   12.25    8.12
  -1  20  -5    4.82    5.92
  -1 -20  -6  197.99   24.38
   1 -20   6  186.84   13.18
   1 -20   6  226.97   27.02
  -1  20  -6  195.58   23.17
   1  20   6  228.58   18.82
   1  20   7    0.64    3.61
   1 -20   7   13.71    3.28
  -1 -20  -7   14.88   10.73
   1 -20   7   -5.33   10.95
  -1  20  -7    4.11    7.82
  -1 -20  -8   -6.80    7.91
  -1  20  -8    1.84    7.74
   1 -20   8   -4.70    8.67
   1  20   8    5.84    4.32
  -1 -20  -9   27.65   11.97
  -1  20  -9   28.44   10.17
   1 -20   9   33.79   12.20
   1  20   9   31.85    7.09
  -1 -20 -10  182.61   25.79
   1 -20  10  198.17   27.08
  -1  20 -10  183.10   24.70
  -1 -20 -11  104.28   19.97
   1 -20  11  111.61   21.15
  -1  20 -11   89.48   18.07
   1 -20  12    4.15    8.62
  -1 -20 -12   -8.34   10.52
   1 -20  12    9.70   11.65
  -1  20 -12    1.05    8.02
   1 -20  13    6.40    6.80
  -1 -20 -13   12.80    9.15
   1 -20  13    9.58   11.42
  -1  20 -13   -0.89    7.85
   1 -20  14  119.81   22.25
  -1 -20 -14  111.73   21.45
   1 -20  14  103.10   21.79
  -1  20 -14  102.50   20.34
   1 -20  15   -0.79    9.28
   1 -20  15   -4.33    8.51
  -1 -20 -15   14.50   10.72
   1 -20  16   73.14   18.57
   1 -20  16   48.42   15.87
   1 -20  17    6.53    8.42
   1 -21 -15    4.15   10.61
   1  21 -15    1.08    7.34
   1 -21 -14    5.15    8.37
   1  21 -14    4.31    8.14
   1 -21 -13   20.29   10.40
  -1 -21  13   -2.17   10.49
   1  21 -13   11.70   12.31
   1 -21 -12   -4.75    8.75
  -1 -21  12    2.01    8.70
   1  21 -12   -8.06    8.66
   1 -21 -11  136.47   22.51
  -1 -21  11  195.95   27.58
   1  21 -11  170.10   25.05
   1  21 -10    1.07    6.55
  -1 -21  10    6.02   11.46
   1 -21 -10   13.67    9.50
   1  21  -9   -1.46    8.45
  -1 -21   9   -2.46    9.15
   1 -21  -9    5.91    8.34
  -1 -21   8  107.42   20.26
   1  21  -8  129.15   20.69
   1 -21  -8  133.24   21.10
   1  21  -7  145.95   21.76
  -1 -21   7  128.94   21.70
  -1 -21   7  126.51   13.31
   1 -21  -7  145.85   21.54
   1 -21  -6  124.72   20.15
  -1 -21   6  142.15   21.54
   1  21  -6   95.72   17.55
  -1  21   6  108.92   11.35
  -1 -21   6  144.56   15.05
   1 -21  -6  125.21    9.78
  -1 -21   5   23.97   10.18
   1 -21  -5    8.69    3.15
  -1  21   5    6.79    3.35
   1  21  -5   11.88    8.06
   1 -21  -5   11.58    3.90
   1 -21  -5   13.32    8.31
  -1 -21   5   23.97    7.70
   1 -21  -4   -1.14    6.41
  -1 -21   4    8.90    7.32
  -1  21   4   -2.07    4.73
   1  21  -4    2.65    6.85
  -1 -21   4    0.59    4.83
   1 -21  -4   -0.19    7.69
   1 -21  -3    6.99    6.91
  -1 -21   3   11.90    6.77
   1 -21  -3   17.11    7.92
  -1 -21   3   10.91    7.70
  -1  21   3   21.05    6.73
   1  21  -3    5.03    5.75
   1 -21  -2  136.76   18.46
   1  21  -2  120.43   17.97
  -1  21   2  134.61   15.35
   1 -21  -2  162.40   21.51
  -1 -21   2  135.60   19.75
  -1 -21   2  142.58   17.75
   1  21  -1  161.39   19.72
   1 -21  -1  165.22   19.52
  -1  21   1  178.66   18.13
   1 -21  -1  165.64   21.49
  -1 -21   1  224.28   22.60
  -1  21   0   19.88    8.39
  -1 -21   0   18.93    8.54
   1 -21   0   10.43    6.05
   1 -21   0   17.38    7.54
   1  21   0   18.65    8.24
  -1  21  -1   14.07    7.33
   1 -21   1    6.80    5.16
  -1 -21  -1   19.96    8.88
   1 -21   1   14.03    7.63
   1  21   1   15.87    7.32
  -1  21  -2   23.23    7.54
   1 -21   2   35.21    8.44
  -1 -21  -2   44.10   11.12
   1 -21   2   50.37   13.33
   1  21   2   50.04   11.24
  -1  21  -3  267.35   25.01
  -1 -21  -3  279.61   27.64
   1 -21   3  277.22   20.60
   1 -21   3  258.20   28.37
   1  21   3  263.00   22.60
  -1  21  -4  129.94   19.08
   1 -21   4  125.02   13.16
  -1 -21  -4  130.39   19.46
   1  21   4  122.02   15.23
   1 -21   4  106.42   18.67
   1  21   5    3.87    4.21
   1 -21   5    6.89    4.23
  -1  21  -5    4.19    7.59
  -1 -21  -5    0.56    6.63
   1 -21   5    2.94    7.57
   1  21   6    4.66    3.74
   1 -21   6   -0.68    3.17
  -1  21  -6   -0.77    6.84
   1 -21   6   -0.24    3.98
  -1 -21  -6    8.99    8.62
  -1  21  -7   73.38   15.30
  -1 -21  -7   79.44   16.40
   1 -21   7   87.11   18.58
   1  21   7   75.47   11.03
  -1  21  -8  200.44   25.18
  -1 -21  -8  195.59   25.23
   1 -21   8  164.98   24.78
   1  21   8  151.68   14.75
  -1 -21  -9   79.82   18.21
   1 -21   9   73.75   17.06
  -1  21  -9   84.02   17.67
  -1 -21 -10    2.02    9.32
   1 -21  10    0.63   10.08
  -1  21 -10   -5.93   10.82
  -1  21 -11   31.00   12.83
   1 -21  11   24.68   11.57
  -1 -21 -11   19.95   11.21
   1 -21  11    7.31    9.88
  -1  21 -12  113.41   21.49
   1 -21  12   96.27   20.71
  -1 -21 -12   86.06   18.86
   1 -21  12   99.27   20.24
  -1  21 -13  124.15   22.25
   1 -21  13  119.59   22.95
   1 -21  13  118.65   21.51
  -1 -21 -13  127.30   23.81
   1 -21  14   11.08   10.10
   1 -21  14   13.55    9.18
  -1 -21 -14    6.88   10.97
   1 -21  15   25.24   13.13
   1 -21  15   -9.99   11.87
   1 -21  16   35.44   14.95
   1  22 -14   15.16   11.00
   1 -22 -14  -10.43   11.36
   1  22 -13   97.84   20.62
   1 -22 -13   63.98   17.62
   1  22 -12    2.27    9.21
   1 -22 -12    9.13    8.30
   1  22 -11  -11.62    9.71
  -1 -22  11  -13.07   10.32
   1 -22 -11  -17.07    9.85
   1  22 -10   57.69   15.03
  -1 -22  10   58.31   14.67
   1 -22 -10   27.23   11.87
   1  22  -9   52.15   14.43
  -1 -22   9   68.54   17.11
   1 -22  -9   65.20   15.93
   1  22  -8   45.12   12.92
  -1 -22   8   71.77   16.81
   1 -22  -8   52.75   14.55
  -1 -22   7   14.54    8.36
   1 -22  -7    6.32    7.42
  -1 -22   6    4.49    5.51
   1  22  -6   12.15    8.86
   1 -22  -6    7.27    8.35
  -1 -22   6    8.70    4.18
  -1  22   5  161.96   14.88
   1  22  -5  156.58   21.94
  -1 -22   5  136.55   15.61
   1 -22  -5  159.73   21.90
   1 -22  -5  144.29   19.86
  -1 -22   5  195.89   25.64
   1 -22  -5  135.24   12.03
   1 -22  -4   25.60   10.24
  -1 -22   4   36.64    8.42
   1 -22  -4   24.70    7.55
  -1 -22   4   37.51   11.31
  -1  22   4   18.51    6.16
   1  22  -4   58.56   13.64
   1  22  -3   87.55   16.11
  -1  22   3   77.66   11.55
   1 -22  -3   73.73   14.45
   1 -22  -3   69.52   13.89
  -1 -22   3  110.30   15.17
  -1  22   2   42.48    9.25
   1  22  -2   32.83   10.10
   1 -22  -2   39.06   11.28
   1 -22  -2   42.81   11.49
  -1 -22   2   34.53    9.45
   1  22  -1   34.99   10.16
  -1  22   1   23.64    8.39
   1 -22  -1   39.30   11.51
   1 -22  -1   31.04    9.45
  -1 -22   1   31.14    9.89
  -1  22   0   63.72   12.16
   1  22   0   73.53   13.62
  -1 -22   0   77.89   14.48
   1 -22   0   79.54   13.38
   1 -22   0   81.80   15.49
  -1  22  -1   84.38   14.19
  -1 -22  -1  119.55   18.10
   1 -22   1  120.16   15.90
   1  22   1  133.32   17.43
   1 -22   1  124.49   19.44
  -1  22  -2    8.15    5.45
   1 -22   2   19.03    6.84
  -1 -22  -2    1.71    7.07
   1  22   2   13.37    6.57
   1 -22   2   11.70    7.23
   1  22   3   11.72    7.38
   1 -22   3   12.94    5.56
  -1  22  -3   18.41    8.81
  -1 -22  -3    6.29    9.18
   1 -22   3    2.54    6.66
   1  22   4    4.81    5.30
   1 -22   4   -1.67    4.53
  -1  22  -4   10.37    6.61
   1 -22   4  -14.74    8.03
  -1 -22  -4   20.13    8.94
  -1  22  -5  118.13   18.68
   1 -22   5  109.88   11.88
  -1 -22  -5   94.62   17.79
   1 -22   5   98.40   18.42
   1  22   5  121.62   15.01
  -1  22  -6   15.68    7.67
  -1 -22  -6   11.50    8.67
   1 -22   6   19.56    8.93
   1  22   6   19.65    6.89
  -1  22  -7   34.71   11.78
  -1 -22  -7    9.11    8.83
   1 -22   7   14.71    9.32
   1  22   7   20.77    6.88
  -1 -22  -8    1.52    5.71
   1 -22   8    3.80    7.01
  -1  22  -8    7.82    7.75
  -1 -22  -9  169.16   25.10
   1 -22   9  147.70   24.90
  -1  22  -9  113.00   20.27
  -1  22 -10    8.89    8.88
   1 -22  10   26.44   12.23
  -1 -22 -10   -8.05    8.23
   1 -22  10   23.86   11.99
  -1  22 -11  115.14   21.71
   1 -22  11  146.83   25.07
  -1 -22 -11  154.01   25.81
   1 -22  11  125.81   21.68
  -1  22 -12    3.33   10.56
   1 -22  12    3.43    9.46
  -1 -22 -12   10.76   11.04
   1 -22  12    9.76    9.19
  -1  22 -13  -23.21   12.97
   1 -22  13    5.19   10.05
   1 -22  13  -22.37   10.89
  -1 -22 -13  -10.38    8.52
   1 -22  14    9.89    8.24
   1 -22  14   10.45    9.50
   1  23 -13    5.51   10.61
   1 -23 -13   20.79   12.50
   1  23 -12   -2.79    8.60
   1 -23 -12    4.55    8.31
   1  23 -11  210.52   28.83
   1 -23 -11  191.50   27.69
   1  23 -10   -5.62    9.03
   1 -23 -10  -13.96    9.85
   1  23  -9   -9.33    9.57
  -1 -23   9   -5.80    9.87
   1 -23  -9    7.81    7.82
   1  23  -8   -7.24    9.21
  -1 -23   8   -4.20    9.17
   1 -23  -8   -1.71    6.39
   1  23  -7  133.33   22.47
  -1 -23   7  169.35   24.49
   1 -23  -7  178.77   24.50
   1 -23  -6  -10.44    9.52
   1  23  -6    3.55    7.69
  -1 -23   5   24.60    7.17
   1 -23  -5   19.70    9.59
   1  23  -5   23.58   10.66
  -1  23   4    3.26    3.69
   1  23  -4   -2.87    6.34
   1 -23  -4   -5.06    4.10
  -1 -23   4    0.49    4.22
  -1  23   3   97.61   13.40
   1  23  -3  127.63   19.24
  -1 -23   3   94.51   14.33
   1 -23  -3   89.96   16.26
   1 -23  -3  110.60   18.21
   1 -23  -3  102.39   12.67
  -1 -23   2   -1.28    5.98
   1 -23  -2   12.82    8.17
   1 -23  -2    3.46    4.06
  -1  23   2    4.62    5.36
   1  23  -2    1.02    6.54
   1 -23  -1  112.41   16.94
  -1 -23   1   90.09   15.44
   1 -23  -1  100.28   17.85
   1  23  -1   91.40   16.15
  -1  23   1   84.48   14.02
  -1 -23   0   -0.34    6.64
   1 -23   0    4.26    6.08
   1 -23   0    6.46    2.47
   1  23   0   -3.54    5.78
  -1  23   0   -9.78    6.08
   1 -23   1   49.29   10.69
  -1 -23  -1   52.96   12.76
   1 -23   1   33.71   10.62
   1  23   1   24.30    8.62
  -1  23  -1   36.04   10.05
   1 -23   2   12.37    5.51
  -1  23  -2    5.37    6.24
   1  23   2   14.32    6.84
   1 -23   2    7.46    4.86
  -1 -23  -2   20.13    9.07
  -1  23  -3  352.06   30.13
  -1 -23  -3  427.57   35.57
   1 -23   3  374.74   24.88
   1  23   3  394.34   28.66
   1 -23   3  380.01   36.31
   1  23   4   10.24    5.78
   1 -23   4    5.26    4.49
  -1  23  -4   25.97   10.35
   1 -23   4   32.80   10.70
  -1 -23  -4    5.12    7.23
  -1  23  -5   46.07   12.95
  -1 -23  -5   37.37   11.83
   1 -23   5   60.55   14.86
   1  23   5   46.12    9.78
  -1  23  -6   22.44    7.83
  -1 -23  -6   26.67   11.06
   1 -23   6   29.12   10.88
   1  23   6   22.72    7.23
  -1 -23  -7   90.19   18.58
   1 -23   7  106.83   20.19
  -1  23  -7  121.13   19.78
  -1 -23  -8   16.74    7.82
  -1  23  -8   17.61   10.33
   1 -23   8   39.33   14.54
  -1 -23  -9   28.90   11.06
   1 -23   9   22.28   10.76
  -1  23  -9   13.18    9.28
   1 -23   9   20.91   10.82
  -1 -23 -10   -3.65   11.05
   1 -23  10    6.36    7.25
  -1  23 -10   -1.90    8.08
   1 -23  10    0.29    8.47
  -1 -23 -11   32.91   14.62
   1 -23  11   26.73   12.10
  -1  23 -11   26.96   10.92
   1 -23  11    2.57   12.47
  -1 -23 -12    6.61    9.09
   1 -23  12   -9.26    9.90
   1 -23  12   -6.84   11.06
  -1  23 -12   -6.76   10.04
   1 -23  13  155.75   24.69
   1  24 -12   11.34    7.73
   1 -24 -12   -1.54    7.99
   1  24 -11  -10.62    9.83
   1 -24 -11   18.90   11.01
   1  24 -10   -2.32    9.04
   1 -24 -10   16.60   10.91
   1  24  -9  101.23   20.50
   1 -24  -9  110.43   19.92
   1  24  -8    6.38    6.24
   1 -24  -8    9.87    8.09
   1  24  -7   -1.12    6.80
   1 -24  -7   -2.22    8.70
   1  24  -6    9.27    8.10
   1 -24  -6    3.76    6.93
   1 -24  -5  193.58   25.11
   1  24  -5  186.43   24.86
   1 -24  -4   34.45   11.44
  -1 -24   4   31.89    8.83
   1 -24  -4   36.11   10.37
   1  24  -4   48.36   14.43
  -1 -24   3  141.35   17.66
   1 -24  -3  159.04   21.66
   1 -24  -3  125.15   19.65
  -1  24   3  142.17   15.92
   1  24  -3  135.25   20.30
  -1  24   2    9.39    5.70
   1  24  -2    6.89    7.51
   1 -24  -2    7.77    5.78
  -1 -24   2   17.12    7.89
   1 -24  -2   -8.56    6.93
   1 -24  -2    5.71    7.15
   1  24  -1    8.80    6.04
  -1  24   1    6.25    5.17
  -1 -24   1   21.54    8.87
   1 -24  -1   16.21    7.58
   1 -24  -1   19.58    8.24
  -1  24   0   23.99    8.33
   1  24   0   30.59   10.66
  -1 -24   0   12.43    7.85
   1 -24   0   27.52   10.00
   1 -24   0   34.23    9.15
   1  24   1  127.99   17.86
  -1  24  -1  128.87   18.25
   1 -24   1  126.46   20.47
   1 -24   1  129.95   16.61
  -1 -24  -1  114.21   18.55
   1  24   2    8.93    6.76
  -1  24  -2    2.09    6.12
  -1 -24  -2   -3.16    6.84
   1 -24   2    0.67    3.22
  -1  24  -3   -3.44    7.36
   1  24   3    9.15    6.28
  -1 -24  -3   -0.83    7.21
   1 -24   3   24.48   11.09
   1 -24   3    6.09    5.53
  -1 -24  -4    1.49    6.68
   1 -24   4    2.96    4.93
   1  24   4    9.09    5.28
  -1  24  -4   -8.39    7.44
  -1 -24  -5  104.95   19.49
   1 -24   5  141.80   23.18
  -1  24  -5   87.62   16.70
  -1 -24  -6   -1.76    7.77
   1 -24   6  -16.23    8.05
  -1  24  -6    2.38    5.16
  -1 -24  -7   14.75    9.47
  -1  24  -7   11.21    8.02
   1 -24   7   14.63    7.60
  -1 -24  -8   -9.15    8.32
   1 -24   8    1.91    7.05
  -1  24  -8    0.46    6.90
   1 -24   8   -3.75    8.81
  -1 -24  -9  142.30   24.27
   1 -24   9  131.58   21.93
  -1  24  -9  131.12   22.70
   1 -24   9  102.56   21.66
  -1 -24 -10   19.00   10.70
   1 -24  10   42.45   14.58
  -1  24 -10    0.06    8.72
   1 -24  10   17.28   11.98
  -1 -24 -11  168.44   27.78
   1 -24  11  150.15   24.70
   1 -24  11  131.75   24.80
  -1  24 -11  172.11   26.74
   1 -24  12   73.18   19.33
  -1  24 -12   16.59   11.54
   1 -25 -11  118.47   22.99
   1  25 -11   82.69   20.34
   1 -25 -10   19.51   10.76
   1  25 -10  -12.54   12.65
   1 -25  -9  -27.06   11.40
   1  25  -9   -3.54    8.03
   1 -25  -8   31.64   12.54
   1  25  -8   -1.67    7.89
   1 -25  -7   97.85   19.19
   1  25  -7  110.38   20.04
   1 -25  -6   37.58   11.63
   1  25  -6   22.37   11.33
   1 -25  -5   34.93   11.78
   1  25  -5   28.31   11.42
   1 -25  -4    0.27    7.23
   1  25  -4    4.21    5.75
   1 -25  -3   13.55    7.95
  -1 -25   3    9.12    6.31
   1 -25  -3    4.23    5.26
   1  25  -3    5.82    8.27
   1 -25  -2   57.99   12.80
  -1 -25   2   46.36   11.25
   1 -25  -2   75.50   16.02
   1  25  -2   56.50   13.83
   1  25  -1   62.93   13.60
  -1  25   1   78.75   13.69
   1 -25  -1   69.38   12.32
   1 -25  -1   67.88   13.56
  -1 -25   1   72.97   14.40
   1 -25  -1  112.88   19.16
   1  25   0   -5.53    7.30
  -1  25   0    3.52    5.55
   1 -25   0   -1.08    5.25
   1 -25   0   -4.40    4.98
  -1 -25   0   -0.08    5.28
   1 -25   0  -21.30    9.01
   1  25   1   26.03    9.54
  -1  25  -1   69.64   14.29
   1 -25   1   37.94   10.60
   1 -25   1   51.43   11.62
  -1 -25  -1   29.66    9.61
   1 -25   1   57.94   14.00
  -1 -25  -2   33.61   11.01
   1 -25   2   36.34   11.04
   1 -25   2   44.00   12.80
   1  25   2   60.96   13.13
  -1  25  -2   36.44   11.01
  -1 -25  -3  100.40   18.37
   1 -25   3  128.46   21.84
   1  25   3   86.19   14.54
  -1  25  -3   98.49   17.31
  -1 -25  -4   43.33   13.58
  -1  25  -4   33.30   11.71
   1 -25   4   59.20   14.53
  -1 -25  -5    1.10    6.36
  -1  25  -5   -0.23    7.60
   1 -25   5   -1.51    3.56
  -1 -25  -6    4.95    8.16
   1 -25   6   -0.23    7.17
  -1  25  -6   15.84   10.20
  -1 -25  -7   39.89   14.15
   1 -25   7   25.86   10.81
  -1  25  -7   36.32   12.16
   1 -25   7   24.84   11.27
  -1 -25  -8   83.16   20.35
   1 -25   8   56.68   15.58
  -1  25  -8   79.66   17.81
   1 -25   8   60.68   16.86
  -1 -25  -9   21.24   13.09
   1 -25   9    9.30    7.60
  -1  25  -9    1.18   10.08
   1 -25   9    2.90    7.83
  -1  25 -10  -22.10   11.16
   1 -25  10  -15.40   10.25
  -1 -25 -10   -6.26   10.04
   1 -25  11   40.75   14.56
  -1  25 -11   34.57   14.07
   1 -26 -10   26.39   11.81
   1  26 -10    8.83   10.39
   1 -26  -9   18.56   11.66
   1  26  -9   -6.16    9.40
   1 -26  -8   40.22   12.87
   1  26  -8   55.43   15.98
   1 -26  -7   17.43   10.11
   1  26  -7    5.93    9.36
   1 -26  -6   12.08    8.86
   1  26  -6   20.93   10.42
   1 -26  -5   26.17   11.62
   1  26  -5   29.05   11.82
   1 -26  -4   85.68   17.23
   1  26  -4   91.62   17.92
   1 -26  -3   44.81   11.91
   1  26  -3   72.33   16.09
   1 -26  -2    2.32    5.95
  -1 -26   2    4.63    5.37
   1 -26  -2   -4.35    6.52
   1  26  -2   -4.34    6.85
   1 -26  -1   -3.27    5.91
  -1 -26   1    0.24    5.35
   1 -26  -1   -9.31    6.32
   1  26  -1   -2.82    5.93
   1  26   0   77.77   15.03
  -1  26   0   91.50   15.59
   1 -26   0   89.51   15.22
   1 -26   0   95.91   16.03
  -1 -26   0   84.72   16.40
   1 -26   0   96.43   18.77
  -1 -26  -1   13.35    8.46
   1 -26   1    7.59    5.60
   1  26   1    6.27    6.07
  -1  26  -1   20.70    8.92
   1 -26   1   11.32    4.83
  -1 -26  -2   43.52   13.11
   1 -26   2   24.56    9.44
   1  26   2   33.70   10.39
  -1  26  -2   30.92   10.87
   1 -26   2   23.79    9.33
  -1 -26  -3   31.24   12.05
   1 -26   3   37.46   12.35
  -1  26  -3   45.07   12.08
   1 -26   3   39.29   12.05
  -1 -26  -4   16.80   10.45
   1 -26   4   -4.35    8.04
  -1  26  -4   -6.97    7.67
   1 -26   4   28.05   11.11
  -1 -26  -5   45.48   14.37
   1 -26   5   58.47   14.45
  -1  26  -5   51.13   14.60
   1 -26   5   70.62   16.65
  -1 -26  -6   47.93   15.36
   1 -26   6   48.49   13.62
  -1  26  -6   72.12   15.75
   1 -26   6   36.63   12.01
  -1  26  -7    3.26    6.74
   1 -26   7    6.17    6.34
  -1 -26  -7    1.24    8.57
   1 -26   8   12.34    9.90
  -1 -26  -8   25.24   12.63
  -1  26  -9   20.85   11.44
   1 -26   9    7.13    7.59
   1 -26  10  159.00   24.76
  -1  26 -10   98.64   21.07
   1 -27  -8   57.91   15.94
   1  27  -8   41.30   14.56
   1 -27  -7    8.57    8.45
   1  27  -7    0.52    7.91
   1 -27  -6  102.60   20.82
   1  27  -6  125.56   22.49
   1 -27  -5   12.79    8.61
   1  27  -5   10.82    8.88
   1 -27  -4  -14.08    8.52
   1  27  -4    2.08    5.85
   1 -27  -3    6.05    6.09
   1  27  -3   -8.22    8.89
   1 -27  -2   78.91   15.90
   1  27  -2   40.29   12.50
   1 -27  -1    1.71    5.59
   1  27  -1   14.00    8.79
  -1 -27   0   17.79    7.41
   1 -27   0    9.83    7.63
   1  27   0    1.88    6.30
  -1 -27  -1   14.31    7.16
   1 -27   1   11.22    8.62
  -1 -27  -2   23.82    9.45
   1 -27   2   35.98   11.65
  -1  27  -2   36.08   11.35
   1 -27   2   41.34   13.69
  -1 -27  -3   -3.03    8.10
   1 -27   3   20.10   10.23
  -1  27  -3   17.61    8.64
   1 -27   3   22.42   10.68
  -1 -27  -4   54.62   15.54
   1 -27   4   39.67   12.61
  -1  27  -4   57.25   14.45
   1 -27   4   50.84   14.86
  -1 -27  -5   33.69   12.88
   1 -27   5   23.83   11.08
  -1  27  -5    3.75    7.61
  -1 -27  -6   25.23   13.24
   1 -27   6   23.95   11.67
  -1  27  -6   13.49    7.95
   1 -27   7   -4.87    6.44
  -1  27  -7    6.68    7.20
  -1 -27  -8   79.39   19.23
  -1  27  -8  107.28   20.91
   1 -27   8  103.03   19.61
  -1  27  -9  -14.06   10.38
   1 -27   9  -21.27   10.78
   1 -28  -7  -14.00    9.92
   1  28  -7  -32.49   12.78
   1 -28  -6   34.67   14.89
   1  28  -6   10.86   13.16
   1 -28  -5   13.06    8.96
   1  28  -5   -0.61    6.04
   1 -28  -4   40.88   13.83
   1  28  -4   53.87   14.16
   1 -28  -3    3.76    5.33
   1  28  -3   13.12    8.86
   1  28  -2   -0.29    5.95
  -1 -28  -1  -36.46   11.99
   1 -28   1   11.18    8.22
  -1 -28  -2   60.40   15.93
  -1  28  -3   -5.38    7.61
  -1 -28  -3   17.30    9.53
  -1  28  -4   21.51   10.52
   1 -28   4   24.57    8.89
  -1 -28  -4   32.62   11.44
  -1  28  -5    7.56    6.60
   1 -28   5   20.15    8.72
  -1 -28  -5   -2.14    7.79
  -1  28  -6   33.13   12.11
   1 -28   6   23.36    8.79
  -1 -28  -6   11.45   12.34
  -1  28  -7   -4.47    7.52
   1 -28   7    2.80    7.96
   1 -28   8   -0.22    8.10
   1 -29  -6   17.45   11.68
   1  29  -6   40.92   13.85
   1 -29  -5  -18.44   11.28
   1  29  -5    8.87    8.42
   1  29  -4   -1.15    7.83
  -1 -29  -3    6.05    7.24
  -1 -29  -4   48.29   15.72
  -1 -29  -5    3.76    8.99
  -2   0  25   -1.64    9.82
  -2   0  24   27.90    8.73
  -2   0  24   43.97   13.60
  -2   0  24   24.00    8.08
  -2   0  23   -2.64    6.15
  -2   0  23    5.51    7.56
  -2   0  23   -5.94    7.26
  -2   0  22  380.45   29.91
  -2   0  22  372.71   34.44
  -2   0  22  346.51   28.56
  -2   0  21   -2.72    4.39
  -2   0  21    0.04    6.50
  -2   0  21    1.09    4.35
  -2   0  20    8.11    5.46
  -2   0  20   12.10    7.13
  -2   0  20    4.32    4.96
  -2   0  19    2.40    2.73
  -2   0  19    1.56    4.66
  -2   0  19    5.12    6.68
  -2   0  19   -3.07    4.72
  -2   0  18  444.91   33.44
  -2   0  18  440.20   20.01
  -2   0  18  438.71   28.85
  -2   0  18  450.00   28.88
  -2   0  17   -3.75    4.51
  -2   0  17   -1.82    3.18
  -2   0  17   -2.47    5.12
  -2   0  17    1.17    5.66
  -2   0  17   -4.63    5.70
  -2   0  16   62.70   10.93
  -2   0  16   56.53    7.25
  -2   0  16   54.04   10.34
  -2   0  16   61.37   10.53
  -2   0  16   53.42   12.01
  -2   0  15   -1.96    4.17
  -2   0  15    3.07    5.42
  -2   0  15   -2.48    3.03
  -2   0  15   -0.52    4.77
  -2   0  15   -2.93    4.22
  -2   0  14  613.24   30.54
  -2   0  14  613.31   31.83
  -2   0  14  599.57   33.45
  -2   0  14  591.26   20.83
  -2   0  14  622.97   30.58
  -2   0  13    0.85    3.12
  -2   0  13    1.13    3.46
  -2   0  13   -3.25    3.29
  -2   0  13    0.21    4.50
  -2   0  12  542.72   27.70
  -2   0  12  541.42   26.11
  -2   0  12  576.98   27.26
   2   0 -11   -0.20    3.33
  -2   0  11   -1.94    4.57
  -2   0  11    1.24    3.95
  -2   0  11    1.79    3.74
  -2   0  10  261.54   17.66
   2   0 -10  285.47   17.12
  -2   0  10  299.64   18.49
  -2   0  10  277.16   17.11
   2   0  -9   -0.06    1.93
  -2   0   9   -1.84    3.55
   2   0  -9   -0.69    3.77
  -2   0   9    0.79    3.92
  -2   0   9   -2.19    3.91
   2   0  -8 2534.49   45.18
   2   0  -8 2462.70   33.66
  -2   0   8 2453.23   48.62
  -2   0   8 2549.38   45.92
  -2   0   8 2599.01   48.62
   2   0  -7   -2.18    3.12
  -2   0   7    2.00    3.03
  -2   0   7   -0.75    4.01
   2   0  -7    3.30    2.43
  -2   0   7   -0.16    3.27
   2   0  -6  431.30   17.86
  -2   0   6  418.84   17.84
  -2   0   6  419.96   17.79
   2   0  -6  420.97   16.60
   2   0  -5   -1.90    3.09
  -2   0   5    1.43    2.88
   2   0  -5   -0.84    2.81
   2   0  -4 2079.05   34.86
   2   0  -3    0.43    1.60
  -2   0   3    1.07    1.53
   2   0  -3    0.08    2.11
  -2   0   2   12.35    3.27
   2   0  -2   12.91    3.23
   2   0  -2   10.26    2.61
   2   0  -1    0.13    2.38
  -2   0   1   -0.75    2.05
   2   0  -1    0.76    2.36
   2   0   0   92.16    5.06
  -2   0   0   87.37    5.05
  -2   0  -2 3445.99   41.90
  -2   0  -3    1.98    3.02
   2   0   4 2155.83   37.87
  -2   0  -4 2074.87   36.49
  -2   0  -4 2124.41   33.61
  -2   0  -5   -1.58    2.33
  -2   0  -5    0.88    3.51
   2   0   5    1.12    3.29
   2   0   6 1150.23   31.07
  -2   0  -6 1137.70   30.73
  -2   0  -6 1076.27   27.51
   2   0   7   -1.02    2.79
  -2   0  -7   -0.08    2.92
  -2   0  -7   -2.10    4.18
   2   0   7   -2.61    4.20
   2   0   8   23.42    5.28
   2   0   8   16.52    5.31
  -2   0  -8   25.68    6.04
  -2   0  -8   14.71    4.78
   2   0   9   -0.42    4.09
   2   0   9    3.41    5.11
  -2   0  -9   -2.25    4.08
   2   0   9   -0.87    3.23
   2   0  10  219.53   15.58
   2   0  10  257.56   18.61
   2   0  10  213.66   16.54
  -2   0 -10  234.02   15.87
   2   0  11   -1.00    3.01
   2   0  11   -1.78    5.31
  -2   0 -11   -4.97    4.08
   2   0  11    0.91    3.29
   2   0  12  346.89   22.47
   2   0  12  355.26   23.69
   2   0  12  351.90   21.37
   2   0  13   -1.45    3.08
   2   0  13    1.19    2.92
   2   0  13   -0.16    4.85
   2   0  14    9.03    5.74
   2   0  14    5.37    3.86
   2   0  14   16.80    7.65
   2   0  15   -1.38    5.85
  -2   0 -15   -0.65    4.51
   2   0  15    2.66    3.23
   2   0  15   -5.13    6.34
   2   0  16  697.45   36.74
   2   0  16  747.23   27.13
   2   0  16  734.28   40.25
   2   0  16  711.18   34.24
   2   0  16  711.67   35.35
  -2   0 -16  743.93   35.00
   2   0  17   -1.14    4.69
   2   0  17   -4.96    3.30
   2   0  17    1.57    5.66
   2   0  17   -7.98    7.32
  -2   0 -17    0.61    4.11
   2   0  17    3.68    5.10
   2   0  18  163.42   12.53
   2   0  18  173.14   20.69
  -2   0 -18  173.87   18.56
   2   0  18  139.19   16.84
   2   0  18  147.83   18.72
   2   0  19   -1.11    5.88
  -2   0 -19    1.35    5.08
   2   0  19    0.33    3.74
   2   0  19   -5.28    5.58
   2   0  19    2.60    4.80
   2   0  20  296.24   27.94
  -2   0 -20  306.64   25.07
   2   0  20  278.52   23.00
   2   0  20  268.03   24.51
   2   0  20  267.55   26.27
   2   0  21   -2.15    7.04
   2   0  21   -6.14    5.86
  -2   0 -21   -1.86    4.20
   2   0  21  -18.06    7.02
   2   0  21   -3.78    6.09
   2   0  22  221.37   23.96
   2   0  22  205.34   24.76
   2   0  23    5.39    6.02
   2   0  24   -6.57    9.60
   2   0  25    0.54    6.00
  -2  -1  25   -7.43    7.70
  -2   1  25   -9.43    8.44
  -2   1  25    4.47    6.23
  -2   1  24   62.44   15.46
  -2  -1  24   48.93   13.46
  -2   1  24   61.40   13.13
  -2  -1  24   62.43   13.16
  -2  -1  24   46.35   12.10
  -2  -1  23    8.76    7.31
  -2   1  23    4.31    7.12
  -2  -1  23    8.02    5.26
  -2   1  23   13.48    7.61
  -2   1  23   -2.63    4.62
  -2  -1  23    3.14    4.96
  -2   1  22   15.57    9.04
  -2  -1  22   24.77   11.11
  -2   1  22   25.55    8.38
  -2  -1  22   32.88    9.91
  -2   1  22   21.61    8.10
  -2  -1  22   33.66   11.02
  -2   1  21   43.03   12.87
  -2  -1  21   37.03   12.29
  -2  -1  21   35.87    9.26
  -2   1  21   39.24   10.61
  -2   1  21   38.70    9.91
  -2  -1  21   33.67    9.46
  -2   1  20  163.35   21.93
  -2   1  20  138.59   17.11
  -2  -1  20  183.63   20.40
  -2  -1  20  139.75   20.66
  -2   1  20  116.02   16.99
  -2  -1  20  136.97   17.21
  -2   1  19   85.05   13.96
  -2  -1  19   91.75   13.49
  -2   1  19   95.89   10.32
  -2   1  19   85.91   13.42
  -2  -1  19   80.07   13.66
  -2   1  19   97.85   16.97
  -2  -1  19   85.96   15.53
  -2  -1  19   76.80    7.86
  -2   1  18    1.95    4.52
  -2  -1  18    2.28    5.21
  -2  -1  18    4.91    2.91
  -2   1  18    0.60    3.14
  -2   1  18    4.02    4.71
  -2  -1  18   -2.54    5.03
  -2   1  18    1.56    7.49
  -2  -1  18    3.96    6.30
  -2  -1  17    1.62    5.17
  -2   1  17    3.87    4.50
  -2   1  17    6.08    4.26
  -2   1  17   -1.35    5.09
  -2   1  17   -8.52    4.03
  -2  -1  17  -11.02    3.59
  -2  -1  17   -0.07    6.59
  -2   1  17    1.28    4.68
  -2  -1  17   -3.20    4.85
  -2  -1  16  188.02   17.84
  -2   1  16  203.74   19.13
  -2   1  16  184.06   16.81
  -2  -1  16  196.83   19.70
  -2   1  16  193.13   18.08
  -2  -1  16  190.45   21.02
  -2   1  16  194.41   13.80
  -2  -1  16  183.43   18.85
  -2  -1  16  202.49   12.22
  -2  -1  15   52.78   11.56
  -2   1  15   44.22    9.40
  -2  -1  15   63.64   10.48
  -2  -1  15   57.04    6.82
  -2  -1  15   52.69   10.33
  -2   1  15   60.96   10.42
  -2   1  15   63.94   11.63
  -2  -1  15   53.96    9.86
   2   1 -15   48.09    9.58
  -2   1  15   54.44    9.44
  -2  -1  14  115.05   14.22
  -2   1  14  126.00   13.27
  -2  -1  14  133.93   13.97
  -2   1  14  119.89   13.96
  -2  -1  14  118.74    8.93
  -2   1  14  133.69   15.45
  -2  -1  14  135.78   14.70
   2   1 -14  127.87   14.43
  -2  -1  14  150.73   17.43
  -2  -1  13   28.03    4.27
  -2  -1  13   25.12    6.97
  -2   1  13   26.53    6.59
  -2  -1  13   34.37    8.70
  -2   1  13   36.25    8.23
  -2  -1  13   30.62    7.09
  -2   1  13   26.64    7.09
  -2  -1  13   44.72    8.95
  -2  -1  12  184.47   16.37
  -2   1  12  226.21   16.45
  -2  -1  12  192.24    9.86
  -2  -1  12  186.90   15.54
  -2   1  12  208.52   17.01
   2  -1 -12  199.34   15.25
  -2  -1  12  193.63   18.14
  -2  -1  12  223.15   17.44
  -2   1  12  200.71   17.43
  -2  -1  11  229.51   17.01
  -2   1  11  241.39   16.05
  -2  -1  11  221.16   16.29
  -2   1  11  209.13   16.30
  -2  -1  11  235.26   10.04
   2  -1 -11  216.03   15.08
  -2  -1  11  230.38   18.94
  -2  -1  11  225.70   16.70
  -2   1  11  213.13   17.03
  -2  -1  10  734.46   28.69
   2   1 -10  668.28   20.14
  -2   1  10  683.40   25.38
   2   1 -10  686.36   27.83
  -2   1  10  699.28   28.33
  -2  -1  10  704.21   27.55
  -2  -1  10  681.11   15.47
   2  -1 -10  670.27   24.82
  -2  -1  10  666.44   30.39
  -2   1  10  711.91   29.56
  -2  -1  10  687.49   27.46
  -2   1   9   -1.78    4.25
  -2  -1   9    5.88    4.62
   2  -1  -9   -0.12    1.78
   2   1  -9    0.32    2.30
  -2  -1   9   -2.25    3.62
  -2   1   9   -1.21    3.06
  -2  -1   9    2.27    3.19
  -2   1   9    7.54    5.37
  -2  -1   9    1.26    1.59
  -2  -1   9   -0.06    5.26
   2   1  -9    6.18    4.62
   2  -1  -9   -1.97    3.57
  -2   1   8   61.03    7.29
   2   1  -8   52.99    5.80
  -2  -1   8   57.15    7.69
   2  -1  -8   48.24    4.40
  -2  -1   8   54.42    7.77
  -2  -1   8   57.55    9.51
  -2   1   8   52.41    7.78
  -2  -1   8   54.67    7.55
  -2   1   8   51.74    7.96
   2  -1  -8   44.61    6.24
   2   1  -8   61.10    8.13
   2  -1  -7  469.18   17.56
   2   1  -7  472.55   19.76
   2   1  -7  450.00   15.76
  -2  -1   7  496.14   20.00
  -2  -1   7  470.47   19.49
  -2   1   7  486.40   20.72
   2   1  -7  515.45   20.33
  -2   1   7  494.35   21.21
  -2   1   7  460.92   17.34
  -2  -1   7  462.33   19.72
   2  -1  -6  933.78   22.44
   2   1  -6  947.01   26.31
  -2  -1   6  949.46   26.04
   2   1  -6  952.11   22.15
  -2   1   6  968.67   27.49
   2   1  -6  981.37   26.39
  -2   1   6  959.18   17.22
  -2   1   6  957.92   27.84
  -2   1   5   77.21    4.83
  -2  -1   5   71.91    7.27
  -2   1   5   76.40    7.62
   2   1  -5   72.06    7.18
   2  -1  -5   83.15    6.59
   2   1  -5   77.46    7.43
   2  -1  -4 1206.01   18.41
   2   1  -4 1155.64   25.95
   2  -1  -4 1216.97   27.07
   2   1  -4 1220.26   26.30
  -2   1   4 1182.16   26.97
  -2  -1   4 1171.89   25.68
  -2   1   4 1170.34   18.62
  -2   1   3  174.93    7.73
   2  -1  -3  174.89    7.57
   2   1  -3  166.46    9.43
   2  -1  -3  174.51    9.87
   2   1  -3  183.25   10.53
   2  -1  -2  217.42    9.12
   2  -1  -2  213.96   10.16
  -2   1   2  227.19    9.36
  -2  -1   2  225.10   10.77
   2   1  -2  245.59   11.05
   2   1  -2  235.83   10.52
   2   1  -1  408.36   12.77
  -2  -1   1  417.46   12.94
  -2   1   1  405.83   13.56
   2  -1  -1  385.53   13.13
   2  -1  -1  386.70   12.32
  -2   1   1  409.74   12.58
  -2  -1   0 2487.05   28.31
   2  -1   0 2503.08   28.83
   2   1   0 2431.34   28.07
   2  -1   0 2576.09   36.06
   2  -1   1  191.90   11.24
  -2   1  -1  178.17    9.20
   2  -1   2   76.63    8.36
  -2   1  -2   78.91    6.73
  -2  -1  -3 1211.50   26.17
   2  -1   3 1252.45   31.84
  -2   1  -3 1221.59   26.87
   2  -1   4 4261.36   61.71
  -2  -1  -4 4113.01   50.69
  -2   1  -4 4287.83   53.92
  -2  -1  -4 4181.35   51.07
  -2   1  -4 4245.88   43.54
  -2   1  -5   53.90    6.90
  -2  -1  -5   45.57    5.86
  -2   1  -5   49.90    5.55
  -2  -1  -5   47.01    6.77
   2   1   5   43.50    6.58
   2  -1   5   52.19    7.38
  -2   1  -6   58.03    7.49
  -2  -1  -6   64.59    7.51
  -2  -1  -6   65.23    7.72
  -2   1  -6   61.86    6.69
   2   1   6   56.72    7.96
   2  -1   6   59.39    8.14
   2   1   7   -0.03    3.59
   2   1   7    1.08    4.06
  -2  -1  -7    1.29    3.12
  -2   1  -7    2.96    3.84
   2  -1   7   -0.01    4.74
  -2   1  -7    2.75    3.21
  -2  -1  -7    3.03    4.14
   2  -1   8  699.15   28.32
  -2  -1  -8  697.55   26.51
   2   1   8  675.22   26.17
   2  -1   8  651.38   26.69
  -2  -1  -8  669.48   25.80
   2  -1   8  669.52   22.84
  -2   1  -8  695.09   23.21
   2   1   8  650.79   25.32
   2   1   9    9.25    4.51
   2  -1   9   10.32    4.38
   2  -1   9   10.63    4.99
   2   1   9    7.76    5.02
   2  -1   9    7.15    4.91
  -2  -1  -9    6.78    3.01
  -2   1  -9    9.18    4.40
  -2  -1  -9    8.44    4.87
   2   1  10  250.13   17.29
   2  -1  10  225.18   15.06
   2   1  10  264.28   18.59
   2  -1  10  242.88   18.36
   2  -1  10  234.52   19.34
   2   1  10  227.10   16.80
   2  -1  10  234.24   17.63
  -2   1 -10  226.09   14.83
  -2  -1 -10  231.66   16.74
   2   1  11   91.88   11.06
   2  -1  11   64.55    8.73
   2  -1  11   91.88   12.22
   2   1  11   67.11   10.00
   2  -1  11   69.92   11.56
   2   1  11   83.72   11.27
   2  -1  11   67.71   10.43
  -2   1 -11   75.73    9.53
   2  -1  12  390.96   21.72
   2   1  12  439.72   24.71
   2  -1  12  390.03   20.97
   2  -1  12  407.67   25.81
   2   1  12  425.70   25.57
   2  -1  12  377.70   25.76
   2   1  12  379.89   23.35
   2  -1  12  382.42   24.19
  -2   1 -12  372.87   20.93
   2   1  13    4.71    5.14
   2  -1  13    9.12    5.17
   2  -1  13    6.64    4.31
   2   1  13   13.72    5.83
   2  -1  13    4.86    4.74
   2  -1  13    2.57    5.10
   2  -1  13    3.92    3.10
   2   1  13    6.19    4.56
   2   1  14  763.65   35.23
   2  -1  14  734.43   32.30
   2   1  14  707.49   35.64
   2  -1  14  752.72   31.82
   2  -1  14  725.40   37.30
  -2  -1 -14  727.22   33.85
   2   1  14  695.36   33.62
   2  -1  14  733.23   35.62
   2   1  15    8.01    5.90
   2  -1  15    3.95    5.55
   2  -1  15   -1.53    4.69
   2  -1  15   -3.00    5.98
  -2  -1 -15    3.69    5.42
   2   1  15    1.43    4.28
   2  -1  15   -0.37    4.16
   2  -1  16   30.82    7.83
   2   1  16   40.29    9.46
   2  -1  16   48.17   11.90
   2  -1  16   50.74   11.86
   2   1  16   40.54   10.07
   2  -1  16   35.18    6.72
   2   1  16   24.36    5.02
  -2   1 -16   36.24    8.87
  -2  -1 -16   33.49    9.36
   2  -1  16   41.08    9.35
   2  -1  17   29.07    7.58
   2   1  17   21.10    4.31
   2  -1  17   26.53    6.10
   2   1  17   24.43    9.53
   2  -1  17   34.62   10.28
   2  -1  17   16.45    6.88
   2   1  17   32.35   10.50
  -2  -1 -17   20.32    7.66
  -2   1 -17   32.29    8.02
   2  -1  17   25.48    6.69
   2  -1  17   27.90    7.25
   2   1  18  267.19   24.28
   2  -1  18  310.40   26.77
   2   1  18  282.61   14.65
   2  -1  18  288.57   18.06
   2  -1  18  290.71   26.25
   2   1  18  270.94   25.90
   2  -1  18  291.93   23.73
   2   1  18  274.07   23.57
  -2   1 -18  269.15   21.71
   2  -1  18  289.20   20.84
  -2  -1 -18  285.77   24.40
   2   1  19   93.02   15.60
   2  -1  19   69.25   13.64
   2  -1  19   86.49   12.08
  -2  -1 -19  113.31   16.25
  -2   1 -19   78.55   12.32
   2   1  19   80.99   14.18
   2  -1  19   69.95   12.44
   2  -1  19   81.14   14.98
   2   1  19   87.24   14.65
   2  -1  19   78.52    9.52
   2  -1  20    3.59    5.37
   2   1  20    3.00    5.32
   2   1  20    8.88    7.85
   2  -1  20   -7.84    9.65
   2   1  20   10.31    6.74
  -2   1 -20   -3.12    4.85
  -2  -1 -20    5.16    4.67
   2  -1  20    1.64    4.89
   2   1  20    3.74    5.59
   2  -1  20   -7.97    8.97
   2  -1  21  -14.26    8.01
   2   1  21    8.42    8.87
   2  -1  21   -2.24    8.27
   2   1  21   10.20    7.59
   2   1  21    2.91    4.81
   2  -1  21    7.47    5.09
   2   1  21   -3.17    4.48
  -2  -1 -21    2.45    5.81
   2  -1  21   -2.38    4.31
   2  -1  22  113.52   17.64
   2   1  22   99.87   17.17
   2   1  22   90.23   16.82
   2  -1  22   79.99   15.71
  -2  -1 -22   92.73   15.19
   2   1  22   88.96   14.20
   2   1  22   98.63   17.43
   2  -1  23   30.11   11.66
   2   1  23   48.04   12.66
   2   1  23   25.18    8.73
   2  -1  24  108.53   19.65
   2   1  24  120.04   19.36
   2  -1  25   -1.52    7.71
  -2   2  25  -14.38    7.35
  -2  -2  25  -12.05    8.15
  -2   2  25   17.97    8.87
  -2  -2  25   11.66    7.35
  -2   2  24   46.15   11.71
  -2   2  24   41.71   12.48
  -2  -2  24   49.84   13.58
  -2  -2  24   53.47   13.14
  -2   2  23    7.43    5.68
  -2  -2  23   15.15    7.45
  -2  -2  23   12.56    7.58
  -2   2  23   28.27   11.80
  -2  -2  23    6.52    5.21
  -2   2  22  107.31   16.81
  -2  -2  22  108.01   15.82
  -2  -2  22  118.38   20.10
  -2   2  22   76.75   15.84
  -2   2  22   98.69   14.79
  -2  -2  22   92.93   15.93
  -2   2  21   -1.01    4.94
  -2  -2  21   -3.79    5.67
  -2   2  21    7.40    6.16
  -2  -2  21    6.09    6.52
  -2   2  21   11.97    7.07
  -2  -2  21    6.22    6.24
  -2   2  20   -3.60    6.00
  -2  -2  20   -3.61    5.13
  -2  -2  20    0.98    5.90
  -2   2  20    1.56    4.38
  -2   2  20   -8.66    8.95
  -2  -2  20   -3.22    7.74
  -2   2  19   74.85   15.11
  -2   2  19   78.19   10.11
  -2   2  19   73.84   11.85
  -2  -2  19   72.93   13.21
  -2  -2  19   61.20   13.97
  -2   2  19   77.29   13.67
  -2  -2  19   64.16   11.66
  -2  -2  18  107.42   16.93
  -2   2  18  103.78   14.40
  -2   2  18   87.90   12.38
  -2  -2  18  105.47   15.26
  -2   2  18   97.16   11.26
  -2  -2  18  102.14    8.33
  -2  -2  18  100.99   13.81
  -2   2  18  108.54   15.25
  -2   2  17   90.56   13.48
  -2  -2  17  107.63   14.06
  -2   2  17   83.22   11.47
  -2   2  17  101.43   13.60
  -2  -2  17   96.85   15.94
  -2  -2  17  106.18    8.55
  -2  -2  16   -1.53    4.05
  -2   2  16   -0.41    4.75
  -2   2  16    3.46    4.32
  -2   2  16    1.53    4.94
  -2  -2  16    4.83    4.50
   2   2 -16    3.64    5.95
  -2  -2  16    0.71    2.35
  -2  -2  16    1.63    6.05
  -2   2  15   33.27    8.92
  -2  -2  15   33.29    8.31
  -2   2  15   24.62    6.49
  -2   2  15   13.40    5.13
  -2  -2  15   37.88    9.07
  -2  -2  15   27.57    7.69
   2   2 -15   22.02    7.27
  -2  -2  15   23.08    4.24
  -2  -2  15   19.18    8.32
  -2  -2  14  291.56   21.18
  -2   2  14  290.63   23.23
  -2   2  14  292.69   21.96
  -2  -2  14  279.75   20.07
  -2  -2  14  299.93   22.74
  -2   2  14  306.11   20.09
   2   2 -14  301.47   22.67
  -2  -2  14  304.98   24.41
  -2   2  14  291.32   18.60
  -2  -2  14  291.05   12.86
  -2  -2  13   18.56    6.06
   2   2 -13   24.28    8.00
  -2  -2  13   27.16    3.99
  -2  -2  13   20.24    6.06
  -2   2  13   29.22    8.08
  -2  -2  13   18.45    7.08
  -2   2  13   14.26    5.55
  -2  -2  13   22.58    6.82
  -2   2  13   14.64    5.18
  -2  -2  12  242.32   17.39
  -2  -2  12  235.06   18.59
  -2   2  12  225.91   15.67
  -2   2  12  220.99   17.81
  -2  -2  12  225.05   17.04
  -2   2  12  257.67   20.12
  -2  -2  12  227.34   10.03
  -2  -2  12  244.03   20.36
   2  -2 -12  225.98   15.63
  -2  -2  11   67.08    9.21
  -2  -2  11   57.07    4.73
  -2   2  11   60.46    8.15
  -2  -2  11   55.62    9.43
  -2   2  11   57.66    9.55
  -2  -2  11   49.49    7.92
  -2   2  11   62.64    9.83
  -2  -2  11   51.29   10.17
   2  -2 -11   62.17    8.07
   2  -2 -10   34.14    5.98
   2   2 -10   38.74    7.86
  -2  -2  10   41.59    7.24
   2   2 -10   35.04    5.52
  -2  -2  10   50.12    8.33
  -2   2  10   41.57    6.57
  -2  -2  10   40.40    6.74
  -2   2  10   36.17    7.60
  -2   2  10   45.26    8.29
  -2  -2  10   34.94    8.55
  -2  -2  10   38.48    3.45
  -2  -2   9   60.21    7.97
  -2   2   9   65.57    9.87
  -2   2   9   61.23    7.07
   2  -2  -9   68.77    4.06
   2   2  -9   63.80    7.04
  -2  -2   9   87.90   10.19
  -2  -2   9   70.14    8.64
  -2   2   9   63.33    9.13
  -2  -2   9   68.43   10.70
   2  -2  -9   57.50    6.94
   2   2  -9   68.62    9.23
   2   2  -8  417.69   17.08
  -2  -2   8  453.20   21.60
  -2   2   8  422.66   16.79
   2  -2  -8  425.47   16.34
   2   2  -8  447.59   21.45
  -2  -2   8  423.80   19.06
   2  -2  -8  420.22   10.51
  -2   2   8  448.30   21.99
  -2  -2   8  434.98   19.20
   2  -2  -8  442.99   21.50
  -2   2   8  447.00   21.32
   2   2  -8  444.00   19.46
  -2  -2   8  439.30   22.87
  -2  -2   7    0.58    3.82
   2   2  -7    2.02    2.54
   2   2  -7    1.10    3.58
  -2  -2   7    2.87    3.82
   2  -2  -7    2.50    2.46
  -2   2   7    1.65    3.61
  -2  -2   7    0.50    2.77
   2   2  -7    1.03    2.89
  -2   2   7   -0.65    4.65
  -2  -2   7    1.12    4.63
   2   2  -6    0.50    3.19
   2  -2  -6    1.01    2.26
   2   2  -6    0.43    2.56
  -2   2   6   -0.05    2.12
  -2   2   6    0.50    3.16
   2   2  -6   -0.24    2.67
  -2  -2   6    0.23    3.21
  -2   2   5   19.43    3.45
   2  -2  -5   17.11    2.95
   2   2  -5   17.67    4.63
  -2   2   5   20.62    4.60
  -2  -2   5   17.39    4.36
   2   2  -5   22.89    4.40
   2   2  -4  302.76   14.48
  -2   2   4  305.27   14.30
   2   2  -4  287.60   14.62
   2   2  -4  295.01   13.08
  -2   2   4  280.06   11.13
   2  -2  -3  665.10   17.06
   2   2  -3  656.61   18.55
   2  -2  -3  637.64   19.07
  -2   2   3  648.27   19.33
   2   2  -3  644.07   20.20
  -2   2   3  647.49   16.81
   2  -2  -2  128.61    8.12
   2   2  -2  131.81    8.63
   2  -2  -2  126.79    7.94
  -2   2   2  119.30    7.76
  -2  -2   1   -0.64    2.57
  -2   2   1    0.47    2.14
   2  -2  -1    1.33    2.30
  -2   2   1   -0.33    2.53
   2   2  -1    1.26    2.55
   2  -2  -1    0.69    3.05
  -2   2   0   41.62    4.14
  -2   2   0   40.99    4.41
   2  -2   0   35.65    3.84
   2  -2   0   43.75    5.71
   2  -2   1  104.91    7.33
  -2   2  -1   87.37    6.54
   2  -2   1  101.16    8.83
   2  -2   1   95.33    5.31
   2  -2   2 1763.54   35.75
  -2   2  -2 1681.95   30.19
   2  -2   3 1135.94   30.27
  -2   2  -3 1061.18   29.95
  -2   2  -3 1105.63   26.33
   2  -2   4    2.21    4.14
  -2  -2  -4    5.32    3.64
  -2  -2  -4    2.41    2.42
   2  -2   4    3.95    1.54
  -2   2  -4    3.89    2.81
   2  -2   5 1865.15   43.24
  -2   2  -5 1890.32   28.36
  -2  -2  -5 1899.00   38.80
   2  -2   5 1893.54   23.32
  -2   2  -5 1936.50   39.98
  -2  -2  -5 1837.82   35.33
  -2   2  -6 1583.10   28.48
  -2  -2  -6 1588.59   37.72
   2   2   6 1593.41   37.36
   2  -2   6 1622.07   25.27
   2  -2   6 1655.27   40.15
   2  -2   6 1562.69   38.23
  -2  -2  -6 1553.72   34.26
  -2   2  -6 1592.43   38.59
   2  -2   6 1632.92   42.49
   2   2   7  542.30   22.06
  -2  -2  -7  538.87   23.17
   2   2   7  547.96   23.05
  -2   2  -7  553.67   18.26
   2  -2   7  513.66   16.46
   2  -2   7  557.03   24.69
   2  -2   7  521.06   23.18
  -2  -2  -7  560.14   21.81
   2  -2   7  584.18   26.53
   2  -2   8  184.26   16.27
   2   2   8  182.46   13.86
   2   2   8  183.35   14.16
  -2  -2  -8  183.58   14.59
   2  -2   8  197.87   11.43
   2  -2   8  197.31   15.57
  -2  -2  -8  189.16   13.73
   2  -2   8  193.29   15.12
  -2   2  -8  185.27   11.47
   2  -2   9   85.16   11.91
   2   2   9   62.85    8.82
   2  -2   9   74.39    7.92
   2  -2   9   87.24   10.76
   2  -2   9   74.28    7.79
   2   2   9   82.18   10.06
  -2  -2  -9   82.34    9.60
   2  -2   9   71.76    9.95
  -2   2  -9   69.31    7.57
  -2  -2  -9   79.05   10.60
   2  -2  10  257.37   20.16
   2  -2  10  256.38   14.99
   2  -2  10  247.40   19.04
   2  -2  10  265.87   15.41
   2   2  10  263.92   18.47
   2   2  10  263.73   17.85
   2  -2  10  272.22   19.16
  -2   2 -10  272.90   15.36
   2  -2  11  658.31   32.34
   2   2  11  704.26   31.17
   2  -2  11  647.36   25.26
   2  -2  11  687.46   32.62
   2   2  11  670.15   30.49
   2  -2  11  667.23   25.53
   2  -2  11  668.08   30.87
   2   2  11  662.34   29.08
  -2   2 -11  659.06   24.90
   2  -2  12  406.40   26.58
   2  -2  12  396.17   20.81
   2   2  12  424.79   25.33
   2  -2  12  390.43   20.64
   2   2  12  411.96   24.83
   2  -2  12  429.28   27.01
  -2   2 -12  387.09   20.09
   2  -2  12  397.77   25.07
   2   2  12  414.06   24.06
  -2   2 -13    6.60    4.54
   2  -2  13    3.79    5.99
   2  -2  13   -7.83    6.36
   2   2  13   -0.69    5.32
   2  -2  13   -0.25    3.56
   2   2  13    4.90    4.00
   2  -2  13    6.19    4.00
   2   2  13   10.91    5.21
   2  -2  13   10.38    5.25
  -2  -2 -13    7.66    6.28
   2  -2  14   -3.32    7.91
   2  -2  14   -4.48    6.06
   2   2  14    4.26    5.19
   2  -2  14    4.97    4.21
   2   2  14    0.03    4.75
   2   2  14   10.53    5.61
   2  -2  14   -0.26    4.45
  -2  -2 -14    7.45    5.73
   2  -2  15   82.59   13.75
   2  -2  15  111.77   15.50
   2   2  15   80.45   12.71
   2  -2  15   73.86   10.89
   2  -2  15   89.11   11.41
   2   2  15   71.91   11.92
  -2  -2 -15   92.44   13.90
   2  -2  16  510.13   24.68
   2   2  16  560.35   32.23
   2  -2  16  489.32   31.96
   2  -2  16  572.29   26.55
   2  -2  16  532.65   28.49
   2  -2  16  497.62   28.24
  -2  -2 -16  563.03   33.15
   2  -2  16  543.20   33.90
   2   2  17   64.64    6.88
   2  -2  17   60.46    9.41
   2  -2  17   65.65   13.03
   2   2  17   76.15   13.35
  -2  -2 -17   63.96   12.30
   2  -2  17   72.08    9.98
  -2   2 -17   77.18   11.32
   2  -2  17   47.33    9.07
   2  -2  17   60.55   11.04
   2  -2  17   58.41   12.16
   2  -2  18   53.98   11.79
   2  -2  18   49.45   11.13
   2   2  18   54.72   11.59
   2  -2  18   67.71   12.08
  -2   2 -18   54.49   10.04
   2  -2  18   63.62    9.78
  -2  -2 -18   38.15   10.08
   2  -2  18   71.73    9.96
   2   2  18   57.67    5.84
   2  -2  19  201.16   17.35
  -2   2 -19  204.86   18.48
   2  -2  19  185.50   22.28
   2  -2  19  187.56   15.63
   2   2  19  173.56   22.37
   2  -2  19  197.20   21.64
   2  -2  19  176.51   19.30
  -2  -2 -19  175.70   20.49
   2   2  19  152.67   19.09
   2   2  20  274.00   25.63
   2   2  20  231.53   24.15
   2  -2  20  233.19   25.49
   2  -2  20  249.16   24.97
   2   2  20  289.87   28.44
   2  -2  20  270.76   20.45
   2  -2  20  258.94   23.76
  -2  -2 -20  236.11   24.27
   2   2  21  169.46   22.50
   2  -2  21  147.28   19.52
  -2  -2 -21  148.30   19.55
   2   2  21  145.71   18.14
   2   2  21  158.28   20.71
   2  -2  21  130.50   19.49
   2   2  21  166.47   20.48
   2  -2  21  160.57   19.32
  -2  -2 -22   51.16   11.48
   2   2  22   59.68   12.14
   2   2  22   57.60   12.70
   2  -2  22   49.13   13.21
   2   2  22   70.69   14.14
   2  -2  22   67.57   13.64
   2   2  22   81.94   15.84
   2   2  23    7.33    6.91
  -2  -2 -23    2.51    5.97
   2  -2  23   -0.28    8.36
   2  -2  24   -9.39    8.05
   2  -2  25   61.93   15.84
  -2   3  25   40.66   11.80
  -2   3  25   31.29   10.95
  -2  -3  25   39.06   14.77
  -2  -3  25   34.54   11.81
  -2   3  24   26.04    9.90
  -2   3  24   45.77   13.52
  -2  -3  24   41.46   13.57
  -2  -3  24   64.76   14.92
  -2   3  23   -8.62    8.60
  -2  -3  23    2.86    4.95
  -2   3  23   -7.72    7.60
  -2  -3  23   10.80    8.35
  -2  -3  23  -20.76    8.82
  -2   3  22   16.36    7.28
  -2  -3  22   17.21    9.64
  -2   3  22   10.13    7.62
  -2  -3  22   22.71    9.43
  -2   3  22   17.68    7.12
  -2  -3  22   15.77    6.61
  -2   3  21  215.45   20.36
  -2  -3  21  229.98   24.35
  -2   3  21  210.72   26.10
  -2   3  21  187.78   22.15
  -2  -3  21  216.90   21.06
  -2  -3  21  227.39   26.63
  -2   3  20   38.86    8.34
  -2  -3  20   37.45   10.79
  -2  -3  20   47.67   10.16
  -2   3  20   46.66   11.54
  -2  -3  20   38.83   11.51
  -2  -3  19  213.88   22.85
  -2   3  19  246.25   20.27
  -2  -3  19  188.37   23.07
  -2   3  19  196.25   21.37
  -2  -3  19  211.59   19.80
  -2  -3  18    0.29    4.54
  -2   3  18   -2.30    4.75
  -2   3  18   -0.64    4.36
  -2   3  18    1.05    5.10
  -2  -3  18   -0.58    2.19
  -2  -3  18   -1.55    6.07
  -2   3  17   -2.61    6.07
  -2  -3  17    7.28    5.21
  -2   3  17   -0.08    3.96
  -2   3  17    1.68    3.92
   2   3 -17    3.32    6.04
  -2  -3  17    3.79    6.02
  -2  -3  17   -1.03    3.92
  -2  -3  17   -2.01    2.27
  -2  -3  16  282.96   12.94
  -2   3  16  298.09   24.02
  -2  -3  16  295.20   21.42
  -2   3  16  320.79   21.86
  -2  -3  16  254.07   20.80
   2   3 -16  300.85   25.11
  -2   3  16  267.32   18.84
  -2  -3  16  347.96   27.89
  -2   3  15   19.16    7.54
  -2  -3  15   24.55    7.15
  -2   3  15   21.59    6.30
  -2   3  15   24.87    6.33
  -2  -3  15   24.75    7.01
  -2  -3  15   16.58    7.74
  -2  -3  15   22.56    3.91
   2   3 -15    7.75    5.57
  -2  -3  14  257.48   19.40
  -2  -3  14  278.95   22.59
  -2   3  14  264.33   17.97
   2   3 -14  274.18   22.30
  -2  -3  14  272.90   23.24
  -2  -3  14  306.81   20.44
   2  -3 -14  283.18   22.52
  -2   3  14  250.68   20.99
  -2  -3  14  270.49   11.74
  -2   3  14  242.31   16.52
  -2  -3  13  162.69   14.75
  -2   3  13  182.35   18.27
  -2  -3  13  156.82   16.51
  -2   3  13  165.80   13.65
  -2  -3  13  179.28   18.60
   2   3 -13  170.04   17.40
  -2  -3  13  173.08   15.19
   2  -3 -13  186.75   17.97
  -2   3  13  157.93   16.31
  -2  -3  13  174.01    9.08
  -2   3  13  175.23   13.26
  -2   3  12  176.76   16.49
   2  -3 -12  165.35   16.04
  -2  -3  12  182.95   16.80
  -2   3  12  178.41   13.54
  -2  -3  12  201.89   18.81
  -2  -3  12  183.75   14.94
  -2   3  12  184.42   17.47
  -2  -3  12  184.01   15.20
  -2  -3  12  172.99    8.40
  -2  -3  11 1018.35   32.97
  -2  -3  11 1019.34   39.48
  -2  -3  11  980.44   18.28
  -2  -3  11  962.94   36.91
  -2   3  11  968.21   28.89
  -2   3  11  992.34   36.23
  -2  -3  11  965.46   32.70
  -2   3  11  973.14   38.31
  -2  -3  10  209.68   14.66
   2   3 -10  188.11   12.85
  -2  -3  10  207.53   16.61
  -2   3  10  194.69   12.26
  -2  -3  10  217.66   18.03
   2  -3 -10  202.64   12.41
  -2  -3  10  203.44    7.60
  -2   3  10  208.44   16.55
  -2  -3  10  193.51   14.18
  -2   3  10  233.72   18.10
  -2  -3   9  255.63   15.40
  -2  -3   9  262.64   17.91
  -2   3   9  270.24   13.37
   2   3  -9  238.18   14.38
   2   3  -9  222.84   16.90
   2  -3  -9  266.55   12.86
  -2  -3   9  258.79   18.62
  -2  -3   9  251.33    7.56
  -2  -3   9  253.37   15.22
   2   3  -9  266.69   15.73
  -2   3   9  242.17   16.92
  -2   3   9  264.97   18.42
   2  -3  -8   71.22    9.93
   2   3  -8   80.26    8.53
  -2  -3   8   68.04    7.73
  -2   3   8   61.38    9.36
   2   3  -8   78.51    8.26
  -2  -3   8   83.21   10.06
  -2   3   8   75.87    6.75
   2   3  -8   76.64   10.06
  -2  -3   8   73.09    8.56
   2  -3  -8   71.62    6.36
  -2  -3   8   85.92   10.85
  -2   3   8   80.05    9.97
   2  -3  -7  316.52   18.09
  -2   3   7  332.53   18.14
   2   3  -7  325.42   15.93
  -2  -3   7  313.46   15.56
   2   3  -7  341.17   16.40
  -2  -3   7  327.98   18.25
   2  -3  -7  337.08   12.09
   2   3  -7  352.09   19.09
  -2   3   7  348.12   19.21
  -2  -3   7  329.11   19.32
  -2   3   6  652.66   24.81
   2   3  -6  636.75   24.19
   2  -3  -6  665.10   15.15
   2   3  -6  666.31   25.15
  -2   3   6  642.64   19.45
   2   3  -6  650.89   21.30
   2   3  -6  630.68   21.32
   2  -3  -5  429.12   11.01
   2   3  -5  435.19   19.57
   2   3  -5  451.82   19.67
  -2   3   5  452.03   19.49
   2   3  -5  450.11   17.90
   2   3  -5  419.17   16.38
  -2   3   5  436.90   15.79
   2   3  -5  447.23    9.70
  -2   3   4   98.93    7.76
  -2   3   4   92.76    8.61
   2   3  -4   95.37    8.81
   2   3  -4   96.52    9.33
   2   3  -4   92.22    7.46
  -2   3   3  130.50    9.37
   2   3  -3  124.92    9.51
  -2   3   3  132.09    9.10
   2  -3  -3  131.59    9.11
  -2   3   2  799.13   20.48
  -2   3   2  817.72   20.89
   2   3  -2  781.00   21.88
  -2   3   2  805.71   21.97
   2  -3  -2  821.08   21.98
   2   3  -1   13.60    3.84
  -2   3   1   10.19    2.55
  -2   3   1   10.50    3.03
   2  -3  -1   10.23    4.53
  -2   3   1    9.30    3.30
   2  -3   0  134.14    7.11
  -2   3   0  146.07    7.26
   2  -3   0  141.58    7.72
  -2   3   0  137.29    7.64
   2  -3   0  135.45    9.98
  -2   3  -1  171.29    6.93
   2  -3   1  178.97    9.67
  -2   3  -1  162.09    9.18
   2  -3   1  160.75   10.95
   2  -3   1  170.61    7.09
   2  -3   2 2618.19   23.41
   2  -3   2 2630.77   45.23
  -2   3  -2 2622.16   39.36
   2  -3   2 2670.63   39.41
  -2   3  -3 1006.60   26.27
  -2   3  -3 1008.07   13.89
   2  -3   3  984.32   29.18
  -2   3  -3  986.00   29.55
  -2  -3  -3  981.39   26.80
  -2   3  -4   36.27    3.19
  -2   3  -4   32.56    5.58
  -2  -3  -4   34.96    6.46
  -2   3  -4   39.71    6.88
   2  -3   4   25.66    6.12
   2  -3   5 1084.37   33.24
  -2  -3  -5 1091.67   27.22
   2  -3   5 1092.08   31.60
  -2   3  -5 1111.92   19.28
  -2  -3  -5 1060.28   30.72
   2  -3   5 1135.56   19.15
   2  -3   6   15.83    6.23
  -2  -3  -6   15.22    4.10
   2  -3   6   13.37    4.99
  -2  -3  -6   18.87    5.94
   2   3   6   18.43    5.47
  -2   3  -6   13.04    2.88
   2  -3   6   16.89    3.34
  -2  -3  -7   67.59    7.76
   2  -3   7   66.65    9.28
   2  -3   7   58.98    9.92
  -2  -3  -7   68.96    9.87
   2   3   7   72.25    9.56
  -2   3  -7   66.40    5.99
   2  -3   7   66.16    6.21
   2  -3   8  334.52   14.77
   2  -3   8  367.46   22.10
  -2  -3  -8  372.01   18.43
   2  -3   8  359.63   21.19
  -2   3  -8  347.48   14.06
   2   3   8  357.30   20.51
  -2  -3  -8  367.39   21.04
   2  -3   9  278.57   14.62
   2  -3   9  304.09   21.12
   2   3   9  274.52   17.19
  -2  -3  -9  315.05   18.06
   2  -3   9  302.51   19.88
   2  -3   9  303.43   20.40
  -2   3  -9  301.61   14.06
   2   3   9  294.00   19.59
   2  -3  10    7.65    3.63
   2  -3  10    7.05    5.45
   2   3  10    1.19    3.85
   2  -3  10    1.62    5.33
  -2  -3 -10    6.42    3.27
   2  -3  10    0.47    4.70
  -2   3 -10   -0.49    2.50
   2   3  10    2.63    4.03
   2  -3  10    4.60    2.46
   2  -3  11  100.34   10.24
   2  -3  11  102.78   13.08
   2  -3  11   93.91   13.01
   2   3  11  100.95   11.65
   2  -3  11   92.30   12.76
   2  -3  11   98.23    9.37
   2   3  11   94.67   12.41
  -2   3 -11  109.95    9.72
   2  -3  12  231.65   15.96
   2  -3  12  198.76   18.58
   2  -3  12  236.71   20.27
   2  -3  12  226.05   20.04
   2   3  12  222.08   17.41
   2   3  12  231.35   18.53
   2   3  12  235.10   19.47
   2  -3  12  229.92   15.14
  -2   3 -12  230.89   14.73
  -2  -3 -12  220.11   18.99
   2  -3  13  351.81   24.99
   2   3  13  295.52   22.74
   2  -3  13  294.18   17.89
   2   3  13  314.09   22.19
   2  -3  13  327.43   24.09
   2   3  13  287.48   20.78
  -2  -3 -13  299.20   22.70
  -2   3 -13  289.92   17.26
   2  -3  13  297.64   19.13
   2  -3  14  157.99   12.03
   2  -3  14  163.34   18.01
   2   3  14  172.89   17.81
   2  -3  14  177.65   14.59
   2   3  14  164.69   17.02
   2  -3  14  162.46   18.11
   2   3  14  174.12   16.86
  -2   3 -14  171.72   13.92
  -2  -3 -14  179.08   18.53
   2  -3  14  141.41   14.06
  -2  -3 -15   64.61   12.02
   2  -3  15   83.51    9.59
   2  -3  15   72.06   12.87
   2  -3  15   73.81   10.53
   2   3  15   59.45   10.64
   2  -3  15   71.44   12.84
   2   3  15   67.00   11.62
   2  -3  15   89.78   10.99
   2  -3  15   74.72   10.97
   2  -3  16    0.47    3.01
   2  -3  16    3.72    6.66
   2  -3  16    2.52    4.29
   2   3  16   -5.27    5.29
   2  -3  16    0.23    3.40
   2  -3  16    4.34    5.43
  -2  -3 -16    2.33    5.77
   2  -3  16   -1.05    4.09
   2  -3  17  127.29   17.55
   2   3  17  124.74    7.82
   2  -3  17  115.17   12.96
   2   3  17  131.12   16.51
   2  -3  17  114.39   13.09
   2  -3  17  122.34   15.21
   2  -3  17  130.29   17.33
  -2  -3 -17  119.90   17.25
   2  -3  17  105.36   11.34
   2  -3  18   -0.34    3.44
   2  -3  18   -0.84    5.51
   2  -3  18    1.16    7.66
   2   3  18    1.02    4.95
  -2  -3 -18   -3.22    6.87
   2  -3  18    0.87    4.57
   2  -3  18   -1.11    3.67
   2  -3  19  230.15   17.51
   2  -3  19  196.84   23.32
   2  -3  19  258.27   18.97
   2   3  19  221.07   22.59
  -2  -3 -19  225.04   23.50
   2  -3  19  244.36   24.14
   2  -3  19  238.19   22.28
   2  -3  20    5.14    5.96
   2   3  20   15.78    7.93
   2  -3  20    5.58    5.86
   2  -3  20   17.66    5.69
  -2  -3 -20   10.38    6.54
   2  -3  20   24.56   10.08
   2   3  20    8.77    5.93
   2  -3  21   -4.58    4.80
   2   3  21  -10.47    7.23
  -2  -3 -21   -1.02    5.97
   2  -3  21    9.49    8.27
   2   3  21    5.20    6.48
   2  -3  21    1.13    5.53
   2   3  22   62.67   12.13
  -2  -3 -22   58.69   12.79
   2  -3  22   67.58   15.42
   2  -3  22   64.50   13.31
   2   3  22   64.26   13.24
   2   3  22   56.06   13.52
   2   3  23   85.84   16.11
  -2  -3 -23   92.26   16.22
   2   3  23   90.41   15.88
   2  -3  23   53.16   13.73
  -2  -3 -24  -29.28   10.02
   2  -3  24    0.05    7.33
   2  -3  25   -9.36    9.62
  -2  -4  25   -2.11    6.24
  -2  -4  25  -17.90   10.69
  -2   4  25    0.82    7.04
  -2   4  25    7.42    8.39
  -2  -4  24   13.99    9.11
  -2   4  24  -12.67    8.06
  -2  -4  24   10.15    9.00
  -2   4  24  -23.91    9.36
  -2  -4  23   83.72   16.13
  -2   4  23   71.31   15.14
  -2   4  23   98.91   19.51
  -2  -4  23   99.38   18.75
  -2  -4  22   -0.64    5.76
  -2   4  22    2.49    6.93
  -2  -4  22    4.77    4.31
  -2   4  22    8.70    7.33
  -2  -4  22    4.35    6.20
  -2  -4  21    8.18    6.87
  -2  -4  21    3.90    4.78
  -2   4  21   20.55    9.52
  -2  -4  21    1.61    6.56
  -2   4  21    6.12    3.97
  -2  -4  20   -3.19    4.64
  -2   4  20   -8.23    8.61
  -2  -4  20  -17.23    8.40
  -2   4  20    2.52    5.54
  -2  -4  20   -1.11    5.67
  -2   4  19  147.57   19.34
  -2  -4  19  164.97   17.36
  -2  -4  19  184.79   23.61
  -2   4  19  152.43   15.52
  -2  -4  19  161.70   20.04
  -2   4  18   13.41    6.79
  -2  -4  18   25.22    8.29
  -2   4  18   14.11    5.90
  -2   4  18   12.26    5.65
   2   4 -18   16.40    7.79
  -2  -4  18   10.09    2.52
  -2  -4  18   12.10    8.02
  -2  -4  17  200.38   18.95
  -2   4  17  184.34   20.39
  -2  -4  17  225.05   19.16
  -2   4  17  214.29   18.08
   2   4 -17  215.30   22.61
  -2  -4  17  219.72   11.13
  -2  -4  17  221.59   23.15
  -2   4  17  236.75   17.69
  -2  -4  16   51.48    9.59
  -2   4  16   42.47   10.83
   2  -4 -16   38.81    9.97
  -2  -4  16   47.94    9.38
  -2   4  16   52.26    8.41
  -2   4  16   43.51    7.98
   2   4 -16   28.62    9.39
  -2  -4  16   36.79    4.93
  -2  -4  16   45.12   11.26
  -2  -4  15  404.55   24.64
   2  -4 -15  414.40   28.72
  -2   4  15  415.00   27.97
  -2  -4  15  411.67   24.33
  -2   4  15  399.63   22.32
   2   4 -15  426.07   29.36
  -2  -4  15  439.06   15.30
  -2  -4  15  406.38   29.43
  -2   4  15  401.84   21.12
  -2  -4  14   20.77    6.02
   2  -4 -14   22.15    8.14
  -2   4  14   11.34    6.03
  -2  -4  14   22.26    6.80
  -2   4  14   24.69    5.84
  -2  -4  14   22.28    7.24
  -2   4  14   15.90    4.90
   2   4 -14   21.90    7.95
  -2  -4  14   18.68    3.34
  -2  -4  14   26.56    8.69
   2   4 -13  743.83   36.12
  -2  -4  13  786.49   19.16
  -2  -4  13  787.57   31.03
  -2   4  13  798.43   28.44
  -2  -4  13  819.62   37.86
  -2   4  13  822.13   36.31
   2  -4 -13  837.77   37.87
  -2   4  13  852.39   39.64
  -2  -4  13  826.47   32.27
  -2  -4  13  740.48   36.83
  -2   4  13  749.23   26.13
  -2  -4  12  224.66    9.79
  -2  -4  12  244.74   16.88
  -2   4  12  212.77   13.84
  -2  -4  12  217.51   19.06
   2   4 -12  228.74   19.63
  -2   4  12  210.70   18.16
   2  -4 -12  232.50   19.70
  -2   4  12  249.61   20.88
  -2  -4  12  221.11   15.94
  -2  -4  12  228.80   20.05
  -2   4  12  218.71   13.35
  -2  -4  11  258.05   10.05
  -2  -4  11  255.75   16.68
  -2  -4  11  267.68   20.29
  -2   4  11  229.87   13.58
   2  -4 -11  255.10   19.67
  -2  -4  11  253.71   16.68
  -2   4  11  272.06   20.83
  -2  -4  11  279.55   21.45
  -2   4  11  263.99   13.59
   2   4 -10   70.70    8.78
  -2   4  10   59.44    6.46
  -2  -4  10   63.71    9.86
  -2  -4  10   71.61   10.63
  -2  -4  10   71.48    5.13
  -2  -4  10   72.20    8.56
  -2   4  10   83.74   11.43
  -2  -4  10   65.28    8.61
  -2   4   9  384.01   22.78
  -2   4   9  361.71   14.35
  -2  -4   9  400.40   22.89
   2   4  -9  370.08   18.94
  -2  -4   9  392.76   18.63
   2   4  -9  383.75   18.59
  -2  -4   9  390.38   18.39
  -2  -4   9  385.31   23.09
  -2  -4   9  396.53   11.14
   2   4  -8   28.29    5.42
   2   4  -8   35.27    6.35
   2   4  -8   25.72    6.77
  -2  -4   8   36.83    7.50
  -2   4   8   35.68    7.11
  -2  -4   8   37.71    7.94
   2   4  -7    9.27    4.18
  -2  -4   7    5.59    5.07
   2   4  -7    7.48    3.25
   2   4  -7    3.78    3.57
   2   4  -7   13.61    5.83
  -2  -4   7    7.16    4.38
   2   4  -7    7.72    2.19
  -2   4   7   11.13    4.11
   2  -4  -7    6.38    1.84
  -2   4   7    9.77    4.23
   2   4  -6   44.51    7.12
  -2  -4   6   44.25    8.17
   2   4  -6   41.29    5.86
   2   4  -6   47.86    6.79
   2   4  -6   33.90    7.28
   2  -4  -6   37.02    3.10
  -2   4   6   32.67    5.52
  -2   4   6   34.97    6.36
   2   4  -6   35.12    3.69
   2   4  -5 2412.15   47.21
   2   4  -5 2455.44   46.98
  -2   4   5 2483.36   41.68
   2   4  -5 2439.18   29.65
   2   4  -5 2506.59   44.62
   2   4  -5 2502.98   40.03
  -2   4   5 2583.35   47.85
  -2   4   4 1397.13   33.38
   2   4  -4 1348.08   32.33
   2   4  -4 1393.41   33.91
  -2   4   4 1390.01   31.12
  -2   4   3 3581.87   50.06
   2   4  -3 3631.81   51.85
  -2   4   3 3505.14   49.74
   2  -4  -3 3638.81   49.63
   2  -4  -2   38.50    5.27
  -2   4   2   34.81    5.32
  -2   4   2   36.87    3.52
   2   4  -2   26.01    5.36
   2  -4  -2   38.05    6.37
  -2   4   2   37.87    6.03
   2  -4  -1   17.08    3.17
  -2   4   1   17.11    3.76
  -2   4   1   17.50    3.61
  -2   4   1   19.81    3.15
   2  -4  -1   18.04    5.29
  -2   4   1   21.30    4.94
  -2   4   0  644.25   15.64
  -2   4   0  650.54   16.32
   2  -4   0  640.04   16.85
  -2   4   0  615.38   16.67
   2  -4   0  600.58   21.49
  -2   4  -1  158.02    6.90
   2  -4   1  139.82    8.98
  -2   4  -1  142.68    9.00
   2  -4   1  132.45   11.20
  -2   4  -2  937.08   14.03
  -2   4  -2  930.59   24.45
   2  -4   2  921.10   24.04
   2  -4   2  871.94   23.78
   2  -4   2  924.87   27.88
   2  -4   3  106.01    9.26
   2  -4   3   98.04   10.52
  -2   4  -3  107.96   10.61
  -2   4  -3  103.58    9.16
   2  -4   3   90.47    8.62
  -2  -4  -4   24.49    5.88
   2  -4   4   29.60    5.53
  -2   4  -4   26.73    3.28
  -2   4  -4   32.94    6.68
   2  -4   4   27.78    6.20
  -2  -4  -5 1356.67   30.53
  -2   4  -5 1308.38   22.61
   2  -4   5 1441.09   37.12
  -2   4  -5 1383.03   38.88
  -2  -4  -5 1418.63   37.27
  -2   4  -5 1399.12   17.97
   2  -4   5 1421.60   38.84
   2  -4   6   95.47   10.89
  -2  -4  -6   96.50    8.82
   2  -4   6  101.10   11.54
  -2   4  -6   98.47   11.21
   2   4   6   95.29   10.47
  -2   4  -6  103.75    5.63
  -2  -4  -6   91.46   10.62
  -2  -4  -7  622.14   27.17
   2   4   7  601.46   26.41
   2  -4   7  628.89   27.23
   2  -4   7  609.22   27.79
  -2  -4  -7  626.57   22.46
   2  -4   7  619.24   18.96
  -2   4  -7  605.06   14.70
   2   4   8  128.98   13.02
   2  -4   8  141.84   13.84
   2  -4   8  136.11   13.96
  -2  -4  -8  136.85   11.17
   2  -4   8  127.00    9.60
  -2   4  -8  130.63    7.78
   2   4   9  385.36   23.01
   2  -4   9  358.30   22.96
   2  -4   9  393.27   23.91
  -2  -4  -9  371.56   19.16
   2  -4   9  349.99   16.63
  -2   4  -9  370.03   13.97
   2  -4  10   26.63    7.20
  -2  -4 -10   33.76    6.09
   2   4  10   31.03    7.32
   2  -4  10   28.00    7.50
   2  -4  10   35.10    6.42
   2  -4  10   26.55    3.97
  -2   4 -10   32.60    4.78
   2  -4  10   24.88    7.51
   2  -4  11  876.30   22.55
  -2  -4 -11  921.33   33.12
   2  -4  11  907.99   37.55
   2   4  11  922.78   38.12
   2  -4  11  912.58   38.38
   2  -4  11  917.07   39.30
  -2   4 -11  874.04   24.81
   2  -4  11  900.31   29.86
   2  -4  12   48.75   10.23
  -2  -4 -12   59.91   10.91
   2  -4  12   54.84   10.67
   2   4  12   53.20   10.15
   2   4  12   52.16    9.29
   2  -4  12   48.75   10.10
   2  -4  12   50.18    8.46
  -2   4 -12   50.61    6.50
   2  -4  12   40.69    5.62
   2  -4  13   43.28   10.62
  -2  -4 -13   31.46    9.25
   2  -4  13   38.27    9.25
   2  -4  13   39.42    6.19
   2   4  13   40.00    9.22
   2   4  13   38.98    8.01
   2  -4  13   31.65    7.02
  -2   4 -13   41.32    6.26
   2  -4  13   37.20    5.65
   2  -4  14   14.63    8.22
  -2  -4 -14    6.04    6.03
   2  -4  14    3.76    5.05
   2  -4  14    2.61    2.89
   2   4  14   -1.00    4.06
   2  -4  14    8.56    4.66
   2  -4  14   -1.44    3.14
  -2   4 -14    6.08    2.96
  -2   4 -15   97.73   10.35
   2  -4  15  107.19   10.06
   2  -4  15  114.99   16.51
   2  -4  15  107.86   12.80
   2  -4  15  108.95   15.06
   2  -4  15   95.59   10.87
   2   4  15   87.70   13.10
  -2  -4 -15  113.23   15.91
   2  -4  15  111.80   13.27
   2  -4  16   25.21    7.00
   2  -4  16   22.13    7.65
   2  -4  16   21.05    6.53
  -2  -4 -16   29.30    7.29
   2  -4  16   21.15    4.97
   2  -4  16   44.31   11.66
   2   4  17   30.36    2.97
   2  -4  17   23.25    6.55
   2  -4  17   27.42    8.91
  -2  -4 -17   19.68    9.05
   2  -4  17   18.07    7.42
   2  -4  17   27.27    5.90
   2  -4  17   34.34   11.02
   2  -4  18   54.04    9.74
   2  -4  18   53.83   11.46
   2  -4  18   51.08   10.87
   2  -4  18   51.02    7.68
  -2  -4 -18   48.05   11.89
   2  -4  18   43.50   11.54
  -2  -4 -19  182.70   22.15
   2  -4  19  186.44   23.34
   2  -4  19  188.70   17.38
   2  -4  19  186.59   19.62
   2  -4  19  171.14   14.57
   2  -4  19  171.46   20.30
   2  -4  20   29.95    9.11
  -2  -4 -20   41.95   11.81
   2  -4  20   31.37    8.93
   2  -4  20   22.89    9.29
   2  -4  21  271.15   25.70
   2  -4  21  283.07   25.39
  -2  -4 -21  262.14   27.45
   2  -4  21  226.72   26.49
   2   4  22    3.57    4.29
   2  -4  22   -6.06    7.01
   2  -4  23    8.49    7.52
   2   4  23   10.05    6.40
   2   4  23    3.84    5.41
  -2  -4 -23   -0.45    6.24
  -2  -4 -24   18.93    9.52
   2  -4  24   10.78    7.30
  -2   5  25   87.42   17.34
  -2  -5  25   62.85   15.51
  -2  -5  25   77.97   18.47
  -2   5  24   -3.40    4.75
  -2  -5  24    5.15    5.99
  -2  -5  24   10.60    8.82
  -2   5  24   -4.13    7.90
  -2  -5  23    3.33    6.68
  -2   5  23    1.82    7.13
  -2   5  23    4.58    7.21
  -2  -5  23   19.66   11.02
  -2  -5  22   -5.99    9.57
  -2  -5  22   -9.46    7.63
  -2   5  22   15.76    8.30
  -2   5  21  359.95   31.51
  -2  -5  21  360.62   32.20
  -2  -5  21  381.90   34.67
  -2  -5  20   -1.12    5.98
  -2   5  20    0.93    5.63
  -2   5  20   -1.07    4.94
  -2  -5  20    7.93    8.50
  -2  -5  19  353.08   31.67
  -2   5  19  297.62   27.49
  -2   5  19  381.00   23.22
   2   5 -18    4.97    6.46
  -2   5  18    0.10    3.63
  -2  -5  18    3.33    1.91
  -2   5  18    3.70    3.53
  -2  -5  18    0.70    5.56
  -2   5  18    5.61    5.66
  -2  -5  18   -0.86    4.75
   2  -5 -17   31.94    9.49
  -2   5  17   40.99   11.25
  -2  -5  17   23.66    6.10
  -2   5  17   32.85    6.91
  -2   5  17   15.99    5.03
  -2  -5  17   36.23    8.18
  -2  -5  17   29.39    4.40
   2   5 -17   24.24    9.84
  -2  -5  17   27.41    9.74
  -2   5  16   17.38    7.82
   2  -5 -16    8.86    5.58
  -2  -5  16   15.38    5.83
  -2   5  16   13.63    4.77
  -2   5  16   18.57    6.02
  -2  -5  16    8.13    3.17
  -2  -5  16   11.06    2.68
   2   5 -16   21.21    8.63
  -2  -5  16   12.80    8.07
   2  -5 -15   81.92   13.71
  -2   5  15   71.66   12.48
  -2  -5  15   64.99    9.89
  -2   5  15   76.61    9.17
  -2   5  15   81.73    9.92
  -2  -5  15   64.11    9.75
  -2  -5  15   75.66    6.69
   2   5 -15   71.18   13.66
  -2  -5  15   66.12   12.72
   2  -5 -14    1.02    5.00
  -2   5  14    0.76    5.22
  -2  -5  14    0.40    3.75
   2   5 -14   -0.68    6.67
  -2  -5  14   -0.22    2.09
  -2   5  14    2.29    3.47
  -2  -5  14   -1.09    5.75
  -2  -5  14    0.04    3.39
  -2   5  14   -3.27    3.33
  -2  -5  13   68.90    9.54
  -2   5  13   73.37    8.13
  -2   5  13   75.26    8.55
  -2  -5  13   64.78   11.78
   2  -5 -13   57.40   11.03
  -2  -5  13   67.69    6.20
  -2  -5  13   73.13   12.83
   2   5 -13   75.05   12.75
  -2   5  12    8.46    3.08
   2   5 -12    8.66    5.32
  -2   5  12   12.53    3.98
  -2  -5  12    3.07    4.04
  -2  -5  12   11.00    4.61
   2  -5 -12   10.12    6.43
  -2   5  12    9.63    6.40
  -2  -5  12    7.93    6.32
  -2  -5  12    8.00    2.75
   2  -5 -11 1606.36   50.38
  -2   5  11 1545.22   31.93
  -2  -5  11 1578.84   50.10
   2   5 -11 1527.82   49.10
  -2   5  11 1510.00   30.30
  -2  -5  11 1528.27   39.32
  -2   5  11 1600.94   51.50
  -2  -5  11 1536.61   50.04
  -2  -5  11 1524.59   26.61
   2   5 -10    9.73    3.94
   2  -5 -10   -0.18    4.51
  -2  -5  10    5.37    3.51
  -2   5  10    4.60    2.39
   2   5 -10    8.37    4.22
  -2  -5  10    2.45    4.17
  -2   5  10    2.68    2.36
  -2  -5  10    7.91    5.33
  -2   5  10    6.04    5.32
  -2  -5  10    5.73    2.44
  -2   5   9  289.64   11.11
  -2  -5   9  288.31   20.46
   2   5  -9  295.97   18.02
  -2   5   9  290.23   11.44
  -2   5   9  311.09   21.11
   2   5  -9  304.92   16.38
  -2  -5   9  289.99   20.40
   2   5  -9  286.85   11.85
   2   5  -8    2.54    3.58
  -2  -5   8    1.18    5.02
   2   5  -8    4.23    3.74
  -2  -5   8    2.46    3.89
   2   5  -8   -1.04    2.89
   2   5  -8    1.78    2.18
  -2   5   8   -2.06    3.74
  -2  -5   7   32.51    7.56
   2   5  -7   44.16    7.54
   2   5  -7   39.96    6.07
   2   5  -7   28.88    6.01
   2   5  -7   34.00    7.56
  -2  -5   7   31.94    7.08
   2   5  -7   32.49    4.24
  -2   5   7   34.65    6.25
  -2   5   7   37.92    7.91
  -2  -5   6   74.31    9.94
   2   5  -6   65.28    7.21
   2   5  -6   63.57    8.43
   2   5  -6   76.96   10.24
   2   5  -6   84.36    9.73
  -2   5   6   66.75    8.84
   2   5  -6   71.52    6.05
  -2   5   6   60.10    8.07
  -2   5   5  246.83   15.71
   2   5  -5  260.15   15.89
   2   5  -5  242.44   11.03
  -2   5   5  261.19   15.17
   2   5  -5  276.88   16.00
  -2   5   4   80.32    8.83
   2   5  -4   87.51    9.30
   2   5  -4   77.91    8.59
  -2   5   4   86.90    9.11
   2   5  -3 3651.39   55.09
  -2   5   3 3693.91   28.03
   2  -5  -3 3687.07   54.95
  -2   5   3 3657.04   55.23
  -2   5   3 3683.26   53.06
   2   5  -3 3608.94   54.91
   2  -5  -3 3602.78   51.43
   2  -5  -2   44.13    7.08
  -2   5   2   45.60    6.25
   2  -5  -2   47.40    6.05
   2  -5  -2   50.76    4.04
  -2   5   2   43.96    4.04
   2   5  -2   51.71    7.10
  -2   5   2   50.09    6.94
  -2   5   1 2397.17   31.07
   2  -5  -1 2449.68   30.78
   2  -5  -1 2447.65   45.90
   2  -5  -1 2557.23   36.46
   2  -5  -1 2452.35   30.86
  -2   5   1 2560.44   46.54
  -2   5   1 2428.28   37.47
   2  -5   0  326.36   12.88
  -2   5   0  328.84   12.58
   2  -5   0  344.35   17.69
  -2   5   0  317.64   12.68
   2  -5   0  342.07   12.93
   2  -5   1   37.64    7.21
  -2   5  -1   36.77    4.06
  -2   5  -1   38.73    4.05
   2  -5   1   38.15    5.42
   2  -5   1   37.37    5.36
  -2   5  -2    9.58    2.01
   2  -5   2   10.38    4.04
   2  -5   2    8.81    5.29
   2  -5   2    5.94    3.13
  -2   5  -2   12.97    2.34
   2  -5   3 1407.23   33.20
  -2   5  -3 1470.89   16.87
  -2   5  -3 1482.00   38.39
   2  -5   3 1513.50   38.72
   2  -5   3 1468.13   34.49
   2  -5   4   11.16    4.54
  -2   5  -4    9.88    2.48
  -2   5  -4   14.79    5.02
   2  -5   4   13.93    5.77
   2  -5   4    6.07    2.72
  -2   5  -5  570.12   25.62
  -2   5  -5  548.91   16.23
   2  -5   5  564.99   24.26
   2  -5   5  600.30   26.13
  -2  -5  -5  561.16   24.83
  -2  -5  -6  223.25   12.81
  -2   5  -6  229.58   17.33
   2  -5   6  224.55   16.26
  -2   5  -6  225.15   11.05
   2  -5   6  214.92   16.69
   2   5   6  230.66   16.61
  -2  -5  -6  202.96   16.18
  -2  -5  -7  262.79   14.58
   2   5   7  277.41   18.66
   2  -5   7  253.74   18.05
  -2   5  -7  249.64   12.38
  -2   5  -7  249.11   18.47
   2  -5   7  257.57   18.84
  -2   5  -7  239.50    7.39
  -2   5  -8  106.91    5.91
   2  -5   8  124.12   13.92
  -2  -5  -8  117.26   10.20
   2  -5   8  115.63    4.72
   2  -5   8  111.73   12.61
   2  -5   8  115.62    9.55
   2   5   8  115.90   12.79
  -2   5  -9  717.94   16.68
   2  -5   9  705.90   14.15
   2  -5   9  786.07   33.79
  -2  -5  -9  701.65   25.78
   2  -5   9  784.16   34.05
   2  -5   9  709.15   24.33
   2   5   9  756.41   32.98
  -2   5 -10    0.18    1.88
   2  -5  10    0.50    1.79
  -2  -5 -10    0.43    2.31
   2  -5  10   -2.47    5.53
   2  -5  10   -0.60    4.86
   2  -5  10   -4.90    5.32
   2  -5  10   -0.13    3.52
   2   5  10    2.44    3.52
   2  -5  11  213.31   10.05
  -2   5 -11  218.13   11.29
   2  -5  11  223.43   19.59
  -2  -5 -11  212.31   15.72
   2  -5  11  199.87   18.53
   2  -5  11  209.85   19.34
   2   5  11  253.49   20.70
   2  -5  11  220.94   15.37
  -2  -5 -11  209.38   19.41
  -2   5 -12    5.21    2.49
   2  -5  12    4.01    2.36
   2  -5  12    3.68    5.77
   2  -5  12    3.32    4.76
   2  -5  12    1.03    4.07
   2   5  12    2.49    5.47
  -2  -5 -12    2.07    5.16
   2  -5  13  560.04   18.66
  -2  -5 -13  582.09   33.51
   2  -5  13  567.86   32.71
   2   5  13  607.76   34.12
   2   5  13  571.87   29.28
   2  -5  13  571.26   32.33
   2  -5  13  584.94   27.16
   2  -5  14   11.41    7.80
   2  -5  14    5.05    5.74
  -2  -5 -14    6.21    6.53
   2   5  14   13.79    5.73
   2  -5  14    4.40    4.35
   2  -5  14    4.82    2.75
   2  -5  15    0.41    2.60
   2  -5  15    1.85    4.26
   2  -5  15    4.60    4.96
  -2  -5 -15    5.42    6.39
   2   5  15    5.15    3.90
   2  -5  15    8.28    5.30
   2  -5  15   12.78    7.19
   2   5  16    1.16    1.10
   2  -5  16    0.56    4.53
   2  -5  16    2.10    5.16
  -2  -5 -16   -3.99    6.25
   2  -5  16   -4.81    6.83
   2  -5  16   -0.92    3.03
   2  -5  16    6.46    5.36
   2  -5  17  239.73   15.21
   2  -5  17  260.41   21.09
   2  -5  17  248.75   20.97
  -2  -5 -17  220.90   23.55
   2  -5  17  223.55   22.41
   2  -5  17  219.87   23.74
   2  -5  18    3.80    5.30
   2  -5  18    1.33    6.60
   2  -5  18   11.53    6.24
   2  -5  18    3.97    2.93
  -2  -5 -18   10.49    7.93
   2  -5  18   -3.15    7.87
   2  -5  19  221.91   19.95
   2  -5  19  223.65   25.71
  -2  -5 -19  233.14   25.73
   2  -5  19  236.79   23.33
   2  -5  19  206.74   20.76
   2  -5  20    3.62    3.85
   2  -5  20    5.83    5.28
   2  -5  20   13.32    6.62
  -2  -5 -20    1.65    6.23
   2  -5  20    3.10    8.55
   2  -5  21   27.42    8.63
   2  -5  21    4.28    5.62
  -2  -5 -21    2.79    7.38
   2  -5  21   20.02    9.16
  -2  -5 -22   23.86   10.63
   2  -5  22  -10.55    9.75
   2   5  23   37.48   10.74
  -2  -5 -23   25.80    9.10
   2  -5  23   30.25   11.43
   2   5  24  -18.09    9.08
  -2  -5 -24   -3.65    8.47
   2  -5  24  -14.70   11.17
  -2  -5 -25   27.27   10.30
  -2   6  25  -24.24   10.67
  -2  -6  25  -12.30    7.92
  -2  -6  25  -27.83   12.83
  -2  -6  24   20.68    8.64
  -2   6  24   34.31   12.34
  -2   6  24   27.10   12.28
  -2  -6  24   14.07    7.04
  -2  -6  23   43.25   13.31
  -2  -6  23   36.40   12.13
  -2   6  23   31.40   10.97
  -2  -6  22   13.32    8.89
  -2   6  22   21.42    8.11
  -2  -6  22   34.64   11.43
  -2  -6  21    4.37    6.06
  -2   6  21   10.58    8.91
  -2  -6  21   10.21    9.25
  -2   6  20   19.36    9.54
  -2  -6  20   12.47    8.72
  -2   6  20   18.61    6.02
  -2  -6  20   25.36   11.33
  -2   6  19  130.79   19.09
  -2   6  19  155.00   14.20
  -2  -6  19  117.47   19.06
   2   6 -19  122.35   19.39
  -2  -6  18   16.64    3.83
  -2   6  18   10.56    4.58
  -2  -6  18   26.92   10.01
  -2   6  18   20.48    9.10
   2  -6 -18   19.02    7.83
   2   6 -18   10.50    7.02
  -2  -6  17  127.00   14.25
  -2   6  17  114.29   11.55
  -2   6  17  109.92   11.88
   2  -6 -17   98.69   16.52
  -2   6  17  119.66   17.00
  -2  -6  17  125.68    8.80
  -2  -6  17  122.32   18.46
   2   6 -17  140.84   19.36
   2   6 -16    8.27    7.59
  -2   6  16   13.07    4.52
  -2  -6  16    4.04    2.43
  -2   6  16    9.00    3.96
   2  -6 -16   18.69    9.72
  -2   6  16    8.90    7.55
  -2  -6  16    5.52    7.46
  -2  -6  16    8.91    4.96
  -2  -6  15  113.66   12.88
  -2   6  15  120.83   10.81
  -2   6  15  105.21   10.63
  -2   6  15  127.91   16.54
   2  -6 -15  105.23   15.75
  -2  -6  15  135.32    9.17
  -2  -6  15  112.40   16.38
   2   6 -15  157.58   19.06
  -2   6  14   35.27    5.84
   2   6 -14   34.00    9.51
  -2  -6  14   33.60    4.88
  -2   6  14   33.41    5.93
   2  -6 -14   44.27   11.09
  -2  -6  14   45.15   11.11
  -2  -6  14   45.85    7.95
  -2  -6  13  449.15   22.90
  -2   6  13  476.26   18.20
  -2   6  13  461.92   19.02
   2  -6 -13  460.42   29.63
  -2  -6  13  479.69   16.91
  -2  -6  13  503.15   31.48
   2   6 -13  497.55   31.14
  -2   6  12   40.91    5.40
   2   6 -12   25.78    8.02
  -2  -6  12   25.81    7.96
  -2   6  12   25.13    4.59
  -2   6  12   35.75    9.41
  -2  -6  12   40.69    7.03
   2  -6 -12   34.11    9.18
  -2  -6  12   29.67    8.90
  -2  -6  12   29.00    4.65
   2  -6 -11  159.94   17.19
  -2   6  11  173.30   17.64
  -2  -6  11  161.12   12.84
   2   6 -11  165.61   13.27
  -2   6  11  170.24    9.43
  -2   6  11  165.99    9.65
  -2  -6  11  157.46   16.92
   2   6 -11  149.61   16.79
  -2  -6  11  201.01   19.15
  -2  -6  11  149.93    9.56
   2   6 -10   96.37    9.68
   2  -6 -10   93.98   12.85
  -2  -6  10   94.44    9.30
  -2   6  10   98.64    6.42
  -2  -6  10  106.98   13.60
  -2   6  10   88.61    6.55
  -2  -6  10   99.69   13.60
   2   6 -10   84.60    7.36
   2   6 -10   73.04   11.21
  -2   6  10   81.25   12.09
  -2  -6   9   24.33    7.82
   2   6  -9   13.85    4.77
   2   6  -9   23.96    6.66
   2  -6  -9   21.50    2.22
  -2  -6   9   22.85    6.65
   2   6  -9   24.44    5.26
  -2   6   9   26.60    7.37
   2   6  -9   25.29    4.38
  -2   6   9   24.49    2.96
   2   6  -8   38.00    7.40
  -2  -6   8   18.49    7.46
   2   6  -8   23.56    4.93
   2  -6  -8   23.21    3.09
   2   6  -8   22.92    5.79
  -2  -6   8   26.47    7.11
  -2   6   8   23.57    6.70
  -2   6   8   26.43    2.55
   2   6  -8   20.36    4.02
  -2   6   7   -2.15    4.11
   2   6  -7   -0.80    2.95
   2   6  -7   -1.91    4.32
  -2  -6   7   -1.97    4.90
  -2   6   7    3.50    4.13
   2   6  -7   -0.37    2.81
  -2  -6   7    0.25    5.85
   2   6  -7    1.40    3.75
   2   6  -6  175.22   14.11
  -2   6   6  191.74   14.22
   2   6  -6  175.58   10.74
   2   6  -6  179.16   11.44
  -2   6   6  187.52   15.04
   2   6  -6  187.54   14.54
  -2  -6   6  197.87   16.17
  -2   6   5 1734.45   41.36
   2   6  -5 1702.89   32.81
   2   6  -5 1751.74   42.44
  -2   6   5 1732.80   42.59
   2   6  -5 1694.89   41.90
   2  -6  -4  145.60   11.97
  -2   6   4  157.84   12.50
  -2   6   4  156.84   12.71
   2   6  -4  154.75   10.51
   2   6  -4  171.97   13.15
   2   6  -4  151.54   12.45
   2  -6  -3 3077.70   24.89
   2  -6  -3 3172.58   50.25
  -2   6   3 3141.72   51.20
  -2   6   3 3072.41   54.59
   2  -6  -3 3031.77   54.20
   2   6  -3 3054.72   53.61
   2   6  -3 3200.96   54.69
   2  -6  -2  132.85    6.67
  -2   6   2  116.46   11.50
   2  -6  -2  133.67   12.18
   2  -6  -2  125.87    9.69
  -2   6   2  120.96    9.70
   2  -6  -2  118.68    6.44
  -2   6   1    5.23    2.96
   2  -6  -1    4.45    5.44
   2  -6  -1    3.11    1.95
   2  -6  -1    7.42    3.46
   2  -6  -1    2.27    2.20
   2  -6   0   37.51    4.70
  -2   6   0   39.92    5.19
   2  -6   0   35.17    6.75
   2  -6   0   40.43    5.05
   2  -6   0   33.61    4.70
  -2   6  -1    3.55    2.16
   2  -6   1    2.33    4.52
   2  -6   1    6.13    3.12
   2  -6   1    1.82    2.95
  -2   6  -2  178.92    7.37
  -2   6  -2  170.32    7.68
   2  -6   2  174.43   14.22
  -2   6  -2  174.83   14.02
   2  -6   2  165.60   11.56
   2  -6   2  152.97   10.86
   2  -6   3   52.57    7.44
  -2   6  -3   42.37    2.98
   2  -6   3   55.08    9.10
  -2   6  -3   47.74    3.47
  -2   6  -3   41.26    7.22
   2  -6   3   50.06    6.94
  -2   6  -4   24.47    6.54
   2  -6   4   22.43    5.30
   2  -6   4   23.66    6.91
   2  -6   4   16.27    5.59
  -2   6  -5  169.28   14.75
   2  -6   5  190.37   14.67
   2  -6   5  166.96   14.90
  -2   6  -5  157.17    9.81
  -2   6  -6  236.46   17.99
   2   6   6  213.20   16.53
  -2  -6  -6  207.22   12.61
   2  -6   6  228.94   16.77
  -2   6  -6  211.21   11.67
   2  -6   6  212.56   17.17
  -2  -6  -7  679.90   23.26
   2  -6   7  650.02   29.44
  -2   6  -7  614.15   29.41
  -2   6  -7  675.99   21.25
   2  -6   7  701.04   30.88
   2   6   7  638.61   29.22
  -2  -6  -8  224.51   13.99
   2  -6   8  233.80   18.73
  -2   6  -8  252.86   19.61
  -2   6  -8  247.68   13.75
   2  -6   8  232.20   18.89
   2   6   8  253.82   19.27
   2  -6   9  518.63   28.83
   2   6   9  562.30   29.56
   2  -6   9  539.34   28.86
  -2  -6  -9  540.74   22.32
   2  -6  10  234.30   20.54
   2   6  10  195.64   18.32
  -2  -6 -10  221.13   19.80
   2  -6  10  203.45   14.47
   2  -6  10  212.41   18.91
  -2  -6 -10  232.74   15.42
   2  -6  10  214.06   18.88
  -2  -6 -11 1041.73   42.86
   2  -6  11  980.06   17.50
  -2  -6 -11 1069.42   34.47
   2  -6  11 1008.92   41.62
   2  -6  11 1061.18   44.25
   2   6  11 1027.39   42.71
   2  -6  11 1010.05   33.22
   2  -6  11 1041.69   41.75
   2  -6  12   11.24    4.96
   2  -6  12   11.12    6.79
   2  -6  12   15.05    6.42
   2   6  12   10.69    5.46
  -2  -6 -12   10.05    6.31
   2  -6  12   10.96    2.40
   2  -6  13   20.85    7.82
   2  -6  13   14.07    6.24
  -2  -6 -13   19.69    8.57
   2   6  13    8.93    4.47
   2  -6  13    7.08    4.24
   2  -6  13   16.83    3.26
   2  -6  14   61.04    6.22
   2  -6  14   56.55   10.24
   2  -6  14   55.27   11.72
  -2  -6 -14   63.76   12.69
   2   6  14   61.70   10.10
   2  -6  14   54.75    9.59
   2  -6  14   84.56   14.40
   2  -6  15   29.88    4.72
   2   6  15   36.46    3.86
   2  -6  15   29.05    7.95
   2  -6  15   46.28   11.19
   2   6  15   43.67    9.36
   2  -6  15   42.13    9.01
  -2  -6 -15   36.55   10.87
   2  -6  15   53.56   12.57
   2  -6  16  273.77   21.33
   2  -6  16  261.09   13.70
   2  -6  16  250.21   21.40
  -2  -6 -16  287.49   26.90
   2   6  16  246.62   21.44
   2  -6  16  273.57   24.28
   2  -6  16  284.02   26.69
   2  -6  17   22.21    7.80
   2  -6  17   13.37    7.41
  -2  -6 -17   19.35    8.50
   2  -6  17   23.13    7.80
   2  -6  17   16.65    4.06
   2  -6  17   20.63    8.93
   2  -6  18    9.40    5.80
  -2  -6 -18   13.46    8.05
   2  -6  18   10.84    6.48
   2  -6  18   11.08    3.60
   2  -6  18   16.62    8.24
   2  -6  18   13.19    6.92
   2  -6  19  238.24   22.31
   2  -6  19  255.13   22.06
  -2  -6 -19  209.31   24.94
   2  -6  19  238.35   23.72
   2  -6  19  231.09   26.58
   2  -6  20   45.32    9.78
   2  -6  20   37.46   12.23
   2  -6  20   43.45   10.09
  -2  -6 -20   44.92   12.95
   2  -6  20   29.31    8.66
  -2  -6 -21  142.43   21.26
   2  -6  21  150.92   22.58
   2  -6  21  173.21   19.98
  -2  -6 -22   -2.53    6.72
   2  -6  22   -4.64    9.30
  -2  -6 -23   -5.20    8.70
   2  -6  23   -8.62    6.95
   2   6  24   18.59    9.00
  -2  -6 -24   59.83   14.56
   2  -6  24   58.99   15.59
  -2  -6 -25   59.83   15.49
  -2  -7  25   31.30   12.75
  -2  -7  25   43.50   13.18
  -2  -7  24   78.41   17.07
  -2   7  24   98.04   18.69
  -2  -7  24   55.59   15.17
  -2  -7  23   13.98    8.04
  -2   7  23   -9.51   10.13
  -2  -7  23   -2.09    6.47
  -2   7  22   15.49    8.28
  -2  -7  22   25.38   11.44
  -2  -7  22   48.17   14.47
  -2   7  21  235.06   27.10
  -2  -7  21  247.07   28.54
  -2  -7  21  205.24   25.38
  -2   7  20  121.50   19.14
  -2  -7  20  130.79   20.65
  -2  -7  20  100.89   18.05
  -2   7  19  331.01   29.74
   2  -7 -19  315.78   30.24
   2   7 -19  300.09   30.04
  -2   7  19  320.72   19.44
  -2  -7  19  322.93   30.77
  -2   7  18   43.86   11.67
   2  -7 -18   48.18   12.87
  -2   7  18   54.37    8.05
  -2  -7  18   54.24   13.93
   2   7 -18   66.14   15.15
   2   7 -17   15.44    7.62
  -2   7  17   20.13    4.84
  -2   7  17   24.00    5.94
  -2   7  17   18.77    8.83
   2  -7 -17   17.23    8.88
  -2  -7  17   18.49    9.89
  -2  -7  17   22.55    6.15
  -2  -7  16  194.41   16.75
  -2   7  16  209.99   14.04
  -2   7  16  214.04   14.79
   2  -7 -16  206.93   22.69
  -2  -7  16  186.53   21.81
   2   7 -16  199.24   23.10
   2   7 -15    2.33    6.22
  -2  -7  15    5.67    3.59
  -2   7  15    1.40    2.48
  -2   7  15   -6.71    3.40
   2  -7 -15    7.57    5.79
  -2  -7  15   -7.36    7.41
  -2  -7  15    8.16    4.27
  -2  -7  14  279.84   18.55
  -2   7  14  276.29   13.89
  -2   7  14  254.25   13.95
   2  -7 -14  259.85   23.72
  -2  -7  14  267.30   13.73
  -2  -7  14  284.35   24.97
   2   7 -14  262.92   24.33
  -2   7  13  326.04   13.89
  -2   7  13  324.64   14.81
   2   7 -13  327.62   26.12
   2  -7 -13  324.88   25.75
  -2  -7  13  410.21   28.76
  -2  -7  13  317.33   18.95
   2   7 -12   23.56    8.72
  -2   7  12   33.94    4.74
  -2  -7  12   37.48    9.47
  -2   7  12   35.16    4.56
   2  -7 -12   38.29    9.82
  -2  -7  12   39.12    6.57
   2  -7 -11 1705.73   54.41
  -2  -7  11 1703.30   40.01
   2   7 -11 1752.20   41.75
  -2   7  11 1769.52   25.74
  -2  -7  11 1841.67   57.79
   2   7 -11 1802.22   56.88
  -2   7  11 1724.81   56.19
  -2  -7  11 1798.25   56.10
   2   7 -11 1644.89   35.41
   2   7 -10  314.40   17.36
   2   7 -10  284.01   14.62
  -2  -7  10  299.63   22.91
   2   7 -10  315.45   23.70
   2   7 -10  322.56   22.17
  -2  -7  10  297.21   22.43
[truncated: 947,163 more chars]
