# Supplementary material for: Taming Heavier Group 14 Imine Analogues: Accessing Tin Nitrogen [Sn=N] Double Bonds and their Cycloaddition/Metathesis Chemistry
Source: Angew Chem Int Ed Engl. 2022 Oct 25;61(48):e202211616. doi: 10.1002/anie.202211616 (PMC9828258; doi:10.1002/anie.202211616)
Supplement: Supplementary file 5 — Supporting Information [file ANIE-61-0-s017.cif]

data_161mfme22_ap_2comp_2k-cell_p-1_twin1_hklf4
_audit_creation_date               2022-04-01
_audit_creation_method
;
Olex2 1.5
(compiled 2021.12.09 svn.r5202d8cf for OlexSys, GUI svn.r6439)
;
_shelx_SHELXL_version_number       '2018/3'
_audit_contact_author_address      ?
_audit_contact_author_email        ?
_audit_contact_author_name         ''
_audit_contact_author_phone        ?
_publ_contact_author_id_orcid      ?
_publ_section_references
;
Dolomanov, O.V., Bourhis, L.J., Gildea, R.J, Howard, J.A.K. & Puschmann, H.
 (2009), J. Appl. Cryst. 42, 339-341.

Sheldrick, G.M. (2015). Acta Cryst. A71, 3-8.

Sheldrick, G.M. (2015). Acta Cryst. C71, 3-8.
;
_chemical_name_common              ?
_chemical_name_systematic          ?
_chemical_formula_moiety           'C40 H54 N2 O2 Si2 Sn, C3 H3'
_chemical_formula_sum              'C43 H57 N2 O2 Si2 Sn'
_chemical_formula_weight           808.77
_chemical_melting_point            ?
_chemical_oxdiff_formula           'C86 H114 Sn2 Si4 N4 O4'
_chemical_oxdiff_usercomment       ' '
loop_
  _atom_type_symbol
  _atom_type_description
  _atom_type_scat_dispersion_real
  _atom_type_scat_dispersion_imag
  _atom_type_scat_source
 'C' 'C' 0.0181 0.0091 'International Tables Vol C Tables 4.2.6.8 and 6.1.1.4'
 'H' 'H' 0.0000 0.0000 'International Tables Vol C Tables 4.2.6.8 and 6.1.1.4'
 'N' 'N' 0.0311 0.0180 'International Tables Vol C Tables 4.2.6.8 and 6.1.1.4'
 'O' 'O' 0.0492 0.0322 'International Tables Vol C Tables 4.2.6.8 and 6.1.1.4'
 'Si' 'Si' 0.2541 0.3302 'International Tables Vol C Tables 4.2.6.8 and 6.1.1.4'
 'Sn' 'Sn' 0.0259 5.4591 'International Tables Vol C Tables 4.2.6.8 and 6.1.1.4'

_shelx_space_group_comment
;
The symmetry employed for this shelxl refinement is uniquely defined
by the following loop, which should always be used as a source of
symmetry information in preference to the above space-group names.
They are only intended as comments.
;
_space_group_crystal_system        'triclinic'
_space_group_IT_number             2
_space_group_name_H-M_alt          'P -1'
_space_group_name_Hall             '-P 1'
loop_
  _space_group_symop_operation_xyz
 'x, y, z'
 '-x, -y, -z'

_cell_length_a                     8.6118(2)
_cell_length_b                     10.3042(2)
_cell_length_c                     24.6552(5)
_cell_angle_alpha                  86.901(2)
_cell_angle_beta                   80.351(2)
_cell_angle_gamma                  68.512(2)
_cell_volume                       2006.91(8)
_cell_formula_units_Z              2
_cell_measurement_reflns_used      21395
_cell_measurement_temperature      149.98(13)
_cell_measurement_theta_max        76.3590
_cell_measurement_theta_min        4.7050
_shelx_estimated_absorpt_T_max     ?
_shelx_estimated_absorpt_T_min     ?
_exptl_absorpt_coefficient_mu      5.919
_exptl_absorpt_correction_T_max    0.780
_exptl_absorpt_correction_T_min    0.382
_exptl_absorpt_correction_type     gaussian
_exptl_absorpt_process_details
;
CrysAlisPro 1.171.41.115a (Rigaku Oxford Diffraction, 2021)
Numerical absorption correction based on gaussian integration over
a multifaceted crystal model
Empirical absorption correction using spherical harmonics,
implemented in SCALE3 ABSPACK scaling algorithm.
;
_exptl_absorpt_special_details     ?
_exptl_crystal_colour              'clear colourless'
_exptl_crystal_colour_lustre       clear
_exptl_crystal_colour_modifier     .
_exptl_crystal_colour_primary      colourless
_exptl_crystal_density_diffrn      1.338
_exptl_crystal_density_meas        ?
_exptl_crystal_density_method      ?
_exptl_crystal_description         plate
_exptl_crystal_F_000               846
loop_
  _exptl_crystal_face_index_h
  _exptl_crystal_face_index_k
  _exptl_crystal_face_index_l
  _exptl_crystal_face_perp_dist
 2 2 2 0.0717
 1 1 2 0.0715
 -1 -1 -2 0.1017
 0 -2 0 0.0996
 0 2 0 0.1082
 0 0 1 0.0181
 0 0 -1 0.0257
 -1 -1 0 0.0994
 -1 0 1 0.0970
 1 0 -1 0.1362
 1 1 0 0.0751

_exptl_crystal_size_max            0.272
_exptl_crystal_size_mid            0.177
_exptl_crystal_size_min            0.044
loop_
  _exptl_oxdiff_crystal_face_indexfrac_h
  _exptl_oxdiff_crystal_face_indexfrac_k
  _exptl_oxdiff_crystal_face_indexfrac_l
  _exptl_oxdiff_crystal_face_x
  _exptl_oxdiff_crystal_face_y
  _exptl_oxdiff_crystal_face_z
 1.9802 2.0507 1.5235 -0.0796 -0.3328 -0.2143
 0.9874 1.0165 1.5055 0.0043 -0.1830 -0.1043
 -0.9874 -1.0165 -1.5055 -0.0043 0.1830 0.1043
 0.0525 -1.9796 0.4013 -0.0021 -0.0347 0.3207
 -0.0597 1.9698 -0.4766 -0.0017 0.0375 -0.3197
 0.0008 -0.0041 0.5003 0.0295 -0.0115 0.0018
 -0.0014 0.0039 -0.5008 -0.0294 0.0116 -0.0018
 -0.9863 -1.0358 0.4927 0.1135 0.1372 0.1117
 -1.0053 -0.0465 0.5332 0.1281 0.1479 -0.0476
 1.0053 0.0465 -0.5332 -0.1281 -0.1479 0.0476
 0.9758 1.0306 -0.4895 -0.1124 -0.1356 -0.1115

_exptl_transmission_factor_max     ?
_exptl_transmission_factor_min     ?
_diffrn_reflns_av_R_equivalents    ?
_diffrn_reflns_av_unetI/netI       0.0302
_diffrn_reflns_Laue_measured_fraction_full  0.999
_diffrn_reflns_Laue_measured_fraction_max  0.989
_diffrn_reflns_limit_h_max         10
_diffrn_reflns_limit_h_min         -10
_diffrn_reflns_limit_k_max         10
_diffrn_reflns_limit_k_min         -12
_diffrn_reflns_limit_l_max         30
_diffrn_reflns_limit_l_min         -31
_diffrn_reflns_number              12771
_diffrn_reflns_point_group_measured_fraction_full  0.999
_diffrn_reflns_point_group_measured_fraction_max  0.989
_diffrn_reflns_theta_full          67.684
_diffrn_reflns_theta_max           76.378
_diffrn_reflns_theta_min           3.637
_diffrn_ambient_environment        N~2~
_diffrn_ambient_temperature        149.98(13)
_diffrn_detector                   'CCD plate'
_diffrn_detector_area_resol_mean   10.5035
_diffrn_detector_type              Atlas
_diffrn_measured_fraction_theta_full  0.999
_diffrn_measured_fraction_theta_max  0.989
_diffrn_measurement_details
;
List of Runs (angles in degrees, time in seconds):

  # Type    Start    End  Width  t~exp~   \w     \q     \k     \f   Frames
--------------------------------------------------------------------------
  1  \w     -4.00  37.00   1.00    3.00    --  -41.15  19.00-150.00   41
  2  \w    -15.00  30.00   1.00    3.00    --  -41.15  37.00  90.00   45
  3  \w      6.00  31.00   1.00    3.00    --  -41.15  19.00-180.00   25
  4  \w    -77.00  -7.00   1.00    3.00    --  -41.15 125.00 -30.00   70
  5  \w    -11.00  27.00   1.00    3.00    --  -41.15  37.00-120.00   38
  6  \w     17.00  75.00   1.00    3.00    --   41.15 -99.00-150.00   58
  7  \w     41.00  93.00   1.00   12.00    --  111.00 -61.00 -30.00   52
  8  \w     38.00 108.00   1.00   12.00    --  111.00-111.00 120.00   70
  9  \w     68.00  95.00   1.00   12.00    --  111.00 -94.00 -60.00   27
 10  \w     65.00  93.00   1.00   12.00    --  111.00 -61.00-180.00   28
 11  \w     78.00 106.00   1.00   12.00    --  111.00-111.00  30.00   28
 12  \w     44.00  70.00   1.00   12.00    --  111.00-111.00-120.00   26
 13  \w     84.00 109.00   1.00   12.00    --  111.00-111.00-120.00   25
 14  \w     44.00  72.00   1.00   12.00    --  111.00 -45.00-150.00   28
 15  \w    111.00 153.00   1.00   12.00    --  111.00  77.00  30.00   42
 16  \w     64.00  93.00   1.00   12.00    --  111.00 -61.00 120.00   29
 17  \w     96.00 158.00   1.00   12.00    --  111.00  30.00-150.00   62
 18  \w     40.00  65.00   1.00   12.00    --  111.00 -45.00 150.00   25
 19  \w     80.00 109.00   1.00   12.00    --  111.00-111.00-180.00   29
 20  \w     31.00  62.00   1.00   12.00    --  111.00 -94.00 -60.00   31
 21  \w     42.00  68.00   1.00   12.00    --  111.00 -45.00   0.00   26
 22  \w    103.00 171.00   1.00   12.00    --  111.00  77.00 120.00   68
 23  \w    101.00 149.00   1.00   12.00    --  111.00  45.00 120.00   48
 24  \w    -21.00  16.00   1.00    3.00    --  -41.15  37.00  30.00   37
 25  \w    -15.00  28.00   1.00    3.00    --  -41.15  37.00 150.00   43
 26  \w     -9.00  25.00   1.00    3.00    --  -41.15  37.00 120.00   34
 27  \w     60.00  96.00   1.00    3.00    --   41.15-125.00  90.00   36
 28  \w     36.00 109.00   1.00    3.00    --   41.15  57.00-150.00   73
 29  \w     93.00 143.00   1.00   12.00    --  111.00 178.00 -60.00   50
 30  \w    145.00 171.00   1.00   12.00    --  111.00  30.00   0.00   26
 31  \w     41.00  68.00   1.00   12.00    --  111.00 -45.00 120.00   27
 32  \w     71.00 107.00   1.00   12.00    --  111.00 -94.00 -90.00   36
 33  \w     61.00  91.00   1.00   12.00    --  111.00 178.00 150.00   30
 34  \w     76.00 107.00   1.00   12.00    --  111.00-111.00 -90.00   31
 35  \w    149.00 176.00   1.00   12.00    --  111.00  77.00-120.00   27
 36  \w     87.00 130.00   1.00   12.00    --  111.00  30.00   0.00   43
 37  \w     43.00  89.00   1.00   12.00    --  111.00 -61.00  90.00   46
 38  \w     74.00 101.00   1.00   12.00    --  111.00-111.00   0.00   27
 39  \w     49.00  88.00   1.00   12.00    --  111.00 -61.00 -90.00   39
 40  \w     41.00  67.00   1.00   12.00    --  111.00 -45.00 -90.00   26
 41  \w     83.00 109.00   1.00   12.00    --  111.00-111.00  60.00   26
 42  \w     73.00 102.00   1.00   12.00    --  111.00-111.00 150.00   29
 43  \w     88.00 163.00   1.00   12.00    --  111.00  45.00 -90.00   75
 44  \w    120.00 173.00   1.00   12.00    --  111.00 111.00-180.00   53
 45  \w     38.00  64.00   1.00   12.00    --  111.00-111.00 -90.00   26
 46  \w     40.00  67.00   1.00   12.00    --  111.00 -45.00  30.00   27
 47  \w    116.00 142.00   1.00   12.00    --  111.00  77.00 -30.00   26
 48  \w     50.00  76.00   1.00   12.00    --  111.00 -61.00-120.00   26
 49  \w     55.00  84.00   1.00   12.00    --  111.00 -61.00 -60.00   29
 50  \w    104.00 174.00   1.00   12.00    --  111.00  77.00 -90.00   70
 51  \w    -16.00  23.00   1.00    3.00    --  -41.15  37.00 -60.00   39
 52  \w     10.00  36.00   1.00    3.00    --  -41.15  19.00 -30.00   26
 53  \w     31.00  57.00   1.00    3.00    --   41.15-125.00 -30.00   26
 54  \w     51.00  78.00   1.00   12.00    --  111.00 -61.00  60.00   27
 55  \w    131.00 158.00   1.00   12.00    --  111.00  77.00-120.00   27
 56  \w     90.00 130.00   1.00   12.00    --  111.00  61.00 150.00   40
 57  \w    126.00 164.00   1.00   12.00    --  111.00  77.00   0.00   38
 58  \w    153.00 178.00   1.00   12.00    --  111.00  61.00 150.00   25
 59  \w    118.00 166.00   1.00   12.00    --  111.00  30.00 -30.00   48
 60  \w     67.00  94.00   1.00   12.00    --  111.00 -77.00   0.00   27
 61  \w    123.00 162.00   1.00   12.00    --  111.00 111.00 150.00   39
 62  \w     82.00 108.00   1.00   12.00    --  111.00-105.00 153.27   26
 63  \w     -2.00  23.00   1.00    3.00    --   34.00  91.00 154.45   25
 64  \w      4.00  29.00   1.00    3.00    --   38.00  85.00  45.71   25
 65  \w      6.00  31.00   1.00    3.00    --   38.00  80.00-130.40   25
 66  \w    -62.00  -7.00   1.00    3.00    --  -41.15 -19.00  90.00   55
 67  \w    -72.00 -19.00   1.00    3.00    --  -41.15 -37.00   0.00   53
 68  \w   -116.00 -79.00   1.00    3.00    --  -41.15 -19.00  90.00   37
 69  \w     14.00  39.00   1.00    3.00    --   46.00  80.00-140.20   25
 70  \w     15.00  41.00   1.00    3.00    --   46.00  77.00 -15.43   26
 71  \w     15.00  40.00   1.00    3.00    --   46.00  77.00 116.37   25
 72  \w     14.00  39.00   1.00    3.00    --   46.00  80.00 -82.55   25
 73  \w     28.00  54.00   1.00    3.00    --   58.00  70.00 -86.26   26
 74  \w     35.00  62.00   1.00    3.00    --   58.00  59.00-174.28   27
 75  \w     33.00  60.00   1.00    3.00    --   62.00  69.00 -38.39   27
 76  \w     36.00  63.00   1.00    3.00    --   66.00  71.00  87.01   27
 77  \w     37.00  55.00   1.00    3.00    --   66.00  69.00   9.34   18
;
_diffrn_measurement_device         'four-circle diffractometer'
_diffrn_measurement_device_type    'SuperNova, Dual, Cu at home/near, Atlas'
_diffrn_measurement_method         '\w scans'
_diffrn_orient_matrix_type        
 'CrysAlisPro convention (1999,Acta A55,543-557)'
_diffrn_orient_matrix_UB_11        -0.0965658000
_diffrn_orient_matrix_UB_12        0.0104952000
_diffrn_orient_matrix_UB_13        0.0591296000
_diffrn_orient_matrix_UB_21        -0.1595860000
_diffrn_orient_matrix_UB_22        0.0086948000
_diffrn_orient_matrix_UB_23        -0.0227277000
_diffrn_orient_matrix_UB_31        0.0559286000
_diffrn_orient_matrix_UB_32        -0.1601031000
_diffrn_orient_matrix_UB_33        0.0021325000
_diffrn_radiation_monochromator    mirror
_diffrn_radiation_probe            x-ray
_diffrn_radiation_type             'Cu K\a'
_diffrn_radiation_wavelength       1.54184
_diffrn_source                     'micro-focus sealed X-ray tube'
_diffrn_source_type                'SuperNova (Cu) X-ray Source'
_reflns_Friedel_coverage           0.000
_reflns_Friedel_fraction_full      .
_reflns_Friedel_fraction_max       .
_reflns_number_gt                  11224
_reflns_number_total               12771
_reflns_special_details
;
 _reflns_Friedel_fraction is defined as the number of unique
 Friedel pairs measured divided by the number that would be
 possible theoretically, ignoring centric projections and
 systematic absences. Completness statistics refer to single and
 composite reflections containing twin component 1 only.
;
_reflns_threshold_expression       'I > 2\s(I)'
_computing_cell_refinement         'CrysAlisPro 1.171.41.115a (Rigaku OD, 2021)'
_computing_data_collection         'CrysAlisPro 1.171.41.115a (Rigaku OD, 2021)'
_computing_data_reduction          'CrysAlisPro 1.171.41.115a (Rigaku OD, 2021)'
_computing_molecular_graphics      'Olex2 1.5 (Dolomanov et al., 2009)'
_computing_publication_material    'Olex2 1.5 (Dolomanov et al., 2009)'
_computing_structure_refinement    'SHELXL 2018/3 (Sheldrick, 2015)'
_computing_structure_solution      'SHELXT  (Sheldrick, 2015)'
_refine_diff_density_max           0.710
_refine_diff_density_min           -0.475
_refine_diff_density_rms           0.079
_refine_ls_extinction_coef         .
_refine_ls_extinction_method       none
_refine_ls_goodness_of_fit_ref     0.983
_refine_ls_hydrogen_treatment      constr
_refine_ls_matrix_type             full
_refine_ls_number_parameters       467
_refine_ls_number_reflns           12771
_refine_ls_number_restraints       0
_refine_ls_R_factor_all            0.0359
_refine_ls_R_factor_gt             0.0296
_refine_ls_restrained_S_all        0.983
_refine_ls_shift/su_max            0.002
_refine_ls_shift/su_mean           0.000
_refine_ls_structure_factor_coef   Fsqd
_refine_ls_weighting_details      
 'w=1/[\s^2^(Fo^2^)+(0.0559P)^2^] where P=(Fo^2^+2Fc^2^)/3'
_refine_ls_weighting_scheme        calc
_refine_ls_wR_factor_gt            0.0732
_refine_ls_wR_factor_ref           0.0758
_refine_special_details
;
 Refined as a 2-component twin.
;
_olex2_refinement_description
;
1. Twinned data refinement
 Scales: 0.7334(14)
 0.2666(14)
2. Fixed Uiso
 At 1.2 times of:
  All C(H) groups
 At 1.5 times of:
  All C(H,H,H) groups
3.a Aromatic/amide H refined with riding coordinates:
 C3(H3), C4(H4), C5(H5), C9(H9), C11(H11), C18(H18), C20(H20), C33(H33),
 C35(H35), C50S(H50S), C51S(H51S), C52S(H52S)
3.b Idealised Me refined as rotating group:
 C13(H13A,H13B,H13C), C14(H14A,H14B,H14C), C15(H15A,H15B,H15C), C22(H22A,H22B,
 H22C), C23(H23A,H23B,H23C), C24(H24A,H24B,H24C), C37(H37A,H37B,H37C), C38(H38A,
 H38B,H38C), C39(H39A,H39B,H39C), C40(H40A,H40B,H40C), C41(H41A,H41B,H41C),
 C42(H42A,H42B,H42C), C43(H43A,H43B,H43C), C44(H44A,H44B,H44C), C45(H45A,H45B,
 H45C)
;
_atom_sites_solution_hydrogens     geom
_atom_sites_solution_primary       dual
_atom_sites_solution_secondary     ?
loop_
  _atom_site_label
  _atom_site_type_symbol
  _atom_site_fract_x
  _atom_site_fract_y
  _atom_site_fract_z
  _atom_site_U_iso_or_equiv
  _atom_site_adp_type
  _atom_site_occupancy
  _atom_site_site_symmetry_order
  _atom_site_calc_flag
  _atom_site_refinement_flags_posn
  _atom_site_refinement_flags_adp
  _atom_site_refinement_flags_occupancy
  _atom_site_disorder_assembly
  _atom_site_disorder_group
 Sn1 Sn 0.49931(2) 0.47053(2) 0.77465(2) 0.01639(5) Uani 1 1 d . . . . .
 Si1 Si 0.70701(8) 0.54900(7) 0.86028(3) 0.02308(13) Uani 1 1 d . . . . .
 Si2 Si 0.31846(9) 0.66139(7) 0.88366(3) 0.02591(14) Uani 1 1 d . . . . .
 O1 O 0.2498(2) 0.49962(16) 0.78151(7) 0.0214(3) Uani 1 1 d . . . . .
 O2 O 0.0736(2) 0.67428(18) 0.73660(8) 0.0260(4) Uani 1 1 d . . . . .
 N1 N 0.5115(3) 0.5614(2) 0.84366(8) 0.0206(4) Uani 1 1 d . . . . .
 N2 N 0.3677(2) 0.61598(19) 0.71994(8) 0.0188(4) Uani 1 1 d . . . . .
 C1 C 0.6711(3) 0.2667(2) 0.74790(9) 0.0176(4) Uani 1 1 d . . . . .
 C2 C 0.6756(3) 0.1547(2) 0.78303(10) 0.0207(4) Uani 1 1 d . . . . .
 C3 C 0.8023(3) 0.0247(2) 0.76885(11) 0.0256(5) Uani 1 1 d . . . . .
 H3 H 0.807558 -0.052843 0.792149 0.031 Uiso 1 1 calc R U . . .
 C4 C 0.9203(3) 0.0070(2) 0.72132(11) 0.0272(5) Uani 1 1 d . . . . .
 H4 H 1.009249 -0.080573 0.713359 0.033 Uiso 1 1 calc R U . . .
 C5 C 0.9080(3) 0.1172(2) 0.68563(10) 0.0234(5) Uani 1 1 d . . . . .
 H5 H 0.985994 0.103496 0.652356 0.028 Uiso 1 1 calc R U . . .
 C6 C 0.7821(3) 0.2488(2) 0.69785(9) 0.0180(4) Uani 1 1 d . . . . .
 C7 C 0.5471(3) 0.1635(2) 0.83326(10) 0.0219(4) Uani 1 1 d . . . . .
 C8 C 0.3855(3) 0.1667(2) 0.82725(11) 0.0235(5) Uani 1 1 d . . . . .
 C9 C 0.2699(3) 0.1673(3) 0.87445(12) 0.0289(5) Uani 1 1 d . . . . .
 H9 H 0.160434 0.171129 0.870494 0.035 Uiso 1 1 calc R U . . .
 C10 C 0.3101(4) 0.1624(3) 0.92692(12) 0.0319(6) Uani 1 1 d . . . . .
 C11 C 0.4722(4) 0.1531(3) 0.93216(11) 0.0298(5) Uani 1 1 d . . . . .
 H11 H 0.502038 0.147294 0.967842 0.036 Uiso 1 1 calc R U . . .
 C12 C 0.5921(3) 0.1520(2) 0.88617(11) 0.0257(5) Uani 1 1 d . . . . .
 C13 C 0.3370(3) 0.1612(3) 0.77173(11) 0.0279(5) Uani 1 1 d . . . . .
 H13A H 0.243780 0.126648 0.775800 0.042 Uiso 1 1 calc R U . . .
 H13B H 0.434452 0.098506 0.747274 0.042 Uiso 1 1 calc R U . . .
 H13C H 0.301271 0.254973 0.755976 0.042 Uiso 1 1 calc R U . . .
 C14 C 0.1824(4) 0.1651(4) 0.97740(14) 0.0461(8) Uani 1 1 d . . . . .
 H14A H 0.108869 0.261783 0.986673 0.069 Uiso 1 1 calc R U . . .
 H14B H 0.241565 0.122924 1.008290 0.069 Uiso 1 1 calc R U . . .
 H14C H 0.113907 0.112177 0.969990 0.069 Uiso 1 1 calc R U . . .
 C15 C 0.7691(4) 0.1307(3) 0.89432(12) 0.0338(6) Uani 1 1 d . . . . .
 H15A H 0.843565 0.034563 0.884425 0.051 Uiso 1 1 calc R U . . .
 H15B H 0.769499 0.148339 0.932957 0.051 Uiso 1 1 calc R U . . .
 H15C H 0.809607 0.195394 0.870895 0.051 Uiso 1 1 calc R U . . .
 C16 C 0.7637(3) 0.3573(2) 0.65403(9) 0.0184(4) Uani 1 1 d . . . . .
 C17 C 0.6311(3) 0.3842(2) 0.62367(9) 0.0192(4) Uani 1 1 d . . . . .
 C18 C 0.6199(3) 0.4738(2) 0.57889(10) 0.0227(4) Uani 1 1 d . . . . .
 H18 H 0.530682 0.490744 0.558254 0.027 Uiso 1 1 calc R U . . .
 C19 C 0.7361(3) 0.5393(2) 0.56362(10) 0.0257(5) Uani 1 1 d . . . . .
 C20 C 0.8670(3) 0.5106(3) 0.59361(10) 0.0254(5) Uani 1 1 d . . . . .
 H20 H 0.947047 0.554734 0.583685 0.030 Uiso 1 1 calc R U . . .
 C21 C 0.8854(3) 0.4187(2) 0.63811(10) 0.0218(4) Uani 1 1 d . . . . .
 C22 C 0.5039(3) 0.3130(2) 0.63665(10) 0.0222(4) Uani 1 1 d . . . . .
 H22A H 0.562144 0.214880 0.645296 0.033 Uiso 1 1 calc R U . . .
 H22B H 0.447558 0.318775 0.604734 0.033 Uiso 1 1 calc R U . . .
 H22C H 0.419704 0.359249 0.668326 0.033 Uiso 1 1 calc R U . . .
 C23 C 0.7192(4) 0.6366(3) 0.51524(12) 0.0357(6) Uani 1 1 d . . . . .
 H23A H 0.626702 0.725359 0.525699 0.054 Uiso 1 1 calc R U . . .
 H23B H 0.694767 0.594496 0.484543 0.054 Uiso 1 1 calc R U . . .
 H23C H 0.824966 0.653152 0.504008 0.054 Uiso 1 1 calc R U . . .
 C24 C 1.0376(3) 0.3866(3) 0.66625(11) 0.0281(5) Uani 1 1 d . . . . .
 H24A H 1.030123 0.470577 0.685015 0.042 Uiso 1 1 calc R U . . .
 H24B H 1.140510 0.355675 0.638818 0.042 Uiso 1 1 calc R U . . .
 H24C H 1.041016 0.312522 0.693233 0.042 Uiso 1 1 calc R U . . .
 C30 C 0.2159(3) 0.6040(2) 0.74430(10) 0.0198(4) Uani 1 1 d . . . . .
 C31 C 0.3792(3) 0.7190(2) 0.68050(10) 0.0188(4) Uani 1 1 d . . . . .
 C32 C 0.2893(3) 0.7490(2) 0.63576(10) 0.0202(4) Uani 1 1 d . . . . .
 C33 C 0.2964(3) 0.8587(2) 0.60095(10) 0.0222(4) Uani 1 1 d . . . . .
 H33 H 0.231952 0.881288 0.571727 0.027 Uiso 1 1 calc R U . . .
 C34 C 0.3944(3) 0.9361(2) 0.60753(10) 0.0231(5) Uani 1 1 d . . . . .
 C35 C 0.4940(3) 0.8972(2) 0.64860(10) 0.0242(5) Uani 1 1 d . . . . .
 H35 H 0.567884 0.944738 0.651987 0.029 Uiso 1 1 calc R U . . .
 C36 C 0.4887(3) 0.7901(2) 0.68518(10) 0.0216(4) Uani 1 1 d . . . . .
 C37 C 0.1898(3) 0.6657(2) 0.62153(11) 0.0257(5) Uani 1 1 d . . . . .
 H37A H 0.238043 0.569844 0.634564 0.039 Uiso 1 1 calc R U . . .
 H37B H 0.194814 0.664704 0.581547 0.039 Uiso 1 1 calc R U . . .
 H37C H 0.071839 0.708152 0.639228 0.039 Uiso 1 1 calc R U . . .
 C38 C 0.3913(4) 1.0582(3) 0.57037(11) 0.0310(5) Uani 1 1 d . . . . .
 H38A H 0.312488 1.144836 0.588760 0.047 Uiso 1 1 calc R U . . .
 H38B H 0.354516 1.046773 0.535991 0.047 Uiso 1 1 calc R U . . .
 H38C H 0.504841 1.062067 0.562243 0.047 Uiso 1 1 calc R U . . .
 C39 C 0.6017(4) 0.7520(3) 0.72828(12) 0.0307(5) Uani 1 1 d . . . . .
 H39A H 0.532587 0.765109 0.764870 0.046 Uiso 1 1 calc R U . . .
 H39B H 0.668840 0.811829 0.724729 0.046 Uiso 1 1 calc R U . . .
 H39C H 0.677383 0.654231 0.723394 0.046 Uiso 1 1 calc R U . . .
 C40 C 0.8792(3) 0.4331(3) 0.80916(12) 0.0307(5) Uani 1 1 d . . . . .
 H40A H 0.873952 0.339532 0.810991 0.046 Uiso 1 1 calc R U . . .
 H40B H 0.988775 0.427969 0.817390 0.046 Uiso 1 1 calc R U . . .
 H40C H 0.865775 0.470680 0.772153 0.046 Uiso 1 1 calc R U . . .
 C41 C 0.7343(5) 0.4757(3) 0.93072(13) 0.0414(7) Uani 1 1 d . . . . .
 H41A H 0.691010 0.551987 0.957764 0.062 Uiso 1 1 calc R U . . .
 H41B H 0.854543 0.423968 0.931812 0.062 Uiso 1 1 calc R U . . .
 H41C H 0.671658 0.412744 0.939439 0.062 Uiso 1 1 calc R U . . .
 C42 C 0.7352(4) 0.7210(3) 0.85700(13) 0.0360(6) Uani 1 1 d . . . . .
 H42A H 0.801923 0.729068 0.821532 0.054 Uiso 1 1 calc R U . . .
 H42B H 0.794221 0.727434 0.886860 0.054 Uiso 1 1 calc R U . . .
 H42C H 0.624264 0.796496 0.860876 0.054 Uiso 1 1 calc R U . . .
 C43 C 0.3545(5) 0.7467(3) 0.94281(13) 0.0419(7) Uani 1 1 d . . . . .
 H43A H 0.418779 0.675062 0.966664 0.063 Uiso 1 1 calc R U . . .
 H43B H 0.245360 0.803357 0.963864 0.063 Uiso 1 1 calc R U . . .
 H43C H 0.418209 0.806580 0.928962 0.063 Uiso 1 1 calc R U . . .
 C44 C 0.1879(4) 0.8091(3) 0.84423(15) 0.0441(7) Uani 1 1 d . . . . .
 H44A H 0.258683 0.858020 0.824618 0.066 Uiso 1 1 calc R U . . .
 H44B H 0.095653 0.873898 0.869687 0.066 Uiso 1 1 calc R U . . .
 H44C H 0.140611 0.772885 0.817664 0.066 Uiso 1 1 calc R U . . .
 C45 C 0.2005(4) 0.5471(3) 0.91267(13) 0.0385(6) Uani 1 1 d . . . . .
 H45A H 0.170615 0.506994 0.882615 0.058 Uiso 1 1 calc R U . . .
 H45B H 0.097208 0.602272 0.936939 0.058 Uiso 1 1 calc R U . . .
 H45C H 0.271579 0.471807 0.933707 0.058 Uiso 1 1 calc R U . . .
 C50S C 0.9123(4) -0.0772(3) 0.52936(13) 0.0384(6) Uani 1 1 d . . . . .
 H50S H 0.852070 -0.129901 0.549569 0.046 Uiso 1 1 calc R U . . .
 C51S C 0.8789(4) 0.0585(3) 0.54463(13) 0.0393(7) Uani 1 1 d . . . . .
 H51S H 0.795155 0.099092 0.575459 0.047 Uiso 1 1 calc R U . . .
 C52S C 0.9659(4) 0.1358(3) 0.51566(14) 0.0393(7) Uani 1 1 d . . . . .
 H52S H 0.942163 0.228974 0.526559 0.047 Uiso 1 1 calc R U . . .

loop_
  _atom_site_aniso_label
  _atom_site_aniso_U_11
  _atom_site_aniso_U_22
  _atom_site_aniso_U_33
  _atom_site_aniso_U_23
  _atom_site_aniso_U_13
  _atom_site_aniso_U_12
 Sn1 0.01535(8) 0.01419(8) 0.01805(8) 0.00015(5) -0.00288(5) -0.00341(5)
 Si1 0.0248(3) 0.0248(3) 0.0226(3) 0.0030(2) -0.0084(2) -0.0108(2)
 Si2 0.0254(3) 0.0253(3) 0.0239(3) -0.0071(2) 0.0003(3) -0.0063(3)
 O1 0.0170(7) 0.0202(7) 0.0262(8) 0.0046(6) -0.0036(6) -0.0063(6)
 O2 0.0175(8) 0.0246(8) 0.0332(9) 0.0046(7) -0.0062(7) -0.0043(6)
 N1 0.0226(9) 0.0224(9) 0.0175(9) -0.0009(7) -0.0038(7) -0.0088(7)
 N2 0.0182(9) 0.0171(8) 0.0208(9) 0.0015(7) -0.0043(7) -0.0056(7)
 C1 0.0161(9) 0.0144(9) 0.0205(10) -0.0014(8) -0.0037(8) -0.0029(8)
 C2 0.0204(10) 0.0200(10) 0.0216(11) 0.0008(8) -0.0040(9) -0.0069(8)
 C3 0.0292(12) 0.0164(10) 0.0286(12) 0.0039(9) -0.0052(10) -0.0053(9)
 C4 0.0242(12) 0.0183(10) 0.0311(13) -0.0023(9) -0.0018(10) 0.0009(9)
 C5 0.0200(11) 0.0222(11) 0.0241(11) -0.0025(9) 0.0000(9) -0.0045(9)
 C6 0.0155(10) 0.0170(10) 0.0220(10) -0.0004(8) -0.0037(8) -0.0060(8)
 C7 0.0225(11) 0.0164(10) 0.0236(11) 0.0021(8) -0.0012(9) -0.0047(8)
 C8 0.0245(11) 0.0171(10) 0.0274(12) 0.0020(8) -0.0035(9) -0.0062(9)
 C9 0.0237(12) 0.0247(11) 0.0344(14) 0.0029(10) 0.0003(10) -0.0067(9)
 C10 0.0311(13) 0.0283(12) 0.0286(13) 0.0037(10) 0.0044(11) -0.0062(10)
 C11 0.0355(14) 0.0263(12) 0.0215(11) 0.0032(9) -0.0010(10) -0.0061(10)
 C12 0.0282(12) 0.0218(11) 0.0247(12) 0.0032(9) -0.0044(10) -0.0065(9)
 C13 0.0282(12) 0.0270(12) 0.0299(13) 0.0000(10) -0.0051(10) -0.0114(10)
 C14 0.0388(16) 0.0538(18) 0.0352(16) 0.0048(14) 0.0090(13) -0.0117(14)
 C15 0.0318(14) 0.0422(15) 0.0270(13) 0.0039(11) -0.0082(11) -0.0119(11)
 C16 0.0183(10) 0.0165(9) 0.0188(10) -0.0029(8) 0.0000(8) -0.0054(8)
 C17 0.0181(10) 0.0186(10) 0.0199(10) -0.0029(8) -0.0008(8) -0.0063(8)
 C18 0.0241(11) 0.0220(10) 0.0215(11) 0.0011(8) -0.0051(9) -0.0071(9)
 C19 0.0307(13) 0.0211(11) 0.0226(11) 0.0002(9) 0.0005(10) -0.0085(9)
 C20 0.0272(12) 0.0267(11) 0.0248(12) 0.0001(9) 0.0006(9) -0.0148(10)
 C21 0.0203(11) 0.0226(10) 0.0226(11) -0.0029(9) -0.0010(9) -0.0085(9)
 C22 0.0189(10) 0.0245(11) 0.0253(11) 0.0011(9) -0.0052(9) -0.0096(9)
 C23 0.0447(16) 0.0335(13) 0.0287(13) 0.0103(11) -0.0034(12) -0.0164(12)
 C24 0.0224(11) 0.0366(13) 0.0299(13) -0.0001(10) -0.0047(10) -0.0159(10)
 C30 0.0194(10) 0.0180(10) 0.0222(11) 0.0004(8) -0.0043(8) -0.0063(8)
 C31 0.0180(10) 0.0148(9) 0.0218(10) 0.0007(8) -0.0038(8) -0.0037(8)
 C32 0.0193(10) 0.0181(10) 0.0228(11) -0.0001(8) -0.0051(9) -0.0056(8)
 C33 0.0231(11) 0.0214(10) 0.0213(11) 0.0021(8) -0.0068(9) -0.0058(9)
 C34 0.0277(12) 0.0195(10) 0.0214(11) 0.0009(8) -0.0026(9) -0.0083(9)
 C35 0.0289(12) 0.0234(11) 0.0240(11) 0.0009(9) -0.0047(9) -0.0137(9)
 C36 0.0237(11) 0.0211(10) 0.0217(11) 0.0008(8) -0.0056(9) -0.0092(9)
 C37 0.0296(12) 0.0240(11) 0.0283(12) 0.0021(9) -0.0106(10) -0.0129(10)
 C38 0.0421(15) 0.0276(12) 0.0288(13) 0.0075(10) -0.0102(11) -0.0180(11)
 C39 0.0357(14) 0.0370(13) 0.0303(13) 0.0095(11) -0.0154(11) -0.0228(11)
 C40 0.0203(11) 0.0350(13) 0.0365(14) 0.0012(11) -0.0057(10) -0.0094(10)
 C41 0.0537(19) 0.0449(16) 0.0286(14) 0.0090(12) -0.0191(13) -0.0170(14)
 C42 0.0421(15) 0.0351(14) 0.0412(15) 0.0040(12) -0.0148(13) -0.0233(12)
 C43 0.0519(18) 0.0466(16) 0.0286(14) -0.0156(12) 0.0012(13) -0.0207(14)
 C44 0.0407(16) 0.0278(13) 0.0497(18) -0.0108(12) -0.0084(14) 0.0060(12)
 C45 0.0345(15) 0.0480(16) 0.0334(14) -0.0085(12) 0.0064(12) -0.0193(13)
 C50S 0.0313(14) 0.0478(16) 0.0387(15) 0.0005(13) -0.0127(12) -0.0144(12)
 C51S 0.0270(13) 0.0499(17) 0.0344(14) -0.0162(13) -0.0054(11) -0.0037(12)
 C52S 0.0338(14) 0.0335(14) 0.0480(17) -0.0128(12) -0.0156(13) -0.0036(11)

_geom_special_details
;
 All esds (except the esd in the dihedral angle between two l.s. planes)
 are estimated using the full covariance matrix.  The cell esds are taken
 into account individually in the estimation of esds in distances, angles
 and torsion angles; correlations between esds in cell parameters are only
 used when they are defined by crystal symmetry.  An approximate (isotropic)
 treatment of cell esds is used for estimating esds involving l.s. planes.
;
loop_
  _geom_bond_atom_site_label_1
  _geom_bond_atom_site_label_2
  _geom_bond_distance
  _geom_bond_site_symmetry_2
  _geom_bond_publ_flag
 Sn1 O1 2.0361(16) . ?
 Sn1 N1 2.021(2) . ?
 Sn1 N2 2.0976(19) . ?
 Sn1 C1 2.140(2) . ?
 Sn1 C30 2.540(2) . ?
 Si1 N1 1.757(2) . ?
 Si1 C40 1.858(3) . ?
 Si1 C41 1.873(3) . ?
 Si1 C42 1.870(3) . ?
 Si2 N1 1.762(2) . ?
 Si2 C43 1.867(3) . ?
 Si2 C44 1.865(3) . ?
 Si2 C45 1.864(3) . ?
 O1 C30 1.355(3) . ?
 O2 C30 1.214(3) . ?
 N2 C30 1.390(3) . ?
 N2 C31 1.419(3) . ?
 C1 C2 1.398(3) . ?
 C1 C6 1.404(3) . ?
 C2 C3 1.400(3) . ?
 C2 C7 1.499(3) . ?
 C3 H3 0.9500 . ?
 C3 C4 1.388(4) . ?
 C4 H4 0.9500 . ?
 C4 C5 1.382(3) . ?
 C5 H5 0.9500 . ?
 C5 C6 1.401(3) . ?
 C6 C16 1.496(3) . ?
 C7 C8 1.412(3) . ?
 C7 C12 1.409(4) . ?
 C8 C9 1.398(4) . ?
 C8 C13 1.506(4) . ?
 C9 H9 0.9500 . ?
 C9 C10 1.388(4) . ?
 C10 C11 1.391(4) . ?
 C10 C14 1.511(4) . ?
 C11 H11 0.9500 . ?
 C11 C12 1.397(4) . ?
 C12 C15 1.506(4) . ?
 C13 H13A 0.9800 . ?
 C13 H13B 0.9800 . ?
 C13 H13C 0.9800 . ?
 C14 H14A 0.9800 . ?
 C14 H14B 0.9800 . ?
 C14 H14C 0.9800 . ?
 C15 H15A 0.9800 . ?
 C15 H15B 0.9800 . ?
 C15 H15C 0.9800 . ?
 C16 C17 1.405(3) . ?
 C16 C21 1.405(3) . ?
 C17 C18 1.394(3) . ?
 C17 C22 1.511(3) . ?
 C18 H18 0.9500 . ?
 C18 C19 1.393(3) . ?
 C19 C20 1.384(4) . ?
 C19 C23 1.507(3) . ?
 C20 H20 0.9500 . ?
 C20 C21 1.401(3) . ?
 C21 C24 1.507(3) . ?
 C22 H22A 0.9800 . ?
 C22 H22B 0.9800 . ?
 C22 H22C 0.9800 . ?
 C23 H23A 0.9800 . ?
 C23 H23B 0.9800 . ?
 C23 H23C 0.9800 . ?
 C24 H24A 0.9800 . ?
 C24 H24B 0.9800 . ?
 C24 H24C 0.9800 . ?
 C31 C32 1.409(3) . ?
 C31 C36 1.412(3) . ?
 C32 C33 1.396(3) . ?
 C32 C37 1.505(3) . ?
 C33 H33 0.9500 . ?
 C33 C34 1.388(3) . ?
 C34 C35 1.385(4) . ?
 C34 C38 1.510(3) . ?
 C35 H35 0.9500 . ?
 C35 C36 1.396(3) . ?
 C36 C39 1.501(3) . ?
 C37 H37A 0.9800 . ?
 C37 H37B 0.9800 . ?
 C37 H37C 0.9800 . ?
 C38 H38A 0.9800 . ?
 C38 H38B 0.9800 . ?
 C38 H38C 0.9800 . ?
 C39 H39A 0.9800 . ?
 C39 H39B 0.9800 . ?
 C39 H39C 0.9800 . ?
 C40 H40A 0.9800 . ?
 C40 H40B 0.9800 . ?
 C40 H40C 0.9800 . ?
 C41 H41A 0.9800 . ?
 C41 H41B 0.9800 . ?
 C41 H41C 0.9800 . ?
 C42 H42A 0.9800 . ?
 C42 H42B 0.9800 . ?
 C42 H42C 0.9800 . ?
 C43 H43A 0.9800 . ?
 C43 H43B 0.9800 . ?
 C43 H43C 0.9800 . ?
 C44 H44A 0.9800 . ?
 C44 H44B 0.9800 . ?
 C44 H44C 0.9800 . ?
 C45 H45A 0.9800 . ?
 C45 H45B 0.9800 . ?
 C45 H45C 0.9800 . ?
 C50S H50S 0.9500 . ?
 C50S C51S 1.381(5) . ?
 C50S C52S 1.384(5) 2_756 ?
 C51S H51S 0.9500 . ?
 C51S C52S 1.378(5) . ?
 C52S H52S 0.9500 . ?

loop_
  _geom_angle_atom_site_label_1
  _geom_angle_atom_site_label_2
  _geom_angle_atom_site_label_3
  _geom_angle
  _geom_angle_site_symmetry_1
  _geom_angle_site_symmetry_3
  _geom_angle_publ_flag
 O1 Sn1 N2 65.10(7) . . ?
 O1 Sn1 C1 115.18(8) . . ?
 O1 Sn1 C30 32.12(7) . . ?
 N1 Sn1 O1 103.44(8) . . ?
 N1 Sn1 N2 112.46(8) . . ?
 N1 Sn1 C1 122.47(8) . . ?
 N1 Sn1 C30 108.71(8) . . ?
 N2 Sn1 C1 121.72(8) . . ?
 N2 Sn1 C30 33.17(7) . . ?
 C1 Sn1 C30 126.88(8) . . ?
 N1 Si1 C40 108.86(11) . . ?
 N1 Si1 C41 111.47(13) . . ?
 N1 Si1 C42 112.64(12) . . ?
 C40 Si1 C41 108.95(14) . . ?
 C40 Si1 C42 106.46(14) . . ?
 C42 Si1 C41 108.29(15) . . ?
 N1 Si2 C43 111.08(13) . . ?
 N1 Si2 C44 112.18(13) . . ?
 N1 Si2 C45 110.02(12) . . ?
 C44 Si2 C43 104.46(16) . . ?
 C45 Si2 C43 107.37(15) . . ?
 C45 Si2 C44 111.51(16) . . ?
 C30 O1 Sn1 94.85(13) . . ?
 Si1 N1 Sn1 120.89(11) . . ?
 Si1 N1 Si2 121.84(12) . . ?
 Si2 N1 Sn1 117.15(11) . . ?
 C30 N2 Sn1 91.17(13) . . ?
 C30 N2 C31 123.65(19) . . ?
 C31 N2 Sn1 144.04(16) . . ?
 C2 C1 Sn1 118.08(16) . . ?
 C2 C1 C6 121.5(2) . . ?
 C6 C1 Sn1 120.28(15) . . ?
 C1 C2 C3 118.1(2) . . ?
 C1 C2 C7 123.9(2) . . ?
 C3 C2 C7 117.9(2) . . ?
 C2 C3 H3 119.4 . . ?
 C4 C3 C2 121.1(2) . . ?
 C4 C3 H3 119.4 . . ?
 C3 C4 H4 120.1 . . ?
 C5 C4 C3 119.8(2) . . ?
 C5 C4 H4 120.1 . . ?
 C4 C5 H5 119.5 . . ?
 C4 C5 C6 120.9(2) . . ?
 C6 C5 H5 119.5 . . ?
 C1 C6 C16 123.97(19) . . ?
 C5 C6 C1 118.3(2) . . ?
 C5 C6 C16 117.5(2) . . ?
 C8 C7 C2 119.4(2) . . ?
 C12 C7 C2 120.6(2) . . ?
 C12 C7 C8 119.6(2) . . ?
 C7 C8 C13 122.2(2) . . ?
 C9 C8 C7 118.9(2) . . ?
 C9 C8 C13 118.8(2) . . ?
 C8 C9 H9 119.0 . . ?
 C10 C9 C8 122.0(3) . . ?
 C10 C9 H9 119.0 . . ?
 C9 C10 C11 118.5(2) . . ?
 C9 C10 C14 121.1(3) . . ?
 C11 C10 C14 120.4(3) . . ?
 C10 C11 H11 119.2 . . ?
 C10 C11 C12 121.5(3) . . ?
 C12 C11 H11 119.2 . . ?
 C7 C12 C15 121.6(2) . . ?
 C11 C12 C7 119.4(2) . . ?
 C11 C12 C15 118.9(2) . . ?
 C8 C13 H13A 109.5 . . ?
 C8 C13 H13B 109.5 . . ?
 C8 C13 H13C 109.5 . . ?
 H13A C13 H13B 109.5 . . ?
 H13A C13 H13C 109.5 . . ?
 H13B C13 H13C 109.5 . . ?
 C10 C14 H14A 109.5 . . ?
 C10 C14 H14B 109.5 . . ?
 C10 C14 H14C 109.5 . . ?
 H14A C14 H14B 109.5 . . ?
 H14A C14 H14C 109.5 . . ?
 H14B C14 H14C 109.5 . . ?
 C12 C15 H15A 109.5 . . ?
 C12 C15 H15B 109.5 . . ?
 C12 C15 H15C 109.5 . . ?
 H15A C15 H15B 109.5 . . ?
 H15A C15 H15C 109.5 . . ?
 H15B C15 H15C 109.5 . . ?
 C17 C16 C6 117.84(19) . . ?
 C17 C16 C21 119.6(2) . . ?
 C21 C16 C6 122.1(2) . . ?
 C16 C17 C22 121.6(2) . . ?
 C18 C17 C16 119.6(2) . . ?
 C18 C17 C22 118.7(2) . . ?
 C17 C18 H18 119.2 . . ?
 C19 C18 C17 121.7(2) . . ?
 C19 C18 H18 119.2 . . ?
 C18 C19 C23 120.2(2) . . ?
 C20 C19 C18 118.1(2) . . ?
 C20 C19 C23 121.7(2) . . ?
 C19 C20 H20 118.9 . . ?
 C19 C20 C21 122.2(2) . . ?
 C21 C20 H20 118.9 . . ?
 C16 C21 C24 122.4(2) . . ?
 C20 C21 C16 118.9(2) . . ?
 C20 C21 C24 118.7(2) . . ?
 C17 C22 H22A 109.5 . . ?
 C17 C22 H22B 109.5 . . ?
 C17 C22 H22C 109.5 . . ?
 H22A C22 H22B 109.5 . . ?
 H22A C22 H22C 109.5 . . ?
 H22B C22 H22C 109.5 . . ?
 C19 C23 H23A 109.5 . . ?
 C19 C23 H23B 109.5 . . ?
 C19 C23 H23C 109.5 . . ?
 H23A C23 H23B 109.5 . . ?
 H23A C23 H23C 109.5 . . ?
 H23B C23 H23C 109.5 . . ?
 C21 C24 H24A 109.5 . . ?
 C21 C24 H24B 109.5 . . ?
 C21 C24 H24C 109.5 . . ?
 H24A C24 H24B 109.5 . . ?
 H24A C24 H24C 109.5 . . ?
 H24B C24 H24C 109.5 . . ?
 O1 C30 Sn1 53.02(10) . . ?
 O1 C30 N2 108.28(19) . . ?
 O2 C30 Sn1 171.68(19) . . ?
 O2 C30 O1 123.2(2) . . ?
 O2 C30 N2 128.5(2) . . ?
 N2 C30 Sn1 55.67(11) . . ?
 C32 C31 N2 122.1(2) . . ?
 C32 C31 C36 118.9(2) . . ?
 C36 C31 N2 118.9(2) . . ?
 C31 C32 C37 123.8(2) . . ?
 C33 C32 C31 119.0(2) . . ?
 C33 C32 C37 117.2(2) . . ?
 C32 C33 H33 118.9 . . ?
 C34 C33 C32 122.3(2) . . ?
 C34 C33 H33 118.9 . . ?
 C33 C34 C38 120.2(2) . . ?
 C35 C34 C33 118.0(2) . . ?
 C35 C34 C38 121.8(2) . . ?
 C34 C35 H35 119.1 . . ?
 C34 C35 C36 121.8(2) . . ?
 C36 C35 H35 119.1 . . ?
 C31 C36 C39 121.4(2) . . ?
 C35 C36 C31 119.5(2) . . ?
 C35 C36 C39 119.1(2) . . ?
 C32 C37 H37A 109.5 . . ?
 C32 C37 H37B 109.5 . . ?
 C32 C37 H37C 109.5 . . ?
 H37A C37 H37B 109.5 . . ?
 H37A C37 H37C 109.5 . . ?
 H37B C37 H37C 109.5 . . ?
 C34 C38 H38A 109.5 . . ?
 C34 C38 H38B 109.5 . . ?
 C34 C38 H38C 109.5 . . ?
 H38A C38 H38B 109.5 . . ?
 H38A C38 H38C 109.5 . . ?
 H38B C38 H38C 109.5 . . ?
 C36 C39 H39A 109.5 . . ?
 C36 C39 H39B 109.5 . . ?
 C36 C39 H39C 109.5 . . ?
 H39A C39 H39B 109.5 . . ?
 H39A C39 H39C 109.5 . . ?
 H39B C39 H39C 109.5 . . ?
 Si1 C40 H40A 109.5 . . ?
 Si1 C40 H40B 109.5 . . ?
 Si1 C40 H40C 109.5 . . ?
 H40A C40 H40B 109.5 . . ?
 H40A C40 H40C 109.5 . . ?
 H40B C40 H40C 109.5 . . ?
 Si1 C41 H41A 109.5 . . ?
 Si1 C41 H41B 109.5 . . ?
 Si1 C41 H41C 109.5 . . ?
 H41A C41 H41B 109.5 . . ?
 H41A C41 H41C 109.5 . . ?
 H41B C41 H41C 109.5 . . ?
 Si1 C42 H42A 109.5 . . ?
 Si1 C42 H42B 109.5 . . ?
 Si1 C42 H42C 109.5 . . ?
 H42A C42 H42B 109.5 . . ?
 H42A C42 H42C 109.5 . . ?
 H42B C42 H42C 109.5 . . ?
 Si2 C43 H43A 109.5 . . ?
 Si2 C43 H43B 109.5 . . ?
 Si2 C43 H43C 109.5 . . ?
 H43A C43 H43B 109.5 . . ?
 H43A C43 H43C 109.5 . . ?
 H43B C43 H43C 109.5 . . ?
 Si2 C44 H44A 109.5 . . ?
 Si2 C44 H44B 109.5 . . ?
 Si2 C44 H44C 109.5 . . ?
 H44A C44 H44B 109.5 . . ?
 H44A C44 H44C 109.5 . . ?
 H44B C44 H44C 109.5 . . ?
 Si2 C45 H45A 109.5 . . ?
 Si2 C45 H45B 109.5 . . ?
 Si2 C45 H45C 109.5 . . ?
 H45A C45 H45B 109.5 . . ?
 H45A C45 H45C 109.5 . . ?
 H45B C45 H45C 109.5 . . ?
 C51S C50S H50S 120.3 . . ?
 C51S C50S C52S 119.4(3) . 2_756 ?
 C52S C50S H50S 120.3 2_756 . ?
 C50S C51S H51S 119.6 . . ?
 C52S C51S C50S 120.7(3) . . ?
 C52S C51S H51S 119.6 . . ?
 C50S C52S H52S 120.1 2_756 . ?
 C51S C52S C50S 119.8(3) . 2_756 ?
 C51S C52S H52S 120.1 . . ?

loop_
  _geom_torsion_atom_site_label_1
  _geom_torsion_atom_site_label_2
  _geom_torsion_atom_site_label_3
  _geom_torsion_atom_site_label_4
  _geom_torsion
  _geom_torsion_site_symmetry_1
  _geom_torsion_site_symmetry_2
  _geom_torsion_site_symmetry_3
  _geom_torsion_site_symmetry_4
  _geom_torsion_publ_flag
 Sn1 O1 C30 O2 -170.9(2) . . . . ?
 Sn1 O1 C30 N2 7.11(18) . . . . ?
 Sn1 N2 C30 O1 -6.88(18) . . . . ?
 Sn1 N2 C30 O2 171.0(2) . . . . ?
 Sn1 N2 C31 C32 150.3(2) . . . . ?
 Sn1 N2 C31 C36 -27.5(4) . . . . ?
 Sn1 C1 C2 C3 -172.00(18) . . . . ?
 Sn1 C1 C2 C7 11.7(3) . . . . ?
 Sn1 C1 C6 C5 171.19(17) . . . . ?
 Sn1 C1 C6 C16 -15.4(3) . . . . ?
 N2 C31 C32 C33 175.2(2) . . . . ?
 N2 C31 C32 C37 -7.3(3) . . . . ?
 N2 C31 C36 C35 -176.3(2) . . . . ?
 N2 C31 C36 C39 4.5(3) . . . . ?
 C1 C2 C3 C4 0.0(4) . . . . ?
 C1 C2 C7 C8 75.2(3) . . . . ?
 C1 C2 C7 C12 -112.4(3) . . . . ?
 C1 C6 C16 C17 -71.7(3) . . . . ?
 C1 C6 C16 C21 116.4(3) . . . . ?
 C2 C1 C6 C5 -5.1(3) . . . . ?
 C2 C1 C6 C16 168.4(2) . . . . ?
 C2 C3 C4 C5 -3.6(4) . . . . ?
 C2 C7 C8 C9 176.6(2) . . . . ?
 C2 C7 C8 C13 0.1(3) . . . . ?
 C2 C7 C12 C11 -176.6(2) . . . . ?
 C2 C7 C12 C15 0.0(3) . . . . ?
 C3 C2 C7 C8 -101.1(3) . . . . ?
 C3 C2 C7 C12 71.3(3) . . . . ?
 C3 C4 C5 C6 2.8(4) . . . . ?
 C4 C5 C6 C1 1.4(4) . . . . ?
 C4 C5 C6 C16 -172.4(2) . . . . ?
 C5 C6 C16 C17 101.8(3) . . . . ?
 C5 C6 C16 C21 -70.1(3) . . . . ?
 C6 C1 C2 C3 4.3(4) . . . . ?
 C6 C1 C2 C7 -172.0(2) . . . . ?
 C6 C16 C17 C18 -173.5(2) . . . . ?
 C6 C16 C17 C22 3.6(3) . . . . ?
 C6 C16 C21 C20 174.6(2) . . . . ?
 C6 C16 C21 C24 -3.8(3) . . . . ?
 C7 C2 C3 C4 176.6(2) . . . . ?
 C7 C8 C9 C10 -1.1(4) . . . . ?
 C8 C7 C12 C11 -4.2(3) . . . . ?
 C8 C7 C12 C15 172.5(2) . . . . ?
 C8 C9 C10 C11 -1.7(4) . . . . ?
 C8 C9 C10 C14 179.2(3) . . . . ?
 C9 C10 C11 C12 1.6(4) . . . . ?
 C10 C11 C12 C7 1.3(4) . . . . ?
 C10 C11 C12 C15 -175.4(2) . . . . ?
 C12 C7 C8 C9 4.1(3) . . . . ?
 C12 C7 C8 C13 -172.4(2) . . . . ?
 C13 C8 C9 C10 175.4(2) . . . . ?
 C14 C10 C11 C12 -179.3(3) . . . . ?
 C16 C17 C18 C19 -0.8(3) . . . . ?
 C17 C16 C21 C20 2.8(3) . . . . ?
 C17 C16 C21 C24 -175.6(2) . . . . ?
 C17 C18 C19 C20 1.4(4) . . . . ?
 C17 C18 C19 C23 -179.5(2) . . . . ?
 C18 C19 C20 C21 0.2(4) . . . . ?
 C19 C20 C21 C16 -2.3(4) . . . . ?
 C19 C20 C21 C24 176.2(2) . . . . ?
 C21 C16 C17 C18 -1.4(3) . . . . ?
 C21 C16 C17 C22 175.7(2) . . . . ?
 C22 C17 C18 C19 -177.9(2) . . . . ?
 C23 C19 C20 C21 -179.0(2) . . . . ?
 C30 N2 C31 C32 -46.2(3) . . . . ?
 C30 N2 C31 C36 136.1(2) . . . . ?
 C31 N2 C30 Sn1 -170.4(2) . . . . ?
 C31 N2 C30 O1 -177.3(2) . . . . ?
 C31 N2 C30 O2 0.6(4) . . . . ?
 C31 C32 C33 C34 2.6(4) . . . . ?
 C32 C31 C36 C35 5.9(3) . . . . ?
 C32 C31 C36 C39 -173.3(2) . . . . ?
 C32 C33 C34 C35 3.2(4) . . . . ?
 C32 C33 C34 C38 -177.1(2) . . . . ?
 C33 C34 C35 C36 -4.5(4) . . . . ?
 C34 C35 C36 C31 0.0(4) . . . . ?
 C34 C35 C36 C39 179.2(2) . . . . ?
 C36 C31 C32 C33 -7.1(3) . . . . ?
 C36 C31 C32 C37 170.4(2) . . . . ?
 C37 C32 C33 C34 -175.1(2) . . . . ?
 C38 C34 C35 C36 175.8(2) . . . . ?
 C40 Si1 N1 Sn1 -4.67(16) . . . . ?
 C40 Si1 N1 Si2 179.27(13) . . . . ?
 C41 Si1 N1 Sn1 -124.87(14) . . . . ?
 C41 Si1 N1 Si2 59.07(17) . . . . ?
 C42 Si1 N1 Sn1 113.16(15) . . . . ?
 C42 Si1 N1 Si2 -62.90(17) . . . . ?
 C43 Si2 N1 Sn1 -176.11(13) . . . . ?
 C43 Si2 N1 Si1 0.09(19) . . . . ?
 C44 Si2 N1 Sn1 -59.61(17) . . . . ?
 C44 Si2 N1 Si1 116.59(16) . . . . ?
 C45 Si2 N1 Sn1 65.14(16) . . . . ?
 C45 Si2 N1 Si1 -118.66(16) . . . . ?
 C50S C51S C52S C50S 0.2(5) . . . 2_756 ?
 C52S C50S C51S C52S -0.2(5) 2_756 . . . ?

loop_
  _diffrn_refln_index_h
  _diffrn_refln_index_k
  _diffrn_refln_index_l
  _diffrn_refln_intensity_net
  _diffrn_refln_intensity_u
  _diffrn_refln_scale_group_code
 0 0 2 469743 1637.28 -2
 0 0 2 469743 1637.28 1
 0 0 3 72876 707.176 -2
 0 0 3 72876 707.176 1
 0 0 4 5964.5 477.383 -2
 0 0 4 5964.5 477.383 1
 0 0 -5 9566.41 562.258 -2
 0 0 -5 9566.41 562.258 1
 0 0 6 111225 1138.06 -2
 0 0 6 111225 1138.06 1
 0 0 -7 88787.3 936.574 -2
 0 0 -7 88787.3 936.574 1
 0 0 -8 93465.4 1146.46 -2
 0 0 -8 93465.4 1146.46 1
 0 0 -9 90601.5 1199.91 -2
 0 0 -9 90601.5 1199.91 1
 0 0 -10 26923.4 678.882 -2
 0 0 -10 26923.4 678.882 1
 0 0 11 139602 1567.17 -2
 0 0 11 139602 1567.17 1
 0 0 12 13995.3 592.863 -2
 0 0 12 13995.3 592.863 1
 0 0 13 69247.9 1099.33 -2
 0 0 13 69247.9 1099.33 1
 0 0 -14 63924.5 1047.43 -2
 0 0 -14 63924.5 1047.43 1
 0 0 15 22157.7 687.122 -2
 0 0 15 22157.7 687.122 1
 0 0 16 18615 894.548 1
 0 0 -16 23644.1 951.036 -2
 0 0 -16 23644.1 951.036 1
 0 0 -17 20503.5 923.96 -2
 0 0 -17 20503.5 923.96 1
 0 0 -18 32976.1 1666.65 1
 0 0 18 46597.6 678.714 -2
 0 0 18 46597.6 678.714 1
 0 0 -19 -229.06 1047.81 1
 0 0 19 412.912 264.938 -2
 0 0 19 412.912 264.938 1
 0 0 -20 63706.3 2342.87 1
 0 0 20 83730.9 888.382 -2
 0 0 20 83730.9 888.382 1
 0 0 21 12564.5 494.001 -2
 0 0 21 12564.5 494.001 1
 0 0 -22 26581.5 513.676 -2
 0 0 -22 26581.5 513.676 1
 0 0 23 3123.92 337.71 -2
 0 0 23 3123.92 337.71 1
 0 0 24 31441.5 815.677 1
 0 0 24 49647.5 691.865 -2
 0 0 24 49647.5 691.865 1
 0 0 25 7343.69 386.612 -2
 0 0 25 7343.69 386.612 1
 0 0 26 7986.85 558.465 1
 0 0 -26 11234.7 457.898 -2
 0 0 -26 11234.7 457.898 1
 0 0 27 15506.9 411.478 1
 0 0 -27 21480.9 662.783 -2
 0 0 -27 21480.9 662.783 1
 0 0 28 221.86 259.206 1
 0 0 -28 -124.702 481.069 -2
 0 0 -28 -124.702 481.069 1
 0 0 29 10363.3 419.608 1
 0 0 -29 15292.3 381.197 -2
 0 0 -29 15292.3 381.197 1
 0 0 30 182.998 244.984 1
 0 0 -30 278.571 329.389 -2
 0 0 -30 278.571 329.389 1
 0 -1 30 662.883 254.605 1
 0 1 -30 506.795 329.576 -2
 0 1 -30 506.795 329.576 1
 0 -1 29 15162.6 467.64 1
 0 1 -29 22816.1 523.484 -2
 0 1 -29 22816.1 523.484 1
 0 -1 28 2249.48 395.163 1
 0 1 -28 2756.58 504.194 -2
 0 1 -28 2756.58 504.194 1
 0 -1 27 23748.6 454.681 1
 0 1 -27 34295.2 741.533 -2
 0 1 -27 34295.2 741.533 1
 0 -1 26 261.691 306.746 1
 0 1 -26 847.447 560.16 -2
 0 1 -26 847.447 560.16 1
 0 -1 25 11715.1 423.274 1
 0 1 -25 16755.1 710.937 -2
 0 1 -25 16755.1 710.937 1
 0 1 -24 3012.49 367.306 -2
 0 1 -24 3012.49 367.306 1
 0 -1 23 540.856 496.996 1
 0 -1 23 391.066 314.853 -2
 0 -1 23 391.066 314.853 1
 0 1 -22 24132.3 388.089 -2
 0 1 -22 24132.3 388.089 1
 0 -1 21 276.731 285.7 -2
 0 -1 21 276.731 285.7 1
 0 1 -20 24949.9 1623.46 1
 0 -1 20 32823.9 524.658 -2
 0 -1 20 32823.9 524.658 1
 0 1 -19 1300.1 1035.58 1
 0 -1 19 1588.51 310.605 -2
 0 -1 19 1588.51 310.605 1
 0 1 -18 36088.8 1855.63 1
 0 -1 18 49498.5 655.282 -2
 0 -1 18 49498.5 655.282 1
 0 1 -17 -394.19 893.76 1
 0 -1 17 1241.29 1242.66 -2
 0 -1 17 1241.29 1242.66 1
 0 -1 16 64080.8 1532.58 -2
 0 -1 16 64080.8 1532.58 1
 0 -1 15 5268.46 559.965 -2
 0 -1 15 5268.46 559.965 1
 0 -1 14 191637 1731.55 -2
 0 -1 14 191637 1731.55 1
 0 -1 13 27276.1 718.34 -2
 0 -1 13 27276.1 718.34 1
 0 1 -12 7331.13 376.056 -2
 0 1 -12 7331.13 376.056 1
 0 1 -11 108565 1147.77 -2
 0 1 -11 108565 1147.77 1
 0 -1 10 2222.31 414.475 -2
 0 -1 10 2222.31 414.475 1
 0 -1 9 21787.6 490.987 -2
 0 -1 9 21787.6 490.987 1
 0 -1 8 10914.8 402.887 -2
 0 -1 8 10914.8 402.887 1
 0 -1 7 47534.3 510.203 -2
 0 -1 7 47534.3 510.203 1
 0 -1 6 3653.03 299.115 -2
 0 -1 6 3653.03 299.115 1
 0 -1 5 145445 1162.91 -2
 0 -1 5 145445 1162.91 1
 0 -1 4 1105.88 188.436 -2
 0 -1 4 1105.88 188.436 1
 0 1 -3 59383.5 542.06 -2
 0 1 -3 59383.5 542.06 1
 0 -1 2 184656 839.246 -2
 0 -1 2 184656 839.246 1
 0 -1 1 27140.8 253.734 -2
 0 -1 1 27140.8 253.734 1
 0 -1 0 158963 696.532 -2
 0 -1 0 158963 696.532 1
 0 -1 -1 4788.19 342.602 -2
 0 -1 -1 4788.19 342.602 1
 0 1 2 322724 1277.89 -2
 0 1 2 322724 1277.89 1
 0 -1 -3 7358.47 614.316 -2
 0 -1 -3 7358.47 614.316 1
 0 1 4 18844.6 779.606 -2
 0 1 4 18844.6 779.606 1
 0 1 5 33687.3 743.728 -2
 0 1 5 33687.3 743.728 1
 0 1 6 272421 1745.9 -2
 0 1 6 272421 1745.9 1
 0 1 7 160325 1276.74 -2
 0 1 7 160325 1276.74 1
 0 1 8 245758 1867.72 -2
 0 1 8 245758 1867.72 1
 0 1 9 122302 1239.79 -2
 0 1 9 122302 1239.79 1
 0 1 10 46263.4 1034.44 -2
 0 1 10 46263.4 1034.44 1
 0 1 11 90796.4 1181.8 -2
 0 1 11 90796.4 1181.8 1
 0 1 12 1199.25 613.55 -2
 0 1 12 1199.25 613.55 1
 0 1 13 24220.3 812.145 -2
 0 1 13 24220.3 812.145 1
 0 -1 -14 15500.1 568.826 -2
 0 -1 -14 15500.1 568.826 1
 0 1 15 38358 853.382 -2
 0 1 15 38358 853.382 1
 0 1 16 995.02 438.818 -2
 0 1 16 995.02 438.818 1
 0 -1 -17 1779.19 684.632 -2
 0 -1 -17 1779.19 684.632 1
 0 1 18 -288.946 912.196 1
 0 -1 -18 2849.18 466.88 -2
 0 -1 -18 2849.18 466.88 1
 0 -1 -19 1944.52 1071.63 1
 0 -1 -19 2600.63 402.307 -2
 0 -1 -19 2600.63 402.307 1
 0 -1 -20 20353.1 1583.25 1
 0 1 20 27934.5 428.283 -2
 0 1 20 27934.5 428.283 1
 0 1 21 3166.57 346.719 -2
 0 1 21 3166.57 346.719 1
 0 -1 -22 49789.5 593.089 -2
 0 -1 -22 49789.5 593.089 1
 0 1 23 6032.25 349.683 -2
 0 1 23 6032.25 349.683 1
 0 -1 -24 21030.9 400.159 -2
 0 -1 -24 21030.9 400.159 1
 0 1 25 18483.4 505.557 -2
 0 1 25 18483.4 505.557 1
 0 -1 -26 17560.3 406.226 -2
 0 -1 -26 17560.3 406.226 1
 0 1 27 33809.1 547.989 -2
 0 1 27 33809.1 547.989 1
 0 1 28 2154.63 410.004 1
 0 -1 -28 3098.11 280.79 -2
 0 -1 -28 3098.11 280.79 1
 0 1 29 6018.13 260.135 1
 0 -1 -29 9014.81 313.145 -2
 0 -1 -29 9014.81 313.145 1
 0 -1 -30 -75.9941 458.268 -2
 0 -1 -30 -75.9941 458.268 1
 0 -2 30 1023.5 236.229 1
 0 2 -30 1684.88 453.927 -2
 0 2 -30 1684.88 453.927 1
 0 -2 29 14493.4 441.255 1
 0 2 -29 21575.9 483.254 -2
 0 2 -29 21575.9 483.254 1
 0 -2 28 822.655 354.755 1
 0 2 -28 1125.95 454.248 -2
 0 2 -28 1125.95 454.248 1
 0 -2 27 10842.4 526.538 1
 0 2 -27 15384.7 607.804 -2
 0 2 -27 15384.7 607.804 1
 0 -2 26 4544.66 497.272 1
 0 2 -26 6340.58 600.331 -2
 0 2 -26 6340.58 600.331 1
 0 -2 25 15487.7 432.3 1
 0 2 -25 22274.3 748.876 -2
 0 2 -25 22274.3 748.876 1
 0 -2 24 3828.07 349.06 1
 0 -2 24 6242.96 486.543 -2
 0 -2 24 6242.96 486.543 1
 0 -2 23 14097.9 473.342 1
 0 2 -23 20404 585.107 -2
 0 2 -23 20404 585.107 1
 0 -2 22 29642.5 858.945 1
 0 2 -22 41577.4 564.029 -2
 0 2 -22 41577.4 564.029 1
 0 -2 21 1604.73 385.697 -2
 0 -2 21 1604.73 385.697 1
 0 2 -20 33381.6 1676.9 1
 0 -2 20 45051.7 615.952 -2
 0 -2 20 45051.7 615.952 1
 0 2 -19 23932.5 1523.04 1
 0 -2 19 31569.4 525.928 -2
 0 -2 19 31569.4 525.928 1
 0 2 -18 38860.5 1842.62 1
 0 -2 18 55831.3 595.045 -2
 0 -2 18 55831.3 595.045 1
 0 2 -17 808.738 905.829 1
 0 2 -17 1803.27 990.315 -2
 0 2 -17 1803.27 990.315 1
 0 2 -16 61784.7 2041.5 1
 0 -2 16 98274.4 1771.69 -2
 0 -2 16 98274.4 1771.69 1
 0 2 -15 1014.18 825.946 1
 0 -2 15 1132.15 715.929 -2
 0 -2 15 1132.15 715.929 1
 0 2 -14 125652 1345.37 -2
 0 2 -14 125652 1345.37 1
 0 2 -13 32147.5 1321.34 1
 0 -2 13 48264.8 757.102 -2
 0 -2 13 48264.8 757.102 1
 0 2 -12 13315.2 978.315 1
 0 -2 12 18322.2 696.285 -2
 0 -2 12 18322.2 696.285 1
 0 2 -11 131534 1479.33 -2
 0 2 -11 131534 1479.33 1
 0 -2 10 -172.07 441.336 -2
 0 -2 10 -172.07 441.336 1
 0 -2 9 79326.2 567.179 1
 0 -2 9 102225 1020.72 -2
 0 -2 9 102225 1020.72 1
 0 2 -8 32131.9 1035.07 1
 0 2 -8 44619.4 733.053 -2
 0 2 -8 44619.4 733.053 1
 0 -2 7 20659.7 544.709 1
 0 2 -7 27252.8 698.86 -2
 0 2 -7 27252.8 698.86 1
 0 2 -6 6997.91 355.115 1
 0 -2 6 10210.6 461.597 -2
 0 -2 6 10210.6 461.597 1
 0 2 -5 58455.3 607.953 1
 0 -2 5 82762.1 485.942 -2
 0 -2 5 82762.1 485.942 1
 0 2 -4 30661.3 354.607 1
 0 -2 4 45165.2 512.096 -2
 0 -2 4 45165.2 512.096 1
 0 2 -3 316495 1594.27 -2
 0 2 -3 316495 1594.27 1
 0 2 -2 519614 1318.07 -2
 0 2 -2 519614 1318.07 1
 0 2 -1 110642 690.432 -2
 0 2 -1 110642 690.432 1
 0 2 0 62966 616.245 1
 0 -2 0 96793.3 1343.99 -2
 0 -2 0 96793.3 1343.99 1
 0 2 1 9722.91 382.307 -2
 0 2 1 9722.91 382.307 1
 0 -2 -2 93824 848.132 1
 0 2 2 127948 833.387 -2
 0 2 2 127948 833.387 1
 0 -2 -3 25069.6 459.671 1
 0 -2 -3 33151.2 724.476 -2
 0 -2 -3 33151.2 724.476 1
 0 2 4 113422 725.286 -2
 0 2 4 113422 725.286 1
 0 2 5 371407 2364.84 -2
 0 2 5 371407 2364.84 1
 0 2 6 772571 3142.36 -2
 0 2 6 772571 3142.36 1
 0 2 7 103670 1158.48 -2
 0 2 7 103670 1158.48 1
 0 -2 -8 26206.2 780.484 -2
 0 -2 -8 26206.2 780.484 1
 0 -2 -9 179332 1832.04 -2
 0 -2 -9 179332 1832.04 1
 0 -2 -10 544.446 601.727 -2
 0 -2 -10 544.446 601.727 1
 0 -2 -11 63372.8 1284.41 -2
 0 -2 -11 63372.8 1284.41 1
 0 2 12 522.507 524.565 -2
 0 2 12 522.507 524.565 1
 0 -2 -13 95950.3 1396.8 -2
 0 -2 -13 95950.3 1396.8 1
 0 -2 -14 37088.6 796.238 -2
 0 -2 -14 37088.6 796.238 1
 0 -2 -15 48350.7 1100.82 -2
 0 -2 -15 48350.7 1100.82 1
 0 2 16 71976.7 1159.64 -2
 0 2 16 71976.7 1159.64 1
 0 -2 -17 24455.5 1286.74 -2
 0 -2 -17 24455.5 1286.74 1
 0 -2 -18 10247.5 363.128 -2
 0 -2 -18 10247.5 363.128 1
 0 2 19 1643.45 772 1
 0 -2 -19 1817.55 290.222 -2
 0 -2 -19 1817.55 290.222 1
 0 -2 -20 9092.24 1301.55 1
 0 2 20 11839.3 431.622 -2
 0 2 20 11839.3 431.622 1
 0 2 21 15224 420.528 -2
 0 2 21 15224 420.528 1
 0 2 22 27978.7 434.839 -2
 0 2 22 27978.7 434.839 1
 0 -2 -23 -28.6933 301.785 -2
 0 -2 -23 -28.6933 301.785 1
 0 -2 -24 37827.6 568.657 -2
 0 -2 -24 37827.6 568.657 1
 0 -2 -25 7018.13 323.507 -2
 0 -2 -25 7018.13 323.507 1
 0 -2 -26 6967.68 301.725 -2
 0 -2 -26 6967.68 301.725 1
 0 2 27 6996 251.058 -2
 0 2 27 6996 251.058 1
 0 -2 -28 3888.46 218.923 -2
 0 -2 -28 3888.46 218.923 1
 0 2 29 3370.46 233.876 -2
 0 2 29 3370.46 233.876 1
 0 -3 29 6264.54 332.907 1
 0 3 -29 8643.33 561.606 -2
 0 3 -29 8643.33 561.606 1
 0 -3 28 1744.95 353.65 1
 0 3 -28 2277.44 393.747 -2
 0 3 -28 2277.44 393.747 1
 0 -3 27 18526 567.336 1
 0 3 -27 26240.6 600.297 -2
 0 3 -27 26240.6 600.297 1
 0 -3 26 1146.79 445.238 1
 0 3 -26 601.521 401.896 -2
 0 3 -26 601.521 401.896 1
 0 -3 25 25320.1 717.015 1
 0 3 -25 36672.9 779.51 -2
 0 3 -25 36672.9 779.51 1
 0 -3 24 15621.7 662.163 1
 0 -3 24 22598.7 566.901 -2
 0 -3 24 22598.7 566.901 1
 0 -3 23 22903.3 751.87 1
 0 -3 23 32429.6 502.335 -2
 0 -3 23 32429.6 502.335 1
 0 -3 22 23614.2 779.719 1
 0 3 -22 33546.5 529.38 -2
 0 3 -22 33546.5 529.38 1
 0 -3 21 40908.2 613.347 1
 0 -3 21 55656.7 827.294 -2
 0 -3 21 55656.7 827.294 1
 0 -3 20 7605.13 394.4 1
 0 -3 20 9885.47 607.988 -2
 0 -3 20 9885.47 607.988 1
 0 -3 19 12309.3 359.586 1
 0 -3 19 16371.4 590.3 -2
 0 -3 19 16371.4 590.3 1
 0 -3 18 17760.3 409.499 -2
 0 -3 18 17760.3 409.499 1
 0 3 -17 689.877 1179.01 1
 0 -3 17 28.3317 322.889 -2
 0 -3 17 28.3317 322.889 1
 0 3 -16 75377.4 2054.87 1
 0 3 -16 105023 3464.63 -2
 0 3 -16 105023 3464.63 1
 0 3 -15 12814.4 1089.28 1
 0 -3 15 17666.7 1483.99 -2
 0 -3 15 17666.7 1483.99 1
 0 3 -14 79123.1 1917.75 1
 0 -3 14 111634 2608.3 -2
 0 -3 14 111634 2608.3 1
 0 3 -13 51920.9 1006.13 1
 0 -3 13 67683.3 2228.75 -2
 0 -3 13 67683.3 2228.75 1
 0 -3 12 2432.62 383.212 1
 0 -3 12 6331.8 1375.95 -2
 0 -3 12 6331.8 1375.95 1
 0 -3 11 146378 1902.94 1
 0 -3 11 186713 1489.38 -2
 0 -3 11 186713 1489.38 1
 0 -3 10 39792.3 957.651 1
 0 -3 10 49428 908.647 -2
 0 -3 10 49428 908.647 1
 0 3 -9 41355.8 965.837 -2
 0 3 -9 41355.8 965.837 1
 0 3 -8 221015 2045.44 -2
 0 3 -8 221015 2045.44 1
 0 3 -7 21538.5 1089.43 1
 0 3 -7 30019.3 722.877 -2
 0 3 -7 30019.3 722.877 1
 0 3 -6 5704.6 358.311 -2
 0 3 -6 5704.6 358.311 1
 0 -3 5 105398 636.46 1
 0 -3 5 210124 1093.96 -2
 0 -3 5 210124 1093.96 1
 0 -3 4 14196.6 299.384 -2
 0 -3 4 14196.6 299.384 1
 0 3 -3 176834 1300.27 1
 0 -3 3 245000 1662.95 -2
 0 -3 3 245000 1662.95 1
 0 -3 2 30567.2 433.02 -2
 0 -3 2 30567.2 433.02 1
 0 -3 1 275587 2260.26 1
 0 3 -1 407654 1993.33 -2
 0 3 -1 407654 1993.33 1
 0 3 0 248558 996.052 1
 0 -3 0 365537 1901.17 -2
 0 -3 0 365537 1901.17 1
 0 -3 -1 4876.98 540.768 1
 0 3 1 8244.25 570.045 -2
 0 3 1 8244.25 570.045 1
 0 -3 -2 16560.4 714.704 1
 0 -3 -2 22057.5 543.058 -2
 0 -3 -2 22057.5 543.058 1
 0 -3 -3 64635.6 841.071 1
 0 -3 -3 86093.4 604.813 -2
 0 -3 -3 86093.4 604.813 1
 0 -3 -4 20619.4 318.679 -2
 0 -3 -4 20619.4 318.679 1
 0 3 5 35701.1 478.719 1
 0 -3 -5 52447.8 474.64 -2
 0 -3 -5 52447.8 474.64 1
 0 3 6 131144 998.671 1
 0 -3 -6 182659 1594.84 -2
 0 -3 -6 182659 1594.84 1
 0 3 7 79571.4 1116.08 -2
 0 3 7 79571.4 1116.08 1
 0 3 8 19641.2 603.522 -2
 0 3 8 19641.2 603.522 1
 0 3 9 102580 1491.08 -2
 0 3 9 102580 1491.08 1
 0 3 10 21303.8 818.976 -2
 0 3 10 21303.8 818.976 1
 0 -3 -11 167721 1542.29 -2
 0 -3 -11 167721 1542.29 1
 0 -3 -12 13999.7 765.009 -2
 0 -3 -12 13999.7 765.009 1
 0 -3 -13 197307 2729.67 -2
 0 -3 -13 197307 2729.67 1
 0 3 14 10693.4 866.617 -2
 0 3 14 10693.4 866.617 1
 0 3 15 30109.9 1264.99 -2
 0 3 15 30109.9 1264.99 1
 0 3 16 5272.53 910.242 1
 0 3 16 9688.53 728.176 -2
 0 3 16 9688.53 728.176 1
 0 -3 -17 28118.3 477.696 -2
 0 -3 -17 28118.3 477.696 1
 0 3 18 13862.3 440.533 -2
 0 3 18 13862.3 440.533 1
 0 3 19 41594.7 1288.53 1
 0 -3 -19 55623.4 823.883 -2
 0 -3 -19 55623.4 823.883 1
 0 -3 -20 38142.2 750.937 1
 0 -3 -20 52826.9 687.418 -2
 0 -3 -20 52826.9 687.418 1
 0 -3 -21 7181.14 344.729 -2
 0 -3 -21 7181.14 344.729 1
 0 3 22 18479.7 379.309 -2
 0 3 22 18479.7 379.309 1
 0 -3 -23 311.991 265.248 -2
 0 -3 -23 311.991 265.248 1
 0 3 24 20309.8 469.688 -2
 0 3 24 20309.8 469.688 1
 0 3 25 1435.91 289.71 -2
 0 3 25 1435.91 289.71 1
 0 3 26 8154.22 293.888 -2
 0 3 26 8154.22 293.888 1
 0 3 27 861.569 226.303 -2
 0 3 27 861.569 226.303 1
 0 -3 -28 1019.64 293.582 1
 0 3 28 1630.09 253.705 -2
 0 3 28 1630.09 253.705 1
 0 -3 -29 2561.09 274.545 -2
 0 -3 -29 2561.09 274.545 1
 0 -4 28 2996.44 301.833 1
 0 4 -28 3947.83 537.355 -2
 0 4 -28 3947.83 537.355 1
 0 -4 27 12532.5 279.485 1
 0 4 -27 18803.6 757.615 -2
 0 4 -27 18803.6 757.615 1
 0 -4 26 1411.06 259.469 1
 0 4 -26 2187.71 704.692 -2
 0 4 -26 2187.71 704.692 1
 0 -4 25 26496.1 676.103 1
 0 4 -25 35462.5 490.607 -2
 0 4 -25 35462.5 490.607 1
 0 -4 24 4124.09 502.547 1
 0 -4 24 5239.68 407.983 -2
 0 -4 24 5239.68 407.983 1
 0 -4 23 3402.13 506.837 1
 0 -4 23 4436.88 370.447 -2
 0 -4 23 4436.88 370.447 1
 0 -4 22 11895.5 648.279 1
 0 4 -22 15519.2 515.985 -2
 0 4 -22 15519.2 515.985 1
 0 -4 21 5908.29 563.055 1
 0 -4 21 7117.26 497.904 -2
 0 -4 21 7117.26 497.904 1
 0 -4 20 588.69 532.577 1
 0 -4 20 470.819 546.209 -2
 0 -4 20 470.819 546.209 1
 0 -4 19 44476.1 961.813 1
 0 -4 19 58648.3 918.16 -2
 0 -4 19 58648.3 918.16 1
 0 -4 18 24054.3 783.848 1
 0 -4 18 30428.1 725.063 -2
 0 -4 18 30428.1 725.063 1
 0 -4 17 7297.92 630.31 1
 0 -4 17 8738.49 590.121 -2
 0 -4 17 8738.49 590.121 1
 0 -4 16 57418.9 1039.72 1
 0 -4 16 77886.2 970.983 -2
 0 -4 16 77886.2 970.983 1
 0 -4 15 10013.4 718.742 -2
 0 -4 15 10013.4 718.742 1
 0 -4 14 52546.4 1620.82 -2
 0 -4 14 52546.4 1620.82 1
 0 -4 13 63497.9 1674.67 -2
 0 -4 13 63497.9 1674.67 1
 0 4 -12 13164.4 1527.58 1
 0 -4 12 23420.7 1313.95 -2
 0 -4 12 23420.7 1313.95 1
 0 4 -11 6414.74 1180.69 1
 0 -4 11 11034.2 746.29 -2
 0 -4 11 11034.2 746.29 1
 0 4 -10 2603.62 980.772 1
 0 -4 10 5281.88 587.958 -2
 0 -4 10 5281.88 587.958 1
 0 -4 9 28930.9 938.217 1
 0 -4 9 51275.2 962.239 -2
 0 -4 9 51275.2 962.239 1
 0 -4 8 79933.6 1812.97 1
 0 4 -8 130190 1026.21 -2
 0 4 -8 130190 1026.21 1
 0 4 -7 28316.3 1277.07 1
 0 -4 7 48651.2 1271.32 -2
 0 -4 7 48651.2 1271.32 1
 0 4 -6 1635.26 417.886 1
 0 -4 6 2021.39 358.562 -2
 0 -4 6 2021.39 358.562 1
 0 4 -5 106814 1105.36 1
 0 4 -5 171589 988.937 -2
 0 4 -5 171589 988.937 1
 0 4 -4 41535.7 1118.47 1
 0 -4 4 65194.4 979.147 -2
 0 -4 4 65194.4 979.147 1
 0 -4 3 39544 1261.38 1
 0 -4 3 59255 1014.18 -2
 0 -4 3 59255 1014.18 1
 0 4 -2 18954 464.707 1
 0 -4 2 25727.4 886.789 -2
 0 -4 2 25727.4 886.789 1
 0 4 -1 100182 743.134 1
 0 -4 1 132711 1565.74 -2
 0 -4 1 132711 1565.74 1
 0 -4 0 7773.11 329.566 -2
 0 -4 0 7773.11 329.566 1
 0 -4 -1 40425.8 499.98 1
 0 -4 -1 59765.7 1523.1 -2
 0 -4 -1 59765.7 1523.1 1
 0 4 2 136888 1281.66 1
 0 -4 -2 206239 1742.78 -2
 0 -4 -2 206239 1742.78 1
 0 4 3 1278.46 537.611 1
 0 -4 -3 1987.11 470.141 -2
 0 -4 -3 1987.11 470.141 1
 0 4 4 80824.6 1557.29 1
 0 -4 -4 123554 1293.13 -2
 0 -4 -4 123554 1293.13 1
 0 4 5 5596.75 747.707 1
 0 -4 -5 8017.38 378.617 -2
 0 -4 -5 8017.38 378.617 1
 0 -4 -6 266877 1810.72 -2
 0 -4 -6 266877 1810.72 1
 0 -4 -7 2433.18 625.24 1
 0 -4 -7 4714.2 563.909 -2
 0 -4 -7 4714.2 563.909 1
 0 -4 -8 46718.7 788.198 -2
 0 -4 -8 46718.7 788.198 1
 0 -4 -9 26436.8 832.148 -2
 0 -4 -9 26436.8 832.148 1
 0 4 10 33178.7 1067.65 -2
 0 4 10 33178.7 1067.65 1
 0 -4 -11 202662 2083.02 -2
 0 -4 -11 202662 2083.02 1
 0 4 12 3769.01 683.744 -2
 0 4 12 3769.01 683.744 1
 0 -4 -13 71233 1232.95 -2
 0 -4 -13 71233 1232.95 1
 0 4 14 23013.7 910.714 -2
 0 4 14 23013.7 910.714 1
 0 -4 -15 14924.1 1287.09 1
 0 4 15 20874 548.009 -2
 0 4 15 20874 548.009 1
 0 4 16 -47.5866 1214.81 1
 0 -4 -16 1139.8 310.033 -2
 0 -4 -16 1139.8 310.033 1
 0 -4 -17 13103.8 1314.44 1
 0 4 17 21454.6 429.115 -2
 0 4 17 21454.6 429.115 1
 0 -4 -18 919.362 1447.84 1
 0 -4 -18 2684.66 365.15 -2
 0 -4 -18 2684.66 365.15 1
 0 -4 -19 76270.2 920.242 -2
 0 -4 -19 76270.2 920.242 1
 0 -4 -20 30487.2 564.815 -2
 0 -4 -20 30487.2 564.815 1
 0 -4 -21 21050.1 438.405 -2
 0 -4 -21 21050.1 438.405 1
 0 -4 -22 72219.8 648.871 -2
 0 -4 -22 72219.8 648.871 1
 0 -4 -23 178.101 381.933 1
 0 4 23 364.649 252.472 -2
 0 4 23 364.649 252.472 1
 0 4 24 15931.5 384.589 -2
 0 4 24 15931.5 384.589 1
 0 -4 -25 38.4507 251.04 -2
 0 -4 -25 38.4507 251.04 1
 0 -4 -26 10814.2 332.421 -2
 0 -4 -26 10814.2 332.421 1
 0 -4 -27 120.235 328.265 1
 0 -4 -27 148.997 315.1 -2
 0 -4 -27 148.997 315.1 1
 0 -4 -28 8986.27 318.699 1
 0 4 28 14496.5 461.456 -2
 0 4 28 14496.5 461.456 1
 0 -5 27 24628.9 292.326 1
 0 5 -27 34848.4 625.087 -2
 0 5 -27 34848.4 625.087 1
 0 -5 26 569.551 222.153 1
 0 5 -26 577.336 542.028 -2
 0 5 -26 577.336 542.028 1
 0 -5 25 14893.6 349.193 1
 0 5 -25 19808.1 482.923 -2
 0 5 -25 19808.1 482.923 1
 0 -5 24 2942.98 449.387 1
 0 5 -24 3589.57 447.786 -2
 0 5 -24 3589.57 447.786 1
 0 -5 23 8959.98 556.805 1
 0 -5 23 11068.5 520.266 -2
 0 -5 23 11068.5 520.266 1
 0 -5 22 2087.1 492.43 1
 0 -5 22 3782.3 428.142 -2
 0 -5 22 3782.3 428.142 1
 0 -5 21 13197.4 630.606 1
 0 -5 21 17877.3 635.362 -2
 0 -5 21 17877.3 635.362 1
 0 -5 20 3321.83 525.346 1
 0 5 -20 3914.43 469.917 -2
 0 5 -20 3914.43 469.917 1
 0 -5 19 17686.4 716.986 1
 0 -5 19 22771.4 690.537 -2
 0 -5 19 22771.4 690.537 1
 0 -5 18 14834.6 714.25 1
 0 -5 18 18694.8 681.952 -2
 0 -5 18 18694.8 681.952 1
 0 -5 17 2351.17 588.229 1
 0 -5 17 1957.47 553.188 -2
 0 -5 17 1957.47 553.188 1
 0 -5 16 46966.4 863.226 1
 0 -5 16 60018.8 738.549 -2
 0 -5 16 60018.8 738.549 1
 0 -5 15 1772.19 550.717 1
 0 -5 15 1116.03 308.104 -2
 0 -5 15 1116.03 308.104 1
 0 -5 14 19074.5 452.047 1
 0 -5 14 26206.5 546.304 -2
 0 -5 14 26206.5 546.304 1
 0 -5 13 4933.06 433.191 -2
 0 -5 13 4933.06 433.191 1
 0 5 -12 7959.65 1536.39 1
 0 -5 12 13893.9 1270.16 -2
 0 -5 12 13893.9 1270.16 1
 0 5 -11 12586.3 763.254 -2
 0 5 -11 12586.3 763.254 1
 0 5 -10 29585.3 1642.86 1
 0 5 -10 50076.3 1375.57 -2
 0 5 -10 50076.3 1375.57 1
 0 5 -9 31282.7 1158.36 1
 0 -5 9 47289.8 1372.62 -2
 0 -5 9 47289.8 1372.62 1
 0 5 -8 10234.9 1085.48 1
 0 -5 8 17413.4 1133.61 -2
 0 -5 8 17413.4 1133.61 1
 0 5 -7 78167.7 1984.23 1
 0 5 -7 118530 1825.16 -2
 0 5 -7 118530 1825.16 1
 0 5 -6 2046.1 424.76 1
 0 -5 6 4830.18 747.436 -2
 0 -5 6 4830.18 747.436 1
 0 5 -5 158732 1470.45 1
 0 5 -5 239058 1785.12 -2
 0 5 -5 239058 1785.12 1
 0 5 -4 4428.34 447.238 1
 0 -5 4 5670.22 582.152 -2
 0 -5 4 5670.22 582.152 1
 0 5 -3 115495 1433.53 1
 0 5 -3 172986 1651.01 -2
 0 5 -3 172986 1651.01 1
 0 5 -2 24303.5 742.401 -2
 0 5 -2 24303.5 742.401 1
 0 -5 1 1323.91 749.011 1
 0 -5 1 2280.72 1188.79 -2
 0 -5 1 2280.72 1188.79 1
 0 -5 0 54741.2 1199.42 -2
 0 -5 0 54741.2 1199.42 1
 0 -5 -1 14687.1 1028.76 1
 0 -5 -1 20277.9 952.342 -2
 0 -5 -1 20277.9 952.342 1
 0 5 2 1024.78 390.792 1
 0 -5 -2 1949.32 1107.09 -2
 0 -5 -2 1949.32 1107.09 1
 0 5 3 45860.5 968.672 1
 0 5 3 61532 1351.98 -2
 0 5 3 61532 1351.98 1
 0 5 4 49502.5 1384.71 1
 0 5 4 68340.5 1171.78 -2
 0 5 4 68340.5 1171.78 1
 0 -5 -5 23248.8 784.609 1
 0 5 5 31502.3 1657.92 -2
 0 5 5 31502.3 1657.92 1
 0 -5 -6 63084.7 1725.49 1
 0 5 6 84090.7 1701.61 -2
 0 5 6 84090.7 1701.61 1
 0 5 7 1453.69 656.908 -2
 0 5 7 1453.69 656.908 1
 0 -5 -8 40338.7 1533.64 1
 0 5 8 56379.5 1439.44 -2
 0 5 8 56379.5 1439.44 1
 0 -5 -9 70738.2 1296.42 -2
 0 -5 -9 70738.2 1296.42 1
 0 5 10 24058.2 963.064 -2
 0 5 10 24058.2 963.064 1
 0 -5 -11 97615.4 1528.04 -2
 0 -5 -11 97615.4 1528.04 1
 0 5 12 232.024 807.337 -2
 0 5 12 232.024 807.337 1
 0 -5 -13 20615.8 565.144 -2
 0 -5 -13 20615.8 565.144 1
 0 5 14 2631.45 1094.83 1
 0 5 14 1739.61 374.769 -2
 0 5 14 1739.61 374.769 1
 0 5 15 5642.23 1318.93 1
 0 5 15 7483.74 423.126 -2
 0 5 15 7483.74 423.126 1
 0 5 16 3930.39 787.286 1
 0 -5 -16 6928.11 415.53 -2
 0 -5 -16 6928.11 415.53 1
 0 5 17 26884.9 1618.63 1
 0 -5 -17 38277.9 732.173 -2
 0 -5 -17 38277.9 732.173 1
 0 -5 -18 638.07 538.429 -2
 0 -5 -18 638.07 538.429 1
 0 -5 -19 12804.1 585.182 -2
 0 -5 -19 12804.1 585.182 1
 0 -5 -20 9056.72 444.512 -2
 0 -5 -20 9056.72 444.512 1
 0 5 21 2772.09 382.161 -2
 0 5 21 2772.09 382.161 1
 0 -5 -22 13086.7 411.424 -2
 0 -5 -22 13086.7 411.424 1
 0 -5 -23 597.902 278.604 -2
 0 -5 -23 597.902 278.604 1
 0 -5 -24 8469.66 517.259 1
 0 5 24 11435.8 659.297 -2
 0 5 24 11435.8 659.297 1
 0 -5 -25 664.917 389.088 1
 0 5 25 765.181 492.979 -2
 0 5 25 765.181 492.979 1
 0 -5 -26 10598.1 266.06 1
 0 5 26 14294.3 525.231 -2
 0 5 26 14294.3 525.231 1
 0 -5 -27 861.014 289.947 1
 0 5 27 1343.58 343.326 -2
 0 5 27 1343.58 343.326 1
 0 -6 26 392.195 162.484 1
 0 -6 25 10743.4 278.655 1
 0 -6 24 365.986 247.815 1
 0 -6 24 79.552 507.332 -2
 0 -6 24 79.552 507.332 1
 0 -6 23 7385.7 446.833 1
 0 -6 23 10075.5 645.991 -2
 0 -6 23 10075.5 645.991 1
 0 -6 22 1141.24 420.538 1
 0 -6 22 548.08 310.233 -2
 0 -6 22 548.08 310.233 1
 0 -6 21 33122.1 782.183 1
 0 -6 21 43931.1 594.904 -2
 0 -6 21 43931.1 594.904 1
 0 -6 20 6122.11 536.882 1
 0 -6 20 8153.37 569.119 -2
 0 -6 20 8153.37 569.119 1
 0 -6 19 22519.2 451.191 1
 0 -6 19 27831.4 724.211 -2
 0 -6 19 27831.4 724.211 1
 0 -6 18 38981.9 573.368 1
 0 -6 18 51754.7 665.977 -2
 0 -6 18 51754.7 665.977 1
 0 -6 17 316.013 316.663 1
 0 -6 17 -249.285 432.187 -2
 0 -6 17 -249.285 432.187 1
 0 -6 16 51948 1079.85 1
 0 6 -16 66444.6 775.99 -2
 0 6 -16 66444.6 775.99 1
 0 -6 15 -268.693 599.272 1
 0 -6 15 68.384 462.667 -2
 0 -6 15 68.384 462.667 1
 0 -6 14 19320.3 755.31 1
 0 -6 14 24235.5 502.485 -2
 0 -6 14 24235.5 502.485 1
 0 -6 13 615.442 545.499 1
 0 -6 13 1320.31 393.485 -2
 0 -6 13 1320.31 393.485 1
 0 -6 12 27812.2 519.316 1
 0 -6 12 37415.4 487.945 -2
 0 -6 12 37415.4 487.945 1
 0 6 -11 718.255 261.266 1
 0 -6 11 555.951 285.183 -2
 0 -6 11 555.951 285.183 1
 0 6 -10 31903.7 732.476 1
 0 -6 10 47070.5 723.7 -2
 0 -6 10 47070.5 723.7 1
 0 6 -9 7777.37 1178.94 1
 0 6 -9 14107.1 1270.57 -2
 0 6 -9 14107.1 1270.57 1
 0 6 -8 13196.2 1268.12 1
 0 -6 8 24206.7 1188.89 -2
 0 -6 8 24206.7 1188.89 1
 0 6 -7 39407.1 1212.09 1
 0 -6 7 50284.8 1499.1 -2
 0 -6 7 50284.8 1499.1 1
 0 6 -6 198.777 424.114 1
 0 -6 6 313.136 563.266 -2
 0 -6 6 313.136 563.266 1
 0 6 -5 92176.2 1489.61 1
 0 -6 5 139722 3210.18 -2
 0 -6 5 139722 3210.18 1
 0 6 -4 289.78 427.119 1
 0 -6 4 1897.73 1245.47 -2
 0 -6 4 1897.73 1245.47 1
 0 6 -3 137119 1547.14 1
 0 6 -3 212672 2067.6 -2
 0 6 -3 212672 2067.6 1
 0 -6 2 -43.1725 470.155 1
 0 -6 2 -458.411 1187.34 -2
 0 -6 2 -458.411 1187.34 1
 0 -6 1 94928 2205.55 1
 0 6 -1 135500 1472.73 -2
 0 6 -1 135500 1472.73 1
 0 -6 0 45954.3 1604.14 1
 0 6 0 65566.8 1348.3 -2
 0 6 0 65566.8 1348.3 1
 0 -6 -1 3779.19 517.388 1
 0 6 1 3729.77 596.643 -2
 0 6 1 3729.77 596.643 1
 0 6 2 30529.6 913.273 1
 0 6 2 41944.2 1241.53 -2
 0 6 2 41944.2 1241.53 1
 0 -6 -3 11325.7 670.571 1
 0 -6 -3 15171.1 1007.3 -2
 0 -6 -3 15171.1 1007.3 1
 0 6 4 10227.2 638.748 1
 0 6 4 14275.8 1423.2 -2
 0 6 4 14275.8 1423.2 1
 0 6 5 18353.1 904.701 1
 0 6 5 22985.2 2090.16 -2
 0 6 5 22985.2 2090.16 1
 0 -6 -6 90590 2202.97 1
 0 6 6 122627 3364.42 -2
 0 6 6 122627 3364.42 1
 0 -6 -7 655.377 869.382 1
 0 6 7 -41.2831 1717.79 -2
 0 6 7 -41.2831 1717.79 1
 0 -6 -8 71188.2 2139.31 1
 0 6 8 101502 3404.62 -2
 0 6 8 101502 3404.62 1
 0 -6 -9 28405.1 1548.1 1
 0 6 9 37427 2416.59 -2
 0 6 9 37427 2416.59 1
 0 -6 -10 2589.54 426.031 -2
 0 -6 -10 2589.54 426.031 1
 0 6 11 49371.3 1362.68 1
 0 6 11 67817.3 925.149 -2
 0 6 11 67817.3 925.149 1
 0 6 12 12011.1 1158.89 1
 0 -6 -12 18296.4 585.336 -2
 0 -6 -12 18296.4 585.336 1
 0 6 13 1827.5 861.721 1
 0 -6 -13 1767.91 407.794 -2
 0 -6 -13 1767.91 407.794 1
 0 6 14 3153.28 773.579 1
 0 -6 -14 5297.68 480.503 -2
 0 -6 -14 5297.68 480.503 1
 0 6 15 15922.2 1402.4 1
 0 -6 -15 25421.1 949.739 -2
 0 -6 -15 25421.1 949.739 1
 0 -6 -16 7770.16 465.629 -2
 0 -6 -16 7770.16 465.629 1
 0 -6 -17 45923 816.404 -2
 0 -6 -17 45923 816.404 1
 0 -6 -18 21243.6 661.673 -2
 0 -6 -18 21243.6 661.673 1
 0 -6 -19 44868.4 758.068 -2
 0 -6 -19 44868.4 758.068 1
 0 -6 -20 59151.4 635.62 -2
 0 -6 -20 59151.4 635.62 1
 0 -6 -21 92.4049 485.698 1
 0 -6 -21 321.037 411.331 -2
 0 -6 -21 321.037 411.331 1
 0 -6 -22 3973.4 509.386 1
 0 -6 -22 4586.21 418.384 -2
 0 -6 -22 4586.21 418.384 1
 0 -6 -23 2888.56 453.668 1
 0 6 23 4196.31 514.43 -2
 0 6 23 4196.31 514.43 1
 0 -6 -24 1786.92 400.108 1
 0 6 24 2503.45 441.411 -2
 0 6 24 2503.45 441.411 1
 0 -6 -25 4306.36 235.11 1
 0 6 25 5963.8 398.514 -2
 0 6 25 5963.8 398.514 1
 0 -6 -26 14024.9 362.141 1
 0 -7 25 10079.7 276.677 1
 0 -7 24 969.307 171.944 1
 0 -7 23 20482.8 327.695 1
 0 -7 23 26113.7 648.362 -2
 0 -7 23 26113.7 648.362 1
 0 -7 22 1830.76 250.556 1
 0 -7 22 2403.71 551.443 -2
 0 -7 22 2403.71 551.443 1
 0 -7 21 24476.7 427.391 1
 0 -7 21 31292.6 836.46 -2
 0 -7 21 31292.6 836.46 1
 0 -7 20 323.935 237.008 1
 0 -7 20 249.813 635.693 -2
 0 -7 20 249.813 635.693 1
 0 -7 19 29139.8 456.633 1
 0 -7 19 37152.4 533.099 -2
 0 -7 19 37152.4 533.099 1
 0 -7 18 25588.6 470.574 1
 0 -7 18 34377.7 546.914 -2
 0 -7 18 34377.7 546.914 1
 0 -7 17 9087.49 387.153 1
 0 -7 17 11202 481.645 -2
 0 -7 17 11202 481.645 1
 0 -7 16 30053.2 545.237 1
 0 -7 16 39967.8 775.217 -2
 0 -7 16 39967.8 775.217 1
 0 -7 15 14683.1 460.189 1
 0 -7 15 17542.4 551.527 -2
 0 -7 15 17542.4 551.527 1
 0 -7 14 15452.1 712.792 1
 0 -7 14 19203.6 574.251 -2
 0 -7 14 19203.6 574.251 1
 0 -7 13 5336.01 545.895 1
 0 -7 13 7502.14 448.043 -2
 0 -7 13 7502.14 448.043 1
 0 -7 12 25509.9 725.396 1
 0 -7 12 30201.3 557.144 -2
 0 -7 12 30201.3 557.144 1
 0 -7 11 3425.97 379.794 1
 0 -7 11 4327.06 499.029 -2
 0 -7 11 4327.06 499.029 1
 0 7 -10 20273.3 656.047 1
 0 -7 10 30156.9 544.238 -2
 0 -7 10 30156.9 544.238 1
 0 7 -9 7335.16 993.143 1
 0 -7 9 12824.4 384.361 -2
 0 -7 9 12824.4 384.361 1
 0 7 -8 31360.6 469.308 1
 0 -7 8 44228.6 757.389 -2
 0 -7 8 44228.6 757.389 1
 0 7 -7 11855.3 303.922 1
 0 -7 7 15211 493.454 -2
 0 -7 7 15211 493.454 1
 0 -7 6 28911.9 447.664 1
 0 -7 6 40593.2 612.792 -2
 0 -7 6 40593.2 612.792 1
 0 -7 5 72167.9 628.24 1
 0 -7 5 96908.3 1217.37 -2
 0 -7 5 96908.3 1217.37 1
 0 -7 4 2686.52 435.94 1
 0 -7 4 4247.44 971.171 -2
 0 -7 4 4247.44 971.171 1
 0 7 -3 34059.2 1049.9 1
 0 -7 3 51214.2 2212.14 -2
 0 -7 3 51214.2 2212.14 1
 0 7 -2 1549.02 516.239 1
 0 -7 2 4245.07 1274.79 -2
 0 -7 2 4245.07 1274.79 1
 0 7 -1 8224.64 464.699 1
 0 -7 1 14094.2 1563.55 -2
 0 -7 1 14094.2 1563.55 1
 0 7 0 119.084 525.367 1
 0 7 0 989.873 847.37 -2
 0 7 0 989.873 847.37 1
 0 -7 -1 65756.4 1433.29 1
 0 -7 -1 108301 1951.37 -2
 0 -7 -1 108301 1951.37 1
 0 -7 -2 3365.22 683.741 1
 0 7 2 1085.21 984.678 -2
 0 7 2 1085.21 984.678 1
 0 -7 -3 54298.8 907.351 1
 0 -7 -3 73789.3 777.582 -2
 0 -7 -3 73789.3 777.582 1
 0 7 4 30080.9 702.362 1
 0 -7 -4 41027.5 726.758 -2
 0 -7 -4 41027.5 726.758 1
 0 7 5 33089.6 403.173 1
 0 -7 -5 45044.6 734.864 -2
 0 -7 -5 45044.6 734.864 1
 0 7 6 90651.8 1117.28 1
 0 -7 -6 116832 873.33 -2
 0 -7 -6 116832 873.33 1
 0 -7 -7 33.5718 791.709 1
 0 -7 -7 -189.735 347.317 -2
 0 -7 -7 -189.735 347.317 1
 0 -7 -8 39357.9 1383.88 1
 0 -7 -8 55413.7 674.859 -2
 0 -7 -8 55413.7 674.859 1
 0 -7 -9 5443.43 724.799 1
 0 7 9 8785.22 435.807 -2
 0 7 9 8785.22 435.807 1
 0 -7 -10 6470.79 466.045 1
 0 -7 -10 9504.73 427.202 -2
 0 -7 -10 9504.73 427.202 1
 0 7 11 229.579 320.85 1
 0 7 11 -10.1436 273.088 -2
 0 7 11 -10.1436 273.088 1
 0 7 12 5943.11 509.517 1
 0 -7 -12 8734.2 366.009 -2
 0 -7 -12 8734.2 366.009 1
 0 -7 -13 6433.1 541.076 1
 0 -7 -13 10273 457.07 -2
 0 -7 -13 10273 457.07 1
 0 -7 -14 18197.9 551.512 -2
 0 -7 -14 18197.9 551.512 1
 0 -7 -15 27911.2 884.833 1
 0 -7 -15 37593.9 760.815 -2
 0 -7 -15 37593.9 760.815 1
 0 -7 -16 8040.18 428.454 1
 0 -7 -16 10315.3 578.445 -2
 0 -7 -16 10315.3 578.445 1
 0 -7 -17 32516.6 862.286 1
 0 -7 -17 42717.1 735.991 -2
 0 -7 -17 42717.1 735.991 1
 0 -7 -18 343.938 505.913 1
 0 7 18 1001.07 339.734 -2
 0 7 18 1001.07 339.734 1
 0 -7 -19 22026.6 701.98 1
 0 7 19 29833.2 603.51 -2
 0 7 19 29833.2 603.51 1
 0 -7 -20 2884.96 490.543 1
 0 -7 -20 3924.53 399.846 -2
 0 -7 -20 3924.53 399.846 1
 0 -7 -21 17614.5 584.002 1
 0 7 21 23234.2 471.305 -2
 0 7 21 23234.2 471.305 1
 0 -7 -22 114.414 373.17 1
 0 7 22 610.419 382.409 -2
 0 7 22 610.419 382.409 1
 0 -7 -23 6321.38 269.053 1
 0 -7 -24 1999.36 196.673 1
 0 -8 23 8487.4 274.776 1
 0 -8 22 390.195 275.321 1
 0 -8 21 14101.5 257.281 1
 0 -8 21 18176.7 606.408 -2
 0 -8 21 18176.7 606.408 1
 0 -8 20 900.591 154.079 1
 0 -8 20 646.759 546.119 -2
 0 -8 20 646.759 546.119 1
 0 -8 19 5065.63 203.414 1
 0 -8 19 6823.83 639.542 -2
 0 -8 19 6823.83 639.542 1
 0 -8 18 4856.03 226.093 1
 0 -8 18 6644.17 463.969 -2
 0 -8 18 6644.17 463.969 1
 0 -8 17 7274.64 263.751 1
 0 -8 17 9328.42 522.384 -2
 0 -8 17 9328.42 522.384 1
 0 -8 16 7635.6 279.196 1
 0 -8 16 9333.12 545.127 -2
 0 -8 16 9333.12 545.127 1
 0 -8 15 9050.58 383.425 1
 0 -8 15 11362.5 573.423 -2
 0 -8 15 11362.5 573.423 1
 0 -8 14 13478 600.133 1
 0 -8 14 16547.6 635.288 -2
 0 -8 14 16547.6 635.288 1
 0 -8 13 3566.37 354.06 1
 0 -8 13 4770.83 476.605 -2
 0 -8 13 4770.83 476.605 1
 0 -8 12 22622.2 735.48 1
 0 -8 12 26258.1 774.527 -2
 0 -8 12 26258.1 774.527 1
 0 -8 11 725.647 521.421 1
 0 -8 11 1192.74 486.348 -2
 0 -8 11 1192.74 486.348 1
 0 -8 10 39586.8 613.375 1
 0 -8 10 48364.9 934.156 -2
 0 -8 10 48364.9 934.156 1
 0 -8 9 435.45 329.032 1
 0 -8 9 185.74 328.162 -2
 0 -8 9 185.74 328.162 1
 0 -8 8 15314.9 719.11 1
 0 -8 8 18200.3 597.199 -2
 0 -8 8 18200.3 597.199 1
 0 8 -7 12014 293.506 1
 0 -8 7 14306.8 736.317 -2
 0 -8 7 14306.8 736.317 1
 0 -8 6 12592.7 396.386 1
 0 8 -6 16119.2 516.699 -2
 0 8 -6 16119.2 516.699 1
 0 -8 5 11792.5 283.378 1
 0 -8 5 18036 535.999 -2
 0 -8 5 18036 535.999 1
 0 -8 4 694.454 226.486 1
 0 -8 4 640.314 393.686 -2
 0 -8 4 640.314 393.686 1
 0 -8 3 15179.8 278.071 1
 0 8 -3 21761.7 433.758 -2
 0 8 -3 21761.7 433.758 1
 0 -8 2 8591.95 229.206 1
 0 -8 2 11920.2 456.528 -2
 0 -8 2 11920.2 456.528 1
 0 -8 1 1033.98 205.189 1
 0 -8 1 1049.68 359.363 -2
 0 -8 1 1049.68 359.363 1
 0 -8 0 851.717 248.349 1
 0 -8 0 656.849 319.875 -2
 0 -8 0 656.849 319.875 1
 0 8 1 10160.1 291.958 1
 0 -8 -1 14968 496.9 -2
 0 -8 -1 14968 496.9 1
 0 -8 -2 68.9791 285.75 1
 0 -8 -2 235.356 433.73 -2
 0 -8 -2 235.356 433.73 1
 0 -8 -3 98304 956.9 1
 0 -8 -3 132371 1117.93 -2
 0 -8 -3 132371 1117.93 1
 0 8 4 31500.2 501.863 1
 0 -8 -4 41498.9 836.304 -2
 0 -8 -4 41498.9 836.304 1
 0 -8 -5 27594.5 589.142 1
 0 -8 -5 35868.1 617.187 -2
 0 -8 -5 35868.1 617.187 1
 0 8 6 47823.8 764.677 1
 0 -8 -6 67394.4 950.767 -2
 0 -8 -6 67394.4 950.767 1
 0 -8 -7 2268.31 458.329 1
 0 -8 -7 3677.13 490.898 -2
 0 -8 -7 3677.13 490.898 1
 0 -8 -8 14122.5 409.641 1
 0 -8 -8 18207.4 739.856 -2
 0 -8 -8 18207.4 739.856 1
 0 -8 -9 1593.72 460.169 1
 0 -8 -9 2639.58 456.882 -2
 0 -8 -9 2639.58 456.882 1
 0 -8 -10 6653.51 478.273 1
 0 -8 -10 10819.2 500.891 -2
 0 -8 -10 10819.2 500.891 1
 0 -8 -11 94.4511 391.181 1
 0 -8 -11 54.1251 416.007 -2
 0 -8 -11 54.1251 416.007 1
 0 -8 -12 24477.2 561.881 1
 0 -8 -12 29669.7 775.075 -2
 0 -8 -12 29669.7 775.075 1
 0 -8 -13 579.059 285.261 1
 0 -8 -13 840.277 534.58 -2
 0 -8 -13 840.277 534.58 1
 0 -8 -14 10032.7 455.288 1
 0 -8 -14 13497.3 599.978 -2
 0 -8 -14 13497.3 599.978 1
 0 -8 -15 14438.4 450.973 1
 0 -8 -15 18669 605.384 -2
 0 -8 -15 18669 605.384 1
 0 -8 -16 669.13 333.046 1
 0 -8 -16 1064.84 447.29 -2
 0 -8 -16 1064.84 447.29 1
 0 -8 -17 23870.2 674.079 1
 0 -8 -17 33380.8 614.81 -2
 0 -8 -17 33380.8 614.81 1
 0 -8 -18 439.186 426.547 1
 0 -8 -18 470.179 369.186 -2
 0 -8 -18 470.179 369.186 1
 0 -8 -19 2367.12 382.935 1
 0 -8 -19 4080.34 574.321 -2
 0 -8 -19 4080.34 574.321 1
 0 -8 -20 111.424 239.145 1
 0 -8 -21 8371.45 267.254 1
 0 -8 -22 178.217 175.532 1
 0 -9 20 67.0007 159.446 1
 0 -9 19 12428.1 276.86 1
 0 -9 18 5453.31 199.933 1
 0 -9 18 7097.45 521.294 -2
 0 -9 18 7097.45 521.294 1
 0 -9 17 10732.5 288.852 1
 0 -9 17 14326.7 611.876 -2
 0 -9 17 14326.7 611.876 1
 0 -9 16 7931.01 302.845 1
 0 -9 16 9691.24 458.18 -2
 0 -9 16 9691.24 458.18 1
 0 -9 15 7870.81 322.555 1
 0 -9 15 10372.3 496.161 -2
 0 -9 15 10372.3 496.161 1
 0 -9 14 11184.3 358.523 1
 0 -9 14 14473.2 547.411 -2
 0 -9 14 14473.2 547.411 1
 0 -9 13 232.978 296.382 1
 0 -9 13 209.514 490.235 -2
 0 -9 13 209.514 490.235 1
 0 -9 12 16143.4 423.296 1
 0 -9 12 19873.9 512.992 -2
 0 -9 12 19873.9 512.992 1
 0 -9 11 -181.238 311.481 1
 0 -9 11 -137.9 425.404 -2
 0 -9 11 -137.9 425.404 1
 0 -9 10 26702.9 758.16 1
 0 9 -10 35037.5 619.261 -2
 0 9 -10 35037.5 619.261 1
 0 -9 9 320.345 305.882 1
 0 -9 9 776.671 608.124 -2
 0 -9 9 776.671 608.124 1
 0 -9 8 42531.2 566.807 1
 0 -9 8 53208.7 933.16 -2
 0 -9 8 53208.7 933.16 1
 0 -9 7 6738.56 260.833 1
 0 -9 7 8496.63 682.21 -2
 0 -9 7 8496.63 682.21 1
 0 -9 6 7401.59 227.151 1
 0 -9 6 9057.44 700.44 -2
 0 -9 6 9057.44 700.44 1
 0 -9 5 36547.9 439.565 1
 0 -9 5 47116.7 942.632 -2
 0 -9 5 47116.7 942.632 1
 0 -9 4 440.226 174.459 1
 0 -9 4 779.385 650.046 -2
 0 -9 4 779.385 650.046 1
 0 -9 3 26277.7 339.086 1
 0 -9 3 34375 872.479 -2
 0 -9 3 34375 872.479 1
 0 -9 2 4791.14 193.163 1
 0 -9 2 6259.8 502.235 -2
 0 -9 2 6259.8 502.235 1
 0 -9 1 28583.5 337.982 1
 0 -9 1 38547.9 551.976 -2
 0 -9 1 38547.9 551.976 1
 0 -9 0 110.296 173.699 1
 0 -9 0 245.832 477.341 -2
 0 -9 0 245.832 477.341 1
 0 -9 -1 46430 469.331 1
 0 -9 -1 63142.7 733.343 -2
 0 -9 -1 63142.7 733.343 1
 0 -9 -2 2200.87 247.351 1
 0 -9 -2 2778.12 470.654 -2
 0 -9 -2 2778.12 470.654 1
 0 -9 -3 36364 586.242 1
 0 -9 -3 49039.4 860.075 -2
 0 -9 -3 49039.4 860.075 1
 0 -9 -4 13534.5 466.79 1
 0 -9 -4 18478.9 552.869 -2
 0 -9 -4 18478.9 552.869 1
 0 -9 -5 6306.12 518.02 1
 0 -9 -5 9239.74 624.202 -2
 0 -9 -5 9239.74 624.202 1
 0 -9 -6 17401.2 583.406 1
 0 -9 -6 24738.9 682.815 -2
 0 -9 -6 24738.9 682.815 1
 0 -9 -7 416.962 291.619 1
 0 -9 -7 292.117 335.728 -2
 0 -9 -7 292.117 335.728 1
 0 -9 -8 12317.8 394.512 1
 0 -9 -8 15987.1 668.823 -2
 0 -9 -8 15987.1 668.823 1
 0 -9 -9 1984.8 321.368 1
 0 -9 -9 2226 592.442 -2
 0 -9 -9 2226 592.442 1
 0 -9 -10 25224.4 571.408 1
 0 -9 -10 31981.5 774.426 -2
 0 -9 -10 31981.5 774.426 1
 0 -9 -11 -8.22004 301.156 1
 0 -9 -11 358.5 536.123 -2
 0 -9 -11 358.5 536.123 1
 0 -9 -12 40158.9 656.575 1
 0 -9 -12 54241.6 811.664 -2
 0 -9 -12 54241.6 811.664 1
 0 -9 -13 1722.12 277.677 1
 0 -9 -13 2333.84 501.582 -2
 0 -9 -13 2333.84 501.582 1
 0 -9 -14 18909.9 462.146 1
 0 -9 -14 25861.8 602.61 -2
 0 -9 -14 25861.8 602.61 1
 0 -9 -15 6181.8 335.501 1
 0 -9 -15 8555.79 458.19 -2
 0 -9 -15 8555.79 458.19 1
 0 -9 -16 4789.92 319.569 1
 0 -9 -16 6642.87 524.242 -2
 0 -9 -16 6642.87 524.242 1
 0 -9 -17 10507.2 318.896 1
 0 -9 -17 16458.3 535.699 -2
 0 -9 -17 16458.3 535.699 1
 0 -9 -18 120.988 206.97 1
 0 -9 -19 13037 387.917 1
 0 -9 -20 498.137 225.281 1
 0 -10 17 11684.5 362.385 1
 0 -10 16 3893.35 347.976 1
 0 -10 15 4617.68 249.84 1
 0 -10 14 2697.29 218.869 1
 0 -10 14 3423.26 546.464 -2
 0 -10 14 3423.26 546.464 1
 0 -10 13 5146.83 237.045 1
 0 -10 13 5674.73 618.622 -2
 0 -10 13 5674.73 618.622 1
 0 -10 12 4319.98 252.356 1
 0 -10 12 5033.95 646.919 -2
 0 -10 12 5033.95 646.919 1
 0 -10 11 1822.64 256.116 1
 0 -10 11 2074.62 680.593 -2
 0 -10 11 2074.62 680.593 1
 0 -10 10 20577.1 489.318 1
 0 -10 10 22918.3 884.674 -2
 0 -10 10 22918.3 884.674 1
 0 -10 9 160.301 265.668 1
 0 -10 9 413.088 517.434 -2
 0 -10 9 413.088 517.434 1
 0 -10 8 20167.6 499.52 1
 0 -10 8 24610.7 690.659 -2
 0 -10 8 24610.7 690.659 1
 0 -10 7 6397.02 322.233 1
 0 -10 7 8066.99 616.316 -2
 0 -10 7 8066.99 616.316 1
 0 -10 6 21468.5 411.09 1
 0 -10 6 25760 726.048 -2
 0 -10 6 25760 726.048 1
 0 -10 5 6297.1 268.953 1
 0 -10 5 7677.59 620.712 -2
 0 -10 5 7677.59 620.712 1
 0 -10 4 2944.99 201.413 1
 0 -10 4 3572.59 437.973 -2
 0 -10 4 3572.59 437.973 1
 0 -10 3 422.052 168.256 1
 0 -10 3 365.894 301.312 -2
 0 -10 3 365.894 301.312 1
 0 -10 2 5312.95 196.499 1
 0 -10 2 7848.52 494.353 -2
 0 -10 2 7848.52 494.353 1
 0 -10 1 9355.65 207.352 1
 0 -10 1 13148.7 513.102 -2
 0 -10 1 13148.7 513.102 1
 0 -10 0 19068.9 372.844 1
 0 -10 0 28093.6 542.879 -2
 0 -10 0 28093.6 542.879 1
 0 -10 -1 41528.1 476.805 1
 0 -10 -1 54072.5 837.259 -2
 0 -10 -1 54072.5 837.259 1
 0 -10 -2 5162.46 275.752 1
 0 -10 -2 7069.99 568.636 -2
 0 -10 -2 7069.99 568.636 1
 0 -10 -3 32171.3 398.471 1
 0 -10 -3 42881 758.261 -2
 0 -10 -3 42881 758.261 1
 0 -10 -4 11344.7 341.411 1
 0 -10 -4 16499.9 609.666 -2
 0 -10 -4 16499.9 609.666 1
 0 -10 -5 9721.78 295.252 1
 0 -10 -5 13008 573.03 -2
 0 -10 -5 13008 573.03 1
 0 -10 -6 4640.96 264.434 1
 0 -10 -6 6567.85 789.978 -2
 0 -10 -6 6567.85 789.978 1
 0 -10 -7 10079.3 289.924 1
 0 -10 -7 12356.7 856.967 -2
 0 -10 -7 12356.7 856.967 1
 0 -10 -8 5325.8 255.646 1
 0 -10 -8 7171.71 788.033 -2
 0 -10 -8 7171.71 788.033 1
 0 -10 -9 5157.77 245.304 1
 0 -10 -9 6752.79 779.615 -2
 0 -10 -9 6752.79 779.615 1
 0 -10 -10 16984.8 327.917 1
 0 -10 -10 23484.2 498.142 -2
 0 -10 -10 23484.2 498.142 1
 0 -10 -11 3578.8 244.514 1
 0 -10 -11 5234.06 669.865 -2
 0 -10 -11 5234.06 669.865 1
 0 -10 -12 13644.4 284.479 1
 0 -10 -12 18345.6 711.58 -2
 0 -10 -12 18345.6 711.58 1
 0 -10 -13 198.966 191.39 1
 0 -10 -13 576.259 495.846 -2
 0 -10 -13 576.259 495.846 1
 0 -10 -14 11355.3 243.884 1
 0 -10 -14 17005 579.648 -2
 0 -10 -14 17005 579.648 1
 0 -10 -15 626.705 173.846 1
 0 -10 -15 992.969 373.718 -2
 0 -10 -15 992.969 373.718 1
 0 -10 -16 3208.9 198.086 1
 0 -11 12 12097.6 385.756 1
 0 -11 11 9904.68 420.738 1
 0 -11 10 22310.1 574.443 1
 0 -11 10 26165.5 638.274 -2
 0 -11 10 26165.5 638.274 1
 0 -11 9 -150.317 205.798 1
 0 -11 9 671.127 525.939 -2
 0 -11 9 671.127 525.939 1
 0 -11 8 13923.4 341.518 1
 0 -11 8 15410.9 656.382 -2
 0 -11 8 15410.9 656.382 1
 0 -11 7 9272.74 327.761 1
 0 -11 7 10903.8 656.163 -2
 0 -11 7 10903.8 656.163 1
 0 -11 6 6040.78 314.298 1
 0 -11 6 6286.54 650.525 -2
 0 -11 6 6286.54 650.525 1
 0 -11 5 3479.39 642.721 -2
 0 -11 5 3479.39 642.721 1
 0 -11 4 8438.43 510.529 -2
 0 -11 4 8438.43 510.529 1
 0 -11 3 199.678 414.346 1
 0 -11 3 241.727 453.526 -2
 0 -11 3 241.727 453.526 1
 0 -11 2 5981.19 488.306 1
 0 -11 2 7966.7 487.527 -2
 0 -11 2 7966.7 487.527 1
 0 -11 1 3922.93 331.912 1
 0 -11 1 4257.83 758.757 -2
 0 -11 1 4257.83 758.757 1
 0 -11 0 4898.98 283.286 1
 0 -11 0 7315.13 776.292 -2
 0 -11 0 7315.13 776.292 1
 0 -11 -1 16784.3 351.794 1
 0 -11 -1 20630 850.408 -2
 0 -11 -1 20630 850.408 1
 0 -11 -2 1133.25 262.871 1
 0 -11 -2 2809.53 641.485 -2
 0 -11 -2 2809.53 641.485 1
 0 -11 -3 12382 323.382 1
 0 -11 -3 14907.5 692.959 -2
 0 -11 -3 14907.5 692.959 1
 0 -11 -4 859.692 250.956 1
 0 -11 -5 4387.08 267.26 1
 0 -11 -6 10437.3 342.39 1
 0 -11 -7 10977.3 399.305 1
 0 -11 -7 15003 480.887 -2
 0 -11 -7 15003 480.887 1
 0 -11 -8 7743.06 374.981 1
 0 -11 -9 7596.89 353.992 1
 0 -11 -10 3215.39 295.011 1
 0 -11 -11 278.511 233.121 1
 0 -11 -12 7757.07 244.921 1
 1 -11 -8 6170.29 360.341 1
 1 -11 -7 6812.49 420.003 1
 1 -11 -6 6172 246.516 1
 1 -11 -5 7953.63 456.038 1
 1 -11 -5 10885.1 470.046 -2
 1 -11 -5 10885.1 470.046 1
 1 -11 -4 503.663 247.213 1
 1 -11 -3 8940.28 320.298 1
 1 -11 -2 1154.44 352.697 1
 1 -11 -2 1286.55 496.931 -2
 1 -11 -2 1286.55 496.931 1
 1 -11 -1 3657.09 385.289 1
 1 -11 -1 4529.99 584.606 -2
 1 -11 -1 4529.99 584.606 1
 1 -11 0 4678.03 404.272 1
 1 -11 0 4796.52 619.378 -2
 1 -11 0 4796.52 619.378 1
 1 -11 1 1881.96 376.833 1
 1 -11 1 1466.94 598.46 -2
 1 -11 1 1466.94 598.46 1
 1 -11 2 9946.72 461.795 1
 1 -11 2 12163.4 687.762 -2
 1 -11 2 12163.4 687.762 1
 1 -11 3 730.383 376.536 1
 1 -11 3 575.903 220.613 -2
 1 -11 3 575.903 220.613 1
 1 -11 4 23240.8 469.406 -2
 1 -11 4 23240.8 469.406 1
 1 -11 5 1162.82 380.456 -2
 1 -11 5 1162.82 380.456 1
 1 -11 6 20892.5 604.476 -2
 1 -11 6 20892.5 604.476 1
 1 -11 7 1340.76 469.2 -2
 1 -11 7 1340.76 469.2 1
 1 -11 8 13512.8 510.083 -2
 1 -11 8 13512.8 510.083 1
 1 -11 9 1310.21 400.851 -2
 1 -11 9 1310.21 400.851 1
 1 -10 -14 17309.4 422.361 -2
 1 -10 -14 17309.4 422.361 1
 1 -10 -13 449.01 199.41 1
 1 -10 -13 321.154 388.728 -2
 1 -10 -13 321.154 388.728 1
 1 -10 -12 5841.49 207.87 1
 1 -10 -12 8447.15 520.157 -2
 1 -10 -12 8447.15 520.157 1
 1 -10 -11 32.3426 202.07 1
 1 -10 -11 -63.015 244.127 -2
 1 -10 -11 -63.015 244.127 1
 1 -10 -10 4936.48 196.095 1
 1 -10 -10 7289.54 621.911 -2
 1 -10 -10 7289.54 621.911 1
 1 -10 -9 335.931 232.126 1
 1 -10 -9 882.125 601.05 -2
 1 -10 -9 882.125 601.05 1
 1 -10 -8 14434.4 355.662 1
 1 -10 -8 18335.3 797.337 -2
 1 -10 -8 18335.3 797.337 1
 1 -10 -7 7947.36 324.869 1
 1 -10 -7 10520 725.839 -2
 1 -10 -7 10520 725.839 1
 1 -10 -6 7126.23 329.82 1
 1 -10 -6 9641.64 725.359 -2
 1 -10 -6 9641.64 725.359 1
 1 -10 -5 11865.1 363.382 1
 1 -10 -5 17103.1 524.517 -2
 1 -10 -5 17103.1 524.517 1
 1 -10 -4 2051.82 292.229 1
 1 -10 -4 3170.77 448.707 -2
 1 -10 -4 3170.77 448.707 1
 1 -10 -3 3843.12 304.334 1
 1 -10 -3 4712.09 479.947 -2
 1 -10 -3 4712.09 479.947 1
 1 -10 -2 -123.677 278.278 1
 1 -10 -2 177.111 464.587 -2
 1 -10 -2 177.111 464.587 1
 1 -10 -1 19903.5 517.518 1
 1 -10 -1 27638.9 636.495 -2
 1 -10 -1 27638.9 636.495 1
 1 -10 0 1801.68 295.767 1
 1 -10 0 1310.58 819.153 -2
 1 -10 0 1310.58 819.153 1
 1 -10 1 10016.5 351.661 1
 1 -10 1 14872.9 608.731 -2
 1 -10 1 14872.9 608.731 1
 1 -10 2 7992.27 333.833 1
 1 -10 2 11272.6 607.858 -2
 1 -10 2 11272.6 607.858 1
 1 -10 3 1304.52 233.825 1
 1 -10 3 1117.69 554.275 -2
 1 -10 3 1117.69 554.275 1
 1 -10 4 12154.3 307.058 1
 1 -10 4 15353.2 636.041 -2
 1 -10 4 15353.2 636.041 1
 1 -10 5 2249.41 248.658 1
 1 -10 5 2742.2 551.61 -2
 1 -10 5 2742.2 551.61 1
 1 -10 6 29993.3 404.686 1
 1 -10 6 36856.8 719.717 -2
 1 -10 6 36856.8 719.717 1
 1 -10 7 4828.55 335.538 1
 1 -10 7 6168.27 409.979 -2
 1 -10 7 6168.27 409.979 1
 1 -10 8 12128.4 392.046 1
 1 -10 8 14868.5 569.065 -2
 1 -10 8 14868.5 569.065 1
 1 -10 9 46.1674 288.242 1
 1 -10 9 -253.223 469.672 -2
 1 -10 9 -253.223 469.672 1
 1 -10 10 14656.2 378.364 1
 1 -10 10 16439.1 524.015 -2
 1 -10 10 16439.1 524.015 1
 1 -10 11 3515.48 291.908 1
 1 -10 11 3737.47 626.445 -2
 1 -10 11 3737.47 626.445 1
 1 -10 12 15191 348.366 1
 1 -10 12 19578.1 672.75 -2
 1 -10 12 19578.1 672.75 1
 1 -10 13 2912.53 241.093 1
 1 -10 13 3302.27 523.568 -2
 1 -10 13 3302.27 523.568 1
 1 -10 14 6372.78 237.829 1
 1 -10 14 8100.31 498.352 -2
 1 -10 14 8100.31 498.352 1
 1 -10 15 1755.88 178.133 1
 1 -9 -18 1683.23 237.305 1
 1 -9 -17 2432.52 200.748 1
 1 -9 -17 2888.43 328.053 -2
 1 -9 -17 2888.43 328.053 1
 1 -9 -16 12302.7 310.785 1
 1 -9 -16 18198.6 528.425 -2
 1 -9 -16 18198.6 528.425 1
 1 -9 -15 246.926 196.498 1
 1 -9 -15 693.843 460.921 -2
 1 -9 -15 693.843 460.921 1
 1 -9 -14 10535.6 300.703 1
 1 -9 -14 15470.7 653.198 -2
 1 -9 -14 15470.7 653.198 1
 1 -9 -13 1175.21 245.286 1
 1 -9 -13 1730 592.538 -2
 1 -9 -13 1730 592.538 1
 1 -9 -12 12206.1 333.843 1
 1 -9 -12 17727.6 798.666 -2
 1 -9 -12 17727.6 798.666 1
 1 -9 -11 157.16 287.87 1
 1 -9 -11 265.164 673.582 -2
 1 -9 -11 265.164 673.582 1
 1 -9 -10 18735.4 377.347 1
 1 -9 -10 24961.3 990.54 -2
 1 -9 -10 24961.3 990.54 1
 1 -9 -9 5390.44 307.972 1
 1 -9 -9 6901.43 832.349 -2
 1 -9 -9 6901.43 832.349 1
 1 -9 -8 17455.3 377.014 1
 1 -9 -8 22029.9 987.927 -2
 1 -9 -8 22029.9 987.927 1
 1 -9 -7 19054.4 342.82 1
 1 -9 -7 25449.9 1004.99 -2
 1 -9 -7 25449.9 1004.99 1
 1 -9 -6 18033.4 336.73 1
 1 -9 -6 24712.5 626.893 -2
 1 -9 -6 24712.5 626.893 1
 1 -9 -5 5323.53 340.727 1
 1 -9 -5 7010.63 519.41 -2
 1 -9 -5 7010.63 519.41 1
 1 -9 -4 13909.4 468.519 1
 1 -9 -4 17620 611.2 -2
 1 -9 -4 17620 611.2 1
 1 -9 -3 5350.82 344.011 1
 1 -9 -3 7254.72 558.546 -2
 1 -9 -3 7254.72 558.546 1
 1 -9 -2 1844.03 313.882 1
 1 -9 -2 2523.35 537.597 -2
 1 -9 -2 2523.35 537.597 1
 1 -9 -1 13330.4 341.284 1
 1 -9 -1 17288.8 528.25 -2
 1 -9 -1 17288.8 528.25 1
 1 -9 0 56.9544 196.851 1
 1 -9 0 123.416 426.1 -2
 1 -9 0 123.416 426.1 1
 1 -9 1 8968.19 227.176 1
 1 -9 1 12017.2 437.56 -2
 1 -9 1 12017.2 437.56 1
 1 -9 2 1150.23 178.262 1
 1 -9 2 1797.03 379.936 -2
 1 -9 2 1797.03 379.936 1
 1 -9 3 10672.4 229.893 1
 1 -9 3 12350.9 705.045 -2
 1 -9 3 12350.9 705.045 1
 1 -9 4 3470.77 199.533 1
 1 -9 4 3833.17 633.217 -2
 1 -9 4 3833.17 633.217 1
 1 -9 5 10091 273.678 1
 1 -9 5 11738.7 675.424 -2
 1 -9 5 11738.7 675.424 1
 1 -9 6 22601.1 414.123 1
 1 -9 6 25619 773.558 -2
 1 -9 6 25619 773.558 1
 1 -9 7 4014.86 261.468 1
 1 -9 7 5834.99 627.306 -2
 1 -9 7 5834.99 627.306 1
 1 -9 8 34977.9 614.655 1
 1 -9 8 41781.6 827.494 -2
 1 -9 8 41781.6 827.494 1
 1 -9 9 5727.44 326.077 1
 1 -9 9 7781.75 608.073 -2
 1 -9 9 7781.75 608.073 1
 1 -9 10 18893.8 488.193 1
 1 -9 10 20308.3 670.817 -2
 1 -9 10 20308.3 670.817 1
 1 -9 11 5428.27 380.638 1
 1 -9 11 5430.6 558.382 -2
 1 -9 11 5430.6 558.382 1
 1 -9 12 6477.49 386.203 1
 1 -9 12 8162.51 424.66 -2
 1 -9 12 8162.51 424.66 1
 1 -9 13 1022.6 316.742 1
 1 -9 13 1562.63 447.809 -2
 1 -9 13 1562.63 447.809 1
 1 -9 14 9876.03 367.971 1
 1 -9 14 13446.1 488.784 -2
 1 -9 14 13446.1 488.784 1
 1 -9 15 3023.82 287.636 1
 1 -9 15 4151.94 408.384 -2
 1 -9 15 4151.94 408.384 1
 1 -9 16 4534.66 276.334 1
 1 -9 16 6071.66 388.171 -2
 1 -9 16 6071.66 388.171 1
 1 -9 17 25619.2 366.418 1
 1 -9 17 31823.9 447.967 -2
 1 -9 17 31823.9 447.967 1
 1 -9 18 2250.54 195.832 1
 1 -9 18 2958.2 411.72 -2
 1 -9 18 2958.2 411.72 1
 1 -9 19 11019.8 347.791 1
 1 -8 -21 14179.8 318.017 1
 1 -8 -20 1714.04 288.525 1
 1 -8 -19 10860.5 420.542 1
 1 -8 -19 10992.7 359.701 -2
 1 -8 -19 10992.7 359.701 1
 1 -8 -18 790.801 376.883 1
 1 -8 -18 1731.84 427.229 -2
 1 -8 -18 1731.84 427.229 1
 1 -8 -17 5381.04 325.23 1
 1 -8 -17 7238.84 557.284 -2
 1 -8 -17 7238.84 557.284 1
 1 -8 -16 5065.11 269.017 1
 1 -8 -16 6824.72 613.562 -2
 1 -8 -16 6824.72 613.562 1
 1 -8 -15 7316.34 314.157 1
 1 -8 -15 10698.2 713.855 -2
 1 -8 -15 10698.2 713.855 1
 1 -8 -14 9397.04 285.299 1
 1 -8 -14 11533 548.4 -2
 1 -8 -14 11533 548.4 1
 1 -8 -13 401.994 288.562 1
 1 -8 -13 847.493 355.197 -2
 1 -8 -13 847.493 355.197 1
 1 -8 -12 10816.1 376.804 1
 1 -8 -12 14450.5 629.048 -2
 1 -8 -12 14450.5 629.048 1
 1 -8 -11 362.803 256.122 1
 1 -8 -11 1284.36 481.692 -2
 1 -8 -11 1284.36 481.692 1
 1 -8 -10 26470.5 621.479 1
 1 -8 -10 34175.2 759.159 -2
 1 -8 -10 34175.2 759.159 1
 1 -8 -9 -7.51032 331.066 1
 1 -8 -9 477.235 457.972 -2
 1 -8 -9 477.235 457.972 1
 1 -8 -8 20606.7 544.332 1
 1 -8 -8 29400.1 727.091 -2
 1 -8 -8 29400.1 727.091 1
 1 -8 -7 4350.44 311.985 1
 1 -8 -7 5782.87 604.328 -2
 1 -8 -7 5782.87 604.328 1
 1 -8 -6 23921.1 459.386 1
 1 -8 -6 32889.3 738.605 -2
 1 -8 -6 32889.3 738.605 1
 1 -8 -5 11600.8 346.477 1
 1 -8 -5 16515.4 607.749 -2
 1 -8 -5 16515.4 607.749 1
 1 -8 -4 25903.2 486.547 1
 1 -8 -4 37514.7 1085.45 -2
 1 -8 -4 37514.7 1085.45 1
 1 -8 -3 22279.1 434.393 1
 1 -8 -3 31273.8 733.759 -2
 1 -8 -3 31273.8 733.759 1
 1 -8 -2 537.075 228.134 1
 1 -8 -2 383.656 546.2 -2
 1 -8 -2 383.656 546.2 1
 1 -8 -1 37315 398.699 1
 1 -8 -1 50173.7 1126.27 -2
 1 -8 -1 50173.7 1126.27 1
 1 -8 0 -17.6049 201.561 1
 1 -8 0 -132.11 398.439 -2
 1 -8 0 -132.11 398.439 1
 1 -8 1 12211.2 247.628 1
 1 -8 1 16142.6 608.888 -2
 1 -8 1 16142.6 608.888 1
 -1 8 -2 6117.57 230.464 1
 1 -8 2 9205.24 458.211 -2
 1 -8 2 9205.24 458.211 1
 -1 8 -3 24592.8 342.996 1
 1 -8 3 31240.3 661.677 -2
 1 -8 3 31240.3 661.677 1
 -1 8 -4 1219.8 214.246 1
 1 -8 4 3045.37 595.703 -2
 1 -8 4 3045.37 595.703 1
 1 -8 5 38968.7 540.67 1
 1 -8 5 50987.1 763.846 -2
 1 -8 5 50987.1 763.846 1
 1 -8 6 5665.39 254.251 1
 1 -8 6 6570.42 863.8 -2
 1 -8 6 6570.42 863.8 1
 -1 8 -7 14548.5 463.45 1
 1 -8 7 18057.2 640.907 -2
 1 -8 7 18057.2 640.907 1
 1 -8 8 9965.74 554.096 1
 1 -8 8 13241.2 593.931 -2
 1 -8 8 13241.2 593.931 1
 -1 8 -9 -304.104 1784.46 1
 1 -8 9 111.866 264.027 -2
 1 -8 9 111.866 264.027 1
 -1 8 -10 9427.39 607.129 1
 1 -8 10 12798.2 445.886 -2
 1 -8 10 12798.2 445.886 1
 -1 8 -11 2577.37 531.644 1
 1 -8 11 2848.33 463.111 -2
 1 -8 11 2848.33 463.111 1
 1 -8 12 25090.8 579.914 -2
 1 -8 12 25090.8 579.914 1
 1 -8 13 201.333 460.711 1
 1 -8 13 173.614 427.27 -2
 1 -8 13 173.614 427.27 1
 1 -8 14 13693.3 575.873 1
 1 -8 14 17385 504.119 -2
 1 -8 14 17385 504.119 1
 1 -8 15 10333.2 529.629 1
 1 -8 15 12810.3 578.532 -2
 1 -8 15 12810.3 578.532 1
 1 -8 16 11921.6 368.89 1
 1 -8 16 14993.4 564.208 -2
 1 -8 16 14993.4 564.208 1
 1 -8 17 17535.9 381.764 1
 1 -8 17 22181.8 558.979 -2
 1 -8 17 22181.8 558.979 1
 1 -8 18 183.881 236.98 1
 1 -8 18 54.8605 251.073 -2
 1 -8 18 54.8605 251.073 1
 1 -8 19 17845.3 323.38 1
 1 -8 19 23366.2 454.86 -2
 1 -8 19 23366.2 454.86 1
 1 -8 20 0.84513 180.828 1
 1 -8 20 110.129 493.106 -2
 1 -8 20 110.129 493.106 1
 1 -8 21 6351.44 313.081 1
 1 -8 21 8521.65 486.668 -2
 1 -8 21 8521.65 486.668 1
 1 -8 22 1263.74 218.809 1
 1 -8 22 1333.94 357.663 -2
 1 -8 22 1333.94 357.663 1
 1 -7 -23 4098.14 252.49 1
 1 -7 -22 11115.7 268.543 1
 1 -7 -21 23010.4 294.197 1
 1 -7 -20 772.951 216.959 1
 1 -7 -19 16758.3 412.652 1
 1 -7 -19 25598.9 671.62 -2
 1 -7 -19 25598.9 671.62 1
 1 -7 -18 7458.83 390.096 1
 1 -7 -18 12780.6 648.366 -2
 1 -7 -18 12780.6 648.366 1
 1 -7 -17 8507.58 623.497 1
 1 -7 -17 12188.5 532.364 -2
 1 -7 -17 12188.5 532.364 1
 1 -7 -16 14613.8 713.361 1
 1 -7 -16 19577.5 598.265 -2
 1 -7 -16 19577.5 598.265 1
 1 -7 -15 31624.4 896.117 1
 1 -7 -15 47293.5 703.519 -2
 1 -7 -15 47293.5 703.519 1
 1 -7 -14 1547.51 648.472 1
 1 -7 -14 1732.23 387.073 -2
 1 -7 -14 1732.23 387.073 1
 1 -7 -13 598.487 404.919 1
 1 -7 -13 580.639 403.964 -2
 1 -7 -13 580.639 403.964 1
 1 -7 -12 9392.92 338.903 1
 1 -7 -12 12293.7 662.191 -2
 1 -7 -12 12293.7 662.191 1
 1 -7 -11 552.875 310.825 1
 1 -7 -11 781.397 448.64 -2
 1 -7 -11 781.397 448.64 1
 1 -7 -10 7029.33 312.234 1
 1 -7 -10 9583.05 670.45 -2
 1 -7 -10 9583.05 670.45 1
 1 -7 -9 2489.79 287.58 1
 1 -7 -9 2879.72 642.413 -2
 1 -7 -9 2879.72 642.413 1
 1 -7 -8 34975 595.174 1
 1 -7 -8 47436.4 816.901 -2
 1 -7 -8 47436.4 816.901 1
 -1 7 7 -46.8389 396.697 1
 1 -7 -7 161.304 423.959 -2
 1 -7 -7 161.304 423.959 1
 -1 7 6 47990.9 734.11 1
 1 -7 -6 66680 858.267 -2
 1 -7 -6 66680 858.267 1
 -1 7 5 18936.5 362.507 1
 1 -7 -5 25472.7 691.517 -2
 1 -7 -5 25472.7 691.517 1
 1 -7 -4 8975.13 214.577 1
 1 -7 -4 12031 560.635 -2
 1 -7 -4 12031 560.635 1
 1 -7 -3 34602 407.906 1
 1 -7 -3 47351.3 811.602 -2
 1 -7 -3 47351.3 811.602 1
 1 -7 -2 538.321 218.927 1
 1 -7 -2 244.594 317.256 -2
 1 -7 -2 244.594 317.256 1
 1 -7 -1 49676.1 409.319 1
 1 -7 -1 66763.8 1175.3 -2
 1 -7 -1 66763.8 1175.3 1
 -1 7 0 10274.8 232.365 1
 1 -7 0 13391.4 568.986 -2
 1 -7 0 13391.4 568.986 1
 -1 7 -1 19794.7 277.916 1
 1 -7 1 27687.2 625.486 -2
 1 -7 1 27687.2 625.486 1
 1 -7 2 21425.5 286.712 1
 1 -7 2 29803.4 616.914 -2
 1 -7 2 29803.4 616.914 1
 1 -7 3 9589.64 241.006 1
 1 -7 3 13535.1 518.994 -2
 1 -7 3 13535.1 518.994 1
 1 -7 4 142.565 190.075 1
 1 -7 4 241.172 310.32 -2
 1 -7 4 241.172 310.32 1
 1 -7 5 33215.6 515.638 1
 1 -7 5 42734.9 567.676 -2
 1 -7 5 42734.9 567.676 1
 1 -7 6 29765.2 404.854 1
 1 -7 6 39721.1 712.695 -2
 1 -7 6 39721.1 712.695 1
 1 -7 7 642.466 239.109 1
 1 -7 7 407.369 337.613 -2
 1 -7 7 407.369 337.613 1
 1 -7 8 19723.3 364.407 1
 1 -7 8 26173 719.37 -2
 1 -7 8 26173 719.37 1
 -1 7 -9 670.497 461.175 1
 1 -7 9 449.742 364.042 -2
 1 -7 9 449.742 364.042 1
 1 -7 10 5866.86 384.426 1
 1 -7 10 8273.56 490.747 -2
 1 -7 10 8273.56 490.747 1
 -1 7 -11 9406.82 556.64 1
 1 -7 11 14381.9 440.986 -2
 1 -7 11 14381.9 440.986 1
 -1 7 -12 28803.3 563.187 1
 1 -7 12 41205 598.624 -2
 1 -7 12 41205 598.624 1
 -1 7 -13 -385.12 1565.36 1
 1 -7 13 -18.9478 344.883 -2
 1 -7 13 -18.9478 344.883 1
 1 -7 14 33760.1 543.639 -2
 1 -7 14 33760.1 543.639 1
 1 -7 15 9890.36 420.999 -2
 1 -7 15 9890.36 420.999 1
 1 -7 16 8335.34 585.713 -2
 1 -7 16 8335.34 585.713 1
 1 -7 17 13069.8 548.676 1
 1 -7 17 16779.4 492.246 -2
 1 -7 17 16779.4 492.246 1
 1 -7 18 1419.06 378.095 1
 1 -7 18 2492.41 388.474 -2
 1 -7 18 2492.41 388.474 1
 1 -7 19 9314.8 430.587 1
 1 -7 19 12884.9 418.331 -2
 1 -7 19 12884.9 418.331 1
 1 -7 20 277.471 295.328 1
 1 -7 20 181.538 426.5 -2
 1 -7 20 181.538 426.5 1
 1 -7 21 10623.8 255.482 1
 1 -7 21 13002.7 675.299 -2
 1 -7 21 13002.7 675.299 1
 1 -7 22 -27.7292 181.936 1
 1 -7 22 679.901 506.59 -2
 1 -7 22 679.901 506.59 1
 1 -7 23 20376 258.038 1
 1 -7 23 26985.2 618.916 -2
 1 -7 23 26985.2 618.916 1
 1 -7 24 163.915 245.272 1
 1 -7 24 756.983 370.331 -2
 1 -7 24 756.983 370.331 1
 1 -6 -25 -12.2122 227.035 1
 -1 6 24 5559.89 170.688 1
 1 -6 -23 8674.69 287.13 1
 1 -6 -22 3009.6 290.313 1
 1 -6 -21 9649.57 372.508 1
 1 -6 -20 2806.94 320.127 1
 1 -6 -19 23940.7 745.403 1
 1 -6 -19 35860.6 629.133 -2
 1 -6 -19 35860.6 629.133 1
 1 -6 -18 83.5113 530.526 1
 1 -6 -18 -161.757 442.859 -2
 1 -6 -18 -161.757 442.859 1
 1 -6 -17 51938.1 1037.95 1
 1 -6 -17 68766.3 857.043 -2
 1 -6 -17 68766.3 857.043 1
 1 -6 -16 2920.22 624.855 1
 1 -6 -16 4432.56 379.731 -2
 1 -6 -16 4432.56 379.731 1
 1 -6 -15 34914.3 985.389 1
 1 -6 -15 50972.4 762.658 -2
 1 -6 -15 50972.4 762.658 1
 1 -6 -14 963.253 372.613 1
 1 -6 -14 777.63 560.832 -2
 1 -6 -14 777.63 560.832 1
 1 -6 -13 21003.3 767.45 1
 1 -6 -13 29827.6 689.217 -2
 1 -6 -13 29827.6 689.217 1
 -1 6 12 1035.1 379.905 1
 1 -6 -12 1524.25 571.805 -2
 1 -6 -12 1524.25 571.805 1
 -1 6 11 2916.11 335.903 1
 1 -6 -11 3802.34 427.655 -2
 1 -6 -11 3802.34 427.655 1
 -1 6 10 36302.3 545.87 1
 1 -6 -10 53612 819.19 -2
 1 -6 -10 53612 819.19 1
 1 -6 -9 25960.3 480.844 1
 1 -6 -9 32099.2 533.923 -2
 1 -6 -9 32099.2 533.923 1
 -1 6 8 48519.7 1030.2 1
 -1 6 8 63365.1 634.327 -2
 -1 6 8 63365.1 634.327 1
 -1 6 7 2165.82 312.348 1
 1 -6 -7 2115.13 362.68 -2
 1 -6 -7 2115.13 362.68 1
 -1 6 6 31570.6 1000.33 1
 -1 6 6 53645.8 2570.36 -2
 -1 6 6 53645.8 2570.36 1
 -1 6 5 18157.4 771.209 1
 -1 6 5 26622.3 2142.71 -2
 -1 6 5 26622.3 2142.71 1
 -1 6 4 2287.14 562.584 1
 -1 6 4 3512.53 1158.69 -2
 -1 6 4 3512.53 1158.69 1
 1 -6 -3 3521.49 640.103 1
 -1 6 3 4634.25 862.905 -2
 -1 6 3 4634.25 862.905 1
 -1 6 2 1307.29 485.622 1
 1 -6 -1 2076.67 466.109 1
 -1 6 0 27173.1 979.239 1
 -1 6 0 31960.7 1555.99 -2
 -1 6 0 31960.7 1555.99 1
 1 -6 1 34733.9 971.482 1
 -1 6 -1 60618.6 1925.73 -2
 -1 6 -1 60618.6 1925.73 1
 -1 6 -2 18544.4 558.836 1
 -1 6 -3 102054 1204.76 1
 -1 6 -4 4201.9 583.373 1
 -1 6 -5 74658.9 1354.13 1
 -1 6 -6 30955.1 943.972 1
 -1 6 -8 17602.6 471.839 1
 -1 6 -8 21541 701.036 -2
 -1 6 -8 21541 701.036 1
 1 -6 9 10235.8 389.89 1
 1 -6 9 14046.8 557.672 -2
 1 -6 9 14046.8 557.672 1
 1 -6 10 4616.05 438.17 1
 1 -6 10 6250.2 423.945 -2
 1 -6 10 6250.2 423.945 1
 1 -6 11 16191 453.418 1
 1 -6 11 22025.9 637.853 -2
 1 -6 11 22025.9 637.853 1
 -1 6 -12 39769.8 610.217 1
 1 -6 12 52663.6 890.442 -2
 1 -6 12 52663.6 890.442 1
 1 -6 13 3871.55 360.117 1
 1 -6 13 5390.82 458.16 -2
 1 -6 13 5390.82 458.16 1
 -1 6 -14 28264 687.981 1
 1 -6 14 40599.1 698.363 -2
 1 -6 14 40599.1 698.363 1
 1 -6 15 4369.31 376.912 1
 1 -6 15 5427.88 429.007 -2
 1 -6 15 5427.88 429.007 1
 1 -6 16 22112.1 767.13 1
 1 -6 16 26973.2 608.278 -2
 1 -6 16 26973.2 608.278 1
 1 -6 17 6884.3 603.74 1
 1 -6 17 8149.61 487.719 -2
 1 -6 17 8149.61 487.719 1
 1 -6 18 12725 623.313 1
 -1 6 -18 14820.3 491.267 -2
 -1 6 -18 14820.3 491.267 1
 1 -6 19 4702.68 323.336 1
 1 -6 19 5760.91 556.882 -2
 1 -6 19 5760.91 556.882 1
 1 -6 20 5395.86 312.484 1
 1 -6 20 7405.49 540.945 -2
 1 -6 20 7405.49 540.945 1
 1 -6 21 13353.9 330.003 1
 -1 6 -21 15422.5 464.675 -2
 -1 6 -21 15422.5 464.675 1
 1 -6 22 2252.86 390.267 1
 1 -6 22 3045.71 372.536 -2
 1 -6 22 3045.71 372.536 1
 1 -6 23 16007.6 458.28 1
 1 -6 23 20129.9 518.698 -2
 1 -6 23 20129.9 518.698 1
 1 -6 24 380.124 270.243 1
 1 -6 24 300.091 486.383 -2
 1 -6 24 300.091 486.383 1
 1 -6 25 10006.2 377.671 1
 1 -6 25 13376.4 492.804 -2
 1 -6 25 13376.4 492.804 1
 1 -6 26 983.116 234.916 1
 -1 5 26 10873.1 232.872 1
 1 -5 -25 143.411 186.881 1
 -1 5 25 91.8768 349.052 -2
 -1 5 25 91.8768 349.052 1
 1 -5 -24 14303.4 327.497 1
 -1 5 24 21032.5 560.843 -2
 -1 5 24 21032.5 560.843 1
 1 -5 -23 967.2 268.843 1
 -1 5 23 923.183 475.945 -2
 -1 5 23 923.183 475.945 1
 1 -5 -22 3231.04 498.237 1
 -1 5 22 4187.42 565.059 -2
 -1 5 22 4187.42 565.059 1
 1 -5 -21 8325.03 583.743 1
 1 -5 -21 12881.3 479.227 -2
 1 -5 -21 12881.3 479.227 1
 1 -5 -20 1277.93 535.579 1
 1 -5 -20 810.053 305.363 -2
 1 -5 -20 810.053 305.363 1
 1 -5 -19 7031.88 640.065 1
 1 -5 -19 9849.42 415.017 -2
 1 -5 -19 9849.42 415.017 1
 1 -5 -18 5333.42 635.806 1
 1 -5 -18 6816.65 362.833 -2
 1 -5 -18 6816.65 362.833 1
 1 -5 -17 13200 475.673 -2
 1 -5 -17 13200 475.673 1
 -1 5 16 -1326.76 1662.67 1
 1 -5 -16 42.7244 342.363 -2
 1 -5 -16 42.7244 342.363 1
 1 -5 -15 25314.4 1141.98 1
 1 -5 -15 33765.2 741.927 -2
 1 -5 -15 33765.2 741.927 1
 1 -5 -14 1181.9 573.476 1
 1 -5 -14 2597.38 568.776 -2
 1 -5 -14 2597.38 568.776 1
 -1 5 13 2191.1 564.79 1
 1 -5 -13 2960.01 538.774 -2
 1 -5 -13 2960.01 538.774 1
 1 -5 -12 1111.45 452.5 1
 1 -5 -12 710.616 395.158 -2
 1 -5 -12 710.616 395.158 1
 -1 5 11 18649.5 648.747 1
 1 -5 -11 26725.8 625.566 -2
 1 -5 -11 26725.8 625.566 1
 -1 5 10 58518.8 1144.28 1
 -1 5 10 87207.4 1974.96 -2
 -1 5 10 87207.4 1974.96 1
 -1 5 9 45214.8 996.95 1
 -1 5 9 67365.8 1440.55 -2
 -1 5 9 67365.8 1440.55 1
 1 -5 -8 78564 1329.06 1
 -1 5 8 118603 2164.61 -2
 -1 5 8 118603 2164.61 1
 -1 5 7 1436.66 653.177 1
 -1 5 7 3208.49 828.047 -2
 -1 5 7 3208.49 828.047 1
 -1 5 6 8859.73 672.925 1
 -1 5 6 12680.3 1140.63 -2
 -1 5 6 12680.3 1140.63 1
 -1 5 5 11785 752.572 -2
 -1 5 5 11785 752.572 1
 1 -5 -4 1723.71 826.779 1
 -1 5 4 2006.74 520.27 -2
 -1 5 4 2006.74 520.27 1
 -1 5 3 769.585 519.806 -2
 -1 5 3 769.585 519.806 1
 1 -5 -2 29257.8 1360.98 1
 -1 5 2 44401.4 984.4 -2
 -1 5 2 44401.4 984.4 1
 1 -5 -1 835.075 423.239 1
 -1 5 1 1863.08 625.962 -2
 -1 5 1 1863.08 625.962 1
 1 -5 0 36085.2 987.378 1
 -1 5 0 48240.1 845.491 -2
 -1 5 0 48240.1 845.491 1
 -1 5 -1 8229.56 632.43 1
 -1 5 -1 11313.8 662.446 -2
 -1 5 -1 11313.8 662.446 1
 -1 5 -2 13171.6 694.101 1
 -1 5 -2 18478.6 681.86 -2
 -1 5 -2 18478.6 681.86 1
 1 -5 3 52719.6 1119.36 1
 1 -5 3 73258.1 1123.53 -2
 1 -5 3 73258.1 1123.53 1
 -1 5 -4 24858.5 853.163 1
 -1 5 -4 33487.9 940.741 -2
 -1 5 -4 33487.9 940.741 1
 -1 5 -5 89309.9 1338.99 1
 -1 5 -5 140149 1583.69 -2
 -1 5 -5 140149 1583.69 1
 -1 5 -6 2456.38 505.702 1
 1 -5 6 6478.12 1333.59 -2
 1 -5 6 6478.12 1333.59 1
 -1 5 -7 6844.72 591.047 1
 1 -5 7 13769.1 1412.55 -2
 1 -5 7 13769.1 1412.55 1
 1 -5 8 341.903 823.311 1
 1 -5 8 994.107 1093.68 -2
 1 -5 8 994.107 1093.68 1
 1 -5 9 46674.9 1707.72 1
 -1 5 -9 76091.5 1678.89 -2
 -1 5 -9 76091.5 1678.89 1
 -1 5 -10 36998.4 1409.16 -2
 -1 5 -10 36998.4 1409.16 1
 -1 5 -11 29267.3 1422.51 -2
 -1 5 -11 29267.3 1422.51 1
 -1 5 -12 37768.5 2062.65 1
 1 -5 12 57332.4 758.474 -2
 1 -5 12 57332.4 758.474 1
 1 -5 13 229.222 423.394 1
 -1 5 -13 167.932 316.138 -2
 -1 5 -13 167.932 316.138 1
 1 -5 14 26694.3 507.843 1
 -1 5 -14 38499.3 1039.18 -2
 -1 5 -14 38499.3 1039.18 1
 1 -5 15 5878.91 369.369 1
 1 -5 15 7716.67 595.138 -2
 1 -5 15 7716.67 595.138 1
 1 -5 16 39147.7 576.041 1
 1 -5 16 53281.3 886.014 -2
 1 -5 16 53281.3 886.014 1
 1 -5 17 1573.07 326.707 1
 1 -5 17 2521.84 595.077 -2
 1 -5 17 2521.84 595.077 1
 1 -5 18 29707.9 832.427 1
 1 -5 18 38943 852.912 -2
 1 -5 18 38943 852.912 1
 1 -5 19 2324.31 535.29 1
 -1 5 -19 3783.66 570.906 -2
 -1 5 -19 3783.66 570.906 1
 1 -5 20 8097.77 578.874 1
 1 -5 20 9927.14 591.498 -2
 1 -5 20 9927.14 591.498 1
 1 -5 21 2462.96 469.014 1
 -1 5 -21 3752.01 523.885 -2
 -1 5 -21 3752.01 523.885 1
 1 -5 22 2265.84 441.923 1
 1 -5 22 3919.13 503.637 -2
 1 -5 22 3919.13 503.637 1
 1 -5 23 8720.98 503.27 1
 1 -5 23 11353.5 447.677 -2
 1 -5 23 11353.5 447.677 1
 1 -5 24 933.72 379.499 1
 -1 5 -24 1184.25 357.157 -2
 -1 5 -24 1184.25 357.157 1
 1 -5 25 10992.9 427.347 1
 -1 5 -25 14585.9 376.52 -2
 -1 5 -25 14585.9 376.52 1
 1 -5 26 176.014 287.136 1
 1 -5 26 284.547 318.962 -2
 1 -5 26 284.547 318.962 1
 1 -5 27 7190.35 198.176 1
 1 -4 -27 -194.721 241.414 1
 -1 4 27 960.565 338.895 -2
 -1 4 27 960.565 338.895 1
 1 -4 -26 10112.4 413.031 1
 -1 4 26 14351.3 508.968 -2
 -1 4 26 14351.3 508.968 1
 1 -4 -25 -53.689 366.264 1
 -1 4 25 363.571 355.021 -2
 -1 4 25 363.571 355.021 1
 1 -4 -24 13018.6 349.232 1
 1 -4 -24 17886 496.984 -2
 1 -4 -24 17886 496.984 1
 1 -4 -23 350.233 476.081 1
 1 -4 -23 352.391 346.477 -2
 1 -4 -23 352.391 346.477 1
 1 -4 -22 25935.5 760.507 1
 1 -4 -22 35648.9 652.081 -2
 1 -4 -22 35648.9 652.081 1
 1 -4 -21 5783.22 583.356 1
 -1 4 21 7422.6 351.946 -2
 -1 4 21 7422.6 351.946 1
 1 -4 -20 14607.5 359.565 -2
 1 -4 -20 14607.5 359.565 1
 1 -4 -19 36619.3 687.576 -2
 1 -4 -19 36619.3 687.576 1
 1 -4 -18 7622.88 416.178 -2
 1 -4 -18 7622.88 416.178 1
 1 -4 -17 26409.4 479.733 -2
 1 -4 -17 26409.4 479.733 1
 1 -4 -16 2576.16 755.983 1
 1 -4 -16 2245.82 390.289 -2
 1 -4 -16 2245.82 390.289 1
 -1 4 15 6385.66 581.055 1
 1 -4 -15 9188.89 426.417 -2
 1 -4 -15 9188.89 426.417 1
 -1 4 14 1772.68 484.561 1
 1 -4 -14 2595.38 424.02 -2
 1 -4 -14 2595.38 424.02 1
 1 -4 -13 20696 880.908 1
 -1 4 13 33134.3 1251.45 -2
 -1 4 13 33134.3 1251.45 1
 1 -4 -12 6860.94 546.369 1
 -1 4 12 10298.2 829.994 -2
 -1 4 12 10298.2 829.994 1
 1 -4 -11 68273.9 1353.82 1
 -1 4 11 94602.3 1513.12 -2
 -1 4 11 94602.3 1513.12 1
 1 -4 -10 75516.8 997.663 1
 -1 4 10 104827 1930.49 -2
 -1 4 10 104827 1930.49 1
 1 -4 -9 79834.8 1118.46 1
 1 -4 -9 109214 1307.03 -2
 1 -4 -9 109214 1307.03 1
 1 -4 -8 14028.7 695.389 1
 -1 4 8 24840.8 959.841 -2
 -1 4 8 24840.8 959.841 1
 1 -4 -7 13692.9 670.951 1
 -1 4 7 19280.1 914.048 -2
 -1 4 7 19280.1 914.048 1
 1 -4 -6 10511.7 542.26 1
 -1 4 6 14081.9 721.762 -2
 -1 4 6 14081.9 721.762 1
 1 -4 -5 20735.7 967.879 1
 -1 4 5 27338.3 785.582 -2
 -1 4 5 27338.3 785.582 1
 1 -4 -4 64641.8 1286.2 1
 -1 4 4 80787.3 1174.77 -2
 -1 4 4 80787.3 1174.77 1
 1 -4 -3 2023.91 331.044 1
 -1 4 3 2015.85 597.553 -2
 -1 4 3 2015.85 597.553 1
 -1 4 2 112822 1218.18 1
 -1 4 2 153209 1725.68 -2
 -1 4 2 153209 1725.68 1
 -1 4 1 61128.7 1164.98 1
 -1 4 1 85371.5 851.259 -2
 -1 4 1 85371.5 851.259 1
 -1 4 0 85845 1239.65 1
 -1 4 0 127693 1486.56 -2
 -1 4 0 127693 1486.56 1
 1 -4 1 65437.7 1095.93 1
 -1 4 -1 94093.8 866.747 -2
 -1 4 -1 94093.8 866.747 1
 -1 4 -2 1617.34 530.939 1
 1 -4 2 2002.16 355.653 -2
 1 -4 2 2002.16 355.653 1
 1 -4 3 18627 749.431 1
 1 -4 3 28932.6 614.132 -2
 1 -4 3 28932.6 614.132 1
 1 -4 4 1174.88 533.969 1
 -1 4 -4 1933.44 341.112 -2
 -1 4 -4 1933.44 341.112 1
 -1 4 -5 58096.4 1020.62 1
 1 -4 5 93315.8 1015.01 -2
 1 -4 5 93315.8 1015.01 1
 -1 4 -6 1264.67 488.837 1
 1 -4 6 1042.54 360.9 -2
 1 -4 6 1042.54 360.9 1
 -1 4 -7 71929.4 1148.94 1
 1 -4 7 101079 1303.62 -2
 1 -4 7 101079 1303.62 1
 1 -4 8 16464 521.778 -2
 1 -4 8 16464 521.778 1
 -1 4 -9 39137 1616.78 1
 1 -4 9 71012.9 994.727 -2
 1 -4 9 71012.9 994.727 1
 1 -4 10 9567.2 966.927 1
 -1 4 -10 14971.3 535.717 -2
 -1 4 -10 14971.3 535.717 1
 1 -4 11 66502.9 1392.44 1
 1 -4 11 105745 1521.43 -2
 1 -4 11 105745 1521.43 1
 1 -4 12 40492.3 1485.91 1
 1 -4 12 73793.4 1772.66 -2
 1 -4 12 73793.4 1772.66 1
 1 -4 13 10726 989.616 1
 1 -4 13 16544.8 1048.5 -2
 1 -4 13 16544.8 1048.5 1
 1 -4 14 13088.6 1008.11 1
 -1 4 -14 21307.4 1459.29 -2
 -1 4 -14 21307.4 1459.29 1
 1 -4 15 1205.54 874.475 1
 1 -4 15 -407.668 341.941 -2
 1 -4 15 -407.668 341.941 1
 1 -4 16 6827.43 358.282 1
 1 -4 16 8205.97 528.01 -2
 1 -4 16 8205.97 528.01 1
 1 -4 17 16261.6 419.671 1
 1 -4 17 20232.4 967.983 -2
 1 -4 17 20232.4 967.983 1
 1 -4 18 62296.8 1076.37 1
 1 -4 18 82293.4 1512.56 -2
 1 -4 18 82293.4 1512.56 1
 1 -4 19 11528.4 661.838 1
 -1 4 -19 14879.9 663.796 -2
 -1 4 -19 14879.9 663.796 1
 1 -4 20 21043.3 734.71 1
 1 -4 20 29347.5 768.109 -2
 1 -4 20 29347.5 768.109 1
 1 -4 21 6722.49 544.614 1
 -1 4 -21 9921.23 594.402 -2
 -1 4 -21 9921.23 594.402 1
 1 -4 22 4992.25 527.877 1
 1 -4 22 7873.28 574.378 -2
 1 -4 22 7873.28 574.378 1
 1 -4 23 7873.54 546.1 1
 1 -4 23 11506.4 557.221 -2
 1 -4 23 11506.4 557.221 1
 1 -4 24 5628.64 497.806 1
 1 -4 24 6874.19 373.21 -2
 1 -4 24 6874.19 373.21 1
 1 -4 25 27950.4 657.041 1
 1 -4 25 36732.2 450.227 -2
 1 -4 25 36732.2 450.227 1
 1 -4 26 167.035 353.431 1
 -1 4 -26 448.755 268.327 -2
 -1 4 -26 448.755 268.327 1
 1 -4 27 12016.4 432.161 1
 -1 4 -27 16389.5 748.829 -2
 -1 4 -27 16389.5 748.829 1
 1 -4 28 675.001 166.371 1
 -1 4 -28 1043.05 503.489 -2
 -1 4 -28 1043.05 503.489 1
 -1 3 28 5522.66 295.98 1
 1 -3 -27 3262.74 302.46 1
 -1 3 27 5075.76 354.338 -2
 -1 3 27 5075.76 354.338 1
 1 -3 -26 8510.99 426.317 1
 1 -3 -26 12304.6 353.75 -2
 1 -3 -26 12304.6 353.75 1
 1 -3 -25 2222.87 435.49 1
 -1 3 25 3772.47 358.826 -2
 -1 3 25 3772.47 358.826 1
 1 -3 -24 16790.2 606.144 1
 -1 3 24 23974.6 603.126 -2
 -1 3 24 23974.6 603.126 1
 1 -3 -23 1871.12 485.584 1
 -1 3 23 2451.43 395.811 -2
 -1 3 23 2451.43 395.811 1
 1 -3 -22 11973.2 476.735 -2
 1 -3 -22 11973.2 476.735 1
 1 -3 -21 4855.76 516.989 1
 -1 3 21 9370.76 409.5 -2
 -1 3 21 9370.76 409.5 1
 -1 3 20 48009.6 535.566 -2
 -1 3 20 48009.6 535.566 1
 -1 3 19 24989.7 457.824 -2
 -1 3 19 24989.7 457.824 1
 -1 3 18 21353.8 1043.17 1
 1 -3 -18 28197 453.831 -2
 1 -3 -18 28197 453.831 1
 1 -3 -17 8746.9 805.061 1
 1 -3 -17 10497.7 355.486 -2
 1 -3 -17 10497.7 355.486 1
 1 -3 -16 216.436 563.253 1
 1 -3 -16 1047.23 344.227 -2
 1 -3 -16 1047.23 344.227 1
 1 -3 -15 3354.67 476.209 1
 -1 3 15 6561.53 902.148 -2
 -1 3 15 6561.53 902.148 1
 -1 3 14 16853.1 573.007 1
 -1 3 14 26095.1 1198.56 -2
 -1 3 14 26095.1 1198.56 1
 1 -3 -13 74634.5 1524.15 1
 -1 3 13 106016 1963.2 -2
 -1 3 13 106016 1963.2 1
 1 -3 -12 3365.91 952.723 1
 -1 3 12 6048.42 526.82 -2
 -1 3 12 6048.42 526.82 1
 1 -3 -11 100731 2280.62 1
 -1 3 11 153188 1535.11 -2
 -1 3 11 153188 1535.11 1
 -1 3 10 177866 1949.15 -2
 -1 3 10 177866 1949.15 1
 -1 3 9 94893.4 1745.41 -2
 -1 3 9 94893.4 1745.41 1
 -1 3 8 3524.66 785.886 -2
 -1 3 8 3524.66 785.886 1
 1 -3 -7 1331.71 887.53 1
 -1 3 7 2062.27 1044.18 -2
 -1 3 7 2062.27 1044.18 1
 -1 3 6 1369.44 931.953 -2
 -1 3 6 1369.44 931.953 1
 1 -3 -5 4520.74 641.964 -2
 1 -3 -5 4520.74 641.964 1
 1 -3 -4 73351.9 1462.43 1
 -1 3 4 96726.5 1411.96 -2
 -1 3 4 96726.5 1411.96 1
 1 -3 -3 27547.5 461.191 1
 -1 3 3 40323.6 1816.2 -2
 -1 3 3 40323.6 1816.2 1
 -1 3 2 96175.7 914.59 1
 -1 3 2 135343 1486.93 -2
 -1 3 2 135343 1486.93 1
 1 -3 -1 972.883 177.166 1
 1 -3 -1 1332.28 413.535 -2
 1 -3 -1 1332.28 413.535 1
 -1 3 0 94471.5 1081.49 1
 -1 3 0 138500 1025.16 -2
 -1 3 0 138500 1025.16 1
 -1 3 -1 25949.2 286.857 1
 -1 3 -1 34969.1 524.824 -2
 -1 3 -1 34969.1 524.824 1
 1 -3 2 74589.5 1084.04 1
 -1 3 -2 94700.5 645.014 -2
 -1 3 -2 94700.5 645.014 1
 1 -3 3 31566.1 671.705 1
 -1 3 -3 37553.4 416.781 -2
 -1 3 -3 37553.4 416.781 1
 1 -3 4 48530.7 404.278 1
 -1 3 -4 65551.9 596.132 -2
 -1 3 -4 65551.9 596.132 1
 1 -3 5 120052 877.339 1
 1 -3 5 167912 1413.84 -2
 1 -3 5 167912 1413.84 1
 -1 3 -6 29703.5 531.901 -2
 -1 3 -6 29703.5 531.901 1
 1 -3 7 113204 1007.71 -2
 1 -3 7 113204 1007.71 1
 1 -3 8 10342.3 356.074 -2
 1 -3 8 10342.3 356.074 1
 1 -3 9 14576.3 427.306 -2
 1 -3 9 14576.3 427.306 1
 1 -3 10 4616.32 461.413 -2
 1 -3 10 4616.32 461.413 1
 -1 3 -11 58687.1 1265.64 -2
 -1 3 -11 58687.1 1265.64 1
 1 -3 12 7294.18 578.482 -2
 1 -3 12 7294.18 578.482 1
 1 -3 13 20485 1023.05 1
 1 -3 13 30359.9 948.511 -2
 1 -3 13 30359.9 948.511 1
 1 -3 14 38128.8 1287.25 1
 1 -3 14 52106.9 2797.96 -2
 1 -3 14 52106.9 2797.96 1
 1 -3 15 26583.2 1167.96 1
 1 -3 15 39885.1 2483.59 -2
 1 -3 15 39885.1 2483.59 1
 1 -3 16 51576.2 2830.33 -2
 1 -3 16 51576.2 2830.33 1
 1 -3 17 2111.81 356.423 -2
 1 -3 17 2111.81 356.423 1
 1 -3 18 9491.73 471.039 -2
 1 -3 18 9491.73 471.039 1
 1 -3 19 16861 608.16 -2
 1 -3 19 16861 608.16 1
 1 -3 20 6823.88 594.111 1
 1 -3 20 9189.36 464.32 -2
 1 -3 20 9189.36 464.32 1
 1 -3 21 9752.64 442.584 1
 1 -3 21 14210.6 643.588 -2
 1 -3 21 14210.6 643.588 1
 1 -3 22 18976.4 712.378 1
 1 -3 22 26253.1 698.992 -2
 1 -3 22 26253.1 698.992 1
 1 -3 23 12465.3 627.794 1
 1 -3 23 16477.8 597.727 -2
 1 -3 23 16477.8 597.727 1
 1 -3 24 2201.5 483.998 1
 -1 3 -24 3175.65 411.381 -2
 -1 3 -24 3175.65 411.381 1
 1 -3 25 31942.8 749.042 1
 -1 3 -25 45097.3 661.059 -2
 -1 3 -25 45097.3 661.059 1
 1 -3 26 263.243 426.464 1
 1 -3 26 154.806 302.375 -2
 1 -3 26 154.806 302.375 1
 1 -3 27 10449.3 483.419 1
 -1 3 -27 14178.8 552.191 -2
 -1 3 -27 14178.8 552.191 1
 1 -3 28 1379.46 198.07 1
 -1 3 -28 2130.64 409.015 -2
 -1 3 -28 2130.64 409.015 1
 1 -3 29 3932.84 294.761 1
 -1 3 -29 4730.5 552.975 -2
 -1 3 -29 4730.5 552.975 1
 -1 2 29 2894.08 214.435 1
 1 -2 -29 4612.14 425.365 -2
 1 -2 -29 4612.14 425.365 1
 -1 2 28 989.824 331.735 1
 1 -2 -28 245.335 319.357 -2
 1 -2 -28 245.335 319.357 1
 1 -2 -27 5139.86 253.543 1
 1 -2 -27 8372.84 428.435 -2
 1 -2 -27 8372.84 428.435 1
 1 -2 -26 5393.55 402.953 1
 -1 2 26 8765.38 499.062 -2
 -1 2 26 8765.38 499.062 1
 1 -2 -25 5135.23 462.43 1
 1 -2 -25 8313.18 336.746 -2
 1 -2 -25 8313.18 336.746 1
 1 -2 -24 19646.3 630.051 1
 -1 2 24 27812.4 390.668 -2
 -1 2 24 27812.4 390.668 1
 1 -2 -23 318.749 296.225 -2
 1 -2 -23 318.749 296.225 1
 1 -2 -22 20236.5 403.421 -2
 1 -2 -22 20236.5 403.421 1
 1 -2 -21 28896.9 489.216 -2
 1 -2 -21 28896.9 489.216 1
 1 -2 -20 3970.09 425.935 -2
 1 -2 -20 3970.09 425.935 1
 -1 2 19 4945.53 976.458 1
 -1 2 19 5053.93 377.215 -2
 -1 2 19 5053.93 377.215 1
 1 -2 -18 11719.4 876.576 1
 -1 2 18 17303.9 427.922 -2
 -1 2 18 17303.9 427.922 1
 1 -2 -17 2315.12 563.771 1
 1 -2 -17 4263.1 488.508 -2
 1 -2 -17 4263.1 488.508 1
 1 -2 -16 44570.6 1063.05 1
 -1 2 16 61972.2 2224.04 -2
 -1 2 16 61972.2 2224.04 1
 1 -2 -15 21352.7 1482.13 1
 -1 2 15 31126.9 1191.96 -2
 -1 2 15 31126.9 1191.96 1
 -1 2 14 14099.6 679.309 1
 -1 2 14 19405.9 1008.8 -2
 -1 2 14 19405.9 1008.8 1
 1 -2 -13 98109.3 2398.21 1
 -1 2 13 157651 1593.06 -2
 -1 2 13 157651 1593.06 1
 -1 2 12 10923.4 462.643 -2
 -1 2 12 10923.4 462.643 1
 1 -2 -11 203053 1557.38 -2
 1 -2 -11 203053 1557.38 1
 -1 2 10 12231.3 620.553 -2
 -1 2 10 12231.3 620.553 1
 -1 2 9 14669.1 821.48 -2
 -1 2 9 14669.1 821.48 1
 -1 2 8 13076.1 892.104 -2
 -1 2 8 13076.1 892.104 1
 1 -2 -7 1647.2 901.291 -2
 1 -2 -7 1647.2 901.291 1
 1 -2 -6 58943.7 1299.68 -2
 1 -2 -6 58943.7 1299.68 1
 1 -2 -5 52839.3 1176.86 -2
 1 -2 -5 52839.3 1176.86 1
 1 -2 -4 56237.7 1116.45 -2
 1 -2 -4 56237.7 1116.45 1
 -1 2 3 294671 1812.97 -2
 -1 2 3 294671 1812.97 1
 -1 2 2 10523.1 418.347 1
 1 -2 -2 14854.5 490.863 -2
 1 -2 -2 14854.5 490.863 1
 -1 2 1 34842.9 578.944 1
 -1 2 1 48895 627.497 -2
 -1 2 1 48895 627.497 1
 -1 2 0 4643.63 263.957 -2
 -1 2 0 4643.63 263.957 1
 -1 2 -1 6610.82 504.257 1
 -1 2 -1 10825.5 251.631 -2
 -1 2 -1 10825.5 251.631 1
 -1 2 -2 148404 923.612 -2
 -1 2 -2 148404 923.612 1
 -1 2 -3 45977.9 486.935 1
 1 -2 3 74216.8 459.438 -2
 1 -2 3 74216.8 459.438 1
 1 -2 4 36052.3 430.163 -2
 1 -2 4 36052.3 430.163 1
 -1 2 -5 193765 1156.34 -2
 -1 2 -5 193765 1156.34 1
 1 -2 6 22842.5 466.65 -2
 1 -2 6 22842.5 466.65 1
 1 -2 7 44884.7 887.959 -2
 1 -2 7 44884.7 887.959 1
 1 -2 8 876.905 374.105 -2
 1 -2 8 876.905 374.105 1
 -1 2 -9 174477 2017.71 -2
 -1 2 -9 174477 2017.71 1
 -1 2 -10 16064.4 511.55 -2
 -1 2 -10 16064.4 511.55 1
 -1 2 -11 229924 2494.81 -2
 -1 2 -11 229924 2494.81 1
 -1 2 -12 22619.3 804.187 -2
 -1 2 -12 22619.3 804.187 1
 1 -2 13 54771.1 1307.57 -2
 1 -2 13 54771.1 1307.57 1
 1 -2 14 70535.9 1244.4 -2
 1 -2 14 70535.9 1244.4 1
 1 -2 15 29549.5 945.806 -2
 1 -2 15 29549.5 945.806 1
 -1 2 -16 72905.2 1817.16 -2
 -1 2 -16 72905.2 1817.16 1
 -1 2 -17 312.272 992.595 1
 -1 2 -17 1253.38 1253.12 -2
 -1 2 -17 1253.38 1253.12 1
 -1 2 -18 27889.9 1490.88 1
 1 -2 18 37662.5 623.61 -2
 1 -2 18 37662.5 623.61 1
 -1 2 -19 2495.77 1399.47 1
 1 -2 19 1196.46 358.325 -2
 1 -2 19 1196.46 358.325 1
 1 -2 20 2333.04 472.928 1
 1 -2 20 4114.29 386.707 -2
 1 -2 20 4114.29 386.707 1
 1 -2 21 1533.44 419.048 1
 1 -2 21 932.801 338.549 -2
 1 -2 21 932.801 338.549 1
 1 -2 22 23587.9 536.792 -2
 1 -2 22 23587.9 536.792 1
 1 -2 23 49204.1 626.9 1
 1 -2 23 66282.1 859.862 -2
 1 -2 23 66282.1 859.862 1
 1 -2 24 19105.2 450.441 1
 1 -2 24 26539.9 943.979 -2
 1 -2 24 26539.9 943.979 1
 1 -2 25 27054.1 760.34 1
 -1 2 -25 37926 638.342 -2
 -1 2 -25 37926 638.342 1
 1 -2 26 124.754 453.886 1
 -1 2 -26 34.7733 345.334 -2
 -1 2 -26 34.7733 345.334 1
 1 -2 27 13769.1 564.811 1
 -1 2 -27 19965 665.574 -2
 -1 2 -27 19965 665.574 1
 1 -2 28 -87.6555 359.514 1
 -1 2 -28 -115.032 461.613 -2
 -1 2 -28 -115.032 461.613 1
 1 -2 29 9903.16 407.042 1
 -1 2 -29 13512.8 477.603 -2
 -1 2 -29 13512.8 477.603 1
 1 -2 30 112.351 255.128 1
 -1 2 -30 208.954 477.116 -2
 -1 2 -30 208.954 477.116 1
 1 -1 -29 1151.78 291.833 -2
 1 -1 -29 1151.78 291.833 1
 -1 1 28 3385.13 181.445 1
 1 -1 -28 5234.07 401.559 -2
 1 -1 -28 5234.07 401.559 1
 -1 1 27 12233.6 333.291 1
 1 -1 -27 17300.6 438.839 -2
 1 -1 -27 17300.6 438.839 1
 -1 1 26 13479.3 380.654 1
 1 -1 -26 19514.4 496.017 -2
 1 -1 -26 19514.4 496.017 1
 -1 1 25 6598.84 568.058 1
 1 -1 -25 9105.99 373.688 -2
 1 -1 -25 9105.99 373.688 1
 1 -1 -24 29820.1 661.599 1
 1 -1 -24 41517.2 591.032 -2
 1 -1 -24 41517.2 591.032 1
 1 -1 -23 499.696 355.838 -2
 1 -1 -23 499.696 355.838 1
 -1 1 22 46283.9 565.065 -2
 -1 1 22 46283.9 565.065 1
 1 -1 -21 11096 433.367 -2
 1 -1 -21 11096 433.367 1
 -1 1 20 32516 444.557 -2
 -1 1 20 32516 444.557 1
 1 -1 -19 5152.32 1142.9 1
 -1 1 19 7573.62 328.611 -2
 -1 1 19 7573.62 328.611 1
 1 -1 -18 8183.65 671.591 1
 -1 1 18 10104.2 326.136 -2
 -1 1 18 10104.2 326.136 1
 1 -1 -17 2718.02 688.893 1
 -1 1 17 3032.78 473.345 -2
 -1 1 17 3032.78 473.345 1
 -1 1 16 51542.5 1268.35 1
 -1 1 16 71853.6 1593.71 -2
 -1 1 16 71853.6 1593.71 1
 1 -1 -15 41358.5 1170.63 1
 -1 1 15 59009.7 1454.84 -2
 -1 1 15 59009.7 1454.84 1
 1 -1 -14 34636.2 1640.69 1
 -1 1 14 48684.1 1229.7 -2
 -1 1 14 48684.1 1229.7 1
 -1 1 13 110449 1615.07 1
 -1 1 13 160588 1983.3 -2
 -1 1 13 160588 1983.3 1
 1 -1 -12 348.991 344.803 -2
 1 -1 -12 348.991 344.803 1
 -1 1 11 20585.7 607.294 -2
 -1 1 11 20585.7 607.294 1
 -1 1 10 511.596 358.365 -2
 -1 1 10 511.596 358.365 1
 -1 1 9 52103.4 827.347 -2
 -1 1 9 52103.4 827.347 1
 -1 1 8 6062.92 465.535 -2
 -1 1 8 6062.92 465.535 1
 1 -1 -7 3375.75 474.264 -2
 1 -1 -7 3375.75 474.264 1
 -1 1 6 80947.2 845.844 -2
 -1 1 6 80947.2 845.844 1
 -1 1 5 20974.2 744.522 -2
 -1 1 5 20974.2 744.522 1
 -1 1 4 997571 3143.31 -2
 -1 1 4 997571 3143.31 1
 1 -1 -3 602862 1802.59 -2
 1 -1 -3 602862 1802.59 1
 1 -1 -2 37800.9 411.136 -2
 1 -1 -2 37800.9 411.136 1
 -1 1 1 7861.52 259.873 -2
 -1 1 1 7861.52 259.873 1
 1 -1 0 2315.73 187.407 -2
 1 -1 0 2315.73 187.407 1
 -1 1 -1 13512.8 413.292 1
 1 -1 1 19065.5 210.48 -2
 1 -1 1 19065.5 210.48 1
 1 -1 2 2198.31 197.569 -2
 1 -1 2 2198.31 197.569 1
 1 -1 3 44945 484.556 -2
 1 -1 3 44945 484.556 1
 1 -1 4 58656.8 871.873 -2
 1 -1 4 58656.8 871.873 1
 1 -1 5 13033.5 356.491 -2
 1 -1 5 13033.5 356.491 1
 -1 1 -6 55736.7 580.885 -2
 -1 1 -6 55736.7 580.885 1
 1 -1 7 20975.6 392.851 -2
 1 -1 7 20975.6 392.851 1
 1 -1 8 107716 977.588 -2
 1 -1 8 107716 977.588 1
 -1 1 -9 120058 1370.24 -2
 -1 1 -9 120058 1370.24 1
 1 -1 10 17916.4 694.933 -2
 1 -1 10 17916.4 694.933 1
 1 -1 11 364599 2188.53 -2
 1 -1 11 364599 2188.53 1
 1 -1 12 39392 992.338 -2
 1 -1 12 39392 992.338 1
 1 -1 13 70102.3 1384.6 -2
 1 -1 13 70102.3 1384.6 1
 -1 1 -14 107624 1833.97 -2
 -1 1 -14 107624 1833.97 1
 -1 1 -15 2943.89 859.437 -2
 -1 1 -15 2943.89 859.437 1
 1 -1 16 69046.3 1339.88 -2
 1 -1 16 69046.3 1339.88 1
 -1 1 -17 22542.6 1222.74 -2
 -1 1 -17 22542.6 1222.74 1
 -1 1 -18 37158 616.23 -2
 -1 1 -18 37158 616.23 1
 -1 1 -19 11993.1 405.111 -2
 -1 1 -19 11993.1 405.111 1
 1 -1 20 113166 937.48 -2
 1 -1 20 113166 937.48 1
 1 -1 21 4880.85 360.856 -2
 1 -1 21 4880.85 360.856 1
 1 -1 22 48524.4 527.357 -2
 1 -1 22 48524.4 527.357 1
 1 -1 23 2891.43 330.866 -2
 1 -1 23 2891.43 330.866 1
 1 -1 24 6474.65 317.723 -2
 1 -1 24 6474.65 317.723 1
 1 -1 25 10130 597.861 1
 1 -1 25 14298.5 349.432 -2
 1 -1 25 14298.5 349.432 1
 1 -1 26 19.0418 388.689 1
 -1 1 -26 -94.4693 324.244 -2
 -1 1 -26 -94.4693 324.244 1
 1 -1 27 1234.86 278.91 1
 -1 1 -27 1991.81 543.525 -2
 -1 1 -27 1991.81 543.525 1
 1 -1 28 1472.79 397.548 1
 -1 1 -28 2134.27 500.362 -2
 -1 1 -28 2134.27 500.362 1
 1 -1 29 9440.66 429.73 1
 -1 1 -29 13768.6 517.66 -2
 -1 1 -29 13768.6 517.66 1
 1 -1 30 221.728 279.778 1
 -1 1 -30 429.579 362.225 -2
 -1 1 -30 429.579 362.225 1
 -1 0 29 7041.42 287.501 1
 1 0 -29 12144.2 400.128 -2
 1 0 -29 12144.2 400.128 1
 -1 0 28 2084.85 194.829 1
 1 0 -28 2870.78 352.754 -2
 1 0 -28 2870.78 352.754 1
 -1 0 27 8069.19 331.009 1
 1 0 -27 11419.2 447.232 -2
 1 0 -27 11419.2 447.232 1
 -1 0 26 18720.8 438.335 1
 1 0 -26 26848.7 695.355 -2
 1 0 -26 26848.7 695.355 1
 -1 0 25 2612.75 337.576 1
 1 0 -25 3317.79 594.374 -2
 1 0 -25 3317.79 594.374 1
 -1 0 24 24309.5 773.828 1
 1 0 -24 35825.8 595.464 -2
 1 0 -24 35825.8 595.464 1
 -1 0 23 591.404 357.389 -2
 -1 0 23 591.404 357.389 1
 -1 0 22 5616.85 402.899 -2
 -1 0 22 5616.85 402.899 1
 1 0 -21 6027.76 401.283 -2
 1 0 -21 6027.76 401.283 1
 1 0 -20 16904.5 1588.51 1
 -1 0 20 20073.5 404.197 -2
 -1 0 20 20073.5 404.197 1
 1 0 -19 10208.4 898.872 1
 1 0 -19 12656.1 354.769 -2
 1 0 -19 12656.1 354.769 1
 1 0 -18 63816.3 1615.75 1
 -1 0 18 86865.6 641.522 -2
 -1 0 18 86865.6 641.522 1
 -1 0 17 4732.9 663.265 1
 -1 0 17 5672.63 1016.57 -2
 -1 0 17 5672.63 1016.57 1
 -1 0 16 15703.5 758.461 1
 -1 0 16 19911.6 1171.83 -2
 -1 0 16 19911.6 1171.83 1
 1 0 -15 80469.3 1406.65 1
 -1 0 15 109074 1865.47 -2
 -1 0 15 109074 1865.47 1
 1 0 -14 35684.7 1004.04 1
 -1 0 14 50951.9 1408.14 -2
 -1 0 14 50951.9 1408.14 1
 1 0 -13 116359 1368.21 -2
 1 0 -13 116359 1368.21 1
 -1 0 12 243.358 574.973 -2
 -1 0 12 243.358 574.973 1
 -1 0 11 89539.8 1438.79 -2
 -1 0 11 89539.8 1438.79 1
 -1 0 10 7407.97 389.163 -2
 -1 0 10 7407.97 389.163 1
 -1 0 9 47906.3 630.011 -2
 -1 0 9 47906.3 630.011 1
 1 0 -8 18384.2 451.794 -2
 1 0 -8 18384.2 451.794 1
 -1 0 7 177806 1045.62 -2
 -1 0 7 177806 1045.62 1
 -1 0 6 5487.81 363.314 -2
 -1 0 6 5487.81 363.314 1
 1 0 -5 122634 844.589 -2
 1 0 -5 122634 844.589 1
 -1 0 4 29322.7 480.872 -2
 -1 0 4 29322.7 480.872 1
 1 0 -3 19654.3 351.042 -2
 1 0 -3 19654.3 351.042 1
 -1 0 2 126178 846.013 -2
 -1 0 2 126178 846.013 1
 -1 0 1 43276.6 458.351 -2
 -1 0 1 43276.6 458.351 1
 1 0 0 516021 1512.69 -2
 1 0 0 516021 1512.69 1
 1 0 1 63593.4 370.701 -2
 1 0 1 63593.4 370.701 1
 -1 0 -2 287119 1099.81 -2
 -1 0 -2 287119 1099.81 1
 1 0 3 49838.1 705.798 -2
 1 0 3 49838.1 705.798 1
 -1 0 -4 27772.7 321.805 -2
 -1 0 -4 27772.7 321.805 1
 -1 0 -5 92854.6 659.824 -2
 -1 0 -5 92854.6 659.824 1
 1 0 6 287684 1254.66 -2
 1 0 6 287684 1254.66 1
 -1 0 -7 12968.8 413.704 -2
 -1 0 -7 12968.8 413.704 1
 1 0 8 4495.39 421.634 -2
 1 0 8 4495.39 421.634 1
 1 0 9 90428.5 1114.46 -2
 1 0 9 90428.5 1114.46 1
 1 0 10 8345.32 595.065 -2
 1 0 10 8345.32 595.065 1
 1 0 11 186424 1766.6 -2
 1 0 11 186424 1766.6 1
 1 0 12 14571.5 691.506 -2
 1 0 12 14571.5 691.506 1
 -1 0 -13 47346 1353.62 -2
 -1 0 -13 47346 1353.62 1
 -1 0 -14 36974.3 914.737 -2
 -1 0 -14 36974.3 914.737 1
 1 0 15 24601.7 986.313 -2
 1 0 15 24601.7 986.313 1
 -1 0 -16 19977.9 1131.07 -2
 -1 0 -16 19977.9 1131.07 1
 -1 0 -17 46351.8 1485.99 -2
 -1 0 -17 46351.8 1485.99 1
 1 0 18 64513 1718.77 -2
 1 0 18 64513 1718.77 1
 -1 0 -19 17460 501.934 -2
 -1 0 -19 17460 501.934 1
 -1 0 -20 108303 1166.81 -2
 -1 0 -20 108303 1166.81 1
 -1 0 -21 582.578 399.586 1
 1 0 21 1054.47 389.366 -2
 1 0 21 1054.47 389.366 1
 1 0 22 36420.5 689.763 -2
 1 0 22 36420.5 689.763 1
 1 0 23 19045.4 451.328 -2
 1 0 23 19045.4 451.328 1
 1 0 24 10645.6 368.035 -2
 1 0 24 10645.6 368.035 1
 1 0 25 6626 329.549 -2
 1 0 25 6626 329.549 1
 1 0 26 2082.11 296.149 -2
 1 0 26 2082.11 296.149 1
 -1 0 -27 4113.45 326.95 -2
 -1 0 -27 4113.45 326.95 1
 1 0 28 2487.36 388.269 1
 -1 0 -28 3380.21 371.728 -2
 -1 0 -28 3380.21 371.728 1
 1 0 29 9703.56 451.832 1
 -1 0 -29 14134.2 390.323 -2
 -1 0 -29 14134.2 390.323 1
 1 0 30 2994.16 321.268 1
 -1 0 -30 4898.55 388.811 -2
 -1 0 -30 4898.55 388.811 1
 -1 -1 29 11836.7 349.641 1
 1 1 -29 17729.1 362.392 -2
 1 1 -29 17729.1 362.392 1
 -1 -1 28 296.321 327.664 1
 1 1 -28 147.95 433.753 -2
 1 1 -28 147.95 433.753 1
 -1 -1 27 18009.6 549.162 1
 1 1 -27 26158.6 629.806 -2
 1 1 -27 26158.6 629.806 1
 -1 -1 26 4274.26 332.777 1
 1 1 -26 6234.12 595.445 -2
 1 1 -26 6234.12 595.445 1
 -1 -1 25 2210.47 329.93 1
 1 1 -25 2735.75 598.003 -2
 1 1 -25 2735.75 598.003 1
 -1 -1 24 3021.31 367.728 1
 1 1 -24 3877.51 632.366 -2
 1 1 -24 3877.51 632.366 1
 -1 -1 23 3336.91 388.148 1
 1 1 -23 5580.78 661.463 -2
 1 1 -23 5580.78 661.463 1
 -1 -1 22 6775.36 592.096 1
 1 1 -22 10164.8 522.881 -2
 1 1 -22 10164.8 522.881 1
 -1 -1 21 9801.85 421.424 -2
 -1 -1 21 9801.85 421.424 1
 1 1 -20 2571.38 466.695 1
 1 1 -20 3289.83 332.179 -2
 1 1 -20 3289.83 332.179 1
 1 1 -19 25671.7 1654.47 1
 1 1 -19 33983 382.109 -2
 1 1 -19 33983 382.109 1
 1 1 -18 37482.8 1775.71 1
 -1 -1 18 47107.2 582.564 -2
 -1 -1 18 47107.2 582.564 1
 1 1 -17 -341.268 960.303 1
 -1 -1 17 389.318 768.327 -2
 -1 -1 17 389.318 768.327 1
 1 1 -16 43754.5 1801.53 1
 -1 -1 16 60212.5 1233.71 -2
 -1 -1 16 60212.5 1233.71 1
 1 1 -15 53824.1 1892.49 1
 -1 -1 15 73844.9 1597.1 -2
 -1 -1 15 73844.9 1597.1 1
 -1 -1 14 30622.5 849.49 1
 -1 -1 14 36622.6 1251.65 -2
 -1 -1 14 36622.6 1251.65 1
 -1 -1 13 48056.4 993.389 1
 -1 -1 13 64446.1 1467.25 -2
 -1 -1 13 64446.1 1467.25 1
 -1 -1 12 25628.2 623.367 -2
 -1 -1 12 25628.2 623.367 1
 -1 -1 11 35513.5 674.88 -2
 -1 -1 11 35513.5 674.88 1
 1 1 -10 1169.88 396.967 -2
 1 1 -10 1169.88 396.967 1
 1 1 -9 97151.4 973.304 -2
 1 1 -9 97151.4 973.304 1
 1 1 -8 5590.67 443.845 -2
 1 1 -8 5590.67 443.845 1
 1 1 -7 245168 1608.62 -2
 1 1 -7 245168 1608.62 1
 -1 -1 6 21169.9 589.011 -2
 -1 -1 6 21169.9 589.011 1
 1 1 -5 102930 769.707 -2
 1 1 -5 102930 769.707 1
 1 1 -4 27327.1 400.351 -2
 1 1 -4 27327.1 400.351 1
 1 1 -3 212291 1009.11 -2
 1 1 -3 212291 1009.11 1
 1 1 -2 63527.2 453.459 -2
 1 1 -2 63527.2 453.459 1
 -1 -1 1 723.446 214.384 -2
 -1 -1 1 723.446 214.384 1
 -1 -1 0 553590 1676.38 -2
 -1 -1 0 553590 1676.38 1
 -1 -1 -1 8578.37 231.9 -2
 -1 -1 -1 8578.37 231.9 1
 1 1 2 584145 1489.98 -2
 1 1 2 584145 1489.98 1
 1 1 3 105564 1005.09 -2
 1 1 3 105564 1005.09 1
 1 1 4 108580 1126.74 -2
 1 1 4 108580 1126.74 1
 1 1 5 56026.3 418.943 -2
 1 1 5 56026.3 418.943 1
 1 1 6 119781 801.832 -2
 1 1 6 119781 801.832 1
 1 1 7 6291.5 754.89 -2
 1 1 7 6291.5 754.89 1
 1 1 8 244850 2442.4 -2
 1 1 8 244850 2442.4 1
 1 1 9 58969.1 1481.64 -2
 1 1 9 58969.1 1481.64 1
 1 1 10 5491.02 959.271 -2
 1 1 10 5491.02 959.271 1
 -1 -1 -11 95206.4 1531.25 -2
 -1 -1 -11 95206.4 1531.25 1
 1 1 12 105265 1625.77 -2
 1 1 12 105265 1625.77 1
 1 1 13 64404.5 1370.24 -2
 1 1 13 64404.5 1370.24 1
 1 1 14 5328.89 789.726 -2
 1 1 14 5328.89 789.726 1
 -1 -1 -15 52990.1 1261.65 -2
 -1 -1 -15 52990.1 1261.65 1
 -1 -1 -16 2767.72 737.031 -2
 -1 -1 -16 2767.72 737.031 1
 1 1 17 60783.3 1616.62 1
 -1 -1 -17 90794.8 1992.08 -2
 -1 -1 -17 90794.8 1992.08 1
 -1 -1 -18 64985.7 1799.03 -2
 -1 -1 -18 64985.7 1799.03 1
 1 1 19 304.885 293.612 -2
 1 1 19 304.885 293.612 1
 1 1 20 79909.8 903.424 -2
 1 1 20 79909.8 903.424 1
 -1 -1 -21 508.116 309.314 -2
 -1 -1 -21 508.116 309.314 1
 1 1 22 26737.2 569.659 -2
 1 1 22 26737.2 569.659 1
 -1 -1 -23 5606.93 355.41 -2
 -1 -1 -23 5606.93 355.41 1
 -1 -1 -24 17135 399.279 -2
 -1 -1 -24 17135 399.279 1
 1 1 25 7853.59 345.977 -2
 1 1 25 7853.59 345.977 1
 -1 -1 -26 30108.7 435.944 -2
 -1 -1 -26 30108.7 435.944 1
 1 1 27 6470.41 338.486 -2
 1 1 27 6470.41 338.486 1
 1 1 28 14572.6 300.21 -2
 1 1 28 14572.6 300.21 1
 -1 -1 -29 18644.5 436.152 -2
 -1 -1 -29 18644.5 436.152 1
 1 1 30 387.927 242.431 -2
 1 1 30 387.927 242.431 1
 -1 -2 29 11027.8 348.367 1
 1 2 -29 15319.6 333.241 -2
 1 2 -29 15319.6 333.241 1
 -1 -2 28 1826.43 345.143 1
 1 2 -28 2935.2 430.574 -2
 1 2 -28 2935.2 430.574 1
 -1 -2 27 16430.2 529.543 1
 1 2 -27 23811.6 596.844 -2
 1 2 -27 23811.6 596.844 1
 -1 -2 26 8083.58 516.587 1
 1 2 -26 12735.3 608.404 -2
 1 2 -26 12735.3 608.404 1
 -1 -2 25 12119.2 600.515 1
 1 2 -25 18280.9 678.872 -2
 1 2 -25 18280.9 678.872 1
 -1 -2 24 2972.13 348.631 1
 1 2 -24 3631.71 619.784 -2
 1 2 -24 3631.71 619.784 1
 -1 -2 23 12009.8 464.814 1
 1 2 -23 18056.7 737.316 -2
 1 2 -23 18056.7 737.316 1
 -1 -2 22 1631.54 363.595 1
 1 2 -22 2087.75 664.617 -2
 1 2 -22 2087.75 664.617 1
 -1 -2 21 1241.26 362.644 1
 1 2 -21 1362.1 484.733 -2
 1 2 -21 1362.1 484.733 1
 1 2 -20 58233.6 632.405 -2
 1 2 -20 58233.6 632.405 1
 -1 -2 19 4844.6 931.699 1
 -1 -2 19 5783.24 346.24 -2
 -1 -2 19 5783.24 346.24 1
 1 2 -18 7033.15 800.778 1
 -1 -2 18 10023.7 313.537 -2
 -1 -2 18 10023.7 313.537 1
 1 2 -17 -5.5673 984.596 1
 -1 -2 17 254.801 292.987 -2
 -1 -2 17 254.801 292.987 1
 1 2 -16 12152.5 1154.29 1
 -1 -2 16 13830.8 1027.71 -2
 -1 -2 16 13830.8 1027.71 1
 1 2 -15 9080.38 1083.65 1
 -1 -2 15 12663.7 962.107 -2
 -1 -2 15 12663.7 962.107 1
 1 2 -14 56231.4 1822.15 1
 -1 -2 14 81853.8 1520.49 -2
 -1 -2 14 81853.8 1520.49 1
 1 2 -13 22078 1269.07 1
 -1 -2 13 29635.4 842.147 -2
 -1 -2 13 29635.4 842.147 1
 1 2 -12 13816.6 1094.87 1
 -1 -2 12 17978.8 624.338 -2
 -1 -2 12 17978.8 624.338 1
 -1 -2 11 895.938 455.757 1
 -1 -2 11 1374.92 528.762 -2
 -1 -2 11 1374.92 528.762 1
 -1 -2 10 1341.03 534.869 1
 1 2 -10 1037.25 548.762 -2
 1 2 -10 1037.25 548.762 1
 -1 -2 9 61207.4 1066.96 1
 -1 -2 9 77400.2 1310.3 -2
 -1 -2 9 77400.2 1310.3 1
 -1 -2 8 24.6179 418.001 1
 1 2 -8 57.0094 508.324 -2
 1 2 -8 57.0094 508.324 1
 -1 -2 7 140353 1286.83 1
 -1 -2 7 177628 1145.77 -2
 -1 -2 7 177628 1145.77 1
 -1 -2 6 13104 476.946 1
 -1 -2 6 17935.2 647.53 -2
 -1 -2 6 17935.2 647.53 1
 -1 -2 5 140285 521.489 1
 -1 -2 5 275024 1746.69 -2
 -1 -2 5 275024 1746.69 1
 1 2 -4 90199.4 640.538 -2
 1 2 -4 90199.4 640.538 1
 1 2 -3 211445 1341.6 -2
 1 2 -3 211445 1341.6 1
 1 2 -2 388001 1706.81 -2
 1 2 -2 388001 1706.81 1
 -1 -2 1 807.346 269.395 -2
 -1 -2 1 807.346 269.395 1
 1 2 0 84334.4 526.098 -2
 1 2 0 84334.4 526.098 1
 1 2 1 84157.9 701.759 -2
 1 2 1 84157.9 701.759 1
 -1 -2 -2 3675.29 228.984 -2
 -1 -2 -2 3675.29 228.984 1
 -1 -2 -3 164251 1154.03 -2
 -1 -2 -3 164251 1154.03 1
 -1 -2 -4 36675 704.165 -2
 -1 -2 -4 36675 704.165 1
 -1 -2 -5 23131.9 452.855 -2
 -1 -2 -5 23131.9 452.855 1
 1 2 6 218734 1201.34 -2
 1 2 6 218734 1201.34 1
 1 2 7 3138.77 710.158 -2
 1 2 7 3138.77 710.158 1
 1 2 8 151497 2029.66 -2
 1 2 8 151497 2029.66 1
 -1 -2 -9 78398.2 1690.14 -2
 -1 -2 -9 78398.2 1690.14 1
 -1 -2 -10 18937.9 1185.07 -2
 -1 -2 -10 18937.9 1185.07 1
 -1 -2 -11 65484.9 1714.26 -2
 -1 -2 -11 65484.9 1714.26 1
 1 2 12 116.079 810.3 -2
 1 2 12 116.079 810.3 1
 1 2 13 5684.9 1029.17 -2
 1 2 13 5684.9 1029.17 1
 1 2 14 2930.27 789.331 -2
 1 2 14 2930.27 789.331 1
 1 2 15 73279.8 1528.52 -2
 1 2 15 73279.8 1528.52 1
 1 2 16 9726.59 886.62 -2
 1 2 16 9726.59 886.62 1
 1 2 17 39703.4 1234.91 -2
 1 2 17 39703.4 1234.91 1
 1 2 18 54463.6 868.666 -2
 1 2 18 54463.6 868.666 1
 -1 -2 -19 713.646 308.358 -2
 -1 -2 -19 713.646 308.358 1
 -1 -2 -20 47914.4 633.72 -2
 -1 -2 -20 47914.4 633.72 1
 1 2 21 -83.7822 316.392 -2
 1 2 21 -83.7822 316.392 1
 1 2 22 22970.1 390.508 -2
 1 2 22 22970.1 390.508 1
 -1 -2 -23 113.468 283.669 -2
 -1 -2 -23 113.468 283.669 1
 -1 -2 -24 33781.2 408.09 -2
 -1 -2 -24 33781.2 408.09 1
 1 2 25 11776.9 347.484 -2
 1 2 25 11776.9 347.484 1
 -1 -2 -26 42805 488.06 -2
 -1 -2 -26 42805 488.06 1
 1 2 27 3850.16 313.95 -2
 1 2 27 3850.16 313.95 1
 -1 -2 -28 9326.64 305.584 -2
 -1 -2 -28 9326.64 305.584 1
 -1 -2 -29 21268.4 401.824 -2
 -1 -2 -29 21268.4 401.824 1
 1 2 30 2245.87 216.768 -2
 1 2 30 2245.87 216.768 1
 -1 -3 29 12378.9 329.56 1
 1 3 -29 17584.8 550.232 -2
 1 3 -29 17584.8 550.232 1
 -1 -3 28 -122.14 302.285 1
 1 3 -28 413.91 352.85 -2
 1 3 -28 413.91 352.85 1
 -1 -3 27 12395 476.954 1
 1 3 -27 17603 514.61 -2
 1 3 -27 17603 514.61 1
 -1 -3 26 5180.63 464.273 1
 1 3 -26 7148.34 527.573 -2
 1 3 -26 7148.34 527.573 1
 -1 -3 25 13082 580.78 1
 1 3 -25 18463.4 643.605 -2
 1 3 -25 18463.4 643.605 1
 -1 -3 24 305.763 476.565 1
 1 3 -24 132.931 444.828 -2
 1 3 -24 132.931 444.828 1
 -1 -3 23 11414.2 633.573 1
 1 3 -23 15490.4 696.549 -2
 1 3 -23 15490.4 696.549 1
 -1 -3 22 5289.68 588.788 1
 1 3 -22 6899.35 502.002 -2
 1 3 -22 6899.35 502.002 1
 -1 -3 21 30840.3 595.43 1
 1 3 -21 43557.8 558.727 -2
 1 3 -21 43557.8 558.727 1
 -1 -3 20 29893.3 600.896 1
 1 3 -20 42975 625.146 -2
 1 3 -20 42975 625.146 1
 -1 -3 19 4925.15 390.03 1
 -1 -3 19 7376.95 425.769 -2
 -1 -3 19 7376.95 425.769 1
 1 3 -18 68841.4 1012.61 1
 -1 -3 18 92035.1 882.241 -2
 -1 -3 18 92035.1 882.241 1
 1 3 -17 -1717.69 1170.01 1
 -1 -3 17 -128.209 322.479 -2
 -1 -3 17 -128.209 322.479 1
 1 3 -16 59990.7 1845.49 1
 -1 -3 16 83927.1 1772.87 -2
 -1 -3 16 83927.1 1772.87 1
 1 3 -15 1837.7 875.652 1
 1 3 -15 2579.37 670.614 -2
 1 3 -15 2579.37 670.614 1
 -1 -3 14 55895.1 1084.45 1
 1 3 -14 74023.6 1419.72 -2
 1 3 -14 74023.6 1419.72 1
 1 3 -13 18862.5 710.114 1
 -1 -3 13 27002.6 810.451 -2
 -1 -3 13 27002.6 810.451 1
 -1 -3 12 41662.9 885.18 1
 -1 -3 12 53814.2 1246.42 -2
 -1 -3 12 53814.2 1246.42 1
 -1 -3 11 4064.52 427.655 1
 -1 -3 11 5374.76 872.059 -2
 -1 -3 11 5374.76 872.059 1
 1 3 -10 10222.5 884.135 1
 -1 -3 10 12340.1 655.185 -2
 -1 -3 10 12340.1 655.185 1
 1 3 -9 18999.6 598.556 1
 -1 -3 9 23839 1225.39 -2
 -1 -3 9 23839 1225.39 1
 -1 -3 8 17367 558.301 1
 -1 -3 8 23373.6 1187.25 -2
 -1 -3 8 23373.6 1187.25 1
 1 3 -7 50994.2 763.522 1
 1 3 -7 66062.2 1453.2 -2
 1 3 -7 66062.2 1453.2 1
 1 3 -6 3751.57 274.444 1
 -1 -3 6 5317.24 712.28 -2
 -1 -3 6 5317.24 712.28 1
 1 3 -5 260791 1373.91 1
 1 3 -5 341881 1984.48 -2
 1 3 -5 341881 1984.48 1
 1 3 -4 13571.3 348.221 1
 1 3 -4 15642 551.468 -2
 1 3 -4 15642 551.468 1
 -1 -3 3 124920 446.138 1
 1 3 -3 173920 1099.18 -2
 1 3 -3 173920 1099.18 1
 1 3 -2 95559 1358.74 1
 -1 -3 2 140829 1135.43 -2
 -1 -3 2 140829 1135.43 1
 -1 -3 1 47880.3 920.447 1
 -1 -3 1 64742.2 805.64 -2
 -1 -3 1 64742.2 805.64 1
 1 3 0 189147 1028.13 1
 -1 -3 0 264120 1376.84 -2
 -1 -3 0 264120 1376.84 1
 -1 -3 -1 8390.11 237.564 1
 1 3 1 11570.7 434.249 -2
 1 3 1 11570.7 434.249 1
 1 3 2 16256.6 328.673 1
 -1 -3 -2 397009 1583.35 -2
 -1 -3 -2 397009 1583.35 1
 1 3 3 14242.6 247.07 -2
 1 3 3 14242.6 247.07 1
 -1 -3 -4 107625 724.015 -2
 -1 -3 -4 107625 724.015 1
 1 3 5 20262.1 524.536 -2
 1 3 5 20262.1 524.536 1
 1 3 6 385826 2309.83 -2
 1 3 6 385826 2309.83 1
 1 3 7 80620.9 1052.54 -2
 1 3 7 80620.9 1052.54 1
 -1 -3 -8 76933.2 1520.51 -2
 -1 -3 -8 76933.2 1520.51 1
 1 3 9 47241 1176.61 -2
 1 3 9 47241 1176.61 1
 -1 -3 -10 22855.5 1001.79 -2
 -1 -3 -10 22855.5 1001.79 1
 1 3 11 9035.33 890.216 -2
 1 3 11 9035.33 890.216 1
 1 3 12 70927.3 1863.35 -2
 1 3 12 70927.3 1863.35 1
 1 3 13 49273.1 1178.82 -2
 1 3 13 49273.1 1178.82 1
 1 3 14 9232.03 811.956 -2
 1 3 14 9232.03 811.956 1
 1 3 15 75681.2 1600.5 -2
 1 3 15 75681.2 1600.5 1
 1 3 16 21027.8 950.976 -2
 1 3 16 21027.8 950.976 1
 -1 -3 -17 46433.4 840.144 -2
 -1 -3 -17 46433.4 840.144 1
 -1 -3 -18 43602.7 529.396 -2
 -1 -3 -18 43602.7 529.396 1
 1 3 19 32829 522.95 -2
 1 3 19 32829 522.95 1
 -1 -3 -20 29966.9 552.621 -2
 -1 -3 -20 29966.9 552.621 1
 -1 -3 -21 8231.58 444.357 -2
 -1 -3 -21 8231.58 444.357 1
 1 3 22 31781.7 503.984 -2
 1 3 22 31781.7 503.984 1
 1 3 23 1025.17 300.445 -2
 1 3 23 1025.17 300.445 1
 -1 -3 -24 35364.6 593.424 -2
 -1 -3 -24 35364.6 593.424 1
 1 3 25 3730.69 278.444 -2
 1 3 25 3730.69 278.444 1
 -1 -3 -26 34282.2 427.675 -2
 -1 -3 -26 34282.2 427.675 1
 1 3 27 988.659 314.649 -2
 1 3 27 988.659 314.649 1
 -1 -3 -28 5250.73 270.805 -2
 -1 -3 -28 5250.73 270.805 1
 1 3 29 450.029 180.446 -2
 1 3 29 450.029 180.446 1
 1 3 30 5782.85 354.723 -2
 1 3 30 5782.85 354.723 1
 -1 -4 28 141.217 271.507 1
 1 4 -28 -204.391 459.65 -2
 1 4 -28 -204.391 459.65 1
 -1 -4 27 10601.8 432.025 1
 1 4 -27 14466.7 683.282 -2
 1 4 -27 14466.7 683.282 1
 -1 -4 26 451.981 365.863 1
 1 4 -26 205.512 661.44 -2
 1 4 -26 205.512 661.44 1
 -1 -4 25 9065.19 317.716 1
 1 4 -25 12405.7 832.51 -2
 1 4 -25 12405.7 832.51 1
 -1 -4 24 322.024 279.28 1
 1 4 -24 248.466 507.091 -2
 1 4 -24 248.466 507.091 1
 -1 -4 23 13448.5 642.898 1
 1 4 -23 17760.4 646.717 -2
 1 4 -23 17760.4 646.717 1
 -1 -4 22 2342.81 544.97 1
 1 4 -22 4021.02 378.068 -2
 1 4 -22 4021.02 378.068 1
 -1 -4 21 3810.52 568.443 1
 1 4 -21 5461.21 407.346 -2
 1 4 -21 5461.21 407.346 1
 -1 -4 20 1772.62 539.408 1
 1 4 -20 3229.13 399.878 -2
 1 4 -20 3229.13 399.878 1
 -1 -4 19 47860.3 1013.11 1
 1 4 -19 64577.1 758.277 -2
 1 4 -19 64577.1 758.277 1
 -1 -4 18 6669.71 619.966 1
 -1 -4 18 8728.28 513.564 -2
 -1 -4 18 8728.28 513.564 1
 -1 -4 17 29037.3 849.542 1
 -1 -4 17 40652.9 694.925 -2
 -1 -4 17 40652.9 694.925 1
 -1 -4 16 67674.3 1123.58 1
 1 4 -16 92310.3 898.769 -2
 1 4 -16 92310.3 898.769 1
 -1 -4 15 1612.55 530.868 1
 -1 -4 15 2004.76 431.924 -2
 -1 -4 15 2004.76 431.924 1
 1 4 -14 47985.5 1602.77 1
 -1 -4 14 65154.9 1452 -2
 -1 -4 14 65154.9 1452 1
 1 4 -13 9795.79 731.942 -2
 1 4 -13 9795.79 731.942 1
 -1 -4 12 14058.8 1109.01 -2
 -1 -4 12 14058.8 1109.01 1
 -1 -4 11 3543.9 992.981 -2
 -1 -4 11 3543.9 992.981 1
 -1 -4 10 35881.8 1358.99 -2
 -1 -4 10 35881.8 1358.99 1
 -1 -4 9 10859.5 1071.27 -2
 -1 -4 9 10859.5 1071.27 1
 1 4 -8 168540 2787.06 1
 -1 -4 8 286579 2668.15 -2
 -1 -4 8 286579 2668.15 1
 1 4 -7 51160.3 1638.95 1
 1 4 -7 73681.7 1533.73 -2
 1 4 -7 73681.7 1533.73 1
 1 4 -6 58745.7 1163.25 1
 -1 -4 6 87095.9 1554.26 -2
 -1 -4 6 87095.9 1554.26 1
 1 4 -5 25732.5 604.421 1
 1 4 -5 39505.1 957.097 -2
 1 4 -5 39505.1 957.097 1
 1 4 -4 38992.6 670.811 1
 -1 -4 4 55872.7 1138.82 -2
 -1 -4 4 55872.7 1138.82 1
 1 4 -3 16520.2 540.819 1
 -1 -4 3 26745.3 839.248 -2
 -1 -4 3 26745.3 839.248 1
 -1 -4 2 6477.92 444.386 -2
 -1 -4 2 6477.92 444.386 1
 -1 -4 1 3674.2 431.52 1
 1 4 -1 4744.23 420.876 -2
 1 4 -1 4744.23 420.876 1
 -1 -4 0 7535.66 642.411 1
 -1 -4 0 10407 1059.8 -2
 -1 -4 0 10407 1059.8 1
 1 4 1 16015.6 357.786 1
 -1 -4 -1 23890.8 759.775 -2
 -1 -4 -1 23890.8 759.775 1
 -1 -4 -2 73585.2 921.015 1
 -1 -4 -2 90322.9 943.873 -2
 -1 -4 -2 90322.9 943.873 1
 -1 -4 -3 4208.53 349.826 -2
 -1 -4 -3 4208.53 349.826 1
 1 4 4 183348 853.088 -2
 1 4 4 183348 853.088 1
 1 4 5 6623.77 236.752 -2
 1 4 5 6623.77 236.752 1
 1 4 6 155114 865.085 -2
 1 4 6 155114 865.085 1
 -1 -4 -7 105866 979.483 -2
 -1 -4 -7 105866 979.483 1
 1 4 8 137699 2098.42 -2
 1 4 8 137699 2098.42 1
 1 4 9 45587 1359.07 -2
 1 4 9 45587 1359.07 1
 -1 -4 -10 40041.6 1412.01 -2
 -1 -4 -10 40041.6 1412.01 1
 1 4 11 57023.7 1509.6 -2
 1 4 11 57023.7 1509.6 1
 -1 -4 -12 67926.2 1821.59 -2
 -1 -4 -12 67926.2 1821.59 1
 -1 -4 -13 51909.1 1197.74 -2
 -1 -4 -13 51909.1 1197.74 1
 1 4 14 6494.39 796.27 -2
 1 4 14 6494.39 796.27 1
 -1 -4 -15 57508.2 1308.07 -2
 -1 -4 -15 57508.2 1308.07 1
 -1 -4 -16 1702.44 552.738 -2
 -1 -4 -16 1702.44 552.738 1
 -1 -4 -17 51247.4 623.067 -2
 -1 -4 -17 51247.4 623.067 1
 -1 -4 -18 388.585 317.785 -2
 -1 -4 -18 388.585 317.785 1
 1 4 19 10187.8 439.302 -2
 1 4 19 10187.8 439.302 1
 -1 -4 -20 16963.4 512.737 -2
 -1 -4 -20 16963.4 512.737 1
 -1 -4 -21 19915.2 516.501 -2
 -1 -4 -21 19915.2 516.501 1
 1 4 22 33890.9 495.216 -2
 1 4 22 33890.9 495.216 1
 -1 -4 -23 1506.5 399.084 -2
 -1 -4 -23 1506.5 399.084 1
 -1 -4 -24 24533.1 423.032 -2
 -1 -4 -24 24533.1 423.032 1
 -1 -4 -25 1117.89 285.466 -2
 -1 -4 -25 1117.89 285.466 1
 -1 -4 -26 11284.5 343.717 -2
 -1 -4 -26 11284.5 343.717 1
 1 4 27 90.3549 220.392 -2
 1 4 27 90.3549 220.392 1
 1 4 28 5783.21 209.767 -2
 1 4 28 5783.21 209.767 1
 -1 -4 -29 10141.6 303.785 1
 1 4 29 17163 474.188 -2
 1 4 29 17163 474.188 1
 -1 -5 27 10125.9 248.65 1
 -1 -5 26 439.551 204.83 1
 1 5 -26 817.432 516.597 -2
 1 5 -26 817.432 516.597 1
 -1 -5 25 7019.45 296.771 1
 1 5 -25 9317.42 689.815 -2
 1 5 -25 9317.42 689.815 1
 -1 -5 24 198.186 279.76 1
 1 5 -24 58.5883 464.542 -2
 1 5 -24 58.5883 464.542 1
 -1 -5 23 6939.42 356.492 1
 -1 -5 23 9594.94 521.505 -2
 -1 -5 23 9594.94 521.505 1
 -1 -5 22 2129.7 504.413 1
 1 5 -22 3048.83 505.531 -2
 1 5 -22 3048.83 505.531 1
 -1 -5 21 16999.2 697.651 1
 -1 -5 21 22287 536.41 -2
 -1 -5 21 22287 536.41 1
 -1 -5 20 14977.3 710.817 1
 -1 -5 20 19489.6 548.711 -2
 -1 -5 20 19489.6 548.711 1
 -1 -5 19 5915.6 624.768 1
 -1 -5 19 7338.93 493.849 -2
 -1 -5 19 7338.93 493.849 1
 -1 -5 18 5293.69 635.213 1
 -1 -5 18 7619.9 500.781 -2
 -1 -5 18 7619.9 500.781 1
 -1 -5 17 499.352 557.712 1
 1 5 -17 453.688 455.8 -2
 1 5 -17 453.688 455.8 1
 -1 -5 16 36917.6 838.41 1
 -1 -5 16 54399.8 842.066 -2
 -1 -5 16 54399.8 842.066 1
 1 5 -15 24.8523 371.155 1
 -1 -5 15 266.147 415.891 -2
 -1 -5 15 266.147 415.891 1
 -1 -5 14 33180.1 601.068 1
 -1 -5 14 39846.7 552.235 -2
 -1 -5 14 39846.7 552.235 1
 1 5 -13 4636.59 606.401 -2
 1 5 -13 4636.59 606.401 1
 -1 -5 12 10856.8 1717.4 -2
 -1 -5 12 10856.8 1717.4 1
 -1 -5 11 1820.3 1694.83 -2
 -1 -5 11 1820.3 1694.83 1
 -1 -5 10 70958.8 2614.54 -2
 -1 -5 10 70958.8 2614.54 1
 1 5 -9 21273.8 1019.51 -2
 1 5 -9 21273.8 1019.51 1
 1 5 -8 88649.2 2190.83 1
 -1 -5 8 137334 2173.69 -2
 -1 -5 8 137334 2173.69 1
 1 5 -7 179522 2744.13 1
 1 5 -7 269257 2720.01 -2
 1 5 -7 269257 2720.01 1
 1 5 -6 7031.33 911.223 1
 -1 -5 6 11673.2 1030.04 -2
 -1 -5 6 11673.2 1030.04 1
 1 5 -5 91560.4 1360.27 1
 -1 -5 5 129248 2677.66 -2
 -1 -5 5 129248 2677.66 1
 1 5 -4 7688.36 443.104 1
 -1 -5 4 9279.88 1339.82 -2
 -1 -5 4 9279.88 1339.82 1
 1 5 -3 14366.1 496.39 1
 1 5 -3 19512.8 998.229 -2
 1 5 -3 19512.8 998.229 1
 1 5 -2 29968.7 685.707 1
 -1 -5 2 36442.9 1148.77 -2
 -1 -5 2 36442.9 1148.77 1
 1 5 -1 5587.74 428.52 1
 -1 -5 1 6640.18 862.09 -2
 -1 -5 1 6640.18 862.09 1
 1 5 0 8871.23 463.487 1
 -1 -5 0 12139.4 900.733 -2
 -1 -5 0 12139.4 900.733 1
 -1 -5 -1 2568.71 672.167 1
 -1 -5 -1 2866.26 619.902 -2
 -1 -5 -1 2866.26 619.902 1
 -1 -5 -2 4258.95 568.642 -2
 -1 -5 -2 4258.95 568.642 1
 1 5 3 73825.3 1733.85 1
 -1 -5 -3 104655 1367.88 -2
 -1 -5 -3 104655 1367.88 1
 1 5 4 103488 1348.97 1
 1 5 4 141279 1479.51 -2
 1 5 4 141279 1479.51 1
 -1 -5 -5 -75.0256 592.054 1
 1 5 5 422.933 384.251 -2
 1 5 5 422.933 384.251 1
 1 5 6 76245.1 1855.17 1
 1 5 6 112575 1315.42 -2
 1 5 6 112575 1315.42 1
 1 5 7 45246.6 777.801 -2
 1 5 7 45246.6 777.801 1
 1 5 8 86684.5 1269.73 -2
 1 5 8 86684.5 1269.73 1
 -1 -5 -9 18827.9 998.539 -2
 -1 -5 -9 18827.9 998.539 1
 1 5 10 135119 1934.03 -2
 1 5 10 135119 1934.03 1
 -1 -5 -11 63627.8 1541.02 -2
 -1 -5 -11 63627.8 1541.02 1
 -1 -5 -12 31356.1 1055.53 -2
 -1 -5 -12 31356.1 1055.53 1
 -1 -5 -13 48691.2 1164.78 -2
 -1 -5 -13 48691.2 1164.78 1
 -1 -5 -14 -8.53925 346.338 -2
 -1 -5 -14 -8.53925 346.338 1
 -1 -5 -15 78658.6 776.678 -2
 -1 -5 -15 78658.6 776.678 1
 -1 -5 -16 8749.91 440.963 -2
 -1 -5 -16 8749.91 440.963 1
 -1 -5 -17 62449.9 791.23 -2
 -1 -5 -17 62449.9 791.23 1
 -1 -5 -18 868.317 511.609 -2
 -1 -5 -18 868.317 511.609 1
 -1 -5 -19 59954.3 879.79 -2
 -1 -5 -19 59954.3 879.79 1
 -1 -5 -20 2520.52 517.298 -2
 -1 -5 -20 2520.52 517.298 1
 -1 -5 -21 11359.2 559.792 -2
 -1 -5 -21 11359.2 559.792 1
 -1 -5 -22 23002.6 510.811 -2
 -1 -5 -22 23002.6 510.811 1
 -1 -5 -23 5620.37 379.677 -2
 -1 -5 -23 5620.37 379.677 1
 1 5 24 13133.8 337.162 -2
 1 5 24 13133.8 337.162 1
 -1 -5 -25 1207.22 288.085 -2
 -1 -5 -25 1207.22 288.085 1
 -1 -5 -26 6607.47 249.713 -2
 -1 -5 -26 6607.47 249.713 1
 -1 -5 -27 969.532 301.163 -2
 -1 -5 -27 969.532 301.163 1
 -1 -5 -28 20800.3 322.377 -2
 -1 -5 -28 20800.3 322.377 1
 -1 -6 26 5174.52 207.273 1
 -1 -6 25 6651.24 205.134 1
 -1 -6 24 1955.53 257.383 1
 -1 -6 23 5572.4 319.122 1
 -1 -6 22 1475.84 310.417 1
 -1 -6 22 1764.65 621.18 -2
 -1 -6 22 1764.65 621.18 1
 -1 -6 21 43332.3 865.709 1
 -1 -6 21 58485.2 1070.53 -2
 -1 -6 21 58485.2 1070.53 1
 -1 -6 20 4758.93 555.253 1
 -1 -6 20 6614.21 762.09 -2
 -1 -6 20 6614.21 762.09 1
 -1 -6 19 35212.2 886.534 1
 -1 -6 19 46515.5 802.978 -2
 -1 -6 19 46515.5 802.978 1
 -1 -6 18 28856.5 859.197 1
 -1 -6 18 38364.6 782.953 -2
 -1 -6 18 38364.6 782.953 1
 -1 -6 17 255.987 315.587 1
 1 6 -17 26.5063 430.881 -2
 1 6 -17 26.5063 430.881 1
 -1 -6 16 8381.04 398.08 1
 -1 -6 16 10716.5 501.941 -2
 -1 -6 16 10716.5 501.941 1
 -1 -6 15 1957.9 289.663 1
 -1 -6 15 2192.02 461.004 -2
 -1 -6 15 2192.02 461.004 1
 1 6 -14 6873.79 333.986 1
 -1 -6 14 9909.46 503.189 -2
 -1 -6 14 9909.46 503.189 1
 -1 -6 13 1437.94 300.283 1
 -1 -6 13 710.775 351.274 -2
 -1 -6 13 710.775 351.274 1
 -1 -6 12 18701.8 523.637 1
 -1 -6 12 22797.8 572.284 -2
 -1 -6 12 22797.8 572.284 1
 -1 -6 11 1570.33 503.187 1
 -1 -6 11 1976.89 365.724 -2
 -1 -6 11 1976.89 365.724 1
 -1 -6 10 144938 2220.17 -2
 -1 -6 10 144938 2220.17 1
 1 6 -9 36118.6 1814.97 1
 1 6 -9 63536.5 1636.26 -2
 1 6 -9 63536.5 1636.26 1
 1 6 -8 56385.2 1978.15 1
 -1 -6 8 86462.9 1992.94 -2
 -1 -6 8 86462.9 1992.94 1
 1 6 -7 148835 2713.95 1
 -1 -6 7 219812 2777.56 -2
 -1 -6 7 219812 2777.56 1
 1 6 -6 3574.28 645.591 1
 -1 -6 6 5580.34 983.584 -2
 -1 -6 6 5580.34 983.584 1
 1 6 -5 36602.6 1028.53 1
 -1 -6 5 55946.9 1480.01 -2
 -1 -6 5 55946.9 1480.01 1
 1 6 -4 248.262 377.044 1
 -1 -6 4 800.88 863.761 -2
 -1 -6 4 800.88 863.761 1
 1 6 -3 58480.4 1368.05 1
 -1 -6 3 89990.9 1565.03 -2
 -1 -6 3 89990.9 1565.03 1
 1 6 -2 23777 859.658 -2
 1 6 -2 23777 859.658 1
 -1 -6 1 124470 2273.54 1
 -1 -6 1 165220 1997.33 -2
 -1 -6 1 165220 1997.33 1
 -1 -6 0 4029.7 792.391 1
 1 6 0 6328.46 836.703 -2
 1 6 0 6328.46 836.703 1
 -1 -6 -1 84671.4 1888.18 1
 1 6 1 111844 1609.21 -2
 1 6 1 111844 1609.21 1
 1 6 2 24000.6 834.904 1
 1 6 2 31940.7 843.811 -2
 1 6 2 31940.7 843.811 1
 -1 -6 -3 9993.57 659.782 1
 1 6 3 13540.1 665.329 -2
 1 6 3 13540.1 665.329 1
 1 6 4 29852.1 693.028 1
 -1 -6 -4 38811.8 997.841 -2
 -1 -6 -4 38811.8 997.841 1
 1 6 5 11972.1 993.618 1
 1 6 5 17094.6 984.793 -2
 1 6 5 17094.6 984.793 1
 1 6 6 22518.7 1221.1 1
 1 6 6 33239.6 1136.92 -2
 1 6 6 33239.6 1136.92 1
 -1 -6 -7 3174.36 868.997 -2
 -1 -6 -7 3174.36 868.997 1
 -1 -6 -8 10461.3 977.059 1
 -1 -6 -9 13065.6 1119.81 1
 -1 -6 -10 7538.04 963.83 1
 -1 -6 -11 38434.1 1487.06 -2
 -1 -6 -11 38434.1 1487.06 1
 -1 -6 -12 32402.8 549.876 -2
 -1 -6 -12 32402.8 549.876 1
 1 6 13 31771.4 603.009 -2
 1 6 13 31771.4 603.009 1
 1 6 14 40441.6 744.349 -2
 1 6 14 40441.6 744.349 1
 -1 -6 -15 33742.1 773.925 -2
 -1 -6 -15 33742.1 773.925 1
 -1 -6 -16 3483.89 571.484 -2
 -1 -6 -16 3483.89 571.484 1
 1 6 17 95739.1 1990.73 -2
 1 6 17 95739.1 1990.73 1
 1 6 18 2850.44 547.952 -2
 1 6 18 2850.44 547.952 1
 -1 -6 -19 22888.4 671.101 -2
 -1 -6 -19 22888.4 671.101 1
 -1 -6 -20 24003 660.397 -2
 -1 -6 -20 24003 660.397 1
 -1 -6 -21 7282.56 509.629 -2
 -1 -6 -21 7282.56 509.629 1
 -1 -6 -22 7691.38 403.397 -2
 -1 -6 -22 7691.38 403.397 1
 1 6 23 2136.37 267.983 -2
 1 6 23 2136.37 267.983 1
 1 6 24 3081.98 304.749 -2
 1 6 24 3081.98 304.749 1
 -1 -6 -25 8778.13 375.866 -2
 -1 -6 -25 8778.13 375.866 1
 1 6 26 19065 373.32 -2
 1 6 26 19065 373.32 1
 -1 -6 -27 448.192 217.587 -2
 -1 -6 -27 448.192 217.587 1
 -1 -7 25 5681.98 238.112 1
 -1 -7 24 1721.98 191.896 1
 -1 -7 23 12047.5 301.748 1
 -1 -7 22 117.729 199.833 1
 -1 -7 21 15300.4 320.856 1
 -1 -7 21 19670.9 749.858 -2
 -1 -7 21 19670.9 749.858 1
 -1 -7 20 786.324 316.822 1
 -1 -7 20 1436.2 674.16 -2
 -1 -7 20 1436.2 674.16 1
 -1 -7 19 23479.4 502.558 1
 -1 -7 19 30590.7 937.403 -2
 -1 -7 19 30590.7 937.403 1
 -1 -7 18 7618.01 345.956 1
 -1 -7 18 10122.4 811.168 -2
 -1 -7 18 10122.4 811.168 1
 -1 -7 17 11049.4 401.948 1
 -1 -7 17 12927.8 601.808 -2
 -1 -7 17 12927.8 601.808 1
 -1 -7 16 21408.4 503.275 1
 -1 -7 16 28724.5 576.291 -2
 -1 -7 16 28724.5 576.291 1
 -1 -7 15 4910.66 316.607 1
 -1 -7 15 5951.81 477.914 -2
 -1 -7 15 5951.81 477.914 1
 -1 -7 14 11347.3 456.665 1
 1 7 -14 14158.3 542.616 -2
 1 7 -14 14158.3 542.616 1
 -1 -7 13 21813.1 535.77 1
 1 7 -13 29791 622.058 -2
 1 7 -13 29791 622.058 1
 -1 -7 12 17658.6 423.199 1
 1 7 -12 21448.7 521.07 -2
 1 7 -12 21448.7 521.07 1
 -1 -7 11 -169.547 299.23 1
 -1 -7 11 296.335 396.645 -2
 -1 -7 11 296.335 396.645 1
 1 7 -10 75504.9 1011.33 1
 -1 -7 10 101128 895.648 -2
 -1 -7 10 101128 895.648 1
 -1 -7 9 17641.3 351.547 1
 1 7 -9 23576.2 587.317 -2
 1 7 -9 23576.2 587.317 1
 -1 -7 8 18420.1 330.704 1
 -1 -7 8 25018.3 520.264 -2
 -1 -7 8 25018.3 520.264 1
 -1 -7 7 49867.2 680.54 1
 1 7 -7 60960.9 783.717 -2
 1 7 -7 60960.9 783.717 1
 1 7 -6 4625.64 471.455 1
 -1 -7 6 5811.3 512.389 -2
 -1 -7 6 5811.3 512.389 1
 1 7 -5 21367.9 899.398 -2
 1 7 -5 21367.9 899.398 1
 1 7 -4 2393.37 995.889 1
 -1 -7 4 2870.02 921.138 -2
 -1 -7 4 2870.02 921.138 1
 1 7 -3 64178.2 1290.89 -2
 1 7 -3 64178.2 1290.89 1
 1 7 -2 5758.54 729.98 -2
 1 7 -2 5758.54 729.98 1
 1 7 -1 101113 2252.52 1
 1 7 -1 147205 2036.75 -2
 1 7 -1 147205 2036.75 1
 1 7 0 128.804 607.316 1
 1 7 0 461.215 505.059 -2
 1 7 0 461.215 505.059 1
 1 7 1 146949 1957.33 1
 1 7 1 198918 2212.86 -2
 1 7 1 198918 2212.86 1
 1 7 2 17658.4 822.447 1
 1 7 2 23859.2 821.038 -2
 1 7 2 23859.2 821.038 1
 1 7 3 36324.6 1068.6 1
 -1 -7 -3 47148.1 1411.21 -2
 -1 -7 -3 47148.1 1411.21 1
 1 7 4 35388.2 1074.96 1
 1 7 4 46361.5 1398.02 -2
 1 7 4 46361.5 1398.02 1
 -1 -7 -5 4932.71 655.622 1
 1 7 5 5861.34 930.364 -2
 1 7 5 5861.34 930.364 1
 -1 -7 -6 39175.9 1570.33 1
 1 7 6 59148.7 2354.09 -2
 1 7 6 59148.7 2354.09 1
 -1 -7 -7 957.181 411.243 1
 -1 -7 -7 793.111 291.272 -2
 -1 -7 -7 793.111 291.272 1
 -1 -7 -8 40063.5 1670.77 1
 -1 -7 -8 56837.6 602.233 -2
 -1 -7 -8 56837.6 602.233 1
 -1 -7 -9 976.113 1119.34 1
 -1 -7 -9 1982.62 300.004 -2
 -1 -7 -9 1982.62 300.004 1
 -1 -7 -10 7356.77 1153 1
 -1 -7 -10 11405.5 349.861 -2
 -1 -7 -10 11405.5 349.861 1
 -1 -7 -11 1885.66 1413.89 1
 -1 -7 -11 628.99 346.466 -2
 -1 -7 -11 628.99 346.466 1
 1 7 12 11602.9 427.436 -2
 1 7 12 11602.9 427.436 1
 -1 -7 -13 13833.4 418.462 -2
 -1 -7 -13 13833.4 418.462 1
 1 7 14 21236.9 591.741 -2
 1 7 14 21236.9 591.741 1
 1 7 15 37153.1 800.135 -2
 1 7 15 37153.1 800.135 1
 1 7 16 9437.26 483.692 -2
 1 7 16 9437.26 483.692 1
 -1 -7 -17 34780.6 761.555 -2
 -1 -7 -17 34780.6 761.555 1
 -1 -7 -18 8163.33 580.596 -2
 -1 -7 -18 8163.33 580.596 1
 -1 -7 -19 35405.6 709.409 -2
 -1 -7 -19 35405.6 709.409 1
 -1 -7 -20 12472.7 535.994 -2
 -1 -7 -20 12472.7 535.994 1
 -1 -7 -21 20443.4 383.039 -2
 -1 -7 -21 20443.4 383.039 1
 -1 -7 -22 2341.06 316.892 -2
 -1 -7 -22 2341.06 316.892 1
 -1 -7 -23 12196.6 503.382 1
 1 7 23 15216.4 435.987 -2
 1 7 23 15216.4 435.987 1
 -1 -7 -24 6300.73 408.446 1
 1 7 24 9128.35 480.221 -2
 1 7 24 9128.35 480.221 1
 -1 -7 -25 11091.8 254.875 1
 1 7 25 15372.2 430.528 -2
 1 7 25 15372.2 430.528 1
 -1 -8 23 14428.6 336.161 1
 -1 -8 22 -18.1199 174.488 1
 -1 -8 21 29894.1 383.33 1
 -1 -8 20 6744.81 288.47 1
 -1 -8 20 8400.29 631.428 -2
 -1 -8 20 8400.29 631.428 1
 -1 -8 19 3147.98 206.318 1
 -1 -8 19 3826.07 643.369 -2
 -1 -8 19 3826.07 643.369 1
 -1 -8 18 1847.32 217.866 1
 -1 -8 18 1957.11 653.96 -2
 -1 -8 18 1957.11 653.96 1
 -1 -8 17 6145.07 270.239 1
 -1 -8 17 7601.67 505.848 -2
 -1 -8 17 7601.67 505.848 1
 -1 -8 16 401.602 237.024 1
 -1 -8 16 255.298 389.153 -2
 -1 -8 16 255.298 389.153 1
 -1 -8 15 22320.5 401.5 1
 -1 -8 15 28887.3 680.857 -2
 -1 -8 15 28887.3 680.857 1
 -1 -8 14 9310.2 340.023 1
 -1 -8 14 12605.4 624.462 -2
 -1 -8 14 12605.4 624.462 1
 -1 -8 13 19630.2 513.287 1
 1 8 -13 25629.8 719.786 -2
 1 8 -13 25629.8 719.786 1
 -1 -8 12 33841 608.442 1
 -1 -8 12 44518.5 831.383 -2
 -1 -8 12 44518.5 831.383 1
 -1 -8 11 4446.8 281.399 1
 -1 -8 11 4791.54 518.665 -2
 -1 -8 11 4791.54 518.665 1
 -1 -8 10 31005.5 466.156 1
 -1 -8 10 37610.4 687.248 -2
 -1 -8 10 37610.4 687.248 1
 -1 -8 9 5770.32 257.632 1
 -1 -8 9 6919.52 551.663 -2
 -1 -8 9 6919.52 551.663 1
 -1 -8 8 19173.7 508.018 1
 -1 -8 8 24260.7 527.755 -2
 -1 -8 8 24260.7 527.755 1
 -1 -8 7 11396.1 369.816 1
 -1 -8 7 14254.5 460.114 -2
 -1 -8 7 14254.5 460.114 1
 -1 -8 6 13793.2 257.865 1
 1 8 -6 19042.6 732.127 -2
 1 8 -6 19042.6 732.127 1
 1 8 -5 16008.8 333.493 1
 -1 -8 5 22208.7 514.84 -2
 -1 -8 5 22208.7 514.84 1
 -1 -8 4 19749.5 354.02 1
 -1 -8 4 27209.4 555.237 -2
 -1 -8 4 27209.4 555.237 1
 -1 -8 3 33849.1 411.486 1
 -1 -8 3 49122.2 596.773 -2
 -1 -8 3 49122.2 596.773 1
 1 8 -2 868.41 220.039 1
 -1 -8 2 1497.61 382.245 -2
 -1 -8 2 1497.61 382.245 1
 -1 -8 1 39176.2 389.026 1
 1 8 -1 51608.2 522.816 -2
 1 8 -1 51608.2 522.816 1
 -1 -8 0 -32.6156 222.794 1
 -1 -8 0 385.121 301.606 -2
 -1 -8 0 385.121 301.606 1
 -1 -8 -1 5110.76 303.111 1
 -1 -8 -1 6765.51 324.038 -2
 -1 -8 -1 6765.51 324.038 1
 -1 -8 -2 611.364 262.472 1
 -1 -8 -2 454.016 254.777 -2
 -1 -8 -2 454.016 254.777 1
 1 8 3 46346.9 780.876 1
 -1 -8 -3 55555 853.06 -2
 -1 -8 -3 55555 853.06 1
 1 8 4 22177.5 542.373 1
 -1 -8 -4 27996.8 765.74 -2
 -1 -8 -4 27996.8 765.74 1
 -1 -8 -5 28898.9 485.364 1
 -1 -8 -5 37685.3 668.065 -2
 -1 -8 -5 37685.3 668.065 1
 -1 -8 -6 51163.6 922.435 1
 -1 -8 -6 67676 671.785 -2
 -1 -8 -6 67676 671.785 1
 -1 -8 -7 143.145 467.449 1
 -1 -8 -7 393.061 351.787 -2
 -1 -8 -7 393.061 351.787 1
 -1 -8 -8 33405.9 546.21 -2
 -1 -8 -8 33405.9 546.21 1
 -1 -8 -9 728.935 307.888 -2
 -1 -8 -9 728.935 307.888 1
 1 8 10 28821.2 587.913 -2
 1 8 10 28821.2 587.913 1
 1 8 11 2471.27 447.345 -2
 1 8 11 2471.27 447.345 1
 1 8 12 19260.9 460.927 -2
 1 8 12 19260.9 460.927 1
 -1 -8 -13 5234.98 387.442 1
 -1 -8 -13 8747.91 521.004 -2
 -1 -8 -13 8747.91 521.004 1
 -1 -8 -14 8590.23 403.501 1
 -1 -8 -14 11330.9 602.345 -2
 -1 -8 -14 11330.9 602.345 1
 -1 -8 -15 17866.4 750.824 1
 -1 -8 -15 27482.8 704.8 -2
 -1 -8 -15 27482.8 704.8 1
 -1 -8 -16 1579.44 499.213 1
 -1 -8 -16 2746.16 485.073 -2
 -1 -8 -16 2746.16 485.073 1
 -1 -8 -17 27604.2 710.838 1
 -1 -8 -17 37998.8 684.085 -2
 -1 -8 -17 37998.8 684.085 1
 -1 -8 -18 -335.407 301.658 1
 -1 -8 -18 530.438 673.47 -2
 -1 -8 -18 530.438 673.47 1
 -1 -8 -19 7433.97 512.188 1
 1 8 19 9662.65 459.421 -2
 1 8 19 9662.65 459.421 1
 -1 -8 -20 100.888 393.837 1
 1 8 20 -65.7242 350.596 -2
 1 8 20 -65.7242 350.596 1
 -1 -8 -21 14411 482.672 1
 1 8 21 20414 445.628 -2
 1 8 21 20414 445.628 1
 -1 -8 -22 1529.7 325.416 1
 1 8 22 2183.26 287.022 -2
 1 8 22 2183.26 287.022 1
 -1 -8 -23 23891 309.69 1
 -1 -8 -24 1375.98 223.298 1
 -1 -9 21 15039.6 309.381 1
 -1 -9 20 2672.38 204.15 1
 -1 -9 19 13068.6 311.86 1
 -1 -9 18 6688.73 243.114 1
 -1 -9 17 3345.6 255.376 1
 -1 -9 17 3835.84 591.114 -2
 -1 -9 17 3835.84 591.114 1
 -1 -9 16 475.458 187.762 1
 -1 -9 16 801.115 604.643 -2
 -1 -9 16 801.115 604.643 1
 -1 -9 15 9640.35 279.611 1
 -1 -9 15 12150.5 528.821 -2
 -1 -9 15 12150.5 528.821 1
 -1 -9 14 9006.79 288.722 1
 -1 -9 14 11422.3 561.274 -2
 -1 -9 14 11422.3 561.274 1
 -1 -9 13 7112.65 286.876 1
 -1 -9 13 7551.83 552.26 -2
 -1 -9 13 7551.83 552.26 1
 -1 -9 12 25907.2 524.596 1
 -1 -9 12 33809.9 710.92 -2
 -1 -9 12 33809.9 710.92 1
 -1 -9 11 290.594 337.395 1
 -1 -9 11 -119.731 541.778 -2
 -1 -9 11 -119.731 541.778 1
 -1 -9 10 55490.3 688.602 1
 1 9 -10 69721.5 1009.17 -2
 1 9 -10 69721.5 1009.17 1
 -1 -9 9 1474.49 342.531 1
 1 9 -9 1312.6 481.324 -2
 1 9 -9 1312.6 481.324 1
 -1 -9 8 22511.2 387.332 1
 -1 -9 8 26546.1 815.786 -2
 -1 -9 8 26546.1 815.786 1
 -1 -9 7 2103.85 336.081 1
 -1 -9 7 2470.53 672.396 -2
 -1 -9 7 2470.53 672.396 1
 -1 -9 6 7362.41 236.402 1
 -1 -9 6 9172.6 734.277 -2
 -1 -9 6 9172.6 734.277 1
 -1 -9 5 8448.99 274.618 1
 -1 -9 5 11011.2 426.961 -2
 -1 -9 5 11011.2 426.961 1
 -1 -9 4 9380.31 240.196 1
 -1 -9 4 13099.4 611.207 -2
 -1 -9 4 13099.4 611.207 1
 -1 -9 3 11836.8 250.064 1
 -1 -9 3 15956.8 562.409 -2
 -1 -9 3 15956.8 562.409 1
 -1 -9 2 1277.34 197.847 1
 -1 -9 2 1237.41 508.038 -2
 -1 -9 2 1237.41 508.038 1
 -1 -9 1 39664.2 330.606 1
 -1 -9 1 53247.8 743.323 -2
 -1 -9 1 53247.8 743.323 1
 -1 -9 0 4592.27 214.982 1
 -1 -9 0 6359.94 447.032 -2
 -1 -9 0 6359.94 447.032 1
 -1 -9 -1 44594.1 420.881 1
 -1 -9 -1 61554.2 929.555 -2
 -1 -9 -1 61554.2 929.555 1
 -1 -9 -2 7456.18 264.208 1
 -1 -9 -2 10705.9 520.279 -2
 -1 -9 -2 10705.9 520.279 1
 -1 -9 -3 40660.3 553.856 1
 -1 -9 -3 55115.7 734.296 -2
 -1 -9 -3 55115.7 734.296 1
 -1 -9 -4 13379.8 422.91 1
 -1 -9 -4 18929.4 587.171 -2
 -1 -9 -4 18929.4 587.171 1
 -1 -9 -5 14136.3 529.283 1
 -1 -9 -5 18253.6 490.277 -2
 -1 -9 -5 18253.6 490.277 1
 -1 -9 -6 40889.2 739.049 1
 -1 -9 -6 55968.2 893.972 -2
 -1 -9 -6 55968.2 893.972 1
 -1 -9 -7 -138.773 751.543 1
 -1 -9 -7 181.43 395.128 -2
 -1 -9 -7 181.43 395.128 1
 -1 -9 -8 8001.92 508.589 1
 -1 -9 -8 10086.8 540.149 -2
 -1 -9 -8 10086.8 540.149 1
 -1 -9 -9 982.468 770.953 1
 -1 -9 -9 366.943 467.539 -2
 -1 -9 -9 366.943 467.539 1
 -1 -9 -10 17464.7 570.104 1
 -1 -9 -10 24870.3 755.46 -2
 -1 -9 -10 24870.3 755.46 1
 -1 -9 -11 5071.07 432.499 1
 -1 -9 -11 5859.45 610.077 -2
 -1 -9 -11 5859.45 610.077 1
 -1 -9 -12 25946.9 560.04 1
 -1 -9 -12 35451.2 770.949 -2
 -1 -9 -12 35451.2 770.949 1
 -1 -9 -13 4660.64 388.248 1
 -1 -9 -13 6501.39 543.608 -2
 -1 -9 -13 6501.39 543.608 1
 -1 -9 -14 21393.5 461.123 1
 -1 -9 -14 30600.6 662.812 -2
 -1 -9 -14 30600.6 662.812 1
 -1 -9 -15 18040.4 680.865 1
 -1 -9 -15 23866.3 601.668 -2
 -1 -9 -15 23866.3 601.668 1
 -1 -9 -16 4256.76 478.97 1
 -1 -9 -16 6118.76 445.503 -2
 -1 -9 -16 6118.76 445.503 1
 -1 -9 -17 12372 329.766 1
 -1 -9 -17 18048.9 474.171 -2
 -1 -9 -17 18048.9 474.171 1
 -1 -9 -18 643.039 224.757 1
 -1 -9 -18 1098.59 553.826 -2
 -1 -9 -18 1098.59 553.826 1
 -1 -9 -19 6249.1 245.241 1
 -1 -9 -19 7718.41 570.482 -2
 -1 -9 -19 7718.41 570.482 1
 -1 -9 -20 80.3425 198.591 1
 -1 -9 -20 -294.713 452.111 -2
 -1 -9 -20 -294.713 452.111 1
 -1 -9 -21 13154 352.572 1
 -1 -10 18 2674.43 253.464 1
 -1 -10 17 13554.6 259.141 1
 -1 -10 16 2957.21 180.111 1
 -1 -10 15 16272.2 321.942 1
 -1 -10 14 6313.72 210.731 1
 -1 -10 13 6080.92 228.922 1
 -1 -10 13 7675.03 672.8 -2
 -1 -10 13 7675.03 672.8 1
 -1 -10 12 15719.2 350.256 1
 -1 -10 12 19027 810.727 -2
 -1 -10 12 19027 810.727 1
 -1 -10 11 3273.53 293.258 1
 -1 -10 11 4317.45 736.385 -2
 -1 -10 11 4317.45 736.385 1
 -1 -10 10 24048.5 422.176 1
 -1 -10 10 27389.4 967.477 -2
 -1 -10 10 27389.4 967.477 1
 -1 -10 9 109.834 238.187 1
 -1 -10 9 -122.978 751.341 -2
 -1 -10 9 -122.978 751.341 1
 -1 -10 8 28722.4 589.56 1
 -1 -10 8 34549.4 1057.06 -2
 -1 -10 8 34549.4 1057.06 1
 -1 -10 7 267.27 249.502 1
 -1 -10 7 264.894 577.966 -2
 -1 -10 7 264.894 577.966 1
 -1 -10 6 12390.5 256.44 1
 -1 -10 6 15227.5 689.939 -2
 -1 -10 6 15227.5 689.939 1
 -1 -10 5 4509.87 199.658 1
 -1 -10 5 5784.45 651.301 -2
 -1 -10 5 5784.45 651.301 1
 -1 -10 4 14082.5 249.046 1
 -1 -10 4 18248.2 744.145 -2
 -1 -10 4 18248.2 744.145 1
 -1 -10 3 5579.71 192.706 1
 -1 -10 3 7109.18 522.492 -2
 -1 -10 3 7109.18 522.492 1
 -1 -10 2 15411 236.706 1
 -1 -10 2 21785.8 698.386 -2
 -1 -10 2 21785.8 698.386 1
 -1 -10 1 21501.8 282.208 1
 -1 -10 1 29217.4 798.6 -2
 -1 -10 1 29217.4 798.6 1
 -1 -10 0 23662.5 360.334 1
 -1 -10 0 29920.6 777.372 -2
 -1 -10 0 29920.6 777.372 1
 -1 -10 -1 67102.9 467.479 1
 -1 -10 -1 90329.5 1052.4 -2
 -1 -10 -1 90329.5 1052.4 1
 -1 -10 -2 2114.12 234.933 1
 -1 -10 -2 3270.57 466.111 -2
 -1 -10 -2 3270.57 466.111 1
 -1 -10 -3 65366.9 575.198 1
 -1 -10 -3 87529.2 1008.5 -2
 -1 -10 -3 87529.2 1008.5 1
 -1 -10 -4 21882.4 458.307 1
 -1 -10 -4 28033.7 520.332 -2
 -1 -10 -4 28033.7 520.332 1
 -1 -10 -5 11041.6 336.314 1
 -1 -10 -5 14255.4 509.462 -2
 -1 -10 -5 14255.4 509.462 1
 -1 -10 -6 402.12 307.807 1
 -1 -10 -6 174.99 371.097 -2
 -1 -10 -6 174.99 371.097 1
 -1 -10 -7 292.75 296.857 1
 -1 -10 -7 973.504 750.677 -2
 -1 -10 -7 973.504 750.677 1
 -1 -10 -8 5023.26 460.707 1
 -1 -10 -8 6031.87 830.957 -2
 -1 -10 -8 6031.87 830.957 1
 -1 -10 -9 7958.68 466.349 1
 -1 -10 -9 11057 587.023 -2
 -1 -10 -9 11057 587.023 1
 -1 -10 -10 23289.1 545.602 1
 -1 -10 -10 32743.7 718.325 -2
 -1 -10 -10 32743.7 718.325 1
 -1 -10 -11 6927.66 299.664 1
 -1 -10 -11 9681.29 550.208 -2
 -1 -10 -11 9681.29 550.208 1
 -1 -10 -12 28327.6 512.626 1
 -1 -10 -12 37928.5 654.633 -2
 -1 -10 -12 37928.5 654.633 1
 -1 -10 -13 1882.37 238.688 1
 -1 -10 -13 2303.01 423.111 -2
 -1 -10 -13 2303.01 423.111 1
 -1 -10 -14 13394.5 363.291 1
 -1 -10 -14 18676 479.395 -2
 -1 -10 -14 18676 479.395 1
 -1 -10 -15 8104.5 305.347 1
 -1 -10 -15 10609.3 594.245 -2
 -1 -10 -15 10609.3 594.245 1
 -1 -10 -16 8136.77 228.478 1
 -1 -10 -16 9273.6 546.439 -2
 -1 -10 -16 9273.6 546.439 1
 -1 -10 -17 785.864 158.679 1
 -1 -10 -18 5012.68 260.331 1
 -1 -11 14 2332.15 274.137 1
 -1 -11 13 9889.46 243.111 1
 -1 -11 12 5884.49 259.702 1
 -1 -11 11 4500.22 291.847 1
 -1 -11 10 10950.3 364.751 1
 -1 -11 9 264.044 298.21 1
 -1 -11 9 59.7716 328.108 -2
 -1 -11 9 59.7716 328.108 1
 -1 -11 8 11873.9 297.026 1
 -1 -11 8 14040.9 718.351 -2
 -1 -11 8 14040.9 718.351 1
 -1 -11 7 1814.28 252.088 1
 -1 -11 7 2116.93 666.402 -2
 -1 -11 7 2116.93 666.402 1
 -1 -11 6 9473.54 315.819 1
 -1 -11 6 11209.2 767.932 -2
 -1 -11 6 11209.2 767.932 1
 -1 -11 5 964.161 267.919 1
 -1 -11 5 1653.87 700.635 -2
 -1 -11 5 1653.87 700.635 1
 -1 -11 4 16670.5 378.104 1
 -1 -11 4 20357.4 853.87 -2
 -1 -11 4 20357.4 853.87 1
 -1 -11 3 1342.14 230.484 1
 -1 -11 3 3272.17 701.054 -2
 -1 -11 3 3272.17 701.054 1
 -1 -11 2 8453.07 222.709 1
 -1 -11 2 11411.5 740.434 -2
 -1 -11 2 11411.5 740.434 1
 -1 -11 1 17607.3 263.767 1
 -1 -11 1 23897.1 610.265 -2
 -1 -11 1 23897.1 610.265 1
 -1 -11 0 6720.57 224.296 1
 -1 -11 0 8204.59 873.38 -2
 -1 -11 0 8204.59 873.38 1
 -1 -11 -1 15272.5 284.419 1
 -1 -11 -1 20524.3 848.396 -2
 -1 -11 -1 20524.3 848.396 1
 -1 -11 -2 30.7271 197.55 1
 -1 -11 -3 10357 349.809 1
 -1 -11 -4 12672.4 314.466 1
 -1 -11 -5 11610.4 364.35 1
 -1 -11 -6 5472.66 233.674 1
 -1 -11 -7 25633.3 551.607 1
 -1 -11 -8 480.163 241.865 1
 -1 -11 -9 19331.6 404.481 1
 -1 -11 -10 13570.4 354.617 1
 -1 -11 -11 1157.73 258.749 1
 -1 -11 -12 17557.4 318.482 1
 -1 -11 -13 2421.85 209.278 1
 -1 -11 -14 3022.1 230.46 1
 -1 -12 -3 719.652 341.362 1
 -1 -12 -4 -144.962 232.652 1
 -1 -12 -5 4911.82 266.297 1
 -1 -12 -6 1003.9 240.008 1
 -1 -12 -7 14590.8 310.353 1
 -1 -12 -8 8019.79 266.795 1
 2 -10 -10 15278.5 480.36 -2
 2 -10 -10 15278.5 480.36 1
 2 -10 -9 81.7336 297.276 1
 2 -10 -9 423.181 257.069 -2
 2 -10 -9 423.181 257.069 1
 2 -10 -8 10787.3 295.112 1
 2 -10 -8 15111.8 600.693 -2
 2 -10 -8 15111.8 600.693 1
 2 -10 -7 4984.7 468.733 1
 2 -10 -7 6183.87 367.049 -2
 2 -10 -7 6183.87 367.049 1
 2 -10 -6 3590.21 307.065 1
 2 -10 -6 4585.77 554.281 -2
 2 -10 -6 4585.77 554.281 1
 2 -10 -5 19701 426.82 1
 2 -10 -5 24924.7 443.541 -2
 2 -10 -5 24924.7 443.541 1
 2 -10 -4 16.5889 282.215 1
 2 -10 -4 -2.23718 353.493 -2
 2 -10 -4 -2.23718 353.493 1
 2 -10 -3 10102.4 371.931 1
 2 -10 -3 12979.7 433.038 -2
 2 -10 -3 12979.7 433.038 1
 2 -10 -2 -141.593 291.189 1
 2 -10 -2 116.722 190.134 -2
 2 -10 -2 116.722 190.134 1
 2 -10 -1 8902.84 363.301 1
 2 -10 -1 11244.8 725.488 -2
 2 -10 -1 11244.8 725.488 1
 2 -10 0 435.44 388.529 1
 2 -10 0 629.796 682.341 -2
 2 -10 0 629.796 682.341 1
 2 -10 1 16322.5 558.759 1
 2 -10 1 22847.9 536.184 -2
 2 -10 1 22847.9 536.184 1
 2 -10 2 9870.99 495.989 1
 2 -10 2 14691 527.719 -2
 2 -10 2 14691 527.719 1
 2 -10 3 7138.08 464.834 1
 2 -10 3 10974.1 530.477 -2
 2 -10 3 10974.1 530.477 1
 2 -10 4 32757.5 671.464 1
 2 -10 4 43113.8 683.275 -2
 2 -10 4 43113.8 683.275 1
 2 -10 5 739.004 214.22 1
 2 -10 5 1393.53 467.22 -2
 2 -10 5 1393.53 467.22 1
 2 -10 6 19942.3 349.065 1
 2 -10 6 25713.6 566.628 -2
 2 -10 6 25713.6 566.628 1
 2 -10 7 104.588 294.471 1
 2 -10 7 -277.002 423.403 -2
 2 -10 7 -277.002 423.403 1
 2 -10 8 10915.8 409.664 1
 2 -10 8 13274.4 471.323 -2
 2 -10 8 13274.4 471.323 1
 2 -10 9 409.793 310.998 1
 2 -10 9 550.316 257.989 -2
 2 -10 9 550.316 257.989 1
 2 -10 10 10344.7 369.877 1
 2 -10 10 12861.2 598.573 -2
 2 -10 10 12861.2 598.573 1
 2 -10 11 344.309 262.628 1
 2 -10 11 524.426 478.185 -2
 2 -10 11 524.426 478.185 1
 2 -10 12 16358.6 345.852 1
 2 -10 12 20013.1 532.422 -2
 2 -10 12 20013.1 532.422 1
 2 -10 13 4369.73 238.837 1
 2 -10 13 4286.94 389.39 -2
 2 -10 13 4286.94 389.39 1
 2 -9 -15 1414.72 332.67 -2
 2 -9 -15 1414.72 332.67 1
 2 -9 -14 5894.58 339.299 1
 2 -9 -14 8368.8 453.049 -2
 2 -9 -14 8368.8 453.049 1
 2 -9 -13 1707.15 233.297 1
 2 -9 -13 1893.13 470.711 -2
 2 -9 -13 1893.13 470.711 1
 2 -9 -12 6652.33 241.891 1
 2 -9 -12 10364.6 602.973 -2
 2 -9 -12 10364.6 602.973 1
 2 -9 -11 3250.03 253.105 1
 2 -9 -11 4860 621.224 -2
 2 -9 -11 4860 621.224 1
 2 -9 -10 14460.4 418.502 1
 2 -9 -10 20218.6 772.194 -2
 2 -9 -10 20218.6 772.194 1
 2 -9 -9 889.073 275.691 1
 2 -9 -9 1737.61 690.129 -2
 2 -9 -9 1737.61 690.129 1
 2 -9 -8 15674.1 377.678 1
 2 -9 -8 19345.8 876.565 -2
 2 -9 -8 19345.8 876.565 1
 2 -9 -7 8884.49 407.334 1
 2 -9 -7 11385.1 803.875 -2
 2 -9 -7 11385.1 803.875 1
 2 -9 -6 3252.29 288.476 1
 2 -9 -6 4189.69 451.398 -2
 2 -9 -6 4189.69 451.398 1
 2 -9 -5 16210.8 536.583 1
 2 -9 -5 21078 578.74 -2
 2 -9 -5 21078 578.74 1
 2 -9 -4 1169.01 392.358 1
 2 -9 -4 1871.15 478.223 -2
 2 -9 -4 1871.15 478.223 1
 2 -9 -3 6560.56 445.274 1
 2 -9 -3 8347.18 522.467 -2
 2 -9 -3 8347.18 522.467 1
 2 -9 -2 -219.492 391.43 1
 2 -9 -2 -175.292 465.73 -2
 2 -9 -2 -175.292 465.73 1
 2 -9 -1 14262.1 507.913 1
 2 -9 -1 18595.1 577.126 -2
 2 -9 -1 18595.1 577.126 1
 2 -9 0 2276.37 396.443 1
 2 -9 0 3114.47 403.57 -2
 2 -9 0 3114.47 403.57 1
 2 -9 1 18041.1 503.317 1
 2 -9 1 26733.3 633.933 -2
 2 -9 1 26733.3 633.933 1
 2 -9 2 12294 383.595 1
 2 -9 2 16422.8 474.756 -2
 2 -9 2 16422.8 474.756 1
 2 -9 3 12960.7 457.495 1
 2 -9 3 18245 682.929 -2
 2 -9 3 18245 682.929 1
 2 -9 4 13933.7 398.542 1
 2 -9 4 16482.2 662.502 -2
 2 -9 4 16482.2 662.502 1
 2 -9 5 563.958 296.54 1
 2 -9 5 1099.93 556.884 -2
 2 -9 5 1099.93 556.884 1
 2 -9 6 15758.1 408.124 1
 2 -9 6 16746.5 649.052 -2
 2 -9 6 16746.5 649.052 1
 2 -9 7 959.522 309.819 1
 2 -9 7 1679.52 396.268 -2
 2 -9 7 1679.52 396.268 1
 2 -9 8 26210 485.506 1
 2 -9 8 28318.1 693.255 -2
 2 -9 8 28318.1 693.255 1
 2 -9 9 1090.13 315.726 1
 2 -9 9 1791.5 389.448 -2
 2 -9 9 1791.5 389.448 1
 2 -9 10 24313.5 465.47 1
 2 -9 10 28017 646.927 -2
 2 -9 10 28017 646.927 1
 2 -9 11 3213.11 319.197 1
 2 -9 11 3835.53 479.339 -2
 2 -9 11 3835.53 479.339 1
 2 -9 12 12735 368.827 1
 2 -9 12 14560.1 510.495 -2
 2 -9 12 14560.1 510.495 1
 2 -9 13 641.874 190.92 1
 2 -9 13 579.228 614.519 -2
 2 -9 13 579.228 614.519 1
 2 -9 14 3388.99 265.934 1
 2 -9 14 4247.13 345.385 -2
 2 -9 14 4247.13 345.385 1
 2 -9 15 4048.15 242.447 1
 2 -9 15 5650.69 328.74 -2
 2 -9 15 5650.69 328.74 1
 2 -9 16 4955.86 220.239 1
 2 -9 16 6019.94 472.72 -2
 2 -9 16 6019.94 472.72 1
 2 -9 17 7641.1 273.959 1
 2 -8 -18 1396.33 274.222 1
 2 -8 -17 735.738 317.257 1
 2 -8 -17 451.63 375.577 -2
 2 -8 -17 451.63 375.577 1
 2 -8 -16 4636.36 254.634 1
 2 -8 -16 7319.74 496.044 -2
 2 -8 -16 7319.74 496.044 1
 2 -8 -15 504.284 262.484 1
 2 -8 -15 724.754 516.903 -2
 2 -8 -15 724.754 516.903 1
 2 -8 -14 10379.5 376.845 1
 2 -8 -14 14770.5 702.153 -2
 2 -8 -14 14770.5 702.153 1
 2 -8 -13 8433.72 308.508 1
 2 -8 -13 11285.4 729.956 -2
 2 -8 -13 11285.4 729.956 1
 2 -8 -12 9165.71 294.397 1
 2 -8 -12 12707.1 792.879 -2
 2 -8 -12 12707.1 792.879 1
 2 -8 -11 10355.6 332.317 1
 2 -8 -11 14285.6 858.453 -2
 2 -8 -11 14285.6 858.453 1
 2 -8 -10 39563.6 414.477 1
 2 -8 -10 53617.6 1200.48 -2
 2 -8 -10 53617.6 1200.48 1
 2 -8 -9 1035.2 249.116 1
 2 -8 -9 2835.79 842.034 -2
 2 -8 -9 2835.79 842.034 1
 2 -8 -8 36529.3 427.271 1
 2 -8 -8 47013.9 1202.15 -2
 2 -8 -8 47013.9 1202.15 1
 2 -8 -7 21154 415.652 1
 2 -8 -7 28633.9 698.093 -2
 2 -8 -7 28633.9 698.093 1
 2 -8 -6 7662.21 295.605 1
 2 -8 -6 10321.1 887.888 -2
 2 -8 -6 10321.1 887.888 1
 2 -8 -5 19391.8 352.371 1
 2 -8 -5 25702.9 1001.53 -2
 2 -8 -5 25702.9 1001.53 1
 2 -8 -4 23995.8 452.731 1
 2 -8 -4 31877.6 1025.94 -2
 2 -8 -4 31877.6 1025.94 1
 2 -8 -3 7580.08 304.36 1
 2 -8 -3 11035 815.442 -2
 2 -8 -3 11035 815.442 1
 -2 8 2 8117.62 322.742 1
 2 -8 -2 11556.3 760.797 -2
 2 -8 -2 11556.3 760.797 1
 2 -8 -1 14633.9 350.624 1
 2 -8 -1 17442.8 812.27 -2
 2 -8 -1 17442.8 812.27 1
 2 -8 0 244.404 233.677 1
 2 -8 1 30863.1 571.443 1
 2 -8 1 38963 952.68 -2
 2 -8 1 38963 952.68 1
 2 -8 2 5514.07 277.782 1
 2 -8 2 7399.38 632.924 -2
 2 -8 2 7399.38 632.924 1
 2 -8 3 9549.4 409.108 1
 2 -8 3 14483.8 682.744 -2
 2 -8 3 14483.8 682.744 1
 2 -8 4 24264.8 381.113 1
 2 -8 4 31030.8 769.937 -2
 2 -8 4 31030.8 769.937 1
 -2 8 -5 10571.8 293.892 1
 2 -8 6 24678.1 537.152 1
 2 -8 6 30948.3 971.08 -2
 2 -8 6 30948.3 971.08 1
 2 -8 7 5973.38 331.411 1
 2 -8 7 6908.15 522.056 -2
 2 -8 7 6908.15 522.056 1
 -2 8 -8 33836.8 756.048 1
 2 -8 8 40797.9 735.789 -2
 2 -8 8 40797.9 735.789 1
 2 -8 9 2337.69 346.056 1
 2 -8 9 4018.5 520.509 -2
 2 -8 9 4018.5 520.509 1
 2 -8 10 30450.5 805.443 1
 2 -8 10 42656.4 720.336 -2
 2 -8 10 42656.4 720.336 1
 2 -8 11 1184.44 303.252 -2
 2 -8 11 1184.44 303.252 1
 2 -8 12 20226.5 515.601 -2
 2 -8 12 20226.5 515.601 1
 2 -8 13 3339.29 413.528 -2
 2 -8 13 3339.29 413.528 1
 2 -8 14 16780.2 574.759 1
 2 -8 14 22382.3 607.012 -2
 2 -8 14 22382.3 607.012 1
 2 -8 15 7457.13 307.707 1
 2 -8 15 9247.08 513.05 -2
 2 -8 15 9247.08 513.05 1
 2 -8 16 8578.99 302.502 1
 2 -8 16 10711 479.542 -2
 2 -8 16 10711 479.542 1
 2 -8 17 21854 345.213 1
 2 -8 17 27106.4 521.712 -2
 2 -8 17 27106.4 521.712 1
 2 -8 18 1688.32 211.657 1
 2 -8 18 2580.46 352.715 -2
 2 -8 18 2580.46 352.715 1
 2 -8 19 12535.3 240.236 1
 2 -8 19 16572.5 359.6 -2
 2 -8 19 16572.5 359.6 1
 2 -8 20 2671.7 177.509 1
 2 -8 20 3592.7 416.201 -2
 2 -8 20 3592.7 416.201 1
 2 -7 -21 25806.9 382.343 1
 2 -7 -20 243.091 185.055 1
 2 -7 -19 19817.4 335.925 1
 2 -7 -19 29147.5 581.557 -2
 2 -7 -19 29147.5 581.557 1
 2 -7 -18 857.202 253.105 1
 2 -7 -18 897.136 474.353 -2
 2 -7 -18 897.136 474.353 1
 2 -7 -17 1393.93 244.84 1
 2 -7 -17 2479.81 329.763 -2
 2 -7 -17 2479.81 329.763 1
 2 -7 -16 5970.73 302.288 1
 2 -7 -16 8992.87 416.444 -2
 2 -7 -16 8992.87 416.444 1
 2 -7 -15 7801.18 285.231 1
 2 -7 -15 10332.5 749.507 -2
 2 -7 -15 10332.5 749.507 1
 2 -7 -14 9600.36 373.298 1
 2 -7 -14 12300 507.542 -2
 2 -7 -14 12300 507.542 1
 2 -7 -13 32232.3 484.737 1
 2 -7 -13 45433.4 1129.06 -2
 2 -7 -13 45433.4 1129.06 1
 2 -7 -12 13211.6 352.529 1
 2 -7 -12 19190 638.165 -2
 2 -7 -12 19190 638.165 1
 2 -7 -11 1835.17 226.873 1
 2 -7 -11 2329.55 815.089 -2
 2 -7 -11 2329.55 815.089 1
 2 -7 -10 32782.2 365.44 1
 2 -7 -10 43756.4 1267.43 -2
 2 -7 -10 43756.4 1267.43 1
 2 -7 -9 95.2357 224.957 1
 2 -7 -9 -110.014 891.874 -2
 2 -7 -9 -110.014 891.874 1
 2 -7 -8 20670.4 345.097 1
 2 -7 -8 30149.1 737.413 -2
 2 -7 -8 30149.1 737.413 1
 2 -7 -7 573.481 224.607 1
 2 -7 -7 1978.86 777.716 -2
 2 -7 -7 1978.86 777.716 1
 2 -7 -6 34442.3 484.431 1
 2 -7 -6 49921 1203.04 -2
 2 -7 -6 49921 1203.04 1
 2 -7 -5 156.863 254.831 1
 2 -7 -5 197.366 771.911 -2
 2 -7 -5 197.366 771.911 1
 2 -7 -4 18129.4 393.388 1
 2 -7 -4 25232.1 653.287 -2
 2 -7 -4 25232.1 653.287 1
 2 -7 -3 15171 295.433 1
 2 -7 -3 22989.8 1155.06 -2
 2 -7 -3 22989.8 1155.06 1
 -2 7 2 13719.9 315.464 1
 2 -7 -2 19248 592.549 -2
 2 -7 -2 19248 592.549 1
 2 -7 -1 35823.4 555.045 1
 2 -7 -1 48687.5 747.114 -2
 2 -7 -1 48687.5 747.114 1
 -2 7 0 7386.36 334.433 1
 2 -7 0 9108.82 589.928 -2
 2 -7 0 9108.82 589.928 1
 2 -7 1 42203 502.396 1
 2 -7 2 1856.79 194.687 1
 2 -7 2 2312.1 605.579 -2
 2 -7 2 2312.1 605.579 1
 -2 7 -3 23103.9 338.383 1
 2 -7 3 31388 804.037 -2
 2 -7 3 31388 804.037 1
 2 -7 4 2157.66 205.379 1
 2 -7 4 2204.08 576.748 -2
 2 -7 4 2204.08 576.748 1
 -2 7 -5 12004.3 305.128 1
 2 -7 5 16871 894.38 -2
 2 -7 5 16871 894.38 1
 2 -7 6 6108.01 291.121 1
 2 -7 6 8540.98 903.184 -2
 2 -7 6 8540.98 903.184 1
 -2 7 -7 3019.18 296.473 1
 -2 7 -7 3311.99 787.727 -2
 -2 7 -7 3311.99 787.727 1
 2 -7 8 10824.3 426.365 1
 -2 7 -8 14110.4 575.525 -2
 -2 7 -8 14110.4 575.525 1
 -2 7 -9 884.791 313.534 1
 2 -7 9 876.758 488.359 -2
 2 -7 9 876.758 488.359 1
 -2 7 -10 3202.03 488.878 1
 2 -7 10 3730 565.106 -2
 2 -7 10 3730 565.106 1
 -2 7 -11 1067.8 339.866 1
 2 -7 11 1015.58 443.705 -2
 2 -7 11 1015.58 443.705 1
 -2 7 -12 18018.2 623.231 1
 2 -7 12 25097.7 483.332 -2
 2 -7 12 25097.7 483.332 1
 2 -7 13 361.261 429.561 1
 2 -7 13 208.706 297.5 -2
 2 -7 13 208.706 297.5 1
 -2 7 -14 28349.6 685.237 1
 2 -7 14 41038.9 651.157 -2
 2 -7 14 41038.9 651.157 1
 2 -7 15 12321.1 417.299 -2
 2 -7 15 12321.1 417.299 1
 2 -7 16 17573.8 486.946 -2
 2 -7 16 17573.8 486.946 1
 2 -7 17 19510.5 475.69 -2
 2 -7 17 19510.5 475.69 1
 2 -7 18 390.606 351.48 -2
 2 -7 18 390.606 351.48 1
 2 -7 19 3082.52 343.992 1
 2 -7 19 4338.21 427.858 -2
 2 -7 19 4338.21 427.858 1
 2 -7 20 2311.33 313.616 1
 2 -7 20 3652.34 401.939 -2
 2 -7 20 3652.34 401.939 1
 2 -7 21 2981.62 260.054 1
 2 -7 21 3650.31 368.146 -2
 2 -7 21 3650.31 368.146 1
 2 -7 22 5734.58 336.504 1
 2 -7 22 6866.39 509.462 -2
 2 -7 22 6866.39 509.462 1
 2 -7 23 20534.4 371.206 1
 2 -7 23 26310.3 537.222 -2
 2 -7 23 26310.3 537.222 1
 2 -6 -23 12035 320.179 1
 -2 6 22 8203.39 178.864 1
 2 -6 -21 22519 308.937 1
 2 -6 -20 63.0243 190.076 1
 2 -6 -20 290.138 439.96 -2
 2 -6 -20 290.138 439.96 1
 2 -6 -19 5119.91 345.389 1
 2 -6 -19 7806.13 587.541 -2
 2 -6 -19 7806.13 587.541 1
 2 -6 -18 74.2439 331.234 1
 2 -6 -18 -40.1321 355.963 -2
 2 -6 -18 -40.1321 355.963 1
 2 -6 -17 2283.86 368.141 1
 2 -6 -17 3645.67 419.84 -2
 2 -6 -17 3645.67 419.84 1
 2 -6 -16 1699.28 395.931 1
 2 -6 -16 2247.35 423.677 -2
 2 -6 -16 2247.35 423.677 1
 2 -6 -15 20992.3 584.59 1
 2 -6 -15 29597.5 653.351 -2
 2 -6 -15 29597.5 653.351 1
 2 -6 -14 8659.32 523.061 1
 2 -6 -14 11507.1 486.601 -2
 2 -6 -14 11507.1 486.601 1
 2 -6 -13 37838.2 706.52 1
 2 -6 -13 49214 849.068 -2
 2 -6 -13 49214 849.068 1
 2 -6 -12 21553.3 897.206 1
 2 -6 -12 28152.3 740.191 -2
 2 -6 -12 28152.3 740.191 1
 2 -6 -11 2172.55 614.408 1
 2 -6 -11 3114.64 490.706 -2
 2 -6 -11 3114.64 490.706 1
 2 -6 -10 29941.5 581.63 1
 2 -6 -10 40931.3 829.867 -2
 2 -6 -10 40931.3 829.867 1
 2 -6 -9 3521.93 285.272 1
 2 -6 -9 5567.98 664.151 -2
 2 -6 -9 5567.98 664.151 1
 2 -6 -8 29927.9 411.884 1
 2 -6 -8 48442.3 803.709 -2
 2 -6 -8 48442.3 803.709 1
 2 -6 -7 1004.59 221.804 1
 2 -6 -7 2705.55 387.226 -2
 2 -6 -7 2705.55 387.226 1
 2 -6 -6 28804.3 337.073 1
 2 -6 -6 41101.2 727.951 -2
 2 -6 -6 41101.2 727.951 1
 2 -6 -5 6100.74 215.025 1
 2 -6 -5 8340.09 485.47 -2
 2 -6 -5 8340.09 485.47 1
 2 -6 -4 40214.4 493.154 1
 2 -6 -4 58295.5 877.235 -2
 2 -6 -4 58295.5 877.235 1
 2 -6 -3 10288.9 264.209 1
 2 -6 -3 12686.4 525.832 -2
 2 -6 -3 12686.4 525.832 1
 -2 6 2 8376.26 234.129 1
 2 -6 -2 12434.2 578.965 -2
 2 -6 -2 12434.2 578.965 1
 2 -6 -1 32550.5 467.277 1
 2 -6 -1 45235.4 729.545 -2
 2 -6 -1 45235.4 729.545 1
 -2 6 0 2275.05 240.315 1
 2 -6 0 2791.39 407.475 -2
 2 -6 0 2791.39 407.475 1
 2 -6 1 52139.9 586.104 1
 2 -6 1 74247.8 898.479 -2
 2 -6 1 74247.8 898.479 1
 -2 6 -2 19459.1 392.744 1
 2 -6 2 27813.8 612.856 -2
 2 -6 2 27813.8 612.856 1
 2 -6 3 11362.4 353.397 1
 2 -6 3 17649 603.62 -2
 2 -6 3 17649 603.62 1
 -2 6 -4 3100.82 234.917 1
 2 -6 4 4144.29 393.891 -2
 2 -6 4 4144.29 393.891 1
 -2 6 -5 9571.53 442.236 1
 2 -6 5 11797.6 677.178 -2
 2 -6 5 11797.6 677.178 1
 2 -6 6 16006.1 496.151 1
 2 -6 6 22298.2 779.03 -2
 2 -6 6 22298.2 779.03 1
 -2 6 -7 2518.32 247.905 1
 2 -6 8 9384.58 280.446 1
 2 -6 8 11028.7 702.713 -2
 2 -6 8 11028.7 702.713 1
 -2 6 -9 178.895 289.08 1
 -2 6 -9 424.602 344.313 -2
 -2 6 -9 424.602 344.313 1
 2 -6 10 22850.5 413.548 1
 -2 6 -10 29556.9 688.417 -2
 -2 6 -10 29556.9 688.417 1
 -2 6 -11 912.457 456.343 1
 2 -6 11 1381.65 482.332 -2
 2 -6 11 1381.65 482.332 1
 -2 6 -12 46934.3 847.558 1
 -2 6 -12 68667.3 1052.91 -2
 -2 6 -12 68667.3 1052.91 1
 -2 6 -13 1130.66 465.966 1
 -2 6 -13 1683.24 400.043 -2
 -2 6 -13 1683.24 400.043 1
 -2 6 -14 39872.7 788.491 1
 2 -6 14 58374.5 1457.28 -2
 2 -6 14 58374.5 1457.28 1
 -2 6 -15 3818.52 461.621 1
 2 -6 15 5421.69 620.179 -2
 2 -6 15 5421.69 620.179 1
 2 -6 16 3297.98 460.449 1
 2 -6 16 5584.43 409.642 -2
 2 -6 16 5584.43 409.642 1
 2 -6 17 4220.35 449.577 1
 2 -6 17 5876.22 392.925 -2
 2 -6 17 5876.22 392.925 1
 2 -6 18 245.11 396.002 -2
 2 -6 18 245.11 396.002 1
 2 -6 19 3851.17 498.875 -2
 2 -6 19 3851.17 498.875 1
 2 -6 20 4862.07 503.106 -2
 2 -6 20 4862.07 503.106 1
 2 -6 21 9638.23 395.474 1
 2 -6 21 12407.3 528.423 -2
 2 -6 21 12407.3 528.423 1
 2 -6 22 5543.86 304.773 1
 2 -6 22 7272.66 447.264 -2
 2 -6 22 7272.66 447.264 1
 2 -6 23 33604.7 544.199 -2
 2 -6 23 33604.7 544.199 1
 2 -6 24 2492.86 332.843 -2
 2 -6 24 2492.86 332.843 1
 2 -6 25 18986.9 384.703 1
 2 -6 25 22704.7 479.931 -2
 2 -6 25 22704.7 479.931 1
 2 -5 -25 693.171 235.948 1
 2 -5 -24 22525.7 303.921 1
 2 -5 -23 10287.8 256.181 1
 2 -5 -22 4655.98 283.562 1
 2 -5 -21 16165.3 396.832 1
 2 -5 -20 323.206 311.429 1
 2 -5 -20 165.448 531.864 -2
 2 -5 -20 165.448 531.864 1
 2 -5 -19 9494.22 416.175 1
 2 -5 -19 15508.5 722.014 -2
 2 -5 -19 15508.5 722.014 1
 2 -5 -18 -239.178 365.991 1
 2 -5 -18 -114.679 597.117 -2
 2 -5 -18 -114.679 597.117 1
 2 -5 -17 15924.7 756.122 1
 2 -5 -17 22391.2 883.443 -2
 2 -5 -17 22391.2 883.443 1
 2 -5 -16 2595.6 639.183 1
 2 -5 -16 3601.7 798.052 -2
 2 -5 -16 3601.7 798.052 1
 2 -5 -15 69128.6 1240.22 1
 2 -5 -15 82588.9 1336.13 -2
 2 -5 -15 82588.9 1336.13 1
 -2 5 14 312.715 612.346 1
 2 -5 -14 685.278 815.634 -2
 2 -5 -14 685.278 815.634 1
 -2 5 13 43410.8 953.852 1
 2 -5 -13 51881.9 1197.55 -2
 2 -5 -13 51881.9 1197.55 1
 -2 5 12 3462.84 552.021 1
 2 -5 -12 6103.46 793.993 -2
 2 -5 -12 6103.46 793.993 1
 -2 5 11 766.842 434.314 1
 2 -5 -11 389.475 474.226 -2
 2 -5 -11 389.475 474.226 1
 -2 5 10 31906.5 980.367 1
 2 -5 -10 40990.8 752.29 -2
 2 -5 -10 40990.8 752.29 1
 -2 5 9 9939.3 424.514 1
 2 -5 -9 12505.8 588.862 -2
 2 -5 -9 12505.8 588.862 1
 -2 5 8 65287.5 1652.84 1
 2 -5 -8 99295.8 1095.81 -2
 2 -5 -8 99295.8 1095.81 1
 -2 5 7 2876.56 550.127 1
 -2 5 6 33267.3 1035.81 1
 -2 5 5 7459.79 572.051 1
 2 -5 -4 29484.7 891.885 1
 -2 5 3 10150.2 537.397 1
 -2 5 2 42808.1 898.915 1
 -2 5 1 15839.3 689.877 1
 -2 5 0 26860.3 958.608 1
 -2 5 0 38595.2 1696.57 -2
 -2 5 0 38595.2 1696.57 1
 -2 5 -1 38103.3 1064.15 1
 -2 5 -2 1160.72 436.762 1
 -2 5 -3 79964.4 1457.94 1
 -2 5 -4 210.96 463.256 1
 2 -5 5 39396.6 1128.62 1
 -2 5 -6 6362.74 550.432 1
 -2 5 -7 29027.4 1018.27 1
 2 -5 8 825.712 580.065 1
 -2 5 -9 51192.8 1420.15 1
 2 -5 10 16437.4 996.161 1
 -2 5 -10 28367 713.998 -2
 -2 5 -10 28367 713.998 1
 2 -5 11 12989.8 389.208 1
 -2 5 -11 17069.9 430.707 -2
 -2 5 -11 17069.9 430.707 1
 2 -5 12 20391.4 386.131 1
 2 -5 12 27245.6 1015.84 -2
 2 -5 12 27245.6 1015.84 1
 2 -5 13 22604.8 1446.28 1
 2 -5 13 34492.4 690.79 -2
 2 -5 13 34492.4 690.79 1
 -2 5 -14 32026.5 719.466 1
 -2 5 -14 47278.3 1234.3 -2
 -2 5 -14 47278.3 1234.3 1
 2 -5 15 6847.84 532.494 1
 -2 5 -15 10337.7 806.182 -2
 -2 5 -15 10337.7 806.182 1
 2 -5 16 12655 578.394 1
 2 -5 16 19858.1 1046.42 -2
 2 -5 16 19858.1 1046.42 1
 2 -5 17 621.362 419.338 1
 2 -5 17 -66.5687 347.837 -2
 2 -5 17 -66.5687 347.837 1
 2 -5 18 8801.78 504.707 1
 2 -5 18 15140.2 941.29 -2
 2 -5 18 15140.2 941.29 1
 2 -5 19 87.9975 381.196 1
 2 -5 19 573.595 546.996 -2
 2 -5 19 573.595 546.996 1
 2 -5 20 23184 643.666 1
 -2 5 -20 27499.9 731.426 -2
 -2 5 -20 27499.9 731.426 1
 2 -5 21 33210.8 696.578 1
 2 -5 21 39199.9 771.399 -2
 2 -5 21 39199.9 771.399 1
 2 -5 22 8023.48 460.093 1
 2 -5 22 9554.17 554.483 -2
 2 -5 22 9554.17 554.483 1
 2 -5 23 30762.3 572.667 1
 2 -5 23 39319.4 679.072 -2
 2 -5 23 39319.4 679.072 1
 2 -5 24 1606.71 301.974 1
 -2 5 -24 1890.71 347 -2
 -2 5 -24 1890.71 347 1
 -2 5 -25 10909.4 344.332 -2
 -2 5 -25 10909.4 344.332 1
 -2 5 -26 91.2594 286.878 -2
 -2 5 -26 91.2594 286.878 1
 2 -5 27 2946.03 238.017 1
 -2 4 26 10340.5 224.043 1
 -2 4 25 3270.51 225.623 1
 2 -4 -24 22561.9 358.654 1
 2 -4 -23 3399.98 263.601 1
 -2 4 23 5531.1 490.437 -2
 -2 4 23 5531.1 490.437 1
 2 -4 -22 10914.8 361.063 1
 -2 4 22 14762.2 611.649 -2
 -2 4 22 14762.2 611.649 1
 2 -4 -21 3411.89 265.542 1
 -2 4 21 5075.28 453.91 -2
 -2 4 21 5075.28 453.91 1
 2 -4 -20 1653.29 334.189 1
 2 -4 -20 1482.32 349.599 -2
 2 -4 -20 1482.32 349.599 1
 2 -4 -19 6719.45 611.78 1
 -2 4 19 8945.11 438.796 -2
 -2 4 19 8945.11 438.796 1
 2 -4 -18 4150.77 627.466 1
 2 -4 -18 6183.44 440.528 -2
 2 -4 -18 6183.44 440.528 1
 2 -4 -17 25579.5 872.139 1
 2 -4 -17 38929.4 839.679 -2
 2 -4 -17 38929.4 839.679 1
 2 -4 -16 859.815 619.304 1
 2 -4 -16 1538.19 509.771 -2
 2 -4 -16 1538.19 509.771 1
 2 -4 -15 35127.2 966.644 1
 2 -4 -15 42877.4 924.682 -2
 2 -4 -15 42877.4 924.682 1
 -2 4 14 2767.41 584.524 1
 2 -4 -14 2914.51 464.739 -2
 2 -4 -14 2914.51 464.739 1
 -2 4 13 10465.2 609.632 1
 2 -4 -13 15298 457.154 -2
 2 -4 -13 15298 457.154 1
 -2 4 12 1328 458.221 1
 2 -4 -12 1097.61 299.433 -2
 2 -4 -12 1097.61 299.433 1
 -2 4 11 6134.99 508.344 1
 2 -4 -11 7007.28 442.142 -2
 2 -4 -11 7007.28 442.142 1
 -2 4 10 3955.51 437.589 1
 2 -4 -10 5152.21 1398.07 -2
 2 -4 -10 5152.21 1398.07 1
 -2 4 9 8941.93 564.522 1
 -2 4 9 15028.7 1505.94 -2
 -2 4 9 15028.7 1505.94 1
 2 -4 -8 48262 1070.7 1
 -2 4 8 75982.5 1651.14 -2
 -2 4 8 75982.5 1651.14 1
 -2 4 7 3417.47 419.752 1
 -2 4 7 4228.82 1304.43 -2
 -2 4 7 4228.82 1304.43 1
 -2 4 6 13888.2 554.595 1
 -2 4 6 18163.2 1040.17 -2
 -2 4 6 18163.2 1040.17 1
 -2 4 5 5711.06 633.845 -2
 -2 4 5 5711.06 633.845 1
 -2 4 4 29343.9 1017.2 1
 -2 4 4 42417.8 1249.13 -2
 -2 4 4 42417.8 1249.13 1
 -2 4 3 1188.29 534.352 -2
 -2 4 3 1188.29 534.352 1
 2 -4 -2 45210.8 1539.71 1
 -2 4 2 76276.8 1489.3 -2
 -2 4 2 76276.8 1489.3 1
 2 -4 -1 9247.94 884.163 1
 -2 4 1 10668.6 559.168 -2
 -2 4 1 10668.6 559.168 1
 2 -4 0 41352.4 1349.7 1
 -2 4 0 48878.8 760.41 -2
 -2 4 0 48878.8 760.41 1
 -2 4 -1 100870 1186.08 1
 -2 4 -1 123140 1252.92 -2
 -2 4 -1 123140 1252.92 1
 2 -4 2 5703.12 573.568 1
 2 -4 2 7680.59 718.509 -2
 2 -4 2 7680.59 718.509 1
 -2 4 -3 82947 1948.29 1
 2 -4 3 129906 1625.93 -2
 2 -4 3 129906 1625.93 1
 -2 4 -4 5956.84 507.536 1
 2 -4 4 10462.2 1079.17 -2
 2 -4 4 10462.2 1079.17 1
 2 -4 5 38117.7 1009.01 1
 2 -4 5 60143.1 1265.75 -2
 2 -4 5 60143.1 1265.75 1
 2 -4 6 2037.78 390.751 1
 2 -4 6 2922.35 1088.56 -2
 2 -4 6 2922.35 1088.56 1
 -2 4 -7 39394.9 1041.98 1
 2 -4 7 64172.7 1498.83 -2
 2 -4 7 64172.7 1498.83 1
 -2 4 -8 923.886 761.595 1
 2 -4 8 1912.01 577.226 -2
 2 -4 8 1912.01 577.226 1
 2 -4 9 42283.2 1654.13 1
 2 -4 9 58980.5 1532.7 -2
 2 -4 9 58980.5 1532.7 1
 2 -4 10 26724.9 1406.17 1
 2 -4 10 39520.2 1129.78 -2
 2 -4 10 39520.2 1129.78 1
 -2 4 -11 43997.6 1274.64 1
 -2 4 -11 70982.6 1448.55 -2
 -2 4 -11 70982.6 1448.55 1
 2 -4 12 25182.3 1371.66 1
 -2 4 -12 41700.6 1244.31 -2
 -2 4 -12 41700.6 1244.31 1
 2 -4 13 2969.62 918.846 1
 -2 4 -13 5038.49 353.99 -2
 -2 4 -13 5038.49 353.99 1
 2 -4 14 3382.46 886.048 1
 -2 4 -14 4325.73 435.177 -2
 -2 4 -14 4325.73 435.177 1
 2 -4 15 3419.04 978.973 1
 -2 4 -15 4977.76 450.462 -2
 -2 4 -15 4977.76 450.462 1
 2 -4 16 11965.1 495.176 1
 2 -4 16 18363.9 1046.08 -2
 2 -4 16 18363.9 1046.08 1
 2 -4 17 149.185 306.773 1
 2 -4 17 109.998 781.911 -2
 2 -4 17 109.998 781.911 1
 2 -4 18 32196.7 527.48 1
 2 -4 18 45312.2 1264.73 -2
 2 -4 18 45312.2 1264.73 1
 2 -4 19 381.027 291.183 1
 2 -4 20 27224.4 461.38 1
 -2 4 -20 37086.7 1062.25 -2
 -2 4 -20 37086.7 1062.25 1
 2 -4 21 10449.6 545.95 1
 -2 4 -21 13141 626.935 -2
 -2 4 -21 13141 626.935 1
 2 -4 22 2994.12 452.067 1
 2 -4 22 4277.49 537.418 -2
 2 -4 22 4277.49 537.418 1
 2 -4 23 20883.2 623.299 1
 2 -4 23 25241 656.718 -2
 2 -4 23 25241 656.718 1
 2 -4 24 -134.624 374.08 1
 2 -4 24 387.032 434.563 -2
 2 -4 24 387.032 434.563 1
 2 -4 25 7685.15 423.292 1
 2 -4 25 10385.7 341.405 -2
 2 -4 25 10385.7 341.405 1
 2 -4 26 304.733 292.192 1
 2 -4 26 399.088 256.46 -2
 2 -4 26 399.088 256.46 1
 2 -4 27 4202.17 274.746 1
 -2 4 -27 5318.99 388.214 -2
 -2 4 -27 5318.99 388.214 1
 2 -4 28 447.075 208.792 1
 -2 4 -28 955.632 447.448 -2
 -2 4 -28 955.632 447.448 1
 -2 3 27 1340.93 235.536 1
 2 -3 -26 9636.55 246.061 1
 2 -3 -25 347.131 233.67 1
 2 -3 -24 13917.5 366.444 1
 2 -3 -24 21091.1 556.357 -2
 2 -3 -24 21091.1 556.357 1
 2 -3 -23 180.827 439.429 1
 2 -3 -23 493.981 322.883 -2
 2 -3 -23 493.981 322.883 1
 2 -3 -22 11842.8 602.091 1
 2 -3 -22 16375 462.441 -2
 2 -3 -22 16375 462.441 1
 2 -3 -21 1532.85 324.624 1
 2 -3 -21 1004.4 490.86 -2
 2 -3 -21 1004.4 490.86 1
 2 -3 -20 2890.14 561.13 1
 -2 3 20 4448.24 438.586 -2
 -2 3 20 4448.24 438.586 1
 2 -3 -19 7281.55 649.933 1
 -2 3 19 11175.5 505.402 -2
 -2 3 19 11175.5 505.402 1
 2 -3 -18 4939.9 407.009 1
 2 -3 -18 7907.81 666.039 -2
 2 -3 -18 7907.81 666.039 1
 2 -3 -17 29929.7 883.042 1
 2 -3 -17 44411.7 905.572 -2
 2 -3 -17 44411.7 905.572 1
 2 -3 -16 1451.45 652.649 1
 2 -3 -16 378.911 291.79 -2
 2 -3 -16 378.911 291.79 1
 2 -3 -15 34956.6 1007.55 1
 -2 3 15 53465.5 678.707 -2
 -2 3 15 53465.5 678.707 1
 -2 3 14 1327.76 574.326 1
 -2 3 14 131.201 289.516 -2
 -2 3 14 131.201 289.516 1
 -2 3 13 36943.1 1077.37 1
 -2 3 13 48512.7 1089.51 -2
 -2 3 13 48512.7 1089.51 1
 -2 3 12 5513.45 453.608 1
 -2 3 12 7383.61 1516.94 -2
 -2 3 12 7383.61 1516.94 1
 -2 3 11 60302.6 1115.49 1
 -2 3 11 82219.5 2578.18 -2
 -2 3 11 82219.5 2578.18 1
 -2 3 10 105916 1672.35 1
 -2 3 10 163436 2140.42 -2
 -2 3 10 163436 2140.42 1
 -2 3 9 46534.2 1174.46 1
 -2 3 9 70971.5 1563.26 -2
 -2 3 9 70971.5 1563.26 1
 -2 3 8 11322.7 648.402 1
 -2 3 8 20125.6 1488.18 -2
 -2 3 8 20125.6 1488.18 1
 2 -3 -7 29616.2 1348.21 1
 -2 3 7 44635.8 1311.47 -2
 -2 3 7 44635.8 1311.47 1
 2 -3 -6 14042.1 786.002 1
 2 -3 -6 19956.8 751.605 -2
 2 -3 -6 19956.8 751.605 1
 2 -3 -5 4561.82 666.505 1
 -2 3 5 6501.73 636.389 -2
 -2 3 5 6501.73 636.389 1
 2 -3 -4 43480.6 1030.07 1
 -2 3 4 62185.9 1075.74 -2
 -2 3 4 62185.9 1075.74 1
 2 -3 -3 45.9238 409.037 1
 -2 3 3 180.499 653.942 -2
 -2 3 3 180.499 653.942 1
 2 -3 -2 105653 1247.07 1
 -2 3 2 130815 1354.34 -2
 -2 3 2 130815 1354.34 1
 2 -3 -1 44459 1299.89 1
 2 -3 -1 55533.9 789.685 -2
 2 -3 -1 55533.9 789.685 1
 2 -3 0 58723.1 1358.66 1
 -2 3 0 74378.9 803.291 -2
 -2 3 0 74378.9 803.291 1
 2 -3 1 63347.5 1306.28 1
 -2 3 -1 81206.5 803.986 -2
 -2 3 -1 81206.5 803.986 1
 2 -3 2 3859.49 593.061 1
 -2 3 -2 5527.95 432.537 -2
 -2 3 -2 5527.95 432.537 1
 2 -3 3 63037 919.403 1
 -2 3 -3 90429.9 867.445 -2
 -2 3 -3 90429.9 867.445 1
 2 -3 4 10910.3 337.551 1
 -2 3 -4 15261.4 571.308 -2
 -2 3 -4 15261.4 571.308 1
 2 -3 5 41019.3 744.121 1
 2 -3 5 61052.7 1181.64 -2
 2 -3 5 61052.7 1181.64 1
 -2 3 -6 18001.6 683.173 -2
 -2 3 -6 18001.6 683.173 1
 2 -3 7 136439 1515.41 -2
 2 -3 7 136439 1515.41 1
 2 -3 8 1884.65 430.827 -2
 2 -3 8 1884.65 430.827 1
 2 -3 9 79538.2 1341.55 -2
 2 -3 9 79538.2 1341.55 1
 2 -3 10 59194.1 1223.51 -2
 2 -3 10 59194.1 1223.51 1
 -2 3 -11 20589.9 709.413 -2
 -2 3 -11 20589.9 709.413 1
 2 -3 12 3863.71 833.012 1
 -2 3 -12 5508.77 706.91 -2
 -2 3 -12 5508.77 706.91 1
 2 -3 13 4532.04 834.723 1
 -2 3 -13 7883.93 802.561 -2
 -2 3 -13 7883.93 802.561 1
 2 -3 14 6358.09 901.881 1
 -2 3 -14 9341.37 811.484 -2
 -2 3 -14 9341.37 811.484 1
 2 -3 15 17536.7 1099.69 1
 -2 3 -15 26769.9 1230.93 -2
 -2 3 -15 26769.9 1230.93 1
 2 -3 16 829.347 846.301 1
 2 -3 16 1454.04 245.86 -2
 2 -3 16 1454.04 245.86 1
 2 -3 17 2667.67 389.066 1
 2 -3 17 5167.22 370.813 -2
 2 -3 17 5167.22 370.813 1
 2 -3 18 10907.9 486.275 1
 2 -3 18 13694 443.487 -2
 2 -3 18 13694 443.487 1
 2 -3 19 11222.6 612.531 1
 2 -3 19 15946 584.28 -2
 2 -3 19 15946 584.28 1
 2 -3 20 18109.4 709.23 1
 -2 3 -20 23773.1 785.579 -2
 -2 3 -20 23773.1 785.579 1
 2 -3 21 9888.94 576.682 1
 2 -3 21 13143.3 575.428 -2
 2 -3 21 13143.3 575.428 1
 2 -3 22 7353.41 550.343 1
 2 -3 22 8780.62 450.035 -2
 2 -3 22 8780.62 450.035 1
 2 -3 23 6150.06 513.838 1
 2 -3 23 7563.73 540.326 -2
 2 -3 23 7563.73 540.326 1
 2 -3 24 1090.35 396.713 1
 2 -3 24 2348.44 467.974 -2
 2 -3 24 2348.44 467.974 1
 2 -3 25 8786.04 513.257 1
 2 -3 25 11445 486.231 -2
 2 -3 25 11445 486.231 1
 2 -3 26 2025.96 397.33 1
 -2 3 -26 2600.62 390.66 -2
 -2 3 -26 2600.62 390.66 1
 2 -3 27 6482.36 397.221 1
 -2 3 -27 9434.15 389.948 -2
 -2 3 -27 9434.15 389.948 1
 2 -3 28 -14.7021 278.265 1
 -2 3 -28 267.181 383.691 -2
 -2 3 -28 267.181 383.691 1
 -2 3 -29 3683.76 509.249 -2
 -2 3 -29 3683.76 509.249 1
 -2 2 28 6801.95 259.961 1
 -2 2 27 6555.17 331.988 1
 -2 2 26 10829.5 315.019 1
 2 -2 -26 16486.5 475.309 -2
 2 -2 -26 16486.5 475.309 1
 -2 2 25 2681 273.841 1
 2 -2 -25 3908.54 478.614 -2
 2 -2 -25 3908.54 478.614 1
 2 -2 -24 17336 405.014 1
 2 -2 -24 25333 641.488 -2
 2 -2 -24 25333 641.488 1
 2 -2 -23 226.981 414.06 1
 2 -2 -23 291.754 339.555 -2
 2 -2 -23 291.754 339.555 1
 2 -2 -22 6224.88 517.124 1
 2 -2 -22 8631.24 396.519 -2
 2 -2 -22 8631.24 396.519 1
 2 -2 -21 3346.43 533.574 1
 2 -2 -21 5061.85 406.136 -2
 2 -2 -21 5061.85 406.136 1
 2 -2 -20 2639.42 557.552 1
 2 -2 -20 2751.02 396.369 -2
 2 -2 -20 2751.02 396.369 1
 2 -2 -19 9357.29 643.26 1
 2 -2 -19 13803.9 467.028 -2
 2 -2 -19 13803.9 467.028 1
 -2 2 18 5657.61 1516.72 1
 2 -2 -18 8388.66 517.651 -2
 2 -2 -18 8388.66 517.651 1
 -2 2 17 3372.02 704.86 1
 2 -2 -17 2487.13 527.592 -2
 2 -2 -17 2487.13 527.592 1
 2 -2 -16 11105.3 842.06 1
 2 -2 -16 14354.6 437.439 -2
 2 -2 -16 14354.6 437.439 1
 -2 2 15 14467.9 904.277 1
 2 -2 -15 17468.8 500.292 -2
 2 -2 -15 17468.8 500.292 1
 2 -2 -14 270.467 613.709 1
 -2 2 14 457.482 1450.99 -2
 -2 2 14 457.482 1450.99 1
 -2 2 13 59845.7 883.707 1
 -2 2 13 84919.8 1623.41 -2
 -2 2 13 84919.8 1623.41 1
 -2 2 12 742.775 370.138 1
 -2 2 12 395.465 1382.48 -2
 -2 2 12 395.465 1382.48 1
 -2 2 11 45244 1108.1 1
 -2 2 11 63188.7 1415.4 -2
 -2 2 11 63188.7 1415.4 1
 2 -2 -10 64957.1 1402.84 1
 -2 2 10 98544.9 1461.76 -2
 -2 2 10 98544.9 1461.76 1
 2 -2 -9 12226.3 1216.32 1
 -2 2 9 18531.5 793.947 -2
 -2 2 9 18531.5 793.947 1
 2 -2 -8 145086 1910.04 1
 -2 2 8 226153 2092.03 -2
 -2 2 8 226153 2092.03 1
 2 -2 -7 12004.7 801.45 1
 -2 2 7 15181.2 831.123 -2
 -2 2 7 15181.2 831.123 1
 2 -2 -6 4750.57 655.586 1
 -2 2 6 6563.43 761.03 -2
 -2 2 6 6563.43 761.03 1
 2 -2 -5 102254 1955.43 1
 -2 2 5 138560 1392.35 -2
 -2 2 5 138560 1392.35 1
 -2 2 4 10542.1 595.997 -2
 -2 2 4 10542.1 595.997 1
 2 -2 -3 44913 528.963 -2
 2 -2 -3 44913 528.963 1
 2 -2 -2 135549 1850.43 1
 -2 2 2 192106 895.323 -2
 -2 2 2 192106 895.323 1
 2 -2 -1 21828.9 330.388 -2
 2 -2 -1 21828.9 330.388 1
 -2 2 0 61361.5 653.375 -2
 -2 2 0 61361.5 653.375 1
 2 -2 1 22152.3 853.401 1
 -2 2 -1 33029 607.982 -2
 -2 2 -1 33029 607.982 1
 -2 2 -2 5777.7 291.364 -2
 -2 2 -2 5777.7 291.364 1
 -2 2 -3 981.81 301.13 -2
 -2 2 -3 981.81 301.13 1
 -2 2 -4 90500 1108.15 -2
 -2 2 -4 90500 1108.15 1
 -2 2 -5 51397.3 716.874 -2
 -2 2 -5 51397.3 716.874 1
 -2 2 -6 1628.39 333.279 -2
 -2 2 -6 1628.39 333.279 1
 2 -2 7 117933 1196.98 -2
 2 -2 7 117933 1196.98 1
 2 -2 8 2510.03 443.818 -2
 2 -2 8 2510.03 443.818 1
 2 -2 9 39448 791.195 -2
 2 -2 9 39448 791.195 1
 -2 2 -10 113541 1233.77 -2
 -2 2 -10 113541 1233.77 1
 -2 2 -11 11168.7 578.001 -2
 -2 2 -11 11168.7 578.001 1
 2 -2 12 61528.9 1193.24 -2
 2 -2 12 61528.9 1193.24 1
 -2 2 -13 2110.29 621.42 -2
 -2 2 -13 2110.29 621.42 1
 -2 2 -14 19950.8 986.673 -2
 -2 2 -14 19950.8 986.673 1
 2 -2 15 16096.1 999.422 -2
 2 -2 15 16096.1 999.422 1
 2 -2 16 95841.4 2262.52 -2
 2 -2 16 95841.4 2262.52 1
 2 -2 17 17911.3 555.486 -2
 2 -2 17 17911.3 555.486 1
 2 -2 18 22267.7 484.471 -2
 2 -2 18 22267.7 484.471 1
 2 -2 19 2194.11 456.184 -2
 2 -2 19 2194.11 456.184 1
 2 -2 20 11750.8 520.928 -2
 2 -2 20 11750.8 520.928 1
 2 -2 21 14878 461.037 -2
 2 -2 21 14878 461.037 1
 2 -2 22 10692.7 519.052 -2
 2 -2 22 10692.7 519.052 1
 2 -2 23 20637.6 483.881 -2
 2 -2 23 20637.6 483.881 1
 2 -2 24 2403.89 500.648 1
 2 -2 24 3350.05 486.763 -2
 2 -2 24 3350.05 486.763 1
 2 -2 25 8897.13 529.221 1
 2 -2 25 11346.8 779.568 -2
 2 -2 25 11346.8 779.568 1
 2 -2 26 -57.7403 414.147 1
 -2 2 -26 -153.975 490.193 -2
 -2 2 -26 -153.975 490.193 1
 2 -2 27 9618.89 482.17 1
 -2 2 -27 11398.8 500.318 -2
 -2 2 -27 11398.8 500.318 1
 2 -2 28 362.847 344.064 1
 -2 2 -28 366.002 457.158 -2
 -2 2 -28 366.002 457.158 1
 2 -2 29 13944.6 399.35 1
 -2 2 -29 19877.3 499.774 -2
 -2 2 -29 19877.3 499.774 1
 -2 2 -30 1445.5 456.984 -2
 -2 2 -30 1445.5 456.984 1
 -2 1 28 7094.16 270.019 1
 2 -1 -28 12465.1 371.725 -2
 2 -1 -28 12465.1 371.725 1
 -2 1 27 11061.4 384.209 1
 2 -1 -27 17467.4 476.632 -2
 2 -1 -27 17467.4 476.632 1
 -2 1 26 14883.2 358.951 1
 2 -1 -26 22541.5 567.967 -2
 2 -1 -26 22541.5 567.967 1
 -2 1 25 7584.58 524.514 1
 2 -1 -25 9898.2 454.264 -2
 2 -1 -25 9898.2 454.264 1
 -2 1 24 15652.8 651.117 1
 2 -1 -24 22347.2 536.671 -2
 2 -1 -24 22347.2 536.671 1
 2 -1 -23 -122.221 302.061 1
 2 -1 -23 344.764 454.257 -2
 2 -1 -23 344.764 454.257 1
 2 -1 -22 20217.7 631.57 1
 2 -1 -22 28679.5 751.39 -2
 2 -1 -22 28679.5 751.39 1
 2 -1 -21 1458.3 491.73 1
 2 -1 -21 2283.46 475.813 -2
 2 -1 -21 2283.46 475.813 1
 2 -1 -20 7164.16 554.658 1
 2 -1 -20 9280.48 519.399 -2
 2 -1 -20 9280.48 519.399 1
 2 -1 -19 10122.9 621.34 -2
 2 -1 -19 10122.9 621.34 1
 -2 1 18 31873.1 975.456 1
 2 -1 -18 43111.7 865.219 -2
 2 -1 -18 43111.7 865.219 1
 -2 1 17 1360.37 746.055 1
 2 -1 -17 1230.7 446.48 -2
 2 -1 -17 1230.7 446.48 1
 -2 1 16 34363.4 1174.28 1
 -2 1 16 46620.7 591.395 -2
 -2 1 16 46620.7 591.395 1
 -2 1 15 33675 1145.24 1
 -2 1 15 50251.8 1488.37 -2
 -2 1 15 50251.8 1488.37 1
 2 -1 -14 3336.67 630.973 1
 -2 1 14 4402.28 979.845 -2
 -2 1 14 4402.28 979.845 1
 -2 1 13 74811.1 1520.05 1
 -2 1 13 100863 1831.51 -2
 -2 1 13 100863 1831.51 1
 -2 1 12 26220.5 1010.41 1
 -2 1 12 32971.4 2000.39 -2
 -2 1 12 32971.4 2000.39 1
 2 -1 -11 16885.6 715.848 1
 -2 1 11 22998.2 1130.75 -2
 -2 1 11 22998.2 1130.75 1
 -2 1 10 869.359 529.405 1
 -2 1 10 1224.88 1096.94 -2
 -2 1 10 1224.88 1096.94 1
 2 -1 -9 4173.52 775.469 1
 -2 1 9 6210.82 625.005 -2
 -2 1 9 6210.82 625.005 1
 -2 1 8 1159.52 588.988 1
 2 -1 -8 753.963 504.964 -2
 2 -1 -8 753.963 504.964 1
 2 -1 -7 26707.6 1261.17 1
 -2 1 7 29354.6 1012.66 -2
 -2 1 7 29354.6 1012.66 1
 -2 1 6 16620.8 604.7 -2
 -2 1 6 16620.8 604.7 1
 -2 1 5 88723.4 981.598 -2
 -2 1 5 88723.4 981.598 1
 -2 1 4 341463 1678.22 -2
 -2 1 4 341463 1678.22 1
 2 -1 -3 229209 1100.34 -2
 2 -1 -3 229209 1100.34 1
 2 -1 -2 122071 1254.91 1
 -2 1 2 159557 930.507 -2
 -2 1 2 159557 930.507 1
 2 -1 -1 35987.9 501.794 -2
 2 -1 -1 35987.9 501.794 1
 2 -1 0 13231.8 333.506 -2
 2 -1 0 13231.8 333.506 1
 2 -1 1 74253.5 624.672 -2
 2 -1 1 74253.5 624.672 1
 -2 1 -2 314541 1370.71 -2
 -2 1 -2 314541 1370.71 1
 2 -1 3 3684.45 274.26 -2
 2 -1 3 3684.45 274.26 1
 -2 1 -4 23153.8 353.138 -2
 -2 1 -4 23153.8 353.138 1
 -2 1 -5 175899 1305.07 -2
 -2 1 -5 175899 1305.07 1
 -2 1 -6 49471.5 1052.81 -2
 -2 1 -6 49471.5 1052.81 1
 2 -1 7 64737.2 956.67 -2
 2 -1 7 64737.2 956.67 1
 2 -1 8 275.325 740.29 -2
 2 -1 8 275.325 740.29 1
 -2 1 -9 127796 1440.73 -2
 -2 1 -9 127796 1440.73 1
 -2 1 -10 11756.5 815.576 -2
 -2 1 -10 11756.5 815.576 1
 -2 1 -11 75083.6 1426.95 -2
 -2 1 -11 75083.6 1426.95 1
 -2 1 -12 17821.8 1018.23 -2
 -2 1 -12 17821.8 1018.23 1
 -2 1 -13 69948.9 1527.46 -2
 -2 1 -13 69948.9 1527.46 1
 2 -1 14 28321.2 2497.33 -2
 2 -1 14 28321.2 2497.33 1
 2 -1 15 41244.9 2798.85 -2
 2 -1 15 41244.9 2798.85 1
 2 -1 16 56185.9 3141.35 -2
 2 -1 16 56185.9 3141.35 1
 2 -1 17 10825.9 1330.1 -2
 2 -1 17 10825.9 1330.1 1
 -2 1 -18 13789.9 500.296 -2
 -2 1 -18 13789.9 500.296 1
 2 -1 19 1277.2 349.417 -2
 2 -1 19 1277.2 349.417 1
 -2 1 -20 56893.3 780.08 -2
 -2 1 -20 56893.3 780.08 1
 2 -1 21 3642.64 477.044 -2
 2 -1 21 3642.64 477.044 1
 2 -1 22 63792.7 815.423 -2
 2 -1 22 63792.7 815.423 1
 2 -1 23 6751.72 439.549 -2
 2 -1 23 6751.72 439.549 1
 2 -1 24 9660.91 426.451 -2
 2 -1 24 9660.91 426.451 1
 2 -1 25 10754.7 407.383 -2
 2 -1 25 10754.7 407.383 1
 2 -1 26 8074.93 355.939 -2
 2 -1 26 8074.93 355.939 1
 2 -1 27 7300.3 485.701 1
 -2 1 -27 10195.6 424.196 -2
 -2 1 -27 10195.6 424.196 1
 2 -1 28 6887.62 466.976 1
 -2 1 -28 10621.2 567.885 -2
 -2 1 -28 10621.2 567.885 1
 2 -1 29 12894.2 459.717 1
 -2 1 -29 19978.3 547.057 -2
 -2 1 -29 19978.3 547.057 1
 2 -1 30 2647.92 296.724 1
 -2 1 -30 4014.05 378.024 -2
 -2 1 -30 4014.05 378.024 1
 -2 0 28 929.553 194.038 1
 2 0 -28 1529.84 352.602 -2
 2 0 -28 1529.84 352.602 1
 -2 0 27 1834.51 271.447 1
 2 0 -27 2303.4 431.904 -2
 2 0 -27 2303.4 431.904 1
 -2 0 26 21181.7 501.03 1
 2 0 -26 30749.8 522.449 -2
 2 0 -26 30749.8 522.449 1
 -2 0 25 5409.56 318.16 1
 2 0 -25 7559.19 471.638 -2
 2 0 -25 7559.19 471.638 1
 -2 0 24 25981 490.401 1
 2 0 -24 36955.8 766.302 -2
 2 0 -24 36955.8 766.302 1
 -2 0 23 4065.06 344.811 1
 2 0 -23 4587.87 622.906 -2
 2 0 -23 4587.87 622.906 1
 -2 0 22 16629.1 475.532 1
 2 0 -22 23792.3 757.411 -2
 2 0 -22 23792.3 757.411 1
 -2 0 21 1110.98 567.686 1
 2 0 -21 2020.44 440.38 -2
 2 0 -21 2020.44 440.38 1
 2 0 -20 19054.5 503.837 -2
 2 0 -20 19054.5 503.837 1
 -2 0 19 2059.77 932.817 1
 2 0 -19 3380.66 382.916 -2
 2 0 -19 3380.66 382.916 1
 2 0 -18 84064.3 1822.82 1
 2 0 -18 107691 930.27 -2
 2 0 -18 107691 930.27 1
 2 0 -17 2401.84 746.497 1
 2 0 -17 2424.99 361.631 -2
 2 0 -17 2424.99 361.631 1
 -2 0 16 63029 1393.64 1
 -2 0 16 81399.2 813.264 -2
 -2 0 16 81399.2 813.264 1
 -2 0 15 47670.5 1233.71 1
 -2 0 15 63795.3 1641.21 -2
 -2 0 15 63795.3 1641.21 1
 2 0 -14 312.982 583.599 1
 -2 0 14 -6.05098 909.83 -2
 -2 0 14 -6.05098 909.83 1
 2 0 -13 28185.1 996.375 1
 -2 0 13 35404 1358.42 -2
 -2 0 13 35404 1358.42 1
 2 0 -12 85.5726 576.958 1
 -2 0 12 -459.956 1432.08 -2
 -2 0 12 -459.956 1432.08 1
 -2 0 11 1117.69 633.915 1
 -2 0 11 3552.07 1544.13 -2
 -2 0 11 3552.07 1544.13 1
 2 0 -10 1176.83 991.878 1
 -2 0 10 1737.43 1056.19 -2
 -2 0 10 1737.43 1056.19 1
 2 0 -9 2334.63 694.586 1
 -2 0 9 3780.2 1132.14 -2
 -2 0 9 3780.2 1132.14 1
 2 0 -8 38372.2 1091.23 -2
 2 0 -8 38372.2 1091.23 1
 2 0 -7 29746.4 920.841 -2
 2 0 -7 29746.4 920.841 1
 -2 0 6 710.955 609.194 -2
 -2 0 6 710.955 609.194 1
 2 0 -5 82211.7 1093.42 -2
 2 0 -5 82211.7 1093.42 1
 -2 0 4 149176 1159.03 -2
 -2 0 4 149176 1159.03 1
 2 0 -3 29740.3 499.173 -2
 2 0 -3 29740.3 499.173 1
 -2 0 2 251273 1293.68 -2
 -2 0 2 251273 1293.68 1
 2 0 -1 3671.09 361.383 -2
 2 0 -1 3671.09 361.383 1
 2 0 0 3868.79 214.04 1
 -2 0 0 5373.83 400.222 -2
 -2 0 0 5373.83 400.222 1
 -2 0 -1 134503 898.959 -2
 -2 0 -1 134503 898.959 1
 -2 0 -2 57597 637.501 -2
 -2 0 -2 57597 637.501 1
 -2 0 -3 3075.81 251.923 -2
 -2 0 -3 3075.81 251.923 1
 2 0 4 168739 1391.66 -2
 2 0 4 168739 1391.66 1
 2 0 5 20486.2 698.936 -2
 2 0 5 20486.2 698.936 1
 2 0 6 5685.92 660.477 -2
 2 0 6 5685.92 660.477 1
 -2 0 -7 202529 1993.54 -2
 -2 0 -7 202529 1993.54 1
 -2 0 -8 1241.03 460.821 -2
 -2 0 -8 1241.03 460.821 1
 -2 0 -9 139358 1630.42 -2
 -2 0 -9 139358 1630.42 1
 -2 0 -10 1889.19 705.513 -2
 -2 0 -10 1889.19 705.513 1
 -2 0 -11 66097.7 1403.34 -2
 -2 0 -11 66097.7 1403.34 1
 2 0 12 16918.2 2073.37 -2
 2 0 12 16918.2 2073.37 1
 2 0 13 43038.4 2777.53 -2
 2 0 13 43038.4 2777.53 1
 2 0 14 6228.09 1921.53 -2
 2 0 14 6228.09 1921.53 1
 2 0 15 16999.4 2144.43 -2
 2 0 15 16999.4 2144.43 1
 2 0 16 19832.1 2318.78 -2
 2 0 16 19832.1 2318.78 1
 2 0 17 27796.6 1652.06 -2
 2 0 17 27796.6 1652.06 1
 2 0 18 6533.01 613.721 -2
 2 0 18 6533.01 613.721 1
 -2 0 -19 53.456 306.094 -2
 -2 0 -19 53.456 306.094 1
 -2 0 -20 58173.1 697.316 -2
 -2 0 -20 58173.1 697.316 1
 2 0 21 534.226 289.727 -2
 2 0 21 534.226 289.727 1
 2 0 22 39849.5 499.086 -2
 2 0 22 39849.5 499.086 1
 -2 0 -23 405.262 208.235 -2
 -2 0 -23 405.262 208.235 1
 2 0 24 1775.6 313.986 -2
 2 0 24 1775.6 313.986 1
 2 0 25 757.893 342.816 -2
 2 0 25 757.893 342.816 1
 2 0 26 1227.55 280.571 -2
 2 0 26 1227.55 280.571 1
 2 0 27 4940.59 277.467 -2
 2 0 27 4940.59 277.467 1
 2 0 28 6491 351.779 1
 -2 0 -28 8131.13 400.752 -2
 -2 0 -28 8131.13 400.752 1
 -2 0 -29 19735.6 409.174 -2
 -2 0 -29 19735.6 409.174 1
 -2 0 -30 1461.87 269.632 -2
 -2 0 -30 1461.87 269.632 1
 -2 0 -31 21197.5 527.122 -2
 -2 0 -31 21197.5 527.122 1
 2 1 -29 36812.8 589.974 -2
 2 1 -29 36812.8 589.974 1
 2 1 -28 374.196 359.072 -2
 2 1 -28 374.196 359.072 1
 -2 -1 27 6929.9 347.152 1
 2 1 -27 9909.52 398.152 -2
 2 1 -27 9909.52 398.152 1
 -2 -1 26 2837.47 235.26 1
 2 1 -26 4403.72 519.686 -2
 2 1 -26 4403.72 519.686 1
 -2 -1 25 507.717 244.441 1
 2 1 -25 1095.16 550.605 -2
 2 1 -25 1095.16 550.605 1
 -2 -1 24 20575.1 463.499 1
 2 1 -24 28846.8 734.519 -2
 2 1 -24 28846.8 734.519 1
 -2 -1 23 287.263 344.056 1
 2 1 -23 221.377 610.987 -2
 2 1 -23 221.377 610.987 1
 -2 -1 22 8501.39 424.201 1
 2 1 -22 11457.7 715.179 -2
 2 1 -22 11457.7 715.179 1
 -2 -1 21 2038.14 373.623 1
 2 1 -21 2515.4 669.083 -2
 2 1 -21 2515.4 669.083 1
 -2 -1 20 11852 463.096 1
 2 1 -20 16660.6 766.994 -2
 2 1 -20 16660.6 766.994 1
 -2 -1 19 2710.61 980.088 1
 2 1 -19 3685.11 389.217 -2
 2 1 -19 3685.11 389.217 1
 2 1 -18 63868.2 1630.98 1
 -2 -1 18 86875.9 656.66 -2
 -2 -1 18 86875.9 656.66 1
 2 1 -17 8961.71 1238.42 1
 -2 -1 17 10030.9 389.605 -2
 -2 -1 17 10030.9 389.605 1
 2 1 -16 66062.7 2307.66 1
 -2 -1 16 89862.7 1836.87 -2
 -2 -1 16 89862.7 1836.87 1
 2 1 -15 29385.5 951.034 1
 -2 -1 15 39032.9 1395.33 -2
 -2 -1 15 39032.9 1395.33 1
 -2 -1 14 2959.26 562.115 1
 -2 -1 14 5545.23 983.753 -2
 -2 -1 14 5545.23 983.753 1
 -2 -1 13 18065.3 792.329 1
 -2 -1 13 25033.4 1231.44 -2
 -2 -1 13 25033.4 1231.44 1
 -2 -1 12 2736.91 554.238 1
 -2 -1 12 2289.78 994.419 -2
 -2 -1 12 2289.78 994.419 1
 2 1 -11 34015.3 983.712 1
 -2 -1 11 43543.3 1917.3 -2
 -2 -1 11 43543.3 1917.3 1
 2 1 -10 8982.87 1148.49 1
 -2 -1 10 13383.5 1167.18 -2
 -2 -1 10 13383.5 1167.18 1
 2 1 -9 148697 2328.03 1
 -2 -1 9 186867 2462.17 -2
 -2 -1 9 186867 2462.17 1
 2 1 -8 9184.37 911.052 1
 -2 -1 8 13104.7 1124.63 -2
 -2 -1 8 13104.7 1124.63 1
 2 1 -7 76441.5 1088.3 -2
 2 1 -7 76441.5 1088.3 1
 2 1 -6 1785.68 447.187 -2
 2 1 -6 1785.68 447.187 1
 2 1 -5 19286.4 631.959 -2
 2 1 -5 19286.4 631.959 1
 -2 -1 4 15703.7 406.248 -2
 -2 -1 4 15703.7 406.248 1
 2 1 -3 2954.36 369.542 -2
 2 1 -3 2954.36 369.542 1
 -2 -1 2 16570.5 318.893 -2
 -2 -1 2 16570.5 318.893 1
 2 1 -1 7961.8 293.793 -2
 2 1 -1 7961.8 293.793 1
 2 1 0 3815.84 356.544 -2
 2 1 0 3815.84 356.544 1
 2 1 1 42989.8 411.272 -2
 2 1 1 42989.8 411.272 1
 -2 -1 -2 248032 1670.4 -2
 -2 -1 -2 248032 1670.4 1
 2 1 3 67.0274 367.157 -2
 2 1 3 67.0274 367.157 1
 2 1 4 116681 1284.08 -2
 2 1 4 116681 1284.08 1
 2 1 5 493721 2087.92 -2
 2 1 5 493721 2087.92 1
 -2 -1 -6 141662 1084.29 -2
 -2 -1 -6 141662 1084.29 1
 2 1 7 68749.1 914.881 -2
 2 1 7 68749.1 914.881 1
 -2 -1 -8 18760.3 622.25 -2
 -2 -1 -8 18760.3 622.25 1
 -2 -1 -9 129669 2855.47 -2
 -2 -1 -9 129669 2855.47 1
 -2 -1 -10 10614.5 1587.31 -2
 -2 -1 -10 10614.5 1587.31 1
 -2 -1 -11 210540 2792.32 -2
 -2 -1 -11 210540 2792.32 1
 -2 -1 -12 27844.8 1440.42 -2
 -2 -1 -12 27844.8 1440.42 1
 2 1 13 66320.7 1723.82 -2
 2 1 13 66320.7 1723.82 1
 2 1 14 -103.029 770.348 -2
 2 1 14 -103.029 770.348 1
 2 1 15 69058.7 1508.96 -2
 2 1 15 69058.7 1508.96 1
 2 1 16 7078.41 1066.05 -2
 2 1 16 7078.41 1066.05 1
 -2 -1 -17 55927.2 2616.66 -2
 -2 -1 -17 55927.2 2616.66 1
 2 1 18 75706.7 1227.24 -2
 2 1 18 75706.7 1227.24 1
 -2 -1 -19 5167.02 400.967 -2
 -2 -1 -19 5167.02 400.967 1
 -2 -1 -20 50708.1 673.879 -2
 -2 -1 -20 50708.1 673.879 1
 2 1 21 2372.95 334.195 -2
 2 1 21 2372.95 334.195 1
 -2 -1 -22 18422.8 395.199 -2
 -2 -1 -22 18422.8 395.199 1
 2 1 23 4018.91 308.049 -2
 2 1 23 4018.91 308.049 1
 2 1 24 1844.41 305.105 -2
 2 1 24 1844.41 305.105 1
 2 1 25 5103.98 302.933 -2
 2 1 25 5103.98 302.933 1
 -2 -1 -26 10411.6 327.478 -2
 -2 -1 -26 10411.6 327.478 1
 -2 -1 -27 13197.9 324.224 -2
 -2 -1 -27 13197.9 324.224 1
 2 1 28 27930.5 363.792 -2
 2 1 28 27930.5 363.792 1
 -2 -1 -29 37950.1 399.444 -2
 -2 -1 -29 37950.1 399.444 1
 -2 -1 -30 678.303 251.83 -2
 -2 -1 -30 678.303 251.83 1
 -2 -1 -31 14702.8 295.214 -2
 -2 -1 -31 14702.8 295.214 1
 2 2 -29 9665.69 450.97 -2
 2 2 -29 9665.69 450.97 1
 -2 -2 28 63.0871 229.675 1
 2 2 -28 198.619 284.838 -2
 2 2 -28 198.619 284.838 1
 -2 -2 27 7686.72 371.274 1
 2 2 -27 11172.2 473.243 -2
 2 2 -27 11172.2 473.243 1
 -2 -2 26 5660.66 411.53 1
 2 2 -26 7941.08 516.238 -2
 2 2 -26 7941.08 516.238 1
 -2 -2 25 4017.3 455.95 1
 2 2 -25 6565.77 573.415 -2
 2 2 -25 6565.77 573.415 1
 -2 -2 24 629.404 446.477 1
 2 2 -24 1406.48 575.946 -2
 2 2 -24 1406.48 575.946 1
 -2 -2 23 1748.8 480.237 1
 2 2 -23 3277.41 611.377 -2
 2 2 -23 3277.41 611.377 1
 -2 -2 22 3077.04 381.59 1
 2 2 -22 3959.42 656.188 -2
 2 2 -22 3959.42 656.188 1
 -2 -2 21 9352.29 451.353 1
 2 2 -21 13311.3 731.662 -2
 2 2 -21 13311.3 731.662 1
 -2 -2 20 34180.7 632.728 1
 2 2 -20 49353.5 938.9 -2
 2 2 -20 49353.5 938.9 1
 -2 -2 19 1855.45 385.285 1
 2 2 -19 2314.89 669.644 -2
 2 2 -19 2314.89 669.644 1
 2 2 -18 51649.8 872.611 1
 2 2 -18 72359.5 742.775 -2
 2 2 -18 72359.5 742.775 1
 -2 -2 17 10631 900.57 1
 -2 -2 17 16578.5 405.737 -2
 -2 -2 17 16578.5 405.737 1
 -2 -2 16 14751.1 938.653 1
 -2 -2 16 20524 568.338 -2
 -2 -2 16 20524 568.338 1
 2 2 -15 17985.9 1334.98 1
 -2 -2 15 26212.3 980.767 -2
 -2 -2 15 26212.3 980.767 1
 2 2 -14 10905.3 1251.49 1
 -2 -2 14 13414.5 873.675 -2
 -2 -2 14 13414.5 873.675 1
 -2 -2 13 9211.52 608.431 1
 -2 -2 13 11554.9 982.785 -2
 -2 -2 13 11554.9 982.785 1
 -2 -2 12 3348.91 548.945 1
 -2 -2 12 4332.64 941.218 -2
 -2 -2 12 4332.64 941.218 1
 -2 -2 11 4675.69 598.263 1
 -2 -2 11 6354.66 987.777 -2
 -2 -2 11 6354.66 987.777 1
 2 2 -10 16810.4 765.488 1
 -2 -2 10 20267.7 1178.99 -2
 -2 -2 10 20267.7 1178.99 1
 2 2 -9 156429 1495.87 1
 2 2 -9 203045 2500.45 -2
 2 2 -9 203045 2500.45 1
 -2 -2 8 10987.7 499.224 1
 2 2 -8 14673.2 1293.58 -2
 2 2 -8 14673.2 1293.58 1
 2 2 -7 92027.3 1487.26 1
 -2 -2 7 122680 1309.3 -2
 -2 -2 7 122680 1309.3 1
 2 2 -6 7736.59 428.712 -2
 2 2 -6 7736.59 428.712 1
 2 2 -5 48474.1 572.144 -2
 2 2 -5 48474.1 572.144 1
 -2 -2 4 978.538 404.277 -2
 -2 -2 4 978.538 404.277 1
 2 2 -3 72553.6 711.209 -2
 2 2 -3 72553.6 711.209 1
 -2 -2 2 167857 1162.16 -2
 -2 -2 2 167857 1162.16 1
 -2 -2 1 175259 1285.55 -2
 -2 -2 1 175259 1285.55 1
 -2 -2 0 149255 1207.86 -2
 -2 -2 0 149255 1207.86 1
 -2 -2 -1 177714 1218.99 -2
 -2 -2 -1 177714 1218.99 1
 2 2 2 75743.2 731.851 -2
 2 2 2 75743.2 731.851 1
 2 2 3 6007.61 314.175 -2
 2 2 3 6007.61 314.175 1
 2 2 4 115241 861.379 -2
 2 2 4 115241 861.379 1
 -2 -2 -5 14176.3 605.365 -2
 -2 -2 -5 14176.3 605.365 1
 2 2 6 21363.8 658.332 -2
 2 2 6 21363.8 658.332 1
 -2 -2 -7 40728.1 652.882 -2
 -2 -2 -7 40728.1 652.882 1
 -2 -2 -8 70202.1 861.356 -2
 -2 -2 -8 70202.1 861.356 1
 -2 -2 -9 7805.78 947.649 -2
 -2 -2 -9 7805.78 947.649 1
 2 2 10 19573.8 1216.85 -2
 2 2 10 19573.8 1216.85 1
 2 2 11 165312 1410.11 -2
 2 2 11 165312 1410.11 1
 -2 -2 -12 11977 1234.44 -2
 -2 -2 -12 11977 1234.44 1
 2 2 13 60285.2 1917.35 -2
 2 2 13 60285.2 1917.35 1
 -2 -2 -14 765.459 558.443 -2
 -2 -2 -14 765.459 558.443 1
 -2 -2 -15 106774 1947.16 -2
 -2 -2 -15 106774 1947.16 1
 2 2 16 13118.8 1039.65 -2
 2 2 16 13118.8 1039.65 1
 2 2 17 97270.2 1858.18 -2
 2 2 17 97270.2 1858.18 1
 2 2 18 57033 800.734 -2
 2 2 18 57033 800.734 1
 2 2 19 8361.64 412.148 -2
 2 2 19 8361.64 412.148 1
 2 2 20 36297.1 769.6 -2
 2 2 20 36297.1 769.6 1
 2 2 21 5577.33 436.199 -2
 2 2 21 5577.33 436.199 1
 2 2 22 9997.5 408.91 -2
 2 2 22 9997.5 408.91 1
 2 2 23 8768.43 358.719 -2
 2 2 23 8768.43 358.719 1
 -2 -2 -24 8576.37 317.537 -2
 -2 -2 -24 8576.37 317.537 1
 -2 -2 -25 434.171 250.118 -2
 -2 -2 -25 434.171 250.118 1
 -2 -2 -26 42640.2 454.935 -2
 -2 -2 -26 42640.2 454.935 1
 -2 -2 -27 7986.26 264.123 -2
 -2 -2 -27 7986.26 264.123 1
 -2 -2 -28 25771.8 350.669 -2
 -2 -2 -28 25771.8 350.669 1
 -2 -2 -29 16296.5 441.743 -2
 -2 -2 -29 16296.5 441.743 1
 -2 -2 -30 72.9107 210.551 -2
 -2 -2 -30 72.9107 210.551 1
 -2 -3 28 517.492 218.365 1
 2 3 -28 846.974 461.871 -2
 2 3 -28 846.974 461.871 1
 -2 -3 27 5880.59 220.396 1
 2 3 -27 8457.04 401.764 -2
 2 3 -27 8457.04 401.764 1
 -2 -3 26 1636.18 371.606 1
 2 3 -26 2197.4 440.514 -2
 2 3 -26 2197.4 440.514 1
 -2 -3 25 1560.3 434.607 1
 2 3 -25 3290.02 498.111 -2
 2 3 -25 3290.02 498.111 1
 -2 -3 24 665.14 447.116 1
 2 3 -24 1575.72 544.864 -2
 2 3 -24 1575.72 544.864 1
 -2 -3 23 15800.3 655.13 1
 2 3 -23 22914.5 704.448 -2
 2 3 -23 22914.5 704.448 1
 -2 -3 22 1056.88 496.862 1
 2 3 -22 1127.79 592.757 -2
 2 3 -22 1127.79 592.757 1
 -2 -3 21 10364.7 641.871 1
 2 3 -21 15745.3 715.382 -2
 2 3 -21 15745.3 715.382 1
 -2 -3 20 34901.8 915.777 1
 2 3 -20 51610.8 923.291 -2
 2 3 -20 51610.8 923.291 1
 -2 -3 19 1017.61 375.935 1
 2 3 -19 828.201 452.261 -2
 2 3 -19 828.201 452.261 1
 -2 -3 18 43351.6 687.083 1
 -2 -3 18 59907.8 891.47 -2
 -2 -3 18 59907.8 891.47 1
 -2 -3 17 27075.5 711.872 1
 2 3 -17 36338.6 613.993 -2
 2 3 -17 36338.6 613.993 1
 2 3 -16 19523.2 646.998 1
 -2 -3 16 24936 397.683 -2
 -2 -3 16 24936 397.683 1
 -2 -3 15 17114.6 831.151 1
 -2 -3 15 21725.8 1224.27 -2
 -2 -3 15 21725.8 1224.27 1
 2 3 -14 5008.34 626.021 1
 -2 -3 14 6791.85 1007.58 -2
 -2 -3 14 6791.85 1007.58 1
 -2 -3 13 20683.7 838.238 1
 -2 -3 13 31683.2 1068.16 -2
 -2 -3 13 31683.2 1068.16 1
 -2 -3 12 60323.4 1193.27 1
 2 3 -12 86989 1482.94 -2
 2 3 -12 86989 1482.94 1
 2 3 -11 29184.4 898.34 1
 -2 -3 11 43582.4 1213 -2
 -2 -3 11 43582.4 1213 1
 -2 -3 10 17152.2 742.315 1
 -2 -3 10 26467.9 833.037 -2
 -2 -3 10 26467.9 833.037 1
 2 3 -9 2864.97 518.963 1
 -2 -3 9 2662.91 560.493 -2
 -2 -3 9 2662.91 560.493 1
 2 3 -8 3058.6 360.651 1
 -2 -3 8 2907.3 921.316 -2
 -2 -3 8 2907.3 921.316 1
 -2 -3 7 55817.1 791.88 1
 2 3 -7 67413.4 1533.55 -2
 2 3 -7 67413.4 1533.55 1
 2 3 -6 6668.53 497.466 1
 2 3 -6 8562.58 900.439 -2
 2 3 -6 8562.58 900.439 1
 2 3 -5 103468 971.77 1
 2 3 -5 132316 1439.02 -2
 2 3 -5 132316 1439.02 1
 2 3 -4 30870.7 685.044 -2
 2 3 -4 30870.7 685.044 1
 2 3 -3 180237 1111.46 -2
 2 3 -3 180237 1111.46 1
 2 3 -2 166721 1201.34 -2
 2 3 -2 166721 1201.34 1
 -2 -3 1 5956.21 377.545 -2
 -2 -3 1 5956.21 377.545 1
 -2 -3 0 3986.07 327.328 -2
 -2 -3 0 3986.07 327.328 1
 2 3 1 105787 1147.09 -2
 2 3 1 105787 1147.09 1
 -2 -3 -2 11592.2 316.735 -2
 -2 -3 -2 11592.2 316.735 1
 -2 -3 -3 37929.6 608.355 -2
 -2 -3 -3 37929.6 608.355 1
 -2 -3 -4 92702.1 708.885 -2
 -2 -3 -4 92702.1 708.885 1
 2 3 5 26292.8 535.223 -2
 2 3 5 26292.8 535.223 1
 -2 -3 -6 49529.4 780.123 -2
 -2 -3 -6 49529.4 780.123 1
 2 3 7 7431.54 435.969 -2
 2 3 7 7431.54 435.969 1
 2 3 8 101825 1064.9 -2
 2 3 8 101825 1064.9 1
 2 3 9 29657.3 721.797 -2
 2 3 9 29657.3 721.797 1
 -2 -3 -10 2980.27 979.69 -2
 -2 -3 -10 2980.27 979.69 1
 -2 -3 -11 24424.5 1388.85 -2
 -2 -3 -11 24424.5 1388.85 1
 2 3 12 38455.8 1628.32 -2
 2 3 12 38455.8 1628.32 1
 2 3 13 8887.08 1176.84 -2
 2 3 13 8887.08 1176.84 1
 -2 -3 -14 11285.6 1252.06 -2
 -2 -3 -14 11285.6 1252.06 1
 2 3 15 28304.7 1313.22 -2
 2 3 15 28304.7 1313.22 1
 2 3 16 49686.4 1561.94 -2
 2 3 16 49686.4 1561.94 1
 2 3 17 26981.3 1278.5 -2
 2 3 17 26981.3 1278.5 1
 -2 -3 -18 80578.4 933.468 -2
 -2 -3 -18 80578.4 933.468 1
 2 3 19 5769.62 427.307 -2
 2 3 19 5769.62 427.307 1
 2 3 20 14721.5 509.502 -2
 2 3 20 14721.5 509.502 1
 -2 -3 -21 7502.62 456.571 -2
 -2 -3 -21 7502.62 456.571 1
 -2 -3 -22 12528.2 516.131 -2
 -2 -3 -22 12528.2 516.131 1
 -2 -3 -23 6654.44 396.152 -2
 -2 -3 -23 6654.44 396.152 1
 -2 -3 -24 32428.2 454.32 -2
 -2 -3 -24 32428.2 454.32 1
 -2 -3 -25 2028.61 292.532 -2
 -2 -3 -25 2028.61 292.532 1
 2 3 26 80458.7 605.49 -2
 2 3 26 80458.7 605.49 1
 -2 -3 -27 5783.33 264.567 -2
 -2 -3 -27 5783.33 264.567 1
 -2 -3 -28 25015.4 335.829 -2
 -2 -3 -28 25015.4 335.829 1
 -2 -3 -29 370.982 224.001 -2
 -2 -3 -29 370.982 224.001 1
 2 3 30 93.5946 224.844 -2
 2 3 30 93.5946 224.844 1
 2 4 -28 81.751 383.307 -2
 2 4 -28 81.751 383.307 1
 -2 -4 27 3200.24 153.463 1
 2 4 -27 4108.36 528.778 -2
 2 4 -27 4108.36 528.778 1
 -2 -4 26 -15.1878 330.865 1
 2 4 -26 420.681 610.649 -2
 2 4 -26 420.681 610.649 1
 -2 -4 25 5810.46 461.416 1
 2 4 -25 9743.13 751.369 -2
 2 4 -25 9743.13 751.369 1
 -2 -4 24 2863.64 451.281 1
 2 4 -24 3920.57 779.447 -2
 2 4 -24 3920.57 779.447 1
 -2 -4 23 16459.6 398.973 1
 2 4 -23 23520.6 989.426 -2
 2 4 -23 23520.6 989.426 1
 -2 -4 22 2846.19 256.955 1
 2 4 -22 3698.87 859.304 -2
 2 4 -22 3698.87 859.304 1
 -2 -4 21 9140.55 408.763 1
 2 4 -21 11311.6 998.578 -2
 2 4 -21 11311.6 998.578 1
 -2 -4 20 29708.5 566.038 1
 2 4 -20 39146.7 749.698 -2
 2 4 -20 39146.7 749.698 1
 -2 -4 19 3070.77 586.892 1
 2 4 -19 5375.07 582.502 -2
 2 4 -19 5375.07 582.502 1
 -2 -4 18 28412.1 875.609 1
 2 4 -18 39017.5 787.217 -2
 2 4 -18 39017.5 787.217 1
 -2 -4 17 6059.96 618.95 1
 -2 -4 17 7256.86 488.408 -2
 -2 -4 17 7256.86 488.408 1
 -2 -4 16 26954.2 835.101 1
 -2 -4 16 34942 612.2 -2
 -2 -4 16 34942 612.2 1
 -2 -4 15 -33.665 547.748 1
 -2 -4 15 630.994 391.816 -2
 -2 -4 15 630.994 391.816 1
 2 4 -14 21085.2 1048.59 1
 -2 -4 14 25422.8 1267.08 -2
 -2 -4 14 25422.8 1267.08 1
 2 4 -13 1342.73 713.812 -2
 2 4 -13 1342.73 713.812 1
 2 4 -12 36274.2 1386.12 1
 -2 -4 12 48073.9 1022.87 -2
 -2 -4 12 48073.9 1022.87 1
 2 4 -11 20091.2 1116.62 1
 2 4 -11 29317 889.339 -2
 2 4 -11 29317 889.339 1
 2 4 -10 32980.3 1303.05 1
 2 4 -10 51575.4 1184.54 -2
 2 4 -10 51575.4 1184.54 1
 2 4 -9 59198.4 1570.29 1
 2 4 -9 88546.2 1612.56 -2
 2 4 -9 88546.2 1612.56 1
 2 4 -8 1887.43 534.238 1
 2 4 -8 2142.73 723.944 -2
 2 4 -8 2142.73 723.944 1
 2 4 -7 11712.3 981.229 1
 2 4 -7 17220.1 838.278 -2
 2 4 -7 17220.1 838.278 1
 -2 -4 6 463.832 382.177 1
 -2 -4 6 -377.757 786.104 -2
 -2 -4 6 -377.757 786.104 1
 2 4 -5 89354.8 1326.71 1
 2 4 -5 127878 1522.48 -2
 2 4 -5 127878 1522.48 1
 2 4 -4 14768.6 431.012 1
 2 4 -4 21401.8 929.963 -2
 2 4 -4 21401.8 929.963 1
 2 4 -3 37366.4 1073.62 1
 2 4 -3 49430.2 959.472 -2
 2 4 -3 49430.2 959.472 1
 2 4 -2 20849.9 677.047 -2
 2 4 -2 20849.9 677.047 1
 2 4 -1 4975.58 421.156 -2
 2 4 -1 4975.58 421.156 1
 2 4 0 2970.68 427.954 -2
 2 4 0 2970.68 427.954 1
 -2 -4 -1 90944.1 1260.81 1
 2 4 1 117374 1184.17 -2
 2 4 1 117374 1184.17 1
 2 4 2 11394.6 435.661 -2
 2 4 2 11394.6 435.661 1
 2 4 3 34115.5 575.486 1
 -2 -4 -3 55480.2 732.444 -2
 -2 -4 -3 55480.2 732.444 1
 2 4 4 205780 1493.82 -2
 2 4 4 205780 1493.82 1
 2 4 5 858.475 282.787 -2
 2 4 5 858.475 282.787 1
 2 4 6 317652 1442.62 -2
 2 4 6 317652 1442.62 1
 -2 -4 -7 308.141 301.336 -2
 -2 -4 -7 308.141 301.336 1
 -2 -4 -8 67095.4 933.938 -2
 -2 -4 -8 67095.4 933.938 1
 -2 -4 -9 20865.8 615.909 -2
 -2 -4 -9 20865.8 615.909 1
 -2 -4 -10 2843.89 894.43 -2
 -2 -4 -10 2843.89 894.43 1
 -2 -4 -11 5752.65 1030.02 -2
 -2 -4 -11 5752.65 1030.02 1
 2 4 12 19681.5 1318.94 -2
 2 4 12 19681.5 1318.94 1
 2 4 13 12291.2 1254.32 -2
 2 4 13 12291.2 1254.32 1
 2 4 14 12752 1288.8 -2
 2 4 14 12752 1288.8 1
 2 4 15 68462.5 2152.46 -2
 2 4 15 68462.5 2152.46 1
 -2 -4 -16 16281.4 537.782 -2
 -2 -4 -16 16281.4 537.782 1
 2 4 17 42073.8 486.265 -2
 2 4 17 42073.8 486.265 1
 -2 -4 -18 37478.6 554.272 -2
 -2 -4 -18 37478.6 554.272 1
 2 4 19 5192.97 298.984 -2
 2 4 19 5192.97 298.984 1
 -2 -4 -20 5905.22 340.962 -2
 -2 -4 -20 5905.22 340.962 1
 -2 -4 -21 6205.51 373.718 -2
 -2 -4 -21 6205.51 373.718 1
 -2 -4 -22 13522.7 478.858 -2
 -2 -4 -22 13522.7 478.858 1
 2 4 23 13546.2 455.833 -2
 2 4 23 13546.2 455.833 1
 2 4 24 38084.4 494.699 -2
 2 4 24 38084.4 494.699 1
 -2 -4 -25 3564.07 279.931 -2
 -2 -4 -25 3564.07 279.931 1
 -2 -4 -26 42521.2 440.325 -2
 -2 -4 -26 42521.2 440.325 1
 -2 -4 -27 1747.17 257.705 -2
 -2 -4 -27 1747.17 257.705 1
 -2 -4 -28 18117.2 281.5 -2
 -2 -4 -28 18117.2 281.5 1
 -2 -4 -29 378.554 199.247 -2
 -2 -4 -29 378.554 199.247 1
 -2 -5 27 1773.66 152.652 1
 -2 -5 26 1920.22 143.012 1
 2 5 -26 2943.1 471.4 -2
 2 5 -26 2943.1 471.4 1
 -2 -5 25 9956.43 190.698 1
 2 5 -25 13274.1 646.443 -2
 2 5 -25 13274.1 646.443 1
 -2 -5 24 1532.51 201.684 1
 2 5 -24 2025.33 678.461 -2
 2 5 -24 2025.33 678.461 1
 -2 -5 23 33388.9 486.178 1
 2 5 -23 45735.3 1017.41 -2
 2 5 -23 45735.3 1017.41 1
 -2 -5 22 2352.75 322.553 1
 2 5 -22 2409.64 786.552 -2
 2 5 -22 2409.64 786.552 1
 -2 -5 21 19789.1 370.325 1
 2 5 -21 27559.5 999.932 -2
 2 5 -21 27559.5 999.932 1
 -2 -5 20 10325.9 341.306 1
 2 5 -20 13100.3 608.603 -2
 2 5 -20 13100.3 608.603 1
 -2 -5 19 2538.24 349.796 1
 2 5 -19 4119.48 580.406 -2
 2 5 -19 4119.48 580.406 1
 -2 -5 18 2175.6 356.099 1
 2 5 -18 2640.43 575.282 -2
 2 5 -18 2640.43 575.282 1
 -2 -5 17 624.01 368.653 1
 2 5 -17 293.92 345.237 -2
 2 5 -17 293.92 345.237 1
 -2 -5 16 2961.12 613.367 1
 -2 -5 16 3281.09 457.82 -2
 -2 -5 16 3281.09 457.82 1
 2 5 -15 2561.89 547.58 1
 -2 -5 15 3578.38 518.573 -2
 -2 -5 15 3578.38 518.573 1
 2 5 -14 23606.2 710.874 1
 -2 -5 14 31432.9 532.116 -2
 -2 -5 14 31432.9 532.116 1
 2 5 -13 444.247 467.16 1
 -2 -5 13 -52.2876 497.748 -2
 -2 -5 13 -52.2876 497.748 1
 2 5 -12 6394.54 944.371 1
 2 5 -12 10515 948.404 -2
 2 5 -12 10515 948.404 1
 2 5 -11 9518.13 756.222 -2
 2 5 -11 9518.13 756.222 1
 2 5 -10 74520.2 1379.51 -2
 2 5 -10 74520.2 1379.51 1
 2 5 -9 9355.33 772.736 -2
 2 5 -9 9355.33 772.736 1
 2 5 -8 22283.6 1212.69 1
 2 5 -8 29574.3 914.407 -2
 2 5 -8 29574.3 914.407 1
 2 5 -7 90388.3 1915.05 1
 2 5 -7 124654 1622.76 -2
 2 5 -7 124654 1622.76 1
 2 5 -6 4749.57 740.087 1
 2 5 -6 6127.75 744.599 -2
 2 5 -6 6127.75 744.599 1
 2 5 -5 34173.2 1203.08 1
 2 5 -5 43037.2 1044.59 -2
 2 5 -5 43037.2 1044.59 1
 2 5 -4 4756.65 677.352 1
 2 5 -4 6977.94 725.798 -2
 2 5 -4 6977.94 725.798 1
 2 5 -3 1155.59 576.524 1
 -2 -5 3 1497.5 546.21 -2
 -2 -5 3 1497.5 546.21 1
 2 5 -2 1512.73 599.477 1
 2 5 -2 609.512 331.136 -2
 2 5 -2 609.512 331.136 1
 2 5 -1 5998.15 409.747 1
 2 5 -1 7370.04 701.345 -2
 2 5 -1 7370.04 701.345 1
 2 5 0 6815.96 509.407 -2
 2 5 0 6815.96 509.407 1
 -2 -5 -1 80420.3 1005.22 1
 2 5 1 102872 1450.98 -2
 2 5 1 102872 1450.98 1
 -2 -5 -2 38439.8 713.327 1
 2 5 2 46153.2 1095.47 -2
 2 5 2 46153.2 1095.47 1
 -2 -5 -3 13586.2 665.063 1
 2 5 3 17012.3 846.969 -2
 2 5 3 17012.3 846.969 1
 2 5 4 148371 1224.35 1
 2 5 4 191027 2001.06 -2
 2 5 4 191027 2001.06 1
 -2 -5 -5 7788.92 355.171 -2
 -2 -5 -5 7788.92 355.171 1
 -2 -5 -6 77248.4 839.837 -2
 -2 -5 -6 77248.4 839.837 1
 2 5 7 39484.9 757.524 -2
 2 5 7 39484.9 757.524 1
 2 5 8 107831 1125.71 -2
 2 5 8 107831 1125.71 1
 -2 -5 -9 7053.42 468.961 -2
 -2 -5 -9 7053.42 468.961 1
 -2 -5 -10 189235 2489.18 -2
 -2 -5 -10 189235 2489.18 1
 -2 -5 -11 19232.8 1124.35 -2
 -2 -5 -11 19232.8 1124.35 1
 -2 -5 -12 83287 1960.24 -2
 -2 -5 -12 83287 1960.24 1
 -2 -5 -13 85140.5 2083.53 -2
 -2 -5 -13 85140.5 2083.53 1
 -2 -5 -14 12011.2 1231.52 -2
 -2 -5 -14 12011.2 1231.52 1
 -2 -5 -15 50709.8 590.575 -2
 -2 -5 -15 50709.8 590.575 1
 2 5 16 4665.72 341.098 -2
 2 5 16 4665.72 341.098 1
 -2 -5 -17 43470.7 583.833 -2
 -2 -5 -17 43470.7 583.833 1
 -2 -5 -18 -311.02 422.834 -2
 -2 -5 -18 -311.02 422.834 1
 2 5 19 4187.48 435.808 -2
 2 5 19 4187.48 435.808 1
 2 5 20 327.642 324.973 -2
 2 5 20 327.642 324.973 1
 2 5 21 22478.2 676.762 -2
 2 5 21 22478.2 676.762 1
 -2 -5 -22 13382.1 577.66 -2
 -2 -5 -22 13382.1 577.66 1
 -2 -5 -23 5662.2 491.656 -2
 -2 -5 -23 5662.2 491.656 1
 -2 -5 -24 45225.7 567.278 -2
 -2 -5 -24 45225.7 567.278 1
 2 5 25 70.9007 324.294 -2
 2 5 25 70.9007 324.294 1
 2 5 26 13675 374.092 -2
 2 5 26 13675 374.092 1
 -2 -5 -27 721.397 257.368 -2
 -2 -5 -27 721.397 257.368 1
 2 5 28 15901 281.555 -2
 2 5 28 15901 281.555 1
 2 5 29 2196.63 326.264 -2
 2 5 29 2196.63 326.264 1
 -2 -6 26 4760.03 242.761 1
 -2 -6 25 12795.2 280.808 1
 -2 -6 24 1114.12 185.297 1
 -2 -6 23 24924.2 317.487 1
 2 6 -22 314.332 190.744 1
 -2 -6 21 28141.8 484.346 1
 -2 -6 20 6043.92 247.697 1
 -2 -6 20 6903.25 736.48 -2
 -2 -6 20 6903.25 736.48 1
 -2 -6 19 19155.6 329.835 1
 -2 -6 19 23483.5 932.899 -2
 -2 -6 19 23483.5 932.899 1
 -2 -6 18 10945.6 363.088 1
 -2 -6 18 13784 880.474 -2
 -2 -6 18 13784 880.474 1
 -2 -6 17 4113.27 391.501 1
 -2 -6 17 5571.49 827.914 -2
 -2 -6 17 5571.49 827.914 1
 -2 -6 16 5219.19 434.497 1
 -2 -6 16 7753.45 868.417 -2
 -2 -6 16 7753.45 868.417 1
 -2 -6 15 250.462 280.031 1
 -2 -6 15 984.597 465.556 -2
 -2 -6 15 984.597 465.556 1
 2 6 -14 18064.1 391.209 1
 -2 -6 14 24466.3 569.198 -2
 -2 -6 14 24466.3 569.198 1
 2 6 -13 1943.78 296.801 1
 2 6 -13 2621.93 461.034 -2
 2 6 -13 2621.93 461.034 1
 -2 -6 12 30023.5 468.721 1
 2 6 -12 36493.2 606.25 -2
 2 6 -12 36493.2 606.25 1
 -2 -6 11 811.863 288.155 1
 2 6 -11 988.164 411.649 -2
 2 6 -11 988.164 411.649 1
 2 6 -10 44131.7 1881.98 -2
 2 6 -10 44131.7 1881.98 1
 2 6 -9 7931.48 930.013 -2
 2 6 -9 7931.48 930.013 1
 2 6 -8 38718.3 1041.56 -2
 2 6 -8 38718.3 1041.56 1
 2 6 -7 27178.8 1247.48 1
 2 6 -7 40088.4 1016 -2
 2 6 -7 40088.4 1016 1
 2 6 -6 699.466 670.611 1
 2 6 -6 1666.46 863.975 -2
 2 6 -6 1666.46 863.975 1
 2 6 -5 27054.5 1110.75 1
 2 6 -5 34550.6 1346.18 -2
 2 6 -5 34550.6 1346.18 1
 2 6 -4 1911.54 601.484 1
 2 6 -4 2884.57 738.318 -2
 2 6 -4 2884.57 738.318 1
 2 6 -3 24876.2 1002.79 1
 2 6 -3 32434.2 1003.13 -2
 2 6 -3 32434.2 1003.13 1
 2 6 -2 2313.23 600.247 1
 2 6 -2 2953.64 677.613 -2
 2 6 -2 2953.64 677.613 1
 2 6 -1 41561.9 1177.89 1
 2 6 -1 51358.9 1300.27 -2
 2 6 -1 51358.9 1300.27 1
 2 6 0 518.485 560.801 1
 2 6 0 441.668 598.451 -2
 2 6 0 441.668 598.451 1
 2 6 1 83623.7 1570.43 1
 2 6 1 106061 1322.17 -2
 2 6 1 106061 1322.17 1
 -2 -6 -2 48611.9 1382.23 1
 2 6 2 64069.9 1069.73 -2
 2 6 2 64069.9 1069.73 1
 2 6 3 19149.6 779.461 1
 2 6 3 24580.2 935.435 -2
 2 6 3 24580.2 935.435 1
 2 6 4 87312 1344.69 1
 -2 -6 -4 110609 2353.9 -2
 -2 -6 -4 110609 2353.9 1
 2 6 5 586.07 393.818 1
 -2 -6 -5 582.563 786.967 -2
 -2 -6 -5 582.563 786.967 1
 2 6 6 34211.2 961.458 1
 2 6 6 41339.1 1081.34 -2
 2 6 6 41339.1 1081.34 1
 2 6 7 18948.8 631.457 1
 -2 -6 -7 24569.6 1106.77 -2
 -2 -6 -7 24569.6 1106.77 1
 2 6 8 19223.3 648.04 -2
 2 6 8 19223.3 648.04 1
 -2 -6 -9 977.244 1103.58 -2
 -2 -6 -9 977.244 1103.58 1
 -2 -6 -10 141504 3561.63 -2
 -2 -6 -10 141504 3561.63 1
 -2 -6 -11 8390.2 1490.63 -2
 -2 -6 -11 8390.2 1490.63 1
 -2 -6 -12 107053 1210.35 -2
 -2 -6 -12 107053 1210.35 1
 -2 -6 -13 30429.2 648.721 -2
 -2 -6 -13 30429.2 648.721 1
 -2 -6 -14 11550.1 456.137 -2
 -2 -6 -14 11550.1 456.137 1
 -2 -6 -15 53085.9 669.422 -2
 -2 -6 -15 53085.9 669.422 1
 -2 -6 -16 2235.64 399.099 -2
 -2 -6 -16 2235.64 399.099 1
 -2 -6 -17 23012.4 623.165 -2
 -2 -6 -17 23012.4 623.165 1
 2 6 18 12831.7 505.613 -2
 2 6 18 12831.7 505.613 1
 -2 -6 -19 13801.7 643.16 -2
 -2 -6 -19 13801.7 643.16 1
 -2 -6 -20 4293.11 543.577 -2
 -2 -6 -20 4293.11 543.577 1
 -2 -6 -21 24792 654.587 -2
 -2 -6 -21 24792 654.587 1
 -2 -6 -22 22806.4 614.927 -2
 -2 -6 -22 22806.4 614.927 1
 -2 -6 -23 23051.8 580.634 -2
 -2 -6 -23 23051.8 580.634 1
 2 6 24 6318.06 360.532 -2
 2 6 24 6318.06 360.532 1
 2 6 25 1023.91 241.504 -2
 2 6 25 1023.91 241.504 1
 2 6 26 4556.87 269.544 -2
 2 6 26 4556.87 269.544 1
 2 6 27 -141.494 264.822 -2
 2 6 27 -141.494 264.822 1
 -2 -6 -28 9097.73 318.088 -2
 -2 -6 -28 9097.73 318.088 1
 -2 -7 24 2106.39 180.658 1
 -2 -7 23 8158.99 268.27 1
 -2 -7 22 117.017 197.893 1
 -2 -7 21 8564.87 281.307 1
 -2 -7 20 118.113 245.754 1
 -2 -7 19 6599.94 251.345 1
 -2 -7 19 8328.54 741.641 -2
 -2 -7 19 8328.54 741.641 1
 -2 -7 18 1518.74 270.245 1
 -2 -7 18 1613.6 717.794 -2
 -2 -7 18 1613.6 717.794 1
 -2 -7 17 16060.1 309.358 1
 -2 -7 17 19556.2 925.435 -2
 -2 -7 17 19556.2 925.435 1
 -2 -7 16 15738.9 329.649 1
 -2 -7 16 19545.4 947.752 -2
 -2 -7 16 19545.4 947.752 1
 -2 -7 15 6386.91 292.818 1
 -2 -7 15 7597.33 603.404 -2
 -2 -7 15 7597.33 603.404 1
 -2 -7 14 8987.77 319.497 1
 -2 -7 14 13039.7 652.565 -2
 -2 -7 14 13039.7 652.565 1
 -2 -7 13 7655.13 320.042 1
 2 7 -13 9242.84 628.88 -2
 2 7 -13 9242.84 628.88 1
 -2 -7 12 19512.9 391.418 1
 2 7 -12 24222.5 731.586 -2
 2 7 -12 24222.5 731.586 1
 -2 -7 11 1477.62 313.511 1
 2 7 -11 1099.57 534.159 -2
 2 7 -11 1099.57 534.159 1
 -2 -7 10 84380 833.125 1
 2 7 -10 110251 1061.1 -2
 2 7 -10 110251 1061.1 1
 -2 -7 9 33461 419.202 1
 2 7 -9 42617.3 513.187 -2
 2 7 -9 42617.3 513.187 1
 -2 -7 8 16036.9 328.611 1
 2 7 -8 20815.5 444.659 -2
 2 7 -8 20815.5 444.659 1
 2 7 -7 12241.3 341.673 1
 2 7 -7 16291.1 423.105 -2
 2 7 -7 16291.1 423.105 1
 2 7 -6 901.66 748.135 -2
 2 7 -6 901.66 748.135 1
 2 7 -5 15349.6 893.513 -2
 2 7 -5 15349.6 893.513 1
 2 7 -4 32270.2 1001.03 -2
 2 7 -4 32270.2 1001.03 1
 2 7 -3 4864.25 1164.06 1
 2 7 -3 4478.16 766.367 -2
 2 7 -3 4478.16 766.367 1
 2 7 -2 13237.6 832.854 -2
 2 7 -2 13237.6 832.854 1
 2 7 -1 68888 1289.03 -2
 2 7 -1 68888 1289.03 1
 2 7 0 1329.01 768.645 -2
 2 7 0 1329.01 768.645 1
 2 7 1 62384.1 1451.97 -2
 2 7 1 62384.1 1451.97 1
 2 7 2 19328.9 1337.75 1
 -2 -7 -2 27017.6 1065.8 -2
 -2 -7 -2 27017.6 1065.8 1
 2 7 3 3801.47 599.055 1
 -2 -7 -3 6336.97 884.388 -2
 -2 -7 -3 6336.97 884.388 1
 -2 -7 -4 39412.2 1082.05 1
 2 7 4 53777.5 1529.87 -2
 2 7 4 53777.5 1529.87 1
 2 7 5 3468.91 451.59 1
 2 7 5 3897.19 897.054 -2
 2 7 5 3897.19 897.054 1
 2 7 6 10002.6 571.844 1
 2 7 6 12841.9 1027.97 -2
 2 7 6 12841.9 1027.97 1
 2 7 7 27937.7 1586.32 1
 2 7 7 40621.7 1363.95 -2
 2 7 7 40621.7 1363.95 1
 -2 -7 -8 36879.6 829.631 -2
 -2 -7 -8 36879.6 829.631 1
 -2 -7 -9 5302.11 308.889 -2
 -2 -7 -9 5302.11 308.889 1
 -2 -7 -10 41330.8 479.005 -2
 -2 -7 -10 41330.8 479.005 1
 -2 -7 -11 47344.4 478.046 -2
 -2 -7 -11 47344.4 478.046 1
 -2 -7 -12 17421.6 408.31 -2
 -2 -7 -12 17421.6 408.31 1
 -2 -7 -13 25894.7 417.974 -2
 -2 -7 -13 25894.7 417.974 1
 -2 -7 -14 32456.1 590.647 -2
 -2 -7 -14 32456.1 590.647 1
 -2 -7 -15 14522.2 489.123 -2
 -2 -7 -15 14522.2 489.123 1
 2 7 16 8124.11 536.187 -2
 2 7 16 8124.11 536.187 1
 -2 -7 -17 35955.2 811.707 -2
 -2 -7 -17 35955.2 811.707 1
 2 7 18 10853.7 610.649 -2
 2 7 18 10853.7 610.649 1
 -2 -7 -19 15470.7 618.244 -2
 -2 -7 -19 15470.7 618.244 1
 -2 -7 -20 374.255 484.134 -2
 -2 -7 -20 374.255 484.134 1
 -2 -7 -21 3312.2 474.057 -2
 -2 -7 -21 3312.2 474.057 1
 -2 -7 -22 12510.7 503.406 -2
 -2 -7 -22 12510.7 503.406 1
 2 7 23 2179.61 405.989 -2
 2 7 23 2179.61 405.989 1
 2 7 24 20746.8 374.928 -2
 2 7 24 20746.8 374.928 1
 -2 -7 -25 5392.72 255.259 -2
 -2 -7 -25 5392.72 255.259 1
 -2 -7 -26 10056.4 290.067 -2
 -2 -7 -26 10056.4 290.067 1
 -2 -8 23 11846.7 208.085 1
 -2 -8 22 11.3116 182.126 1
 -2 -8 21 11331.9 296.665 1
 -2 -8 20 5104.72 285.775 1
 -2 -8 19 3781.44 295.046 1
 -2 -8 18 1302.34 297.152 1
 -2 -8 17 3504.27 263.34 1
 -2 -8 17 4696.63 698.103 -2
 -2 -8 17 4696.63 698.103 1
 -2 -8 16 4253.68 234.311 1
 -2 -8 16 4806.76 753.369 -2
 -2 -8 16 4806.76 753.369 1
 -2 -8 15 18596.1 387.492 1
 -2 -8 15 24947.9 944.929 -2
 -2 -8 15 24947.9 944.929 1
 -2 -8 14 26125.8 474.503 1
 -2 -8 14 31846.1 751.509 -2
 -2 -8 14 31846.1 751.509 1
 -2 -8 13 17784.8 522.694 1
 -2 -8 13 20621.9 716.791 -2
 -2 -8 13 20621.9 716.791 1
 -2 -8 12 35000.9 513.927 1
 -2 -8 12 46397.6 869.478 -2
 -2 -8 12 46397.6 869.478 1
 -2 -8 11 1266.5 277.722 1
 2 8 -11 1127.07 592.853 -2
 2 8 -11 1127.07 592.853 1
 -2 -8 10 49027.3 575.289 1
 2 8 -10 61837.9 936.992 -2
 2 8 -10 61837.9 936.992 1
 -2 -8 9 9118.96 321.266 1
 2 8 -9 11544 671.972 -2
 2 8 -9 11544 671.972 1
 -2 -8 8 16260.7 351.464 1
 2 8 -8 19053.1 592.996 -2
 2 8 -8 19053.1 592.996 1
 -2 -8 7 11736.9 351.574 1
 2 8 -7 14701.9 399.053 -2
 2 8 -7 14701.9 399.053 1
 -2 -8 6 3423.04 257.732 1
 2 8 -6 4046.96 328.111 -2
 2 8 -6 4046.96 328.111 1
 -2 -8 5 9910.44 229.697 1
 2 8 -5 13886.3 356.095 -2
 2 8 -5 13886.3 356.095 1
 -2 -8 4 15429.3 258.231 1
 -2 -8 4 21914.2 410.369 -2
 -2 -8 4 21914.2 410.369 1
 -2 -8 3 49824.2 559.649 1
 -2 -8 3 63587 698.001 -2
 -2 -8 3 63587 698.001 1
 -2 -8 2 34145.3 604.357 1
 2 8 -2 49513.7 455.469 -2
 2 8 -2 49513.7 455.469 1
 -2 -8 1 65613.7 757.114 1
 2 8 -1 86990.1 629.078 -2
 2 8 -1 86990.1 629.078 1
 2 8 0 943.199 307.164 1
 -2 -8 0 591.749 226.519 -2
 -2 -8 0 591.749 226.519 1
 2 8 1 27027.6 366.388 1
 -2 -8 -1 38306.6 536.519 -2
 -2 -8 -1 38306.6 536.519 1
 -2 -8 -2 5278.16 247.67 1
 -2 -8 -2 6910.24 332.166 -2
 -2 -8 -2 6910.24 332.166 1
 -2 -8 -3 7339.83 292.058 1
 -2 -8 -3 10686.8 306.113 -2
 -2 -8 -3 10686.8 306.113 1
 2 8 4 3922.18 284.876 1
 -2 -8 -4 4860.93 348.505 -2
 -2 -8 -4 4860.93 348.505 1
 2 8 5 22923.1 432.823 1
 -2 -8 -5 27156.4 696.278 -2
 -2 -8 -5 27156.4 696.278 1
 2 8 6 11767.1 420.179 1
 -2 -8 -6 16007.1 412.562 -2
 -2 -8 -6 16007.1 412.562 1
 -2 -8 -7 22159.2 532.866 1
 -2 -8 -7 28368.5 478.996 -2
 -2 -8 -7 28368.5 478.996 1
 -2 -8 -8 17492.1 746.216 1
 -2 -8 -8 24248.6 433.246 -2
 -2 -8 -8 24248.6 433.246 1
 -2 -8 -9 240.318 264.191 -2
 -2 -8 -9 240.318 264.191 1
 -2 -8 -10 77462.4 720.283 -2
 -2 -8 -10 77462.4 720.283 1
 -2 -8 -11 11445.3 373.439 -2
 -2 -8 -11 11445.3 373.439 1
 2 8 12 39708.8 780.993 -2
 2 8 12 39708.8 780.993 1
 -2 -8 -13 9267.13 382.193 -2
 -2 -8 -13 9267.13 382.193 1
 -2 -8 -14 15921.2 443.46 -2
 -2 -8 -14 15921.2 443.46 1
 2 8 15 16660.4 657.052 -2
 2 8 15 16660.4 657.052 1
 -2 -8 -16 11241.9 631.192 -2
 -2 -8 -16 11241.9 631.192 1
 -2 -8 -17 37647.8 769.708 -2
 -2 -8 -17 37647.8 769.708 1
 -2 -8 -18 723.153 504.838 -2
 -2 -8 -18 723.153 504.838 1
 -2 -8 -19 42347 707.828 -2
 -2 -8 -19 42347 707.828 1
 -2 -8 -20 618.287 443.433 -2
 -2 -8 -20 618.287 443.433 1
 -2 -8 -21 23355.9 533.841 1
 -2 -8 -21 31888.5 562.971 -2
 -2 -8 -21 31888.5 562.971 1
 -2 -8 -22 684.494 273.042 -2
 -2 -8 -22 684.494 273.042 1
 -2 -8 -23 26385.1 340.512 -2
 -2 -8 -23 26385.1 340.512 1
 -2 -8 -24 2367.31 280.556 1
 2 8 24 3328.5 258.569 -2
 2 8 24 3328.5 258.569 1
 -2 -9 21 9832.42 288.685 1
 -2 -9 20 964.787 138.987 1
 -2 -9 19 12936.2 234.979 1
 -2 -9 18 514.876 187.166 1
 -2 -9 17 5231.74 241.385 1
 -2 -9 16 414.087 264.095 1
 -2 -9 15 13080.6 402.214 1
 -2 -9 14 4912.05 345.921 1
 -2 -9 14 4905.23 749.251 -2
 -2 -9 14 4905.23 749.251 1
 -2 -9 13 12963 351.756 1
 -2 -9 13 17234.6 625.741 -2
 -2 -9 13 17234.6 625.741 1
 -2 -9 12 34272.6 587.933 1
 -2 -9 12 45462.2 779.482 -2
 -2 -9 12 45462.2 779.482 1
 -2 -9 11 248.418 278.123 1
 -2 -9 11 439 558.704 -2
 -2 -9 11 439 558.704 1
 -2 -9 10 14394 368.613 1
 -2 -9 10 17275.7 678.96 -2
 -2 -9 10 17275.7 678.96 1
 -2 -9 9 140.577 272.354 1
 -2 -9 9 -59.9965 585.706 -2
 -2 -9 9 -59.9965 585.706 1
 -2 -9 8 7477.58 295.646 1
 -2 -9 8 9431.12 627.352 -2
 -2 -9 8 9431.12 627.352 1
 -2 -9 7 228.583 240.569 1
 -2 -9 7 164.19 469.977 -2
 -2 -9 7 164.19 469.977 1
 -2 -9 6 7828.72 286.813 1
 -2 -9 6 10439.5 548.412 -2
 -2 -9 6 10439.5 548.412 1
 -2 -9 5 16978 378.007 1
 -2 -9 5 21603.1 487.44 -2
 -2 -9 5 21603.1 487.44 1
 -2 -9 4 69321.9 579.108 1
 -2 -9 4 92046.8 1233.44 -2
 -2 -9 4 92046.8 1233.44 1
 -2 -9 3 10036.5 292.508 1
 -2 -9 3 13173 486.677 -2
 -2 -9 3 13173 486.677 1
 2 9 -2 8497.55 212.832 1
 -2 -9 2 12353 478.446 -2
 -2 -9 2 12353 478.446 1
 -2 -9 1 35694.8 354.556 1
 -2 -9 1 46178.8 977.459 -2
 -2 -9 1 46178.8 977.459 1
 -2 -9 0 50.5567 186.439 1
 -2 -9 0 -200.968 420.741 -2
 -2 -9 0 -200.968 420.741 1
 -2 -9 -1 22869.5 284.373 1
 -2 -9 -1 34000.8 735.803 -2
 -2 -9 -1 34000.8 735.803 1
 -2 -9 -2 2814.95 242.726 1
 -2 -9 -2 4517.74 496.509 -2
 -2 -9 -2 4517.74 496.509 1
 -2 -9 -3 3958.53 264.117 1
 -2 -9 -3 5186.59 420.011 -2
 -2 -9 -3 5186.59 420.011 1
 2 9 4 238.327 320.944 1
 -2 -9 -4 299.973 265.272 -2
 -2 -9 -4 299.973 265.272 1
 -2 -9 -5 16151.7 489.718 1
 -2 -9 -5 21543.3 591.496 -2
 -2 -9 -5 21543.3 591.496 1
 -2 -9 -6 10405.2 653.254 1
 -2 -9 -6 13855.3 470.19 -2
 -2 -9 -6 13855.3 470.19 1
 -2 -9 -7 9535.27 664.977 1
 2 9 7 12199.9 415.807 -2
 2 9 7 12199.9 415.807 1
 2 9 8 12466.2 417.733 -2
 2 9 8 12466.2 417.733 1
 2 9 9 57.1027 302.966 -2
 2 9 9 57.1027 302.966 1
 -2 -9 -10 16407.4 420.832 -2
 -2 -9 -10 16407.4 420.832 1
 -2 -9 -11 684.899 418.785 -2
 -2 -9 -11 684.899 418.785 1
 -2 -9 -12 40747 724.418 -2
 -2 -9 -12 40747 724.418 1
 -2 -9 -13 312.593 366.831 -2
 -2 -9 -13 312.593 366.831 1
 -2 -9 -14 12082.8 551.102 1
 -2 -9 -14 19797.4 624.941 -2
 -2 -9 -14 19797.4 624.941 1
 -2 -9 -15 11999.2 496.7 1
 -2 -9 -15 18649.5 590.748 -2
 -2 -9 -15 18649.5 590.748 1
 -2 -9 -16 8270.49 766.949 -2
 -2 -9 -16 8270.49 766.949 1
 -2 -9 -17 20342.4 849.307 -2
 -2 -9 -17 20342.4 849.307 1
 -2 -9 -18 317.93 267.017 1
 -2 -9 -18 374.774 605.844 -2
 -2 -9 -18 374.774 605.844 1
 -2 -9 -19 11571 304.235 1
 -2 -9 -19 15744.4 698.278 -2
 -2 -9 -19 15744.4 698.278 1
 -2 -9 -20 3146.2 224.657 1
 2 9 20 4363.24 339.442 -2
 2 9 20 4363.24 339.442 1
 2 9 21 25698.8 399.033 -2
 2 9 21 25698.8 399.033 1
 -2 -9 -22 587.376 386.651 -2
 -2 -9 -22 587.376 386.651 1
 -2 -10 18 7647.63 296.279 1
 -2 -10 17 19694.2 312.511 1
 -2 -10 16 163.274 121.003 1
 -2 -10 15 23714.4 405.293 1
 -2 -10 14 8557.57 347.528 1
 -2 -10 13 5571.64 340.191 1
 -2 -10 12 18109.6 468.722 1
 -2 -10 11 599.01 196.609 1
 -2 -10 11 67.0824 733.854 -2
 -2 -10 11 67.0824 733.854 1
 -2 -10 10 17592.6 378.38 1
 -2 -10 10 21988.1 926.56 -2
 -2 -10 10 21988.1 926.56 1
 -2 -10 9 -185.588 265.019 1
 -2 -10 9 -41.3153 776.202 -2
 -2 -10 9 -41.3153 776.202 1
 -2 -10 8 3071.66 240.328 1
 -2 -10 8 4117.55 828.413 -2
 -2 -10 8 4117.55 828.413 1
 -2 -10 7 6.26026 232.038 1
 -2 -10 7 520.459 811.054 -2
 -2 -10 7 520.459 811.054 1
 -2 -10 6 9669.95 303.707 1
 -2 -10 6 12734.6 975.516 -2
 -2 -10 6 12734.6 975.516 1
 -2 -10 5 1765.73 212.473 1
 -2 -10 5 3234.71 900.763 -2
 -2 -10 5 3234.71 900.763 1
 -2 -10 4 30721.3 360.233 1
 -2 -10 4 40318.7 705.935 -2
 -2 -10 4 40318.7 705.935 1
 -2 -10 3 6764.57 217.526 1
 -2 -10 3 8822.87 498.676 -2
 -2 -10 3 8822.87 498.676 1
 -2 -10 2 3578.33 199.74 1
 -2 -10 2 4990.42 481.778 -2
 -2 -10 2 4990.42 481.778 1
 -2 -10 1 7908.13 208.526 1
 -2 -10 1 10489 516.461 -2
 -2 -10 1 10489 516.461 1
 -2 -10 0 11989.9 241.665 1
 -2 -10 0 16011.3 509.261 -2
 -2 -10 0 16011.3 509.261 1
 -2 -10 -1 47894 446.573 1
 -2 -10 -1 67319.7 878.559 -2
 -2 -10 -1 67319.7 878.559 1
 -2 -10 -2 2622.14 237.844 1
 -2 -10 -2 3511.08 563.964 -2
 -2 -10 -2 3511.08 563.964 1
 -2 -10 -3 86120.1 702.737 1
 -2 -10 -3 109648 898.381 -2
 -2 -10 -3 109648 898.381 1
 -2 -10 -4 -207.348 301.891 1
 -2 -10 -4 573.116 361.311 -2
 -2 -10 -4 573.116 361.311 1
 -2 -10 -5 19845.2 453.05 1
 -2 -10 -5 27928.8 752.403 -2
 -2 -10 -5 27928.8 752.403 1
 -2 -10 -6 136.142 655.11 1
 -2 -10 -6 1528.53 437.437 -2
 -2 -10 -6 1528.53 437.437 1
 -2 -10 -7 4934.52 466.31 1
 -2 -10 -7 6801.97 566.065 -2
 -2 -10 -7 6801.97 566.065 1
 -2 -10 -8 10135.5 766.691 1
 -2 -10 -8 12997.5 425.861 -2
 -2 -10 -8 12997.5 425.861 1
 -2 -10 -9 3143.83 675.434 1
 -2 -10 -9 3821.56 437.319 -2
 -2 -10 -9 3821.56 437.319 1
 -2 -10 -10 16292.7 524.075 1
 -2 -10 -10 22816.6 681.196 -2
 -2 -10 -10 22816.6 681.196 1
 -2 -10 -11 2677.15 388.311 1
 -2 -10 -11 5114.41 543.271 -2
 -2 -10 -11 5114.41 543.271 1
 -2 -10 -12 9891.19 422.671 1
 -2 -10 -12 15082.4 573.867 -2
 -2 -10 -12 15082.4 573.867 1
 -2 -10 -13 33.037 317.946 1
 -2 -10 -13 -137.06 670.919 -2
 -2 -10 -13 -137.06 670.919 1
 -2 -10 -14 13171.8 385.442 1
 -2 -10 -14 18843.6 784.582 -2
 -2 -10 -14 18843.6 784.582 1
 -2 -10 -15 8102.08 306.995 1
 -2 -10 -15 11759 677.297 -2
 -2 -10 -15 11759 677.297 1
 -2 -10 -16 6596.38 469.101 1
 -2 -10 -16 9336.52 610.495 -2
 -2 -10 -16 9336.52 610.495 1
 -2 -10 -17 6711.42 279.184 1
 -2 -10 -17 9707.59 570.154 -2
 -2 -10 -17 9707.59 570.154 1
 -2 -10 -18 3546.08 222.631 1
 -2 -10 -18 4755.63 495.483 -2
 -2 -10 -18 4755.63 495.483 1
 -2 -10 -19 4158.18 272.267 1
 -2 -10 -19 5509.77 430.313 -2
 -2 -10 -19 5509.77 430.313 1
 -2 -11 14 13339.8 266.993 1
 -2 -11 13 8211.37 278.329 1
 -2 -11 12 6328.85 298.882 1
 -2 -11 11 3597.43 214.24 1
 -2 -11 10 5597.61 256.756 1
 -2 -11 9 3946.59 265.156 1
 -2 -11 8 11586.9 329.881 1
 -2 -11 7 1128.04 268.816 1
 -2 -11 6 17222.5 389.532 1
 -2 -11 5 1408.06 287.563 1
 -2 -11 4 26801.4 398.953 1
 -2 -11 3 4395.69 261.544 1
 -2 -11 2 6977.33 266.44 1
 -2 -11 2 9675.65 744.163 -2
 -2 -11 2 9675.65 744.163 1
 -2 -11 1 6574.79 210.571 1
 -2 -11 0 235.537 186.121 1
 -2 -11 -1 27338.3 327.692 1
 -2 -11 -1 35408.3 933.5 -2
 -2 -11 -1 35408.3 933.5 1
 -2 -11 -2 1592.92 224.913 1
 -2 -11 -2 1893.49 679.643 -2
 -2 -11 -2 1893.49 679.643 1
 -2 -11 -3 17428.5 302.321 1
 -2 -11 -3 21930.4 846.393 -2
 -2 -11 -3 21930.4 846.393 1
 -2 -11 -4 873.898 254.359 1
 -2 -11 -4 371.53 416.808 -2
 -2 -11 -4 371.53 416.808 1
 -2 -11 -5 19898 363.226 1
 -2 -11 -5 25517.8 871.394 -2
 -2 -11 -5 25517.8 871.394 1
 -2 -11 -6 140.274 251.218 1
 -2 -11 -7 15022.8 332.465 1
 -2 -11 -8 1662.84 292.673 1
 -2 -11 -9 13639.5 362.909 1
 -2 -11 -10 27699.4 547.363 1
 -2 -11 -11 5463.83 282.294 1
 -2 -11 -12 26320 485.04 1
 -2 -11 -12 31630.5 646.262 -2
 -2 -11 -12 31630.5 646.262 1
 -2 -11 -13 44.3827 207.268 1
 -2 -11 -13 -143.754 428.099 -2
 -2 -11 -13 -143.754 428.099 1
 -2 -11 -14 3187.84 232.032 1
 -2 -11 -15 2910.77 197.344 1
 -2 -11 -16 6834.87 238.514 1
 -2 -12 9 5454.48 303.293 1
 -2 -12 8 12932.8 410.205 1
 -2 -12 7 1820.74 210.714 1
 -2 -12 6 23076.8 365.539 1
 -2 -12 5 286.809 250.564 1
 -2 -12 4 23105 418.067 1
 -2 -12 3 2395.53 297.073 1
 -2 -12 2 8405.43 514.872 1
 -2 -12 1 10353.5 405.779 1
 -2 -12 1 14870.1 677.955 -2
 -2 -12 1 14870.1 677.955 1
 -2 -12 0 2209.91 375.244 1
 -2 -12 0 3356.59 595.955 -2
 -2 -12 0 3356.59 595.955 1
 -2 -12 -1 16383.3 328.597 1
 -2 -12 -2 3118.57 269.261 1
 -2 -12 -3 1827.91 215.967 1
 -2 -12 -4 726.937 185.795 1
 -2 -12 -5 3739.36 202.737 1
 -2 -12 -6 2628.68 198.019 1
 -2 -12 -7 20745 305.243 1
 -2 -12 -8 6793.73 211.883 1
 -2 -12 -9 21730.6 326.791 1
 -2 -12 -10 6432.42 219.997 1
 -2 -12 -11 6408.33 243.151 1
 3 -10 -4 1138.09 288.942 1
 3 -10 -3 14337.7 414.719 1
 3 -10 -2 110.724 295.922 1
 3 -10 -1 12866.8 284.161 1
 3 -10 0 246.53 224.085 1
 3 -10 1 10426.2 283.22 1
 3 -10 2 465.328 220.526 1
 3 -10 3 11583.2 287.424 1
 3 -10 4 7570.48 261.257 1
 3 -10 5 2332.73 327.951 1
 3 -10 6 9845.88 504.777 -2
 3 -10 6 9845.88 504.777 1
 3 -10 7 440.935 415.974 -2
 3 -10 7 440.935 415.974 1
 3 -9 -11 132.049 371.784 -2
 3 -9 -11 132.049 371.784 1
 3 -9 -10 22470.1 569.688 -2
 3 -9 -10 22470.1 569.688 1
 3 -9 -9 4277.53 511.393 -2
 3 -9 -9 4277.53 511.393 1
 3 -9 -8 14443.3 455.024 1
 3 -9 -8 19440.4 678.374 -2
 3 -9 -8 19440.4 678.374 1
 3 -9 -7 8428.68 469.089 1
 3 -9 -7 10316.5 635.436 -2
 3 -9 -7 10316.5 635.436 1
 3 -9 -6 6526.76 501.908 1
 3 -9 -6 7494.87 379.109 -2
 3 -9 -6 7494.87 379.109 1
 3 -9 -5 10003.4 546.575 1
 3 -9 -5 12644 435.252 -2
 3 -9 -5 12644 435.252 1
 3 -9 -4 2190.53 465.359 1
 3 -9 -4 2190.9 389.816 -2
 3 -9 -4 2190.9 389.816 1
 3 -9 -3 11431.6 573.388 1
 3 -9 -3 13256.2 457.129 -2
 3 -9 -3 13256.2 457.129 1
 3 -9 -2 3429.25 489.592 1
 3 -9 -2 4014.27 417.681 -2
 3 -9 -2 4014.27 417.681 1
 3 -9 -1 12773.7 410.742 1
 3 -9 -1 18502.1 494.247 -2
 3 -9 -1 18502.1 494.247 1
 3 -9 0 54.0185 401.201 1
 3 -9 0 287.559 239.414 -2
 3 -9 0 287.559 239.414 1
 3 -9 1 32983.5 713.84 1
 3 -9 1 46530.5 593.753 -2
 3 -9 1 46530.5 593.753 1
 3 -9 2 10182.4 514.837 1
 3 -9 2 13628.8 594.776 -2
 3 -9 2 13628.8 594.776 1
 3 -9 3 8631.51 490.965 1
 3 -9 3 11903.8 593.922 -2
 3 -9 3 11903.8 593.922 1
 3 -9 4 14182.9 542.343 1
 3 -9 4 19341.4 611.121 -2
 3 -9 4 19341.4 611.121 1
 3 -9 5 3467.84 250.728 1
 3 -9 5 4737.43 509.554 -2
 3 -9 5 4737.43 509.554 1
 3 -9 6 5447.3 365.792 1
 3 -9 6 6464.7 365.883 -2
 3 -9 6 6464.7 365.883 1
 3 -9 7 3481.05 362.647 1
 3 -9 7 3755.57 347.337 -2
 3 -9 7 3755.57 347.337 1
 3 -9 8 8753.18 421.725 1
 3 -9 8 9958.7 368.178 -2
 3 -9 8 9958.7 368.178 1
 3 -9 9 5053.61 407.182 1
 3 -9 9 5854.97 458.806 -2
 3 -9 9 5854.97 458.806 1
 3 -9 10 20232.6 496.146 1
 3 -9 10 24359.2 523.955 -2
 3 -9 10 24359.2 523.955 1
 3 -9 11 244.402 326.551 1
 3 -9 11 124.074 257.868 -2
 3 -9 11 124.074 257.868 1
 3 -9 12 20745.2 450.338 1
 3 -9 12 23894.6 436.417 -2
 3 -9 12 23894.6 436.417 1
 3 -9 13 9247.67 339.747 1
 3 -9 13 11552.4 543.243 -2
 3 -9 13 11552.4 543.243 1
 3 -9 14 6630.53 294.666 1
 3 -9 14 8623.04 464.028 -2
 3 -9 14 8623.04 464.028 1
 3 -9 15 12640.9 287.039 1
 3 -8 -15 3318.4 382.022 -2
 3 -8 -15 3318.4 382.022 1
 3 -8 -14 3360.88 349.808 1
 3 -8 -14 5058.08 479.202 -2
 3 -8 -14 5058.08 479.202 1
 3 -8 -13 3289.22 399.438 1
 3 -8 -13 4882.92 535.371 -2
 3 -8 -13 4882.92 535.371 1
 3 -8 -12 7019.93 495.412 1
 3 -8 -12 9168.23 616.463 -2
 3 -8 -12 9168.23 616.463 1
 3 -8 -11 4536.48 309.785 1
 3 -8 -11 6150.88 626.47 -2
 3 -8 -11 6150.88 626.47 1
 3 -8 -10 16529.9 335.489 1
 3 -8 -10 23460.4 853.296 -2
 3 -8 -10 23460.4 853.296 1
 3 -8 -9 -235.122 268.264 1
 3 -8 -9 27.8643 667.03 -2
 3 -8 -9 27.8643 667.03 1
 3 -8 -8 15312.2 385.152 1
 3 -8 -8 19303.2 874.365 -2
 3 -8 -8 19303.2 874.365 1
 3 -8 -7 17739.4 409.003 1
 3 -8 -7 22870.2 910.485 -2
 3 -8 -7 22870.2 910.485 1
 3 -8 -6 7437.67 347.896 1
 3 -8 -6 8931.89 791.907 -2
 3 -8 -6 8931.89 791.907 1
 3 -8 -5 20025.7 485.524 1
 3 -8 -5 24715.9 903.444 -2
 3 -8 -5 24715.9 903.444 1
 3 -8 -4 8033.73 477.955 1
 3 -8 -4 9736.11 749.09 -2
 3 -8 -4 9736.11 749.09 1
 3 -8 -3 16765.6 542.71 1
 3 -8 -3 22306.6 819.893 -2
 3 -8 -3 22306.6 819.893 1
 3 -8 -2 6305.48 322.135 1
 3 -8 -2 8581.49 661.489 -2
 3 -8 -2 8581.49 661.489 1
 3 -8 -1 20961.4 425.669 1
 3 -8 -1 29395.6 803.775 -2
 3 -8 -1 29395.6 803.775 1
 3 -8 0 38.0519 224.072 1
 3 -8 1 52043.9 685.263 1
 3 -8 1 73012 1052.47 -2
 3 -8 1 73012 1052.47 1
 3 -8 2 6067.49 373.689 1
 3 -8 2 8382.68 586.951 -2
 3 -8 2 8382.68 586.951 1
 3 -8 3 22498.6 521.35 1
 3 -8 4 24160.8 437.185 1
 3 -8 5 6830.62 463.576 1
 3 -8 5 8791.54 648.567 -2
 3 -8 5 8791.54 648.567 1
 3 -8 6 4740.08 319.717 1
 3 -8 6 5058.15 738.228 -2
 3 -8 6 5058.15 738.228 1
 3 -8 7 19063.6 452.137 1
 3 -8 7 27456.4 633.681 -2
 3 -8 7 27456.4 633.681 1
 3 -8 8 8629.97 515.288 1
 3 -8 8 12690.9 547.408 -2
 3 -8 8 12690.9 547.408 1
 3 -8 9 17284.1 437.885 -2
 3 -8 9 17284.1 437.885 1
 3 -8 10 36889.2 750.797 1
 3 -8 10 48867.2 707.552 -2
 3 -8 10 48867.2 707.552 1
 3 -8 11 5.27212 378.413 1
 3 -8 11 586.369 375.685 -2
 3 -8 11 586.369 375.685 1
 3 -8 12 30378.4 490.185 -2
 3 -8 12 30378.4 490.185 1
 3 -8 13 7926.4 461.3 1
 3 -8 13 7346.43 371.675 -2
 3 -8 13 7346.43 371.675 1
 3 -8 14 4888.61 302.58 1
 3 -8 14 4910.56 412.853 -2
 3 -8 14 4910.56 412.853 1
 3 -8 15 6979.33 285.793 1
 3 -8 15 7198.49 410.136 -2
 3 -8 15 7198.49 410.136 1
 3 -8 16 2304.63 223.52 1
 3 -8 16 3032.57 348.064 -2
 3 -8 16 3032.57 348.064 1
 3 -8 17 2383.01 284.318 1
 3 -8 17 3434.92 307.665 -2
 3 -8 17 3434.92 307.665 1
 3 -8 18 415.497 221.454 1
 3 -8 18 893.287 361.133 -2
 3 -8 18 893.287 361.133 1
 3 -7 -18 -281.084 272.53 1
 3 -7 -18 612.031 327.364 -2
 3 -7 -18 612.031 327.364 1
 3 -7 -17 7410.75 251.258 1
 3 -7 -17 10462.9 501.081 -2
 3 -7 -17 10462.9 501.081 1
 3 -7 -16 192.193 240.526 1
 3 -7 -16 236.25 293.253 -2
 3 -7 -16 236.25 293.253 1
 3 -7 -15 3709.24 294.552 1
 3 -7 -15 4664.58 357.834 -2
 3 -7 -15 4664.58 357.834 1
 3 -7 -14 6260.75 357.509 1
 3 -7 -14 8616.35 435.818 -2
 3 -7 -14 8616.35 435.818 1
 3 -7 -13 22885.6 492.907 1
 3 -7 -13 32460.6 927.812 -2
 3 -7 -13 32460.6 927.812 1
 3 -7 -12 17256 336.289 1
 3 -7 -12 23593.9 930.175 -2
 3 -7 -12 23593.9 930.175 1
 3 -7 -11 10655 376.947 1
 3 -7 -11 13956.9 582.665 -2
 3 -7 -11 13956.9 582.665 1
 3 -7 -10 33461.6 422.972 1
 3 -7 -10 44882.5 809.877 -2
 3 -7 -10 44882.5 809.877 1
 3 -7 -9 3888.62 281.343 1
 3 -7 -9 4676.31 566.245 -2
 3 -7 -9 4676.31 566.245 1
 3 -7 -8 21357.5 342.968 1
 3 -7 -8 24946.1 1042.85 -2
 3 -7 -8 24946.1 1042.85 1
 3 -7 -7 -55.0289 227.054 1
 3 -7 -7 -204.062 782.805 -2
 3 -7 -7 -204.062 782.805 1
 3 -7 -6 7951.12 251.527 1
 3 -7 -5 1194.76 229.436 1
 3 -7 -5 2116.45 560.578 -2
 3 -7 -5 2116.45 560.578 1
 -3 7 4 27607.4 431.74 1
 3 -7 -4 38994.1 802.89 -2
 3 -7 -4 38994.1 802.89 1
 -3 7 3 14375.1 321.865 1
 3 -7 -3 21909 1162.28 -2
 3 -7 -3 21909 1162.28 1
 3 -7 -2 19117.7 408.316 1
 3 -7 -2 28423.6 731.628 -2
 3 -7 -2 28423.6 731.628 1
 3 -7 -1 31271.2 582.138 1
 3 -7 -1 43695.2 733.487 -2
 3 -7 -1 43695.2 733.487 1
 -3 7 0 -93.416 391.926 1
 3 -7 0 787.375 627.911 -2
 3 -7 0 787.375 627.911 1
 -3 7 -1 18534.3 483.442 1
 3 -7 1 29169.7 805.665 -2
 3 -7 1 29169.7 805.665 1
 -3 7 -2 3400.11 315.959 1
 3 -7 2 5272.33 604.583 -2
 3 -7 2 5272.33 604.583 1
 3 -7 3 17437.5 349.383 1
 -3 7 -4 4712.76 293.95 1
 -3 7 -5 20736.4 523.794 1
 3 -7 6 8471.82 404.96 1
 3 -7 6 9709.4 881.274 -2
 3 -7 6 9709.4 881.274 1
 3 -7 7 34677.7 575.565 1
 3 -7 7 45424.4 754.513 -2
 3 -7 7 45424.4 754.513 1
 -3 7 -8 38853.3 631.522 1
 3 -7 8 50150.8 772.215 -2
 3 -7 8 50150.8 772.215 1
 3 -7 9 19865.4 406.467 1
 3 -7 9 24106 1067.66 -2
 3 -7 9 24106 1067.66 1
 3 -7 10 55368 654.89 1
 3 -7 10 70854.3 899.981 -2
 3 -7 10 70854.3 899.981 1
 -3 7 -11 5150.09 497.063 1
 3 -7 11 8073.96 421.223 -2
 3 -7 11 8073.96 421.223 1
 3 -7 12 20909.4 652.714 1
 3 -7 12 28643.2 459.788 -2
 3 -7 12 28643.2 459.788 1
 3 -7 13 1150.34 423.888 1
 3 -7 13 780.202 300.408 -2
 3 -7 13 780.202 300.408 1
 3 -7 14 13797.9 545.234 1
 3 -7 14 18691.1 511.355 -2
 3 -7 14 18691.1 511.355 1
 3 -7 15 1093.1 389.741 -2
 3 -7 15 1093.1 389.741 1
 3 -7 16 9927.6 508.051 -2
 3 -7 16 9927.6 508.051 1
 3 -7 17 7376.47 425.29 -2
 3 -7 17 7376.47 425.29 1
 3 -7 18 8092.44 328.222 -2
 3 -7 18 8092.44 328.222 1
 3 -7 19 3850.44 316.246 1
 3 -7 19 5498.19 351.44 -2
 3 -7 19 5498.19 351.44 1
 3 -7 20 1073.98 251.259 1
 3 -7 20 1547.67 297.966 -2
 3 -7 20 1547.67 297.966 1
 3 -7 21 12947.3 206.235 1
 3 -7 21 17587.4 536.033 -2
 3 -7 21 17587.4 536.033 1
 3 -7 22 3099.98 359.527 -2
 3 -7 22 3099.98 359.527 1
 3 -6 -20 974.62 192.024 1
 3 -6 -20 1296.37 326.747 -2
 3 -6 -20 1296.37 326.747 1
 3 -6 -19 16543.2 329.179 1
 3 -6 -19 25240.9 366.551 -2
 3 -6 -19 25240.9 366.551 1
 3 -6 -18 1004.29 268.968 1
 3 -6 -18 1731.42 310.772 -2
 3 -6 -18 1731.42 310.772 1
 3 -6 -17 7709.43 274.833 1
 3 -6 -17 10470.2 649.665 -2
 3 -6 -17 10470.2 649.665 1
 3 -6 -16 1126.98 257.486 1
 3 -6 -16 955.239 630.562 -2
 3 -6 -16 955.239 630.562 1
 3 -6 -15 9577.96 440.456 1
 3 -6 -15 12843.8 531.155 -2
 3 -6 -15 12843.8 531.155 1
 3 -6 -14 5243.3 357.854 1
 3 -6 -14 7527.65 505.043 -2
 3 -6 -14 7527.65 505.043 1
 3 -6 -13 34917.4 695.779 1
 3 -6 -13 50708 797.643 -2
 3 -6 -13 50708 797.643 1
 3 -6 -12 28629.4 522.003 1
 3 -6 -12 38814.9 1128.6 -2
 3 -6 -12 38814.9 1128.6 1
 3 -6 -11 4202.21 331.416 1
 3 -6 -11 6624.77 905.152 -2
 3 -6 -11 6624.77 905.152 1
 3 -6 -10 44375.2 607.142 1
 3 -6 -10 59103.4 1358.68 -2
 3 -6 -10 59103.4 1358.68 1
 3 -6 -9 1082.47 259.641 1
 3 -6 -9 1778.29 729.643 -2
 3 -6 -9 1778.29 729.643 1
 3 -6 -8 8382.19 384.794 1
 3 -6 -8 11805.5 626.85 -2
 3 -6 -8 11805.5 626.85 1
 3 -6 -7 1211.53 221.141 1
 3 -6 -7 633.018 573.424 -2
 3 -6 -7 633.018 573.424 1
 3 -6 -6 25204.2 477.543 1
 3 -6 -6 38367 818.31 -2
 3 -6 -6 38367 818.31 1
 3 -6 -5 5837.04 230.101 1
 3 -6 -5 8430 654.541 -2
 3 -6 -5 8430 654.541 1
 -3 6 4 34231 455.053 1
 3 -6 -4 49066.7 848.723 -2
 3 -6 -4 49066.7 848.723 1
 -3 6 3 15785.6 335.4 1
 3 -6 -3 23477 1141.47 -2
 3 -6 -3 23477 1141.47 1
 3 -6 -2 13015.5 312.755 1
 3 -6 -2 19295.6 517.391 -2
 3 -6 -2 19295.6 517.391 1
 -3 6 1 40808.7 605.798 1
 3 -6 -1 62620.2 885.64 -2
 3 -6 -1 62620.2 885.64 1
 -3 6 0 -56.0178 237.268 1
 3 -6 0 -140.997 505.626 -2
 3 -6 0 -140.997 505.626 1
 -3 6 -1 29831.7 334.637 1
 3 -6 1 50399.4 1294.29 -2
 3 -6 1 50399.4 1294.29 1
 -3 6 -2 1636.14 216.532 1
 3 -6 2 2827.33 501.615 -2
 3 -6 2 2827.33 501.615 1
 -3 6 -3 2923.85 341.167 1
 3 -6 3 3302.52 444.819 -2
 3 -6 3 3302.52 444.819 1
 -3 6 -4 256.758 201.731 1
 3 -6 4 22.9475 286.858 -2
 3 -6 4 22.9475 286.858 1
 3 -6 5 17898.3 337.246 1
 3 -6 5 25458 627.357 -2
 3 -6 5 25458 627.357 1
 3 -6 6 271.579 225.6 1
 3 -6 7 36780.6 622.522 1
 3 -6 8 3018.34 279.455 1
 -3 6 -9 2835.16 269.202 1
 3 -6 9 3459.92 638.978 -2
 3 -6 9 3459.92 638.978 1
 -3 6 -10 67625.9 532.263 1
 3 -6 10 87092.9 1582.89 -2
 3 -6 10 87092.9 1582.89 1
 3 -6 11 2432.99 284.969 1
 3 -6 11 3724.44 497.525 -2
 3 -6 11 3724.44 497.525 1
 3 -6 12 45754.8 669.148 1
 3 -6 12 66839.9 787.359 -2
 3 -6 12 66839.9 787.359 1
 3 -6 13 171.6 439.969 1
 3 -6 13 2.79283 505.272 -2
 3 -6 13 2.79283 505.272 1
 -3 6 -14 19746 627.178 1
 3 -6 14 26142.7 1130.51 -2
 3 -6 14 26142.7 1130.51 1
 -3 6 -15 333.639 411.402 1
 3 -6 15 -225.473 788.069 -2
 3 -6 15 -225.473 788.069 1
 3 -6 16 10884.7 525.741 1
 3 -6 16 15914.8 515.038 -2
 3 -6 16 15914.8 515.038 1
 3 -6 17 5884.24 448.966 1
 3 -6 17 7983.62 381.436 -2
 3 -6 17 7983.62 381.436 1
 3 -6 18 9135.07 451.987 1
 3 -6 18 14210.3 526.604 -2
 3 -6 18 14210.3 526.604 1
 3 -6 19 11122.7 529.227 -2
 3 -6 19 11122.7 529.227 1
 3 -6 20 7620.67 476.902 -2
 3 -6 20 7620.67 476.902 1
 3 -6 21 10552.9 376.597 1
 3 -6 21 13695.7 470.23 -2
 3 -6 21 13695.7 470.23 1
 3 -6 22 1631.03 243.108 1
 3 -6 22 2704.76 364.861 -2
 3 -6 22 2704.76 364.861 1
 3 -6 23 7047.24 341.586 -2
 3 -6 23 7047.24 341.586 1
 3 -6 24 1302.2 360.275 -2
 3 -6 24 1302.2 360.275 1
 3 -5 -23 7403.88 293.287 1
 -3 5 22 6368.42 207.322 1
 3 -5 -21 12566.1 226.167 1
 3 -5 -21 20857.6 497.598 -2
 3 -5 -21 20857.6 497.598 1
 -3 5 20 3814.37 213.431 1
 3 -5 -20 6610.37 327.397 -2
 3 -5 -20 6610.37 327.397 1
 -3 5 19 7737.36 232.036 1
 3 -5 -19 12093.3 418.554 -2
 3 -5 -19 12093.3 418.554 1
 3 -5 -18 620.806 227.818 1
 3 -5 -18 1121.24 622.935 -2
 3 -5 -18 1121.24 622.935 1
 -3 5 17 21006.6 384.821 1
 3 -5 -17 29465.4 901.274 -2
 3 -5 -17 29465.4 901.274 1
 -3 5 16 956.469 273.787 1
 3 -5 -16 771.382 671.166 -2
 3 -5 -16 771.382 671.166 1
 3 -5 -15 39270.9 673.947 1
 3 -5 -14 1792.61 436.884 1
 3 -5 -13 35841.2 723.028 1
 3 -5 -12 32174.2 726.714 1
 3 -5 -11 5063.25 516.089 1
 3 -5 -10 17055.4 594.337 1
 3 -5 -9 2642.88 329.234 1
 3 -5 -9 4030.2 800.279 -2
 3 -5 -9 4030.2 800.279 1
 3 -5 -8 60384.2 753.845 1
 3 -5 -8 96467.1 1466.35 -2
 3 -5 -8 96467.1 1466.35 1
 3 -5 -7 22152 329.84 1
 3 -5 -7 36477 1123.3 -2
 3 -5 -7 36477 1123.3 1
 3 -5 -6 68306.4 603.109 1
 3 -5 -6 100325 989.884 -2
 3 -5 -6 100325 989.884 1
 3 -5 -5 3572.74 243.246 1
 3 -5 -5 3120.68 532.176 -2
 3 -5 -5 3120.68 532.176 1
 3 -5 -4 96329.2 583.412 1
 3 -5 -4 137320 1824.47 -2
 3 -5 -4 137320 1824.47 1
 3 -5 -3 31441.9 355.024 1
 3 -5 -3 47277.5 755.763 -2
 3 -5 -3 47277.5 755.763 1
 3 -5 -2 13142.1 317.478 1
 3 -5 -2 17631.2 579.615 -2
 3 -5 -2 17631.2 579.615 1
 3 -5 -1 32428 388.536 1
 3 -5 -1 46953.4 701.669 -2
 3 -5 -1 46953.4 701.669 1
 -3 5 0 6761.5 306.38 1
 3 -5 0 9678.3 502.244 -2
 3 -5 0 9678.3 502.244 1
 3 -5 1 17085 349.626 1
 3 -5 1 28545 956.728 -2
 3 -5 1 28545 956.728 1
 -3 5 -2 10457.5 358.32 1
 3 -5 2 16470.1 902.704 -2
 3 -5 2 16470.1 902.704 1
 -3 5 -3 29641.2 596.621 1
 3 -5 3 47810 1049.06 -2
 3 -5 3 47810 1049.06 1
 -3 5 -4 167.5 225.622 1
 3 -5 4 471.932 689.527 -2
 3 -5 4 471.932 689.527 1
 3 -5 5 26187.8 422.221 1
 3 -5 5 37184.9 1003.62 -2
 3 -5 5 37184.9 1003.62 1
 -3 5 -6 7035.15 261.871 1
 3 -5 6 10925.8 531.992 -2
 3 -5 6 10925.8 531.992 1
 -3 5 -7 25379.8 354.408 1
 3 -5 7 36454.8 1031.07 -2
 3 -5 7 36454.8 1031.07 1
 3 -5 8 24747.4 472.318 1
 3 -5 8 33826.8 647.175 -2
 3 -5 8 33826.8 647.175 1
 3 -5 9 7214.2 351.268 1
 3 -5 9 9191.02 686.241 -2
 3 -5 9 9191.02 686.241 1
 3 -5 10 46039 633.699 1
 3 -5 10 61989.4 718.643 -2
 3 -5 10 61989.4 718.643 1
 3 -5 11 752.278 301.19 1
 -3 5 -11 773.199 521.203 -2
 -3 5 -11 773.199 521.203 1
 -3 5 -12 82135.6 1045.95 1
 -3 5 -12 109525 1205.27 -2
 -3 5 -12 109525 1205.27 1
 3 -5 13 2147.65 352.819 1
 -3 5 -13 3254.52 834.96 -2
 -3 5 -13 3254.52 834.96 1
 -3 5 -14 48068.1 1005.04 1
 -3 5 -14 62650.1 877.41 -2
 -3 5 -14 62650.1 877.41 1
 3 -5 15 811.378 445.577 1
 3 -5 15 1728.31 891.169 -2
 3 -5 15 1728.31 891.169 1
 -3 5 -16 24853.4 674.692 1
 3 -5 16 35315.2 1287.78 -2
 3 -5 16 35315.2 1287.78 1
 3 -5 17 1612.92 444.005 1
 3 -5 17 1751.49 816.29 -2
 3 -5 17 1751.49 816.29 1
 3 -5 18 15718.4 581.042 1
 3 -5 18 23480.4 1006 -2
 3 -5 18 23480.4 1006 1
 3 -5 19 8851.73 479.751 1
 3 -5 19 13578.9 863.439 -2
 3 -5 19 13578.9 863.439 1
 3 -5 20 30383.9 617.999 1
 3 -5 20 46297.2 812.688 -2
 3 -5 20 46297.2 812.688 1
 3 -5 21 44022 761.129 -2
 3 -5 21 44022 761.129 1
 3 -5 22 5191.72 476.311 -2
 3 -5 22 5191.72 476.311 1
 3 -5 23 33600.4 601.165 -2
 3 -5 23 33600.4 601.165 1
 3 -5 24 6823.74 393.012 -2
 3 -5 24 6823.74 393.012 1
 -3 5 -25 5703.64 272.862 -2
 -3 5 -25 5703.64 272.862 1
 -3 4 24 15930.4 255.997 1
 -3 4 23 2928.94 229.101 1
 -3 4 22 5641.04 359.501 1
 3 -4 -22 8574.89 416.045 -2
 3 -4 -22 8574.89 416.045 1
 -3 4 21 1657.88 207.685 1
 3 -4 -21 2051.08 491.005 -2
 3 -4 -21 2051.08 491.005 1
 3 -4 -20 1343.12 278.356 1
 3 -4 -20 1634.49 575.177 -2
 3 -4 -20 1634.49 575.177 1
 3 -4 -19 7733.17 368.697 1
 3 -4 -18 15216.2 460.948 1
 3 -4 -17 21776 530.829 1
 3 -4 -16 10981.9 487.807 1
 3 -4 -15 59635.4 801.276 1
 3 -4 -14 1357.39 451.547 1
 3 -4 -13 54341.5 824.56 1
 -3 4 12 248.098 421.411 1
 3 -4 -12 3460.2 1889.23 -2
 3 -4 -12 3460.2 1889.23 1
 3 -4 -11 16293 494.97 1
 3 -4 -11 22642.2 818.53 -2
 3 -4 -11 22642.2 818.53 1
 -3 4 10 1366.33 379.336 1
 3 -4 -10 2827.8 637.539 -2
 3 -4 -10 2827.8 637.539 1
 -3 4 9 5000.22 314.753 1
 -3 4 8 17924.7 393.236 1
 3 -4 -7 8719.45 388.803 1
 -3 4 6 93476.4 1785.39 1
 -3 4 5 3179.08 684.282 1
 -3 4 4 80099 1514.78 1
 3 -4 -3 14482 797.99 1
 -3 4 2 36853.7 1010.43 1
 -3 4 1 4963.08 534.554 1
 -3 4 0 25333.1 575.925 1
 -3 4 -1 7179.92 439.196 1
 -3 4 -2 48958 994.667 1
 -3 4 -3 62910.9 928.94 1
 -3 4 -4 10174.3 524.943 1
 3 -4 5 50265.5 1013.75 1
 -3 4 -6 1654.38 495.691 1
 -3 4 -7 49957.1 1158.06 1
 -3 4 -8 2059.67 465.572 1
 3 -4 9 22707.2 903.694 1
 3 -4 10 37529.5 717.469 1
 3 -4 11 25988.2 598.986 1
 -3 4 -11 35740.4 785.439 -2
 -3 4 -11 35740.4 785.439 1
 -3 4 -12 3114.8 397.113 1
 -3 4 -12 4074.86 409.61 -2
 -3 4 -12 4074.86 409.61 1
 3 -4 13 6062.53 464.833 1
 -3 4 -13 8347.08 584.681 -2
 -3 4 -13 8347.08 584.681 1
 3 -4 14 2141.24 417.994 1
 -3 4 -14 2849.69 475.593 -2
 -3 4 -14 2849.69 475.593 1
 3 -4 15 12086.3 525.302 1
 -3 4 -15 15142.3 670.596 -2
 -3 4 -15 15142.3 670.596 1
 3 -4 16 32943.2 768.11 1
 -3 4 -16 52213.4 1919.05 -2
 -3 4 -16 52213.4 1919.05 1
 3 -4 17 5827.09 498.3 -2
 3 -4 17 5827.09 498.3 1
 3 -4 18 50992.5 860.281 1
 3 -4 18 74089.5 1586.21 -2
 3 -4 18 74089.5 1586.21 1
 3 -4 19 1673.78 408.768 1
 3 -4 19 1935.09 778.819 -2
 3 -4 19 1935.09 778.819 1
 3 -4 20 28256.3 632.786 1
 3 -4 20 40938.1 1188.49 -2
 3 -4 20 40938.1 1188.49 1
 3 -4 21 25007.9 551.237 1
 3 -4 21 33879.8 1080.06 -2
 3 -4 21 33879.8 1080.06 1
 3 -4 22 10937.5 410.362 1
 3 -4 22 16007.9 617.725 -2
 3 -4 22 16007.9 617.725 1
 3 -4 23 26270.5 642.708 -2
 3 -4 23 26270.5 642.708 1
 3 -4 24 182.522 323.084 -2
 3 -4 24 182.522 323.084 1
 3 -4 25 4905.49 395.023 -2
 3 -4 25 4905.49 395.023 1
 -3 4 -26 199.002 217.904 -2
 -3 4 -26 199.002 217.904 1
 -3 4 -27 12891.3 365.248 -2
 -3 4 -27 12891.3 365.248 1
 3 -3 -25 497.87 183.985 1
 -3 3 24 6140.42 356.746 1
 -3 3 23 3572.68 262.547 1
 -3 3 22 4631.04 250.711 1
 3 -3 -21 258.257 223.165 1
 3 -3 -20 8277.08 292.924 1
 3 -3 -20 12129.7 869.316 -2
 3 -3 -20 12129.7 869.316 1
 3 -3 -19 1572.92 314.58 1
 3 -3 -19 2357.37 407.279 -2
 3 -3 -19 2357.37 407.279 1
 3 -3 -18 13431.4 456.526 1
 3 -3 -18 18707.1 518.045 -2
 3 -3 -18 18707.1 518.045 1
 3 -3 -17 26457 572.141 1
 3 -3 -17 37212.1 869.461 -2
 3 -3 -17 37212.1 869.461 1
 3 -3 -16 7597.83 454.238 1
 3 -3 -16 10979.8 752.346 -2
 3 -3 -16 10979.8 752.346 1
 3 -3 -15 26273.4 601.115 1
 3 -3 -15 35010.7 912.713 -2
 3 -3 -15 35010.7 912.713 1
 -3 3 14 3476.39 402.197 1
 3 -3 -14 4130.99 713.471 -2
 3 -3 -14 4130.99 713.471 1
 -3 3 13 4844.84 506.313 1
 3 -3 -13 6554.7 665.208 -2
 3 -3 -13 6554.7 665.208 1
 -3 3 12 24270.6 485.304 1
 3 -3 -12 35610.8 781.051 -2
 3 -3 -12 35610.8 781.051 1
 -3 3 11 39820 854.866 1
 3 -3 -11 54979.3 805.128 -2
 3 -3 -11 54979.3 805.128 1
 -3 3 10 24687.7 920.466 1
 3 -3 -10 35335.3 697.529 -2
 3 -3 -10 35335.3 697.529 1
 -3 3 9 35015.9 993.154 1
 -3 3 8 11396.8 865.954 1
 3 -3 -8 14691.1 1445.82 -2
 3 -3 -8 14691.1 1445.82 1
 -3 3 7 1908.79 514.202 1
 -3 3 6 29804.2 748.099 1
 3 -3 -5 6046.21 536.594 1
 3 -3 -5 7364.92 1197.33 -2
 3 -3 -5 7364.92 1197.33 1
 3 -3 -4 69758.6 1101.93 1
 3 -3 -3 8423.21 430.607 1
 3 -3 -2 35260.1 713.884 1
 3 -3 -2 44037.1 1615.08 -2
 3 -3 -2 44037.1 1615.08 1
 -3 3 1 5657.29 540.299 1
 3 -3 -1 9135.3 666.943 -2
 3 -3 -1 9135.3 666.943 1
 3 -3 0 31774.8 821.137 1
 3 -3 0 39192.5 958.573 -2
 3 -3 0 39192.5 958.573 1
 3 -3 1 124737 1366.03 1
 3 -3 1 161150 1671.58 -2
 3 -3 1 161150 1671.58 1
 -3 3 -2 11041 458.168 1
 3 -3 2 16469.6 1124.62 -2
 3 -3 2 16469.6 1124.62 1
 3 -3 3 55170.9 937.882 1
 3 -3 3 80827.4 1804.07 -2
 3 -3 3 80827.4 1804.07 1
 -3 3 -4 231.093 291.187 1
 3 -3 4 72.7637 550.545 -2
 3 -3 4 72.7637 550.545 1
 3 -3 5 21872.4 672.913 1
 3 -3 5 30046.6 1403.48 -2
 3 -3 5 30046.6 1403.48 1
 -3 3 -6 2508.67 446.538 1
 3 -3 6 3375.85 1035.52 -2
 3 -3 6 3375.85 1035.52 1
 -3 3 -7 46518.6 1601.14 1
 3 -3 7 67837.7 1331.52 -2
 3 -3 7 67837.7 1331.52 1
 -3 3 -8 3315.22 871.716 1
 3 -3 8 6106.99 762.481 -2
 3 -3 8 6106.99 762.481 1
 3 -3 9 97544 2156.6 -2
 3 -3 9 97544 2156.6 1
 3 -3 10 46860.1 1264.68 -2
 3 -3 10 46860.1 1264.68 1
 3 -3 11 14777 1192.52 1
 3 -3 11 20005.8 1032.08 -2
 3 -3 11 20005.8 1032.08 1
 -3 3 -12 13748.4 719.071 -2
 -3 3 -12 13748.4 719.071 1
 3 -3 13 9435.84 1074.68 1
 -3 3 -13 14617 551.152 -2
 -3 3 -13 14617 551.152 1
 3 -3 14 599.343 375.699 1
 -3 3 -14 545.036 677.377 -2
 -3 3 -14 545.036 677.377 1
 3 -3 15 602.508 835.87 1
 -3 3 -15 248.543 286.343 -2
 -3 3 -15 248.543 286.343 1
 3 -3 16 23866.3 1377.54 1
 -3 3 -16 39774.7 1441.59 -2
 -3 3 -16 39774.7 1441.59 1
 3 -3 17 426.413 432.249 -2
 3 -3 17 426.413 432.249 1
 3 -3 18 46173.9 575.873 1
 3 -3 18 59596 1491.57 -2
 3 -3 18 59596 1491.57 1
 3 -3 19 10223.2 386.613 -2
 3 -3 19 10223.2 386.613 1
 3 -3 20 20886.5 432.706 1
 3 -3 20 28217.9 632.261 -2
 3 -3 20 28217.9 632.261 1
 3 -3 21 18818.8 612.445 1
 3 -3 21 25274.6 734.734 -2
 3 -3 21 25274.6 734.734 1
 3 -3 22 1581.51 395.151 1
 3 -3 22 1373.39 710.262 -2
 3 -3 22 1373.39 710.262 1
 3 -3 23 11742.9 519.62 1
 3 -3 23 14472.6 793.782 -2
 3 -3 23 14472.6 793.782 1
 3 -3 24 1258.75 360.519 1
 3 -3 24 1321.23 455.939 -2
 3 -3 24 1321.23 455.939 1
 3 -3 25 8147.67 408.651 1
 3 -3 25 9071.45 462.18 -2
 3 -3 25 9071.45 462.18 1
 3 -3 26 2963.64 314.654 1
 3 -3 26 3670.69 364.173 -2
 3 -3 26 3670.69 364.173 1
 -3 3 -27 14918.4 378.371 -2
 -3 3 -27 14918.4 378.371 1
 -3 3 -28 -28.1821 253.86 -2
 -3 3 -28 -28.1821 253.86 1
 -3 2 26 11111.4 241.066 1
 -3 2 25 169.307 183.229 1
 -3 2 24 3112.04 376.426 1
 3 -2 -24 5306.77 619.668 -2
 3 -2 -24 5306.77 619.668 1
 -3 2 23 491.251 257.156 1
 3 -2 -23 657.252 421.287 -2
 3 -2 -23 657.252 421.287 1
 3 -2 -22 13629.2 384.149 1
 3 -2 -22 18954.8 626.655 -2
 3 -2 -22 18954.8 626.655 1
 3 -2 -21 392.504 307.895 1
 3 -2 -21 59.2444 533.212 -2
 3 -2 -21 59.2444 533.212 1
 3 -2 -20 24050.1 510.42 1
 3 -2 -20 32889.3 778.533 -2
 3 -2 -20 32889.3 778.533 1
 3 -2 -19 6423.08 414.991 1
 3 -2 -19 9703.19 672.955 -2
 3 -2 -19 9703.19 672.955 1
 3 -2 -18 24052.6 808.807 1
 -3 2 18 34819.9 628.599 -2
 -3 2 18 34819.9 628.599 1
 3 -2 -17 33254.5 595.055 1
 3 -2 -17 48292.8 949.318 -2
 3 -2 -17 48292.8 949.318 1
 3 -2 -16 440.054 358.044 1
 -3 2 16 721.037 471.192 -2
 -3 2 16 721.037 471.192 1
 3 -2 -15 32618.9 677.25 1
 3 -2 -15 45637.3 695.368 -2
 3 -2 -15 45637.3 695.368 1
 -3 2 14 -86.9176 465.465 1
 3 -2 -14 679.723 495.257 -2
 3 -2 -14 679.723 495.257 1
 -3 2 13 40994.2 718.228 1
 3 -2 -13 56733.8 966.98 -2
 3 -2 -13 56733.8 966.98 1
 -3 2 12 20.4032 581.741 1
 3 -2 -12 428.687 639.384 -2
 3 -2 -12 428.687 639.384 1
 -3 2 11 58154 1543.65 1
 -3 2 10 7863.62 829.648 1
 3 -2 -9 83982.4 1721.53 1
 -3 2 8 72904.1 1537.25 1
 -3 2 7 85513.9 1584.48 1
 3 -2 -6 28532.2 950.706 1
 -3 2 6 43013.3 1840.2 -2
 -3 2 6 43013.3 1840.2 1
 3 -2 -5 1120.28 817.517 1
 3 -2 -5 1758.28 744.535 -2
 3 -2 -5 1758.28 744.535 1
 3 -2 -4 45769 815.637 1
 -3 2 4 59233.7 1235.24 -2
 -3 2 4 59233.7 1235.24 1
 3 -2 -3 9568.51 631.575 1
 -3 2 3 13858.3 674.715 -2
 -3 2 3 13858.3 674.715 1
 3 -2 -2 85876.5 1251.82 1
 -3 2 2 127932 1303.84 -2
 -3 2 2 127932 1303.84 1
 3 -2 -1 23336.5 1056.22 1
 3 -2 -1 31898.1 531.773 -2
 3 -2 -1 31898.1 531.773 1
 3 -2 0 78027 1590.34 1
 -3 2 0 103539 1017.95 -2
 -3 2 0 103539 1017.95 1
 3 -2 1 100755 1749.19 1
 -3 2 -1 148597 1437.18 -2
 -3 2 -1 148597 1437.18 1
 -3 2 -2 63542.8 850.363 -2
 -3 2 -2 63542.8 850.363 1
 3 -2 3 106119 1006.1 -2
 3 -2 3 106119 1006.1 1
 -3 2 -4 22577.3 771.728 1
 -3 2 -4 31645.5 671.308 -2
 -3 2 -4 31645.5 671.308 1
 -3 2 -5 32510.5 829.454 1
 -3 2 -5 40214.6 752.543 -2
 -3 2 -5 40214.6 752.543 1
 -3 2 -6 49368.7 1153.67 -2
 -3 2 -6 49368.7 1153.67 1
 3 -2 7 116409 1383.74 -2
 3 -2 7 116409 1383.74 1
 3 -2 8 8606.48 702.403 -2
 3 -2 8 8606.48 702.403 1
 3 -2 9 137734 1593.82 -2
 3 -2 9 137734 1593.82 1
 3 -2 10 20896.8 861.466 -2
 3 -2 10 20896.8 861.466 1
 3 -2 11 22069.5 816.366 -2
 3 -2 11 22069.5 816.366 1
 -3 2 -12 8366.1 617.744 -2
 -3 2 -12 8366.1 617.744 1
 -3 2 -13 9846.08 672.888 -2
 -3 2 -13 9846.08 672.888 1
 -3 2 -14 1187.05 656.263 -2
 -3 2 -14 1187.05 656.263 1
 3 -2 15 735.409 509.439 -2
 3 -2 15 735.409 509.439 1
 3 -2 16 80446.6 763.558 -2
 3 -2 16 80446.6 763.558 1
 3 -2 17 6899.85 449.115 1
 3 -2 17 9917.93 542.176 -2
 3 -2 17 9917.93 542.176 1
 3 -2 18 51677.3 1783.13 1
 3 -2 18 84494.9 708.839 -2
 3 -2 18 84494.9 708.839 1
 3 -2 19 592.072 365.49 -2
 3 -2 19 592.072 365.49 1
 3 -2 20 6627.97 465.258 -2
 3 -2 20 6627.97 465.258 1
 3 -2 21 51897.4 690.763 -2
 3 -2 21 51897.4 690.763 1
 3 -2 22 2202.64 350.156 -2
 3 -2 22 2202.64 350.156 1
 3 -2 23 14435.1 578.649 1
 3 -2 23 20766.7 553.852 -2
 3 -2 23 20766.7 553.852 1
 3 -2 24 1027.66 419.752 1
 3 -2 24 1825.67 345.897 -2
 3 -2 24 1825.67 345.897 1
 3 -2 25 4516.38 437.826 1
 3 -2 25 4515.7 714.995 -2
 3 -2 25 4515.7 714.995 1
 3 -2 26 5428.1 441.021 1
 3 -2 26 7828.41 692.339 -2
 3 -2 26 7828.41 692.339 1
 3 -2 27 17730.1 468.651 1
 -3 2 -27 23149.7 561.431 -2
 -3 2 -27 23149.7 561.431 1
 3 -2 28 841.239 276.42 1
 -3 2 -28 1769.86 309.596 -2
 -3 2 -28 1769.86 309.596 1
 -3 2 -29 11563 401.754 -2
 -3 2 -29 11563 401.754 1
 -3 1 27 9371.7 276.677 1
 -3 1 26 5218.59 318.601 1
 3 -1 -26 7906.65 571.977 -2
 3 -1 -26 7906.65 571.977 1
 -3 1 25 2166.56 330.339 1
 3 -1 -25 2461.32 439.737 -2
 3 -1 -25 2461.32 439.737 1
 -3 1 24 3425.54 398.46 1
 3 -1 -24 4626.64 509.933 -2
 3 -1 -24 4626.64 509.933 1
 -3 1 23 2487.46 309.655 1
 3 -1 -23 3447.42 534.768 -2
 3 -1 -23 3447.42 534.768 1
 3 -1 -22 9517.1 378.599 1
 3 -1 -22 14656.4 626.402 -2
 3 -1 -22 14656.4 626.402 1
 3 -1 -21 42.4539 313.761 1
 3 -1 -21 -159.714 577.255 -2
 3 -1 -21 -159.714 577.255 1
 3 -1 -20 22727.1 511.458 1
 3 -1 -20 31782.6 785.42 -2
 3 -1 -20 31782.6 785.42 1
 3 -1 -19 3785.95 386.938 1
 3 -1 -19 5448.4 552.002 -2
 3 -1 -19 5448.4 552.002 1
 3 -1 -18 12304.6 467.137 1
 3 -1 -18 17532.1 616.748 -2
 3 -1 -18 17532.1 616.748 1
 3 -1 -17 18080.4 708.546 1
 3 -1 -17 25874.7 662.818 -2
 3 -1 -17 25874.7 662.818 1
 -3 1 16 8704.51 523.314 1
 3 -1 -16 12116.7 484.915 -2
 3 -1 -16 12116.7 484.915 1
 -3 1 15 24333.5 592.877 1
 3 -1 -15 31962.5 595.115 -2
 3 -1 -15 31962.5 595.115 1
 3 -1 -14 4190.6 617.573 1
 3 -1 -14 4546.01 384.421 -2
 3 -1 -14 4546.01 384.421 1
 -3 1 13 50232 1175.45 1
 -3 1 12 1474.49 679.586 1
 -3 1 12 968.284 1570.64 -2
 -3 1 12 968.284 1570.64 1
 3 -1 -11 53552.6 1425.66 1
 -3 1 10 715.294 551.005 1
 3 -1 -9 50995.7 1078 1
 3 -1 -8 4829.62 990.125 1
 -3 1 8 7533.13 1317.41 -2
 -3 1 8 7533.13 1317.41 1
 3 -1 -7 32402.3 1444.07 1
 -3 1 7 48763 1902.81 -2
 -3 1 7 48763 1902.81 1
 3 -1 -6 141026 1732.85 1
 3 -1 -5 79579.3 1800.41 1
 -3 1 5 115773 2238.45 -2
 -3 1 5 115773 2238.45 1
 3 -1 -4 54339.4 865.38 1
 -3 1 4 76468.9 899.706 -2
 -3 1 4 76468.9 899.706 1
 3 -1 -3 14409.4 936.644 1
 3 -1 -3 20169.3 511.926 -2
 3 -1 -3 20169.3 511.926 1
 3 -1 -2 89025.6 1028.97 1
 3 -1 -2 117583 987.532 -2
 3 -1 -2 117583 987.532 1
 3 -1 -1 6542.45 484.362 1
 -3 1 1 8231.79 475.229 -2
 -3 1 1 8231.79 475.229 1
 3 -1 0 24368.8 640.442 1
 -3 1 0 29934.3 597.044 -2
 -3 1 0 29934.3 597.044 1
 3 -1 1 1384.26 320.622 1
 -3 1 -1 682.14 381.079 -2
 -3 1 -1 682.14 381.079 1
 -3 1 -2 79211.1 781.058 -2
 -3 1 -2 79211.1 781.058 1
 3 -1 3 934.406 247.781 -2
 3 -1 3 934.406 247.781 1
 -3 1 -4 40855.9 540.267 -2
 -3 1 -4 40855.9 540.267 1
 3 -1 5 177604 1525.82 -2
 3 -1 5 177604 1525.82 1
 -3 1 -6 3107.74 560.139 -2
 -3 1 -6 3107.74 560.139 1
 3 -1 7 344687 2371.27 -2
 3 -1 7 344687 2371.27 1
 3 -1 8 347.643 540.766 -2
 3 -1 8 347.643 540.766 1
 3 -1 9 18085.7 733.841 -2
 3 -1 9 18085.7 733.841 1
 3 -1 10 29230.1 1066.78 -2
 3 -1 10 29230.1 1066.78 1
 3 -1 11 2096.47 506.123 -2
 3 -1 11 2096.47 506.123 1
 -3 1 -12 6150.08 569.047 -2
 -3 1 -12 6150.08 569.047 1
 -3 1 -13 40111 1050.87 -2
 -3 1 -13 40111 1050.87 1
 -3 1 -14 21409.7 828.521 -2
 -3 1 -14 21409.7 828.521 1
 3 -1 15 65691.9 1641.15 -2
 3 -1 15 65691.9 1641.15 1
 3 -1 16 153634 2965.21 -2
 3 -1 16 153634 2965.21 1
 3 -1 17 9964.71 449.968 -2
 3 -1 17 9964.71 449.968 1
 3 -1 18 64472.2 793.161 -2
 3 -1 18 64472.2 793.161 1
 3 -1 19 372.042 443.235 -2
 3 -1 19 372.042 443.235 1
 3 -1 20 3932.98 470.194 -2
 3 -1 20 3932.98 470.194 1
 -3 1 -21 7061.42 427.38 -2
 -3 1 -21 7061.42 427.38 1
 -3 1 -22 13303.7 444.358 -2
 -3 1 -22 13303.7 444.358 1
 -3 1 -23 16333 443.85 -2
 -3 1 -23 16333 443.85 1
 -3 1 -24 13469.6 415.549 -2
 -3 1 -24 13469.6 415.549 1
 3 -1 25 11567 398.578 -2
 3 -1 25 11567 398.578 1
 3 -1 26 7212.11 362.839 -2
 3 -1 26 7212.11 362.839 1
 3 -1 27 16852.2 524.4 1
 -3 1 -27 23342 590.67 -2
 -3 1 -27 23342 590.67 1
 3 -1 28 -266.652 334.399 1
 -3 1 -28 208.731 318.428 -2
 -3 1 -28 208.731 318.428 1
 3 -1 29 24672 458.902 1
 -3 1 -29 36188.5 588.028 -2
 -3 1 -29 36188.5 588.028 1
 -3 1 -30 47.4718 319.96 -2
 -3 1 -30 47.4718 319.96 1
 -3 0 27 914.51 202.988 1
 3 0 -27 1592.35 467.268 -2
 3 0 -27 1592.35 467.268 1
 -3 0 26 2834.45 293.43 1
 3 0 -26 4040.03 423.641 -2
 3 0 -26 4040.03 423.641 1
 -3 0 25 8965.49 410.392 1
 3 0 -25 13205.5 529.923 -2
 3 0 -25 13205.5 529.923 1
 -3 0 24 3029.4 399.762 1
 3 0 -24 4246.24 523.187 -2
 3 0 -24 4246.24 523.187 1
 -3 0 23 5238.96 336.679 1
 3 0 -23 6409 606.951 -2
 3 0 -23 6409 606.951 1
 -3 0 22 18924.6 719.969 1
 3 0 -22 26940.6 602.51 -2
 3 0 -22 26940.6 602.51 1
 -3 0 21 12.44 519.425 1
 3 0 -21 195.916 638.643 -2
 3 0 -21 195.916 638.643 1
 -3 0 20 24380.5 804.764 1
 3 0 -20 35879.3 828.404 -2
 3 0 -20 35879.3 828.404 1
 -3 0 19 607.269 552.706 1
 3 0 -19 474.788 672.741 -2
 3 0 -19 474.788 672.741 1
 -3 0 18 6407.42 638.687 1
 3 0 -18 10099.8 720.751 -2
 3 0 -18 10099.8 720.751 1
 -3 0 17 6958.68 789.922 1
 3 0 -17 8418.07 518.531 -2
 3 0 -17 8418.07 518.531 1
 -3 0 16 18540.5 496.549 1
 3 0 -16 25206.2 605.239 -2
 3 0 -16 25206.2 605.239 1
 -3 0 15 37379.6 1404.91 1
 3 0 -15 54041.8 715.247 -2
 3 0 -15 54041.8 715.247 1
 -3 0 14 6906.56 758.152 1
 3 0 -14 8120.14 672.689 -2
 3 0 -14 8120.14 672.689 1
 -3 0 13 52645.1 1401.01 1
 -3 0 13 72343.2 2636.08 -2
 -3 0 13 72343.2 2636.08 1
 -3 0 12 1297.15 649.015 1
 3 0 -11 52407.8 1112.36 1
 3 0 -10 184.87 509.963 1
 -3 0 9 35646.7 1082.62 1
 -3 0 8 1906.48 634.314 1
 3 0 -7 40973.2 1441.14 1
 -3 0 7 56824.9 1843.45 -2
 -3 0 7 56824.9 1843.45 1
 3 0 -6 7859.67 918.786 1
 -3 0 6 11613.8 1247.48 -2
 -3 0 6 11613.8 1247.48 1
 3 0 -5 80428.2 1162.37 1
 -3 0 5 115260 2111.28 -2
 -3 0 5 115260 2111.28 1
 3 0 -4 92786 1149.46 1
 -3 0 4 125595 1302.59 -2
 -3 0 4 125595 1302.59 1
 3 0 -3 4395.5 632.423 1
 -3 0 3 5752.87 496.74 -2
 -3 0 3 5752.87 496.74 1
 3 0 -2 48709.7 1046.67 1
 -3 0 2 64512.5 949.913 -2
 -3 0 2 64512.5 949.913 1
 -3 0 1 463.473 289.149 -2
 -3 0 1 463.473 289.149 1
 -3 0 0 52938.8 681.317 -2
 -3 0 0 52938.8 681.317 1
 -3 0 -1 6986.08 266.354 -2
 -3 0 -1 6986.08 266.354 1
 -3 0 -2 109826 767.132 -2
 -3 0 -2 109826 767.132 1
 3 0 3 321.511 169.073 1
 -3 0 -3 1155.43 270.697 -2
 -3 0 -3 1155.43 270.697 1
 -3 0 -4 7862.38 317.383 -2
 -3 0 -4 7862.38 317.383 1
 3 0 5 141397 1515.52 -2
 3 0 5 141397 1515.52 1
 3 0 6 2674.1 533.546 -2
 3 0 6 2674.1 533.546 1
 3 0 7 170649 1725.92 -2
 3 0 7 170649 1725.92 1
 3 0 8 8535.75 838.547 -2
 3 0 8 8535.75 838.547 1
 3 0 9 100153 1605.11 -2
 3 0 9 100153 1605.11 1
 -3 0 -10 15150.8 630.243 -2
 -3 0 -10 15150.8 630.243 1
 -3 0 -11 2717.1 533.844 -2
 -3 0 -11 2717.1 533.844 1
 -3 0 -12 3862.49 585.421 -2
 -3 0 -12 3862.49 585.421 1
 -3 0 -13 144584 2523.46 -2
 -3 0 -13 144584 2523.46 1
 3 0 14 15171.6 1405.97 -2
 3 0 14 15171.6 1405.97 1
 -3 0 -15 94942 2581.77 -2
 -3 0 -15 94942 2581.77 1
 3 0 16 91306.9 2592.97 -2
 3 0 16 91306.9 2592.97 1
 3 0 17 4664.93 1314.29 -2
 3 0 17 4664.93 1314.29 1
 3 0 18 16455.6 600.921 -2
 3 0 18 16455.6 600.921 1
 3 0 19 454.735 366.158 -2
 3 0 19 454.735 366.158 1
 3 0 20 528.852 285.981 -2
 3 0 20 528.852 285.981 1
 -3 0 -21 17540.9 447.168 -2
 -3 0 -21 17540.9 447.168 1
 -3 0 -22 28168.7 486.533 -2
 -3 0 -22 28168.7 486.533 1
 -3 0 -23 194.579 310.43 -2
 -3 0 -23 194.579 310.43 1
 -3 0 -24 41940 737.084 -2
 -3 0 -24 41940 737.084 1
 -3 0 -25 2801.37 314.731 -2
 -3 0 -25 2801.37 314.731 1
 -3 0 -26 24755.9 394.97 -2
 -3 0 -26 24755.9 394.97 1
 3 0 27 20078.6 501.092 -2
 3 0 27 20078.6 501.092 1
 3 0 28 3058.48 298.637 -2
 3 0 28 3058.48 298.637 1
 -3 0 -29 17127 367.779 -2
 -3 0 -29 17127 367.779 1
 3 0 30 171.199 263.124 1
 -3 0 -30 69.3131 337.465 -2
 -3 0 -30 69.3131 337.465 1
 3 1 -27 6901.98 544.825 -2
 3 1 -27 6901.98 544.825 1
 -3 -1 26 2611.77 254.978 1
 3 1 -26 4278.64 427.152 -2
 3 1 -26 4278.64 427.152 1
 -3 -1 25 5852.87 355.111 1
 3 1 -25 7298.2 508.881 -2
 3 1 -25 7298.2 508.881 1
 -3 -1 24 17600.9 517.173 1
 3 1 -24 24180.3 664.138 -2
 3 1 -24 24180.3 664.138 1
 -3 -1 23 16960.6 569.52 1
 3 1 -23 24060.5 697.146 -2
 3 1 -23 24060.5 697.146 1
 -3 -1 22 21492.8 474.375 1
 3 1 -22 31144.8 765.163 -2
 3 1 -22 31144.8 765.163 1
 -3 -1 21 2258.36 541.52 1
 3 1 -21 2082.33 644.872 -2
 3 1 -21 2082.33 644.872 1
 -3 -1 20 18350.8 745.296 1
 3 1 -20 25574.2 803.157 -2
 3 1 -20 25574.2 803.157 1
 -3 -1 19 828.234 559.561 1
 3 1 -19 1300.12 671.02 -2
 3 1 -19 1300.12 671.02 1
 -3 -1 18 34986.4 927.832 1
 3 1 -18 48549.2 926.762 -2
 3 1 -18 48549.2 926.762 1
 -3 -1 17 -30.4288 475.078 1
 3 1 -17 757.819 635.034 -2
 3 1 -17 757.819 635.034 1
 3 1 -16 13617.4 776.915 1
 3 1 -16 16499.6 649.046 -2
 3 1 -16 16499.6 649.046 1
 -3 -1 15 11129.4 685.205 1
 3 1 -15 13321 577.783 -2
 3 1 -15 13321 577.783 1
 -3 -1 14 1423.29 562.074 1
 -3 -1 14 1181.35 1468.25 -2
 -3 -1 14 1181.35 1468.25 1
 -3 -1 13 16001 885.118 1
 -3 -1 13 19867.7 1322.39 -2
 -3 -1 13 19867.7 1322.39 1
 -3 -1 12 752.899 617.505 1
 3 1 -11 22811.6 810.905 1
 3 1 -10 3671.21 639.87 1
 -3 -1 9 66710.2 1291.72 1
 -3 -1 8 15344.1 784.458 1
 3 1 -7 29837.2 882.911 1
 -3 -1 7 43326.5 1557.56 -2
 -3 -1 7 43326.5 1557.56 1
 3 1 -6 144112 1528.85 1
 -3 -1 6 209868 2605.08 -2
 -3 -1 6 209868 2605.08 1
 3 1 -5 53927.6 968.38 1
 -3 -1 5 71885.4 1141.3 -2
 -3 -1 5 71885.4 1141.3 1
 3 1 -4 169185 2073.83 1
 -3 -1 4 222834 1682.52 -2
 -3 -1 4 222834 1682.52 1
 -3 -1 3 12249.4 504.406 1
 -3 -1 3 17270.7 545.327 -2
 -3 -1 3 17270.7 545.327 1
 -3 -1 2 61349.6 925.728 -2
 -3 -1 2 61349.6 925.728 1
 3 1 -1 9007.95 612.733 1
 -3 -1 1 12257.1 328.148 -2
 -3 -1 1 12257.1 328.148 1
 3 1 0 97869.3 1046.23 -2
 3 1 0 97869.3 1046.23 1
 3 1 1 2698.83 387.175 1
 3 1 1 3544.97 241.273 -2
 3 1 1 3544.97 241.273 1
 3 1 2 103434 1215.19 1
 3 1 2 140125 1059.09 -2
 3 1 2 140125 1059.09 1
 -3 -1 -3 115473 1280.78 -2
 -3 -1 -3 115473 1280.78 1
 -3 -1 -4 5047 492.645 -2
 -3 -1 -4 5047 492.645 1
 -3 -1 -5 101692 1123.05 -2
 -3 -1 -5 101692 1123.05 1
 3 1 6 17179.1 854.916 -2
 3 1 6 17179.1 854.916 1
 -3 -1 -7 208603 2119.82 -2
 -3 -1 -7 208603 2119.82 1
 3 1 8 4484.81 446.853 -2
 3 1 8 4484.81 446.853 1
 -3 -1 -9 1447.93 507.014 -2
 -3 -1 -9 1447.93 507.014 1
 -3 -1 -10 2718.47 595.956 -2
 -3 -1 -10 2718.47 595.956 1
 3 1 11 144774 2486.65 -2
 3 1 11 144774 2486.65 1
 3 1 12 1932.53 1071.04 -2
 3 1 12 1932.53 1071.04 1
 3 1 13 177504 3072.33 -2
 3 1 13 177504 3072.33 1
 -3 -1 -14 54215.1 2054.06 -2
 -3 -1 -14 54215.1 2054.06 1
 3 1 15 37164.6 1947.32 -2
 3 1 15 37164.6 1947.32 1
 -3 -1 -16 41927.9 2014.58 -2
 -3 -1 -16 41927.9 2014.58 1
 3 1 17 5380.07 1377.92 -2
 3 1 17 5380.07 1377.92 1
 -3 -1 -18 6720.45 428.645 -2
 -3 -1 -18 6720.45 428.645 1
 3 1 19 3799.46 417.344 -2
 3 1 19 3799.46 417.344 1
 3 1 20 28960.6 623.835 -2
 3 1 20 28960.6 623.835 1
 3 1 21 -251.6 335.982 -2
 3 1 21 -251.6 335.982 1
 3 1 22 45101.9 579.441 -2
 3 1 22 45101.9 579.441 1
 3 1 23 402.189 283.403 -2
 3 1 23 402.189 283.403 1
 3 1 24 8796.14 331.629 -2
 3 1 24 8796.14 331.629 1
 3 1 25 273.787 254.098 -2
 3 1 25 273.787 254.098 1
 -3 -1 -26 3552.79 272.456 -2
 -3 -1 -26 3552.79 272.456 1
 -3 -1 -27 19922.2 378.608 -2
 -3 -1 -27 19922.2 378.608 1
 -3 -1 -28 3729.64 298.332 -2
 -3 -1 -28 3729.64 298.332 1
 -3 -1 -29 19115.4 383.15 -2
 -3 -1 -29 19115.4 383.15 1
 -3 -1 -30 1638.84 299.225 -2
 -3 -1 -30 1638.84 299.225 1
 3 2 -27 18850.7 633.132 -2
 3 2 -27 18850.7 633.132 1
 3 2 -26 1209.86 403.655 -2
 3 2 -26 1209.86 403.655 1
 -3 -2 25 15639.3 437.627 1
 3 2 -25 20199.3 470.181 -2
 3 2 -25 20199.3 470.181 1
 -3 -2 24 14463.4 321.933 1
 3 2 -24 19841.8 613.95 -2
 3 2 -24 19841.8 613.95 1
 -3 -2 23 9175.46 331.033 1
 3 2 -23 11973.5 633.483 -2
 3 2 -23 11973.5 633.483 1
 -3 -2 22 11701.7 370.38 1
 3 2 -22 15862.8 677.172 -2
 3 2 -22 15862.8 677.172 1
 -3 -2 21 3219.02 303.39 1
 3 2 -21 3511.84 642.077 -2
 3 2 -21 3511.84 642.077 1
 -3 -2 20 27100.4 429.53 1
 3 2 -20 38514.6 847.899 -2
 3 2 -20 38514.6 847.899 1
 -3 -2 19 11416.4 475.321 1
 3 2 -19 15765 763.278 -2
 3 2 -19 15765 763.278 1
 -3 -2 18 38757.4 640.485 1
 3 2 -18 53961.1 944.512 -2
 3 2 -18 53961.1 944.512 1
 3 2 -17 6213.81 398.298 1
 3 2 -17 8974.49 666.433 -2
 3 2 -17 8974.49 666.433 1
 -3 -2 16 53704.8 893.854 1
 3 2 -16 77123.6 1018.19 -2
 3 2 -16 77123.6 1018.19 1
 3 2 -15 4355.04 471.461 1
 3 2 -15 5230.98 567.515 -2
 3 2 -15 5230.98 567.515 1
 -3 -2 14 10365.1 744.837 1
 -3 -2 14 11246 1595.69 -2
 -3 -2 14 11246 1595.69 1
 -3 -2 13 499.301 519.432 1
 -3 -2 13 360.034 1403.98 -2
 -3 -2 13 360.034 1403.98 1
 -3 -2 12 6662.28 689.33 1
 -3 -2 12 8125.62 1503.19 -2
 -3 -2 12 8125.62 1503.19 1
 3 2 -11 12954.6 640.442 1
 3 2 -10 12181.2 735.73 1
 3 2 -9 85143.1 1327.9 1
 3 2 -8 2105.13 456.192 1
 3 2 -7 138051 1495.79 1
 3 2 -6 90704.2 1234.97 1
 -3 -2 6 124332 2008.61 -2
 -3 -2 6 124332 2008.61 1
 3 2 -5 33201.4 808.692 1
 -3 -2 5 42715.1 967.96 -2
 -3 -2 5 42715.1 967.96 1
 3 2 -4 55447.9 1357.14 1
 -3 -2 4 70071.3 1074.21 -2
 -3 -2 4 70071.3 1074.21 1
 -3 -2 3 106264 1209.83 -2
 -3 -2 3 106264 1209.83 1
 -3 -2 2 27495.2 612.49 -2
 -3 -2 2 27495.2 612.49 1
 -3 -2 1 39376.4 667.241 -2
 -3 -2 1 39376.4 667.241 1
 -3 -2 0 237961 1646.17 -2
 -3 -2 0 237961 1646.17 1
 3 2 1 9561.2 367.609 -2
 3 2 1 9561.2 367.609 1
 3 2 2 301465 1659.43 -2
 3 2 2 301465 1659.43 1
 3 2 3 75280.3 647.919 -2
 3 2 3 75280.3 647.919 1
 3 2 4 267033 1689.29 -2
 3 2 4 267033 1689.29 1
 3 2 5 101999 643.557 -2
 3 2 5 101999 643.557 1
 -3 -2 -6 79053.8 642.101 1
 -3 -2 -6 114372 1634.61 -2
 -3 -2 -6 114372 1634.61 1
 3 2 7 35030.8 712.601 -2
 3 2 7 35030.8 712.601 1
 3 2 8 133378 1638.43 -2
 3 2 8 133378 1638.43 1
 3 2 9 2366.54 954.503 -2
 3 2 9 2366.54 954.503 1
 3 2 10 67912.1 1802.26 -2
 3 2 10 67912.1 1802.26 1
 3 2 11 46363.3 1677.38 -2
 3 2 11 46363.3 1677.38 1
 3 2 12 1310.79 1072 -2
 3 2 12 1310.79 1072 1
 3 2 13 159123 2970.96 -2
 3 2 13 159123 2970.96 1
 3 2 14 23828.9 1623.72 -2
 3 2 14 23828.9 1623.72 1
 3 2 15 69572.4 2399.38 -2
 3 2 15 69572.4 2399.38 1
 3 2 16 2700.76 999.724 -2
 3 2 16 2700.76 999.724 1
 3 2 17 21153 1665.11 -2
 3 2 17 21153 1665.11 1
 3 2 18 17046.2 512.179 -2
 3 2 18 17046.2 512.179 1
 3 2 19 17704.1 540.276 -2
 3 2 19 17704.1 540.276 1
 3 2 20 18596 545.624 -2
 3 2 20 18596 545.624 1
 -3 -2 -21 4154.71 451.871 -2
 -3 -2 -21 4154.71 451.871 1
 -3 -2 -22 65517.4 835.602 -2
 -3 -2 -22 65517.4 835.602 1
 3 2 23 3942.29 371.446 -2
 3 2 23 3942.29 371.446 1
 3 2 24 20986 399.61 -2
 3 2 24 20986 399.61 1
 3 2 25 846.522 256.584 -2
 3 2 25 846.522 256.584 1
 -3 -2 -26 3537.47 265.633 -2
 -3 -2 -26 3537.47 265.633 1
 -3 -2 -27 20186.6 309.269 -2
 -3 -2 -27 20186.6 309.269 1
 -3 -2 -28 10936.6 259.236 -2
 -3 -2 -28 10936.6 259.236 1
 -3 -2 -29 31227 406.016 -2
 -3 -2 -29 31227 406.016 1
 -3 -2 -30 1284.19 290.991 -2
 -3 -2 -30 1284.19 290.991 1
 3 3 -27 2359.07 467.402 -2
 3 3 -27 2359.07 467.402 1
 -3 -3 26 34.7133 244.629 1
 3 3 -26 -25.6573 544.436 -2
 3 3 -26 -25.6573 544.436 1
 -3 -3 25 4354.7 248.528 1
 3 3 -25 6558.86 448.694 -2
 3 3 -25 6558.86 448.694 1
 -3 -3 24 5077.61 261.326 1
 3 3 -24 6765.71 513.841 -2
 3 3 -24 6765.71 513.841 1
 -3 -3 23 7860.19 489.497 1
 3 3 -23 10709.2 585.371 -2
 3 3 -23 10709.2 585.371 1
 -3 -3 22 11729.1 594.332 1
 3 3 -22 15627.2 654.538 -2
 3 3 -22 15627.2 654.538 1
 -3 -3 21 14639.9 656 1
 3 3 -21 20194.7 701.197 -2
 3 3 -21 20194.7 701.197 1
 -3 -3 20 26405.1 790.508 1
 3 3 -20 37667.7 814.467 -2
 3 3 -20 37667.7 814.467 1
 -3 -3 19 2672.66 544.337 1
 3 3 -19 2777.31 660.789 -2
 3 3 -19 2777.31 660.789 1
 -3 -3 18 37426.4 569.553 1
 3 3 -18 54063.7 908.715 -2
 3 3 -18 54063.7 908.715 1
 -3 -3 17 439.025 307.801 1
 3 3 -17 656.569 583.382 -2
 3 3 -17 656.569 583.382 1
 -3 -3 16 8094.59 366.007 1
 3 3 -16 12779.9 621.337 -2
 3 3 -16 12779.9 621.337 1
 -3 -3 15 16454.2 449.652 1
 3 3 -15 23192.3 659.108 -2
 3 3 -15 23192.3 659.108 1
 -3 -3 14 25099.8 642.009 1
 -3 -3 14 36590.1 1454.02 -2
 -3 -3 14 36590.1 1454.02 1
 -3 -3 13 488.839 683.135 1
 -3 -3 13 659.329 1013.09 -2
 -3 -3 13 659.329 1013.09 1
 -3 -3 12 38652.4 1197.07 1
 -3 -3 12 58045.9 1659.6 -2
 -3 -3 12 58045.9 1659.6 1
 -3 -3 11 6119.87 541.318 1
 -3 -3 11 9477.02 1116.41 -2
 -3 -3 11 9477.02 1116.41 1
 3 3 -10 22854.3 794.198 1
 -3 -3 10 25718.1 1825.44 -2
 -3 -3 10 25718.1 1825.44 1
 3 3 -9 29881.8 829.126 1
 -3 -3 9 35041.4 1967.44 -2
 -3 -3 9 35041.4 1967.44 1
 3 3 -8 721.416 413.283 1
 -3 -3 8 1680.82 1455.48 -2
 -3 -3 8 1680.82 1455.48 1
 3 3 -7 15470.1 560.967 1
 -3 -3 7 13756.7 1748.95 -2
 -3 -3 7 13756.7 1748.95 1
 3 3 -6 707.788 385.086 1
 -3 -3 6 1808.07 1561.14 -2
 -3 -3 6 1808.07 1561.14 1
 3 3 -5 30577.9 771.339 1
 -3 -3 5 40848.1 2037.07 -2
 -3 -3 5 40848.1 2037.07 1
 3 3 -4 260.703 697.361 1
 -3 -3 4 893.472 576.037 -2
 -3 -3 4 893.472 576.037 1
 -3 -3 3 44646.4 870.643 1
 -3 -3 3 54015.9 1159.3 -2
 -3 -3 3 54015.9 1159.3 1
 3 3 -2 6049.83 576.38 -2
 3 3 -2 6049.83 576.38 1
 3 3 -1 5344.01 535.666 -2
 3 3 -1 5344.01 535.666 1
 -3 -3 0 167440 1532.91 -2
 -3 -3 0 167440 1532.91 1
 3 3 1 9136.2 386.98 -2
 3 3 1 9136.2 386.98 1
 3 3 2 233530 1737.69 -2
 3 3 2 233530 1737.69 1
 3 3 3 14789.7 356.97 -2
 3 3 3 14789.7 356.97 1
 3 3 4 76980.5 1012.25 -2
 3 3 4 76980.5 1012.25 1
 -3 -3 -5 9837.55 401.954 -2
 -3 -3 -5 9837.55 401.954 1
 3 3 6 4651.07 471.661 -2
 3 3 6 4651.07 471.661 1
 3 3 7 9001.82 542.05 -2
 3 3 7 9001.82 542.05 1
 3 3 8 34623.7 968.966 -2
 3 3 8 34623.7 968.966 1
 3 3 9 17412.3 862.741 -2
 3 3 9 17412.3 862.741 1
 3 3 10 2300.34 965.007 -2
 3 3 10 2300.34 965.007 1
 3 3 11 53641 1727.91 -2
 3 3 11 53641 1727.91 1
 -3 -3 -12 3635.67 1073.01 -2
 -3 -3 -12 3635.67 1073.01 1
 3 3 13 78170.4 2237.33 -2
 3 3 13 78170.4 2237.33 1
 3 3 14 5041.1 1285.09 -2
 3 3 14 5041.1 1285.09 1
 3 3 15 21838.2 1661.28 -2
 3 3 15 21838.2 1661.28 1
 3 3 16 9117.54 1468.33 -2
 3 3 16 9117.54 1468.33 1
 3 3 17 21684.1 617.149 -2
 3 3 17 21684.1 617.149 1
 3 3 18 8261.62 433.701 -2
 3 3 18 8261.62 433.701 1
 3 3 19 10283.5 475.133 -2
 3 3 19 10283.5 475.133 1
 3 3 20 7247.72 469.94 -2
 3 3 20 7247.72 469.94 1
 -3 -3 -21 1096.74 423.743 -2
 -3 -3 -21 1096.74 423.743 1
 -3 -3 -22 9563.14 493.008 -2
 -3 -3 -22 9563.14 493.008 1
 -3 -3 -23 8949.81 482.094 -2
 -3 -3 -23 8949.81 482.094 1
 3 3 24 22905 469.261 -2
 3 3 24 22905 469.261 1
 3 3 25 2388.44 299.248 -2
 3 3 25 2388.44 299.248 1
 -3 -3 -26 35266 430.2 -2
 -3 -3 -26 35266 430.2 1
 -3 -3 -27 13343.7 306.29 -2
 -3 -3 -27 13343.7 306.29 1
 -3 -3 -28 9902.75 255.395 -2
 -3 -3 -28 9902.75 255.395 1
 -3 -3 -29 13319.7 297.857 -2
 -3 -3 -29 13319.7 297.857 1
 3 3 30 1175.46 335.57 -2
 3 3 30 1175.46 335.57 1
 3 4 -27 7699.35 440.296 -2
 3 4 -27 7699.35 440.296 1
 -3 -4 26 48.2889 185.407 1
 -3 -4 25 6270.19 184.697 1
 3 4 -25 7816.1 656.819 -2
 3 4 -25 7816.1 656.819 1
 -3 -4 24 254.178 180.784 1
 3 4 -24 180.953 512.585 -2
 3 4 -24 180.953 512.585 1
 -3 -4 23 12866.6 383.676 1
 3 4 -23 17601 864.024 -2
 3 4 -23 17601 864.024 1
 -3 -4 22 5229.91 494.655 1
 3 4 -22 6708.97 874.501 -2
 3 4 -22 6708.97 874.501 1
 -3 -4 21 2374.82 492.567 1
 3 4 -21 4128.76 873.561 -2
 3 4 -21 4128.76 873.561 1
 -3 -4 20 46430.2 605.438 1
 3 4 -20 59783 1294.5 -2
 3 4 -20 59783 1294.5 1
 -3 -4 19 518.586 327.91 1
 3 4 -19 1573.6 934.432 -2
 3 4 -19 1573.6 934.432 1
 -3 -4 18 29643.7 575.996 1
 3 4 -18 38986.4 1211.73 -2
 3 4 -18 38986.4 1211.73 1
 -3 -4 17 20389.5 522.475 1
 3 4 -17 25029.9 1144.25 -2
 3 4 -17 25029.9 1144.25 1
 -3 -4 16 12783.4 467.279 1
 3 4 -16 16776.6 835.186 -2
 3 4 -16 16776.6 835.186 1
 -3 -4 15 11271.6 467.613 1
 3 4 -15 14368.1 663.197 -2
 3 4 -15 14368.1 663.197 1
 -3 -4 14 56404.1 883.869 1
 3 4 -14 74118.5 812.305 -2
 3 4 -14 74118.5 812.305 1
 3 4 -13 -608.538 1176.1 1
 -3 -4 13 44.2387 713.718 -2
 -3 -4 13 44.2387 713.718 1
 3 4 -12 84651.9 2348.51 1
 -3 -4 12 121466 2152.7 -2
 -3 -4 12 121466 2152.7 1
 3 4 -11 35773.4 1573.8 1
 -3 -4 11 49411.1 1602.63 -2
 -3 -4 11 49411.1 1602.63 1
 3 4 -10 73948.5 2042.34 1
 -3 -4 10 90749.7 1898.93 -2
 -3 -4 10 90749.7 1898.93 1
 3 4 -9 104818 2403.83 1
 -3 -4 9 137474 2194.39 -2
 -3 -4 9 137474 2194.39 1
 3 4 -8 2659.86 883.042 1
 -3 -4 8 2334.59 1065.26 -2
 -3 -4 8 2334.59 1065.26 1
 3 4 -7 17020 1135.16 1
 -3 -4 7 21697.5 1842.7 -2
 -3 -4 7 21697.5 1842.7 1
 3 4 -6 951.751 441.186 1
 -3 -4 6 1740.19 1428.09 -2
 -3 -4 6 1740.19 1428.09 1
 3 4 -5 25025.8 689.232 1
 -3 -4 5 34658.4 1860.44 -2
 -3 -4 5 34658.4 1860.44 1
 3 4 -4 895.027 717.848 1
 -3 -4 4 1144.2 1329.1 -2
 -3 -4 4 1144.2 1329.1 1
 3 4 -3 85176.1 1224.81 1
 -3 -4 3 110520 2419.69 -2
 -3 -4 3 110520 2419.69 1
 3 4 -2 9381.7 868.998 1
 -3 -4 2 11731.1 825.37 -2
 -3 -4 2 11731.1 825.37 1
 -3 -4 1 2673.4 577.581 -2
 -3 -4 1 2673.4 577.581 1
 3 4 0 114488 1339.98 -2
 3 4 0 114488 1339.98 1
 -3 -4 -1 8085.71 531.682 -2
 -3 -4 -1 8085.71 531.682 1
 3 4 2 62592.8 976.446 -2
 3 4 2 62592.8 976.446 1
 3 4 3 27227.6 586.845 -2
 3 4 3 27227.6 586.845 1
 3 4 4 52358 843.637 -2
 3 4 4 52358 843.637 1
 3 4 5 1948.2 357.656 -2
 3 4 5 1948.2 357.656 1
 3 4 6 59772.7 1087.36 -2
 3 4 6 59772.7 1087.36 1
 3 4 7 14993.5 615.136 -2
 3 4 7 14993.5 615.136 1
 -3 -4 -8 33276 639.691 -2
 -3 -4 -8 33276 639.691 1
 3 4 9 80775.9 1134.37 -2
 3 4 9 80775.9 1134.37 1
 3 4 10 2901.98 582.727 -2
 3 4 10 2901.98 582.727 1
 -3 -4 -11 111687 2115.67 -2
 -3 -4 -11 111687 2115.67 1
 -3 -4 -12 4131.72 1064.46 -2
 -3 -4 -12 4131.72 1064.46 1
 3 4 13 61281.6 1919.93 -2
 3 4 13 61281.6 1919.93 1
 -3 -4 -14 635.706 762.187 -2
 -3 -4 -14 635.706 762.187 1
 3 4 15 33597.6 1850.31 -2
 3 4 15 33597.6 1850.31 1
 3 4 16 12275.6 566.159 -2
 3 4 16 12275.6 566.159 1
 3 4 17 13983.8 407.881 -2
 3 4 17 13983.8 407.881 1
 -3 -4 -18 16074.7 449.154 -2
 -3 -4 -18 16074.7 449.154 1
 3 4 19 12195 346.386 -2
 3 4 19 12195 346.386 1
 3 4 20 17101 416.309 -2
 3 4 20 17101 416.309 1
 3 4 21 14230.2 452.591 -2
 3 4 21 14230.2 452.591 1
 -3 -4 -22 11827 424.281 -2
 -3 -4 -22 11827 424.281 1
 -3 -4 -23 4950.64 428.276 -2
 -3 -4 -23 4950.64 428.276 1
 -3 -4 -24 44647 644.801 -2
 -3 -4 -24 44647 644.801 1
 -3 -4 -25 2266.66 326.864 -2
 -3 -4 -25 2266.66 326.864 1
 -3 -4 -26 33620 448.735 -2
 -3 -4 -26 33620 448.735 1
 -3 -4 -27 18810.5 305.697 -2
 -3 -4 -27 18810.5 305.697 1
 -3 -4 -28 14395.7 243.435 -2
 -3 -4 -28 14395.7 243.435 1
 3 4 29 1936.6 212.67 -2
 3 4 29 1936.6 212.67 1
 3 5 -26 7636.15 444.462 -2
 3 5 -26 7636.15 444.462 1
 -3 -5 25 17738.4 240.902 1
 -3 -5 24 471.032 149.691 1
 3 5 -24 640.092 575.651 -2
 3 5 -24 640.092 575.651 1
 -3 -5 23 24246.5 336.318 1
 3 5 -23 33882.6 842.502 -2
 3 5 -23 33882.6 842.502 1
 -3 -5 22 8671.43 238.343 1
 3 5 -22 11754.4 786.357 -2
 3 5 -22 11754.4 786.357 1
 -3 -5 21 7393.54 353.446 1
 3 5 -21 9683.96 834.713 -2
 3 5 -21 9683.96 834.713 1
 -3 -5 20 8856.84 312.546 1
 3 5 -20 13147.3 893.3 -2
 3 5 -20 13147.3 893.3 1
 -3 -5 19 241.59 332.901 1
 3 5 -19 168.983 823.372 -2
 3 5 -19 168.983 823.372 1
 -3 -5 18 12276.5 464.935 1
 3 5 -18 19143.5 981.857 -2
 3 5 -18 19143.5 981.857 1
 -3 -5 17 261.049 360.579 1
 3 5 -17 2016.48 842.862 -2
 3 5 -17 2016.48 842.862 1
 -3 -5 16 13801.3 502.982 1
 3 5 -16 17239.8 675.155 -2
 3 5 -16 17239.8 675.155 1
 -3 -5 15 1839.04 403.049 1
 3 5 -15 2049.26 561.635 -2
 3 5 -15 2049.26 561.635 1
 -3 -5 14 59219.3 782.56 1
 -3 -5 14 83834.8 1938.43 -2
 -3 -5 14 83834.8 1938.43 1
 -3 -5 13 6223.11 442.48 1
 -3 -5 13 9225.16 751.329 -2
 -3 -5 13 9225.16 751.329 1
 -3 -5 12 58968.5 752.814 1
 -3 -5 12 79792.9 1084.89 -2
 -3 -5 12 79792.9 1084.89 1
 -3 -5 11 19552 1283.52 -2
 -3 -5 11 19552 1283.52 1
 3 5 -10 8619.78 970.681 -2
 3 5 -10 8619.78 970.681 1
 3 5 -9 54603.1 1891.13 1
 3 5 -9 76203.2 1616.45 -2
 3 5 -9 76203.2 1616.45 1
 3 5 -8 8900.29 1031.04 1
 3 5 -8 12915.1 885.44 -2
 3 5 -8 12915.1 885.44 1
 3 5 -7 58064.6 1770.65 1
 3 5 -7 80886.4 1398.04 -2
 3 5 -7 80886.4 1398.04 1
 3 5 -6 14404.7 1053.61 1
 3 5 -6 19243.8 950.339 -2
 3 5 -6 19243.8 950.339 1
 3 5 -5 80493.1 1876.06 1
 3 5 -5 113844 1495.91 -2
 3 5 -5 113844 1495.91 1
 3 5 -4 20136.6 1110.97 1
 3 5 -4 27502 941.061 -2
 3 5 -4 27502 941.061 1
 3 5 -3 50743.3 1480.81 1
 3 5 -3 69934.3 1136.73 -2
 3 5 -3 69934.3 1136.73 1
 3 5 -2 2640.68 733.848 1
 -3 -5 2 1765.93 1189.78 -2
 -3 -5 2 1765.93 1189.78 1
 -3 -5 1 49802.1 982.96 1
 -3 -5 1 66550.5 1969.54 -2
 -3 -5 1 66550.5 1969.54 1
 3 5 0 19272.5 702.972 1
 -3 -5 0 24125.6 1458.08 -2
 -3 -5 0 24125.6 1458.08 1
 -3 -5 -1 83064.5 1615.57 1
 -3 -5 -1 115451 2246.16 -2
 -3 -5 -1 115451 2246.16 1
 -3 -5 -2 22111.4 953.969 1
 -3 -5 -2 28089.7 770.265 -2
 -3 -5 -2 28089.7 770.265 1
 -3 -5 -3 23483.3 936.629 1
 3 5 3 28895.1 790.884 -2
 3 5 3 28895.1 790.884 1
 3 5 4 5127.13 420.387 -2
 3 5 4 5127.13 420.387 1
 3 5 5 20487.4 558.563 -2
 3 5 5 20487.4 558.563 1
 3 5 6 87802.5 1057.16 -2
 3 5 6 87802.5 1057.16 1
 3 5 7 5471.21 425.785 -2
 3 5 7 5471.21 425.785 1
 3 5 8 38473.9 640.934 -2
 3 5 8 38473.9 640.934 1
 -3 -5 -9 1882.54 393.282 -2
 -3 -5 -9 1882.54 393.282 1
 3 5 10 25880.8 1273.81 -2
 3 5 10 25880.8 1273.81 1
 -3 -5 -11 10784.6 1086.43 -2
 -3 -5 -11 10784.6 1086.43 1
 -3 -5 -12 12440.7 1148.64 -2
 -3 -5 -12 12440.7 1148.64 1
 -3 -5 -13 102405 2491.26 -2
 -3 -5 -13 102405 2491.26 1
 -3 -5 -14 3862.36 1152.86 -2
 -3 -5 -14 3862.36 1152.86 1
 -3 -5 -15 20460.5 410.755 -2
 -3 -5 -15 20460.5 410.755 1
 -3 -5 -16 14816.2 400.692 -2
 -3 -5 -16 14816.2 400.692 1
 -3 -5 -17 16469.3 406.603 -2
 -3 -5 -17 16469.3 406.603 1
 3 5 18 17473.7 421.283 -2
 3 5 18 17473.7 421.283 1
 -3 -5 -19 49287.3 644.724 -2
 -3 -5 -19 49287.3 644.724 1
 -3 -5 -20 407.528 275.109 -2
 -3 -5 -20 407.528 275.109 1
 -3 -5 -21 47626.3 605.57 -2
 -3 -5 -21 47626.3 605.57 1
 -3 -5 -22 17619.7 439.133 -2
 -3 -5 -22 17619.7 439.133 1
 3 5 23 26295.8 531.897 -2
 3 5 23 26295.8 531.897 1
 -3 -5 -24 39907.7 683.621 -2
 -3 -5 -24 39907.7 683.621 1
 3 5 25 567 324.434 -2
 3 5 25 567 324.434 1
 3 5 26 20531.9 355.894 -2
 3 5 26 20531.9 355.894 1
 3 5 27 1809.61 282.697 -2
 3 5 27 1809.61 282.697 1
 3 5 28 3699.54 247.986 -2
 3 5 28 3699.54 247.986 1
 3 5 29 371.523 212.189 -2
 3 5 29 371.523 212.189 1
 -3 -6 25 19718.4 344.325 1
 -3 -6 24 100.65 175.041 1
 -3 -6 23 21636.8 270.806 1
 -3 -6 22 4638.31 178.668 1
 -3 -6 21 5705.74 203.002 1
 -3 -6 20 2507.47 227.721 1
 -3 -6 19 4111.36 247.175 1
 -3 -6 18 499.105 280.433 1
 -3 -6 17 5963.4 340.456 1
 -3 -6 16 2897.39 326.722 1
 -3 -6 16 2853.73 820.438 -2
 -3 -6 16 2853.73 820.438 1
 -3 -6 15 272.961 317.599 1
 -3 -6 15 522.089 814.205 -2
 -3 -6 15 522.089 814.205 1
 -3 -6 14 36927.8 707.361 1
 -3 -6 14 52603.6 1234.54 -2
 -3 -6 14 52603.6 1234.54 1
 -3 -6 13 187.285 331.64 1
 -3 -6 13 -16.6723 817.487 -2
 -3 -6 13 -16.6723 817.487 1
 -3 -6 12 14121.3 340.543 1
 -3 -6 12 19647.5 788.551 -2
 -3 -6 12 19647.5 788.551 1
 -3 -6 11 33436.9 637.885 1
 3 6 -11 41849.6 773.202 -2
 3 6 -11 41849.6 773.202 1
 -3 -6 10 2054.91 287.944 1
 3 6 -10 2989.57 420.639 -2
 3 6 -10 2989.57 420.639 1
 3 6 -9 38093.1 1137.71 -2
 3 6 -9 38093.1 1137.71 1
 3 6 -8 25574.8 1037.18 1
 -3 -6 8 31977.3 1301.02 -2
 -3 -6 8 31977.3 1301.02 1
 3 6 -7 2502.59 816.394 1
 3 6 -7 1385.27 754.985 -2
 3 6 -7 1385.27 754.985 1
 3 6 -6 35168.7 1034.13 1
 3 6 -6 47171 1542.44 -2
 3 6 -6 47171 1542.44 1
 3 6 -5 40598.1 1466 1
 3 6 -5 55464 1390.22 -2
 3 6 -5 55464 1390.22 1
 3 6 -4 -108.079 714.191 1
 3 6 -4 194.988 667.503 -2
 3 6 -4 194.988 667.503 1
 3 6 -3 31537.5 1309.26 1
 3 6 -3 44595.6 1386.25 -2
 3 6 -3 44595.6 1386.25 1
 3 6 -2 12845.3 943.597 1
 3 6 -2 14043.5 1028.05 -2
 3 6 -2 14043.5 1028.05 1
 3 6 -1 25189.7 1134.18 1
 -3 -6 1 33727.5 1697.17 -2
 -3 -6 1 33727.5 1697.17 1
 3 6 0 25295.8 1131.43 1
 -3 -6 0 32776 1587.01 -2
 -3 -6 0 32776 1587.01 1
 3 6 1 45580.5 1395.05 1
 -3 -6 -1 62783 1915.38 -2
 -3 -6 -1 62783 1915.38 1
 3 6 2 13955.2 614.01 1
 -3 -6 -2 17964.2 1302.44 -2
 -3 -6 -2 17964.2 1302.44 1
 3 6 3 47399.8 1007.16 1
 -3 -6 -3 68042.5 1910.17 -2
 -3 -6 -3 68042.5 1910.17 1
 3 6 4 16789.6 664.619 1
 3 6 4 23813.7 1378.72 -2
 3 6 4 23813.7 1378.72 1
 3 6 5 850.591 430.803 1
 3 6 5 1094.73 699.168 -2
 3 6 5 1094.73 699.168 1
 3 6 6 31682.4 1578.05 1
 -3 -6 -6 39116.8 1151.92 -2
 -3 -6 -6 39116.8 1151.92 1
 3 6 7 -82.014 462.875 -2
 3 6 7 -82.014 462.875 1
 3 6 8 64112.2 977.33 -2
 3 6 8 64112.2 977.33 1
 3 6 9 916.077 559.297 -2
 3 6 9 916.077 559.297 1
 3 6 10 83157.9 1766.72 -2
 3 6 10 83157.9 1766.72 1
 -3 -6 -11 11064.6 1090.07 -2
 -3 -6 -11 11064.6 1090.07 1
 -3 -6 -12 37295.9 537.842 -2
 -3 -6 -12 37295.9 537.842 1
 -3 -6 -13 27596.3 460.36 -2
 -3 -6 -13 27596.3 460.36 1
 -3 -6 -14 3656.15 344.971 -2
 -3 -6 -14 3656.15 344.971 1
 -3 -6 -15 13717.7 466.007 -2
 -3 -6 -15 13717.7 466.007 1
 -3 -6 -16 -79.4047 377.377 -2
 -3 -6 -16 -79.4047 377.377 1
 3 6 17 1382.46 330.071 -2
 3 6 17 1382.46 330.071 1
 3 6 18 472.085 325.9 -2
 3 6 18 472.085 325.9 1
 -3 -6 -19 7925.28 366.271 -2
 -3 -6 -19 7925.28 366.271 1
 -3 -6 -20 4990.24 375.238 -2
 -3 -6 -20 4990.24 375.238 1
 -3 -6 -21 71836.8 769.491 -2
 -3 -6 -21 71836.8 769.491 1
 -3 -6 -22 11737.2 573.881 -2
 -3 -6 -22 11737.2 573.881 1
 -3 -6 -23 19248.5 575.644 -2
 -3 -6 -23 19248.5 575.644 1
 -3 -6 -24 27212.1 575.18 -2
 -3 -6 -24 27212.1 575.18 1
 3 6 25 170.918 296.827 -2
 3 6 25 170.918 296.827 1
 3 6 26 7376.52 318.385 -2
 3 6 26 7376.52 318.385 1
 3 6 27 50.157 229.532 -2
 3 6 27 50.157 229.532 1
 -3 -6 -28 10815.9 275.969 -2
 -3 -6 -28 10815.9 275.969 1
 -3 -7 24 -92.7913 203.04 1
 -3 -7 23 19928.8 433.095 1
 -3 -7 22 231.584 158.321 1
 -3 -7 21 4573.13 182.097 1
 -3 -7 20 701.896 167.228 1
 -3 -7 19 9908.44 241.446 1
 -3 -7 18 3050.94 210.54 1
 -3 -7 17 13180.2 325.931 1
 -3 -7 16 13815.5 303.864 1
 -3 -7 15 9503.92 293.969 1
 -3 -7 15 13215.3 905.622 -2
 -3 -7 15 13215.3 905.622 1
 -3 -7 14 10074.8 310.492 1
 -3 -7 14 13441.4 933.045 -2
 -3 -7 14 13441.4 933.045 1
 -3 -7 13 191.362 210.936 1
 -3 -7 13 -602.745 832.518 -2
 -3 -7 13 -602.745 832.518 1
 -3 -7 12 6842.64 254.433 1
 -3 -7 12 9630.4 915.571 -2
 -3 -7 12 9630.4 915.571 1
 -3 -7 11 5437.19 247.02 1
 -3 -7 11 6212.38 622.391 -2
 -3 -7 11 6212.38 622.391 1
 3 7 -10 13464.8 276.476 1
 -3 -7 10 17458.1 501.144 -2
 -3 -7 10 17458.1 501.144 1
 -3 -7 9 30230.8 367.06 1
 -3 -7 9 40125.4 696.937 -2
 -3 -7 9 40125.4 696.937 1
 -3 -7 8 17718.4 401.564 1
 -3 -7 8 23705.7 394.661 -2
 -3 -7 8 23705.7 394.661 1
 -3 -7 7 6906.22 310.14 1
 3 7 -7 9720.68 383.92 -2
 3 7 -7 9720.68 383.92 1
 -3 -7 6 8036.47 322.022 1
 -3 -7 6 10471.9 435.521 -2
 -3 -7 6 10471.9 435.521 1
 3 7 -5 19284.6 1248.59 -2
 3 7 -5 19284.6 1248.59 1
 3 7 -4 648.679 920.356 -2
 3 7 -4 648.679 920.356 1
 3 7 -3 37155.4 1372.24 1
 3 7 -3 45762.3 1476.65 -2
 3 7 -3 45762.3 1476.65 1
 3 7 -2 8078.66 811.962 1
 3 7 -2 8292.71 965.472 -2
 3 7 -2 8292.71 965.472 1
 3 7 -1 34970.5 1335.6 1
 -3 -7 1 41160.1 1869.91 -2
 -3 -7 1 41160.1 1869.91 1
 3 7 0 16349.6 978.244 1
 -3 -7 0 19964.2 1516.65 -2
 -3 -7 0 19964.2 1516.65 1
 3 7 1 72641.1 1744.79 1
 -3 -7 -1 90608.8 2438.79 -2
 -3 -7 -1 90608.8 2438.79 1
 3 7 2 17017.1 825.931 1
 -3 -7 -2 22421.1 1097.87 -2
 -3 -7 -2 22421.1 1097.87 1
 3 7 3 15371.9 649.453 1
 -3 -7 -3 18787.5 1529.89 -2
 -3 -7 -3 18787.5 1529.89 1
 3 7 4 26214.6 1046.48 1
 -3 -7 -4 32412.6 1765.61 -2
 -3 -7 -4 32412.6 1765.61 1
 3 7 5 1429.15 622.83 1
 3 7 5 2339.83 893.799 -2
 3 7 5 2339.83 893.799 1
 3 7 6 33500.7 1118.3 1
 3 7 6 44705.2 1484.69 -2
 3 7 6 44705.2 1484.69 1
 3 7 7 24168 1015.56 1
 3 7 7 36687.8 1290.12 -2
 3 7 7 36687.8 1290.12 1
 3 7 8 52980.9 1724.63 1
 -3 -7 -8 73361.3 1029.6 -2
 -3 -7 -8 73361.3 1029.6 1
 -3 -7 -9 3589.86 371.029 -2
 -3 -7 -9 3589.86 371.029 1
 -3 -7 -10 66950.6 658.304 -2
 -3 -7 -10 66950.6 658.304 1
 -3 -7 -11 19264 452.049 -2
 -3 -7 -11 19264 452.049 1
 -3 -7 -12 7123.43 404.34 -2
 -3 -7 -12 7123.43 404.34 1
 -3 -7 -13 8187.42 473.323 -2
 -3 -7 -13 8187.42 473.323 1
 -3 -7 -14 1459.5 376.432 -2
 -3 -7 -14 1459.5 376.432 1
 -3 -7 -15 2492.97 499.663 -2
 -3 -7 -15 2492.97 499.663 1
 -3 -7 -16 4689.17 430.935 -2
 -3 -7 -16 4689.17 430.935 1
 -3 -7 -17 4445.12 414.759 -2
 -3 -7 -17 4445.12 414.759 1
 -3 -7 -18 13710 463.409 -2
 -3 -7 -18 13710 463.409 1
 -3 -7 -19 31756.4 611.924 -2
 -3 -7 -19 31756.4 611.924 1
 -3 -7 -20 2793.7 506.433 -2
 -3 -7 -20 2793.7 506.433 1
 -3 -7 -21 6086.49 515.801 -2
 -3 -7 -21 6086.49 515.801 1
 -3 -7 -22 30631.7 638.4 -2
 -3 -7 -22 30631.7 638.4 1
 -3 -7 -23 1222.15 400.008 -2
 -3 -7 -23 1222.15 400.008 1
 3 7 24 6856.97 333.829 -2
 3 7 24 6856.97 333.829 1
 3 7 25 937.764 248.871 -2
 3 7 25 937.764 248.871 1
 -3 -7 -26 1976.15 186.41 -2
 -3 -7 -26 1976.15 186.41 1
 -3 -8 22 50.1502 223.879 1
 -3 -8 21 2457.73 219.59 1
 -3 -8 20 -1.35303 173.605 1
 -3 -8 19 7268.42 250.466 1
 -3 -8 18 4134.77 203.679 1
 -3 -8 17 12368.9 308.104 1
 -3 -8 16 12203 295.186 1
 -3 -8 15 5270.16 326.62 1
 -3 -8 14 9289.17 309.912 1
 -3 -8 13 2868.21 281.511 1
 -3 -8 12 8457.33 280.084 1
 -3 -8 12 10696.4 936.553 -2
 -3 -8 12 10696.4 936.553 1
 -3 -8 11 904.173 241.676 1
 -3 -8 11 1790.14 886.915 -2
 -3 -8 11 1790.14 886.915 1
 -3 -8 10 27441 413.448 1
 -3 -8 10 33670.8 840.582 -2
 -3 -8 10 33670.8 840.582 1
 -3 -8 9 13920.1 315.907 1
 -3 -8 9 17823.2 546.812 -2
 -3 -8 9 17823.2 546.812 1
 -3 -8 8 64033 544.415 1
 -3 -8 8 84297.3 1057.49 -2
 -3 -8 8 84297.3 1057.49 1
 -3 -8 7 542.466 222.04 1
 -3 -8 7 811.089 447.762 -2
 -3 -8 7 811.089 447.762 1
 -3 -8 6 438.967 288.502 1
 3 8 -6 592.151 431.414 -2
 3 8 -6 592.151 431.414 1
 -3 -8 5 17651.6 346.863 1
 -3 -8 5 23113.7 550.276 -2
 -3 -8 5 23113.7 550.276 1
 -3 -8 4 1761.69 225.09 1
 -3 -8 4 2840.37 402.328 -2
 -3 -8 4 2840.37 402.328 1
 -3 -8 3 39181.6 478.646 1
 -3 -8 3 53745.9 604.268 -2
 -3 -8 3 53745.9 604.268 1
 -3 -8 2 23282.2 551.467 1
 -3 -8 2 28714 433.919 -2
 -3 -8 2 28714 433.919 1
 -3 -8 1 28622.9 570.484 1
 -3 -8 1 38259.3 519.646 -2
 -3 -8 1 38259.3 519.646 1
 -3 -8 0 2771.94 266.495 1
 -3 -8 0 3065.75 335.694 -2
 -3 -8 0 3065.75 335.694 1
 3 8 1 23313.4 390.626 1
 -3 -8 -1 31742.4 646.198 -2
 -3 -8 -1 31742.4 646.198 1
 3 8 2 42697.2 428.603 1
 -3 -8 -2 53414.8 824.512 -2
 -3 -8 -2 53414.8 824.512 1
 3 8 3 11424.6 280.267 1
 -3 -8 -3 14577.2 462.418 -2
 -3 -8 -3 14577.2 462.418 1
 -3 -8 -4 21632.9 408.701 1
 -3 -8 -4 28552.2 520.067 -2
 -3 -8 -4 28552.2 520.067 1
 3 8 5 4900.63 270.066 1
 -3 -8 -5 7118.03 370.663 -2
 -3 -8 -5 7118.03 370.663 1
 -3 -8 -6 21828.8 452.13 1
 -3 -8 -6 29342.4 744.095 -2
 -3 -8 -6 29342.4 744.095 1
 3 8 7 20040.3 502.133 1
 -3 -8 -7 26520.4 375.146 -2
 -3 -8 -7 26520.4 375.146 1
 -3 -8 -8 58040.7 768.134 1
 -3 -8 -8 74163.6 675.439 -2
 -3 -8 -8 74163.6 675.439 1
 -3 -8 -9 -236.814 353.594 -2
 -3 -8 -9 -236.814 353.594 1
 -3 -8 -10 46268.7 571 -2
 -3 -8 -10 46268.7 571 1
 -3 -8 -11 25730.6 449.268 -2
 -3 -8 -11 25730.6 449.268 1
 -3 -8 -12 26312.7 475.317 -2
 -3 -8 -12 26312.7 475.317 1
 -3 -8 -13 7116.27 377.158 -2
 -3 -8 -13 7116.27 377.158 1
 -3 -8 -14 7542.55 373.607 -2
 -3 -8 -14 7542.55 373.607 1
 3 8 15 3884.03 343.555 -2
 3 8 15 3884.03 343.555 1
 -3 -8 -16 17574.6 581.134 1
 -3 -8 -16 24103.2 519.42 -2
 -3 -8 -16 24103.2 519.42 1
 -3 -8 -17 19154.1 575.567 -2
 -3 -8 -17 19154.1 575.567 1
 -3 -8 -18 13881.3 620.407 -2
 -3 -8 -18 13881.3 620.407 1
 -3 -8 -19 43207.4 750.61 -2
 -3 -8 -19 43207.4 750.61 1
 -3 -8 -20 180.906 445.983 -2
 -3 -8 -20 180.906 445.983 1
 -3 -8 -21 9603.54 480.112 -2
 -3 -8 -21 9603.54 480.112 1
 -3 -8 -22 3034.24 399.198 -2
 -3 -8 -22 3034.24 399.198 1
 -3 -8 -23 1760.2 283.509 -2
 -3 -8 -23 1760.2 283.509 1
 -3 -8 -24 8676.48 215.97 -2
 -3 -8 -24 8676.48 215.97 1
 3 8 25 73.2342 323.515 -2
 3 8 25 73.2342 323.515 1
 -3 -9 20 499.025 224.475 1
 -3 -9 19 17445.1 305.525 1
 -3 -9 18 349.916 175.214 1
 -3 -9 17 13832.4 286.884 1
 -3 -9 16 3608.58 215.416 1
 -3 -9 15 9623.53 269.251 1
 -3 -9 14 8203.03 328.001 1
 -3 -9 13 8598.02 299.797 1
 -3 -9 12 23909.8 456.204 1
 -3 -9 11 100.727 267.796 1
 -3 -9 10 14781.7 363.769 1
 -3 -9 10 19861.5 690.45 -2
 -3 -9 10 19861.5 690.45 1
 -3 -9 9 133.77 235.984 1
 -3 -9 9 85.1956 469.483 -2
 -3 -9 9 85.1956 469.483 1
 -3 -9 8 8913.53 288.569 1
 -3 -9 8 11073.7 590.909 -2
 -3 -9 8 11073.7 590.909 1
 -3 -9 7 9297.96 289.578 1
 -3 -9 7 12780.3 632.544 -2
 -3 -9 7 12780.3 632.544 1
 -3 -9 6 12220.9 332.363 1
 -3 -9 6 18029.2 703.068 -2
 -3 -9 6 18029.2 703.068 1
 -3 -9 5 1322.33 229.367 1
 -3 -9 5 586.341 357.718 -2
 -3 -9 5 586.341 357.718 1
 -3 -9 4 2638.37 258.61 1
 -3 -9 4 3509.19 514.104 -2
 -3 -9 4 3509.19 514.104 1
 -3 -9 3 61151.1 746.293 1
 -3 -9 3 83732.1 896.745 -2
 -3 -9 3 83732.1 896.745 1
 -3 -9 2 20227 483.376 1
 -3 -9 2 28398.2 593.218 -2
 -3 -9 2 28398.2 593.218 1
 -3 -9 1 51866.5 488.773 1
 -3 -9 1 71075.3 761.359 -2
 -3 -9 1 71075.3 761.359 1
 3 9 0 7546.21 239.46 1
 -3 -9 0 9776.99 506.929 -2
 -3 -9 0 9776.99 506.929 1
 3 9 1 18047 330.139 1
 -3 -9 -1 23929.9 560.469 -2
 -3 -9 -1 23929.9 560.469 1
 3 9 2 3858.71 296.513 1
 -3 -9 -2 5683.35 552.033 -2
 -3 -9 -2 5683.35 552.033 1
 3 9 3 1079.33 284.077 1
 -3 -9 -3 1363.23 532.965 -2
 -3 -9 -3 1363.23 532.965 1
 3 9 4 796.49 327.183 1
 -3 -9 -4 1304.09 463.878 -2
 -3 -9 -4 1304.09 463.878 1
 3 9 5 18832.7 506.913 1
 -3 -9 -5 25643.8 591.906 -2
 -3 -9 -5 25643.8 591.906 1
 -3 -9 -6 7546.03 425.969 1
 -3 -9 -6 10271.7 412.176 -2
 -3 -9 -6 10271.7 412.176 1
 -3 -9 -7 23125.2 574.836 1
 -3 -9 -7 30383.5 702.722 -2
 -3 -9 -7 30383.5 702.722 1
 -3 -9 -8 24093.2 746.231 -2
 -3 -9 -8 24093.2 746.231 1
 -3 -9 -9 497.863 276.081 -2
 -3 -9 -9 497.863 276.081 1
 -3 -9 -10 28484.4 483.942 -2
 -3 -9 -10 28484.4 483.942 1
 -3 -9 -11 3442.07 313.409 -2
 -3 -9 -11 3442.07 313.409 1
 3 9 12 21510.5 547.176 -2
 3 9 12 21510.5 547.176 1
 -3 -9 -13 501.931 358.773 -2
 -3 -9 -13 501.931 358.773 1
 -3 -9 -14 21912.2 454.99 -2
 -3 -9 -14 21912.2 454.99 1
 -3 -9 -15 1310.68 369.271 -2
 -3 -9 -15 1310.68 369.271 1
 -3 -9 -16 19095.1 437.42 -2
 -3 -9 -16 19095.1 437.42 1
 -3 -9 -17 24466.5 633.617 -2
 -3 -9 -17 24466.5 633.617 1
 -3 -9 -18 5013.14 475.699 -2
 -3 -9 -18 5013.14 475.699 1
 -3 -9 -19 24589.3 826.389 -2
 -3 -9 -19 24589.3 826.389 1
 -3 -9 -20 867.559 294.55 -2
 -3 -9 -20 867.559 294.55 1
 -3 -9 -21 8932.98 390.39 1
 -3 -9 -21 9465.79 294.433 -2
 -3 -9 -21 9465.79 294.433 1
 3 9 22 1071.18 277.756 -2
 3 9 22 1071.18 277.756 1
 -3 -9 -23 16036.4 436.919 -2
 -3 -9 -23 16036.4 436.919 1
 -3 -10 18 86.4229 218.805 1
 -3 -10 17 15007.1 319.417 1
 -3 -10 16 45.7465 175.673 1
 -3 -10 15 7298.45 265.731 1
 -3 -10 14 8583.69 333.463 1
 -3 -10 13 3365.35 249.418 1
 -3 -10 12 15031 345.83 1
 -3 -10 11 78.9546 252.285 1
 -3 -10 10 6851.5 414.283 1
 -3 -10 9 106.106 254.779 1
 -3 -10 8 2353.64 335.348 1
 -3 -10 7 2669.54 331.695 1
 -3 -10 6 7113.1 372.988 1
 -3 -10 5 2164.08 241.02 1
 -3 -10 5 3214.57 736.263 -2
 -3 -10 5 3214.57 736.263 1
 -3 -10 4 21724.7 364.409 1
 -3 -10 4 29061.9 625.683 -2
 -3 -10 4 29061.9 625.683 1
 -3 -10 3 23432.2 372.543 1
 -3 -10 3 31513.3 657.971 -2
 -3 -10 3 31513.3 657.971 1
 -3 -10 2 6604.71 335.941 1
 -3 -10 2 8645.9 547.867 -2
 -3 -10 2 8645.9 547.867 1
 -3 -10 1 5152.13 278.587 1
 -3 -10 1 7513.84 553.433 -2
 -3 -10 1 7513.84 553.433 1
 -3 -10 0 3381.08 265.398 1
 -3 -10 0 4029.08 716.999 -2
 -3 -10 0 4029.08 716.999 1
 -3 -10 -1 3930.54 236.216 1
 -3 -10 -1 4773.92 761.633 -2
 -3 -10 -1 4773.92 761.633 1
 -3 -10 -2 -50.4846 227.096 1
 -3 -10 -2 1156.44 772.473 -2
 -3 -10 -2 1156.44 772.473 1
 -3 -10 -3 9532.99 304.118 1
 -3 -10 -3 12930.1 591.736 -2
 -3 -10 -3 12930.1 591.736 1
 -3 -10 -4 3328.85 261.815 1
 -3 -10 -4 4173.91 541.661 -2
 -3 -10 -4 4173.91 541.661 1
 -3 -10 -5 11348.3 379.334 1
 -3 -10 -5 17064.8 711.667 -2
 -3 -10 -5 17064.8 711.667 1
 -3 -10 -6 9318.72 629.92 1
 -3 -10 -6 13187.8 615.635 -2
 -3 -10 -6 13187.8 615.635 1
 -3 -10 -7 9574.08 486.353 -2
 -3 -10 -7 9574.08 486.353 1
 -3 -10 -8 40241.4 635.002 -2
 -3 -10 -8 40241.4 635.002 1
 -3 -10 -9 281.565 258.817 -2
 -3 -10 -9 281.565 258.817 1
 -3 -10 -10 9588.06 391.645 -2
 -3 -10 -10 9588.06 391.645 1
 -3 -10 -11 6433.65 419.883 -2
 -3 -10 -11 6433.65 419.883 1
 -3 -10 -12 8008.17 493.368 -2
 -3 -10 -12 8008.17 493.368 1
 -3 -10 -13 594.874 415.637 -2
 -3 -10 -13 594.874 415.637 1
 -3 -10 -14 11144 490.198 1
 -3 -10 -14 15255.1 808.825 -2
 -3 -10 -14 15255.1 808.825 1
 -3 -10 -15 2020.05 373.792 1
 -3 -10 -15 3260.43 639.686 -2
 -3 -10 -15 3260.43 639.686 1
 -3 -10 -16 7921.97 368.248 1
 -3 -10 -16 11984.6 698.65 -2
 -3 -10 -16 11984.6 698.65 1
 -3 -10 -17 13497.2 546.56 1
 -3 -10 -17 17497.1 693.506 -2
 -3 -10 -17 17497.1 693.506 1
 -3 -10 -18 1331.54 373.992 1
 -3 -10 -18 1751.39 519.233 -2
 -3 -10 -18 1751.39 519.233 1
 -3 -10 -19 9720.17 387.36 1
 3 10 19 12786.3 325.691 -2
 3 10 19 12786.3 325.691 1
 -3 -10 -20 694.166 219.931 1
 -3 -10 -20 1734.72 396.483 -2
 -3 -10 -20 1734.72 396.483 1
 -3 -11 14 12820 391.771 1
 -3 -11 13 4918.81 221.626 1
 -3 -11 12 7437.81 191.72 1
 -3 -11 11 2613.35 191.302 1
 -3 -11 10 3627.94 257.027 1
 -3 -11 9 4556.8 278.378 1
 -3 -11 8 15108.8 451.554 1
 -3 -11 7 286.065 254.264 1
 -3 -11 6 22720.8 403.264 1
 -3 -11 5 6197.07 304.146 1
 -3 -11 4 16013.9 272.648 1
 -3 -11 3 12035.2 264.139 1
 -3 -11 2 6021.82 269.287 1
 -3 -11 2 9017.79 621.6 -2
 -3 -11 2 9017.79 621.6 1
 -3 -11 1 129.862 237.458 1
 -3 -11 1 187.39 294.172 -2
 -3 -11 1 187.39 294.172 1
 -3 -11 0 -20.6996 219.924 1
 -3 -11 0 427.85 634.025 -2
 -3 -11 0 427.85 634.025 1
 -3 -11 -1 10678.7 325.112 1
 -3 -11 -1 14004.4 537.452 -2
 -3 -11 -1 14004.4 537.452 1
 -3 -11 -2 214.566 185.962 1
 -3 -11 -2 189.835 461.965 -2
 -3 -11 -2 189.835 461.965 1
 -3 -11 -3 53473.2 660.084 1
 -3 -11 -3 69115 816.709 -2
 -3 -11 -3 69115 816.709 1
 -3 -11 -4 -69.3296 278.119 1
 -3 -11 -4 147.278 482.636 -2
 -3 -11 -4 147.278 482.636 1
 -3 -11 -5 44428.5 610.214 1
 -3 -11 -5 55230.4 769.04 -2
 -3 -11 -5 55230.4 769.04 1
 -3 -11 -6 3711.9 376.498 1
 -3 -11 -6 4955.98 507.903 -2
 -3 -11 -6 4955.98 507.903 1
 -3 -11 -7 20221.9 495.15 1
 -3 -11 -7 24888.1 598.893 -2
 -3 -11 -7 24888.1 598.893 1
 -3 -11 -8 5768.07 385.08 1
 -3 -11 -8 6712.24 688.795 -2
 -3 -11 -8 6712.24 688.795 1
 -3 -11 -9 2051.35 359.873 1
 -3 -11 -9 2308.86 624.575 -2
 -3 -11 -9 2308.86 624.575 1
 -3 -11 -10 6490.8 402.513 1
 -3 -11 -10 7820.38 615.892 -2
 -3 -11 -10 7820.38 615.892 1
 -3 -11 -11 1822.8 271.596 1
 -3 -11 -11 2934.6 554.558 -2
 -3 -11 -11 2934.6 554.558 1
 -3 -11 -12 7167.07 373.926 1
 -3 -11 -12 10475.5 589.993 -2
 -3 -11 -12 10475.5 589.993 1
 -3 -11 -13 374.302 257.302 1
 -3 -11 -13 233.302 479.923 -2
 -3 -11 -13 233.302 479.923 1
 -3 -11 -14 15257.4 326.712 1
 -3 -11 -14 20979.4 599.417 -2
 -3 -11 -14 20979.4 599.417 1
 -3 -11 -15 5192.74 294.439 1
 -3 -11 -15 6273.39 461.458 -2
 -3 -11 -15 6273.39 461.458 1
 -3 -11 -16 15608.3 312.993 1
 -3 -11 -16 19860.6 495.393 -2
 -3 -11 -16 19860.6 495.393 1
 -3 -11 -17 4951.11 301.312 1
 -3 -12 10 560.391 250.91 1
 -3 -12 9 10395.7 386.998 1
 -3 -12 8 3430.84 230.92 1
 -3 -12 7 2208.15 252.202 1
 -3 -12 6 24619.9 413.522 1
 -3 -12 5 2923.77 296.169 1
 -3 -12 4 10722.6 359.922 1
 -3 -12 3 2751.08 298.252 1
 -3 -12 2 6818.62 339.609 1
 -3 -12 1 534.683 248.678 1
 -3 -12 1 532.503 545.658 -2
 -3 -12 1 532.503 545.658 1
 -3 -12 0 5994.67 314.124 1
 -3 -12 -1 6737.97 439.393 1
 -3 -12 -1 8901.49 624.259 -2
 -3 -12 -1 8901.49 624.259 1
 -3 -12 -2 6395.69 313.996 1
 -3 -12 -2 8248.13 610.643 -2
 -3 -12 -2 8248.13 610.643 1
 -3 -12 -3 22037.7 402.9 1
 -3 -12 -3 29113.6 761.737 -2
 -3 -12 -3 29113.6 761.737 1
 -3 -12 -4 1293.04 226.13 1
 -3 -12 -4 2139.32 559.014 -2
 -3 -12 -4 2139.32 559.014 1
 -3 -12 -5 8606.81 329.312 1
 -3 -12 -6 1764.43 231.624 1
 -3 -12 -7 8268.52 216.096 1
 -3 -12 -8 1905.78 185.662 1
 -3 -12 -9 8165.58 239.478 1
 -3 -12 -10 1030.66 202.388 1
 -3 -12 -11 9558.72 299.067 1
 -3 -12 -12 8478.71 263.856 1
 4 -9 -6 7702.91 334.397 1
 4 -9 -5 3617.97 320.418 1
 4 -9 -4 2072.14 318.348 1
 4 -9 -3 10298.8 261.377 1
 4 -9 -2 610.026 220.521 1
 4 -9 -1 11720.7 298.593 1
 4 -9 0 1295.12 240.384 1
 4 -9 1 20504.9 352.148 1
 4 -9 2 1807.86 240.918 1
 4 -9 3 14958.3 560.886 -2
 4 -9 2 14958.3 560.886 1
 4 -9 3 10284 291.929 1
 4 -9 4 12225.1 583.116 -2
 4 -9 3 12225.1 583.116 1
 4 -9 4 563.711 214.693 1
 4 -9 5 3084.92 553.549 -2
 4 -9 4 3084.92 553.549 1
 4 -9 5 1878.89 177.765 1
 4 -9 6 8685.72 276.85 -2
 4 -9 6 8685.72 276.85 1
 4 -9 7 472.511 197.809 -2
 4 -9 7 472.511 197.809 1
 4 -9 8 12279.8 365.682 -2
 4 -9 8 12279.8 365.682 1
 4 -9 9 514.321 445.068 -2
 4 -9 9 514.321 445.068 1
 4 -9 10 13977.4 467.923 -2
 4 -9 10 13977.4 467.923 1
 4 -8 -11 454.07 387.439 -2
 4 -8 -11 454.07 387.439 1
 4 -8 -10 6280.12 306.677 1
 4 -8 -10 9466.87 511.151 -2
 4 -8 -10 9466.87 511.151 1
 4 -8 -9 743.659 307.136 1
 4 -8 -9 476.42 494.615 -2
 4 -8 -9 476.42 494.615 1
 4 -8 -8 12279.5 462.861 1
 4 -8 -8 18211.6 657.198 -2
 4 -8 -8 18211.6 657.198 1
 4 -8 -7 913.623 264.393 1
 4 -8 -7 906.776 416.473 -2
 4 -8 -7 906.776 416.473 1
 4 -8 -6 24492.5 590.682 1
 4 -8 -6 32126.3 785.111 -2
 4 -8 -6 32126.3 785.111 1
 4 -8 -5 3872.82 409.018 1
 4 -8 -5 5274.41 570.168 -2
 4 -8 -5 5274.41 570.168 1
 4 -8 -4 13067.7 506.533 1
 4 -8 -4 16843.6 634.777 -2
 4 -8 -4 16843.6 634.777 1
 4 -8 -3 3383.52 409.716 1
 4 -8 -3 3397.25 511.88 -2
 4 -8 -3 3397.25 511.88 1
 4 -8 -2 3437.75 407.837 1
 4 -8 -2 5338.11 509.806 -2
 4 -8 -2 5338.11 509.806 1
 4 -8 -1 14363.1 540.446 1
 4 -8 -1 20761.6 613.187 -2
 4 -8 -1 20761.6 613.187 1
 4 -8 0 604.501 363.241 1
 4 -8 1 24924.7 626.519 1
 4 -8 2 650.445 267.04 1
 4 -8 3 12083.7 525.164 1
 4 -8 3 17914.1 645.173 -2
 4 -8 3 17914.1 645.173 1
 4 -8 4 6403.47 307.128 1
 4 -8 5 2876.62 395.423 1
 4 -8 5 4309.11 503.383 -2
 4 -8 5 4309.11 503.383 1
 4 -8 6 13543.5 339.2 1
 4 -8 6 17446.1 440.881 -2
 4 -8 6 17446.1 440.881 1
 4 -8 7 19566 522.522 1
 4 -8 7 23552.5 397.866 -2
 4 -8 7 23552.5 397.866 1
 4 -8 8 12339.6 491.327 1
 4 -8 8 13560 460.244 -2
 4 -8 8 13560 460.244 1
 4 -8 9 15508.3 527.967 1
 4 -8 9 18434.1 352.997 -2
 4 -8 9 18434.1 352.997 1
 4 -8 10 18118.8 517.552 1
 4 -8 10 20301.6 404.489 -2
 4 -8 10 20301.6 404.489 1
 4 -8 11 700.012 384.381 -2
 4 -8 11 700.012 384.381 1
 4 -8 12 11796 418.181 1
 4 -8 12 13709.4 414.229 -2
 4 -8 12 13709.4 414.229 1
 4 -8 13 7071.89 360.285 1
 4 -8 13 8541.78 578.216 -2
 4 -8 13 8541.78 578.216 1
 4 -8 14 5468.93 322.049 1
 4 -8 14 5890.03 504.574 -2
 4 -8 14 5890.03 504.574 1
 4 -8 15 3568.51 272.694 1
 4 -8 15 4594.68 415.182 -2
 4 -8 15 4594.68 415.182 1
 4 -8 16 4195.5 235.551 1
 4 -7 -15 7857.36 427.693 -2
 4 -7 -15 7857.36 427.693 1
 4 -7 -14 7620.47 486.962 -2
 4 -7 -14 7620.47 486.962 1
 4 -7 -13 1026.99 319.401 -2
 4 -7 -13 1026.99 319.401 1
 4 -7 -12 5725.37 389.604 -2
 4 -7 -12 5725.37 389.604 1
 4 -7 -11 2896.68 435.289 1
 4 -7 -11 3671.08 610.739 -2
 4 -7 -11 3671.08 610.739 1
 4 -7 -10 9194.55 496.879 -2
 4 -7 -10 9194.55 496.879 1
 4 -7 -9 279.147 495.086 1
 4 -7 -9 1011.9 678.802 -2
 4 -7 -9 1011.9 678.802 1
 4 -7 -8 18853.8 735.231 1
 4 -7 -8 24718 913.445 -2
 4 -7 -8 24718 913.445 1
 4 -7 -7 1167.23 486.514 -2
 4 -7 -7 1167.23 486.514 1
 4 -7 -6 16676.6 687.118 1
 4 -7 -6 19943.4 869.368 -2
 4 -7 -6 19943.4 869.368 1
 4 -7 -5 4965.76 515.395 1
 4 -7 -5 6096.01 488.3 -2
 4 -7 -5 6096.01 488.3 1
 4 -7 -4 14666.7 665.117 1
 4 -7 -4 20023.1 585.272 -2
 4 -7 -4 20023.1 585.272 1
 4 -7 -3 24871.2 544.63 1
 4 -7 -3 34582.3 895.849 -2
 4 -7 -3 34582.3 895.849 1
 4 -7 -2 16396.2 702.337 1
 4 -7 -2 21431.1 763.661 -2
 4 -7 -2 21431.1 763.661 1
 4 -7 -1 19304 446.532 1
 4 -7 0 -378.289 323.388 1
 4 -7 0 101.086 508.756 -2
 4 -7 0 101.086 508.756 1
 4 -7 1 24704.1 539.019 1
 4 -7 2 1504.25 444.992 1
 4 -7 3 9220.38 554.599 1
 4 -7 4 4178.2 483.56 1
 4 -7 5 4956.54 316.007 1
 4 -7 6 14813 340.847 1
 4 -7 6 19341.1 878.879 -2
 4 -7 6 19341.1 878.879 1
 4 -7 7 36276.7 455.405 1
 4 -7 7 48190.4 700.719 -2
 4 -7 7 48190.4 700.719 1
 4 -7 8 31258.3 432.649 1
 4 -7 8 39840.9 1090.41 -2
 4 -7 8 39840.9 1090.41 1
 4 -7 9 31428.7 545.525 1
 4 -7 9 41468.2 654.781 -2
 4 -7 9 41468.2 654.781 1
 4 -7 10 28879 710.623 1
 4 -7 10 36468.1 677.411 -2
 4 -7 10 36468.1 677.411 1
 4 -7 11 -42.8129 416.852 1
 4 -7 11 214.267 367.5 -2
 4 -7 11 214.267 367.5 1
 4 -7 12 12186.7 516.886 1
 4 -7 12 15482.7 434.369 -2
 4 -7 12 15482.7 434.369 1
 4 -7 13 9461.3 473.509 1
 4 -7 13 13069.5 404.689 -2
 4 -7 13 13069.5 404.689 1
 4 -7 14 3744.43 363.353 -2
 4 -7 14 3744.43 363.353 1
 4 -7 15 2165.84 334.398 -2
 4 -7 15 2165.84 334.398 1
 4 -7 16 6934.06 401.94 -2
 4 -7 16 6934.06 401.94 1
 4 -7 17 565.267 332.561 -2
 4 -7 17 565.267 332.561 1
 4 -7 18 9195.1 336.984 1
 4 -7 18 12670.6 525.743 -2
 4 -7 18 12670.6 525.743 1
 4 -7 19 8432.05 278.35 1
 4 -7 19 9879.17 447.022 -2
 4 -7 19 9879.17 447.022 1
 4 -6 -18 248.75 241.051 1
 4 -6 -18 593.881 323.677 -2
 4 -6 -18 593.881 323.677 1
 4 -6 -17 7416.1 371.449 1
 4 -6 -17 10784.6 316.789 -2
 4 -6 -17 10784.6 316.789 1
 4 -6 -16 2593.04 255.909 1
 4 -6 -16 3293.55 327.282 -2
 4 -6 -16 3293.55 327.282 1
 4 -6 -15 530.871 279.768 1
 4 -6 -15 897.553 346.227 -2
 4 -6 -15 897.553 346.227 1
 4 -6 -14 2863.56 330.778 1
 4 -6 -14 4512.88 418.176 -2
 4 -6 -14 4512.88 418.176 1
 4 -6 -13 5494.55 388.294 1
 4 -6 -13 8107.39 478.234 -2
 4 -6 -13 8107.39 478.234 1
 4 -6 -12 9659.84 455.361 1
 4 -6 -12 13108.5 545.143 -2
 4 -6 -12 13108.5 545.143 1
 4 -6 -11 8699.98 470.039 1
 4 -6 -11 11754.1 568.636 -2
 4 -6 -11 11754.1 568.636 1
 4 -6 -10 19742.7 453.623 1
 4 -6 -10 27363.4 1025.95 -2
 4 -6 -10 27363.4 1025.95 1
 4 -6 -9 208.632 310.028 1
 4 -6 -9 435.01 480.901 -2
 4 -6 -9 435.01 480.901 1
 4 -6 -8 31437.6 618.686 1
 4 -6 -8 45836.7 779.154 -2
 4 -6 -8 45836.7 779.154 1
 4 -6 -7 637.183 307.255 1
 4 -6 -7 846.674 537.936 -2
 4 -6 -7 846.674 537.936 1
 4 -6 -6 12406.6 373.763 1
 4 -6 -6 17752.7 640.058 -2
 4 -6 -6 17752.7 640.058 1
 4 -6 -5 2280.29 317.917 1
 4 -6 -5 3594.74 458.372 -2
 4 -6 -5 3594.74 458.372 1
 4 -6 -4 32997.8 428.636 1
 4 -6 -4 45946.9 667.351 -2
 4 -6 -4 45946.9 667.351 1
 -4 6 3 10210.2 327.235 1
 4 -6 -3 14279.6 658.488 -2
 4 -6 -3 14279.6 658.488 1
 4 -6 -2 20803.9 436.83 1
 4 -6 -2 28596.4 735.101 -2
 4 -6 -2 28596.4 735.101 1
 4 -6 -1 39434.2 706.089 1
 4 -6 -1 55805.3 883.416 -2
 4 -6 -1 55805.3 883.416 1
 -4 6 0 12096.2 413.166 1
 4 -6 0 17836.7 640.96 -2
 4 -6 0 17836.7 640.96 1
 -4 6 -1 13149.8 622.18 1
 4 -6 1 17996.7 533.644 -2
 4 -6 1 17996.7 533.644 1
 -4 6 -2 -173.368 323.527 1
 4 -6 2 -294.366 834.475 -2
 4 -6 2 -294.366 834.475 1
 -4 6 -3 9336.46 298.104 1
 4 -6 3 13143.8 937.373 -2
 4 -6 3 13143.8 937.373 1
 -4 6 -4 2820.11 250.535 1
 4 -6 4 4379.69 885.801 -2
 4 -6 4 4379.69 885.801 1
 4 -6 5 42334.7 628.132 1
 4 -6 5 62155.6 1273.3 -2
 4 -6 5 62155.6 1273.3 1
 4 -6 6 872.915 261.333 1
 4 -6 7 79912.7 832.028 1
 -4 6 -8 33358.6 485.585 1
 4 -6 8 44875 915.047 -2
 4 -6 8 44875 915.047 1
 -4 6 -9 6794.79 313.265 1
 4 -6 9 10141.7 625.678 -2
 4 -6 9 10141.7 625.678 1
 -4 6 -10 22679.2 417.714 1
 4 -6 10 29651.8 1070.71 -2
 4 -6 10 29651.8 1070.71 1
 -4 6 -11 832.125 307.582 1
 4 -6 11 871.701 829.504 -2
 4 -6 11 871.701 829.504 1
 4 -6 12 16682.3 463.717 1
 4 -6 12 22146.4 1047.74 -2
 4 -6 12 22146.4 1047.74 1
 4 -6 13 7898.71 520.669 1
 4 -6 13 10118 525.734 -2
 4 -6 13 10118 525.734 1
 4 -6 14 7732.68 489.455 1
 4 -6 14 10021.7 855.108 -2
 4 -6 14 10021.7 855.108 1
 4 -6 15 455.762 384.74 1
 4 -6 15 982.954 705.578 -2
 4 -6 15 982.954 705.578 1
 4 -6 16 15334.2 521.271 1
 4 -6 16 20813.9 588.923 -2
 4 -6 16 20813.9 588.923 1
 4 -6 17 1699.02 349.059 1
 4 -6 17 1671.68 306.386 -2
 4 -6 17 1671.68 306.386 1
 4 -6 18 12828.1 438.373 1
 4 -6 18 18114.5 401.527 -2
 4 -6 18 18114.5 401.527 1
 4 -6 19 18085.8 480.034 -2
 4 -6 19 18085.8 480.034 1
 4 -6 20 655.467 339.53 -2
 4 -6 20 655.467 339.53 1
 4 -6 21 18150.1 359.758 1
 4 -6 21 23590.3 409.192 -2
 4 -6 21 23590.3 409.192 1
 4 -6 22 1338.59 386.366 -2
 4 -6 22 1338.59 386.366 1
 4 -5 -20 8704.76 345.259 1
 4 -5 -19 11834.9 432.648 1
 4 -5 -19 17326.7 342.673 -2
 4 -5 -19 17326.7 342.673 1
 4 -5 -18 2797.2 255.366 1
 4 -5 -18 4016.33 339.396 -2
 4 -5 -18 4016.33 339.396 1
 4 -5 -17 22536.6 422.744 1
 4 -5 -17 33380.8 531.209 -2
 4 -5 -17 33380.8 531.209 1
 4 -5 -16 114.116 238.18 1
 4 -5 -16 929.327 594.45 -2
 4 -5 -16 929.327 594.45 1
 4 -5 -15 20994.9 497.195 1
 4 -5 -15 28817.5 616.593 -2
 4 -5 -15 28817.5 616.593 1
 4 -5 -14 1147.29 370.99 1
 4 -5 -14 985.818 685.503 -2
 4 -5 -14 985.818 685.503 1
 4 -5 -13 6195.56 456.626 1
 4 -5 -12 6533.22 369.484 1
 4 -5 -11 2635.39 313.076 1
 4 -5 -10 20209.9 609.193 1
 4 -5 -10 33760.6 969.98 -2
 4 -5 -10 33760.6 969.98 1
 4 -5 -9 1998.89 328.235 1
 4 -5 -9 4580.22 759.229 -2
 4 -5 -9 4580.22 759.229 1
 4 -5 -8 12088.2 420.747 1
 4 -5 -8 18322.7 958.702 -2
 4 -5 -8 18322.7 958.702 1
 4 -5 -7 9810.95 471.664 1
 4 -5 -7 12508.4 933.54 -2
 4 -5 -7 12508.4 933.54 1
 4 -5 -6 32642.9 630.178 1
 4 -5 -6 47780.5 831.576 -2
 4 -5 -6 47780.5 831.576 1
 4 -5 -5 129.473 240.847 1
 4 -5 -5 686.842 917.517 -2
 4 -5 -5 686.842 917.517 1
 4 -5 -4 22426.3 342.11 1
 4 -5 -4 32784.7 1299.88 -2
 4 -5 -4 32784.7 1299.88 1
 -4 5 3 23751 401.056 1
 4 -5 -3 33995.2 772.269 -2
 4 -5 -3 33995.2 772.269 1
 -4 5 2 26142.1 372.451 1
 4 -5 -2 36061.1 676.538 -2
 4 -5 -2 36061.1 676.538 1
 -4 5 1 11118.6 242.55 1
 4 -5 -1 16136.3 611.421 -2
 4 -5 -1 16136.3 611.421 1
 -4 5 0 4244.44 260.118 1
 4 -5 0 7258.08 409.82 -2
 4 -5 0 7258.08 409.82 1
 -4 5 -1 11860 346.456 1
 4 -5 1 19714.7 1005.21 -2
 4 -5 1 19714.7 1005.21 1
 -4 5 -2 7780.96 466.257 1
 4 -5 2 12010.8 557.493 -2
 4 -5 2 12010.8 557.493 1
 -4 5 -3 35783 742 1
 4 -5 3 51542.2 669.409 -2
 4 -5 3 51542.2 669.409 1
 -4 5 -4 1634.3 459.338 1
 4 -5 4 2854.49 385.18 -2
 4 -5 4 2854.49 385.18 1
 -4 5 -5 76409.7 822.882 1
 4 -5 5 112483 1501.79 -2
 4 -5 5 112483 1501.79 1
 -4 5 -6 5848.76 344.931 1
 4 -5 6 7328.03 563.931 -2
 4 -5 6 7328.03 563.931 1
 4 -5 7 86637.9 858.85 1
 4 -5 7 115499 1073.33 -2
 4 -5 7 115499 1073.33 1
 4 -5 8 3228.81 333.673 1
 4 -5 8 3663.41 525.273 -2
 4 -5 8 3663.41 525.273 1
 4 -5 9 1348.14 271.703 1
 4 -5 9 2477.49 744.718 -2
 4 -5 9 2477.49 744.718 1
 4 -5 10 3015.08 351.212 1
 4 -5 10 4491.39 653.937 -2
 4 -5 10 4491.39 653.937 1
 -4 5 -11 12494.8 612.228 1
 4 -5 11 16251.7 543.397 -2
 4 -5 11 16251.7 543.397 1
 -4 5 -12 28350.2 805.39 1
 4 -5 12 35227.4 656.003 -2
 4 -5 12 35227.4 656.003 1
 -4 5 -13 3247.9 1311.1 1
 4 -5 13 5141.13 412.179 -2
 4 -5 13 5141.13 412.179 1
 -4 5 -14 42355.5 800.862 1
 4 -5 14 54697.4 898.083 -2
 4 -5 14 54697.4 898.083 1
 -4 5 -15 9250.2 1635.01 1
 4 -5 15 9778.39 543.696 -2
 4 -5 15 9778.39 543.696 1
 -4 5 -16 24257.7 1863.74 1
 4 -5 16 29704.7 638.35 -2
 4 -5 16 29704.7 638.35 1
 4 -5 17 3826.58 446.88 1
 4 -5 17 4847.4 791.714 -2
 4 -5 17 4847.4 791.714 1
 4 -5 18 20408.4 578.491 1
 4 -5 18 30387.9 660.154 -2
 4 -5 18 30387.9 660.154 1
 4 -5 19 11649.5 469.716 1
 4 -5 19 16704.7 825.405 -2
 4 -5 19 16704.7 825.405 1
 4 -5 20 2650.44 337.678 1
 4 -5 20 4225.77 478.194 -2
 4 -5 20 4225.77 478.194 1
 4 -5 21 9623.94 471.638 -2
 4 -5 21 9623.94 471.638 1
 4 -5 22 378.894 368.605 -2
 4 -5 22 378.894 368.605 1
 4 -5 23 6043.02 233.135 1
 4 -5 23 9107.91 382.573 -2
 4 -5 23 9107.91 382.573 1
 4 -5 24 199.407 269.082 -2
 4 -5 24 199.407 269.082 1
 4 -4 -22 12194.8 346.871 1
 -4 4 21 5141.05 222.218 1
 4 -4 -21 7983.05 274.719 -2
 4 -4 -21 7983.05 274.719 1
 -4 4 20 10477.8 295.822 1
 4 -4 -20 15931.9 379.522 -2
 4 -4 -20 15931.9 379.522 1
 4 -4 -19 6776.77 234.541 1
 4 -4 -19 10566.7 627.843 -2
 4 -4 -19 10566.7 627.843 1
 4 -4 -18 3184.37 234.536 1
 -4 4 17 5915.01 279.708 1
 4 -4 -16 866.359 264.494 1
 -4 4 15 45200.7 476.297 1
 -4 4 14 557.644 242.923 1
 -4 4 13 57672 685.244 1
 -4 4 12 337.912 267.47 1
 4 -4 -11 13769.3 376.777 1
 4 -4 -10 922.755 301.296 1
 4 -4 -9 10016.1 351.688 1
 4 -4 -8 18002.9 429.465 1
 4 -4 -7 35150.5 492.35 1
 4 -4 -6 34975.8 567.633 1
 4 -4 -6 46967.8 1031.26 -2
 4 -4 -6 46967.8 1031.26 1
 4 -4 -5 493.722 332.902 1
 4 -4 -5 374.105 627.175 -2
 4 -4 -5 374.105 627.175 1
 -4 4 4 52585.7 786.853 1
 -4 4 3 18988.3 318.126 1
 -4 4 2 17137.4 305.027 1
 4 -4 -1 2196.76 216.088 1
 4 -4 -1 3653.72 410.591 -2
 4 -4 -1 3653.72 410.591 1
 4 -4 0 3143.89 223.962 1
 4 -4 0 4807.16 421.814 -2
 4 -4 0 4807.16 421.814 1
 -4 4 -1 708.014 221.143 1
 4 -4 1 568.849 324.416 -2
 4 -4 1 568.849 324.416 1
 -4 4 -2 24720.8 711.109 1
 4 -4 2 37858.6 615.467 -2
 4 -4 2 37858.6 615.467 1
 -4 4 -3 31141.9 521.826 1
 4 -4 3 45151.5 658.84 -2
 4 -4 3 45151.5 658.84 1
 -4 4 -4 15254.3 451.134 1
 4 -4 4 21022.3 538.847 -2
 4 -4 4 21022.3 538.847 1
 -4 4 -5 143558 920.888 1
 4 -4 5 218810 1260.91 -2
 4 -4 5 218810 1260.91 1
 4 -4 6 9070.44 491.806 1
 4 -4 6 12759 844.389 -2
 4 -4 6 12759 844.389 1
 -4 4 -7 46151.7 822.805 1
 4 -4 7 65741.7 1152.07 -2
 4 -4 7 65741.7 1152.07 1
 4 -4 8 22606 493.567 1
 4 -4 8 35044.7 963.798 -2
 4 -4 8 35044.7 963.798 1
 4 -4 9 15221.1 418.33 1
 4 -4 9 21937.9 859.757 -2
 4 -4 9 21937.9 859.757 1
 4 -4 10 18930.2 436.813 1
 4 -4 10 25792.2 911.333 -2
 4 -4 10 25792.2 911.333 1
 -4 4 -11 7740.5 385.09 1
 4 -4 12 68056.3 751.518 1
 -4 4 -12 95294 1215.47 -2
 -4 4 -12 95294 1215.47 1
 -4 4 -13 22494.7 1838.4 1
 -4 4 -13 30646.9 646.432 -2
 -4 4 -13 30646.9 646.432 1
 -4 4 -14 38073 612.688 1
 -4 4 -14 64785.3 2644.83 -2
 -4 4 -14 64785.3 2644.83 1
 -4 4 -15 2088.77 465.005 1
 4 -4 15 2952.72 552.369 -2
 4 -4 15 2952.72 552.369 1
 -4 4 -16 32445.1 728.325 1
 4 -4 16 39287.6 1379.04 -2
 4 -4 16 39287.6 1379.04 1
 4 -4 17 111.277 433.698 1
 4 -4 17 -70.9896 811.02 -2
 4 -4 17 -70.9896 811.02 1
 4 -4 18 24882.5 609.325 -2
 4 -4 18 24882.5 609.325 1
 4 -4 19 6153.64 447.325 -2
 4 -4 19 6153.64 447.325 1
 4 -4 20 16338.5 534.132 1
 4 -4 20 23916.8 966.034 -2
 4 -4 20 23916.8 966.034 1
 4 -4 21 6490.74 379.91 1
 4 -4 22 5414.23 319.186 1
 4 -4 22 7564.16 717.422 -2
 4 -4 22 7564.16 717.422 1
 4 -4 23 9236.22 477.643 -2
 4 -4 23 9236.22 477.643 1
 4 -4 24 676.856 364.062 -2
 4 -4 24 676.856 364.062 1
 4 -4 25 9782.97 359.177 -2
 4 -4 25 9782.97 359.177 1
 -4 4 -26 878.351 294.879 1
 4 -4 26 935.775 391.843 -2
 4 -4 26 935.775 391.843 1
 4 -3 -23 -111.739 172.732 1
 -4 3 22 5404.92 253.954 1
 4 -3 -22 7363.65 396.291 -2
 4 -3 -22 7363.65 396.291 1
 4 -3 -21 527.42 242.935 1
 4 -3 -21 680.532 489.44 -2
 4 -3 -21 680.532 489.44 1
 -4 3 20 5965.63 233.696 1
 -4 3 19 5118.94 301.602 1
 -4 3 18 9037.01 252.959 1
 -4 3 17 19776 379.833 1
 -4 3 16 1299.21 252.533 1
 4 -3 -16 2394.38 497.634 -2
 4 -3 -16 2394.38 497.634 1
 -4 3 15 26151.4 431.838 1
 -4 3 14 457.353 277.833 1
 4 -3 -14 1313.79 582.437 -2
 4 -3 -14 1313.79 582.437 1
 -4 3 13 19974.9 476.176 1
 4 -3 -13 28025.4 890.426 -2
 4 -3 -13 28025.4 890.426 1
 4 -3 -12 412.643 284.531 1
 -4 3 11 29486.3 678.472 1
 4 -3 -11 40353.2 988.645 -2
 4 -3 -11 40353.2 988.645 1
 4 -3 -10 1224.17 260.57 1
 4 -3 -10 1167.35 700.325 -2
 4 -3 -10 1167.35 700.325 1
 -4 3 9 30698.3 349.661 1
 -4 3 8 3525.94 224.371 1
 4 -3 -7 1693.24 234.464 1
 4 -3 -6 56298 524.086 1
 4 -3 -5 1057.08 289.87 1
 4 -3 -4 43319.6 1218.51 1
 -4 3 3 2254.34 427.638 1
 -4 3 2 19309.5 840.392 1
 -4 3 1 4756.79 356.878 1
 -4 3 0 37480.4 681.337 1
 -4 3 -1 1741.43 292.536 1
 -4 3 -2 36478.5 732.974 1
 4 -3 3 32832.6 720.224 1
 -4 3 -4 10051.4 433.068 1
 -4 3 -5 34975.6 759.169 1
 -4 3 -6 1509.29 591.977 1
 4 -3 7 47200.9 1225.63 1
 4 -3 8 11028.4 762.074 1
 4 -3 9 15867.7 566.234 1
 4 -3 10 7235 421.027 1
 4 -3 10 9285.74 598.763 -2
 4 -3 10 9285.74 598.763 1
 4 -3 11 16523.6 530.139 1
 -4 3 -11 24287.3 691.446 -2
 -4 3 -11 24287.3 691.446 1
 -4 3 -12 49206.5 896.341 1
 -4 3 -12 65776.6 1003.76 -2
 -4 3 -12 65776.6 1003.76 1
 4 -3 13 45613.2 824.826 1
 -4 3 -13 68773.4 1808.27 -2
 -4 3 -13 68773.4 1808.27 1
 4 -3 14 33803.7 1656.9 1
 -4 3 -14 46460.1 955.567 -2
 -4 3 -14 46460.1 955.567 1
 -4 3 -15 3604.24 619.589 -2
 -4 3 -15 3604.24 619.589 1
 -4 3 -16 27832.7 774.493 -2
 -4 3 -16 27832.7 774.493 1
 -4 3 -17 10018.6 544.754 -2
 -4 3 -17 10018.6 544.754 1
 4 -3 18 75832 898.137 -2
 4 -3 18 75832 898.137 1
 4 -3 19 7377.85 492.225 -2
 4 -3 19 7377.85 492.225 1
 4 -3 20 29244.7 658.768 1
 4 -3 20 39561.7 1180.16 -2
 4 -3 20 39561.7 1180.16 1
 4 -3 21 11537.7 479.637 1
 4 -3 21 15327.1 847.285 -2
 4 -3 21 15327.1 847.285 1
 4 -3 22 5739.45 369.217 1
 -4 3 -22 7319.3 661.461 -2
 -4 3 -22 7319.3 661.461 1
 4 -3 23 6065.35 680.547 -2
 4 -3 23 6065.35 680.547 1
 4 -3 24 9162.25 480.666 -2
 4 -3 24 9162.25 480.666 1
 4 -3 25 3791.56 391.029 -2
 4 -3 25 3791.56 391.029 1
 4 -3 26 3824.68 320.798 -2
 4 -3 26 3824.68 320.798 1
 -4 3 -27 5640.1 281.732 -2
 -4 3 -27 5640.1 281.732 1
 -4 2 24 7123.55 219.299 1
 4 -2 -23 84.2856 161.277 1
 -4 2 22 5602.35 228.898 1
 -4 2 21 57.172 254.412 1
 -4 2 20 22865.6 457.153 1
 4 -2 -20 33575.5 1021.76 -2
 4 -2 -20 33575.5 1021.76 1
 4 -2 -19 2099.31 330.29 1
 4 -2 -19 2593.98 789.262 -2
 4 -2 -19 2593.98 789.262 1
 -4 2 18 28093.4 555.501 1
 4 -2 -18 39708.7 657.46 -2
 4 -2 -18 39708.7 657.46 1
 -4 2 17 40669.8 612.863 1
 4 -2 -17 56515.7 1352.87 -2
 4 -2 -17 56515.7 1352.87 1
 4 -2 -16 1661.54 351.497 1
 4 -2 -16 2711.04 933.252 -2
 4 -2 -16 2711.04 933.252 1
 4 -2 -15 23475.3 544.97 1
 4 -2 -15 33478.5 1315.58 -2
 4 -2 -15 33478.5 1315.58 1
 4 -2 -14 45.6983 382.203 1
 4 -2 -14 264.597 757.414 -2
 4 -2 -14 264.597 757.414 1
 4 -2 -13 7462.16 468.987 1
 4 -2 -13 10750.8 786.412 -2
 4 -2 -13 10750.8 786.412 1
 -4 2 12 225.418 370.4 1
 4 -2 -12 -909.887 941.504 -2
 4 -2 -12 -909.887 941.504 1
 -4 2 11 15973.3 479.512 1
 4 -2 -11 22376.8 959.602 -2
 4 -2 -11 22376.8 959.602 1
 4 -2 -10 23525.9 638.148 1
 4 -2 -10 40300.6 1156.39 -2
 4 -2 -10 40300.6 1156.39 1
 -4 2 9 66309.1 1010.16 1
 4 -2 -9 99674 1416.26 -2
 4 -2 -9 99674 1416.26 1
 -4 2 8 34867.2 1035.16 1
 -4 2 7 45880.5 1374.45 1
 4 -2 -7 56542 2075.45 -2
 4 -2 -7 56542 2075.45 1
 -4 2 6 88257 1694.09 1
 4 -2 -6 118894 2616.45 -2
 4 -2 -6 118894 2616.45 1
 4 -2 -5 194.137 471.492 1
 4 -2 -4 37837.5 1107.1 1
 4 -2 -4 48906.2 1746.76 -2
 4 -2 -4 48906.2 1746.76 1
 4 -2 -3 126.906 528.54 1
 4 -2 -3 746.632 941.04 -2
 4 -2 -3 746.632 941.04 1
 -4 2 2 37231.6 719.161 1
 4 -2 -1 32656.1 773.844 1
 4 -2 -1 47201.7 1266.56 -2
 4 -2 -1 47201.7 1266.56 1
 4 -2 0 48305 842.797 1
 4 -2 0 64041.1 1462.93 -2
 4 -2 0 64041.1 1462.93 1
 4 -2 1 48394.2 911.376 1
 4 -2 1 67628.3 1570.57 -2
 4 -2 1 67628.3 1570.57 1
 -4 2 -2 124673 1140.21 1
 -4 2 -3 153804 1885.52 1
 -4 2 -4 28262.9 646.403 1
 -4 2 -5 22254.7 597.279 1
 -4 2 -6 3805.3 580.148 1
 -4 2 -7 14466.4 782.698 1
 4 -2 8 22.7577 744.398 1
 4 -2 9 45690.4 1769.27 -2
 4 -2 9 45690.4 1769.27 1
 4 -2 10 9755.47 1246.39 -2
 4 -2 10 9755.47 1246.39 1
 -4 2 -11 47697.3 1259.61 -2
 -4 2 -11 47697.3 1259.61 1
 -4 2 -12 11935.8 699.712 -2
 -4 2 -12 11935.8 699.712 1
 -4 2 -13 43003.6 805.99 -2
 -4 2 -13 43003.6 805.99 1
 -4 2 -14 33789.3 777.378 -2
 -4 2 -14 33789.3 777.378 1
 -4 2 -15 10976.2 641.57 -2
 -4 2 -15 10976.2 641.57 1
 4 -2 16 30340.3 1552.11 1
 -4 2 -16 44596.8 815.261 -2
 -4 2 -16 44596.8 815.261 1
 4 -2 17 246.684 520.003 -2
 4 -2 17 246.684 520.003 1
 4 -2 18 93900.1 1092.58 1
 4 -2 18 114182 1885.2 -2
 4 -2 18 114182 1885.2 1
 4 -2 19 7507.26 389.276 -2
 4 -2 19 7507.26 389.276 1
 4 -2 20 29994 485.344 -2
 4 -2 20 29994 485.344 1
 4 -2 21 19323.1 405.448 -2
 4 -2 21 19323.1 405.448 1
 -4 2 -22 4470.58 429.024 -2
 -4 2 -22 4470.58 429.024 1
 -4 2 -23 5424.67 430.976 -2
 -4 2 -23 5424.67 430.976 1
 -4 2 -24 11311.2 359.474 -2
 -4 2 -24 11311.2 359.474 1
 4 -2 25 7188.66 446.32 -2
 4 -2 25 7188.66 446.32 1
 4 -2 26 15461.7 711.605 -2
 4 -2 26 15461.7 711.605 1
 4 -2 27 26500.7 675.453 -2
 4 -2 27 26500.7 675.453 1
 -4 2 -28 979.213 261.848 -2
 -4 2 -28 979.213 261.848 1
 -4 1 25 1331.18 249.296 1
 4 -1 -24 7274.39 255.494 1
 -4 1 23 6442.74 284.007 1
 4 -1 -23 9198.01 663.318 -2
 4 -1 -23 9198.01 663.318 1
 -4 1 22 8470.3 473.924 1
 4 -1 -22 11273.8 783.195 -2
 4 -1 -22 11273.8 783.195 1
 -4 1 21 3693.4 458.294 1
 4 -1 -21 4595.71 787.295 -2
 4 -1 -21 4595.71 787.295 1
 -4 1 20 30956.3 757.674 1
 4 -1 -20 43642.9 810.468 -2
 4 -1 -20 43642.9 810.468 1
 -4 1 19 9062.38 400.177 1
 4 -1 -19 13697.2 677.277 -2
 4 -1 -19 13697.2 677.277 1
 -4 1 18 17455.2 396.557 1
 4 -1 -18 25085.8 781.23 -2
 4 -1 -18 25085.8 781.23 1
 4 -1 -17 16517.7 473.37 1
 4 -1 -17 22938.3 809.934 -2
 4 -1 -17 22938.3 809.934 1
 4 -1 -16 5958.89 416.852 1
 4 -1 -16 8489.91 736.65 -2
 4 -1 -16 8489.91 736.65 1
 4 -1 -15 8986.71 456.734 1
 4 -1 -15 14138.4 795.456 -2
 4 -1 -15 14138.4 795.456 1
 -4 1 14 21839.3 1055.24 1
 4 -1 -14 25913.3 880.253 -2
 4 -1 -14 25913.3 880.253 1
 -4 1 13 22105.3 956.994 1
 4 -1 -13 25925.2 873.786 -2
 4 -1 -13 25925.2 873.786 1
 4 -1 -12 9061.46 628.573 1
 4 -1 -12 14970.9 736.645 -2
 4 -1 -12 14970.9 736.645 1
 4 -1 -11 51462.8 930.335 1
 4 -1 -11 81196.9 998.193 -2
 4 -1 -11 81196.9 998.193 1
 4 -1 -10 3568.34 644.207 1
 4 -1 -9 83822.2 1768.94 1
 -4 1 8 18915.7 997.799 1
 -4 1 7 40692.7 1219.69 1
 4 -1 -6 18533.8 906.96 1
 4 -1 -5 4528.89 627.493 1
 4 -1 -5 4839.22 1049.7 -2
 4 -1 -5 4839.22 1049.7 1
 4 -1 -4 20478 843.745 1
 4 -1 -4 28241.5 1317.99 -2
 4 -1 -4 28241.5 1317.99 1
 4 -1 -3 6428.59 502.155 1
 4 -1 -3 9299.06 984.062 -2
 4 -1 -3 9299.06 984.062 1
 4 -1 -2 25892.1 834.485 1
 -4 1 2 38752.6 725.887 -2
 -4 1 2 38752.6 725.887 1
 4 -1 -1 765.502 317.005 1
 -4 1 1 1068.51 514.823 -2
 -4 1 1 1068.51 514.823 1
 -4 1 0 96235.3 1365.17 1
 -4 1 0 147738 1481.21 -2
 -4 1 0 147738 1481.21 1
 -4 1 -1 4309.22 611.047 1
 -4 1 -1 6293.28 502.233 -2
 -4 1 -1 6293.28 502.233 1
 -4 1 -2 81269.1 1055.83 1
 -4 1 -2 129453 1380.03 -2
 -4 1 -2 129453 1380.03 1
 -4 1 -3 55190.3 920.759 1
 -4 1 -3 86959.3 1146.31 -2
 -4 1 -3 86959.3 1146.31 1
 4 -1 4 160236 2520.07 1
 -4 1 -4 242793 1520.18 -2
 -4 1 -4 242793 1520.18 1
 4 -1 5 65199.8 1370.02 1
 -4 1 -5 99646.4 1350.24 -2
 -4 1 -5 99646.4 1350.24 1
 -4 1 -6 68971.4 1224.93 -2
 -4 1 -6 68971.4 1224.93 1
 4 -1 7 29212.8 780.115 -2
 4 -1 7 29212.8 780.115 1
 -4 1 -8 4355.24 575.624 -2
 -4 1 -8 4355.24 575.624 1
 4 -1 9 64528 1338.71 -2
 4 -1 9 64528 1338.71 1
 4 -1 10 5856.79 667.681 -2
 4 -1 10 5856.79 667.681 1
 -4 1 -11 31471 962.223 -2
 -4 1 -11 31471 962.223 1
 4 -1 12 3454.41 580.356 -2
 4 -1 12 3454.41 580.356 1
 -4 1 -13 45518.6 1481.82 -2
 -4 1 -13 45518.6 1481.82 1
 -4 1 -14 1988.39 707.069 -2
 -4 1 -14 1988.39 707.069 1
 -4 1 -15 8789.78 448.342 -2
 -4 1 -15 8789.78 448.342 1
 4 -1 16 40181.1 731.57 -2
 4 -1 16 40181.1 731.57 1
 4 -1 17 5090.6 372.513 -2
 4 -1 17 5090.6 372.513 1
 4 -1 18 68791 947.428 -2
 4 -1 18 68791 947.428 1
 4 -1 19 12789.3 574.329 -2
 4 -1 19 12789.3 574.329 1
 4 -1 20 8643.44 536.661 1
 4 -1 20 12008.6 560.509 -2
 4 -1 20 12008.6 560.509 1
 4 -1 21 7747.77 460.273 -2
 4 -1 21 7747.77 460.273 1
 -4 1 -22 11499.1 412.958 -2
 -4 1 -22 11499.1 412.958 1
 -4 1 -23 4378.41 349.81 -2
 -4 1 -23 4378.41 349.81 1
 -4 1 -24 30245.7 551.667 -2
 -4 1 -24 30245.7 551.667 1
 4 -1 25 19121.6 382.751 -2
 4 -1 25 19121.6 382.751 1
 4 -1 26 6686.71 380.313 1
 -4 1 -26 8401.66 337.989 -2
 -4 1 -26 8401.66 337.989 1
 4 -1 27 23069.2 458.254 1
 4 -1 27 28727.2 731.985 -2
 4 -1 27 28727.2 731.985 1
 -4 1 -28 38.0224 332.735 -2
 -4 1 -28 38.0224 332.735 1
 -4 1 -29 33315 468.24 -2
 -4 1 -29 33315 468.24 1
 -4 0 25 3016.25 210.747 1
 4 0 -25 4751.92 527.349 -2
 4 0 -25 4751.92 527.349 1
 -4 0 24 3584.07 337.332 1
 4 0 -24 4330.13 611.655 -2
 4 0 -24 4330.13 611.655 1
 -4 0 23 13890.8 499.235 1
 4 0 -23 20216.2 816.743 -2
 4 0 -23 20216.2 816.743 1
 -4 0 22 9959.6 506.571 1
 4 0 -22 14154.8 599.216 -2
 4 0 -22 14154.8 599.216 1
 -4 0 21 1513.23 412.197 1
 4 0 -21 2116.18 560.514 -2
 4 0 -21 2116.18 560.514 1
 -4 0 20 22268.7 700.642 1
 4 0 -20 31579.7 758.49 -2
 4 0 -20 31579.7 758.49 1
 -4 0 19 8538.5 580.491 1
 4 0 -19 12923.7 717.329 -2
 4 0 -19 12923.7 717.329 1
 -4 0 18 1845.72 374.536 1
 4 0 -18 2750.12 657.166 -2
 4 0 -18 2750.12 657.166 1
 4 0 -17 14276.4 464.852 1
 4 0 -17 20592.8 794.151 -2
 4 0 -17 20592.8 794.151 1
 4 0 -16 3156.8 375.984 1
 4 0 -16 3630.41 697.697 -2
 4 0 -16 3630.41 697.697 1
 4 0 -15 4560.71 360.489 1
 4 0 -15 6385.09 591.823 -2
 4 0 -15 6385.09 591.823 1
 -4 0 14 47919 664.059 1
 4 0 -14 65842.8 1081.21 -2
 4 0 -14 65842.8 1081.21 1
 -4 0 13 35688.1 528.959 1
 4 0 -13 46344.1 982.679 -2
 4 0 -13 46344.1 982.679 1
 -4 0 12 9998.55 889.687 1
 4 0 -12 13684.5 613.896 -2
 4 0 -12 13684.5 613.896 1
 4 0 -11 74179.6 1407.43 1
 4 0 -10 13637.1 770.752 1
 4 0 -9 99225.2 1797.71 1
 -4 0 8 22513.4 990.433 1
 4 0 -7 30546.1 1062.52 1
 4 0 -6 1849.19 587.723 1
 4 0 -5 17421.1 652.551 1
 -4 0 4 3567.33 353.915 1
 -4 0 4 5875.08 1123.87 -2
 -4 0 4 5875.08 1123.87 1
 -4 0 3 21069.1 582.652 1
 -4 0 3 30141.1 1430.15 -2
 -4 0 3 30141.1 1430.15 1
 -4 0 2 64392.2 983.356 1
 -4 0 2 86146.6 1250.36 -2
 -4 0 2 86146.6 1250.36 1
 -4 0 1 9022.95 445.9 1
 -4 0 1 11710.5 550.826 -2
 -4 0 1 11710.5 550.826 1
 -4 0 0 78589.9 1050.93 1
 -4 0 0 105152 1318.88 -2
 -4 0 0 105152 1318.88 1
 -4 0 -1 20793.8 746.016 1
 -4 0 -1 31814 673.552 -2
 -4 0 -1 31814 673.552 1
 4 0 2 44513.8 1039.66 1
 -4 0 -2 61675 933.984 -2
 -4 0 -2 61675 933.984 1
 4 0 3 25479.9 833.381 1
 -4 0 -3 33581.7 883.07 -2
 -4 0 -3 33581.7 883.07 1
 -4 0 -4 46217.6 685.855 -2
 -4 0 -4 46217.6 685.855 1
 4 0 5 6665.72 606.695 -2
 4 0 5 6665.72 606.695 1
 -4 0 -6 2297.29 572.273 -2
 -4 0 -6 2297.29 572.273 1
 4 0 7 212072 1692.49 -2
 4 0 7 212072 1692.49 1
 -4 0 -8 4290.87 641.699 -2
 -4 0 -8 4290.87 641.699 1
 -4 0 -9 78825.7 1481.55 -2
 -4 0 -9 78825.7 1481.55 1
 4 0 10 1955.83 536.552 -2
 4 0 10 1955.83 536.552 1
 -4 0 -11 111527 1534.99 -2
 -4 0 -11 111527 1534.99 1
 -4 0 -12 6911.41 566.439 -2
 -4 0 -12 6911.41 566.439 1
 -4 0 -13 100547 2097.21 -2
 -4 0 -13 100547 2097.21 1
 -4 0 -14 47399.7 1733.66 -2
 -4 0 -14 47399.7 1733.66 1
 -4 0 -15 90822.5 2329.99 -2
 -4 0 -15 90822.5 2329.99 1
 4 0 16 93158 1072.46 -2
 4 0 16 93158 1072.46 1
 4 0 17 997.923 513.44 -2
 4 0 17 997.923 513.44 1
 4 0 18 54529.7 776.093 -2
 4 0 18 54529.7 776.093 1
 4 0 19 -26.1701 291.991 -2
 4 0 19 -26.1701 291.991 1
 4 0 20 2057.41 392.048 -2
 4 0 20 2057.41 392.048 1
 -4 0 -21 533.261 327.084 -2
 -4 0 -21 533.261 327.084 1
 -4 0 -22 7065.51 361.389 -2
 -4 0 -22 7065.51 361.389 1
 -4 0 -23 5259.79 339.421 -2
 -4 0 -23 5259.79 339.421 1
 -4 0 -24 53163.5 586.764 -2
 -4 0 -24 53163.5 586.764 1
 -4 0 -25 21895.4 453.069 -2
 -4 0 -25 21895.4 453.069 1
 -4 0 -26 6824.67 300.463 -2
 -4 0 -26 6824.67 300.463 1
 4 0 27 58809.8 485.943 -2
 4 0 27 58809.8 485.943 1
 4 0 28 357.205 261.908 -2
 4 0 28 357.205 261.908 1
 -4 0 -29 21246.8 472.54 -2
 -4 0 -29 21246.8 472.54 1
 -4 0 -30 -129.913 407.148 -2
 -4 0 -30 -129.913 407.148 1
 4 1 -26 1863.55 282.413 1
 4 1 -26 2935.38 432.056 -2
 4 1 -26 2935.38 432.056 1
 -4 -1 25 10663.7 329.602 1
 4 1 -25 16232.8 633.346 -2
 4 1 -25 16232.8 633.346 1
 -4 -1 24 3842.07 319.416 1
 4 1 -24 5179.06 648.802 -2
 4 1 -24 5179.06 648.802 1
 -4 -1 23 19576.2 540.489 1
 4 1 -23 27861.4 636.675 -2
 4 1 -23 27861.4 636.675 1
 -4 -1 22 10586.2 495.756 1
 4 1 -22 15172.2 613.122 -2
 4 1 -22 15172.2 613.122 1
 -4 -1 21 55.8557 384.078 1
 4 1 -21 201.131 548.975 -2
 4 1 -21 201.131 548.975 1
 -4 -1 20 23747.2 693.906 1
 4 1 -20 34043.3 796.308 -2
 4 1 -20 34043.3 796.308 1
 -4 -1 19 1666.12 467.199 1
 4 1 -19 2937.99 517.037 -2
 4 1 -19 2937.99 517.037 1
 -4 -1 18 26968.3 764.457 1
 4 1 -18 38274.1 878.185 -2
 4 1 -18 38274.1 878.185 1
 -4 -1 17 323.952 349.433 1
 4 1 -17 509.494 531.474 -2
 4 1 -17 509.494 531.474 1
 -4 -1 16 24012.5 563.27 1
 4 1 -16 33204.8 889.197 -2
 4 1 -16 33204.8 889.197 1
 -4 -1 15 7569.64 507.633 1
 4 1 -15 10426 759.545 -2
 4 1 -15 10426 759.545 1
 -4 -1 14 23945.4 617.488 1
 4 1 -14 31257.8 832.754 -2
 4 1 -14 31257.8 832.754 1
 -4 -1 13 62110.8 992.241 1
 4 1 -13 81804.8 1105.37 -2
 4 1 -13 81804.8 1105.37 1
 -4 -1 12 10908.9 908.214 1
 4 1 -12 14796.1 1106.51 -2
 4 1 -12 14796.1 1106.51 1
 4 1 -11 77799 1382.52 1
 4 1 -10 4341.34 697.376 1
 4 1 -9 60467.8 1401.1 1
 4 1 -8 3108.25 640.949 1
 4 1 -7 62614.8 1055.48 1
 4 1 -6 330.955 442.93 1
 4 1 -5 33825.1 605.4 1
 4 1 -4 42662.5 645.619 1
 -4 -1 4 59468.3 1768.07 -2
 -4 -1 4 59468.3 1768.07 1
 -4 -1 3 50614 918.303 1
 -4 -1 3 72154.2 1220.44 -2
 -4 -1 3 72154.2 1220.44 1
 -4 -1 2 18021.8 490.292 1
 -4 -1 2 25109 875.305 -2
 -4 -1 2 25109 875.305 1
 4 1 -1 13469.8 595.231 1
 4 1 -1 15748.3 557.579 -2
 4 1 -1 15748.3 557.579 1
 4 1 0 104048 1684.69 1
 -4 -1 0 151001 1180.04 -2
 -4 -1 0 151001 1180.04 1
 4 1 1 66.5237 634.66 1
 -4 -1 -1 506.784 329.218 -2
 -4 -1 -1 506.784 329.218 1
 4 1 2 154448 1567.28 -2
 4 1 2 154448 1567.28 1
 -4 -1 -3 98061 1372.4 -2
 -4 -1 -3 98061 1372.4 1
 -4 -1 -4 11507.1 661.409 -2
 -4 -1 -4 11507.1 661.409 1
 -4 -1 -5 9000.92 650.855 -2
 -4 -1 -5 9000.92 650.855 1
 4 1 6 7195.37 666.575 -2
 4 1 6 7195.37 666.575 1
 -4 -1 -7 7319.47 682.31 -2
 -4 -1 -7 7319.47 682.31 1
 4 1 8 1528.13 470.223 -2
 4 1 8 1528.13 470.223 1
 -4 -1 -9 103277 1434.65 -2
 -4 -1 -9 103277 1434.65 1
 -4 -1 -10 24843.7 1158.14 -2
 -4 -1 -10 24843.7 1158.14 1
 -4 -1 -11 104535 2010.05 -2
 -4 -1 -11 104535 2010.05 1
 -4 -1 -12 3497.32 722.742 -2
 -4 -1 -12 3497.32 722.742 1
 4 1 13 268505 3535.24 -2
 4 1 13 268505 3535.24 1
 4 1 14 34639.2 1679.99 -2
 4 1 14 34639.2 1679.99 1
 4 1 15 53296.7 2066.58 -2
 4 1 15 53296.7 2066.58 1
 4 1 16 56910.9 1145.8 -2
 4 1 16 56910.9 1145.8 1
 4 1 17 1838.91 499.187 -2
 4 1 17 1838.91 499.187 1
 4 1 18 17355.2 634.49 -2
 4 1 18 17355.2 634.49 1
 4 1 19 11469.1 533.739 -2
 4 1 19 11469.1 533.739 1
 -4 -1 -20 11855.5 548.701 -2
 -4 -1 -20 11855.5 548.701 1
 -4 -1 -21 10148.9 426.923 -2
 -4 -1 -21 10148.9 426.923 1
 -4 -1 -22 19298.1 471.037 -2
 -4 -1 -22 19298.1 471.037 1
 -4 -1 -23 2760.14 341.566 -2
 -4 -1 -23 2760.14 341.566 1
 -4 -1 -24 29015.1 480.861 -2
 -4 -1 -24 29015.1 480.861 1
 -4 -1 -25 19703.6 411.412 -2
 -4 -1 -25 19703.6 411.412 1
 -4 -1 -26 17803.3 430.128 -2
 -4 -1 -26 17803.3 430.128 1
 -4 -1 -27 14560.9 342.828 -2
 -4 -1 -27 14560.9 342.828 1
 -4 -1 -28 1070.14 222.016 -2
 -4 -1 -28 1070.14 222.016 1
 -4 -1 -29 2515.39 246.996 -2
 -4 -1 -29 2515.39 246.996 1
 -4 -1 -30 2218.33 443.597 -2
 -4 -1 -30 2218.33 443.597 1
 4 2 -26 320.141 409.324 -2
 4 2 -26 320.141 409.324 1
 4 2 -25 42084.4 804.302 -2
 4 2 -25 42084.4 804.302 1
 -4 -2 24 6129.83 319.487 1
 4 2 -24 9689.52 673.634 -2
 4 2 -24 9689.52 673.634 1
 -4 -2 23 22686.2 514.082 1
 4 2 -23 31384.9 625.332 -2
 4 2 -23 31384.9 625.332 1
 -4 -2 22 6587.14 429.98 1
 4 2 -22 9008.36 570.505 -2
 4 2 -22 9008.36 570.505 1
 -4 -2 21 2511.33 378.951 1
 4 2 -21 2404.98 585.305 -2
 4 2 -21 2404.98 585.305 1
 -4 -2 20 9849.1 496.334 1
 4 2 -20 13174.4 683.509 -2
 4 2 -20 13174.4 683.509 1
 -4 -2 19 296.222 409.12 1
 4 2 -19 178.778 659.727 -2
 4 2 -19 178.778 659.727 1
 -4 -2 18 33424.8 815.005 1
 4 2 -18 50314.7 926.995 -2
 4 2 -18 50314.7 926.995 1
 -4 -2 17 14762.1 635.385 1
 4 2 -17 22008.2 823.709 -2
 4 2 -17 22008.2 823.709 1
 -4 -2 16 30188.9 794.65 1
 4 2 -16 45624.5 940.464 -2
 4 2 -16 45624.5 940.464 1
 -4 -2 15 1239.24 440.214 1
 4 2 -15 1147.53 671.708 -2
 4 2 -15 1147.53 671.708 1
 -4 -2 14 24256.7 643.25 1
 4 2 -14 34775.6 840.949 -2
 4 2 -14 34775.6 840.949 1
 -4 -2 13 16299 542.488 1
 4 2 -13 21711 838.975 -2
 4 2 -13 21711 838.975 1
 4 2 -12 949.676 706.506 1
 4 2 -11 60671.1 1401.19 1
 4 2 -10 1668.32 627.173 1
 -4 -2 9 32986.1 1060.2 1
 4 2 -8 3590.21 601.673 1
 4 2 -7 77391.6 1355.53 1
 4 2 -6 10833.5 703.659 1
 -4 -2 6 19327.8 1289.97 -2
 -4 -2 6 19327.8 1289.97 1
 4 2 -5 49841.5 870.197 1
 4 2 -4 155947 1672.08 1
 -4 -2 4 225422 2837.47 -2
 -4 -2 4 225422 2837.47 1
 4 2 -3 33654.9 842.261 1
 -4 -2 3 45163.7 1073.59 -2
 -4 -2 3 45163.7 1073.59 1
 4 2 -2 81080.4 1207.24 1
 4 2 -2 103369 1321.13 -2
 4 2 -2 103369 1321.13 1
 4 2 -1 88808.6 1722.21 1
 -4 -2 1 123300 1414.31 -2
 -4 -2 1 123300 1414.31 1
 4 2 0 54792.6 1184.88 1
 4 2 0 70808.6 942.548 -2
 4 2 0 70808.6 942.548 1
 4 2 1 22063.8 859.323 1
 4 2 1 26679.1 607.45 -2
 4 2 1 26679.1 607.45 1
 4 2 2 54651.6 1211.62 1
 4 2 2 70844.4 949.288 -2
 4 2 2 70844.4 949.288 1
 4 2 3 201.556 577.94 1
 4 2 3 472.12 481.699 -2
 4 2 3 472.12 481.699 1
 4 2 4 66927.7 1045.18 -2
 4 2 4 66927.7 1045.18 1
 -4 -2 -5 29305 803.524 -2
 -4 -2 -5 29305 803.524 1
 4 2 6 3792.04 623.441 -2
 4 2 6 3792.04 623.441 1
 4 2 7 69707.2 1155.35 -2
 4 2 7 69707.2 1155.35 1
 4 2 8 16241 835.208 -2
 4 2 8 16241 835.208 1
 4 2 9 69224.9 1339.52 -2
 4 2 9 69224.9 1339.52 1
 4 2 10 45929.1 1490.37 -2
 4 2 10 45929.1 1490.37 1
 4 2 11 120226 2304.93 -2
 4 2 11 120226 2304.93 1
 4 2 12 834.73 923.014 -2
 4 2 12 834.73 923.014 1
 4 2 13 172354 3041.11 -2
 4 2 13 172354 3041.11 1
 4 2 14 47283.1 1592.82 -2
 4 2 14 47283.1 1592.82 1
 4 2 15 27075.1 1414.08 -2
 4 2 15 27075.1 1414.08 1
 4 2 16 17543.9 872.856 -2
 4 2 16 17543.9 872.856 1
 4 2 17 3160.4 500.295 -2
 4 2 17 3160.4 500.295 1
 4 2 18 5968.26 447.352 -2
 4 2 18 5968.26 447.352 1
 4 2 19 24342.7 639.239 -2
 4 2 19 24342.7 639.239 1
 -4 -2 -20 38987.5 756.886 -2
 -4 -2 -20 38987.5 756.886 1
 -4 -2 -21 27626.5 667.981 -2
 -4 -2 -21 27626.5 667.981 1
 4 2 22 56993.6 770.096 -2
 4 2 22 56993.6 770.096 1
 4 2 23 1440.02 332.855 -2
 4 2 23 1440.02 332.855 1
 -4 -2 -24 35382.7 647.55 -2
 -4 -2 -24 35382.7 647.55 1
 -4 -2 -25 7867.45 360.093 -2
 -4 -2 -25 7867.45 360.093 1
 -4 -2 -26 652.425 264.459 -2
 -4 -2 -26 652.425 264.459 1
 -4 -2 -27 9119.46 291.711 -2
 -4 -2 -27 9119.46 291.711 1
 -4 -2 -28 3311.19 227.846 -2
 -4 -2 -28 3311.19 227.846 1
 -4 -2 -29 5229.19 225.66 -2
 -4 -2 -29 5229.19 225.66 1
 4 2 30 448.606 290.594 -2
 4 2 30 448.606 290.594 1
 -4 -3 26 980.18 252.787 1
 4 3 -26 2114.66 376.79 -2
 4 3 -26 2114.66 376.79 1
 -4 -3 25 13287 389.78 1
 4 3 -25 22563.4 654.474 -2
 4 3 -25 22563.4 654.474 1
 4 3 -24 3821.75 603.353 -2
 4 3 -24 3821.75 603.353 1
 4 3 -23 14157.8 786.208 -2
 4 3 -23 14157.8 786.208 1
 -4 -3 22 5110.85 334.024 1
 4 3 -22 6024.16 705.369 -2
 4 3 -22 6024.16 705.369 1
 -4 -3 21 2639.46 350.406 1
 4 3 -21 3563.28 558.791 -2
 4 3 -21 3563.28 558.791 1
 -4 -3 20 14378.3 372.683 1
 4 3 -20 20704.3 677.628 -2
 4 3 -20 20704.3 677.628 1
 -4 -3 19 3851.08 327.75 1
 4 3 -19 5358 627.14 -2
 4 3 -19 5358 627.14 1
 -4 -3 18 33885.9 543.462 1
 4 3 -18 45380.5 872.043 -2
 4 3 -18 45380.5 872.043 1
 -4 -3 17 9899.48 412.199 1
 4 3 -17 13674.4 754.402 -2
 4 3 -17 13674.4 754.402 1
 -4 -3 16 12759.3 447.346 1
 4 3 -16 16541 789.129 -2
 4 3 -16 16541 789.129 1
 -4 -3 15 411.186 328.846 1
 4 3 -15 332.741 473.71 -2
 4 3 -15 332.741 473.71 1
 -4 -3 14 18417.8 566.096 1
 4 3 -14 26725 768.586 -2
 4 3 -14 26725 768.586 1
 -4 -3 13 17633.6 563.918 1
 4 3 -13 24481.1 932.959 -2
 4 3 -13 24481.1 932.959 1
 -4 -3 12 30926.3 1081.79 1
 -4 -3 12 37723.4 1577.52 -2
 -4 -3 12 37723.4 1577.52 1
 4 3 -11 9627.41 729.836 1
 -4 -3 11 14378.8 1690.46 -2
 -4 -3 11 14378.8 1690.46 1
 4 3 -10 13657.7 760.328 1
 4 3 -9 56891.8 1330.6 1
 4 3 -8 1518.89 451.756 1
 4 3 -7 61814.7 1192.83 1
 4 3 -6 21619.3 677.982 1
 4 3 -5 21059.6 565.975 1
 -4 -3 4 28879.6 891.951 1
 -4 -3 4 44070.5 1532.27 -2
 -4 -3 4 44070.5 1532.27 1
 4 3 -3 94281.5 1364.59 1
 -4 -3 3 132673 2232.72 -2
 -4 -3 3 132673 2232.72 1
 4 3 -2 1209.66 769.993 1
 -4 -3 2 920.507 954.932 -2
 -4 -3 2 920.507 954.932 1
 4 3 -1 34967.2 1293.28 1
 -4 -3 1 44993.4 1144.84 -2
 -4 -3 1 44993.4 1144.84 1
 4 3 0 185939 2497.17 1
 -4 -3 0 245989 2045.92 -2
 -4 -3 0 245989 2045.92 1
 4 3 1 392.946 564.73 1
 4 3 1 578.833 492.04 -2
 4 3 1 578.833 492.04 1
 4 3 2 139927 2109.15 1
 4 3 2 202659 1577.89 -2
 4 3 2 202659 1577.89 1
 4 3 3 1809.62 346.36 -2
 4 3 3 1809.62 346.36 1
 4 3 4 39901.5 564.185 -2
 4 3 4 39901.5 564.185 1
 4 3 5 2774.87 458.895 -2
 4 3 5 2774.87 458.895 1
 4 3 6 96169.9 1313.71 -2
 4 3 6 96169.9 1313.71 1
 4 3 7 12271.2 672.931 -2
 4 3 7 12271.2 672.931 1
 4 3 8 149068 1778.73 -2
 4 3 8 149068 1778.73 1
 -4 -3 -9 23933.5 742.885 -2
 -4 -3 -9 23933.5 742.885 1
 -4 -3 -10 123831 1842.13 -2
 -4 -3 -10 123831 1842.13 1
 4 3 11 72050.8 1562.59 -2
 4 3 11 72050.8 1562.59 1
 4 3 12 1135.87 948.367 -2
 4 3 12 1135.87 948.367 1
 4 3 13 57782.9 1595.25 -2
 4 3 13 57782.9 1595.25 1
 4 3 14 12643.4 1318.7 -2
 4 3 14 12643.4 1318.7 1
 4 3 15 22229.3 1646.32 -2
 4 3 15 22229.3 1646.32 1
 4 3 16 5316.57 323.253 -2
 4 3 16 5316.57 323.253 1
 4 3 17 17082.1 502.395 -2
 4 3 17 17082.1 502.395 1
 4 3 18 6481.75 438.086 -2
 4 3 18 6481.75 438.086 1
 4 3 19 33547.6 567.658 -2
 4 3 19 33547.6 567.658 1
 -4 -3 -20 30594.7 564.793 -2
 -4 -3 -20 30594.7 564.793 1
 -4 -3 -21 11213.5 545.71 -2
 -4 -3 -21 11213.5 545.71 1
 -4 -3 -22 34900.6 700.245 -2
 -4 -3 -22 34900.6 700.245 1
 -4 -3 -23 510.556 417.725 -2
 -4 -3 -23 510.556 417.725 1
 4 3 24 26258 565.297 -2
 4 3 24 26258 565.297 1
 4 3 25 763.587 266.734 -2
 4 3 25 763.587 266.734 1
 4 3 26 13424.4 324.219 -2
 4 3 26 13424.4 324.219 1
 -4 -3 -27 5667.3 255.343 -2
 -4 -3 -27 5667.3 255.343 1
 -4 -3 -28 5939.22 303.407 -2
 -4 -3 -28 5939.22 303.407 1
 -4 -3 -29 8944.43 272.553 -2
 -4 -3 -29 8944.43 272.553 1
 4 3 30 3735.41 316.858 -2
 4 3 30 3735.41 316.858 1
 -4 -4 25 7116.85 223.886 1
 4 4 -25 10357 523.594 -2
 4 4 -25 10357 523.594 1
 -4 -4 24 686.095 223.68 1
 4 4 -24 1105.86 528.935 -2
 4 4 -24 1105.86 528.935 1
 -4 -4 23 4571.43 271.116 1
 -4 -4 22 7750.27 279.304 1
 -4 -4 21 6754.02 305.092 1
 4 4 -21 9218.45 852.045 -2
 4 4 -21 9218.45 852.045 1
 -4 -4 20 22687.7 444.72 1
 4 4 -20 28424.9 1038.66 -2
 4 4 -20 28424.9 1038.66 1
 -4 -4 19 11514.4 406.886 1
 4 4 -19 13309.8 988.41 -2
 4 4 -19 13309.8 988.41 1
 -4 -4 18 33336.9 571.813 1
 4 4 -18 43968.9 1246.7 -2
 4 4 -18 43968.9 1246.7 1
 -4 -4 17 17039.6 695.841 1
 4 4 -17 23039.8 1123.22 -2
 4 4 -17 23039.8 1123.22 1
 -4 -4 16 4342.57 375.443 1
 4 4 -16 5595.46 1047.23 -2
 4 4 -16 5595.46 1047.23 1
 -4 -4 15 2625.67 368.076 1
 4 4 -15 3317.15 1009.41 -2
 4 4 -15 3317.15 1009.41 1
 -4 -4 14 18337.5 634.575 1
 4 4 -14 26474.6 944.517 -2
 4 4 -14 26474.6 944.517 1
 -4 -4 13 7665.74 385.035 1
 4 4 -13 11916.5 833.005 -2
 4 4 -13 11916.5 833.005 1
 -4 -4 12 38129.3 593.638 1
 4 4 -12 52902 1030.26 -2
 4 4 -12 52902 1030.26 1
 4 4 -11 24372.3 1605.08 1
 -4 -4 11 32388.5 1511.94 -2
 -4 -4 11 32388.5 1511.94 1
 4 4 -10 19699.6 1486.69 1
 -4 -4 10 24532.2 1955.82 -2
 -4 -4 10 24532.2 1955.82 1
 4 4 -9 38249.3 1745.98 1
 -4 -4 9 46426.8 2346.45 -2
 -4 -4 9 46426.8 2346.45 1
 4 4 -8 2580.58 869.32 1
 -4 -4 8 2463.43 1480.69 -2
 -4 -4 8 2463.43 1480.69 1
 4 4 -7 32053.7 922.332 1
 -4 -4 7 36122.6 2187.91 -2
 -4 -4 7 36122.6 2187.91 1
 4 4 -6 15270.2 698.094 1
 -4 -4 6 16361.8 1810.06 -2
 -4 -4 6 16361.8 1810.06 1
 4 4 -5 28208.9 849.374 1
 -4 -4 5 36026.6 2013.82 -2
 -4 -4 5 36026.6 2013.82 1
 4 4 -4 311.313 523.073 1
 -4 -4 4 323.096 1268.31 -2
 -4 -4 4 323.096 1268.31 1
 4 4 -3 76885.1 1301.63 1
 -4 -4 3 102292 2525.53 -2
 -4 -4 3 102292 2525.53 1
 4 4 -2 16410.4 736.798 1
 -4 -4 2 20026.2 1482.31 -2
 -4 -4 2 20026.2 1482.31 1
 -4 -4 1 59820.4 1129.12 1
 -4 -4 1 81185.9 2084.76 -2
 -4 -4 1 81185.9 2084.76 1
 4 4 0 100460 2009.03 1
 -4 -4 0 131718 1616.15 -2
 -4 -4 0 131718 1616.15 1
 4 4 1 13499.1 1000.53 1
 -4 -4 -1 17582.9 868.414 -2
 -4 -4 -1 17582.9 868.414 1
 4 4 2 253466 3132.96 1
 4 4 2 342815 2383.98 -2
 4 4 2 342815 2383.98 1
 4 4 3 10452.7 1033.21 1
 4 4 3 14444.8 467.445 -2
 4 4 3 14444.8 467.445 1
 4 4 4 17141.5 470.615 -2
 4 4 4 17141.5 470.615 1
 4 4 5 23261.5 669.818 -2
 4 4 5 23261.5 669.818 1
 4 4 6 17695.1 545.326 -2
 4 4 6 17695.1 545.326 1
 4 4 7 16556.4 783.44 -2
 4 4 7 16556.4 783.44 1
 4 4 8 74124.2 1593.78 -2
 4 4 8 74124.2 1593.78 1
 4 4 9 74628 1791.9 -2
 4 4 9 74628 1791.9 1
 4 4 10 63678.8 1679.14 -2
 4 4 10 63678.8 1679.14 1
 -4 -4 -11 35552.5 1227.69 -2
 -4 -4 -11 35552.5 1227.69 1
 4 4 12 3518.99 822.497 -2
 4 4 12 3518.99 822.497 1
 4 4 13 76381.9 1808.93 -2
 4 4 13 76381.9 1808.93 1
 4 4 14 14266.3 964.528 -2
 4 4 14 14266.3 964.528 1
 4 4 15 56142.3 431.299 -2
 4 4 15 56142.3 431.299 1
 -4 -4 -16 136.072 260.465 -2
 -4 -4 -16 136.072 260.465 1
 4 4 17 47226.8 662.3 -2
 4 4 17 47226.8 662.3 1
 4 4 18 938.124 381.348 -2
 4 4 18 938.124 381.348 1
 -4 -4 -19 31758.5 565.675 -2
 -4 -4 -19 31758.5 565.675 1
 -4 -4 -20 19475 444.025 -2
 -4 -4 -20 19475 444.025 1
 -4 -4 -21 2777.23 333.854 -2
 -4 -4 -21 2777.23 333.854 1
 -4 -4 -22 29901.3 541.861 -2
 -4 -4 -22 29901.3 541.861 1
 -4 -4 -23 535.309 386.233 -2
 -4 -4 -23 535.309 386.233 1
 -4 -4 -24 12663.6 406.698 -2
 -4 -4 -24 12663.6 406.698 1
 -4 -4 -25 106.729 302.373 -2
 -4 -4 -25 106.729 302.373 1
 -4 -4 -26 27324.7 378.873 -2
 -4 -4 -26 27324.7 378.873 1
 -4 -4 -27 4563.21 236.11 -2
 -4 -4 -27 4563.21 236.11 1
 4 4 28 5884.68 234.893 -2
 4 4 28 5884.68 234.893 1
 -4 -4 -29 10215.7 295.716 -2
 -4 -4 -29 10215.7 295.716 1
 -4 -5 25 14138.8 340.322 1
 -4 -5 24 1076.16 195.811 1
 4 5 -24 1101.85 448.987 -2
 4 5 -24 1101.85 448.987 1
 -4 -5 23 13993.1 330.667 1
 -4 -5 22 2387.5 188.845 1
 -4 -5 21 11655.2 296.239 1
 -4 -5 20 8423.98 250.784 1
 4 5 -20 10611.6 796.123 -2
 4 5 -20 10611.6 796.123 1
 -4 -5 19 6194.54 288.865 1
 4 5 -19 9253.85 831.009 -2
 4 5 -19 9253.85 831.009 1
 -4 -5 18 16661.1 376.295 1
 4 5 -18 22955.9 1012.61 -2
 4 5 -18 22955.9 1012.61 1
 -4 -5 17 8640.56 346.32 1
 4 5 -17 12137.4 934.86 -2
 4 5 -17 12137.4 934.86 1
 -4 -5 16 28442.1 479.372 1
 4 5 -16 38241.2 1175.2 -2
 4 5 -16 38241.2 1175.2 1
 -4 -5 15 -83.8562 379.367 1
 4 5 -15 1235.3 938.884 -2
 4 5 -15 1235.3 938.884 1
 -4 -5 14 70280.9 833.92 1
 -4 -5 13 6801.04 453.714 1
 -4 -5 13 8176.61 1392.13 -2
 -4 -5 13 8176.61 1392.13 1
 -4 -5 12 146091 1118.01 1
 -4 -5 12 218295 2960.56 -2
 -4 -5 12 218295 2960.56 1
 -4 -5 11 1092.67 375.022 1
 -4 -5 11 1792.05 577.077 -2
 -4 -5 11 1792.05 577.077 1
 -4 -5 10 24024.1 441.578 1
 -4 -5 10 31558.3 1465.33 -2
 -4 -5 10 31558.3 1465.33 1
 4 5 -9 9057.17 878.551 1
 -4 -5 9 14649 1910.59 -2
 -4 -5 9 14649 1910.59 1
 4 5 -8 5798.42 1010.84 1
 -4 -5 8 7082.16 1127.96 -2
 -4 -5 8 7082.16 1127.96 1
 4 5 -7 19592.7 1312.16 1
 -4 -5 7 27517.3 2044.84 -2
 -4 -5 7 27517.3 2044.84 1
 4 5 -6 20690.9 1302.84 1
 -4 -5 6 25471.5 1938.89 -2
 -4 -5 6 25471.5 1938.89 1
 4 5 -5 53334.6 1780.87 1
 -4 -5 5 71988.5 2503.93 -2
 -4 -5 5 71988.5 2503.93 1
 4 5 -4 474.897 756.085 1
 -4 -5 4 -112.529 1224.38 -2
 -4 -5 4 -112.529 1224.38 1
 4 5 -3 114834 1623.05 1
 -4 -5 3 154331 3031.15 -2
 -4 -5 3 154331 3031.15 1
 4 5 -2 21293.2 828.641 1
 -4 -5 2 24976.4 1587.76 -2
 -4 -5 2 24976.4 1587.76 1
 4 5 -1 38812.2 1013.08 1
 -4 -5 1 54155.5 1907.42 -2
 -4 -5 1 54155.5 1907.42 1
 -4 -5 0 61763.6 1182.59 1
 -4 -5 0 85248.2 2121.97 -2
 -4 -5 0 85248.2 2121.97 1
 4 5 1 457.993 469.285 1
 -4 -5 -1 1233.35 964.456 -2
 -4 -5 -1 1233.35 964.456 1
 -4 -5 -2 20952.1 1051.36 1
 -4 -5 -2 29861.8 999.557 -2
 -4 -5 -2 29861.8 999.557 1
 4 5 3 10059.7 660.71 1
 4 5 3 13729.2 606.364 -2
 4 5 3 13729.2 606.364 1
 4 5 4 14451.7 1142.47 1
 4 5 4 17852.2 676.034 -2
 4 5 4 17852.2 676.034 1
 4 5 5 5298.84 955.388 1
 4 5 5 7908.81 522.073 -2
 4 5 5 7908.81 522.073 1
 4 5 6 140572 1476.32 -2
 4 5 6 140572 1476.32 1
 4 5 7 5169.74 492.413 -2
 4 5 7 5169.74 492.413 1
 4 5 8 153597 1400.78 -2
 4 5 8 153597 1400.78 1
 4 5 9 47537.1 1054.22 -2
 4 5 9 47537.1 1054.22 1
 4 5 10 19041.6 841.281 -2
 4 5 10 19041.6 841.281 1
 4 5 11 52041.6 1393.39 -2
 4 5 11 52041.6 1393.39 1
 4 5 12 17680.1 1061.96 -2
 4 5 12 17680.1 1061.96 1
 4 5 13 11500.9 1007.4 -2
 4 5 13 11500.9 1007.4 1
 4 5 14 404.06 221.523 -2
 4 5 14 404.06 221.523 1
 4 5 15 20645.1 469.498 -2
 4 5 15 20645.1 469.498 1
 4 5 16 390.048 330.506 -2
 4 5 16 390.048 330.506 1
 4 5 17 50695.2 630.185 -2
 4 5 17 50695.2 630.185 1
 4 5 18 513.163 294.028 -2
 4 5 18 513.163 294.028 1
 -4 -5 -19 68712.4 744.231 -2
 -4 -5 -19 68712.4 744.231 1
 -4 -5 -20 7608.27 338.203 -2
 -4 -5 -20 7608.27 338.203 1
 -4 -5 -21 19374.6 435.235 -2
 -4 -5 -21 19374.6 435.235 1
 -4 -5 -22 27673.2 452.659 -2
 -4 -5 -22 27673.2 452.659 1
 -4 -5 -23 2272.88 325.244 -2
 -4 -5 -23 2272.88 325.244 1
 -4 -5 -24 48516.6 803.961 -2
 -4 -5 -24 48516.6 803.961 1
 4 5 25 64.763 257.964 -2
 4 5 25 64.763 257.964 1
 4 5 26 11037.1 326.108 -2
 4 5 26 11037.1 326.108 1
 4 5 27 1528.52 229.375 -2
 4 5 27 1528.52 229.375 1
 4 5 28 4187.52 196.895 -2
 4 5 28 4187.52 196.895 1
 4 5 29 328.905 289.461 -2
 4 5 29 328.905 289.461 1
 -4 -6 24 310.454 212.859 1
 -4 -6 23 13894.4 266.021 1
 -4 -6 22 3749.18 203.917 1
 -4 -6 21 8100.79 308.927 1
 -4 -6 20 3605.79 195.479 1
 -4 -6 19 11175.2 276.702 1
 -4 -6 18 1232.04 208.413 1
 -4 -6 17 5515.37 250.054 1
 -4 -6 16 10998.5 298.466 1
 -4 -6 15 4961.26 306.722 1
 -4 -6 14 70175 881.265 1
 -4 -6 13 154.897 294.768 1
 -4 -6 12 65524.3 605.234 1
 -4 -6 12 93012.7 2102.37 -2
 -4 -6 12 93012.7 2102.37 1
 -4 -6 11 229.969 268.954 1
 -4 -6 11 1358.32 562.583 -2
 -4 -6 11 1358.32 562.583 1
 -4 -6 10 4021.53 259.264 1
 -4 -6 10 4586.24 579.673 -2
 -4 -6 10 4586.24 579.673 1
 4 6 -9 5720.98 237.631 1
 -4 -6 9 6133.85 662.59 -2
 -4 -6 9 6133.85 662.59 1
 4 6 -8 25581.9 432.661 1
 -4 -6 8 36054.8 775.546 -2
 -4 -6 8 36054.8 775.546 1
 4 6 -7 4684.91 278.74 1
 -4 -6 7 5827.22 580.153 -2
 -4 -6 7 5827.22 580.153 1
 4 6 -6 23761.1 989.847 1
 -4 -6 6 33895.7 2060.53 -2
 -4 -6 6 33895.7 2060.53 1
 4 6 -5 45982 1235.21 1
 -4 -6 5 65171.8 2464.39 -2
 -4 -6 5 65171.8 2464.39 1
 4 6 -4 609.561 834.941 1
 -4 -6 4 420.324 1255.24 -2
 -4 -6 4 420.324 1255.24 1
 4 6 -3 63521.3 1912.01 1
 -4 -6 3 87481.2 2523.16 -2
 -4 -6 3 87481.2 2523.16 1
 4 6 -2 5526.61 875.876 1
 -4 -6 2 11196.6 1295.26 -2
 -4 -6 2 11196.6 1295.26 1
 4 6 -1 16886.1 1132.25 1
 -4 -6 1 26308.7 1524.96 -2
 -4 -6 1 26308.7 1524.96 1
 4 6 0 14187.6 717.214 1
 -4 -6 0 18824.5 1426.33 -2
 -4 -6 0 18824.5 1426.33 1
 4 6 1 866.559 510.81 1
 -4 -6 -1 338.538 986.673 -2
 -4 -6 -1 338.538 986.673 1
 4 6 2 1069.73 478.943 1
 -4 -6 -2 1111.98 917.724 -2
 -4 -6 -2 1111.98 917.724 1
 4 6 3 18625.2 792.695 1
 4 6 3 25001 952.301 -2
 4 6 3 25001 952.301 1
 4 6 4 3541.18 520.658 1
 4 6 4 3691.89 713.199 -2
 4 6 4 3691.89 713.199 1
 4 6 5 24537.5 858.136 1
 4 6 5 30670.5 1616.38 -2
 4 6 5 30670.5 1616.38 1
 -4 -6 -6 117953 1669.24 1
 4 6 6 151836 2844.12 -2
 4 6 6 151836 2844.12 1
 4 6 7 14516.9 724.126 1
 4 6 7 17471.4 795.144 -2
 4 6 7 17471.4 795.144 1
 4 6 8 48658.5 1969.18 1
 4 6 8 64880.8 1096.55 -2
 4 6 8 64880.8 1096.55 1
 4 6 9 24086.5 1069.85 -2
 4 6 9 24086.5 1069.85 1
 4 6 10 11214.3 811.236 -2
 4 6 10 11214.3 811.236 1
 4 6 11 17885.4 542.712 -2
 4 6 11 17885.4 542.712 1
 4 6 12 5772.9 318.38 -2
 4 6 12 5772.9 318.38 1
 4 6 13 27354.4 419.784 -2
 4 6 13 27354.4 419.784 1
 4 6 14 10788.3 359.928 -2
 4 6 14 10788.3 359.928 1
 4 6 15 23424.9 500.689 -2
 4 6 15 23424.9 500.689 1
 -4 -6 -16 6361.78 374.228 -2
 -4 -6 -16 6361.78 374.228 1
 -4 -6 -17 14445.3 424.632 -2
 -4 -6 -17 14445.3 424.632 1
 -4 -6 -18 6946.88 372.022 -2
 -4 -6 -18 6946.88 372.022 1
 -4 -6 -19 46281.2 557.712 -2
 -4 -6 -19 46281.2 557.712 1
 -4 -6 -20 15745.7 383.221 -2
 -4 -6 -20 15745.7 383.221 1
 -4 -6 -21 40654.2 577.361 -2
 -4 -6 -21 40654.2 577.361 1
 -4 -6 -22 11882.4 394.333 -2
 -4 -6 -22 11882.4 394.333 1
 -4 -6 -23 14111.6 381.22 -2
 -4 -6 -23 14111.6 381.22 1
 -4 -6 -24 13616.6 405.035 -2
 -4 -6 -24 13616.6 405.035 1
 4 6 25 390.537 204.889 -2
 4 6 25 390.537 204.889 1
 4 6 26 20438.3 357.942 -2
 4 6 26 20438.3 357.942 1
 4 6 27 993.54 236.418 -2
 4 6 27 993.54 236.418 1
 -4 -6 -28 1944.42 224.926 -2
 -4 -6 -28 1944.42 224.926 1
 -4 -7 22 777.079 142.701 1
 -4 -7 21 6361.6 210.684 1
 -4 -7 20 491.721 174.296 1
 -4 -7 19 8570.77 244.112 1
 -4 -7 18 4195.45 240.275 1
 -4 -7 17 7734.45 269.673 1
 -4 -7 16 12437.6 294.553 1
 -4 -7 15 233.734 235.893 1
 -4 -7 14 40004.8 496.71 1
 -4 -7 13 3754.76 282.029 1
 -4 -7 12 37028.7 446.727 1
 -4 -7 11 767.514 260.279 1
 -4 -7 11 1705.57 579.462 -2
 -4 -7 11 1705.57 579.462 1
 -4 -7 10 4298.37 308.041 1
 -4 -7 10 5431.32 668.258 -2
 -4 -7 10 5431.32 668.258 1
 -4 -7 9 13899.8 408.6 1
 -4 -7 9 18339.3 595.05 -2
 -4 -7 9 18339.3 595.05 1
 4 7 -8 48710.6 598.669 1
 -4 -7 8 63995.5 1037.36 -2
 -4 -7 8 63995.5 1037.36 1
 4 7 -7 62702.1 607.672 1
 -4 -7 7 85396.2 1141.6 -2
 -4 -7 7 85396.2 1141.6 1
 4 7 -6 78649.1 757.293 1
 -4 -7 6 106211 1277.39 -2
 -4 -7 6 106211 1277.39 1
 -4 -7 5 21014.7 481.175 1
 -4 -7 5 28322.5 503.018 -2
 -4 -7 5 28322.5 503.018 1
 -4 -7 4 2237.12 297.582 1
 -4 -7 4 3217.62 358.513 -2
 -4 -7 4 3217.62 358.513 1
 -4 -7 3 14590.2 332.826 1
 -4 -7 3 21535.4 755.546 -2
 -4 -7 3 21535.4 755.546 1
 4 7 -2 20289.5 1290.77 1
 -4 -7 2 26115.5 1766.2 -2
 -4 -7 2 26115.5 1766.2 1
 4 7 -1 23074 1324.53 1
 -4 -7 1 29455.5 1729.18 -2
 -4 -7 1 29455.5 1729.18 1
 4 7 0 7161.37 947.333 1
 -4 -7 0 7159.12 1280.19 -2
 -4 -7 0 7159.12 1280.19 1
 4 7 1 14439.3 1101.51 1
 -4 -7 -1 17169.9 1363.91 -2
 -4 -7 -1 17169.9 1363.91 1
 4 7 2 12077.1 682.212 1
 -4 -7 -2 16865.9 1322.44 -2
 -4 -7 -2 16865.9 1322.44 1
 4 7 3 20822.7 632.454 1
 -4 -7 -3 28160.3 1441.82 -2
 -4 -7 -3 28160.3 1441.82 1
 4 7 4 24219.1 840.833 1
 4 7 5 1729.49 654.389 1
 -4 -7 -5 2540.42 1024.12 -2
 -4 -7 -5 2540.42 1024.12 1
 4 7 6 64295.3 957.849 1
 4 7 6 82658.5 1185.3 -2
 4 7 6 82658.5 1185.3 1
 4 7 7 551.157 1080.56 1
 4 7 7 437.564 309.862 -2
 4 7 7 437.564 309.862 1
 4 7 8 35483.7 1934.61 1
 4 7 8 52701.6 642.291 -2
 4 7 8 52701.6 642.291 1
 4 7 9 413.966 270.068 -2
 4 7 9 413.966 270.068 1
 4 7 10 21082.7 471.1 -2
 4 7 10 21082.7 471.1 1
 -4 -7 -11 12363.7 380.485 -2
 -4 -7 -11 12363.7 380.485 1
 -4 -7 -12 39142.4 506.023 -2
 -4 -7 -12 39142.4 506.023 1
 -4 -7 -13 19974.5 404.231 -2
 -4 -7 -13 19974.5 404.231 1
 -4 -7 -14 15971.1 374.399 -2
 -4 -7 -14 15971.1 374.399 1
 -4 -7 -15 24326.5 449.137 -2
 -4 -7 -15 24326.5 449.137 1
 -4 -7 -16 13854.2 576.467 -2
 -4 -7 -16 13854.2 576.467 1
 -4 -7 -17 14440.9 571.117 -2
 -4 -7 -17 14440.9 571.117 1
 -4 -7 -18 3901.67 353.71 -2
 -4 -7 -18 3901.67 353.71 1
 -4 -7 -19 19034 480.666 -2
 -4 -7 -19 19034 480.666 1
 -4 -7 -20 10260.8 388.204 -2
 -4 -7 -20 10260.8 388.204 1
 -4 -7 -21 21822.9 436.99 -2
 -4 -7 -21 21822.9 436.99 1
 -4 -7 -22 33295.4 674.231 -2
 -4 -7 -22 33295.4 674.231 1
 -4 -7 -23 4610.27 438.103 -2
 -4 -7 -23 4610.27 438.103 1
 -4 -7 -24 7695.99 407.795 -2
 -4 -7 -24 7695.99 407.795 1
 4 7 25 5705.51 289.101 -2
 4 7 25 5705.51 289.101 1
 4 7 26 4154.33 251.12 -2
 4 7 26 4154.33 251.12 1
 -4 -8 21 4065.32 278.227 1
 -4 -8 20 3513.29 221.969 1
 -4 -8 19 8255.34 231.849 1
 -4 -8 18 365.201 182.027 1
 -4 -8 17 19241.2 304.616 1
 -4 -8 16 16562.6 318.922 1
 -4 -8 15 2891.68 247.78 1
 -4 -8 14 15221.8 347.745 1
 -4 -8 13 -76.0271 269.979 1
 -4 -8 12 9756.12 343.525 1
 -4 -8 11 537.111 245.102 1
 -4 -8 11 -244.966 573.866 -2
 -4 -8 11 -244.966 573.866 1
 -4 -8 10 12012.8 319.707 1
 -4 -8 10 16308.2 721.145 -2
 -4 -8 10 16308.2 721.145 1
 -4 -8 9 4854.8 272.413 1
 -4 -8 9 5403.57 700.26 -2
 -4 -8 9 5403.57 700.26 1
 -4 -8 8 40445.9 492.37 1
 -4 -8 8 55394 1076.13 -2
 -4 -8 8 55394 1076.13 1
 -4 -8 7 44646.9 499.501 1
 -4 -8 7 58178.5 1132.2 -2
 -4 -8 7 58178.5 1132.2 1
 -4 -8 6 35615.7 459.76 1
 -4 -8 6 46817.1 1128.18 -2
 -4 -8 6 46817.1 1128.18 1
 -4 -8 5 60381.9 635.776 1
 -4 -8 5 77072.7 1193.63 -2
 -4 -8 5 77072.7 1193.63 1
 -4 -8 4 4293.15 326.373 1
 -4 -8 4 5560.18 518.697 -2
 -4 -8 4 5560.18 518.697 1
 -4 -8 3 52799.5 474.19 1
 -4 -8 3 67147.7 1059.2 -2
 -4 -8 3 67147.7 1059.2 1
 -4 -8 2 10946.7 326.639 1
 -4 -8 2 15254 448.439 -2
 -4 -8 2 15254 448.439 1
 -4 -8 1 6176.47 285.519 1
 -4 -8 1 8668.11 396.305 -2
 -4 -8 1 8668.11 396.305 1
 4 8 0 669.949 229.855 1
 -4 -8 0 530.892 356.525 -2
 -4 -8 0 530.892 356.525 1
 4 8 1 51001.8 460.281 1
 -4 -8 -1 67413 751.375 -2
 -4 -8 -1 67413 751.375 1
 4 8 2 2590.59 185.242 1
 -4 -8 -2 3631.05 513.673 -2
 -4 -8 -2 3631.05 513.673 1
 4 8 3 52291 408.725 1
 -4 -8 -3 67771.3 903.522 -2
 -4 -8 -3 67771.3 903.522 1
 -4 -8 -4 25732.8 337.799 1
 -4 -8 -4 32170.1 897.579 -2
 -4 -8 -4 32170.1 897.579 1
 4 8 5 7814.41 218.983 1
 -4 -8 -5 12380.9 626.496 -2
 -4 -8 -5 12380.9 626.496 1
 4 8 6 17300.2 508.093 1
 -4 -8 -6 22969.7 467.826 -2
 -4 -8 -6 22969.7 467.826 1
 4 8 7 1418.47 305.253 1
 -4 -8 -7 1790.53 340.065 -2
 -4 -8 -7 1790.53 340.065 1
 4 8 8 23557 554.332 1
 -4 -8 -8 31808.5 594.495 -2
 -4 -8 -8 31808.5 594.495 1
 -4 -8 -9 2677.3 304.43 -2
 -4 -8 -9 2677.3 304.43 1
 -4 -8 -10 13543.1 411.96 -2
 -4 -8 -10 13543.1 411.96 1
 -4 -8 -11 1155.53 384.042 -2
 -4 -8 -11 1155.53 384.042 1
 -4 -8 -12 12390.2 532.906 -2
 -4 -8 -12 12390.2 532.906 1
 -4 -8 -13 4960.4 411.223 -2
 -4 -8 -13 4960.4 411.223 1
 -4 -8 -14 5404.28 403.08 -2
 -4 -8 -14 5404.28 403.08 1
 -4 -8 -15 6858.5 400.007 -2
 -4 -8 -15 6858.5 400.007 1
 -4 -8 -16 6462.36 338.867 -2
 -4 -8 -16 6462.36 338.867 1
 -4 -8 -17 15758.6 474.853 -2
 -4 -8 -17 15758.6 474.853 1
 -4 -8 -18 13527.8 443.451 -2
 -4 -8 -18 13527.8 443.451 1
 -4 -8 -19 41133.2 613.58 -2
 -4 -8 -19 41133.2 613.58 1
 -4 -8 -20 186.156 466.688 -2
 -4 -8 -20 186.156 466.688 1
 -4 -8 -21 19566.9 545.766 -2
 -4 -8 -21 19566.9 545.766 1
 -4 -8 -22 5612.53 420.736 -2
 -4 -8 -22 5612.53 420.736 1
 -4 -8 -23 491.759 346.278 -2
 -4 -8 -23 491.759 346.278 1
 4 8 24 4882.64 267.915 -2
 4 8 24 4882.64 267.915 1
 4 8 25 412.609 227.695 -2
 4 8 25 412.609 227.695 1
 -4 -9 19 7137 300.82 1
 -4 -9 18 1208.81 206.411 1
 -4 -9 17 13597.5 326.911 1
 -4 -9 16 5081.74 303.397 1
 -4 -9 15 4316.74 266.568 1
 -4 -9 14 5924.15 301.116 1
 -4 -9 13 2104.66 245.711 1
 -4 -9 12 5490.18 281.669 1
 -4 -9 11 340.433 260.755 1
 -4 -9 11 862.897 500.519 -2
 -4 -9 11 862.897 500.519 1
 -4 -9 10 17527.9 430.393 1
 -4 -9 10 24733.1 718.717 -2
 -4 -9 10 24733.1 718.717 1
 -4 -9 9 2062.95 282.407 1
 -4 -9 9 2795.13 601.659 -2
 -4 -9 9 2795.13 601.659 1
 -4 -9 8 26038.2 426.688 1
 -4 -9 8 33209.5 890.53 -2
 -4 -9 8 33209.5 890.53 1
 -4 -9 7 7425.11 365.385 1
 -4 -9 7 10235.6 769.47 -2
 -4 -9 7 10235.6 769.47 1
 -4 -9 6 18925.5 383.733 1
 -4 -9 6 24621.8 931.136 -2
 -4 -9 6 24621.8 931.136 1
 -4 -9 5 13787.4 405.094 1
 -4 -9 5 18701.3 938.151 -2
 -4 -9 5 18701.3 938.151 1
 -4 -9 4 217.333 292.482 1
 -4 -9 4 402.388 837.633 -2
 -4 -9 4 402.388 837.633 1
 -4 -9 3 40425.4 655.599 1
 -4 -9 3 56355.5 778.442 -2
 -4 -9 3 56355.5 778.442 1
 -4 -9 2 4282.51 388.311 1
 -4 -9 2 6993.36 537.829 -2
 -4 -9 2 6993.36 537.829 1
 4 9 -1 49032.6 482.895 1
 -4 -9 1 66931.1 849.337 -2
 -4 -9 1 66931.1 849.337 1
 4 9 0 10098.2 304.154 1
 -4 -9 0 14699.7 606.539 -2
 -4 -9 0 14699.7 606.539 1
 4 9 1 11565.2 306.86 1
 -4 -9 -1 16185.3 623.222 -2
 -4 -9 -1 16185.3 623.222 1
 4 9 2 4883.03 291.025 1
 -4 -9 -2 6959.93 553.272 -2
 -4 -9 -2 6959.93 553.272 1
 4 9 3 24417.8 419.456 1
 -4 -9 -3 33435 718.923 -2
 -4 -9 -3 33435 718.923 1
 4 9 4 4986.77 289.737 1
 -4 -9 -4 6031.29 576.455 -2
 -4 -9 -4 6031.29 576.455 1
 4 9 5 36640.4 654.186 1
 -4 -9 -5 49230.1 834.819 -2
 -4 -9 -5 49230.1 834.819 1
 4 9 6 13291.7 456.508 1
 -4 -9 -6 17117.5 563.353 -2
 -4 -9 -6 17117.5 563.353 1
 4 9 7 6948.94 320.685 1
 -4 -9 -7 8865.44 371.128 -2
 -4 -9 -7 8865.44 371.128 1
 -4 -9 -8 29780.6 526.993 -2
 -4 -9 -8 29780.6 526.993 1
 -4 -9 -9 186.687 243.741 -2
 -4 -9 -9 186.687 243.741 1
 -4 -9 -10 21859.5 477.767 -2
 -4 -9 -10 21859.5 477.767 1
 -4 -9 -11 394.367 267.655 -2
 -4 -9 -11 394.367 267.655 1
 -4 -9 -12 10659.2 376.916 -2
 -4 -9 -12 10659.2 376.916 1
 -4 -9 -13 -10.7731 281.458 -2
 -4 -9 -13 -10.7731 281.458 1
 -4 -9 -14 5633.17 339.15 -2
 -4 -9 -14 5633.17 339.15 1
 -4 -9 -15 2261.41 308.189 -2
 -4 -9 -15 2261.41 308.189 1
 -4 -9 -16 22331.6 484.33 -2
 -4 -9 -16 22331.6 484.33 1
 -4 -9 -17 12860.1 451.108 1
 -4 -9 -17 18731.7 513.486 -2
 -4 -9 -17 18731.7 513.486 1
 -4 -9 -18 11473.4 519.895 -2
 -4 -9 -18 11473.4 519.895 1
 -4 -9 -19 28493.3 579.295 -2
 -4 -9 -19 28493.3 579.295 1
 -4 -9 -20 3692.49 391.083 -2
 -4 -9 -20 3692.49 391.083 1
 -4 -9 -21 4453.07 547.496 -2
 -4 -9 -21 4453.07 547.496 1
 -4 -9 -22 2520.05 459.655 -2
 -4 -9 -22 2520.05 459.655 1
 4 9 23 3717.6 263.943 -2
 4 9 23 3717.6 263.943 1
 -4 -10 17 17575.5 337.361 1
 -4 -10 16 2683.21 275.524 1
 -4 -10 15 6074.12 345.869 1
 -4 -10 14 850.877 320.603 1
 -4 -10 13 8469.84 303.672 1
 -4 -10 12 7913.1 337.929 1
 -4 -10 11 5884.48 349.29 1
 -4 -10 10 11612.2 414.374 1
 -4 -10 10 15629.8 581.622 -2
 -4 -10 10 15629.8 581.622 1
 -4 -10 9 288.264 320.43 1
 -4 -10 9 519.222 501.574 -2
 -4 -10 9 519.222 501.574 1
 -4 -10 8 16018.6 465.913 1
 -4 -10 8 20091.2 709.164 -2
 -4 -10 8 20091.2 709.164 1
 -4 -10 7 674.806 332.129 1
 -4 -10 7 727.877 580.366 -2
 -4 -10 7 727.877 580.366 1
 -4 -10 6 11208.4 438.734 1
 -4 -10 6 15440 777.194 -2
 -4 -10 6 15440 777.194 1
 -4 -10 5 676.158 272.721 1
 -4 -10 5 495.949 729.315 -2
 -4 -10 5 495.949 729.315 1
 -4 -10 4 909.771 236.794 1
 -4 -10 4 499.433 370.641 -2
 -4 -10 4 499.433 370.641 1
 4 10 -3 20128.9 356.051 1
 -4 -10 3 27530.8 613.149 -2
 -4 -10 3 27530.8 613.149 1
 4 10 -2 1421.21 242.767 1
 -4 -10 2 1960.52 482.355 -2
 -4 -10 2 1960.52 482.355 1
 -4 -10 1 30042.2 410.612 1
 -4 -10 1 41565 722.274 -2
 -4 -10 1 41565 722.274 1
 4 10 0 7.64119 253.318 1
 -4 -10 0 -208.044 485.806 -2
 -4 -10 0 -208.044 485.806 1
 -4 -10 -1 31530.5 559.737 1
 -4 -10 -1 41943.7 726.864 -2
 -4 -10 -1 41943.7 726.864 1
 -4 -10 -2 -184.866 226.237 1
 -4 -10 -2 120.568 500.639 -2
 -4 -10 -2 120.568 500.639 1
 4 10 3 16746 399.982 1
 -4 -10 -3 21571.8 560.401 -2
 -4 -10 -3 21571.8 560.401 1
 -4 -10 -4 472.835 338.232 1
 -4 -10 -4 750.339 359.621 -2
 -4 -10 -4 750.339 359.621 1
 -4 -10 -5 12113.2 461.849 1
 -4 -10 -5 15524.3 447.707 -2
 -4 -10 -5 15524.3 447.707 1
 -4 -10 -6 6228.75 408.087 1
 -4 -10 -6 8098.53 472.785 -2
 -4 -10 -6 8098.53 472.785 1
 -4 -10 -7 8003.87 463.258 -2
 -4 -10 -7 8003.87 463.258 1
 -4 -10 -8 17733.5 636.731 -2
 -4 -10 -8 17733.5 636.731 1
 -4 -10 -9 175.485 285.045 -2
 -4 -10 -9 175.485 285.045 1
 -4 -10 -10 14951.9 464.032 -2
 -4 -10 -10 14951.9 464.032 1
 -4 -10 -11 101.089 282.246 -2
 -4 -10 -11 101.089 282.246 1
 -4 -10 -12 15488.6 478.955 -2
 -4 -10 -12 15488.6 478.955 1
 -4 -10 -13 2333.37 378.896 -2
 -4 -10 -13 2333.37 378.896 1
 -4 -10 -14 20153.3 461.518 -2
 -4 -10 -14 20153.3 461.518 1
 -4 -10 -15 -32.2806 370.688 -2
 -4 -10 -15 -32.2806 370.688 1
 -4 -10 -16 18271.2 433.362 -2
 -4 -10 -16 18271.2 433.362 1
 -4 -10 -17 25624.6 777.711 -2
 -4 -10 -17 25624.6 777.711 1
 -4 -10 -18 6473.84 578.556 -2
 -4 -10 -18 6473.84 578.556 1
 -4 -10 -19 8808.03 549.716 -2
 -4 -10 -19 8808.03 549.716 1
 -4 -10 -20 2550.32 301.666 1
 -4 -10 -20 3314.73 429.087 -2
 -4 -10 -20 3314.73 429.087 1
 -4 -10 -21 2775.38 341.796 -2
 -4 -10 -21 2775.38 341.796 1
 -4 -11 14 1405.87 237.92 1
 -4 -11 13 11221.9 195.023 1
 -4 -11 12 2877.18 178.247 1
 -4 -11 11 3958.19 209.112 1
 -4 -11 10 11014.1 239.041 1
 -4 -11 9 960.871 185.848 1
 -4 -11 8 20399.8 348.403 1
 -4 -11 7 -3.85332 199.301 1
 -4 -11 6 20208.2 317.455 1
 -4 -11 5 1299.16 202.668 1
 -4 -11 4 7424.06 270.752 1
 -4 -11 3 6410.62 268.097 1
 -4 -11 3 8847.57 539.376 -2
 -4 -11 3 8847.57 539.376 1
 -4 -11 2 3109.57 231.654 1
 -4 -11 2 3952.63 542.692 -2
 -4 -11 2 3952.63 542.692 1
 -4 -11 1 6913.89 375.079 1
 -4 -11 1 10581.8 646.054 -2
 -4 -11 1 10581.8 646.054 1
 -4 -11 0 2165.01 327.338 1
 -4 -11 0 2705.21 434.258 -2
 -4 -11 0 2705.21 434.258 1
 -4 -11 -1 4534.34 349.444 1
 -4 -11 -1 6516.31 470.405 -2
 -4 -11 -1 6516.31 470.405 1
 -4 -11 -2 255.618 246.388 1
 -4 -11 -2 666.896 439.811 -2
 -4 -11 -2 666.896 439.811 1
 -4 -11 -3 24011.8 510.118 1
 -4 -11 -3 31028.4 624.627 -2
 -4 -11 -3 31028.4 624.627 1
 -4 -11 -4 7352.23 383.972 1
 -4 -11 -4 9198.28 514.886 -2
 -4 -11 -4 9198.28 514.886 1
 -4 -11 -5 15269 634.238 1
 -4 -11 -5 18645.6 583.265 -2
 -4 -11 -5 18645.6 583.265 1
 -4 -11 -6 18024.1 684.911 1
 -4 -11 -6 23113 591.416 -2
 -4 -11 -6 23113 591.416 1
 -4 -11 -7 1325.9 524.727 1
 -4 -11 -7 1644.51 370.265 -2
 -4 -11 -7 1644.51 370.265 1
 -4 -11 -8 17297.2 706.387 1
 -4 -11 -8 22210.3 548.412 -2
 -4 -11 -8 22210.3 548.412 1
 -4 -11 -9 796.624 535.184 1
 -4 -11 -9 497.928 433.942 -2
 -4 -11 -9 497.928 433.942 1
 -4 -11 -10 5912.59 346.182 1
 -4 -11 -10 6474.7 602.664 -2
 -4 -11 -10 6474.7 602.664 1
 -4 -11 -11 2326.23 324.856 1
 -4 -11 -11 3003.95 385.313 -2
 -4 -11 -11 3003.95 385.313 1
 -4 -11 -12 9026.66 362.163 1
 -4 -11 -12 10824.8 414.323 -2
 -4 -11 -12 10824.8 414.323 1
 -4 -11 -13 947.772 300.861 1
 -4 -11 -13 2208.41 346.459 -2
 -4 -11 -13 2208.41 346.459 1
 -4 -11 -14 28975.5 446.877 1
 -4 -11 -14 35610.4 463.334 -2
 -4 -11 -14 35610.4 463.334 1
 -4 -11 -15 1835.92 191.501 1
 -4 -11 -15 3288.04 472.515 -2
 -4 -11 -15 3288.04 472.515 1
 -4 -11 -16 19986.5 506.58 1
 -4 -11 -16 24274.7 570.231 -2
 -4 -11 -16 24274.7 570.231 1
 -4 -11 -17 8668.93 374.451 1
 -4 -11 -17 10851.6 424.775 -2
 -4 -11 -17 10851.6 424.775 1
 -4 -12 9 1045.66 182.745 1
 -4 -12 8 9379.58 213.584 1
 -4 -12 7 737.737 189.674 1
 -4 -12 6 24090.8 386.657 1
 -4 -12 5 12.4567 207.922 1
 -4 -12 4 10221.6 277.651 1
 -4 -12 3 1060.07 219.468 1
 -4 -12 2 2526.23 172.325 1
 -4 -12 1 2848.71 215.742 1
 -4 -12 0 10885.6 316.811 1
 -4 -12 0 14620.5 641.006 -2
 -4 -12 0 14620.5 641.006 1
 -4 -12 -1 8720.74 406.539 -2
 -4 -12 -1 8720.74 406.539 1
 -4 -12 -2 3406.37 386.794 -2
 -4 -12 -2 3406.37 386.794 1
 -4 -12 -3 28692.1 523.749 1
 -4 -12 -3 37173 546.592 -2
 -4 -12 -3 37173 546.592 1
 -4 -12 -4 140.524 273.682 1
 -4 -12 -4 222.837 514.985 -2
 -4 -12 -4 222.837 514.985 1
 -4 -12 -5 16012.4 496.156 1
 -4 -12 -5 19100.6 486.389 -2
 -4 -12 -5 19100.6 486.389 1
 -4 -12 -6 7821.82 465.215 1
 -4 -12 -6 10721.2 650.829 -2
 -4 -12 -6 10721.2 650.829 1
 -4 -12 -7 6507.56 284.772 1
 -4 -12 -7 8555.7 588.958 -2
 -4 -12 -7 8555.7 588.958 1
 -4 -12 -8 1343.76 252.209 1
 -4 -12 -8 2090.19 512.459 -2
 -4 -12 -8 2090.19 512.459 1
 -4 -12 -9 4857.85 285.193 1
 -4 -12 -9 5706.38 495.98 -2
 -4 -12 -9 5706.38 495.98 1
 -4 -12 -10 157.997 246.632 1
 -4 -12 -10 474.375 427.417 -2
 -4 -12 -10 474.375 427.417 1
 -4 -12 -11 5366.31 275.422 1
 -4 -12 -11 5932.89 422.545 -2
 -4 -12 -11 5932.89 422.545 1
 -4 -12 -12 7050.46 193.781 1
 -4 -12 -13 1321.81 304.693 1
 5 -8 -5 3262.36 310.5 1
 5 -8 -4 2758.03 311.24 1
 5 -8 -3 9210.63 207.886 1
 5 -8 -2 131.081 206.205 1
 5 -8 -1 5189.86 204.527 1
 5 -8 0 453.846 197.291 1
 5 -8 1 3418.4 194.146 1
 5 -8 2 1884.75 186.966 1
 5 -8 3 18768.6 317.306 1
 5 -8 4 1593.98 206.053 1
 5 -8 5 9253.42 333.66 1
 5 -8 6 7347.55 517.236 -2
 5 -8 6 7347.55 517.236 1
 5 -8 7 2098.52 359.986 -2
 5 -8 7 2098.52 359.986 1
 5 -8 8 13004.5 379.183 -2
 5 -8 8 13004.5 379.183 1
 5 -8 9 835.79 496.095 -2
 5 -8 9 835.79 496.095 1
 5 -8 10 13830 520.211 -2
 5 -8 10 13830 520.211 1
 5 -8 11 2145.06 377.486 -2
 5 -8 11 2145.06 377.486 1
 5 -7 -11 6008.12 379.081 -2
 5 -7 -11 6008.12 379.081 1
 5 -7 -10 591.268 289.948 1
 5 -7 -10 572.939 402.598 -2
 5 -7 -10 572.939 402.598 1
 5 -7 -9 8598.88 445.207 1
 5 -7 -9 11638 545.974 -2
 5 -7 -9 11638 545.974 1
 5 -7 -8 26351.2 636.808 1
 5 -7 -8 35999.4 746.301 -2
 5 -7 -8 35999.4 746.301 1
 5 -7 -7 683.966 406.381 1
 5 -7 -7 1056.32 542.724 -2
 5 -7 -7 1056.32 542.724 1
 5 -7 -6 27877 678.498 1
 5 -7 -6 34877.2 779.127 -2
 5 -7 -6 34877.2 779.127 1
 5 -7 -5 8522.04 510.595 1
 5 -7 -5 11329.3 596.837 -2
 5 -7 -5 11329.3 596.837 1
 5 -7 -4 4256.94 441.17 1
 5 -7 -4 6022.27 524.254 -2
 5 -7 -4 6022.27 524.254 1
 5 -7 -3 1123.41 395.116 1
 5 -7 -3 1878.3 479.757 -2
 5 -7 -3 1878.3 479.757 1
 5 -7 -2 225.077 387.644 1
 5 -7 -1 4286.81 441.623 1
 5 -7 0 -106.908 382.226 1
 5 -7 1 9173.27 523.28 1
 5 -7 2 -123.843 400.848 1
 5 -7 3 13800.5 375.697 1
 5 -7 3 19708.4 760.03 -2
 5 -7 3 19708.4 760.03 1
 5 -7 4 -64.4952 387.376 1
 5 -7 4 83.2439 355.924 -2
 5 -7 4 83.2439 355.924 1
 5 -7 5 1744.29 409.334 1
 5 -7 5 2917.84 368.712 -2
 5 -7 5 2917.84 368.712 1
 5 -7 6 22412.4 641.256 1
 5 -7 6 31051.8 495.727 -2
 5 -7 6 31051.8 495.727 1
 5 -7 7 5399.85 468.465 1
 5 -7 7 6718.31 685.774 -2
 5 -7 7 6718.31 685.774 1
 5 -7 8 29701 841.91 -2
 5 -7 8 29701 841.91 1
 5 -7 9 22093.3 511.876 -2
 5 -7 9 22093.3 511.876 1
 5 -7 10 11130.5 427.512 -2
 5 -7 10 11130.5 427.512 1
 5 -7 11 1074.09 353.461 -2
 5 -7 11 1074.09 353.461 1
 5 -7 12 20105.3 411.201 -2
 5 -7 12 20105.3 411.201 1
 5 -7 13 6087.18 384.369 -2
 5 -7 13 6087.18 384.369 1
 5 -7 14 6203.78 355.517 -2
 5 -7 14 6203.78 355.517 1
 5 -7 15 1040.25 398.663 -2
 5 -7 15 1040.25 398.663 1
 5 -7 16 6049.7 270.485 1
 5 -6 -15 1104.37 318.324 -2
 5 -6 -15 1104.37 318.324 1
 5 -6 -14 3977.57 298.691 1
 5 -6 -14 6303.77 419.223 -2
 5 -6 -14 6303.77 419.223 1
 5 -6 -13 1274.1 319.988 1
 5 -6 -13 1452.89 447.231 -2
 5 -6 -13 1452.89 447.231 1
 5 -6 -12 2580.96 358.673 -2
 5 -6 -12 2580.96 358.673 1
 5 -6 -11 14957.3 471.921 -2
 5 -6 -11 14957.3 471.921 1
 5 -6 -10 6434.22 520.185 1
 5 -6 -10 8673.32 674.327 -2
 5 -6 -10 8673.32 674.327 1
 5 -6 -9 4526.55 475.534 -2
 5 -6 -9 4526.55 475.534 1
 5 -6 -8 44763.7 721.028 -2
 5 -6 -8 44763.7 721.028 1
 5 -6 -7 -91.8731 490.645 1
 5 -6 -7 232.541 465.081 -2
 5 -6 -7 232.541 465.081 1
 5 -6 -6 66541.1 813.016 -2
 5 -6 -6 66541.1 813.016 1
 5 -6 -5 3233.96 521.928 1
 5 -6 -5 3708.2 511.735 -2
 5 -6 -5 3708.2 511.735 1
 5 -6 -4 6694.91 557.594 1
 5 -6 -4 9617.78 552.103 -2
 5 -6 -4 9617.78 552.103 1
 5 -6 -3 10872 549.933 1
 5 -6 -3 16054.3 608.121 -2
 5 -6 -3 16054.3 608.121 1
 5 -6 -2 8740.89 552.664 1
 5 -6 -2 12435.8 549.408 -2
 5 -6 -2 12435.8 549.408 1
 5 -6 -1 12401.2 424.647 -2
 5 -6 -1 12401.2 424.647 1
 5 -6 0 5882.53 332.054 1
 5 -6 0 8797.17 925.843 -2
 5 -6 0 8797.17 925.843 1
 5 -6 1 24079.3 472.493 1
 5 -6 1 35700.8 1174.77 -2
 5 -6 1 35700.8 1174.77 1
 5 -6 2 4907.1 329.993 1
 5 -6 2 6925.04 876.504 -2
 5 -6 2 6925.04 876.504 1
 5 -6 3 20070.3 455.175 1
 5 -6 3 28153.9 1061.4 -2
 5 -6 3 28153.9 1061.4 1
 5 -6 4 1526.68 293.102 1
 5 -6 4 2623.6 793.101 -2
 5 -6 4 2623.6 793.101 1
 5 -6 5 11060.4 352.831 1
 5 -6 6 859.005 236.3 1
 5 -6 7 2467.09 244.899 1
 5 -6 7 3982.27 455.339 -2
 5 -6 7 3982.27 455.339 1
 5 -6 8 38597.5 566.699 1
 5 -6 9 6359.49 298.002 1
 5 -6 10 13776.7 413.724 1
 5 -6 10 17504.8 896.97 -2
 5 -6 10 17504.8 896.97 1
 5 -6 11 5610.67 342.737 1
 5 -6 11 7519.81 816.406 -2
 5 -6 11 7519.81 816.406 1
 5 -6 12 7177.17 478.056 1
 5 -6 12 8121.83 470.209 -2
 5 -6 12 8121.83 470.209 1
 5 -6 13 630.907 383.101 1
 5 -6 13 638.318 696.989 -2
 5 -6 13 638.318 696.989 1
 5 -6 14 27241 596.248 1
 5 -6 14 38025.5 986.346 -2
 5 -6 14 38025.5 986.346 1
 5 -6 15 330.123 341.881 1
 5 -6 15 347.613 612.391 -2
 5 -6 15 347.613 612.391 1
 5 -6 16 17870.2 459.653 1
 5 -6 16 24204.5 526.695 -2
 5 -6 16 24204.5 526.695 1
 5 -6 17 2154.02 296.055 1
 5 -6 17 2969.88 286.081 -2
 5 -6 17 2969.88 286.081 1
 5 -6 18 11465.3 534.554 -2
 5 -6 18 11465.3 534.554 1
 5 -6 19 18831.5 533.656 -2
 5 -6 19 18831.5 533.656 1
 5 -6 20 2257.19 348.249 -2
 5 -6 20 2257.19 348.249 1
 5 -5 -17 16273.5 310.563 -2
 5 -5 -17 16273.5 310.563 1
 5 -5 -16 -6.41661 319.117 1
 5 -5 -16 -116.248 288.417 -2
 5 -5 -16 -116.248 288.417 1
 5 -5 -15 1156.72 383.909 1
 5 -5 -15 1459.19 340.491 -2
 5 -5 -15 1459.19 340.491 1
 5 -5 -14 306.939 421.798 1
 5 -5 -14 598.188 370.854 -2
 5 -5 -14 598.188 370.854 1
 5 -5 -13 2466.97 511.658 1
 5 -5 -13 2572.01 413.54 -2
 5 -5 -13 2572.01 413.54 1
 5 -5 -12 2784.27 578.489 1
 5 -5 -12 3981.03 473.088 -2
 5 -5 -12 3981.03 473.088 1
 5 -5 -11 18790.7 392.662 1
 5 -5 -11 24454.5 901.936 -2
 5 -5 -11 24454.5 901.936 1
 5 -5 -10 32933.7 574.552 1
 5 -5 -10 41722.3 764.355 -2
 5 -5 -10 41722.3 764.355 1
 5 -5 -9 3397.2 330.668 1
 5 -5 -9 4636.45 436.781 -2
 5 -5 -9 4636.45 436.781 1
 5 -5 -8 40685.7 692.489 1
 5 -5 -8 61079 871.62 -2
 5 -5 -8 61079 871.62 1
 5 -5 -7 14.3353 366.306 1
 5 -5 -7 -5.90082 274.944 -2
 5 -5 -7 -5.90082 274.944 1
 5 -5 -6 15611.1 509.605 1
 5 -5 -6 20779.4 695.907 -2
 5 -5 -6 20779.4 695.907 1
 5 -5 -5 519.82 287.585 1
 5 -5 -5 631.207 547.287 -2
 5 -5 -5 631.207 547.287 1
 -5 5 4 13174.5 458.546 1
 5 -5 -4 18755.6 682.765 -2
 5 -5 -4 18755.6 682.765 1
 -5 5 3 236.021 473.039 1
 5 -5 -3 339.734 410.289 -2
 5 -5 -3 339.734 410.289 1
 -5 5 2 20975.4 404.51 1
 5 -5 -2 31581.9 1299.46 -2
 5 -5 -2 31581.9 1299.46 1
 -5 5 1 7966.42 521.516 1
 5 -5 -1 12815.1 558.935 -2
 5 -5 -1 12815.1 558.935 1
 -5 5 0 29332.6 720.496 1
 5 -5 0 47380.1 1391.79 -2
 5 -5 0 47380.1 1391.79 1
 -5 5 -1 11736.2 1463.43 1
 5 -5 1 16826.5 615.038 -2
 5 -5 1 16826.5 615.038 1
 -5 5 -2 7210.17 477.619 1
 5 -5 2 9036.51 955.902 -2
 5 -5 2 9036.51 955.902 1
 -5 5 -3 17962.6 651.121 1
 5 -5 3 25554.1 638.717 -2
 5 -5 3 25554.1 638.717 1
 -5 5 -4 4610.51 503.943 1
 5 -5 4 6757.02 476.533 -2
 5 -5 4 6757.02 476.533 1
 5 -5 5 26888.7 544.137 1
 5 -5 5 36852.8 684.608 -2
 5 -5 5 36852.8 684.608 1
 5 -5 6 1544.62 311.77 1
 5 -5 6 1481.61 493.32 -2
 5 -5 6 1481.61 493.32 1
 5 -5 7 22754.2 519.744 1
 5 -5 7 31066.6 682.719 -2
 5 -5 7 31066.6 682.719 1
 5 -5 8 12239.9 434.821 1
 5 -5 8 15589.6 576.224 -2
 5 -5 8 15589.6 576.224 1
 -5 5 -9 10179.2 400.378 1
 5 -5 9 13946.2 755.732 -2
 5 -5 9 13946.2 755.732 1
 -5 5 -10 747.95 253.978 1
 -5 5 -11 343.679 302.933 1
 5 -5 11 712.712 576.027 -2
 5 -5 11 712.712 576.027 1
 5 -5 12 759.879 445.918 1
 5 -5 12 865.134 552.863 -2
 5 -5 12 865.134 552.863 1
 5 -5 13 12132.4 628.024 1
 5 -5 13 14444.1 543.699 -2
 5 -5 13 14444.1 543.699 1
 5 -5 14 3439.85 330.354 1
 5 -5 14 3998.29 855.454 -2
 5 -5 14 3998.29 855.454 1
 5 -5 15 11212.9 497.799 -2
 5 -5 15 11212.9 497.799 1
 5 -5 16 20138.1 581.199 1
 5 -5 16 26971.5 1021.53 -2
 5 -5 16 26971.5 1021.53 1
 5 -5 17 3143.37 383.492 1
 5 -5 17 4026.16 688.616 -2
 5 -5 17 4026.16 688.616 1
 5 -5 18 10062.9 429.417 1
 5 -5 18 14786.2 753.723 -2
 5 -5 18 14786.2 753.723 1
 5 -5 19 10110.6 391.899 1
 5 -5 19 13064.4 456.256 -2
 5 -5 19 13064.4 456.256 1
 5 -5 20 442.629 256.251 1
 5 -5 20 760.088 350.245 -2
 5 -5 20 760.088 350.245 1
 5 -5 21 4683.62 337.674 -2
 5 -5 21 4683.62 337.674 1
 5 -5 22 349.045 263.022 -2
 5 -5 22 349.045 263.022 1
 5 -4 -19 10224 351.196 1
 5 -4 -19 15521.4 300.364 -2
 5 -4 -19 15521.4 300.364 1
 5 -4 -18 704.615 222.866 1
 5 -4 -18 617.109 444.37 -2
 5 -4 -18 617.109 444.37 1
 5 -4 -17 1880.1 212.259 1
 5 -4 -17 2544.55 355.042 -2
 5 -4 -17 2544.55 355.042 1
 5 -4 -16 920.175 237.082 1
 5 -4 -16 1611.38 593.02 -2
 5 -4 -16 1611.38 593.02 1
 -5 4 15 8655.26 338.864 1
 5 -4 -14 3483.68 216.149 1
 5 -4 -13 15493.1 485.606 1
 5 -4 -12 788.812 293.635 1
 5 -4 -11 1668.07 315.42 1
 5 -4 -11 3422.59 629.259 -2
 5 -4 -11 3422.59 629.259 1
 5 -4 -10 14794 429.754 1
 5 -4 -10 20716.6 850.717 -2
 5 -4 -10 20716.6 850.717 1
 -5 4 9 5261.74 375.344 1
 5 -4 -9 6746.05 768.129 -2
 5 -4 -9 6746.05 768.129 1
 -5 4 8 40259 559.121 1
 5 -4 -7 456.144 328.152 1
 -5 4 6 25225.1 566.164 1
 5 -4 -6 34009 1017.43 -2
 5 -4 -6 34009 1017.43 1
 5 -4 -5 149.661 300.124 1
 -5 4 4 11375.7 371.846 1
 -5 4 3 4872.97 319.607 1
 5 -4 -3 6720.72 700.904 -2
 5 -4 -3 6720.72 700.904 1
 -5 4 2 37795 600.871 1
 5 -4 -2 54101.9 773.62 -2
 5 -4 -2 54101.9 773.62 1
 -5 4 1 6841.05 371.066 1
 5 -4 -1 9183 763.761 -2
 5 -4 -1 9183 763.761 1
 -5 4 0 11704.5 394.864 1
 5 -4 0 15701.7 851.169 -2
 5 -4 0 15701.7 851.169 1
 -5 4 -1 7633.58 880.169 1
 5 -4 1 11038.9 421.01 -2
 5 -4 1 11038.9 421.01 1
 -5 4 -2 5534.26 874.816 1
 5 -4 2 10064.9 435.511 -2
 5 -4 2 10064.9 435.511 1
 5 -4 3 25273.4 711.969 1
 5 -4 3 36593.8 655.239 -2
 5 -4 3 36593.8 655.239 1
 -5 4 -4 6494.26 429.077 1
 5 -4 4 9510.81 605.449 -2
 5 -4 4 9510.81 605.449 1
 -5 4 -5 66384.9 1044.14 1
 5 -4 5 100543 1612.65 -2
 5 -4 5 100543 1612.65 1
 5 -4 6 880.112 479.076 1
 5 -4 6 1826.67 805.697 -2
 5 -4 6 1826.67 805.697 1
 5 -4 7 21000.2 766.8 1
 5 -4 7 31189.8 1008.91 -2
 5 -4 7 31189.8 1008.91 1
 5 -4 8 6225.19 377.306 1
 5 -4 8 9802.18 813.151 -2
 5 -4 8 9802.18 813.151 1
 5 -4 9 6425.73 302.935 1
 5 -4 9 9602.7 779.016 -2
 5 -4 9 9602.7 779.016 1
 -5 4 -10 267.92 308.225 1
 5 -4 10 741.916 669.323 -2
 5 -4 10 741.916 669.323 1
 -5 4 -11 9397.17 563.109 1
 5 -4 11 13070.5 726.73 -2
 5 -4 11 13070.5 726.73 1
 -5 4 -12 9694.8 587.752 1
 5 -4 12 13062.1 520.967 -2
 5 -4 12 13062.1 520.967 1
 -5 4 -13 936.989 1379.05 1
 5 -4 13 1357.03 433.164 -2
 5 -4 13 1357.03 433.164 1
 5 -4 14 27816.4 766.973 1
 5 -4 14 35035 875.94 -2
 5 -4 14 35035 875.94 1
 -5 4 -15 278.808 318.902 1
 5 -4 15 3.22757 807.595 -2
 5 -4 15 3.22757 807.595 1
 5 -4 16 15422.3 600.879 1
 5 -4 16 19246.8 651.118 -2
 5 -4 16 19246.8 651.118 1
 5 -4 17 2527.53 426.037 1
 5 -4 17 3086.03 816.157 -2
 5 -4 17 3086.03 816.157 1
 5 -4 18 16937.6 511.169 -2
 5 -4 18 16937.6 511.169 1
 5 -4 19 5364.65 413.387 1
 5 -4 19 6615.47 719.054 -2
 5 -4 19 6615.47 719.054 1
 5 -4 20 3934.89 358.44 1
 5 -4 20 5895.88 639.997 -2
 5 -4 20 5895.88 639.997 1
 -5 4 -21 932.796 226.182 1
 5 -4 22 3271.81 272.615 1
 5 -4 22 4671.68 405.069 -2
 5 -4 22 4671.68 405.069 1
 5 -4 23 3651.93 349.794 -2
 5 -4 23 3651.93 349.794 1
 5 -4 24 307.656 268.627 -2
 5 -4 24 307.656 268.627 1
 5 -3 -21 4759.53 258.213 1
 -5 3 20 9412.63 240.413 1
 5 -3 -20 13754.4 495.08 -2
 5 -3 -20 13754.4 495.08 1
 -5 3 19 6349.25 266.417 1
 -5 3 18 4869.33 260.391 1
 5 -3 -17 1600.36 176.624 1
 5 -3 -16 3075.76 210.324 1
 5 -3 -15 3501.92 209.388 1
 5 -3 -14 151.988 206.212 1
 -5 3 13 35001.8 512.882 1
 5 -3 -12 116.662 238.328 1
 -5 3 11 25263.4 575.021 1
 5 -3 -11 36451.9 1046.71 -2
 5 -3 -11 36451.9 1046.71 1
 5 -3 -10 383.824 249.252 1
 -5 3 9 18232.9 373.864 1
 -5 3 8 5102.21 292.721 1
 5 -3 -8 6410.19 806.022 -2
 5 -3 -8 6410.19 806.022 1
 -5 3 7 18809.1 422.542 1
 -5 3 6 29119.3 523.106 1
 5 -3 -6 40969.5 1061.37 -2
 5 -3 -6 40969.5 1061.37 1
 5 -3 -5 3394.52 286.344 1
 5 -3 -5 5150.88 695.756 -2
 5 -3 -5 5150.88 695.756 1
 -5 3 4 13683.9 319.384 1
 5 -3 -4 18407.2 559.193 -2
 5 -3 -4 18407.2 559.193 1
 -5 3 3 10803.5 304.675 1
 5 -3 -3 13071.6 747.179 -2
 5 -3 -3 13071.6 747.179 1
 -5 3 2 29648.5 447.479 1
 5 -3 -2 39869.6 918.26 -2
 5 -3 -2 39869.6 918.26 1
 -5 3 1 8917.47 340.715 1
 5 -3 -1 11696.6 731.387 -2
 5 -3 -1 11696.6 731.387 1
 -5 3 0 42273.6 539.946 1
 5 -3 0 59277 1029.37 -2
 5 -3 0 59277 1029.37 1
 -5 3 -1 536.764 265.783 1
 5 -3 1 1065.52 617.38 -2
 5 -3 1 1065.52 617.38 1
 -5 3 -2 31605.1 722.997 1
 5 -3 2 46730.3 650.404 -2
 5 -3 2 46730.3 650.404 1
 -5 3 -3 25921 575.206 1
 5 -3 3 35808.3 934.929 -2
 5 -3 3 35808.3 934.929 1
 -5 3 -4 7206.07 782.715 1
 5 -3 4 10339 482.444 -2
 5 -3 4 10339 482.444 1
 -5 3 -5 78908.5 1603.91 1
 5 -3 5 110338 949.251 -2
 5 -3 5 110338 949.251 1
 -5 3 -6 1325.22 380.003 1
 5 -3 6 1494.85 627.791 -2
 5 -3 6 1494.85 627.791 1
 5 -3 7 30422.2 725.262 1
 5 -3 7 39859.7 726.807 -2
 5 -3 7 39859.7 726.807 1
 5 -3 8 7560.84 510.764 1
 5 -3 8 10152.4 532.358 -2
 5 -3 8 10152.4 532.358 1
 5 -3 9 13063.1 569.641 1
 5 -3 9 17199.8 586.624 -2
 5 -3 9 17199.8 586.624 1
 -5 3 -10 397.77 299.425 1
 5 -3 10 75.0352 412.938 -2
 5 -3 10 75.0352 412.938 1
 -5 3 -11 42605.4 670.393 1
 -5 3 -12 15330.3 458.411 1
 -5 3 -12 22057.7 777.145 -2
 -5 3 -12 22057.7 777.145 1
 -5 3 -13 54351.3 898.345 1
 5 -3 13 72958.8 1247.42 -2
 5 -3 13 72958.8 1247.42 1
 -5 3 -14 83115.8 1174.59 1
 -5 3 -15 5701.85 1473.94 1
 5 -3 15 6571.28 745.343 -2
 5 -3 15 6571.28 745.343 1
 -5 3 -16 18589.2 1668.7 1
 5 -3 16 26796.8 731.585 -2
 5 -3 16 26796.8 731.585 1
 5 -3 17 672.962 382.542 -2
 5 -3 17 672.962 382.542 1
 5 -3 18 12866.1 577.385 1
 5 -3 18 15783.3 999.27 -2
 5 -3 18 15783.3 999.27 1
 5 -3 19 1126.6 405.879 -2
 5 -3 19 1126.6 405.879 1
 5 -3 20 11703.7 496.801 1
 5 -3 20 15747.1 854.199 -2
 5 -3 20 15747.1 854.199 1
 5 -3 21 689.256 327.217 -2
 5 -3 21 689.256 327.217 1
 5 -3 22 10479.9 385.614 1
 -5 3 -22 15905.2 682.834 -2
 -5 3 -22 15905.2 682.834 1
 5 -3 23 9519.2 322.315 1
 -5 3 -23 14064.9 440.871 -2
 -5 3 -23 14064.9 440.871 1
 5 -3 24 8735.51 409.007 -2
 5 -3 24 8735.51 409.007 1
 5 -3 25 12653.6 355.055 -2
 5 -3 25 12653.6 355.055 1
 5 -3 26 -203.33 364.543 -2
 5 -3 26 -203.33 364.543 1
 -5 2 22 9908.25 300.892 1
 -5 2 21 3033.42 168.552 1
 -5 2 20 6797.56 218.896 1
 5 -2 -19 835.096 214.182 1
 -5 2 18 14078.9 310.286 1
 5 -2 -17 2638.9 223.031 1
 -5 2 16 5945.93 261.497 1
 -5 2 15 18557.8 337.873 1
 5 -2 -14 246.025 225.831 1
 -5 2 13 15202.7 338.108 1
 -5 2 12 9151.76 347.694 1
 5 -2 -12 13563.2 852.122 -2
 5 -2 -12 13563.2 852.122 1
 -5 2 11 20482.7 478.042 1
 5 -2 -10 731.548 258.947 1
 -5 2 9 9572.9 338.904 1
 -5 2 8 6547.76 274.921 1
 5 -2 -8 9487.41 799.626 -2
 5 -2 -8 9487.41 799.626 1
 5 -2 -7 995.588 216.57 1
 -5 2 6 5483.69 231.196 1
 5 -2 -6 7627.07 695.478 -2
 5 -2 -6 7627.07 695.478 1
 5 -2 -5 50.263 179.406 1
 5 -2 -5 91.8634 585.971 -2
 5 -2 -5 91.8634 585.971 1
 -5 2 4 12863.4 271.183 1
 5 -2 -4 15259.4 694.694 -2
 5 -2 -4 15259.4 694.694 1
 5 -2 -3 1765.28 226.411 1
 5 -2 -3 2081.03 408.586 -2
 5 -2 -3 2081.03 408.586 1
 -5 2 2 11820.3 249.328 1
 5 -2 -1 1232.32 244.54 1
 -5 2 0 91993.5 1249.29 1
 -5 2 -1 3580.29 356.397 1
 5 -2 2 60184.6 1131.09 1
 5 -2 3 57130.1 1323.76 1
 -5 2 -4 7072.43 660.848 1
 5 -2 5 32304.3 839.22 1
 5 -2 6 8392.17 1057.89 1
 5 -2 6 12894.7 689.209 -2
 5 -2 6 12894.7 689.209 1
 5 -2 7 11201.7 493.048 1
 5 -2 7 15713.8 726.278 -2
 5 -2 7 15713.8 726.278 1
 5 -2 8 339.861 371.983 1
 5 -2 8 325.802 577.867 -2
 5 -2 8 325.802 577.867 1
 5 -2 9 24619.2 640.487 1
 5 -2 9 30888.9 865.901 -2
 5 -2 9 30888.9 865.901 1
 5 -2 10 741.976 378.389 1
 5 -2 10 861.525 420.512 -2
 5 -2 10 861.525 420.512 1
 -5 2 -11 37067.8 789.482 1
 5 -2 11 49676.5 595.943 -2
 5 -2 11 49676.5 595.943 1
 -5 2 -12 2502.03 418.52 1
 -5 2 -12 2914.67 439.673 -2
 -5 2 -12 2914.67 439.673 1
 -5 2 -13 31621.7 1283.29 1
 5 -2 13 41945.7 698.682 -2
 5 -2 13 41945.7 698.682 1
 -5 2 -14 19970.3 1753.27 1
 5 -2 14 30819.7 675.64 -2
 5 -2 14 30819.7 675.64 1
 -5 2 -15 8276.89 1382.62 1
 5 -2 15 12374.5 559.4 -2
 5 -2 15 12374.5 559.4 1
 -5 2 -16 50419.1 1015.42 -2
 -5 2 -16 50419.1 1015.42 1
 5 -2 17 1445.18 429.528 -2
 5 -2 17 1445.18 429.528 1
 5 -2 18 35907.3 784.076 -2
 5 -2 18 35907.3 784.076 1
 5 -2 19 359.197 409.96 -2
 5 -2 19 359.197 409.96 1
 5 -2 20 32991.6 615.618 -2
 5 -2 20 32991.6 615.618 1
 5 -2 21 279.168 336.983 1
 5 -2 21 189.88 567.458 -2
 5 -2 21 189.88 567.458 1
 -5 2 -22 19193 442.268 -2
 -5 2 -22 19193 442.268 1
 -5 2 -23 3370.56 630.867 -2
 -5 2 -23 3370.56 630.867 1
 -5 2 -24 14924.2 453.395 -2
 -5 2 -24 14924.2 453.395 1
 -5 2 -25 12641.3 317.634 -2
 -5 2 -25 12641.3 317.634 1
 5 -2 26 6661.08 525.59 -2
 5 -2 26 6661.08 525.59 1
 -5 2 -27 3142.36 355.522 1
 5 -2 27 3957.09 389.976 -2
 5 -2 27 3957.09 389.976 1
 -5 1 23 154.736 227.483 1
 -5 1 22 5979.44 219.048 1
 5 -1 -21 1096.07 190.484 1
 -5 1 20 7073.38 257.471 1
 5 -1 -20 10811.2 477.038 -2
 5 -1 -20 10811.2 477.038 1
 5 -1 -19 1317.61 202.608 1
 -5 1 18 13828.9 356.872 1
 5 -1 -18 19099.4 696.322 -2
 5 -1 -18 19099.4 696.322 1
 -5 1 17 4636.87 262.229 1
 5 -1 -17 6284.69 857.428 -2
 5 -1 -17 6284.69 857.428 1
 -5 1 16 8630.75 440.953 1
 5 -1 -16 11934.5 959.231 -2
 5 -1 -16 11934.5 959.231 1
 -5 1 15 8825.95 648.38 1
 5 -1 -15 12547.8 1060.81 -2
 5 -1 -15 12547.8 1060.81 1
 -5 1 14 3267.79 598.333 1
 5 -1 -14 4799.26 989.205 -2
 5 -1 -14 4799.26 989.205 1
 -5 1 13 32145.7 975.278 1
 5 -1 -13 47416 1435.71 -2
 5 -1 -13 47416 1435.71 1
 -5 1 12 3487.64 410.054 1
 5 -1 -12 3962.67 1017.14 -2
 5 -1 -12 3962.67 1017.14 1
 -5 1 11 28597.6 579.304 1
 5 -1 -11 46074.1 1329.4 -2
 5 -1 -11 46074.1 1329.4 1
 -5 1 10 310.399 352.777 1
 5 -1 -10 142.346 521.346 -2
 5 -1 -10 142.346 521.346 1
 -5 1 9 37319 605.105 1
 5 -1 -9 54158.8 1093.36 -2
 5 -1 -9 54158.8 1093.36 1
 -5 1 8 26394.1 367.713 1
 5 -1 -8 37368 933.473 -2
 5 -1 -8 37368 933.473 1
 -5 1 7 11590.5 296.615 1
 5 -1 -7 12159.6 1494.93 -2
 5 -1 -7 12159.6 1494.93 1
 -5 1 6 17988.7 344.219 1
 5 -1 -6 24053.8 1572.87 -2
 5 -1 -6 24053.8 1572.87 1
 -5 1 5 5784.5 580.379 1
 -5 1 4 2166.66 437.418 1
 5 -1 -4 4481.88 1093.07 -2
 5 -1 -4 4481.88 1093.07 1
 -5 1 3 28354 803.562 1
 -5 1 2 40303.9 681.912 1
 5 -1 -1 22795.1 548.097 1
 5 -1 0 85001.1 1479.76 1
 -5 1 -1 9555.18 486.119 1
 -5 1 -2 28762.7 931.943 1
 -5 1 -2 39942.4 1353.68 -2
 -5 1 -2 39942.4 1353.68 1
 -5 1 -3 75485.6 1361.41 1
 -5 1 -3 105405 2012.12 -2
 -5 1 -3 105405 2012.12 1
 -5 1 -4 5485.64 921.234 1
 -5 1 -4 6586.17 877.207 -2
 -5 1 -4 6586.17 877.207 1
 -5 1 -5 50684.2 1246.23 1
 5 -1 6 4454.5 821.849 1
 5 -1 7 13033.6 1111.27 1
 5 -1 8 14474.2 1163.35 1
 5 -1 9 34304.7 1602.74 1
 5 -1 10 2412.41 950.136 1
 -5 1 -10 6087.06 1207.33 -2
 -5 1 -10 6087.06 1207.33 1
 5 -1 11 122961 1229.36 1
 5 -1 11 183313 1423.93 -2
 5 -1 11 183313 1423.93 1
 5 -1 12 25374.4 753.701 1
 5 -1 12 33858.7 568.864 -2
 5 -1 12 33858.7 568.864 1
 -5 1 -13 5312.43 355.358 -2
 -5 1 -13 5312.43 355.358 1
 -5 1 -14 57161 872.465 -2
 -5 1 -14 57161 872.465 1
 -5 1 -15 8800.46 493.584 -2
 -5 1 -15 8800.46 493.584 1
 5 -1 16 1139.14 489.929 -2
 5 -1 16 1139.14 489.929 1
 5 -1 17 4028.29 450.829 -2
 5 -1 17 4028.29 450.829 1
 5 -1 18 34423.9 814.962 -2
 5 -1 18 34423.9 814.962 1
 5 -1 19 874.997 374.608 -2
 5 -1 19 874.997 374.608 1
 5 -1 20 31589.6 650.964 -2
 5 -1 20 31589.6 650.964 1
 5 -1 21 132.039 244.852 -2
 5 -1 21 132.039 244.852 1
 -5 1 -22 18975.4 560.79 -2
 -5 1 -22 18975.4 560.79 1
 -5 1 -23 1607.88 406.672 -2
 -5 1 -23 1607.88 406.672 1
 -5 1 -24 27629.3 437.633 -2
 -5 1 -24 27629.3 437.633 1
 -5 1 -25 8830.57 373.789 -2
 -5 1 -25 8830.57 373.789 1
 -5 1 -26 4783.48 360.006 -2
 -5 1 -26 4783.48 360.006 1
 5 -1 27 19170 578.617 -2
 5 -1 27 19170 578.617 1
 -5 1 -28 237.386 341.858 -2
 -5 1 -28 237.386 341.858 1
 -5 0 24 8728.69 263.505 1
 -5 0 23 575.516 195.846 1
 -5 0 22 15021.9 330.285 1
 -5 0 21 9172.12 254.022 1
 5 0 -21 12427.1 426.433 -2
 5 0 -21 12427.1 426.433 1
 -5 0 20 6576.62 313.528 1
 5 0 -20 9862.26 771.468 -2
 5 0 -20 9862.26 771.468 1
 5 0 -19 2805.36 311.969 1
 5 0 -19 4368.89 790.67 -2
 5 0 -19 4368.89 790.67 1
 -5 0 18 4601.08 354.719 1
 5 0 -18 6788.51 818.088 -2
 5 0 -18 6788.51 818.088 1
 -5 0 17 10385.4 610.114 1
 5 0 -17 13834.9 941.803 -2
 5 0 -17 13834.9 941.803 1
 -5 0 16 1802.36 513.23 1
 5 0 -16 2308.44 858.692 -2
 5 0 -16 2308.44 858.692 1
 -5 0 15 3585.28 593.83 1
 5 0 -15 4949.13 952.256 -2
 5 0 -15 4949.13 952.256 1
 -5 0 14 15265.1 774.132 1
 5 0 -14 22380.1 1184.12 -2
 5 0 -14 22380.1 1184.12 1
 -5 0 13 20331.3 838.41 1
 5 0 -13 26935.2 1300.45 -2
 5 0 -13 26935.2 1300.45 1
 -5 0 12 12659.6 677.26 1
 5 0 -12 18144.1 1155.04 -2
 5 0 -12 18144.1 1155.04 1
 -5 0 11 40023.4 844.46 1
 5 0 -11 66260.9 1390.09 -2
 5 0 -11 66260.9 1390.09 1
 -5 0 10 3210.34 440.192 1
 5 0 -10 5219.67 875.372 -2
 5 0 -10 5219.67 875.372 1
 -5 0 9 35795 730.818 1
 5 0 -9 51510.2 1142.77 -2
 5 0 -9 51510.2 1142.77 1
 -5 0 8 7597.02 362.837 1
 5 0 -8 10004.5 770.43 -2
 5 0 -8 10004.5 770.43 1
 5 0 -7 55536.3 1481.16 1
 5 0 -7 76473.5 2140.27 -2
 5 0 -7 76473.5 2140.27 1
 -5 0 6 1072.86 515.631 1
 5 0 -6 487.579 737.65 -2
 5 0 -6 487.579 737.65 1
 -5 0 5 20938.3 955.838 1
 -5 0 4 3323.01 365.379 1
 5 0 -3 57764.5 756.946 1
 5 0 -2 78035.5 911.546 1
 -5 0 1 2563.82 294.515 1
 -5 0 0 131639 1467.54 1
 -5 0 -1 5003.17 446.642 1
 -5 0 -1 6656.65 952.965 -2
 -5 0 -1 6656.65 952.965 1
 -5 0 -2 17152.7 655.479 1
 -5 0 -2 22290.6 1204.76 -2
 -5 0 -2 22290.6 1204.76 1
 -5 0 -3 7902.47 530.043 1
 -5 0 -3 9761.75 1033.34 -2
 -5 0 -3 9761.75 1033.34 1
 5 0 4 17192.9 1167.27 1
 -5 0 -4 23120.1 1253.25 -2
 -5 0 -4 23120.1 1253.25 1
 5 0 5 2742.56 855.957 1
 -5 0 -5 1897.56 959.987 -2
 -5 0 -5 1897.56 959.987 1
 5 0 6 36662.4 1533.2 1
 -5 0 -6 56711.4 1650.11 -2
 -5 0 -6 56711.4 1650.11 1
 5 0 7 16622.1 1168.71 1
 -5 0 -7 24324.7 1337.45 -2
 -5 0 -7 24324.7 1337.45 1
 5 0 8 25841.4 1378.68 1
 -5 0 -8 36883.8 1523.28 -2
 -5 0 -8 36883.8 1523.28 1
 -5 0 -9 78293.4 1599.55 -2
 -5 0 -9 78293.4 1599.55 1
 -5 0 -10 17098.1 834.324 -2
 -5 0 -10 17098.1 834.324 1
 -5 0 -11 60456 1291.9 -2
 -5 0 -11 60456 1291.9 1
 -5 0 -12 25123 1033.58 -2
 -5 0 -12 25123 1033.58 1
 5 0 13 47481.3 825.065 -2
 5 0 13 47481.3 825.065 1
 -5 0 -14 43985.1 638.486 -2
 -5 0 -14 43985.1 638.486 1
 5 0 15 1275.68 343.811 -2
 5 0 15 1275.68 343.811 1
 5 0 16 38922.1 603.168 -2
 5 0 16 38922.1 603.168 1
 5 0 17 9944.2 475.139 -2
 5 0 17 9944.2 475.139 1
 5 0 18 12077.1 650.565 -2
 5 0 18 12077.1 650.565 1
 5 0 19 651.34 505.192 -2
 5 0 19 651.34 505.192 1
 5 0 20 32396.4 753.513 -2
 5 0 20 32396.4 753.513 1
 -5 0 -21 1659.56 407.83 -2
 -5 0 -21 1659.56 407.83 1
 -5 0 -22 53642.2 875.988 -2
 -5 0 -22 53642.2 875.988 1
 -5 0 -23 2721.44 366.857 -2
 -5 0 -23 2721.44 366.857 1
 -5 0 -24 45974.1 709.82 -2
 -5 0 -24 45974.1 709.82 1
 -5 0 -25 9747.99 354.171 -2
 -5 0 -25 9747.99 354.171 1
 -5 0 -26 7920.98 328.564 -2
 -5 0 -26 7920.98 328.564 1
 -5 0 -27 21031.9 334.276 -2
 -5 0 -27 21031.9 334.276 1
 -5 0 -28 409.579 506.113 -2
 -5 0 -28 409.579 506.113 1
 -5 0 -29 14439.7 477.37 -2
 -5 0 -29 14439.7 477.37 1
 -5 -1 24 12865.5 231.125 1
 -5 -1 23 6339.85 254.138 1
 5 1 -23 8493.41 567.142 -2
 5 1 -23 8493.41 567.142 1
 -5 -1 22 13465.9 447.239 1
 5 1 -22 18304 722.16 -2
 5 1 -22 18304 722.16 1
 -5 -1 21 9110.76 461.896 1
 5 1 -21 12843.2 731.559 -2
 5 1 -21 12843.2 731.559 1
 -5 -1 20 7391.18 487.304 1
 5 1 -20 8990.67 751.377 -2
 5 1 -20 8990.67 751.377 1
 -5 -1 19 402.107 403.63 1
 5 1 -19 -88.3601 728.501 -2
 5 1 -19 -88.3601 728.501 1
 -5 -1 18 5911.45 522.109 1
 5 1 -18 8274.36 864.366 -2
 5 1 -18 8274.36 864.366 1
 -5 -1 17 1843.29 473.934 1
 5 1 -17 3116.42 849.368 -2
 5 1 -17 3116.42 849.368 1
 -5 -1 16 10323.5 634.923 1
 5 1 -16 14685.4 994.52 -2
 5 1 -16 14685.4 994.52 1
 -5 -1 15 12598.1 687.242 1
 5 1 -15 16859.6 797.87 -2
 5 1 -15 16859.6 797.87 1
 -5 -1 14 22637 838.977 1
 5 1 -14 34378.9 902.717 -2
 5 1 -14 34378.9 902.717 1
 -5 -1 13 17168.3 786.645 1
 5 1 -13 24467.1 889.14 -2
 5 1 -13 24467.1 889.14 1
 -5 -1 12 6838.16 597.619 1
 5 1 -12 10572.8 768.408 -2
 5 1 -12 10572.8 768.408 1
 -5 -1 11 49574.1 1518.59 1
 5 1 -11 63152.5 962.842 -2
 5 1 -11 63152.5 962.842 1
 -5 -1 10 3337.48 442.948 1
 5 1 -10 5520.17 809.124 -2
 5 1 -10 5520.17 809.124 1
 -5 -1 9 16443.5 546.713 1
 5 1 -8 6990.06 803.177 1
 5 1 -7 26246.2 1061.4 1
 5 1 -6 12128.5 671.461 1
 5 1 -5 92032.1 1596.61 1
 5 1 -4 8636.41 558.195 1
 5 1 -3 112810 1081.1 1
 -5 -1 2 69317.4 866.845 1
 -5 -1 1 25600.7 802.186 1
 -5 -1 1 34763.9 1527.71 -2
 -5 -1 1 34763.9 1527.71 1
 5 1 0 67062.4 1129.69 1
 -5 -1 0 88014.7 1420.78 -2
 -5 -1 0 88014.7 1420.78 1
 5 1 1 141.016 481.3 1
 -5 -1 -1 182.861 899.709 -2
 -5 -1 -1 182.861 899.709 1
 5 1 2 28570.5 827.254 1
 -5 -1 -2 34191.5 1445.84 -2
 -5 -1 -2 34191.5 1445.84 1
 5 1 3 2243.08 513.215 1
 -5 -1 -3 2030.24 955.494 -2
 -5 -1 -3 2030.24 955.494 1
 5 1 4 30489.5 861.753 1
 -5 -1 -4 40724.2 1101.28 -2
 -5 -1 -4 40724.2 1101.28 1
 5 1 5 5297.61 558.369 1
 -5 -1 -5 7856 1026.48 -2
 -5 -1 -5 7856 1026.48 1
 -5 -1 -6 95485.3 1563.06 -2
 -5 -1 -6 95485.3 1563.06 1
 -5 -1 -7 13371.5 745.86 -2
 -5 -1 -7 13371.5 745.86 1
 5 1 8 45598.4 1039.72 -2
 5 1 8 45598.4 1039.72 1
 5 1 9 75188.8 1290.9 -2
 5 1 9 75188.8 1290.9 1
 5 1 10 120.15 651.073 -2
 5 1 10 120.15 651.073 1
 5 1 11 47017.2 1220.98 -2
 5 1 11 47017.2 1220.98 1
 5 1 12 1348.14 739.722 -2
 5 1 12 1348.14 739.722 1
 5 1 13 19596.3 1342.89 -2
 5 1 13 19596.3 1342.89 1
 5 1 14 6491.84 630.742 -2
 5 1 14 6491.84 630.742 1
 5 1 15 85617 1216.45 -2
 5 1 15 85617 1216.45 1
 5 1 16 32569 644.217 -2
 5 1 16 32569 644.217 1
 5 1 17 21436 757.442 -2
 5 1 17 21436 757.442 1
 5 1 18 34352.1 901.959 -2
 5 1 18 34352.1 901.959 1
 5 1 19 6501.95 622.998 -2
 5 1 19 6501.95 622.998 1
 -5 -1 -20 21871.8 544.232 -2
 -5 -1 -20 21871.8 544.232 1
 -5 -1 -21 4507.05 369.889 -2
 -5 -1 -21 4507.05 369.889 1
 -5 -1 -22 19921.2 449.388 -2
 -5 -1 -22 19921.2 449.388 1
 -5 -1 -23 2363.57 318.767 -2
 -5 -1 -23 2363.57 318.767 1
 -5 -1 -24 52892.6 537.764 -2
 -5 -1 -24 52892.6 537.764 1
 -5 -1 -25 12319.6 423.814 -2
 -5 -1 -25 12319.6 423.814 1
 -5 -1 -26 11871 339.207 -2
 -5 -1 -26 11871 339.207 1
 -5 -1 -27 17789.6 324.013 -2
 -5 -1 -27 17789.6 324.013 1
 -5 -1 -28 4625.5 263.105 -2
 -5 -1 -28 4625.5 263.105 1
 -5 -1 -29 11504.6 511.158 -2
 -5 -1 -29 11504.6 511.158 1
 5 2 -24 3856.07 209.3 1
 -5 -2 23 13628.2 352.669 1
 5 2 -23 18878.6 637.028 -2
 5 2 -23 18878.6 637.028 1
 -5 -2 22 13737.1 419.527 1
 5 2 -22 18459.7 735.378 -2
 5 2 -22 18459.7 735.378 1
 -5 -2 21 4837.91 386.436 1
 5 2 -21 6757.24 687.744 -2
 5 2 -21 6757.24 687.744 1
 -5 -2 20 1493.09 388.081 1
 5 2 -20 2718.86 717.748 -2
 5 2 -20 2718.86 717.748 1
 -5 -2 19 743.805 387.222 1
 5 2 -19 1862.49 744.975 -2
 5 2 -19 1862.49 744.975 1
 -5 -2 18 12840.8 580.917 1
 5 2 -18 17883.7 916.498 -2
 5 2 -18 17883.7 916.498 1
 -5 -2 17 805.542 450.358 1
 5 2 -17 2230.41 608.675 -2
 5 2 -17 2230.41 608.675 1
 -5 -2 16 53147.4 1009.91 1
 5 2 -16 78504.8 1033.61 -2
 5 2 -16 78504.8 1033.61 1
 -5 -2 15 728.521 511.291 1
 5 2 -15 1426.79 682.922 -2
 5 2 -15 1426.79 682.922 1
 -5 -2 14 35032.8 924.156 1
 5 2 -14 53724.8 967.157 -2
 5 2 -14 53724.8 967.157 1
 -5 -2 13 33146.9 851.81 1
 5 2 -13 46777.6 958.487 -2
 5 2 -13 46777.6 958.487 1
 -5 -2 12 6327.11 532.646 1
 5 2 -12 9483.75 714.965 -2
 5 2 -12 9483.75 714.965 1
 -5 -2 11 13446.4 549.267 1
 5 2 -11 18787 716.916 -2
 5 2 -11 18787 716.916 1
 -5 -2 10 464.473 411.274 1
 5 2 -10 1857.96 861.253 -2
 5 2 -10 1857.96 861.253 1
 -5 -2 9 9707.03 471.563 1
 5 2 -8 8998.45 670.97 1
 5 2 -7 14587.6 721.931 1
 5 2 -6 17467.2 889.949 1
 5 2 -5 32489.6 843.927 1
 5 2 -4 19158.5 692.412 1
 -5 -2 3 32212.1 967.455 1
 5 2 -2 65381.3 1242.35 1
 -5 -2 2 91659.7 2189.02 -2
 -5 -2 2 91659.7 2189.02 1
 5 2 -1 23999.3 847.604 1
 -5 -2 1 34671 1545.85 -2
 -5 -2 1 34671 1545.85 1
 5 2 0 10104.9 915.974 1
 -5 -2 0 13393.3 794.248 -2
 -5 -2 0 13393.3 794.248 1
 5 2 1 1598.42 741.756 1
 -5 -2 -1 3441.85 957.96 -2
 -5 -2 -1 3441.85 957.96 1
 5 2 2 18006.2 751.208 1
 -5 -2 -2 26754.6 1342.12 -2
 -5 -2 -2 26754.6 1342.12 1
 5 2 3 759.002 499.282 1
 -5 -2 -3 1937.75 957.616 -2
 -5 -2 -3 1937.75 957.616 1
 5 2 4 84461.2 1326.65 1
 -5 -2 -4 113943 1653.28 -2
 -5 -2 -4 113943 1653.28 1
 5 2 5 5549.08 824.378 1
 -5 -2 -5 8230.23 1207.74 -2
 -5 -2 -5 8230.23 1207.74 1
 5 2 6 95883.1 1577.01 -2
 5 2 6 95883.1 1577.01 1
 5 2 7 14924 744.845 -2
 5 2 7 14924 744.845 1
 5 2 8 30230.6 933.633 -2
 5 2 8 30230.6 933.633 1
 5 2 9 33979.7 1000.21 -2
 5 2 9 33979.7 1000.21 1
 5 2 10 23757.7 972.623 -2
 5 2 10 23757.7 972.623 1
 5 2 11 82030.5 1500.79 -2
 5 2 11 82030.5 1500.79 1
 5 2 12 3714.78 773.154 -2
 5 2 12 3714.78 773.154 1
 5 2 13 47584 1372.11 -2
 5 2 13 47584 1372.11 1
 5 2 14 5345.14 551.075 -2
 5 2 14 5345.14 551.075 1
 5 2 15 8213.28 623.474 -2
 5 2 15 8213.28 623.474 1
 5 2 16 1478.55 644.462 -2
 5 2 16 1478.55 644.462 1
 5 2 17 16714.6 906.181 -2
 5 2 17 16714.6 906.181 1
 5 2 18 5444.63 632.684 -2
 5 2 18 5444.63 632.684 1
 -5 -2 -19 11910 695.839 -2
 -5 -2 -19 11910 695.839 1
 -5 -2 -20 14410.7 584.857 -2
 -5 -2 -20 14410.7 584.857 1
 -5 -2 -21 3250.14 466.544 -2
 -5 -2 -21 3250.14 466.544 1
 -5 -2 -22 31862 548.543 -2
 -5 -2 -22 31862 548.543 1
 -5 -2 -23 176.095 230.304 -2
 -5 -2 -23 176.095 230.304 1
 -5 -2 -24 28326.9 588.691 -2
 -5 -2 -24 28326.9 588.691 1
 -5 -2 -25 15566.8 470.091 -2
 -5 -2 -25 15566.8 470.091 1
 -5 -2 -26 9250.7 314.761 -2
 -5 -2 -26 9250.7 314.761 1
 -5 -2 -27 6610.89 297.012 -2
 -5 -2 -27 6610.89 297.012 1
 -5 -2 -28 8394.28 268.548 -2
 -5 -2 -28 8394.28 268.548 1
 -5 -2 -29 3417.84 285.076 -2
 -5 -2 -29 3417.84 285.076 1
 5 3 -24 6452.45 184.961 1
 -5 -3 23 12750.5 450.651 1
 5 3 -23 20041.8 614.482 -2
 5 3 -23 20041.8 614.482 1
 -5 -3 22 3858.36 284.925 1
 5 3 -22 4681.5 595.341 -2
 5 3 -22 4681.5 595.341 1
 -5 -3 21 6372.68 359.995 1
 5 3 -21 8814.67 697.474 -2
 5 3 -21 8814.67 697.474 1
 -5 -3 20 1435.38 350.713 1
 5 3 -20 2732.16 665.266 -2
 5 3 -20 2732.16 665.266 1
 -5 -3 19 300.188 356.579 1
 5 3 -19 -441.821 683.157 -2
 5 3 -19 -441.821 683.157 1
 -5 -3 18 20731.4 625.922 1
 5 3 -18 30176.2 988.7 -2
 5 3 -18 30176.2 988.7 1
 -5 -3 17 1624.4 420.338 1
 5 3 -17 1728.83 793.627 -2
 5 3 -17 1728.83 793.627 1
 -5 -3 16 21674.1 695.1 1
 5 3 -16 30589.5 1078.74 -2
 5 3 -16 30589.5 1078.74 1
 -5 -3 15 138.262 455.295 1
 5 3 -15 780.285 861.196 -2
 5 3 -15 780.285 861.196 1
 -5 -3 14 21251.7 758.425 1
 5 3 -14 30235.8 1183.57 -2
 5 3 -14 30235.8 1183.57 1
 -5 -3 13 16020.2 660.775 1
 5 3 -13 21531.2 1136.73 -2
 5 3 -13 21531.2 1136.73 1
 -5 -3 12 5345.56 539.563 1
 5 3 -12 10051.9 839.651 -2
 5 3 -12 10051.9 839.651 1
 -5 -3 11 19795.1 621.408 1
 -5 -3 11 24966.4 2087.11 -2
 -5 -3 11 24966.4 2087.11 1
 -5 -3 10 3756.19 426.686 1
 -5 -3 10 6078.36 1638.66 -2
 -5 -3 10 6078.36 1638.66 1
 -5 -3 9 3441.61 403.442 1
 5 3 -8 24367 983.895 1
 5 3 -7 77031.7 1558.67 1
 5 3 -6 -189.669 426.189 1
 5 3 -5 71402.4 1391.83 1
 5 3 -4 20215.6 611.265 1
 5 3 -3 29124.5 764.833 1
 5 3 -2 56719.6 969.122 1
 5 3 -1 24339.5 684.484 1
 5 3 -1 31017.7 1458.36 -2
 5 3 -1 31017.7 1458.36 1
 5 3 0 34921 918.775 1
 -5 -3 0 42280.5 1673.9 -2
 -5 -3 0 42280.5 1673.9 1
 5 3 1 7769.47 583.28 1
 -5 -3 -1 9410.44 619.969 -2
 -5 -3 -1 9410.44 619.969 1
 5 3 2 32101.9 703.804 1
 5 3 2 40908.1 882.105 -2
 5 3 2 40908.1 882.105 1
 5 3 3 14937.2 551.655 1
 5 3 3 17869.8 902.417 -2
 5 3 3 17869.8 902.417 1
 5 3 4 20444.7 1009.72 1
 -5 -3 -4 26711.7 850.293 -2
 -5 -3 -4 26711.7 850.293 1
 5 3 5 10121.2 575.299 -2
 5 3 5 10121.2 575.299 1
 5 3 6 135232 1879.28 -2
 5 3 6 135232 1879.28 1
 5 3 7 25404.4 835.683 -2
 5 3 7 25404.4 835.683 1
 5 3 8 42132.6 998.305 -2
 5 3 8 42132.6 998.305 1
 5 3 9 94174.3 1420.38 -2
 5 3 9 94174.3 1420.38 1
 -5 -3 -10 38303.8 1134.35 -2
 -5 -3 -10 38303.8 1134.35 1
 5 3 11 277474 2620.39 -2
 5 3 11 277474 2620.39 1
 5 3 12 11108.8 920.061 -2
 5 3 12 11108.8 920.061 1
 5 3 13 197461 2663.1 -2
 5 3 13 197461 2663.1 1
 5 3 14 1586.08 575.364 -2
 5 3 14 1586.08 575.364 1
 5 3 15 11011.4 490.715 -2
 5 3 15 11011.4 490.715 1
 5 3 16 1075.58 492.9 -2
 5 3 16 1075.58 492.9 1
 5 3 17 16586.9 647.743 -2
 5 3 17 16586.9 647.743 1
 -5 -3 -18 818.333 435.133 -2
 -5 -3 -18 818.333 435.133 1
 -5 -3 -19 25743 643.863 -2
 -5 -3 -19 25743 643.863 1
 -5 -3 -20 24294.7 548.429 -2
 -5 -3 -20 24294.7 548.429 1
 -5 -3 -21 17778.2 489.157 -2
 -5 -3 -21 17778.2 489.157 1
 -5 -3 -22 48096.4 957.084 -2
 -5 -3 -22 48096.4 957.084 1
 -5 -3 -23 52.2322 290.05 -2
 -5 -3 -23 52.2322 290.05 1
 -5 -3 -24 26366 486.995 -2
 -5 -3 -24 26366 486.995 1
 -5 -3 -25 5891.13 334.481 -2
 -5 -3 -25 5891.13 334.481 1
 -5 -3 -26 5318.16 342.854 -2
 -5 -3 -26 5318.16 342.854 1
 -5 -3 -27 318.184 210.713 -2
 -5 -3 -27 318.184 210.713 1
 -5 -3 -28 5871.5 235.014 -2
 -5 -3 -28 5871.5 235.014 1
 -5 -3 -29 6045.66 276.37 -2
 -5 -3 -29 6045.66 276.37 1
 -5 -4 24 218.976 166.432 1
 -5 -4 23 1186.06 222.224 1
 5 4 -23 2397.52 413.087 -2
 5 4 -23 2397.52 413.087 1
 -5 -4 22 7.19615 249.115 1
 5 4 -22 38.9982 483.018 -2
 5 4 -22 38.9982 483.018 1
 -5 -4 21 5110.41 461.38 1
 5 4 -21 8292 643.304 -2
 5 4 -21 8292 643.304 1
 5 4 -20 3494.62 634.114 -2
 5 4 -20 3494.62 634.114 1
 -5 -4 19 8216.63 403.936 1
 5 4 -19 10841.6 760.724 -2
 5 4 -19 10841.6 760.724 1
 -5 -4 18 27077.7 594.49 1
 -5 -4 17 4850.5 430.141 1
 -5 -4 16 53522.5 869.662 1
 -5 -4 15 903.892 402.927 1
 -5 -4 14 2571.18 342.622 1
 -5 -4 13 12250.3 446.886 1
 -5 -4 12 4613.92 371.819 1
 -5 -4 12 4446.88 1423.74 -2
 -5 -4 12 4446.88 1423.74 1
 -5 -4 11 2037.1 279.601 1
 -5 -4 11 2435.69 588.052 -2
 -5 -4 11 2435.69 588.052 1
 -5 -4 10 10510 406.819 1
 -5 -4 10 14942.7 707.645 -2
 -5 -4 10 14942.7 707.645 1
 -5 -4 9 11407.6 331.59 1
 -5 -4 9 17568 730.729 -2
 -5 -4 9 17568 730.729 1
 5 4 -8 22247.4 1587.12 1
 -5 -4 8 25969.2 2094.53 -2
 -5 -4 8 25969.2 2094.53 1
 5 4 -7 63596.5 1413.89 1
 -5 -4 7 70717.6 2887.36 -2
 -5 -4 7 70717.6 2887.36 1
 5 4 -6 3131.16 621.402 1
 -5 -4 6 4270.18 1520.27 -2
 -5 -4 6 4270.18 1520.27 1
 5 4 -5 93640.5 1573.56 1
 -5 -4 5 129901 3337.51 -2
 -5 -4 5 129901 3337.51 1
 5 4 -4 80.0638 573.631 1
 -5 -4 4 261.046 1354.44 -2
 -5 -4 4 261.046 1354.44 1
 5 4 -3 64075.6 1104.8 1
 -5 -4 3 87857.5 2575.99 -2
 -5 -4 3 87857.5 2575.99 1
 5 4 -2 691.197 446.774 1
 -5 -4 2 1239.16 1171.26 -2
 -5 -4 2 1239.16 1171.26 1
 5 4 -1 43442.8 912.482 1
 -5 -4 1 61985.6 1975.88 -2
 -5 -4 1 61985.6 1975.88 1
 5 4 0 22037.5 690.203 1
 5 4 0 28658.1 1060.16 -2
 5 4 0 28658.1 1060.16 1
 5 4 1 14082.9 729.007 1
 5 4 1 18256.3 904.293 -2
 5 4 1 18256.3 904.293 1
 5 4 2 58576.7 1229.35 1
 5 4 2 79964.6 1324.85 -2
 5 4 2 79964.6 1324.85 1
 5 4 3 8321.82 472.842 1
 5 4 3 10453 831.525 -2
 5 4 3 10453 831.525 1
 5 4 4 44492.8 961.374 1
 5 4 4 59741.1 1315.18 -2
 5 4 4 59741.1 1315.18 1
 5 4 5 12208.9 1025.08 1
 5 4 5 14659 540.218 -2
 5 4 5 14659 540.218 1
 5 4 6 44011.8 989.79 -2
 5 4 6 44011.8 989.79 1
 5 4 7 1573.4 484.899 -2
 5 4 7 1573.4 484.899 1
 5 4 8 201897 2308.03 -2
 5 4 8 201897 2308.03 1
 5 4 9 13295.9 786.918 -2
 5 4 9 13295.9 786.918 1
 5 4 10 36615.3 1073.67 -2
 5 4 10 36615.3 1073.67 1
 -5 -4 -11 47126.6 1514.2 -2
 -5 -4 -11 47126.6 1514.2 1
 5 4 12 488.063 716.381 -2
 5 4 12 488.063 716.381 1
 5 4 13 30806.5 551.881 -2
 5 4 13 30806.5 551.881 1
 5 4 14 668.567 270.979 -2
 5 4 14 668.567 270.979 1
 5 4 15 76075 855.589 -2
 5 4 15 76075 855.589 1
 5 4 16 16934.4 633.161 -2
 5 4 16 16934.4 633.161 1
 5 4 17 42523 712.23 -2
 5 4 17 42523 712.23 1
 -5 -4 -18 2036.73 570.45 -2
 -5 -4 -18 2036.73 570.45 1
 -5 -4 -19 45473.3 764.81 -2
 -5 -4 -19 45473.3 764.81 1
 -5 -4 -20 26955.7 573.587 -2
 -5 -4 -20 26955.7 573.587 1
 -5 -4 -21 11680.1 445.607 -2
 -5 -4 -21 11680.1 445.607 1
 -5 -4 -22 33826.9 429.561 -2
 -5 -4 -22 33826.9 429.561 1
 -5 -4 -23 1945.16 338.872 -2
 -5 -4 -23 1945.16 338.872 1
 5 4 24 4218.68 331.192 -2
 5 4 24 4218.68 331.192 1
 -5 -4 -25 286.447 196.347 -2
 -5 -4 -25 286.447 196.347 1
 5 4 26 3797.84 261.018 -2
 5 4 26 3797.84 261.018 1
 -5 -4 -27 82.3463 214.145 -2
 -5 -4 -27 82.3463 214.145 1
 -5 -4 -28 16619.7 399.362 -2
 -5 -4 -28 16619.7 399.362 1
 -5 -5 23 8236.7 238.722 1
 -5 -5 22 453.437 235.926 1
 -5 -5 21 9568.94 332.726 1
 -5 -5 20 3424.02 221.464 1
 5 5 -20 3735.42 578.341 -2
 5 5 -20 3735.42 578.341 1
 -5 -5 19 11933.8 358.372 1
 5 5 -19 15255.9 749.345 -2
 5 5 -19 15255.9 749.345 1
 -5 -5 18 22772.6 473.991 1
 -5 -5 17 14031.7 408.899 1
 -5 -5 16 21879.4 490.725 1
 -5 -5 15 595.601 339.942 1
 -5 -5 14 6957.83 407.44 1
 -5 -5 13 12327.7 384.339 1
 -5 -5 12 9318.71 379.87 1
 -5 -5 12 12963 736.358 -2
 -5 -5 12 12963 736.358 1
 -5 -5 11 69.0276 254.121 1
 -5 -5 11 1257.99 574.343 -2
 -5 -5 11 1257.99 574.343 1
 -5 -5 10 10201.1 306.436 1
 -5 -5 10 13337.7 667.796 -2
 -5 -5 10 13337.7 667.796 1
 5 5 -9 13685.1 305.468 1
 -5 -5 9 18126.7 758.373 -2
 -5 -5 9 18126.7 758.373 1
 -5 -5 8 2234.2 233.642 1
 -5 -5 8 1564.04 628.995 -2
 -5 -5 8 1564.04 628.995 1
 5 5 -7 59696.4 562.066 1
 -5 -5 7 80030.3 1129.88 -2
 -5 -5 7 80030.3 1129.88 1
 5 5 -6 2107.06 907.175 1
 -5 -5 6 4470.86 1681.44 -2
 -5 -5 6 4470.86 1681.44 1
 5 5 -5 63150.3 2082.45 1
 -5 -5 5 89845.4 2870.23 -2
 -5 -5 5 89845.4 2870.23 1
[truncated: 200,552 more chars]
