# Supplementary material for: Taming Heavier Group 14 Imine Analogues: Accessing Tin Nitrogen [Sn=N] Double Bonds and their Cycloaddition/Metathesis Chemistry
Source: Angew Chem Int Ed Engl. 2022 Oct 25;61(48):e202211616. doi: 10.1002/anie.202211616 (PMC9828258; doi:10.1002/anie.202211616)
Supplement: Supplementary file 6 — Supporting Information [file ANIE-61-0-s020.cif]

data_243mfah22
_audit_creation_date               2022-02-11
_audit_creation_method
;
Olex2 1.5
(compiled 2021.12.09 svn.r5202d8cf for OlexSys, GUI svn.r6439)
;
_shelx_SHELXL_version_number       '2018/3'
_audit_contact_author_address      ?
_audit_contact_author_email        ?
_audit_contact_author_name         ''
_audit_contact_author_phone        ?
_publ_contact_author_id_orcid      ?
_publ_section_references
;
Dolomanov, O.V., Bourhis, L.J., Gildea, R.J, Howard, J.A.K. & Puschmann, H.
 (2009), J. Appl. Cryst. 42, 339-341.

Sheldrick, G.M. (2015). Acta Cryst. A71, 3-8.

Sheldrick, G.M. (2015). Acta Cryst. C71, 3-8.
;
_chemical_name_common              ?
_chemical_name_systematic          ?
_chemical_formula_moiety           'C46 H68 N4 Si2 Sn'
_chemical_formula_sum              'C46 H68 N4 Si2 Sn'
_chemical_formula_weight           851.91
_chemical_melting_point            ?
_chemical_oxdiff_formula           C46H68N4Si2Sn
loop_
  _atom_type_symbol
  _atom_type_description
  _atom_type_scat_dispersion_real
  _atom_type_scat_dispersion_imag
  _atom_type_scat_source
 'C' 'C' 0.0033 0.0016 'International Tables Vol C Tables 4.2.6.8 and 6.1.1.4'
 'H' 'H' 0.0000 0.0000 'International Tables Vol C Tables 4.2.6.8 and 6.1.1.4'
 'N' 'N' 0.0061 0.0033 'International Tables Vol C Tables 4.2.6.8 and 6.1.1.4'
 'Si' 'Si' 0.0817 0.0704 'International Tables Vol C Tables 4.2.6.8 and 6.1.1.4'
 'Sn' 'Sn' -0.6537 1.4246
 'International Tables Vol C Tables 4.2.6.8 and 6.1.1.4'

_shelx_space_group_comment
;
The symmetry employed for this shelxl refinement is uniquely defined
by the following loop, which should always be used as a source of
symmetry information in preference to the above space-group names.
They are only intended as comments.
;
_space_group_crystal_system        'monoclinic'
_space_group_IT_number             14
_space_group_name_H-M_alt          'P 1 21/c 1'
_space_group_name_Hall             '-P 2ybc'
loop_
  _space_group_symop_operation_xyz
 'x, y, z'
 '-x, y+1/2, -z+1/2'
 '-x, -y, -z'
 'x, -y-1/2, z-1/2'

_cell_length_a                     16.8086(7)
_cell_length_b                     11.0222(4)
_cell_length_c                     25.0170(10)
_cell_angle_alpha                  90
_cell_angle_beta                   101.001(4)
_cell_angle_gamma                  90
_cell_volume                       4549.7(3)
_cell_formula_units_Z              4
_cell_measurement_reflns_used      8739
_cell_measurement_temperature      150.00(10)
_cell_measurement_theta_max        28.7550
_cell_measurement_theta_min        2.6860
_shelx_estimated_absorpt_T_max     0.909
_shelx_estimated_absorpt_T_min     0.737
_exptl_absorpt_coefficient_mu      0.649
_exptl_absorpt_correction_T_max    1.00000
_exptl_absorpt_correction_T_min    0.97489
_exptl_absorpt_correction_type     multi-scan
_exptl_absorpt_process_details
;
CrysAlisPro 1.171.41.113a (Rigaku Oxford Diffraction, 2021)
Empirical absorption correction using spherical harmonics,
implemented in SCALE3 ABSPACK scaling algorithm.
;
_exptl_absorpt_special_details     ?
_exptl_crystal_colour              colourless
_exptl_crystal_colour_primary      colourless
_exptl_crystal_density_diffrn      1.244
_exptl_crystal_density_meas        ?
_exptl_crystal_density_method      ?
_exptl_crystal_description         block
_exptl_crystal_F_000               1800
_exptl_crystal_size_max            0.5
_exptl_crystal_size_mid            0.5
_exptl_crystal_size_min            0.15
_exptl_transmission_factor_max     ?
_exptl_transmission_factor_min     ?
_diffrn_reflns_av_R_equivalents    0.0553
_diffrn_reflns_av_unetI/netI       0.0840
_diffrn_reflns_Laue_measured_fraction_full  0.999
_diffrn_reflns_Laue_measured_fraction_max  0.870
_diffrn_reflns_limit_h_max         21
_diffrn_reflns_limit_h_min         -21
_diffrn_reflns_limit_k_max         12
_diffrn_reflns_limit_k_min         -15
_diffrn_reflns_limit_l_max         33
_diffrn_reflns_limit_l_min         -35
_diffrn_reflns_number              35337
_diffrn_reflns_point_group_measured_fraction_full  0.999
_diffrn_reflns_point_group_measured_fraction_max  0.870
_diffrn_reflns_theta_full          25.242
_diffrn_reflns_theta_max           30.618
_diffrn_reflns_theta_min           2.628
_diffrn_ambient_environment        N~2~
_diffrn_ambient_temperature        150.00(10)
_diffrn_detector                   'CCD plate'
_diffrn_detector_area_resol_mean   10.5035
_diffrn_detector_type              Atlas
_diffrn_measured_fraction_theta_full  0.999
_diffrn_measured_fraction_theta_max  0.870
_diffrn_measurement_details
;
List of Runs (angles in degrees, time in seconds):

  # Type    Start    End  Width  t~exp~   \w     \q     \k     \f   Frames
--------------------------------------------------------------------------
  1  \w    -39.00   6.00   1.00   20.00    --  -12.95 -77.00  60.00   45
  2  \w    -51.00  13.00   1.00   20.00    --  -12.95 -57.00-120.00   64
  3  \w    -86.00  38.00   1.00   20.00    --  -12.95   0.00 -60.00  124
  4  \w     -5.00  22.00   1.00   20.00    --   12.64 -57.00  30.00   27
  5  \w    -80.00 -65.00   1.00   20.00    --  -12.95 -37.00-120.00   15
;
_diffrn_measurement_device         'four-circle diffractometer'
_diffrn_measurement_device_type    'SuperNova, Dual, Cu at home/near, Atlas'
_diffrn_measurement_method         '\w scans'
_diffrn_orient_matrix_type        
 'CrysAlisPro convention (1999,Acta A55,543-557)'
_diffrn_orient_matrix_UB_11        0.0399412000
_diffrn_orient_matrix_UB_12        -0.0100495000
_diffrn_orient_matrix_UB_13        0.0146476000
_diffrn_orient_matrix_UB_21        0.0153282000
_diffrn_orient_matrix_UB_22        0.0084515000
_diffrn_orient_matrix_UB_23        -0.0242615000
_diffrn_orient_matrix_UB_31        0.0043096000
_diffrn_orient_matrix_UB_32        0.0629773000
_diffrn_orient_matrix_UB_33        0.0055945000
_diffrn_radiation_monochromator    mirror
_diffrn_radiation_probe            x-ray
_diffrn_radiation_type             'Mo K\a'
_diffrn_radiation_wavelength       0.71073
_diffrn_source                     'micro-focus sealed X-ray tube'
_diffrn_source_type                'SuperNova (Mo) X-ray Source'
_reflns_Friedel_coverage           0.000
_reflns_Friedel_fraction_full      .
_reflns_Friedel_fraction_max       .
_reflns_number_gt                  7502
_reflns_number_total               12199
_reflns_special_details
;
 Reflections were merged by SHELXL according to the crystal
 class for the calculation of statistics and refinement.
 
 _reflns_Friedel_fraction is defined as the number of unique
 Friedel pairs measured divided by the number that would be
 possible theoretically, ignoring centric projections and
 systematic absences.
;
_reflns_threshold_expression       'I > 2\s(I)'
_computing_cell_refinement         'CrysAlisPro 1.171.41.113a (Rigaku OD, 2021)'
_computing_data_collection         'CrysAlisPro 1.171.41.113a (Rigaku OD, 2021)'
_computing_data_reduction          'CrysAlisPro 1.171.41.113a (Rigaku OD, 2021)'
_computing_molecular_graphics      'Olex2 1.5 (Dolomanov et al., 2009)'
_computing_publication_material    'Olex2 1.5 (Dolomanov et al., 2009)'
_computing_structure_refinement    'SHELXL 2018/3 (Sheldrick, 2015)'
_computing_structure_solution      'SHELXT 2018/2 (Sheldrick, 2018)'
_refine_diff_density_max           0.896
_refine_diff_density_min           -0.542
_refine_diff_density_rms           0.094
_refine_ls_extinction_coef         .
_refine_ls_extinction_method       none
_refine_ls_goodness_of_fit_ref     1.022
_refine_ls_hydrogen_treatment      constr
_refine_ls_matrix_type             full
_refine_ls_number_parameters       497
_refine_ls_number_reflns           12199
_refine_ls_number_restraints       0
_refine_ls_R_factor_all            0.0956
_refine_ls_R_factor_gt             0.0458
_refine_ls_restrained_S_all        1.022
_refine_ls_shift/su_max            0.003
_refine_ls_shift/su_mean           0.000
_refine_ls_structure_factor_coef   Fsqd
_refine_ls_weighting_details      
 'w=1/[\s^2^(Fo^2^)+(0.0248P)^2^+1.6318P] where P=(Fo^2^+2Fc^2^)/3'
_refine_ls_weighting_scheme        calc
_refine_ls_wR_factor_gt            0.0768
_refine_ls_wR_factor_ref           0.0955
_refine_special_details            ?
_olex2_refinement_description
;
1. Fixed Uiso
 At 1.2 times of:
  All C(H) groups
 At 1.5 times of:
  All C(H,H,H) groups
2.a Ternary CH refined with riding coordinates:
 C44(H44), C41(H41)
2.b Aromatic/amide H refined with riding coordinates:
 C11(H11), C3(H3), C9(H9), C5(H5), C4(H4), C18(H18), C35(H35), C33(H33),
 C20(H20)
2.c Idealised Me refined as rotating group:
 C15(H15A,H15B,H15C), C30(H30A,H30B,H30C), C22(H22A,H22B,H22C), C39(H39A,H39B,
 H39C), C37(H37A,H37B,H37C), C45(H45A,H45B,H45C), C46(H46A,H46B,H46C), C27(H27A,
 H27B,H27C), C13(H13A,H13B,H13C), C24(H24A,H24B,H24C), C26(H26A,H26B,H26C),
 C25(H25A,H25B,H25C), C29(H29A,H29B,H29C), C28(H28A,H28B,H28C), C14(H14A,H14B,
 H14C), C43(H43A,H43B,H43C), C23(H23A,H23B,H23C), C42(H42A,H42B,H42C), C38(H38A,
 H38B,H38C)
;
_atom_sites_solution_hydrogens     geom
_atom_sites_solution_primary       dual
_atom_sites_solution_secondary     ?
loop_
  _atom_site_label
  _atom_site_type_symbol
  _atom_site_fract_x
  _atom_site_fract_y
  _atom_site_fract_z
  _atom_site_U_iso_or_equiv
  _atom_site_adp_type
  _atom_site_occupancy
  _atom_site_site_symmetry_order
  _atom_site_calc_flag
  _atom_site_refinement_flags_posn
  _atom_site_refinement_flags_adp
  _atom_site_refinement_flags_occupancy
  _atom_site_disorder_assembly
  _atom_site_disorder_group
 Sn1 Sn 0.27728(2) 0.74897(2) 0.36711(2) 0.01952(6) Uani 1 1 d . . . . .
 Si1 Si 0.26454(6) 0.47764(7) 0.32002(4) 0.0329(2) Uani 1 1 d . . . . .
 Si2 Si 0.42860(6) 0.54332(8) 0.38663(4) 0.0347(2) Uani 1 1 d . . . . .
 N4 N 0.31207(15) 0.8464(2) 0.43789(10) 0.0241(6) Uani 1 1 d . . . . .
 N2 N 0.20415(15) 0.72096(18) 0.42531(10) 0.0215(5) Uani 1 1 d . . . . .
 N1 N 0.33062(16) 0.58619(19) 0.35526(10) 0.0262(6) Uani 1 1 d . . . . .
 N3 N 0.23371(17) 0.8485(2) 0.50659(10) 0.0301(6) Uani 1 1 d . . . . .
 C7 C 0.09062(19) 0.8773(2) 0.29194(12) 0.0252(7) Uani 1 1 d . . . . .
 C1 C 0.24504(19) 0.8605(2) 0.29378(12) 0.0231(7) Uani 1 1 d . . . . .
 C40 C 0.24821(18) 0.8071(2) 0.46162(12) 0.0231(6) Uani 1 1 d . . . . .
 C31 C 0.17989(19) 0.6094(2) 0.44717(12) 0.0256(7) Uani 1 1 d . . . . .
 C16 C 0.39695(19) 0.8760(3) 0.29286(12) 0.0263(7) Uani 1 1 d . . . . .
 C2 C 0.1659(2) 0.8983(2) 0.26982(12) 0.0270(7) Uani 1 1 d . . . . .
 C6 C 0.30979(19) 0.8968(2) 0.26874(12) 0.0261(7) Uani 1 1 d . . . . .
 C8 C 0.0266(2) 0.8083(3) 0.26203(13) 0.0306(7) Uani 1 1 d . . . . .
 C12 C 0.07710(19) 0.9431(2) 0.33745(12) 0.0265(7) Uani 1 1 d . . . . .
 C36 C 0.2314(2) 0.5443(3) 0.48853(13) 0.0330(8) Uani 1 1 d . . . . .
 C32 C 0.1024(2) 0.5635(3) 0.42706(13) 0.0329(8) Uani 1 1 d . . . . .
 C11 C 0.0031(2) 0.9346(3) 0.35368(13) 0.0335(8) Uani 1 1 d . . . . .
 H11 H -0.005289 0.979115 0.384643 0.040 Uiso 1 1 calc R U . . .
 C44 C 0.3686(2) 0.9424(3) 0.46208(13) 0.0330(8) Uani 1 1 d . . . . .
 H44 H 0.408640 0.953542 0.437619 0.040 Uiso 1 1 calc R U . . .
 C17 C 0.4403(2) 0.7811(3) 0.27379(13) 0.0353(8) Uani 1 1 d . . . . .
 C15 C 0.1408(2) 1.0272(3) 0.36819(13) 0.0342(8) Uani 1 1 d . . . . .
 H15A H 0.178765 0.980635 0.395115 0.051 Uiso 1 1 calc R U . . .
 H15B H 0.114664 1.089599 0.386794 0.051 Uiso 1 1 calc R U . . .
 H15C H 0.170354 1.066032 0.342599 0.051 Uiso 1 1 calc R U . . .
 C30 C 0.4801(2) 0.6753(3) 0.42492(14) 0.0396(8) Uani 1 1 d . . . . .
 H30A H 0.475730 0.746157 0.400862 0.059 Uiso 1 1 calc R U . . .
 H30B H 0.537418 0.655981 0.438068 0.059 Uiso 1 1 calc R U . . .
 H30C H 0.454309 0.693309 0.455998 0.059 Uiso 1 1 calc R U . . .
 C3 C 0.1543(2) 0.9652(3) 0.22165(14) 0.0399(9) Uani 1 1 d . . . . .
 H3 H 0.101071 0.991014 0.205778 0.048 Uiso 1 1 calc R U . . .
 C9 C -0.0458(2) 0.8010(3) 0.28088(14) 0.0347(8) Uani 1 1 d . . . . .
 H9 H -0.087904 0.751115 0.261760 0.042 Uiso 1 1 calc R U . . .
 C21 C 0.4390(2) 0.9631(3) 0.32825(13) 0.0362(8) Uani 1 1 d . . . . .
 C22 C 0.3987(2) 0.6982(3) 0.22986(14) 0.0429(9) Uani 1 1 d . . . . .
 H22A H 0.382542 0.744161 0.195981 0.064 Uiso 1 1 calc R U . . .
 H22B H 0.350440 0.663384 0.240622 0.064 Uiso 1 1 calc R U . . .
 H22C H 0.435733 0.632909 0.224221 0.064 Uiso 1 1 calc R U . . .
 C39 C 0.3150(2) 0.5871(3) 0.51416(14) 0.0401(9) Uani 1 1 d . . . . .
 H39A H 0.342772 0.617346 0.485773 0.060 Uiso 1 1 calc R U . . .
 H39B H 0.345782 0.519510 0.533383 0.060 Uiso 1 1 calc R U . . .
 H39C H 0.310747 0.652518 0.540027 0.060 Uiso 1 1 calc R U . . .
 C5 C 0.2949(2) 0.9620(3) 0.22021(14) 0.0410(9) Uani 1 1 d . . . . .
 H5 H 0.338968 0.983985 0.203399 0.049 Uiso 1 1 calc R U . . .
 C37 C 0.0441(2) 0.6309(3) 0.38473(15) 0.0461(10) Uani 1 1 d . . . . .
 H37A H 0.056206 0.717875 0.387718 0.069 Uiso 1 1 calc R U . . .
 H37B H -0.011323 0.616822 0.390296 0.069 Uiso 1 1 calc R U . . .
 H37C H 0.049171 0.602140 0.348469 0.069 Uiso 1 1 calc R U . . .
 C4 C 0.2178(2) 0.9951(3) 0.19634(15) 0.0484(10) Uani 1 1 d . . . . .
 H4 H 0.208061 1.038002 0.162796 0.058 Uiso 1 1 calc R U . . .
 C41 C 0.1590(2) 0.8182(3) 0.52542(15) 0.0399(9) Uani 1 1 d . . . . .
 H41 H 0.131651 0.748466 0.503831 0.048 Uiso 1 1 calc R U . . .
 C45 C 0.4166(2) 0.9053(3) 0.51803(13) 0.0432(9) Uani 1 1 d . . . . .
 H45A H 0.455273 0.969423 0.532115 0.065 Uiso 1 1 calc R U . . .
 H45B H 0.445930 0.829725 0.514611 0.065 Uiso 1 1 calc R U . . .
 H45C H 0.379141 0.892867 0.543167 0.065 Uiso 1 1 calc R U . . .
 C46 C 0.3280(2) 1.0652(3) 0.46621(14) 0.0402(9) Uani 1 1 d . . . . .
 H46A H 0.291831 1.059779 0.492543 0.060 Uiso 1 1 calc R U . . .
 H46B H 0.296597 1.087844 0.430469 0.060 Uiso 1 1 calc R U . . .
 H46C H 0.369613 1.126835 0.478275 0.060 Uiso 1 1 calc R U . . .
 C27 C 0.1773(2) 0.5607(3) 0.27976(15) 0.0431(9) Uani 1 1 d . . . . .
 H27A H 0.154585 0.615814 0.303728 0.065 Uiso 1 1 calc R U . . .
 H27B H 0.135644 0.502638 0.263226 0.065 Uiso 1 1 calc R U . . .
 H27C H 0.195468 0.607691 0.251071 0.065 Uiso 1 1 calc R U . . .
 C13 C 0.0321(2) 0.7442(3) 0.20955(13) 0.0411(8) Uani 1 1 d . . . . .
 H13A H 0.001212 0.789647 0.178761 0.062 Uiso 1 1 calc R U . . .
 H13B H 0.009602 0.662256 0.210024 0.062 Uiso 1 1 calc R U . . .
 H13C H 0.088937 0.739099 0.205774 0.062 Uiso 1 1 calc R U . . .
 C18 C 0.5226(2) 0.7695(3) 0.29456(14) 0.0461(9) Uani 1 1 d . . . . .
 H18 H 0.551802 0.705459 0.281751 0.055 Uiso 1 1 calc R U . . .
 C10 C -0.0591(2) 0.8630(3) 0.32610(14) 0.0367(8) Uani 1 1 d . . . . .
 C35 C 0.2036(3) 0.4361(3) 0.50696(15) 0.0464(10) Uani 1 1 d . . . . .
 H35 H 0.238375 0.392483 0.534813 0.056 Uiso 1 1 calc R U . . .
 C24 C 0.3973(3) 1.0773(3) 0.34105(15) 0.0532(11) Uani 1 1 d . . . . .
 H24A H 0.428758 1.114742 0.373945 0.080 Uiso 1 1 calc R U . . .
 H24B H 0.342896 1.057582 0.347093 0.080 Uiso 1 1 calc R U . . .
 H24C H 0.393258 1.133971 0.310468 0.080 Uiso 1 1 calc R U . . .
 C26 C 0.3143(2) 0.3877(3) 0.27240(14) 0.0483(10) Uani 1 1 d . . . . .
 H26A H 0.331043 0.442199 0.245606 0.072 Uiso 1 1 calc R U . . .
 H26B H 0.276081 0.327522 0.253569 0.072 Uiso 1 1 calc R U . . .
 H26C H 0.362059 0.346266 0.293024 0.072 Uiso 1 1 calc R U . . .
 C33 C 0.0781(2) 0.4549(3) 0.44696(15) 0.0450(10) Uani 1 1 d . . . . .
 H33 H 0.025317 0.424898 0.432729 0.054 Uiso 1 1 calc R U . . .
 C25 C 0.2264(3) 0.3632(3) 0.36372(15) 0.0501(11) Uani 1 1 d . . . . .
 H25A H 0.269814 0.305778 0.377904 0.075 Uiso 1 1 calc R U . . .
 H25B H 0.180576 0.319213 0.342109 0.075 Uiso 1 1 calc R U . . .
 H25C H 0.208598 0.404224 0.394155 0.075 Uiso 1 1 calc R U . . .
 C19 C 0.5633(2) 0.8483(4) 0.33327(15) 0.0530(11) Uani 1 1 d . . . . .
 C20 C 0.5212(3) 0.9458(4) 0.34832(14) 0.0514(11) Uani 1 1 d . . . . .
 H20 H 0.549312 1.003203 0.373318 0.062 Uiso 1 1 calc R U . . .
 C29 C 0.4942(2) 0.4874(3) 0.33877(15) 0.0497(10) Uani 1 1 d . . . . .
 H29A H 0.491316 0.398674 0.336605 0.075 Uiso 1 1 calc R U . . .
 H29B H 0.550432 0.512319 0.352239 0.075 Uiso 1 1 calc R U . . .
 H29C H 0.475107 0.522006 0.302509 0.075 Uiso 1 1 calc R U . . .
 C34 C 0.1278(3) 0.3895(3) 0.48658(16) 0.0513(11) Uani 1 1 d . . . . .
 C28 C 0.4267(2) 0.4115(3) 0.43332(15) 0.0503(10) Uani 1 1 d . . . . .
 H28A H 0.390408 0.429545 0.458631 0.076 Uiso 1 1 calc R U . . .
 H28B H 0.481529 0.396542 0.453914 0.076 Uiso 1 1 calc R U . . .
 H28C H 0.407223 0.339340 0.411903 0.076 Uiso 1 1 calc R U . . .
 C14 C -0.1384(2) 0.8547(4) 0.34552(16) 0.0557(11) Uani 1 1 d . . . . .
 H14A H -0.128346 0.859216 0.385362 0.084 Uiso 1 1 calc R U . . .
 H14B H -0.164904 0.777529 0.333607 0.084 Uiso 1 1 calc R U . . .
 H14C H -0.173598 0.922044 0.330213 0.084 Uiso 1 1 calc R U . . .
 C43 C 0.1042(3) 0.9272(4) 0.51770(18) 0.0611(12) Uani 1 1 d . . . . .
 H43A H 0.132999 0.997285 0.536180 0.092 Uiso 1 1 calc R U . . .
 H43B H 0.055922 0.910527 0.533139 0.092 Uiso 1 1 calc R U . . .
 H43C H 0.087864 0.944667 0.478735 0.092 Uiso 1 1 calc R U . . .
 C23 C 0.6504(3) 0.8274(5) 0.36028(18) 0.0871(17) Uani 1 1 d . . . . .
 H23A H 0.678202 0.905651 0.366966 0.131 Uiso 1 1 calc R U . . .
 H23B H 0.677277 0.777890 0.336463 0.131 Uiso 1 1 calc R U . . .
 H23C H 0.652227 0.785186 0.394967 0.131 Uiso 1 1 calc R U . . .
 C42 C 0.1794(3) 0.7845(5) 0.58474(19) 0.095(2) Uani 1 1 d . . . . .
 H42A H 0.211091 0.709268 0.589012 0.143 Uiso 1 1 calc R U . . .
 H42B H 0.129222 0.772388 0.598596 0.143 Uiso 1 1 calc R U . . .
 H42C H 0.211110 0.849706 0.605250 0.143 Uiso 1 1 calc R U . . .
 C38 C 0.1005(3) 0.2686(3) 0.5062(2) 0.0836(17) Uani 1 1 d . . . . .
 H38A H 0.058998 0.282670 0.528167 0.125 Uiso 1 1 calc R U . . .
 H38B H 0.147034 0.227199 0.528342 0.125 Uiso 1 1 calc R U . . .
 H38C H 0.078028 0.218006 0.474724 0.125 Uiso 1 1 calc R U . . .

loop_
  _atom_site_aniso_label
  _atom_site_aniso_U_11
  _atom_site_aniso_U_22
  _atom_site_aniso_U_33
  _atom_site_aniso_U_23
  _atom_site_aniso_U_13
  _atom_site_aniso_U_12
 Sn1 0.01759(11) 0.02101(10) 0.01965(10) 0.00125(8) 0.00278(7) 0.00106(8)
 Si1 0.0384(6) 0.0251(4) 0.0350(5) -0.0025(4) 0.0065(4) 0.0065(4)
 Si2 0.0321(6) 0.0435(5) 0.0286(5) 0.0050(4) 0.0062(4) 0.0173(4)
 N4 0.0208(15) 0.0291(13) 0.0219(14) -0.0032(10) 0.0030(11) -0.0046(10)
 N2 0.0183(14) 0.0229(12) 0.0244(13) 0.0003(9) 0.0072(11) -0.0016(9)
 N1 0.0264(16) 0.0252(12) 0.0268(14) 0.0004(10) 0.0040(12) 0.0084(10)
 N3 0.0328(18) 0.0312(14) 0.0292(15) -0.0017(11) 0.0128(13) -0.0049(11)
 C7 0.0225(18) 0.0225(15) 0.0285(17) 0.0062(13) -0.0003(14) 0.0055(12)
 C1 0.0268(19) 0.0185(14) 0.0246(16) 0.0037(12) 0.0065(14) 0.0021(12)
 C40 0.0206(18) 0.0225(14) 0.0249(17) 0.0015(12) 0.0010(13) 0.0021(12)
 C31 0.0282(19) 0.0213(14) 0.0286(17) 0.0023(12) 0.0091(14) 0.0026(12)
 C16 0.0238(19) 0.0330(16) 0.0242(17) 0.0037(13) 0.0098(14) -0.0052(13)
 C2 0.027(2) 0.0265(15) 0.0269(17) 0.0033(13) 0.0035(14) 0.0034(13)
 C6 0.0243(19) 0.0269(15) 0.0288(18) 0.0020(13) 0.0092(14) -0.0012(12)
 C8 0.025(2) 0.0321(16) 0.0326(19) 0.0033(14) 0.0001(15) 0.0066(14)
 C12 0.0265(19) 0.0230(15) 0.0280(17) 0.0056(13) 0.0003(14) 0.0060(12)
 C36 0.036(2) 0.0309(17) 0.0331(19) 0.0014(14) 0.0096(16) 0.0076(14)
 C32 0.033(2) 0.0277(16) 0.040(2) 0.0018(14) 0.0124(16) -0.0011(14)
 C11 0.030(2) 0.0390(18) 0.0310(19) 0.0061(14) 0.0035(16) 0.0111(15)
 C44 0.025(2) 0.0428(19) 0.0300(18) -0.0059(15) 0.0016(15) -0.0140(14)
 C17 0.034(2) 0.050(2) 0.0242(18) 0.0040(14) 0.0109(15) 0.0018(15)
 C15 0.034(2) 0.0289(16) 0.039(2) -0.0042(14) 0.0038(16) 0.0017(14)
 C30 0.029(2) 0.056(2) 0.034(2) 0.0054(16) 0.0052(16) 0.0107(16)
 C3 0.030(2) 0.048(2) 0.040(2) 0.0160(17) 0.0031(17) 0.0111(16)
 C9 0.0198(19) 0.0395(17) 0.039(2) 0.0035(15) -0.0092(15) -0.0010(14)
 C21 0.042(2) 0.0404(18) 0.0289(19) 0.0050(15) 0.0128(17) -0.0129(16)
 C22 0.046(3) 0.0460(19) 0.036(2) -0.0032(16) 0.0044(18) 0.0090(17)
 C39 0.045(3) 0.0420(19) 0.032(2) 0.0083(15) 0.0046(17) 0.0169(16)
 C5 0.039(2) 0.049(2) 0.039(2) 0.0184(17) 0.0166(18) 0.0022(17)
 C37 0.029(2) 0.045(2) 0.061(3) 0.0060(19) 0.0023(19) -0.0114(16)
 C4 0.049(3) 0.057(2) 0.041(2) 0.0283(18) 0.013(2) 0.0134(19)
 C41 0.047(3) 0.0299(17) 0.049(2) -0.0059(15) 0.0263(19) -0.0051(15)
 C45 0.037(2) 0.059(2) 0.031(2) -0.0064(17) -0.0006(17) -0.0094(17)
 C46 0.042(2) 0.0369(18) 0.043(2) -0.0113(15) 0.0114(18) -0.0160(15)
 C27 0.034(2) 0.0305(17) 0.058(3) -0.0104(16) -0.0082(18) -0.0012(15)
 C13 0.038(2) 0.0466(19) 0.0340(19) -0.0088(17) -0.0053(16) 0.0043(17)
 C18 0.032(2) 0.078(3) 0.032(2) 0.0072(19) 0.0154(17) 0.0129(19)
 C10 0.022(2) 0.049(2) 0.038(2) 0.0104(16) 0.0037(16) 0.0082(15)
 C35 0.071(3) 0.0334(19) 0.036(2) 0.0137(16) 0.011(2) 0.0082(18)
 C24 0.086(4) 0.0367(19) 0.040(2) -0.0001(17) 0.020(2) -0.0082(19)
 C26 0.056(3) 0.045(2) 0.043(2) -0.0118(17) 0.007(2) 0.0108(18)
 C33 0.051(3) 0.0354(19) 0.052(2) 0.0044(17) 0.019(2) -0.0157(17)
 C25 0.067(3) 0.0293(18) 0.058(3) -0.0032(17) 0.022(2) -0.0063(17)
 C19 0.025(2) 0.105(3) 0.031(2) 0.015(2) 0.0110(18) -0.004(2)
 C20 0.048(3) 0.083(3) 0.0230(19) -0.0024(19) 0.0064(18) -0.033(2)
 C29 0.041(3) 0.067(2) 0.043(2) 0.0019(19) 0.0119(19) 0.0247(19)
 C34 0.083(4) 0.0299(19) 0.047(2) 0.0109(17) 0.029(2) -0.0062(19)
 C28 0.057(3) 0.045(2) 0.049(2) 0.0126(18) 0.011(2) 0.0251(18)
 C14 0.027(2) 0.092(3) 0.050(3) 0.008(2) 0.0094(19) 0.001(2)
 C43 0.048(3) 0.076(3) 0.066(3) 0.017(2) 0.028(2) 0.015(2)
 C23 0.027(3) 0.187(5) 0.047(3) 0.027(3) 0.007(2) -0.006(3)
 C42 0.088(4) 0.137(4) 0.079(4) 0.063(3) 0.061(3) 0.056(3)
 C38 0.127(5) 0.048(3) 0.080(4) 0.024(2) 0.031(3) -0.026(3)

_geom_special_details
;
 All esds (except the esd in the dihedral angle between two l.s. planes)
 are estimated using the full covariance matrix.  The cell esds are taken
 into account individually in the estimation of esds in distances, angles
 and torsion angles; correlations between esds in cell parameters are only
 used when they are defined by crystal symmetry.  An approximate (isotropic)
 treatment of cell esds is used for estimating esds involving l.s. planes.
;
loop_
  _geom_bond_atom_site_label_1
  _geom_bond_atom_site_label_2
  _geom_bond_distance
  _geom_bond_site_symmetry_2
  _geom_bond_publ_flag
 Sn1 N4 2.058(2) . ?
 Sn1 N2 2.100(2) . ?
 Sn1 N1 2.052(2) . ?
 Sn1 C1 2.189(3) . ?
 Sn1 C40 2.585(3) . ?
 Si1 N1 1.752(3) . ?
 Si1 C27 1.855(3) . ?
 Si1 C26 1.866(3) . ?
 Si1 C25 1.862(3) . ?
 Si2 N1 1.749(3) . ?
 Si2 C30 1.862(4) . ?
 Si2 C29 1.880(3) . ?
 Si2 C28 1.868(3) . ?
 N4 C40 1.391(4) . ?
 N4 C44 1.473(4) . ?
 N2 C40 1.421(4) . ?
 N2 C31 1.436(3) . ?
 N3 C40 1.280(4) . ?
 N3 C41 1.461(4) . ?
 C7 C2 1.493(4) . ?
 C7 C8 1.410(4) . ?
 C7 C12 1.405(4) . ?
 C1 C2 1.413(4) . ?
 C1 C6 1.413(4) . ?
 C31 C36 1.412(4) . ?
 C31 C32 1.398(4) . ?
 C16 C6 1.492(4) . ?
 C16 C17 1.408(4) . ?
 C16 C21 1.402(4) . ?
 C2 C3 1.395(4) . ?
 C6 C5 1.392(4) . ?
 C8 C9 1.389(4) . ?
 C8 C13 1.509(4) . ?
 C12 C11 1.384(4) . ?
 C12 C15 1.511(4) . ?
 C36 C39 1.504(5) . ?
 C36 C35 1.391(4) . ?
 C32 C37 1.496(5) . ?
 C32 C33 1.387(4) . ?
 C11 H11 0.9500 . ?
 C11 C10 1.384(5) . ?
 C44 H44 1.0000 . ?
 C44 C45 1.532(4) . ?
 C44 C46 1.528(4) . ?
 C17 C22 1.496(5) . ?
 C17 C18 1.387(5) . ?
 C15 H15A 0.9800 . ?
 C15 H15B 0.9800 . ?
 C15 H15C 0.9800 . ?
 C30 H30A 0.9800 . ?
 C30 H30B 0.9800 . ?
 C30 H30C 0.9800 . ?
 C3 H3 0.9500 . ?
 C3 C4 1.381(5) . ?
 C9 H9 0.9500 . ?
 C9 C10 1.376(5) . ?
 C21 C24 1.504(5) . ?
 C21 C20 1.390(5) . ?
 C22 H22A 0.9800 . ?
 C22 H22B 0.9800 . ?
 C22 H22C 0.9800 . ?
 C39 H39A 0.9800 . ?
 C39 H39B 0.9800 . ?
 C39 H39C 0.9800 . ?
 C5 H5 0.9500 . ?
 C5 C4 1.369(5) . ?
 C37 H37A 0.9800 . ?
 C37 H37B 0.9800 . ?
 C37 H37C 0.9800 . ?
 C4 H4 0.9500 . ?
 C41 H41 1.0000 . ?
 C41 C43 1.504(5) . ?
 C41 C42 1.505(5) . ?
 C45 H45A 0.9800 . ?
 C45 H45B 0.9800 . ?
 C45 H45C 0.9800 . ?
 C46 H46A 0.9800 . ?
 C46 H46B 0.9800 . ?
 C46 H46C 0.9800 . ?
 C27 H27A 0.9800 . ?
 C27 H27B 0.9800 . ?
 C27 H27C 0.9800 . ?
 C13 H13A 0.9800 . ?
 C13 H13B 0.9800 . ?
 C13 H13C 0.9800 . ?
 C18 H18 0.9500 . ?
 C18 C19 1.381(5) . ?
 C10 C14 1.506(5) . ?
 C35 H35 0.9500 . ?
 C35 C34 1.378(5) . ?
 C24 H24A 0.9800 . ?
 C24 H24B 0.9800 . ?
 C24 H24C 0.9800 . ?
 C26 H26A 0.9800 . ?
 C26 H26B 0.9800 . ?
 C26 H26C 0.9800 . ?
 C33 H33 0.9500 . ?
 C33 C34 1.373(5) . ?
 C25 H25A 0.9800 . ?
 C25 H25B 0.9800 . ?
 C25 H25C 0.9800 . ?
 C19 C20 1.379(5) . ?
 C19 C23 1.508(6) . ?
 C20 H20 0.9500 . ?
 C29 H29A 0.9800 . ?
 C29 H29B 0.9800 . ?
 C29 H29C 0.9800 . ?
 C34 C38 1.521(4) . ?
 C28 H28A 0.9800 . ?
 C28 H28B 0.9800 . ?
 C28 H28C 0.9800 . ?
 C14 H14A 0.9800 . ?
 C14 H14B 0.9800 . ?
 C14 H14C 0.9800 . ?
 C43 H43A 0.9800 . ?
 C43 H43B 0.9800 . ?
 C43 H43C 0.9800 . ?
 C23 H23A 0.9800 . ?
 C23 H23B 0.9800 . ?
 C23 H23C 0.9800 . ?
 C42 H42A 0.9800 . ?
 C42 H42B 0.9800 . ?
 C42 H42C 0.9800 . ?
 C38 H38A 0.9800 . ?
 C38 H38B 0.9800 . ?
 C38 H38C 0.9800 . ?

loop_
  _geom_angle_atom_site_label_1
  _geom_angle_atom_site_label_2
  _geom_angle_atom_site_label_3
  _geom_angle
  _geom_angle_site_symmetry_1
  _geom_angle_site_symmetry_3
  _geom_angle_publ_flag
 N4 Sn1 N2 65.67(9) . . ?
 N4 Sn1 C1 114.35(10) . . ?
 N4 Sn1 C40 32.42(9) . . ?
 N2 Sn1 C1 125.43(10) . . ?
 N2 Sn1 C40 33.31(9) . . ?
 N1 Sn1 N4 121.34(10) . . ?
 N1 Sn1 N2 107.53(9) . . ?
 N1 Sn1 C1 114.53(10) . . ?
 N1 Sn1 C40 120.86(9) . . ?
 C1 Sn1 C40 124.58(9) . . ?
 N1 Si1 C27 107.20(13) . . ?
 N1 Si1 C26 111.43(15) . . ?
 N1 Si1 C25 115.08(15) . . ?
 C27 Si1 C26 108.67(17) . . ?
 C27 Si1 C25 109.15(18) . . ?
 C25 Si1 C26 105.18(16) . . ?
 N1 Si2 C30 108.99(13) . . ?
 N1 Si2 C29 114.80(15) . . ?
 N1 Si2 C28 111.33(15) . . ?
 C30 Si2 C29 108.19(17) . . ?
 C30 Si2 C28 110.34(17) . . ?
 C28 Si2 C29 103.01(16) . . ?
 C40 N4 Sn1 95.11(17) . . ?
 C40 N4 C44 122.5(2) . . ?
 C44 N4 Sn1 141.6(2) . . ?
 C40 N2 Sn1 92.42(16) . . ?
 C40 N2 C31 118.7(2) . . ?
 C31 N2 Sn1 129.50(17) . . ?
 Si1 N1 Sn1 114.67(13) . . ?
 Si2 N1 Sn1 124.84(13) . . ?
 Si2 N1 Si1 119.58(13) . . ?
 C40 N3 C41 121.4(3) . . ?
 C8 C7 C2 120.1(3) . . ?
 C12 C7 C2 120.0(3) . . ?
 C12 C7 C8 118.9(3) . . ?
 C2 C1 Sn1 125.7(2) . . ?
 C6 C1 Sn1 116.2(2) . . ?
 C6 C1 C2 118.1(3) . . ?
 N4 C40 Sn1 52.47(13) . . ?
 N4 C40 N2 106.6(2) . . ?
 N2 C40 Sn1 54.26(13) . . ?
 N3 C40 Sn1 173.4(2) . . ?
 N3 C40 N4 123.8(3) . . ?
 N3 C40 N2 129.6(3) . . ?
 C36 C31 N2 122.4(3) . . ?
 C32 C31 N2 119.0(3) . . ?
 C32 C31 C36 118.6(3) . . ?
 C17 C16 C6 120.6(3) . . ?
 C21 C16 C6 119.2(3) . . ?
 C21 C16 C17 119.4(3) . . ?
 C1 C2 C7 126.4(3) . . ?
 C3 C2 C7 114.4(3) . . ?
 C3 C2 C1 119.2(3) . . ?
 C1 C6 C16 123.9(3) . . ?
 C5 C6 C1 120.5(3) . . ?
 C5 C6 C16 115.5(3) . . ?
 C7 C8 C13 123.1(3) . . ?
 C9 C8 C7 118.7(3) . . ?
 C9 C8 C13 118.1(3) . . ?
 C7 C12 C15 121.4(3) . . ?
 C11 C12 C7 119.7(3) . . ?
 C11 C12 C15 118.8(3) . . ?
 C31 C36 C39 123.0(3) . . ?
 C35 C36 C31 118.7(3) . . ?
 C35 C36 C39 118.2(3) . . ?
 C31 C32 C37 121.0(3) . . ?
 C33 C32 C31 120.1(3) . . ?
 C33 C32 C37 118.9(3) . . ?
 C12 C11 H11 119.0 . . ?
 C12 C11 C10 121.9(3) . . ?
 C10 C11 H11 119.0 . . ?
 N4 C44 H44 107.1 . . ?
 N4 C44 C45 111.7(3) . . ?
 N4 C44 C46 113.8(3) . . ?
 C45 C44 H44 107.1 . . ?
 C46 C44 H44 107.1 . . ?
 C46 C44 C45 109.8(3) . . ?
 C16 C17 C22 120.1(3) . . ?
 C18 C17 C16 119.0(3) . . ?
 C18 C17 C22 120.8(3) . . ?
 C12 C15 H15A 109.5 . . ?
 C12 C15 H15B 109.5 . . ?
 C12 C15 H15C 109.5 . . ?
 H15A C15 H15B 109.5 . . ?
 H15A C15 H15C 109.5 . . ?
 H15B C15 H15C 109.5 . . ?
 Si2 C30 H30A 109.5 . . ?
 Si2 C30 H30B 109.5 . . ?
 Si2 C30 H30C 109.5 . . ?
 H30A C30 H30B 109.5 . . ?
 H30A C30 H30C 109.5 . . ?
 H30B C30 H30C 109.5 . . ?
 C2 C3 H3 119.0 . . ?
 C4 C3 C2 122.0(3) . . ?
 C4 C3 H3 119.0 . . ?
 C8 C9 H9 118.6 . . ?
 C10 C9 C8 122.7(3) . . ?
 C10 C9 H9 118.6 . . ?
 C16 C21 C24 120.6(3) . . ?
 C20 C21 C16 118.7(3) . . ?
 C20 C21 C24 120.6(3) . . ?
 C17 C22 H22A 109.5 . . ?
 C17 C22 H22B 109.5 . . ?
 C17 C22 H22C 109.5 . . ?
 H22A C22 H22B 109.5 . . ?
 H22A C22 H22C 109.5 . . ?
 H22B C22 H22C 109.5 . . ?
 C36 C39 H39A 109.5 . . ?
 C36 C39 H39B 109.5 . . ?
 C36 C39 H39C 109.5 . . ?
 H39A C39 H39B 109.5 . . ?
 H39A C39 H39C 109.5 . . ?
 H39B C39 H39C 109.5 . . ?
 C6 C5 H5 119.5 . . ?
 C4 C5 C6 121.0(3) . . ?
 C4 C5 H5 119.5 . . ?
 C32 C37 H37A 109.5 . . ?
 C32 C37 H37B 109.5 . . ?
 C32 C37 H37C 109.5 . . ?
 H37A C37 H37B 109.5 . . ?
 H37A C37 H37C 109.5 . . ?
 H37B C37 H37C 109.5 . . ?
 C3 C4 H4 120.4 . . ?
 C5 C4 C3 119.2(3) . . ?
 C5 C4 H4 120.4 . . ?
 N3 C41 H41 109.7 . . ?
 N3 C41 C43 108.6(3) . . ?
 N3 C41 C42 109.1(3) . . ?
 C43 C41 H41 109.7 . . ?
 C43 C41 C42 110.0(3) . . ?
 C42 C41 H41 109.7 . . ?
 C44 C45 H45A 109.5 . . ?
 C44 C45 H45B 109.5 . . ?
 C44 C45 H45C 109.5 . . ?
 H45A C45 H45B 109.5 . . ?
 H45A C45 H45C 109.5 . . ?
 H45B C45 H45C 109.5 . . ?
 C44 C46 H46A 109.5 . . ?
 C44 C46 H46B 109.5 . . ?
 C44 C46 H46C 109.5 . . ?
 H46A C46 H46B 109.5 . . ?
 H46A C46 H46C 109.5 . . ?
 H46B C46 H46C 109.5 . . ?
 Si1 C27 H27A 109.5 . . ?
 Si1 C27 H27B 109.5 . . ?
 Si1 C27 H27C 109.5 . . ?
 H27A C27 H27B 109.5 . . ?
 H27A C27 H27C 109.5 . . ?
 H27B C27 H27C 109.5 . . ?
 C8 C13 H13A 109.5 . . ?
 C8 C13 H13B 109.5 . . ?
 C8 C13 H13C 109.5 . . ?
 H13A C13 H13B 109.5 . . ?
 H13A C13 H13C 109.5 . . ?
 H13B C13 H13C 109.5 . . ?
 C17 C18 H18 119.0 . . ?
 C19 C18 C17 122.0(3) . . ?
 C19 C18 H18 119.0 . . ?
 C11 C10 C14 120.3(3) . . ?
 C9 C10 C11 117.8(3) . . ?
 C9 C10 C14 121.9(3) . . ?
 C36 C35 H35 118.6 . . ?
 C34 C35 C36 122.8(3) . . ?
 C34 C35 H35 118.6 . . ?
 C21 C24 H24A 109.5 . . ?
 C21 C24 H24B 109.5 . . ?
 C21 C24 H24C 109.5 . . ?
 H24A C24 H24B 109.5 . . ?
 H24A C24 H24C 109.5 . . ?
 H24B C24 H24C 109.5 . . ?
 Si1 C26 H26A 109.5 . . ?
 Si1 C26 H26B 109.5 . . ?
 Si1 C26 H26C 109.5 . . ?
 H26A C26 H26B 109.5 . . ?
 H26A C26 H26C 109.5 . . ?
 H26B C26 H26C 109.5 . . ?
 C32 C33 H33 119.0 . . ?
 C34 C33 C32 122.1(4) . . ?
 C34 C33 H33 119.0 . . ?
 Si1 C25 H25A 109.5 . . ?
 Si1 C25 H25B 109.5 . . ?
 Si1 C25 H25C 109.5 . . ?
 H25A C25 H25B 109.5 . . ?
 H25A C25 H25C 109.5 . . ?
 H25B C25 H25C 109.5 . . ?
 C18 C19 C23 121.8(4) . . ?
 C20 C19 C18 118.0(4) . . ?
 C20 C19 C23 120.1(4) . . ?
 C21 C20 H20 118.8 . . ?
 C19 C20 C21 122.4(3) . . ?
 C19 C20 H20 118.8 . . ?
 Si2 C29 H29A 109.5 . . ?
 Si2 C29 H29B 109.5 . . ?
 Si2 C29 H29C 109.5 . . ?
 H29A C29 H29B 109.5 . . ?
 H29A C29 H29C 109.5 . . ?
 H29B C29 H29C 109.5 . . ?
 C35 C34 C38 121.4(4) . . ?
 C33 C34 C35 117.7(3) . . ?
 C33 C34 C38 120.9(4) . . ?
 Si2 C28 H28A 109.5 . . ?
 Si2 C28 H28B 109.5 . . ?
 Si2 C28 H28C 109.5 . . ?
 H28A C28 H28B 109.5 . . ?
 H28A C28 H28C 109.5 . . ?
 H28B C28 H28C 109.5 . . ?
 C10 C14 H14A 109.5 . . ?
 C10 C14 H14B 109.5 . . ?
 C10 C14 H14C 109.5 . . ?
 H14A C14 H14B 109.5 . . ?
 H14A C14 H14C 109.5 . . ?
 H14B C14 H14C 109.5 . . ?
 C41 C43 H43A 109.5 . . ?
 C41 C43 H43B 109.5 . . ?
 C41 C43 H43C 109.5 . . ?
 H43A C43 H43B 109.5 . . ?
 H43A C43 H43C 109.5 . . ?
 H43B C43 H43C 109.5 . . ?
 C19 C23 H23A 109.5 . . ?
 C19 C23 H23B 109.5 . . ?
 C19 C23 H23C 109.5 . . ?
 H23A C23 H23B 109.5 . . ?
 H23A C23 H23C 109.5 . . ?
 H23B C23 H23C 109.5 . . ?
 C41 C42 H42A 109.5 . . ?
 C41 C42 H42B 109.5 . . ?
 C41 C42 H42C 109.5 . . ?
 H42A C42 H42B 109.5 . . ?
 H42A C42 H42C 109.5 . . ?
 H42B C42 H42C 109.5 . . ?
 C34 C38 H38A 109.5 . . ?
 C34 C38 H38B 109.5 . . ?
 C34 C38 H38C 109.5 . . ?
 H38A C38 H38B 109.5 . . ?
 H38A C38 H38C 109.5 . . ?
 H38B C38 H38C 109.5 . . ?

loop_
  _geom_torsion_atom_site_label_1
  _geom_torsion_atom_site_label_2
  _geom_torsion_atom_site_label_3
  _geom_torsion_atom_site_label_4
  _geom_torsion
  _geom_torsion_site_symmetry_1
  _geom_torsion_site_symmetry_2
  _geom_torsion_site_symmetry_3
  _geom_torsion_site_symmetry_4
  _geom_torsion_publ_flag
 Sn1 N4 C40 N2 4.0(2) . . . . ?
 Sn1 N4 C40 N3 -173.4(3) . . . . ?
 Sn1 N4 C44 C45 -130.0(3) . . . . ?
 Sn1 N4 C44 C46 105.0(4) . . . . ?
 Sn1 N2 C40 N4 -3.9(2) . . . . ?
 Sn1 N2 C40 N3 173.3(3) . . . . ?
 Sn1 N2 C31 C36 79.7(3) . . . . ?
 Sn1 N2 C31 C32 -100.5(3) . . . . ?
 Sn1 C1 C2 C7 4.8(4) . . . . ?
 Sn1 C1 C2 C3 -177.3(2) . . . . ?
 Sn1 C1 C6 C16 -7.5(4) . . . . ?
 Sn1 C1 C6 C5 176.3(2) . . . . ?
 N2 C31 C36 C39 1.5(5) . . . . ?
 N2 C31 C36 C35 -179.2(3) . . . . ?
 N2 C31 C32 C37 -2.1(4) . . . . ?
 N2 C31 C32 C33 179.0(3) . . . . ?
 C7 C2 C3 C4 178.6(3) . . . . ?
 C7 C8 C9 C10 3.2(5) . . . . ?
 C7 C12 C11 C10 -0.4(4) . . . . ?
 C1 C2 C3 C4 0.5(5) . . . . ?
 C1 C6 C5 C4 1.6(5) . . . . ?
 C40 N4 C44 C45 62.9(4) . . . . ?
 C40 N4 C44 C46 -62.1(4) . . . . ?
 C40 N2 C31 C36 -41.2(4) . . . . ?
 C40 N2 C31 C32 138.6(3) . . . . ?
 C40 N3 C41 C43 -105.8(4) . . . . ?
 C40 N3 C41 C42 134.2(3) . . . . ?
 C31 N2 C40 Sn1 138.5(3) . . . . ?
 C31 N2 C40 N4 134.6(2) . . . . ?
 C31 N2 C40 N3 -48.2(4) . . . . ?
 C31 C36 C35 C34 0.0(5) . . . . ?
 C31 C32 C33 C34 0.3(5) . . . . ?
 C16 C6 C5 C4 -174.9(3) . . . . ?
 C16 C17 C18 C19 -0.1(5) . . . . ?
 C16 C21 C20 C19 2.2(5) . . . . ?
 C2 C7 C8 C9 -173.3(3) . . . . ?
 C2 C7 C8 C13 5.1(4) . . . . ?
 C2 C7 C12 C11 172.0(3) . . . . ?
 C2 C7 C12 C15 -5.8(4) . . . . ?
 C2 C1 C6 C16 172.7(3) . . . . ?
 C2 C1 C6 C5 -3.5(4) . . . . ?
 C2 C3 C4 C5 -2.5(6) . . . . ?
 C6 C1 C2 C7 -175.4(3) . . . . ?
 C6 C1 C2 C3 2.5(4) . . . . ?
 C6 C16 C17 C22 -1.4(4) . . . . ?
 C6 C16 C17 C18 175.7(3) . . . . ?
 C6 C16 C21 C24 -1.1(4) . . . . ?
 C6 C16 C21 C20 -176.8(3) . . . . ?
 C6 C5 C4 C3 1.4(6) . . . . ?
 C8 C7 C2 C1 -118.3(3) . . . . ?
 C8 C7 C2 C3 63.8(4) . . . . ?
 C8 C7 C12 C11 3.2(4) . . . . ?
 C8 C7 C12 C15 -174.6(3) . . . . ?
 C8 C9 C10 C11 -0.5(5) . . . . ?
 C8 C9 C10 C14 179.4(3) . . . . ?
 C12 C7 C2 C1 73.0(4) . . . . ?
 C12 C7 C2 C3 -104.9(3) . . . . ?
 C12 C7 C8 C9 -4.5(4) . . . . ?
 C12 C7 C8 C13 173.9(3) . . . . ?
 C12 C11 C10 C9 -1.0(5) . . . . ?
 C12 C11 C10 C14 179.1(3) . . . . ?
 C36 C31 C32 C37 177.7(3) . . . . ?
 C36 C31 C32 C33 -1.2(5) . . . . ?
 C36 C35 C34 C33 -1.0(6) . . . . ?
 C36 C35 C34 C38 177.7(3) . . . . ?
 C32 C31 C36 C39 -178.2(3) . . . . ?
 C32 C31 C36 C35 1.1(4) . . . . ?
 C32 C33 C34 C35 0.9(6) . . . . ?
 C32 C33 C34 C38 -177.9(3) . . . . ?
 C44 N4 C40 Sn1 172.0(3) . . . . ?
 C44 N4 C40 N2 176.0(2) . . . . ?
 C44 N4 C40 N3 -1.3(5) . . . . ?
 C17 C16 C6 C1 102.0(3) . . . . ?
 C17 C16 C6 C5 -81.6(3) . . . . ?
 C17 C16 C21 C24 168.6(3) . . . . ?
 C17 C16 C21 C20 -7.1(4) . . . . ?
 C17 C18 C19 C20 -4.7(5) . . . . ?
 C17 C18 C19 C23 173.1(3) . . . . ?
 C15 C12 C11 C10 177.5(3) . . . . ?
 C30 Si2 N1 Sn1 -7.1(2) . . . . ?
 C30 Si2 N1 Si1 -175.53(16) . . . . ?
 C21 C16 C6 C1 -88.4(3) . . . . ?
 C21 C16 C6 C5 87.9(4) . . . . ?
 C21 C16 C17 C22 -171.0(3) . . . . ?
 C21 C16 C17 C18 6.1(4) . . . . ?
 C22 C17 C18 C19 176.9(3) . . . . ?
 C39 C36 C35 C34 179.4(3) . . . . ?
 C37 C32 C33 C34 -178.7(3) . . . . ?
 C41 N3 C40 N4 170.3(3) . . . . ?
 C41 N3 C40 N2 -6.4(5) . . . . ?
 C27 Si1 N1 Sn1 23.09(19) . . . . ?
 C27 Si1 N1 Si2 -167.31(17) . . . . ?
 C13 C8 C9 C10 -175.3(3) . . . . ?
 C18 C19 C20 C21 3.7(5) . . . . ?
 C24 C21 C20 C19 -173.5(3) . . . . ?
 C26 Si1 N1 Sn1 141.87(15) . . . . ?
 C26 Si1 N1 Si2 -48.5(2) . . . . ?
 C25 Si1 N1 Sn1 -98.51(18) . . . . ?
 C25 Si1 N1 Si2 71.1(2) . . . . ?
 C29 Si2 N1 Sn1 -128.58(18) . . . . ?
 C29 Si2 N1 Si1 63.0(2) . . . . ?
 C28 Si2 N1 Sn1 114.89(18) . . . . ?
 C28 Si2 N1 Si1 -53.6(2) . . . . ?
 C23 C19 C20 C21 -174.2(3) . . . . ?

_shelx_res_file
;
TITL 243mfah22_a.res in P2(1)/c
    243mfah22.res
    created by SHELXL-2018/3 at 11:14:54 on 11-Feb-2022
REM Old TITL 243mfah22 in P2(1)/c
REM SHELXT solution in P2(1)/c: R1 0.109, Rweak 0.003, Alpha 0.051
REM <I/s> 0.329 for 506 systematic absences, Orientation as input
REM Formula found by SHELXT: C44 N6 Si2 Sn
CELL 0.71073 16.8086 11.0222 25.017 90 101.001 90
ZERR 4 0.0007 0.0004 0.001 0 0.004 0
LATT 1
SYMM -X,0.5+Y,0.5-Z
SFAC C H N Si Sn
UNIT 184 272 16 8 4

L.S. 4 0 0
PLAN  18
SIZE 0.15 0.5 0.5
TEMP -123
CONF
BOND
list 4
fmap 2 53
MORE -1
BOND $H
ACTA
REM <olex2.extras>
REM <HklSrc "%.\\243mfah22.hkl">
REM </olex2.extras>

WGHT    0.024800    1.631800
FVAR       0.28377
SN1   5    0.277277    0.748974    0.367113    11.00000    0.01759    0.02101 =
         0.01965    0.00125    0.00278    0.00106
SI1   4    0.264540    0.477637    0.320024    11.00000    0.03844    0.02508 =
         0.03503   -0.00252    0.00649    0.00653
SI2   4    0.428602    0.543324    0.386632    11.00000    0.03208    0.04350 =
         0.02864    0.00502    0.00619    0.01734
N4    3    0.312068    0.846379    0.437891    11.00000    0.02081    0.02905 =
         0.02195   -0.00323    0.00297   -0.00462
N2    3    0.204146    0.720958    0.425311    11.00000    0.01834    0.02292 =
         0.02442    0.00032    0.00723   -0.00163
N1    3    0.330615    0.586186    0.355262    11.00000    0.02635    0.02516 =
         0.02680    0.00035    0.00400    0.00837
N3    3    0.233712    0.848536    0.506592    11.00000    0.03281    0.03116 =
         0.02919   -0.00169    0.01275   -0.00495
C7    1    0.090617    0.877294    0.291940    11.00000    0.02250    0.02251 =
         0.02848    0.00621   -0.00033    0.00547
C1    1    0.245041    0.860548    0.293782    11.00000    0.02684    0.01851 =
         0.02458    0.00365    0.00655    0.00211
C40   1    0.248214    0.807102    0.461621    11.00000    0.02063    0.02252 =
         0.02485    0.00149    0.00096    0.00210
C31   1    0.179893    0.609372    0.447167    11.00000    0.02822    0.02133 =
         0.02860    0.00226    0.00908    0.00257
C16   1    0.396953    0.875955    0.292859    11.00000    0.02379    0.03297 =
         0.02416    0.00375    0.00980   -0.00516
C2    1    0.165891    0.898291    0.269824    11.00000    0.02683    0.02650 =
         0.02695    0.00330    0.00351    0.00344
C6    1    0.309786    0.896752    0.268743    11.00000    0.02434    0.02689 =
         0.02875    0.00204    0.00918   -0.00123
C8    1    0.026576    0.808329    0.262031    11.00000    0.02497    0.03207 =
         0.03258    0.00326    0.00010    0.00655
C12   1    0.077102    0.943137    0.337447    11.00000    0.02650    0.02298 =
         0.02801    0.00559    0.00027    0.00600
C36   1    0.231427    0.544279    0.488527    11.00000    0.03623    0.03092 =
         0.03307    0.00144    0.00962    0.00758
C32   1    0.102438    0.563477    0.427057    11.00000    0.03305    0.02771 =
         0.04018    0.00183    0.01243   -0.00108
C11   1    0.003083    0.934580    0.353676    11.00000    0.02957    0.03899 =
         0.03104    0.00609    0.00354    0.01105
AFIX  43
H11   2   -0.005289    0.979115    0.384643    11.00000   -1.20000
AFIX   0
C44   1    0.368590    0.942391    0.462080    11.00000    0.02464    0.04276 =
         0.03005   -0.00594    0.00164   -0.01395
AFIX  13
H44   2    0.408640    0.953542    0.437619    11.00000   -1.20000
AFIX   0
C17   1    0.440312    0.781142    0.273792    11.00000    0.03387    0.04987 =
         0.02417    0.00397    0.01094    0.00176
C15   1    0.140820    1.027241    0.368190    11.00000    0.03406    0.02885 =
         0.03855   -0.00420    0.00382    0.00171
AFIX 137
H15A  2    0.178765    0.980635    0.395115    11.00000   -1.50000
H15B  2    0.114664    1.089599    0.386794    11.00000   -1.50000
H15C  2    0.170354    1.066032    0.342599    11.00000   -1.50000
AFIX   0
C30   1    0.480116    0.675327    0.424925    11.00000    0.02899    0.05575 =
         0.03364    0.00539    0.00520    0.01066
AFIX 137
H30A  2    0.475730    0.746157    0.400862    11.00000   -1.50000
H30B  2    0.537418    0.655981    0.438068    11.00000   -1.50000
H30C  2    0.454309    0.693309    0.455998    11.00000   -1.50000
AFIX   0
C3    1    0.154263    0.965209    0.221652    11.00000    0.03019    0.04823 =
         0.03995    0.01599    0.00311    0.01113
AFIX  43
H3    2    0.101071    0.991014    0.205778    11.00000   -1.20000
AFIX   0
C9    1   -0.045818    0.801007    0.280880    11.00000    0.01981    0.03950 =
         0.03888    0.00352   -0.00925   -0.00096
AFIX  43
H9    2   -0.087904    0.751115    0.261760    11.00000   -1.20000
AFIX   0
C21   1    0.438959    0.963114    0.328251    11.00000    0.04161    0.04044 =
         0.02885    0.00501    0.01284   -0.01293
C22   1    0.398664    0.698249    0.229865    11.00000    0.04551    0.04598 =
         0.03596   -0.00319    0.00439    0.00898
AFIX 137
H22A  2    0.382542    0.744161    0.195981    11.00000   -1.50000
H22B  2    0.350440    0.663384    0.240622    11.00000   -1.50000
H22C  2    0.435733    0.632909    0.224221    11.00000   -1.50000
AFIX   0
C39   1    0.314958    0.587147    0.514160    11.00000    0.04537    0.04197 =
         0.03200    0.00834    0.00459    0.01687
AFIX 137
H39A  2    0.342772    0.617346    0.485773    11.00000   -1.50000
H39B  2    0.345782    0.519510    0.533383    11.00000   -1.50000
H39C  2    0.310747    0.652518    0.540027    11.00000   -1.50000
AFIX   0
C5    1    0.294919    0.962031    0.220211    11.00000    0.03856    0.04873 =
         0.03939    0.01840    0.01659    0.00225
AFIX  43
H5    2    0.338968    0.983985    0.203399    11.00000   -1.20000
AFIX   0
C37   1    0.044090    0.630894    0.384735    11.00000    0.02935    0.04514 =
         0.06121    0.00596    0.00229   -0.01139
AFIX 137
H37A  2    0.056206    0.717875    0.387718    11.00000   -1.50000
H37B  2   -0.011323    0.616822    0.390296    11.00000   -1.50000
H37C  2    0.049171    0.602140    0.348469    11.00000   -1.50000
AFIX   0
C4    1    0.217767    0.995076    0.196341    11.00000    0.04861    0.05735 =
         0.04103    0.02826    0.01286    0.01339
AFIX  43
H4    2    0.208061    1.038002    0.162796    11.00000   -1.20000
AFIX   0
C41   1    0.159033    0.818236    0.525418    11.00000    0.04731    0.02988 =
         0.04921   -0.00586    0.02628   -0.00511
AFIX  13
H41   2    0.131651    0.748466    0.503831    11.00000   -1.20000
AFIX   0
C45   1    0.416552    0.905258    0.518031    11.00000    0.03665    0.05917 =
         0.03104   -0.00645   -0.00056   -0.00937
AFIX 137
H45A  2    0.455273    0.969423    0.532115    11.00000   -1.50000
H45B  2    0.445930    0.829725    0.514611    11.00000   -1.50000
H45C  2    0.379141    0.892867    0.543167    11.00000   -1.50000
AFIX   0
C46   1    0.328018    1.065231    0.466212    11.00000    0.04227    0.03690 =
         0.04266   -0.01125    0.01143   -0.01600
AFIX 137
H46A  2    0.291831    1.059779    0.492543    11.00000   -1.50000
H46B  2    0.296597    1.087844    0.430469    11.00000   -1.50000
H46C  2    0.369613    1.126835    0.478275    11.00000   -1.50000
AFIX   0
C27   1    0.177267    0.560746    0.279764    11.00000    0.03378    0.03051 =
         0.05813   -0.01042   -0.00825   -0.00125
AFIX 137
H27A  2    0.154585    0.615814    0.303728    11.00000   -1.50000
H27B  2    0.135644    0.502638    0.263226    11.00000   -1.50000
H27C  2    0.195468    0.607691    0.251071    11.00000   -1.50000
AFIX   0
C13   1    0.032063    0.744211    0.209545    11.00000    0.03780    0.04661 =
         0.03395   -0.00876   -0.00529    0.00429
AFIX 137
H13A  2    0.001212    0.789647    0.178761    11.00000   -1.50000
H13B  2    0.009602    0.662256    0.210024    11.00000   -1.50000
H13C  2    0.088937    0.739099    0.205774    11.00000   -1.50000
AFIX   0
C18   1    0.522589    0.769530    0.294556    11.00000    0.03159    0.07842 =
         0.03202    0.00723    0.01536    0.01286
AFIX  43
H18   2    0.551802    0.705459    0.281751    11.00000   -1.20000
AFIX   0
C10   1   -0.059126    0.863012    0.326102    11.00000    0.02160    0.04911 =
         0.03848    0.01041    0.00375    0.00819
C35   1    0.203618    0.436106    0.506965    11.00000    0.07055    0.03339 =
         0.03584    0.01367    0.01143    0.00816
AFIX  43
H35   2    0.238375    0.392483    0.534813    11.00000   -1.20000
AFIX   0
C24   1    0.397344    1.077294    0.341054    11.00000    0.08615    0.03669 =
         0.03999   -0.00013    0.02034   -0.00822
AFIX 137
H24A  2    0.428758    1.114742    0.373945    11.00000   -1.50000
H24B  2    0.342896    1.057582    0.347093    11.00000   -1.50000
H24C  2    0.393258    1.133971    0.310468    11.00000   -1.50000
AFIX   0
C26   1    0.314343    0.387733    0.272402    11.00000    0.05645    0.04487 =
         0.04261   -0.01176    0.00727    0.01084
AFIX 137
H26A  2    0.331043    0.442199    0.245606    11.00000   -1.50000
H26B  2    0.276081    0.327522    0.253569    11.00000   -1.50000
H26C  2    0.362059    0.346266    0.293024    11.00000   -1.50000
AFIX   0
C33   1    0.078087    0.454919    0.446962    11.00000    0.05112    0.03545 =
         0.05205    0.00443    0.01861   -0.01573
AFIX  43
H33   2    0.025317    0.424898    0.432729    11.00000   -1.20000
AFIX   0
C25   1    0.226361    0.363156    0.363723    11.00000    0.06746    0.02928 =
         0.05755   -0.00321    0.02194   -0.00633
AFIX 137
H25A  2    0.269814    0.305778    0.377904    11.00000   -1.50000
H25B  2    0.180576    0.319213    0.342109    11.00000   -1.50000
H25C  2    0.208598    0.404224    0.394155    11.00000   -1.50000
AFIX   0
C19   1    0.563306    0.848255    0.333266    11.00000    0.02457    0.10539 =
         0.03134    0.01473    0.01103   -0.00434
C20   1    0.521164    0.945779    0.348325    11.00000    0.04802    0.08297 =
         0.02301   -0.00244    0.00643   -0.03348
AFIX  43
H20   2    0.549312    1.003203    0.373318    11.00000   -1.20000
AFIX   0
C29   1    0.494217    0.487386    0.338768    11.00000    0.04062    0.06651 =
         0.04348    0.00188    0.01194    0.02469
AFIX 137
H29A  2    0.491316    0.398674    0.336605    11.00000   -1.50000
H29B  2    0.550432    0.512319    0.352239    11.00000   -1.50000
H29C  2    0.475107    0.522006    0.302509    11.00000   -1.50000
AFIX   0
C34   1    0.127838    0.389504    0.486580    11.00000    0.08328    0.02989 =
         0.04745    0.01093    0.02923   -0.00617
C28   1    0.426717    0.411523    0.433319    11.00000    0.05742    0.04469 =
         0.04939    0.01257    0.01134    0.02508
AFIX 137
H28A  2    0.390408    0.429545    0.458631    11.00000   -1.50000
H28B  2    0.481529    0.396542    0.453914    11.00000   -1.50000
H28C  2    0.407223    0.339340    0.411903    11.00000   -1.50000
AFIX   0
C14   1   -0.138415    0.854727    0.345516    11.00000    0.02668    0.09156 =
         0.04979    0.00786    0.00937    0.00064
AFIX 137
H14A  2   -0.128346    0.859216    0.385362    11.00000   -1.50000
H14B  2   -0.164904    0.777529    0.333607    11.00000   -1.50000
H14C  2   -0.173598    0.922044    0.330213    11.00000   -1.50000
AFIX   0
C43   1    0.104179    0.927162    0.517696    11.00000    0.04801    0.07600 =
         0.06605    0.01695    0.02784    0.01488
AFIX 137
H43A  2    0.132999    0.997285    0.536180    11.00000   -1.50000
H43B  2    0.055922    0.910527    0.533139    11.00000   -1.50000
H43C  2    0.087864    0.944667    0.478735    11.00000   -1.50000
AFIX   0
C23   1    0.650373    0.827422    0.360280    11.00000    0.02747    0.18709 =
         0.04673    0.02689    0.00697   -0.00560
AFIX 137
H23A  2    0.678202    0.905651    0.366966    11.00000   -1.50000
H23B  2    0.677277    0.777890    0.336463    11.00000   -1.50000
H23C  2    0.652227    0.785186    0.394967    11.00000   -1.50000
AFIX   0
C42   1    0.179389    0.784454    0.584741    11.00000    0.08758    0.13672 =
         0.07887    0.06325    0.06054    0.05583
AFIX 137
H42A  2    0.211091    0.709268    0.589012    11.00000   -1.50000
H42B  2    0.129222    0.772388    0.598596    11.00000   -1.50000
H42C  2    0.211110    0.849706    0.605250    11.00000   -1.50000
AFIX   0
C38   1    0.100548    0.268594    0.506197    11.00000    0.12749    0.04775 =
         0.08001    0.02448    0.03120   -0.02582
AFIX 137
H38A  2    0.058998    0.282670    0.528167    11.00000   -1.50000
H38B  2    0.147034    0.227199    0.528342    11.00000   -1.50000
H38C  2    0.078028    0.218006    0.474724    11.00000   -1.50000
AFIX   0
HKLF 4


REM  243mfah22_a.res in P2(1)/c
REM wR2 = 0.0955, GooF = S = 1.022, Restrained GooF = 1.022 for all data
REM R1 = 0.0458 for 7502 Fo > 4sig(Fo) and 0.0956 for all 12199 data
REM 497 parameters refined using 0 restraints

END

WGHT      0.0248      1.6234

REM Highest difference peak  0.896,  deepest hole -0.542,  1-sigma level  0.094
Q1    1   0.1678  0.7458  0.3996  11.00000  0.05    0.90
Q2    1   0.2663  1.0208  0.3196  11.00000  0.05    0.85
Q3    1   0.2758  0.8405  0.3612  11.00000  0.05    0.51
Q4    1   0.4267  0.9578  0.3819  11.00000  0.05    0.51
Q5    1   0.2767  0.6594  0.3688  11.00000  0.05    0.47
Q6    1   0.0792  0.5722  0.4015  11.00000  0.05    0.47
Q7    1   0.4206  0.9049  0.3182  11.00000  0.05    0.40
Q8    1   0.3165  0.7945  0.3985  11.00000  0.05    0.39
Q9    1   0.1212  0.6586  0.3360  11.00000  0.05    0.38
Q10   1   0.2815  0.7461  0.1789  11.00000  0.05    0.38
Q11   1   0.3279  0.7575  0.4405  11.00000  0.05    0.38
Q12   1   0.4142  0.8420  0.2775  11.00000  0.05    0.37
Q13   1   0.1829  0.6388  0.2804  11.00000  0.05    0.37
Q14   1   0.3037  0.9644  0.2605  11.00000  0.05    0.36
Q15   1   0.0753  0.9530  0.2988  11.00000  0.05    0.35
Q16   1   0.3392  0.4132  0.1998  11.00000  0.05    0.35
Q17   1   0.2235  1.0406  0.2203  11.00000  0.05    0.35
Q18   1   0.2678  0.8211  0.3394  11.00000  0.05    0.35
;
_shelx_res_checksum                51613
_shelx_hkl_file
;
   0   0  -4   46.89    5.48
   0   0   4   59.37    6.46
   0   0   4   46.06    5.55
   0   0   5    0.09    3.84
   0   0  -5    2.81    3.80
   0   0   6 2929.10   51.73
   0   0  -6 3055.11   49.92
   0   0   7   -1.84    4.04
   0   0  -7   -1.41    4.88
   0   0   8 2290.33   52.65
   0   0  -8 2272.37   49.74
   0   0   8 2355.67   33.06
   0   0   9   -0.37    4.80
   0   0  -9   -3.00    4.87
   0   0   9    0.03    2.31
   0   0 -10  497.61   26.15
   0   0  10  460.52   26.95
   0   0  10  487.08   16.85
   0   0  11   -1.00    5.83
   0   0 -11    0.83    5.43
   0   0  11    0.07    3.09
   0   0 -12 1126.24   43.29
   0   0  12 1197.20   47.10
   0   0  12 1146.94   27.96
   0   0  13    3.11    4.12
   0   0 -13   -2.38    6.83
   0   0  13   -0.39    3.09
   0   0  14 2183.42   69.02
   0   0  14 2119.63   40.35
   0   0  15   14.85    7.55
   0   0  15    3.06    2.71
   0   0  16  171.47   21.10
   0   0  16  160.17   11.89
   0   0 -17   -1.50    6.39
   0   0  17    3.47    2.51
   0   0 -18   12.65    7.79
   0   0  18   22.80    4.90
   0   0 -19    7.21    8.20
   0   0  19   12.62    4.10
   0   0 -20  617.34   42.76
   0   0  20  615.13   23.79
   0   0 -21    9.65    9.12
   0   0  21    4.86    2.34
   0   0 -22  268.68   29.97
   0   0  22  270.40   15.41
   0   0 -23   26.00   10.81
   0   0  23    6.19    6.83
   0   0 -24   27.66   11.70
   0   0  24   38.94   11.21
   0   0 -25   11.80    9.36
   0   0  25   -4.17    6.98
   0   0 -26  170.03   27.06
   0   0 -27  -17.37   12.08
   0   0 -28   -7.32    8.16
   0   0 -29    9.92   12.71
   0   0 -30  179.30   30.76
   0   0 -31    5.49    9.25
   0   0 -32   16.63    9.84
   0   0 -33    7.34   12.67
   0   0 -34   75.89   23.12
   0   0 -35    4.85    9.69
   0  -1   3   51.19    5.45
   0  -1   4  816.01   23.50
   0   1  -4  811.98   17.12
   0   1  -5  233.99   10.86
   0  -1   5  233.10   14.02
   0   1   5  226.15   12.59
   0  -1   6 1406.88   36.99
   0   1   6 1418.66   34.33
   0   1  -6 1425.93   29.86
   0   1  -7  498.45   19.77
   0   1   7  523.38   22.70
   0  -1  -7  499.55   24.14
   0  -1   7  527.77   24.36
   0  -1  -8   31.65    7.25
   0   1   8   44.16    7.70
   0  -1   8   35.66    7.12
   0   1  -8   38.15    6.65
   0  -1   9  192.54   16.87
   0   1  -9  196.11   14.49
   0  -1  -9  193.39   17.09
   0   1   9  208.83   17.06
   0  -1 -10  956.23   39.23
   0   1 -10  891.23   32.81
   0   1  10  907.56   36.50
   0  -1  10  998.45   39.62
   0  -1 -11  256.52   21.71
   0  -1  11  265.28   21.76
   0   1 -11  255.47   18.80
   0   1  11  265.50   20.92
   0   1  12 2040.48   60.24
   0   1 -12 1896.33   52.84
   0  -1  12 1971.10   61.85
   0  -1  13   72.98   12.84
   0   1 -13   85.21   12.92
   0   1  13   82.83   13.32
   0  -1  13   66.20    8.85
   0   1 -14  936.53   40.78
   0  -1  14 1001.16   47.56
   0   1  14  948.36   44.80
   0  -1  14  867.87   32.19
   0  -1  15  206.24   22.61
   0   1  15  199.86   21.53
   0  -1  15  161.87   14.52
   0   1  16  268.83   25.67
   0  -1  16  266.28   26.60
   0  -1 -16  265.78   26.17
   0  -1  16  243.39   18.02
   0   1  17  329.03   29.59
   0  -1 -17  323.19   29.36
   0  -1  17  340.51   31.00
   0  -1  17  322.34   21.31
   0  -1 -18  159.29   21.80
   0   1 -18  163.55   20.50
   0   1  18  195.65   23.67
   0  -1  18  149.73   14.52
   0  -1 -19   -0.78    9.35
   0   1 -19    1.07    6.34
   0  -1  19    2.68    3.25
   0   1 -20  361.08   31.83
   0  -1 -20  278.16   30.08
   0  -1  20  307.84   21.55
   0   1 -21    0.32    6.24
   0  -1 -21  -12.51   10.07
   0  -1  21    4.67    4.00
   0  -1 -22  173.03   25.82
   0   1 -22  167.15   23.19
   0  -1  22  151.89   15.46
   0   1 -23   -5.61    9.27
   0  -1 -23    1.39    7.76
   0  -1  23    1.40    5.96
   0  -1  23    6.33    4.21
   0  -1 -24  175.92   27.06
   0   1 -24  147.17   23.66
   0  -1  24  155.46   21.65
   0  -1  24  144.25   14.94
   0   1 -25   26.01   11.55
   0  -1 -25   36.79   15.72
   0   1  25   24.27    7.82
   0  -1  25   35.71    7.47
   0   1 -26   10.07    9.43
   0  -1 -26   22.76   13.27
   0  -1  26   16.93    5.26
   0   1 -27   77.15   18.79
   0  -1 -27   78.15   21.56
   0  -1 -28  287.27   37.94
   0   1 -28  248.17   33.82
   0  -1 -29   32.66   15.48
   0   1 -29   23.26   13.95
   0  -1 -30   -3.06   10.54
   0   1 -30    5.24    8.66
   0  -1 -31   12.72   10.03
   0   1 -31   21.65   13.20
   0  -1 -32  156.84   31.68
   0   1 -32  199.53   31.97
   0  -1 -33  -20.29   11.67
   0   1 -33   12.32    9.17
   0  -1 -34    8.66   10.96
   0   1 -34  -10.73   11.74
   0  -2   0   38.19    4.71
   0  -2  -1 2909.47   37.55
   0  -2   1 2789.38   28.18
   0  -2  -1 2849.83   38.10
   0  -2  -2   40.04    6.66
   0  -2   2   22.29    3.71
   0  -2  -2   30.54    4.37
   0  -2   3 2095.17   34.90
   0  -2  -3 2097.86   39.99
   0   2   3 2115.42   25.95
   0   2   4  589.64   16.68
   0  -2   4  597.62   21.05
   0   2   5   34.52    5.55
   0   2  -5   29.66    3.45
   0  -2   5   33.04    6.09
   0   2  -6  776.17   18.66
   0  -2   6  813.54   28.91
   0   2   6  757.67   24.32
   0  -2   7  242.58   17.18
   0   2   7  249.71   15.25
   0   2  -7  253.45   12.14
   0  -2   8 1417.64   43.82
   0   2   8 1332.84   37.94
   0   2  -8 1325.57   30.69
   0   2   9   60.63    9.10
   0   2  -9   71.63    8.40
   0  -2   9   76.57   11.57
   0   2 -10  101.01   10.35
   0  -2  10  100.17   13.43
   0   2  10  112.72   12.75
   0   2  11  262.95   20.49
   0  -2  11  273.03   22.68
   0   2 -11  254.72   17.33
   0   2 -12  927.12   34.56
   0  -2  12  898.76   42.41
   0   2  12  902.49   39.43
   0   2 -13  159.97   15.71
   0   2  13  178.31   18.63
   0  -2  13  165.71   19.17
   0   2 -14 1216.74   43.84
   0  -2  14 1272.07   54.75
   0   2  14 1318.19   51.70
   0   2  15    8.06    4.70
   0  -2  15    9.05    7.02
   0  -2 -15   12.51    8.99
   0   2 -15    7.10    5.30
   0  -2  15    1.62    4.61
   0   2  16  326.91   27.96
   0  -2 -16  324.73   29.76
   0  -2  16  320.82   29.64
   0  -2  16  299.85   22.31
   0  -2 -17  122.83   19.65
   0   2  17  116.44   17.59
   0  -2  17  129.32   15.12
   0   2  18 1030.81   53.26
   0  -2 -18  923.54   52.68
   0  -2  18  902.45   40.51
   0   2 -19    0.07    5.17
   0  -2 -19   -7.22   10.00
   0  -2  19   -3.24    5.78
   0   2 -20  124.84   18.37
   0  -2 -20  124.16   21.24
   0  -2  20  104.36   14.48
   0   2 -21    9.15    6.38
   0  -2 -21    3.05    7.67
   0   2  21   14.47    5.94
   0  -2 -22  382.78   38.50
   0   2 -22  382.80   33.86
   0   2  22  385.70   25.57
   0  -2 -23    1.54    8.06
   0   2 -23    9.34    7.89
   0   2  23    1.56    3.32
   0   2 -24  143.31   22.37
   0  -2 -24  154.49   25.55
   0   2  24  158.98   17.31
   0   2 -25   10.66    9.81
   0  -2 -25    0.27    9.98
   0   2 -26  277.48   32.21
   0  -2 -26  279.49   36.68
   0   2 -27   17.42   10.92
   0  -2 -27   -5.89   11.47
   0   2 -28   20.04   10.32
   0  -2 -28   -0.40   10.74
   0   2 -29   15.40    9.56
   0  -2 -29    9.16   13.08
   0   2 -30  375.35   41.38
   0  -2 -30  333.03   43.21
   0   2 -31   -6.15   11.36
   0  -2 -31    2.28   10.24
   0   2 -32  -15.82   14.85
   0  -2 -32   -3.33    9.99
   0   2 -33    4.42   11.15
   0  -2 -33   16.68   13.04
   0  -3   0    0.29    2.52
   0  -3   1  708.25   16.83
   0  -3  -1  737.57   22.25
   0  -3  -1  689.35   24.00
   0  -3   1  696.40   15.46
   0  -3  -2  860.33   26.32
   0  -3   2  836.15   20.22
   0  -3  -2  798.52   24.08
   0  -3  -3  793.22   27.59
   0  -3   3  762.02   22.52
   0  -3  -3  750.86   21.67
   0   3   4  154.16    8.06
   0  -3  -4  155.10   14.26
   0  -3   4  157.02   11.57
   0   3   5 3005.90   40.20
   0  -3   5 2972.96   53.57
   0  -3  -5 2885.64   59.90
   0  -3   6  538.22   24.79
   0  -3  -6  530.81   27.75
   0   3   6  557.65   20.04
   0   3   6  527.51   13.51
   0  -3  -7  627.44   31.04
   0  -3   7  706.48   29.77
   0   3  -7  663.52   15.57
   0   3   7  631.54   23.42
   0  -3   8  644.11   30.18
   0   3  -8  646.45   18.06
   0   3   8  606.19   24.82
   0   3  -9  322.48   14.39
   0  -3   9  307.73   22.37
   0   3   9  324.89   19.66
   0  -3  -9  324.84   11.40
   0  -3  10 1245.40   46.62
   0   3 -10 1222.80   31.01
   0   3  10 1262.79   40.69
   0   3  11   -1.90    3.56
   0   3 -11    0.62    3.56
   0  -3  11    2.39    4.91
   0   3  12  177.07   17.01
   0   3 -12  149.23   12.86
   0  -3  12  162.17   18.57
   0   3  13    0.03    3.31
   0   3 -13   -2.73    3.67
   0  -3  13    0.69    4.84
   0   3 -14  377.51   22.88
   0   3  14  392.08   27.74
   0  -3  14  389.94   31.05
   0  -3 -14  252.84   26.06
   0   3  15   42.48    9.87
   0  -3 -15   28.48   11.41
   0   3 -15   39.62    8.68
   0  -3  15   51.23   11.59
   0   3 -16  670.83   33.68
   0  -3 -16  698.28   45.07
   0  -3  16  744.55   45.28
   0   3  16  726.84   40.94
   0  -3 -17  103.87   19.08
   0   3  17   90.48   15.11
   0   3 -17   70.17   12.05
   0  -3 -18  732.59   49.02
   0   3  18  713.45   43.88
   0   3  18  701.10   24.61
   0  -3 -19   26.76   10.54
   0   3  19   28.73    5.27
   0  -3 -20  665.37   49.50
   0   3  20  614.45   24.99
   0   3 -21    7.76    7.68
   0  -3 -21    3.49    7.94
   0   3  21    7.46    3.44
   0  -3  21    1.38    4.77
   0  -3 -22  140.26   25.45
   0   3 -22  163.23   21.69
   0   3  22  122.19   11.99
   0  -3  22  116.92   17.43
   0  -3 -23   -5.64   11.73
   0   3  23   -2.27    2.43
   0   3 -23    1.79    7.65
   0  -3  23   -2.47    5.07
   0  -3 -24  585.32   52.17
   0   3 -24  532.72   40.49
   0  -3  24  599.49   39.38
   0  -3 -25    2.39    8.87
   0  -3  25   10.95    6.28
   0   3 -25   22.42   10.91
   0  -3 -26    0.84   10.78
   0  -3  26   -0.37    7.49
   0   3 -26    1.77    7.36
   0  -3 -27   -1.28    8.47
   0   3 -27   -2.36    7.48
   0  -3  27    6.45    4.73
   0  -3 -28  231.46   36.25
   0   3 -28  219.64   28.96
   0  -3 -29   -0.96   10.60
   0   3 -29    4.20    6.42
   0  -3 -30   26.89   14.73
   0   3 -30   12.02    9.82
   0  -3 -31    7.09   10.44
   0   3 -31   -0.80    8.23
   0  -3 -32  247.68   40.85
   0  -4   0  980.07   26.66
   0  -4   0  994.17   35.21
   0  -4  -1    2.80    3.50
   0  -4   1    1.56    2.77
   0  -4  -1   -1.37    3.40
   0  -4   1    2.16    2.02
   0  -4   2  323.54   11.76
   0  -4  -2  338.15   18.42
   0  -4  -2  325.25   18.43
   0  -4   2  334.14   13.76
   0  -4  -3   33.45    7.37
   0  -4   3   38.89    6.02
   0  -4  -3   34.00    6.40
   0  -4  -4 2497.59   56.67
   0  -4   4 2561.83   46.93
   0  -4  -4 2500.89   45.34
   0   4   4 2498.42   26.65
   0   4   5   45.21    4.75
   0  -4  -5   61.10   10.47
   0  -4   5   49.04    7.33
   0   4   6  105.36    8.22
   0  -4   6  112.60   11.87
   0  -4  -6  111.56   13.99
   0   4   7   80.44    8.15
   0  -4   7   80.20   10.67
   0  -4  -7   95.47   13.81
   0   4   8  626.76   24.05
   0  -4  -8  639.03   34.65
   0  -4   8  596.94   30.11
   0   4   9  138.68   12.29
   0  -4   9  131.42   15.04
   0   4  10   37.97    7.44
   0  -4  10   38.23    8.60
   0  -4 -10   44.17    5.82
   0   4 -10   40.75    4.76
   0  -4  11  173.81   19.15
   0   4 -11  154.74   10.48
   0   4  11  166.80   15.30
   0  -4 -11  161.07    9.60
   0  -4  12  755.96   40.21
   0   4 -12  676.39   24.12
   0   4  12  731.30   33.82
   0  -4 -12  708.37   16.91
   0  -4  13   36.13    9.97
   0   4  13   21.26    6.27
   0   4 -13   19.42    4.57
   0   4  14   82.84   12.78
   0  -4  14   69.28   13.00
   0  -4 -14   74.89   16.38
   0   4 -14   67.18    8.78
   0   4  15    9.28    4.40
   0  -4 -15   15.38   10.83
   0  -4  15    2.49    4.56
   0   4 -15    7.77    4.49
   0   4  16  492.48   33.40
   0   4 -16  470.95   25.97
   0  -4 -16  458.16   37.96
   0   4  17    3.94    4.44
   0  -4 -17   -7.63   10.34
   0   4 -17    1.12    3.78
   0   4 -18  363.19   25.45
   0  -4 -18  450.19   39.97
   0   4  18  478.08   35.40
   0  -4  18  402.66   32.74
   0  -4 -19   -2.61    9.37
   0   4  19    3.90    3.57
   0  -4  19   -4.52    8.16
   0   4 -19   -1.13    5.39
   0  -4 -20  308.07   34.84
   0  -4  20  326.06   30.18
   0  -4 -21   33.08   13.09
   0  -4  21   40.43   12.20
   0  -4 -22  520.87   48.39
   0   4 -22  458.04   33.09
   0  -4  22  467.85   37.64
   0  -4 -23    4.04   10.84
   0   4 -23   14.04    7.50
   0  -4  23    5.76    7.11
   0  -4 -24   69.14   19.62
   0   4 -24   70.78   14.41
   0  -4  24   73.99   16.22
   0  -4 -25  -12.21   13.94
   0  -4  25   -2.08    6.76
   0   4 -25   -3.55    6.30
   0  -4 -26  174.63   31.03
   0  -4  26  171.03   23.68
   0   4 -26  163.83   22.56
   0  -4 -27    4.89   14.31
   0   4 -27    9.60    7.56
   0  -4  27   -5.23    9.37
   0  -4 -28  -10.07    9.40
   0   4 -28   18.54   11.48
   0  -4  28    0.20    8.46
   0  -4 -29   -0.74   13.15
   0  -4 -30   87.78   24.84
   0  -4 -31  -24.82   16.91
   0  -5   0   -0.22    3.08
   0  -5   0    4.98    6.09
   0  -5  -1   15.87    4.87
   0  -5   1   14.15    4.49
   0  -5   1   17.12    7.11
   0  -5  -1   16.76    6.23
   0  -5   1   13.95    2.76
   0  -5   2 1351.98   28.06
   0  -5  -2 1276.15   38.87
   0  -5   2 1369.27   49.04
   0  -5  -2 1307.03   41.84
   0  -5   2 1283.75   27.99
   0  -5  -3  307.99   20.42
   0  -5   3  303.46   11.55
   0  -5  -3  325.25   20.16
   0  -5   3  328.22   15.93
   0  -5   4   17.45    4.96
   0  -5  -4    7.95    4.98
   0  -5  -4    9.28    4.94
   0  -5   5   80.55    9.59
   0  -5  -5  106.99   14.47
   0  -5  -5   89.93    9.95
   0   5   5   90.13    5.46
   0   5   5   91.10    5.26
   0  -5  -6 3197.86   75.24
   0   5   6 3207.08   39.73
   0  -5   6 3263.34   63.68
   0  -5   7    6.78    4.47
   0   5   7    5.45    2.30
   0  -5  -7    8.00    8.07
   0  -5   8  272.21   20.93
   0  -5  -8  232.42   22.17
   0   5   8  239.28   14.09
   0   5   9   64.27    8.13
   0  -5   9   64.70   11.32
   0  -5  -9   85.98   15.56
   0  -5 -10 1616.17   62.14
   0  -5  10 1804.37   58.12
   0   5  10 1643.52   43.89
   0  -5 -11  171.20   12.93
   0   5  11  191.37   15.95
   0  -5  11  189.15   19.73
   0  -5 -11  180.92   22.78
   0  -5 -12  148.19   11.77
   0   5  12  179.05   16.29
   0  -5  12  165.68   19.70
   0  -5 -12  190.17   23.39
   0  -5 -13    8.33    3.50
   0  -5  13    5.86    4.67
   0  -5 -13   18.09    9.46
   0   5  13   13.10    5.45
   0   5 -14  167.97   11.52
   0  -5 -14  186.91    9.57
   0  -5 -14  175.15   23.50
   0  -5  14  180.90   22.12
   0   5  14  153.67   16.81
   0   5 -15   -0.15    2.12
   0  -5 -15   -2.35   11.34
   0  -5  15   -4.74    5.95
   0   5  15   -3.99    3.52
   0   5 -16  395.52   20.96
   0  -5 -16  436.04   37.92
   0   5  16  412.82   29.83
   0   5 -17   -1.70    4.10
   0  -5 -17   -5.20   10.02
   0   5  17    7.54    5.22
   0  -5  18  280.58   29.75
   0   5 -18  312.49   21.12
   0  -5 -18  287.26   32.91
   0   5  18  276.55   26.54
   0   5  19   18.57    7.42
   0  -5 -19   -1.33    9.01
   0   5 -19   -2.28    4.44
   0  -5  19    8.46    8.80
   0  -5 -20  247.25   33.10
   0   5 -20  239.68   20.51
   0  -5  20  248.33   28.82
   0  -5 -21   25.25   13.96
   0  -5  21   22.62   12.61
   0   5 -21   11.61    5.81
   0  -5 -22   15.60   10.76
   0  -5  22   17.25    9.82
   0  -5 -23    2.30    7.36
   0  -5  23   -0.65    6.01
   0  -5 -24  162.41   30.09
   0  -5  24  156.61   24.16
   0   5 -24  132.39   17.93
   0  -5 -25   -2.44   11.18
   0   5 -25   -0.42    4.22
   0  -5  25    7.15   10.15
   0  -5 -26   16.95   13.14
   0  -5  26   21.08   10.71
   0   5 -26   25.02   10.20
   0  -5 -27    0.89   10.21
   0  -5  27   -4.27    7.60
   0  -5 -28   25.07   16.58
   0  -5  28   65.46   16.78
   0  -5 -29   -9.45   15.99
   0  -5 -30  -16.18   13.69
   0  -6   0 2256.13   48.94
   0  -6   0 2273.69   65.71
   0  -6   1   19.40    5.25
   0  -6  -1   14.47    5.52
   0  -6   1   30.51    8.53
   0  -6  -1   24.06    7.26
   0  -6   1   18.38    3.28
   0  -6  -2   60.72    9.44
   0  -6   2   71.35    7.29
   0  -6  -2   63.48   10.83
   0  -6   2   55.69   11.24
   0  -6   2   64.68    6.38
   0  -6   3   81.83    7.03
   0  -6  -3   93.96   13.30
   0  -6  -3   99.26   13.15
   0  -6   3  102.25   15.78
   0  -6   3  106.78    9.51
   0  -6  -4  605.25   31.88
   0  -6   4  582.23   14.90
   0  -6  -4  569.55   28.76
   0  -6   4  577.41   36.77
   0  -6   4  562.17   23.26
   0  -6  -5   14.24    6.89
   0  -6   5   15.41    4.70
   0  -6  -5   10.97    4.86
   0  -6  -6   66.68   12.65
   0  -6   6   72.04   10.16
   0  -6  -7  260.42   23.95
   0   6   7  266.83   11.82
   0   6   7  254.97   11.13
   0  -6   7  243.02   18.90
   0  -6  -8 1425.61   57.13
   0   6  -8 1520.10   24.32
   0  -6   8 1419.27   48.56
   0   6   8 1444.17   31.42
   0   6   9    7.65    3.31
   0  -6  -9   24.51   11.39
   0  -6   9   13.02    6.44
   0  -6 -10  314.32   28.65
   0   6  10  259.62   16.53
   0  -6  10  290.70   24.08
   0  -6 -11  125.15   13.21
   0  -6 -11  117.28   18.82
   0  -6  11  143.68   17.72
   0   6  11  131.47   12.81
   0  -6 -12  517.41   25.26
   0  -6 -12  560.65   40.24
   0  -6  12  512.18   34.70
   0   6  12  505.86   26.35
   0  -6 -13   17.54    5.25
   0  -6 -13    8.21    8.88
   0   6  13   13.65    5.00
   0  -6  13   11.22    5.88
   0  -6 -14  824.87   28.11
   0  -6 -14  794.88   51.46
   0  -6  14  768.23   45.76
   0   6  14  789.61   37.11
   0  -6 -15  117.57    9.58
   0  -6 -15  113.84   21.84
   0   6  15  109.88   14.77
   0  -6 -16  112.44    7.08
   0  -6 -16  131.90   22.96
   0   6  16  117.00   15.51
   0   6  17   78.59   13.15
   0  -6 -17   67.36   15.57
   0  -6 -18  227.09   31.02
   0   6  18  249.36   24.90
   0  -6 -19    5.07   11.09
   0   6  19   22.38    9.67
   0  -6  19   40.87   13.29
   0  -6 -20   84.16   20.61
   0   6  20   41.80   10.72
   0  -6  20   66.22   17.50
   0  -6 -21   13.83   10.56
   0  -6  21   27.75   10.71
   0  -6 -22  187.38   30.99
   0  -6  22  190.56   27.78
   0   6 -22  182.71   16.76
   0  -6 -23   45.48   16.20
   0  -6  23   12.61    8.30
   0   6 -23   25.22    6.43
   0  -6 -24   14.57   13.81
   0  -6  24    6.67    8.59
   0  -6 -25  -32.05   15.90
   0  -6  25   -4.89    9.67
   0  -6 -26  169.94   31.26
   0  -6  26  116.10   23.89
   0  -6 -27   -3.39   11.33
   0  -6  27   11.37   11.93
   0  -6 -28   15.24   17.89
   0  -6  28   23.08   12.04
   0  -6 -29   11.81   12.99
   0  -7   0    0.02    3.24
   0  -7   0   -0.07    4.90
   0  -7  -1   32.64    7.97
   0  -7   1   27.52    6.07
   0  -7   1   20.74    8.18
   0  -7  -1   18.63    7.30
   0  -7   1   26.93    3.32
   0  -7   2  863.23   28.26
   0  -7  -2  849.92   36.55
   0  -7   2  904.87   46.93
   0  -7  -2  885.68   42.09
   0  -7   2  890.12   23.49
   0  -7  -3   99.31   13.75
   0  -7   3   95.59    8.88
   0  -7   3   93.28   16.32
   0  -7  -3  102.88   14.35
   0  -7   3   94.15    8.83
   0  -7   4  382.11   13.95
   0  -7  -4  401.93   27.76
   0  -7  -4  348.95   25.11
   0  -7   4  413.19   33.27
   0  -7   4  365.38   19.14
   0  -7  -5   36.94   10.10
   0  -7  -5   36.72    7.71
   0  -7   5   66.38   15.29
   0  -7   5   54.69    8.31
   0  -7  -6  390.02   29.48
   0  -7   6  414.22   35.30
   0  -7   6  367.46   22.54
   0  -7   7    0.42    4.06
   0  -7  -7    3.85    6.34
   0  -7   7    3.48    7.40
   0  -7   8   52.81   10.01
   0  -7  -8   64.33   13.74
   0  -7   8   44.55   11.70
   0   7   8   53.94    4.76
   0   7   8   51.68    4.49
   0  -7  -9    8.83    6.69
   0  -7   9   32.15    7.95
   0   7   9   16.65    3.62
   0   7   9   16.73    3.33
   0  -7 -10  532.01   39.03
   0   7  10  489.64   20.22
   0  -7  10  499.40   31.94
   0  -7 -11   36.65   12.60
   0  -7  11   50.08   11.36
   0  -7 -11   37.30    9.25
   0   7 -11   34.93    5.18
   0   7  11   34.05    6.07
   0  -7 -12  311.60   22.89
   0  -7 -12  359.30   33.99
   0   7  12  332.39   20.16
   0  -7  12  343.33   28.73
   0  -7 -13   23.26    6.64
   0  -7  13   49.82   11.68
   0   7  13   23.56    5.94
   0  -7 -13   25.46   12.02
   0  -7 -14  498.61   26.60
   0  -7 -14  506.41   42.22
   0   7  14  439.11   26.47
   0  -7  14  507.85   37.58
   0  -7 -15  284.26   18.62
   0  -7 -15  281.13   33.58
   0   7  15  260.12   21.53
   0  -7 -16  173.20   13.52
   0  -7 -16  175.84   27.78
   0   7  16  165.89   17.74
   0  -7 -17    2.65    8.18
   0   7  17   -3.30    2.84
   0  -7 -17    8.78    2.94
   0   7  18  124.85   17.14
   0  -7 -18  157.93   26.83
   0   7  19   54.79   11.70
   0  -7 -19   51.10   17.74
   0  -7  19   18.06   12.09
   0  -7 -20  556.68   52.00
   0  -7  20  603.08   50.61
   0  -7 -21   16.27    9.38
   0  -7  21   13.88   10.28
   0  -7 -22   44.38   16.35
   0  -7  22   70.13   19.94
   0  -7 -23  -12.53   17.09
   0  -7  23    7.37   12.44
   0  -7 -24  469.37   52.21
   0  -7  24  362.56   40.79
   0  -7 -25   19.74   14.18
   0  -7  25    8.21   10.28
   0  -7 -26   -1.72   10.98
   0  -7  26   18.68   10.90
   0  -7 -27    5.58   12.66
   0  -7  27    9.30    9.82
   0  -7  28  207.11   32.60
   0  -7  29   25.15   13.75
   0  -8   0  457.89   25.57
   0  -8   0  454.26   34.40
   0  -8  -1   81.27   11.69
   0  -8   1   97.74   11.35
   0  -8  -1   85.58   14.84
   0  -8   1   93.20   15.94
   0  -8  -2  248.58   21.13
   0  -8   2  266.17   17.52
   0  -8  -2  284.08   25.60
   0  -8   2  316.53   29.94
   0  -8   2  277.94   12.16
   0  -8  -3   15.96    7.37
   0  -8   3   13.89    4.56
   0  -8   3   13.75    6.99
   0  -8  -3   19.04    8.02
   0  -8   3   13.77    3.97
   0  -8   4  829.16   22.52
   0  -8  -4  799.76   40.77
   0  -8  -4  740.98   39.95
   0  -8   4  806.79   49.84
   0  -8   4  733.84   27.30
   0  -8  -5   63.77   12.55
   0  -8   5   51.83   13.00
   0  -8  -5   67.52   11.71
   0  -8   5   59.56    8.68
   0  -8  -6   98.13   16.03
   0  -8   6   92.40   11.46
   0  -8  -7  297.75   27.79
   0  -8   7  284.36   21.40
   0  -8  -8  261.07   26.59
   0  -8   8  284.12   22.55
   0  -8   9   41.50    9.36
   0  -8  -9   48.73   13.51
   0  -8 -10    3.27    6.44
   0  -8  10   -2.57    4.40
   0   8  10    3.96    1.86
   0   8  10    0.82    1.60
   0  -8 -11  171.76   24.05
   0  -8 -11  173.77   19.48
   0   8  11  172.98   11.51
   0  -8  11  143.96   18.32
   0   8  11  172.14   11.09
   0  -8 -12  516.14   42.40
   0  -8 -12  499.47   32.34
   0   8  12  513.51   23.30
   0   8  12  546.95   22.75
   0  -8  12  490.43   35.42
   0  -8 -13   -3.62    9.86
   0  -8  13   -0.96    6.66
   0  -8 -13   -3.07    5.37
   0   8  13    2.24    3.45
   0   8  13   -1.18    3.36
   0  -8 -14  279.34   33.22
   0  -8 -14  283.42   22.82
   0   8 -14  277.90   15.65
   0   8  14  263.96   18.90
   0  -8 -15    6.52    5.13
   0   8  15   13.38    4.61
   0  -8 -16  450.30   25.64
   0  -8 -16  376.75   40.52
   0   8  16  426.05   27.02
   0  -8 -17    0.64    3.16
   0  -8 -17    2.58   10.84
   0   8  17    2.28    2.83
   0  -8 -18  237.22   34.18
   0  -8  18  230.75   32.98
   0  -8 -19    1.41    8.79
   0  -8  19   -9.46   13.93
   0  -8 -20   60.72   19.56
   0  -8  20   61.96   18.80
   0  -8 -21    6.68    8.34
   0  -8  21   -1.71    8.18
   0  -8 -22  211.37   35.32
   0  -8  22  213.53   33.50
   0  -8 -23    4.27   10.77
   0  -8  23    4.28    9.91
   0  -8 -24   42.79   17.88
   0  -8  24   51.37   16.81
   0  -8 -25    1.74    9.15
   0  -8  25    7.64   11.65
   0  -8 -26  348.59   48.09
   0  -8  26  290.11   39.84
   0  -8  27    8.87   11.98
   0  -8  28   34.67   15.93
   0  -8  29    5.25   14.29
   0  -9   0   -3.06    3.60
   0  -9   0   -3.68    6.01
   0  -9   1   59.22    9.75
   0  -9  -1   51.48   10.98
   0  -9   1   30.98    9.37
   0  -9  -1   55.16   12.82
   0  -9  -2  471.65   30.66
   0  -9   2  500.96   24.84
   0  -9  -2  500.92   36.57
   0  -9   2  503.97   40.18
   0  -9  -3   -2.17    6.90
   0  -9   3    3.06    3.18
   0  -9  -3   -1.37    4.33
   0  -9   3    5.51    2.57
   0  -9  -4    4.66    5.30
   0  -9   4    5.45    2.62
   0  -9  -4   -3.26    6.05
   0  -9   4    9.69    3.76
   0  -9  -5    3.93    5.55
   0  -9   5    5.44    3.82
   0  -9  -6  639.44   41.59
   0  -9   6  648.79   29.82
   0  -9  -7  138.10   20.39
   0  -9   7  132.78   14.81
   0  -9  -8   74.34   15.47
   0  -9   8   71.59   11.49
   0  -9  -9  258.53   29.07
   0  -9   9  216.36   20.41
   0  -9 -10  395.78   32.37
   0  -9 -10  400.06   36.81
   0  -9  10  388.93   29.35
   0  -9 -11   -4.52    7.05
   0  -9 -11   11.57    9.81
   0  -9  11    9.52    5.63
   0  -9 -12   28.29    9.84
   0  -9 -12   31.11   13.65
   0  -9  12   23.40    8.96
   0  -9 -13   -3.31    8.73
   0  -9  13   -0.04    4.55
   0   9  13    0.53    2.61
   0   9  13    2.17    1.72
   0  -9 -14  249.23   32.39
   0  -9 -14  215.30   21.73
   0   9  14  233.92   15.37
   0   9  14  228.69   15.07
   0  -9 -15   14.45   12.15
   0   9  15    0.72    2.72
   0  -9 -15   11.86    6.91
   0  -9 -16  203.09   30.46
   0   9  16  227.61   19.05
   0  -9 -16  183.41   18.72
   0  -9 -17    4.65   10.94
   0   9  17    6.51    4.17
   0  -9  17    5.09   10.30
   0  -9 -18   42.53   14.50
   0  -9  18   60.93   18.41
   0  -9 -19   19.40   14.83
   0  -9  19   18.05   11.85
   0  -9 -20    3.99    7.43
   0  -9  20   10.25   10.71
   0  -9 -21  -11.82   12.65
   0  -9  21   -6.57   13.46
   0  -9 -22   46.30   17.94
   0  -9  22   37.16   17.14
   0  -9 -23   24.39   14.95
   0  -9  23   -2.87   12.42
   0  -9 -24   55.51   20.90
   0  -9  24   47.69   17.45
   0  -9  25    4.43   13.18
   0  -9  26   92.37   25.23
   0  -9  27  -61.42   21.54
   0  -9  28  170.12   33.01
   0 -10   0  764.96   37.13
   0 -10  -1  108.48   15.14
   0 -10   1  102.26   13.00
   0 -10  -2   17.23    7.54
   0 -10  -2    6.19    5.41
   0 -10   2    4.77    4.97
   0 -10   3  109.85   11.01
   0 -10  -3  128.19   17.81
   0 -10  -3  104.31   18.04
   0 -10  -4  805.15   45.06
   0 -10   4  854.08   24.39
   0 -10  -4  802.85   47.60
   0 -10   4  810.97   24.55
   0 -10  -5   -2.76    7.44
   0 -10   5   -3.22    4.04
   0 -10  -6  127.82   19.87
   0 -10   6  129.01   13.40
   0 -10  -7   68.09   15.31
   0 -10   7   93.03   11.99
   0 -10  -8  336.44   33.46
   0 -10  -8  365.85   34.67
   0 -10   8  331.61   24.40
   0 -10  -9   21.80   10.49
   0 -10  -9    8.37    8.39
   0 -10   9   37.16    8.71
   0 -10 -10   17.77    8.82
   0 -10 -10   21.83   10.41
   0 -10  10   18.37    6.15
   0 -10 -11    5.59    6.64
   0 -10 -11   -4.29   10.53
   0 -10  11    4.23    4.81
   0 -10 -12  251.91   31.89
   0 -10 -12  271.45   28.07
   0 -10 -13   10.31    9.05
   0 -10 -13   34.53   11.50
   0 -10 -14  185.22   29.42
   0 -10 -14  179.46   22.32
   0 -10 -15   -5.06    8.69
   0 -10 -15    2.85    4.93
   0 -10 -16  181.60   30.13
   0 -10  16  143.86   28.97
   0 -10 -17    8.80   12.18
   0 -10  17   -7.37   12.42
   0 -10 -18   44.56   15.51
   0 -10  18   62.29   20.84
   0 -10 -19   -1.28   12.16
   0 -10  19    6.99   12.77
   0 -10 -20   13.84   13.76
   0 -10  20   36.29   15.74
   0 -10 -21   20.99   15.88
   0 -10  21   33.82   17.82
   0 -10 -22   59.59   20.42
   0 -10  22   42.71   19.23
   0 -10 -23  -23.78   16.01
   0 -10  23    3.85   10.40
   0 -10  24   72.20   22.07
   0 -10  25   -0.10   10.03
   0 -10  26   85.64   25.55
   0 -11   0    0.71    4.60
   0 -11  -1    6.04    4.36
   0 -11   1   20.49    6.62
   0 -11  -2  581.38   36.92
   0 -11   2  547.97   27.73
   0 -11  -3    3.39    5.17
   0 -11   3   12.90    5.12
   0 -11  -4   67.38   14.29
   0 -11  -5   14.06    8.13
   0 -11   5   23.16    4.27
   0 -11  -6  337.51   32.70
   0 -11  -6  344.09   37.16
   0 -11  -7    8.15    8.76
   0 -11  -7    2.84    7.42
   0 -11  -8   94.52   19.45
   0 -11  -8  100.35   21.07
   0 -11  -9   64.82   16.20
   0 -11  -9   64.50   16.32
   0 -11 -10   61.47   16.44
   0 -11 -10   97.36   19.44
   0 -11 -11    6.53    7.13
   0 -11 -11   14.89    9.05
   0 -11 -12  106.60   22.33
   0 -11 -12   65.97   15.94
   0 -11 -13    0.28   10.57
   0 -11 -13   -3.69    8.40
   0 -11 -14   59.40   14.45
   0 -11  14  113.47   27.57
   0 -11 -14   87.18   16.83
   0 -11 -15   -1.53   11.13
   0 -11  15   11.21   10.34
   0 -11 -16   92.03   23.32
   0 -11  16  115.77   25.78
   0 -11 -17   15.35   14.22
   0 -11  17   53.58   23.58
   0 -11 -18  165.73   31.28
   0 -11  18  197.63   35.30
   0 -11 -19    4.99   10.80
   0 -11  19   26.70   20.32
   0 -11 -20  182.78   33.09
   0 -11  20  179.98   34.68
   0 -11 -21  -22.84   17.74
   0 -11  21   19.30   11.45
   0 -11  22   43.01   20.68
   0 -12   0   75.64   12.61
   0 -12  -1   49.70   10.74
   0 -12  -2   12.03    5.48
   0 -12  -3   15.40    8.55
   0 -12  -3   13.69    8.58
   0 -12  -4  249.49   27.26
   0 -12  -4  251.17   34.14
   0 -12  -5    6.00    5.22
   0 -12  -5    6.14    9.71
   0 -12  -6   51.27   12.90
   0 -12  -6   44.43   13.17
   0 -12  -7  -12.25    7.04
   0 -12  -7   -2.35    7.99
   0 -12  -8  177.14   25.69
   0 -12  -8  162.46   26.14
   0 -12  -9   -5.42   10.52
   0 -12  -9    0.64    6.93
   0 -12 -10   79.83   19.38
   0 -12 -10   84.38   18.34
   0 -12 -11  -14.66   10.19
   0 -12  11   12.64   15.51
   0 -12 -11   -6.40    8.87
   0 -12 -12   29.62   13.81
   0 -12 -12   32.65   11.22
   0 -12  12   32.67   14.47
   0 -12 -13   74.31   20.25
   0 -12  13   58.17   24.25
   0 -12 -13   25.77   10.10
   0 -12 -14   73.74   20.20
   0 -12  14  126.44   29.62
   0 -12 -15   35.86   17.93
   0 -12  15    8.72   14.68
   0 -12 -16  137.81   28.34
   0 -12  16  106.84   28.28
   0 -12 -17    6.06    7.81
   0 -12  17  -11.37   12.26
   0 -12 -18  223.25   38.36
   0 -12  18  143.15   31.61
   0 -12 -19    1.35   11.26
   0 -13   0    7.78   14.24
   0 -13  -1   -0.92   10.19
   0 -13   1   11.91   11.16
   0 -13  -2   75.44   21.72
   0 -13   2   60.02   18.29
   0 -13   3   -2.07   13.57
   0 -13  -3   11.62    8.04
   0 -13  -4  -11.03    9.72
   0 -13   4   32.53   16.09
   0 -13  -5    1.30    5.69
   0 -13   5    6.32   13.83
   0 -13  -5  -12.57    8.56
   0 -13  -6  316.94   33.78
   0 -13  -6  321.60   40.35
   0 -13   6  374.71   48.84
   0 -13  -7    8.36    8.00
   0 -13  -7    4.08    7.73
   0 -13   7   12.40   11.89
   0 -13  -8   20.30   10.53
   0 -13   8    5.96   14.02
   0 -13  -8   37.46   14.95
   0 -13  -9   -1.71    9.48
   0 -13   9   -7.06   13.68
   0 -13  -9  -14.84   10.96
   0 -13 -10  134.54   24.52
   0 -13 -10  170.31   27.18
   0 -13  10  239.28   39.94
   0 -13 -11    3.20    7.99
   0 -13  11   -8.25   14.25
   0 -13 -12  104.62   23.04
   0 -13  12   96.39   27.43
   0 -13 -13   10.28    9.04
   0 -13  13  -10.79   12.66
   0 -13 -14   74.74   20.03
   0 -13 -15  -22.36   13.69
   0 -13 -16   63.41   20.37
   0 -13 -17   30.95   16.75
   0 -14   0  191.74   34.63
   0 -14   1   -9.10   15.60
   0 -14  -1   -4.97   11.08
   0 -14   2   20.26   13.30
   0 -14  -2    6.00    9.24
   0 -14  -3   19.80   12.08
   0 -14   3   -5.70   15.47
   0 -14   4  111.52   28.86
   0 -14  -4  153.52   29.99
   0 -14  -5   -1.40    8.14
   0 -14   5   16.20   14.65
   0 -14   6    7.55   10.16
   0 -14  -6   -0.69   10.03
   0 -14   7   -9.49    9.55
   0 -14  -7  -12.51   11.48
   0 -14  -8  132.33   27.00
   0 -14  -9   26.35   13.75
   0 -14 -10   26.68   11.96
   0 -14 -12   98.28   24.40
   0 -14 -13   47.81   16.70
   0 -14 -14   -0.79    7.38
   0 -14 -15  -48.06   18.41
   0 -15  -1   35.44   19.11
   0 -15  -2  229.88   39.77
   0 -15  -3   -3.82    8.30
   0 -15  -4    9.11   10.27
   0 -15  -5  -32.78   15.21
   0 -15  -6   79.71   23.00
   0 -15  -7   13.88   11.21
   0 -15  -8   18.75   12.24
   1   0 -35   -2.90   13.91
   1   0 -34  -34.69   17.31
   1   0 -33    0.80   10.71
   1   0 -32   72.86   20.44
   1   0 -31   11.09   11.51
   1   0 -30   21.49   13.35
   1   0 -29   17.98   11.68
   1   0 -28  236.39   33.37
   1   0 -27   10.63   11.74
   1   0 -26    9.46    8.89
   1   0 -25   -6.37    9.65
  -1   0  25   -0.34    5.83
   1   0 -24  234.16   30.29
  -1   0  24  222.74   24.46
   1   0 -23  -15.95   10.63
  -1   0  23    6.72    4.95
   1   0 -22  301.93   32.25
   1   0 -21    2.37    6.44
   1   0 -20  886.17   51.21
  -1   0  20  894.98   30.56
   1   0 -19   -4.36    6.98
  -1   0  19    7.69    5.37
  -1   0  19    6.04    4.08
   1   0 -18  578.22   39.06
  -1   0  18  519.08   31.47
  -1   0  18  551.21   23.41
   1   0 -17   -1.42    6.31
  -1   0  17    0.70    3.32
  -1   0  17    2.59    4.88
  -1   0  17    1.55    2.95
  -1   0  16   81.61   14.85
  -1   0  16   86.51    9.16
  -1   0  15   -0.11    4.17
  -1   0  15   -2.15    2.44
  -1   0  14 2089.89   67.01
  -1   0  14 1985.94   41.22
   1   0 -13   10.52    9.27
  -1   0  13    3.48    4.24
   1   0 -12 2137.22   59.56
  -1   0  12 2102.05   58.63
  -1   0  12 2039.72   39.70
  -1   0  11   -2.38    4.33
   1   0 -11    0.14    6.03
  -1   0  11    2.03    3.55
  -1   0  10  267.82   19.38
   1   0 -10  238.42   18.38
  -1   0  10  248.86   13.00
  -1   0   9   -2.28    3.87
   1   0  -9    3.71    4.79
  -1   0   9   -2.37    2.76
  -1   0   8  146.62   12.90
   1   0  -8  145.79   13.39
  -1   0   8  149.26    9.40
  -1   0   7    0.78    4.17
   1   0  -7    2.48    4.62
  -1   0   7    0.30    2.67
   1   0  -6  641.25   23.20
  -1   0   6  673.61   23.65
  -1   0   6  649.44   20.09
   1   0  -6  641.65   17.41
  -1   0   6  647.04   17.24
   1   0  -5   -1.70    3.53
  -1   0   5   -0.17    2.62
  -1   0   5   -0.19    2.71
   1   0  -5   -1.24    2.04
  -1   0   5    0.99    2.85
   1   0  -4 1139.77   25.81
  -1   0   4 1116.48   25.58
  -1   0   4 1077.49   21.85
  -1   0   4 1139.56   20.37
   1   0  -4 1098.40   20.29
  -1   0   3   -0.60    1.82
  -1   0   3    0.36    1.82
   1   0   3   -0.14    2.59
   1   0   4  702.45   22.18
   1   0   5    1.53    3.40
   1   0   6 1075.48   32.56
   1   0   7    2.14    3.75
  -1   0  -8  248.99   17.28
   1   0   8  286.46   19.34
   1   0   9   -4.14    4.49
  -1   0  -9    1.24    5.12
  -1   0 -10 1821.83   50.44
   1   0  10 1803.69   53.84
   1   0  11    3.70    4.36
  -1   0 -11   -1.49    5.42
  -1   0 -12  915.07   39.78
   1   0  12 1018.62   44.05
   1   0  13    6.12    7.48
   1   0  14 1264.58   53.40
   1   0  14 1185.99   30.35
   1   0  15    2.43    6.24
   1   0  15   -1.74    2.66
   1   0  16   84.32   14.82
   1   0  16   72.31    7.94
  -1   0 -17   -2.40    6.99
   1   0  17   -1.08    4.16
   1   0  17   -1.70    2.84
  -1   0 -18  492.32   35.99
   1   0  18  492.02   21.15
  -1   0 -19  -10.49   10.36
   1   0  19   -0.45    2.21
  -1   0 -20  396.59   35.04
   1   0  20  365.97   18.32
  -1   0 -21  -11.16   11.51
   1   0  21    1.75    1.80
  -1   0 -22  136.67   21.87
   1   0  22  135.64   10.35
  -1   0 -23   -1.76    6.87
   1   0  23    1.87    2.33
  -1   0 -24  292.94   33.58
  -1   0 -25    3.68    8.07
  -1   0 -26   36.89   14.58
  -1   0 -27    9.81   11.99
  -1   0 -28  245.38   34.73
  -1   0 -29   -3.91   12.61
  -1   0 -30  -27.31   16.03
  -1   0 -31   12.97    8.32
  -1   0 -32  172.89   31.70
  -1   0 -33  -23.88   15.41
  -1   0 -34   -2.91   15.53
   1   1 -35   -6.38   10.45
   1   1 -34  107.02   26.18
   1  -1 -34   95.44   26.58
   1  -1 -33   -7.61   16.39
   1   1 -33   23.69   13.28
   1  -1 -32   11.43   13.56
   1   1 -32    3.30    9.84
   1  -1 -31    4.82   10.88
   1   1 -31   16.00   11.83
   1  -1 -30  152.20   29.67
   1   1 -30  140.74   26.59
   1  -1 -29   27.17   16.18
   1   1 -29   27.88   12.47
   1  -1 -28   17.37   10.56
   1   1 -28    5.07   10.00
   1  -1 -27  -41.77   16.15
   1   1 -27  -11.29    8.52
   1  -1 -26  272.87   34.68
   1   1 -26  254.72   31.64
   1  -1 -25    4.38    8.29
   1   1 -25    3.82    8.59
  -1  -1  25   -1.57    3.29
   1   1 -24   15.37    9.74
   1  -1 -24   16.31   12.13
  -1  -1  24   18.95    7.84
  -1  -1  24    9.55    4.93
   1  -1 -23   18.91    9.98
   1   1 -23   10.18    7.34
  -1  -1  23    8.33    6.59
  -1  -1  23   11.37    5.12
   1   1 -22  436.08   37.00
   1  -1 -22  353.14   35.92
  -1   1  22  450.53   30.05
  -1  -1  22  417.85   34.04
  -1  -1  22  482.62   27.91
   1  -1 -21    5.84   10.45
   1   1 -21    4.88    7.52
  -1   1  21    3.44    4.41
  -1  -1  21   -3.83    7.61
  -1  -1  21   11.26    6.05
   1  -1 -20  159.83   23.34
   1   1 -20  165.01   21.93
  -1  -1  20  189.26   21.91
  -1   1  20  177.03   18.10
  -1  -1  20  169.66   16.25
   1   1 -19   65.18   14.40
   1  -1 -19   50.04   13.73
  -1   1  19   46.20    9.27
  -1  -1  19   57.17    9.80
   1   1 -18  212.57   22.88
   1  -1 -18  326.95   30.92
  -1   1  18  340.84   30.92
  -1   1  18  323.04   22.41
  -1  -1  18  330.84   22.11
   1  -1 -17  142.71   20.60
  -1  -1  17  145.66   20.28
  -1   1  17  129.23   17.97
  -1   1  17  115.88   13.24
  -1  -1  17  105.18   12.24
  -1  -1  16   94.98   16.21
   1  -1 -16   64.75   13.93
  -1   1  16   54.80   11.98
  -1   1  16   77.96   10.59
  -1  -1  16   88.07   10.86
  -1  -1  15   60.87   12.88
  -1   1  15   95.31   15.03
  -1   1  15   85.22   10.69
  -1  -1  15   76.87   10.16
   1   1 -14 1617.10   53.51
  -1   1  14 1766.91   60.27
  -1  -1  14 1796.00   62.71
  -1  -1  14 1565.97   43.98
   1   1 -13  103.93   14.37
  -1  -1  13  108.75   15.21
  -1   1  13   95.91   13.65
  -1  -1  13   92.73   10.96
  -1  -1  12 1452.85   52.41
  -1  -1  12 1373.75   44.94
   1  -1 -12 1403.39   51.24
   1   1 -12 1328.85   44.59
  -1  -1  12 1359.99   39.05
   1   1 -11   52.47    9.81
   1  -1 -11   56.23   11.14
  -1   1  11   44.81    9.69
  -1  -1  11   41.44    8.07
  -1  -1  11   39.16    7.18
  -1  -1  10  193.90   15.38
   1   1 -10  192.52   15.80
   1  -1 -10  204.01   18.51
  -1   1  10  212.00   18.32
  -1  -1  10  194.72   14.19
  -1   1   9  147.51   14.62
  -1  -1   9  134.73   12.00
   1   1  -9  149.18   12.82
   1  -1  -9  151.27   15.18
  -1  -1   9  140.24   11.88
   1  -1  -9  137.97    6.83
   1   1  -8  947.17   29.76
  -1   1   8  981.04   35.63
  -1  -1   8  924.07   29.30
   1  -1  -8  950.43   34.88
  -1   1   8  919.41   21.53
   1  -1  -8  926.32   16.85
  -1  -1   8  928.33   28.54
  -1  -1   7   85.16    8.41
   1   1  -7   81.88    8.43
  -1   1   7   99.76   11.17
  -1   1   7   80.80    5.78
  -1  -1   7   84.44    9.22
  -1  -1   6   66.10    7.08
   1   1  -6   66.89    7.39
  -1   1   6   71.95    9.06
  -1   1   6   63.69    4.49
  -1  -1   6   56.75    7.54
   1   1  -5  983.60   23.17
  -1  -1   5 1008.62   23.53
  -1   1   5  988.99   29.38
  -1  -1   5 1004.29   28.85
  -1  -1   5  987.63   26.10
   1   1  -4  339.72   12.03
  -1  -1   4  320.68   12.01
  -1   1   4  333.75   15.75
  -1  -1   4  330.30   15.80
  -1  -1   4  328.87   14.67
  -1   1   3   31.78    4.94
   1   1  -3   33.38    5.19
  -1  -1   3   27.05    3.40
   1   1  -3   36.20    3.82
  -1   1   2   18.59    3.73
   1   1  -2   19.62    3.62
  -1   1   2   25.29    3.40
   1   1   2  467.46   12.02
  -1  -1  -2  507.85   12.42
   1   1   2  492.82   13.12
   1  -1   2  464.58   15.14
  -1  -1  -2  468.72   12.64
  -1  -1  -3 2142.79   31.73
   1   1   3 2129.42   32.02
   1  -1   3 2186.35   36.46
  -1  -1  -4  246.34   12.50
   1  -1   4  252.69   14.17
   1   1   4  249.64   12.73
  -1  -1  -5   11.43    4.73
   1  -1   5    9.06    3.70
   1   1   5    0.98    3.86
   1   1   6  355.69   18.27
  -1  -1  -6  355.44   17.99
   1  -1   6  369.63   20.00
   1   1   7  137.38   12.38
   1  -1   7  137.51   13.43
  -1  -1  -7  134.36   12.35
  -1   1  -8  803.10   28.07
  -1  -1  -8  853.51   34.08
   1  -1   8  888.44   34.84
   1   1   8  877.53   32.64
  -1  -1  -9   21.65    7.27
  -1   1  -9   21.32    6.16
   1   1   9   22.06    6.43
   1  -1   9   23.12    7.24
  -1   1 -10   54.73    9.21
  -1  -1 -10   53.22   10.72
   1  -1  10   77.73   12.21
   1   1  10   54.86    9.78
   1  -1  11  108.46   14.25
  -1   1 -11   96.21   11.75
   1   1  11   99.00   13.57
  -1  -1 -11   77.60   13.10
  -1   1 -12 1113.25   41.35
   1   1  12 1231.60   47.46
   1  -1  12 1167.04   48.36
   1   1  13  204.36   20.72
   1  -1  13  198.99   20.84
  -1   1 -13  194.44   18.38
   1   1  14  246.68   23.37
   1  -1  14  284.26   25.99
  -1   1 -14  243.23   21.26
   1   1  15   33.81    9.14
  -1  -1 -15   -2.57    6.46
   1  -1  15   35.43   10.05
   1  -1  16  862.23   47.98
   1   1  16  971.06   49.66
  -1  -1 -16  865.06   46.95
   1  -1  17   39.29   10.77
   1   1  17   32.13    9.77
  -1  -1 -17   24.42    9.29
   1  -1  17   43.75    8.29
  -1  -1 -18  484.42   37.40
  -1   1 -18  524.75   35.68
   1  -1  18  483.80   26.25
  -1   1 -19   33.48   11.13
  -1  -1 -19   27.40   10.62
   1  -1  19   34.25    7.85
  -1   1 -20  266.06   27.29
  -1  -1 -20  240.42   28.38
   1  -1  20  270.34   20.05
  -1  -1 -21   17.20   11.91
  -1   1 -21   11.81    7.46
   1  -1  21    7.15    4.41
  -1  -1 -22  143.87   23.78
  -1   1 -22  155.67   22.73
   1  -1  22  179.53   16.44
  -1   1 -23  135.37   22.04
  -1  -1 -23  124.22   22.11
   1  -1  23  103.38   12.72
  -1   1 -24   95.95   19.56
  -1  -1 -24   77.69   18.49
   1  -1  24  108.05   12.94
  -1  -1 -25   -5.74   10.58
  -1   1 -25   -2.42   10.82
   1  -1  25   -1.05    3.10
  -1   1 -26  210.07   29.00
  -1  -1 -26  180.95   28.90
  -1  -1 -27   58.31   18.54
  -1   1 -27   24.10   11.71
  -1   1 -28   53.86   16.71
  -1  -1 -28   33.49   13.75
  -1  -1 -29   36.39   13.89
  -1   1 -29    8.86    9.44
  -1   1 -30  254.10   36.03
  -1  -1 -30  214.32   34.85
  -1   1 -31   12.07   13.85
  -1  -1 -31  -16.48   11.76
  -1  -1 -32  -16.03   14.90
  -1   1 -32    8.07   11.01
  -1  -1 -33   17.04   11.95
  -1   1 -33   12.58   11.84
  -1   1 -34  126.57   27.83
   1  -2 -33    4.35   13.84
   1   2 -33   36.81   14.60
   1   2 -32  202.60   31.64
   1  -2 -32  258.19   40.16
   1  -2 -31  -12.77   14.69
   1   2 -31  -13.91   11.67
   1  -2 -30  -13.00   15.40
   1   2 -30   -2.34    9.37
   1  -2 -29   38.22   17.39
   1   2 -29   35.99   14.43
   1   2 -28  321.93   36.62
   1  -2 -28  374.92   44.15
   1  -2 -27    3.92   10.96
   1   2 -27    8.72   10.39
   1  -2 -26   -7.52   13.23
   1   2 -26   -1.63   11.22
   1  -2 -25   -0.20    9.00
   1   2 -25   10.59    9.33
   1  -2 -24  275.08   34.45
  -1   2  24  223.45   19.62
   1   2 -24  188.65   25.48
   1  -2 -23    9.59    8.68
  -1   2  23    3.79    3.84
   1   2 -23   -0.57    7.46
   1   2 -22    1.74    6.18
   1  -2 -22   16.67   10.65
  -1   2  22   -2.80    2.99
  -1  -2  22    8.62    6.90
   1   2 -21    4.73    6.77
   1  -2 -21    0.33    8.00
  -1   2  21   10.58    4.89
  -1  -2  21   20.41   10.27
   1   2 -20  443.19   33.92
   1  -2 -20  388.64   36.44
  -1  -2  20  491.87   37.66
  -1   2  20  403.21   23.41
   1  -2 -19   13.49   10.41
   1   2 -19    2.01    4.88
  -1   2  19   11.97    4.53
  -1  -2  19    0.47    5.98
  -1  -2  19    8.20    5.45
   1  -2 -18   19.47    9.26
  -1   2  18   21.80    7.69
  -1  -2  18    4.55    6.12
  -1   2  18   11.13    4.16
  -1  -2  18   18.56    7.38
  -1  -2  17    8.18    5.25
   1  -2 -17   12.11    9.48
  -1   2  17    2.59    5.07
  -1   2  17    8.15    3.49
  -1  -2  17    1.40    4.78
  -1  -2  16 1269.68   57.90
  -1   2  16 1329.26   56.14
   1  -2 -16 1353.08   59.82
  -1   2  16 1239.16   34.43
  -1  -2  16 1224.06   45.84
   1  -2 -15    6.77    7.68
  -1   2  15   -2.72    4.96
  -1  -2  15   -3.18    6.43
   1   2 -15    1.63    4.34
  -1   2  15    0.84    2.75
  -1  -2  15    4.53    5.13
   1   2 -14  180.79   17.20
  -1   2  14  195.57   19.89
  -1  -2  14  207.42   22.44
  -1   2  14  187.82   11.83
  -1  -2  14  222.09   18.93
   1   2 -13   36.12    7.87
  -1  -2  13   56.10   11.98
  -1   2  13   33.83    8.79
  -1   2  13   43.86    5.65
  -1  -2  13   39.51    8.85
  -1  -2  12 1399.86   51.93
   1   2 -12 1304.08   41.43
  -1   2  12 1259.54   26.65
  -1  -2  12 1241.35   43.01
  -1  -2  11    3.47    3.44
  -1  -2  11    5.34    4.12
   1   2 -11    6.21    4.19
  -1   2  11    1.79    1.93
  -1  -2  11   -2.24    5.55
  -1  -2  10  961.08   30.94
   1   2 -10  954.34   31.59
  -1   2  10  943.36   40.55
  -1   2  10  955.91   18.24
  -1  -2  10  932.48   35.42
   1   2  -9  614.68   23.78
  -1  -2   9  617.17   23.17
  -1   2   9  647.81   32.20
  -1   2   8    9.80    6.24
  -1  -2   8    5.48    3.08
   1   2  -8    9.76    3.99
  -1   2   7  446.21   24.42
  -1  -2   7  404.49   16.07
   1   2  -7  436.25   16.55
  -1   2   6 2443.83   53.65
  -1  -2   6 2418.86   34.96
   1   2  -6 2524.70   35.45
  -1   2   5  397.02   20.71
  -1  -2   5  387.67   12.67
  -1   2   4    9.68    4.34
  -1  -2   4    2.94    1.82
   1  -2  -3  113.46    9.83
  -1   2   3  108.02    9.28
   1   2  -3  116.97    6.76
   1  -2  -2  136.05    9.69
  -1   2   2  150.64   10.32
  -1   2   2  150.23    7.00
  -1  -2   2  151.79    6.74
   1  -2  -1  406.62   14.58
  -1   2   1  408.79   14.61
   1  -2  -1  431.99   10.94
   1   2  -1  422.88   17.82
  -1   2   1  417.77   10.78
  -1   2   0  135.55    7.45
   1  -2   0  155.55    7.83
  -1  -2   0  179.10   12.37
   1   2   0  187.02   12.90
   1  -2   0  139.85    6.97
  -1   2   0  140.95    6.80
  -1   2  -1   29.17    4.04
  -1  -2  -1   41.38    5.87
   1   2   1   23.41    4.61
   1  -2   1   31.14    4.12
  -1  -2  -2  537.95   17.79
   1   2   2  537.68   16.96
  -1   2  -2  526.89   16.88
   1   2   2  505.01   11.85
   1  -2   2  512.63   17.03
  -1  -2  -2  538.78   11.92
  -1  -2  -3  871.09   21.27
  -1   2  -3  841.89   23.70
  -1  -2  -3  885.41   18.39
   1   2   3  834.62   18.37
   1  -2   3  862.95   24.52
  -1  -2  -4    1.06    2.48
   1   2   4    0.85    2.47
   1  -2   4    2.18    3.61
  -1   2  -4    0.12    3.61
  -1  -2  -4    3.65    2.78
  -1  -2  -5 1406.23   23.71
  -1   2  -5 1415.40   36.50
  -1  -2  -5 1404.38   30.56
   1  -2   5 1405.50   37.07
   1   2   5 1318.98   30.47
  -1  -2  -6  728.40   15.47
  -1   2  -6  697.14   27.91
   1  -2   6  700.54   28.15
   1   2   6  682.86   24.09
  -1   2  -7  225.96   17.18
   1   2   7  251.46   15.71
   1  -2   7  234.16   17.45
  -1   2  -7  238.32   12.16
   1   2   8   16.47    5.43
   1  -2   8   20.70    7.02
  -1   2  -8   12.81    3.50
   1  -2   9  110.71   13.76
  -1   2  -9  103.53    9.81
   1   2   9   97.23   11.71
   1   2  10 1782.52   50.84
  -1   2 -10 1788.91   42.96
   1  -2  10 1791.21   55.67
  -1   2 -11    0.43    4.08
   1  -2  11   -3.65    6.65
   1   2  11    0.05    4.99
   1   2  12  374.81   26.12
  -1   2 -12  352.81   21.59
   1  -2  12  422.34   29.63
  -1   2 -13    5.59    4.97
   1  -2  13    4.73    4.05
   1   2  13    6.72    5.15
   1   2  14 1831.51   61.91
   1  -2  14 1908.29   67.41
  -1   2 -14 1785.33   53.53
  -1   2 -15   12.18    6.92
   1   2  15   14.21    7.12
   1  -2  15   11.99    7.11
  -1  -2 -15    0.39    8.12
   1  -2  16  608.33   41.44
  -1  -2 -16  587.09   40.32
   1   2  16  591.40   37.94
  -1  -2 -17   60.10   14.79
   1   2  17   43.64   10.70
   1   2  18  383.93   33.04
  -1  -2 -18  312.62   31.32
  -1   2 -19    6.45    5.69
  -1  -2 -19    4.61    7.32
   1  -2  19    5.16    4.09
  -1  -2 -20  239.98   29.06
  -1   2 -20  246.12   25.38
   1  -2  20  257.00   22.63
  -1   2 -21   -8.55    8.57
  -1  -2 -21    5.38    9.97
  -1  -2 -22  360.30   37.55
  -1   2 -22  307.68   30.45
  -1  -2 -23  -12.03   10.25
  -1   2 -23   -6.50    7.13
  -1   2 -24  204.55   26.63
  -1  -2 -24  224.47   31.48
  -1  -2 -25    5.74   10.33
  -1   2 -25    4.08    8.40
  -1   2 -26  126.18   22.60
  -1  -2 -26  150.00   28.52
  -1  -2 -27   -0.08    9.97
  -1   2 -27   12.71    9.47
  -1  -2 -28  170.24   30.11
  -1   2 -28  167.70   26.58
  -1  -2 -29  -14.84   14.48
  -1   2 -29    6.37   10.80
  -1  -2 -30   42.91   16.69
  -1   2 -30   59.34   17.38
  -1  -2 -31    8.72   12.10
  -1   2 -31    5.10    8.36
  -1  -2 -32  247.09   40.37
  -1   2 -32  172.36   29.89
   1  -3 -32   -7.97   16.49
   1  -3 -31   10.40    9.64
   1   3 -31   -8.56    8.52
   1   3 -30  299.47   35.13
   1  -3 -30  270.91   41.80
   1  -3 -29    6.11   11.83
   1   3 -29  -14.39   12.78
   1  -3 -28    3.84   13.12
   1   3 -28   28.36   12.84
   1  -3 -27   15.04   14.23
   1   3 -27   16.94   11.10
  -1  -3  27   26.65   10.60
   1  -3 -26  285.50   38.14
   1   3 -26  273.01   31.07
  -1  -3  26  326.62   30.04
   1  -3 -25   -9.52    8.47
   1   3 -25    2.01    5.75
  -1  -3  25    3.78    7.23
   1  -3 -24   15.10    9.23
  -1  -3  24   34.03   10.65
   1   3 -24   23.97   10.14
   1  -3 -23   14.23   12.30
  -1  -3  23   12.91    6.84
   1   3 -23   10.54    6.30
   1  -3 -22  739.91   54.50
   1   3 -22  686.40   43.16
  -1  -3  22  680.65   41.38
   1  -3 -21    5.58   10.16
  -1   3  21    1.48    2.18
   1   3 -21    0.27    6.83
  -1  -3  21    0.30    5.19
   1  -3 -20  239.92   30.24
  -1   3  20  227.16   13.30
  -1   3  19   42.66   10.30
   1  -3 -19   25.96   10.90
  -1  -3  19   19.56    7.55
  -1   3  19   37.87    5.37
  -1   3  18  756.50   44.92
   1  -3 -18  693.08   47.61
  -1  -3  18  825.45   49.65
  -1   3  18  719.30   21.24
  -1   3  17    8.11    5.40
   1  -3 -17   17.07   10.14
  -1  -3  17   11.28    8.04
  -1   3  17    9.19    2.58
   1   3 -17   22.26    7.52
   1   3 -16  151.26   16.33
   1  -3 -16  187.70   24.02
  -1   3  16  182.26   20.49
  -1  -3  16  173.44   22.11
  -1   3  16  175.32    9.00
  -1  -3  15  169.16   20.65
   1  -3 -15  199.04   23.71
   1   3 -15  166.24   16.45
  -1   3  15  174.91   19.35
  -1  -3  14  195.02   21.44
  -1   3  14  213.81   20.66
   1   3 -14  190.26   16.60
  -1  -3  13   28.70    8.22
  -1   3  13   26.25    7.59
  -1  -3  13   21.68    8.41
   1   3 -13   22.51    5.56
   1   3 -12  103.88   10.88
  -1  -3  12  108.10   15.25
  -1   3  12  114.86   13.64
  -1  -3  12  100.61   14.42
  -1  -3  11    0.09    4.70
   1   3 -11    0.03    3.74
   1   3 -10  593.52   22.04
  -1  -3  10  554.88   30.92
  -1  -3  10  540.88   21.43
  -1  -3   9   53.81   10.21
  -1  -3   9   45.88    5.69
   1   3  -9   60.56    6.70
  -1  -3   8  681.39   30.64
  -1  -3   8  621.47   19.02
  -1   3   8  673.25   33.43
   1   3  -8  677.51   19.57
   1  -3  -7  643.70   31.38
  -1  -3   7  611.99   16.52
  -1   3   7  642.13   31.28
  -1  -3   6   20.72    3.21
  -1   3   6   24.62    6.52
   1  -3  -6    8.94    6.81
   1  -3  -5   -4.56    4.87
  -1   3   5   -1.25    4.44
   1  -3  -5    2.58    2.18
  -1  -3   5    1.51    1.45
  -1   3   4 2743.16   54.66
   1  -3  -4 2825.77   55.29
  -1   3   4 2823.87   37.65
   1   3  -4 2911.13   33.58
  -1   3   3  354.97   18.50
   1  -3  -3  361.83   18.64
  -1   3   3  384.50   11.90
   1  -3  -2  252.49   14.68
  -1   3   2  236.58   13.95
  -1  -3   2  242.38    8.61
   1  -3  -2  253.78    8.83
  -1  -3   2  246.03   17.03
  -1   3   2  256.79    8.84
   1  -3  -1  110.89    8.81
  -1   3   1  101.32    8.61
   1  -3  -1   96.24    5.65
  -1  -3   1  125.79   12.15
  -1   3   1  101.43    5.54
   1  -3   0 1028.28   23.90
  -1   3   0  981.47   23.32
  -1  -3   0 1035.03   31.97
   1   3   0 1033.27   31.78
   1  -3   0 1059.98   20.11
  -1   3   0 1076.82   19.87
   1  -3   1  347.73   11.97
  -1   3  -1  326.03   11.50
  -1  -3  -1  319.67   17.00
   1   3   1  310.28   16.90
  -1   3  -1  340.72   12.74
   1  -3   1  337.98   12.96
  -1   3  -2  653.05   19.78
   1   3   2  594.29   22.08
   1  -3   2  609.30   19.57
   1  -3   3   18.13    4.82
  -1  -3  -3   19.95    2.85
  -1   3  -3   12.93    4.50
   1   3   3   12.53    4.53
   1   3   3   15.78    2.69
  -1   3  -4 5465.55   69.11
  -1  -3  -4 5530.76   65.70
   1   3   4 5425.62   59.54
   1   3   4 5323.19   49.64
   1  -3   4 5396.38   70.04
  -1   3  -5  403.62   20.55
  -1  -3  -5  393.44   16.87
   1   3   5  408.96   15.93
   1  -3   5  422.03   20.94
   1   3   5  401.96   15.91
  -1  -3  -6  419.19   16.77
  -1   3  -6  432.31   22.77
  -1   3  -6  416.81   10.65
   1  -3   6  462.45   23.48
   1   3   6  398.48   17.62
  -1  -3  -7   97.59    8.02
   1  -3   7  101.67   11.72
  -1   3  -7  113.28    6.96
  -1   3  -7   98.89   11.97
   1   3   7  100.46   10.03
  -1  -3  -8  738.95   19.25
   1  -3   8  775.70   34.34
  -1   3  -8  755.55   20.04
   1   3   8  719.82   27.93
  -1  -3  -9  529.22   14.52
   1  -3   9  543.38   30.24
  -1   3  -9  520.61   18.83
   1   3   9  530.41   25.81
   1   3  10  614.57   29.23
  -1   3 -10  635.49   22.89
   1  -3  10  648.13   34.45
  -1   3 -11    4.47    3.65
   1  -3  11   -2.03    4.80
   1   3  11    5.46    4.94
  -1   3 -12  711.90   28.03
   1  -3  12  780.94   40.95
   1   3  12  848.00   37.79
   1  -3  13   78.59   14.04
  -1   3 -13   81.93   10.53
   1   3  13   86.72   13.30
   1  -3  14  208.09   23.08
   1   3  14  208.08   20.93
  -1   3 -14  197.13   16.72
  -1  -3 -14  199.18   23.57
   1  -3  15  229.24   25.12
   1   3  15  228.11   22.55
  -1   3 -15  192.51   17.35
  -1  -3 -15  230.51   26.10
  -1  -3 -16 1167.07   58.63
  -1   3 -16 1055.79   42.10
   1  -3  16 1181.40   57.95
   1   3  16 1049.66   49.98
  -1   3 -17   37.96    9.33
   1   3  17   26.48    8.12
  -1  -3 -17   50.58   14.78
  -1  -3 -18  635.06   46.18
   1   3  18  633.53   41.99
  -1  -3 -19   -2.63    8.59
  -1  -3 -20  301.37   33.77
  -1   3 -20  192.54   21.64
  -1   3 -21    3.65    5.99
  -1  -3 -21    4.06   10.41
   1  -3  21    9.36    5.85
  -1   3 -22  322.41   29.84
  -1  -3 -22  327.35   37.23
   1  -3  22  312.28   28.17
  -1   3 -23    1.36    5.76
   1   3  23    5.06    2.83
   1  -3  23    3.20    5.60
  -1  -3 -24  143.25   26.29
  -1   3 -24  149.25   21.76
   1  -3  24  164.77   21.05
  -1  -3 -25   -2.20    7.60
  -1   3 -25   10.41    6.76
   1  -3  25   12.79    8.48
  -1   3 -26  160.53   24.17
  -1  -3 -26  133.26   26.81
   1  -3  26  178.07   21.80
  -1  -3 -27   -3.62    9.77
  -1   3 -27    8.81    8.81
   1  -3  27   -5.02    7.68
  -1  -3 -28   33.00   12.74
  -1   3 -28   24.46   10.58
  -1  -3 -29   -0.09   12.15
  -1   3 -29   20.99   11.03
  -1  -3 -30  232.89   38.06
  -1   3 -30  222.32   30.95
  -1  -3 -31    9.28   13.86
  -1  -3 -32   35.95   17.71
   1  -4 -31   -5.11   14.77
   1  -4 -30   28.42   14.71
   1  -4 -29   11.12   12.53
   1   4 -29   16.00    8.06
   1  -4 -28  149.79   30.10
  -1  -4  28  168.58   23.56
   1   4 -28  138.79   22.13
   1  -4 -27   -5.71   12.83
   1   4 -27   -7.06    7.57
  -1  -4  27  -10.84    8.02
   1   4 -26    4.84    5.69
  -1  -4  26    3.11    6.14
   1  -4 -25   -5.88   13.02
   1   4 -25    3.59    6.53
  -1  -4  25    2.36    5.63
   1  -4 -24  462.64   47.79
   1   4 -24  434.25   34.25
  -1  -4  24  404.38   35.78
   1  -4 -23    0.35    7.48
  -1  -4  23    7.56    7.87
   1   4 -23    1.80    5.11
   1  -4 -22  132.46   25.74
   1   4 -22  121.96   17.55
  -1  -4  22  130.51   20.08
   1  -4 -21   77.15   18.80
  -1  -4  21   50.50   12.42
   1  -4 -20  486.17   43.30
  -1  -4  20  498.37   37.72
  -1   4  19   16.51    5.68
   1  -4 -19   17.68   12.45
  -1  -4  19   14.88    8.62
   1  -4 -18  696.50   50.07
   1   4 -18  700.34   35.37
  -1   4  18  701.96   42.54
  -1  -4  18  729.37   44.08
   1  -4 -17    3.74   10.19
  -1   4  17  -19.90    7.36
   1   4 -17   -3.56    4.76
  -1  -4  17    7.78    6.76
   1   4 -16  266.99   19.73
   1  -4 -16  340.76   32.98
  -1   4  16  305.58   26.19
  -1  -4  16  307.20   29.63
  -1  -4  16  284.46   29.90
  -1  -4  16  256.22   25.62
  -1  -4  15   15.56    6.68
  -1   4  15   35.68    9.12
   1  -4 -15   15.32    8.43
  -1  -4  15   14.59    8.63
   1   4 -15   12.10    5.01
   1  -4 -14  560.40   39.12
  -1  -4  14  758.39   43.35
  -1   4  14  655.80   34.94
   1   4 -14  687.50   28.38
  -1   4  13   -2.27    3.02
   1   4 -13    0.02    2.48
  -1   4  12   46.02    8.64
  -1  -4  12   38.66   10.08
   1   4 -12   42.65    6.32
  -1  -4  11  507.24   31.25
  -1   4  11  460.86   25.24
  -1  -4  10  208.80   19.28
  -1   4  10  236.25   17.14
  -1  -4   9   90.68   12.28
  -1  -4   8 2126.56   55.21
   1  -4  -8 2147.14   62.76
  -1  -4   8 1993.80   26.14
  -1  -4   7    2.29    3.73
   1  -4  -7   18.69    9.58
   1  -4  -6 2232.24   59.20
  -1  -4   6 2369.91   51.62
   1  -4  -6 2247.42   35.03
   1  -4  -5  344.67   22.46
  -1  -4   5  333.13   18.00
   1  -4  -5  328.22   15.26
  -1   4   5  341.17   13.77
   1  -4  -4  398.27   22.78
  -1  -4   4  434.63   19.29
  -1  -4   4  436.50   27.73
   1  -4  -4  410.23   18.34
  -1   4   4  440.68   13.48
  -1   4   3   58.05    8.33
  -1  -4   3   64.97    6.87
   1  -4  -3   58.24    8.63
  -1  -4   3   53.95   10.43
  -1   4   3   64.36    4.68
   1  -4  -2  654.80   25.30
  -1   4   2  601.88   24.40
  -1  -4   2  604.58   17.53
  -1  -4   2  626.71   30.58
   1  -4  -1  279.43   15.36
  -1  -4   1  275.49    9.88
  -1  -4   1  283.95   19.82
   1  -4  -1  260.61    9.22
  -1   4   1  276.29    9.22
   1  -4   0   64.79    8.27
  -1  -4   0   52.59    8.96
   1  -4   0   52.66    5.43
  -1   4   0   53.79    5.11
  -1   4  -1  238.79   11.24
   1  -4   1  223.26   11.53
  -1  -4  -1  203.41   15.48
   1  -4   1  215.59   11.04
   1  -4   2 2067.46   29.16
  -1   4  -2 2040.57   36.36
  -1  -4  -2 1959.92   46.73
   1  -4   2 1994.83   36.67
  -1   4  -3  293.03   15.27
   1   4   3  299.76   17.49
   1  -4   3  278.95   15.20
  -1   4  -4  302.81   17.07
   1   4   4  292.18   16.42
   1   4   4  297.32   10.28
   1  -4   4  277.05   16.65
  -1   4  -5  192.87   14.73
  -1  -4  -5  188.88   17.29
   1   4   5  206.88   13.40
   1  -4   5  208.98   15.30
   1   4   5  184.91    9.98
  -1  -4  -6 4007.60   80.95
  -1  -4  -6 4092.97   63.84
   1   4   6 4016.14   54.88
   1  -4   6 4147.96   72.50
   1   4   6 4092.28   52.18
   1   4   7    8.99    3.49
  -1  -4  -7   -6.78    8.48
   1  -4   7    5.47    4.66
  -1  -4  -7    4.32    3.89
   1   4   7    6.18    3.43
  -1  -4  -8  631.10   35.29
  -1  -4  -8  624.38   23.31
   1   4   8  660.19   20.73
   1   4   8  600.01   24.47
   1  -4   8  680.82   32.62
  -1   4  -9  364.63   12.13
  -1  -4  -9  366.20   16.78
   1   4   9  343.74   14.57
   1   4   9  363.61   20.41
   1  -4   9  362.98   25.58
  -1  -4 -10  265.69   13.28
  -1   4 -10  282.94   12.52
   1   4  10  278.69   19.06
   1  -4  10  282.97   23.33
  -1  -4 -11   -0.18    1.89
  -1   4 -11    0.52    1.98
   1   4  11    2.58    3.13
   1  -4  11    4.21    4.60
   1   4  12   23.84    6.06
  -1   4 -12   25.91    5.14
   1  -4  12   23.06    8.12
   1  -4  13   -2.70    6.54
  -1   4 -13   -1.03    2.43
   1   4  13    0.53    2.45
  -1  -4 -13   -1.64    4.09
  -1  -4 -14  173.64   22.43
  -1   4 -14  164.49   13.81
   1  -4  14  181.05   21.92
   1   4  14  151.49   17.18
   1   4  15    6.22    2.52
  -1  -4 -15    7.76    8.46
  -1   4 -15    4.56    4.52
   1  -4  15    1.28    5.07
  -1  -4 -16  152.44   23.34
  -1   4 -16  137.02   14.51
   1   4  16  134.49   17.90
  -1  -4 -17   85.77   17.24
   1   4  17   64.17   12.80
  -1   4 -17   79.57   11.61
  -1   4 -18  401.68   26.96
  -1  -4 -18  471.98   41.19
   1   4  18  503.36   36.73
  -1  -4 -19   17.46   11.46
  -1  -4 -20  319.31   35.85
  -1  -4 -21    2.36   12.20
   1   4  21   17.42    3.68
   1  -4  21   19.12    9.38
  -1   4 -22  192.44   21.86
  -1  -4 -22  178.30   29.43
   1   4  22  228.89   13.21
   1  -4  22  247.26   28.01
  -1  -4 -23   -5.28   11.73
   1  -4  23   18.57   10.97
  -1   4 -23    1.62    6.88
  -1  -4 -24  362.82   42.03
  -1   4 -24  311.14   29.40
   1  -4  24  309.22   31.14
  -1  -4 -25  -13.12   13.49
  -1   4 -25   -6.80    8.09
   1  -4  25    3.29    6.65
  -1  -4 -26   36.83   15.08
   1  -4  26   21.48    8.91
  -1   4 -26   22.02   11.41
  -1  -4 -27   -5.79   12.71
   1  -4  27    5.88    6.08
  -1   4 -27    3.31    5.43
  -1  -4 -28  134.07   28.62
  -1   4 -28  161.72   24.15
  -1  -4 -29   33.25   17.70
  -1  -4 -30    1.17   12.23
  -1  -4 -31   22.85   16.08
   1  -5 -30   76.31   23.71
   1  -5 -29   -2.81   10.92
   1  -5 -28    4.73   13.82
  -1  -5  28    2.16    8.03
   1  -5 -27    0.09   12.74
  -1  -5  27    9.41    8.87
   1  -5 -26  128.72   27.28
  -1  -5  26  113.56   21.41
   1   5 -26  161.49   20.42
   1  -5 -25   -3.56   11.98
  -1  -5  25    9.94   10.04
   1   5 -25  -17.56    7.65
   1  -5 -24   17.22   13.09
   1   5 -24   18.95    7.23
  -1  -5  24   10.22    8.46
   1  -5 -23    5.30    8.81
  -1  -5  23   -4.83    9.32
   1  -5 -22  270.28   36.13
  -1  -5  22  290.13   32.02
   1  -5 -21   59.29   17.99
  -1  -5  21   39.81   12.79
   1  -5 -20  268.95   34.43
   1   5 -20  232.46   20.34
  -1  -5  20  242.23   28.67
   1  -5 -19   17.27   12.61
  -1   5  19   18.69    7.30
   1   5 -19    0.76    3.58
  -1  -5  19   10.60    7.14
   1  -5 -18  381.29   37.85
  -1   5  18  381.00   30.85
  -1  -5  18  386.78   34.62
   1   5 -18  359.95   22.95
   1  -5 -17    4.52    9.20
  -1   5  17    4.12    3.16
   1   5 -17    4.71    3.19
  -1  -5  17   -3.46    9.85
   1  -5 -16  304.18   32.26
  -1   5  16  265.45   23.78
  -1  -5  16  296.12   29.65
   1   5 -16  255.84   17.19
   1  -5 -15    4.78    7.31
  -1  -5  15    5.78    5.71
  -1   5  15    6.10    4.04
   1  -5 -15   -0.53    1.78
  -1  -5  15   -3.13    8.51
   1  -5 -14 1153.90   58.94
  -1   5  14 1118.73   44.68
  -1  -5  14 1183.78   54.47
  -1  -5  14 1242.96   63.38
   1  -5 -14 1101.38   27.19
  -1   5  13   16.37    5.54
  -1  -5  13   30.14    9.19
   1  -5 -13   23.74   11.80
  -1  -5  13    5.88    5.19
   1  -5 -12  935.19   49.80
  -1   5  12  871.91   35.71
  -1  -5  12  963.63   45.64
  -1  -5  12  846.76   49.94
   1  -5 -11   -3.33    6.14
  -1   5  11    1.07    2.83
  -1  -5  11    4.89    6.70
  -1  -5  11    5.84    5.62
  -1  -5  10 1213.18   47.01
   1  -5 -10 1179.86   52.84
  -1   5  10 1088.69   35.53
  -1  -5   9   45.19    9.84
  -1   5   9   35.44    6.20
   1  -5  -9   54.09   14.31
  -1   5   8 2181.34   42.95
  -1  -5   8 2213.79   58.08
   1  -5  -8 2284.10   67.89
  -1  -5   7    8.42    4.27
   1  -5  -7   20.71    8.99
   1   5  -7   11.90    3.58
  -1   5   7    9.41    2.93
   1  -5  -6  110.50   14.53
  -1  -5   6  115.71   12.04
   1  -5  -6  105.16   10.00
  -1   5   6  130.82    8.95
  -1  -5   5   23.66    5.64
   1  -5  -5   25.02    8.65
   1  -5  -5   20.63    5.50
  -1   5   5   28.30    3.90
  -1  -5   4 1534.54   36.57
   1  -5  -4 1579.71   47.66
  -1  -5   4 1555.99   55.48
   1  -5  -4 1465.74   40.35
  -1   5   4 1557.59   21.23
  -1  -5   3    3.15    2.72
   1  -5  -3   11.08    5.88
   1  -5  -3    8.67    4.93
  -1  -5   3    6.09    5.46
   1  -5  -2  790.07   30.18
  -1  -5   2  839.69   21.26
  -1  -5   2  846.58   38.97
  -1   5   1  216.91    7.99
   1  -5  -1  211.27   14.84
   1  -5  -1  215.80    8.40
  -1  -5   1  210.30   19.40
  -1  -5   1  210.03    8.77
  -1   5   0 1704.04   26.72
   1  -5   0 1741.65   38.65
  -1  -5   0 1701.47   52.32
   1  -5   0 1702.40   27.87
   1  -5   1    1.40    2.84
  -1   5  -1    1.32    2.94
  -1  -5  -1    0.74    4.56
  -1  -5  -1   -1.39    4.97
   1  -5   1   -0.36    2.40
  -1   5  -2   31.41    5.17
  -1  -5  -2   18.74    5.98
   1  -5   2   24.23    4.47
  -1  -5  -2   25.43    6.88
   1  -5   2   26.52    4.81
  -1  -5  -3   69.11   11.15
   1  -5   3   69.51    5.44
  -1  -5  -3   87.53   11.07
   1  -5   3   65.58    7.95
  -1  -5  -4 2917.15   66.94
   1  -5   4 2987.24   55.40
  -1  -5  -5   10.62    6.55
   1  -5   5    0.36    4.59
   1   5   5    7.08    2.23
  -1  -5  -6   29.16    9.03
   1  -5   6   30.47    6.85
   1   5   6   23.24    3.59
  -1  -5  -7    3.81    4.25
  -1  -5  -7    4.49    6.85
   1  -5   7    4.63    5.12
   1   5   7    0.61    1.90
  -1  -5  -8  958.19   44.85
  -1  -5  -8  959.62   34.03
   1   5   8  961.92   28.44
   1   5   8  973.42   29.10
   1  -5   8  978.52   40.11
  -1  -5  -9  108.29   16.52
   1  -5   9   90.03   12.77
  -1  -5  -9   94.88   10.90
   1   5   9   94.61    8.66
   1   5   9   87.32    9.64
   1   5  10   -9.43    3.85
  -1  -5 -10   -4.33    8.23
   1  -5  10   -1.71    2.98
   1   5  10    1.62    2.42
  -1  -5 -10   -0.16    3.87
   1   5  11   -0.49    2.84
   1  -5  11   -1.92    6.21
  -1  -5 -11    5.21    7.93
  -1  -5 -11    1.82    3.07
   1   5  11   -0.05    2.51
  -1  -5 -12  502.25   37.20
  -1   5 -12  508.02   15.37
  -1  -5 -12  521.47   20.44
   1   5  12  519.62   16.09
   1   5  12  522.71   28.21
   1  -5  12  543.48   35.87
  -1   5 -13  127.59    9.10
  -1  -5 -13  100.34   16.98
  -1  -5 -13  120.97    8.91
   1   5  13  124.97    7.11
   1  -5  13  160.39   20.29
   1   5  13  144.13   15.78
  -1  -5 -14   91.33   18.41
  -1   5 -14   84.71    8.60
   1  -5  14   95.76   16.18
   1   5  14  108.14   14.51
  -1   5 -15    0.15    2.20
  -1  -5 -15    1.20    7.81
   1   5  15   -5.16    3.96
  -1   5 -16   25.49    5.77
  -1  -5 -16    6.57    7.14
   1   5  16   26.73    8.58
  -1   5 -17    5.21    3.58
   1   5  17    9.07    5.24
  -1  -5 -17    1.77    7.21
  -1   5 -18  302.31   20.92
  -1  -5 -18  278.04   33.17
   1   5  18  311.96   28.81
  -1  -5 -19    5.41    7.39
   1   5  19   17.51    6.91
  -1   5 -19   11.46    4.37
  -1  -5 -20  327.71   37.47
  -1   5 -20  301.40   23.37
  -1  -5 -21   -7.13    8.39
   1  -5  21   -2.78    6.64
  -1  -5 -22  163.63   28.30
   1  -5  22  157.70   23.69
  -1  -5 -23   -8.00   11.72
   1  -5  23    0.92    6.65
  -1  -5 -24   51.83   18.57
  -1   5 -24   52.88   11.98
   1  -5  24   93.75   19.17
  -1  -5 -25   14.13   13.42
   1  -5  25   16.31    8.51
  -1   5 -25    6.71    5.22
  -1  -5 -26  135.76   28.09
   1  -5  26  106.49   20.34
  -1  -5 -27    1.17   15.14
   1  -5  27  -12.58    9.50
  -1  -5 -28   -9.30   18.13
   1  -5  28   -6.44    6.71
  -1  -5 -29  -19.14   16.97
   1  -6 -29   -5.61   16.61
  -1  -6  29   -1.81    8.93
   1  -6 -28  168.87   34.12
  -1  -6  28  208.98   31.05
   1  -6 -27    5.53   13.32
  -1  -6  27  -15.37   10.85
   1  -6 -26  -12.29   12.59
  -1  -6  26  -16.97   11.88
   1  -6 -25   15.25   10.54
  -1  -6  25    9.18    9.39
   1  -6 -24  111.93   26.01
  -1  -6  24   66.78   18.14
   1  -6 -23   19.65   13.95
  -1  -6  23   -5.87    9.66
   1  -6 -22   20.99   10.17
  -1  -6  22    0.84    8.44
   1  -6 -21   66.36   18.58
  -1  -6  21   66.37   17.74
   1  -6 -20  373.77   41.27
  -1   6  20  340.51   30.96
  -1  -6  20  319.58   34.91
   1  -6 -19   -8.27   10.17
  -1   6  19   11.07    5.39
  -1  -6  19   -4.92    7.58
   1  -6 -18    8.48    9.26
  -1  -6  18   32.67   11.41
   1  -6 -17   -7.19   10.18
  -1   6  17   -0.03    0.64
  -1  -6  17   -0.95    8.23
   1  -6 -16  305.21   33.85
  -1   6  16  263.44   23.28
   1  -6 -16  283.97   13.96
  -1  -6  16  258.56   29.74
  -1  -6  15  376.72   32.42
   1  -6 -15  406.38   37.49
  -1   6  15  364.58   26.06
  -1  -6  15  395.08   35.98
   1  -6 -15  348.90   17.85
   1  -6 -14  204.17   25.80
  -1  -6  14  224.54   24.43
  -1   6  14  222.80   19.59
   1  -6 -14  214.01   15.27
  -1  -6  13  155.31   19.60
   1  -6 -13  155.68   22.74
  -1   6  13  143.05   14.73
   1  -6 -12 1224.90   59.63
  -1   6  12 1207.85   40.55
  -1  -6  12 1307.70   54.17
  -1   6  11  128.51   12.75
  -1  -6  11  148.79   17.99
   1  -6 -11  127.97   18.89
  -1  -6  11  149.42   22.45
  -1   6  10  823.03   29.02
   1  -6 -10  863.28   47.32
  -1  -6  10  886.73   41.51
  -1  -6  10  888.51   52.05
   1   6 -10  862.24   26.91
   1  -6  -9  424.79   32.18
  -1   6   9  408.00   18.87
  -1  -6   9  403.51   26.90
   1   6  -9  435.60   17.11
  -1   6   9  397.69   19.80
   1  -6  -8  420.98   31.15
  -1  -6   8  416.78   25.57
  -1   6   8  405.37   16.95
  -1   6   8  403.51   17.68
   1  -6  -7   36.54   10.85
  -1   6   7   27.03    4.06
  -1  -6   7   32.12    7.13
   1  -6  -7   35.83    6.93
  -1   6   7   34.27    4.94
  -1  -6   7   49.38   12.03
   1  -6  -6  747.40   38.26
  -1   6   6  706.00   16.25
  -1  -6   6  682.65   29.07
  -1  -6   6  724.74   43.16
   1  -6  -6  727.12   29.50
  -1   6   6  713.12   16.96
  -1  -6   5   -1.04    3.50
   1  -6  -5    4.44    6.28
  -1  -6   5    0.74    1.46
  -1  -6   5   -2.22    6.06
   1  -6  -5    6.95    4.20
   1  -6  -4  113.66   14.16
  -1  -6   4  115.72    8.08
  -1  -6   4  136.16   18.23
   1  -6  -4  120.34   13.33
  -1  -6   4  115.88   10.62
   1  -6  -3   73.58   11.31
  -1  -6   3   59.01    6.76
  -1  -6   3   66.60    7.09
   1  -6  -3   72.71   11.38
  -1  -6   3   70.93   13.50
   1  -6  -2 1261.90   41.33
  -1  -6   2 1331.39   34.11
   1  -6  -2 1377.91   47.63
  -1  -6   2 1380.93   54.16
  -1  -6   2 1316.85   27.14
  -1  -6   1    6.73    5.23
   1  -6  -1    3.36    3.88
  -1  -6   1    6.84    6.70
   1  -6  -1    4.68    5.26
  -1  -6   1    1.39    1.89
  -1  -6   1    2.68    1.50
   1  -6   0    7.77    3.95
  -1  -6   0    7.13    4.88
  -1  -6   0    8.80    6.46
   1  -6   0   10.30    2.61
  -1  -6  -1   70.99   10.90
   1  -6   1   78.36    8.88
  -1  -6  -1   99.92   14.36
   1  -6   1   85.12    7.35
   1  -6   2 1787.18   36.57
  -1  -6  -2 1878.28   51.95
  -1  -6  -2 1776.34   55.49
   1  -6   2 1830.70   37.91
  -1  -6  -3   -0.66    4.69
   1  -6   3    2.73    2.29
  -1  -6  -3    0.45    3.54
   1  -6   3    7.36    3.56
  -1  -6  -4    0.82    4.87
   1  -6   4    5.45    4.07
  -1  -6  -5   -3.97    5.94
   1  -6   5    0.13    3.56
  -1  -6  -6  870.22   41.76
   1  -6   6  914.60   35.82
  -1  -6  -7  428.11   26.63
  -1  -6  -7  436.21   31.03
   1   6   7  423.44   15.01
   1  -6   7  448.18   26.71
  -1  -6  -8    2.14    4.99
  -1  -6  -8    2.04    5.64
   1  -6   8   -2.61    4.27
   1   6   8    1.11    1.79
  -1  -6  -9  513.11   27.69
  -1  -6  -9  547.71   36.81
   1  -6   9  565.73   32.73
   1   6   9  545.41   22.17
  -1  -6 -10 1255.47   41.91
  -1  -6 -10 1272.92   58.25
   1   6  10 1300.19   37.08
   1  -6  10 1318.36   51.90
  -1  -6 -11   41.83    8.20
   1  -6  11   49.52   11.23
  -1  -6 -11   46.83   12.47
   1   6  11   45.38    7.44
  -1  -6 -12  255.61   17.94
  -1  -6 -12  240.17   27.34
   1  -6  12  270.57   25.60
   1   6  12  273.56   19.56
  -1  -6 -13   16.97    4.83
   1   6  13   25.48    6.26
  -1  -6 -13   23.51   10.58
   1  -6  13    4.23    5.74
  -1  -6 -14  128.80   10.89
  -1  -6 -14  131.41   21.38
   1  -6  14  150.50   20.73
   1   6  14  130.28   14.79
  -1  -6 -15    1.24    2.77
  -1  -6 -15   -2.69    7.73
   1   6  15   -5.47    3.61
  -1  -6 -16  248.64   30.78
   1   6  16  236.13   22.49
   1   6  17   78.16   13.31
  -1  -6 -17   58.16   16.68
  -1   6 -18  219.73   14.28
  -1  -6 -18  202.23   28.81
   1   6  18  204.35   22.62
  -1   6 -19   15.02    3.74
  -1  -6 -19   12.10   10.69
   1   6  19   -0.47    2.39
  -1   6 -20  290.76   18.92
  -1  -6 -20  303.46   37.66
  -1   6 -21   -2.32    4.83
   1  -6  21   11.53   10.18
  -1  -6 -21   16.94   13.31
  -1   6 -22   85.02   11.78
   1  -6  22   72.84   17.44
  -1  -6 -22  114.40   24.24
   1  -6  23    9.38    7.91
  -1  -6 -23   25.21   14.97
   1  -6  24  176.01   27.80
  -1  -6 -24  170.82   31.71
   1  -6  25    0.97    7.99
  -1  -6 -25    2.00   11.51
   1  -6  26   48.64   17.52
  -1  -6 -26   49.49   20.36
   1  -6  27   -3.74    7.08
  -1  -6 -27   -6.18   16.86
   1  -6  28  103.35   22.16
  -1  -6 -28  112.39   27.88
  -1  -7  29  -15.68   13.61
  -1  -7  28    1.62    9.37
   1  -7 -28   -0.52   13.13
  -1  -7  27   16.71   12.39
   1  -7 -27    8.62    9.86
  -1  -7  26  415.36   45.28
   1  -7 -26  492.08   55.79
  -1  -7  25   -3.14    9.12
   1  -7 -25    4.64   13.51
  -1  -7  24  -14.41   12.98
   1  -7 -24   -0.96   10.75
  -1  -7  23   28.17   12.23
   1  -7 -23   11.39   12.41
  -1  -7  22  356.40   40.45
   1  -7 -22  363.38   44.22
  -1  -7  21   18.14   10.61
   1  -7 -21   15.72   10.86
  -1  -7  20   27.25   12.60
   1  -7 -20   30.00   13.51
  -1   7  20   17.16    7.63
  -1  -7  19    5.07   11.43
  -1   7  19    8.99    4.90
   1  -7 -19   -8.02   12.11
   1  -7 -18  335.98   12.65
  -1  -7  18  300.35   35.57
   1  -7 -18  320.41   37.62
  -1   7  18  301.12   26.34
   1  -7 -17   12.69    3.72
  -1  -7  17   18.27    9.56
   1  -7 -17    5.34    9.47
  -1   7  17   10.01    4.93
   1  -7 -16  138.42   12.82
  -1  -7  16  162.15   25.75
   1  -7 -16  162.55   26.63
  -1   7  16  149.33   16.82
   1  -7 -15   20.80    5.94
  -1  -7  15   23.48   13.47
  -1   7  15   30.91    7.37
   1  -7 -15   27.77   13.03
   1  -7 -14  137.79   14.63
  -1  -7  14  162.60   21.27
   1  -7 -14  168.48   25.73
  -1   7  14  157.51   15.78
  -1  -7  13  283.19   26.83
   1  -7 -13  235.52   29.04
   1   7 -13  250.49   16.96
  -1   7  13  244.76   18.35
  -1  -7  12  196.53   21.61
   1  -7 -12  166.25   23.46
  -1   7  12  194.82   16.36
   1   7 -12  177.28   13.03
  -1   7  12  198.73   15.61
   1  -7 -11    3.11    7.37
  -1  -7  11    4.09    4.25
  -1   7  11   10.12    2.84
  -1   7  11   10.30    4.11
   1  -7 -10  385.54   32.88
  -1  -7  10  347.33   26.29
  -1   7  10  370.32   18.93
  -1   7  10  374.07   17.97
   1  -7  -9   32.10   11.66
  -1  -7   9   28.88    7.76
  -1   7   9   24.15    4.41
  -1   7   9   33.63    5.26
   1  -7  -8  410.02   32.27
  -1   7   8  400.63   14.33
  -1  -7   8  427.54   36.88
  -1   7   8  400.47   13.84
  -1  -7   8  378.15   24.94
   1  -7  -7   28.65    9.32
  -1  -7   7   43.88    8.55
   1  -7  -7   38.78    8.04
  -1  -7   7   39.09   11.52
   1  -7  -6  154.72   18.66
   1  -7  -6  154.78   15.34
  -1  -7   6  166.37   22.43
  -1  -7   6  151.89   13.93
  -1  -7   5   -1.49    1.55
   1  -7  -5    2.56    5.16
  -1  -7   5   -4.63    3.40
  -1  -7   5   -3.86    6.64
   1  -7  -5   -0.45    3.79
  -1  -7   4  566.12   19.42
   1  -7  -4  539.30   31.61
   1  -7  -4  554.94   31.01
  -1  -7   4  578.30   39.54
  -1  -7   4  540.69   22.74
   1  -7  -3    4.90    4.88
  -1  -7   3   -0.48    2.61
   1  -7  -3    9.42    5.25
  -1  -7   3    1.12    5.30
  -1  -7   3    3.47    2.82
  -1  -7   2   42.68    7.12
   1  -7  -2   40.85    8.23
   1  -7  -2   39.93    9.10
  -1  -7   2   64.25   13.32
  -1  -7   2   49.80    5.36
  -1  -7   1    2.52    4.91
   1  -7  -1    5.45    4.78
   1  -7  -1   -0.03    5.58
  -1  -7   1    8.25    6.73
   1  -7   0  908.48   33.66
  -1  -7   0  895.27   34.42
   1  -7   0  941.34   18.63
   1  -7   0  959.81   46.11
  -1  -7   0  938.49   45.85
   1  -7   0  952.27   17.32
  -1  -7  -1   23.31    6.93
   1  -7   1   19.97    5.91
  -1  -7  -1   32.11    9.44
   1  -7   1   23.86    6.75
   1  -7   1   26.94    4.45
   1  -7   2  326.03   17.17
  -1  -7  -2  305.68   22.41
  -1  -7  -2  296.88   24.80
   1  -7   2  333.47   16.30
  -1  -7  -3   19.59    7.36
   1  -7   3   13.34    3.81
  -1  -7  -3    6.94    3.87
   1  -7   3   12.84    4.22
  -1  -7  -4 2063.43   63.06
   1  -7   4 2009.27   47.45
  -1  -7  -5  169.11   19.71
   1  -7   5  133.21   13.40
  -1  -7  -6   97.44   15.92
   1  -7   6  145.82   14.80
  -1  -7  -7  114.13   15.91
  -1  -7  -7  117.76   17.21
   1  -7   7  102.76   12.97
  -1  -7  -8  317.87   28.78
  -1  -7  -8  286.22   24.12
   1   7   8  321.20   11.94
   1   7   8  302.75   11.37
   1  -7   8  328.71   24.19
  -1  -7  -9  121.57   15.58
   1  -7   9  114.94   15.45
  -1  -7  -9  119.97   18.53
   1   7   9  118.38    8.88
  -1  -7 -10  116.81   14.79
  -1  -7 -10  119.81   19.18
   1  -7  10  114.58   15.94
   1   7  10  129.00   10.74
  -1  -7 -11    1.92    4.30
   1  -7  11   -5.16    5.29
  -1  -7 -11   -4.97   10.25
   1   7  11   -6.12    2.88
  -1  -7 -12  580.56   30.65
  -1  -7 -12  538.94   41.98
   1  -7  12  564.37   38.00
   1   7  12  620.91   27.68
  -1  -7 -13   87.06   11.79
   1  -7  13   92.33   16.22
  -1  -7 -13   78.84   17.22
   1   7  13   74.17    9.81
  -1  -7 -14  220.29   17.35
  -1  -7 -14  232.65   29.95
   1   7  14  283.33   21.55
  -1  -7 -15   10.35    4.52
  -1  -7 -15   12.15    9.13
   1   7  15   20.17    6.07
  -1  -7 -16  773.47   26.13
  -1  -7 -16  710.66   53.66
   1   7  16  729.24   38.53
  -1  -7 -17    6.39    9.14
   1   7  17   23.82    7.24
  -1  -7 -18  417.19   43.23
   1   7  18  389.07   30.32
  -1  -7 -19    6.33   10.23
   1   7  19   56.52   12.24
  -1  -7 -20  218.44   33.09
  -1  -7 -21    1.77    7.72
   1  -7  21   15.05   11.04
  -1  -7 -22  314.00   40.52
   1  -7  22  278.50   35.35
  -1  -7 -23   19.45   17.01
   1  -7  23   -2.65    8.48
  -1  -7 -24   77.50   22.52
   1  -7  24   57.45   18.38
  -1  -7 -25   33.65   16.50
   1  -7  25    0.51    9.42
  -1  -7 -26  285.51   42.64
   1  -7  26  171.38   29.01
  -1  -7 -27    1.51   12.16
   1  -7  27  -12.70   11.19
   1  -7  28   80.61   22.97
  -1  -8  29   34.40   17.36
  -1  -8  28  223.40   35.99
  -1  -8  27   -3.14   11.87
   1  -8 -26    3.01   10.08
  -1  -8  26    7.41    9.93
   1  -8 -25   27.30   15.67
  -1  -8  25   24.86   13.11
   1  -8 -24  377.30   47.62
  -1  -8  24  389.07   44.93
   1  -8 -23   19.71   16.59
  -1  -8  23  -11.00   14.81
   1  -8 -22   -5.59   13.62
  -1  -8  22    0.08   10.57
   1  -8 -21   14.98    9.15
  -1  -8  21   -4.03   10.56
   1  -8 -20  266.70   37.88
  -1  -8  20  198.05   31.36
   1  -8 -19   13.61    9.43
  -1  -8  19    2.92    8.53
   1  -8 -18  164.45   29.49
   1  -8 -18  151.33   12.77
  -1  -8  18  152.61   26.70
   1  -8 -17    1.89    9.81
  -1   8  17    9.82    4.63
   1  -8 -17    1.65    3.52
  -1  -8  17   10.72   11.93
   1   8 -17    5.31    4.35
   1  -8 -16  349.87   38.88
   1  -8 -16  311.03   21.98
  -1  -8  16  279.39   35.19
   1   8 -16  283.26   19.43
  -1   8  16  266.96   21.86
  -1   8  15   10.59    4.08
   1  -8 -15   17.11    9.38
  -1  -8  15   17.76   10.01
   1  -8 -15    7.44    5.98
  -1   8  15    9.51    5.00
   1   8 -15   12.05    4.65
  -1  -8  14  115.85   18.37
   1  -8 -14  107.21   20.98
  -1  -8  14   95.25   21.19
   1  -8 -14  124.16   15.46
  -1   8  14   99.81   12.72
  -1   8  14  120.02   12.82
   1  -8 -13   19.13   11.46
  -1  -8  13   10.10    6.17
  -1   8  13   11.85    3.72
  -1   8  13   15.10    4.33
   1  -8 -12  129.85   21.25
  -1   8  12  162.26   13.16
  -1   8  12  153.85   12.27
  -1  -8  12  160.48   20.05
  -1  -8  11  101.22   15.01
   1  -8 -11   94.65   18.48
  -1   8  11   91.08    8.72
  -1   8  11   97.46    8.71
   1  -8 -10  344.93   32.50
  -1   8  10  366.04   14.19
  -1  -8  10  341.08   26.37
  -1   8  10  359.73   13.75
   1  -8  -9  342.25   31.52
  -1  -8   9  352.58   25.75
   1  -8  -8   37.54   12.24
  -1  -8   8   36.25    8.15
   1  -8  -7   10.83    7.40
  -1  -8   7    1.30    3.09
   1  -8  -6  398.29   31.49
   1  -8  -6  424.08   28.00
  -1  -8   6  437.85   24.19
   1  -8  -5   29.42    8.39
  -1  -8   5   33.71    4.47
   1  -8  -5   18.88    6.09
  -1  -8   5   47.60   13.38
  -1  -8   5   32.12    6.29
   1  -8  -4  151.63   18.06
  -1  -8   4  135.86   10.37
   1  -8  -4  159.83   18.49
  -1  -8   4  128.45   20.37
  -1  -8   4  119.96   10.75
   1  -8  -3    1.26    4.14
  -1  -8   3    3.91    3.29
   1  -8  -3    6.80    6.08
  -1  -8   3    3.94    7.43
  -1  -8   3    2.12    2.06
  -1  -8   2  555.43   25.79
   1  -8  -2  552.22   30.85
  -1  -8   2  567.14   40.23
   1  -8  -2  579.16   36.55
  -1  -8   2  560.12   15.05
  -1  -8   2  572.18   14.77
   1  -8  -1   52.73    9.55
  -1  -8   1   51.60    9.01
  -1  -8   1   51.45   12.54
   1  -8  -1   60.85   12.36
  -1  -8   0    2.12    4.54
   1  -8   0    5.18    4.81
   1  -8   0   10.76    6.71
  -1  -8   0   -3.89    6.16
  -1  -8  -1   37.37    8.53
   1  -8   1   31.90    7.45
   1  -8   1   37.62   11.75
  -1  -8  -1   24.04    8.68
   1  -8   1   38.45    4.62
   1  -8   2 1011.34   31.99
  -1  -8  -2  977.16   42.23
  -1  -8  -2  964.25   48.12
   1  -8   2  988.16   52.67
   1  -8   2  948.25   26.41
  -1  -8  -3   46.91   10.82
   1  -8   3   67.22    7.52
  -1  -8  -3   68.61   13.24
   1  -8   3   65.88   14.86
   1  -8   3   54.99    7.55
  -1  -8  -4  127.04   17.15
   1  -8   4  142.68   21.21
   1  -8   4  131.18   12.47
  -1  -8  -5   24.65    8.95
   1  -8   5   26.85    8.94
   1  -8   5   14.67    3.75
  -1  -8  -6  565.00   37.67
  -1  -8  -6  492.80   35.11
   1  -8   6  553.80   28.68
  -1  -8  -7   54.66   12.85
  -1  -8  -7   60.09   13.93
   1  -8   7   56.43   10.07
  -1  -8  -8    2.74    6.40
  -1  -8  -8   -2.92    7.56
   1  -8   8    5.32    4.25
  -1  -8  -9  143.25   18.83
  -1  -8  -9  108.65   19.23
   1  -8   9  103.47   14.68
  -1  -8 -10  792.01   50.29
  -1  -8 -10  832.74   42.73
   1   8  10  849.58   20.56
   1   8  10  849.61   19.99
   1  -8  10  822.20   43.14
  -1  -8 -11   -7.58   10.60
  -1  -8 -11    4.43    6.10
   1   8  11   10.99    3.78
   1  -8  11    2.31    4.36
   1   8  11    6.00    3.15
  -1  -8 -12  158.87   18.25
  -1  -8 -12  126.79   22.14
   1  -8  12  164.93   20.97
   1   8  12  138.29   11.76
  -1  -8 -13    4.57    7.19
   1  -8  13   -1.00    4.64
  -1  -8 -13   -0.67    4.75
  -1   8 -13    4.81    2.37
   1   8  13   -3.79    2.44
  -1  -8 -14  523.26   30.38
  -1  -8 -14  476.78   43.41
   1   8  14  446.84   25.13
  -1  -8 -15   74.88   11.89
  -1  -8 -15   57.30   16.94
   1   8  15   90.80   11.97
  -1  -8 -16  296.78   20.34
  -1  -8 -16  246.93   32.51
   1   8  16  292.76   22.87
  -1  -8 -17   -1.67    3.19
  -1  -8 -17  -12.55   13.80
   1   8  17    0.56    1.55
  -1  -8 -18  413.16   44.67
  -1  -8 -19   35.42   17.31
  -1  -8 -20  146.23   27.97
  -1  -8 -21  -11.68    9.38
   1  -8  21   -6.88    9.82
  -1  -8 -22   91.29   22.48
   1  -8  22   45.50   17.32
  -1  -8 -23   13.66   11.08
   1  -8  23   12.83   10.66
  -1  -8 -24  348.10   45.46
   1  -8  24  286.30   39.33
  -1  -8 -25    0.29   12.68
   1  -8  25   10.03   10.73
  -1  -8 -26   65.81   20.21
   1  -8  26   47.93   17.87
   1  -8  27    7.28   10.43
   1  -8  28  126.82   28.40
  -1  -9  29   22.46   14.31
  -1  -9  28  -46.98   19.72
  -1  -9  27   -1.32   10.98
  -1  -9  26  115.31   27.36
   1  -9 -25   -6.44   12.41
  -1  -9  25  -17.12   14.52
   1  -9 -24   34.42   16.58
  -1  -9  24   57.73   18.89
   1  -9 -23  -22.97   17.53
  -1  -9  23   -0.78   10.55
   1  -9 -22   64.82   19.72
  -1  -9  22   25.08   12.59
   1  -9 -21  -37.35   16.45
  -1  -9  21   -3.58   11.14
   1  -9 -20   -9.92   10.46
  -1  -9  20   23.02   15.36
   1  -9 -19    6.88   10.06
  -1  -9  19   19.57   14.28
   1  -9 -18  188.40   31.16
  -1  -9  18  141.18   27.14
   1  -9 -17   -3.76   12.08
  -1   9  17   -0.69    3.80
   1  -9 -17    4.44    4.65
  -1  -9  17   -8.74   11.06
   1  -9 -16  123.71   23.78
  -1   9  16  139.45   14.83
   1  -9 -16  141.43   16.84
  -1  -9  16  120.34   25.95
   1  -9 -15   -6.58   12.05
   1  -9 -15   -9.67    7.24
  -1  -9  15    3.49   10.98
  -1   9  15   -1.39    2.62
   1  -9 -14  396.20   41.08
  -1  -9  14  404.22   43.66
   1  -9 -14  425.98   31.34
  -1   9  14  485.77   22.64
  -1   9  14  436.06   21.03
  -1  -9  13    5.90   11.81
   1  -9 -13    6.14    5.48
  -1  -9  13  -16.39    7.78
   1  -9 -13   19.73   11.74
  -1   9  13    0.62    1.91
  -1   9  13   -0.66    2.67
   1  -9 -12  197.51   27.44
  -1   9  12  193.95    9.42
  -1   9  12  191.32    9.18
  -1  -9  12  189.19   21.85
   1  -9 -11   60.52   15.55
  -1  -9  11   50.87   11.13
   1  -9 -10  135.96   22.70
  -1  -9  10  139.63   17.63
   1  -9  -9   50.34   14.05
  -1  -9   9   37.04    8.95
   1  -9  -8  563.89   41.15
  -1  -9   8  571.42   31.10
   1  -9  -7   -1.81    7.09
  -1  -9   7    7.09    3.40
   1  -9  -6   -1.66    7.43
   1  -9  -6    1.14    4.36
  -1  -9   6    6.05    3.12
   1  -9  -5   -8.51    7.46
  -1  -9   5    1.98    2.00
   1  -9  -5    0.61    5.25
  -1  -9   5    3.24    2.87
   1  -9  -4  390.56   29.87
  -1  -9   4  389.54   18.60
   1  -9  -4  365.86   30.03
  -1  -9   4  365.81   17.50
   1  -9  -3   39.10   10.40
  -1  -9   3   41.87    6.50
  -1  -9   3   51.61    5.36
   1  -9  -3   56.82   12.75
  -1  -9   3   46.25    4.82
  -1  -9   2  128.06   13.45
   1  -9  -2  117.55   15.29
  -1  -9   2  110.88   19.37
   1  -9  -2  103.67   16.29
  -1  -9   1    1.45    4.01
   1  -9  -1    4.40    1.72
  -1  -9   1    0.15    7.44
   1  -9  -1   14.66    8.37
   1  -9  -1   10.00    5.57
  -1  -9   0  353.47   24.68
   1  -9   0  391.01   25.00
  -1  -9   0  377.30   33.51
   1  -9   0  350.41   31.99
  -1  -9  -1   11.61    6.30
   1  -9   1   21.76    7.92
  -1  -9  -1    8.34    7.41
   1  -9   1    6.59    4.47
  -1  -9  -2   61.10   12.31
   1  -9   2   66.56    8.81
   1  -9   2   75.16    6.74
   1  -9   2  111.95   18.98
  -1  -9  -2   99.71   17.32
   1  -9   3   33.42    5.72
  -1  -9  -3   51.37   10.96
   1  -9   3   40.65    6.50
  -1  -9  -4  443.23   32.63
   1  -9   4  443.09   22.10
  -1  -9  -5   -4.29    8.78
  -1  -9  -5   11.02    7.62
   1  -9   5    9.22    4.68
  -1  -9  -6    1.64    6.68
  -1  -9  -6   -5.33    5.73
   1  -9   6    9.56    4.31
  -1  -9  -7   74.97   15.52
  -1  -9  -7   87.61   17.11
   1  -9   7   70.43   10.85
  -1  -9  -8  364.04   32.05
  -1  -9  -8  360.99   33.78
   1  -9   8  357.50   25.81
  -1  -9  -9   53.81   13.35
  -1  -9  -9   53.57   15.14
   1  -9   9   32.72    8.95
  -1  -9 -10   -1.18    6.97
  -1  -9 -10   -0.31    6.46
   1  -9  10    5.53    4.39
  -1  -9 -11   17.12    8.92
  -1  -9 -11   13.56   10.32
   1  -9  11    3.12    4.11
  -1  -9 -12  616.46   38.63
  -1  -9 -12  638.30   49.07
   1  -9  12  625.81   41.14
  -1  -9 -13   28.65   13.45
  -1  -9 -13   26.98    9.90
   1   9  13    8.38    2.61
   1   9  13   11.45    3.62
  -1  -9 -14  212.99   30.96
   1   9  14  248.27   16.30
  -1  -9 -14  251.03   23.89
  -1  -9 -15   -0.87    8.99
   1   9  15   -2.95    3.83
  -1  -9 -15   -1.93    4.38
  -1  -9 -16  173.36   17.95
  -1  -9 -16  187.39   29.56
  -1  -9 -17   -6.32   10.94
  -1  -9 -18   18.55   11.56
  -1  -9 -19  -18.97   16.27
   1  -9  20   23.37   14.41
  -1  -9 -20    0.08    9.23
   1  -9  21   11.36   10.70
  -1  -9 -21   17.64   14.83
   1  -9  22   26.87   11.79
  -1  -9 -22    6.96    9.16
   1  -9  23   12.73   11.10
  -1  -9 -23   20.03   11.20
   1  -9  24   54.50   18.94
  -1  -9 -24   52.82   20.58
   1  -9  25   22.67   13.21
   1  -9  26   52.74   19.06
   1  -9  27  -16.94   12.13
   1  -9  28   50.10   20.19
  -1 -10  26  -25.21   14.08
  -1 -10  25   25.14   17.03
  -1 -10  24   80.97   24.77
  -1 -10  23  -13.29   16.08
   1 -10 -23   -8.69   10.35
  -1 -10  22    3.77   10.78
   1 -10 -22   16.68   13.89
  -1 -10  21  -16.81   13.12
   1 -10 -21   22.65   13.54
  -1 -10  20  135.72   29.57
   1 -10 -20  106.71   26.73
  -1 -10  19   10.53   11.81
   1 -10 -19    7.52   11.68
  -1 -10  18   49.13   17.04
   1 -10 -18   84.39   23.16
  -1 -10  17   12.04   14.14
   1 -10 -17   12.25   10.56
   1 -10 -16  302.14   26.90
  -1 -10  16  259.36   37.68
   1 -10 -16  268.93   36.50
   1 -10 -15   23.58    8.93
  -1 -10  15   20.14   14.29
   1 -10 -15   -2.90    8.12
  -1 -10  14  404.65   45.98
   1 -10 -14  394.47   32.86
   1 -10 -14  314.25   37.27
   1 -10 -13   -2.18    7.86
  -1 -10  13   -2.88   11.87
   1 -10 -13   -2.90    9.42
  -1 -10  12  137.83   26.72
   1 -10 -12  175.03   23.06
   1 -10 -12  134.93   24.19
  -1 -10  11   89.53   23.11
   1 -10 -11   59.58   16.35
  -1 -10  11   72.54   13.81
   1 -10 -10  343.96   35.44
  -1 -10  10  277.87   24.51
   1 -10  -9    2.63    9.54
  -1 -10   9   15.21    6.36
   1 -10  -8  183.00   24.84
  -1 -10   8  179.77   17.40
   1 -10  -7   -7.47    8.27
  -1 -10   7   -0.07    3.36
   1 -10  -6  505.92   38.51
   1 -10  -6  550.61   37.42
  -1 -10   6  598.55   26.80
   1 -10  -5  107.33   17.65
  -1 -10   5  117.16    7.90
  -1 -10   5  106.43   10.48
   1 -10  -5   83.44   15.12
  -1 -10   5  109.82   10.28
   1 -10  -4   43.17   11.15
  -1 -10   4   56.86    7.63
  -1 -10   4   45.28    5.04
   1 -10  -4   51.89   12.42
  -1 -10   4   52.27    5.57
  -1 -10   3   43.52    7.93
   1 -10  -3   47.89   11.53
   1 -10  -3   47.31   12.46
   1 -10  -2  553.59   34.48
  -1 -10   2  550.75   28.72
   1 -10  -2  545.59   41.11
   1 -10  -2  566.98   17.00
  -1 -10   1   12.64    5.53
   1 -10  -1   25.12    8.02
  -1 -10   0    4.08    4.25
   1 -10   0    5.85    5.19
  -1 -10  -1    7.31    6.20
   1 -10   1    3.92    3.49
  -1 -10  -2  512.70   34.19
  -1 -10  -2  514.05   40.12
   1 -10   2  519.11   25.45
  -1 -10  -3   87.80   15.34
   1 -10   3   85.04    9.01
  -1 -10  -3   83.23   18.42
   1 -10   3   84.79    7.58
  -1 -10  -4   -5.06    8.29
  -1 -10  -4    5.68    4.60
   1 -10   4    0.92    2.79
  -1 -10  -5   23.05   10.71
  -1 -10  -5   13.09    7.19
   1 -10   5   28.92    6.55
  -1 -10  -6  385.13   37.05
  -1 -10  -6  374.68   33.89
   1 -10   6  380.70   24.08
  -1 -10  -7   10.36    8.67
   1 -10   7    3.06    4.11
  -1 -10  -8   14.10    9.94
  -1 -10  -8   -1.73    8.89
   1 -10   8    9.21    5.46
  -1 -10  -9    3.03    6.57
  -1 -10  -9   13.34    9.22
   1 -10   9   -0.92    3.87
  -1 -10 -10  237.84   27.34
  -1 -10 -10  285.72   32.81
   1 -10  10  252.57   24.26
  -1 -10 -11    1.97    5.16
  -1 -10 -11    3.28    7.27
   1 -10  11    4.65    4.45
  -1 -10 -12   -1.25    7.48
  -1 -10 -12   -5.13    6.14
  -1 -10 -13   15.38   11.54
  -1 -10 -13   -0.68    6.27
  -1 -10 -14  174.81   28.01
  -1 -10 -14  189.66   22.82
  -1 -10 -15    2.31    8.22
  -1 -10 -15    0.04    6.07
  -1 -10 -16  137.63   26.60
  -1 -10 -17    9.54   12.33
  -1 -10 -18   44.38   16.39
  -1 -10 -19   14.51   12.94
   1 -10  19  -23.48   18.29
  -1 -10 -20   52.67   17.30
   1 -10  20   60.35   20.78
  -1 -10 -21   -9.16   13.93
   1 -10  21   18.00   13.20
  -1 -10 -22   55.85   20.50
   1 -10  22   38.56   15.11
  -1 -10 -23   21.09   15.89
   1 -10  23   17.49   13.66
   1 -10  24   84.86   24.40
   1 -10  25  -18.75   14.53
  -1 -11  22  212.96   38.87
   1 -11 -21   27.60   13.98
  -1 -11  21   30.55   16.85
   1 -11 -20   63.12   22.10
  -1 -11  20   39.45   18.81
   1 -11 -19   11.36    9.95
  -1 -11  19   25.70   13.37
   1 -11 -18  151.50   29.61
  -1 -11  18  114.17   27.81
   1 -11 -17  -18.16   17.10
  -1 -11  17   22.13   17.66
   1 -11 -16  116.91   25.62
  -1 -11  16  185.99   34.12
   1 -11 -15   17.62   12.28
   1 -11 -15   16.57    9.20
  -1 -11  15    2.44   11.79
   1 -11 -14  132.57   24.57
   1 -11 -14  139.43   21.28
  -1 -11  14  147.31   29.31
   1 -11 -13   -5.82   11.52
  -1 -11  13   -5.64   12.45
   1 -11 -13   11.61    8.37
   1 -11 -12   61.40   18.07
   1 -11 -12   61.32   14.77
  -1 -11  12   72.10   19.95
   1 -11 -11    9.76    7.81
  -1 -11  11   11.26   10.69
   1 -11 -11   -8.43    8.64
   1 -11 -10   75.73   18.78
  -1 -11  10   84.30   22.58
   1 -11  -9    7.49    6.96
  -1 -11   9   18.27   11.78
   1 -11  -8  229.62   28.49
  -1 -11   8  246.97   36.21
   1 -11  -7   -3.50    6.85
  -1 -11   7    3.70   10.07
   1 -11  -6   99.20   18.27
  -1 -11   6  106.42   10.52
  -1 -11   6   89.38   22.66
   1 -11  -5    7.16    7.97
   1 -11  -5    0.76    6.39
  -1 -11   5   11.66   10.81
   1 -11  -4  394.04   32.82
  -1 -11   4  433.68   19.73
   1 -11  -4  377.49   35.00
  -1 -11   4  414.73   44.94
   1 -11  -3   -4.36    2.30
   1 -11  -3   -4.51    5.62
  -1 -11   3   -1.80    2.91
   1 -11  -2   37.43    9.82
  -1 -11   2   38.98   15.86
  -1 -11   2   23.94    6.91
  -1 -11   1   -1.69    3.73
   1 -11  -1   -1.76    4.04
   1 -11   0  497.04   30.32
  -1 -11   0  501.86   31.71
  -1 -11   0  426.43   43.62
  -1 -11  -1   12.60    7.21
   1 -11   1    5.00    3.58
  -1 -11  -1   27.43   14.06
  -1 -11  -2    2.25    4.45
   1 -11   2   -4.94    4.48
  -1 -11  -2    1.95    8.60
  -1 -11  -3   49.29   12.39
  -1 -11  -3   78.82   19.41
  -1 -11  -4  415.48   34.42
  -1 -11  -4  448.55   42.75
  -1 -11  -5   13.11    6.26
  -1 -11  -5   -2.83    8.53
  -1 -11  -6  118.84   20.10
  -1 -11  -6  119.45   22.71
  -1 -11  -7   38.36   12.76
  -1 -11  -7   56.87   16.58
  -1 -11  -8  115.52   20.89
  -1 -11  -8  102.04   20.09
  -1 -11  -9    1.05    6.14
  -1 -11  -9    6.07    7.15
  -1 -11 -10    0.98    8.46
  -1 -11 -10    3.39    5.79
  -1 -11 -11   -5.14    7.60
  -1 -11 -11   -6.53    7.99
  -1 -11 -12  134.45   25.60
  -1 -11 -12  139.42   21.96
  -1 -11 -13   14.83    9.28
  -1 -11 -13   18.43    8.06
  -1 -11 -14   56.44   17.43
  -1 -11 -14   43.70   12.94
  -1 -11 -15   -8.81   10.96
  -1 -11 -16  210.32   33.36
  -1 -11 -17   -9.95   14.40
   1 -11  17  -22.16   16.76
  -1 -11 -18   71.11   20.28
   1 -11  18   94.35   26.69
  -1 -11 -19    9.72   13.66
   1 -11  19    9.36   12.91
  -1 -11 -20  120.65   28.63
   1 -11  20  133.84   29.26
  -1 -11 -21    1.59   14.45
   1 -11  21   -8.52   15.15
   1 -11  22  103.24   26.95
   1 -12 -20  114.73   28.90
   1 -12 -19    1.82   12.21
   1 -12 -18    0.28    8.62
  -1 -12  18    2.55   11.90
   1 -12 -17   -3.89   10.06
  -1 -12  17   32.38   20.68
   1 -12 -16   56.86   17.43
  -1 -12  16   77.77   25.36
   1 -12 -15   14.85   11.12
  -1 -12  15   26.26   18.99
   1 -12 -14   25.01   12.31
  -1 -12  14   23.91   15.97
   1 -12 -13   11.95   11.46
   1 -12 -13   -1.57    6.51
  -1 -12  13   -2.12    9.75
   1 -12 -12  163.68   28.32
  -1 -12  12  167.46   33.27
   1 -12 -12  226.65   30.00
   1 -12 -11   -7.69   10.13
  -1 -12  11  -10.77   11.72
   1 -12 -11   -2.90   10.05
   1 -12 -10   37.83   11.92
  -1 -12  10   57.24   18.28
   1 -12 -10   23.54   10.22
   1 -12  -9   12.74    9.33
   1 -12  -9   16.07   10.50
  -1 -12   9    6.17   11.63
  -1 -12   8   16.42   11.40
   1 -12  -8   16.75    8.53
  -1 -12   7    7.42   10.41
   1 -12  -7   29.11   10.41
   1 -12  -6  241.29   28.73
  -1 -12   6  291.33   39.77
   1 -12  -5   90.18   17.38
  -1 -12   5   52.02   17.06
  -1 -12   4   33.12   17.29
   1 -12  -4   17.66    6.81
   1 -12  -3   47.23   11.58
  -1 -12   3   41.14   16.16
   1 -12  -2  187.53   21.20
  -1 -12   2  202.90   32.70
   1 -12  -1   -1.62    5.06
  -1 -12   1    2.25   11.57
  -1 -12   0   64.02   18.76
  -1 -12   0   30.10    8.37
   1 -12   0   27.49    7.34
  -1 -12  -1    1.54    4.87
  -1 -12  -1    9.07    6.22
  -1 -12  -2  202.66   23.35
  -1 -12  -2  132.48   25.81
  -1 -12  -3   -4.78    6.94
  -1 -12  -3   -3.69    7.52
  -1 -12  -4   -0.09    4.45
  -1 -12  -4  -15.35   12.16
  -1 -12  -5   18.85    9.22
  -1 -12  -5   20.00   11.75
  -1 -12  -6  362.71   35.53
  -1 -12  -6  348.86   39.46
  -1 -12  -7    6.01    6.36
  -1 -12  -7   -1.00    8.19
  -1 -12  -8   19.16    9.90
  -1 -12  -8   31.56   13.87
  -1 -12  -9   13.69   10.70
  -1 -12  -9    4.93   10.13
  -1 -12 -10  200.00   29.41
  -1 -12 -10  208.86   28.87
  -1 -12 -11   11.39   12.01
  -1 -12 -11   -9.04    9.88
  -1 -12 -12  123.31   23.67
  -1 -12 -12  153.51   24.76
  -1 -12 -13  -14.23   13.01
  -1 -12 -13    5.11    5.61
  -1 -12 -14  197.36   32.93
  -1 -12 -15   66.07   19.85
   1 -12  15   45.87   15.91
  -1 -12 -16   21.39    9.19
   1 -12  16   73.64   23.53
  -1 -12 -17  -40.63   17.14
   1 -12  17   -7.01   17.95
  -1 -12 -18   82.26   23.47
  -1 -12 -19   58.79   19.33
   1 -13 -18   53.42   19.51
   1 -13 -17  -48.59   19.00
   1 -13 -16  -31.06   15.39
   1 -13 -15   -8.89   12.67
   1 -13 -14   65.23   20.06
   1 -13 -13    3.79    9.22
  -1 -13  13  -17.52   20.57
   1 -13 -12   62.48   17.36
   1 -13 -12   99.58   21.58
  -1 -13  12   99.85   29.03
  -1 -13  11   -7.63   13.12
   1 -13 -11   -8.05   11.17
   1 -13 -11   -9.96    7.16
   1 -13 -10  110.86   21.36
  -1 -13  10  135.02   30.42
   1 -13 -10  147.62   26.38
  -1 -13   9  -12.63   13.76
   1 -13  -9    0.13    8.28
   1 -13  -9  -26.26   15.06
   1 -13  -8  272.29   33.10
   1 -13  -8  232.14   34.44
  -1 -13   8  300.01   44.06
  -1 -13   7   23.07   13.96
   1 -13  -7   15.52   11.78
  -1 -13   6   13.89   13.90
   1 -13  -6   38.95   16.04
   1 -13  -6   31.75   10.02
   1 -13  -5    7.20    5.00
   1 -13  -5   -6.48    7.65
  -1 -13   5   -2.51   10.69
  -1 -13   4  113.87   27.42
  -1 -13   3   -9.35   12.54
  -1 -13   2   13.52    9.75
  -1 -13   1   -2.95   10.14
  -1 -13   0   93.32   23.01
  -1 -13  -1   18.08   12.99
  -1 -13  -2   63.95   21.20
  -1 -13  -3  -21.93   13.86
  -1 -13  -4  215.61   26.24
  -1 -13  -4  217.76   33.95
  -1 -13  -5   14.39    8.64
  -1 -13  -5   -4.39   10.46
  -1 -13  -6    7.70    8.34
  -1 -13  -6  -23.30   12.64
  -1 -13  -7   -8.53   10.24
  -1 -13  -7   18.93   11.43
  -1 -13  -8  359.82   38.59
  -1 -13  -8  357.86   42.00
  -1 -13  -9    8.10    7.52
  -1 -13  -9   33.63   15.05
  -1 -13 -10   47.19   14.88
  -1 -13 -10   80.26   20.16
  -1 -13 -11   -3.98    7.48
  -1 -13 -11   -0.55    7.69
  -1 -13 -12  189.55   31.74
   1 -13  12  224.25   41.02
  -1 -13 -13   14.05   10.61
  -1 -13 -14   25.98    9.02
  -1 -13 -15   15.23   11.95
  -1 -13 -16  103.37   25.74
  -1 -13 -17   26.99   17.48
   1 -14 -15  -19.04   11.99
   1 -14 -14   66.90   20.30
   1 -14 -13   -2.59    9.59
   1 -14 -12  -17.53   16.10
   1 -14 -10   99.69   22.83
   1 -14  -9  -15.36   10.91
   1 -14  -8   91.46   22.58
   1 -14  -7    2.89   10.06
  -1 -14   7   40.27   20.79
  -1 -14   6  143.39   31.35
   1 -14  -6  134.47   28.51
   1 -14  -5  -22.15   13.47
  -1 -14   5  -17.23   17.51
  -1 -14   4   60.19   22.04
   1 -14  -4   48.64   16.54
  -1 -14   3   -7.59   16.32
   1 -14  -3    7.11   12.28
   1 -14  -2  131.76   29.02
  -1 -14   2  153.92   31.51
   1 -14  -1   16.40   10.90
  -1 -14   1   10.15   12.50
  -1 -14   0    3.71   12.70
   1 -14   0  -12.45   14.08
   1 -14   1   -7.20   12.84
  -1 -14  -1   20.32   12.06
  -1 -14  -2  151.50   30.54
   1 -14   2  216.27   36.94
  -1 -14  -3   -7.43    9.54
   1 -14   3  -43.10   18.67
  -1 -14  -4   -6.33   11.41
   1 -14   4   13.98   13.11
  -1 -14  -5  -10.24    8.51
   1 -14   5    5.91   10.41
  -1 -14  -6  175.75   31.29
   1 -14   6  155.33   33.08
  -1 -14  -7   -2.36    8.62
  -1 -14  -8    6.52    7.97
  -1 -14  -9    3.47    7.91
  -1 -14 -11   -0.78   11.17
  -1 -14 -12   37.76   15.77
  -1 -14 -13    0.68    7.94
  -1 -14 -14   72.09   21.71
  -1 -14 -15    8.85   12.08
   1 -15  -8   53.87   19.54
   1 -15  -7   10.19    8.24
   1 -15  -6   37.69   15.25
   1 -15  -5   30.93   17.95
   1 -15  -4  136.16   31.88
   1 -15  -3    3.04   10.35
   1 -15  -2   -5.45   13.85
  -1 -15  -1   -5.19    8.20
  -1 -15  -2    7.86    9.60
  -1 -15  -3   20.00    9.82
  -1 -15  -4   70.31   21.35
  -1 -15  -5   -2.23    4.50
  -1 -15  -6   12.11    9.69
  -1 -15  -7   -3.55    9.05
   2   0 -35   -4.43    9.91
   2   0 -34  140.33   28.77
   2   0 -33   -0.80   13.09
   2   0 -32   -6.47    9.70
   2   0 -31   -5.86   10.11
   2   0 -30  210.23   32.97
   2   0 -29    6.76   12.39
   2   0 -28   -8.85    9.72
   2   0 -27   14.49    9.49
  -2   0  26  225.90   25.72
   2   0 -26  198.10   29.40
  -2   0  25   -2.80    6.48
   2   0 -25    0.79    9.36
   2   0 -24   -0.23    8.15
  -2   0  24   -2.20    6.53
   2   0 -23    9.12    8.44
  -2   0  23    6.33    4.22
   2   0 -22 1965.99   81.19
   2   0 -21   15.97   13.26
   2   0 -20  107.75   18.51
   2   0 -19    3.11    8.32
  -2   0  19    7.19    6.48
  -2   0  18 1098.71   55.80
   2   0 -18 1055.63   52.81
  -2   0  18 1015.16   43.63
  -2   0  17   -2.58    3.85
   2   0 -17    5.85    6.95
  -2   0  17    0.03    5.12
  -2   0  17    1.53    3.31
  -2   0  16 1028.29   48.16
  -2   0  16 1003.50   40.88
  -2   0  16  956.84   31.95
  -2   0  15   -5.17    5.34
  -2   0  15   -1.96    3.57
  -2   0  15   -1.54    3.33
  -2   0  14  983.38   43.80
  -2   0  14  930.79   36.59
  -2   0  14  920.84   30.15
   2   0 -13   -2.44    5.84
  -2   0  13    0.72    5.07
  -2   0  13    3.12    5.11
  -2   0  13   -1.06    3.12
   2   0 -12 1027.78   42.51
  -2   0  12 1142.74   44.01
  -2   0  12 1129.40   37.27
  -2   0  12 1120.50   32.02
   2   0 -11    5.85    6.19
  -2   0  11    4.50    5.64
  -2   0  11   -4.39    4.64
  -2   0  11    0.41    3.25
   2   0 -10  405.91   25.34
  -2   0  10  427.48   24.89
  -2   0  10  406.00   20.71
   2   0 -10  424.61   18.61
  -2   0  10  406.25   18.43
   2   0  -9    4.19    4.98
  -2   0   9   -5.23    4.39
  -2   0   9   -1.82    3.71
   2   0  -9   -1.09    2.89
  -2   0   9   -0.34    3.30
  -2   0   8 1116.91   35.71
   2   0  -8 1058.73   35.44
  -2   0   8 1037.05   29.92
  -2   0   8 1026.73   27.45
   2   0  -8 1020.22   27.20
  -2   0   7    0.17    4.56
  -2   0   7   -1.69    3.51
   2   0  -7   -3.35    4.41
  -2   0   7    3.04    3.30
   2   0  -7   -2.67    3.14
   2   0  -6  526.19   22.31
  -2   0   6  533.81   22.15
   2   0  -6  554.77   19.37
  -2   0   6  542.18   19.45
   2   0  -6  536.32   18.91
  -2   0   6  548.42   18.95
  -2   0   5   -0.57    3.38
   2   0  -5   -4.32    5.07
   2   0  -5    0.34    2.84
   2   0  -5    0.93    3.25
   2   0  -4    4.14    3.06
  -2   0   4    1.65    3.16
  -2   0   3   -0.91    2.55
  -2   0   2  138.12    8.67
   2   0  -2  128.68    8.67
   2   0   1    1.87    2.83
   2   0   2 3384.16   45.80
   2   0   3   -1.63    2.39
   2   0   4  158.13   11.81
   2   0   5    1.68    4.03
   2   0   6  246.97   16.70
   2   0   7   -2.55    4.20
   2   0   8 2392.58   57.83
   2   0   9   -2.43    5.08
   2   0  10   -0.36    4.41
   2   0  11    5.99    5.89
  -2   0 -12  551.63   31.54
   2   0  12  549.62   32.91
   2   0  13   -0.63    5.43
   2   0  14  285.60   25.83
   2   0  15    3.77    3.87
  -2   0 -16  798.56   43.54
   2   0  16  958.73   50.81
   2   0  17    2.10    3.00
  -2   0 -17   -7.28   10.36
  -2   0 -18  635.06   42.04
   2   0  18  618.18   24.21
  -2   0 -19   -2.44    6.92
   2   0  19   -1.50    1.99
  -2   0 -20  342.92   32.91
   2   0  20  348.32   17.99
  -2   0 -21   20.72   11.63
   2   0  21    1.15    2.20
  -2   0 -22  695.41   49.23
   2   0  22  806.87   26.02
  -2   0 -23   13.47   10.19
   2   0  23    2.57    1.81
  -2   0 -24   31.23   12.49
   2   0  24   21.76    3.36
  -2   0 -25    5.67    8.27
  -2   0 -26  375.46   40.37
  -2   0 -27    9.25    7.82
  -2   0 -28    4.71    9.32
  -2   0 -29  -11.48   11.49
  -2   0 -30  211.06   33.84
  -2   0 -31  -50.19   18.71
  -2   0 -32  -22.01   16.91
  -2   0 -33  -29.26   15.59
  -2   0 -34  117.28   28.65
   2   1 -35   -8.20   12.32
   2   1 -34   43.57   18.80
   2  -1 -34   27.04   15.80
   2  -1 -33    9.27   13.46
   2   1 -33  -16.02   10.58
   2   1 -32  143.88   27.43
   2  -1 -32  150.26   30.75
   2   1 -31   16.37   13.40
   2  -1 -31   -4.04   13.61
   2   1 -30    9.62   10.69
   2  -1 -30    5.67    9.64
   2   1 -29    5.32    8.03
   2  -1 -29    4.08   11.49
   2   1 -28  270.75   34.97
   2  -1 -28  335.61   40.79
   2  -1 -27  -14.05   13.32
   2   1 -27    3.24    8.54
   2  -1 -26  -10.17   12.24
   2   1 -26   -5.60    9.82
   2  -1 -25   32.87   13.92
  -2  -1  25   37.68   11.80
   2   1 -25   19.78   11.73
   2  -1 -24  232.52   31.16
   2   1 -24  223.21   28.55
  -2  -1  24  267.75   28.52
  -2  -1  24  251.44   21.18
   2  -1 -23   20.61   10.23
  -2  -1  23   29.99   10.16
  -2   1  23   26.61    7.97
   2   1 -23   21.24    8.45
  -2  -1  23   31.88    8.19
   2  -1 -22   -4.51    9.10
  -2   1  22   -3.95    3.92
  -2  -1  22    4.50    5.48
  -2  -1  22    1.70    3.49
   2   1 -22   -3.91    9.20
   2  -1 -21    4.78    9.70
  -2   1  21   18.23    6.94
  -2  -1  21   13.93    6.80
  -2  -1  21   21.72    7.09
   2   1 -21   23.76   10.20
   2   1 -20  593.64   40.75
   2  -1 -20  579.94   43.07
  -2   1  20  575.54   31.40
  -2  -1  20  559.80   30.85
   2  -1 -19   49.22   13.06
   2   1 -19   15.36    7.80
  -2   1  19   25.09    6.97
  -2  -1  19   27.30    7.96
   2  -1 -18  110.29   19.37
  -2   1  18  146.03   20.37
   2   1 -18  107.19   16.97
  -2   1  18  136.79   14.63
  -2  -1  18  158.47   16.13
  -2   1  17    8.84    6.16
  -2  -1  17    5.52    4.67
   2  -1 -17   10.91    8.92
  -2   1  17    2.92    3.92
  -2  -1  17   11.69    5.64
   2  -1 -16 1210.97   55.12
  -2  -1  16 1219.07   50.03
  -2   1  16 1241.04   55.44
  -2  -1  16 1252.33   56.30
  -2  -1  16 1228.31   49.61
  -2   1  16 1179.26   39.09
  -2  -1  16 1207.71   41.90
  -2  -1  15   11.60    5.47
  -2   1  15   -2.40    4.77
  -2  -1  15    1.98    4.03
  -2   1  15   10.25    3.82
  -2  -1  15   10.76    4.63
   2   1 -14  700.06   36.05
  -2  -1  14  757.77   36.60
  -2   1  14  822.55   41.51
  -2  -1  14  756.46   36.54
  -2   1  14  693.62   27.71
  -2  -1  14  757.66   31.85
   2   1 -13  192.04   18.75
  -2   1  13  188.53   19.94
  -2  -1  13  197.59   17.95
  -2  -1  13  186.02   17.61
  -2   1  13  183.51   13.68
  -2  -1  13  181.58   15.60
  -2   1  12 1288.92   48.98
  -2  -1  12 1359.73   45.12
   2  -1 -12 1334.18   50.48
   2   1 -12 1305.80   44.78
  -2   1  12 1231.84   33.29
  -2  -1  12 1303.74   45.41
  -2  -1  12 1274.97   39.65
   2  -1 -12 1295.45   28.53
  -2   1  11    9.98    5.94
  -2  -1  11    5.08    3.86
   2  -1 -11    2.36    6.62
  -2   1  11    6.99    3.77
  -2  -1  11   18.15    6.68
   2   1 -11    4.98    4.78
  -2  -1  11   12.02    6.12
   2  -1 -11    8.51    3.12
   2   1 -10  414.91   23.12
   2  -1 -10  417.08   26.53
  -2   1  10  397.26   24.97
  -2  -1  10  401.82   22.40
  -2   1  10  397.63   17.21
  -2  -1  10  418.56   24.12
  -2  -1  10  435.65   22.05
   2  -1 -10  426.36   16.18
   2  -1  -9    3.90    4.74
  -2  -1   9    6.11    4.21
  -2   1   9    5.42    4.32
  -2  -1   9    7.25    4.99
  -2   1   9    6.45    4.08
   2  -1  -9    6.05    3.79
   2   1  -9    4.83    4.21
  -2  -1   9    4.19    4.88
  -2  -1   8 2610.03   51.18
   2   1  -8 2587.84   51.16
  -2   1   8 2673.74   59.26
   2  -1  -8 2521.13   58.66
  -2  -1   8 2571.98   54.59
   2  -1  -8 2687.29   39.13
  -2  -1   8 2587.01   50.38
   2   1  -7 1996.33   42.26
  -2   1   7 1989.67   48.73
  -2  -1   7 2008.76   42.38
   2  -1  -7 1979.46   30.10
  -2  -1   7 2004.88   46.29
   2   1  -7 2014.25   43.25
  -2  -1   7 2017.30   43.56
  -2  -1   6  227.31   13.62
  -2   1   6  204.22   15.17
   2  -1  -6  224.14    9.60
   2   1  -6  211.94   14.93
  -2  -1   6  194.80   14.24
   2   1  -6  208.61   13.07
  -2  -1   6  221.19   14.92
   2   1  -6  224.10   14.27
  -2   1   5 6495.04   78.52
  -2  -1   5 6538.48   66.62
  -2  -1   5 6385.36   75.40
   2   1  -5 6408.10   75.41
  -2  -1   5 6537.43   73.53
   2   1  -5 6511.88   72.97
   2   1  -5 6444.56   66.06
  -2   1   4   28.62    5.75
   2   1  -4   22.84    5.12
  -2  -1   4   19.15    5.08
  -2  -1   4   36.26    5.49
  -2  -1   4   29.83    6.40
   2   1  -4   23.32    5.04
  -2   1   3  380.77   16.76
   2   1  -3  383.61   17.05
   2   1  -3  374.01   14.66
  -2   1   3  361.25   15.01
   2   1  -3  369.74   16.63
  -2   1   2  873.51   23.56
   2   1  -2  893.65   24.92
   2  -1  -2  976.10   22.99
  -2   1   2  949.40   22.32
  -2  -1   2  896.95   21.62
  -2  -1   2  977.73   23.30
   2   1  -1    9.70    3.28
  -2   1   1   10.11    3.15
  -2  -1   1   10.71    3.31
   2   1  -1   10.76    3.34
   2  -1  -1    8.14    2.93
  -2   1   1    7.24    2.70
  -2   1   1    3.79    2.50
   2  -1  -1    9.04    3.20
   2   1   0  204.39   11.23
   2   1   0  219.61   10.16
  -2   1   0  229.21   10.95
   2  -1   0  237.24   11.33
  -2  -1   0  227.29   10.18
  -2  -1  -1  369.37   14.34
   2   1   1  358.12   14.24
  -2   1  -1  385.50   14.99
   2  -1   1  351.40   14.62
  -2  -1  -1  372.91   13.24
   2   1   1  349.12   13.15
   2   1   2  846.12   21.17
  -2  -1  -2  915.15   22.20
   2  -1   2  864.07   24.22
   2   1   2  873.12   22.06
   2   1   3 1841.56   30.25
   2   1   3 1852.24   34.66
  -2  -1  -3 1899.51   34.78
   2  -1   3 1915.26   38.50
   2   1   4  107.51    9.58
  -2  -1  -4  117.30    9.86
   2  -1   4  102.31    9.97
   2   1   5  345.16   17.80
  -2  -1  -5  337.57   17.66
   2  -1   5  356.52   19.30
  -2  -1  -6 2157.68   46.68
   2   1   6 2162.64   47.45
   2  -1   6 2179.41   50.65
  -2  -1  -7  228.48   16.60
   2  -1   7  241.36   17.90
   2   1   7  228.01   16.66
   2  -1   8    8.23    4.60
  -2  -1  -8    6.76    5.96
   2   1   8    4.49    3.61
  -2  -1  -9    7.48    5.33
   2   1   9   17.57    6.58
   2  -1   9   11.21    5.31
  -2  -1 -10 1146.30   42.98
   2   1  10 1157.78   43.18
   2  -1  10 1129.32   44.55
   2   1  11   98.11   13.36
   2  -1  11  115.51   15.15
  -2  -1 -11  102.47   14.18
  -2   1 -12  166.51   16.97
   2  -1  12  172.29   19.23
   2   1  12  179.53   18.91
   2  -1  13   25.34    7.22
   2   1  13   32.20    9.60
  -2   1 -13   22.16    7.65
   2  -1  14 1618.07   62.19
   2   1  14 1600.24   59.99
   2   1  15   27.73    3.40
   2  -1  15   14.99    5.77
   2   1  15   18.88    6.77
  -2  -1 -15   31.21    9.95
   2   1  16  192.83    8.19
  -2  -1 -16  203.83   23.84
   2   1  16  216.72   24.01
   2  -1  16  181.46   22.67
  -2   1 -17   -4.78    5.73
   2   1  17    8.75    5.95
  -2  -1 -17   14.20    8.07
  -2  -1 -18  222.82   26.06
  -2   1 -18  199.75   22.81
  -2   1 -19    5.91    6.73
  -2  -1 -19    4.59    6.98
  -2   1 -20  229.28   25.74
  -2  -1 -20  253.47   29.47
   2  -1  20  236.26   18.87
  -2   1 -21   23.94    9.48
  -2  -1 -21   20.36   11.41
   2  -1  21    8.44    4.30
  -2   1 -22  283.50   29.97
  -2  -1 -22  265.10   31.51
   2  -1  22  324.66   22.18
  -2   1 -23   46.98   14.88
  -2  -1 -23   22.70   13.28
   2  -1  23   27.60    7.68
  -2  -1 -24  302.38   35.87
  -2   1 -24  283.98   33.21
   2  -1  24  304.19   21.55
  -2  -1 -25  191.15   29.10
  -2   1 -25  150.70   24.85
   2  -1  25  139.94   14.30
  -2  -1 -26   80.97   18.96
  -2   1 -26  122.43   21.84
  -2  -1 -27   -3.88   11.00
  -2   1 -27    2.40   11.18
  -2  -1 -28  141.00   27.71
  -2   1 -28  179.62   28.73
  -2   1 -29    3.44    8.64
  -2  -1 -29    0.56    8.79
  -2   1 -30   42.41   16.34
  -2  -1 -30   14.15   10.04
  -2   1 -31   24.04   13.49
  -2  -1 -31    3.53   10.52
  -2  -1 -32   86.25   24.25
  -2   1 -32  126.53   27.02
  -2   1 -33    7.31   10.58
  -2  -1 -33  -10.29   15.54
  -2   1 -34    4.66   10.82
   2   2 -33   22.97   14.26
   2  -2 -33   10.05   10.51
   2   2 -32   40.83   14.91
   2  -2 -32   11.15   11.44
   2   2 -31   15.89   10.82
   2  -2 -31   -3.26    9.52
   2  -2 -30  379.46   46.38
   2   2 -30  356.93   39.79
   2   2 -29  -12.02   11.13
   2  -2 -29    1.82   10.83
   2  -2 -28  -12.86   12.53
   2   2 -28    2.19    9.87
   2  -2 -27   -7.00   11.32
   2   2 -27   -3.45    8.31
   2  -2 -26  248.42   34.53
   2   2 -26  236.20   29.74
   2  -2 -25   35.55   14.28
   2   2 -25   37.23   12.98
   2  -2 -24    5.64    8.62
   2   2 -24    3.43    6.09
  -2   2  23    5.11    4.81
   2   2 -23    0.76    7.35
   2  -2 -22  142.57   24.23
  -2   2  22  108.48   12.66
  -2  -2  22  139.50   21.01
   2   2 -22  121.52   19.67
   2  -2 -21   43.96   19.81
  -2  -2  21   25.66    9.86
  -2   2  21   20.75    5.15
   2   2 -21   23.26   10.09
   2  -2 -20    6.33    9.71
  -2   2  20    5.17    3.90
  -2  -2  20   -2.13    6.01
   2   2 -20    0.36    6.17
   2  -2 -19    7.92    8.02
  -2  -2  19   -6.17    5.69
  -2   2  19   -1.09    3.67
   2   2 -19   -0.89    6.34
   2  -2 -18  694.76   45.94
  -2   2  18  708.33   43.80
  -2  -2  18  710.85   42.84
  -2   2  18  687.90   27.28
  -2  -2  18  663.98   35.84
   2  -2 -17   81.97   16.56
  -2  -2  17   59.85   13.46
  -2   2  17   65.90   13.88
  -2  -2  17   -0.69    4.98
  -2   2  17   61.94    7.84
  -2  -2  17   68.65   11.85
   2  -2 -16    4.21    7.56
  -2  -2  16    4.01    4.70
  -2  -2  16    3.28    6.16
  -2   2  16    6.54    3.22
  -2  -2  16    2.05    4.86
   2  -2 -15   25.01   10.24
  -2  -2  15   28.00    6.98
  -2  -2  15   32.52    9.34
  -2   2  15   37.20   10.35
  -2   2  15   32.72    5.23
  -2  -2  15   42.59    8.89
   2   2 -15   33.23    8.47
  -2  -2  14  543.16   29.33
  -2   2  14  615.37   38.03
   2   2 -14  529.16   29.81
  -2  -2  14  485.07   28.72
  -2  -2  13    6.33    4.12
  -2   2  13    5.82    5.03
  -2  -2  13    4.82    4.89
   2   2 -13   11.84    5.99
  -2  -2  13    8.18    5.77
   2  -2 -13   12.43    3.14
  -2   2  12  137.89   17.07
  -2  -2  12  128.07   13.32
   2   2 -12  123.14   13.58
  -2  -2  12  112.44   14.86
  -2  -2  12  107.74   13.54
   2  -2 -12  110.08    7.37
  -2  -2  11   28.95    6.87
  -2   2  11   16.97    6.36
  -2  -2  11   11.45    4.98
   2   2 -11   14.26    4.83
  -2  -2  11   25.26    7.99
   2  -2 -11   20.27    3.85
  -2  -2  10 2809.85   55.01
   2   2 -10 2830.02   55.35
  -2   2  10 2912.88   71.59
  -2  -2  10 2884.09   69.32
  -2  -2  10 2872.89   63.60
   2   2  -9  102.36   10.57
  -2  -2   9  103.00   10.02
  -2   2   9  120.60   14.54
  -2  -2   9  106.63   13.52
  -2  -2   9   96.50   12.56
  -2  -2   8 1481.15   35.63
  -2   2   8 1458.24   46.77
  -2  -2   8 1428.54   46.09
  -2  -2   8 1564.80   44.99
   2   2  -8 1485.82   35.70
  -2  -2   7 3384.02   51.36
  -2   2   7 3427.28   67.99
  -2  -2   7 3290.14   67.69
  -2  -2   7 3395.81   64.30
   2   2  -7 3331.69   50.88
  -2  -2   6  341.31   15.46
  -2   2   6  368.39   22.59
  -2  -2   6  362.39   21.82
  -2  -2   6  360.05   21.14
  -2   2   5   10.35    4.66
   2   2  -5   23.06    6.95
  -2  -2   5   10.86    3.96
  -2   2   4 9367.30   95.10
   2  -2  -4 9314.18   95.31
   2   2  -4 9449.30  101.88
   2   2  -4 9465.29   75.99
  -2   2   4 9501.67   80.56
  -2   2   3   37.72    6.50
   2  -2  -3   38.06    5.73
  -2   2   3   37.77    5.56
  -2  -2   3   40.42    5.20
   2   2  -3   34.59    7.05
   2   2  -3   41.02    6.80
   2  -2  -3   46.94    7.23
  -2   2   2  479.06   19.09
   2  -2  -2  498.02   19.11
   2   2  -2  482.38   21.44
  -2   2   2  493.55   16.26
   2   2  -2  508.62   22.20
   2  -2  -2  487.22   16.49
  -2  -2   2  476.68   16.81
   2   2  -1   48.55    7.24
   2  -2  -1   66.41    7.08
  -2   2   1   47.87    6.07
   2   2  -1   49.95    5.41
   2  -2  -1   52.16    5.58
  -2  -2   1   50.13    5.29
   2   2  -1   55.21    8.16
   2  -2  -1   54.59    5.61
  -2   2   1   58.60    6.09
  -2   2   0  754.57   20.23
   2   2   0  766.88   25.18
  -2  -2   0  795.06   25.85
   2   2   0  750.33   18.39
  -2   2   0  775.62   18.20
  -2  -2   0  780.49   18.19
   2  -2   0  803.12   21.54
  -2   2   0  785.63   20.97
   2   2   1  219.86   13.08
  -2  -2  -1  236.55   13.70
   2   2   1  223.62    9.95
  -2  -2  -1  238.13   10.08
   2  -2   1  222.86   12.22
  -2   2  -1  227.98   12.08
   2   2   2 1904.59   36.89
  -2  -2  -2 1926.12   37.25
   2   2   2 1895.90   30.85
  -2  -2  -2 1988.31   30.71
  -2   2  -2 2018.66   37.91
   2  -2   2 1948.52   37.96
  -2  -2  -3   87.37    8.11
   2   2   3   90.91    8.99
  -2   2  -3   84.77    9.51
   2   2   3   80.58    7.37
   2  -2   3   85.65    8.99
  -2  -2  -3   80.12    7.17
   2   2   4 6745.47   63.79
  -2  -2  -4 6905.10   64.82
  -2  -2  -4 6783.28   67.78
   2   2   4 6814.69   69.15
   2  -2   4 6881.54   81.63
  -2   2  -4 6928.79   80.99
   2   2   5  178.88   10.36
  -2  -2  -5  163.29    9.94
  -2   2  -5  174.62   14.12
  -2  -2  -5  168.33   12.03
   2  -2   5  174.68   14.26
   2   2   5  179.04   12.41
   2   2   6    9.38    2.98
   2  -2   6    3.93    5.32
  -2   2  -6    2.92    5.13
  -2  -2  -6    4.68    4.21
   2   2   6    7.80    3.51
   2   2   7  424.63   13.68
  -2  -2  -7  439.15   21.92
  -2   2  -7  425.15   24.32
   2  -2   7  443.93   24.93
   2   2   7  422.86   21.79
   2   2   8 1644.62   24.87
  -2   2  -8 1615.77   49.68
  -2  -2  -8 1650.23   44.72
   2   2   8 1633.97   45.37
   2  -2   8 1807.00   52.89
   2   2   9   23.96    2.98
   2  -2   9   30.42    7.63
  -2   2  -9   22.70    6.71
  -2  -2  -9   20.78    7.16
   2   2   9   22.17    6.31
  -2  -2 -10  663.98   31.71
   2  -2  10  699.45   36.05
   2   2  10  692.72   32.83
  -2   2 -11  374.08   21.90
   2  -2  11  393.62   28.21
   2   2  11  388.33   25.65
  -2   2 -12 1324.12   42.80
   2  -2  12 1428.50   55.58
   2   2  12 1367.52   50.46
   2   2  13   15.43    6.00
   2  -2  13   12.09    5.45
  -2  -2 -13   -2.77    6.85
  -2   2 -13   24.87    7.28
  -2   2 -14  135.87   15.18
  -2  -2 -14  102.13   16.66
   2   2  14  142.12   18.38
   2  -2  14  134.91   18.82
   2  -2  15   51.70   12.64
  -2  -2 -15   45.88   12.93
   2   2  15   50.34   10.94
  -2   2 -15   41.86    9.31
  -2  -2 -16 1031.52   53.79
   2  -2  16 1089.39   56.23
   2   2  16 1104.96   53.42
   2   2  17   16.86    6.02
  -2  -2 -17   24.27   10.23
  -2  -2 -18  171.24   23.59
  -2   2 -19   27.50    9.47
  -2  -2 -19   33.78   12.11
  -2  -2 -20  172.09   25.10
  -2   2 -20  169.32   21.12
  -2  -2 -21    4.39    8.26
  -2   2 -21   -4.17    8.30
  -2  -2 -22   26.83   13.20
  -2   2 -22   32.38   10.11
  -2   2 -23   17.41    9.05
  -2  -2 -23   -9.51    9.57
  -2   2 -24  360.82   35.44
  -2  -2 -24  388.61   41.70
  -2   2 -25    9.04    8.38
  -2  -2 -25    5.54    9.65
  -2   2 -26   59.25   16.09
  -2  -2 -26   82.70   22.38
  -2  -2 -27    4.64   11.32
  -2   2 -27    3.16    6.86
  -2   2 -28  108.41   22.65
  -2  -2 -28  123.13   26.49
  -2   2 -29  -11.63   10.12
  -2  -2 -29  -11.71   13.39
  -2   2 -30   95.95   23.15
  -2  -2 -30   98.15   24.68
  -2   2 -31    3.84    8.30
  -2  -2 -31   12.08   13.28
  -2  -2 -32   33.45   15.84
  -2   2 -32   47.77   17.65
   2  -3 -32  191.63   35.94
   2   3 -31    0.13    8.96
   2  -3 -31  -10.37   11.40
   2   3 -30   69.09   17.25
   2  -3 -30  124.97   28.83
   2  -3 -29   11.40   13.14
   2   3 -29   -6.33   10.70
   2   3 -28  279.28   32.62
   2  -3 -28  276.23   39.72
  -2  -3  28  292.84   29.13
   2  -3 -27   12.48   12.85
   2   3 -27   19.28   10.16
  -2  -3  27    7.59    8.69
   2  -3 -26   -0.98    9.03
  -2  -3  26    5.81    6.43
   2   3 -26   11.28    7.85
   2  -3 -25   -5.92   11.42
   2   3 -25    3.75    6.67
  -2  -3  25   -5.84    8.07
   2  -3 -24  268.36   35.93
   2   3 -24  253.58   28.24
  -2  -3  24  257.53   26.89
   2  -3 -23   34.36   15.78
   2   3 -23   14.80    8.40
  -2  -3  23    9.14    7.10
   2  -3 -22   41.24   14.06
   2   3 -22   27.14   10.44
  -2  -3  22   40.14   11.07
   2  -3 -21   10.30    9.21
  -2  -3  21    2.84    5.83
   2   3 -21   -1.78    7.44
   2  -3 -20  727.13   51.53
  -2  -3  20  275.87   26.40
  -2   3  19   27.85    8.72
   2  -3 -19   44.91   13.53
  -2  -3  19   47.87   13.18
  -2   3  18  167.10   21.03
   2  -3 -18  162.70   24.11
  -2  -3  18  128.16   20.10
  -2   3  17    5.34    6.80
   2  -3 -17    7.23    7.47
  -2  -3  17   -3.33    7.12
   2   3 -17   -1.74    5.11
  -2   3  16  391.98   29.97
  -2  -3  16  371.99   32.49
   2  -3 -16  372.69   32.95
   2   3 -16  335.98   24.53
  -2  -3  16  366.72   31.73
  -2  -3  15   50.75   11.84
   2  -3 -15   60.90   14.58
  -2  -3  15   54.48    9.37
  -2  -3  15    6.60    4.64
   2   3 -15   52.95   10.18
  -2   3  14  254.39   25.51
  -2  -3  14  275.77   25.64
  -2  -3  14  233.62   18.13
   2   3 -14  244.38   19.00
   2  -3 -14  243.55    9.39
  -2  -3  13    1.44    2.96
  -2   3  13   -1.02    6.64
  -2  -3  13   -0.06    5.73
   2   3 -13    5.91    3.56
   2  -3 -13    1.12    1.73
  -2  -3  12  242.73   16.71
  -2   3  12  258.86   24.39
   2   3 -12  232.24   16.45
  -2  -3  12  228.67   21.39
  -2   3  11   73.09   13.38
  -2  -3  11   65.01    8.43
   2   3 -11   68.40    8.90
  -2  -3  11   59.55   12.40
  -2   3  10  129.34   16.14
  -2  -3  10   99.37    9.62
  -2  -3  10  120.63   16.50
   2   3 -10  103.73   10.35
  -2  -3  10  100.76   14.29
  -2   3   9   12.20    5.09
  -2  -3   9    9.05    3.81
  -2  -3   9    6.18    4.95
  -2  -3   9   10.21    6.40
  -2   3   8  760.63   35.71
  -2  -3   8  769.99   23.53
  -2  -3   8  796.27   37.91
  -2  -3   8  702.52   34.32
   2  -3  -7   17.29    7.72
  -2   3   7   15.21    6.78
  -2  -3   7   15.85    6.81
  -2  -3   7    6.26    5.63
  -2  -3   7   13.25    3.85
   2  -3  -6 3340.46   68.56
  -2   3   6 3402.06   68.75
  -2  -3   6 3397.27   44.58
  -2  -3   6 3410.58   71.66
   2  -3  -5  826.78   32.63
  -2   3   5  773.68   31.25
   2   3  -5  806.94   23.23
  -2   3   5  797.47   24.77
   2  -3  -4  355.06   20.74
  -2   3   4  322.87   19.33
   2   3  -4  364.45   23.00
  -2   3   4  333.35   15.06
   2  -3  -3   40.01    7.63
  -2   3   3   51.09    7.84
  -2   3   3   51.40    6.70
  -2  -3   3   54.24    5.83
   2   3  -3   35.13    8.41
   2  -3  -3   49.17    5.78
  -2   3   2 1669.23   38.54
   2  -3  -2 1758.03   39.34
  -2  -3   2 1730.15   46.32
   2  -3  -2 1735.64   31.25
  -2  -3   2 1737.67   32.68
   2   3  -2 1745.01   46.43
  -2   3   2 1765.11   30.61
   2  -3  -1  101.18    9.06
  -2   3   1   90.78    8.58
  -2  -3   1   92.52   11.33
   2  -3  -1   95.34    7.61
  -2  -3   1   98.84    7.08
   2   3  -1  102.02   11.47
  -2  -3   1   89.78   10.83
  -2   3   1  113.46    8.04
  -2   3   0  293.74   13.95
  -2  -3   0  303.59   18.53
   2  -3   0  283.86   13.55
   2   3   0  291.51   11.06
   2   3   0  288.50   18.24
  -2  -3   0  313.51   11.12
  -2   3   0  293.86   13.28
   2  -3   0  293.88   13.76
  -2   3  -1  907.13   21.99
  -2  -3  -1  947.13   31.43
   2   3   1  939.03   30.82
   2   3   1  893.73   18.65
  -2   3  -1  928.18   25.05
   2  -3   1  911.20   25.35
  -2  -3  -1  976.47   18.92
  -2   3  -2 5930.76   51.20
  -2  -3  -2 6003.75   77.14
   2   3   2 6079.36   76.04
   2  -3   2 5949.35   69.34
  -2   3  -2 5943.14   68.25
  -2  -3  -2 6192.59   49.40
   2   3   2 5990.32   50.72
  -2   3  -3  407.52   12.69
  -2  -3  -3  417.06   19.99
   2  -3   3  436.37   19.98
   2   3   3  404.60   14.81
  -2   3  -3  417.78   19.59
  -2  -3  -3  427.12   14.34
  -2  -3  -4  461.57   20.33
  -2   3  -4  431.56   21.23
   2   3   4  429.46   16.72
  -2  -3  -4  434.88   16.25
   2  -3   4  459.53   21.86
  -2  -3  -5   12.71    4.63
  -2   3  -5   10.44    4.49
  -2  -3  -5   10.20    4.03
   2   3   5    5.30    2.46
   2  -3   5    9.13    4.40
  -2  -3  -6 2614.42   44.36
  -2   3  -6 2474.92   56.77
  -2  -3  -6 2529.98   46.46
   2   3   6 2511.62   47.27
   2  -3   6 2546.27   58.02
  -2  -3  -7    1.12    2.92
   2  -3   7    1.38    4.11
  -2   3  -7    0.80    4.91
  -2  -3  -7    6.06    4.99
   2   3   7    1.77    3.80
  -2  -3  -8  320.41   14.03
  -2  -3  -8  343.17   20.01
  -2   3  -8  310.62   22.68
   2   3   8  301.79   18.91
   2  -3   8  316.71   23.10
   2   3   9   37.72    7.74
  -2   3  -9   44.59    9.94
   2  -3   9   56.72   10.70
  -2   3 -10 1297.04   34.35
   2   3  10 1341.38   44.68
   2  -3  10 1313.64   50.37
  -2   3 -11  476.38   22.19
   2  -3  11  462.41   31.22
   2   3  11  494.04   28.62
   2   3  12   22.58    6.57
   2  -3  12   33.33   10.16
  -2   3 -12   25.88    6.09
   2  -3  13   11.70    5.77
  -2   3 -13   -1.33    4.63
   2   3  13    7.58    4.60
  -2  -3 -14 1255.38   57.78
  -2   3 -14 1244.17   42.83
   2  -3  14 1348.81   59.78
   2   3  14 1293.24   52.35
   2  -3  15   -4.72    7.28
   2   3  15    6.53    6.65
  -2  -3 -15    5.29    6.07
  -2   3 -15   -0.93    6.18
  -2  -3 -16  194.34   24.98
  -2   3 -16  205.22   18.83
   2   3  16  212.08   23.09
   2   3  17   -1.49    5.02
  -2  -3 -17    3.44    6.56
  -2  -3 -18  305.46   32.54
   2   3  18  275.68   28.00
  -2  -3 -19   14.16   11.39
  -2  -3 -20   82.82   18.52
  -2   3 -20   81.63   14.32
  -2   3 -21   46.53   12.05
  -2  -3 -21   50.74   16.10
  -2   3 -22  536.99   38.54
  -2  -3 -22  485.93   45.53
   2  -3  22  560.16   37.79
  -2   3 -23    0.98    6.00
  -2  -3 -23   -0.87   11.90
   2  -3  23   -3.98    7.94
  -2   3 -24  130.53   20.44
  -2  -3 -24  133.19   26.87
   2  -3  24  157.55   20.64
  -2   3 -25   21.14    9.76
  -2  -3 -25    4.68    9.48
   2  -3  25    0.20    6.22
  -2  -3 -26   26.47   12.46
  -2   3 -26   21.62   10.98
   2  -3  26   23.24    8.02
  -2  -3 -27   -5.31   12.19
  -2   3 -27   18.64   10.88
  -2  -3 -28   83.11   23.69
  -2   3 -28   63.21   15.50
  -2  -3 -29   11.90   11.23
  -2   3 -29  -11.75   10.34
  -2  -3 -30   21.71   12.11
  -2   3 -30   32.64   13.14
  -2  -3 -31    6.74   11.45
   2  -4 -31   45.22   21.12
   2  -4 -30   83.23   24.02
   2  -4 -29    3.12   10.62
   2   4 -29   -5.72    6.49
   2  -4 -28   29.92   16.27
  -2  -4  28   14.23    5.54
   2   4 -28   15.37    9.44
   2  -4 -27   -4.86   11.74
   2   4 -27    3.76    6.16
  -2  -4  27    0.16    6.73
   2  -4 -26  342.77   42.97
  -2  -4  26  361.21   34.68
   2   4 -26  379.07   34.26
   2  -4 -25   11.01   13.46
  -2  -4  25    1.76    6.95
   2   4 -25    7.88    6.14
   2  -4 -24   -8.67   11.24
  -2  -4  24   -7.02    8.30
   2   4 -24   -1.27    7.45
   2  -4 -23   26.49   13.77
   2   4 -23   27.08    8.91
  -2  -4  23   56.17   13.86
   2  -4 -22  461.35   44.93
  -2  -4  22  492.92   39.03
   2   4 -22  463.38   33.90
   2  -4 -21    5.71    7.16
  -2  -4  21    6.59    6.57
   2  -4 -20  260.62   32.87
  -2  -4  20  229.82   26.51
   2  -4 -19   -9.84    9.42
  -2   4  19    6.88    4.31
  -2  -4  19   -0.95    6.73
  -2   4  18  998.79   50.60
   2  -4 -18 1131.06   62.67
   2   4 -18  992.21   42.77
  -2  -4  18  964.33   51.21
  -2   4  17    6.25    3.36
   2  -4 -17    9.39    8.28
  -2  -4  17    5.91    7.30
  -2  -4  17   11.94    7.63
   2   4 -17    1.32    5.01
  -2   4  16  386.77   29.09
   2  -4 -16  396.40   35.30
  -2  -4  16  407.50   34.19
  -2  -4  16  431.54   36.77
  -2  -4  16  460.34   34.13
   2   4 -16  403.08   24.81
   2  -4 -15    4.12    5.76
  -2  -4  15    0.56    4.58
  -2   4  15   10.03    5.76
  -2  -4  15    8.75    8.97
   2   4 -15    0.11    3.80
  -2  -4  15  -11.78    8.27
   2  -4 -15    5.42    1.79
   2  -4 -14  198.75   24.36
  -2  -4  14  232.17   16.69
  -2  -4  14  239.53   24.33
  -2  -4  14  224.56   25.39
   2   4 -14  233.54   17.06
  -2  -4  13   49.70    7.60
  -2  -4  13   56.49   11.61
  -2  -4  13   33.30    9.77
  -2  -4  12  472.57   21.07
  -2  -4  12  470.29   31.31
  -2   4  12  520.64   35.67
  -2  -4  11  187.61   12.74
  -2   4  11  175.73   20.00
  -2  -4  10  838.48   24.65
  -2   4  10  840.73   42.35
  -2  -4   9  263.24   13.11
   2  -4  -9  272.72   23.71
  -2   4   9  244.37   22.10
  -2  -4   8  193.52   10.83
   2  -4  -8  212.52   21.03
  -2   4   8  215.49   20.51
   2  -4  -7  633.37   33.52
  -2  -4   7  619.15   18.28
  -2   4   7  620.86   32.75
   2   4  -7  619.04   22.40
  -2   4   7  599.50   24.03
   2  -4  -7  633.19   16.61
  -2  -4   7  638.38   35.24
   2  -4  -6  585.79   30.74
  -2   4   6  593.80   30.36
  -2   4   6  565.04   21.99
   2   4  -6  576.97   20.25
  -2   4   5    4.57    3.44
   2  -4  -5   16.35    7.39
  -2   4   5   10.11    3.66
   2  -4  -4 2223.96   53.74
  -2   4   4 2301.86   54.22
  -2  -4   4 2220.58   61.76
  -2   4   4 2335.06   37.19
   2  -4  -3  176.36   14.59
  -2   4   3  181.04   14.56
  -2  -4   3  182.14   17.87
  -2  -4   3  184.63   10.16
   2  -4  -3  176.69   10.33
  -2   4   3  176.52    9.88
   2  -4  -2  247.40   17.21
  -2   4   2  212.52   14.85
  -2  -4   2  216.85   19.10
  -2  -4   2  225.71   18.98
  -2  -4   2  207.26   11.71
   2   4  -2  232.78   19.46
   2  -4  -2  214.58   11.32
  -2   4   2  216.29   10.77
  -2   4   1   10.46    4.36
   2  -4  -1    6.91    4.44
  -2  -4   1    6.61    4.86
   2   4  -1    2.22    5.79
  -2  -4   1    0.60    4.94
  -2  -4   1    4.53    2.47
  -2   4   1    3.09    2.33
   2  -4  -1    4.54    2.56
   2  -4   0  783.89   24.51
  -2   4   0  753.23   23.86
  -2  -4   0  794.58   34.11
   2   4   0  699.72   31.39
  -2  -4   0  747.49   32.27
  -2  -4   0  768.01   16.81
   2  -4   0  712.46   21.83
  -2   4   0  719.50   21.34
  -2   4  -1   91.05    7.81
   2  -4   1  102.16    8.42
  -2  -4  -1   85.02   11.28
   2   4   1   93.39   11.90
  -2  -4  -1   89.62    5.35
   2  -4   1   86.60    8.57
  -2   4  -1   89.14    8.34
  -2   4  -2  152.48    8.91
  -2  -4  -2  138.49   13.87
   2   4   2  178.17    7.75
   2   4   2  139.82   13.71
  -2  -4  -2  163.57    7.16
  -2   4  -2  169.45   11.98
   2  -4   2  153.33   11.85
  -2   4  -3  673.68   25.33
  -2   4  -3  649.58   16.40
  -2  -4  -3  692.28   29.42
   2   4   3  675.36   27.99
   2  -4   3  655.04   25.48
   2   4   3  658.14   16.60
  -2  -4  -3  687.91   16.26
  -2  -4  -4 2607.35   36.21
  -2   4  -4 2634.58   53.31
  -2   4  -4 2614.34   28.45
  -2  -4  -4 2590.30   55.57
   2   4   4 2591.31   53.07
   2  -4   4 2619.35   54.21
   2   4   4 2547.54   37.24
  -2  -4  -5   14.90    3.48
  -2   4  -5   12.86    5.92
  -2  -4  -5   11.30    5.55
   2   4   5   10.27    4.30
   2  -4   5   13.81    6.12
   2   4   5   16.92    3.85
  -2   4  -6   51.90    8.59
  -2  -4  -6   47.16    6.64
  -2  -4  -6   38.43    7.12
   2   4   6   42.33    7.05
   2  -4   6   51.51    9.10
   2   4   6   46.00    6.50
  -2  -4  -7   40.04    7.53
  -2   4  -7   46.30    8.92
   2  -4   7   35.44    8.07
   2   4   7   31.83    5.55
  -2  -4  -8  369.34   18.71
  -2   4  -8  347.23   24.31
  -2   4  -8  377.64   12.66
   2  -4   8  389.05   25.84
   2   4   8  357.93   19.94
  -2  -4  -9   19.47    4.72
  -2   4  -9   15.45    3.19
   2  -4   9   15.21    7.15
   2   4   9   15.33    4.78
  -2  -4 -10   60.84    7.14
  -2   4 -10   57.15    6.29
   2   4  10   60.20    9.24
   2  -4  10   65.21   11.95
   2  -4  11   84.78   14.18
  -2   4 -11   78.37    7.98
   2   4  11   70.11   10.58
  -2   4 -12  151.40   11.97
   2   4  12  152.96   16.44
   2  -4  12  160.80   19.66
  -2   4 -13  120.06   11.41
  -2  -4 -13  114.53   18.06
   2   4  13  114.08   14.77
   2  -4  13  121.79   18.05
  -2  -4 -14    1.34    8.34
   2  -4  14    4.87    5.12
  -2   4 -14   -0.33    3.10
   2   4  14   -8.59    4.80
   2  -4  15   96.48   17.63
   2   4  15   82.42   14.07
  -2   4 -15   89.38   11.40
  -2  -4 -15  101.26   18.02
  -2   4 -16  612.88   30.30
  -2  -4 -16  682.63   47.14
   2   4  16  621.63   38.74
  -2  -4 -17   18.39   10.51
   2   4  17   24.74    8.09
  -2   4 -17   27.29    7.68
  -2   4 -18  253.13   21.61
  -2  -4 -18  264.47   30.96
   2   4  18  251.70   26.54
  -2  -4 -19  249.31   31.43
  -2  -4 -20  480.49   44.53
  -2  -4 -21   44.52   14.75
  -2  -4 -22  209.32   32.00
  -2   4 -22  236.52   24.14
  -2   4 -23    2.61    7.10
  -2  -4 -23    9.66   10.05
   2  -4  23    5.76    6.20
  -2   4 -24  166.56   22.45
  -2  -4 -24  153.44   28.14
   2  -4  24  186.97   24.72
  -2  -4 -25   -1.02    9.45
  -2   4 -25   15.05    8.92
   2  -4  25   -6.95    7.18
  -2  -4 -26  125.39   27.25
  -2   4 -26  169.93   22.90
   2  -4  26  143.67   21.41
  -2  -4 -27    2.76   10.72
   2  -4  27    3.29    6.10
  -2   4 -27    6.98    8.69
  -2  -4 -28   38.20   17.88
  -2   4 -28    0.97    5.92
  -2  -4 -29   11.60   15.71
  -2  -4 -30   88.17   24.65
   2  -5 -30   -5.05   16.96
   2  -5 -29    1.55   11.09
  -2  -5  29   -1.49    6.98
   2  -5 -28  222.83   37.18
  -2  -5  28  224.37   30.20
   2  -5 -27   -1.95   14.10
   2   5 -27   -5.23    8.54
  -2  -5  27   13.46   11.35
   2  -5 -26   26.14   14.89
   2   5 -26   39.16   10.62
  -2  -5  26   38.39   12.13
   2  -5 -25    9.79   11.08
  -2  -5  25   22.12   10.92
   2   5 -25   29.11    9.31
   2  -5 -24  431.40   47.14
   2   5 -24  427.65   32.25
  -2  -5  24  461.96   41.84
   2  -5 -23    0.81    9.50
  -2  -5  23   -6.33    8.86
   2  -5 -22    6.81    9.06
  -2  -5  22   -5.04    9.19
   2  -5 -21   -4.68   10.68
  -2  -5  21   -0.89    6.06
   2  -5 -20  356.68   38.87
   2   5 -20  315.52   24.20
  -2  -5  20  287.36   31.05
  -2   5  19   80.90   14.66
   2  -5 -19   57.31   16.65
  -2  -5  19   79.37   17.39
  -2   5  18  194.81   22.23
   2  -5 -18  246.50   31.02
  -2  -5  18  220.39   26.72
  -2   5  17   30.69    8.84
   2  -5 -17   22.56    9.98
  -2  -5  17   25.97   10.68
  -2   5  16 1252.58   51.89
   2  -5 -16 1383.81   67.91
  -2  -5  16 1364.81   63.23
   2  -5 -15   10.02   10.38
  -2  -5  15   17.83    8.24
  -2   5  15    9.32    2.79
  -2  -5  15   14.92    7.97
  -2  -5  14  322.61   28.50
  -2   5  14  291.91   23.23
   2  -5 -14  327.71   31.88
  -2  -5  14  327.13   33.01
  -2  -5  14  333.81   30.78
  -2  -5  13   -0.58    5.82
   2  -5 -13    2.57    7.95
  -2  -5  13    0.85    7.36
  -2  -5  13   -2.95    8.01
  -2  -5  12 1264.56   52.27
  -2  -5  12 1245.77   29.48
   2  -5 -12 1241.81   57.50
  -2  -5  12 1287.95   61.61
  -2  -5  12 1169.17   55.39
   2  -5 -11   19.10    9.46
  -2  -5  11    6.61    5.35
  -2  -5  11    4.42    1.96
  -2  -5  11    0.35    6.35
  -2  -5  11   -0.12    6.39
   2  -5 -10  917.78   46.74
  -2  -5  10 1014.80   42.73
  -2  -5  10  906.46   21.74
  -2  -5   9    8.05    5.40
   2  -5  -9    3.48    6.58
  -2   5   9   -0.50    6.41
  -2  -5   9    1.50    1.88
  -2   5   9    0.61    3.82
   2   5  -9    1.27    2.97
  -2  -5   8 1688.18   50.15
   2  -5  -8 1605.44   57.66
  -2   5   8 1618.06   57.14
  -2  -5   8 1638.37   27.09
   2   5  -8 1563.91   36.33
   2  -5  -8 1640.08   30.61
  -2   5   8 1618.58   41.09
   2  -5  -7  507.85   31.59
  -2   5   7  526.56   31.75
   2  -5  -7  480.32   18.87
  -2   5   7  506.30   21.01
  -2  -5   7  480.10   15.09
   2  -5  -6  760.33   36.83
  -2   5   6  688.94   34.64
  -2   5   6  728.46   23.59
   2  -5  -6  722.56   25.13
   2  -5  -5  108.74   13.99
  -2   5   5  131.37   14.79
  -2   5   5  112.25    9.01
   2  -5  -4  130.43   14.55
  -2   5   4  118.53   13.08
  -2  -5   4  122.59   16.19
  -2   5   4  118.88    8.38
   2  -5  -3  342.59   21.52
  -2   5   3  308.46   20.31
  -2  -5   3  298.90   24.77
  -2  -5   3  321.72   13.22
  -2   5   3  318.99   12.74
   2  -5  -2 1095.25   36.42
  -2   5   2 1059.60   35.51
   2  -5  -2 1049.54   24.20
  -2  -5   2 1099.21   45.53
  -2  -5   2 1074.37   26.26
  -2   5   2 1064.75   23.57
   2  -5  -1  151.46   13.23
  -2   5   1  154.44   12.82
  -2  -5   1  148.81   17.22
  -2  -5   1  163.41    8.83
   2  -5  -1  142.03    9.40
  -2  -5   1  169.03   17.57
  -2   5   1  159.18    9.61
   2  -5   0  177.37   12.76
  -2   5   0  175.68   12.58
  -2  -5   0  200.22   19.85
  -2  -5   0  189.90   18.32
  -2  -5   0  194.52    7.83
   2  -5   0  193.39   11.49
  -2   5   0  177.41   10.86
  -2   5  -1    9.96    3.69
  -2   5  -1    6.64    2.80
   2  -5   1    7.32    3.11
  -2  -5  -1    3.37    4.84
   2   5   1    8.91    7.17
   2  -5   1    9.00    3.62
  -2   5  -2  468.98   20.47
  -2   5  -2  503.73   17.40
  -2  -5  -2  484.67   28.59
   2   5   2  466.26   26.51
   2  -5   2  479.06   21.11
  -2   5  -3  154.51    8.56
  -2   5  -3  167.85   13.28
  -2  -5  -3  176.31   17.44
   2   5   3  172.25   15.99
   2  -5   3  167.89   13.62
  -2   5  -4  360.20   20.60
  -2  -5  -4  388.03   24.79
   2   5   4  368.16   22.29
   2   5   4  363.45   11.80
   2  -5   4  351.79   20.32
  -2   5  -5   15.28    5.49
  -2  -5  -5   17.79    7.10
   2   5   5   10.50    4.75
   2   5   5   15.42    3.13
   2  -5   5   13.42    4.66
  -2   5  -6 1339.23   43.63
  -2  -5  -6 1269.80   42.08
   2   5   6 1325.11   39.91
   2  -5   6 1323.69   44.16
   2   5   6 1351.90   30.51
  -2   5  -7  253.26   20.31
  -2  -5  -7  234.66   17.68
   2   5   7  247.22   16.94
   2   5   7  253.86   14.87
   2  -5   7  238.38   19.62
  -2   5  -8  139.66   15.85
  -2  -5  -8  143.81   18.47
  -2  -5  -8  136.85   13.59
   2   5   8  134.92   12.26
   2  -5   8  151.59   16.57
   2   5   8  139.42   11.86
   2  -5   9   96.72   13.25
  -2  -5  -9   83.82   15.17
  -2  -5  -9   76.29    9.70
   2   5   9   90.61    9.74
   2   5   9   97.40   10.91
  -2  -5 -10  933.55   48.55
  -2  -5 -10  858.30   30.67
   2   5  10  919.50   29.60
   2  -5  10  888.33   43.17
   2   5  10  842.56   33.22
   2  -5  11   39.80   10.88
  -2  -5 -11   42.27   12.47
  -2   5 -11   35.53    4.17
  -2  -5 -11   31.21    6.39
   2   5  11   31.02    5.78
   2   5  11   28.77    6.49
  -2   5 -12   -0.48    1.95
   2  -5  12    7.50    6.10
  -2  -5 -12    1.98    7.00
  -2  -5 -12   -2.47    3.39
   2   5  12    0.08    2.97
   2   5  12    1.93    2.39
  -2  -5 -13   -1.32    6.85
  -2   5 -13    3.46    2.25
   2  -5  13    3.03    4.86
   2   5  13    6.22    2.94
   2   5  13    7.15    3.21
  -2  -5 -14  189.08   24.90
  -2   5 -14  177.99   12.67
   2   5  14  193.56   19.67
   2  -5  14  183.10   22.81
  -2   5 -15   28.28    5.31
  -2  -5 -15   26.65   10.76
   2   5  15   18.27    6.09
  -2   5 -16  175.32   14.91
  -2  -5 -16  177.66   25.26
   2   5  16  187.25   20.72
  -2  -5 -17  110.91   21.65
  -2   5 -17   81.04   10.88
   2   5  17   99.70   15.77
  -2  -5 -18  302.92   34.66
  -2   5 -18  312.64   21.49
   2   5  18  304.63   28.44
  -2   5 -19   27.17    6.82
  -2  -5 -19   20.99   11.67
  -2   5 -20  171.64   17.74
  -2  -5 -20  193.07   29.24
  -2  -5 -21   19.19   12.57
  -2  -5 -22  256.23   35.27
  -2  -5 -23   -6.15   12.92
   2  -5  23   -5.22   10.07
  -2  -5 -24  190.31   32.09
  -2   5 -24  232.99   23.71
   2  -5  24  202.02   27.02
  -2  -5 -25  -11.07   14.82
  -2   5 -25   -8.30    6.12
   2  -5  25    1.25    7.10
  -2  -5 -26  164.37   30.80
   2  -5  26  166.29   25.45
  -2  -5 -27   -6.39   13.70
   2  -5  27   21.24   12.38
  -2  -5 -28  144.20   30.21
  -2  -5 -29   -1.09   12.10
   2  -6 -29   29.83   15.82
  -2  -6  29   43.09   15.86
   2  -6 -28    4.68   11.06
  -2  -6  28   -8.62   10.00
   2  -6 -27    3.08   11.91
  -2  -6  27  -11.81    8.54
   2  -6 -26  132.87   30.59
  -2  -6  26  158.31   26.87
   2  -6 -25   -1.88    9.22
  -2  -6  25   14.73   11.03
   2  -6 -24    2.46   12.80
  -2  -6  24   13.19   11.21
   2  -6 -23    8.22   11.08
  -2  -6  23    8.62   10.37
   2  -6 -22  420.81   45.88
  -2  -6  22  347.79   37.04
   2  -6 -21   -7.97   10.38
  -2  -6  21   -3.33   10.17
   2  -6 -20   12.21   10.25
  -2   6  20    8.22    4.91
  -2  -6  20    0.64    7.26
  -2   6  19   25.42    8.16
   2  -6 -19   38.11   13.70
  -2  -6  19   26.70   12.16
  -2   6  18  224.26   23.21
   2  -6 -18  261.06   32.93
  -2  -6  18  235.87   29.42
  -2   6  17   21.19    5.92
   2  -6 -17   32.48   12.01
   2  -6 -17   28.01    4.63
  -2  -6  17   20.54    8.40
  -2   6  16   74.50   12.37
   2  -6 -16   82.82   18.60
  -2  -6  16   86.85   18.01
   2  -6 -15  130.85   22.15
  -2   6  15  125.74   15.41
  -2  -6  15  118.40   18.47
  -2  -6  15  143.82   22.18
   2  -6 -14  572.56   43.42
  -2  -6  14  566.63   38.11
  -2   6  14  559.31   31.18
  -2  -6  14  508.92   40.57
  -2   6  13  168.84   16.08
  -2  -6  13  184.35   21.64
   2  -6 -13  165.00   23.65
  -2  -6  13  185.88   24.91
  -2   6  12   64.79    9.65
  -2  -6  12   41.05    9.34
   2  -6 -12   82.53   16.77
  -2  -6  12   70.84   15.80
  -2   6  11   16.28    4.77
  -2  -6  11   25.67    8.03
   2  -6 -11   27.46   10.47
  -2  -6  11   20.59    7.92
  -2   6  11   19.20    5.86
   2   6 -11   18.01    5.21
  -2  -6  11   12.42    8.31
  -2  -6  10 1156.02   46.70
   2  -6 -10 1093.76   52.75
  -2   6  10 1105.27   36.84
  -2  -6  10 1183.01   60.51
   2   6 -10 1102.05   32.58
  -2  -6  10 1138.29   57.22
  -2  -6   9   38.06    8.82
   2  -6  -9   53.53   12.37
  -2  -6   9   -1.36    7.53
  -2   6   9   50.48    7.84
  -2  -6   9   44.15   13.01
  -2  -6   8  815.63   35.67
   2  -6  -8  771.88   42.09
  -2   6   8  759.83   25.98
   2  -6  -8  759.48   26.19
   2  -6  -7    2.14    5.79
  -2  -6   7   -2.08    3.44
  -2  -6   7    1.06    1.58
  -2  -6   7    5.41    4.46
   2  -6  -7    5.99    3.70
  -2   6   7   -0.51    2.29
   2  -6  -6  330.86   25.94
  -2  -6   6  329.07   20.02
  -2  -6   6  336.03   29.74
   2  -6  -6  282.19   18.58
  -2   6   6  311.91   14.10
   2  -6  -5   23.50    7.56
  -2  -6   5   15.90    5.32
   2  -6  -5   14.98    5.18
  -2  -6   5   15.17    5.83
  -2   6   5   18.18    3.47
   2  -6  -4  607.65   31.97
  -2  -6   4  614.26   23.99
  -2  -6   4  662.77   39.70
  -2   6   4  639.17   16.81
  -2  -6   3   -0.45    2.37
   2  -6  -3    4.04    4.91
  -2  -6   3   -5.71    7.88
  -2  -6   3   -0.93    2.35
  -2   6   3    0.47    1.66
   2  -6  -2  207.00   17.45
  -2  -6   2  199.82   10.84
   2  -6  -2  217.68   10.49
  -2  -6   2  207.52   21.50
  -2  -6   2  219.42   11.95
  -2   6   2  205.29    9.96
   2  -6  -1  200.52   15.92
  -2  -6   1  235.65    9.62
  -2  -6   1  244.17   23.09
   2  -6  -1  226.39   11.82
  -2  -6   1  236.91   10.14
  -2   6   1  219.55   11.33
   2  -6   0  509.68   23.85
  -2   6   0  544.23   19.23
  -2  -6   0  511.92   33.20
  -2  -6   0  580.20   34.21
   2  -6   0  557.79   20.01
  -2   6  -1    9.21    3.39
   2  -6   1    6.43    3.48
  -2  -6  -1   -0.54    4.82
  -2  -6  -1    0.41    4.31
   2  -6   1    3.51    3.10
  -2  -6  -2  110.03   15.42
   2  -6   2  102.55    8.95
  -2   6  -2  106.86   10.28
   2  -6   2  108.60   10.33
  -2  -6  -3    2.29    5.16
  -2   6  -3    4.26    3.37
   2  -6   3    3.97    3.49
  -2  -6  -4 1230.21   48.05
  -2   6  -4 1186.44   37.41
   2  -6   4 1164.71   38.23
  -2  -6  -5   98.06   14.26
  -2   6  -5  113.28   12.78
  -2  -6  -5  100.33   14.99
   2  -6   5  108.73   12.45
  -2  -6  -6  295.51   25.09
  -2  -6  -6  287.94   22.52
   2   6   6  295.79   20.69
   2  -6   6  294.36   21.45
   2   6   6  279.87   11.57
  -2  -6  -7  131.66   17.81
  -2  -6  -7  108.92   13.49
   2   6   7  121.11   13.27
   2  -6   7  115.13   14.01
   2   6   7  117.38    9.05
  -2  -6  -8 1631.30   62.25
  -2  -6  -8 1621.50   51.26
   2   6   8 1672.74   46.01
   2  -6   8 1675.04   55.56
   2   6   8 1656.55   37.39
  -2  -6  -9  110.10   18.34
  -2  -6  -9   91.49   12.35
   2   6   9   93.15   10.78
   2  -6   9   95.69   14.22
   2   6   9  109.86   10.71
  -2  -6 -10   20.48    9.41
  -2  -6 -10   14.03    5.81
   2   6  10   20.27    5.34
   2  -6  10   17.49    7.42
   2   6  10   12.53    4.54
  -2  -6 -11   33.07   11.68
   2  -6  11   25.70    8.98
  -2  -6 -11   36.07    7.46
   2   6  11   26.91    5.36
   2   6  11   33.31    6.89
  -2  -6 -12  684.69   45.19
  -2  -6 -12  680.35   28.87
   2   6  12  691.93   25.35
   2  -6  12  723.54   42.58
   2   6  12  723.84   32.75
  -2  -6 -13   -4.41    7.51
   2  -6  13   -1.43    4.03
  -2  -6 -13   -3.89    4.51
   2   6  13    1.95    2.64
   2   6  13   -3.55    2.96
  -2  -6 -14   88.60   19.04
   2   6  14   82.74    7.92
   2   6  14   75.78   11.68
  -2  -6 -15  209.97   28.45
  -2   6 -15  218.49    9.98
   2   6  15  237.04   12.08
   2   6  15  222.26   21.45
  -2   6 -16  301.96   14.00
  -2  -6 -16  277.29   32.62
   2   6  16  278.23   24.99
  -2   6 -17  -10.08    3.20
  -2  -6 -17    1.58    7.18
   2   6  17   -2.47    2.64
  -2   6 -18  180.86   13.17
  -2  -6 -18  159.32   27.39
   2   6  18  154.40   19.64
  -2   6 -19   49.91    7.95
  -2  -6 -19   70.87   18.78
   2   6  19   54.20   12.24
  -2   6 -20  542.09   26.46
  -2  -6 -20  525.20   49.69
  -2  -6 -21   21.11   12.83
  -2   6 -21   10.67    4.42
  -2   6 -22  149.47   15.48
  -2  -6 -22  132.91   26.60
  -2  -6 -23   46.54   15.28
   2  -6  23   20.53   11.15
  -2  -6 -24   78.52   23.45
   2  -6  24  116.55   22.86
  -2  -6 -25    7.58   11.22
   2  -6  25    2.33    6.62
  -2  -6 -26   96.41   25.99
   2  -6  26   78.90   19.30
  -2  -6 -27  -18.10   16.13
   2  -6  27    1.07    6.92
  -2  -6 -28  124.53   30.49
   2  -6  28   46.12   13.41
  -2  -7  29  -15.75   16.16
   2  -7 -28  160.83   35.27
  -2  -7  28  110.36   25.00
   2  -7 -27  -12.85   16.16
  -2  -7  27    7.99   10.24
   2  -7 -26   36.07   18.84
  -2  -7  26   58.10   17.06
   2  -7 -25   -4.17   14.10
  -2  -7  25   11.11   12.25
   2  -7 -24  216.42   36.63
  -2  -7  24  184.43   31.05
   2  -7 -23   23.35   15.46
  -2  -7  23   28.96   13.76
   2  -7 -22    5.25   10.48
  -2  -7  22   13.12   10.56
   2  -7 -21   25.95   12.82
  -2  -7  21   12.93   10.63
   2  -7 -20  436.05   45.65
  -2   7  20  421.66   33.85
  -2  -7  20  382.81   41.00
  -2   7  19   42.37   10.31
   2  -7 -19    4.70    9.17
   2  -7 -19   21.78    3.10
  -2  -7  19   24.92   11.89
   2  -7 -18   17.53   11.19
  -2   7  18   31.01    8.33
   2  -7 -18   40.51    6.22
  -2  -7  18   20.26   10.53
  -2   7  17   19.17    6.45
   2  -7 -17    1.57    9.34
   2  -7 -17   19.21    4.82
  -2  -7  17    0.55   10.07
   2  -7 -16  110.80   22.07
  -2   7  16   96.92   13.77
  -2  -7  16   81.19   17.97
   2  -7 -15   73.63   18.33
  -2   7  15   77.34   11.73
   2   7 -15   60.59    9.52
  -2  -7  15   73.61   16.85
   2  -7 -14   52.19   14.43
  -2  -7  14   71.00   14.09
  -2   7  14   71.23   10.76
   2   7 -14   63.09    9.71
  -2   7  14   76.16   11.78
  -2  -7  14   83.76   17.85
  -2   7  13  200.03   17.05
  -2  -7  13  209.84   23.22
   2  -7 -13  207.91   26.49
   2   7 -13  209.00   16.11
  -2   7  13  183.18   17.32
  -2  -7  13  198.64   27.29
  -2   7  12  136.03   13.41
  -2  -7  12  130.17   17.65
   2  -7 -12  117.45   19.82
  -2   7  12  172.11   15.69
  -2  -7  12  123.07   21.55
   2  -7 -11    1.93    7.56
  -2  -7  11   14.70    5.67
  -2   7  11   -0.41    3.40
  -2   7  11   12.73    5.35
  -2  -7  11   -6.75   11.60
  -2   7  10  302.18   17.18
   2  -7 -10  306.06   29.94
  -2  -7  10  299.95   24.23
  -2  -7  10  308.03   32.09
  -2   7  10  320.02   18.58
  -2  -7   9   17.46   10.39
   2  -7  -9   21.74    8.42
  -2   7   9   16.49    3.69
  -2  -7   9   28.70    8.06
  -2   7   9   18.03    4.47
  -2  -7   8  393.39   25.14
   2  -7  -8  470.40   34.27
  -2   7   8  414.08   16.22
  -2  -7   8  424.54   37.11
  -2   7   8  398.57   16.64
   2  -7  -8  415.65   22.51
  -2  -7   8  454.87   38.15
  -2  -7   7   34.60    3.44
  -2   7   7   34.67    4.25
   2  -7  -7   45.16   11.67
  -2  -7   7   35.49    7.56
  -2  -7   7   38.12    3.99
   2  -7  -7   25.95    5.94
  -2  -7   7   38.08   12.33
  -2   7   7   39.45    4.89
   2  -7  -6   87.43   14.67
  -2  -7   6   80.05   10.07
  -2  -7   6   87.21    7.01
  -2  -7   6   94.72   18.01
   2  -7  -6   87.99   12.14
  -2   7   6   86.88    5.78
  -2  -7   5  118.88   11.45
   2  -7  -5  119.82   15.85
  -2  -7   5  118.13    9.20
   2  -7  -5  103.61   13.38
  -2  -7   5  134.68   20.35
   2  -7  -4  278.80   23.02
  -2  -7   4  283.83   15.82
  -2  -7   4  282.49   16.37
   2  -7  -4  276.85   22.08
  -2  -7   4  273.64   27.79
  -2  -7   3    4.04    2.54
  -2  -7   3   -1.56    3.51
   2  -7  -3   -0.63    4.48
   2  -7  -3   -4.74    6.09
  -2  -7   3   -1.43    3.41
  -2  -7   3   -0.94    6.03
   2  -7  -2 1984.80   55.59
  -2  -7   2 1976.30   47.95
  -2   7   2 2019.34   26.48
  -2  -7   2 2052.97   72.09
  -2  -7   2 2004.11   33.52
  -2  -7   2 1968.08   32.14
  -2   7   1   43.84    5.07
  -2  -7   1   53.35    9.15
   2  -7  -1   50.35    9.71
   2  -7  -1   42.12    4.88
   2  -7  -1   48.98    6.01
  -2  -7   1   53.40   12.77
  -2   7   0   31.09    4.70
  -2  -7   0   41.76    8.26
  -2  -7   0   46.43   13.16
   2  -7   0   41.19    7.24
  -2  -7   0   18.26    6.86
   2  -7   0   35.77    5.17
  -2  -7  -1   25.38    7.53
   2  -7   1   32.64    6.55
  -2  -7  -1   30.07   10.57
  -2  -7  -1   35.81    9.70
   2  -7   1   29.79    5.33
   2  -7   2 1756.70   39.26
  -2  -7  -2 1712.36   64.25
  -2  -7  -2 1689.07   54.35
   2  -7   2 1715.94   41.43
  -2  -7  -3   -6.32    7.22
  -2  -7  -3    6.43    6.35
   2  -7   3   -1.37    3.31
  -2  -7  -4  149.70   19.25
  -2  -7  -4  150.74   17.98
   2  -7   4  163.33   14.51
  -2  -7  -5   14.92    6.56
  -2  -7  -5   29.49   10.44
   2  -7   5   23.77    6.46
  -2  -7  -6 1533.32   56.97
  -2  -7  -6 1529.93   59.79
   2  -7   6 1503.07   49.33
  -2  -7  -7   -6.29    7.89
  -2  -7  -7    1.94    8.10
   2  -7   7   -2.18    5.40
  -2  -7  -8   25.24    7.56
  -2  -7  -8   25.93    9.82
   2  -7   8   15.86    6.24
   2   7   8   27.62    4.14
  -2  -7  -9  156.25   18.07
  -2  -7  -9  123.75   19.54
   2  -7   9  125.73   16.62
   2   7   9  124.43    9.95
  -2  -7 -10  434.53   28.19
  -2  -7 -10  429.08   35.98
   2   7  10  433.42   21.01
   2  -7  10  427.72   31.38
  -2  -7 -11   42.95    9.15
  -2  -7 -11   28.46   11.57
   2   7  11   37.66    6.82
   2  -7  11   39.27   10.80
  -2  -7 -12  193.04   17.88
  -2  -7 -12  164.98   23.85
   2  -7  12  166.08   21.48
   2   7  12  182.81   15.46
  -2  -7 -13  181.50   16.77
  -2  -7 -13  172.77   25.45
   2  -7  13  212.95   24.79
   2   7  13  181.00   16.71
  -2  -7 -14  513.13   26.43
  -2  -7 -14  572.96   45.78
   2   7  14  452.58   28.06
  -2  -7 -15    8.75    4.10
  -2  -7 -15    0.89    8.55
   2   7  15   15.63    5.15
  -2  -7 -16   56.96   16.43
   2   7  16   57.43   11.47
  -2  -7 -17   10.68   11.66
   2   7  17   -5.39    4.02
  -2  -7 -18  924.54   63.80
   2   7  18  789.74   44.45
  -2  -7 -19   43.69   17.12
   2   7  19   32.51    9.57
  -2  -7 -20  154.75   28.16
  -2  -7 -21   10.81    9.49
  -2  -7 -22  198.18   33.32
  -2  -7 -23   -6.94   13.54
   2  -7  23   14.41    8.67
  -2  -7 -24  128.92   27.47
   2  -7  24  133.73   25.57
  -2  -7 -25   -8.79   14.96
   2  -7  25   -2.05    8.39
  -2  -7 -26   45.87   20.99
   2  -7  26   51.67   18.50
  -2  -7 -27    9.46   10.08
   2  -7  27  -16.70   13.72
   2  -7  28   80.83   21.87
  -2  -8  29   45.54   17.88
  -2  -8  28    0.09    9.98
  -2  -8  27   23.81   16.29
   2  -8 -26  172.77   33.74
  -2  -8  26  132.93   27.99
   2  -8 -25   35.16   17.75
  -2  -8  25    9.36    8.39
   2  -8 -24   35.85   16.38
  -2  -8  24   13.42   10.44
   2  -8 -23    6.45   12.21
  -2  -8  23    9.27   13.49
   2  -8 -22  288.82   40.60
  -2  -8  22  268.41   37.29
   2  -8 -21   -4.78    9.83
  -2  -8  21    4.28    9.49
   2  -8 -20   21.38   11.56
  -2  -8  20   11.00    8.62
   2  -8 -19   -9.83    9.78
  -2   8  19    4.71    5.73
  -2  -8  19   -1.15    9.18
   2  -8 -18  394.72   43.37
   2   8 -18  380.78   25.97
  -2  -8  18  407.21   43.53
   2  -8 -18  416.77   23.04
   2  -8 -17   -2.83    9.04
  -2   8  17  -12.81    5.23
   2  -8 -17   -2.74    5.32
  -2  -8  17   -1.36   11.69
   2   8 -17  -12.80    5.17
   2  -8 -16  176.91   28.32
  -2  -8  16  133.53   25.38
   2   8 -16  170.35   15.67
  -2   8  16  145.90   15.74
   2  -8 -15    8.44   11.47
  -2   8  15    0.75    1.56
  -2  -8  15    0.39    9.64
  -2   8  15    5.58    3.43
  -2  -8  14  241.70   26.37
   2  -8 -14  298.95   34.37
  -2  -8  14  283.60   34.95
  -2   8  14  287.63   21.41
  -2   8  14  308.42   20.67
   2  -8 -13   24.34   11.56
  -2   8  13   15.60    4.33
  -2  -8  13   20.29    7.85
  -2   8  13    9.90    4.31
  -2  -8  13   29.11   13.33
  -2   8  12    7.50    2.21
   2  -8 -12   13.13    9.96
  -2  -8  12    5.44    3.88
  -2  -8  12   10.33   11.20
  -2   8  12   15.15    4.76
  -2  -8  11    9.80    9.05
  -2   8  11    3.17    1.36
   2  -8 -11   -5.37   10.58
  -2  -8  11    1.12    3.84
  -2   8  11    1.86    2.57
   2  -8 -10  236.49   27.14
  -2  -8  10  224.19   21.16
  -2  -8  10  210.82   28.93
  -2   8  10  221.92   12.69
  -2   8  10  243.36   12.94
  -2  -8   9  148.78   24.05
  -2  -8   9  136.40   16.28
   2  -8  -9  147.96   21.26
  -2   8   9  150.84    9.04
  -2   8   9  158.98    8.83
   2  -8  -8  466.95   35.85
  -2  -8   8  460.67   40.57
   2  -8  -8  445.35   26.19
  -2  -8   8  472.41   27.88
   2  -8  -7   23.10    9.10
  -2  -8   7   41.98    8.18
  -2  -8   7   33.41   13.08
   2  -8  -7   34.69    8.27
   2  -8  -6  108.00   16.54
  -2  -8   6  101.83    7.74
  -2  -8   6  109.62   21.28
   2  -8  -6  103.36   14.26
  -2  -8   6   98.93   11.22
  -2  -8   5   18.98    4.36
  -2  -8   5   17.47    5.15
   2  -8  -5   17.33    8.12
  -2  -8   5   24.51   11.49
  -2  -8   5   14.70    9.17
   2  -8  -5   22.47    7.85
   2  -8  -4  455.08   30.85
  -2  -8   4  462.39   21.29
  -2  -8   4  451.10   38.83
   2  -8  -4  413.72   29.32
  -2  -8   4  447.37   20.66
  -2  -8   4  501.17   39.66
  -2  -8   4  469.30   20.59
  -2  -8   3    2.74    3.45
  -2  -8   3   -1.52    8.11
   2  -8  -3    5.01    6.75
  -2  -8   3    4.53    5.54
  -2  -8   3    4.00    2.55
  -2  -8   3    3.07    2.39
   2  -8  -2  279.65   22.28
  -2  -8   2  298.57   20.13
  -2  -8   2  294.74   30.73
   2  -8  -2  255.57   24.73
  -2  -8   2  310.16   29.90
  -2  -8   2  292.21   11.85
  -2  -8   2  308.33   10.81
  -2  -8   2  288.34   10.15
  -2  -8   1  148.85   15.09
   2  -8  -1  158.31   16.04
   2  -8  -1  155.11   19.55
  -2  -8   1  134.88   19.68
   2  -8  -1  158.18    7.57
  -2  -8   1  177.38   23.91
   2  -8   0 1075.00   38.80
  -2  -8   0 1111.01   42.77
  -2  -8   0 1140.29   55.17
   2  -8   0 1114.27   25.47
  -2  -8   0 1168.45   59.09
  -2  -8  -1   98.73   13.84
  -2  -8  -1  121.32   20.32
   2  -8   1   89.91   10.62
   2  -8   1   96.66    9.07
  -2  -8  -1   86.97   15.32
   2  -8   2   11.38    4.12
  -2  -8  -2   12.62    8.90
  -2  -8  -2   14.03    6.77
   2  -8   2    7.99    3.65
  -2  -8  -3   69.30   15.18
  -2  -8  -3   55.89   11.76
   2  -8   3   38.38    7.07
  -2  -8  -4 1559.28   64.76
  -2  -8  -4 1538.16   58.58
   2  -8   4 1594.36   45.54
  -2  -8  -5   58.31   13.48
  -2  -8  -5   52.19   12.20
   2  -8   5   58.84    9.80
  -2  -8  -6   19.16    9.06
  -2  -8  -6    0.59    6.40
   2  -8   6   22.02    6.75
  -2  -8  -7   53.86   11.78
  -2  -8  -7   56.67   12.41
   2  -8   7   52.99    9.99
  -2  -8  -8  288.46   26.62
  -2  -8  -8  323.61   30.90
   2  -8   8  287.70   23.89
  -2  -8  -9   21.42    7.50
  -2  -8  -9   19.62    8.50
   2  -8   9   32.59    9.30
  -2  -8 -10  198.34   21.45
  -2  -8 -10  238.52   28.27
   2   8  10  210.50   11.41
   2  -8  10  226.08   23.45
  -2  -8 -11   10.93    7.24
  -2  -8 -11   12.27    9.40
   2  -8  11   10.15    6.89
   2   8  11    8.73    2.87
  -2  -8 -12  627.32   36.21
  -2  -8 -12  636.11   48.14
   2  -8  12  639.35   41.92
   2   8  12  693.70   27.47
  -2  -8 -13   96.28   14.02
  -2  -8 -13   63.74   16.40
   2   8  13   92.78   11.02
  -2  -8 -14   99.47   13.72
  -2  -8 -14   90.46   20.11
   2   8  14   73.97   10.61
  -2  -8 -15   61.11   10.35
  -2  -8 -15   41.37   16.10
   2   8  15   62.82   10.28
  -2  -8 -16  526.89   26.52
  -2  -8 -16  518.36   47.47
   2   8  16  443.60   28.75
  -2  -8 -17   37.74   16.99
  -2  -8 -18   26.95   13.11
  -2  -8 -19   -5.66    9.98
  -2  -8 -20  226.76   33.93
  -2  -8 -21   75.82   21.93
  -2  -8 -22  179.31   32.20
  -2  -8 -23   14.64   18.38
   2  -8  23   -5.59   10.38
  -2  -8 -24   57.07   20.49
   2  -8  24   21.79   12.87
  -2  -8 -25   15.95   15.25
   2  -8  25    4.84    7.68
   2  -8  26   38.05   19.05
   2  -8  27   35.19   17.28
   2  -8  28   60.24   19.11
  -2  -9  29   23.20   19.88
  -2  -9  28  172.23   34.73
  -2  -9  27  -32.42   18.89
  -2  -9  26   35.06   15.80
   2  -9 -25    6.82   11.95
  -2  -9  25    9.39   11.20
   2  -9 -24  108.24   27.75
  -2  -9  24  113.75   26.74
   2  -9 -23   -4.97   12.76
  -2  -9  23   11.53   12.38
   2  -9 -22   15.74   12.53
  -2  -9  22    8.21   10.61
   2  -9 -21   -4.14   11.40
  -2  -9  21    6.27   10.60
   2  -9 -20  184.21   31.88
  -2   9  20  183.64   21.94
  -2  -9  20  152.87   28.52
   2  -9 -19   -3.00    9.42
  -2  -9  19  -12.70   13.69
   2  -9 -18   -4.23   11.39
  -2  -9  18   20.61   15.83
   2  -9 -17    3.76    9.26
  -2   9  17   -3.46    3.39
   2  -9 -17   -1.14    5.51
  -2  -9  17  -14.27   16.25
   2  -9 -16  617.60   53.02
  -2   9  16  649.11   32.55
   2  -9 -16  567.79   34.50
  -2  -9  16  607.41   55.04
   2  -9 -15   19.83   11.17
  -2  -9  15   15.25   12.84
  -2   9  15    3.75    3.31
   2  -9 -14  138.40   25.40
  -2  -9  14  109.29   24.01
  -2   9  14  128.63   12.46
  -2   9  14  127.07   12.04
  -2  -9  13   20.86   12.09
  -2  -9  13   15.68    7.96
   2  -9 -13    7.78    8.81
  -2   9  13   12.52    3.38
  -2   9  13    8.79    2.87
  -2  -9  12  477.12   47.00
   2  -9 -12  464.17   41.88
  -2   9  12  489.51   18.24
  -2   9  12  520.38   18.21
  -2  -9  12  441.58   32.99
  -2  -9  11  -13.00   10.31
  -2  -9  11   -2.82    3.97
   2  -9 -11   -3.78    9.21
  -2  -9  10  153.92   25.99
   2  -9 -10  165.21   24.34
  -2  -9  10  173.11   18.70
  -2  -9   9    6.82    7.79
  -2  -9   9    0.80    4.49
   2  -9  -9    8.43    6.02
   2  -9  -8  112.31   19.21
  -2  -9   8  119.55   24.38
   2  -9  -8  113.07   15.03
  -2  -9   8  112.32   14.27
   2  -9  -7  136.99   20.17
  -2  -9   7  156.23   26.38
   2  -9  -7  152.42   17.85
  -2  -9   7  152.25   14.89
  -2  -9   6  365.95   14.35
   2  -9  -6  297.49   28.12
  -2  -9   6  368.87   38.47
   2  -9  -6  306.22   25.97
  -2  -9   6  341.74   20.55
  -2  -9   5   68.46    7.99
   2  -9  -5   75.53   14.29
  -2  -9   5   45.88   14.25
   2  -9  -5   58.05   12.03
  -2  -9   5   62.29    8.77
  -2  -9   5   56.01    8.03
  -2  -9   4  134.05   12.14
   2  -9  -4  131.61   17.82
  -2  -9   4  146.75   24.47
  -2  -9   4  132.15   10.49
   2  -9  -4  131.31   18.36
  -2  -9   4  129.31    9.97
  -2  -9   3    1.01    3.37
   2  -9  -3    5.10    5.56
   2  -9  -3   -5.05    5.30
  -2  -9   3    4.87    2.14
  -2  -9   3    1.58    1.63
  -2  -9   2  274.41   20.15
   2  -9  -2  267.59   22.72
   2  -9  -2  232.97   25.30
   2  -9  -2  291.83   14.10
  -2  -9   2  289.87   33.70
  -2  -9   1   30.06    8.02
   2  -9  -1   33.99   10.38
  -2  -9   1   53.67   14.28
  -2  -9   1   34.11   13.72
   2  -9  -1   38.29    8.34
   2  -9   0  178.64   16.64
  -2  -9   0  192.79   18.86
  -2  -9   0  200.48   24.82
   2  -9   0  175.20   23.12
  -2  -9   0  194.80   26.24
  -2  -9  -1   38.49    9.36
   2  -9   1   38.15    7.35
  -2  -9  -1   58.85   16.14
   2  -9   1   47.64    5.73
   2  -9   1   49.91   13.25
   2  -9   2  127.90   12.35
  -2  -9  -2  146.64   22.50
  -2  -9  -2  116.29   16.11
   2  -9   2  134.13   10.84
  -2  -9  -3   -8.04    7.16
  -2  -9  -3    0.85    4.39
   2  -9   3   -2.34    3.18
  -2  -9  -4  199.57   25.07
  -2  -9  -4  207.54   23.39
   2  -9   4  207.25   16.45
  -2  -9  -5   -2.07    6.19
  -2  -9  -5    3.73    5.43
   2  -9   5    9.20    4.10
  -2  -9  -6  347.20   32.39
  -2  -9  -6  389.52   33.01
   2  -9   6  368.61   25.02
  -2  -9  -7    1.56    6.89
  -2  -9  -7  -13.73    9.04
   2  -9   7    0.99    4.25
  -2  -9  -8    5.31    7.36
  -2  -9  -8    5.02    7.66
   2  -9   8    4.81    5.13
  -2  -9  -9   -5.91    5.58
  -2  -9  -9   -8.91    8.58
   2  -9   9    7.16    5.76
  -2  -9 -10  769.35   45.39
  -2  -9 -10  753.86   51.49
   2  -9  10  676.40   40.59
  -2  -9 -11    6.53    6.82
   2  -9  11   18.31    9.33
  -2  -9 -12   63.84   16.29
  -2  -9 -12   75.49   14.08
   2   9  12   74.74    6.22
   2   9  12   75.26    6.17
   2  -9  12   56.65   12.71
  -2  -9 -13   48.23   12.06
  -2  -9 -13   19.88    9.87
   2   9  13   45.65    6.49
  -2  -9 -14  199.86   20.80
  -2  -9 -14  193.90   29.36
  -2  -9 -15   36.92    9.09
  -2  -9 -15   29.02   13.51
  -2  -9 -16  117.97   14.92
  -2  -9 -16   92.42   21.90
  -2  -9 -17   24.07   14.10
  -2  -9 -18   86.90   21.77
  -2  -9 -19   22.45   13.79
  -2  -9 -20   27.34   16.40
  -2  -9 -21   10.75    8.84
   2  -9  22    7.05   10.61
  -2  -9 -22   38.78   18.28
   2  -9  23   -1.23   12.22
  -2  -9 -23   -2.90    8.26
   2  -9  24   10.65    9.83
  -2  -9 -24   31.15   14.21
   2  -9  25  -11.50   13.74
   2  -9  26   70.35   21.40
   2  -9  27  -28.81   16.41
   2  -9  28  140.66   31.41
  -2 -10  26  234.03   40.82
  -2 -10  25  -30.91   18.00
  -2 -10  24    0.10   12.30
  -2 -10  23    0.58   11.88
   2 -10 -23    8.17   10.59
  -2 -10  22  101.22   25.54
   2 -10 -22  199.00   36.37
  -2 -10  21  -16.32   16.22
   2 -10 -21  -13.12   10.39
  -2 -10  20   29.52   14.98
   2 -10 -20   32.05   14.43
  -2 -10  19   -0.09    9.56
   2 -10 -19  -14.42   14.73
  -2 -10  18  227.57   36.75
   2 -10 -18  303.99   39.89
  -2 -10  17   -0.09   11.77
   2 -10 -17   31.40   16.83
   2 -10 -16   91.88   15.73
  -2 -10  16  129.20   28.02
   2 -10 -16  133.40   26.46
  -2 -10  15   74.52   21.02
   2 -10 -15   48.03   12.88
   2 -10 -15   62.65   18.12
  -2 -10  14  546.57   53.45
   2 -10 -14  499.36   47.03
  -2 -10  13   28.50   15.52
   2 -10 -13   32.06   13.71
  -2 -10  12  135.69   27.02
   2 -10 -12  146.52   25.09
  -2 -10  11    7.94   10.64
  -2 -10  11    3.24    4.17
   2 -10 -11   -1.40    7.66
  -2 -10  10  254.43   35.26
   2 -10 -10  244.03   29.69
  -2 -10  10  253.29   22.59
   2 -10  -9    2.73    6.79
  -2 -10   9   -0.23    3.69
  -2 -10   8  300.87   38.00
   2 -10  -8  307.06   31.77
  -2 -10   8  279.57   21.38
   2 -10  -7    4.54    7.94
  -2 -10   7   34.03   17.02
   2 -10  -7   28.27    8.06
  -2 -10   7   21.85    7.14
  -2 -10   7   22.89    6.21
  -2 -10   6  164.67    8.80
  -2 -10   6  162.88   28.49
   2 -10  -6  140.61   20.73
   2 -10  -6  163.48   20.38
  -2 -10   6  165.09   14.44
  -2 -10   6  160.75   13.54
  -2 -10   5    0.84    2.94
   2 -10  -5    0.29    5.48
  -2 -10   5    8.80   10.16
   2 -10  -5    0.41    6.02
  -2 -10   5    2.55    2.43
  -2 -10   5   -0.98    2.15
  -2 -10   4  229.56   16.40
   2 -10  -4  231.39   24.17
  -2 -10   4  284.00   34.93
  -2 -10   4  233.53   10.50
   2 -10  -4  236.39   25.84
  -2 -10   4  227.20   10.12
  -2 -10   3   56.15    8.88
   2 -10  -3   74.01    8.16
   2 -10  -3   73.62   13.99
   2 -10  -3   74.23   13.66
  -2 -10   3   65.41   17.59
  -2 -10   2   80.51   11.93
   2 -10  -2   58.88   13.59
  -2 -10   2   75.73   19.63
   2 -10  -2   63.36   12.01
  -2 -10   1   78.13   12.22
   2 -10  -1   87.04   13.14
  -2 -10   1   83.93   20.20
  -2 -10   0  314.33   25.29
  -2 -10   0  278.69   33.04
   2 -10   0  300.64   22.72
  -2 -10  -1    7.56    5.46
  -2 -10  -1   12.96   11.48
   2 -10   1    7.53    4.63
  -2 -10  -2   71.31   13.93
  -2 -10  -2   80.34   18.63
   2 -10   2   83.47    7.26
  -2 -10  -3    5.20    7.69
  -2 -10  -3   -6.11    5.49
   2 -10   3   -2.10    2.80
  -2 -10  -4  123.73   22.38
  -2 -10  -4   97.93   16.76
   2 -10   4  119.66   12.04
  -2 -10  -5   57.61   15.34
  -2 -10  -5   41.66   11.57
   2 -10   5   55.84    9.04
  -2 -10  -6    9.30    6.89
   2 -10   6    3.59    2.40
  -2 -10  -7   -3.11    6.42
  -2 -10  -7   11.28    8.35
   2 -10   7    8.47    5.51
  -2 -10  -8  496.12   40.86
  -2 -10  -8  505.71   41.55
   2 -10   8  534.25   33.48
  -2 -10  -9   -0.39    6.03
  -2 -10  -9    1.82    7.62
   2 -10   9    6.14    5.06
  -2 -10 -10   20.59   10.26
  -2 -10 -10   13.20    9.68
   2 -10  10   26.78    7.23
  -2 -10 -11   11.31    7.98
  -2 -10 -11   19.42    8.57
  -2 -10 -12  140.09   24.21
  -2 -10 -12  131.30   20.13
  -2 -10 -13   -2.68    8.71
  -2 -10 -13    9.65    6.74
  -2 -10 -14  132.36   24.33
  -2 -10 -14  138.98   19.56
  -2 -10 -15   19.63   11.85
  -2 -10 -15   -0.49    6.91
  -2 -10 -16  205.32   32.29
  -2 -10 -17  -10.63   10.41
  -2 -10 -18   25.96   12.36
  -2 -10 -19    4.01    9.50
  -2 -10 -20  107.53   25.49
  -2 -10 -21    5.97   12.96
   2 -10  21   -8.42   14.92
  -2 -10 -22  120.65   29.08
   2 -10  22  110.35   27.87
   2 -10  23   -5.16   13.60
   2 -10  24   55.64   21.65
   2 -10  25   -5.05   14.73
   2 -11 -22   -9.95    9.79
  -2 -11  22   -3.76   12.24
   2 -11 -21   27.03   16.38
  -2 -11  21   43.66   16.63
   2 -11 -20   97.73   25.49
  -2 -11  20  133.65   30.56
   2 -11 -19   13.39   11.12
  -2 -11  19   19.18   16.23
   2 -11 -18   49.66   16.15
  -2 -11  18   79.96   23.36
   2 -11 -17   -6.36   13.09
  -2 -11  17   -2.64   11.71
   2 -11 -16  212.51   33.60
  -2 -11  16  201.63   35.66
   2 -11 -15    2.73    8.16
   2 -11 -15    1.06    6.57
  -2 -11  15    5.35   11.25
   2 -11 -14   80.49   19.64
  -2 -11  14  148.81   29.62
   2 -11 -14  115.08   20.39
   2 -11 -13   22.25   13.77
  -2 -11  13   43.38   19.39
   2 -11 -12  157.90   26.41
  -2 -11  12  123.18   27.21
   2 -11 -11   47.22   13.58
  -2 -11  11   31.39   12.70
   2 -11 -10  100.70   20.41
  -2 -11  10   96.25   24.08
  -2 -11   9   21.97   14.21
   2 -11  -9   44.15   13.62
  -2 -11   8   62.58   10.37
   2 -11  -8   44.52   13.31
  -2 -11   8   46.28   19.48
  -2 -11   7    0.52    2.81
  -2 -11   7    6.97   13.28
   2 -11  -6  207.35   24.66
   2 -11  -6  158.63   22.67
  -2 -11   6  174.37   29.53
  -2 -11   5   40.45   18.58
  -2 -11   5   28.34    5.09
   2 -11  -5   24.15   10.04
  -2 -11   4  313.12   18.98
   2 -11  -4  284.52   27.87
   2 -11  -4  297.60   16.26
  -2 -11   4  294.44   39.22
  -2 -11   3    7.70    4.73
  -2 -11   3    0.07   11.27
   2 -11  -3   11.36    6.49
   2 -11  -2  466.75   32.20
  -2 -11   2  446.32   27.50
  -2 -11   2  501.30   48.60
  -2 -11   1   14.97    7.07
  -2 -11   1    7.83   10.65
   2 -11  -1   16.11    7.46
  -2 -11   0    1.45    6.30
   2 -11   0    0.52    4.00
  -2 -11  -1    3.57    4.87
   2 -11   1    4.85    4.67
  -2 -11  -1   -4.48    8.06
  -2 -11  -2  435.18   33.21
  -2 -11  -2  399.76   41.57
  -2 -11  -3    2.43    5.06
  -2 -11  -3   10.93   10.26
  -2 -11  -4   11.02    6.45
  -2 -11  -4   18.54    7.60
  -2 -11  -5    2.58    5.32
  -2 -11  -5   -7.98    9.36
  -2 -11  -6  161.59   23.80
  -2 -11  -6  175.34   26.71
  -2 -11  -7    9.31    6.87
  -2 -11  -7   -9.06   11.58
  -2 -11  -8    2.76    6.04
  -2 -11  -8    5.85    6.95
  -2 -11  -9    7.07    6.86
  -2 -11  -9   -1.24    7.39
  -2 -11 -10  207.42   29.70
  -2 -11 -10  256.89   30.67
  -2 -11 -11   -7.59    9.85
  -2 -11 -11   -3.84    7.89
  -2 -11 -12   -1.24    8.43
  -2 -11 -12    6.91    6.49
  -2 -11 -13   39.93   12.31
  -2 -11 -13   53.27   13.95
  -2 -11 -14  226.20   33.33
  -2 -11 -15   11.07   12.48
  -2 -11 -16  -10.98   11.72
  -2 -11 -17   14.12   13.20
  -2 -11 -18  258.43   39.05
  -2 -11 -19    3.72    7.64
  -2 -11 -20  106.99   26.27
   2 -11  20  108.81   29.05
   2 -11  21  -20.85   19.09
   2 -12 -20   11.23   12.86
   2 -12 -19   12.70   12.43
  -2 -12  18   54.45   20.08
   2 -12 -18   82.00   22.43
  -2 -12  17    1.25    8.93
   2 -12 -17   20.68   14.73
  -2 -12  16   12.60   11.14
   2 -12 -16    5.74    8.33
   2 -12 -15  -23.52   15.35
  -2 -12  15   -9.25   14.05
   2 -12 -14   79.70   19.56
  -2 -12  14   95.87   26.40
   2 -12 -14  124.28   22.24
  -2 -12  13   32.69   17.72
   2 -12 -13    4.98    8.19
   2 -12 -13   13.01   11.09
   2 -12 -12   17.14   10.16
   2 -12 -12   38.80   12.52
   2 -12 -11   -2.95    7.19
  -2 -12  11    3.35    8.10
   2 -12 -10   63.86   16.87
  -2 -12  10   98.40   24.83
   2 -12  -9    0.85    5.57
  -2 -12   9    4.04   10.11
   2 -12  -8  109.57   20.67
  -2 -12   8  147.01   29.73
   2 -12  -7   43.04   12.75
  -2 -12   7   51.68   19.26
  -2 -12   6   69.23   20.36
   2 -12  -6   60.30   14.72
   2 -12  -5    3.65    7.88
  -2 -12   5   -5.51   11.39
   2 -12  -4  296.56   29.43
  -2 -12   4  298.50   40.85
  -2 -12   3    6.45   11.43
   2 -12  -3   -3.15    6.41
   2 -12  -2  109.71   16.44
  -2 -12   2   79.34   21.22
  -2 -12   1   57.61   10.59
   2 -12  -1   33.22    8.07
  -2 -12   1   28.91   13.43
  -2 -12   0  268.68   24.27
  -2 -12   0  296.69   39.22
  -2 -12  -1   21.16    7.25
  -2 -12  -1    8.96    8.82
  -2 -12  -2   18.17    7.60
  -2 -12  -2   -2.37    9.28
  -2 -12  -3    5.05    6.22
  -2 -12  -3   -6.68   11.34
  -2 -12  -4  267.82   28.57
  -2 -12  -4  295.48   37.26
  -2 -12  -5    2.87    4.60
  -2 -12  -5   19.38   11.85
  -2 -12  -6    3.05    5.89
  -2 -12  -6    9.47   10.31
  -2 -12  -7   -3.80    7.33
  -2 -12  -7   -1.41    8.72
  -2 -12  -8  407.64   40.47
  -2 -12  -8  420.59   42.27
  -2 -12  -9    6.45   11.26
  -2 -12  -9   -5.00    8.02
  -2 -12 -10    6.97    8.44
  -2 -12 -10   10.26    7.08
  -2 -12 -11  -15.39   12.79
  -2 -12 -11   -2.68    9.15
  -2 -12 -12  357.11   41.30
  -2 -12 -12  369.44   37.72
  -2 -12 -13   13.86   10.99
  -2 -12 -14   12.46   13.94
  -2 -12 -15    5.45   10.25
  -2 -12 -16  240.27   36.98
  -2 -12 -17  -40.99   17.77
  -2 -12 -18   25.07   14.64
  -2 -12 -19   -9.48   12.50
   2 -13 -18   22.82   14.73
   2 -13 -17  -26.95   15.53
   2 -13 -16  114.53   26.54
   2 -13 -15  -17.16   11.42
   2 -13 -14   -9.69    8.72
   2 -13 -13    0.24    9.23
  -2 -13  13    6.10   12.37
  -2 -13  12  156.86   32.94
   2 -13 -12  243.81   34.67
   2 -13 -12  161.63   27.23
  -2 -13  11   15.89   12.08
   2 -13 -11    8.42    7.01
   2 -13 -10  196.03   30.64
  -2 -13  10  178.80   33.51
   2 -13 -10  190.26   29.54
  -2 -13   9    1.50    9.41
   2 -13  -9    4.25   10.25
  -2 -13   8  101.22   26.55
   2 -13  -8  111.21   20.68
   2 -13  -7   -4.92    9.24
  -2 -13   7   18.59   19.49
  -2 -13   6  233.11   38.29
   2 -13  -6  207.26   26.99
  -2 -13   5   -3.17   12.37
  -2 -13   4   75.38   20.83
  -2 -13   3   11.26   10.89
  -2 -13   2  224.45   36.67
  -2 -13   1   29.09   14.15
  -2 -13   0   12.43    7.78
  -2 -13  -1   -6.57   11.40
  -2 -13  -2  184.94   31.45
  -2 -13  -3    4.81    9.39
  -2 -13  -4   17.97    7.11
  -2 -13  -4   42.28   17.09
  -2 -13  -5   11.00    7.81
  -2 -13  -5    6.13    8.12
  -2 -13  -6  393.50   38.44
  -2 -13  -6  282.00   37.96
  -2 -13  -7   44.70   13.47
  -2 -13  -7   35.10   14.91
  -2 -13  -8  -17.50   11.44
  -2 -13  -8   17.24   11.20
  -2 -13  -9   24.07   12.31
  -2 -13  -9   -7.53    8.81
  -2 -13 -10  242.32   34.14
  -2 -13 -10  283.41   36.22
  -2 -13 -11    8.41   10.59
  -2 -13 -11   -9.98   11.63
  -2 -13 -12   86.62   22.30
  -2 -13 -13    6.97    9.05
  -2 -13 -14  123.74   25.87
  -2 -13 -15    8.84   10.99
  -2 -13 -16   12.85   12.98
  -2 -13 -17  -36.22   16.87
   2 -14 -15    8.05   11.25
   2 -14 -14   55.89   18.59
   2 -14 -13   12.59    8.45
   2 -14 -10  133.90   27.77
   2 -14  -9   30.83   16.49
   2 -14  -8  146.47   29.44
  -2 -14   7   -5.55   16.74
   2 -14  -7   21.67   13.92
  -2 -14   6   93.55   26.81
   2 -14  -6   74.58   20.68
  -2 -14   5  -22.42   20.34
  -2 -14   4   96.58   26.68
  -2 -14   3    5.51    8.66
  -2 -14   2   94.63   25.03
  -2 -14   1   60.52   24.27
  -2 -14   0  139.18   29.35
  -2 -14  -1   -2.25   11.27
  -2 -14  -2    3.24   11.19
  -2 -14  -3   -6.63   15.69
  -2 -14  -4  157.07   29.14
  -2 -14  -5   -6.67    8.18
  -2 -14  -6   14.30   12.45
  -2 -14  -7    6.25    9.30
  -2 -14  -8   41.71   14.28
  -2 -14  -9   -0.24   10.46
  -2 -14 -11  -13.52   10.49
  -2 -14 -12   63.18   19.34
  -2 -14 -13   16.87    9.91
  -2 -14 -14  -24.32   13.29
   2 -15  -8   65.58   20.72
   2 -15  -7    1.91   14.39
   2 -15  -6   62.13   19.54
   2 -15  -5   29.91   15.91
   2 -15  -4   58.75   20.02
   2 -15  -3   55.39   23.45
  -2 -15  -1  -27.47   14.14
  -2 -15  -2   82.59   23.39
  -2 -15  -3   18.64   15.31
  -2 -15  -4    0.69    5.21
  -2 -15  -5   -2.43    8.63
  -2 -15  -6   32.22   13.39
  -2 -15  -7   20.54   10.95
   3   0 -35   -5.40   11.81
   3   0 -34    4.74   12.37
   3   0 -33   -6.15   10.00
   3   0 -32  112.76   26.10
   3   0 -31  -11.76   14.66
   3   0 -30   31.53   14.67
   3   0 -29   12.45   12.30
   3   0 -28  209.53   31.33
   3   0 -27    0.07    9.36
  -3   0  26  108.77   17.80
   3   0 -26  127.36   24.45
  -3   0  25    4.29    6.40
   3   0 -25   -6.62    8.96
   3   0 -24  614.00   48.13
  -3   0  24  621.97   39.91
   3   0 -23   -2.09    8.26
   3   0 -22   18.84   10.53
   3   0 -21   -0.10    8.30
   3   0 -20 1365.88   63.93
  -3   0  19   -4.97    5.33
  -3   0  19   -1.08    4.30
   3   0 -19    9.35    9.17
  -3   0  18   42.76   10.91
  -3   0  18   40.61    9.72
   3   0 -18   61.79   14.06
  -3   0  17   -4.83    5.72
  -3   0  17   -1.21    3.76
   3   0 -17    4.65    9.37
  -3   0  16 1257.05   53.36
  -3   0  16 1097.68   42.99
  -3   0  15    6.70    5.87
  -3   0  15   -3.53    3.94
  -3   0  14  201.26   20.35
  -3   0  14  153.59   15.20
  -3   0  13   -0.06    4.83
  -3   0  13    0.70    3.96
   3   0 -13   -4.58    4.39
  -3   0  12 2338.36   64.09
   3   0 -12 2382.42   65.83
  -3   0  12 2280.35   54.47
   3   0 -12 2346.75   50.26
  -3   0  11    0.86    4.25
  -3   0  11   -1.63    4.53
   3   0 -11    3.59    6.44
   3   0 -11    1.12    4.53
  -3   0  10   61.17    9.99
  -3   0  10   45.51    7.63
   3   0 -10   49.69    7.61
   3   0 -10   35.29    8.16
  -3   0   9   -2.77    4.08
   3   0  -9    2.94    4.24
   3   0  -9   -3.38    3.32
   3   0  -9   -3.02    4.33
   3   0  -8 3187.02   63.64
  -3   0   8 3253.53   64.19
   3   0  -8 3287.11   55.60
   3   0  -8 3260.39   55.79
   3   0  -7    2.70    4.32
   3   0  -7   -0.21    3.62
  -3   0   7    1.55    3.19
   3   0  -7   -0.47    5.41
  -3   0   6  322.42   18.91
   3   0  -6  349.32   20.12
   3   0  -6  356.72   18.42
   3   0  -6  375.95   18.36
  -3   0   5    1.10    4.24
   3   0  -5    2.68    3.35
   3   0  -5    4.17    5.16
  -3   0   4 2469.89   46.56
   3   0  -3   -0.51    4.03
   3   0  -2   89.08    8.63
  -3   0   2   87.47    8.25
   3   0  -1    0.22    3.25
   3   0   0    8.54    4.30
   3   0   1    0.93    2.75
   3   0   2 3069.61   50.34
   3   0   3   -0.18    4.13
   3   0   4  154.44   13.01
   3   0   5    4.39    3.82
   3   0   6  538.56   26.75
   3   0   7    0.11    4.96
   3   0   8    8.38    4.98
   3   0   9    4.94    5.77
   3   0  10 2548.26   67.97
   3   0  11    2.51    6.03
   3   0  12   74.34   12.75
   3   0  13   -1.45    5.52
  -3   0 -13    1.51    7.52
  -3   0 -14  274.27   25.92
   3   0  14  270.01   26.10
   3   0  15   -0.12    6.12
  -3   0 -15    2.07    6.22
  -3   0 -16  146.29   19.57
   3   0  16  185.99   22.98
  -3   0 -17   -4.58    7.40
  -3   0 -18  980.27   52.46
  -3   0 -19    7.02    7.03
  -3   0 -20  495.17   39.98
   3   0  20  549.83   23.99
  -3   0 -21   -3.34    8.67
   3   0  21   -2.10    2.68
  -3   0 -22  500.53   42.34
   3   0  22  625.60   24.04
  -3   0 -23   -7.04    9.53
   3   0  23   -3.60    1.93
  -3   0 -24  609.89   49.16
   3   0  24  639.67   20.61
  -3   0 -25    5.21    7.97
  -3   0 -26  120.70   22.78
  -3   0 -27    5.06    7.17
  -3   0 -28  265.50   36.08
  -3   0 -29    2.55    9.90
  -3   0 -30   13.69   11.90
  -3   0 -31   -7.46    9.50
  -3   0 -32   96.48   24.25
  -3   0 -33    3.24    9.90
  -3   0 -34  -15.59   11.23
   3   1 -35   -4.20   12.30
   3   1 -34   96.83   24.17
   3  -1 -34  128.27   30.05
   3   1 -33   31.03   16.19
   3  -1 -33    3.56   10.02
   3  -1 -32    0.27    9.52
   3   1 -32   18.48   15.32
   3   1 -31   24.11   14.85
   3  -1 -31   -5.77    9.66
   3   1 -30  239.52   34.62
   3  -1 -30  227.08   35.23
   3   1 -29    7.04    7.76
   3  -1 -29  -12.04   13.79
   3  -1 -28   61.50   18.73
   3   1 -28  116.73   23.47
   3  -1 -27   46.16   17.03
   3   1 -27   33.60   13.33
   3   1 -26  270.36   33.57
   3  -1 -26  261.16   34.75
  -3  -1  25   23.07    9.41
   3  -1 -25   11.55    9.41
   3   1 -25    6.92   10.52
  -3  -1  24   -3.97    6.65
   3  -1 -24   -4.81   11.00
   3   1 -24   -0.60    8.10
  -3  -1  23   20.45    8.12
  -3   1  23   12.80    3.92
   3  -1 -23   18.50    8.82
   3   1 -23   35.35   12.34
   3   1 -22  385.24   35.20
   3  -1 -22  377.28   37.14
  -3  -1  22  377.15   32.07
  -3   1  22  393.74   27.39
  -3  -1  22  385.87   26.91
   3  -1 -21   87.67   17.87
  -3  -1  21   69.86   13.59
  -3   1  21   81.38   12.66
   3   1 -21   62.00   14.79
  -3  -1  21   81.88   12.63
   3  -1 -20   29.86   12.65
  -3   1  20   46.42    9.12
  -3  -1  20    1.54    4.05
  -3  -1  20   57.08   10.89
   3   1 -20   42.71   12.18
  -3  -1  19   73.74   13.68
   3  -1 -19   82.13   17.31
  -3   1  19   84.13   11.83
   3   1 -19   70.27   14.43
  -3  -1  19   80.67   12.05
   3  -1 -18  775.08   47.51
   3   1 -18  816.10   45.29
  -3   1  18  812.01   47.58
  -3  -1  18  824.10   44.47
  -3   1  18  721.54   32.99
  -3  -1  18  808.47   37.03
  -3  -1  17    0.42    4.56
  -3   1  17    4.60    6.98
   3  -1 -17    7.67    8.96
  -3   1  17    1.73    2.97
  -3  -1  17    5.05    4.89
  -3   1  16  101.94   16.43
  -3  -1  16  115.40   16.18
   3  -1 -16  109.74   17.83
  -3   1  16   82.19   10.50
  -3  -1  16   89.45   13.62
  -3  -1  16   87.47   12.21
  -3   1  15   -2.59    3.60
  -3  -1  15    4.99    5.25
   3  -1 -15   -2.31    5.64
  -3  -1  15    1.44    4.21
  -3   1  15    3.63    3.45
   3  -1 -15    1.58    2.59
  -3  -1  15    0.42    3.83
  -3   1  14 1401.33   55.57
  -3  -1  14 1360.55   50.20
   3   1 -14 1347.26   50.73
  -3  -1  14 1299.17   48.48
   3  -1 -14 1343.90   34.81
  -3  -1  14 1348.75   44.55
  -3   1  13   22.22    7.66
  -3  -1  13   19.57    7.13
  -3  -1  13   17.19    6.38
   3   1 -13   13.36    7.38
  -3  -1  13   17.71    6.64
   3  -1 -13   14.84    4.30
  -3   1  12   68.81   12.33
  -3  -1  12   44.60    8.62
  -3  -1  12   51.80   10.08
   3  -1 -12   51.78    7.30
   3   1 -12   45.51    9.89
  -3  -1  12   65.02   10.54
  -3  -1  11   48.63    9.62
  -3   1  11   44.71    9.11
  -3  -1  11   35.82    8.24
   3   1 -11   39.84    7.99
   3   1 -11   40.98    7.46
   3  -1 -11   40.02   11.49
  -3  -1  11   52.46    8.82
   3  -1 -11   49.13    7.59
  -3   1  10 2038.66   57.95
   3  -1 -10 1987.03   58.48
  -3  -1  10 2030.76   52.53
   3   1 -10 2013.13   52.18
  -3  -1  10 2062.13   54.16
   3  -1 -10 1962.58   41.61
   3   1 -10 2045.73   50.53
  -3  -1  10 2051.32   50.52
  -3   1   9   -1.43    4.13
  -3  -1   9   -0.08    3.45
   3  -1  -9    1.09    3.62
  -3  -1   9    2.51    4.33
   3  -1  -9    1.06    4.75
   3   1  -9    1.06    3.81
   3  -1  -9    2.57    3.27
  -3  -1   9    3.59    5.28
   3   1  -9   -3.09    5.06
  -3   1   8   12.03    5.36
   3  -1  -8   11.57    4.10
   3   1  -8   12.14    6.06
  -3  -1   8   13.64    5.61
   3   1  -8   11.69    5.36
  -3  -1   8   12.76    4.69
  -3  -1   8   13.34    6.09
   3   1  -8   21.82    6.04
  -3   1   7  868.44   33.67
  -3  -1   7  912.41   30.79
   3   1  -7  874.36   32.13
  -3  -1   7  842.93   31.95
   3   1  -7  899.49   30.72
   3   1  -7  910.90   31.56
  -3  -1   7  879.86   31.42
  -3   1   6 5382.93   79.97
  -3  -1   6 5589.12   72.84
   3   1  -6 5554.53   76.99
  -3  -1   6 5369.83   75.03
   3   1  -6 5428.31   75.52
  -3   1   5 1208.03   36.10
   3   1  -5 1194.47   35.14
  -3   1   5 1174.21   34.52
  -3  -1   5 1222.36   32.76
  -3  -1   5 1209.41   35.03
   3   1  -5 1225.61   35.25
  -3   1   4 2026.25   44.46
   3   1  -4 2047.37   44.53
  -3  -1   4 2040.99   44.57
  -3   1   4 2021.58   42.29
   3   1  -4 1914.05   40.03
  -3   1   3 1478.75   36.02
   3   1  -3 1452.79   36.57
  -3  -1   3 1439.71   33.26
  -3   1   3 1415.96   34.08
   3  -1  -3 1436.29   34.50
  -3   1   2   43.68    6.12
   3   1  -2   45.05    7.37
   3  -1  -2   49.80    6.92
   3   1  -2   46.22    6.68
   3  -1  -2   48.40    6.69
  -3  -1   2   48.83    6.86
  -3   1   2   43.64    6.54
  -3   1   2   43.68    6.44
   3   1  -1  318.20   16.69
  -3   1   1  317.20   14.96
   3   1  -1  323.29   15.35
  -3  -1   1  324.70   15.23
   3  -1  -1  305.01   15.28
  -3   1   1  318.50   15.63
   3   1   0 2673.48   47.06
   3   1   0 2657.35   43.22
  -3  -1   0 2692.21   42.87
  -3   1   0 2717.34   45.16
   3  -1   0 2662.29   45.54
   3   1   1  234.15   13.85
   3  -1   1  243.77   14.31
   3   1   1  240.43   13.32
  -3  -1  -1  263.41   13.99
   3  -1   2 1968.39   42.01
   3   1   2 1899.96   38.64
  -3  -1  -2 1885.87   38.42
  -3  -1  -3  296.99   16.15
   3  -1   3  289.81   17.13
   3   1   3  299.18   16.43
  -3  -1  -4 1338.37   35.37
   3   1   4 1312.72   35.40
   3  -1   4 1313.71   37.86
  -3  -1  -5  364.41   19.68
   3  -1   5  354.57   21.09
   3   1   5  325.92   18.92
   3  -1   6  341.61   21.51
  -3  -1  -6  375.25   21.08
   3   1   6  350.37   20.73
  -3  -1  -7   19.24    7.96
   3   1   7   13.66    5.12
   3  -1   7   14.67    5.49
  -3  -1  -8 1798.37   51.20
   3   1   8 1782.76   51.23
   3  -1   8 1955.79   56.11
  -3  -1  -9   70.89   11.42
   3   1   9   67.60   11.05
   3  -1   9   62.17   11.03
   3   1  10    2.40    4.40
  -3  -1 -10    5.79    5.78
   3  -1  10   10.93    5.94
  -3  -1 -11  220.77   20.94
   3  -1  11  235.93   22.05
   3   1  11  258.72   22.23
  -3  -1 -12  621.60   35.59
   3   1  12  674.57   37.64
   3  -1  12  683.57   39.02
   3  -1  13   28.75    9.60
  -3  -1 -13   31.56    9.31
   3   1  13   50.14   11.27
   3   1  14  112.83   16.64
   3  -1  14  110.93   17.31
   3  -1  15   11.89    7.33
  -3  -1 -15    1.32    5.77
   3   1  15   -1.51    6.57
  -3  -1 -16  842.86   47.59
   3   1  16  990.85   51.94
  -3   1 -17    2.09    5.30
  -3  -1 -17    1.71    7.05
  -3  -1 -18   30.76   11.07
  -3   1 -18   48.27   13.37
   3   1  18   46.30    4.55
  -3  -1 -19   -7.04    8.90
  -3   1 -19   -5.06    7.44
  -3  -1 -20  433.33   38.79
  -3   1 -20  465.31   37.17
  -3  -1 -21  110.43   20.38
  -3   1 -21  112.16   19.35
  -3  -1 -22  243.03   30.63
  -3   1 -22  264.97   29.66
   3  -1  22  286.98   21.29
  -3  -1 -23   29.69   13.58
  -3   1 -23    5.67    8.92
   3  -1  23   11.28    5.05
  -3   1 -24  352.46   36.44
  -3  -1 -24  336.27   37.81
   3  -1  24  403.85   25.25
  -3   1 -25   93.63   20.04
  -3  -1 -25   84.25   20.53
   3  -1  25   91.75   11.96
  -3  -1 -26  194.91   30.74
  -3   1 -26  205.01   30.10
  -3   1 -27   -2.52   10.05
  -3  -1 -27  -12.06   11.16
  -3  -1 -28  113.75   24.82
  -3   1 -28  111.83   23.02
  -3  -1 -29   -5.81    9.93
  -3   1 -29  -17.51   13.04
  -3  -1 -30  130.75   27.57
  -3   1 -30  124.39   25.46
  -3   1 -31  -16.06   12.39
  -3  -1 -31    3.22   10.31
  -3  -1 -32   27.11   15.64
  -3   1 -32   25.10   13.69
  -3  -1 -33    6.14   10.63
  -3   1 -33  -25.80   16.11
   3   2 -34   71.16   20.40
   3  -2 -33  -22.76   18.22
   3   2 -33   -5.69    9.91
   3  -2 -32  222.68   38.05
   3   2 -32  191.47   30.92
   3   2 -31    6.74   11.29
   3  -2 -31   35.23   16.65
   3   2 -30   66.39   19.77
   3  -2 -30   61.80   19.04
   3   2 -29   10.96   10.34
   3  -2 -29    7.62   13.61
   3   2 -28  359.57   38.45
   3  -2 -28  344.63   42.41
   3  -2 -27   20.18   13.54
   3   2 -27   35.98   12.83
   3  -2 -26    3.17    9.66
   3   2 -26    4.56    7.33
   3   2 -25   -0.22    8.19
   3  -2 -25    3.84   11.43
   3  -2 -24   99.87   22.17
   3   2 -24  115.80   19.80
   3  -2 -23    3.10    7.95
   3   2 -23    5.51    7.10
   3  -2 -22    3.65    7.84
  -3  -2  22    0.97    6.49
   3   2 -22   11.30    7.01
   3  -2 -21    8.44    9.92
  -3  -2  21    3.29    7.26
   3   2 -21   -8.84    8.01
   3  -2 -20  181.92   26.16
  -3  -2  20  141.55   20.34
   3   2 -20  136.69   19.83
   3  -2 -19   20.08   10.68
  -3  -2  19    9.84    4.61
  -3  -2  19   16.38    8.99
   3   2 -19   12.30    6.92
   3  -2 -18   38.86   12.33
  -3  -2  18   43.92    9.84
  -3  -2  18   31.81   10.62
   3  -2 -17    2.64    6.97
  -3   2  17    4.74    3.74
  -3  -2  17    5.72    5.09
  -3  -2  17   -2.38    3.97
  -3  -2  17   -1.64    4.82
  -3   2  16 1036.41   52.28
  -3  -2  16  893.48   41.71
   3  -2 -16  926.96   50.65
   3  -2 -16  909.04   24.84
  -3  -2  16  934.92   42.12
   3  -2 -15   15.27    8.13
  -3  -2  15    3.85    4.75
  -3   2  15   -4.19    6.06
   3  -2 -15    1.78    2.24
   3   2 -15   -2.17    6.59
  -3  -2  15   -0.68    4.58
  -3   2  14  278.55   25.89
  -3  -2  14  284.64   21.78
   3   2 -14  300.54   23.06
   3  -2 -14  286.49   14.65
  -3  -2  14  271.98   22.06
  -3   2  13    4.27    4.87
  -3  -2  13   -0.76    4.10
  -3  -2  13    2.15    5.42
   3   2 -13    0.85    4.35
  -3  -2  13   -3.09    5.63
   3  -2 -13    1.15    2.41
  -3  -2  12 2074.85   54.44
  -3   2  12 2013.99   65.04
  -3  -2  12 2004.73   62.14
   3   2 -12 2068.35   55.10
  -3  -2  12 2050.26   58.17
   3  -2 -12 2071.47   41.09
  -3  -2  11   12.83    4.86
  -3   2  11   18.92    8.56
  -3  -2  11   18.94    7.05
  -3  -2  11   16.92    6.49
   3   2 -11   12.88    5.41
  -3  -2  10  667.75   28.52
  -3   2  10  651.72   34.35
  -3  -2  10  707.68   35.13
   3   2 -10  674.02   28.63
  -3  -2  10  654.56   31.73
  -3  -2   9    6.45    3.80
  -3   2   9    7.08    5.94
   3  -2  -9    2.93    2.35
  -3  -2   9   -0.47    4.64
  -3  -2   9   14.12    6.67
   3   2  -9    1.19    4.53
  -3   2   8 1455.14   47.44
  -3  -2   8 1480.19   38.73
   3   2  -8 1452.76   47.10
  -3  -2   8 1431.99   47.44
   3   2  -8 1439.95   45.10
  -3  -2   8 1457.11   45.77
  -3  -2   7  269.51   16.00
  -3   2   7  270.20   19.79
   3   2  -7  294.43   21.57
  -3  -2   7  282.51   20.59
  -3  -2   7  270.40   19.68
   3   2  -7  270.69   19.44
  -3   2   6  448.69   24.35
   3   2  -6  479.68   26.11
  -3  -2   6  493.91   26.63
  -3   2   6  469.28   22.77
   3   2  -6  470.51   24.59
  -3  -2   6  489.03   25.97
  -3  -2   6  469.24   20.56
  -3   2   5 2919.98   59.01
   3   2  -5 2865.76   50.28
   3   2  -5 2997.80   62.53
  -3   2   5 2832.54   52.21
  -3  -2   5 2823.88   59.52
   3   2  -5 2847.75   59.56
   3  -2  -4  732.72   28.30
  -3   2   4  736.51   28.56
   3  -2  -4  727.65   25.64
  -3   2   4  756.45   25.81
   3   2  -4  726.20   30.46
   3   2  -4  768.18   30.16
  -3   2   3 1591.44   39.63
   3  -2  -3 1607.25   39.91
   3   2  -3 1670.41   43.62
   3   2  -3 1595.77   43.07
  -3  -2   3 1582.97   35.07
  -3  -2   3 1577.57   36.96
  -3   2   3 1599.93   35.81
   3  -2  -3 1624.88   36.56
  -3   2   2 2183.66   44.22
   3  -2  -2 2102.67   43.23
   3   2  -2 2063.09   47.47
  -3  -2   2 2193.42   40.28
   3  -2  -2 2150.03   41.04
   3   2  -2 2104.50   40.62
   3  -2  -2 2254.70   40.71
  -3   2   2 2168.26   40.73
   3   2  -1   31.13    6.43
  -3   2   1   38.97    6.35
   3   2  -1   41.97    6.24
  -3   2   1   38.79    5.79
   3  -2  -1   35.10    5.99
  -3   2   1   44.20    6.88
  -3  -2   1   34.73    5.69
  -3  -2   0  775.02   28.07
   3   2   0  778.22   27.98
   3   2   0  773.89   22.92
   3  -2   0  774.24   25.05
  -3   2   0  744.65   24.61
  -3  -2   0  771.47   22.58
  -3  -2  -1  272.50   16.26
   3   2   1  258.48   15.77
  -3  -2  -1  266.54   13.78
   3   2   1  269.47   13.77
  -3   2  -1  268.48   15.49
   3  -2   1  269.75   15.55
  -3  -2  -2 9947.11   94.85
   3   2   2 9855.94   94.42
  -3   2  -2 9999.00   95.96
   3  -2   2 9748.93   97.06
  -3  -2  -2 9739.82   84.71
   3   2   2 9904.86   85.51
   3   2   3  625.24   23.49
  -3  -2  -3  638.89   23.47
  -3  -2  -3  614.85   22.22
   3   2   3  667.99   23.39
  -3   2  -3  645.05   25.96
   3  -2   3  663.90   26.42
   3   2   4  360.44   17.36
  -3   2  -4  359.63   20.50
   3   2   4  350.43   17.99
   3  -2   4  371.73   20.81
  -3  -2  -4  391.19   18.57
   3   2   5  231.93   13.61
  -3  -2  -5  235.05   15.45
   3   2   5  224.69   15.45
   3  -2   5  227.14   17.22
  -3   2  -5  194.02   16.15
   3   2   6 1545.32   33.92
   3   2   6 1564.04   41.81
  -3   2  -6 1573.93   46.46
   3  -2   6 1625.30   47.93
  -3  -2  -6 1552.73   41.21
   3   2   7  180.18   11.32
  -3   2  -7  175.74   17.10
  -3  -2  -7  190.53   15.83
   3   2   7  183.93   15.32
   3  -2   7  161.99   16.04
   3   2   8  323.23   14.71
  -3  -2  -8  319.66   21.32
  -3   2  -8  297.35   22.45
   3   2   8  329.03   21.58
   3  -2   8  337.35   24.00
   3   2   9   41.90    5.65
  -3  -2  -9   33.15    8.57
   3  -2   9   40.99    9.12
   3   2   9   36.26    8.35
   3   2  10 1711.71   30.69
  -3  -2 -10 1677.02   52.24
   3   2  10 1715.22   53.71
   3  -2  10 1908.02   61.36
   3   2  11   20.21    3.47
   3  -2  11   22.68    7.45
   3   2  11   26.35    6.79
  -3  -2 -11   14.05    6.83
   3   2  12   40.95    4.24
   3  -2  12   32.75    9.97
  -3  -2 -12   24.32    8.61
   3   2  12   49.96   10.48
   3   2  13   33.47    3.39
   3  -2  13   43.16   11.15
   3   2  13   23.70    7.18
  -3  -2 -13   39.23   10.55
  -3  -2 -14 1498.53   62.21
  -3   2 -14 1555.16   52.19
  -3   2 -14 1511.13   62.16
   3   2  14 1573.93   60.63
   3  -2  14 1694.87   66.77
  -3  -2 -15   -0.63    7.52
   3   2  15   17.77    7.98
   3  -2  15    2.05    5.35
   3   2  16    5.93    3.24
  -3  -2 -16   20.97   10.12
   3   2  17  105.09   17.54
  -3  -2 -17  108.16   19.30
  -3   2 -18   94.46   16.08
  -3  -2 -18  107.96   18.52
  -3  -2 -19   63.19   16.27
  -3   2 -19   48.43   12.87
  -3  -2 -20   21.43   10.55
  -3   2 -20    6.90    6.23
  -3  -2 -21    2.17   10.23
  -3   2 -21    4.64    6.98
  -3  -2 -22  418.76   42.04
  -3   2 -22  411.12   35.59
  -3  -2 -23    3.44   11.56
  -3   2 -23   16.63   10.12
  -3  -2 -24   35.62   15.08
  -3   2 -24   21.01   11.62
  -3  -2 -25   23.02   13.74
  -3   2 -25   27.75   12.17
  -3  -2 -26  355.52   41.78
  -3   2 -26  272.95   32.54
  -3  -2 -27    1.57   12.80
  -3   2 -27    8.60    9.12
  -3  -2 -28   77.73   22.14
  -3   2 -28   65.47   17.56
  -3   2 -29   34.49   15.78
  -3  -2 -29   -2.33    8.09
  -3  -2 -30   18.41   11.45
  -3   2 -30   29.49   12.97
  -3  -2 -31  -11.60    9.19
  -3   2 -31  -13.12   12.41
  -3   2 -32  145.44   28.37
  -3  -2 -32  159.50   32.67
   3  -3 -32   46.67   22.88
   3   3 -32   92.21   21.32
   3  -3 -31  -10.28   15.73
   3   3 -31   -6.75    8.52
   3  -3 -30  211.13   35.70
   3   3 -30  196.66   29.50
   3   3 -29    0.98    7.80
   3  -3 -29   10.38   10.64
   3   3 -28   60.95   15.77
  -3  -3  28   74.29   14.93
   3  -3 -28   44.36   17.56
  -3  -3  27   24.27    9.40
   3   3 -27   25.21   11.31
   3  -3 -27   37.54   14.74
   3   3 -26  259.72   30.59
  -3  -3  26  285.22   28.84
   3  -3 -26  246.60   36.27
   3  -3 -25   17.18   13.27
  -3  -3  25    4.38    8.14
   3   3 -25   -1.15    6.26
   3  -3 -24   -2.14    8.53
   3   3 -24    9.46    8.29
  -3  -3  24    3.30    6.51
   3  -3 -23    1.78    8.70
  -3  -3  23    9.39    7.60
   3   3 -23    5.04    6.16
   3   3 -22  293.36   28.18
   3  -3 -22  322.99   36.82
  -3  -3  22  275.15   27.43
   3  -3 -21   55.06   15.99
   3   3 -21   44.53   11.05
  -3  -3  21   35.73    9.84
   3  -3 -20   42.93   14.65
   3   3 -20   45.38   11.32
  -3  -3  20   63.41   13.38
   3  -3 -19    5.99    8.32
  -3   3  19  -10.43    5.54
  -3  -3  19   -4.38    8.05
  -3  -3  19   10.93    6.57
  -3  -3  18  924.01   43.23
   3  -3 -18  859.89   53.57
  -3  -3  18  981.30   53.69
  -3  -3  17    9.30    3.72
   3  -3 -17   12.60    9.78
  -3  -3  17    4.00    4.56
   3  -3 -17    6.31    2.17
  -3  -3  16  305.49   23.25
   3  -3 -16  370.56   33.66
  -3   3  16  363.27   32.46
  -3  -3  16  331.08   30.31
   3   3 -16  292.71   23.30
   3  -3 -16  320.45   13.78
  -3  -3  15   26.87    6.93
   3  -3 -15   30.47   10.96
  -3   3  15   31.67    9.94
  -3  -3  15    8.78    5.46
   3  -3 -15   37.69    5.54
   3   3 -15   25.47    7.41
  -3  -3  14  202.28   17.66
  -3   3  14  174.10   21.20
   3   3 -14  181.33   17.14
   3  -3 -14  211.66   12.97
  -3  -3  13  260.95   19.06
  -3   3  13  304.55   27.29
   3   3 -13  274.07   19.73
  -3  -3  12  485.84   25.20
  -3   3  12  511.78   34.38
   3   3 -12  511.20   26.25
  -3  -3  11  242.06   16.86
  -3   3  11  240.08   23.13
  -3  -3  11  222.62   20.87
  -3   3  10  423.06   28.79
  -3  -3  10  393.67   20.54
  -3  -3  10  386.50   28.41
  -3  -3  10  346.93   26.13
  -3  -3   9  173.50   13.63
  -3   3   9  202.49   19.73
  -3  -3   9  204.66   20.36
  -3  -3   9  219.22   20.49
  -3  -3   8  717.53   25.74
  -3   3   8  705.13   34.38
  -3  -3   8  715.20   36.47
  -3  -3   8  702.98   34.98
   3  -3  -7  208.42   19.35
  -3   3   7  223.27   19.09
   3   3  -7  227.23   15.68
  -3  -3   7  210.37   19.56
  -3   3   7  227.23   16.65
  -3  -3   7  208.34   13.78
  -3  -3   7  222.09   19.73
  -3   3   6  575.27   29.19
   3  -3  -6  650.53   31.15
   3   3  -6  652.57   33.51
   3   3  -6  635.17   24.54
  -3   3   6  630.50   25.59
  -3  -3   6  562.57   30.35
  -3   3   5  435.30   24.22
   3  -3  -5  427.20   24.24
   3   3  -5  417.09   26.38
  -3   3   5  394.29   19.53
   3  -3  -4 2009.91   50.05
  -3   3   4 1977.29   49.40
   3   3  -4 2038.94   55.32
  -3  -3   4 2104.79   41.02
   3  -3  -4 2053.35   42.42
  -3   3   4 2078.01   42.05
  -3   3   3   38.66    7.49
   3   3  -3   37.29    8.62
   3  -3  -3   33.30    7.40
  -3  -3   3   31.16    5.46
   3   3  -3   48.92   10.62
   3  -3  -3   30.10    5.81
  -3  -3   3   30.51    6.31
  -3   3   3   34.12    6.00
  -3   3   2   51.65    7.85
   3  -3  -2   53.86    8.17
   3   3  -2   47.13    8.61
   3   3  -2   34.04    8.61
  -3  -3   2   53.84    7.16
   3  -3  -2   48.97    6.99
   3  -3  -2   50.00    6.98
  -3   3   2   40.91    6.81
  -3   3   1  173.37   12.73
   3   3  -1  185.64   15.81
   3  -3  -1  184.98   13.05
  -3  -3   1  180.60   16.01
   3   3  -1  182.87   11.59
   3  -3  -1  184.54   11.48
   3   3  -1  185.15   16.17
  -3  -3   1  206.07   12.02
   3  -3  -1  173.08   11.99
  -3   3   1  203.00   12.95
  -3   3   0 3262.14   51.82
   3   3   0 3343.30   64.20
  -3  -3   0 3274.31   64.27
   3   3   0 3403.61   47.18
   3   3   0 3371.00   65.18
  -3   3   0 3411.98   53.47
  -3  -3   0 3485.13   46.47
   3  -3   0 3356.24   53.85
  -3   3  -1  130.61    9.95
  -3  -3  -1  126.48   12.82
   3   3   1  131.32   13.08
   3   3   1  130.85    9.55
  -3   3  -1  123.34    9.08
  -3   3  -1  129.91   11.52
   3  -3   1  121.03   11.08
  -3  -3  -1  124.43    8.92
   3   3   2  565.12   25.26
  -3  -3  -2  560.49   25.27
  -3   3  -2  590.72   24.41
   3   3   2  556.15   19.37
  -3  -3  -2  570.34   19.49
   3  -3   2  584.21   24.32
   3   3   3   11.56    5.42
  -3  -3  -3   16.42    5.38
  -3   3  -3   10.52    5.42
   3   3   3   11.38    4.03
  -3  -3  -3   12.34    4.30
   3  -3   3    6.18    4.24
   3   3   4 1495.31   38.93
  -3  -3  -4 1505.99   39.55
  -3   3  -4 1479.56   42.39
   3   3   4 1499.06   35.48
  -3  -3  -4 1467.36   33.94
   3  -3   4 1489.51   42.58
  -3  -3  -5    5.15    4.47
   3   3   5    1.30    3.61
  -3   3  -5    4.32    4.45
  -3  -3  -5    2.33    4.34
   3  -3   5    0.04    4.42
   3   3   5   -0.70    2.77
  -3  -3  -6   55.22    8.02
   3   3   6   51.10    7.11
  -3   3  -6   41.30    8.43
  -3  -3  -6   54.30    8.44
   3  -3   6   46.84    8.79
   3   3   6   48.99    7.72
   3   3   7 1196.84   31.59
  -3   3  -7 1211.95   43.84
  -3  -3  -7 1180.23   36.58
   3  -3   7 1220.81   44.16
   3   3   7 1225.15   37.88
   3   3   8 1527.46   34.11
  -3   3  -8 1570.54   51.98
  -3  -3  -8 1592.44   45.21
   3  -3   8 1567.86   52.09
   3   3   8 1526.62   45.32
  -3  -3  -9   49.34    9.51
   3   3   9   54.54    9.31
   3  -3   9   37.45    9.77
  -3  -3 -10  127.75   14.44
   3   3  10  128.21   14.59
   3  -3  10  147.76   17.67
   3  -3  11   25.01    7.82
  -3  -3 -11   30.30    7.96
   3   3  11   27.81    7.75
   3  -3  12 1151.05   52.25
   3   3  12 1085.15   45.52
   3   3  13   28.58    7.78
   3  -3  13   35.11   10.12
  -3   3 -13   52.08   12.42
  -3   3 -13   41.88    8.39
   3   3  14   14.44    6.08
  -3  -3 -14   16.38    9.35
   3  -3  14    8.09    7.19
  -3   3 -14   17.59    6.12
   3   3  15   61.63   12.10
  -3   3 -15   66.72   10.67
  -3  -3 -15   59.23   14.30
  -3  -3 -16  417.91   36.27
   3   3  16  406.61   32.29
  -3  -3 -17   79.95   17.92
   3   3  17   64.29   12.74
  -3  -3 -18   59.81   16.99
  -3  -3 -19   34.56   13.64
  -3   3 -19   33.90   10.43
  -3  -3 -20  476.51   43.60
  -3   3 -20  446.90   33.58
  -3  -3 -21   85.02   19.06
  -3   3 -21   82.14   15.92
  -3  -3 -22   52.54   16.77
  -3   3 -22   81.50   15.53
  -3   3 -23   -0.64    6.28
  -3  -3 -23   -0.83    9.95
  -3  -3 -24  320.81   39.24
  -3   3 -24  320.83   32.17
   3  -3  24  342.54   30.31
  -3   3 -25   30.48   11.21
  -3  -3 -25   25.44   13.60
   3  -3  25   28.49    9.47
  -3  -3 -26   61.94   18.98
  -3   3 -26   97.77   19.37
   3  -3  26   86.71   14.99
  -3  -3 -27   -9.81   11.23
  -3   3 -27    7.55    7.67
  -3  -3 -28   11.39   12.21
  -3   3 -28   46.31   15.45
  -3  -3 -29    5.92   11.80
  -3   3 -29   10.13   10.27
  -3  -3 -30   58.85   21.58
  -3  -3 -31   -0.99   12.80
   3  -4 -31    6.40   10.54
   3  -4 -30   48.42   19.54
   3   4 -29    7.49    8.71
   3  -4 -29   -1.65   11.02
  -3  -4  29   -3.29    6.10
   3   4 -28  130.02   20.75
   3  -4 -28  145.22   29.73
  -3  -4  28  176.19   25.54
   3   4 -27    8.31    7.63
  -3  -4  27   33.28   12.06
   3  -4 -27   11.60   13.12
   3  -4 -26   45.24   19.10
  -3  -4  26   62.19   15.48
   3   4 -26   49.77   13.01
   3  -4 -25   19.32   11.97
   3   4 -25    3.75    7.56
  -3  -4  25    5.52    6.61
   3  -4 -24  494.80   48.93
   3   4 -24  525.77   38.34
  -3  -4  24  453.46   39.04
   3  -4 -23   76.57   20.96
   3   4 -23   38.86   10.72
  -3  -4  23   31.70   10.98
   3  -4 -22   -5.04   11.83
  -3  -4  22    8.75    7.85
   3   4 -22    1.49    5.56
   3  -4 -21    0.57    8.95
  -3  -4  21    5.76    6.93
   3  -4 -20  466.35   43.33
  -3  -4  20  444.96   36.50
   3  -4 -19   49.95   15.10
  -3   4  19   61.33   12.80
  -3  -4  19   63.15   14.32
   3  -4 -18   54.84   16.32
  -3  -4  18   45.00   12.83
   3   4 -18   53.17   11.35
  -3  -4  17   72.49   10.99
   3  -4 -17   71.40   16.82
  -3  -4  17   89.04   17.94
   3  -4 -17   93.55    6.93
  -3  -4  17   71.07   15.01
   3   4 -17   92.99   13.29
  -3  -4  16 1348.20   61.14
  -3  -4  16 1260.06   44.16
   3  -4 -16 1247.04   62.83
  -3  -4  16 1416.37   66.03
  -3  -4  16 1228.77   57.21
   3  -4 -16 1349.14   30.46
  -3   4  15   -0.77    4.49
  -3  -4  15    1.75    4.12
   3  -4 -15    8.96    8.33
  -3  -4  15   13.48   11.13
  -3  -4  15    3.65    5.72
  -3   4  14  359.41   31.67
   3  -4 -14  275.88   28.21
  -3  -4  14  287.98   19.66
  -3  -4  14  279.89   28.73
  -3  -4  13   -0.79    2.82
  -3   4  13    0.48    4.82
   3  -4 -13   -3.15    7.14
  -3  -4  13   -1.93    6.30
  -3   4  12  506.51   35.34
  -3  -4  12  431.22   21.94
  -3   4  11   94.20   15.16
  -3  -4  11   70.81    8.71
  -3   4  10  265.16   24.60
  -3  -4  10  214.18   14.27
  -3  -4   9  117.96   10.52
  -3   4   9  122.45   16.36
   3  -4  -9  111.66   15.76
  -3   4   9  118.48   12.96
   3  -4  -8  511.36   31.80
  -3  -4   8  505.40   20.57
  -3   4   8  523.67   31.72
  -3   4   8  526.78   25.57
   3   4  -8  518.22   23.77
  -3   4   7    2.05    3.79
   3  -4  -7    6.03    6.57
   3   4  -7    2.69    3.92
  -3   4   7    3.93    4.61
  -3  -4   7    3.17    2.96
   3  -4  -6  159.30   17.07
  -3   4   6  174.99   16.97
  -3   4   6  161.88   12.92
   3  -4  -5  241.48   19.70
  -3   4   5  265.78   20.11
  -3   4   5  251.86   15.18
   3   4  -5  244.22   22.01
  -3   4   4  440.61   24.77
   3  -4  -4  465.97   26.38
   3   4  -4  422.46   28.29
  -3  -4   4  438.10   28.64
   3  -4  -4  434.33   19.76
  -3  -4   4  427.84   18.53
  -3   4   4  427.25   19.02
  -3   4   3   97.31   11.46
   3  -4  -3   93.94   11.58
  -3  -4   3   90.38   13.53
   3  -4  -3   87.16    8.75
   3   4  -3   88.28   13.79
  -3  -4   3   98.08   10.00
  -3   4   3   90.51    8.86
   3  -4  -2 1281.49   37.90
  -3   4   2 1266.15   37.65
  -3  -4   2 1328.21   47.06
   3  -4  -2 1268.07   31.98
  -3  -4   2 1313.12   31.53
   3   4  -2 1283.08   46.20
   3  -4  -2 1270.43   32.32
  -3   4   2 1258.51   31.57
  -3   4   1  203.00   14.34
   3  -4  -1  193.26   14.35
  -3  -4   1  195.53   18.35
   3  -4  -1  211.99   12.46
   3  -4  -1  201.39   13.09
  -3  -4   1  188.19   11.34
   3   4  -1  193.24   18.89
  -3   4   1  214.51   13.35
  -3   4   0    1.76    2.68
   3  -4   0    3.88    3.89
  -3  -4   0    1.60    5.55
   3   4   0   -0.79    6.84
  -3  -4   0    1.16    2.74
  -3   4   0    0.65    2.93
   3  -4   0   -1.73    2.93
  -3   4  -1  259.74   14.53
  -3  -4  -1  263.46   19.95
   3   4   1  265.88   12.90
   3   4   1  258.16   19.54
  -3   4  -1  266.61   15.97
   3  -4   1  269.53   16.43
  -3  -4  -1  274.38   12.59
  -3   4  -2  994.59   26.32
  -3  -4  -2  979.26   37.17
  -3   4  -2  999.96   23.37
   3   4   2 1064.02   25.51
   3   4   2 1006.53   37.54
  -3   4  -2 1034.71   32.49
  -3  -4  -2  995.13   24.21
   3  -4   2 1001.31   33.26
  -3   4  -3  794.88   22.23
  -3  -4  -3  766.96   32.52
   3   4   3  755.39   32.15
   3   4   3  780.23   22.80
  -3   4  -3  749.51   29.50
   3  -4   3  819.63   31.20
  -3  -4  -3  753.45   21.82
  -3   4  -4   18.10    3.84
  -3  -4  -4   17.14    6.30
  -3   4  -4   32.54    7.33
  -3  -4  -4   19.62    4.58
   3  -4   4   31.47    7.14
   3   4   4   25.45    4.75
  -3  -4  -5  386.30   22.34
  -3   4  -5  387.07   23.19
   3  -4   5  420.75   24.29
  -3  -4  -5  390.04   17.75
   3   4   5  371.30   17.94
  -3  -4  -6  881.73   32.42
  -3   4  -6  861.36   36.07
  -3  -4  -6  844.97   27.96
   3  -4   6  878.75   36.88
   3   4   6  813.06   28.26
  -3  -4  -7   28.36    6.50
  -3   4  -7   26.66    7.36
  -3  -4  -7   22.46    4.68
   3  -4   7   41.95    9.52
   3   4   7   29.13    5.83
  -3  -4  -8   37.46    7.11
  -3  -4  -8   36.22    6.88
   3  -4   8   35.48    8.86
   3   4   8   33.90    6.52
  -3  -4  -9  170.84   13.20
  -3  -4  -9  159.17   14.68
   3   4   9  152.22   14.65
   3  -4   9  147.61   17.54
  -3  -4 -10  796.71   34.26
   3  -4  10  901.79   43.78
   3   4  10  835.35   35.66
  -3   4 -11  124.28   10.92
   3   4  11  124.73   14.31
   3  -4  11  149.04   18.93
   3  -4  12   12.79    7.00
  -3   4 -12   21.77    8.34
  -3   4 -12   15.35    4.40
   3   4  12   19.06    6.64
  -3  -4 -13   -1.44    7.47
  -3   4 -13    1.47    2.79
   3  -4  13   -1.18    5.86
   3   4  13    7.12    4.28
  -3  -4 -14  646.33   44.48
  -3   4 -14  532.36   26.89
   3   4  14  548.21   34.39
   3  -4  14  573.77   40.40
  -3   4 -15   14.70    5.63
  -3  -4 -15   22.76   11.51
   3   4  15   32.62    8.83
  -3  -4 -16  177.94   24.85
  -3   4 -16  155.50   15.94
   3   4  16  200.59   22.41
  -3  -4 -17   23.54   11.76
  -3   4 -17   30.79    8.32
   3   4  17   21.38    7.44
  -3  -4 -18  539.55   44.80
   3   4  18  493.75   37.86
  -3  -4 -19   -2.17   11.85
  -3  -4 -20  127.54   24.18
  -3   4 -21   -0.80    5.24
  -3  -4 -21  -10.70   13.01
  -3   4 -22  362.61   30.16
  -3  -4 -22  379.03   41.82
  -3  -4 -23   -6.06   10.45
  -3   4 -23   -4.34    6.29
  -3   4 -24  170.97   22.19
  -3  -4 -24  174.03   30.11
   3  -4  24  159.80   22.89
  -3   4 -25   30.92   11.41
  -3  -4 -25   -8.09   11.52
   3  -4  25   15.50    6.61
  -3  -4 -26  158.19   29.84
  -3   4 -26  161.11   23.28
   3  -4  26  148.35   21.92
  -3  -4 -27   37.90   17.00
  -3   4 -27   46.94   13.16
   3  -4  27   54.55   15.24
  -3  -4 -28  126.95   30.61
  -3  -4 -29   -3.26   10.11
  -3  -4 -30   11.21   13.60
   3  -5 -30  217.73   39.16
   3  -5 -29   -2.90   11.06
  -3  -5  29   -6.96    7.68
  -3  -5  28   -2.68    6.31
   3  -5 -28  -16.96   12.90
  -3  -5  27    7.61    6.07
   3  -5 -27   12.77   12.73
   3  -5 -26  301.38   40.91
  -3  -5  26  316.36   35.65
   3  -5 -25   29.92   17.98
  -3  -5  25  -32.62   13.06
   3  -5 -24    7.20    9.91
  -3  -5  24    4.61    8.60
   3  -5 -23   89.28   24.12
  -3  -5  23  104.06   20.46
   3  -5 -22  555.45   51.32
  -3  -5  22  472.18   41.53
   3  -5 -21   10.09   12.40
  -3  -5  21    3.96    9.45
   3  -5 -20  147.99   25.86
  -3  -5  20   93.67   18.95
   3  -5 -19   74.90   19.18
  -3   5  19   94.90   16.38
  -3  -5  19   71.23   16.36
  -3   5  18  763.23   43.84
   3  -5 -18  791.64   54.69
  -3  -5  18  720.92   48.27
   3  -5 -18  745.06   18.90
  -3   5  17  105.49   16.01
   3  -5 -17  113.06   20.55
  -3  -5  17  100.11   19.86
   3  -5 -16   23.96   11.30
  -3  -5  16   22.71    5.41
  -3  -5  16   17.21    9.20
   3  -5 -15   -0.99    6.75
  -3  -5  15   -0.04    4.69
  -3  -5  15   -1.03    3.45
  -3  -5  15   -0.95    8.89
   3  -5 -14 1657.20   71.11
  -3  -5  14 1767.63   66.75
  -3  -5  14 1553.94   41.75
  -3  -5  14 1763.49   75.34
  -3  -5  14 1618.30   67.74
  -3  -5  13    0.72    2.58
   3  -5 -13    6.50    8.72
  -3   5  13  -21.19    8.17
  -3  -5  13   -3.95    9.42
  -3  -5  13   -7.50    8.56
  -3  -5  12  182.24   13.03
  -3   5  12  214.50   23.92
   3  -5 -12  166.34   21.67
  -3  -5  12  201.48   24.18
  -3  -5  12  155.87   20.91
  -3  -5  11    5.48    3.06
   3  -5 -11   12.62   10.02
  -3   5  11    7.12    5.20
  -3  -5  11    0.79    4.57
   3   5 -11    6.90    3.82
  -3   5  11    7.50    4.65
  -3  -5  11   11.04    8.80
  -3  -5  10  846.41   26.60
  -3   5  10  953.02   47.09
   3  -5 -10  890.89   46.79
  -3   5  10  867.17   35.54
   3   5 -10  865.50   33.06
  -3   5   9   31.38    9.33
   3  -5  -9   22.14   10.00
   3   5  -9   22.63    6.32
  -3   5   9   21.23    6.06
   3  -5  -9   27.27    3.95
  -3  -5   9   -4.76    6.64
  -3  -5   9   30.12    5.19
  -3   5   8  537.25   33.16
   3  -5  -8  415.62   29.98
  -3   5   8  477.39   23.59
  -3  -5   8  511.52   19.94
  -3   5   7  102.70   14.60
   3  -5  -7   68.85   12.42
  -3   5   7   87.98    9.98
   3  -5  -6  613.46   33.52
  -3   5   6  622.14   33.30
  -3   5   6  597.03   23.94
   3  -5  -5    4.42    5.46
  -3   5   5    6.51    3.75
  -3   5   5    6.69    3.52
  -3   5   4  473.19   27.04
   3  -5  -4  487.15   27.70
  -3  -5   4  504.22   19.83
  -3  -5   4  459.61   22.52
  -3  -5   4  473.02   31.74
  -3   5   4  470.12   19.41
   3  -5  -3  261.48   19.59
  -3   5   3  254.18   19.05
   3  -5  -3  251.43   14.35
  -3  -5   3  254.97   15.28
  -3  -5   3  280.80   23.98
   3   5  -3  288.91   25.52
  -3   5   3  253.26   14.47
  -3   5   2  159.56   14.42
   3  -5  -2  169.56   15.37
  -3  -5   2  183.08   20.38
  -3  -5   2  174.66   19.13
   3   5  -2  197.12   20.38
  -3  -5   2  154.54   11.14
   3  -5  -2  167.60   11.90
   3  -5  -2  168.27   12.02
  -3   5   2  166.30   11.70
  -3   5   1   26.02    5.92
   3  -5  -1   17.52    5.13
  -3  -5   1   21.23    8.39
   3  -5  -1   20.25    4.34
   3   5  -1   32.95   10.99
  -3  -5   1   18.58    4.17
  -3   5   1   18.78    4.58
   3  -5  -1   21.93    4.91
  -3   5   0  147.37   12.37
  -3  -5   0  143.16   16.73
   3  -5   0  153.77   12.76
   3   5   0  162.31   18.31
  -3  -5   0  147.34    9.14
   3  -5   0  162.14   12.57
  -3   5   0  139.93   11.54
  -3   5  -1   17.03    4.46
  -3   5  -1   24.74    5.31
  -3  -5  -1   20.67    8.46
   3   5   1   21.76    9.06
  -3  -5  -1   20.97    3.81
   3  -5   1   15.51    4.62
  -3   5  -2   64.30    8.65
  -3   5  -2   64.57    7.19
  -3  -5  -2   47.41   10.51
   3   5   2   66.54    6.20
   3   5   2   72.48   12.43
  -3  -5  -2   65.87    5.78
   3  -5   2   77.25    9.49
  -3   5  -3    3.84    4.56
  -3   5  -3    1.68    2.18
  -3  -5  -3    0.93    2.31
  -3  -5  -3    4.21    5.92
   3   5   3    2.16    2.13
   3   5   3    0.38    5.34
   3  -5   3    0.32    3.53
  -3   5  -4  838.05   33.03
  -3   5  -4  845.47   21.44
  -3  -5  -4  849.74   37.22
   3   5   4  824.28   35.55
   3   5   4  842.29   23.08
   3  -5   4  841.86   33.94
  -3  -5  -4  854.08   22.32
  -3   5  -5    2.08    1.79
  -3   5  -5    3.58    4.69
  -3  -5  -5    0.68    2.64
  -3  -5  -5    2.36    4.96
   3   5   5    2.13    4.87
   3  -5   5    3.01    3.77
   3   5   5    0.39    2.42
  -3   5  -6  796.71   35.76
  -3  -5  -6  795.89   25.62
  -3   5  -6  806.13   18.03
  -3  -5  -6  798.32   34.66
   3   5   6  828.23   34.09
   3   5   6  801.87   26.27
   3  -5   6  796.87   35.89
  -3   5  -7    6.93    5.11
  -3  -5  -7    4.60    3.22
  -3   5  -7    5.43    1.82
  -3  -5  -7    2.25    4.81
   3   5   7    4.70    4.27
   3  -5   7    8.56    4.06
   3   5   7    0.23    2.75
  -3  -5  -8 1730.66   43.30
  -3  -5  -8 1744.91   48.66
   3   5   8 1761.33   48.55
   3  -5   8 1745.10   58.06
   3   5   8 1823.50   45.72
  -3  -5  -9   17.41    5.08
   3   5   9   26.02    5.88
   3  -5   9   12.38    4.70
  -3  -5 -10   62.40    8.92
  -3   5 -10   81.07    6.90
   3  -5  10   92.85   15.07
   3   5  10   87.22   11.56
  -3  -5 -11   66.26    8.96
  -3   5 -11   62.04   12.97
  -3   5 -11   63.54    6.66
  -3  -5 -11   67.83   15.10
   3   5  11   80.84   11.40
   3  -5  11   66.84   12.31
  -3  -5 -12 1660.52   69.49
  -3   5 -12 1590.81   35.20
   3  -5  12 1692.29   65.71
   3   5  12 1544.56   51.96
  -3  -5 -13  350.18   33.02
  -3   5 -13  383.52   18.40
   3   5  13  376.96   26.91
   3  -5  13  408.86   33.64
  -3   5 -14  276.56   16.77
  -3  -5 -14  299.06   31.80
   3   5  14  276.28   24.17
  -3   5 -15    0.75    3.27
   3   5  15    5.97    5.39
  -3  -5 -16  434.17   39.97
  -3   5 -16  440.99   24.09
   3   5  16  458.24   33.38
  -3  -5 -17  103.21   21.04
  -3   5 -17   99.87   12.64
   3   5  17   83.30   14.42
  -3   5 -18  366.21   23.97
  -3  -5 -18  369.35   38.95
   3   5  18  372.47   32.32
  -3  -5 -19   10.42    8.41
  -3   5 -19   21.89    7.03
  -3  -5 -20  462.38   45.31
  -3  -5 -21   29.47   17.00
  -3  -5 -22  125.48   26.21
  -3  -5 -23    4.11   10.40
  -3   5 -23    8.24    6.62
  -3   5 -24  129.94   18.54
  -3  -5 -24  140.20   28.41
  -3   5 -25    8.98    6.25
  -3  -5 -25    7.97   12.48
   3  -5  25    7.92    8.41
  -3  -5 -26  169.43   33.11
   3  -5  26  123.33   22.54
  -3  -5 -27   18.33   14.46
   3  -5  27    0.18    8.61
  -3  -5 -28   90.03   22.65
  -3  -5 -29  -14.04   10.02
  -3  -6  29   -1.87    9.23
   3  -6 -29  -23.00   18.19
  -3  -6  28  156.69   26.66
   3  -6 -28  158.05   32.98
  -3  -6  27   21.87   13.15
   3  -6 -27    5.24    9.41
   3  -6 -26   -5.64   12.11
  -3  -6  26    3.13    8.63
   3  -6 -25    4.29   12.10
  -3  -6  25   -3.00   11.93
   3  -6 -24  309.03   41.35
  -3  -6  24  214.07   30.60
   3  -6 -23    5.02   10.66
  -3  -6  23    5.41    9.06
   3  -6 -22   -8.54   12.53
  -3  -6  22    1.24    8.88
   3  -6 -21    8.87    8.66
  -3  -6  21   -4.41    9.63
  -3   6  20  384.51   32.83
   3  -6 -20  370.84   41.59
  -3  -6  20  364.74   38.13
   3  -6 -19    3.71   11.45
  -3   6  19   12.54    6.07
  -3  -6  19    4.48    7.35
   3  -6 -19    1.21    1.77
   3  -6 -19    1.04    1.95
   3  -6 -18    9.73    8.63
  -3   6  18    9.09    4.71
  -3  -6  18   17.79   10.50
  -3   6  17   35.34    8.70
   3  -6 -17   32.98   14.09
  -3  -6  17   35.95   13.99
  -3   6  16  504.18   32.67
   3  -6 -16  475.65   42.10
  -3  -6  16  553.24   43.76
   3  -6 -15   -3.62    8.39
  -3  -6  15    2.80    6.03
  -3  -6  15    0.77    8.66
  -3  -6  14   57.01    6.64
  -3  -6  14   43.27   11.11
   3  -6 -14   49.43   13.23
  -3  -6  14   64.79   15.82
  -3  -6  13  315.86   27.80
  -3  -6  13  298.81   14.89
   3  -6 -13  273.36   29.88
  -3   6  13  304.10   23.67
   3   6 -13  273.51   20.43
  -3  -6  13  311.06   31.43
  -3  -6  12  635.64   37.86
  -3  -6  12  653.55   21.01
   3  -6 -12  656.87   44.03
   3   6 -12  626.27   29.35
  -3   6  12  606.37   31.63
  -3  -6  12  702.57   46.63
  -3  -6  11    4.76    3.31
  -3  -6  11    2.59    3.85
  -3   6  11   10.95    8.41
   3  -6 -11    4.79    7.39
  -3  -6  11    4.58    6.71
  -3   6  11    7.68    4.10
   3   6 -11    8.27    5.60
  -3  -6  11    1.53    9.07
  -3   6  10  419.91   32.92
  -3  -6  10  419.85   16.28
   3  -6 -10  405.95   33.07
  -3   6  10  378.66   22.72
  -3  -6  10  411.82   35.85
  -3  -6  10  401.75   34.58
  -3   6   9   -5.44    6.76
   3  -6  -9   -0.49    7.11
  -3  -6   9   10.64    7.76
  -3   6   9   -1.32    3.58
   3  -6  -9    0.68    2.65
  -3  -6   9    1.97    2.17
  -3  -6   9  -10.47    9.60
  -3   6   8  609.81   36.82
   3  -6  -8  501.65   34.45
  -3  -6   8  539.88   38.64
  -3  -6   8  546.32   19.59
  -3   6   8  539.00   23.92
   3  -6  -8  534.85   22.53
   3  -6  -7    0.03    5.93
  -3   6   7    0.19    3.18
  -3  -6   7   12.99    7.65
  -3   6   7    2.47    2.79
   3  -6  -6  168.76   19.01
  -3   6   6  179.38   18.92
  -3  -6   6  179.64   21.85
  -3   6   6  163.93   12.05
  -3   6   5   38.99    8.67
   3  -6  -5   31.58    8.98
  -3  -6   5   25.15   10.05
  -3   6   5   38.95    6.00
   3  -6  -4  542.34   30.36
  -3   6   4  527.41   29.82
  -3  -6   4  533.14   36.67
  -3  -6   4  552.93   24.38
  -3   6   4  519.79   19.97
   3  -6  -3  145.86   15.54
  -3   6   3  142.34   14.82
  -3  -6   3  133.72   19.87
  -3  -6   3  143.36   11.02
  -3  -6   3  149.12   19.08
  -3  -6   3  135.03   11.44
   3  -6  -3  156.90   11.24
  -3   6   3  150.13   10.64
  -3   6   2  271.44   19.50
   3  -6  -2  274.05   20.24
  -3  -6   2  298.07   27.04
   3  -6  -2  313.40   16.53
  -3  -6   2  289.15   25.93
  -3  -6   2  284.85   14.54
   3  -6  -2  291.49   15.39
  -3   6   2  300.56   15.23
  -3   6   1   74.99    9.90
   3  -6  -1   63.34    9.76
  -3  -6   1   81.68   15.92
  -3  -6   1   76.53    6.93
   3  -6  -1   69.93    8.20
  -3   6   1   82.09    8.37
  -3   6   0  503.93   23.45
  -3  -6   0  439.55   31.53
   3  -6   0  427.55   22.30
   3   6   0  472.70   31.18
  -3  -6   0  472.28   14.72
  -3   6   0  443.93   20.07
   3  -6   0  469.27   21.15
  -3   6  -1    8.60    3.38
  -3   6  -1   13.55    4.03
  -3  -6  -1    1.03    5.84
   3   6   1   11.17    8.63
   3  -6   1   10.26    4.20
  -3  -6  -1    9.73    2.16
  -3   6  -2  360.97   17.50
  -3  -6  -2  388.10   28.65
   3   6   2  391.90   27.41
  -3  -6  -2  386.42   10.72
   3  -6   2  419.68   22.21
  -3   6  -2  383.34   20.79
  -3   6  -3   27.08    4.79
  -3   6  -3   23.34    5.94
  -3  -6  -3   22.48    2.99
  -3  -6  -3    8.92    5.84
   3   6   3   15.83    6.07
   3  -6   3   20.80    5.70
  -3   6  -4  387.41   23.10
  -3  -6  -4  374.81   12.21
  -3   6  -4  376.25   14.20
  -3  -6  -4  355.02   26.50
   3   6   4  371.58   25.77
   3   6   4  365.60   12.87
   3  -6   4  381.78   23.43
  -3   6  -5   42.28    8.79
  -3   6  -5   45.34    4.04
  -3  -6  -5   38.40    9.53
   3   6   5   47.02    9.86
   3  -6   5   42.02    9.20
   3   6   5   36.61    4.98
  -3   6  -6 1931.76   56.13
  -3  -6  -6 1924.87   59.51
   3   6   6 2042.02   57.67
   3   6   6 1992.45   37.52
   3  -6   6 1916.32   56.98
  -3  -6  -7   58.36   11.16
   3   6   7   53.34   10.60
   3  -6   7   40.92    9.30
   3   6   7   61.63    7.44
  -3  -6  -8  187.42   18.28
   3   6   8  176.50   16.58
   3   6   8  200.85   14.29
   3  -6   8  168.74   18.49
  -3  -6  -9   37.24   11.64
  -3  -6  -9   38.36    7.95
   3   6   9   35.35    8.10
   3  -6   9   44.80   11.24
   3   6   9   49.70    8.12
  -3  -6 -10 1717.97   69.63
  -3  -6 -10 1733.35   51.50
   3   6  10 1722.70   48.54
   3   6  10 1790.99   48.31
   3  -6  10 1740.51   63.68
  -3  -6 -11   49.82   14.22
  -3  -6 -11   74.65   10.90
   3   6  11   65.30    9.72
   3  -6  11   70.96   13.10
   3   6  11   79.43   10.77
  -3  -6 -12   -1.16    7.62
  -3  -6 -12    3.85    3.82
   3   6  12    0.16    4.10
   3  -6  12    1.65    5.96
   3   6  12   -5.77    3.37
  -3   6 -13  115.03    6.55
  -3  -6 -13  106.20   19.76
   3   6  13  108.91   11.91
   3   6  13  126.20   15.04
   3  -6  13  123.90   19.42
  -3   6 -14  596.54   17.61
  -3  -6 -14  655.39   48.00
   3   6  14  609.33   26.45
   3   6  14  568.26   33.57
  -3  -6 -15   20.20   11.24
  -3   6 -15    7.27    2.74
   3   6  15    8.89    3.74
   3   6  15   17.78    6.24
  -3   6 -16  380.42   17.67
  -3  -6 -16  385.65   39.51
   3   6  16  344.69   18.73
   3   6  16  377.14   29.66
  -3  -6 -17   16.61   11.74
  -3   6 -17   16.03    3.91
   3   6  17   15.27    4.46
   3   6  17   -5.66    3.85
  -3   6 -18  617.56   26.06
  -3  -6 -18  621.64   52.04
   3   6  18  637.65   22.90
   3   6  18  575.43   39.41
  -3  -6 -19    3.16    6.05
   3   6  19    3.20    3.47
  -3   6 -19    7.95    4.38
  -3  -6 -20  117.68   25.35
  -3   6 -20  109.01   12.61
   3   6  20   98.63    7.37
  -3  -6 -21    8.79   10.74
  -3   6 -21   22.29    6.85
  -3  -6 -22  130.44   27.22
  -3  -6 -23    6.08   10.87
  -3  -6 -24   39.97   16.06
  -3  -6 -25   -8.71   15.35
   3  -6  25   -3.21    9.61
  -3  -6 -26  189.89   33.97
   3  -6  26  163.79   26.91
  -3  -6 -27    1.37    9.61
   3  -6  27    9.16    7.22
  -3  -7  30   48.72   19.48
  -3  -7  29   32.59   17.13
   3  -7 -28   -2.88   10.25
  -3  -7  28    6.03    9.90
  -3  -7  27    0.70   10.10
   3  -7 -27    9.78   14.29
   3  -7 -26   84.38   24.19
  -3  -7  26   83.40   20.64
   3  -7 -25   25.51   16.52
  -3  -7  25   15.18    9.71
   3  -7 -24   -4.00   10.71
  -3  -7  24    2.19   11.35
   3  -7 -23   25.22   14.92
  -3  -7  23   13.90    9.83
   3  -7 -22  275.68   38.03
  -3  -7  22  260.69   34.81
   3  -7 -21  -44.44   17.22
  -3  -7  21    6.32    9.44
  -3   7  20   67.16   13.69
   3  -7 -20   63.94   18.81
  -3  -7  20   61.34   17.76
  -3   7  19    3.19    3.88
   3  -7 -19    9.80   12.15
   3  -7 -19    5.63    2.82
  -3  -7  19    7.95    8.95
  -3   7  18  271.09   25.25
   3  -7 -18  340.29   39.04
  -3  -7  18  278.45   34.21
  -3   7  17   19.27    6.55
   3  -7 -17   27.22   13.92
  -3  -7  17   29.15   11.40
  -3   7  16  114.17   15.22
   3  -7 -16  123.84   23.38
   3   7 -16  117.35   14.56
  -3  -7  16  104.31   22.52
  -3   7  15   31.08    7.61
   3  -7 -15   36.08   12.22
   3   7 -15   31.04    7.61
  -3  -7  15   26.93   13.40
   3  -7 -14  122.68   22.07
  -3   7  14  132.49   14.90
  -3  -7  14  113.50   17.30
  -3   7  14  122.67   15.10
   3   7 -14  124.89   14.03
  -3  -7  14  113.53   22.50
  -3  -7  13  -14.50    7.09
   3  -7 -13    1.40    7.58
  -3   7  13   -1.29    3.75
  -3  -7  13   -1.50    7.41
   3  -7 -12   22.19   10.82
  -3  -7  12   43.93   10.26
  -3   7  12   46.06    9.07
  -3  -7  12   69.67   18.17
   3  -7 -11   27.18   10.28
  -3  -7  11   40.97    9.08
  -3   7  11   27.33    6.48
  -3  -7  11   45.09   13.65
  -3  -7  10  285.76   23.73
  -3  -7  10  289.03   10.65
   3  -7 -10  254.04   27.07
  -3  -7  10  257.38   30.45
  -3   7  10  259.26   17.65
   3  -7 -10  273.32   15.28
  -3  -7   9   20.46    7.45
   3  -7  -9   13.19    8.26
  -3  -7   9    7.98    7.13
  -3  -7   9    7.26    1.91
   3  -7  -9   10.88    3.87
  -3   7   9    8.90    4.16
   3  -7  -8  240.72   24.98
  -3  -7   8  224.24   19.03
  -3  -7   8  248.70   12.60
  -3  -7   8  238.43   28.19
  -3  -7   8  259.34   28.99
   3  -7  -8  211.09   16.31
  -3   7   8  248.74   15.18
  -3  -7   7   -3.24    4.16
   3  -7  -7    1.17    6.97
  -3  -7   7    4.54    7.62
   3  -7  -7    0.71    4.29
  -3  -7   7   -4.61    6.31
  -3   7   7    4.60    3.50
   3  -7  -6  947.48   45.66
  -3  -7   6  928.13   34.53
  -3  -7   6  974.22   54.35
   3  -7  -6  855.71   36.63
  -3  -7   6 1017.20   55.62
  -3   7   6  932.98   25.95
  -3  -7   5   52.17    7.97
  -3   7   5   54.93   10.57
   3  -7  -5   39.53   10.27
  -3  -7   5   60.42   15.65
  -3  -7   5   50.05    8.42
  -3  -7   5   45.80   12.73
  -3   7   5   48.97    5.99
  -3  -7   4  919.94   29.71
  -3   7   4  934.99   41.69
   3  -7  -4  848.57   40.56
  -3  -7   4  946.59   52.39
  -3  -7   4  844.13   30.67
  -3  -7   4  920.50   51.31
  -3   7   4  913.83   24.15
  -3  -7   3   13.30    3.58
  -3   7   3   11.75    5.26
   3  -7  -3   20.46    7.56
  -3  -7   3   12.97    7.99
  -3  -7   3   10.98    3.67
  -3  -7   3    9.37    6.27
  -3  -7   3   18.62    4.50
  -3   7   3   12.34    3.68
  -3  -7   2  419.32   16.10
   3  -7  -2  434.57   26.45
  -3   7   2  434.21   25.94
  -3  -7   2  445.57   35.81
   3  -7  -2  421.81   18.24
   3  -7  -2  404.06   19.14
  -3  -7   2  421.74   16.92
  -3  -7   2  438.23   34.23
  -3   7   2  435.93   17.91
  -3   7   1   19.97    3.85
  -3  -7   1   19.94    3.30
  -3   7   1   20.07    6.01
   3  -7  -1   25.70    7.62
  -3  -7   1   15.80   10.00
   3  -7  -1   19.49    4.75
  -3  -7   1   20.28    3.33
  -3   7   0 1224.48   33.50
  -3  -7   0 1229.95   56.93
   3  -7   0 1199.86   39.91
   3  -7   0 1221.87   34.10
   3  -7   1   13.85    4.93
  -3  -7  -1   36.82   11.82
  -3   7  -1   19.13    4.87
   3  -7   1   20.18    5.65
  -3  -7  -2   84.57   15.29
  -3   7  -2   83.75   10.23
   3  -7   2   76.85    9.70
  -3  -7  -3    1.67    6.11
  -3   7  -3    2.52    4.37
   3  -7   3    1.86    3.63
  -3  -7  -4 1532.67   59.98
  -3   7  -4 1458.44   45.66
   3  -7   4 1512.39   47.22
  -3   7  -5   10.33    5.79
  -3  -7  -5   30.39    8.82
   3   7   5   15.85    7.66
   3  -7   5   22.53    7.00
  -3   7  -6  118.79   14.69
  -3  -7  -6  119.98   17.40
   3   7   6  114.20   15.18
   3   7   6  143.60    7.51
   3  -7   6  118.45   14.59
  -3  -7  -7    6.54    6.48
  -3  -7  -7   -3.14    7.87
   3   7   7    1.65    4.89
   3  -7   7    4.35    4.09
   3   7   7    2.72    1.78
  -3  -7  -8  754.08   45.93
  -3  -7  -8  798.39   40.60
   3   7   8  763.33   36.45
   3   7   8  795.16   24.94
   3  -7   8  763.73   40.03
  -3  -7  -9   23.52   10.09
  -3  -7  -9   16.61    7.70
   3   7   9   14.77    5.89
   3   7   9   15.41    4.73
   3  -7   9   31.07    9.22
  -3  -7 -10   31.21   11.35
  -3  -7 -10   10.62    4.73
   3   7  10   23.18    7.36
   3   7  10   21.70    5.44
   3  -7  10   26.75    8.54
  -3  -7 -11   31.46   12.41
  -3  -7 -11   50.88   10.18
   3   7  11   51.08    9.34
   3  -7  11   63.06   13.50
   3   7  11   48.98    8.03
  -3  -7 -12  153.20   23.44
  -3  -7 -12  131.45   15.38
   3   7  12  137.10   13.75
   3  -7  12  169.77   21.78
   3   7  12  158.06   15.34
  -3  -7 -13   -5.33   10.77
  -3  -7 -13   -0.60    3.67
   3   7  13    0.31    2.96
   3   7  13    1.89    1.87
  -3  -7 -14   19.09   10.62
  -3  -7 -14   10.31    4.72
   3   7  14   25.61    6.07
   3   7  14   19.59    5.56
  -3  -7 -15   -1.28   11.08
   3   7  15    3.63    2.51
   3   7  15    6.04    3.45
  -3  -7 -16  745.42   56.47
   3   7  16  642.68   37.86
  -3  -7 -17   -1.20   11.41
   3   7  17   -9.21    4.82
  -3  -7 -18   -5.32   11.03
   3   7  18   -1.89    3.29
  -3  -7 -19    8.63   10.14
  -3  -7 -20  373.58   44.41
  -3  -7 -21  -12.79   15.03
  -3  -7 -22   72.03   23.40
  -3  -7 -23   -5.41   14.73
  -3  -7 -24   43.74   18.16
  -3  -7 -25   22.81   16.26
   3  -7  25  -10.52   11.37
  -3  -7 -26   37.76   15.04
   3  -7  26   63.90   20.05
   3  -7  27   33.99   12.99
   3  -7  28   23.96   10.86
  -3  -8  30    9.57   11.04
  -3  -8  29    0.81   11.16
  -3  -8  28   89.85   22.02
  -3  -8  27    9.87   11.12
  -3  -8  26    7.56    8.33
   3  -8 -26    7.32   11.33
  -3   8  25   -2.29    5.79
   3  -8 -25   -2.21    9.93
  -3  -8  25   -8.07   14.09
   3  -8 -24  133.85   29.57
  -3   8  24  156.76   23.71
  -3  -8  24  177.70   30.82
   3  -8 -23   -0.27   11.97
   3   8 -23   26.46    9.98
  -3   8  23   -8.99    8.73
  -3  -8  23  -10.32   10.96
   3  -8 -22   -7.62   10.61
  -3   8  22    3.16    4.82
   3   8 -22    7.93    5.89
  -3  -8  22   -9.39   11.32
   3  -8 -21   10.38   13.04
   3   8 -21    1.41    3.71
  -3   8  21   -2.01    6.15
  -3  -8  21   -7.59   14.57
   3  -8 -20  367.69   43.78
  -3   8  20  432.88   34.84
   3   8 -20  414.96   30.01
  -3  -8  20  366.48   42.19
   3  -8 -19   -8.39   13.32
  -3   8  19   10.37    6.93
  -3  -8  19   16.00   14.06
   3  -8 -18   60.14   19.38
  -3   8  18   86.52   14.00
  -3   8  18   54.05   11.64
  -3  -8  18   86.57   21.68
  -3   8  17   17.54    6.16
   3  -8 -17   22.46   12.02
   3   8 -17   12.23    6.35
  -3  -8  17   11.95   12.91
  -3   8  16  241.59   20.82
   3  -8 -16  242.06   32.36
  -3  -8  16  218.95   31.76
  -3   8  15   34.66    7.66
   3  -8 -15   32.30   11.92
  -3   8  15   23.39    6.79
  -3  -8  15   21.90   12.85
  -3  -8  14   79.59   14.96
   3  -8 -14   67.50   16.99
  -3   8  14   82.32   10.97
  -3   8  14   72.76   11.61
  -3  -8  14   62.41   17.63
  -3  -8  13   -0.64    3.31
  -3   8  13    1.63    1.79
   3  -8 -13   12.09   10.92
  -3   8  13    1.42    3.23
  -3  -8  13   -6.84    8.53
  -3  -8  12  432.77   32.14
   3  -8 -12  472.00   40.75
  -3   8  12  473.76   23.52
  -3  -8  12  374.84   39.43
  -3   8  12  433.70   24.27
  -3  -8  11    1.62    7.10
   3  -8 -11   -2.56    7.57
  -3  -8  11    9.56    6.68
  -3   8  11    4.77    2.58
  -3   8  11    0.16    3.82
  -3  -8  10  177.58   27.54
  -3  -8  10  150.99   17.28
  -3   8  10  149.25   11.39
   3  -8 -10  146.24   21.77
  -3   8  10  150.46   12.14
  -3  -8   9    2.09    3.83
   3  -8  -9    5.31    7.35
  -3  -8   9    2.68    8.51
   3  -8  -9    2.89    3.43
  -3   8   9    8.18    3.28
  -3  -8   8  406.35   25.86
   3  -8  -8  434.36   34.62
  -3  -8   8  411.71   14.52
  -3  -8   8  435.93   15.31
  -3  -8   8  430.51   39.92
   3  -8  -8  421.71   25.63
  -3   8   8  425.99   16.70
  -3  -8   7   -0.05    3.32
   3  -8  -7   -2.75    7.40
  -3  -8   7    5.89   13.38
   3  -8  -7   -1.33    5.69
  -3   8   7   -1.03    2.07
  -3  -8   6  572.30   26.91
   3  -8  -6  592.61   37.96
  -3  -8   6  626.10   46.65
   3  -8  -6  550.63   32.26
  -3  -8   6  568.45   28.97
  -3   8   6  563.64   15.76
  -3  -8   5   18.51    4.94
  -3   8   5   17.48    2.76
  -3  -8   5   21.32   11.59
   3  -8  -5   15.12    6.47
  -3  -8   5   19.01    5.39
   3  -8  -5   17.82    7.19
  -3  -8   4  335.71   17.77
   3  -8  -4  363.46   27.73
  -3  -8   4  364.40   35.47
  -3  -8   4  362.53   34.27
   3  -8  -4  338.41   27.04
  -3  -8   4  352.83   18.85
  -3   8   4  349.11   12.04
  -3  -8   3   54.24    6.27
  -3   8   3   59.04    5.60
   3  -8  -3   60.94   11.17
  -3  -8   3   59.06   14.65
  -3  -8   3   66.81    7.05
  -3  -8   3   80.92   16.01
   3  -8  -3   59.23    8.32
  -3  -8   3   56.30    6.98
  -3   8   2 1004.08   24.52
   3  -8  -2  937.14   40.68
  -3  -8   2 1001.37   56.26
  -3  -8   2 1023.84   55.11
  -3  -8   2 1069.27   22.96
   3  -8  -2 1016.79   28.97
   3  -8  -2 1046.65   26.17
  -3  -8   2 1020.22   21.86
  -3   8   1  117.80    9.30
   3  -8  -1  116.58    9.53
  -3  -8   1   98.00   18.79
   3  -8  -1  135.27   15.34
  -3   8   0  123.94   10.71
   3  -8   0  119.95   10.52
   3  -8   0  120.90   13.57
  -3  -8   0   92.68   17.36
  -3   8  -1  267.37   16.91
  -3  -8  -1  242.76   21.83
  -3  -8  -1  285.23   30.00
   3  -8   1  282.10   18.94
   3  -8   1  244.36   16.28
  -3  -8  -2 1097.02   56.43
  -3   8  -2 1117.60   35.69
  -3  -8  -2 1122.27   48.09
   3  -8   2 1153.24   37.22
  -3  -8  -3    9.59    7.26
  -3   8  -3    1.03    3.91
  -3  -8  -3   19.55    8.67
   3  -8   3   15.75    6.02
  -3  -8  -4   50.85   13.21
  -3  -8  -4   71.91   13.69
   3  -8   4   51.74    9.39
  -3  -8  -5    7.84    7.14
  -3  -8  -5    0.66    6.73
   3  -8   5    4.42    3.99
  -3  -8  -6  633.75   40.41
  -3  -8  -6  692.23   42.93
   3  -8   6  647.79   34.53
  -3  -8  -7   14.27    6.33
  -3  -8  -7   19.86   10.43
   3  -8   7   14.18    6.03
  -3  -8  -8   -3.00    5.91
  -3  -8  -8    0.50    6.80
   3  -8   8    0.57    4.09
  -3  -8  -9   37.96   10.17
  -3  -8  -9   49.65   14.67
   3  -8   9   35.04   10.11
   3   8   9   39.46    4.92
  -3  -8 -10   93.93   15.23
  -3  -8 -10   53.81   14.25
   3   8  10   76.23    8.14
   3  -8  10   92.99   15.52
  -3  -8 -11   33.58    8.85
  -3  -8 -11   45.35   14.48
   3  -8  11   41.62   11.21
   3   8  11   54.30    7.84
  -3  -8 -12   14.36    4.92
  -3  -8 -12   13.18    9.39
   3   8  12    9.21    3.97
   3  -8  12   -1.74    5.95
  -3  -8 -13   35.23    9.04
  -3  -8 -13   29.77   12.38
   3   8  13   32.44    6.90
  -3  -8 -14  415.02   27.52
  -3  -8 -14  389.77   40.69
   3   8  14  414.03   26.17
  -3  -8 -15    5.30    4.43
  -3  -8 -15    0.78    9.88
   3   8  15   18.72    5.78
  -3  -8 -16  -11.28   14.63
  -3  -8 -17   59.73   18.95
  -3  -8 -18  235.92   35.28
  -3  -8 -19   30.49   13.91
  -3  -8 -20   -1.14    9.79
  -3  -8 -21    6.81    9.78
  -3  -8 -22  122.90   27.76
  -3  -8 -23   -5.56   12.64
  -3  -8 -24   73.28   22.48
  -3  -8 -25    4.93   11.63
   3  -8  25  -19.72   13.44
   3  -8  26   58.07   17.72
   3  -8  27  -11.76   11.26
   3  -8  28  122.84   27.75
  -3  -9  29  -39.87   19.27
  -3  -9  28  -31.42   17.12
  -3  -9  27   11.12    9.77
  -3  -9  26  184.33   34.38
  -3  -9  25   -7.45   14.21
   3  -9 -25    2.75   12.30
   3  -9 -24  -21.81   15.30
  -3  -9  24    7.39   12.88
   3  -9 -23   -5.16   12.22
  -3  -9  23    0.44   11.68
   3  -9 -22  244.28   37.84
  -3  -9  22  198.23   34.45
   3  -9 -21   -5.52   11.36
  -3  -9  21   -4.14   14.14
   3  -9 -20    7.11   10.63
  -3   9  20   -5.19    4.52
  -3  -9  20   14.11   11.02
   3  -9 -19   -2.69    9.09
  -3   9  19   -1.95    4.58
  -3  -9  19  -11.70   11.79
   3  -9 -18  473.39   48.44
  -3  -9  18  441.54   48.12
   3  -9 -18  498.06   30.79
   3  -9 -17   -3.99   12.60
  -3  -9  17    2.16   10.62
   3  -9 -16   22.10   10.83
  -3  -9  16   25.18   12.40
  -3   9  16   22.21    6.89
  -3  -9  15    6.70   10.60
   3  -9 -15    6.88    8.76
  -3   9  15    2.22    4.30
   3  -9 -14  716.06   54.29
  -3  -9  14  689.00   57.46
  -3   9  14  690.25   30.31
  -3   9  14  679.25   28.80
  -3  -9  13    4.93   13.67
   3  -9 -13   25.47   12.22
  -3  -9  13   21.07    7.54
  -3   9  13   10.51    1.94
  -3   9  13   16.67    4.99
  -3  -9  12   27.36   14.32
  -3   9  12   32.97    5.25
  -3  -9  12   30.90    9.34
   3  -9 -12   18.69   10.04
  -3   9  12   30.12    5.85
  -3  -9  11   11.52   12.07
  -3  -9  11    7.95    6.13
  -3   9  11    8.68    2.42
   3  -9 -11    2.34    9.24
  -3   9  11    4.32    2.06
  -3  -9  10  354.57   39.62
   3  -9 -10  359.50   35.01
  -3  -9  10  335.69   26.13
  -3   9  10  368.65   13.09
  -3   9  10  364.16   13.22
  -3  -9   9   -3.31    5.13
   3  -9  -9   -0.29    6.25
  -3  -9   9    9.23   11.01
   3  -9  -9   -1.85    4.76
  -3  -9   8  377.47   11.20
   3  -9  -8  389.52   34.42
  -3  -9   8  384.21   11.44
  -3  -9   8  330.46   37.82
   3  -9  -8  364.06   25.77
  -3  -9   8  385.43   25.35
  -3  -9   7   21.37    5.82
  -3  -9   7   18.96    3.81
  -3  -9   7    1.24    9.76
   3  -9  -7   19.15    8.30
   3  -9  -7   13.61    6.97
  -3  -9   7   25.15    7.62
   3  -9  -6  248.50   26.21
  -3  -9   6  279.86   16.21
  -3  -9   6  264.45   33.61
  -3  -9   6  244.12   18.57
   3  -9  -6  234.67   22.80
  -3  -9   6  252.97   17.90
  -3  -9   5   -2.96    2.69
  -3  -9   5   -7.90    3.54
  -3  -9   5   -4.56    9.70
   3  -9  -5    1.41    6.80
  -3  -9   5    5.57    3.62
   3  -9  -5   -2.15    5.05
   3  -9  -4  214.72   22.33
  -3  -9   4  202.82   16.38
  -3  -9   4  224.25   29.74
   3  -9  -4  216.39   16.18
   3  -9  -4  207.99   23.19
  -3  -9   4  211.46   13.44
  -3  -9   4  210.67   13.21
  -3  -9   3   11.62    5.84
   3  -9  -3   13.46    6.65
  -3  -9   3   -5.12    8.48
   3  -9  -3   12.93    4.18
   3  -9  -3    7.58    4.01
  -3  -9   3    6.64    2.40
  -3  -9   3    5.98    1.89
  -3  -9   2   64.61   10.61
  -3  -9   2   48.91    6.09
   3  -9  -2   52.07   12.57
   3  -9  -2   53.17   10.34
  -3  -9   2   69.87   17.78
  -3  -9   1   51.80    9.80
   3  -9  -1   67.63    6.30
  -3  -9   1   61.81   16.64
   3  -9  -1   74.19   12.04
  -3  -9   0  219.44   20.86
   3  -9   0  239.32   19.64
  -3  -9   0  199.81   26.70
   3  -9   0  223.64   13.23
  -3  -9  -1    4.60    9.21
  -3  -9  -1    3.35    5.33
   3  -9   1    8.46    3.09
  -3  -9  -2  216.70   27.48
  -3  -9  -2  209.92   21.94
   3  -9   2  226.90   16.39
  -3  -9  -3   49.46   14.39
  -3  -9  -3   49.51   11.47
   3  -9   3   55.22    9.29
  -3  -9  -4   80.77   16.47
  -3  -9  -4   84.35   15.19
   3  -9   4   83.21   11.63
  -3  -9  -5    2.16    6.36
  -3  -9  -5   11.53    7.56
   3  -9   5   10.39    5.66
  -3  -9  -6   30.04   10.60
  -3  -9  -6   53.27   13.60
   3  -9   6   45.40    9.24
  -3  -9  -7    5.65    6.99
  -3  -9  -7   -1.47    8.31
   3  -9   7   11.41    5.86
  -3  -9  -8  678.59   44.21
  -3  -9  -8  611.90   44.81
   3  -9   8  630.44   37.59
  -3  -9  -9   38.01   12.12
  -3  -9  -9   36.94   13.71
   3  -9   9   56.17   12.35
  -3  -9 -10    7.68    8.34
  -3  -9 -10   -7.20    8.99
   3  -9  10   -2.82    5.39
  -3  -9 -11   36.97   11.97
  -3  -9 -11   18.09   10.52
   3  -9  11    8.37    6.68
  -3  -9 -12  327.57   36.73
   3   9  12  305.03   14.84
  -3  -9 -12  301.94   27.61
  -3  -9 -13   29.84   13.72
  -3  -9 -13   22.05    8.76
  -3  -9 -14   48.28   15.43
  -3  -9 -14   58.20   11.67
  -3  -9 -15    2.03   11.00
  -3  -9 -15   -0.16    4.24
  -3  -9 -16  227.68   33.42
  -3  -9 -17   -1.07    9.26
  -3  -9 -18   17.46   11.71
  -3  -9 -19   12.56   11.47
  -3  -9 -20  108.46   25.37
  -3  -9 -21   16.03   13.41
  -3  -9 -22   55.39   19.86
  -3  -9 -23  -45.03   18.83
   3  -9  24   94.57   25.01
   3  -9  25   -0.37    9.46
   3  -9  26   36.33   17.11
   3  -9  27   44.14   20.72
  -3 -10  26   21.33   15.80
  -3 -10  25   -4.97   14.96
  -3 -10  24  152.34   31.75
  -3 -10  23   20.47   12.26
   3 -10 -23   -9.15   16.74
  -3 -10  22   -8.68   13.44
   3 -10 -22    8.70   12.50
   3 -10 -21    8.35    9.67
  -3 -10  21  -19.44   16.71
   3 -10 -20  244.67   38.01
  -3 -10  20  132.65   29.18
  -3 -10  19   24.20   14.32
   3 -10 -19   -7.01   12.93
  -3 -10  18   -5.70   11.50
   3 -10 -18   -2.51   11.18
   3 -10 -17   22.63   12.95
  -3 -10  17   40.68   18.21
   3 -10 -16  600.87   53.63
  -3 -10  16  541.71   54.97
  -3 -10  15   -1.15    9.42
   3 -10 -15    2.98   12.12
   3 -10 -14  101.99   22.63
  -3 -10  14   82.45   22.08
  -3 -10  13    1.18    9.87
   3 -10 -13   24.09   10.49
   3 -10 -12  394.76   39.86
  -3 -10  12  453.05   48.77
  -3 -10  11   35.35    8.93
   3 -10 -11   31.92   13.79
  -3 -10  11   22.81   13.55
  -3 -10  10   40.64    9.52
  -3 -10  10   24.20   14.53
   3 -10 -10   19.19   10.03
  -3 -10   9    2.99    3.40
   3 -10  -9  -13.17    5.95
  -3 -10   9   13.50    6.22
  -3 -10   9    6.81   12.50
   3 -10  -9    0.42    6.58
  -3 -10   8   93.78   12.17
  -3 -10   8   82.23   12.58
   3 -10  -8   86.42   13.90
   3 -10  -8   76.98   15.87
  -3 -10   8   90.17   23.02
  -3 -10   7    3.34    3.10
  -3 -10   7    0.78    1.65
  -3 -10   7   -6.55   11.66
   3 -10  -7    6.20    7.42
   3 -10  -7  -14.40    6.52
  -3 -10   7    2.43    3.30
  -3 -10   6  264.46   15.34
   3 -10  -6  215.19   25.08
  -3 -10   6  202.95   31.65
   3 -10  -6  237.27   24.72
  -3 -10   6  254.21   17.50
  -3 -10   6  220.93   15.67
  -3 -10   5    0.81    3.09
   3 -10  -5   -8.97    8.86
  -3 -10   5    6.23    8.68
   3 -10  -5    3.83    3.08
  -3 -10   5    0.75    2.37
   3 -10  -5    0.25    4.80
  -3 -10   5   -0.30    2.28
   3 -10  -4  305.22   27.87
  -3 -10   4  351.91   22.00
  -3 -10   4  338.73   38.99
  -3 -10   4  340.12   12.82
   3 -10  -4  318.44   30.44
   3 -10  -4  319.10   18.68
  -3 -10   4  343.49   12.70
  -3 -10   3   42.73    8.96
   3 -10  -3   41.63   11.22
   3 -10  -3   41.63   10.85
  -3 -10   3   57.18   18.73
  -3 -10   2  344.73   24.79
   3 -10  -2  320.39   31.51
  -3 -10   2  329.00   36.81
   3 -10  -2  304.34   25.61
  -3 -10   1    1.39    4.16
  -3 -10   1  -11.29    3.53
   3 -10  -1    6.27    5.56
  -3 -10   1    2.85    8.61
  -3 -10   0   84.57   13.96
   3 -10   0   64.14   10.14
  -3 -10   0   98.16   21.14
  -3 -10  -1   13.88    7.29
   3 -10   1   -0.13    1.83
  -3 -10  -1   10.85    8.93
  -3 -10  -2  110.86   16.99
  -3 -10  -2   84.58   18.56
   3 -10   2   99.79   10.25
  -3 -10  -3   14.28   10.14
  -3 -10  -3   16.90    8.45
   3 -10   3   10.93    4.38
  -3 -10  -4    9.83    7.45
  -3 -10  -4    1.56    6.04
   3 -10   4    5.74    3.31
  -3 -10  -5   -1.43    7.17
  -3 -10  -5   -5.84    9.10
   3 -10   5    1.21    2.84
  -3 -10  -6  255.28   30.00
  -3 -10  -6  301.70   31.41
   3 -10   6  319.57   24.52
  -3 -10  -7   19.01    9.83
  -3 -10  -7   13.04    8.65
   3 -10   7   13.24    5.90
  -3 -10  -8   11.18    8.91
  -3 -10  -8    5.73    7.08
   3 -10   8    9.64    6.44
  -3 -10  -9    7.75    6.61
  -3 -10  -9    0.74    7.59
   3 -10   9   11.57    5.99
  -3 -10 -10  331.65   36.12
  -3 -10 -10  311.71   31.34
  -3 -10 -11   -2.19    7.68
  -3 -10 -11    3.52    6.49
  -3 -10 -12    9.43   10.50
  -3 -10 -12   -3.74    7.42
  -3 -10 -13   41.17   13.38
  -3 -10 -13   73.28   14.55
  -3 -10 -14  208.88   31.59
  -3 -10 -14  298.94   27.91
  -3 -10 -15   42.21   16.73
  -3 -10 -16   75.84   21.33
  -3 -10 -17   40.41   12.96
  -3 -10 -18  180.72   31.95
  -3 -10 -19   -1.33   10.19
  -3 -10 -20   75.15   20.86
  -3 -10 -21    5.58   10.97
  -3 -10 -22  124.77   29.38
   3 -10  23   -3.44   10.38
   3 -10  24   46.24   21.46
  -3 -11  22  133.34   32.14
   3 -11 -22  164.31   34.31
   3 -11 -21   25.62   14.11
  -3 -11  21    3.92   10.66
   3 -11 -20   -3.00   10.73
  -3 -11  20   -8.50    9.92
  -3 -11  19    5.05   12.65
   3 -11 -19   16.63   14.35
  -3 -11  18  140.37   30.84
   3 -11 -18  151.85   29.05
   3 -11 -17   39.35   16.49
  -3 -11  17   27.32   19.82
  -3 -11  16   81.11   23.85
   3 -11 -16   42.84   16.27
   3 -11 -15    6.36    9.51
  -3 -11  15   26.97   10.78
   3 -11 -14  234.26   33.88
  -3 -11  14  195.81   34.63
   3 -11 -13   -6.23   10.29
  -3 -11  13    4.21   12.59
  -3 -11  12    2.15   11.31
   3 -11 -12   16.95   11.56
  -3 -11  11    0.55    5.83
   3 -11 -11   -2.51    6.72
  -3 -11  11    7.76    8.75
  -3 -11  10   71.93   13.31
   3 -11 -10   57.17   16.13
  -3 -11  10   88.04   22.04
  -3 -11   9    2.66    4.94
  -3 -11   9   17.43   11.19
   3 -11  -9    3.40    7.01
  -3 -11   8   54.31    9.43
   3 -11  -8   40.35   13.23
  -3 -11   8   39.94   15.60
  -3 -11   7    9.94    4.57
  -3 -11   7   -5.86    9.98
   3 -11  -7    6.27    7.65
   3 -11  -6  262.78   28.39
   3 -11  -6  273.92   20.46
  -3 -11   6  272.86   36.85
  -3 -11   5    6.21    4.41
   3 -11  -5   -1.25    3.23
   3 -11  -5    1.73    6.57
  -3 -11   5    0.08   13.85
  -3 -11   4  284.10   20.31
   3 -11  -4  240.64   25.61
  -3 -11   4  277.96   36.00
  -3 -11   3    3.69    4.03
   3 -11  -3   14.28    6.40
  -3 -11   3   11.97   11.37
  -3 -11   2  357.71   26.01
   3 -11  -2  356.32   28.43
  -3 -11   2  328.76   39.42
  -3 -11   1    2.61    4.07
   3 -11  -1   11.58    6.18
  -3 -11   1   -9.03   11.34
  -3 -11   0  437.73   31.76
  -3 -11   0  409.69   43.29
  -3 -11  -1   27.78    9.51
  -3 -11  -1   25.38   14.24
  -3 -11  -2   -0.53    4.95
  -3 -11  -2   14.06   11.81
  -3 -11  -3   -2.72    4.25
  -3 -11  -3    8.07    9.05
  -3 -11  -4  245.92   27.48
  -3 -11  -4  251.89   32.49
  -3 -11  -5    9.80    6.35
  -3 -11  -5   11.26    6.79
  -3 -11  -6    0.63    5.78
  -3 -11  -6   12.51    7.65
  -3 -11  -7   19.83    9.61
  -3 -11  -7   39.83   14.33
  -3 -11  -8  263.71   31.97
  -3 -11  -8  271.09   32.50
  -3 -11  -9   25.52   11.45
  -3 -11  -9    0.11    6.74
  -3 -11 -10   10.31   10.53
  -3 -11 -10   16.54    8.50
  -3 -11 -11  -12.49   11.07
  -3 -11 -11    1.46    6.37
  -3 -11 -12  275.79   35.65
  -3 -11 -12  297.85   31.35
  -3 -11 -13   -3.09   11.03
  -3 -11 -13   10.87    9.28
  -3 -11 -14   -1.76   11.87
  -3 -11 -15   14.98   10.00
  -3 -11 -16  206.80   33.51
  -3 -11 -17   15.93    8.07
  -3 -11 -18   -3.99   12.22
  -3 -11 -19   -3.68   12.96
  -3 -11 -20  153.59   31.77
   3 -12 -20   54.17   20.73
   3 -12 -19  -61.41   21.03
  -3 -12  18  -16.07   20.16
   3 -12 -18   10.90   10.83
   3 -12 -17   -9.23    9.25
  -3 -12  17   -9.99   15.74
  -3 -12  16  167.07   33.35
   3 -12 -16  124.03   26.75
   3 -12 -15   -3.15   10.36
  -3 -12  15    2.33   15.96
   3 -12 -14   16.14    7.63
  -3 -12  14   31.07   17.05
   3 -12 -13   -7.38   11.30
  -3 -12  13    5.07   14.55
  -3 -12  12  178.00   34.79
   3 -12 -12  150.10   27.17
  -3 -12  11    8.16   10.86
   3 -12 -11    8.72    8.04
   3 -12 -10  106.50   21.15
  -3 -12  10   86.51   23.65
  -3 -12   9   20.69   13.74
   3 -12  -9   43.80   15.05
   3 -12  -8  113.54   20.90
  -3 -12   8  116.98   26.48
   3 -12  -7   -9.45    9.90
  -3 -12   7  -39.50   17.30
  -3 -12   6  161.81   31.89
   3 -12  -6  116.78   19.58
   3 -12  -5    7.08    6.83
  -3 -12   5   17.51   14.79
   3 -12  -4  193.00   23.30
  -3 -12   4  155.42   29.29
  -3 -12   3    7.33   13.00
   3 -12  -3   12.15    6.78
   3 -12  -2  278.72   25.69
  -3 -12   2  245.39   36.32
  -3 -12   1    2.62    4.82
   3 -12  -1   -4.78    6.47
  -3 -12   1  -12.50   12.36
  -3 -12   0  108.13   16.61
  -3 -12   0  109.94   24.66
  -3 -12  -1    5.99    6.20
  -3 -12  -1    2.73    8.91
  -3 -12  -2  280.92   28.24
  -3 -12  -2  282.91   37.70
  -3 -12  -3    8.33    6.43
  -3 -12  -3   12.10    7.54
  -3 -12  -4   37.37   11.36
  -3 -12  -4   34.74   13.76
  -3 -12  -5   -4.57    8.09
  -3 -12  -5   -9.54   10.38
  -3 -12  -6  382.07   37.39
  -3 -12  -6  319.71   38.09
  -3 -12  -7   -6.34    6.67
  -3 -12  -7   -2.04    8.06
  -3 -12  -8   17.84    9.44
  -3 -12  -8   25.04   12.52
  -3 -12  -9   -3.80    8.85
  -3 -12  -9  -13.13   12.29
  -3 -12 -10  415.50   43.31
  -3 -12 -10  400.85   40.48
  -3 -12 -11    3.81    8.92
  -3 -12 -11   -4.29    8.95
  -3 -12 -12  -47.39   16.59
  -3 -12 -12  -35.14   12.89
  -3 -12 -13    4.40    8.25
  -3 -12 -14  344.87   43.07
  -3 -12 -15   10.95    9.89
  -3 -12 -16   -5.97   11.33
  -3 -12 -17    2.14   13.39
  -3 -12 -18  110.79   27.28
   3 -13 -18  121.19   28.74
   3 -13 -17   16.93   12.22
   3 -13 -16  -32.50   15.59
   3 -13 -15   -4.45    9.93
   3 -13 -14  166.65   30.08
   3 -13 -13    7.99    8.61
  -3 -13  13    4.31   11.23
   3 -13 -12   42.73   15.86
  -3 -13  12   49.96   21.44
  -3 -13  11   -3.12   12.98
   3 -13 -11   15.08   11.29
   3 -13 -10  235.42   31.96
  -3 -13  10  180.47   34.48
  -3 -13   9   18.27   15.52
   3 -13  -9   48.18   13.60
   3 -13  -8  168.78   25.76
  -3 -13   8  223.47   38.94
  -3 -13   7   -8.15    9.55
   3 -13  -7    4.10    5.97
  -3 -13   6   40.56   18.98
  -3 -13   5   -2.91   13.26
  -3 -13   4  228.15   37.67
  -3 -13   3    9.17    8.53
  -3 -13   2   60.79   21.35
  -3 -13   1   18.37   13.04
  -3 -13   0  177.32   31.40
  -3 -13  -1   -3.15    8.89
  -3 -13  -2   49.29   15.88
  -3 -13  -3   23.26   12.48
  -3 -13  -4  204.83   26.53
  -3 -13  -4  184.55   31.20
  -3 -13  -5   -5.72    8.47
  -3 -13  -5    2.38    8.80
  -3 -13  -6   28.18   12.31
  -3 -13  -6   42.89   14.65
  -3 -13  -7    9.81    6.88
  -3 -13  -7   19.84   11.31
  -3 -13  -8  335.19   37.88
  -3 -13  -8  278.61   36.50
  -3 -13  -9   18.82   11.69
  -3 -13  -9    1.32    9.81
  -3 -13 -10   -0.59   10.30
  -3 -13 -10    2.28    8.52
  -3 -13 -11    0.61    8.04
  -3 -13 -12  245.54   35.13
  -3 -13 -13   -4.52   11.34
  -3 -13 -14   26.79   13.21
  -3 -13 -15   -5.55    7.61
  -3 -13 -16  140.35   29.15
   3 -14 -15  -23.08   12.82
   3 -14 -14  -30.98   14.81
   3 -14 -11   30.25   14.89
   3 -14 -10   36.33   14.92
  -3 -14   7    2.36   11.06
  -3 -14   6   65.74   20.62
  -3 -14   5   45.56   20.17
  -3 -14   4   88.85   24.07
  -3 -14   3   17.04   13.82
  -3 -14   2   44.15   16.19
  -3 -14   1  -20.99   13.45
  -3 -14   0   -7.89   15.83
  -3 -14  -1  -43.60   17.94
  -3 -14  -2  160.23   31.31
  -3 -14  -3   10.35   12.99
  -3 -14  -4    4.59   10.14
  -3 -14  -5   31.81   13.53
  -3 -14  -6   74.54   21.34
  -3 -14  -7   -0.77    9.78
  -3 -14  -8  -54.98   18.44
  -3 -14  -9   23.37   10.68
  -3 -14 -11    7.64    9.19
  -3 -14 -12   15.37   12.00
  -3 -14 -13   10.83    7.87
   3 -15  -8   52.62   20.22
   3 -15  -7   28.03   15.24
  -3 -15  -2   32.58   14.69
  -3 -15  -3    1.62   11.51
  -3 -15  -4   85.52   24.66
  -3 -15  -5    5.29    8.81
  -3 -15  -6  -11.84    9.53
   4   0 -35  -56.41   21.42
   4   0 -34  101.88   26.69
   4   0 -33  -18.24   14.39
   4   0 -32  110.54   25.74
   4   0 -31    6.75   11.11
   4   0 -30  209.87   33.64
   4   0 -29    1.35    8.32
   4   0 -28  245.70   34.41
   4   0 -27   -1.64    8.74
   4   0 -26  383.51   40.68
   4   0 -25   -7.38    8.33
   4   0 -24   -8.13   10.40
   4   0 -23    1.23    7.18
   4   0 -22  422.75   38.00
   4   0 -21    7.14    9.45
   4   0 -20  211.83   26.55
  -4   0  19   -2.54    6.71
  -4   0  19   -4.19    7.24
   4   0 -19    6.87    8.96
   4   0 -18  650.18   42.28
  -4   0  18  726.05   43.81
  -4   0  18  698.93   36.59
  -4   0  17    1.05    5.80
  -4   0  17   -3.12    4.74
   4   0 -17    0.12    7.92
  -4   0  16   58.53   12.08
   4   0 -16    5.40    5.42
  -4   0  15   -1.06    4.55
   4   0 -15    0.83    3.62
  -4   0  14  617.43   36.14
   4   0 -14  584.60   27.98
  -4   0  13   -1.57    4.76
   4   0 -13    0.36    3.55
  -4   0  12   -3.47    4.05
   4   0 -12   -0.40    6.30
   4   0 -12   -1.26    4.18
  -4   0  11   -0.16    5.08
   4   0 -11    3.34    5.54
   4   0 -11    0.88    7.29
   4   0 -11    0.52    3.98
  -4   0  10  395.98   25.57
   4   0 -10  406.62   22.50
   4   0 -10  406.46   26.24
   4   0 -10  424.36   22.93
  -4   0   9   -0.18    4.13
   4   0  -9   -2.47    4.54
   4   0  -9    1.41    4.95
   4   0  -9   -0.73    3.78
  -4   0   8  293.62   20.43
   4   0  -8  288.24   18.79
   4   0  -8  281.87   20.62
   4   0  -8  297.86   18.77
   4   0  -7    1.04    4.37
  -4   0   7   -1.36    4.57
   4   0  -7    2.80    5.87
  -4   0   6 1377.79   41.06
   4   0  -6 1360.38   39.40
  -4   0   5    0.72    4.00
   4   0  -4 1864.45   45.48
   4   0  -3   -1.18    4.17
  -4   0   3    2.43    4.48
   4   0  -2 2894.66   53.65
   4   0  -1    1.80    4.31
   4   0   0 1181.05   34.14
   4   0   1   -1.47    3.36
   4   0   2   16.28    6.19
   4   0   3   -2.16    5.05
   4   0   4 2408.45   54.84
   4   0   5   -4.82    5.39
   4   0   6    5.47    4.58
   4   0   7   -0.86    4.28
   4   0   8 1997.51   58.45
   4   0   9    3.45    5.77
   4   0  10  122.55   15.78
   4   0  11    3.65    4.33
   4   0  12  807.39   42.91
  -4   0 -13    4.51    6.40
   4   0  13    1.43    4.56
  -4   0 -14   11.08    8.76
   4   0  14    8.65    4.44
  -4   0 -15    3.36    8.28
   4   0  15   -1.72    2.78
  -4   0 -16 1499.57   65.30
  -4   0 -17    5.22    8.50
  -4   0 -18   68.45   15.19
  -4   0 -19   -0.14    6.85
  -4   0 -20  732.86   48.95
  -4   0 -21   11.87   10.70
  -4   0 -22  253.18   30.99
   4   0  22  291.85   17.55
  -4   0 -23   -8.33   11.48
   4   0  23    0.09    2.22
  -4   0 -24  240.38   31.86
  -4   0 -25   -1.50    7.96
  -4   0 -26   30.32   12.94
  -4   0 -27    2.95    7.75
  -4   0 -28   84.40   19.97
  -4   0 -29   13.43   10.89
  -4   0 -30    0.08   10.75
  -4   0 -31  -35.20   16.81
  -4   0 -32   60.58   20.66
  -4   0 -33  -27.22   15.96
   4   1 -35    9.18   12.71
   4   1 -34   66.45   20.10
   4  -1 -34   26.40   13.93
   4   1 -33   15.93   12.46
   4  -1 -33  -14.80   12.04
   4   1 -32  141.37   27.88
   4  -1 -32  144.50   29.00
   4   1 -31  -18.43   12.35
   4  -1 -31  -11.68   11.78
   4   1 -30   99.31   22.83
   4  -1 -30   95.90   22.99
   4   1 -29   -1.07   10.53
   4  -1 -29   30.42   15.66
   4  -1 -28  171.16   30.19
   4   1 -28  211.74   31.04
   4   1 -27   -9.83   10.95
   4  -1 -27    1.52    8.86
   4   1 -26   79.29   19.57
   4  -1 -26   79.64   20.41
  -4  -1  25    6.41    4.89
   4   1 -25   11.65    9.47
   4  -1 -25    8.65   10.64
   4   1 -24  267.46   31.55
   4  -1 -24  323.92   37.04
  -4  -1  24  306.47   29.75
  -4  -1  23   -4.04    8.75
   4   1 -23    2.90    7.56
   4  -1 -23    2.02    7.26
  -4  -1  22   -2.64    6.16
   4  -1 -22    3.72    7.95
   4   1 -22   -5.34    7.63
  -4  -1  21   49.75   12.51
   4  -1 -21   58.55   15.65
   4   1 -21   68.19   15.13
   4  -1 -20  314.10   32.90
   4   1 -20  317.40   30.66
  -4  -1  20  340.03   30.87
  -4  -1  20  325.01   25.32
  -4  -1  19    0.33    3.23
   4   1 -19   -5.46    7.04
  -4  -1  19   -4.50    6.02
   4  -1 -19    2.92    6.40
  -4  -1  18   -2.93    5.94
  -4   1  18    7.08    5.72
   4  -1 -18   -7.52    8.83
  -4  -1  18    5.32    5.14
   4   1 -18    5.30    6.71
  -4  -1  17    8.29    5.82
  -4   1  17   -2.47    5.97
   4   1 -17    0.67    5.19
   4  -1 -17   -1.37    5.68
   4  -1 -17   -0.05    3.50
  -4  -1  17    3.12    4.87
   4  -1 -16 1182.31   55.59
  -4   1  16 1251.94   56.71
  -4  -1  16 1258.87   52.40
  -4  -1  16 1170.92   49.27
   4  -1 -16 1120.55   36.59
  -4  -1  16 1071.59   43.63
  -4   1  15   17.54    8.18
  -4  -1  15   18.35    6.91
  -4  -1  15   13.61    6.66
  -4  -1  15   20.01    6.68
   4  -1 -15   14.53    4.98
   4  -1 -15   -8.33    8.33
  -4   1  14    2.88    4.71
  -4  -1  14    2.92    5.00
  -4  -1  14   13.31    6.81
  -4  -1  14    5.54    4.24
   4   1 -14    7.50    4.86
   4  -1 -14    3.34    3.90
  -4  -1  13   27.19    7.36
  -4   1  13   18.77    7.91
  -4  -1  13   31.00    8.50
   4   1 -13   39.36    9.96
  -4  -1  13   25.00    7.34
   4   1 -13   33.43    7.83
   4  -1 -13   35.37    6.99
  -4   1  12 1420.79   53.58
  -4  -1  12 1302.21   46.93
  -4  -1  12 1291.34   46.93
   4  -1 -12 1274.31   38.26
  -4  -1  12 1319.06   44.89
   4   1 -12 1331.77   44.71
   4   1 -12 1251.39   46.70
  -4   1  11  302.61   24.05
   4  -1 -11  313.56   25.32
  -4  -1  11  315.65   22.39
   4   1 -11  321.59   22.79
   4  -1 -11  310.85   17.88
  -4  -1  11  322.89   23.02
  -4  -1  11  330.86   22.41
   4   1 -11  299.66   22.19
   4  -1 -11  321.67   19.19
   4   1 -11  311.96   21.69
  -4  -1  10  161.97   15.87
  -4   1  10  164.00   17.17
   4   1 -10  153.98   15.81
   4  -1 -10  157.66   12.59
   4  -1 -10  147.92   17.55
   4   1 -10  181.37   16.49
  -4  -1  10  156.58   15.66
   4   1 -10  146.48   15.40
   4  -1 -10  158.97   13.84
  -4   1   9    5.78    5.86
   4   1  -9    6.50    6.58
   4  -1  -9   -2.17    3.90
   4  -1  -9   -4.88    7.75
   4   1  -9   -0.67    4.83
  -4  -1   9   -2.18    5.51
   4   1  -9   -1.68    6.43
  -4  -1   9    5.30    3.97
  -4   1   8  922.06   37.88
  -4  -1   8  922.42   34.91
   4   1  -8  851.67   34.39
  -4  -1   8  869.85   34.35
   4   1  -8  922.58   35.11
   4   1  -7   56.44    9.70
  -4   1   7   64.81   10.80
  -4   1   7   71.32   11.10
   4   1  -7   66.68   10.16
  -4  -1   7   52.74    9.23
  -4  -1   7   56.89    9.10
   4   1  -6   98.54   11.75
  -4   1   6   79.85   11.44
   4   1  -6   88.52   10.70
   4   1  -6   88.22   11.19
  -4  -1   6   88.79   10.50
  -4  -1   6   91.97   11.34
  -4   1   6   79.20   10.83
  -4   1   5 1583.55   44.11
   4   1  -5 1519.70   43.36
  -4  -1   5 1616.45   44.72
   4   1  -5 1577.38   41.37
  -4   1   5 1567.06   42.79
   4   1  -4 1574.51   43.37
  -4   1   4 1633.61   43.13
   4  -1  -4 1607.27   42.17
  -4   1   4 1668.63   42.51
  -4  -1   4 1583.19   40.43
   4   1  -3    3.93    3.36
  -4   1   3    4.27    3.30
  -4  -1   3   12.43    5.60
  -4  -1   3    4.16    3.81
   4  -1  -3    6.00    4.84
   4   1  -3    6.33    3.48
  -4   1   3    8.63    5.61
   4   1  -2 1064.14   34.71
   4   1  -2 1061.38   32.57
   4  -1  -2 1017.22   32.09
  -4  -1   2 1032.96   31.63
  -4   1   2 1029.78   32.15
  -4   1   2 1035.69   31.37
   4   1  -1  583.67   25.53
   4  -1  -1  599.08   24.60
   4   1  -1  574.61   23.66
  -4   1   1  575.00   24.24
  -4  -1   1  556.37   23.09
   4   1   0  181.53   14.33
   4   1   0  210.64   14.46
  -4  -1   0  210.54   14.39
   4  -1   0  216.69   14.99
  -4  -1  -1  364.92   18.88
   4  -1   1  364.54   19.84
   4   1   1  347.68   18.53
   4   1   2 2493.85   50.57
   4  -1   2 2496.39   53.02
  -4  -1  -2 2445.39   50.03
  -4  -1  -3 1098.05   34.95
   4   1   3 1152.33   35.62
   4  -1   3 1213.01   38.30
  -4  -1  -4 2424.40   52.96
   4   1   4 2368.99   53.19
   4  -1   4 2456.35   56.47
   4   1   5    5.51    3.78
  -4  -1  -5    7.06    4.60
   4  -1   5    7.66    5.87
   4  -1   6 1457.32   47.02
  -4  -1  -6 1463.25   44.60
   4   1   6 1446.09   44.75
   4   1   7  143.13   15.03
  -4  -1  -7  134.10   14.31
   4  -1   7  138.64   15.64
   4   1   8  181.25   17.30
   4  -1   8  199.56   19.03
  -4  -1  -8  198.72   18.51
  -4  -1  -9  271.64   22.00
   4   1   9  271.53   22.08
   4  -1   9  261.51   22.56
  -4  -1 -10 2163.96   63.69
   4   1  10 2239.58   65.37
   4  -1  10 2333.03   69.27
  -4  -1 -11    8.12    5.84
   4  -1  11   -1.15    5.54
   4   1  11    4.76    4.62
  -4  -1 -12   17.42    5.86
   4   1  12   34.37    9.13
   4  -1  12   32.52   10.00
  -4  -1 -13   63.25   13.47
   4  -1  13   68.09   13.98
   4   1  13   62.15   12.49
  -4  -1 -14  760.28   43.24
  -4   1 -14  691.26   42.81
   4  -1  14  828.59   47.24
   4   1  14  866.65   46.75
   4  -1  15   53.95   12.53
  -4   1 -15   25.28   10.10
  -4  -1 -15   29.35    9.71
   4   1  15   41.97   11.45
  -4   1 -16   -3.13    5.47
  -4  -1 -16   10.73    7.35
  -4   1 -16   -2.69    6.49
   4   1  16   -1.38    4.74
  -4  -1 -17   37.91   12.77
  -4   1 -17   13.30    6.14
  -4  -1 -18  754.05   48.97
  -4   1 -18  818.46   47.05
  -4   1 -19  152.39   21.72
  -4  -1 -19  144.21   23.05
  -4  -1 -20  265.94   31.30
  -4   1 -20  261.56   28.80
   4   1  20  248.01   11.21
  -4  -1 -21   76.80   17.16
  -4   1 -21   85.39   17.80
  -4  -1 -22  159.63   25.38
  -4   1 -22  222.42   28.07
  -4  -1 -23   72.08   18.73
  -4   1 -23   77.05   17.70
   4  -1  23   68.73   10.90
  -4  -1 -24  -13.40   14.60
  -4   1 -24   -5.82   10.03
   4  -1  24    3.63    4.21
  -4  -1 -25    8.31    8.96
  -4   1 -25  -19.85   14.35
  -4   1 -26  271.80   34.08
  -4  -1 -26  283.19   36.53
  -4   1 -27    1.69    9.16
  -4  -1 -27   30.46   13.53
  -4   1 -28   51.51   16.81
  -4  -1 -28   24.65   10.24
  -4  -1 -29   -4.84    9.09
  -4   1 -29   -2.38   10.09
  -4  -1 -30  134.15   28.25
  -4   1 -30   83.48   21.82
  -4  -1 -31   26.07   15.09
  -4   1 -31   17.03    9.64
  -4   1 -32   28.33   13.89
  -4  -1 -32   84.97   25.10
  -4   1 -33  -40.78   17.92
   4   2 -34   78.49   20.56
   4  -2 -33  -18.09   11.44
   4   2 -33   12.84   10.58
   4   2 -32   52.38   16.76
   4  -2 -32   40.90   16.15
   4  -2 -31   -9.55   13.53
   4   2 -31   17.72   12.90
   4   2 -30  186.96   28.93
   4  -2 -30  213.09   34.71
   4   2 -29   28.76   13.81
   4  -2 -29   25.25   15.81
   4  -2 -28   69.10   20.46
   4   2 -28   91.00   20.36
   4   2 -27    1.21    7.10
   4  -2 -27    6.70    7.94
   4  -2 -26  353.63   41.30
   4   2 -26  288.27   33.13
   4  -2 -25   -2.29    9.20
   4   2 -25   -3.73    7.00
  -4  -2  25    0.98    4.70
  -4  -2  24   14.77    6.33
   4   2 -24    4.63    6.80
   4  -2 -24   23.34   12.70
   4   2 -23    0.30    7.44
   4  -2 -23    8.47    8.86
   4   2 -22  251.55   28.11
   4  -2 -22  316.64   35.56
  -4  -2  22  257.22   28.33
  -4  -2  21   14.90    5.85
  -4  -2  21   17.00    8.95
   4   2 -21   30.70   11.34
   4  -2 -21   32.16   12.62
  -4  -2  20   29.23    9.67
  -4  -2  20   32.41   10.47
   4   2 -20   33.72   12.43
   4  -2 -20   14.10   10.51
  -4  -2  19   18.33    8.05
  -4  -2  19    8.68    6.44
   4   2 -19    1.92    6.46
   4  -2 -19    5.97    8.28
   4  -2 -18 1038.45   57.18
  -4  -2  18  976.96   47.55
  -4  -2  18 1032.25   52.10
   4  -2 -18  976.27   30.74
  -4   2  17   42.90   12.72
  -4  -2  17   38.08    9.74
  -4  -2  17  -10.47    6.44
   4  -2 -17   37.93    6.50
   4  -2 -17   46.38   12.06
  -4   2  16   43.05   11.01
  -4  -2  16   26.34    8.11
   4  -2 -16   32.60    6.05
   4  -2 -16   18.12    9.01
  -4   2  15   32.89    9.82
  -4  -2  15   22.26    7.08
   4  -2 -15   39.32    6.85
  -4  -2  15   20.25    7.94
   4  -2 -15   47.22   12.86
  -4  -2  14 1449.52   51.04
  -4   2  14 1532.38   60.65
  -4  -2  14 1522.76   54.25
   4   2 -14 1489.62   52.15
   4  -2 -14 1489.79   40.31
  -4  -2  13    0.54    4.39
  -4   2  13    2.78    5.63
  -4  -2  13    0.48    6.05
   4   2 -13    2.86    5.53
  -4  -2  13   -5.10    6.40
   4  -2 -13   -2.42    3.64
  -4  -2  12 1355.77   46.27
  -4   2  12 1321.15   53.58
  -4  -2  12 1337.45   51.60
  -4  -2  12 1338.35   49.14
   4   2 -12 1288.63   45.45
  -4  -2  11  111.18   13.05
  -4   2  11  116.54   16.25
  -4  -2  11  115.06   15.50
   4  -2 -11  109.64    9.10
  -4  -2  11  125.44   15.95
   4   2 -11  106.75   13.14
   4   2 -11  103.95   14.01
  -4   2  10 2167.55   64.57
  -4  -2  10 2143.05   54.55
   4   2 -10 2197.67   63.41
  -4  -2  10 2197.53   63.57
   4  -2 -10 2100.90   38.74
  -4  -2  10 2122.96   60.13
   4   2 -10 2122.92   59.58
  -4   2   9    6.34    5.04
   4   2  -9    5.81   12.48
  -4  -2   9   36.59   13.43
   4   2  -9   60.17   12.19
  -4  -2   9   12.97    5.11
  -4  -2   9   83.36   14.73
  -4   2   8  780.40   36.20
  -4   2   8  733.75   32.76
   4   2  -8  775.18   36.13
   4   2  -8  750.26   34.31
  -4  -2   8  762.68   34.58
  -4  -2   8  742.74   30.17
  -4   2   7  237.64   19.48
   4   2  -7  249.82   20.71
  -4   2   7  208.68   18.43
   4   2  -7  222.34   16.76
  -4  -2   7  213.32   18.76
  -4  -2   7  224.14   16.28
   4   2  -7  238.80   19.43
  -4   2   6  461.89   26.09
  -4   2   6  463.32   23.98
   4   2  -6  477.46   27.38
   4   2  -6  466.58   23.25
  -4  -2   6  438.85   26.25
   4   2  -6  451.87   25.89
  -4   2   5  239.79   17.92
   4   2  -5  267.04   20.13
  -4  -2   5  233.14   17.27
   4  -2  -5  224.03   16.34
  -4   2   5  249.93   17.27
   4  -2  -5  236.00   18.67
   4   2  -5  266.13   19.61
  -4   2   4  693.93   29.64
   4  -2  -4  674.29   29.19
   4   2  -4  721.29   31.59
  -4  -2   4  727.82   28.89
  -4  -2   4  722.29   27.23
   4   2  -4  690.07   31.41
   4  -2  -4  743.69   28.58
  -4   2   4  683.99   27.21
  -4   2   3  168.27   14.19
   4   2  -3  156.77   14.83
   4  -2  -3  181.40   13.90
   4   2  -3  177.67   14.01
  -4   2   3  151.79   13.03
   4  -2  -3  155.80   13.01
  -4  -2   3  163.97   13.63
   4   2  -2  553.82   26.89
  -4   2   2  542.14   24.21
   4   2  -2  594.15   24.27
  -4  -2   2  540.95   22.98
   4  -2  -2  521.17   23.36
  -4   2   2  571.83   24.42
   4   2  -1   -1.25    3.99
   4   2  -1   -1.69    3.97
  -4   2   1    0.38    3.33
  -4  -2   1    0.12    4.30
   4  -2  -1    3.59    4.72
  -4   2   1    1.64    4.53
   4   2   0 2022.05   48.97
  -4  -2   0 2081.47   50.02
   4   2   0 2041.82   43.60
  -4   2   0 2053.72   46.06
  -4  -2   0 2064.92   43.11
   4  -2   0 2034.98   46.44
  -4  -2  -1  487.44   23.98
   4   2   1  461.01   23.41
   4   2   1  488.11   21.29
  -4   2  -1  478.48   23.06
  -4  -2  -1  486.46   21.21
   4  -2   1  480.69   23.40
   4   2   2 1047.95   34.08
   4   2   2 1116.66   32.87
  -4   2  -2 1072.32   35.66
   4  -2   2 1101.47   36.16
  -4  -2  -2 1115.08   32.73
   4   2   3   46.49    7.55
   4  -2   3   60.42    9.32
  -4  -2  -3   43.12    7.24
  -4   2  -3   48.89    8.98
   4   2   3   45.76    7.91
   4   2   4  580.77   24.68
  -4  -2  -4  602.81   25.47
  -4   2  -4  570.13   27.78
   4  -2   4  618.22   29.09
   4   2   4  572.17   25.51
   4   2   5   -0.75    3.16
  -4   2  -5   -4.94    6.14
   4   2   5   -3.61    4.87
  -4  -2  -5   -1.89    4.99
   4  -2   5   -3.87    5.43
   4   2   6 2763.51   52.40
   4  -2   6 2880.06   67.59
  -4  -2  -6 2765.73   59.09
   4   2   6 2754.14   60.69
  -4   2  -6 2734.47   65.19
   4   2   7  416.16   19.94
  -4   2  -7  459.92   28.31
  -4  -2  -7  435.50   25.13
   4   2   7  419.85   24.51
   4  -2   7  428.48   26.76
   4   2   8  993.25   30.28
   4   2   8 1063.55   40.59
   4  -2   8 1085.88   44.80
  -4  -2  -8 1017.66   39.46
   4   2   9  235.44   14.48
  -4  -2  -9  220.14   19.67
   4  -2   9  243.80   22.05
   4   2   9  272.19   21.76
   4   2  10  131.63   10.55
  -4  -2 -10  137.75   15.91
   4  -2  10  143.33   17.84
   4   2  10  129.33   15.77
   4   2  11   -3.32    3.28
  -4  -2 -11   -6.32    6.64
   4   2  11    2.23    4.64
   4  -2  11   -2.52    5.75
   4   2  12 1513.53   33.62
  -4  -2 -12 1408.11   54.06
   4   2  12 1522.75   56.76
   4  -2  12 1617.20   62.81
   4   2  13    2.73    2.30
  -4   2 -13    5.44    7.75
  -4  -2 -13    3.82    4.67
   4  -2  13   -0.36    5.74
   4   2  13    8.78    5.00
   4   2  14    6.35    2.44
  -4   2 -14   -2.32    6.92
  -4  -2 -14    2.41    7.35
   4   2  14    0.30    3.64
   4  -2  14    9.78    7.59
   4   2  15    0.14    1.70
  -4   2 -15   -2.51    6.48
  -4  -2 -15   -1.68    7.07
   4   2  15   -6.28    4.65
   4   2  16  260.97   10.11
  -4   2 -16  322.65   31.99
  -4  -2 -16  273.80   29.33
   4   2  16  289.34   28.41
  -4   2 -17   39.71   11.02
  -4  -2 -17   42.54   12.37
  -4  -2 -18    6.71   10.84
  -4   2 -18   10.96    6.65
  -4   2 -19   86.64   16.01
  -4  -2 -19   97.56   20.34
  -4  -2 -20  272.70   32.87
  -4   2 -20  226.33   25.84
  -4  -2 -21   -8.17    8.86
  -4   2 -21   21.91   10.35
  -4  -2 -22   16.66   11.50
  -4   2 -22   16.20    6.97
  -4  -2 -23   10.28    9.51
  -4   2 -23   10.33    7.98
  -4   2 -24  359.45   35.73
  -4  -2 -24  327.02   38.72
  -4  -2 -25   19.95   11.70
  -4   2 -25   31.41   11.18
  -4   2 -26   25.35   12.37
  -4  -2 -26    3.84   11.11
  -4   2 -27   -7.87    7.86
  -4  -2 -27  -10.38   13.48
  -4   2 -28  128.58   24.08
  -4  -2 -28  155.87   30.15
  -4  -2 -29    4.05    9.41
  -4   2 -29  -17.72   10.88
  -4   2 -30  175.45   29.08
  -4  -2 -30  128.53   28.85
  -4   2 -31   -8.16   13.12
  -4  -2 -31   -7.30   11.68
   4   3 -32   83.77   19.88
   4  -3 -32   70.51   21.35
   4  -3 -31  -14.33   13.33
   4   3 -31    2.26    8.25
   4  -3 -30   50.83   19.46
   4   3 -30   87.88   19.88
   4   3 -29   23.67   12.26
   4  -3 -29   35.85   19.13
   4   3 -28  186.06   26.67
  -4  -3  28  225.29   26.59
   4  -3 -28  187.74   32.92
   4   3 -27    1.93    8.09
   4  -3 -27   13.95   12.51
  -4  -3  27    5.00    7.49
   4   3 -26  133.51   22.19
  -4  -3  26  134.52   20.55
   4  -3 -26  160.48   29.86
   4   3 -25   13.44    9.05
  -4  -3  25    9.20    7.96
   4  -3 -25    9.50   10.20
   4  -3 -24  304.49   37.26
  -4  -3  24  256.33   27.44
   4   3 -24  270.32   29.34
   4   3 -23    1.19    6.26
  -4  -3  23    8.41    8.06
   4  -3 -23   12.70   11.72
  -4  -3  22   -1.04    6.33
   4   3 -22    4.98    6.16
   4  -3 -22    4.43    9.12
  -4  -3  21   -1.85    6.79
  -4  -3  21    4.58    6.69
   4  -3 -21   -1.02    8.82
   4   3 -21   -2.29    8.52
   4  -3 -20  860.37   56.87
  -4  -3  20  804.04   43.94
   4   3 -20  810.23   45.39
  -4  -3  20  862.32   48.42
  -4  -3  19   -2.82    5.10
  -4  -3  19   -3.26    8.35
   4  -3 -19   -1.20    9.20
  -4  -3  19    6.06    7.17
   4  -3 -19    3.07    2.73
  -4  -3  18   47.57   11.40
  -4  -3  18   24.11    8.98
  -4  -3  18   22.88    8.15
   4  -3 -18   33.41    5.50
   4  -3 -18   42.23   14.59
  -4  -3  17   17.54    6.47
  -4  -3  17    6.70    5.57
   4  -3 -17    5.86    9.46
   4  -3 -17    5.38    3.07
  -4   3  16  727.05   46.53
  -4  -3  16  660.07   34.98
   4  -3 -16  680.08   45.35
  -4  -3  16  714.55   44.22
   4  -3 -16  668.79   25.94
  -4   3  15    2.53    5.29
  -4  -3  15   -0.46    3.41
  -4  -3  15    3.28    4.61
   4   3 -15    1.36    4.78
   4  -3 -15   -1.53    9.04
   4  -3 -15    1.76    3.04
  -4  -3  14  923.23   38.75
  -4   3  14  904.34   48.95
  -4   3  13  125.36   17.80
  -4  -3  13  116.66   13.29
  -4  -3  12 2875.80   64.25
  -4   3  12 3184.61   85.88
  -4  -3  11  876.44   34.32
  -4   3  11  905.66   44.67
   4  -3 -11  896.94   19.73
  -4   3  10  203.48   20.77
  -4  -3  10  187.34   15.60
  -4  -3  10  188.11   20.36
  -4   3   9   15.76    6.40
  -4  -3   9   20.78    9.76
  -4   3   9    6.86    4.68
   4   3  -9    5.91    7.85
  -4  -3   9    9.36    6.63
  -4  -3   9   19.53    5.76
  -4   3   8  224.15   20.85
   4   3  -8  212.03   21.25
   4   3  -8  198.23   16.18
  -4   3   8  209.41   17.50
  -4  -3   8  218.18   20.97
   4   3  -8  200.99   19.15
  -4  -3   8  195.82   20.03
  -4  -3   8  182.38   14.87
  -4   3   7  197.18   18.48
   4  -3  -7  239.70   20.89
   4   3  -7  208.29   20.74
   4   3  -7  238.72   16.88
  -4   3   7  210.37   16.92
  -4  -3   7  225.48   21.17
   4   3  -7  224.09   20.19
   4  -3  -6  425.85   26.38
  -4   3   6  424.50   26.25
  -4   3   6  392.48   21.95
   4   3  -6  431.31   28.69
  -4  -3   6  400.86   27.23
   4   3  -6  414.69   26.92
  -4   3   5  261.16   19.53
  -4   3   5  237.58   16.81
   4   3  -5  225.73   20.84
   4  -3  -5  240.22   16.90
  -4  -3   5  241.65   17.85
   4   3  -5  265.11   21.19
   4  -3  -5  255.73   20.01
  -4   3   4  719.07   31.16
   4   3  -4  772.23   35.19
   4  -3  -4  691.67   30.94
   4  -3  -4  722.30   28.45
  -4  -3   4  741.96   27.58
   4   3  -4  757.85   35.73
  -4   3   4  722.33   27.90
  -4  -3   4  729.06   28.94
   4  -3  -3   36.52    8.04
  -4   3   3   50.15    8.89
   4   3  -3   36.25    8.21
   4  -3  -3   30.88    7.05
  -4  -3   3   30.21    6.62
   4  -3  -3   31.47    6.57
   4   3  -3   32.04    9.18
  -4   3   3   43.42    7.85
  -4   3   2  617.20   26.82
   4   3  -2  667.07   31.62
   4   3  -2  604.85   30.79
   4   3  -2  626.53   24.83
   4  -3  -2  621.42   24.66
   4  -3  -2  650.10   26.11
  -4  -3   2  631.75   24.57
  -4   3   2  612.96   25.28
   4   3  -1    7.72    4.60
  -4   3   1    1.26    3.30
  -4  -3   1    4.77    5.60
   4   3  -1    8.38    3.78
   4  -3  -1    2.91    3.56
  -4   3   1    7.19    5.11
  -4  -3   1    7.52    4.82
  -4  -3   0  171.46   16.23
   4   3   0  212.89   17.54
  -4   3   0  184.44   13.73
  -4   3   0  194.72   13.29
   4   3   0  183.58   13.14
   4  -3   0  194.89   14.92
  -4  -3   0  188.35   13.00
  -4   3   0  207.25   15.19
  -4  -3  -1   81.58   11.62
   4   3   1   95.90   11.86
   4   3   1   79.41    8.93
  -4   3  -1   62.06    9.29
   4  -3   1   84.13   10.28
  -4  -3  -1   73.42    8.64
  -4  -3  -2 2614.72   58.71
   4   3   2 2616.28   58.39
  -4  -3  -2 2634.32   48.97
   4   3   2 2602.20   49.14
  -4   3  -2 2595.34   56.22
   4  -3   2 2711.76   57.72
   4   3   3  325.98   20.34
  -4  -3  -3  320.94   20.51
   4   3   3  303.22   17.30
   4  -3   3  298.95   19.90
  -4   3  -3  325.54   20.63
  -4  -3  -3  317.32   17.60
   4   3   4   73.43    9.84
  -4  -3  -4   92.76   10.96
  -4  -3  -4  103.96   10.68
   4   3   4  101.71   10.83
  -4   3  -4   99.18   12.65
   4  -3   4   75.79   10.56
   4   3   5 1403.67   40.13
   4  -3   5 1433.68   47.21
  -4  -3  -5 1401.36   39.35
  -4   3  -5 1406.68   46.33
   4   3   5 1387.89   40.08
   4   3   6  470.81   22.58
   4   3   6  427.05   23.36
   4  -3   6  435.90   26.99
  -4   3  -6  435.32   26.78
  -4  -3  -6  433.38   23.00
   4   3   7  419.85   20.82
   4   3   7  411.02   23.81
  -4   3  -7  422.05   27.96
  -4  -3  -7  382.66   22.62
   4  -3   7  448.64   28.40
   4   3   8  396.48   19.69
  -4  -3  -8  405.78   24.25
   4   3   8  376.38   23.80
   4  -3   8  448.18   29.46
   4   3   9   82.36    8.83
  -4  -3  -9   80.60   12.03
   4   3   9   83.62   11.97
   4  -3   9  107.16   15.40
   4   3  10  392.43   18.17
  -4  -3 -10  366.73   25.32
   4  -3  10  377.35   28.79
   4   3  10  397.60   26.51
   4   3  11    1.04    2.15
  -4   3 -11    7.78    7.49
  -4  -3 -11    4.27    4.56
   4  -3  11    5.87    4.94
   4   3  11    4.13    3.52
   4   3  12  182.30   11.24
  -4  -3 -12  164.09   18.41
  -4   3 -12  167.59   20.79
   4   3  12  178.17   19.23
   4  -3  12  197.76   22.53
   4   3  13    7.43    2.28
  -4   3 -13    8.65    6.84
  -4  -3 -13    5.73    4.79
   4  -3  13    0.75    4.11
   4   3  13   -0.14    3.70
  -4   3 -14  336.04   30.94
  -4  -3 -14  302.34   26.76
   4   3  14  339.44   28.43
   4  -3  14  336.25   30.79
  -4   3 -15    9.88    8.60
   4   3  15   -1.67    2.71
  -4  -3 -16   24.07   10.50
   4   3  16   30.30    9.24
  -4  -3 -17  156.26   23.35
  -4  -3 -18  354.99   36.64
  -4  -3 -19    0.93    6.63
  -4   3 -19   -2.12    5.92
  -4   3 -20  150.23   20.71
  -4  -3 -20   91.67   19.61
  -4  -3 -21    8.30    9.58
  -4   3 -21    6.19    6.02
  -4  -3 -22  557.91   49.98
  -4   3 -22  459.30   36.68
  -4  -3 -23   48.51   17.45
  -4   3 -23   37.85   11.91
  -4  -3 -24    0.22   10.21
  -4   3 -24   37.72   10.85
  -4   3 -25   -9.20    8.31
  -4  -3 -25   15.75   11.00
   4  -3  25    8.47    6.47
  -4  -3 -26  234.94   36.32
  -4   3 -26  170.84   24.85
   4  -3  26  166.68   21.69
  -4   3 -27    1.59    8.47
  -4  -3 -27    4.25   12.45
  -4   3 -28  110.88   21.77
  -4  -3 -28   67.14   20.12
  -4   3 -29    6.21   10.31
  -4  -3 -29    0.09   11.06
  -4  -3 -30   43.11   16.95
   4  -4 -31  -10.23   13.45
   4  -4 -30   67.63   22.00
   4   4 -30   81.65   18.10
  -4  -4  29    5.67    8.37
   4   4 -29   10.81    8.13
   4  -4 -29   -1.29   11.31
   4   4 -28  105.73   20.89
  -4  -4  28   85.76   19.20
   4  -4 -28   77.54   22.07
   4   4 -27   -4.44    7.26
  -4  -4  27    3.54    7.69
   4  -4 -27    7.26   10.92
   4  -4 -26  421.76   47.49
  -4  -4  26  362.58   36.12
   4   4 -26  382.24   35.23
   4   4 -25    7.57    5.82
  -4  -4  25   12.80    8.21
   4  -4 -25    4.09   13.98
   4  -4 -24  136.09   27.26
  -4  -4  24  111.45   20.19
   4   4 -24  136.74   20.82
  -4  -4  23   -6.78    6.40
   4   4 -23    5.26    5.06
   4  -4 -23   -5.06   11.94
   4  -4 -22  252.67   34.23
   4   4 -22  297.63   27.79
  -4  -4  22  271.63   30.16
   4   4 -21    2.16    6.23
   4  -4 -21   -4.03   11.86
  -4  -4  21  -10.58    9.68
  -4  -4  20   66.83   12.01
  -4  -4  20   68.28   15.78
   4  -4 -20   46.60   15.61
  -4  -4  19   28.91    8.07
  -4  -4  19   21.95   11.35
   4  -4 -19   32.99    4.85
   4  -4 -19   25.99   10.85
   4  -4 -18  641.84   48.36
  -4  -4  18  619.21   34.29
  -4  -4  18  644.79   43.53
   4  -4 -18  638.04   23.21
  -4  -4  17   54.08   10.04
   4  -4 -17   77.87   17.81
  -4  -4  17   78.12   16.50
   4  -4 -17   76.97    8.76
   4  -4 -16    9.41    7.94
  -4  -4  16   16.21    6.45
  -4  -4  16    2.13    5.27
  -4  -4  16   -3.72    8.83
  -4   4  15   27.08   10.58
   4  -4 -15   37.14   11.92
  -4  -4  15   34.00    7.39
  -4  -4  15   19.03    7.88
  -4  -4  15   26.31    9.98
  -4  -4  14 1103.56   40.20
   4  -4 -14 1140.64   57.67
  -4   4  14 1147.49   56.95
  -4  -4  14 1158.22   58.30
  -4  -4  14 1069.26   52.74
  -4   4  13   59.29   12.17
  -4  -4  13   65.92    9.68
  -4  -4  13   84.67   16.21
  -4  -4  13    2.20    5.46
   4  -4 -13   37.59   10.89
  -4   4  12  125.57   18.82
  -4  -4  12  125.31   13.09
  -4  -4  12   91.85   15.83
  -4  -4  11  442.41   23.29
   4  -4 -11  437.52   33.21
  -4   4  11  481.97   34.15
  -4   4  11  448.23   28.43
  -4  -4  10  341.26   20.11
   4  -4 -10  359.48   28.89
  -4   4  10  353.67   28.68
  -4   4  10  320.19   22.87
   4   4 -10  367.53   23.14
  -4   4   9   88.76   13.88
   4   4  -9   65.60    9.55
  -4   4   9   80.98   11.83
  -4  -4   9   74.08    9.39
   4  -4  -9   77.94   14.24
  -4   4   8   80.51   12.86
  -4   4   8   52.36    9.16
   4   4  -8   29.04    9.27
   4   4  -8   63.78    9.06
   4  -4  -8   62.70   12.46
  -4  -4   8   58.26    8.41
  -4   4   7    8.94    4.87
   4   4  -7   11.50    8.27
  -4   4   7   -0.25    4.78
   4  -4  -7    1.34    5.95
  -4   4   6 1686.79   53.88
   4  -4  -6 1736.95   55.20
   4   4  -6 1740.45   60.80
  -4   4   6 1746.98   45.40
  -4   4   5  803.15   35.93
   4  -4  -5  768.88   35.58
   4   4  -5  793.06   40.03
  -4  -4   5  805.96   32.57
   4  -4  -5  802.83   30.65
  -4  -4   5  812.19   29.61
  -4   4   5  770.40   29.25
  -4   4   4  538.32   28.29
   4  -4  -4  476.74   27.04
  -4  -4   4  523.94   23.40
   4   4  -4  502.22   32.01
  -4  -4   4  539.70   25.01
   4  -4  -4  499.91   23.54
  -4   4   4  502.41   23.04
  -4   4   3    0.81    4.31
   4  -4  -3    1.66    5.16
  -4  -4   3    0.29    4.51
   4   4  -3    2.53    6.65
   4  -4  -3    2.44    3.66
   4  -4  -3   -2.17    4.13
  -4   4   3    1.43    3.66
  -4   4   2 1268.95   39.96
   4  -4  -2 1322.12   40.91
   4   4  -2 1268.53   47.65
  -4  -4   2 1336.24   48.98
   4   4  -2 1315.05   48.76
   4  -4  -2 1286.49   35.49
   4  -4  -2 1273.58   36.98
  -4  -4   2 1323.28   35.57
  -4   4   2 1325.23   37.18
   4   4  -1   61.41   11.41
  -4   4   1   78.62   10.07
  -4  -4   1   72.09   12.19
   4   4  -1   72.00   13.07
   4   4  -1   67.01    8.36
  -4  -4   1   63.87    7.98
   4  -4  -1   63.42    8.74
  -4   4   1   62.96    8.75
  -4   4   0 2416.17   50.66
   4   4   0 2384.75   62.41
  -4  -4   0 2477.63   65.01
   4   4   0 2435.34   46.01
   4   4   0 2430.96   63.93
  -4  -4   0 2400.57   45.02
   4  -4   0 2429.24   53.03
  -4   4   0 2386.53   51.72
  -4   4  -1   64.69    8.17
   4   4   1   66.41   10.88
  -4  -4  -1   50.76   10.01
  -4   4  -1   77.18    8.31
   4   4   1   92.12    9.35
   4   4   1   81.38   13.29
  -4   4  -1   86.23   10.69
  -4  -4  -1   79.66    8.59
   4  -4   1   72.95    9.95
  -4   4  -2   -0.88    3.01
   4   4   2   -1.08    4.62
  -4  -4  -2   10.84    6.07
  -4  -4  -2    4.00    3.47
   4   4   2    1.24    2.62
  -4   4  -2    1.47    4.00
   4  -4   2    4.51    4.12
  -4  -4  -3 1074.43   40.35
  -4   4  -3 1051.23   30.20
   4   4   3 1057.66   39.67
  -4   4  -3 1089.52   38.20
  -4  -4  -3 1046.74   30.44
   4  -4   3 1055.40   38.55
   4   4   3 1059.27   31.13
  -4  -4  -4  886.97   36.18
   4   4   4  843.29   34.80
   4   4   4  899.91   29.95
   4  -4   4  851.14   36.13
  -4  -4  -4  918.66   29.19
  -4   4  -4  920.08   36.61
  -4  -4  -5  558.18   28.16
   4   4   5  553.79   27.77
  -4   4  -5  605.64   31.23
   4   4   5  531.45   24.06
   4  -4   5  583.62   30.70
  -4  -4  -5  533.19   23.59
  -4  -4  -6    1.25    4.97
   4   4   6    5.10    3.86
  -4  -4  -6    5.96    4.42
  -4   4  -6    1.81    4.78
   4   4   6    3.19    4.07
   4  -4   6    4.64    4.73
  -4  -4  -7    1.44    4.47
  -4  -4  -7   -2.55    4.02
   4   4   7    2.16    3.53
   4  -4   7    0.43    4.63
  -4  -4  -8  789.91   32.93
   4  -4   8  809.22   40.45
   4   4   8  797.92   33.79
  -4  -4  -9  253.17   19.74
   4   4   9  243.10   19.56
   4  -4   9  293.74   25.07
  -4  -4 -10    4.80    4.87
  -4   4 -10    3.50    5.18
   4  -4  10   11.50    7.57
   4   4  10    4.07    4.48
  -4  -4 -11    3.44    4.58
  -4   4 -11    8.44    6.54
   4  -4  11    9.31    5.98
   4   4  11   10.88    4.79
  -4   4 -12  550.49   37.79
  -4  -4 -12  568.60   33.17
   4   4  12  562.67   33.48
   4  -4  12  574.91   39.03
  -4   4 -13   43.47   12.63
  -4  -4 -13   42.53    9.09
   4  -4  13   43.06   11.55
   4   4  13   37.32    9.23
  -4   4 -14   25.62   10.02
  -4   4 -14   28.02    6.83
   4   4  14   39.15   10.06
  -4   4 -15  135.93   21.62
  -4   4 -15  133.13   15.13
  -4  -4 -15  117.47   19.84
   4   4  15  139.93   18.47
  -4  -4 -16  548.61   43.80
  -4   4 -16  580.76   31.85
   4   4  16  545.24   38.43
  -4  -4 -17   -0.34    7.55
   4   4  17   16.89    6.78
  -4  -4 -18   44.15   16.98
  -4  -4 -19   12.82   12.35
  -4  -4 -20  666.62   54.01
  -4   4 -20  768.17   42.34
  -4  -4 -21   -0.96    8.56
  -4   4 -21   -0.15    5.12
  -4   4 -22   53.27   11.70
  -4  -4 -22   46.02   15.69
  -4  -4 -23    4.28   11.47
  -4   4 -23    1.29    6.14
  -4   4 -24  265.99   28.37
  -4  -4 -24  292.06   39.86
  -4  -4 -25    0.49    8.28
  -4   4 -25   -6.19    7.04
  -4  -4 -26   66.18   19.96
  -4   4 -26   93.15   17.70
   4  -4  26   81.49   16.40
  -4   4 -27   25.54   10.18
  -4  -4 -27   28.06   15.94
  -4  -4 -28  155.55   31.03
  -4  -4 -29   26.65   14.63
   4  -5 -30   55.02   21.39
   4  -5 -29  -11.74   15.68
  -4  -5  29  -13.87   11.45
  -4  -5  28  197.57   28.52
   4  -5 -28  173.53   34.73
   4  -5 -27    5.26    9.34
  -4  -5  27    7.63    8.95
  -4  -5  26   32.78   12.76
   4  -5 -26    2.22   11.02
   4  -5 -25   64.31   20.61
  -4  -5  25   56.61   14.80
   4  -5 -24  585.27   54.20
  -4  -5  24  458.78   42.57
  -4  -5  23    0.23    8.40
   4  -5 -23   16.69   11.23
  -4  -5  22  128.29   22.77
   4  -5 -22  146.77   27.50
  -4  -5  21   -1.76    7.46
   4  -5 -21    8.15   10.92
   4  -5 -20  194.14    9.55
  -4  -5  20  207.24   27.69
   4  -5 -20  186.25   28.20
   4  -5 -19   77.91   19.60
  -4  -5  19   63.14   10.83
  -4  -5  19   62.82   15.33
   4  -5 -19   68.25    7.45
  -4  -5  18  102.62   12.98
   4  -5 -18  110.23   22.33
  -4  -5  18  120.32   20.43
  -4  -5  17   17.42    5.32
   4  -5 -17    2.63    9.09
  -4  -5  17   23.49   11.75
  -4  -5  16  853.28   35.58
   4  -5 -16  878.53   55.26
  -4  -5  16  862.41   52.24
   4  -5 -15   51.02   13.71
  -4  -5  15   60.82    9.67
  -4  -5  15   59.55   15.51
   4  -5 -14   65.88   15.02
  -4  -5  14   62.43    9.31
  -4  -5  14   61.53   14.87
  -4   5  13   85.30   16.04
  -4  -5  13   57.92    8.74
  -4  -5  13   67.48   15.34
   4   5 -13   53.78    9.97
  -4  -5  13   49.26   13.70
   4  -5 -13   52.18   14.93
   4  -5 -12 1047.33   53.66
  -4   5  12 1036.59   53.11
  -4  -5  12  942.58   33.28
  -4   5  12  904.40   41.29
  -4  -5  12  996.42   55.44
   4   5 -12 1002.05   40.58
  -4  -5  12  989.68   52.92
  -4   5  11   43.03   10.28
   4   5 -11   26.49    6.87
  -4   5  11   24.60    7.82
  -4  -5  11   35.53   11.98
  -4  -5  11   39.87   12.55
   4  -5 -11   24.23   10.61
  -4  -5  11   33.43    6.68
   4  -5 -10  400.99   32.50
  -4   5  10  420.79   31.72
  -4  -5  10  401.93   21.00
  -4   5  10  382.05   24.63
   4   5 -10  396.09   23.97
  -4  -5  10  421.23   33.90
  -4   5   9   92.32   14.65
  -4   5   9   76.98   10.65
   4  -5  -9   70.31   13.39
  -4  -5   9   15.65    6.67
  -4  -5   9   74.88    9.13
   4  -5  -8 1255.16   52.40
  -4   5   8 1404.91   54.46
  -4   5   8 1376.41   42.54
   4  -5  -7   38.94    9.80
  -4   5   7   16.80    7.12
  -4   5   7   23.61    6.37
   4  -5  -6  223.17   21.14
  -4   5   6  239.22   21.16
   4   5  -6  261.64   26.03
  -4   5   6  218.13   16.07
  -4   5   5   10.40    6.27
   4  -5  -5   19.94    7.97
   4   5  -5    3.26    7.70
  -4  -5   5   13.18    5.76
  -4   5   5   16.24    5.56
   4  -5  -4  576.27   31.00
  -4   5   4  584.21   30.75
   4  -5  -4  583.21   25.29
   4   5  -4  577.74   35.90
  -4  -5   4  567.74   25.86
  -4  -5   4  569.34   24.38
  -4   5   4  565.48   24.50
  -4   5   3   17.21    4.93
   4  -5  -3   18.89    6.79
   4   5  -3   20.51    9.31
   4  -5  -3   16.88    5.28
   4  -5  -3   11.77    4.62
  -4  -5   3   18.66    5.58
  -4   5   3   11.88    5.03
  -4   5   2  585.19   28.37
   4  -5  -2  599.05   29.33
  -4  -5   2  627.56   37.07
   4  -5  -2  585.83   25.50
   4   5  -2  600.33   35.75
  -4  -5   2  590.05   23.76
   4  -5  -2  574.81   24.12
  -4   5   2  602.79   25.30
  -4   5   1   13.94    4.76
  -4  -5   1   18.45    9.00
   4  -5  -1   16.34    5.89
   4   5  -1   17.63    9.48
  -4  -5   1   14.52    4.80
  -4   5   1   16.11    5.68
   4  -5  -1   19.54    5.07
  -4   5   0  117.67   12.02
  -4  -5   0  125.43   16.71
   4   5   0  129.33   16.93
  -4   5   0  124.80   12.16
  -4  -5   0  120.05    9.88
   4  -5   0  120.15   12.27
  -4   5  -1   55.84    7.98
  -4  -5  -1   40.01   10.17
   4   5   1   51.87    6.43
   4   5   1   46.02   11.88
  -4   5  -1   38.35    7.58
  -4  -5  -1   48.98    6.49
   4  -5   1   51.79    8.69
  -4   5  -2 1201.34   34.05
  -4  -5  -2 1202.04   47.72
   4   5   2 1279.18   48.68
   4   5   2 1275.07   31.80
  -4   5  -2 1240.72   40.30
  -4  -5  -2 1195.63   30.09
   4  -5   2 1221.74   40.68
  -4   5  -3  155.31   11.84
  -4  -5  -3  163.22   17.19
  -4   5  -3  183.45   11.73
   4   5   3  185.25   18.72
   4   5   3  175.96   12.23
  -4  -5  -3  170.70   11.63
  -4   5  -3  141.08   14.20
   4  -5   3  168.67   16.01
  -4   5  -4   43.70    8.59
  -4  -5  -4   46.22    6.76
  -4   5  -4   51.11    6.66
  -4  -5  -4   52.26   10.98
   4   5   4   56.03   11.40
   4   5   4   54.04    7.53
   4  -5   4   52.29    9.34
  -4   5  -5    0.65    4.86
  -4  -5  -5    2.86    2.94
  -4  -5  -5   -1.67    5.73
  -4   5  -5   -1.84    2.46
   4   5   5   -2.63    5.90
   4  -5   5    0.68    4.25
   4   5   5   -0.45    2.84
  -4  -5  -6 2668.37   65.78
  -4   5  -6 2642.33   43.47
  -4   5  -6 2745.87   69.25
   4  -5   6 2711.73   70.18
   4   5   6 2559.77   52.93
  -4  -5  -6 2649.46   51.79
  -4  -5  -7  120.36   13.92
  -4  -5  -7  108.16   11.61
   4  -5   7  125.31   15.93
   4   5   7  131.59   12.93
  -4  -5  -8    8.81    4.65
  -4  -5  -8    8.85    4.44
   4   5   8    8.39    4.21
   4  -5   8    7.59    5.33
  -4  -5  -9  107.89   12.57
  -4  -5  -9  112.31   12.84
   4  -5   9  116.81   16.35
   4   5   9  108.46   12.90
  -4  -5 -10 1496.04   48.07
  -4   5 -10 1495.84   59.04
   4   5  10 1497.31   48.99
   4  -5  10 1522.27   60.29
  -4   5 -11   91.17   16.43
  -4  -5 -11   85.35   12.13
   4   5  11   95.19   13.18
   4  -5  11  114.28   17.83
  -4   5 -12   79.40   15.60
  -4   5 -12   81.53    9.10
   4  -5  12   83.23   15.33
   4   5  12   82.53   12.77
  -4   5 -13    0.86    6.28
  -4   5 -13   -6.83    3.54
   4   5  13    3.36    3.15
  -4   5 -14 1048.78   55.94
  -4  -5 -14  983.32   57.91
  -4   5 -14 1014.77   35.44
   4   5  14 1055.88   48.65
  -4   5 -15    9.32    4.71
  -4  -5 -15   11.60    9.69
   4   5  15    3.51    2.10
  -4  -5 -16  266.57   32.15
  -4   5 -16  264.88   19.83
   4   5  16  310.97   28.17
  -4   5 -17    3.96    3.47
  -4  -5 -17   -6.30   12.09
   4   5  17    7.28    4.77
  -4   5 -18  614.75   32.19
  -4  -5 -18  699.18   54.65
  -4  -5 -19   20.51   10.06
  -4  -5 -20   59.31   18.39
  -4  -5 -21    1.24   10.25
  -4  -5 -22  191.66   31.52
  -4   5 -22  191.79   21.14
  -4  -5 -23   -0.64   10.84
  -4   5 -23    5.42    4.58
  -4   5 -24   58.11   13.04
  -4  -5 -24   53.54   20.23
  -4  -5 -25   -8.76   17.97
  -4  -5 -26  319.82   43.59
   4  -5  26  292.54   33.72
  -4  -5 -27   -2.36    9.98
   4  -5  27    6.37    8.64
  -4  -5 -28   41.93   17.81
  -4  -6  30  103.03   23.41
  -4  -6  29    7.87    8.58
   4  -6 -29   28.68   17.57
  -4  -6  28   26.81   13.47
   4  -6 -28  -25.26   16.88
  -4  -6  27  -21.28   12.49
   4  -6 -27  -12.21   13.47
  -4  -6  26  256.20   34.35
   4  -6 -26  269.39   40.02
  -4  -6  25   -9.20   10.15
   4  -6 -25    9.92   12.91
  -4  -6  24    8.72    8.29
   4  -6 -24   25.83   14.05
   4  -6 -23    9.40   11.04
  -4  -6  23   26.16   12.49
   4  -6 -22  452.06   48.25
  -4  -6  22  312.31   36.62
  -4  -6  21   -2.36    9.83
   4  -6 -21   22.87   15.11
  -4  -6  20   52.25   14.74
   4  -6 -20   78.84    7.69
   4  -6 -20   90.94   22.26
   4  -6 -19    7.56    9.71
  -4   6  19    8.42    4.75
  -4  -6  19    8.01    9.33
   4  -6 -18  339.80   37.52
  -4  -6  18  357.41   36.96
   4  -6 -17   18.28   12.31
  -4  -6  17   13.25    3.54
  -4   6  17   16.32    7.73
  -4  -6  17    6.53    7.52
  -4  -6  16   14.51    4.90
   4  -6 -16   15.35   11.36
  -4  -6  16   28.38   12.60
  -4  -6  15    1.45    2.65
  -4  -6  15   11.88    9.40
   4  -6 -15   -3.78    9.00
  -4  -6  15   12.14   11.42
   4  -6 -14  689.13   48.25
  -4  -6  14  723.83   27.81
   4   6 -14  705.55   35.24
  -4  -6  14  634.78   46.30
  -4  -6  13    8.57    3.74
   4   6 -13    9.41    5.30
  -4   6  13    7.52    5.42
  -4  -6  13   -2.81   12.54
   4  -6 -13    8.08    8.42
  -4  -6  12  138.59   11.83
  -4   6  12  165.76   22.04
   4   6 -12  146.26   14.89
  -4   6  12  145.08   16.38
   4  -6 -12  121.08   19.77
  -4  -6  12  153.69   22.85
  -4   6  11   77.74   14.52
   4  -6 -11   88.78    6.37
  -4   6  11   87.64   12.33
  -4  -6  11   71.61   16.34
   4  -6 -11   86.08   16.74
  -4  -6  11   78.85    8.73
  -4  -6  10 1012.54   31.23
   4  -6 -10  956.10   50.59
  -4   6  10 1053.19   52.15
  -4  -6  10  946.58   54.08
   4  -6 -10  958.23   26.24
  -4  -6  10 1017.62   57.46
  -4   6  10  959.80   37.71
  -4   6   9   13.14    7.09
  -4  -6   9   14.27    4.14
  -4  -6   9   11.04    7.87
   4  -6  -9   10.38    8.68
  -4  -6   9   13.01    7.01
  -4   6   9   14.73    6.27
   4  -6  -8  256.76   25.12
  -4   6   8  249.49   24.15
  -4  -6   8  220.66   25.54
  -4   6   8  259.61   18.13
  -4  -6   8  205.76   24.85
  -4   6   7  172.77   19.54
   4  -6  -7  132.34   17.84
  -4  -6   7  154.00   22.43
  -4   6   7  145.63   13.10
   4  -6  -6  840.60   41.75
  -4   6   6  856.93   41.55
  -4  -6   6  817.57   47.66
  -4  -6   6  843.74   35.40
  -4   6   6  819.47   30.01
  -4   6   5  115.61   14.85
   4  -6  -5  121.86   15.87
  -4  -6   5   93.89   16.53
  -4  -6   5  121.41   13.19
  -4   6   5  116.52   11.36
   4  -6  -4  655.11   34.57
  -4   6   4  592.74   32.18
   4  -6  -4  637.72   26.16
  -4  -6   4  607.98   26.92
  -4  -6   4  612.57   25.53
  -4   6   4  633.76   25.74
  -4   6   3   87.81   11.92
  -4  -6   3  111.56   17.54
   4  -6  -3   86.77   12.62
   4  -6  -3   98.63   10.58
  -4  -6   3   93.75   10.35
   4  -6  -3   91.63   10.35
   4   6  -3   93.58   16.35
  -4   6   3   84.43    9.75
  -4   6   2  671.30   31.85
   4  -6  -2  635.91   31.57
  -4  -6   2  637.81   40.00
   4  -6  -2  625.24   25.20
  -4  -6   2  622.19   24.02
   4  -6  -2  632.31   26.36
   4   6  -2  643.29   39.20
  -4   6   2  634.10   25.98
  -4   6   1  596.42   28.55
   4  -6  -1  598.77   29.08
  -4  -6   1  594.50   38.15
   4  -6  -1  585.42   25.82
   4   6  -1  594.82   37.21
  -4  -6   1  584.51   21.95
  -4   6   1  587.80   25.50
  -4   6   0   35.24    6.80
  -4  -6   0   27.04    9.56
   4   6   0   39.51   11.16
  -4   6   0   33.13    6.63
  -4  -6   0   32.82    5.27
   4  -6   0   50.39    8.18
  -4   6  -1   36.78    7.74
  -4   6  -1   37.64    7.11
  -4  -6  -1   41.22   10.80
   4   6   1   33.87   10.03
  -4  -6  -1   39.07    5.18
   4  -6   1   40.17    7.53
  -4   6  -2  119.89   11.06
  -4  -6  -2  121.64   16.66
   4   6   2  148.72   18.45
  -4  -6  -2  134.45    9.28
  -4   6  -2  134.24   13.74
   4  -6   2  123.09   13.59
  -4   6  -3    0.20    4.10
  -4   6  -3    1.16    2.11
  -4  -6  -3    7.18    5.18
   4   6   3    1.17    6.61
   4   6   3    6.52    2.78
  -4  -6  -3    4.70    2.63
   4  -6   3    7.87    4.42
  -4   6  -4 1378.25   32.41
  -4  -6  -4 1346.27   53.21
   4   6   4 1376.81   51.96
   4   6   4 1443.04   33.23
  -4  -6  -4 1401.23   31.14
   4  -6   4 1418.45   48.22
  -4   6  -4 1401.03   46.91
  -4   6  -5   17.49    5.95
  -4  -6  -5   22.73    4.80
  -4   6  -5   20.05    3.89
  -4  -6  -5   36.15    9.98
   4   6   5   24.80    6.92
  -4   6  -5   27.05    4.57
   4  -6   5   27.14    7.18
   4   6   5   24.35    5.10
  -4  -6  -6  684.68   24.65
  -4   6  -6  702.20   20.06
  -4  -6  -6  695.58   36.98
   4   6   6  625.93   34.22
   4   6   6  715.78   26.03
   4  -6   6  741.00   37.75
  -4   6  -7   32.96    4.22
  -4  -6  -7   34.61    6.12
  -4  -6  -7   38.03   10.09
   4   6   7   31.96    8.02
   4   6   7   18.51    5.31
   4  -6   7   43.86   10.12
  -4   6  -8 1406.75   25.16
  -4  -6  -8 1387.36   39.39
  -4  -6  -8 1353.92   49.99
   4   6   8 1403.22   49.79
   4  -6   8 1466.22   56.20
   4   6   8 1335.44   40.61
  -4   6  -9    4.96    6.39
  -4   6  -9    4.44    1.06
  -4  -6  -9    6.81    5.23
   4   6   9    7.48    6.38
   4   6   9    9.06    4.54
   4  -6   9    3.60    4.50
  -4   6 -10   26.32    9.27
  -4   6 -10   29.06    3.59
  -4  -6 -10   28.15    7.10
  -4   6 -10   24.28    3.60
   4   6  10   30.33    8.31
   4  -6  10   24.60    8.45
   4   6  10   17.61    5.56
  -4   6 -11   16.45    2.84
  -4   6 -11   24.84    8.69
  -4  -6 -11   13.06    5.72
   4   6  11   13.44    6.17
   4   6  11   20.72    6.47
   4  -6  11    5.63    4.73
  -4   6 -12 1030.71   53.10
  -4  -6 -12 1021.78   58.17
  -4   6 -12 1109.53   25.30
   4   6  12 1099.18   41.96
   4   6  12 1022.32   42.78
   4  -6  12 1044.88   54.30
  -4   6 -13  135.82    9.55
  -4  -6 -13  123.84   22.39
   4   6  13  116.12   14.97
  -4   6 -14   18.83    4.00
  -4  -6 -14   17.29   11.26
   4   6  14   12.32    5.75
  -4   6 -15    9.10    2.27
  -4  -6 -15   11.32    9.85
   4   6  15   17.84    6.43
  -4  -6 -16  564.56   48.06
  -4   6 -16  487.85   22.49
   4   6  16  456.28   33.82
  -4  -6 -17   41.33   15.62
  -4   6 -17   26.97    6.51
   4   6  17   29.28    8.90
  -4  -6 -18   61.21   18.33
  -4   6 -18   59.02    9.29
   4   6  18   84.14   15.41
  -4   6 -19   -1.63    5.02
  -4  -6 -19   -8.61   13.85
  -4   6 -20  411.24   25.21
  -4  -6 -20  382.52   43.85
  -4   6 -21    9.99    4.31
  -4  -6 -21    8.73    9.80
  -4  -6 -22   -1.53   11.56
  -4  -6 -23   -3.54    9.81
  -4  -6 -24  164.00   32.70
  -4  -6 -25   61.10   21.69
  -4  -6 -26   82.69   22.78
   4  -6  26   59.16   17.66
  -4  -6 -27   -4.19    9.95
   4  -6  27   -8.81    8.30
  -4  -7  30   21.61   14.41
  -4  -7  29  -12.89   13.54
   4  -7 -28   17.35   15.76
  -4  -7  28   28.10   13.49
  -4  -7  27    0.32    8.77
   4  -7 -27    7.43   11.58
  -4  -7  26   24.70   12.76
   4  -7 -26   22.73   14.18
   4  -7 -25   -4.65   13.07
  -4  -7  25   20.54   13.43
   4  -7 -24  274.26   39.84
  -4  -7  24  227.50   33.89
  -4  -7  23   30.14   13.15
   4  -7 -23   36.25   17.44
  -4   7  22    8.91    8.55
  -4  -7  22   -0.57    9.25
   4  -7 -22   -5.77    8.17
  -4   7  21   13.23    9.50
  -4  -7  21  -12.26   12.57
   4  -7 -21   -4.53   10.71
   4  -7 -20  362.01   41.55
   4   7 -20  342.84   29.69
  -4   7  20  352.98   33.12
  -4  -7  20  330.20   38.57
  -4   7  19   -1.74    3.13
  -4   7  19    2.74    5.54
   4   7 -19    9.16    6.83
  -4  -7  19   15.36   11.13
   4  -7 -19   16.82   14.20
  -4   7  18   23.69    7.08
  -4   7  18   39.14   11.53
  -4  -7  18   32.32   14.07
   4  -7 -18   36.60   13.12
  -4   7  17   -6.16    4.20
  -4   7  17    7.79    7.09
  -4  -7  17   -5.52   10.60
   4  -7 -17   -0.83    9.61
   4  -7 -16  387.57   39.28
  -4  -7  16  413.38   41.21
  -4  -7  15   25.21    4.61
   4   7 -15   24.84    7.66
  -4  -7  15   32.78   12.80
   4  -7 -15   30.50   13.02
  -4  -7  14  105.64   17.37
  -4  -7  14   93.44    8.48
  -4  -7  14   95.39   20.33
   4  -7 -14   95.75   19.01
  -4  -7  13   78.16   14.62
  -4  -7  13   68.32    7.14
  -4   7  13   63.74   11.10
  -4  -7  13   64.04   16.23
   4  -7 -13   73.26   17.11
  -4  -7  12  361.10   29.00
   4  -7 -12  386.37   35.56
  -4  -7  12  428.57   18.04
  -4  -7  12  418.94   39.51
  -4   7  12  435.28   26.91
  -4  -7  11   52.85    6.81
  -4  -7  11   62.19   16.56
   4  -7 -11   32.22   10.62
   4  -7 -11   44.58    5.93
  -4   7  11   39.19    8.12
  -4   7  10   47.62   11.96
  -4  -7  10   61.41    7.29
   4  -7 -10   74.17   15.47
  -4  -7  10   57.16   14.67
   4  -7 -10   58.09    7.63
  -4   7  10   54.22    8.64
  -4   7   9    1.31    4.89
  -4  -7   9    1.43    2.49
   4  -7  -9    5.62    8.35
  -4  -7   9   -7.52    9.93
   4  -7  -9    1.78    3.20
  -4   7   9    2.31    3.69
  -4  -7   8  970.65   56.41
  -4   7   8 1044.26   50.89
   4  -7  -8 1025.78   51.73
  -4   7   8 1009.26   34.29
  -4   7   7    8.65    5.29
   4  -7  -7   16.55    8.46
  -4  -7   7    5.79   10.72
  -4  -7   7    4.45    6.91
  -4  -7   7   10.49    5.50
  -4   7   7   14.80    5.07
  -4   7   6  281.40   24.81
   4  -7  -6  285.14   25.89
  -4  -7   6  292.47   30.69
  -4  -7   6  262.55   20.30
  -4  -7   6  246.54   27.63
  -4   7   6  268.43   16.52
  -4   7   5   14.17    6.20
   4  -7  -5    1.74    5.58
  -4  -7   5   14.60    8.78
  -4  -7   5    6.38    4.07
  -4  -7   5    8.69    7.43
  -4   7   5    4.40    3.59
   4  -7  -4  899.68   42.41
  -4   7   4  977.72   42.97
  -4  -7   4  920.93   53.04
  -4  -7   4  929.21   32.80
  -4  -7   4  974.52   31.77
   4  -7  -4  947.61   35.13
  -4   7   4  962.98   30.48
  -4   7   3  250.63   21.08
  -4  -7   3  276.83   29.16
   4  -7  -3  201.13   19.57
   4  -7  -3  218.24   15.35
  -4  -7   3  213.86   15.03
   4  -7  -3  227.96   16.30
  -4   7   3  240.03   15.33
  -4   7   2  458.02   27.51
  -4  -7   2  487.69   37.62
   4  -7  -2  509.15   29.40
   4  -7  -2  532.29   24.13
  -4  -7   2  511.70   20.82
  -4   7   2  514.02   23.12
   4  -7  -1   11.66    5.23
  -4  -7   1   29.17   11.74
  -4   7   1   15.59    5.12
  -4   7   1   23.65    5.77
   4  -7  -1   21.10    5.69
  -4  -7   1   16.88    3.67
  -4   7   0  902.14   35.09
  -4  -7   0  889.59   48.78
   4   7   0  951.61   49.46
   4  -7   0  928.68   33.73
  -4   7   0  895.88   32.61
  -4  -7   0  925.12   22.72
  -4   7  -1   25.86    6.74
  -4   7  -1   18.02    4.83
  -4  -7  -1   22.03    9.20
   4   7   1   16.02    8.39
  -4  -7  -1   19.54    3.03
   4  -7   1   18.99    5.60
  -4   7  -2  637.61   25.73
  -4  -7  -2  677.77   41.70
   4   7   2  609.69   38.05
  -4   7  -2  676.72   30.69
  -4  -7  -2  663.53   16.30
   4  -7   2  657.70   30.65
  -4   7  -3  130.68   10.61
  -4   7  -3  111.91   13.09
  -4  -7  -3  118.09   17.37
   4   7   3  145.80   18.72
   4  -7   3  126.75   14.07
  -4  -7  -3  133.96    7.33
  -4  -7  -4  258.13   10.79
  -4   7  -4  261.24   13.83
  -4   7  -4  252.44   20.54
  -4  -7  -4  240.98   24.90
   4   7   4  239.68   23.32
   4  -7   4  221.05   19.67
  -4   7  -5    3.90    4.75
  -4   7  -5   -0.09    1.78
  -4  -7  -5   -3.49    5.77
   4   7   5   -1.20    1.93
   4   7   5   -0.23    7.01
   4  -7   5    2.36    4.34
  -4   7  -6  973.69   19.19
  -4  -7  -6  949.82   46.80
   4   7   6  957.08   26.24
   4   7   6  928.30   44.03
   4  -7   6  935.95   43.02
  -4  -7  -7    7.35    6.73
  -4   7  -7    2.96    1.96
   4   7   7    6.61    7.11
   4   7   7    0.93    2.46
   4  -7   7    0.66    4.24
  -4  -7  -8   52.06   11.65
   4   7   8   55.10   10.97
   4   7   8   60.32    8.06
   4  -7   8   71.36   13.10
  -4   7  -9   76.98   14.31
  -4  -7  -9   68.95   12.43
   4   7   9   46.96   10.33
   4   7   9   75.15    9.65
   4  -7   9   98.82   15.70
  -4   7 -10   67.19   13.30
  -4  -7 -10   66.93   15.96
  -4  -7 -10   33.87    9.26
   4   7  10   57.14   10.89
   4   7  10   46.78    8.48
   4  -7  10   56.89   12.62
  -4  -7 -11    1.76    8.43
  -4  -7 -11    1.06    4.99
   4   7  11   10.21    6.42
   4   7  11    3.95    3.41
   4  -7  11   11.92    5.79
  -4  -7 -12  254.71   30.52
  -4  -7 -12  235.31   20.82
   4   7  12  233.58   19.89
   4   7  12  255.93   20.71
  -4  -7 -13   26.92   11.10
   4   7  13   20.07    6.05
   4   7  13   32.21    7.86
  -4  -7 -14  347.72   37.57
   4   7  14  408.23   25.18
   4   7  14  422.95   29.14
  -4  -7 -15    4.57    8.69
   4   7  15   11.57    5.18
   4   7  15   24.19    7.52
  -4  -7 -16    5.24    9.52
   4   7  16   10.59    4.57
   4   7  16    2.98    3.41
  -4  -7 -17   -4.40   10.71
   4   7  17    7.53    4.12
   4   7  17    4.80    4.77
  -4  -7 -18  483.46   47.48
   4   7  18  456.59   22.28
  -4  -7 -19   -3.76    9.03
  -4  -7 -20   -4.79   10.50
  -4  -7 -21    2.71   12.32
  -4  -7 -22  199.36   33.34
  -4  -7 -23  -14.98   15.61
  -4  -7 -24   78.93   23.18
  -4  -7 -25   -7.76   13.53
  -4  -7 -26  104.95   26.97
   4  -7  26   63.21   17.79
   4  -7  27   -6.22   10.81
  -4  -8  30   68.92   23.10
  -4  -8  29   31.63   14.73
  -4  -8  28    8.41   11.74
  -4  -8  27    3.08   10.18
  -4   8  26  130.45   23.81
  -4  -8  26  104.42   23.32
   4  -8 -26  107.28   27.45
  -4   8  25    9.34    9.76
  -4  -8  25   -1.86   10.82
   4  -8 -25   16.69   15.56
  -4   8  24    3.57    7.57
   4  -8 -24    2.50   10.35
  -4  -8  24   21.76   13.81
   4   8 -23   -4.69    7.41
  -4   8  23    5.00    6.85
  -4  -8  23   -5.59   13.12
   4  -8 -23    5.15   10.86
  -4   8  22  223.38   27.29
   4   8 -22  234.29   24.97
  -4  -8  22  226.11   34.49
   4  -8 -22  256.50   37.80
   4   8 -21   17.68    6.50
  -4   8  21   19.17    9.00
  -4  -8  21   29.20   13.84
   4  -8 -21   21.30   13.01
   4   8 -20   18.53    7.40
  -4   8  20   10.21    7.49
  -4  -8  20   21.73   16.18
   4  -8 -20   29.28   17.26
  -4   8  19   -3.99    5.59
  -4  -8  19   -2.28   10.11
   4  -8 -19    4.26    9.65
   4  -8 -18  432.36   45.84
  -4   8  18  446.65   33.22
  -4  -8  18  479.44   47.57
  -4   8  17   46.24    9.80
  -4  -8  17   24.58   12.79
   4  -8 -17   46.91   16.73
  -4   8  16    7.65    4.44
   4  -8 -16    6.91    8.05
  -4   8  15   31.30    7.51
  -4  -8  15   20.84   12.63
   4  -8 -15   18.35   11.46
   4  -8 -14  339.39   36.73
  -4  -8  14  387.72   33.25
  -4  -8  14  366.27   39.54
  -4   8  14  419.05   27.45
  -4  -8  13   22.96   12.50
   4  -8 -13   11.80    7.11
  -4  -8  13    9.59    4.91
  -4   8  13   -0.03    3.44
  -4  -8  12   95.93   15.49
  -4  -8  12  120.58    6.84
  -4  -8  12  132.46   24.84
   4  -8 -12  114.16   20.96
  -4   8  12  128.62   14.02
  -4  -8  11    4.69    4.15
  -4  -8  11    9.86    2.57
  -4  -8  11    2.75    6.82
   4  -8 -11   -5.10    8.36
   4  -8 -11    5.02    2.54
  -4   8  11    2.08    2.70
  -4  -8  10  621.59   35.64
   4  -8 -10  623.12   44.42
  -4  -8  10  677.74   21.56
  -4  -8  10  615.39   48.73
   4  -8 -10  635.17   28.09
  -4   8  10  681.30   28.44
  -4  -8   9   -1.35    5.10
  -4  -8   9    5.53    2.64
  -4  -8   9   -3.09    9.86
   4  -8  -9    6.68    8.83
   4  -8  -9    4.62    4.32
  -4   8   9   10.87    4.91
   4  -8  -8  215.56   25.19
  -4  -8   8  208.89   19.00
  -4  -8   8  262.96   31.92
  -4  -8   8  224.61   20.78
   4  -8  -8  223.27   19.26
  -4   8   8  233.49   15.12
  -4  -8   7    2.74    3.30
   4  -8  -7    3.87    6.88
  -4  -8   7    5.91   10.06
  -4  -8   7    2.00    4.67
   4  -8  -7   -5.02    5.86
  -4   8   7    7.99    3.92
  -4  -8   6  657.28   29.96
   4  -8  -6  666.17   40.97
  -4   8   6  625.25   38.68
  -4  -8   6  739.33   51.26
  -4  -8   6  611.81   30.29
  -4   8   6  654.86   23.48
  -4  -8   5   88.16   10.48
  -4   8   5  100.07   15.11
  -4  -8   5  108.05   20.43
   4  -8  -5   77.50   14.32
  -4  -8   5   82.42   11.08
  -4   8   5   98.76    9.19
   4  -8  -4  264.07   24.29
  -4  -8   4  298.39   17.49
  -4   8   4  272.37   23.80
  -4  -8   4  291.35   32.10
  -4  -8   4  269.31   17.36
   4  -8  -4  277.74   19.34
  -4   8   4  305.07   16.01
  -4   8   3   12.86    3.26
  -4  -8   3    4.06    2.48
  -4   8   3   22.38    7.23
   4  -8  -3   18.96    7.91
  -4  -8   3   20.94   11.44
   4  -8  -3   13.92    4.77
   4  -8  -3   11.87    3.76
  -4  -8   3   19.37    4.91
  -4  -8   3    8.86    3.84
  -4  -8   2  496.83   17.98
  -4   8   2  492.54   29.42
  -4  -8   2  491.28   40.35
   4  -8  -2  484.21   29.84
   4  -8  -2  469.91   22.44
  -4  -8   2  521.23   18.95
  -4   8   2  502.19   21.92
  -4  -8   1  184.31    9.10
  -4   8   1  194.57   17.75
  -4  -8   1  216.66   27.03
   4  -8  -1  199.86   18.42
   4  -8  -1  207.83   15.17
  -4  -8   1  181.97    9.40
  -4   8   1  172.64   13.40
  -4   8   0  533.98   25.09
  -4  -8   0  532.34   40.81
   4  -8   0  568.52   26.38
  -4  -8  -1   -7.63    8.39
  -4   8  -1    1.52    3.29
   4  -8   1   -1.21    3.33
  -4  -8  -2  157.07   22.41
  -4   8  -2  188.05   16.31
   4  -8   2  146.84   14.60
  -4  -8  -3   -6.99    8.56
  -4   8  -3    4.70    4.34
   4  -8   3   15.33    5.05
  -4  -8  -4  834.72   48.90
  -4   8  -4  934.18   39.39
   4  -8   4  906.92   39.57
  -4  -8  -5   20.04    9.46
   4  -8   5   12.93    5.77
  -4  -8  -6   75.14   14.97
   4   8   6   91.56   15.18
   4  -8   6  105.86   15.00
  -4  -8  -7   -1.14    8.55
  -4  -8  -7   10.80    7.47
   4   8   7    2.10    5.30
   4   8   7    2.79    1.51
   4  -8   7    1.74    4.91
  -4   8  -8   91.88   15.33
  -4  -8  -8   76.35   17.02
  -4  -8  -8   86.28   15.78
   4   8   8   91.72   14.80
   4   8   8  101.34    8.20
   4  -8   8   95.49   15.12
  -4  -8  -9   45.90   14.35
  -4  -8  -9   32.47   10.43
   4   8   9   40.28    9.78
   4   8   9   37.64    5.90
   4  -8   9   37.01    9.43
  -4  -8 -10   67.61   16.84
  -4  -8 -10   58.02   12.58
  -4   8 -10   66.09    5.52
   4   8  10   63.41   11.78
   4   8  10   73.89    9.30
   4  -8  10   52.55   12.38
  -4  -8 -11    5.01   10.24
  -4  -8 -11    4.51    4.90
   4   8  11   22.84    8.00
   4  -8  11    0.49    5.38
   4   8  11   10.17    4.70
  -4  -8 -12  463.82   42.57
  -4  -8 -12  428.18   30.58
   4   8  12  397.60   26.75
   4   8  12  401.29   24.25
  -4  -8 -13   -5.26    9.31
  -4  -8 -13    5.49    6.73
   4   8  13    5.98    4.02
   4   8  13  -12.08    5.30
  -4  -8 -14   49.92   17.34
   4   8  14   30.54    7.52
   4   8  14   21.76    6.84
  -4  -8 -15   29.35   12.42
   4   8  15   29.82    7.69
  -4  -8 -16  280.21   37.09
  -4  -8 -17   -5.29    8.64
  -4  -8 -18   10.90   10.76
  -4  -8 -19  -20.74   12.81
  -4  -8 -20  241.43   36.56
  -4  -8 -21    8.71   12.11
  -4  -8 -22   43.48   19.35
  -4  -8 -23  -17.60   18.55
  -4  -8 -24  196.33   35.71
   4  -8  26  102.97   24.16
   4  -8  27   62.72   21.05
  -4  -9  29  -24.62   14.64
  -4  -9  28  187.73   35.41
  -4  -9  27   31.83   20.07
  -4  -9  26   39.43   19.43
  -4  -9  25    0.56   10.60
   4  -9 -25    3.78   10.81
  -4  -9  24  157.53   31.54
   4  -9 -24  158.86   31.61
  -4  -9  23    0.72    9.08
   4  -9 -23    3.67   13.17
  -4  -9  22    5.43   11.19
   4  -9 -22   -1.08    8.29
   4  -9 -21    6.59   10.00
  -4  -9  21   -5.65   10.77
  -4   9  20  214.63   23.84
   4  -9 -20  253.31   37.46
  -4  -9  20  242.94   36.23
  -4   9  19    5.60    4.77
  -4  -9  19    5.23   10.18
   4  -9 -19   14.57   10.85
   4  -9 -18   11.97    8.68
  -4  -9  18   20.89   11.81
  -4  -9  17   35.23   15.36
   4  -9 -17   19.34   12.30
  -4  -9  16  298.91   39.15
   4  -9 -16  342.19   39.82
   4  -9 -15  -12.13   11.11
  -4  -9  15   15.42   12.05
  -4   9  15   10.50    3.47
  -4  -9  14   11.35   11.36
   4  -9 -14    5.34    9.07
  -4   9  14   12.45    4.26
  -4   9  14    7.63    4.43
  -4  -9  13   12.82   12.85
   4  -9 -13  -10.31   12.10
  -4   9  13   -0.19    0.77
  -4  -9  13    5.31    3.42
  -4   9  13   -2.48    3.90
  -4  -9  12  776.59   60.60
  -4  -9  12  803.67   44.63
  -4   9  12  826.88   30.07
   4  -9 -12  831.96   55.76
  -4   9  12  885.23   32.07
   4  -9 -11   52.63   15.30
  -4  -9  11   20.36   11.48
  -4  -9  11   39.56    9.76
  -4   9  11   48.62    6.71
  -4   9  11   39.87    6.58
  -4  -9  10   52.36    9.92
  -4  -9  10   67.64    4.76
  -4  -9  10   70.53    5.10
  -4  -9  10   50.34   14.49
   4  -9 -10   86.55   18.69
   4  -9 -10   62.80   10.11
  -4   9  10   81.28    8.73
  -4  -9   9   24.73    7.98
  -4  -9   9   21.43    3.85
  -4  -9   9   20.34    4.02
  -4  -9   9   34.83   15.73
   4  -9  -9   27.70   11.30
   4  -9  -9   13.21    5.73
  -4  -9   9   24.14    8.34
  -4   9   9   21.16    4.00
  -4  -9   8  216.21   18.98
   4  -9  -8  205.99   25.41
  -4  -9   8  206.04   30.60
  -4  -9   8  219.74   20.12
   4  -9  -8  202.91   19.65
  -4   9   8  238.17   12.19
  -4  -9   7   -3.55    3.08
   4  -9  -7  -11.56    9.78
  -4  -9   7   -3.59   11.60
  -4  -9   7    3.23    5.01
   4  -9  -7   -2.78    4.35
  -4   9   7    0.12    1.62
   4  -9  -6  508.65   37.15
  -4  -9   6  503.20   25.71
  -4  -9   6  561.96   47.84
  -4  -9   6  582.20   28.62
   4  -9  -6  534.88   34.97
  -4   9   6  561.78   17.04
  -4   9   5    7.59    2.20
  -4  -9   5    7.84    3.97
   4  -9  -5   -4.89    7.07
  -4  -9   5   20.75   12.04
   4  -9  -5    5.77    5.11
   4  -9  -5    3.22    3.26
  -4  -9   5    8.51    3.69
  -4  -9   4   86.62    8.79
   4  -9  -4  110.35   16.69
  -4  -9   4  103.75   21.96
   4  -9  -4  106.07   12.00
  -4  -9   4   92.85    9.63
  -4   9   4  120.87    8.52
  -4   9   3   62.73    6.45
   4  -9  -3   49.70   11.20
  -4  -9   3   56.72   16.44
  -4  -9   3   56.79    7.27
  -4  -9   3   52.99    6.22
  -4  -9   3   57.74    6.15
  -4   9   2   85.27    8.21
  -4  -9   2  128.30   22.28
   4  -9  -2   73.87   12.38
   4  -9  -2   85.00    8.76
  -4  -9   2   81.65    5.35
  -4  -9   2   78.08    5.11
  -4   9   1   67.97    7.84
   4  -9  -1   49.90    7.41
   4  -9  -1   56.62   10.71
  -4  -9   1   38.60   12.54
  -4   9   0   90.91    9.90
  -4  -9   0   96.73   19.41
   4  -9   0  108.80   11.63
  -4  -9  -1   63.34   16.31
  -4   9  -1   62.56    9.15
   4  -9   1   43.62    7.59
  -4  -9  -2  201.36   27.01
  -4   9  -2  183.39   16.14
  -4  -9  -2  174.17   20.74
   4  -9   2  192.76   16.38
  -4  -9  -3  118.62   20.81
  -4   9  -3  116.43   13.57
  -4  -9  -3  128.52   18.70
   4  -9   3  118.57   14.12
  -4  -9  -4  166.83   23.72
  -4  -9  -4  151.70   20.78
   4  -9   4  171.76   17.37
  -4  -9  -5   26.07   11.18
  -4  -9  -5   51.15   13.37
   4  -9   5   22.68    7.31
  -4  -9  -6  381.39   35.03
  -4  -9  -6  408.19   35.31
   4  -9   6  359.54   27.61
  -4  -9  -7    3.67    7.06
  -4  -9  -7   14.90   10.59
   4  -9   7   34.42    8.83
  -4  -9  -8   90.67   17.34
  -4  -9  -8  126.31   21.82
   4  -9   8  104.25   16.11
  -4  -9  -9    3.02    8.36
  -4  -9  -9   20.77    9.76
   4  -9   9    9.56    6.66
  -4  -9 -10  560.68   46.09
  -4  -9 -10  524.68   38.83
   4   9  10  554.80   14.71
   4  -9  10  551.64   39.20
  -4  -9 -11   11.30    7.71
  -4  -9 -11   34.06   14.04
   4   9  11   10.48    3.23
  -4  -9 -12   18.75    9.16
  -4  -9 -12   20.63    6.56
  -4  -9 -13  -11.66   10.90
  -4  -9 -13  -25.70    8.76
  -4  -9 -14  633.94   53.70
  -4  -9 -14  581.07   36.26
  -4  -9 -15   -4.11    8.58
  -4  -9 -16  105.73   24.40
  -4  -9 -17   42.27   16.18
  -4  -9 -18  288.59   38.99
  -4  -9 -19   11.76    8.99
  -4  -9 -20   -0.89   12.34
  -4  -9 -21   19.62   14.74
  -4  -9 -22   98.89   26.38
  -4  -9 -23   14.23   10.70
   4  -9  26  133.35   30.21
   4  -9  27  -23.62   15.29
  -4 -10  26  146.95   32.26
  -4 -10  25  -19.03   14.26
  -4 -10  24   62.17   22.27
  -4 -10  23  -13.04   13.06
   4 -10 -23  -12.96   10.80
  -4 -10  22  144.59   30.64
   4 -10 -22  132.48   29.83
  -4 -10  21   17.04   16.53
   4 -10 -21   29.19   14.89
  -4 -10  20   13.15   14.81
   4 -10 -20   -1.06   11.89
  -4 -10  19    3.99   13.47
   4 -10 -19    2.37    8.65
  -4 -10  18  239.82   37.70
   4 -10 -18  184.56   32.74
  -4 -10  17   13.91   15.50
   4 -10 -17    5.69   11.61
  -4 -10  16   18.31   16.67
   4 -10 -16    1.86    7.18
  -4 -10  15   12.75    9.07
   4 -10 -15   18.68   13.70
   4 -10 -14  519.76   48.29
  -4 -10  14  622.70   58.24
  -4 -10  13   11.67   12.32
   4 -10 -13   16.85   11.78
  -4 -10  12    1.88   13.45
   4 -10 -12   12.58   10.75
  -4 -10  11   -2.48    6.89
  -4 -10  11   -8.74   11.66
   4 -10 -11   10.04   10.22
  -4 -10  10   66.20   11.73
  -4 -10  10   63.44   12.19
  -4 -10  10   91.58   22.84
   4 -10 -10   66.38   15.62
  -4 -10   9   16.53    6.00
  -4 -10   9   12.71    6.23
   4 -10  -9   18.66    6.67
   4 -10  -9    6.34    6.90
  -4 -10   8   87.92   11.76
  -4 -10   8   93.95    8.37
   4 -10  -8   96.78   14.88
  -4 -10   8   94.76   13.17
   4 -10  -8   97.36   18.28
  -4 -10   8   73.65   20.34
  -4 -10   7   -1.52    2.78
  -4 -10   7    2.90    2.76
   4 -10  -7    7.47    7.72
  -4 -10   7    7.01   10.00
  -4 -10   7    0.40    3.48
   4 -10  -7    0.79    6.17
   4 -10  -6  284.39   28.77
  -4 -10   6  281.84   18.55
  -4 -10   6  268.21   35.37
  -4 -10   6  269.91   18.86
   4 -10  -6  272.29   21.61
   4 -10  -6  252.34   25.63
  -4 -10   6  258.00   17.31
  -4 -10   5    2.44    4.52
  -4 -10   5    4.57    2.42
   4 -10  -5   11.48    7.97
  -4 -10   5   10.42   10.80
   4 -10  -5   17.87    8.51
   4 -10  -5    2.79    3.30
  -4 -10   5    3.09    2.70
  -4 -10   4  301.47   22.35
  -4 -10   4  300.22   37.35
   4 -10  -4  311.85   28.41
   4 -10  -4  343.81   31.90
  -4 -10   4  338.69   14.27
  -4 -10   4  314.07   13.50
  -4 -10   3    8.15    5.49
   4 -10  -3   24.69    9.97
   4 -10  -3   16.89    8.20
  -4 -10   3   18.94   13.43
  -4 -10   2  180.11   19.11
  -4 -10   2  166.26   12.64
   4 -10  -2  197.08   21.11
  -4 -10   2  132.56   24.05
  -4 -10   1   62.61   12.34
   4 -10  -1   53.10    6.55
  -4 -10   1   50.39   15.23
  -4 -10   0  335.11   28.28
   4 -10   0  300.54   17.01
  -4 -10   0  359.14   38.67
  -4 -10  -1   21.53    9.04
   4 -10   1   12.77    4.22
  -4 -10  -1   13.88   10.20
  -4 -10  -2   95.23   16.32
  -4 -10  -2  101.08   21.14
   4 -10   2  124.90   13.33
  -4 -10  -3   25.86   12.84
  -4 -10  -3   26.45    8.80
   4 -10   3   23.42    6.77
  -4 -10  -4   88.63   18.64
  -4 -10  -4   92.11   17.43
   4 -10   4   81.75   12.12
  -4 -10  -5   43.95   13.91
  -4 -10  -5   35.42   11.76
   4 -10   5   32.88    8.37
  -4 -10  -6    2.70    7.93
  -4 -10  -6    0.96    7.17
   4 -10   6    1.26    3.98
  -4 -10  -7    7.22    7.16
  -4 -10  -7    6.51    9.00
   4 -10   7    5.32    3.71
  -4 -10  -8  679.17   48.19
  -4 -10  -8  813.87   54.44
   4 -10   8  704.08   41.70
  -4 -10  -9   40.11   12.90
  -4 -10  -9   45.16   12.87
  -4 -10 -10    4.63    7.75
  -4 -10 -10    2.88    7.70
  -4 -10 -11   -5.36   10.50
  -4 -10 -11    8.62    7.34
  -4 -10 -12  443.69   44.32
  -4 -10 -12  476.23   37.30
  -4 -10 -13   20.42   11.94
  -4 -10 -13   15.10    7.14
  -4 -10 -14   28.24   13.49
  -4 -10 -14   30.84    9.40
  -4 -10 -15  105.09   23.59
  -4 -10 -16  352.49   42.46
  -4 -10 -17   -2.92   13.30
  -4 -10 -18   -8.88   13.25
  -4 -10 -19   11.97    9.97
  -4 -10 -20  115.91   26.39
  -4 -10 -21  -16.91   15.53
  -4 -11  22  -26.82   15.55
   4 -11 -22  -10.36   14.83
  -4 -11  21   -5.84   14.94
   4 -11 -21   29.18   14.69
  -4 -11  20  182.73   36.60
   4 -11 -20  186.85   34.05
   4 -11 -19    2.79    9.85
  -4 -11  19  -26.85   15.75
  -4 -11  18   -8.93   19.76
   4 -11 -18   10.20    9.27
   4 -11 -17   -2.07   11.55
  -4 -11  17    3.27   10.77
  -4 -11  16  162.96   32.60
   4 -11 -16  201.93   32.28
   4 -11 -15   19.71   13.80
  -4 -11  15   -5.18   15.50
  -4 -11  14    9.78   11.73
   4 -11 -14   26.34   15.42
  -4 -11  13   -7.73    8.32
  -4 -11  13   -2.13   11.81
  -4 -11  12  113.84   17.39
   4 -11 -12   87.74   20.79
  -4 -11  12   86.91   23.79
  -4 -11  11    9.65    6.39
   4 -11 -11   -8.53    8.72
  -4 -11  11   12.56    9.61
  -4 -11  10    6.72    4.75
   4 -11 -10   -6.85   10.69
  -4 -11   9   10.75    5.15
  -4 -11   9    1.65    9.46
   4 -11  -9   13.98    8.42
  -4 -11   8  163.61   16.07
   4 -11  -8  148.63   23.31
  -4 -11   8  152.87   28.74
   4 -11  -7    3.50    3.95
   4 -11  -7   -9.93    9.96
  -4 -11   7  -12.29   14.47
  -4 -11   6   79.57   10.16
   4 -11  -6   73.63   10.71
   4 -11  -6   41.77   11.77
  -4 -11   6   89.82   21.86
  -4 -11   5   46.34    8.47
  -4 -11   5   51.51   16.21
   4 -11  -5   38.59   11.69
  -4 -11   4  476.59   28.01
  -4 -11   4  477.52   48.56
   4 -11  -4  457.80   35.40
  -4 -11   3    1.93    4.71
   4 -11  -3   -5.17    5.15
  -4 -11   2  284.47   24.65
   4 -11  -2  267.60   25.04
  -4 -11   2  265.14   35.90
  -4 -11   1    9.09    6.99
  -4 -11   1    3.63    8.28
  -4 -11   0  422.42   32.45
  -4 -11   0  410.98   43.76
  -4 -11  -1   -0.25    5.20
  -4 -11  -1   -6.04    9.27
  -4 -11  -2  325.65   30.37
  -4 -11  -2  299.03   36.85
  -4 -11  -3   -4.54    7.26
  -4 -11  -3   -1.32    7.38
  -4 -11  -4  -15.96    8.19
  -4 -11  -4    1.89    8.51
  -4 -11  -5   -3.63    7.51
  -4 -11  -5  -15.57    9.80
  -4 -11  -6  289.23   32.56
  -4 -11  -6  303.09   35.77
  -4 -11  -7   39.78   13.27
  -4 -11  -7   23.63   11.80
  -4 -11  -8   -3.26    6.90
  -4 -11  -8    6.04    7.92
  -4 -11  -9   -3.35    8.86
  -4 -11  -9    4.02    7.76
  -4 -11 -10  155.49   26.93
  -4 -11 -10  125.00   21.31
  -4 -11 -11   28.23   13.77
  -4 -11 -11    8.45    7.08
  -4 -11 -12  -37.01   14.66
  -4 -11 -12    9.78    7.40
  -4 -11 -13   -9.28    7.39
  -4 -11 -13    2.74    5.42
  -4 -11 -14  259.46   35.98
  -4 -11 -15   -1.64    9.63
  -4 -11 -16   -7.27   11.27
  -4 -11 -17   -1.87   10.08
  -4 -11 -18   87.41   25.00
  -4 -11 -19   -0.87    8.20
   4 -12 -20   30.69   18.13
   4 -12 -19   -7.73    9.59
   4 -12 -18  151.07   30.89
  -4 -12  18  187.67   37.04
  -4 -12  17   31.40   21.15
   4 -12 -17   -9.07   14.07
   4 -12 -16   -6.34   10.49
  -4 -12  16   -4.17   11.18
   4 -12 -15    9.14   10.39
  -4 -12  15   -6.54   16.48
   4 -12 -14  223.85   33.58
  -4 -12  14  250.30   40.77
   4 -12 -13  -10.51   12.95
  -4 -12  13   17.53   13.73
   4 -12 -12   68.85   18.67
  -4 -12  12   83.36   24.99
   4 -12 -11    7.27    9.52
  -4 -12  11    8.16   12.19
  -4 -12  10  205.34   36.02
   4 -12 -10  181.37   28.06
  -4 -12   9    2.01   12.01
   4 -12  -9    1.88    6.52
  -4 -12   8   19.15   13.67
   4 -12  -8   24.06   11.98
   4 -12  -7    2.38    7.85
  -4 -12   7   23.15   13.12
   4 -12  -6  190.41   25.39
  -4 -12   6  224.17   34.94
   4 -12  -5    4.79    6.23
  -4 -12   5   20.73   13.93
   4 -12  -4  107.18   17.20
  -4 -12   4   51.49   16.82
  -4 -12   3   -2.31    8.71
   4 -12  -3   -4.21    5.81
  -4 -12   2  267.29   24.26
  -4 -12   2  164.22   29.98
  -4 -12   1    9.74    5.17
  -4 -12   1   -1.91    7.47
  -4 -12   0  172.87   21.62
  -4 -12   0  163.53   29.44
  -4 -12  -1   10.93    5.50
  -4 -12  -1   22.19   13.95
  -4 -12  -2  148.42   21.27
  -4 -12  -2  135.20   25.98
  -4 -12  -3   -3.01    7.76
  -4 -12  -3   10.58    8.12
  -4 -12  -4  169.70   24.14
  -4 -12  -4  158.10   27.66
  -4 -12  -5   10.53    7.74
  -4 -12  -5   -7.91   10.32
  -4 -12  -6   79.30   18.11
  -4 -12  -6   83.63   20.26
  -4 -12  -7    1.41    8.39
  -4 -12  -7    6.15    9.35
  -4 -12  -8  166.68   26.49
  -4 -12  -8  178.58   28.33
  -4 -12  -9   -1.82    8.46
  -4 -12  -9   16.80   10.75
  -4 -12 -10   29.64   12.22
  -4 -12 -10   27.63   12.03
  -4 -12 -11  -23.36   12.24
  -4 -12 -11    2.98    8.68
  -4 -12 -12  248.79   35.15
  -4 -12 -13   49.14   17.55
  -4 -12 -14  -17.98   12.30
  -4 -12 -15   23.88   10.05
  -4 -12 -16  127.05   28.35
  -4 -12 -17   22.25   12.94
   4 -13 -18  -14.24   13.24
   4 -13 -17   -0.37    8.49
   4 -13 -16  168.21   31.90
   4 -13 -15   -1.11   11.76
   4 -13 -14  -31.51   14.79
  -4 -13  13    2.94   13.55
   4 -13 -13   -4.16    7.24
   4 -13 -12  172.79   28.99
  -4 -13  12  325.69   47.67
   4 -13 -11   -1.14    8.01
  -4 -13  11   18.37   11.43
   4 -13 -10   73.09   19.17
  -4 -13  10   79.56   23.89
   4 -13  -9   38.36   12.76
  -4 -13   9  -14.20   15.13
  -4 -13   8  164.11   31.79
   4 -13  -8  137.21   23.90
   4 -13  -7   -4.62    6.70
  -4 -13   7   16.19   12.48
  -4 -13   6  158.04   32.04
  -4 -13   5   -7.12   11.08
  -4 -13   4   50.31   19.04
  -4 -13   3    6.43   11.50
  -4 -13   2   62.18   20.66
  -4 -13   1   43.20   17.37
  -4 -13   0  148.98   29.21
  -4 -13  -1   -4.30   11.48
  -4 -13  -2   76.31   19.47
  -4 -13  -3    1.26    7.38
  -4 -13  -3    6.42   11.31
  -4 -13  -4  114.70   20.54
  -4 -13  -4   99.60   24.81
  -4 -13  -5   11.47    7.81
  -4 -13  -5   40.04   16.47
  -4 -13  -6  162.10   26.24
  -4 -13  -6   99.61   23.03
  -4 -13  -7    1.18    6.41
  -4 -13  -7   12.22    7.19
  -4 -13  -8    8.92    7.38
  -4 -13  -8   36.23   15.22
  -4 -13  -9  -15.97   14.13
  -4 -13  -9  -13.37   13.35
  -4 -13 -10  182.24   29.80
  -4 -13 -10  149.54   26.54
  -4 -13 -11   -0.47    8.41
  -4 -13 -12    7.07    8.63
  -4 -13 -13  -20.21   13.01
  -4 -13 -14  143.20   29.16
  -4 -13 -15    5.95   12.82
  -4 -14   6   56.86   19.32
  -4 -14   5  -17.54   15.02
  -4 -14   4   59.73   22.04
  -4 -14   3    8.05    8.73
  -4 -14   2   67.47   21.02
  -4 -14   1    8.09   14.11
  -4 -14   0   89.23   25.56
  -4 -14  -1   11.78    7.88
  -4 -14  -2    0.38    9.46
  -4 -14  -3   -4.91   13.20
  -4 -14  -4  158.40   30.67
  -4 -14  -5   -6.27    7.68
  -4 -14  -6   26.52   11.69
  -4 -14  -7    3.18    7.03
  -4 -14  -8   75.14   21.08
  -4 -14 -10   -8.69    7.58
  -4 -14 -11    6.42    9.50
  -4 -14 -12  103.39   24.04
  -4 -15  -2  178.57   35.38
  -4 -15  -3   19.26   14.38
  -4 -15  -4   45.10   17.83
  -4 -15  -5  -19.67   14.05
  -4 -15  -6   84.25   25.12
   5   0 -35    0.20    9.89
   5   0 -34  119.45   28.49
   5   0 -33   16.52   16.20
   5   0 -32   92.02   23.32
   5   0 -31   -7.06    9.89
   5   0 -30  182.82   31.45
   5   0 -29   13.98   10.89
   5   0 -28  104.50   23.22
   5   0 -27   -0.21   10.45
   5   0 -26  327.12   37.65
   5   0 -25   -8.65   11.09
   5   0 -24  155.34   24.93
   5   0 -23   10.98    8.05
   5   0 -22   48.62   14.59
   5   0 -21    5.93    8.99
   5   0 -20  665.81   46.20
  -5   0  19    2.89    4.45
   5   0 -19   -6.86    8.27
  -5   0  18   10.55    6.24
   5   0 -18    6.41    4.49
   5   0 -18   -2.93    8.03
  -5   0  17   -1.09    5.42
   5   0 -17   -2.15    8.19
   5   0 -17    3.49    3.64
   5   0 -16  356.10   30.61
  -5   0  16  397.52   31.74
   5   0 -16  384.05   25.08
  -5   0  15   -0.11    4.02
   5   0 -15   -0.07    4.51
  -5   0  14    0.38    3.43
   5   0 -14   -0.68    3.76
  -5   0  13   -2.83    4.33
   5   0 -13    3.35    5.60
   5   0 -13   -3.42    4.63
  -5   0  12  423.17   29.02
   5   0 -12  376.94   23.99
   5   0 -12  406.68   25.14
  -5   0  11    5.16    7.05
   5   0 -11   -0.62    5.37
   5   0 -11   -0.52    6.48
   5   0 -11    2.30    4.10
   5   0 -10  109.05   13.36
   5   0 -10  121.25   16.19
  -5   0  10  113.36   14.23
   5   0 -10  132.23   14.39
   5   0  -9   -0.06    5.41
   5   0  -9    0.13    4.49
   5   0  -9   -2.24    6.44
  -5   0   9   -4.06    5.48
  -5   0   8  784.25   35.11
   5   0  -8  804.57   34.22
  -5   0   7    4.23    5.90
   5   0  -7   -1.89    5.07
  -5   0   6  372.45   23.10
  -5   0   5    6.64    5.97
   5   0  -5   -3.84    5.02
  -5   0   4  598.36   27.30
   5   0  -4  587.39   27.93
  -5   0   3    0.31    4.01
   5   0  -3    3.67    4.10
   5   0  -2 3194.98   62.39
   5   0  -1   -1.33    4.35
   5   0   0  971.02   34.68
   5   0   1    1.06    3.82
   5   0   2 3034.45   62.81
   5   0   3   -0.83    3.36
   5   0   4  782.56   34.13
   5   0   5    6.47    5.84
   5   0   6 3592.27   77.05
   5   0   7    1.38    4.95
   5   0   8   77.30   13.28
   5   0   9   -0.34    5.86
   5   0  10 1241.88   52.03
   5   0  11    2.94    6.07
  -5   0 -12  165.30   20.62
   5   0  12  181.26   21.17
  -5   0 -13   -0.89    7.76
   5   0  13    0.32    4.85
  -5   0 -14 1266.17   58.25
   5   0  14 1415.71   62.72
  -5   0 -15   -7.06   10.46
  -5   0 -16   90.91   17.43
  -5   0 -17    0.05    6.35
  -5   0 -18 1126.78   61.96
  -5   0 -18 1074.54   57.64
  -5   0 -19   -6.52    8.44
  -5   0 -20   -1.26    7.93
  -5   0 -21    5.41    9.92
  -5   0 -22  461.57   42.48
  -5   0 -23    6.00    9.00
  -5   0 -24    3.73    7.90
  -5   0 -25   -4.32    8.75
  -5   0 -26  221.00   32.50
  -5   0 -27  -10.06   12.85
  -5   0 -28   21.29   13.42
  -5   0 -29  -38.86   15.42
  -5   0 -30   49.87   16.65
  -5   0 -31   10.78   11.28
  -5   0 -32   38.19   17.19
   5   1 -35  -12.14   13.90
   5  -1 -34   57.06   20.35
   5   1 -34   83.28   23.56
   5   1 -33    6.68    8.18
   5  -1 -33   18.49   14.72
   5   1 -32  118.70   25.59
   5  -1 -32  194.95   33.92
   5   1 -31   -8.82   11.92
   5  -1 -31   15.18   14.00
   5  -1 -30  128.74   28.05
   5   1 -30  151.33   28.28
   5   1 -29   35.03   16.09
   5  -1 -29   20.51   12.49
   5   1 -28  211.94   31.45
   5  -1 -28  218.68   33.15
   5  -1 -27   -6.36    8.01
   5   1 -27    6.77    8.51
   5   1 -26  104.78   20.95
   5  -1 -26  125.27   24.90
   5   1 -25   32.90   15.03
   5  -1 -25   26.48    9.92
   5  -1 -24   31.64   11.21
   5   1 -24   21.60   10.77
   5  -1 -23   39.37   14.37
   5   1 -23   47.69   16.62
   5  -1 -22  374.76   37.96
   5   1 -22  307.20   31.94
   5   1 -21   12.66    8.91
   5  -1 -21   -3.11    8.02
  -5  -1  20   88.89   16.36
   5  -1 -20  104.03   20.06
   5   1 -20   72.93   15.62
  -5  -1  19   69.90   14.47
   5  -1 -19   32.70   12.27
   5   1 -19   46.98   13.23
   5  -1 -19   45.91    8.77
   5  -1 -18  645.52   44.37
  -5   1  18  640.50   43.58
  -5  -1  18  644.24   40.55
   5  -1 -18  606.11   29.82
   5   1 -18  589.24   39.97
  -5   1  17    8.40    5.36
  -5  -1  17    2.57    5.51
   5  -1 -17   -3.79    9.12
   5  -1 -17    5.48    4.09
   5   1 -17    8.81    8.06
  -5  -1  16   76.58   13.98
  -5   1  16   71.33   14.11
   5  -1 -16   75.95   10.91
   5  -1 -16   50.04   12.88
   5   1 -16   60.52   10.74
  -5  -1  16   75.24   12.90
  -5   1  15  314.89   28.48
  -5  -1  15  324.22   26.93
   5  -1 -15  302.56   28.67
  -5  -1  15  293.74   23.87
   5   1 -15  287.43   23.19
   5  -1 -15  328.69   22.10
  -5   1  14 1184.28   53.18
  -5  -1  14 1167.74   48.99
   5  -1 -14 1124.94   40.11
   5   1 -14 1099.76   44.60
  -5  -1  14 1159.71   46.22
  -5   1  13  306.98   26.42
  -5  -1  13  318.60   25.01
   5  -1 -13  308.58   20.11
   5   1 -13  317.26   24.63
   5  -1 -13  298.98   20.60
  -5  -1  13  313.51   24.29
   5   1 -13  285.50   22.61
  -5  -1  12    6.17    5.66
  -5   1  12   10.62    6.02
   5   1 -12    0.19    6.90
   5  -1 -12    5.50    5.36
   5   1 -12    4.75    5.44
  -5  -1  12    9.91    6.48
   5  -1 -12   10.77    4.76
   5   1 -12    2.84    6.14
  -5   1  11  117.05   15.70
   5   1 -11   88.34   13.45
   5  -1 -11  114.52   12.28
   5   1 -11   90.15   13.17
   5   1 -11   96.14   14.04
  -5  -1  11   97.81   13.94
   5  -1 -11  118.92   13.51
  -5  -1  11  103.98   13.78
  -5   1  10  591.70   33.39
  -5  -1  10  580.56   31.28
   5  -1 -10  600.72   26.59
   5   1 -10  612.22   32.00
  -5  -1  10  605.55   32.05
   5   1 -10  578.47   30.75
   5  -1 -10  602.27   29.35
  -5   1   9   52.93   11.18
   5   1  -9   47.78   11.04
  -5  -1   9   51.39   10.03
  -5  -1   9   61.77   11.55
   5   1  -9   52.18    9.52
  -5   1   9   75.34   12.63
  -5   1   8  943.93   40.07
  -5   1   8  883.33   38.27
   5   1  -8  904.44   37.49
   5   1  -8  927.80   37.78
  -5  -1   8  953.80   37.61
  -5   1   7   -3.59    6.43
   5   1  -7   -2.59    4.85
  -5  -1   7   -2.87    4.85
  -5   1   7   -1.13    4.17
   5   1  -7   -0.05    4.24
  -5   1   6 1902.33   53.54
   5   1  -6 1896.42   53.28
   5   1  -6 1835.69   50.08
  -5   1   6 1892.23   52.61
   5   1  -5  216.95   18.14
  -5   1   5  237.17   18.70
   5  -1  -5  203.62   17.42
  -5   1   5  228.87   18.10
  -5   1   4  373.72   22.56
   5   1  -4  343.98   22.48
  -5  -1   4  335.57   20.69
  -5   1   4  319.71   20.84
  -5  -1   4  371.29   22.26
   5  -1  -4  384.91   22.89
   5   1  -4  327.67   21.31
   5   1  -3  109.20   13.02
   5  -1  -3  102.18   11.82
  -5   1   3  104.61   12.04
   5   1  -3  103.77   11.82
  -5  -1   3  104.53   12.55
  -5   1   3  105.02   11.79
   5   1  -2 2061.51   53.42
   5  -1  -2 2141.39   51.50
  -5  -1   2 2057.48   49.85
   5   1  -2 2104.69   50.78
  -5   1   2 2096.22   49.60
  -5   1   2 2122.86   50.84
   5  -1  -1  294.45   19.30
   5   1  -1  278.15   18.51
  -5  -1   1  258.56   17.97
   5   1   0 1606.75   43.99
  -5  -1   0 1551.11   43.15
   5  -1   0 1588.97   44.96
  -5  -1  -1  279.40   18.71
   5   1   1  308.32   19.50
   5  -1   1  307.63   20.35
   5   1   2 1848.24   48.60
   5  -1   2 2035.50   52.35
  -5  -1  -2 1849.53   48.24
   5  -1   3  614.17   29.76
  -5  -1  -3  599.25   28.35
   5   1   3  610.89   28.63
  -5  -1  -4 1448.39   44.27
   5  -1   4 1437.53   46.76
   5   1   4 1383.17   44.09
   5  -1   5  107.87   13.92
   5   1   5   89.63   12.03
  -5  -1  -5   92.55   12.40
   5  -1   6  418.84   27.17
   5   1   6  394.90   25.32
  -5  -1  -6  433.28   26.44
  -5  -1  -7    8.06    7.57
   5   1   7    7.39    4.58
   5  -1   7   15.89    7.59
   5  -1   8 2101.66   64.06
   5   1   8 2120.26   61.95
  -5  -1  -8 2057.91   60.74
  -5  -1  -9   82.82   13.47
   5   1   9   81.96   12.95
   5  -1   9   92.81   14.54
  -5  -1 -10  174.94   19.71
   5   1  10  156.77   18.40
   5  -1  10  186.43   20.67
  -5  -1 -11   72.21   14.30
   5  -1  11   81.23   14.32
   5   1  11   65.33   12.74
  -5  -1 -12 1504.29   58.83
   5  -1  12 1466.13   61.07
   5   1  12 1548.75   60.79
  -5   1 -13    8.35    8.57
  -5  -1 -13   -0.98    6.61
   5  -1  13    8.41    5.28
   5   1  13    6.32    5.32
  -5   1 -14   -1.36    6.87
  -5  -1 -14    9.27    7.18
   5  -1  14   28.91    9.57
   5   1  14   17.20    7.22
  -5   1 -15   32.44   11.56
  -5  -1 -15   22.61    9.66
   5   1  15   22.35    9.09
  -5   1 -16  995.16   55.73
  -5  -1 -16 1044.94   55.81
  -5   1 -17   21.31   10.44
  -5  -1 -17   12.20    8.95
  -5   1 -18    8.99    9.27
  -5  -1 -18   -0.91   10.40
  -5   1 -18   14.20   10.37
  -5   1 -19  235.83   27.10
  -5  -1 -19  212.82   27.80
  -5  -1 -20  316.00   34.80
  -5   1 -20  303.75   31.80
  -5  -1 -21   17.17    8.96
  -5   1 -21   17.67   11.26
  -5  -1 -22    1.98    8.31
  -5   1 -22   12.55    8.36
   5   1  22    0.07    0.42
  -5  -1 -23  -17.95   14.36
  -5   1 -23  -37.48   13.02
  -5  -1 -24  288.94   35.69
  -5   1 -24  371.18   38.07
  -5  -1 -25  -12.65   10.66
  -5   1 -25   -8.17   13.13
  -5  -1 -26  -11.44   14.17
  -5   1 -26   -6.38   10.74
  -5  -1 -27   -2.43   11.72
  -5   1 -27  -19.86   12.32
  -5  -1 -28  134.99   27.15
  -5   1 -28  234.08   33.22
  -5   1 -29   35.41   16.06
  -5  -1 -29   27.55   15.39
  -5   1 -30   34.43   15.21
  -5  -1 -30   32.78   16.03
  -5  -1 -31    7.83   10.39
  -5   1 -31   -1.50   11.18
  -5   1 -32   16.23   14.95
   5   2 -34   81.04   21.79
   5  -2 -33   32.34   17.71
   5   2 -33   37.93   16.37
   5  -2 -32  125.23   28.37
   5   2 -32  128.04   26.53
   5   2 -31   -3.27    9.37
   5  -2 -31   -5.41   14.18
   5  -2 -30   90.10   23.69
   5   2 -30   57.47   18.02
   5  -2 -29   17.75   17.01
   5   2 -29   -0.75   10.10
   5   2 -28  129.93   23.97
   5  -2 -28  158.97   29.80
   5  -2 -27   37.63   14.00
   5   2 -27   58.42   17.17
   5   2 -26   48.05   14.31
   5  -2 -26   93.97   22.55
   5  -2 -25   17.33   12.89
   5   2 -25    6.07    9.08
   5  -2 -24  200.93   31.26
   5   2 -24  165.94   24.60
  -5  -2  24  221.44   24.74
   5  -2 -23    9.63   10.06
  -5  -2  23    9.55    6.85
   5   2 -23   -5.27    8.63
  -5  -2  22   25.11    8.88
   5  -2 -22   28.56   14.21
   5   2 -22   20.30   11.61
  -5  -2  22   20.27    8.28
  -5  -2  21    2.96    4.63
  -5  -2  21   12.25    7.73
   5  -2 -21   15.67   12.85
   5   2 -21   -9.71    8.94
  -5  -2  21    8.36    6.89
  -5  -2  20  777.98   46.05
   5  -2 -20  833.30   54.84
  -5  -2  20  847.63   49.79
   5  -2 -20  840.83   32.23
   5   2 -20  841.49   49.04
  -5  -2  19  118.58   17.61
  -5  -2  19   82.41   15.23
   5   2 -19   87.00   16.24
   5  -2 -19   76.80   10.19
   5  -2 -19  104.21   21.84
  -5  -2  18   67.77   13.47
  -5  -2  18   95.91   16.69
   5  -2 -18   58.55    8.69
   5   2 -18   75.73   14.40
   5  -2 -18   80.84   18.39
  -5  -2  17    3.07    4.30
  -5   2  17   -2.12    8.29
  -5  -2  17    0.12    4.50
   5  -2 -17   -4.89    7.07
   5  -2 -17    2.30    3.37
   5  -2 -16 2054.62   76.94
  -5  -2  16 2021.28   65.71
  -5   2  16 2224.83   79.10
   5  -2 -16 1959.50   51.61
  -5  -2  15   79.45   13.36
  -5   2  15   69.04   14.49
   5  -2 -15   96.42   18.29
   5  -2 -15   69.74   10.03
  -5   2  14   -2.61    6.69
  -5  -2  14    3.43    4.21
   5  -2 -14    0.42    3.93
   5   2 -14    9.08    6.40
   5  -2 -14    2.35    7.06
  -5   2  13   -3.20    5.09
  -5  -2  13   -2.31    4.60
   5  -2 -13   -2.42    3.75
   5   2 -13    4.46    4.84
   5  -2 -13    2.30    3.42
  -5  -2  12 3287.59   75.56
  -5   2  12 3573.03   90.04
   5   2 -12 3461.84   85.03
   5  -2 -12 3428.03   57.00
  -5  -2  12 3473.70   82.58
   5   2 -12 3397.61   81.33
  -5   2  11  175.98   19.93
  -5  -2  11  181.08   17.72
   5  -2 -11  140.84   12.08
   5   2 -11  158.62   23.39
  -5  -2  11  273.78   25.27
   5   2 -11  206.65   21.76
  -5   2  10 1215.00   49.67
  -5  -2  10 1146.60   42.20
  -5   2  10 1112.87   45.81
   5   2 -10 1248.54   49.39
  -5  -2  10 1185.89   47.23
   5   2 -10 1159.23   46.18
  -5   2   9  168.88   18.45
  -5   2   9  176.81   19.60
   5   2  -9  168.17   18.78
   5   2  -9  139.85   15.58
  -5  -2   9  154.11   15.60
   5   2  -9  137.22   16.67
  -5  -2   9  151.61   18.15
  -5   2   8 3083.77   74.36
  -5   2   8 3031.99   69.85
   5   2  -8 2932.01   72.97
   5   2  -8 2884.03   65.36
  -5  -2   8 3095.40   73.97
   5   2  -8 3022.86   72.65
  -5  -2   8 2888.41   64.29
   5   2  -7   10.42    5.93
   5   2  -7    6.45    7.37
  -5   2   7   10.87    5.29
  -5  -2   7   15.04    8.14
  -5   2   7   10.50    4.77
   5   2  -7   22.06    7.19
  -5  -2   7   10.85    7.32
  -5   2   6  353.50   23.98
  -5  -2   6  314.23   23.81
   5   2  -6  350.46   24.31
   5  -2  -6  358.16   23.17
   5   2  -6  324.69   24.08
  -5   2   6  336.10   22.25
  -5  -2   6  332.29   22.79
  -5   2   5    8.18    4.62
   5   2  -5    6.60    5.81
  -5  -2   5    3.50    4.49
   5  -2  -5    8.67    5.42
   5  -2  -5    8.31    5.54
  -5  -2   5    3.79    4.67
  -5   2   5   -3.93    5.37
  -5   2   4  485.35   26.34
   5   2  -4  530.90   29.02
  -5   2   4  501.12   25.63
   5   2  -4  496.54   26.05
   5  -2  -4  520.56   26.11
  -5  -2   4  489.88   25.53
  -5  -2   4  513.37   25.52
   5  -2  -4  489.46   25.20
   5   2  -3    6.54    5.07
  -5   2   3    7.08    5.68
   5   2  -3    2.37    4.48
   5  -2  -3   -0.62    3.95
  -5  -2   3    6.21    5.60
  -5   2   3   12.51    5.70
  -5   2   2 1229.25   39.59
   5   2  -2 1232.39   42.76
  -5  -2   2 1224.75   38.00
  -5   2   2 1243.14   38.08
   5  -2  -2 1242.24   39.58
   5   2  -2 1192.55   38.13
  -5   2   2 1179.79   38.70
   5   2  -1   13.34    6.30
   5   2  -1    3.86    3.93
  -5   2   1    8.53    4.72
   5  -2  -1    5.67    5.01
  -5  -2   1    6.44    5.15
  -5   2   1    7.19    5.45
   5   2   0  437.15   25.18
   5   2   0  442.77   22.83
  -5  -2   0  450.01   23.03
  -5   2   0  429.82   23.93
   5  -2   0  429.33   24.01
   5   2   1  851.51   34.41
   5  -2   1  821.62   33.41
   5   2   1  840.76   31.38
  -5   2  -1  810.81   33.16
  -5  -2  -1  819.01   30.80
   5   2   2  319.86   21.18
   5   2   2  364.17   21.24
  -5  -2  -2  329.76   20.37
  -5   2  -2  349.16   22.29
   5  -2   2  311.11   21.17
   5   2   3   71.40    9.98
   5   2   3   77.38   10.82
  -5  -2  -3   72.42   10.34
  -5   2  -3   63.58   10.35
   5  -2   3   64.60   10.52
   5   2   4 2167.63   52.73
   5  -2   4 2149.00   58.70
  -5  -2  -4 2100.19   52.07
   5   2   4 2134.82   53.80
  -5   2  -4 2045.61   56.83
   5   2   5  435.26   23.58
  -5   2  -5  427.26   27.22
  -5  -2  -5  430.79   24.81
   5   2   5  442.61   25.56
   5  -2   5  488.59   28.78
   5   2   6 1806.15   47.17
   5   2   6 1771.95   52.36
   5  -2   6 1792.79   56.82
  -5  -2  -6 1831.51   52.18
  -5   2  -6 1839.56   56.88
   5   2   7   74.59    9.91
  -5  -2  -7   77.34   11.87
   5  -2   7  109.26   14.68
   5   2   7   99.05   13.02
   5   2   8  322.39   19.66
   5  -2   8  347.75   26.88
   5   2   8  350.06   25.08
  -5  -2  -8  336.13   23.99
   5   2   9    8.23    3.66
  -5  -2  -9   -1.48    6.47
   5   2   9   12.46    5.47
   5  -2   9   13.10    7.13
   5   2  10 1228.69   36.85
  -5  -2 -10 1216.55   48.70
   5  -2  10 1309.47   54.82
   5   2  10 1292.18   51.13
   5   2  11   -0.37    2.31
   5   2  11    0.23    4.04
   5  -2  11   -6.67    6.04
   5   2  12   18.32    4.09
  -5  -2 -12    8.23    6.75
  -5   2 -12   21.76    8.71
   5  -2  12   15.83    7.20
   5   2  12   11.76    5.91
   5   2  13   65.97    8.18
  -5   2 -13   72.69   15.48
  -5  -2 -13   65.34   13.67
   5  -2  13   94.92   16.72
   5   2  13   63.68   12.49
   5   2  14  537.59   22.68
  -5   2 -14  556.68   40.11
  -5  -2 -14  545.61   37.19
   5   2  14  528.65   37.34
   5   2  15   48.63    6.65
  -5   2 -15   51.48   14.52
  -5  -2 -15   60.69   14.78
   5   2  15   51.87   11.91
  -5   2 -16    6.16    6.98
  -5  -2 -16    3.26    7.91
   5   2  16    0.07    1.16
  -5   2 -17  112.33   19.99
  -5  -2 -17  151.28   22.43
   5   2  17  121.88    9.10
  -5   2 -18  310.16   33.48
  -5  -2 -18  305.56   32.78
  -5   2 -18  253.72   26.42
   5   2  18  276.19   11.88
  -5  -2 -19  105.31   21.64
  -5   2 -19  105.93   17.73
  -5  -2 -20  343.50   37.20
  -5   2 -20  331.66   31.86
  -5  -2 -21   83.92   19.34
  -5   2 -21   89.65   16.31
  -5  -2 -22  207.01   30.53
  -5   2 -22  215.84   26.86
  -5  -2 -23   28.27   13.74
  -5   2 -23   40.53   13.58
  -5  -2 -24   -7.01    7.83
  -5   2 -24   -7.77   10.05
  -5  -2 -25   -5.90   14.28
  -5   2 -25   21.54   11.26
  -5  -2 -26  191.93   32.02
  -5   2 -26  207.40   29.67
  -5   2 -27    2.35    9.45
  -5  -2 -27  -16.19   11.42
  -5   2 -28   77.60   18.06
  -5  -2 -28   65.19   20.41
  -5   2 -29  -26.14   14.32
  -5  -2 -29    7.94   12.34
  -5   2 -30  111.28   23.86
  -5  -2 -30  163.38   31.72
  -5  -2 -31   16.27   10.37
  -5   2 -31   -0.70    8.19
   5   3 -32   58.42   17.21
   5  -3 -32   29.78   15.42
   5   3 -31   13.52   11.99
   5  -3 -31  -25.87   16.52
   5  -3 -30   68.91   21.60
   5   3 -30  102.92   21.40
   5  -3 -29   15.03   12.33
   5   3 -29   25.52   11.04
   5  -3 -28   86.79   24.48
  -5  -3  28   78.69   16.18
   5   3 -28   60.07   14.04
   5  -3 -27    2.83   10.49
   5   3 -27    8.31    8.56
  -5  -3  27    5.77    5.49
   5  -3 -26  293.53   39.08
   5   3 -26  279.05   32.32
  -5  -3  26  340.96   33.15
   5   3 -25   40.01   13.38
  -5  -3  25   48.69   14.13
   5  -3 -25   72.43   20.00
   5  -3 -24  393.64   43.03
   5   3 -24  350.60   34.10
  -5  -3  24  338.11   32.83
  -5  -3  23   28.94   11.86
   5   3 -23   14.81    7.26
   5  -3 -23   27.44   15.90
  -5  -3  22  765.95   46.17
   5  -3 -22  805.53   58.57
   5   3 -22  796.45   48.58
  -5  -3  22  795.70   48.84
  -5  -3  21   23.43    8.29
   5   3 -21   -5.07    8.18
   5  -3 -21    7.09    2.81
  -5  -3  21   11.78    8.12
   5  -3 -21   13.96   13.07
  -5  -3  20   12.13    6.66
   5   3 -20   -4.39    7.19
  -5  -3  20   -0.13    6.49
   5  -3 -20   -1.22    8.02
   5  -3 -20    7.03    4.63
  -5  -3  19   -2.21    4.25
  -5  -3  19    2.83    7.43
   5  -3 -19   10.61    4.81
   5   3 -19   18.75    7.90
  -5  -3  19   -2.16    7.26
   5  -3 -19    5.60    8.89
   5  -3 -18  684.45   48.55
  -5  -3  18  671.86   39.11
  -5  -3  18  683.33   45.73
   5  -3 -18  652.11   28.30
  -5  -3  18  630.82   41.41
  -5  -3  17    6.34    4.80
  -5  -3  17    2.75    6.56
  -5  -3  17   -4.30    6.28
   5  -3 -17    1.39    3.00
   5  -3 -17    3.10   10.52
  -5  -3  16   -2.70    6.56
  -5  -3  16   -1.80    8.10
  -5  -3  16   -7.34    7.56
   5  -3 -16    3.74    3.15
   5  -3 -16    5.75    9.01
  -5   3  15   -5.28    5.41
  -5  -3  15    1.82    3.78
  -5  -3  15    8.41    6.05
   5  -3 -15    0.23    7.11
  -5  -3  14 1394.76   50.35
  -5   3  14 1526.56   64.01
  -5  -3  14  437.85   34.49
  -5   3  13    2.29    4.59
  -5  -3  13   -1.55    3.62
  -5  -3  13    4.71    4.90
   5  -3 -13    9.86    3.33
  -5   3  12  277.56   26.13
  -5  -3  12  279.71   21.73
   5  -3 -12  297.72   14.61
  -5   3  11  105.62   15.70
  -5   3  11   95.44   14.91
   5   3 -11   85.47   16.26
  -5  -3  11   76.19   11.00
   5   3 -11   96.30   15.27
  -5  -3  10 5510.76   89.61
  -5   3  10 5554.10  109.18
   5   3 -10 5303.92   93.06
  -5   3  10 5192.24   97.41
   5   3 -10 5641.53  112.43
   5   3 -10 5545.09  107.12
  -5   3   9  158.21   18.38
  -5   3   9  150.15   16.59
   5   3  -9  188.15   20.89
   5   3  -9  140.28   15.03
  -5  -3   9  149.43   14.67
   5   3  -9  189.17   19.91
  -5   3   8    7.49    7.20
   5   3  -8    0.20    4.55
   5   3  -8    2.21    7.76
  -5   3   8    4.75    5.45
  -5  -3   8    0.71    4.95
   5   3  -8    1.09    4.76
  -5   3   7    1.53    4.86
  -5   3   7   -1.29    4.49
   5   3  -7    0.03    8.46
  -5  -3   7    2.64    5.76
   5  -3  -7   13.42    8.94
   5   3  -7    2.29    4.39
  -5   3   6  210.81   19.16
   5  -3  -6  221.42   20.41
   5   3  -6  200.58   20.38
   5  -3  -6  208.88   17.72
  -5  -3   6  209.88   18.56
  -5   3   6  218.65   17.80
   5   3  -6  196.49   20.58
   5  -3  -5   15.34    6.22
   5   3  -5   28.12    8.97
  -5   3   5   33.00    8.28
  -5  -3   5   19.69    6.14
  -5  -3   5   19.96    7.03
   5   3  -5   13.40    8.45
   5  -3  -5   16.61    5.95
   5  -3  -5   22.69    7.75
  -5   3   5   26.90    6.65
  -5   3   4  182.86   16.94
   5  -3  -4  169.39   16.85
   5   3  -4  177.63   18.13
   5   3  -4  160.70   18.14
  -5  -3   4  186.38   16.13
  -5   3   4  177.59   15.31
  -5  -3   4  187.73   15.76
   5  -3  -4  177.11   15.60
   5  -3  -4  172.64   15.76
   5   3  -3   10.37    4.30
  -5   3   3   21.16    6.71
   5  -3  -3   18.20    6.27
  -5  -3   3   21.15    7.14
   5   3  -3   11.70    4.89
   5  -3  -3   10.54    5.28
  -5   3   3   15.58    5.77
  -5  -3   2 2373.36   63.64
   5   3  -2 2360.52   62.80
  -5   3   2 2354.51   56.46
  -5  -3   2 2375.61   52.80
   5  -3  -2 2342.39   55.33
   5   3  -2 2354.77   53.54
  -5   3   2 2369.39   54.94
   5   3  -1   88.46   12.40
  -5   3   1   92.03   11.30
  -5  -3   1   97.51   14.06
  -5   3   1   88.34   10.15
   5   3  -1   89.03   10.57
  -5   3   1   94.27   11.85
  -5  -3   1  106.49   11.38
   5  -3  -1   95.12   11.61
  -5   3   0 1224.43   38.69
  -5  -3   0 1206.58   44.30
   5   3   0 1205.05   43.88
   5   3   0 1223.46   37.44
  -5   3   0 1222.85   36.50
   5  -3   0 1250.75   40.85
  -5   3   0 1228.54   40.51
  -5  -3   0 1227.69   36.82
   5   3   1  217.71   18.99
  -5  -3  -1  217.01   18.92
   5   3   1  224.38   16.17
   5  -3   1  221.80   17.90
  -5   3  -1  210.34   17.31
  -5  -3  -1  208.20   15.40
   5   3   2  563.77   29.23
  -5  -3  -2  525.79   28.83
  -5   3  -2  500.91   26.79
   5  -3   2  547.98   28.42
  -5  -3  -2  501.75   24.30
   5   3   2  536.30   25.04
   5   3   3  135.36   14.64
  -5   3  -3  121.17   14.08
   5  -3   3  137.63   15.15
   5   3   3  133.38   13.38
  -5  -3  -3  128.74   13.05
   5   3   4  647.03   30.48
  -5   3  -4  673.77   33.39
   5   3   4  685.21   29.89
  -5  -3  -4  635.64   28.17
   5  -3   4  662.61   33.23
   5   3   5  132.13   13.97
  -5   3  -5  127.40   15.94
   5   3   5  128.15   13.68
  -5  -3  -5  123.23   13.44
   5  -3   5  149.04   16.36
   5   3   6  162.63   14.78
   5   3   6  161.61   15.96
  -5  -3  -6  137.35   14.55
   5  -3   6  158.44   17.90
   5   3   7   99.21   11.54
  -5  -3  -7   99.74   12.90
   5   3   7  111.36   13.55
   5  -3   7  107.40   14.73
   5   3   8  327.78   20.18
   5  -3   8  346.22   27.24
  -5  -3  -8  321.47   23.31
   5   3   8  347.10   24.27
   5   3   9  746.68   29.42
  -5  -3  -9  811.31   37.63
   5  -3   9  873.64   44.31
   5   3   9  867.48   39.61
   5   3  10  190.44   14.53
  -5  -3 -10  226.07   20.88
  -5   3 -10  105.42   16.37
   5   3  10  243.28   22.04
   5  -3  10  224.68   23.46
   5   3  11   61.48    8.07
  -5   3 -11   50.07   11.36
  -5  -3 -11   87.57   14.20
   5   3  11   50.12    9.88
   5  -3  11   62.36   12.86
   5   3  12  334.24   18.36
  -5   3 -12  289.37   27.70
  -5  -3 -12  309.58   25.95
   5  -3  12  346.59   30.66
   5   3  12  381.90   28.97
   5   3  13    4.55    2.53
  -5   3 -13   -0.38    7.00
  -5  -3 -13   -7.11    8.00
   5   3  13    5.29    5.02
   5  -3  13    2.13    5.73
   5   3  14    4.38    1.92
  -5   3 -14   13.64    8.80
  -5  -3 -14    7.87    5.84
   5   3  14    5.67    5.23
   5   3  15   60.78    6.60
  -5   3 -15   51.24   13.13
  -5  -3 -15   50.12   13.50
   5   3  15   48.88   11.54
  -5   3 -16  414.14   37.14
  -5  -3 -16  405.76   34.00
   5   3  16  406.33   34.39
  -5   3 -17    5.58    7.03
  -5   3 -17   -1.43    5.65
  -5  -3 -18   -3.05    8.31
  -5   3 -18   11.45    7.40
  -5   3 -19   10.59    7.17
  -5  -3 -19    5.97    9.56
  -5  -3 -20  374.02   39.61
  -5   3 -20  323.69   29.63
  -5  -3 -21   13.80   11.05
  -5   3 -21   -2.70    8.06
  -5  -3 -22  148.61   26.84
  -5   3 -22  143.26   21.46
  -5  -3 -23   11.54   13.94
  -5   3 -23    1.23    6.86
  -5  -3 -24  314.68   40.01
  -5   3 -24  302.49   32.45
  -5  -3 -25    1.68   11.11
  -5   3 -25   -5.10    7.33
  -5  -3 -26   20.78   10.52
  -5   3 -26   16.07    6.97
  -5   3 -27    8.36    6.62
  -5  -3 -27    3.92   10.30
  -5   3 -28   59.54   17.68
  -5  -3 -28   65.96   20.46
  -5  -3 -29  -23.92   18.26
  -5  -3 -30   67.70   23.12
   5  -4 -31   18.26   12.11
   5  -4 -30  117.99   27.58
   5  -4 -29    3.16   14.31
  -5  -4  29   -1.30    7.14
   5  -4 -28   83.95   22.63
  -5  -4  28   47.56   13.57
  -5  -4  27   71.93   16.88
   5  -4 -27   98.20   24.32
  -5  -4  26  229.98   29.69
   5  -4 -26  214.46   34.68
  -5  -4  25  102.43   20.48
   5  -4 -25  106.10   24.54
   5  -4 -24  691.18   58.09
  -5  -4  24  611.02   46.98
  -5  -4  23   19.96    8.08
  -5  -4  23   -1.49    7.76
   5  -4 -23    6.77    9.33
  -5  -4  22  111.89   17.48
  -5  -4  22  138.48   22.44
   5  -4 -22  136.01   25.33
  -5  -4  21   84.12   14.75
  -5  -4  21   90.42   18.43
   5  -4 -21   93.95    8.96
   5  -4 -21   48.59   16.18
   5  -4 -20  309.46   36.03
  -5  -4  20  298.83   26.23
  -5  -4  20  257.53   29.06
   5  -4 -20  306.83   17.71
  -5  -4  19  133.17   16.92
  -5  -4  19  140.54   21.33
   5  -4 -19  151.74   13.15
   5  -4 -19  134.00   22.63
  -5  -4  18   65.89   12.44
  -5  -4  18   70.78   16.68
   5  -4 -18   73.11    9.80
   5  -4 -18   61.87   16.25
  -5  -4  17   11.98    5.71
  -5  -4  17   13.49    9.42
   5  -4 -17   14.83   10.82
  -5  -4  16  190.65   19.10
  -5  -4  16  166.11   23.03
  -5  -4  16  165.89   22.60
   5  -4 -16  168.10   24.53
  -5  -4  15    1.71    3.96
  -5  -4  15   -2.20    8.01
   5  -4 -15    3.80    6.65
  -5  -4  14   88.77   12.30
  -5   4  14  106.81   18.92
  -5  -4  14   81.61   16.27
   5  -4 -14  103.85   19.42
  -5  -4  14   92.89   17.40
  -5   4  13   16.43    8.62
  -5  -4  13    3.82    4.69
  -5  -4  13   16.98    8.64
   5  -4 -13   11.51    2.41
   5  -4 -13   12.84    9.07
  -5  -4  13   10.10    8.76
   5  -4 -12  719.52   44.15
  -5  -4  12  699.55   32.77
  -5   4  12  781.01   45.07
   5   4 -12  693.58   35.65
  -5  -4  12  795.25   46.83
  -5   4  11    1.47    5.38
   5   4 -11   -4.72    5.74
  -5  -4  11   -2.51    7.16
  -5   4  11    3.58    5.34
   5  -4 -11   -3.29    7.61
  -5  -4  11   -1.56    4.94
  -5   4  10    2.32    5.11
  -5   4  10    9.71    5.48
   5   4 -10    7.53    9.44
  -5  -4  10    1.19    3.90
   5   4 -10   -0.59    4.70
  -5  -4  10    1.84    3.77
   5  -4 -10    9.99    7.05
   5  -4  -9  631.62   38.02
  -5   4   9  604.05   36.29
   5   4  -9  622.20   40.25
  -5   4   9  580.00   31.51
  -5  -4   9  598.89   28.54
   5  -4  -8 1839.83   62.40
  -5   4   8 1931.24   63.25
   5   4  -8 1799.82   65.53
  -5   4   8 1760.10   52.25
  -5   4   7   53.58   10.49
   5  -4  -7   44.14   11.85
   5   4  -7   37.04    9.69
  -5  -4   7   53.03   10.51
   5   4  -7   39.34   12.51
  -5   4   7   50.15    9.16
  -5   4   6  129.01   15.71
   5  -4  -6  112.63   13.12
  -5  -4   6  125.83   14.72
  -5   4   6  131.41   13.86
   5   4  -6  128.97   18.71
   5  -4  -6  131.98   16.72
   5   4  -6  132.53   17.81
  -5   4   5  211.92   19.41
   5   4  -5  212.23   21.18
   5  -4  -5  180.66   18.56
   5   4  -5  212.94   22.93
   5  -4  -5  179.98   16.07
  -5  -4   5  210.00   17.80
  -5   4   5  200.12   16.77
  -5  -4   5  194.38   16.39
   5  -4  -5  202.74   17.64
  -5   4   4 1362.35   46.95
   5  -4  -4 1346.46   46.72
   5   4  -4 1420.52   54.12
  -5  -4   4 1384.42   42.10
   5  -4  -4 1316.82   41.95
   5   4  -4 1356.73   53.69
   5  -4  -4 1293.84   41.59
  -5  -4   4 1333.15   42.08
  -5   4   4 1336.68   41.72
   5   4  -3   -3.34    5.94
  -5   4   3   -0.21    4.62
  -5  -4   3    1.44    5.10
   5   4  -3   -0.12    8.06
   5  -4  -3   -2.06    3.63
   5  -4  -3    7.17    5.53
  -5   4   3   -5.09    4.80
  -5   4   2  857.70   34.92
  -5  -4   2  881.54   42.00
   5   4  -2  895.30   41.43
   5  -4  -2  871.10   34.14
   5   4  -2  904.98   42.83
  -5  -4   2  876.46   31.87
   5   4  -2  857.46   32.54
  -5   4   2  890.47   34.08
  -5   4   1   10.07    4.76
   5   4  -1   18.85    7.83
  -5  -4   1    3.15    6.91
   5   4  -1    8.10    8.50
   5   4  -1    7.31    3.95
  -5   4   1    6.85    4.02
  -5  -4   1    3.09    4.37
   5  -4  -1    5.52    4.57
   5   4   0  900.27   40.37
  -5   4   0  818.04   32.47
  -5  -4   0  893.58   40.88
  -5   4   0  869.91   30.35
   5   4   0  837.72   30.83
  -5   4   0  861.86   34.03
   5  -4   0  857.46   34.67
  -5  -4   0  838.22   29.98
  -5  -4  -1  217.95   20.26
   5   4   1  218.04   19.79
  -5   4  -1  220.09   16.31
  -5   4  -1  223.97   15.36
   5   4   1  217.33   15.59
  -5   4  -1  204.48   17.41
   5  -4   1  255.99   19.62
  -5  -4  -1  229.24   15.84
  -5   4  -2 1235.82   37.77
  -5  -4  -2 1233.55   46.76
   5   4   2 1243.95   46.03
   5   4   2 1217.75   36.92
  -5   4  -2 1221.75   42.53
  -5  -4  -2 1217.73   36.45
   5  -4   2 1281.37   44.23
   5   4   3  433.56   26.93
  -5  -4  -3  443.55   27.75
   5   4   3  458.40   23.21
   5  -4   3  471.01   27.95
  -5   4  -3  394.95   25.32
  -5  -4  -3  414.88   21.72
   5   4   4  437.10   26.84
  -5  -4  -4  426.09   26.50
  -5  -4  -4  422.40   22.25
   5  -4   4  451.94   28.10
  -5   4  -4  479.48   28.48
   5   4   4  455.86   23.87
   5   4   5    4.04    5.02
  -5  -4  -5   -1.03    5.13
  -5   4  -5    4.37    7.03
   5  -4   5    5.51    4.12
  -5  -4  -5    0.13    5.04
   5   4   5   -0.96    3.41
   5   4   6  995.57   38.52
   5   4   6 1027.98   38.20
  -5  -4  -6  966.54   36.26
   5  -4   6 1065.47   45.52
   5   4   7   45.65    8.40
  -5  -4  -7   41.43    8.51
   5   4   7   42.86    8.81
   5  -4   7   48.22   10.23
   5   4   8   32.58    7.14
  -5  -4  -8   35.34    8.33
   5   4   8   42.24    8.74
   5  -4   8   33.08    8.70
   5   4   9  106.89   11.72
  -5  -4  -9   99.49   13.37
   5   4   9   82.17   12.31
   5  -4   9  118.32   16.90
   5   4  10  584.79   27.04
  -5   4 -10  597.44   38.04
  -5  -4 -10  624.31   33.58
   5  -4  10  661.77   40.24
   5   4  10  629.93   34.48
   5   4  11   61.67    8.77
  -5  -4 -11   81.45   13.10
  -5   4 -11   82.11   15.70
   5   4  11   74.19   12.81
   5  -4  11   55.28   12.15
  -5   4 -12   90.13   16.29
  -5  -4 -12   72.44   12.94
   5   4  12   86.93   13.79
   5  -4  12   94.83   16.44
  -5   4 -13   84.11   16.79
  -5  -4 -13   83.82   14.02
   5   4  13   89.71   14.90
  -5   4 -14  246.59   27.89
  -5  -4 -14  245.21   24.41
   5   4  14  251.25   25.05
  -5   4 -15    2.13    8.74
  -5  -4 -15   -3.05    6.43
   5   4  15   11.62    6.58
  -5   4 -16  215.92   27.72
   5   4  16  154.54   20.92
  -5   4 -17   40.29   14.63
  -5  -4 -17   34.43   12.10
  -5  -4 -18 1010.47   63.96
  -5   4 -19   10.54    6.59
  -5  -4 -19    9.11    9.82
  -5   4 -20   33.33    9.72
  -5  -4 -20   43.43   16.43
  -5  -4 -21   -2.54   10.56
  -5   4 -21    3.24    5.39
  -5  -4 -22  373.19   42.71
  -5   4 -22  361.22   31.67
  -5  -4 -23   22.66   12.91
  -5   4 -23   29.29    8.99
  -5  -4 -24   56.43   18.85
  -5   4 -24   44.87   11.46
  -5   4 -25    2.30    5.39
  -5  -4 -25    9.70   10.25
  -5   4 -26  234.99   28.90
  -5  -4 -26  232.75   37.02
  -5  -4 -27   13.69   13.40
  -5  -4 -28   -5.75    8.45
  -5  -4 -29   -6.09   16.18
   5  -5 -30  229.80   40.59
   5  -5 -29    7.03    9.29
  -5  -5  29   31.25   12.87
  -5  -5  28   82.57   19.42
   5  -5 -28   68.92   21.07
   5  -5 -27   -6.82   10.01
  -5  -5  27    5.53    9.44
  -5  -5  26  305.28   35.86
   5  -5 -26  327.52   43.04
  -5  -5  25    4.32    9.93
   5  -5 -25   15.65    8.95
   5  -5 -24    9.30    9.97
  -5  -5  24   19.99    9.89
  -5  -5  23   70.71   18.24
   5  -5 -23   41.22   18.56
  -5  -5  22  230.63   22.93
  -5  -5  22  197.77   27.75
   5  -5 -22  176.76   28.87
  -5  -5  21   29.73    8.23
   5  -5 -21   28.90   12.93
   5  -5 -21   14.05    3.88
  -5  -5  21    4.39    8.23
  -5  -5  20   27.05    7.63
  -5  -5  20   47.17   15.23
   5  -5 -20   26.27    5.65
   5  -5 -20   36.46   14.41
  -5  -5  19    1.99    4.78
   5  -5 -19    3.37    3.08
   5  -5 -19    2.69   11.42
  -5  -5  19    9.05   10.13
  -5  -5  18  138.84   16.16
  -5  -5  18  161.41   23.87
   5  -5 -18  148.11   25.00
  -5  -5  17  106.53   13.95
  -5   5  17  103.91   18.37
  -5  -5  17  104.81   19.39
   5  -5 -17  115.23   21.81
  -5  -5  16    3.18    5.34
  -5   5  16    2.70    5.80
   5  -5 -16   10.18    8.69
  -5  -5  16   -4.56    9.78
  -5  -5  15   59.28   10.06
  -5   5  15    7.72    6.64
  -5  -5  15   54.43   14.89
   5  -5 -15   45.00   13.72
  -5  -5  14  310.20   21.89
   5  -5 -14  305.61   31.78
  -5  -5  14  336.04   32.89
  -5   5  13   13.13    5.92
  -5  -5  13   15.21    5.23
  -5  -5  13   13.10   10.04
  -5  -5  13   17.25    8.94
   5  -5 -13   17.92   10.20
  -5   5  12    2.84    5.18
  -5  -5  12   43.02   16.83
   5   5 -12   37.09   10.26
  -5  -5  12   60.48   14.40
   5  -5 -12    6.69    7.23
  -5  -5  12   44.21    9.78
  -5   5  11    6.99    5.60
   5   5 -11   10.16    5.58
  -5   5  11    9.28    5.44
  -5  -5  11    8.19    7.81
   5  -5 -11   -6.83    7.22
  -5  -5  11    1.93    8.44
  -5  -5  11    6.06    3.55
   5  -5 -10  650.67   41.15
  -5   5  10  699.69   41.93
  -5   5  10  644.01   33.27
  -5  -5  10  545.02   39.96
  -5  -5  10  622.27   42.15
  -5  -5  10  620.60   29.00
  -5   5   9   74.93   14.15
  -5   5   9   71.97   11.09
   5  -5  -9   99.14   16.50
  -5  -5   9   65.32    9.70
  -5  -5   9   61.59   14.69
  -5   5   8  340.29   27.54
   5  -5  -8  331.55   27.89
   5   5  -8  353.81   31.76
  -5   5   8  344.41   23.03
  -5   5   7   14.63    6.55
   5  -5  -7    7.58    6.47
  -5  -5   7   11.80    6.07
   5   5  -7   10.52    8.90
  -5   5   7   14.04    5.66
  -5   5   6 1279.06   50.05
   5  -5  -6 1244.85   49.92
   5   5  -6 1302.29   57.95
  -5  -5   6 1254.29   44.68
  -5   5   6 1265.60   41.62
  -5   5   5   68.22   11.96
   5  -5  -5   52.96   10.74
   5  -5  -5   57.84    9.90
   5   5  -5   56.15   11.83
   5  -5  -5   57.28    9.01
  -5  -5   5   61.35    9.33
  -5  -5   5   60.50   10.44
  -5   5   5   54.28    9.10
  -5   5   4  325.68   23.87
   5  -5  -4  311.85   23.78
  -5  -5   4  322.12   20.59
   5  -5  -4  324.45   21.02
   5   5  -4  375.67   30.66
  -5  -5   4  322.18   21.01
   5  -5  -4  338.26   21.53
  -5   5   4  326.76   20.91
  -5   5   3    5.46    3.91
   5  -5  -3    7.58    6.06
   5  -5  -3    4.49    3.90
   5   5  -3    6.40    8.56
   5  -5  -3    4.40    3.93
  -5  -5   3    3.33    4.28
  -5   5   3    8.13    4.73
  -5   5   2  267.05   20.28
  -5  -5   2  253.00   24.33
   5  -5  -2  232.81   17.69
  -5  -5   2  228.21   16.23
   5   5  -2  262.19   25.23
  -5   5   2  240.55   17.90
  -5   5   1   35.20    7.54
[truncated: 700,541 more chars]
