# Supplementary material for: Taming Heavier Group 14 Imine Analogues: Accessing Tin Nitrogen [Sn=N] Double Bonds and their Cycloaddition/Metathesis Chemistry
Source: Angew Chem Int Ed Engl. 2022 Oct 25;61(48):e202211616. doi: 10.1002/anie.202211616 (PMC9828258; doi:10.1002/anie.202211616)
Supplement: Supplementary file 7 — Supporting Information [file ANIE-61-0-s006.cif]

data_193mfme22_op_num
_audit_creation_date               2022-05-05
_audit_creation_method
;
Olex2 1.5
(compiled 2022.04.07 svn.rca3783a0 for OlexSys, GUI svn.r6498)
;
_shelx_SHELXL_version_number       '2018/3'
_audit_contact_author_address      ?
_audit_contact_author_email        ?
_audit_contact_author_name         ''
_audit_contact_author_phone        ?
_publ_contact_author_id_orcid      ?
_publ_section_references
;
Dolomanov, O.V., Bourhis, L.J., Gildea, R.J, Howard, J.A.K. & Puschmann, H.
 (2009), J. Appl. Cryst. 42, 339-341.

Sheldrick, G.M. (2015). Acta Cryst. A71, 3-8.

Sheldrick, G.M. (2015). Acta Cryst. C71, 3-8.
;
_chemical_name_common              ?
_chemical_name_systematic          ?
_chemical_formula_moiety           'C48 H63 N3 S Si2 Sn'
_chemical_formula_sum              'C48 H63 N3 S Si2 Sn'
_chemical_formula_weight           888.94
_chemical_absolute_configuration   ?
_chemical_melting_point            ?
_chemical_oxdiff_formula           'C43 H47 Sn1 S1 N2'
_chemical_oxdiff_usercomment       ' '
loop_
  _atom_type_symbol
  _atom_type_description
  _atom_type_scat_dispersion_real
  _atom_type_scat_dispersion_imag
  _atom_type_scat_source
 'C' 'C' 0.0181 0.0091 'International Tables Vol C Tables 4.2.6.8 and 6.1.1.4'
 'H' 'H' 0.0000 0.0000 'International Tables Vol C Tables 4.2.6.8 and 6.1.1.4'
 'N' 'N' 0.0311 0.0180 'International Tables Vol C Tables 4.2.6.8 and 6.1.1.4'
 'S' 'S' 0.3331 0.5567 'International Tables Vol C Tables 4.2.6.8 and 6.1.1.4'
 'Si' 'Si' 0.2541 0.3302 'International Tables Vol C Tables 4.2.6.8 and 6.1.1.4'
 'Sn' 'Sn' 0.0259 5.4591 'International Tables Vol C Tables 4.2.6.8 and 6.1.1.4'

_shelx_space_group_comment
;
The symmetry employed for this shelxl refinement is uniquely defined
by the following loop, which should always be used as a source of
symmetry information in preference to the above space-group names.
They are only intended as comments.
;
_space_group_crystal_system        'orthorhombic'
_space_group_IT_number             33
_space_group_name_H-M_alt          'P n a 21'
_space_group_name_Hall             'P 2c -2n'
loop_
  _space_group_symop_operation_xyz
 'x, y, z'
 '-x, -y, z+1/2'
 'x+1/2, -y+1/2, z'
 '-x+1/2, y+1/2, z+1/2'

_cell_length_a                     22.1978(4)
_cell_length_b                     11.9903(2)
_cell_length_c                     17.3660(2)
_cell_angle_alpha                  90
_cell_angle_beta                   90
_cell_angle_gamma                  90
_cell_volume                       4622.10(13)
_cell_formula_units_Z              4
_cell_measurement_reflns_used      11575
_cell_measurement_temperature      150.00(10)
_cell_measurement_theta_max        76.3310
_cell_measurement_theta_min        3.9460
_shelx_estimated_absorpt_T_max     0.829
_shelx_estimated_absorpt_T_min     0.244
_exptl_absorpt_coefficient_mu      5.572
_exptl_absorpt_correction_T_max    1.000
_exptl_absorpt_correction_T_min    0.266
_exptl_absorpt_correction_type     gaussian
_exptl_absorpt_process_details
;
CrysAlisPro 1.171.41.117a (Rigaku Oxford Diffraction, 2021)
Numerical absorption correction based on gaussian integration over
a multifaceted crystal model
Empirical absorption correction using spherical harmonics,
implemented in SCALE3 ABSPACK scaling algorithm.
;
_exptl_absorpt_special_details     ?
_exptl_crystal_colour              'clear colourless'
_exptl_crystal_colour_lustre       clear
_exptl_crystal_colour_modifier     .
_exptl_crystal_colour_primary      colourless
_exptl_crystal_density_diffrn      1.277
_exptl_crystal_density_meas        ?
_exptl_crystal_density_method      ?
_exptl_crystal_description         plate
_exptl_crystal_F_000               1864
loop_
  _exptl_crystal_face_index_h
  _exptl_crystal_face_index_k
  _exptl_crystal_face_index_l
  _exptl_crystal_face_perp_dist
 0 0 1 0.0675
 0 0 -1 0.0608
 0 1 0 0.1573
 1 1 -2 0.0952
 -2 -1 -2 0.0842
 2 1 0 0.1108
 -2 -1 0 0.1306
 1 0 2 0.0575
 -1 0 -2 0.0563
 1 0 0 0.0086
 -1 0 0 0.0266
 2 -1 -2 0.0685
 2 -1 0 0.1337

_exptl_crystal_size_max            0.352
_exptl_crystal_size_mid            0.128
_exptl_crystal_size_min            0.035
loop_
  _exptl_oxdiff_crystal_face_indexfrac_h
  _exptl_oxdiff_crystal_face_indexfrac_k
  _exptl_oxdiff_crystal_face_indexfrac_l
  _exptl_oxdiff_crystal_face_x
  _exptl_oxdiff_crystal_face_y
  _exptl_oxdiff_crystal_face_z
 -0.0013 -0.0008 0.9991 -0.0068 -0.0149 -0.0871
 0.0013 0.0008 -0.9991 0.0068 0.0149 0.0871
 0.0001 0.9996 0.0012 -0.0340 -0.1216 0.0236
 0.9961 0.9990 -1.9993 0.0459 -0.1103 0.1962
 -2.0112 -1.0020 -2.0054 -0.0866 0.1902 0.1548
 2.0065 0.9980 0.0032 0.0999 -0.1595 0.0197
 -1.9989 -0.9998 -0.0034 -0.0993 0.1596 -0.0198
 1.0079 -0.0001 1.9953 0.0538 -0.0491 -0.1758
 -1.0079 0.0001 -1.9953 -0.0538 0.0491 0.1758
 0.9985 -0.0005 -0.0014 0.0666 -0.0189 -0.0017
 -0.9985 0.0005 0.0014 -0.0666 0.0189 0.0017
 1.9901 -1.0007 -1.9997 0.1802 0.1140 0.1471
 1.9956 -1.0008 -0.0025 0.1671 0.0839 -0.0271

_exptl_transmission_factor_max     ?
_exptl_transmission_factor_min     ?
_diffrn_reflns_av_R_equivalents    0.0462
_diffrn_reflns_av_unetI/netI       0.0484
_diffrn_reflns_Laue_measured_fraction_full  1.000
_diffrn_reflns_Laue_measured_fraction_max  0.994
_diffrn_reflns_limit_h_max         27
_diffrn_reflns_limit_h_min         -26
_diffrn_reflns_limit_k_max         15
_diffrn_reflns_limit_k_min         -14
_diffrn_reflns_limit_l_max         18
_diffrn_reflns_limit_l_min         -21
_diffrn_reflns_number              22926
_diffrn_reflns_point_group_measured_fraction_full  0.794
_diffrn_reflns_point_group_measured_fraction_max  0.782
_diffrn_reflns_theta_full          67.684
_diffrn_reflns_theta_max           76.249
_diffrn_reflns_theta_min           3.983
_diffrn_ambient_environment        N~2~
_diffrn_ambient_temperature        150.00(10)
_diffrn_detector                   'CCD plate'
_diffrn_detector_area_resol_mean   10.5035
_diffrn_detector_type              Atlas
_diffrn_measured_fraction_theta_full  1.000
_diffrn_measured_fraction_theta_max  0.994
_diffrn_measurement_details
;
List of Runs (angles in degrees, time in seconds):

  # Type    Start    End  Width  t~exp~   \w     \q     \k     \f   Frames
--------------------------------------------------------------------------
  1  \w      3.00  29.00   1.00    2.00    --  -41.27  19.00 -60.00   26
  2  \w    -18.00  31.00   1.00    2.00    --  -41.27  37.00  60.00   49
  3  \w     -4.00  27.00   1.00    2.00    --  -41.27  19.00-150.00   31
  4  \w      7.00  34.00   1.00    2.00    --  -41.27  19.00 -90.00   27
  5  \w     31.00  83.00   1.00    2.00    --   41.27-125.00-180.00   52
  6  \w     37.00  90.00   1.00    8.00    --  111.00-111.00 -30.00   53
  7  \w     62.00 139.00   1.00    8.00    --  111.00 178.00 120.00   77
  8  \w     87.00 114.00   1.00    8.00    --  111.00  45.00   0.00   27
  9  \w     75.00 105.00   1.00    8.00    --  111.00 -94.00  30.00   30
 10  \w    105.00 137.00   1.00    8.00    --  111.00  77.00 150.00   32
 11  \w     36.00 109.00   1.00    8.00    --  111.00-111.00 120.00   73
 12  \w    122.00 174.00   1.00    8.00    --  111.00  77.00  30.00   52
 13  \w    132.00 169.00   1.00    8.00    --  111.00  45.00   0.00   37
 14  \w     41.00  66.00   1.00    8.00    --  111.00 -61.00 -30.00   25
 15  \w     -5.00  35.00   1.00    2.00    --  -41.27  19.00 150.00   40
 16  \w      2.00  28.00   1.00    2.00    --  -41.27  19.00-180.00   26
 17  \w     53.00  82.00   1.00    2.00    --   41.27-125.00 -90.00   29
 18  \w     40.00  65.00   1.00    8.00    --  111.00 -45.00 150.00   25
 19  \w     56.00 101.00   1.00    8.00    --  111.00-111.00  90.00   45
 20  \w     83.00 119.00   1.00    8.00    --  111.00  61.00  60.00   36
 21  \w     61.00  87.00   1.00    8.00    --  111.00 -61.00  90.00   26
 22  \w    124.00 164.00   1.00    8.00    --  111.00  61.00  60.00   40
;
_diffrn_measurement_device         'four-circle diffractometer'
_diffrn_measurement_device_type    'SuperNova, Dual, Cu at home/near, Atlas'
_diffrn_measurement_method         '\w scans'
_diffrn_orient_matrix_type        
 'CrysAlisPro convention (1999,Acta A55,543-557)'
_diffrn_orient_matrix_UB_11        0.0666976000
_diffrn_orient_matrix_UB_12        -0.0339938000
_diffrn_orient_matrix_UB_13        -0.0067194000
_diffrn_orient_matrix_UB_21        -0.0189900000
_diffrn_orient_matrix_UB_22        -0.1216177000
_diffrn_orient_matrix_UB_23        -0.0150432000
_diffrn_orient_matrix_UB_31        -0.0018181000
_diffrn_orient_matrix_UB_32        0.0236903000
_diffrn_orient_matrix_UB_33        -0.0872084000
_diffrn_radiation_monochromator    mirror
_diffrn_radiation_probe            x-ray
_diffrn_radiation_type             'Cu K\a'
_diffrn_radiation_wavelength       1.54184
_diffrn_source                     'micro-focus sealed X-ray tube'
_diffrn_source_type                'SuperNova (Cu) X-ray Source'
_reflns_Friedel_coverage           0.522
_reflns_Friedel_fraction_full      0.573
_reflns_Friedel_fraction_max       0.555
_reflns_number_gt                  6753
_reflns_number_total               7562
_reflns_special_details
;
 Reflections were merged by SHELXL according to the crystal
 class for the calculation of statistics and refinement.
 
 _reflns_Friedel_fraction is defined as the number of unique
 Friedel pairs measured divided by the number that would be
 possible theoretically, ignoring centric projections and
 systematic absences.
;
_reflns_threshold_expression       'I > 2\s(I)'
_computing_cell_refinement         'CrysAlisPro 1.171.41.117a (Rigaku OD, 2021)'
_computing_data_collection         'CrysAlisPro 1.171.41.117a (Rigaku OD, 2021)'
_computing_data_reduction          'CrysAlisPro 1.171.41.117a (Rigaku OD, 2021)'
_computing_molecular_graphics      'Olex2 1.5 (Dolomanov et al., 2009)'
_computing_publication_material    'Olex2 1.5 (Dolomanov et al., 2009)'
_computing_structure_refinement    'SHELXL 2018/3 (Sheldrick, 2015)'
_computing_structure_solution      'SHELXT 2018/2 (Sheldrick, 2018)'
_refine_diff_density_max           0.511
_refine_diff_density_min           -0.464
_refine_diff_density_rms           0.059
_refine_ls_abs_structure_details
;
 Classical Flack method preferred over Parsons because s.u. lower.
;
_refine_ls_abs_structure_Flack     -0.022(6)
_refine_ls_extinction_coef         .
_refine_ls_extinction_method       none
_refine_ls_goodness_of_fit_ref     1.018
_refine_ls_hydrogen_treatment      constr
_refine_ls_matrix_type             full
_refine_ls_number_parameters       513
_refine_ls_number_reflns           7562
_refine_ls_number_restraints       1
_refine_ls_R_factor_all            0.0383
_refine_ls_R_factor_gt             0.0304
_refine_ls_restrained_S_all        1.018
_refine_ls_shift/su_max            0.002
_refine_ls_shift/su_mean           0.000
_refine_ls_structure_factor_coef   Fsqd
_refine_ls_weighting_details      
 'w=1/[\s^2^(Fo^2^)+(0.0345P)^2^] where P=(Fo^2^+2Fc^2^)/3'
_refine_ls_weighting_scheme        calc
_refine_ls_wR_factor_gt            0.0668
_refine_ls_wR_factor_ref           0.0708
_refine_special_details            ?
_olex2_refinement_description
;
1. Fixed Uiso
 At 1.2 times of:
  All C(H) groups
 At 1.5 times of:
  All C(H,H,H) groups
2.a Aromatic/amide H refined with riding coordinates:
 C3(H3), C4(H4), C5(H5), C9(H9), C11(H11), C18(H18), C20(H20), C42(H42),
 C44(H44), C53(H53), C54(H54), C55(H55)
2.b Idealised Me refined as rotating group:
 C13(H13A,H13B,H13C), C14(H14A,H14B,H14C), C15(H15A,H15B,H15C), C22(H22A,H22B,
 H22C), C23(H23A,H23B,H23C), C24(H24A,H24B,H24C), C30(H30A,H30B,H30C), C31(H31A,
 H31B,H31C), C32(H32A,H32B,H32C), C33(H33A,H33B,H33C), C34(H34A,H34B,H34C),
 C35(H35A,H35B,H35C), C46(H46A,H46B,H46C), C47(H47A,H47B,H47C), C48(H48A,H48B,
 H48C), C57(H57A,H57B,H57C), C58(H58A,H58B,H58C)
;
_atom_sites_solution_hydrogens     geom
_atom_sites_solution_primary       dual
_atom_sites_solution_secondary     ?
loop_
  _atom_site_label
  _atom_site_type_symbol
  _atom_site_fract_x
  _atom_site_fract_y
  _atom_site_fract_z
  _atom_site_U_iso_or_equiv
  _atom_site_adp_type
  _atom_site_occupancy
  _atom_site_site_symmetry_order
  _atom_site_calc_flag
  _atom_site_refinement_flags_posn
  _atom_site_refinement_flags_adp
  _atom_site_refinement_flags_occupancy
  _atom_site_disorder_assembly
  _atom_site_disorder_group
 Sn1 Sn 0.35248(2) 0.30828(2) 0.49429(2) 0.01822(7) Uani 1 1 d . . . . .
 S1 S 0.32166(5) 0.11610(8) 0.48252(6) 0.0229(2) Uani 1 1 d . . . . .
 Si1 Si 0.37728(6) 0.42204(11) 0.32251(7) 0.0268(3) Uani 1 1 d . . . . .
 Si2 Si 0.46369(6) 0.24672(11) 0.38732(8) 0.0293(3) Uani 1 1 d . . . . .
 N1 N 0.4037(2) 0.3404(3) 0.3989(2) 0.0254(8) Uani 1 1 d . . . . .
 N2 N 0.25915(16) 0.3013(3) 0.47165(19) 0.0216(8) Uani 1 1 d . . . . .
 N3 N 0.20180(19) 0.1410(3) 0.4476(2) 0.0269(8) Uani 1 1 d . . . . .
 C1 C 0.3781(2) 0.3725(4) 0.6068(2) 0.0200(8) Uani 1 1 d . . . . .
 C2 C 0.3777(2) 0.4887(4) 0.6188(3) 0.0223(9) Uani 1 1 d . . . . .
 C3 C 0.3841(2) 0.5293(4) 0.6945(3) 0.0262(9) Uani 1 1 d . . . . .
 H3 H 0.384364 0.607542 0.703166 0.031 Uiso 1 1 calc R U . . .
 C4 C 0.3900(2) 0.4582(4) 0.7563(3) 0.0284(10) Uani 1 1 d . . . . .
 H4 H 0.391099 0.486950 0.807201 0.034 Uiso 1 1 calc R U . . .
 C5 C 0.3943(3) 0.3447(4) 0.7438(3) 0.0291(10) Uani 1 1 d . . . . .
 H5 H 0.401047 0.296192 0.786139 0.035 Uiso 1 1 calc R U . . .
 C6 C 0.3888(2) 0.3002(4) 0.6699(3) 0.0232(8) Uani 1 1 d . . . . .
 C7 C 0.3774(2) 0.5753(4) 0.5566(2) 0.0224(8) Uani 1 1 d . . . . .
 C8 C 0.3308(2) 0.6535(4) 0.5503(3) 0.0255(9) Uani 1 1 d . . . . .
 C9 C 0.3362(2) 0.7407(3) 0.4970(4) 0.0290(9) Uani 1 1 d . . . . .
 H9 H 0.304179 0.792763 0.492083 0.035 Uiso 1 1 calc R U . . .
 C10 C 0.3868(2) 0.7532(4) 0.4512(3) 0.0296(10) Uani 1 1 d . . . . .
 C11 C 0.4336(2) 0.6780(4) 0.4601(3) 0.0276(9) Uani 1 1 d . . . . .
 H11 H 0.468739 0.685925 0.429299 0.033 Uiso 1 1 calc R U . . .
 C12 C 0.4306(2) 0.5904(3) 0.5135(2) 0.0240(9) Uani 1 1 d . . . . .
 C13 C 0.2750(2) 0.6490(5) 0.5996(3) 0.0347(11) Uani 1 1 d . . . . .
 H13A H 0.270493 0.719586 0.627482 0.052 Uiso 1 1 calc R U . . .
 H13B H 0.278474 0.587590 0.636556 0.052 Uiso 1 1 calc R U . . .
 H13C H 0.239639 0.636963 0.566799 0.052 Uiso 1 1 calc R U . . .
 C14 C 0.3901(3) 0.8459(5) 0.3923(4) 0.0441(13) Uani 1 1 d . . . . .
 H14A H 0.368321 0.823616 0.345718 0.066 Uiso 1 1 calc R U . . .
 H14B H 0.432365 0.860630 0.379446 0.066 Uiso 1 1 calc R U . . .
 H14C H 0.371836 0.913604 0.413627 0.066 Uiso 1 1 calc R U . . .
 C15 C 0.4863(2) 0.5205(4) 0.5262(3) 0.0305(10) Uani 1 1 d . . . . .
 H15A H 0.478227 0.443363 0.510692 0.046 Uiso 1 1 calc R U . . .
 H15B H 0.497327 0.522343 0.580853 0.046 Uiso 1 1 calc R U . . .
 H15C H 0.519557 0.550445 0.495364 0.046 Uiso 1 1 calc R U . . .
 C16 C 0.4035(2) 0.1777(4) 0.6635(2) 0.0251(9) Uani 1 1 d . . . . .
 C17 C 0.3580(2) 0.0955(4) 0.6641(2) 0.0289(10) Uani 1 1 d . . . . .
 C18 C 0.3753(3) -0.0162(4) 0.6571(3) 0.0338(11) Uani 1 1 d . . . . .
 H18 H 0.344791 -0.071657 0.654133 0.041 Uiso 1 1 calc R U . . .
 C19 C 0.4349(3) -0.0490(4) 0.6543(3) 0.0354(12) Uani 1 1 d . . . . .
 C20 C 0.4785(3) 0.0326(4) 0.6597(3) 0.0322(11) Uani 1 1 d . . . . .
 H20 H 0.519670 0.011140 0.659889 0.039 Uiso 1 1 calc R U . . .
 C21 C 0.4641(3) 0.1457(4) 0.6651(3) 0.0290(11) Uani 1 1 d . . . . .
 C22 C 0.2933(3) 0.1257(5) 0.6750(3) 0.0391(12) Uani 1 1 d . . . . .
 H22A H 0.267923 0.061265 0.662576 0.059 Uiso 1 1 calc R U . . .
 H22B H 0.282962 0.187955 0.640868 0.059 Uiso 1 1 calc R U . . .
 H22C H 0.286497 0.147754 0.728626 0.059 Uiso 1 1 calc R U . . .
 C23 C 0.4516(4) -0.1708(4) 0.6473(4) 0.0504(18) Uani 1 1 d . . . . .
 H23A H 0.491848 -0.177409 0.624740 0.076 Uiso 1 1 calc R U . . .
 H23B H 0.422264 -0.208853 0.614266 0.076 Uiso 1 1 calc R U . . .
 H23C H 0.451368 -0.205214 0.698539 0.076 Uiso 1 1 calc R U . . .
 C24 C 0.5146(3) 0.2290(4) 0.6735(3) 0.0369(12) Uani 1 1 d . . . . .
 H24A H 0.520229 0.246748 0.728142 0.055 Uiso 1 1 calc R U . . .
 H24B H 0.504453 0.297199 0.645244 0.055 Uiso 1 1 calc R U . . .
 H24C H 0.551838 0.197192 0.652716 0.055 Uiso 1 1 calc R U . . .
 C30 C 0.3479(3) 0.3332(5) 0.2415(3) 0.0430(13) Uani 1 1 d . . . . .
 H30A H 0.381726 0.307270 0.209927 0.065 Uiso 1 1 calc R U . . .
 H30B H 0.320316 0.377191 0.209701 0.065 Uiso 1 1 calc R U . . .
 H30C H 0.326480 0.268717 0.262813 0.065 Uiso 1 1 calc R U . . .
 C31 C 0.4383(3) 0.5097(5) 0.2801(4) 0.0471(14) Uani 1 1 d . . . . .
 H31A H 0.461733 0.544186 0.321612 0.071 Uiso 1 1 calc R U . . .
 H31B H 0.420402 0.568065 0.247928 0.071 Uiso 1 1 calc R U . . .
 H31C H 0.464788 0.462895 0.248628 0.071 Uiso 1 1 calc R U . . .
 C32 C 0.3181(3) 0.5201(4) 0.3561(3) 0.0322(11) Uani 1 1 d . . . . .
 H32A H 0.283740 0.477700 0.375989 0.048 Uiso 1 1 calc R U . . .
 H32B H 0.304987 0.566904 0.313051 0.048 Uiso 1 1 calc R U . . .
 H32C H 0.334493 0.567408 0.397132 0.048 Uiso 1 1 calc R U . . .
 C33 C 0.4463(4) 0.1333(5) 0.3175(4) 0.0454(17) Uani 1 1 d . . . . .
 H33A H 0.408343 0.097217 0.332039 0.068 Uiso 1 1 calc R U . . .
 H33B H 0.478859 0.078124 0.318113 0.068 Uiso 1 1 calc R U . . .
 H33C H 0.442524 0.164879 0.265701 0.068 Uiso 1 1 calc R U . . .
 C34 C 0.5340(3) 0.3183(5) 0.3565(4) 0.0475(15) Uani 1 1 d . . . . .
 H34A H 0.530015 0.342303 0.302781 0.071 Uiso 1 1 calc R U . . .
 H34B H 0.568099 0.266795 0.361129 0.071 Uiso 1 1 calc R U . . .
 H34C H 0.540984 0.383541 0.389297 0.071 Uiso 1 1 calc R U . . .
 C35 C 0.4813(3) 0.1814(4) 0.4820(4) 0.0386(13) Uani 1 1 d . . . . .
 H35A H 0.485330 0.239657 0.521218 0.058 Uiso 1 1 calc R U . . .
 H35B H 0.519100 0.139653 0.478073 0.058 Uiso 1 1 calc R U . . .
 H35C H 0.448627 0.130522 0.496453 0.058 Uiso 1 1 calc R U . . .
 C40 C 0.2068(2) 0.3714(4) 0.4661(3) 0.0262(9) Uani 1 1 d . . . . .
 C41 C 0.1801(2) 0.3922(4) 0.3942(3) 0.0309(10) Uani 1 1 d . . . . .
 C42 C 0.1318(2) 0.4666(4) 0.3905(4) 0.0375(12) Uani 1 1 d . . . . .
 H42 H 0.114407 0.482648 0.341782 0.045 Uiso 1 1 calc R U . . .
 C43 C 0.1086(3) 0.5173(4) 0.4547(4) 0.0414(14) Uani 1 1 d . . . . .
 C44 C 0.1340(3) 0.4905(5) 0.5261(4) 0.0410(13) Uani 1 1 d . . . . .
 H44 H 0.117883 0.523608 0.571327 0.049 Uiso 1 1 calc R U . . .
 C45 C 0.1817(2) 0.4171(5) 0.5328(3) 0.0334(11) Uani 1 1 d . . . . .
 C46 C 0.2007(3) 0.3359(5) 0.3217(3) 0.0383(12) Uani 1 1 d . . . . .
 H46A H 0.173001 0.274889 0.309042 0.057 Uiso 1 1 calc R U . . .
 H46B H 0.241327 0.305971 0.329139 0.057 Uiso 1 1 calc R U . . .
 H46C H 0.201078 0.390089 0.279418 0.057 Uiso 1 1 calc R U . . .
 C47 C 0.0563(3) 0.5971(5) 0.4495(5) 0.059(2) Uani 1 1 d . . . . .
 H47A H 0.046056 0.609452 0.395312 0.089 Uiso 1 1 calc R U . . .
 H47B H 0.067457 0.668263 0.473382 0.089 Uiso 1 1 calc R U . . .
 H47C H 0.021525 0.565487 0.476475 0.089 Uiso 1 1 calc R U . . .
 C48 C 0.2035(3) 0.3827(6) 0.6116(3) 0.0410(13) Uani 1 1 d . . . . .
 H48A H 0.196243 0.302843 0.619010 0.062 Uiso 1 1 calc R U . . .
 H48B H 0.181679 0.425072 0.651003 0.062 Uiso 1 1 calc R U . . .
 H48C H 0.246735 0.398009 0.615958 0.062 Uiso 1 1 calc R U . . .
 C50 C 0.2515(2) 0.1865(4) 0.4635(2) 0.0231(8) Uani 1 1 d . . . . .
 C51 C 0.1982(2) 0.0232(4) 0.4437(3) 0.0272(10) Uani 1 1 d . . . . .
 C52 C 0.1654(2) -0.0312(4) 0.5016(3) 0.0349(11) Uani 1 1 d . . . . .
 C53 C 0.1588(2) -0.1466(4) 0.4992(5) 0.0427(14) Uani 1 1 d . . . . .
 H53 H 0.137521 -0.183607 0.539166 0.051 Uiso 1 1 calc R U . . .
 C54 C 0.1827(3) -0.2072(5) 0.4397(4) 0.0448(15) Uani 1 1 d . . . . .
 H54 H 0.177540 -0.285844 0.438045 0.054 Uiso 1 1 calc R U . . .
 C55 C 0.2147(3) -0.1533(4) 0.3818(4) 0.0407(13) Uani 1 1 d . . . . .
 H55 H 0.231872 -0.195985 0.341307 0.049 Uiso 1 1 calc R U . . .
 C56 C 0.2221(2) -0.0371(4) 0.3819(3) 0.0318(11) Uani 1 1 d . . . . .
 C57 C 0.1387(3) 0.0363(6) 0.5668(3) 0.0427(14) Uani 1 1 d . . . . .
 H57A H 0.171244 0.071117 0.596442 0.064 Uiso 1 1 calc R U . . .
 H57B H 0.115301 -0.012866 0.600506 0.064 Uiso 1 1 calc R U . . .
 H57C H 0.112382 0.094292 0.545696 0.064 Uiso 1 1 calc R U . . .
 C58 C 0.2531(3) 0.0197(5) 0.3155(3) 0.0374(12) Uani 1 1 d . . . . .
 H58A H 0.232155 0.089575 0.303532 0.056 Uiso 1 1 calc R U . . .
 H58B H 0.252286 -0.029240 0.270363 0.056 Uiso 1 1 calc R U . . .
 H58C H 0.294942 0.035853 0.329520 0.056 Uiso 1 1 calc R U . . .

loop_
  _atom_site_aniso_label
  _atom_site_aniso_U_11
  _atom_site_aniso_U_22
  _atom_site_aniso_U_33
  _atom_site_aniso_U_23
  _atom_site_aniso_U_13
  _atom_site_aniso_U_12
 Sn1 0.01975(11) 0.01834(10) 0.01658(10) 0.00031(14) 0.00023(15) -0.00186(10)
 S1 0.0241(4) 0.0193(4) 0.0253(6) 0.0003(4) -0.0028(4) -0.0030(3)
 Si1 0.0313(6) 0.0284(6) 0.0209(5) 0.0065(5) -0.0002(5) -0.0042(5)
 Si2 0.0337(7) 0.0256(6) 0.0287(6) 0.0053(5) 0.0125(5) 0.0043(5)
 N1 0.032(2) 0.0237(18) 0.0205(17) 0.0071(15) 0.0039(16) -0.0004(16)
 N2 0.0156(16) 0.0237(16) 0.025(2) -0.0018(13) -0.0026(12) -0.0017(14)
 N3 0.027(2) 0.0279(19) 0.0257(19) 0.0008(16) -0.0032(16) -0.0066(17)
 C1 0.020(2) 0.025(2) 0.0149(18) -0.0026(16) -0.0006(16) -0.0057(17)
 C2 0.019(2) 0.021(2) 0.026(2) -0.0011(17) -0.0020(16) -0.0004(17)
 C3 0.026(2) 0.024(2) 0.028(2) -0.0039(18) -0.0004(19) -0.0027(18)
 C4 0.028(2) 0.034(2) 0.023(2) -0.0041(18) -0.0007(18) -0.006(2)
 C5 0.037(3) 0.030(2) 0.020(2) 0.0028(18) 0.0008(18) -0.001(2)
 C6 0.022(2) 0.025(2) 0.022(2) 0.0016(17) 0.0008(16) -0.0034(18)
 C7 0.024(2) 0.0208(19) 0.022(2) -0.0013(17) -0.0030(17) -0.0015(17)
 C8 0.025(2) 0.0214(19) 0.030(2) -0.0026(18) -0.0004(18) -0.0023(18)
 C9 0.029(2) 0.0209(16) 0.037(2) -0.003(3) -0.008(3) 0.0018(15)
 C10 0.035(3) 0.020(2) 0.034(2) 0.0033(19) -0.005(2) -0.002(2)
 C11 0.029(2) 0.021(2) 0.033(2) 0.0008(17) -0.0031(18) -0.0074(18)
 C12 0.022(2) 0.0188(18) 0.031(2) -0.0023(15) -0.0035(15) -0.0012(16)
 C13 0.025(3) 0.037(2) 0.042(3) 0.003(2) 0.005(2) 0.008(2)
 C14 0.045(3) 0.037(3) 0.051(3) 0.016(3) 0.002(3) -0.001(3)
 C15 0.023(2) 0.026(2) 0.042(2) 0.0021(19) 0.002(2) -0.0010(19)
 C16 0.033(2) 0.023(2) 0.0190(19) 0.0038(17) -0.0041(17) -0.0062(19)
 C17 0.039(3) 0.033(2) 0.0150(18) 0.0060(17) -0.0021(18) -0.015(2)
 C18 0.050(3) 0.028(2) 0.023(2) 0.0080(19) -0.005(2) -0.015(2)
 C19 0.060(4) 0.025(2) 0.021(2) 0.0051(18) -0.014(2) -0.001(2)
 C20 0.044(3) 0.024(2) 0.029(2) 0.0016(19) -0.009(2) 0.003(2)
 C21 0.036(3) 0.026(2) 0.025(2) 0.0044(19) -0.007(2) -0.005(2)
 C22 0.038(3) 0.046(3) 0.033(3) 0.002(2) 0.003(2) -0.014(3)
 C23 0.086(5) 0.021(2) 0.045(3) 0.000(2) -0.024(3) -0.003(3)
 C24 0.037(3) 0.027(2) 0.047(3) -0.004(2) -0.008(2) -0.003(2)
 C30 0.050(4) 0.054(3) 0.025(2) -0.003(2) -0.004(2) 0.002(3)
 C31 0.044(3) 0.050(3) 0.047(3) 0.021(3) 0.004(3) -0.010(3)
 C32 0.038(3) 0.026(2) 0.033(2) 0.0025(19) -0.009(2) -0.001(2)
 C33 0.064(5) 0.031(3) 0.042(3) -0.002(2) 0.020(3) 0.006(3)
 C34 0.040(3) 0.044(3) 0.059(4) 0.013(3) 0.024(3) 0.000(3)
 C35 0.038(2) 0.039(2) 0.038(4) 0.010(3) 0.005(3) 0.014(2)
 C40 0.022(2) 0.024(2) 0.033(2) -0.0012(17) -0.0015(17) -0.0043(18)
 C41 0.026(2) 0.027(2) 0.040(3) 0.005(2) -0.004(2) -0.005(2)
 C42 0.026(2) 0.028(2) 0.059(3) 0.008(2) -0.007(2) -0.002(2)
 C43 0.024(3) 0.026(3) 0.075(4) -0.003(3) -0.004(3) -0.003(2)
 C44 0.025(3) 0.034(3) 0.063(3) -0.010(3) 0.006(2) -0.001(2)
 C45 0.025(2) 0.032(2) 0.043(3) -0.005(2) 0.001(2) -0.006(2)
 C46 0.040(3) 0.044(3) 0.031(2) 0.005(2) -0.011(2) -0.004(2)
 C47 0.026(3) 0.032(3) 0.120(6) 0.006(3) -0.009(3) -0.001(2)
 C48 0.034(3) 0.051(3) 0.037(3) -0.010(3) 0.003(2) -0.001(3)
 C50 0.027(2) 0.025(2) 0.0170(16) 0.0002(16) -0.0028(16) -0.0012(19)
 C51 0.028(2) 0.024(2) 0.029(2) 0.0058(18) -0.0124(19) -0.0090(19)
 C52 0.028(2) 0.043(2) 0.034(3) 0.010(2) -0.013(2) -0.0113(19)
 C53 0.038(3) 0.039(2) 0.051(3) 0.017(3) -0.017(3) -0.017(2)
 C54 0.042(3) 0.028(2) 0.064(4) 0.012(3) -0.022(3) -0.016(2)
 C55 0.047(3) 0.028(2) 0.047(3) -0.005(2) -0.015(3) -0.005(2)
 C56 0.033(3) 0.031(2) 0.031(2) 0.001(2) -0.013(2) -0.010(2)
 C57 0.037(3) 0.062(4) 0.029(2) 0.006(2) -0.001(2) -0.022(3)
 C58 0.043(3) 0.044(3) 0.025(2) -0.005(2) -0.004(2) -0.003(3)

_geom_special_details
;
 All esds (except the esd in the dihedral angle between two l.s. planes)
 are estimated using the full covariance matrix.  The cell esds are taken
 into account individually in the estimation of esds in distances, angles
 and torsion angles; correlations between esds in cell parameters are only
 used when they are defined by crystal symmetry.  An approximate (isotropic)
 treatment of cell esds is used for estimating esds involving l.s. planes.
;
loop_
  _geom_bond_atom_site_label_1
  _geom_bond_atom_site_label_2
  _geom_bond_distance
  _geom_bond_site_symmetry_2
  _geom_bond_publ_flag
 Sn1 S1 2.4123(10) . ?
 Sn1 N1 2.046(4) . ?
 Sn1 N2 2.110(4) . ?
 Sn1 C1 2.175(4) . ?
 S1 C50 1.803(5) . ?
 Si1 N1 1.750(4) . ?
 Si1 C30 1.881(6) . ?
 Si1 C31 1.866(6) . ?
 Si1 C32 1.856(6) . ?
 Si2 N1 1.753(5) . ?
 Si2 C33 1.862(7) . ?
 Si2 C34 1.860(6) . ?
 Si2 C35 1.862(6) . ?
 N2 C40 1.437(6) . ?
 N2 C50 1.394(6) . ?
 N3 C50 1.261(6) . ?
 N3 C51 1.416(6) . ?
 C1 C2 1.409(6) . ?
 C1 C6 1.418(6) . ?
 C2 C3 1.409(6) . ?
 C2 C7 1.499(6) . ?
 C3 H3 0.9500 . ?
 C3 C4 1.376(7) . ?
 C4 H4 0.9500 . ?
 C4 C5 1.381(7) . ?
 C5 H5 0.9500 . ?
 C5 C6 1.395(6) . ?
 C6 C16 1.509(6) . ?
 C7 C8 1.400(7) . ?
 C7 C12 1.410(6) . ?
 C8 C9 1.402(7) . ?
 C8 C13 1.507(7) . ?
 C9 H9 0.9500 . ?
 C9 C10 1.384(8) . ?
 C10 C11 1.385(7) . ?
 C10 C14 1.513(7) . ?
 C11 H11 0.9500 . ?
 C11 C12 1.402(6) . ?
 C12 C15 1.510(6) . ?
 C13 H13A 0.9800 . ?
 C13 H13B 0.9800 . ?
 C13 H13C 0.9800 . ?
 C14 H14A 0.9800 . ?
 C14 H14B 0.9800 . ?
 C14 H14C 0.9800 . ?
 C15 H15A 0.9800 . ?
 C15 H15B 0.9800 . ?
 C15 H15C 0.9800 . ?
 C16 C17 1.412(6) . ?
 C16 C21 1.398(8) . ?
 C17 C18 1.398(7) . ?
 C17 C22 1.493(8) . ?
 C18 H18 0.9500 . ?
 C18 C19 1.381(9) . ?
 C19 C20 1.380(8) . ?
 C19 C23 1.512(7) . ?
 C20 H20 0.9500 . ?
 C20 C21 1.396(7) . ?
 C21 C24 1.509(8) . ?
 C22 H22A 0.9800 . ?
 C22 H22B 0.9800 . ?
 C22 H22C 0.9800 . ?
 C23 H23A 0.9800 . ?
 C23 H23B 0.9800 . ?
 C23 H23C 0.9800 . ?
 C24 H24A 0.9800 . ?
 C24 H24B 0.9800 . ?
 C24 H24C 0.9800 . ?
 C30 H30A 0.9800 . ?
 C30 H30B 0.9800 . ?
 C30 H30C 0.9800 . ?
 C31 H31A 0.9800 . ?
 C31 H31B 0.9800 . ?
 C31 H31C 0.9800 . ?
 C32 H32A 0.9800 . ?
 C32 H32B 0.9800 . ?
 C32 H32C 0.9800 . ?
 C33 H33A 0.9800 . ?
 C33 H33B 0.9800 . ?
 C33 H33C 0.9800 . ?
 C34 H34A 0.9800 . ?
 C34 H34B 0.9800 . ?
 C34 H34C 0.9800 . ?
 C35 H35A 0.9800 . ?
 C35 H35B 0.9800 . ?
 C35 H35C 0.9800 . ?
 C40 C41 1.405(7) . ?
 C40 C45 1.397(7) . ?
 C41 C42 1.397(8) . ?
 C41 C46 1.500(8) . ?
 C42 H42 0.9500 . ?
 C42 C43 1.371(9) . ?
 C43 C44 1.398(9) . ?
 C43 C47 1.507(8) . ?
 C44 H44 0.9500 . ?
 C44 C45 1.381(8) . ?
 C45 C48 1.509(8) . ?
 C46 H46A 0.9800 . ?
 C46 H46B 0.9800 . ?
 C46 H46C 0.9800 . ?
 C47 H47A 0.9800 . ?
 C47 H47B 0.9800 . ?
 C47 H47C 0.9800 . ?
 C48 H48A 0.9800 . ?
 C48 H48B 0.9800 . ?
 C48 H48C 0.9800 . ?
 C51 C52 1.401(7) . ?
 C51 C56 1.400(8) . ?
 C52 C53 1.391(7) . ?
 C52 C57 1.512(9) . ?
 C53 H53 0.9500 . ?
 C53 C54 1.371(10) . ?
 C54 H54 0.9500 . ?
 C54 C55 1.390(9) . ?
 C55 H55 0.9500 . ?
 C55 C56 1.402(7) . ?
 C56 C58 1.505(8) . ?
 C57 H57A 0.9800 . ?
 C57 H57B 0.9800 . ?
 C57 H57C 0.9800 . ?
 C58 H58A 0.9800 . ?
 C58 H58B 0.9800 . ?
 C58 H58C 0.9800 . ?

loop_
  _geom_angle_atom_site_label_1
  _geom_angle_atom_site_label_2
  _geom_angle_atom_site_label_3
  _geom_angle
  _geom_angle_site_symmetry_1
  _geom_angle_site_symmetry_3
  _geom_angle_publ_flag
 N1 Sn1 S1 105.58(11) . . ?
 N1 Sn1 N2 113.71(16) . . ?
 N1 Sn1 C1 121.05(17) . . ?
 N2 Sn1 S1 70.60(10) . . ?
 N2 Sn1 C1 115.95(16) . . ?
 C1 Sn1 S1 119.22(12) . . ?
 C50 S1 Sn1 79.24(15) . . ?
 N1 Si1 C30 111.4(2) . . ?
 N1 Si1 C31 111.8(3) . . ?
 N1 Si1 C32 110.7(2) . . ?
 C31 Si1 C30 106.0(3) . . ?
 C32 Si1 C30 110.4(3) . . ?
 C32 Si1 C31 106.3(3) . . ?
 N1 Si2 C33 112.6(3) . . ?
 N1 Si2 C34 112.0(2) . . ?
 N1 Si2 C35 109.1(2) . . ?
 C33 Si2 C35 108.1(3) . . ?
 C34 Si2 C33 108.9(3) . . ?
 C34 Si2 C35 105.8(3) . . ?
 Si1 N1 Sn1 122.2(2) . . ?
 Si1 N1 Si2 121.7(2) . . ?
 Si2 N1 Sn1 113.2(2) . . ?
 C40 N2 Sn1 141.5(3) . . ?
 C50 N2 Sn1 100.3(3) . . ?
 C50 N2 C40 118.2(4) . . ?
 C50 N3 C51 119.5(4) . . ?
 C2 C1 Sn1 118.8(3) . . ?
 C2 C1 C6 119.4(4) . . ?
 C6 C1 Sn1 121.5(3) . . ?
 C1 C2 C7 125.3(4) . . ?
 C3 C2 C1 118.7(4) . . ?
 C3 C2 C7 115.7(4) . . ?
 C2 C3 H3 119.3 . . ?
 C4 C3 C2 121.5(4) . . ?
 C4 C3 H3 119.3 . . ?
 C3 C4 H4 120.2 . . ?
 C3 C4 C5 119.7(4) . . ?
 C5 C4 H4 120.2 . . ?
 C4 C5 H5 119.5 . . ?
 C4 C5 C6 121.0(4) . . ?
 C6 C5 H5 119.5 . . ?
 C1 C6 C16 125.1(4) . . ?
 C5 C6 C1 119.5(4) . . ?
 C5 C6 C16 114.9(4) . . ?
 C8 C7 C2 121.6(4) . . ?
 C8 C7 C12 119.5(4) . . ?
 C12 C7 C2 117.9(4) . . ?
 C7 C8 C9 119.2(4) . . ?
 C7 C8 C13 122.6(4) . . ?
 C9 C8 C13 118.2(4) . . ?
 C8 C9 H9 119.0 . . ?
 C10 C9 C8 122.0(4) . . ?
 C10 C9 H9 119.0 . . ?
 C9 C10 C11 118.3(4) . . ?
 C9 C10 C14 120.5(5) . . ?
 C11 C10 C14 121.2(5) . . ?
 C10 C11 H11 119.2 . . ?
 C10 C11 C12 121.7(5) . . ?
 C12 C11 H11 119.2 . . ?
 C7 C12 C15 122.5(4) . . ?
 C11 C12 C7 119.1(4) . . ?
 C11 C12 C15 118.2(4) . . ?
 C8 C13 H13A 109.5 . . ?
 C8 C13 H13B 109.5 . . ?
 C8 C13 H13C 109.5 . . ?
 H13A C13 H13B 109.5 . . ?
 H13A C13 H13C 109.5 . . ?
 H13B C13 H13C 109.5 . . ?
 C10 C14 H14A 109.5 . . ?
 C10 C14 H14B 109.5 . . ?
 C10 C14 H14C 109.5 . . ?
 H14A C14 H14B 109.5 . . ?
 H14A C14 H14C 109.5 . . ?
 H14B C14 H14C 109.5 . . ?
 C12 C15 H15A 109.5 . . ?
 C12 C15 H15B 109.5 . . ?
 C12 C15 H15C 109.5 . . ?
 H15A C15 H15B 109.5 . . ?
 H15A C15 H15C 109.5 . . ?
 H15B C15 H15C 109.5 . . ?
 C17 C16 C6 121.6(5) . . ?
 C21 C16 C6 118.3(4) . . ?
 C21 C16 C17 119.8(5) . . ?
 C16 C17 C22 121.4(5) . . ?
 C18 C17 C16 118.1(5) . . ?
 C18 C17 C22 120.5(5) . . ?
 C17 C18 H18 118.7 . . ?
 C19 C18 C17 122.6(5) . . ?
 C19 C18 H18 118.7 . . ?
 C18 C19 C23 120.9(6) . . ?
 C20 C19 C18 117.9(5) . . ?
 C20 C19 C23 121.2(6) . . ?
 C19 C20 H20 118.9 . . ?
 C19 C20 C21 122.2(6) . . ?
 C21 C20 H20 118.9 . . ?
 C16 C21 C24 122.3(5) . . ?
 C20 C21 C16 119.0(5) . . ?
 C20 C21 C24 118.7(6) . . ?
 C17 C22 H22A 109.5 . . ?
 C17 C22 H22B 109.5 . . ?
 C17 C22 H22C 109.5 . . ?
 H22A C22 H22B 109.5 . . ?
 H22A C22 H22C 109.5 . . ?
 H22B C22 H22C 109.5 . . ?
 C19 C23 H23A 109.5 . . ?
 C19 C23 H23B 109.5 . . ?
 C19 C23 H23C 109.5 . . ?
 H23A C23 H23B 109.5 . . ?
 H23A C23 H23C 109.5 . . ?
 H23B C23 H23C 109.5 . . ?
 C21 C24 H24A 109.5 . . ?
 C21 C24 H24B 109.5 . . ?
 C21 C24 H24C 109.5 . . ?
 H24A C24 H24B 109.5 . . ?
 H24A C24 H24C 109.5 . . ?
 H24B C24 H24C 109.5 . . ?
 Si1 C30 H30A 109.5 . . ?
 Si1 C30 H30B 109.5 . . ?
 Si1 C30 H30C 109.5 . . ?
 H30A C30 H30B 109.5 . . ?
 H30A C30 H30C 109.5 . . ?
 H30B C30 H30C 109.5 . . ?
 Si1 C31 H31A 109.5 . . ?
 Si1 C31 H31B 109.5 . . ?
 Si1 C31 H31C 109.5 . . ?
 H31A C31 H31B 109.5 . . ?
 H31A C31 H31C 109.5 . . ?
 H31B C31 H31C 109.5 . . ?
 Si1 C32 H32A 109.5 . . ?
 Si1 C32 H32B 109.5 . . ?
 Si1 C32 H32C 109.5 . . ?
 H32A C32 H32B 109.5 . . ?
 H32A C32 H32C 109.5 . . ?
 H32B C32 H32C 109.5 . . ?
 Si2 C33 H33A 109.5 . . ?
 Si2 C33 H33B 109.5 . . ?
 Si2 C33 H33C 109.5 . . ?
 H33A C33 H33B 109.5 . . ?
 H33A C33 H33C 109.5 . . ?
 H33B C33 H33C 109.5 . . ?
 Si2 C34 H34A 109.5 . . ?
 Si2 C34 H34B 109.5 . . ?
 Si2 C34 H34C 109.5 . . ?
 H34A C34 H34B 109.5 . . ?
 H34A C34 H34C 109.5 . . ?
 H34B C34 H34C 109.5 . . ?
 Si2 C35 H35A 109.5 . . ?
 Si2 C35 H35B 109.5 . . ?
 Si2 C35 H35C 109.5 . . ?
 H35A C35 H35B 109.5 . . ?
 H35A C35 H35C 109.5 . . ?
 H35B C35 H35C 109.5 . . ?
 C41 C40 N2 120.3(4) . . ?
 C45 C40 N2 119.8(4) . . ?
 C45 C40 C41 119.9(5) . . ?
 C40 C41 C46 122.6(5) . . ?
 C42 C41 C40 118.6(6) . . ?
 C42 C41 C46 118.8(5) . . ?
 C41 C42 H42 118.9 . . ?
 C43 C42 C41 122.3(6) . . ?
 C43 C42 H42 118.9 . . ?
 C42 C43 C44 117.9(5) . . ?
 C42 C43 C47 121.5(6) . . ?
 C44 C43 C47 120.6(6) . . ?
 C43 C44 H44 119.0 . . ?
 C45 C44 C43 122.0(5) . . ?
 C45 C44 H44 119.0 . . ?
 C40 C45 C48 121.1(5) . . ?
 C44 C45 C40 119.1(5) . . ?
 C44 C45 C48 119.7(5) . . ?
 C41 C46 H46A 109.5 . . ?
 C41 C46 H46B 109.5 . . ?
 C41 C46 H46C 109.5 . . ?
 H46A C46 H46B 109.5 . . ?
 H46A C46 H46C 109.5 . . ?
 H46B C46 H46C 109.5 . . ?
 C43 C47 H47A 109.5 . . ?
 C43 C47 H47B 109.5 . . ?
 C43 C47 H47C 109.5 . . ?
 H47A C47 H47B 109.5 . . ?
 H47A C47 H47C 109.5 . . ?
 H47B C47 H47C 109.5 . . ?
 C45 C48 H48A 109.5 . . ?
 C45 C48 H48B 109.5 . . ?
 C45 C48 H48C 109.5 . . ?
 H48A C48 H48B 109.5 . . ?
 H48A C48 H48C 109.5 . . ?
 H48B C48 H48C 109.5 . . ?
 N2 C50 S1 109.7(3) . . ?
 N3 C50 S1 126.4(4) . . ?
 N3 C50 N2 123.8(4) . . ?
 C52 C51 N3 117.4(5) . . ?
 C56 C51 N3 122.0(4) . . ?
 C56 C51 C52 120.4(4) . . ?
 C51 C52 C57 119.4(5) . . ?
 C53 C52 C51 119.7(6) . . ?
 C53 C52 C57 120.9(6) . . ?
 C52 C53 H53 119.7 . . ?
 C54 C53 C52 120.6(6) . . ?
 C54 C53 H53 119.7 . . ?
 C53 C54 H54 120.1 . . ?
 C53 C54 C55 119.7(5) . . ?
 C55 C54 H54 120.1 . . ?
 C54 C55 H55 119.3 . . ?
 C54 C55 C56 121.4(6) . . ?
 C56 C55 H55 119.3 . . ?
 C51 C56 C55 118.0(5) . . ?
 C51 C56 C58 121.8(4) . . ?
 C55 C56 C58 120.2(5) . . ?
 C52 C57 H57A 109.5 . . ?
 C52 C57 H57B 109.5 . . ?
 C52 C57 H57C 109.5 . . ?
 H57A C57 H57B 109.5 . . ?
 H57A C57 H57C 109.5 . . ?
 H57B C57 H57C 109.5 . . ?
 C56 C58 H58A 109.5 . . ?
 C56 C58 H58B 109.5 . . ?
 C56 C58 H58C 109.5 . . ?
 H58A C58 H58B 109.5 . . ?
 H58A C58 H58C 109.5 . . ?
 H58B C58 H58C 109.5 . . ?

loop_
  _geom_torsion_atom_site_label_1
  _geom_torsion_atom_site_label_2
  _geom_torsion_atom_site_label_3
  _geom_torsion_atom_site_label_4
  _geom_torsion
  _geom_torsion_site_symmetry_1
  _geom_torsion_site_symmetry_2
  _geom_torsion_site_symmetry_3
  _geom_torsion_site_symmetry_4
  _geom_torsion_publ_flag
 Sn1 S1 C50 N2 -3.1(3) . . . . ?
 Sn1 S1 C50 N3 179.0(4) . . . . ?
 Sn1 N2 C40 C41 109.4(5) . . . . ?
 Sn1 N2 C40 C45 -72.0(6) . . . . ?
 Sn1 N2 C50 S1 3.5(3) . . . . ?
 Sn1 N2 C50 N3 -178.5(4) . . . . ?
 Sn1 C1 C2 C3 169.3(3) . . . . ?
 Sn1 C1 C2 C7 -17.5(6) . . . . ?
 Sn1 C1 C6 C5 -168.4(4) . . . . ?
 Sn1 C1 C6 C16 20.4(6) . . . . ?
 N2 C40 C41 C42 -175.8(4) . . . . ?
 N2 C40 C41 C46 5.4(7) . . . . ?
 N2 C40 C45 C44 175.6(5) . . . . ?
 N2 C40 C45 C48 -7.8(7) . . . . ?
 N3 C51 C52 C53 178.0(5) . . . . ?
 N3 C51 C52 C57 -3.3(7) . . . . ?
 N3 C51 C56 C55 -178.0(5) . . . . ?
 N3 C51 C56 C58 -0.1(8) . . . . ?
 C1 C2 C3 C4 -0.7(7) . . . . ?
 C1 C2 C7 C8 120.4(5) . . . . ?
 C1 C2 C7 C12 -71.6(6) . . . . ?
 C1 C6 C16 C17 -90.9(6) . . . . ?
 C1 C6 C16 C21 95.8(6) . . . . ?
 C2 C1 C6 C5 4.9(7) . . . . ?
 C2 C1 C6 C16 -166.3(5) . . . . ?
 C2 C3 C4 C5 4.9(8) . . . . ?
 C2 C7 C8 C9 172.5(4) . . . . ?
 C2 C7 C8 C13 -6.6(7) . . . . ?
 C2 C7 C12 C11 -173.8(4) . . . . ?
 C2 C7 C12 C15 2.0(6) . . . . ?
 C3 C2 C7 C8 -66.1(6) . . . . ?
 C3 C2 C7 C12 101.9(5) . . . . ?
 C3 C4 C5 C6 -4.2(8) . . . . ?
 C4 C5 C6 C1 -0.7(8) . . . . ?
 C4 C5 C6 C16 171.4(5) . . . . ?
 C5 C6 C16 C17 97.5(5) . . . . ?
 C5 C6 C16 C21 -75.8(6) . . . . ?
 C6 C1 C2 C3 -4.2(7) . . . . ?
 C6 C1 C2 C7 169.1(4) . . . . ?
 C6 C16 C17 C18 179.3(4) . . . . ?
 C6 C16 C17 C22 -3.0(7) . . . . ?
 C6 C16 C21 C20 179.6(4) . . . . ?
 C6 C16 C21 C24 0.5(7) . . . . ?
 C7 C2 C3 C4 -174.6(4) . . . . ?
 C7 C8 C9 C10 -1.2(8) . . . . ?
 C8 C7 C12 C11 -5.6(6) . . . . ?
 C8 C7 C12 C15 170.2(4) . . . . ?
 C8 C9 C10 C11 -1.4(8) . . . . ?
 C8 C9 C10 C14 177.9(5) . . . . ?
 C9 C10 C11 C12 0.4(7) . . . . ?
 C10 C11 C12 C7 3.0(7) . . . . ?
 C10 C11 C12 C15 -172.9(4) . . . . ?
 C12 C7 C8 C9 4.7(7) . . . . ?
 C12 C7 C8 C13 -174.4(4) . . . . ?
 C13 C8 C9 C10 177.9(5) . . . . ?
 C14 C10 C11 C12 -178.8(5) . . . . ?
 C16 C17 C18 C19 4.0(7) . . . . ?
 C17 C16 C21 C20 6.1(7) . . . . ?
 C17 C16 C21 C24 -172.9(5) . . . . ?
 C17 C18 C19 C20 0.9(7) . . . . ?
 C17 C18 C19 C23 179.4(5) . . . . ?
 C18 C19 C20 C21 -2.4(8) . . . . ?
 C19 C20 C21 C16 -1.1(8) . . . . ?
 C19 C20 C21 C24 178.0(5) . . . . ?
 C21 C16 C17 C18 -7.5(7) . . . . ?
 C21 C16 C17 C22 170.2(4) . . . . ?
 C22 C17 C18 C19 -173.7(5) . . . . ?
 C23 C19 C20 C21 179.1(5) . . . . ?
 C30 Si1 N1 Sn1 -98.2(3) . . . . ?
 C30 Si1 N1 Si2 61.5(4) . . . . ?
 C31 Si1 N1 Sn1 143.4(3) . . . . ?
 C31 Si1 N1 Si2 -56.9(4) . . . . ?
 C32 Si1 N1 Sn1 25.1(3) . . . . ?
 C32 Si1 N1 Si2 -175.2(3) . . . . ?
 C33 Si2 N1 Sn1 98.3(3) . . . . ?
 C33 Si2 N1 Si1 -63.0(4) . . . . ?
 C34 Si2 N1 Sn1 -138.5(3) . . . . ?
 C34 Si2 N1 Si1 60.1(4) . . . . ?
 C35 Si2 N1 Sn1 -21.7(3) . . . . ?
 C35 Si2 N1 Si1 176.9(3) . . . . ?
 C40 N2 C50 S1 -174.1(3) . . . . ?
 C40 N2 C50 N3 3.9(7) . . . . ?
 C40 C41 C42 C43 -1.9(8) . . . . ?
 C41 C40 C45 C44 -5.8(7) . . . . ?
 C41 C40 C45 C48 170.8(5) . . . . ?
 C41 C42 C43 C44 -1.6(8) . . . . ?
 C41 C42 C43 C47 -179.8(5) . . . . ?
 C42 C43 C44 C45 1.3(8) . . . . ?
 C43 C44 C45 C40 2.3(8) . . . . ?
 C43 C44 C45 C48 -174.3(5) . . . . ?
 C45 C40 C41 C42 5.6(7) . . . . ?
 C45 C40 C41 C46 -173.2(5) . . . . ?
 C46 C41 C42 C43 176.9(5) . . . . ?
 C47 C43 C44 C45 179.6(5) . . . . ?
 C50 N2 C40 C41 -74.4(6) . . . . ?
 C50 N2 C40 C45 104.2(5) . . . . ?
 C50 N3 C51 C52 110.6(5) . . . . ?
 C50 N3 C51 C56 -74.3(6) . . . . ?
 C51 N3 C50 S1 0.3(7) . . . . ?
 C51 N3 C50 N2 -177.4(4) . . . . ?
 C51 C52 C53 C54 -1.7(8) . . . . ?
 C52 C51 C56 C55 -3.0(7) . . . . ?
 C52 C51 C56 C58 174.9(5) . . . . ?
 C52 C53 C54 C55 1.0(9) . . . . ?
 C53 C54 C55 C56 -1.3(9) . . . . ?
 C54 C55 C56 C51 2.3(8) . . . . ?
 C54 C55 C56 C58 -175.7(5) . . . . ?
 C56 C51 C52 C53 2.8(7) . . . . ?
 C56 C51 C52 C57 -178.5(5) . . . . ?
 C57 C52 C53 C54 179.6(5) . . . . ?

loop_
  _diffrn_refln_index_h
  _diffrn_refln_index_k
  _diffrn_refln_index_l
  _diffrn_refln_intensity_net
  _diffrn_refln_intensity_u
 0 0 -21 -3.83 2.87
 0 0 -21 2.42 3.64
 0 0 -20 143.68 9
 0 0 -20 150.46 11.38
 0 0 -20 151.9 10.69
 0 0 -19 0.32 6.02
 0 0 -19 -4.3 6.31
 0 0 -19 4.61 5.16
 0 0 -18 1068.84 33.24
 0 0 -18 1117.78 31.53
 0 0 -18 1071.63 28.22
 0 0 -17 0.06 5.54
 0 0 -17 -3.11 7.33
 0 0 -17 -12.44 7.27
 0 0 -17 -1.7 7.07
 0 0 -16 424.71 19.34
 0 0 -16 443.13 23.44
 0 0 -16 432.22 19.69
 0 0 -16 439.79 21.11
 0 0 -15 -8.23 5.88
 0 0 -15 -12.11 6.77
 0 0 -15 -0.21 5.36
 0 0 -14 129.77 11.58
 0 0 -14 109.29 9.99
 0 0 -14 133.26 11.39
 0 0 -13 1.25 4.76
 0 0 -13 -5.05 4.82
 0 0 -13 -4.17 5.93
 0 0 -13 2.16 5.31
 0 0 -12 2160.05 80.9
 0 0 -11 15.06 12.83
 0 0 -10 1809.35 63.85
 0 0 -9 8.85 11.65
 0 0 -8 1480.76 49.12
 0 0 -7 6.04 8.57
 0 0 -7 -3.61 8.06
 0 0 -6 8415.81 93.66
 0 0 -6 8343.82 95.49
 0 0 -5 -4.64 4.7
 0 0 -4 3454.88 48.51
 0 0 -3 -4.32 4.4
 0 0 -3 -3.89 4.73
 0 0 -2 9999 50.87
 0 -1 -21 132.75 6.71
 0 -1 -21 135.52 9.28
 0 1 -20 5.32 5.33
 0 -1 -20 -0.65 5.82
 0 -1 -20 3.71 5.5
 0 1 -20 -1.36 4.08
 0 -1 -20 -12.1 5.16
 0 1 -19 180.44 12.89
 0 -1 -19 204.34 14.86
 0 -1 -19 184.6 12.84
 0 1 -19 187.29 12.97
 0 -1 -19 186.68 11.36
 0 1 -19 189.68 11.68
 0 -1 -18 -9.58 5.54
 0 1 -18 -4.82 5.8
 0 -1 -18 -3.88 4.85
 0 -1 -18 -2.31 6.95
 0 -1 -18 1.75 7.03
 0 1 -18 -4.94 5.66
 0 1 -18 -8.45 6.82
 0 -1 -17 623.52 27.34
 0 1 -17 594.47 22.84
 0 -1 -17 575 21.47
 0 1 -17 558.64 24.61
 0 -1 -17 586.81 23.73
 0 1 -17 583.85 23.93
 0 1 -17 589.28 22.42
 0 -1 -17 604.52 22.65
 0 -1 -16 -1.92 4.78
 0 1 -16 0.23 6.26
 0 1 -16 1.35 6.51
 0 -1 -16 -2.84 7.19
 0 -1 -16 -5.12 6.3
 0 1 -16 4.16 5.87
 0 1 -16 -0.59 6.4
 0 -1 -16 -0.3 6.54
 0 1 -15 231.77 14.91
 0 -1 -15 221.69 14.53
 0 -1 -15 205.2 13.26
 0 1 -15 210.69 15.33
 0 -1 -15 206.68 14.78
 0 1 -15 220.26 16.16
 0 1 -15 209.55 14.3
 0 1 -14 -0.32 4.61
 0 -1 -14 3.39 4.93
 0 -1 -14 -1.37 5.53
 0 1 -14 3.25 6.3
 0 1 -14 -1.83 5.04
 0 1 -14 -0.74 4.89
 0 -1 -14 1.53 4.73
 0 -1 -13 492.07 40.84
 0 1 -13 471.81 19.45
 0 1 -13 474.73 19.81
 0 -1 -13 466.56 19.09
 0 1 -13 477.09 19.56
 0 -1 -13 511.28 20.33
 0 1 -13 499.72 20.67
 0 -1 -12 4.34 11.62
 0 -1 -11 2263.1 75.52
 0 1 -11 2403.39 80.96
 0 1 -10 11.61 12.01
 0 -1 -10 -10.18 12.07
 0 1 -10 -5.28 11.26
 0 1 -9 940.25 42.2
 0 -1 -9 957.49 42.52
 0 1 -9 948.19 44.59
 0 1 -8 5.13 8.8
 0 1 -8 -3.68 10.73
 0 -1 -8 -0.54 9.8
 0 -1 -8 1.6 6.79
 0 1 -7 2486.52 57.1
 0 -1 -7 2501.86 56.54
 0 1 -7 2555.29 60.65
 0 -1 -7 2346.47 50.18
 0 1 -6 0.97 6.27
 0 -1 -6 -0.2 6.13
 0 1 -6 6.91 7.31
 0 -1 -6 -2.91 4.81
 0 -1 -5 3148.48 51.64
 0 -1 -5 3054 42.55
 0 -1 -4 1.59 5
 0 -1 -4 1.61 3.58
 0 1 -3 463.31 9.58
 0 -1 -3 476.36 15.43
 0 1 -2 -0.77 1.69
 0 1 -2 1 1.79
 0 -1 -1 5367.89 38.87
 0 1 -1 5594.7 33.76
 0 -1 0 -0.09 1.45
 0 1 0 -0.32 1.43
 0 -1 1 5606.2 27.5
 0 1 3 127.66 5.22
 0 1 4 1.27 1.64
 0 -2 -21 2.78 2.37
 0 -2 -21 4 4.44
 0 -2 -21 -0.52 3.9
 0 -2 -20 253.77 12.82
 0 -2 -20 251.54 11.12
 0 -2 -20 243.28 14.06
 0 -2 -19 -7.96 5.46
 0 2 -19 -1.63 4.94
 0 -2 -19 6.81 6.07
 0 2 -19 -1.37 4.8
 0 -2 -19 -3.2 6.8
 0 -2 -18 160.04 12.67
 0 2 -18 158.68 13.2
 0 -2 -18 140.12 9.87
 0 2 -18 149.57 11.97
 0 -2 -18 153.55 14.25
 0 -2 -18 170.06 12.03
 0 2 -18 161.78 11.81
 0 -2 -17 -0.37 4.18
 0 2 -17 -2.23 7.22
 0 -2 -17 3.2 5.21
 0 2 -17 -3.14 5.67
 0 2 -17 -2.72 6.12
 0 -2 -17 -3.08 7.4
 0 -2 -17 4.54 6.84
 0 -2 -16 256.01 16.29
 0 2 -16 256.82 16.8
 0 -2 -16 251.56 15.42
 0 2 -16 278.76 16.53
 0 2 -16 249.71 15.61
 0 2 -16 273.2 17.22
 0 -2 -16 261.87 14.86
 0 -2 -15 -1.01 4.09
 0 2 -15 -3.81 5.4
 0 2 -15 -6.97 7.02
 0 -2 -15 4.62 5.44
 0 2 -15 1.5 6.29
 0 2 -15 -8.97 6.66
 0 2 -15 -5.68 6.53
 0 -2 -15 -0.96 5.85
 0 2 -14 166.56 13.35
 0 -2 -14 158.3 12.38
 0 2 -14 163.91 12.78
 0 -2 -14 157.35 12.29
 0 2 -14 160.31 12.98
 0 2 -14 152.04 12.48
 0 -2 -14 142.86 11.01
 0 2 -14 145.05 12.06
 0 2 -13 -6.6 7.17
 0 -2 -13 -0.15 5.43
 0 2 -13 -3.6 6.28
 0 -2 -13 3.74 4.61
 0 -2 -13 -1.42 3.88
 0 2 -13 -5.3 6.18
 0 2 -13 -2.25 4.54
 0 -2 -13 9.06 15.56
 0 -2 -12 378.76 33.31
 0 2 -11 -15.37 10.34
 0 -2 -11 -4.81 10.84
 0 2 -10 1080.18 49.34
 0 -2 -10 1107.03 48.64
 0 -2 -9 -5.2 5.84
 0 2 -9 13.65 12.13
 0 -2 -9 5.64 9.38
 0 2 -9 5.86 10.65
 0 -2 -8 1401.33 40.9
 0 2 -8 1377.99 51.03
 0 2 -8 1415.13 48.75
 0 -2 -8 1400.56 46.42
 0 -2 -7 -2.17 5.28
 0 -2 -7 -8.62 9.11
 0 2 -7 -8.25 9.96
 0 2 -7 -1.41 9.91
 0 -2 -6 517.68 21.22
 0 2 -6 506.87 27.2
 0 2 -6 465.33 25.07
 0 -2 -6 528.05 23.89
 0 -2 -5 1.34 5.13
 0 2 -5 -3.09 6.85
 0 -2 -5 -0.26 4.85
 0 2 -4 2837.26 33.77
 0 -2 -4 2734.81 42.51
 0 2 -4 2690.77 50.05
 0 2 -3 1.24 2.95
 0 2 -3 1.05 3.02
 0 2 -2 2244.52 31.73
 0 2 -1 -0.83 3.5
 0 2 0 153.89 8.64
 0 2 1 -1.22 3.65
 0 2 2 2012.31 28.91
 0 2 3 1.61 2.91
 0 2 4 2028.95 28.74
 0 2 5 1.36 2.37
 0 2 6 390.48 11.63
 0 -3 -21 64.06 6.64
 0 -3 -21 63.57 5.82
 0 -3 -20 -2.31 3.59
 0 -3 -20 4.24 5.13
 0 -3 -20 0.21 4.87
 0 -3 -19 88.44 8.08
 0 -3 -19 89.2 9.69
 0 -3 -19 65.38 9.42
 0 -3 -18 2.65 4.72
 0 3 -18 -6.76 6.03
 0 -3 -18 5.49 7.7
 0 -3 -18 -0.13 6.93
 0 3 -17 6.2 7.03
 0 3 -17 13.76 6.41
 0 -3 -17 9.32 5.58
 0 -3 -17 14.71 8.03
 0 3 -17 -5.45 5.98
 0 -3 -17 11.22 6.92
 0 3 -16 8.46 7.53
 0 -3 -16 1.67 5.71
 0 3 -16 5.7 5.92
 0 3 -16 -0.57 5.74
 0 3 -16 0.5 5.29
 0 -3 -16 -16.5 9.15
 0 -3 -16 2.5 5.95
 0 -3 -15 151.38 13.1
 0 3 -15 171.65 14.38
 0 -3 -15 152.75 12
 0 3 -15 154.85 12.93
 0 3 -15 161.65 13.06
 0 -3 -15 133.32 10.21
 0 3 -15 153.18 12.11
 0 3 -14 -6.46 7.12
 0 -3 -14 -2.6 3.97
 0 3 -14 1.05 5.8
 0 -3 -14 10.28 6.8
 0 3 -14 -0.59 5.33
 0 3 -14 7.35 7.2
 0 3 -14 -8.71 5.41
 0 -3 -14 -4.46 6.22
 0 3 -13 95.33 10.16
 0 -3 -13 94.53 9.82
 0 -3 -13 65.64 14.93
 0 3 -13 102.99 10.42
 0 3 -13 114.11 11.17
 0 3 -13 106.4 9.54
 0 3 -12 -2.02 9.96
 0 -3 -12 -9.08 14.26
 0 3 -11 122.33 19.68
 0 -3 -11 116.22 19.34
 0 3 -10 12.03 11.5
 0 -3 -10 -1.22 7.98
 0 -3 -9 813.31 35.11
 0 3 -9 806.16 41.09
 0 -3 -9 790.91 38.24
 0 -3 -8 2.2 6.87
 0 3 -8 -1.88 8.55
 0 -3 -8 0.14 7.56
 0 -3 -7 1176.53 37.03
 0 3 -7 1171.24 43.03
 0 -3 -7 1124.14 38.38
 0 -3 -6 -4.03 7.21
 0 -3 -6 0.05 5.69
 0 3 -5 28.16 5.12
 0 -3 -5 14.66 5.74
 0 3 -4 0.81 3.84
 0 3 -4 -2.11 3.65
 0 3 -3 355.99 15.98
 0 3 -2 1.29 4.79
 0 3 -1 40.18 6.48
 0 3 0 -2.66 4.6
 0 3 1 58.22 7.47
 0 3 2 -2.4 4.26
 0 3 3 285.78 14.04
 0 3 4 -1.93 3.6
 0 3 5 54.99 6.72
 0 3 6 0.51 3.27
 0 -4 -21 -2.61 2.9
 0 -4 -20 13.43 3.73
 0 -4 -20 4.09 4.94
 0 -4 -20 11.21 4.58
 0 -4 -19 -7.54 4.35
 0 -4 -19 -3.41 5.2
 0 -4 -19 1.43 5.81
 0 -4 -18 5.72 4.53
 0 -4 -18 10.76 6.25
 0 -4 -18 13.99 7.45
 0 4 -17 -4.26 5.77
 0 -4 -17 -7.04 7.32
 0 -4 -17 -0.29 6.22
 0 -4 -17 4.27 6.21
 0 -4 -16 93.86 10.58
 0 4 -16 86.65 9.34
 0 -4 -16 101.02 12.57
 0 4 -16 68.96 8.67
 0 -4 -16 80.3 10.06
 0 4 -15 3.1 6.45
 0 4 -15 0.34 4.99
 0 -4 -15 -6.55 7.13
 0 -4 -15 -8.58 7.14
 0 4 -14 118.35 13.04
 0 4 -14 119 10.95
 0 4 -14 120.64 11.89
 0 -4 -14 127.84 12.08
 0 4 -13 -8.09 5.63
 0 4 -13 0.08 8.44
 0 4 -13 5.42 7.69
 0 -4 -13 -4.99 5.62
 0 4 -13 2.04 4.79
 0 4 -12 91.67 10.88
 0 4 -12 87.5 9.19
 0 4 -12 92.91 8.77
 0 4 -12 94.39 19.14
 0 -4 -12 82.82 9.35
 0 4 -12 93.03 9.6
 0 -4 -11 5.48 8.61
 0 4 -11 -6.24 12.97
 0 -4 -10 5.83 9.02
 0 4 -10 19.99 12.51
 0 -4 -9 4.08 8.35
 0 4 -9 4.54 8.03
 0 -4 -9 -4.49 7.48
 0 -4 -8 180.08 17.19
 0 4 -8 181.3 20.66
 0 -4 -8 171.59 17.09
 0 -4 -7 -0.92 5.63
 0 -4 -7 3.36 7.22
 0 -4 -6 123.93 12.7
 0 4 -6 129.75 11.11
 0 -4 -5 1.18 5.09
 0 4 -5 4.16 5.06
 0 4 -4 11.87 6.18
 0 4 -4 15.52 6.74
 0 4 -3 0.13 5.74
 0 4 -2 58.23 9.09
 0 4 -1 4.57 6.01
 0 4 0 37.04 7.91
 0 4 1 0.02 5.21
 0 4 2 49.37 8.33
 0 4 3 0.62 5.13
 0 4 4 8.67 5.54
 0 4 5 -3.89 5.62
 0 4 6 106.75 10.33
 0 -5 -20 -4.83 3.93
 0 -5 -20 1.95 2.47
 0 -5 -20 -5.63 3.74
 0 -5 -19 1.21 5.06
 0 -5 -19 4.72 3.51
 0 -5 -19 5.82 4.91
 0 -5 -18 -2.41 5.86
 0 -5 -18 -6.69 4.87
 0 -5 -18 -6.36 5.87
 0 -5 -17 49.73 9.48
 0 -5 -17 47.05 8.46
 0 -5 -17 37.42 7.1
 0 -5 -16 4.61 6.97
 0 5 -16 -2.9 5.79
 0 -5 -16 3.7 6.59
 0 -5 -16 -3.04 5.38
 0 5 -15 153.1 13.05
 0 -5 -15 120.81 11.5
 0 -5 -15 122.67 11.97
 0 -5 -15 120.22 12.77
 0 5 -15 114.26 10.46
 0 5 -14 1.96 4.37
 0 -5 -14 1.69 6.42
 0 5 -14 10.05 7.05
 0 5 -13 109.27 9.73
 0 5 -13 115.03 21.08
 0 5 -13 119.16 11.5
 0 -5 -13 118.97 11.55
 0 5 -12 -8.72 5.81
 0 -5 -12 -0.17 5.46
 0 5 -12 -1.99 11.29
 0 5 -12 -8.06 7.35
 0 5 -11 14 12.73
 0 5 -11 13.27 4.2
 0 5 -11 12 4.03
 0 5 -11 9.38 5.26
 0 5 -10 -3.57 9.96
 0 -5 -9 159.75 18.28
 0 5 -9 169.12 21.59
 0 -5 -8 -3.09 8.43
 0 5 -8 -2.11 8.19
 0 -5 -8 8.75 5.62
 0 -5 -7 334.62 21.49
 0 -5 -6 -1.58 4.81
 0 5 -6 0.5 5.62
 0 -5 -5 1620.01 40.05
 0 5 -5 1591.07 43.91
 0 5 -4 -3.34 6.89
 0 5 -3 503.85 25.92
 0 5 -3 506.29 25.84
 0 5 -2 -2.41 8.32
 0 5 -1 515.84 26.12
 0 5 0 0.3 8.82
 0 5 1 490.93 25.14
 0 5 2 5.87 7.89
 0 5 3 430.21 23.53
 0 5 4 -4.96 7.21
 0 5 5 1302.46 39.36
 0 5 6 3.68 5.43
 0 5 8 7.03 5.47
 0 -6 -20 86.27 5.3
 0 -6 -19 -0.67 3.77
 0 -6 -19 -1.09 2.84
 0 -6 -19 -0.84 3.74
 0 -6 -18 5.36 4.66
 0 -6 -18 12.16 4.47
 0 -6 -18 11.23 4.93
 0 -6 -17 -5.37 5.84
 0 -6 -17 -0.69 5.45
 0 -6 -17 -5.3 5.68
 0 -6 -16 145.49 11.21
 0 -6 -16 128.34 11.21
 0 -6 -16 131.02 12.03
 0 6 -16 139.28 10.36
 0 -6 -15 3.34 5.84
 0 6 -15 0.52 4.82
 0 -6 -15 4.97 5.29
 0 -6 -15 -7.6 6.58
 0 -6 -14 122.62 12
 0 6 -14 114.46 9.84
 0 -6 -14 138.12 12.37
 0 -6 -13 -4.97 6.92
 0 6 -13 -4.37 4.6
 0 -6 -12 86.49 11
 0 6 -12 91.95 21.17
 0 6 -12 88.54 9.74
 0 6 -12 87.92 8.32
 0 6 -11 6.31 9.89
 0 6 -11 7.5 5.14
 0 6 -11 3.31 3.63
 0 6 -10 102.88 9.35
 0 6 -10 120.35 9.51
 0 -6 -9 -9.99 9.21
 0 6 -9 -4.93 8.22
 0 -6 -8 389.18 29.83
 0 6 -8 396.37 32.05
 0 6 -6 368.47 23.72
 0 6 -5 -6.8 7.05
 0 6 -4 527.16 29.43
 0 6 -3 -6.71 8.23
 0 6 -3 -3.86 8.16
 0 6 -2 269.56 21.37
 0 6 -2 280.55 21.93
 0 6 -1 -12.12 10.29
 0 6 0 2015.66 55.45
 0 6 1 9.56 8.47
 0 6 2 268.56 21.04
 0 6 3 3.17 6.9
 0 6 4 375.07 24.39
 0 6 5 -1.11 6.21
 0 6 8 419.48 27.5
 0 -7 -19 55.37 4.85
 0 -7 -18 -7.22 3.69
 0 -7 -18 -3.6 3.95
 0 -7 -18 -0.15 3.16
 0 -7 -17 88.08 8.57
 0 -7 -17 80.41 7.84
 0 -7 -17 92.85 7.92
 0 -7 -16 -1.25 4.5
 0 7 -16 2 3.47
 0 -7 -16 -9.14 6.19
 0 -7 -16 -1.14 4.99
 0 -7 -15 310.31 16.31
 0 -7 -15 291.61 15.3
 0 -7 -15 313.92 16.61
 0 7 -15 319.3 14.44
 0 7 -14 -7.68 4.74
 0 -7 -14 5.99 5.81
 0 -7 -14 -3.64 4.91
 0 -7 -13 428.71 20.43
 0 -7 -13 409.86 20.5
 0 7 -13 402.49 17.22
 0 -7 -12 3.15 6.83
 0 7 -12 -6.66 5.57
 0 7 -12 -7.07 6.1
 0 7 -11 239.34 13.26
 0 7 -11 208.62 14
 0 7 -11 237.91 30.03
 0 7 -10 -5.75 9.3
 0 7 -10 1.36 3.38
 0 7 -10 3.13 3.67
 0 7 -9 72.05 16.17
 0 -7 -9 53.66 13.85
 0 7 -9 69.3 6.93
 0 7 -9 60.79 7.3
 0 7 -8 2.39 8.11
 0 7 -8 2.83 3.12
 0 -7 -8 10.26 9.34
 0 7 -6 -29.71 8.63
 0 7 -5 624.36 34.98
 0 7 -4 -3.44 8.41
 0 7 -3 1029.2 45.46
 0 7 -2 7.94 8.86
 0 7 -1 114.34 16.99
 0 7 -1 95.7 15.82
 0 7 0 -2.56 8.59
 0 7 1 120.01 15.94
 0 7 2 -3.88 7.39
 0 7 3 1015.43 43.15
 0 7 6 0.91 8.11
 0 7 7 286 25.09
 0 7 8 -3.07 8.68
 0 7 12 -3.59 5.4
 0 7 13 435.92 17.43
 0 7 14 0.01 3.6
 0 -8 -18 112.35 5.68
 0 -8 -18 117.38 6.58
 0 -8 -17 -3.58 3.59
 0 -8 -17 -3.07 3.7
 0 -8 -16 146.27 9.75
 0 -8 -16 145.37 9.53
 0 -8 -15 4.86 5.67
 0 -8 -15 3.72 4.98
 0 -8 -14 337.74 16.94
 0 8 -14 360.37 14.51
 0 8 -13 -7.1 3.6
 0 -8 -13 -2.8 6.53
 0 8 -12 583.66 22.71
 0 8 -12 629.31 20.51
 0 8 -11 -6.72 4.72
 0 8 -11 -2.28 5.3
 0 8 -10 68.37 8.66
 0 -8 -9 4.02 6.73
 0 8 -9 -2.18 13.76
 0 8 -9 -1.36 4.96
 0 -8 -8 195.2 24.3
 0 8 -8 171.17 24.29
 0 8 -8 176.31 12.1
 0 -8 -7 -0.43 9.53
 0 8 -7 -0.37 4.53
 0 8 -6 808.15 23.65
 0 8 -6 758.73 41.34
 0 8 -5 -9.69 8.62
 0 8 -4 672.06 40.04
 0 8 -3 10.32 10.34
 0 8 -2 232.23 24.15
 0 8 -1 -37.36 12.12
 0 8 0 150.18 19.57
 0 8 1 -1.44 7.36
 0 8 2 299 27.56
 0 8 3 -42.81 12.66
 0 8 4 744.15 43.77
 0 8 5 -5.94 7.36
 0 8 6 820.92 23.95
 0 8 6 764.02 44.54
 0 8 7 3.04 4.35
 0 8 7 2.82 7.11
 0 8 8 155.2 11.6
 0 8 8 135.45 17.4
 0 8 9 -1.9 4.63
 0 8 10 58.3 8.08
 0 8 11 0.97 4.9
 0 8 12 542.03 19.85
 0 8 13 7.47 4.49
 0 8 14 320.56 13.73
 0 8 15 9.49 3.09
 0 -9 -17 171.67 7.2
 0 -9 -17 184.1 7.32
 0 -9 -16 -1.19 3.33
 0 -9 -16 -1.29 3.18
 0 -9 -15 214.05 11.58
 0 -9 -15 187.22 10.26
 0 -9 -14 -3.39 5.37
 0 -9 -13 416.25 18.84
 0 -9 -12 2.77 6.8
 0 9 -12 -2.27 4.97
 0 9 -11 353.35 17.82
 0 9 -10 7.85 4.74
 0 9 -9 362.6 17.56
 0 9 -8 7.58 4.87
 0 9 -7 711.74 46.72
 0 9 -7 736.19 24.28
 0 9 -6 2.79 4.56
 0 9 -6 -2.69 5.66
 0 9 -5 1268.88 30.75
 0 9 -5 1296.76 31.65
 0 9 -4 -2.77 4.37
 0 9 -4 -3.13 5.08
 0 9 -3 517.67 19.37
 0 9 -3 480.31 37.78
 0 9 -2 -6.8 5.41
 0 9 -2 -1.54 8.34
 0 9 -2 -3.95 4.65
 0 9 -1 599.04 41.97
 0 9 -1 636.62 20.84
 0 9 0 -2.64 12.84
 0 9 0 -1.55 4.53
 0 9 1 592.86 42.12
 0 9 1 620.69 20.7
 0 9 2 4.19 7.48
 0 9 2 1.86 3.57
 0 9 3 513.94 39.28
 0 9 3 569.7 20.38
 0 9 4 -8.9 14.2
 0 9 4 4.87 3.89
 0 9 5 1249.47 60.83
 0 9 5 1337.99 31.92
 0 9 6 -16.06 9.15
 0 9 6 3.62 5.53
 0 9 7 731.39 46.81
 0 9 7 770.62 24.97
 0 9 8 -3.92 5.18
 0 9 9 295.67 15.89
 0 9 10 -1.21 5.17
 0 9 11 415.83 18.1
 0 9 12 2.19 4.91
 0 9 13 411.7 16.05
 0 9 14 1.44 3.13
 0 9 15 177.36 8.16
 0 -10 -15 -6.01 3.16
 0 -10 -15 -0.51 3.17
 0 -10 -14 301.72 13.17
 0 -10 -14 262.24 10.91
 0 -10 -13 -2.81 5.6
 0 -10 -12 133.42 11.84
 0 10 -11 -0.72 5.2
 0 10 -10 168.42 12.56
 0 10 -9 0.89 5.08
 0 10 -8 258.72 15.32
 0 10 -7 2.93 5.24
 0 10 -6 1014.74 29.42
 0 10 -6 965.8 28.02
 0 10 -5 2.11 4.74
 0 10 -5 4.58 5.21
 0 10 -4 795.36 25.29
 0 10 -4 813.34 49.29
 0 10 -4 833.62 26.33
 0 10 -3 -3.45 5.9
 0 10 -3 -5.27 5.91
 0 10 -2 510.33 40.53
 0 10 -2 548.03 20.95
 0 10 -1 -15.81 10.53
 0 10 -1 -6.41 6.26
 0 10 -1 3 4.31
 0 10 0 213.87 13.33
 0 10 0 207.29 27.29
 0 10 1 5.54 5.02
 0 10 1 -0.62 9.26
 0 10 2 603.37 22.02
 0 10 2 626.29 45.99
 0 10 3 -0.69 4.97
 0 10 3 10.07 8.22
 0 10 4 809.69 25.92
 0 10 5 -4.29 6.8
 0 10 6 855.74 26.99
 0 10 7 -4.89 5.67
 0 10 8 186.58 13.23
 0 10 9 -0.71 5.76
 0 10 10 201.05 13.03
 0 10 11 -1.68 4.91
 0 10 12 180.41 11.01
 0 10 13 5.06 3.54
 0 10 14 247.92 9.84
 0 -11 -14 -8.54 3.27
 0 -11 -13 141.63 8.81
 0 -11 -13 121.85 6.83
 0 -11 -12 -6.88 5.14
 0 11 -11 186.36 11.77
 0 11 -10 1.51 4.98
 0 11 -9 252.14 14.2
 0 11 -8 -1.47 5.71
 0 11 -7 294.8 15.81
 0 11 -6 -0.91 5.38
 0 11 -6 -5.59 5.64
 0 11 -5 383.68 18.37
 0 11 -5 346.48 17.26
 0 11 -4 -0.84 5.78
 0 11 -4 2.67 5.66
 0 11 -3 535.97 21.37
 0 11 -3 530.56 20.86
 0 11 -2 5.36 5.39
 0 11 -2 -5.48 5.73
 0 11 -1 465.18 19.53
 0 11 0 1.71 5.15
 0 11 1 515.12 20.54
 0 11 1 481.52 19.99
 0 11 2 6.9 5.5
 0 11 3 608.58 22.33
 0 11 4 -0.78 5.42
 0 11 5 286.12 16.08
 0 11 6 6.64 6.17
 0 11 7 280.9 15.87
 0 11 8 3.06 5.79
 0 11 9 223.97 13.39
 0 11 10 -0.96 4.6
 0 11 11 125.65 9.26
 0 11 12 1.81 3.46
 0 11 13 104.24 6.57
 0 -12 -12 22.34 4.21
 0 -12 -11 -6.26 4.9
 0 12 -10 99.07 8.48
 0 12 -9 -3.41 4.96
 0 12 -8 93.27 9.05
 0 12 -7 -1.8 5.33
 0 12 -6 105.8 9.24
 0 12 -6 109.63 10.01
 0 12 -5 -2.65 5.72
 0 12 -5 -8.86 5.67
 0 12 -4 156.47 11.74
 0 12 -4 162.37 11.88
 0 12 -3 -1.5 5.58
 0 12 -3 -1.67 4.7
 0 12 -2 73.64 8.78
 0 12 -2 74.8 8.77
 0 12 -1 0.55 5.96
 0 12 -1 -4.33 5.64
 0 12 0 0.24 4.96
 0 12 0 -0.87 5.67
 0 12 1 -5.7 5.56
 0 12 2 95.21 9.21
 0 12 3 2.12 4.42
 0 12 3 -4.82 6.16
 0 12 4 135.51 10.31
 0 12 4 138.97 11.54
 0 12 5 -4.56 4.29
 0 12 5 -1.4 5.87
 0 12 6 68.19 7.3
 0 12 6 87.74 9.44
 0 12 7 8.36 3.88
 0 12 7 -1.36 5.43
 0 12 8 63.41 5.94
 0 12 8 68.59 8.05
 0 12 9 -5.33 4.97
 0 12 10 86.15 7.4
 0 12 11 -4.1 3.53
 0 -13 -10 -3 3.55
 0 13 -9 23.6 4.89
 0 13 -8 -1.84 4.05
 0 13 -7 26.58 5.69
 0 13 -6 -0.07 4.36
 0 13 -5 43 6.5
 0 13 -5 61.3 7.35
 0 13 -4 1.68 5.04
 0 13 -4 4.34 4.7
 0 13 -3 23.04 5.76
 0 13 -3 17.58 5.43
 0 13 -2 -0.9 4.86
 0 13 -2 -2.52 5.35
 0 13 -1 13.93 5.53
 0 13 -1 3.37 5.23
 0 13 0 0.23 4.7
 0 13 0 -1.06 5.39
 0 13 1 9.19 4.98
 0 13 1 7.48 5.81
 0 13 2 2.14 4.29
 0 13 2 -0.5 5.61
 0 13 3 19.74 5.05
 0 13 4 -5.59 4.23
 0 13 5 55.73 6.11
 0 13 6 -0.03 2.96
 0 13 7 35.5 4.18
 0 13 10 -6.09 3.65
 0 -14 -8 129.71 6.64
 0 14 -7 2.03 3.03
 0 14 -6 44.3 5.16
 0 14 -5 -4.99 3.69
 0 14 -4 139.37 8.46
 0 14 -3 -2.23 4.06
 0 14 -3 -11.23 4.51
 0 14 -2 105.2 8.58
 0 14 -2 109.74 7.91
 0 14 -1 1.85 3.53
 0 14 -1 11.48 4.42
 0 14 0 166.69 10.31
 0 14 0 167.23 9.27
 0 14 1 -3.7 3.49
 0 14 1 2.93 4.37
 0 14 2 94.64 8.18
 0 14 2 94.25 6.94
 0 14 3 1.15 2.83
 0 14 3 8.37 5.28
 0 14 4 105.96 8.5
 0 14 4 92.65 6.04
 0 14 5 -2.98 2.24
 0 14 5 -3.38 4.28
 0 14 6 49.24 5.9
 0 14 7 -1.9 3.21
 0 14 8 146.78 7.06
 1 0 -21 -3.63 4.12
 -1 0 -21 1.95 2.88
 -1 0 -20 4.13 5.45
 1 0 -20 -0.43 5.09
 1 0 -20 -1.46 3.56
 -1 0 -20 -1 4.17
 -1 0 -20 -3.41 5.81
 1 0 -20 4.17 5.4
 -1 0 -19 2.96 6.04
 1 0 -19 -7.05 6.6
 -1 0 -19 -4.82 5.63
 1 0 -19 -8.04 5.32
 1 0 -19 -5.43 7.08
 -1 0 -19 -6.13 6.41
 -1 0 -18 4.86 5.91
 1 0 -18 -1.65 4.82
 1 0 -18 -3.18 6.43
 -1 0 -18 0.87 7.25
 -1 0 -18 -2.04 6.81
 1 0 -18 -10.25 6.86
 1 0 -18 -4.44 5.7
 1 0 -17 -6.5 7.9
 -1 0 -17 -6.1 8.03
 1 0 -17 1.85 5.54
 -1 0 -17 -2.78 6.58
 -1 0 -17 -2.39 6.9
 1 0 -17 -4.21 7.6
 1 0 -17 0.84 5.39
 -1 0 -17 -2.55 5.11
 1 0 -16 -4.73 7.17
 -1 0 -16 -3.32 7.44
 -1 0 -16 10 7.05
 1 0 -16 -6.7 5.05
 -1 0 -16 1.41 6.87
 1 0 -16 4.37 5.45
 -1 0 -16 -0.81 5.67
 -1 0 -15 2.16 5.53
 1 0 -15 -9.01 6.87
 1 0 -15 -1.22 5
 -1 0 -15 -2.47 5.49
 -1 0 -15 -7.36 7.14
 1 0 -15 10.33 5.73
 -1 0 -15 -10.05 6.75
 1 0 -14 -0.33 5.88
 1 0 -14 4.39 5.51
 -1 0 -14 -1.67 4.78
 -1 0 -14 2.08 5.89
 1 0 -14 4.35 4.94
 -1 0 -14 -9.4 4.76
 1 0 -14 -3.14 5.58
 1 0 -13 7.06 4.19
 -1 0 -13 1.26 12.37
 -1 0 -13 2.37 4.9
 1 0 -13 7.95 5.42
 1 0 -13 -5.58 5.64
 -1 0 -13 2.41 4.39
 -1 0 -13 3.59 4.81
 1 0 -13 0.04 4.68
 -1 0 -12 22.96 14.32
 1 0 -11 2.33 10.7
 -1 0 -11 -9.54 12.13
 1 0 -10 5.4 10.94
 -1 0 -10 -7.85 11.32
 -1 0 -9 -0.62 11
 1 0 -9 0.35 10.39
 -1 0 -8 2.67 8.71
 1 0 -8 -2.03 9.11
 -1 0 -8 10.66 11.35
 -1 0 -7 -5.37 8.11
 1 0 -7 -4.95 8.17
 -1 0 -7 -5.52 8.86
 1 0 -6 0.8 6.19
 -1 0 -6 -0.81 6.85
 1 0 -6 0.51 6.81
 -1 0 -6 -1.68 6.98
 -1 0 -5 0.69 5.51
 1 0 -5 -4.33 6.08
 1 0 -5 -4.35 6.35
 1 0 -4 -0.46 5.22
 1 0 -4 2.63 5.8
 -1 0 -4 1.05 2.85
 1 0 -3 -2.05 3.94
 -1 0 -3 -2.7 3.57
 -1 0 -3 1.4 2.73
 1 0 -3 -0.8 5.96
 -1 0 -3 1.08 2.07
 1 0 -2 0.72 2.34
 -1 0 -2 -0.7 2.23
 -1 0 -2 0.93 1.35
 -1 0 -2 1.08 1.93
 1 0 -2 0.73 3.49
 1 -1 -21 19.43 2.78
 -1 -1 -21 18.69 3.64
 1 -1 -21 19.64 4.65
 -1 -1 -21 7.3 4.35
 1 -1 -21 11.6 4.54
 1 -1 -20 3.2 5.5
 -1 1 -20 3.57 4.75
 -1 -1 -20 -1.57 6.64
 1 1 -20 22.53 5.82
 -1 -1 -20 3.96 5.43
 1 -1 -20 1.79 5.41
 -1 1 -20 2.25 4.23
 1 1 -20 14.11 4.03
 1 -1 -20 9.11 3.85
 -1 -1 -20 4.98 4.12
 1 1 -19 17.55 6.15
 -1 -1 -19 7.3 6.88
 1 -1 -19 16.56 7.47
 -1 1 -19 7.82 5.86
 1 1 -19 3.09 6.1
 1 -1 -19 15.69 6.76
 -1 -1 -19 8.57 6.25
 -1 1 -19 17.53 7.49
 1 1 -19 8.27 4.38
 1 -1 -19 9 4.73
 -1 -1 -19 9.17 5.28
 -1 1 -19 10.91 5.51
 -1 1 -18 0.98 6.05
 -1 -1 -18 2.45 5.63
 1 1 -18 14.09 5.53
 1 -1 -18 17.31 5.2
 -1 -1 -18 9.14 7.82
 1 -1 -18 12.02 7.67
 1 -1 -18 7.85 6.61
 -1 1 -18 8.41 6.57
 -1 -1 -18 15.76 8.14
 1 1 -18 7.08 6.11
 1 -1 -18 2.97 4.43
 1 1 -18 10.38 7.1
 -1 1 -18 12.6 7.66
 -1 1 -17 8.19 6.28
 1 1 -17 5.2 5.05
 1 -1 -17 5.38 4.78
 -1 -1 -17 -5.77 7.07
 1 1 -17 20.79 6.82
 -1 -1 -17 5.22 4.62
 1 -1 -17 2.38 4.91
 -1 -1 -17 2.46 6.85
 1 -1 -17 12.19 7.18
 -1 1 -17 4.51 7.14
 1 1 -17 17.7 8.35
 -1 1 -17 3.15 6.31
 -1 -1 -17 5.15 7.43
 1 -1 -17 6.39 6.78
 1 1 -17 16.03 6.75
 -1 1 -16 162.56 12.92
 1 -1 -16 162.21 12.26
 -1 -1 -16 165.88 13.34
 1 1 -16 168.83 12.62
 1 -1 -16 162.15 12.56
 1 -1 -16 185.36 14.24
 -1 -1 -16 164.41 13.59
 -1 1 -16 163.31 13.86
 1 1 -16 169.5 14.17
 1 1 -16 176.67 14.79
 -1 -1 -16 158.88 12.15
 -1 1 -16 161.02 14.25
 -1 -1 -16 179.72 15.95
 -1 1 -16 154.83 12.39
 1 1 -16 164.26 13.4
 -1 1 -15 42.93 8.26
 1 -1 -15 43.82 7.62
 -1 -1 -15 52.15 7.32
 1 1 -15 49.14 8.54
 -1 -1 -15 67.09 10.05
 1 -1 -15 49.18 7.91
 -1 1 -15 65.7 9.96
 1 1 -15 56.69 9.21
 1 1 -15 49.53 8.74
 -1 1 -15 55.73 8.75
 1 -1 -15 43.86 7.49
 1 1 -15 53.68 7.72
 -1 -1 -15 67.45 9.19
 -1 1 -15 45.71 8.42
 -1 -1 -14 75.92 9.29
 1 -1 -14 69.08 8.83
 1 1 -14 70.13 9.2
 -1 1 -14 76.81 9.74
 -1 -1 -14 88.95 8.81
 1 1 -14 84.76 9.65
 -1 1 -14 71.9 8.96
 1 -1 -14 81.55 9.07
 1 -1 -14 79.83 9.32
 1 1 -14 96.16 9.6
 -1 -1 -14 71.33 18.44
 -1 1 -14 87 10.27
 1 1 -14 83.22 9.68
 -1 1 -14 59.07 8.03
 -1 -1 -14 74.17 9.84
 -1 1 -14 86.97 10.49
 -1 -1 -13 81.54 19.01
 -1 -1 -13 80.05 9.85
 1 1 -13 85.97 9.27
 -1 1 -13 63.89 7.76
 1 1 -13 31.67 5.87
 -1 1 -13 68.87 8.3
 1 1 -13 56.81 7.36
 1 -1 -13 64.43 8.26
 -1 -1 -13 57.33 7.43
 -1 1 -13 64.04 7.95
 1 -1 -13 51.79 6.69
 1 1 -13 58.62 7.92
 1 -1 -13 58.13 7.26
 -1 1 -13 66.52 8.49
 -1 1 -12 52.07 19.02
 -1 -1 -12 31.51 10.9
 1 -1 -12 44.52 16.74
 -1 1 -11 148.22 22.46
 -1 -1 -11 151.96 22.08
 1 -1 -11 151.1 21.18
 -1 1 -10 279.37 26.03
 1 -1 -10 255.74 24.97
 -1 1 -10 267.59 27.27
 -1 -1 -10 235.9 24.1
 1 1 -10 218.39 25.19
 1 1 -9 152.89 18.72
 -1 1 -9 186.37 20.39
 -1 1 -9 165.83 20.59
 -1 -1 -9 150.76 18.91
 1 1 -9 158.78 20.62
 1 -1 -9 158.03 19.42
 -1 1 -8 235.65 20.77
 1 1 -8 239.46 21.22
 -1 1 -8 227.2 21.77
 -1 -1 -8 242.3 20.87
 1 1 -8 247.71 22.25
 1 -1 -8 243.17 20.39
 1 -1 -8 288.11 21.06
 -1 -1 -8 256.13 15.59
 -1 1 -7 100.76 13.46
 1 1 -7 87.97 13.28
 -1 1 -7 87.73 13.77
 1 -1 -7 91.26 12.55
 -1 -1 -7 86.41 13.45
 1 1 -7 89.19 14.15
 -1 -1 -7 76.2 8.7
 1 -1 -7 82.66 12.04
 1 1 -6 248.61 17.4
 -1 1 -6 242.19 17.22
 1 -1 -6 246.72 16.95
 1 1 -6 244.52 18.36
 -1 1 -6 254.87 18.57
 -1 -1 -6 240.08 17.39
 -1 -1 -6 241.81 12.96
 1 -1 -6 251.92 15.85
 -1 -1 -5 467.24 20.96
 1 -1 -5 461.64 19.77
 1 -1 -5 440.06 18.13
 -1 -1 -5 471.37 15.09
 -1 1 -4 2159.15 22.29
 -1 -1 -4 2118.05 38.64
 1 -1 -4 2122.94 36.3
 1 -1 -4 2055.75 34.35
 1 1 -4 2113.55 20.56
 -1 -1 -4 2134.2 32.55
 1 -1 -3 276.68 11.49
 -1 1 -3 271.88 9.71
 1 1 -3 279.44 7.97
 1 -1 -3 273.06 11.91
 -1 -1 -3 254.04 10.93
 -1 1 -2 137.38 6.24
 1 -1 -2 153.87 6.7
 -1 1 -2 144.11 8.07
 -1 -1 -2 134.6 7.51
 -1 1 -1 289.39 8.61
 -1 1 -1 290.79 8.49
 1 -1 -1 293.59 5.55
 -1 -1 -1 278.91 9.41
 -1 1 0 420.3 10.23
 -1 -1 0 402.67 9.87
 -1 1 5 576.39 11.79
 -1 1 6 258.39 7.05
 1 1 6 240.41 6.83
 1 -2 -21 42.56 6.18
 -1 -2 -21 42.41 6.23
 1 -2 -21 50.43 5.66
 -1 -2 -21 49.96 5.67
 -1 -2 -21 39.85 4.16
 -1 -2 -20 57.17 8.22
 1 2 -20 38.04 4.89
 1 -2 -20 62.09 8.23
 -1 -2 -20 71.32 8.05
 1 -2 -20 62.96 7.57
 -1 2 -20 59.08 6.49
 1 -2 -20 67.39 5.93
 -1 -2 -20 61.9 6.4
 -1 -2 -19 57.75 8.49
 1 -2 -19 61.16 8.65
 1 2 -19 62.66 7.73
 -1 2 -19 65.63 8.18
 1 -2 -19 56.26 9.25
 -1 -2 -19 63.89 9.7
 -1 -2 -19 64.77 7.73
 -1 2 -19 63 7.81
 1 2 -19 78.72 7.73
 1 -2 -19 74.96 7.44
 -1 -2 -18 110.17 10.78
 1 2 -18 96.1 8.84
 -1 2 -18 106.7 10.5
 1 -2 -18 96.29 10.83
 1 2 -18 86.27 9.68
 1 -2 -18 95.49 11.96
 -1 2 -18 79.21 9.4
 -1 -2 -18 97.93 11.91
 1 -2 -18 76.27 8.02
 1 2 -18 107.5 11.37
 -1 2 -18 82.9 10.37
 -1 -2 -18 105.16 11.67
 1 -2 -18 87.59 8.54
 -1 -2 -17 35.1 7.82
 1 -2 -17 29.81 6.63
 -1 2 -17 20.19 6.82
 1 2 -17 31.38 6.81
 1 -2 -17 31.7 6.29
 -1 -2 -17 26.33 5.17
 1 -2 -17 29.51 8.03
 -1 -2 -17 21.11 7.26
 1 2 -17 15.52 6.22
 -1 -2 -17 35 9.26
 1 -2 -17 29.89 9
 -1 2 -17 26.57 6.98
 1 2 -17 25.08 7.9
 -1 2 -17 34.12 8.82
 1 2 -16 105.55 11.28
 1 -2 -16 103.71 10.18
 -1 2 -16 103.6 11.5
 1 2 -16 116.38 11.15
 1 -2 -16 94.21 10.06
 -1 -2 -16 109.3 11.13
 1 -2 -16 103.84 11.03
 -1 -2 -16 104.92 9.52
 -1 2 -16 100.57 11.35
 1 2 -16 89.57 10.76
 1 2 -16 109.08 11.48
 -1 -2 -16 99.99 12.35
 -1 2 -16 104.59 12.25
 -1 -2 -16 118.23 12.09
 1 2 -16 100.08 11.37
 1 -2 -15 58.38 7.79
 1 2 -15 70.71 9.8
 -1 2 -15 67.95 9.2
 -1 -2 -15 61.26 7.49
 1 -2 -15 49.77 9.13
 -1 -2 -15 50.68 8.28
 1 2 -15 61.17 9.21
 -1 2 -15 43.7 7.88
 1 2 -15 52.75 9.45
 -1 2 -15 57.64 9.82
 1 2 -15 62.94 9.32
 -1 2 -15 55.65 9.33
 -1 2 -15 76.5 9.93
 1 2 -15 55.82 8.41
 -1 -2 -15 60.3 9.17
 1 -2 -15 62.44 8.68
 -1 2 -14 29.84 7.22
 -1 -2 -14 23.12 11.13
 -1 -2 -14 21.02 4.39
 -1 2 -14 28.24 6.2
 1 2 -14 23.13 6.73
 1 -2 -14 24.57 5.48
 1 -2 -14 25.02 7.65
 1 2 -14 33.32 7.45
 -1 -2 -14 33.97 8.26
 1 2 -14 31.77 6.77
 -1 2 -14 19.01 5.36
 -1 2 -14 22.82 6.39
 -1 2 -14 34.92 7.24
 1 2 -14 28.63 6.34
 -1 -2 -14 24.07 5.84
 1 -2 -14 40.85 7.85
 -1 -2 -13 87.58 9.16
 1 -2 -13 102.75 9.55
 -1 2 -13 93.52 10.03
 1 2 -13 89.03 10.31
 1 2 -13 91.2 9.38
 1 -2 -13 87.26 8.45
 -1 -2 -13 99.57 10.68
 -1 2 -13 102.22 10.95
 1 2 -13 76.44 8.28
 -1 2 -13 94.91 9.51
 1 -2 -13 70.06 7.88
 1 2 -13 91.73 8.83
 -1 2 -13 85.02 9.16
 -1 2 -13 88.52 9.04
 -1 -2 -13 59.12 17.51
 1 -2 -13 86.67 19.99
 -1 2 -12 272.02 31.16
 -1 -2 -12 242.63 27.77
 1 -2 -12 259.19 28.1
 -1 -2 -11 62.08 15.01
 1 -2 -11 59.8 14.6
 -1 2 -11 50.87 15.76
 -1 2 -11 94.35 18.33
 -1 2 -10 548.43 35.76
 1 2 -10 553.93 35.37
 -1 2 -10 524.17 36.71
 -1 -2 -10 536.97 34.78
 1 -2 -10 581.69 35.53
 1 -2 -9 164.79 17.41
 -1 -2 -9 131.42 18.02
 -1 2 -9 134.66 20
 1 -2 -9 119.14 16.21
 1 2 -9 115.07 17.25
 -1 2 -9 131.74 17.87
 -1 -2 -8 1211.25 35.58
 1 -2 -8 1148.6 39.38
 -1 2 -8 1191.87 47.57
 -1 -2 -8 1144.86 42.95
 1 -2 -8 1124.12 41.48
 1 2 -8 1133.82 43.63
 -1 2 -8 1172.49 44.79
 -1 -2 -7 225.88 14.72
 1 -2 -7 228.3 16.85
 1 -2 -7 218.99 17.24
 -1 -2 -7 238.12 19.11
 -1 2 -7 229.36 20.5
 1 2 -7 217.96 18.62
 -1 2 -7 198.01 18.84
 -1 -2 -6 85.65 9.13
 1 -2 -6 91.03 10.48
 -1 2 -6 73.26 12.01
 -1 -2 -6 85.83 11.25
 1 -2 -6 79.91 10.18
 1 2 -6 79.01 11.52
 1 -2 -5 202.77 13.76
 -1 2 -5 184.08 7.69
 -1 -2 -5 183.55 13.82
 -1 2 -5 182.75 15.14
 1 2 -5 204.71 8.46
 1 -2 -5 198.82 13.05
 1 2 -5 185.23 15.27
 1 2 -4 43.52 4.96
 -1 2 -4 54.41 9.41
 1 -2 -4 50.81 6.67
 1 2 -4 50.95 4.96
 -1 -2 -3 151.98 11.06
 1 -2 -3 170.33 8.94
 -1 2 -3 152.84 8.77
 -1 2 -3 141.12 11.26
 1 2 -3 164.53 9.26
 -1 -2 -2 729.67 20.85
 -1 2 -2 728.04 18.5
 -1 2 -2 751.28 20.25
 -1 2 -1 132.37 8.74
 -1 2 -1 116.81 7.99
 -1 -2 -1 125.03 8.89
 -1 2 0 1125.84 22.26
 -1 -2 0 1196.67 22.91
 -1 2 1 42.05 5.09
 -1 -2 1 49.87 5.21
 -1 2 2 468.03 14.14
 -1 -2 2 492.26 12.65
 -1 2 3 72.7 5.99
 -1 -2 3 82.12 4.78
 -1 -2 4 118.61 4.37
 1 2 6 125.57 7.42
 -1 2 7 135.75 8.16
 1 2 7 141.97 7.31
 1 -3 -21 82.22 6.94
 -1 -3 -21 69.61 6.53
 -1 -3 -21 84.25 6.32
 1 -3 -21 86.23 6.55
 -1 -3 -21 72.99 4.74
 1 -3 -20 137.32 10.64
 -1 -3 -20 140.57 10.79
 -1 -3 -20 115.49 8.9
 1 -3 -20 144.78 9.58
 -1 -3 -20 128.23 8.17
 1 -3 -20 147.05 7.73
 -1 -3 -19 156.23 12.78
 1 -3 -19 121.23 11.82
 -1 -3 -19 133.86 10.85
 1 -3 -19 144.14 11.19
 -1 3 -19 142.29 10.39
 -1 -3 -19 146.27 10.25
 1 -3 -19 133.95 9.03
 1 3 -18 63.38 7.62
 -1 3 -18 53.42 7.85
 1 -3 -18 54.18 6.66
 1 -3 -18 66.94 9.28
 -1 -3 -18 53.37 9.19
 -1 -3 -18 54.71 7.98
 1 -3 -18 61.49 7.71
 1 -3 -18 47.96 9.41
 -1 -3 -18 55.67 10.6
 -1 3 -17 259.13 15.81
 1 3 -17 240.48 14.27
 1 -3 -17 244.16 14.19
 -1 -3 -17 243.52 14.95
 1 -3 -17 242.7 17.79
 -1 3 -17 253.42 15.24
 -1 -3 -17 242.03 17.85
 1 -3 -17 215.49 12.5
 -1 3 -17 252.58 16.59
 -1 -3 -17 240.33 15.57
 1 -3 -17 226.82 14.9
 1 3 -17 247.47 16.4
 -1 3 -16 77.93 9.94
 1 3 -16 81.43 9.41
 -1 -3 -16 79.98 10.26
 1 3 -16 86.53 10.31
 1 -3 -16 93.68 10.34
 1 -3 -16 89.47 8.82
 1 -3 -16 77.7 10.14
 -1 -3 -16 86.59 10.49
 -1 3 -16 99.32 10.37
 -1 -3 -16 74.33 11.73
 1 3 -16 99.16 12.14
 -1 3 -16 88.35 11.9
 1 3 -15 124.83 11.31
 -1 3 -15 107.82 10.47
 1 -3 -15 98.66 9.18
 1 -3 -15 120.86 11.53
 -1 3 -15 139.29 12.73
 1 3 -15 119.37 11.16
 -1 -3 -15 115.59 11.33
 -1 -3 -15 99.14 10.53
 1 3 -15 116.19 11.68
 -1 3 -15 130.13 11.45
 -1 3 -15 124.84 12.72
 1 -3 -15 103.67 10.88
 1 3 -15 122.41 12.58
 -1 3 -14 71.77 9.93
 1 3 -14 90.62 11.84
 -1 -3 -14 61.09 16.19
 1 3 -14 90.11 10.62
 1 -3 -14 69.51 8.02
 -1 -3 -14 59.7 8.45
 1 -3 -14 81.65 9.56
 1 3 -14 71.89 9.55
 -1 3 -14 72.26 8.57
 -1 3 -14 79.42 9.88
 1 3 -14 79.84 9.34
 -1 3 -14 69.94 9.32
 1 -3 -14 86.67 9.43
 -1 -3 -14 80.79 9.85
 1 -3 -13 288.48 14.49
 1 3 -13 309.48 16.29
 1 -3 -13 316.56 16.45
 -1 -3 -13 308.98 17.18
 -1 3 -13 349.6 18.47
 1 3 -13 298.9 15.54
 1 -3 -13 361.28 34.21
 -1 3 -13 334.87 16.04
 -1 3 -13 334.42 17.35
 1 3 -13 332.59 17.13
 -1 -3 -13 355.1 34.79
 -1 3 -13 318.68 17.83
 1 3 -13 318.98 17.95
 1 3 -12 162.48 22.96
 -1 3 -12 160.62 23.89
 1 -3 -12 169.49 21.58
 -1 -3 -12 202.17 27
 1 3 -12 167.78 11.97
 1 -3 -11 580.24 37.67
 -1 -3 -11 580.38 38.89
 -1 3 -11 523.96 37.71
 1 3 -11 528.29 37.95
 1 -3 -10 49.48 8.86
 -1 -3 -10 66.36 14.99
 1 -3 -10 102.33 15.78
 1 3 -10 68.71 15.45
 -1 3 -10 60.89 14.18
 -1 -3 -9 346.37 22.25
 1 -3 -9 356.38 24.46
 -1 -3 -9 334.35 26.28
 1 -3 -9 354.7 25.26
 -1 3 -9 320.05 27.06
 1 3 -9 312.24 26.6
 -1 -3 -8 321.53 19.75
 1 -3 -8 331.3 22.49
 1 -3 -8 333.97 22.56
 -1 -3 -8 319.09 23.74
 -1 3 -8 315.6 25.21
 1 3 -8 326.7 24.84
 -1 -3 -7 440.71 22.21
 1 -3 -7 412.95 23.47
 -1 -3 -7 464.99 25.84
 1 -3 -7 418.82 23.04
 1 3 -7 381.6 25.61
 1 -3 -6 33.98 9.08
 -1 3 -6 32.65 4.11
 -1 -3 -6 41.11 9.03
 1 -3 -6 37.36 7.9
 1 3 -6 43.3 5.74
 1 3 -6 42.95 10.31
 1 3 -5 338.56 15.52
 1 3 -5 323.27 14.47
 1 -3 -5 327.25 16.56
 -1 3 -5 328.17 15.07
 1 3 -4 451.01 17.92
 -1 3 -4 443.02 17.52
 1 -3 -4 458.3 17.24
 1 3 -3 867.23 24.57
 -1 3 -3 920.13 25.17
 -1 -3 -2 876.02 27.1
 -1 3 -2 820.3 23.95
 1 3 -2 861.55 24.43
 -1 3 -2 867.73 24.82
 -1 -3 -1 685.49 22.79
 1 3 -1 678.75 21.81
 -1 3 -1 654.87 21.08
 -1 -3 0 102.28 9.35
 -1 3 0 95.82 9.17
 -1 -3 1 688.69 20.46
 -1 3 1 681.9 21.2
 -1 -3 2 734.91 19.86
 -1 3 2 736.05 22.1
 -1 -3 3 1144.77 22.8
 -1 3 3 1125.01 27.09
 -1 3 4 331.8 14.7
 1 3 4 350.99 15.92
 1 3 5 297.64 14.58
 1 3 6 63.67 6.93
 -1 3 7 312.65 15.53
 1 3 7 326.05 14.31
 1 -4 -21 122.85 7.13
 1 -4 -21 129.8 6.47
 -1 -4 -21 116.6 6.24
 -1 -4 -20 166.74 8.38
 1 -4 -20 145.18 7.02
 1 -4 -20 160.68 10.39
 -1 -4 -20 157.11 10.49
 1 -4 -20 156.82 9.33
 -1 -4 -20 177.21 9.84
 1 -4 -19 76.25 6.76
 -1 -4 -19 70.57 7.36
 1 -4 -19 75.52 9.02
 -1 -4 -19 73.42 9.23
 -1 -4 -19 80.66 8.4
 1 -4 -19 82.75 8.7
 -1 -4 -18 84.73 10.67
 1 -4 -18 87.77 10.84
 1 -4 -18 89.18 9.7
 -1 -4 -18 90.58 9.99
 1 -4 -18 91.45 8.55
 -1 -4 -18 107.02 9.72
 -1 4 -17 46.39 8.11
 1 4 -17 38.53 7.24
 1 -4 -17 39.81 9.12
 -1 -4 -17 45.04 9.44
 1 4 -17 38.76 7.37
 1 -4 -17 58.01 7.55
 -1 -4 -17 39.59 7.6
 1 -4 -17 38.79 8.25
 -1 -4 -17 42.41 8.49
 1 -4 -16 351.38 18.23
 -1 -4 -16 368.56 18.28
 -1 -4 -16 377.82 21.47
 -1 4 -16 392.6 19.55
 1 -4 -16 362.7 17.31
 -1 -4 -16 389.49 18.93
 1 4 -16 410.9 18.47
 -1 4 -16 364.67 17.56
 1 4 -16 364.57 18.05
 1 -4 -15 228.54 15.2
 -1 -4 -15 226.76 14.96
 -1 -4 -15 237.07 17.56
 -1 4 -15 228.44 14.16
 1 4 -15 225.82 14.37
 -1 4 -15 251.89 16.3
 1 -4 -15 215.61 14.29
 -1 -4 -15 209.04 14.52
 1 4 -15 229.82 14.55
 -1 4 -14 462.65 22.82
 -1 -4 -14 412.13 19.32
 1 4 -14 476.63 23.85
 1 4 -14 480.16 20.66
 -1 4 -14 483.74 22.4
 1 -4 -14 445.48 20.02
 -1 -4 -14 427.68 20.81
 -1 4 -14 451.49 19.11
 1 4 -14 435.39 19.34
 1 -4 -13 163.99 12.5
 -1 -4 -13 187.47 13.98
 -1 4 -13 191 14.26
 1 4 -13 198.14 13.6
 -1 4 -13 185.51 25.4
 1 4 -13 230.57 17.15
 -1 4 -13 178.74 14.76
 1 4 -13 167.78 12.75
 -1 4 -13 184.61 12.2
 1 4 -13 171.55 12.27
 1 4 -12 453.27 18.28
 -1 4 -12 462.93 18.12
 -1 4 -12 500.66 21.93
 1 4 -12 490.79 20.01
 -1 -4 -12 460.52 20.48
 1 -4 -12 463.87 19.79
 1 4 -12 490.46 22.92
 -1 4 -12 522.77 22.88
 -1 4 -12 445 38.9
 1 4 -12 426.27 37.3
 -1 -4 -12 453.88 35.57
 1 4 -12 461.49 19.84
 -1 -4 -11 142.52 21.9
 1 4 -11 182.69 23.83
 -1 4 -11 148.47 21.91
 1 -4 -10 660.39 37.08
 -1 -4 -10 654.35 38.62
 -1 4 -10 558.65 38.79
 1 4 -10 550.24 37.93
 1 -4 -10 608.9 35.23
 -1 -4 -9 792.19 39.61
 1 -4 -9 783.79 36.48
 -1 4 -9 751.25 41.98
 1 4 -9 753.15 41.24
 1 -4 -9 760.92 37.02
 -1 -4 -9 739.43 34.41
 -1 -4 -8 602.53 32.39
 1 -4 -8 603.07 29.58
 -1 4 -8 578.07 35.76
 1 4 -8 581.56 34.15
 -1 -4 -8 599 30.07
 1 -4 -8 574.04 31.2
 1 -4 -7 659.32 28.22
 -1 -4 -7 612.42 29.95
 1 4 -7 573.01 32.75
 1 -4 -7 641.14 31.65
 -1 -4 -6 644.38 28.44
 1 -4 -6 685.42 26.32
 1 4 -6 682.33 24.23
 1 4 -5 194.47 14.63
 1 -4 -5 190.85 13.05
 1 4 -5 205.87 14.22
 -1 4 -5 188.32 13.84
 1 4 -4 1356.67 36.39
 -1 4 -4 1328.88 35.74
 1 -4 -4 1368.61 29.88
 1 4 -3 337.91 18.52
 -1 4 -3 346.77 18.82
 -1 4 -2 911.98 29.37
 1 4 -2 912.43 29.67
 -1 4 -2 1003.88 31.23
 -1 4 -1 635.35 24.32
 1 4 -1 619.42 24.39
 -1 4 0 1688.29 38.94
 1 4 0 1739.34 39.64
 1 4 1 599.4 23.94
 -1 4 1 588.56 23.33
 1 4 2 847.01 28.07
 -1 4 2 808.19 27.35
 -1 4 3 313.13 17.22
 1 4 3 309.66 17.7
 1 4 4 1146.4 32.64
 -1 4 4 1155.12 31.84
 1 4 5 262.42 16.28
 1 4 6 630.1 24.23
 1 4 7 779.02 26.23
 -1 4 7 816.17 29.21
 -1 4 8 515.25 23.14
 1 -5 -20 99.56 7
 -1 -5 -20 90.6 6.5
 -1 -5 -20 88.82 5.7
 1 -5 -20 81.43 6.9
 -1 -5 -20 95.35 7.33
 -1 -5 -19 112.27 8.67
 1 -5 -19 104.58 8.57
 -1 -5 -19 114.14 8.11
 1 -5 -19 108.18 7.12
 -1 -5 -19 106.87 9.49
 1 -5 -19 100.8 9.2
 1 -5 -18 25.93 6.55
 -1 -5 -18 30.15 7.33
 -1 -5 -18 31.72 6.57
 1 -5 -18 28.02 6.64
 -1 -5 -18 25.37 6.02
 1 -5 -18 38.67 5.96
 -1 -5 -17 159.38 12.1
 1 -5 -17 147.37 12.11
 -1 -5 -17 153.28 11.68
 1 -5 -17 156.25 11.12
 -1 -5 -17 142.07 12.82
 1 -5 -17 152.09 13.32
 1 5 -17 157.83 11.5
 -1 -5 -16 134.96 11.93
 1 -5 -16 142.02 12.25
 -1 -5 -16 155.65 12.37
 1 -5 -16 147.59 11.39
 1 -5 -16 152.49 13.95
 -1 -5 -16 135.53 13.32
 1 5 -16 147.14 11.47
 -1 5 -16 150.48 11.34
 -1 -5 -15 489.37 20.76
 1 -5 -15 519.22 21.5
 -1 -5 -15 480.77 21.43
 -1 5 -15 524.08 22.67
 1 -5 -15 500.92 20.9
 1 5 -15 493.99 20.29
 -1 5 -15 483.18 19.62
 -1 -5 -15 467.38 22.95
 1 5 -14 236.94 14.88
 -1 -5 -14 215.27 15.2
 1 -5 -14 218.9 14.25
 -1 5 -14 243.82 16.62
 1 5 -14 236.91 14.39
 -1 5 -14 248.65 14.39
 -1 -5 -14 220.62 16.48
 -1 5 -13 405.11 17.61
 1 5 -13 382.71 17.65
 1 5 -13 438.93 39.38
 -1 5 -13 423.72 39.38
 -1 -5 -13 412.9 20.77
 1 -5 -13 404.23 19.63
 1 5 -13 439.64 20.03
 -1 5 -13 429.54 21.49
 1 5 -12 70.1 8.13
 -1 5 -12 58.01 7.44
 -1 -5 -12 55.86 8.91
 1 -5 -12 71.28 9.07
 -1 5 -12 55.98 15.71
 1 5 -12 60.08 15.18
 1 5 -12 78.82 9.55
 -1 5 -12 70.27 9.53
 -1 5 -11 603.17 24.17
 1 5 -11 591.55 21.85
 -1 5 -11 516.01 40.33
 1 5 -11 521.75 40.31
 1 5 -11 527.47 20.51
 -1 5 -11 498.2 18.29
 1 5 -11 535.04 19.43
 1 -5 -10 275.29 25.86
 -1 5 -10 288.37 29.52
 1 5 -10 284.7 28.39
 -1 -5 -9 950.33 42.41
 1 -5 -9 923.48 44.22
 -1 5 -9 880.18 48.51
 1 5 -9 963.24 48.23
 -1 -5 -9 1003.74 44.31
 -1 -5 -8 464.25 29.47
 1 -5 -8 476.09 30.6
 1 5 -8 454.14 31.94
 -1 -5 -8 473.35 28.31
 1 -5 -7 984.65 42.5
 -1 -5 -7 949.77 37.85
 1 5 -7 994.86 32.89
 -1 -5 -6 226.93 17.94
 -1 5 -6 191.68 15.99
 1 5 -6 199.64 15.58
 1 5 -5 1386.5 41.73
 -1 5 -5 1354.31 41.39
 1 5 -5 1473.05 42.48
 1 -5 -5 1473.12 35.03
 1 5 -4 752 31.55
 1 -5 -4 763.32 22.99
 -1 5 -4 727.07 30.53
 1 5 -3 1171.22 39.02
 -1 5 -3 1192.13 38.84
 1 5 -2 729.41 30.43
 -1 5 -2 746.77 30.97
 1 5 -1 646.26 28.87
 -1 5 -1 664.98 28.93
 -1 5 0 898.96 33.15
 1 5 0 905.55 33.71
 1 5 1 723.75 30.04
 -1 5 1 725.82 29.65
 -1 5 2 585.35 26.79
 1 5 2 574.99 27.06
 -1 5 3 1030.8 34.78
 1 5 3 1071.02 36.38
 1 5 4 644.32 28.61
 -1 5 4 638.61 27.44
 1 5 5 1186.25 38.11
 1 5 6 147.68 13.83
 1 5 7 955.41 33.34
 -1 5 7 959.71 36.39
 -1 5 8 385.49 23.15
 1 -6 -20 100.34 5.85
 1 -6 -19 30.45 5.22
 -1 -6 -19 32.54 4.98
 1 -6 -19 41.98 5.65
 -1 -6 -19 34.91 5.11
 1 -6 -19 36.98 3.97
 -1 -6 -19 41.16 4.8
 1 -6 -18 209.63 11.59
 -1 -6 -18 209.12 11.33
 1 -6 -18 205.14 10.17
 -1 -6 -18 209.58 11.12
 1 -6 -18 207.16 12.41
 -1 -6 -18 193.32 11.8
 -1 -6 -17 91.29 9.15
 1 -6 -17 77.5 9.21
 -1 -6 -17 80.43 9.53
 -1 -6 -17 95.6 9.29
 1 -6 -17 85.51 8.31
 1 -6 -17 85.32 9.13
 1 -6 -16 194.42 12.39
 -1 -6 -16 181.25 12.73
 -1 -6 -16 163.11 11.95
 1 -6 -16 184.88 12.94
 -1 -6 -16 194.94 14.07
 1 -6 -16 181.73 13.94
 1 6 -16 180.59 11.77
 -1 6 -16 188.44 11.62
 1 -6 -15 72.06 10.26
 -1 -6 -15 78.87 10.05
 1 6 -15 80.43 8.98
 -1 6 -15 75.9 7.59
 1 -6 -15 78.29 9.65
 -1 -6 -15 72.82 9.49
 -1 -6 -15 80.21 9.68
 -1 -6 -14 181.72 14.56
 -1 6 -14 184.87 12.11
 1 6 -14 174.48 12.51
 -1 -6 -14 187.56 14.35
 1 -6 -14 181.77 13.47
 -1 -6 -13 229.74 16.05
 1 -6 -13 216.29 14.89
 -1 -6 -13 210.79 15.54
 -1 6 -13 221.17 13.04
 1 6 -13 232.62 14.16
 -1 -6 -12 423.87 21.27
 1 -6 -12 441.91 21.21
 -1 6 -12 468.13 18.3
 1 6 -12 420.94 18.05
 -1 6 -12 426.34 19.04
 -1 6 -12 447.93 39.65
 1 6 -12 446.63 39.18
 -1 6 -11 228.38 12.56
 1 6 -11 233.9 13.48
 -1 6 -11 242.41 30.45
 1 6 -11 189.36 25.5
 -1 6 -11 226.21 13.87
 1 6 -11 218.23 14.09
 1 6 -10 332.22 15
 1 -6 -10 359.98 31.05
 -1 6 -10 314.25 15.25
 1 6 -10 333.4 15.82
 1 6 -10 330.16 31.29
 -1 6 -10 330.19 33.48
 1 6 -9 54.33 12.87
 -1 6 -9 49.25 15.16
 1 -6 -9 46.75 11.69
 -1 -6 -9 64.05 12.95
 1 6 -8 347.04 30.04
 1 -6 -8 344.01 28.75
 -1 -6 -8 336.79 28.18
 1 -6 -7 513.93 34.11
 1 6 -6 1020.21 39.35
 -1 6 -6 929.56 37.73
 -1 6 -5 397.61 25.6
 1 6 -5 387.78 25.13
 1 6 -4 982.2 40.08
 -1 6 -4 997.38 39.94
 1 6 -4 930.86 39.03
 -1 6 -3 145.94 16.75
 1 6 -3 175.5 18.05
 -1 6 -2 646.76 32.37
 1 6 -2 656.4 32.79
 -1 6 -1 269.98 22.32
 1 6 -1 243.51 20.88
 1 6 0 1078.75 41.32
 -1 6 0 1100.01 41.17
 1 6 1 253.89 21.4
 -1 6 1 315.2 22.58
 1 6 2 663.97 32.55
 -1 6 2 643.63 31.22
 1 6 3 180.61 18.32
 1 6 4 769.93 34.94
 -1 6 5 379.21 26.13
 1 6 5 352.65 24.02
 -1 6 6 879.47 39.17
 1 6 6 857.33 35.97
 -1 6 7 411.85 27.08
 -1 6 8 402.63 26.59
 1 -7 -19 49.67 4.78
 -1 -7 -19 44.79 4.47
 -1 -7 -19 48.91 4.04
 -1 -7 -18 46.11 5.29
 1 -7 -18 54.11 5.82
 -1 -7 -18 59.82 6.06
 1 -7 -18 56.92 6.5
 -1 -7 -18 50.15 5.8
 1 -7 -18 49.39 4.87
 -1 -7 -17 115.29 8.72
 1 -7 -17 120.97 9.37
 1 -7 -17 125.42 9.69
 -1 -7 -17 124.64 9.38
 -1 -7 -17 119.63 9.12
 1 -7 -17 124.75 8.55
 1 -7 -16 16.63 5.65
 -1 -7 -16 21.81 6.16
 -1 -7 -16 15.58 6.13
 1 -7 -16 23.17 5.9
 1 7 -16 19.18 4.69
 -1 -7 -16 23.76 5.83
 1 -7 -16 24.98 6.83
 -1 -7 -15 20.7 5.43
 1 -7 -15 34.73 6.45
 -1 -7 -15 39.87 7.81
 1 -7 -15 44.5 7.13
 1 7 -15 31.61 5.98
 -1 7 -15 40.66 5.76
 -1 -7 -15 27.84 6.73
 1 7 -14 17.72 5.67
 -1 7 -14 25.68 5.19
 -1 -7 -14 21.56 7.35
 1 -7 -14 19.55 6.38
 -1 -7 -14 25.67 6.33
 1 -7 -14 20.39 6.7
 -1 -7 -13 131.54 12.92
 1 -7 -13 128.26 12.22
 -1 7 -13 139.19 10.3
 1 7 -13 139.43 10.8
 -1 -7 -13 107.03 10.73
 1 -7 -12 181.17 14.57
 -1 -7 -12 186.3 14.93
 1 7 -12 220.63 14.98
 -1 7 -12 197.7 13.96
 -1 7 -12 208.56 12.05
 1 7 -12 224.93 13.4
 -1 7 -11 276.48 31.37
 1 7 -11 217.79 26.98
 1 7 -11 301.43 15.12
 -1 7 -11 277.08 15.62
 1 7 -11 292.04 16.46
 1 7 -10 12.12 8.83
 -1 7 -10 26.1 13.86
 1 -7 -10 45.04 13.3
 1 7 -10 25.12 4.46
 1 7 -10 38.9 6.61
 -1 7 -10 37.19 6.22
 1 7 -9 43.05 14.44
 -1 7 -9 8.41 8.95
 1 -7 -9 43.16 13.98
 -1 -7 -9 18.6 13.35
 1 7 -9 22.14 5.43
 1 7 -9 17.11 4.21
 -1 7 -9 35.37 6.41
 1 7 -8 12.64 8.77
 1 7 -8 28.34 5.78
 1 -7 -8 20.15 8.04
 1 -7 -7 248.07 26.35
 1 7 -6 455.32 30.04
 -1 7 -6 438.92 29.13
 1 7 -5 678.76 36.22
 -1 7 -5 628.39 35.14
 1 7 -4 93.05 14.84
 -1 7 -4 100.36 15.91
 1 7 -3 232.69 22.44
 1 7 -3 246.26 23.18
 -1 7 -3 254.51 23.54
 1 7 -2 105.67 15.91
 -1 7 -2 124.25 17.09
 1 7 -1 446.68 29.79
 -1 7 -1 399.47 28.61
 1 7 0 168.76 18.51
 -1 7 0 173.7 19.66
 1 7 1 359.77 27
 -1 7 1 420.88 29.5
 1 7 2 90.2 15.13
 -1 7 2 111.08 16.66
 1 7 3 204.15 20.97
 -1 7 3 196.81 21.37
 1 7 4 88.61 14.3
 -1 7 4 108.29 16.31
 1 7 5 604.7 34.18
 -1 7 5 565.05 34.44
 -1 7 6 375.26 28.51
 -1 7 7 218.82 21.97
 -1 7 8 1.7 6.64
 1 7 8 6.98 6.42
 1 7 9 18.23 4.89
 1 7 10 38.6 6.05
 1 7 11 261.95 14.06
 1 7 12 196.38 11.97
 1 7 13 116.16 9.19
 -1 7 14 11.7 4.28
 -1 7 15 48.17 5.91
 -1 -8 -18 -0.37 2.49
 1 -8 -18 4.88 3.18
 -1 -8 -18 4.88 2.39
 1 -8 -17 11.85 4.3
 -1 -8 -17 4.71 3.33
 -1 -8 -17 15.66 4.27
 1 8 -16 9.59 3.44
 -1 -8 -16 2.97 4.22
 1 -8 -16 -2.3 4.63
 -1 -8 -16 4.67 4.45
 1 -8 -16 7.65 4
 1 8 -15 -4.3 3.74
 1 -8 -15 -3.08 5.35
 -1 -8 -15 -2.17 5.03
 -1 -8 -15 6.31 5.66
 1 -8 -15 0.58 4.94
 -1 -8 -14 -7.44 7.02
 1 -8 -14 -4.95 5.71
 1 8 -14 -2.02 3.81
 1 -8 -13 3.01 5.89
 -1 -8 -13 2.25 6.5
 1 8 -13 -2.87 4.07
 1 8 -12 25.25 6.5
 1 8 -12 15.31 5.52
 1 -8 -12 11.58 5.83
 -1 8 -12 20.83 6.47
 1 8 -11 24.78 5.19
 1 8 -11 29.69 6.99
 -1 8 -11 21.86 5.96
 1 8 -10 9.33 4.78
 1 8 -10 11.17 5.07
 -1 8 -10 6.98 4.59
 -1 8 -9 8.43 10.14
 1 8 -9 19.09 10.61
 1 8 -9 9.08 4.23
 1 8 -9 9.84 4.63
 -1 8 -9 7.93 5.11
 -1 -8 -9 14.59 9.84
 -1 8 -8 230.71 13.72
 1 8 -8 226.84 13.78
 1 8 -8 185.9 24.39
 1 8 -8 202.06 11.65
 1 -8 -8 223.07 26.98
 -1 -8 -8 262.04 29.35
 -1 8 -7 22.7 5.01
 1 8 -7 17.21 5.09
 1 8 -7 13.9 9.74
 1 8 -7 3.49 4.42
 1 -8 -7 19.41 10.7
 1 8 -6 74.97 8.04
 1 8 -6 76.61 13.55
 -1 8 -6 63.16 7.32
 -1 8 -5 130.97 18.79
 1 8 -5 112.74 17.42
 1 8 -4 12.32 7.62
 -1 8 -4 5.11 8.86
 1 8 -3 8.73 8.53
 -1 8 -3 -2.01 7.44
 1 8 -2 5.76 7.28
 -1 8 -2 27.29 10.54
 -1 8 -1 28.39 9.97
 1 8 -1 28.19 10.49
 1 8 0 14.9 8.01
 -1 8 0 10.49 9.48
 1 8 0 22.43 9.15
 -1 8 1 27.96 10
 1 8 1 29.06 10.14
 -1 8 2 8.44 9.53
 1 8 2 12.61 8.24
 -1 8 3 33.25 11.8
 1 8 3 8.77 7.32
 -1 8 4 13.57 9.67
 1 8 5 114.87 17.68
 -1 8 5 138.34 19.83
 -1 8 6 22.57 9.02
 1 8 6 36.22 12.52
 -1 8 6 45.87 6.5
 1 8 6 34.26 5.52
 1 8 7 18.75 11.41
 1 8 7 4.81 4.37
 -1 8 7 4.81 4.99
 -1 8 8 211.33 13.17
 1 8 8 201.09 12.71
 1 8 9 4.97 4.66
 -1 8 9 4.27 4.72
 1 8 10 17.09 5.34
 -1 8 10 14.15 5.6
 1 8 11 32.56 6.28
 -1 8 11 30.92 6.76
 -1 8 12 18.14 5.48
 1 8 12 29.7 5.8
 -1 8 13 0.57 4.31
 1 8 13 8.42 4.53
 1 8 14 2.48 3.63
 -1 8 14 3.8 4.31
 -1 8 15 -0.24 3.03
 -1 -9 -17 13 3.02
 1 -9 -17 19.45 3.53
 -1 -9 -17 20.99 3.2
 -1 -9 -16 11.57 4.14
 1 -9 -16 6.12 3.41
 -1 -9 -16 16.7 3.78
 1 -9 -16 9.31 3.77
 1 -9 -15 19.87 5.47
 -1 -9 -15 19.79 6.09
 1 -9 -15 15.83 4.82
 -1 -9 -15 16.68 4.49
 1 -9 -14 20.44 6.1
 -1 -9 -14 30.61 7.29
 -1 -9 -14 14.23 4.78
 -1 -9 -13 47.23 8.61
 1 -9 -13 31.02 7.29
 -1 -9 -12 25.15 7.9
 1 -9 -12 11 6.87
 -1 9 -12 12.65 5.78
 1 9 -12 21.04 6.78
 1 9 -12 29.65 5.45
 1 9 -11 54.2 6.54
 1 9 -11 49.44 8.54
 -1 9 -11 53.72 7.95
 1 9 -10 12.45 4.17
 1 9 -10 16.29 6.14
 -1 9 -10 12 5.25
 1 9 -9 5.71 3.46
 1 9 -9 10.21 5.48
 -1 9 -9 6.68 4.98
 1 9 -8 41.34 7.4
 -1 9 -8 23.92 6.51
 1 9 -7 20.86 5.57
 -1 -9 -7 24.81 11.07
 1 -9 -7 43.92 14.44
 1 9 -7 27.46 6.17
 -1 9 -7 32.04 6
 1 9 -6 4.07 5.99
 1 -9 -6 -4.67 17.26
 1 9 -6 1.86 4.21
 -1 9 -6 11.52 5.56
 1 9 -5 96.55 9.48
 -1 9 -5 89.48 9.09
 1 9 -5 84.67 8.65
 -1 9 -5 102.77 9.64
 1 9 -5 56.43 13.98
 -1 9 -5 128.52 19.65
 1 9 -4 48.95 7.46
 -1 9 -4 55.6 7.33
 1 9 -4 46.3 6.87
 -1 9 -4 49.78 6.86
 -1 9 -4 27.33 9.62
 1 9 -4 52.76 14.29
 1 9 -3 39.04 6.48
 -1 9 -3 42.11 6.4
 1 9 -3 53.67 13.83
 -1 9 -3 22.32 10.25
 -1 9 -2 108 9.4
 1 9 -2 121.3 9.92
 -1 9 -2 104.27 9.27
 1 9 -2 103.54 18.94
 -1 9 -2 107.2 18.9
 1 9 -1 18.43 4.66
 1 9 -1 10.75 4.3
 -1 9 -1 16 4.73
 1 9 -1 27.06 11.47
 1 9 0 111.31 8.86
 -1 9 0 108.46 9.17
 -1 9 0 107.77 18.83
 1 9 0 97.63 19.28
 -1 9 0 89.29 8
 -1 9 1 12.76 5.23
 1 9 1 21.84 5.7
 -1 9 1 24 10.61
 1 9 1 8.02 9.72
 -1 9 2 94.17 8.81
 1 9 2 92.41 8.97
 -1 9 2 90.61 18.19
 1 9 2 85.42 16.92
 1 9 3 32.32 5.88
 -1 9 3 32.99 6.27
 -1 9 3 41.04 12.54
 1 9 3 50.51 14.09
 -1 9 4 45.13 6.74
 1 9 4 50.35 7.17
 1 9 4 34.27 11.31
 -1 9 4 34.18 12.64
 -1 9 5 108.05 9.57
 1 9 5 91.68 9.16
 1 9 5 80.37 16.23
 -1 9 5 95.72 16.64
 1 9 6 12.47 5.56
 -1 9 6 15.46 5.99
 1 9 6 15.36 10.39
 1 9 7 19.22 6.4
 -1 9 7 24.5 6.83
 1 9 7 42.36 14.15
 1 9 8 27.67 6.82
 -1 9 8 20.31 6.45
 -1 9 9 5.95 5.92
 1 9 9 3.67 4.99
 1 9 10 6.4 4.58
 -1 9 10 8.33 5.71
 1 9 11 61.75 7.59
 -1 9 11 51.99 7.75
 -1 9 12 15.45 5.68
 1 9 12 13.53 4.41
 -1 9 13 35.81 6.46
 1 9 13 40.83 5.72
 1 9 14 5.8 2.95
 -1 9 14 19.4 4.56
 -1 9 15 13.55 3.74
 -1 -10 -16 48.9 4.22
 -1 -10 -15 7.53 2.82
 1 -10 -15 -0.2 2.97
 -1 -10 -15 4.18 3.56
 1 -10 -15 8.19 3.3
 -1 -10 -14 37.57 4.94
 1 -10 -14 39.68 5.31
 -1 -10 -14 49.13 6.58
 1 -10 -14 47.62 5.53
 -1 -10 -13 48.24 7.75
 1 -10 -13 39.2 6.61
 1 -10 -12 136.58 11.22
 -1 -10 -12 125.09 11.39
 -1 10 -11 104.34 10.06
 1 10 -11 106.3 10.07
 1 10 -10 64.27 8.65
 -1 10 -10 50.12 8.08
 -1 10 -9 47.31 7.58
 1 10 -9 41.97 7.75
 -1 10 -8 77.63 9.1
 1 10 -8 74.31 9.01
 -1 10 -7 106.31 10.26
 1 10 -7 107.08 10.46
 1 10 -7 101.76 10.75
 1 10 -6 235.1 14.41
 -1 10 -6 250.93 14.91
 1 10 -6 266.54 16.05
 1 10 -5 129.65 11.21
 -1 10 -5 138.5 11.43
 1 10 -5 126.45 11.27
 -1 10 -5 136.6 11.09
 -1 10 -4 166.07 12.3
 1 10 -4 152.34 11.75
 1 10 -4 143.38 20.76
 -1 10 -4 184.55 24.48
 -1 10 -4 169.63 12.29
 1 10 -4 163.81 12.02
 -1 10 -3 -2.36 12.37
 1 10 -3 15.12 10.74
 -1 10 -3 27.29 6.53
 1 10 -3 24.58 6.54
 1 10 -3 21.72 5.55
 -1 10 -3 22.23 5.74
 1 10 -2 126.73 10.89
 -1 10 -2 134.58 11.27
 1 10 -2 101.35 14.72
 -1 10 -2 150.63 24.02
 -1 10 -1 187.92 12.41
 -1 10 -1 182.98 12.71
 1 10 -1 189.51 12.46
 -1 10 -1 161.6 24.46
 1 10 -1 165.24 23.77
 1 10 0 251.78 14.41
 -1 10 0 255.79 14.41
 1 10 0 265.39 14.56
 -1 10 0 227.64 27.13
 1 10 0 245.07 29.01
 -1 10 1 163.99 24.76
 1 10 1 143.96 23.07
 -1 10 1 172.88 12.2
 1 10 1 150.91 11.3
 -1 10 2 76.91 17.86
 1 10 2 96 19.12
 1 10 2 84.76 9.34
 -1 10 2 80.79 9.54
 -1 10 3 7.79 5.23
 1 10 3 10.19 5.24
 -1 10 4 166.19 12.58
 1 10 4 170.07 12.64
 -1 10 5 153.47 12.5
 1 10 5 172.18 12.56
 -1 10 6 244.5 15.23
 1 10 6 245.6 14.8
 1 10 7 117.14 11.21
 -1 10 7 121.24 11.48
 -1 10 8 43.84 7.64
 1 10 8 49.3 7.64
 1 10 9 51.87 7.81
 -1 10 9 51.34 8.41
 -1 10 10 75.47 9.24
 1 10 10 61.95 7.78
 -1 10 11 112.64 9.86
 1 10 11 96.61 8.91
 1 10 12 117.24 8.8
 -1 10 12 144.39 10.35
 -1 10 13 26.61 5.45
 1 10 13 25.56 4.45
 1 10 14 37.94 4.06
 -1 10 14 28.23 4.26
 -1 10 15 16 2.83
 1 -11 -14 17.46 3.35
 -1 -11 -14 12.02 3.72
 1 -11 -14 8.38 2.5
 -1 -11 -13 73.39 7.16
 1 -11 -13 73.81 6.43
 -1 -11 -13 74.44 5.09
 1 -11 -13 61.5 5.44
 -1 -11 -12 63.82 7.8
 1 -11 -12 54.17 6.86
 -1 -11 -12 53.96 5.01
 1 -11 -11 84.57 9.22
 1 11 -11 80.33 8.38
 -1 11 -11 96.08 8.75
 1 11 -10 51.35 7.77
 -1 11 -10 69.7 8.19
 1 11 -9 84.15 9.11
 -1 11 -9 77.49 8.92
 -1 11 -8 36.37 7.31
 1 11 -8 31.17 6.49
 -1 11 -7 108.02 10.37
 1 11 -7 109.18 10.48
 1 11 -7 119.49 10.44
 -1 11 -6 155.42 11.85
 1 11 -6 142.92 11.51
 1 11 -6 138.42 11.71
 -1 11 -5 185.27 13.1
 1 11 -5 186.1 12.96
 -1 11 -5 201.83 13.54
 1 11 -5 203.97 13.98
 -1 11 -4 28.84 6.79
 1 11 -4 21.82 6.84
 -1 11 -4 29.07 6.42
 1 11 -4 28.09 6.32
 -1 11 -3 181.73 13.06
 1 11 -3 168.94 12.32
 1 11 -3 194.57 13.76
 -1 11 -3 173.95 12.7
 1 11 -2 58.16 8.08
 -1 11 -2 59.48 8.53
 1 11 -2 76.8 9.99
 -1 11 -2 63.13 8.6
 -1 11 -1 369.89 17.91
 1 11 -1 356.61 17.06
 -1 11 0 193.82 13.07
 1 11 0 183.12 12.48
 -1 11 0 157.2 11.88
 1 11 1 326.99 16.38
 -1 11 1 306.64 16.44
 1 11 1 301.61 15.94
 -1 11 1 295.75 15.79
 1 11 2 43.12 7.14
 -1 11 2 41.52 7.47
 1 11 2 33.11 7.2
 1 11 3 177.17 12.13
 1 11 3 174.46 12.93
 -1 11 3 186.59 13.56
 -1 11 4 37.45 7.56
 1 11 4 31.33 6.97
 -1 11 5 206.26 14.06
 1 11 5 209.01 13.89
 -1 11 6 172.52 12.96
 1 11 6 167.98 12.46
 1 11 7 122.9 10.85
 -1 11 7 125.83 11.54
 1 11 8 38.42 6.92
 -1 11 8 34.98 7.32
 1 11 9 107.65 9.42
 -1 11 9 105.17 9.85
 -1 11 10 61.34 8.19
 1 11 10 55.52 7.31
 1 11 11 107.36 8.33
 -1 11 11 100.15 8.63
 1 11 12 47.11 5.38
 -1 11 12 50.28 6.02
 1 11 13 66.98 5.16
 -1 11 13 70.65 5.91
 -1 11 14 16.04 2.67
 -1 -12 -13 43.8 4.16
 1 -12 -12 64.08 5.59
 -1 -12 -12 73.72 6.32
 -1 -12 -11 42.78 6.22
 1 -12 -11 40.51 5.61
 1 12 -10 123.52 9.13
 -1 12 -10 114.67 8.82
 1 12 -9 48.48 6.94
 -1 12 -9 54.17 7.22
 1 12 -8 126.39 10.09
 -1 12 -8 139.81 10.56
 1 12 -7 79.73 8.09
 -1 12 -7 73.83 8.5
 1 12 -7 67.36 8.53
 1 12 -6 49.15 7.31
 1 12 -6 52.18 7.84
 -1 12 -6 60.13 8.12
 1 12 -5 56.98 7.91
 -1 12 -5 58.16 7.92
 1 12 -5 56.87 8.31
 -1 12 -5 56.88 8.31
 -1 12 -4 101.64 9.79
 -1 12 -4 85.34 9.54
 1 12 -4 73.2 8.93
 1 12 -4 81.73 9.17
 1 12 -3 61.13 8.63
 -1 12 -3 59.3 8.13
 -1 12 -3 48.23 7.86
 1 12 -3 50.74 7.81
 1 12 -2 162.13 11.59
 -1 12 -2 159.73 11.98
 1 12 -2 169.15 12.8
 -1 12 -2 149.04 11.48
 -1 12 -1 67.87 9.18
 1 12 -1 55.77 7.83
 -1 12 -1 52.99 8.13
 1 12 -1 67.27 8.05
 1 12 0 83.72 9.05
 1 12 0 76.32 9.43
 -1 12 0 80.9 8.9
 -1 12 1 73.34 9
 1 12 1 66.61 7.98
 1 12 2 226.98 13.08
 -1 12 2 213.85 13.41
 -1 12 3 65.87 9.05
 1 12 3 66.79 7.91
 -1 12 3 77 8.8
 -1 12 4 114.45 10.09
 1 12 4 110.61 9.22
 -1 12 4 112 10.55
 1 12 4 106.71 10.12
 1 12 5 47.44 8.07
 -1 12 5 54.28 8.47
 -1 12 5 57.47 7.72
 1 12 5 45.7 6.39
 1 12 6 67.28 6.89
 -1 12 6 87.1 9.84
 1 12 6 66.9 8.28
 1 12 7 72.54 6.38
 1 12 7 57.47 8.03
 -1 12 7 70.28 8.38
 -1 12 8 181.79 10.03
 -1 12 8 168.76 11.52
 1 12 8 164.88 10.85
 1 12 9 43.34 6.32
 -1 12 9 40.14 6.59
 -1 12 9 38.09 4.83
 1 12 10 130.88 8.59
 -1 12 10 136.57 9.19
 -1 12 11 38.33 5.13
 -1 -13 -10 74.84 6.22
 1 -13 -10 81.65 6
 1 13 -9 143.4 8.71
 -1 13 -9 150.34 8.68
 1 13 -8 48.47 5.94
 -1 13 -8 58.84 6.42
 1 13 -7 77.93 7.63
 -1 13 -7 87.15 7.92
 -1 13 -6 47.25 6.77
 1 13 -6 37.78 6.23
 1 13 -6 48.9 5.85
 -1 13 -5 68.22 7.82
 1 13 -5 59.52 7.4
 1 13 -5 60.05 7.34
 1 13 -4 81.24 8.17
 -1 13 -4 81.22 8.42
 -1 13 -4 74.86 7.45
 1 13 -4 77.2 8.28
 1 13 -3 125.28 9.75
 -1 13 -3 131.34 10.06
 1 13 -3 119.51 9.99
 -1 13 -3 137.83 10.45
 1 13 -2 50.23 7.41
 -1 13 -2 49.66 7.18
 -1 13 -2 40.53 6.25
 1 13 -2 56.34 7.73
 -1 13 -1 30.62 6.4
 1 13 -1 35.17 6.31
 1 13 -1 40.67 7.11
 -1 13 -1 28.35 6.19
 1 13 0 36.11 6.43
 -1 13 0 25.62 5.78
 1 13 0 28.88 7.34
 -1 13 0 36.02 7.06
 1 13 1 41.8 6.24
 -1 13 1 39.18 6.8
 1 13 1 40.2 6.97
 -1 13 1 49.9 8.01
 -1 13 2 64.51 7.66
 1 13 2 64.92 6.91
 -1 13 2 77.62 9.06
 1 13 2 65.81 8.36
 1 13 3 75.23 7.19
 -1 13 3 82.16 8.06
 1 13 3 100.46 9.86
 1 13 4 54.82 6.02
 -1 13 4 56.04 6.56
 1 13 5 37.23 4.92
 -1 13 5 34.31 5.26
 -1 13 6 51.5 5.6
 1 13 6 54.49 4.96
 -1 13 7 92.17 6.53
 -1 13 8 45.92 4.18
 1 13 10 50.75 4.87
 -1 -14 -8 58.74 4.87
 -1 14 -7 66.98 5.53
 1 14 -7 70.24 5.55
 1 14 -6 73.27 6.11
 -1 14 -6 69.87 6.07
 1 14 -5 62.34 5.92
 -1 14 -5 63.38 6.12
 1 14 -4 82.94 6.73
 -1 14 -4 81.93 6.95
 1 14 -4 91.48 6.59
 1 14 -3 40.08 5.32
 -1 14 -3 39.27 5.63
 -1 14 -3 39.79 4.65
 1 14 -3 42.6 5.64
 -1 14 -2 115.97 8.27
 1 14 -2 111.23 7.72
 -1 14 -2 113.68 8.2
 1 14 -2 106.43 8.39
 1 14 -1 70.11 6.5
 -1 14 -1 60.54 6.17
 1 14 -1 81.48 7.62
 -1 14 -1 75.31 7.27
 1 14 0 94.59 7.09
 -1 14 0 87.51 7.19
 1 14 0 98.96 8.35
 -1 14 0 100.25 8.21
 1 14 1 87.2 6.64
 -1 14 1 96.01 7.34
 -1 14 1 98.73 8.32
 1 14 1 100.55 8.37
 1 14 2 129.37 7.64
 -1 14 2 119.87 7.95
 -1 14 2 131.42 9.23
 1 14 2 144.92 9.71
 1 14 3 52.28 5.13
 -1 14 3 59.1 5.78
 1 14 3 53.58 6.35
 -1 14 3 62.08 7.23
 1 14 4 75.76 5.33
 -1 14 4 66.53 5.64
 -1 14 4 85.91 7.68
 1 14 4 94.06 7.92
 -1 14 5 78.53 5.39
 -1 14 5 87.28 7.65
 1 14 5 83.95 7.43
 -1 14 6 54.91 4.03
 -1 14 6 71.02 6.54
 1 14 6 63.7 5.97
 -1 14 7 119.38 7.5
 1 14 7 105.63 6.84
 1 14 8 54.75 4.56
 -1 14 8 52.06 4.87
 -1 15 -2 12.58 2.72
 -1 15 -1 71.8 4.88
 -1 15 0 69.04 4.67
 2 0 -21 42.52 5.39
 -2 0 -21 44.08 4.88
 2 0 -20 5.32 5.01
 -2 0 -20 17.31 6.4
 2 0 -20 16.48 5.44
 2 0 -20 8.5 2.96
 -2 0 -20 11.15 4.76
 2 0 -19 395.32 17.84
 -2 0 -19 385.51 17.93
 -2 0 -19 386.94 19.07
 2 0 -19 398.72 19.33
 2 0 -19 385.2 14.7
 -2 0 -19 369.88 16.55
 2 0 -18 36.54 7.71
 2 0 -18 36.83 8.46
 -2 0 -18 39.37 9
 -2 0 -18 28.85 8.58
 2 0 -18 22.54 7.43
 -2 0 -18 30.7 7.62
 2 0 -18 23.86 5.72
 -2 0 -17 678.97 27.83
 2 0 -17 684.36 24.5
 2 0 -17 721.9 28.78
 2 0 -17 702.77 23
 -2 0 -17 698.6 25.68
 -2 0 -17 698.8 26.04
 2 0 -17 741.73 26.47
 2 0 -16 152.03 11.7
 -2 0 -16 143.38 12.84
 -2 0 -16 157.05 11.98
 -2 0 -16 155.97 14.72
 2 0 -16 141.6 12.49
 -2 0 -16 144.15 13.4
 2 0 -16 128.78 12.42
 2 0 -15 324.75 16.03
 -2 0 -15 342.17 18.61
 -2 0 -15 332.15 18.25
 2 0 -15 336.71 18.18
 -2 0 -15 355.59 20.8
 -2 0 -15 360.01 17.54
 2 0 -15 342.67 18
 2 0 -14 135.86 11.53
 2 0 -14 150.98 11.16
 -2 0 -14 139.53 12.31
 -2 0 -14 122.96 25.02
 -2 0 -14 112.87 10.97
 2 0 -14 146.53 12.49
 -2 0 -14 134.29 13.14
 -2 0 -14 121.09 10.58
 2 0 -14 133.57 11.9
 2 0 -13 850.74 24.84
 -2 0 -13 860.52 27.4
 -2 0 -13 852.61 55.55
 2 0 -13 821.68 25.34
 2 0 -13 901.94 27.11
 2 0 -13 850.39 26.04
 -2 0 -13 817.34 25.4
 -2 0 -12 -2.82 14.78
 -2 0 -11 2393.95 79.78
 2 0 -10 135.11 19.72
 -2 0 -10 128.48 20.51
 -2 0 -9 570.7 34.95
 2 0 -9 543.56 33.19
 -2 0 -9 518.11 32.04
 -2 0 -8 1181.66 44.97
 2 0 -8 1191.68 44.27
 -2 0 -8 1177.58 42.95
 -2 0 -7 3026.4 62.35
 -2 0 -7 3069.3 65.89
 2 0 -7 3089.46 64.32
 -2 0 -6 448.59 22.23
 2 0 -6 434.82 22.55
 -2 0 -6 445.19 23.6
 -2 0 -5 4124.87 39.21
 -2 0 -5 4069.87 58.95
 2 0 -5 4056.28 66.18
 2 0 -5 3922.37 59.18
 -2 0 -4 621.83 14.52
 2 0 -4 602.81 21.09
 -2 0 -4 582.89 20.18
 2 0 -4 599.63 24.44
 -2 0 -3 153.39 7.82
 -2 0 -3 153.64 7.05
 2 0 -3 136.6 12.38
 2 0 -3 145.02 9.47
 -2 0 -2 2374.42 29.08
 2 0 -2 2453.61 40.9
 -2 0 -1 6173.87 48.37
 2 0 -1 6214.8 58.64
 2 0 0 814.3 17.93
 2 -1 -21 18.3 5.23
 2 -1 -21 9.65 3.9
 -2 1 -21 9.74 3.37
 -2 -1 -21 14.34 3.55
 -2 -1 -20 172.91 10.31
 -2 1 -20 168.93 10.09
 2 1 -20 166.84 8.52
 2 -1 -20 172.28 8.48
 2 -1 -20 168.25 11.94
 2 1 -20 154.24 10.26
 -2 -1 -20 155.51 11.69
 -2 1 -20 163.66 10.77
 -2 -1 -20 168.73 11.13
 2 -1 -20 177.48 11.1
 -2 -1 -19 5.04 6.54
 -2 1 -19 2.27 6.07
 2 1 -19 6.15 5.67
 2 -1 -19 -0.63 6.95
 -2 1 -19 0.05 7.03
 2 1 -19 -4.32 5.52
 -2 -1 -19 5.8 6.27
 2 -1 -19 -0.32 6.19
 -2 1 -19 6.98 5.85
 2 1 -19 8.56 4.5
 2 -1 -19 3.96 4.23
 -2 -1 -19 16.76 6.59
 2 -1 -18 389.56 17.48
 -2 1 -18 406.03 20.35
 2 -1 -18 411.52 21.52
 2 1 -18 389.66 19.39
 2 1 -18 399.32 18.4
 -2 -1 -18 401.86 21.31
 -2 1 -18 409.88 19.77
 -2 -1 -18 420.62 19.83
 2 -1 -18 415.38 19.27
 2 1 -18 412.84 19.63
 -2 1 -18 419.23 18.99
 2 -1 -18 395.63 16.45
 -2 -1 -18 394.83 18.33
 2 1 -18 396.69 16.43
 -2 -1 -17 4.22 7.21
 2 1 -17 18.08 5.85
 2 -1 -17 12.12 5.17
 -2 1 -17 7.03 6.09
 2 1 -17 18.21 7.05
 2 -1 -17 15.34 6.02
 -2 -1 -17 25.65 8.2
 2 -1 -17 8.67 6.58
 2 1 -17 20.99 7.64
 -2 1 -17 19.1 7.55
 2 1 -17 17.27 6.26
 -2 1 -17 10.62 6.39
 -2 -1 -17 7.84 7.42
 2 -1 -16 595.64 21.78
 2 1 -16 552.52 20.85
 -2 -1 -16 512.77 22.58
 -2 1 -16 531.81 23.21
 2 -1 -16 503.04 20.92
 -2 -1 -16 543.95 22.88
 -2 1 -16 538.49 23.24
 2 -1 -16 537.06 22.93
 2 1 -16 531.07 23.05
 2 1 -16 544.16 22.84
 -2 -1 -16 503.14 19.7
 -2 -1 -16 520.59 25.28
 -2 1 -16 542.32 24.95
 -2 1 -15 33.49 6.61
 2 1 -15 41.28 8.1
 -2 -1 -15 41.7 6.84
 2 -1 -15 44.72 7.79
 2 1 -15 45.36 8.25
 -2 1 -15 47.79 7.96
 -2 -1 -15 47.8 8.41
 2 -1 -15 39.8 7.45
 2 1 -15 37.48 8.1
 -2 1 -15 27.37 6.74
 -2 -1 -15 24.36 7.5
 2 1 -15 27.71 5.72
 -2 -1 -15 36.62 7.41
 -2 1 -15 23.95 7.36
 2 -1 -15 47.45 7.55
 -2 -1 -14 172.96 25.2
 2 1 -14 218.92 14.25
 2 -1 -14 196.47 13.37
 -2 -1 -14 184.13 12.2
 -2 -1 -14 195.14 14.02
 2 1 -14 201.79 12.85
 2 -1 -14 201.9 12.84
 -2 1 -14 181.56 13.33
 -2 1 -14 206.68 13.81
 -2 1 -14 197.02 14.96
 2 1 -14 204.69 14.3
 -2 -1 -14 183.95 13.56
 -2 1 -14 200.56 14.09
 2 1 -14 202.52 14.24
 2 -1 -14 206.09 13.97
 2 -1 -13 94.64 9.74
 -2 -1 -13 84.39 8.9
 -2 1 -13 76.33 9.09
 2 1 -13 77.44 8.89
 2 -1 -13 71.33 8.21
 2 1 -13 79.43 8.67
 -2 1 -13 77.67 8.23
 -2 -1 -13 100.96 10.42
 2 1 -13 75.84 8.55
 -2 1 -13 76.65 8.71
 2 -1 -13 78.5 9.8
 -2 1 -13 106.63 24.8
 -2 -1 -13 116.94 23.27
 -2 1 -13 73.06 9.12
 2 1 -13 50.33 6.1
 -2 1 -13 91.38 9.86
 2 -1 -13 74.63 7.61
 -2 1 -12 1434.67 67.64
 -2 -1 -12 1457.5 66.14
 -2 1 -11 -10.01 13.87
 2 -1 -11 9.25 11.88
 -2 -1 -11 0.48 9.72
 -2 1 -11 -4.86 9.95
 -2 1 -10 1232.15 51.61
 -2 -1 -10 1239.15 53.28
 -2 1 -10 1243.69 55.01
 2 -1 -10 1258.91 52.29
 -2 1 -9 42.9 12.31
 2 -1 -9 87.43 15.33
 -2 -1 -9 54.16 13.69
 -2 1 -9 42.16 13.79
 2 1 -8 1301 45.96
 -2 1 -8 1367.76 46.85
 -2 -1 -8 1276.9 46.28
 -2 1 -8 1361.05 49.3
 2 -1 -8 1303.98 44.63
 2 -1 -8 1395.72 46.82
 -2 1 -7 815.16 33.77
 2 1 -7 812.65 33.48
 2 -1 -7 803 31.97
 -2 1 -7 805.57 35.22
 -2 -1 -7 819.23 34.55
 -2 -1 -7 811.45 23.42
 2 -1 -7 798.17 34.48
 -2 1 -6 1706.7 44.29
 2 1 -6 1640.96 42.78
 -2 1 -6 1647.86 44.95
 -2 -1 -6 1593.32 43.21
 2 -1 -6 1662.04 40.85
 -2 -1 -6 1595.46 28.64
 2 -1 -6 1584.62 42.07
 -2 -1 -5 1504.03 38.07
 -2 1 -5 1492.15 38.96
 2 -1 -5 1468.77 34.47
 2 1 -5 1474.25 36.42
 2 -1 -5 1368.31 34.77
 2 1 -5 1456.14 17.01
 -2 -1 -5 1510.56 24.21
 -2 -1 -5 1499.53 30.35
 -2 1 -4 2144.95 30.04
 2 -1 -4 2220.51 36.52
 2 1 -4 2175.66 39.56
 -2 1 -4 2125.22 24.01
 -2 -1 -4 2252.99 38.15
 2 -1 -4 2075.03 38.55
 -2 -1 -4 2181.99 34.27
 -2 1 -3 1436.66 29.9
 -2 1 -3 1474.1 28.85
 2 -1 -3 1459.23 25.07
 2 1 -3 1479.83 28.41
 -2 -1 -3 1455.97 26.54
 2 -1 -3 1435.06 29.07
 -2 -1 -3 1475.37 26.48
 -2 1 -2 340.51 12.61
 2 -1 -2 338.4 9.62
 2 1 -2 342.01 11.47
 2 -1 -2 336.71 13.08
 -2 -1 -2 349.23 12.29
 -2 1 -1 205.83 7.55
 2 1 -1 214.03 6.94
 2 -1 -1 217.12 9.53
 -2 -1 -1 205.9 9.25
 -2 -1 0 3525.64 33.44
 -2 1 0 3491.88 33.06
 -2 -1 1 194.8 7.51
 -2 1 1 210.18 8.19
 -2 1 2 294.47 9.5
 -2 1 3 1442.66 20.38
 -2 1 4 1888.32 22.57
 -2 -2 -21 217.2 8.76
 -2 -2 -21 245.23 10.57
 2 -2 -21 231.53 9.77
 2 -2 -21 223.9 11.11
 -2 -2 -20 1.75 5.82
 2 -2 -20 -1.17 5.38
 -2 -2 -20 7.09 5.09
 2 -2 -20 4.43 4.63
 -2 2 -20 5.5 4.62
 2 -2 -20 -0.31 2.63
 -2 -2 -20 3.42 4.17
 2 -2 -19 133.62 8.81
 2 2 -19 178.2 11.51
 -2 -2 -19 143.81 12.79
 -2 2 -19 157.27 11.33
 2 -2 -19 152.9 13.11
 2 -2 -19 169.59 12.17
 -2 -2 -19 166.98 12.19
 2 2 -19 153.36 9.45
 2 -2 -19 167.47 9.83
 -2 2 -19 158.71 11.33
 -2 -2 -19 158.33 11.51
 -2 2 -18 0.18 6.64
 -2 -2 -18 0.14 5.82
 2 -2 -18 14.73 5.52
 2 -2 -18 13.19 5.26
 -2 -2 -18 12.84 7.61
 2 -2 -18 2.83 6.76
 2 2 -18 17.02 7.14
 -2 2 -18 2.6 7.16
 2 2 -18 10.69 4.92
 2 -2 -18 8.93 7.42
 -2 -2 -18 13.13 7.23
 -2 2 -18 6.21 6.02
 2 2 -18 -1.59 5.8
 2 2 -17 179.72 12.12
 2 -2 -17 178.37 12.17
 -2 -2 -17 172.83 13.47
 -2 2 -17 193.45 14.14
 2 -2 -17 167.89 12.07
 -2 -2 -17 190.25 14.66
 -2 2 -17 190.32 14.69
 2 2 -17 185.67 14.73
 2 -2 -17 185.12 14.28
 -2 2 -17 191.67 14.71
 -2 -2 -17 189.1 16.18
 2 2 -17 186.4 14.1
 2 2 -17 163.45 12.98
 -2 -2 -16 24.6 7.39
 2 2 -16 19.63 5.05
 2 -2 -16 24.54 6.6
 -2 2 -16 40.42 9.15
 2 2 -16 19.95 6.94
 2 2 -16 25.42 7.77
 2 -2 -16 25.11 6.31
 -2 -2 -16 12.54 6.94
 2 -2 -16 24.92 7.3
 -2 -2 -16 13.3 6.98
 -2 2 -16 29.06 7.66
 2 2 -16 8.05 5.36
 2 2 -16 20.31 7.02
 -2 2 -16 23.5 8.67
 2 -2 -15 108.5 10.32
 2 2 -15 105.65 11.28
 2 2 -15 109.5 10.16
 -2 -2 -15 117.96 11.78
 -2 2 -15 120.81 12.48
 2 -2 -15 126.7 10.6
 -2 -2 -15 121.91 13.63
 -2 2 -15 112.86 11.89
 2 2 -15 123.38 11.84
 2 -2 -15 118.44 11.45
 -2 2 -15 124.05 12.25
 2 2 -15 110.38 12.5
 -2 -2 -15 108.84 11.1
 -2 2 -14 88.56 11
 -2 2 -14 90.96 10.07
 2 2 -14 83.65 10.2
 2 -2 -14 67.23 8.32
 2 -2 -14 89.13 9.31
 2 2 -14 91.08 9.1
 2 -2 -14 78.65 9.07
 2 2 -14 92.34 10.99
 -2 -2 -14 60.19 8.58
 2 2 -14 87.01 9.97
 -2 2 -14 79.26 9.1
 -2 2 -14 90.13 10.83
 -2 2 -14 102.93 10.76
 -2 -2 -14 59.71 8.37
 2 -2 -13 173.77 11.86
 2 2 -13 175.37 12.59
 -2 -2 -13 185.8 13.64
 2 2 -13 174.73 11.99
 -2 2 -13 233.2 15.88
 2 -2 -13 173.07 11.96
 -2 2 -13 176.55 13.42
 -2 2 -13 181.63 12.4
 -2 -2 -13 166.43 24.74
 2 2 -13 178.41 12.68
 -2 2 -13 155.57 10.89
 2 2 -13 174.22 13.69
 -2 2 -13 153.63 12.45
 -2 -2 -13 160.15 11.88
 -2 -2 -12 50.81 13.05
 -2 2 -12 74.48 19.03
 -2 2 -12 52.56 15.64
 -2 2 -11 513.4 37.47
 2 -2 -11 532.32 36.36
 -2 2 -11 509.04 39.5
 -2 -2 -11 474.65 35.73
 2 2 -10 5.81 8.78
 -2 2 -10 7.97 11.26
 -2 2 -10 -4.11 9.87
 -2 -2 -10 8.48 10.83
 2 -2 -10 20.39 10.16
 2 -2 -10 2 8.56
 2 2 -9 1035.98 45.07
 -2 2 -9 1069.26 46.37
 -2 2 -9 1036.91 48.36
 2 -2 -9 1079.36 43.3
 -2 -2 -9 1020.8 45.02
 2 -2 -9 1089.1 45.69
 -2 2 -8 50.5 13.14
 2 2 -8 46.35 12.04
 -2 2 -8 36.77 11.77
 2 -2 -8 43.37 9.76
 -2 -2 -8 33.99 11.79
 2 -2 -8 62.77 11.71
 -2 -2 -8 49.68 7.97
 -2 2 -7 441.38 27.88
 2 2 -7 460.6 26.19
 -2 2 -7 437.87 27.32
 2 -2 -7 473.33 23.98
 -2 -2 -7 472.91 26.8
 2 -2 -7 444.19 24.4
 -2 -2 -7 472.07 19.37
 2 2 -6 399.19 22.3
 2 -2 -6 429.27 20.66
 -2 2 -6 417.25 24.54
 -2 2 -6 428.76 12.96
 -2 -2 -6 423.27 23.15
 2 -2 -6 379.18 20.63
 2 2 -5 431.99 12.28
 2 -2 -5 431.31 18.21
 -2 2 -5 407.05 15.3
 -2 2 -5 416.42 22.41
 2 2 -5 406.95 20.54
 2 -2 -5 400.82 20.06
 2 2 -5 404.14 13.98
 -2 -2 -5 413.37 19.28
 -2 2 -4 1172.96 32.83
 2 -2 -4 1178.91 25.47
 2 2 -4 1185.63 31.01
 2 -2 -4 1149.81 30.68
 -2 -2 -4 1147.27 30.22
 -2 -2 -3 4244.95 54.17
 2 -2 -3 4315.04 39.3
 -2 2 -3 4244.04 54.28
 -2 -2 -2 582.99 19.53
 2 -2 -2 594.59 10.55
 -2 2 -2 626.27 18.17
 -2 2 -2 603.39 18
 -2 -2 -1 3351.83 43.16
 -2 2 -1 3335.92 33.76
 -2 2 -1 3338.97 41.18
 -2 -2 0 12.07 4.19
 -2 2 0 12.87 3.96
 -2 -2 1 3183.23 37.42
 -2 2 1 3161.58 39.86
 -2 -2 2 632.88 15.9
 -2 2 2 629.5 17.94
 -2 -2 3 3962.63 36.92
 -2 2 3 3992.68 45.01
 -2 -2 4 1125.98 18.19
 -2 2 4 1132.64 23.95
 -2 -2 5 304.87 8.16
 -2 2 5 295.79 12.51
 -2 2 6 322.99 12.73
 -2 2 7 589.99 15.94
 2 -3 -21 24.03 5.06
 2 -3 -21 22.74 3.88
 -2 -3 -21 22.2 4.23
 -2 -3 -21 20.44 3.43
 -2 -3 -20 86.84 8.88
 2 -3 -20 97.14 9.23
 2 -3 -20 102.51 8.39
 -2 -3 -20 105.26 8.6
 -2 -3 -20 98.84 7.62
 2 -3 -20 98.99 6.08
 2 -3 -19 6.19 5.47
 -2 -3 -19 -2.14 5.71
 -2 3 -19 -0.61 5.44
 -2 -3 -19 2.88 4.97
 2 -3 -19 -0.57 3.49
 -2 -3 -19 0.78 6.7
 2 -3 -19 -7.38 7.35
 2 -3 -18 24.08 5.03
 2 3 -18 35.5 6.56
 -2 3 -18 26.31 6.8
 -2 -3 -18 32.11 7.44
 2 -3 -18 24.66 7.12
 -2 -3 -18 25.11 8.24
 -2 3 -18 32.27 6.14
 2 -3 -18 35.41 9.16
 2 -3 -18 31.76 6.01
 -2 -3 -18 22.97 6.5
 -2 3 -17 17.78 7.41
 -2 -3 -17 9.44 6.86
 2 -3 -17 7.52 4.43
 2 3 -17 7.64 6.83
 2 -3 -17 8.74 4.29
 2 3 -17 10.39 4.58
 2 3 -17 6.84 6.35
 -2 -3 -17 5.82 7.45
 -2 3 -17 1.44 4.77
 2 -3 -17 10.14 6.56
 -2 -3 -17 3.1 6.4
 -2 3 -16 19.95 7.64
 2 3 -16 18.42 5.43
 -2 -3 -16 25.16 8.05
 2 -3 -16 20.7 5.73
 2 3 -16 12.89 6.59
 2 -3 -16 19.82 6.86
 -2 -3 -16 31.65 8.1
 2 3 -16 29.58 8.45
 2 -3 -16 23.35 5.84
 2 3 -16 24.19 7.06
 -2 3 -16 9.06 7.62
 -2 3 -16 19.3 6.06
 -2 -3 -16 18.66 7.6
 -2 -3 -15 8.29 7.54
 2 3 -15 19.22 6.41
 -2 3 -15 19.1 6.91
 2 -3 -15 30.11 6.38
 2 -3 -15 30.56 6.19
 2 3 -15 25.06 7.06
 -2 3 -15 14.32 6.75
 2 3 -15 25.78 7.53
 -2 -3 -15 26.7 7.56
 2 -3 -15 34.47 7.22
 -2 -3 -15 23.93 8.13
 -2 3 -15 42.71 8.42
 -2 3 -15 19.23 5.97
 2 3 -15 25.36 7.01
 -2 -3 -14 200.99 29.05
 2 -3 -14 158.62 11.8
 2 3 -14 160.96 11.98
 -2 -3 -14 158.28 13.25
 -2 3 -14 167.43 14.59
 2 -3 -14 144.08 11.04
 2 3 -14 158.77 13.29
 -2 3 -14 142.25 12.27
 -2 3 -14 165.23 13.91
 2 3 -14 186.54 15.49
 -2 -3 -14 130.97 11.56
 2 3 -14 169.06 12.82
 -2 3 -14 154.23 11.75
 -2 -3 -13 40.84 6.47
 -2 3 -13 39.01 16.1
 2 3 -13 48.56 7.33
 2 -3 -13 41.57 6.19
 2 3 -13 46.37 8.75
 -2 3 -13 49.75 9.12
 -2 -3 -13 58.93 18.23
 2 3 -13 51.42 7.55
 -2 3 -13 35.15 6.15
 -2 3 -13 66.25 9.01
 -2 3 -13 55.09 9.6
 2 -3 -13 51.04 7.23
 -2 -3 -13 25.62 5.75
 2 3 -13 49.54 6.97
 -2 -3 -12 0.68 9.76
 -2 3 -12 13.07 5.28
 2 3 -12 3.12 4.82
 -2 3 -12 3.92 8.91
 2 3 -12 20.02 6.54
 -2 3 -12 4.53 4.12
 -2 3 -12 10.5 5.31
 -2 -3 -12 12.74 4.73
 2 3 -11 5.15 9.86
 -2 3 -11 5.16 11.51
 -2 -3 -11 12.33 10.91
 2 -3 -11 4.05 10.34
 2 3 -10 131.27 20.38
 -2 3 -10 192.75 22.9
 2 -3 -10 209.87 21.28
 -2 -3 -10 159.85 20.61
 2 -3 -10 189.38 20.75
 -2 3 -9 6.84 9.59
 2 3 -9 9.48 8.55
 -2 3 -9 16.82 11.88
 2 -3 -9 1.24 7.66
 -2 -3 -9 -6.33 10.55
 2 -3 -9 -3.89 6.22
 2 3 -8 295.42 23.9
 -2 3 -8 323.83 27.11
 -2 3 -8 302.98 26.13
 2 -3 -8 300.38 21.09
 -2 -3 -8 303.9 24.1
 2 -3 -8 297.4 21.97
 -2 -3 -8 313.74 18.53
 2 3 -7 95.28 14.61
 -2 -3 -7 73.62 12.3
 -2 3 -7 80.09 14.65
 2 -3 -7 80.31 10.45
 -2 -3 -7 75.38 9.91
 2 -3 -7 69.05 11.58
 2 3 -6 435.59 24.66
 -2 3 -6 418.56 26.5
 2 -3 -6 454.38 20.92
 2 3 -6 470.43 16.18
 -2 -3 -6 435.06 24.1
 -2 3 -6 452.27 17.27
 2 -3 -6 445.18 24.01
 2 3 -6 487.4 18.33
 2 3 -5 30.54 8.52
 2 3 -5 34.83 6.01
 2 -3 -5 45.2 9.82
 -2 3 -5 47.43 9.71
 2 -3 -5 22.09 5.24
 -2 -3 -4 23.25 7.37
 2 3 -4 24.13 5.55
 -2 3 -4 27.49 8.42
 -2 3 -4 24.76 5.59
 2 -3 -4 24.3 4.31
 -2 -3 -3 96.94 10.85
 2 -3 -3 93.85 6.09
 -2 3 -3 103.48 9.59
 -2 -3 -2 614.8 23.18
 -2 3 -2 598.02 21.31
 2 -3 -2 615.13 11.08
 -2 -3 -1 708.01 23.74
 -2 3 -1 705.48 22.99
 -2 -3 0 168.2 11.72
 -2 3 0 157.24 11.5
 -2 -3 1 694.79 21.59
 -2 3 1 752.7 23.48
 -2 -3 2 681.15 20.24
 -2 3 2 663.22 22.46
 -2 -3 3 112.04 8.15
 -2 3 3 113.66 10.29
 -2 -3 4 6.05 2.99
 -2 3 4 7.37 4.77
 -2 -3 5 44.32 4.18
 -2 3 5 44.46 6.71
 -2 3 6 526.97 20
 -2 3 7 73.91 7.8
 2 3 7 62.08 7.55
 -2 -4 -21 5.46 2.79
 2 -4 -21 4.29 2.74
 2 -4 -21 -2.34 3.4
 -2 -4 -20 11.51 4.38
 2 -4 -20 15.98 4.57
 2 -4 -20 27.5 6.22
 -2 -4 -20 21.47 5.52
 -2 -4 -20 14.84 4.14
 2 -4 -20 12.43 2.39
 2 -4 -19 14.55 5.84
 -2 -4 -19 6.59 5.08
 -2 -4 -19 10.71 5.85
 2 -4 -19 12.5 5.99
 2 -4 -19 11.78 3.43
 -2 -4 -19 13.42 5.4
 -2 -4 -18 12.55 6.33
 2 -4 -18 18.36 6.8
 2 -4 -18 12.93 4.68
 -2 -4 -18 13.38 5.97
 -2 -4 -18 6.21 6.56
 2 -4 -18 9.72 7.33
 -2 4 -17 14.29 7.2
 -2 -4 -17 15.1 6.38
 2 -4 -17 28.85 8
 2 4 -17 19.99 6.43
 -2 -4 -17 18.05 6.92
 2 -4 -17 9.02 4.47
 -2 -4 -17 16.36 7.26
 2 -4 -17 15.39 8.31
 2 -4 -16 1.76 3.96
 -2 4 -16 14.62 7.37
 2 4 -16 13.25 5.99
 -2 -4 -16 12.04 6.83
 2 -4 -16 8.97 6.31
 2 4 -16 3.19 5.93
 -2 -4 -16 17.08 7.08
 2 -4 -16 17.96 5.38
 -2 -4 -16 3.75 7.32
 2 -4 -15 25.73 5.2
 2 4 -15 39.61 6.74
 -2 -4 -15 27.62 7.3
 2 -4 -15 35.89 8.06
 2 4 -15 46.88 8.35
 -2 4 -15 21.02 5.39
 -2 -4 -15 33.82 8.82
 -2 -4 -15 22.72 7.43
 -2 4 -15 36.58 9.28
 2 -4 -15 33.2 6.45
 -2 4 -14 76.64 11.4
 2 -4 -14 77.26 9.05
 -2 -4 -14 64.51 8.54
 -2 4 -14 63.15 7.9
 2 4 -14 57.74 8.36
 2 4 -14 69.4 9.45
 2 -4 -14 56.31 6.62
 2 4 -14 72.57 9.07
 2 4 -14 66.28 10.2
 -2 4 -14 73.43 10.99
 -2 -4 -14 69.35 10.51
 -2 -4 -14 69.82 8.88
 -2 -4 -13 33.36 18.66
 -2 4 -13 22.29 7.21
 2 4 -13 42.1 9.45
 2 4 -13 24.15 6.25
 -2 4 -13 18.08 4.9
 2 4 -13 31.76 7.16
 2 -4 -13 37.82 6.75
 -2 4 -13 17.3 13.17
 -2 4 -13 21.5 7.65
 2 4 -13 27.54 6.71
 -2 -4 -13 23.53 6.62
 2 -4 -13 20.58 5.79
 -2 -4 -12 17.24 12.09
 -2 4 -12 43.1 8.74
 2 4 -12 17.8 6.16
 -2 4 -12 30.29 5.19
 2 4 -12 38.9 6.42
 -2 4 -12 25.77 10.07
 2 4 -12 22.67 11.98
 2 4 -12 35.53 6.49
 -2 -4 -12 35.98 5.78
 2 -4 -12 31.52 6.17
 -2 4 -12 32.89 8.35
 2 4 -12 37.75 5.7
 -2 -4 -11 26.63 11.31
 -2 4 -11 41.6 12.94
 2 4 -11 16.91 8.74
 -2 -4 -10 156.24 19.91
 2 -4 -10 148.5 18.64
 2 4 -10 142.92 20.21
 -2 4 -10 127.15 20
 -2 -4 -9 61.53 12.8
 2 -4 -9 54.06 11.76
 2 -4 -9 47.42 10.82
 -2 4 -9 59.91 14.8
 2 4 -9 37.7 11.39
 2 -4 -8 59.3 10.5
 -2 -4 -8 33.57 10.2
 -2 -4 -8 35.9 7.55
 2 -4 -8 38.09 9.83
 2 4 -8 34.94 10.76
 -2 -4 -7 34.75 10.64
 2 -4 -7 33.77 7.45
 2 -4 -7 24.61 8.94
 2 4 -7 33.95 11.38
 2 -4 -6 27.4 6
 2 4 -6 27.76 6.22
 2 -4 -6 31.34 10.7
 2 4 -6 13.41 4.86
 2 4 -6 27.94 9.34
 2 4 -5 37.77 7.74
 -2 4 -5 53 9.29
 2 -4 -5 45.51 6.85
 2 4 -4 87.35 10.64
 -2 4 -4 111.49 11.58
 2 -4 -4 87.25 6.79
 -2 -4 -3 59.22 10.94
 2 4 -3 38.53 8.28
 -2 4 -3 53.41 8.92
 2 -4 -3 36.61 3.95
 -2 -4 -2 133.04 14.04
 2 4 -2 154.97 13.7
 -2 4 -2 153.45 13.56
 -2 -4 -1 76.68 10.69
 -2 4 -1 76.08 10.37
 -2 -4 0 634.63 24.93
 -2 4 0 625.72 25.04
 -2 -4 1 79.19 10
 -2 4 1 79.6 10.41
 -2 -4 2 160.26 12.08
 -2 4 2 160.01 13.51
 -2 -4 3 37.9 6.65
 -2 4 3 23.32 7.14
 -2 4 4 89.83 10.67
 -2 4 5 34.73 7.35
 2 4 5 36.36 7.87
 -2 4 6 23.78 6.58
 2 4 6 24.56 6.65
 -2 4 7 29.93 6.4
 2 4 7 23.84 5.75
 -2 -5 -20 46.12 4.59
 2 -5 -20 32.83 5.1
 2 -5 -20 42.77 5.15
 -2 -5 -20 31.54 4.55
 2 -5 -19 6.96 4.74
 -2 -5 -19 2.21 5.11
 2 -5 -19 5.76 2.92
 -2 -5 -19 7.5 4.31
 2 -5 -19 -1.28 5.05
 -2 -5 -19 6.74 4.32
 2 -5 -18 -3.96 6.02
 -2 -5 -18 0.69 5.67
 -2 -5 -18 9.72 5.68
 2 -5 -18 3.99 6.08
 -2 -5 -18 -3.13 5.3
 2 -5 -18 0.45 3.67
 -2 -5 -17 10.38 6.14
 2 -5 -17 22.21 7.35
 2 5 -17 22.79 6.29
 2 -5 -17 21.53 7.38
 -2 -5 -17 9.14 5.52
 2 -5 -17 19.71 5.17
 -2 -5 -17 14.49 5.64
 -2 -5 -16 107.63 11.09
 2 -5 -16 119.65 10.23
 -2 -5 -16 94.58 11.28
 2 -5 -16 97.55 10.85
 -2 -5 -16 93.55 10.16
 2 5 -16 106.54 10.53
 -2 5 -15 -9.38 8.7
 -2 -5 -15 4.48 6.12
 -2 5 -15 2 4.34
 2 5 -15 2.63 5.11
 -2 -5 -15 -5.72 6.27
 2 -5 -15 7.8 5.89
 -2 -5 -15 3.75 6.56
 -2 5 -14 86.6 11.84
 -2 -5 -14 87.48 11.51
 -2 5 -14 102.34 9.91
 2 5 -14 81.89 9.32
 -2 -5 -14 76.64 9.51
 2 -5 -14 63.36 8.49
 -2 -5 -14 90.89 11.06
 2 5 -13 28.51 6.49
 -2 5 -13 17.2 6.99
 -2 -5 -13 23.72 6.53
 2 5 -13 28.26 6.86
 -2 5 -13 27.11 5.78
 2 -5 -13 14.96 5.76
 -2 -5 -13 35.66 7.9
 -2 5 -12 104.95 11.67
 -2 -5 -12 98.28 10.86
 2 -5 -12 96.75 9.97
 2 5 -12 101.71 9.96
 -2 5 -12 88.66 8.13
 2 5 -12 92.29 9.6
 2 5 -12 84.26 18.3
 -2 5 -12 117.86 20.22
 2 5 -11 71.91 8.54
 2 5 -11 55.74 8.07
 -2 5 -11 75.51 10.63
 2 5 -11 45.64 13.97
 -2 5 -11 81.28 15.52
 2 5 -11 51.99 6.91
 -2 -5 -10 116.3 17.47
 2 5 -10 113 18.16
 -2 5 -10 124.43 21.55
 2 -5 -10 99.13 15.65
 -2 -5 -9 91.71 13.27
 2 5 -9 88.17 15.63
 -2 5 -9 82.23 16.99
 -2 -5 -9 105.39 13.8
 2 -5 -9 87.38 14.73
 -2 -5 -8 97.48 14.45
 2 5 -8 74.34 14.98
 2 -5 -8 89.86 15.91
 -2 -5 -8 104.2 14.45
 -2 -5 -7 83.71 13.55
 2 5 -7 60.7 13.48
 2 -5 -7 71.03 13.08
 2 5 -6 99.67 11.59
 2 -5 -6 110.06 16.02
 2 5 -6 112.17 11.63
 2 5 -5 82.54 12
 2 5 -5 119.24 13.07
 -2 5 -5 104.72 12.09
 2 5 -4 395.98 23.42
 -2 5 -4 428.82 24.19
 2 5 -3 271.29 20.03
 -2 5 -3 266.81 19.6
 2 5 -2 315.06 21.44
 -2 5 -2 358.78 22.59
 2 5 -1 109.28 14.09
 -2 5 -1 133.98 14.85
 2 5 0 711.11 30.72
 -2 5 0 659.35 29.65
 2 5 1 118.77 13.91
 -2 5 1 108.58 14.11
 2 5 2 398.99 23.3
 -2 5 2 406.61 23.44
 2 5 3 222.13 17.86
 -2 5 3 219.71 18.1
 2 5 4 313.21 20.72
 -2 5 4 370.88 22.93
 2 5 5 94 11.97
 -2 5 5 58.45 10.78
 2 5 6 138.63 14.18
 -2 5 6 124.81 13.76
 2 5 7 65.18 10.38
 -2 5 7 73.55 10.78
 -2 5 8 89.13 11.23
 2 -6 -20 7.9 2.7
 2 -6 -19 55.44 6.21
 -2 -6 -19 52.1 5.59
 -2 -6 -19 59.7 5.69
 2 -6 -19 61.6 4.23
 2 -6 -19 49.99 5.88
 -2 -6 -18 14.84 4.88
 2 -6 -18 18.03 5.25
 -2 -6 -18 32.14 5.92
 2 -6 -18 18.96 5.72
 -2 -6 -18 17.97 5.67
 2 -6 -18 19.48 3.75
 -2 -6 -17 46.83 7.7
 2 -6 -17 33.17 6.99
 -2 -6 -17 39.03 6.72
 2 -6 -17 38.05 7.38
 -2 -6 -17 45.02 7.82
 2 -6 -17 41.52 6.3
 2 6 -17 44.56 6.63
 -2 -6 -16 70.12 9.29
 2 -6 -16 61.5 9.46
 2 6 -16 72.43 8.35
 2 -6 -16 58.47 8.87
 -2 -6 -16 59.06 8.09
 2 -6 -16 69.71 7.75
 -2 -6 -16 58.11 8.54
 2 -6 -15 209.65 13.43
 -2 -6 -15 214.35 14.81
 -2 -6 -15 219.62 13.91
 -2 -6 -15 210.04 15.08
 2 6 -15 203.98 13.21
 -2 6 -15 243.78 12.82
 -2 -6 -14 13.79 6.29
 -2 6 -14 15.59 4.45
 2 6 -14 4.23 5.08
 2 -6 -14 3.18 5.18
 -2 -6 -14 17.83 6.94
 -2 -6 -14 14.31 6.13
 2 6 -13 120.11 10.83
 -2 6 -13 125.55 9.4
 -2 -6 -13 106.82 11.38
 2 -6 -13 117.04 11.13
 -2 -6 -13 106.15 11.06
 -2 6 -12 14.02 5.24
 2 6 -12 9.4 5.37
 -2 6 -12 15.12 3.38
 -2 -6 -12 10.55 5.07
 2 -6 -12 4.27 5.75
 -2 -6 -12 1.44 6.77
 -2 6 -12 -4.61 13.23
 2 6 -12 -6.68 9.39
 -2 6 -11 81.07 19.1
 2 6 -11 88.17 18.25
 -2 -6 -11 78.97 8.93
 2 6 -11 81.67 8.47
 2 6 -11 91.21 9.64
 -2 6 -11 88.09 9.23
 2 -6 -10 45.52 12.55
 -2 6 -10 34.91 13.62
 2 6 -10 39.34 13.09
 2 6 -10 30.14 5.34
 -2 6 -10 34.26 5.54
 2 6 -10 51.02 7.42
 -2 -6 -9 312.31 26.24
 2 -6 -9 311.6 29.01
 2 6 -9 304.11 28.77
 -2 6 -9 305.72 30.43
 2 -6 -8 56.17 13.66
 2 6 -8 48.44 11.79
 -2 -6 -7 189.26 17.83
 2 -6 -7 179.12 21.15
 2 6 -7 144.82 19.44
 2 6 -6 20.49 6.92
 2 -6 -6 14.66 10.25
 2 6 -5 228.09 19.6
 -2 6 -5 198.93 18.24
 2 6 -5 216.69 19.27
 -2 6 -4 9.92 7.58
 2 6 -4 -7.28 8.33
 -2 6 -3 63.13 12.17
 2 6 -3 61.26 12.54
 -2 6 -2 345.76 24.47
 2 6 -2 316.83 23.74
 -2 6 -1 200.26 19.34
 2 6 -1 189.59 18.85
 -2 6 0 148.97 17.07
 2 6 0 166.63 18.51
 -2 6 1 335.26 24.47
 2 6 1 319.05 23.55
 -2 6 2 269.49 21.79
 2 6 2 297.12 22.66
 -2 6 3 77.77 13.37
 2 6 3 80.19 14
 -2 6 4 1.35 7.66
 2 6 4 1.41 6.95
 -2 6 5 101.62 14.11
 2 6 5 93.24 13.76
 -2 6 6 27.87 8.29
 2 6 6 7.16 5.45
 -2 6 7 260.98 21.12
 2 6 7 248.44 19.59
 -2 6 8 29.58 8.32
 -2 6 16 69.81 6.97
 -2 -7 -19 7.76 2.58
 2 -7 -19 7.99 2.99
 -2 -7 -19 6 2.59
 2 -7 -18 94.58 7.59
 -2 -7 -18 89.04 6.75
 -2 -7 -18 103.22 7.54
 2 -7 -18 97.03 5.83
 2 -7 -18 77.16 6.48
 -2 -7 -17 20.88 4.89
 2 -7 -17 16.9 5.36
 2 -7 -17 13.58 5.43
 -2 -7 -17 13.06 4.41
 -2 -7 -17 20.52 5.8
 2 -7 -17 12.81 3.97
 -2 -7 -16 199.57 12.83
 2 -7 -16 187.54 11.14
 -2 -7 -16 180.06 11.32
 2 -7 -16 191.42 12.46
 2 7 -16 194.03 11.64
 -2 -7 -16 188.8 12.08
 2 -7 -16 191.54 12.63
 2 -7 -15 44.68 7.79
 -2 -7 -15 39.88 7.19
 2 7 -15 37.86 6.45
 -2 -7 -15 35.23 6.37
 -2 -7 -15 35.45 7.87
 2 -7 -15 44.88 7.11
 2 -7 -14 165.86 12.23
 -2 -7 -14 182.56 13.64
 -2 -7 -14 159.19 11.5
 -2 -7 -14 167.96 12.45
 2 7 -14 175.19 11.84
 2 7 -13 23.19 5.71
 -2 -7 -13 19.48 8.01
 2 -7 -13 15.57 5.81
 -2 -7 -13 9.11 5.04
 -2 -7 -12 287.39 18.43
 2 -7 -12 296.06 17.66
 -2 7 -12 311.9 16.54
 2 7 -12 275.28 16.55
 2 7 -12 300.03 15.78
 2 7 -11 20.15 5.6
 2 7 -11 14.02 5.74
 -2 7 -11 13.54 4.28
 2 -7 -10 209.1 24.93
 -2 7 -10 197.94 27.14
 2 7 -10 208.48 26.27
 2 7 -10 202.41 12.48
 -2 7 -10 212.92 13.24
 2 7 -10 198.25 13.2
 -2 7 -9 -8.76 14.09
 2 7 -9 8.15 8.76
 2 7 -9 13.82 4.95
 2 -7 -9 10.68 9.96
 2 7 -9 13.52 4.9
 -2 7 -9 8.34 5.03
 2 -7 -8 528.38 38.85
 2 7 -8 607.45 20.71
 2 7 -8 512.62 36.83
 2 7 -7 8.74 9.62
 2 -7 -7 8.38 8.75
 2 -7 -6 243.88 26
 2 7 -6 217.14 20.47
 -2 7 -5 14.94 8.32
 2 7 -5 15.07 6.91
 2 7 -4 1007.87 45.38
 2 7 -4 1099.61 47.36
 -2 7 -4 1046.78 45.59
 2 7 -3 11.28 7.76
 -2 7 -3 0.92 7.83
 2 7 -2 587.4 34.56
 -2 7 -2 563.78 33.85
 2 7 -1 31.7 11.17
 -2 7 -1 51.02 13.03
 2 7 0 300.94 24.94
 -2 7 0 307.94 25.48
 2 7 1 22.85 8.7
 -2 7 1 27.11 11.8
 2 7 2 545.76 33.43
 -2 7 2 543.04 33.41
 2 7 3 4.4 7.77
 -2 7 3 15.82 9.83
 2 7 4 967.41 43.77
 -2 7 4 945.64 44.05
 2 7 5 -6.13 9.75
 -2 7 5 5.02 7.04
 2 7 6 175.85 18.94
 -2 7 6 186.45 20.52
 2 7 7 19.89 5.71
 -2 7 7 8.31 5.87
 2 7 9 23.83 4.75
 2 7 10 246.49 13.22
 2 7 11 10.03 4.44
 2 7 12 350.25 15.16
 -2 7 15 55.75 6.9
 -2 7 16 194.26 9.67
 2 -8 -18 14.46 3.5
 -2 -8 -18 10.04 2.61
 -2 -8 -18 17.16 3.33
 2 -8 -17 135.53 8.46
 -2 -8 -17 128.94 7.67
 2 -8 -17 140.14 7.21
 -2 -8 -17 152.45 8.96
 2 8 -16 8.61 3.49
 -2 -8 -16 10.7 5.09
 2 -8 -16 19.89 5.51
 -2 -8 -16 10.12 4.25
 -2 -8 -15 105.3 8.54
 2 8 -15 123.6 8.9
 -2 -8 -15 113.71 10.3
 2 -8 -15 123.78 9.64
 2 8 -14 -2.94 4.13
 2 -8 -14 3.73 5.23
 -2 -8 -14 -6.02 6.52
 -2 -8 -14 2.57 4.82
 -2 -8 -13 292.42 17.42
 2 -8 -13 298.09 16.08
 2 8 -13 287.09 14.49
 2 8 -12 16.7 4.83
 2 8 -12 10.53 5.02
 -2 8 -12 21.41 6.33
 2 -8 -12 7.77 6.26
 -2 -8 -12 19.33 7.49
 2 8 -11 355.03 16.47
 2 8 -11 351.19 18.11
 -2 8 -11 320.92 16.63
 -2 8 -10 56.08 7.58
 2 8 -10 56.03 8.35
 2 8 -10 65.87 7.5
 2 8 -9 65.96 8.53
 -2 8 -9 59.63 7.3
 2 8 -9 68.48 14.44
 2 8 -9 63.81 7.7
 2 -8 -9 92.79 20.44
 2 8 -8 39.94 7.01
 -2 8 -8 34.65 6.36
 2 8 -8 47.78 6.39
 2 8 -8 39.94 6.96
 -2 -8 -8 26.8 11.29
 2 -8 -8 52.41 12.93
 2 8 -8 49.43 13.59
 2 -8 -7 405.77 34.96
 2 8 -7 405.85 33
 2 8 -7 414.1 18.85
 2 8 -7 407.61 17.66
 -2 8 -7 440.21 17.92
 2 8 -6 34.97 10.36
 2 8 -6 19.28 4.65
 -2 8 -6 18.68 5.17
 2 8 -6 21.77 4.98
 2 -8 -6 24.29 12.48
 -2 8 -5 711.33 41.11
 2 8 -5 710.54 41
 -2 8 -4 16.41 9.9
 2 8 -4 14.75 9.36
 2 8 -3 488.59 34.61
 -2 8 -3 475.63 33.79
 2 8 -3 470.83 34.49
 2 8 -2 68.3 14.13
 -2 8 -2 55.23 12.66
 2 8 -2 54.9 13.68
 2 8 -1 495.01 34.37
 -2 8 -1 518.91 35.58
 2 8 0 11.56 9.53
 -2 8 0 13.91 10.28
 2 8 1 549.69 36.64
 -2 8 1 585.48 38.14
 2 8 2 36.05 12.02
 -2 8 2 50.77 13.7
 2 8 3 475.1 34.28
 -2 8 3 497.24 35.46
 2 8 4 14.85 7.91
 -2 8 4 17.12 9.52
 2 8 5 613.97 38.47
 -2 8 5 608.05 39.38
 -2 8 6 40.38 6.72
 2 8 6 37.15 5.76
 -2 8 6 38.9 12.04
 2 8 7 414.69 17.16
 2 8 7 377.36 33.16
 -2 8 7 368.54 29.82
 2 8 8 57.64 7.82
 2 8 8 62.87 13.24
 2 8 9 71.32 8.4
 2 8 10 62.24 7.67
 2 8 11 346.48 15.62
 -2 8 11 347.92 17.45
 2 8 12 8.09 3.7
 -2 8 12 6.15 4.93
 2 8 13 278.07 12.87
 -2 8 13 288.3 15.02
 -2 8 14 -4.19 5.04
 -2 8 15 151.24 9.59
 -2 8 16 22.14 4.08
 -2 -9 -17 11.85 3.13
 2 -9 -17 12.19 3.23
 2 -9 -16 118.26 7.89
 -2 -9 -16 118.45 6.77
 -2 -9 -16 134.49 8.48
 2 -9 -16 130.39 7.15
 2 9 -15 -0.89 2.44
 2 -9 -15 -0.56 4.23
 -2 -9 -15 -1.87 3.64
 2 -9 -15 -0.39 3.85
 -2 -9 -15 9.1 5.04
 2 -9 -14 175.95 10.95
 -2 -9 -14 180.32 12.35
 2 9 -14 186.29 9.84
 -2 -9 -14 163.48 9.82
 -2 -9 -13 14.05 6.76
 2 -9 -13 5.61 5.03
 2 9 -13 12.61 4.2
 -2 -9 -12 331.52 18.58
 2 -9 -12 328.12 17.32
 2 9 -12 348.37 14.92
 -2 9 -12 319.93 16
 2 9 -11 116.16 9.29
 -2 9 -11 117.95 10.59
 2 9 -11 113.93 11.08
 2 9 -10 216.25 12.64
 2 9 -10 211.47 13.84
 -2 9 -10 205.38 13.23
 2 9 -9 132.01 10.82
 2 9 -9 142.17 10.36
 2 9 -9 136.21 11.58
 -2 9 -9 134.43 11.2
 2 9 -8 146.52 12.52
 2 9 -8 125.64 9.7
 2 9 -8 124.49 11.06
 -2 9 -8 140.07 11.59
 2 -9 -7 137.88 23.82
 2 9 -7 133.86 11.82
 2 9 -7 149.87 10.53
 2 9 -7 139.33 11.21
 -2 9 -7 158.56 11.97
 2 9 -6 837.11 27.01
 2 -9 -6 890.51 55.73
 2 9 -6 856.68 25.73
 -2 9 -6 876.51 26.5
 2 9 -5 3.72 4.98
 2 -9 -5 0.72 9.19
 2 9 -5 9.3 11.74
 2 9 -5 1 4.43
 -2 9 -5 1.27 3.95
 2 9 -4 377.3 32.7
 -2 9 -4 423.65 34.98
 2 9 -4 445.87 18.17
 -2 9 -4 436.57 18.29
 -2 9 -4 453.11 18.63
 2 9 -4 443.02 18.55
 -2 9 -3 20.86 7.08
 2 9 -3 10.28 7.45
 -2 9 -3 22.53 5.75
 2 9 -3 32.3 5.45
 -2 9 -3 27.78 5.09
 -2 9 -2 368.25 33.01
 2 9 -2 390.6 34.66
 -2 9 -2 375.82 16.21
 2 9 -2 403.48 16.75
 -2 9 -2 400.31 16.52
 2 9 -1 197.21 25.21
 -2 9 -1 176.7 23.63
 2 9 -1 193.24 11.94
 -2 9 -1 177.62 11.51
 -2 9 -1 183.15 11.59
 2 9 -1 196.66 11.99
 2 9 0 818.1 49.83
 -2 9 0 850.21 49.83
 2 9 0 839.97 23.95
 -2 9 0 826.86 23.93
 -2 9 0 847.81 23.44
 2 9 0 897.75 24.68
 -2 9 1 187.11 24.47
 2 9 1 192.12 24.93
 -2 9 1 191.56 12.1
 2 9 1 196.56 12.25
 -2 9 1 204.94 11.8
 2 9 2 341.29 31.93
 -2 9 2 335.22 31.83
 2 9 2 342.89 15.63
 -2 9 2 354.24 16.49
 -2 9 2 341.66 14.95
 2 9 3 6.53 4.08
 -2 9 3 21.9 5.93
 -2 9 3 23.75 10.21
 2 9 3 22.77 11.95
 -2 9 4 357.86 16.86
 2 9 4 365.37 16.58
 2 9 4 371.73 34.88
 -2 9 4 341.82 31.96
 2 9 5 13.49 5.91
 -2 9 5 10.54 5.74
 -2 9 5 -6.7 11.61
 2 9 5 -17.11 9.59
 2 9 6 823.28 25.02
 -2 9 6 823.06 26.01
 2 9 6 799.9 50.17
 -2 9 6 792.45 47.1
 -2 9 7 148.84 11.75
 2 9 7 169.47 12.3
 -2 9 7 134.19 19.12
 2 9 7 167.33 23.4
 -2 9 8 54.47 9.03
 2 9 8 53.15 7.57
 2 9 9 132.78 10.73
 -2 9 9 143.85 12.16
 2 9 10 175 11.93
 -2 9 10 185.72 13.49
 2 9 11 79.41 8.36
 -2 9 11 104.04 10.37
 -2 9 12 371.08 16.99
 2 9 12 342.44 14.72
 2 9 13 8.66 3.81
 -2 9 13 6.97 5.34
 -2 9 14 194.86 10.79
 -2 9 15 -4.67 3.5
 2 -10 -16 -2.63 2.41
 -2 -10 -16 1.07 2.41
 2 -10 -15 158.98 8.28
 -2 -10 -15 143.59 6.43
 2 -10 -15 156.36 7.33
 -2 -10 -15 173.78 9.02
 -2 -10 -14 9.75 3.01
 2 -10 -14 14.59 3.93
 -2 -10 -14 2.89 4.65
 -2 -10 -13 228.53 10.49
 2 -10 -13 257.2 12.75
 -2 -10 -13 253.3 13.82
 -2 -10 -12 86.97 10.46
 2 -10 -12 90.03 9.2
 2 10 -11 257.35 14.91
 -2 10 -11 243.92 13.99
 -2 10 -10 56.9 7.9
 2 10 -10 53.2 8.46
 2 10 -10 57.07 6.64
 2 10 -9 325.54 14.31
 2 10 -9 321.62 16.83
 -2 10 -9 315.77 16.16
 2 10 -8 36.71 5.58
 2 10 -8 41.86 7.51
 -2 10 -8 44.89 7.46
 2 10 -8 29.39 6.41
 2 10 -7 506.35 18.37
 2 10 -7 477.9 21.88
 2 10 -7 474.37 19.93
 -2 10 -7 456.15 19.52
 2 10 -6 44.17 7.46
 2 10 -6 51.92 8.3
 -2 10 -6 36.35 7.5
 2 10 -5 701.64 24.98
 -2 10 -5 702.84 24.26
 2 10 -5 666.05 23.31
 -2 10 -4 58.39 7.28
 2 10 -4 63.01 8.21
 2 10 -4 73.4 8.76
 -2 10 -4 50.72 7.54
 2 10 -3 292.93 15.32
 -2 10 -3 292.95 15.86
 2 10 -3 303.38 16.11
 2 10 -3 319.03 32.45
 -2 10 -3 305.67 32.44
 2 10 -2 35.38 6.49
 -2 10 -2 42.19 6.9
 -2 10 -2 13.26 8.68
 2 10 -2 12.89 10.25
 2 10 -2 37.89 7.16
 -2 10 -1 252.65 14.3
 2 10 -1 264.34 14.58
 2 10 -1 251.8 29.99
 -2 10 -1 195.12 24.23
 -2 10 0 139.12 10.95
 2 10 0 132.09 10.71
 2 10 0 157.15 11.45
 -2 10 0 123.71 20.55
 2 10 0 143.32 23.5
 2 10 1 266.09 14.66
 -2 10 1 265.63 14.97
 2 10 1 253.36 13.94
 2 10 1 268.03 30.64
 -2 10 1 248.01 27.81
 -2 10 2 32.66 12.41
 2 10 2 45.58 15.67
 -2 10 2 35.25 6.96
 2 10 2 32.04 6.75
 2 10 3 395.04 37.48
 -2 10 3 360.08 34.87
 -2 10 3 387.81 18.31
 2 10 3 366.27 17.63
 2 10 4 31.67 6.75
 -2 10 4 42.96 8.09
 -2 10 5 654.66 23.84
 2 10 5 649.45 23.31
 2 10 6 41.8 7.59
 -2 10 6 41.66 8.06
 2 10 7 454.61 19.42
 -2 10 7 461.36 20.44
 2 10 8 64.19 8.49
 -2 10 8 24 6.93
 2 10 9 256.97 14.29
 -2 10 9 291.17 16.15
 2 10 10 41.26 6.65
 -2 10 10 47.9 7.82
 -2 10 11 285.77 14.94
 2 10 11 273.01 13.38
 -2 10 12 76.39 8.16
 2 10 12 69.05 6.91
 -2 10 13 264.57 12.71
 2 10 13 258.56 10.6
 -2 10 14 2.57 3
 -2 10 15 152.83 6.99
 2 -11 -14 115.67 6.25
 2 -11 -14 123.43 5.96
 -2 -11 -14 125.42 7.45
 2 -11 -13 41.18 5.19
 -2 -11 -13 17 4.94
 2 -11 -12 52.79 6.45
 -2 -11 -12 50.64 7.25
 -2 11 -11 89.55 8.5
 -2 -11 -11 89.01 10.29
 2 -11 -11 83.71 8.81
 2 11 -10 114.13 10.28
 -2 11 -10 118.95 9.84
 2 11 -9 102.41 10.02
 -2 11 -9 87.1 8.59
 2 11 -8 142.65 10.79
 -2 11 -8 148.04 11.5
 2 11 -8 148.36 11.61
 2 11 -7 16.82 6.09
 2 11 -7 9.02 5.53
 -2 11 -7 7.29 5.23
 2 11 -6 300.29 17.07
 2 11 -6 312.51 16.19
 -2 11 -6 325.45 16.58
 2 11 -5 9.93 5.33
 2 11 -5 12.66 6.04
 -2 11 -5 8.95 6.14
 -2 11 -4 402.4 18.09
 2 11 -4 416.75 19.48
 -2 11 -4 402.83 18.69
 2 11 -4 396.92 18.05
 2 11 -3 79.15 9.47
 -2 11 -3 73.94 8.77
 2 11 -3 83.63 9.1
 -2 11 -3 75.21 9.22
 -2 11 -2 563.46 21.76
 2 11 -2 553.69 20.96
 2 11 -2 543.62 21.85
 -2 11 -1 227.19 14.72
 2 11 -1 224.44 13.65
 2 11 -1 220.29 14.5
 -2 11 0 188.21 12.69
 2 11 0 211 13.25
 -2 11 0 180.93 13.27
 -2 11 1 212.22 13.77
 2 11 1 221.91 13.42
 2 11 2 572.55 21.56
 -2 11 2 604.07 22.56
 2 11 2 591.87 20.84
 -2 11 3 76.46 9.6
 2 11 3 62.32 8.52
 2 11 3 60.26 7.49
 2 11 4 368.91 17.74
 -2 11 4 387.05 18.76
 2 11 4 408.71 16.93
 2 11 5 9.36 5.58
 -2 11 5 11.39 6.04
 2 11 5 17.21 5.07
 2 11 6 269.37 15.25
 -2 11 6 272.72 15.91
 2 11 6 277.7 13.53
 2 11 7 22.1 6.55
 -2 11 7 14.38 6.36
 2 11 7 21.14 4.86
 -2 11 8 127.48 11.19
 2 11 8 123.45 10.38
 -2 11 9 100.79 10.26
 2 11 9 102.87 9.21
 2 11 10 100.92 8.46
 -2 11 10 90.05 9.19
 2 11 11 70.69 6.66
 -2 11 11 76.06 8.01
 2 11 12 46.35 5.03
 -2 11 12 62.35 6.62
 -2 11 13 20.22 4.02
 -2 11 14 112.31 5.81
 -2 -12 -13 14.53 3.07
 2 -12 -12 20.7 3.6
 -2 -12 -12 22.86 4.61
 2 -12 -12 16.03 2.96
 2 -12 -11 20.73 4.33
 -2 -12 -11 16.64 4.73
 -2 12 -10 48.63 6.25
 2 12 -10 56.31 7.13
 -2 12 -9 51.42 6.87
 2 12 -9 51 6.99
 -2 12 -8 43.7 6.97
 2 12 -8 38.74 6.73
 2 12 -7 54.52 7.73
 -2 12 -7 47.36 7.43
 2 12 -7 66.26 7.83
 2 12 -6 7.31 5.59
 -2 12 -6 3.55 5.31
 2 12 -6 -0.45 5.53
 -2 12 -5 75.15 9.07
 2 12 -5 83.8 9.09
 2 12 -5 82.76 9.72
 2 12 -4 55.34 7.99
 -2 12 -4 33.31 6.8
 2 12 -4 46.37 7.92
 -2 12 -4 53.76 7.68
 -2 12 -3 83.91 9.14
 2 12 -3 74.45 8.79
 2 12 -3 80.54 9.36
 -2 12 -3 90.31 8.88
 -2 12 -2 97.96 9.9
 -2 12 -2 102.26 9.72
 2 12 -2 110.49 10.3
 2 12 -2 100.94 9.42
 2 12 -1 25.74 6.16
 -2 12 -1 20.45 6.22
 -2 12 -1 22.88 6.02
 2 12 -1 16.92 6.03
 2 12 0 132.49 11.9
 -2 12 0 114.61 10.43
 2 12 0 133.51 10.58
 2 12 1 53.3 8.25
 2 12 1 39.7 6.4
 -2 12 1 57.34 8.86
 -2 12 2 113.43 10.49
 2 12 2 99.65 8.89
 -2 12 2 108.45 10.39
 2 12 3 92.23 8.48
 -2 12 3 84.82 9.27
 -2 12 3 87.96 9.55
 2 12 4 36.57 5.79
 -2 12 4 48.56 8.29
 2 12 5 73.6 7.16
 -2 12 5 83.24 9.4
 2 12 6 7.12 3.43
 -2 12 6 1.08 6.26
 2 12 6 4.2 5.29
 2 12 7 48.43 7.08
 -2 12 7 54.73 8.47
 -2 12 8 39.03 7.33
 2 12 8 41.14 6.45
 -2 12 9 39.85 6.58
 -2 12 10 40.45 4.52
 -2 12 10 42.07 6.22
 -2 12 11 29.36 5.05
 -2 12 12 14.93 3.56
 2 12 12 8.2 2.51
 -2 -13 -10 1.71 3.31
 2 -13 -10 -0.21 2.41
 2 -13 -9 24.79 4.81
 -2 13 -9 24.28 4.44
 2 13 -8 -2.71 3.87
 -2 13 -8 3.09 3.62
 2 13 -7 11.92 4.71
 -2 13 -7 17.62 5.18
 2 13 -6 1.72 3.88
 -2 13 -6 10.39 4.7
 2 13 -6 2.32 4.27
 2 13 -5 15.95 5.52
 2 13 -5 7.35 4.9
 -2 13 -5 17.04 5.63
 2 13 -4 4.85 4.94
 2 13 -4 1.21 4.48
 -2 13 -4 9.35 5.85
 -2 13 -3 10.01 4.85
 2 13 -3 13.78 6.18
 2 13 -3 12.67 4.83
 -2 13 -3 11.17 5.39
 -2 13 -2 -2.88 4.38
 2 13 -2 5.43 4.93
 -2 13 -2 1.63 5.25
 2 13 -2 -0.52 4.65
 2 13 -1 -1.13 5.06
 -2 13 -1 5.51 4.92
 2 13 -1 -1.66 4.19
 -2 13 -1 4.68 5.49
 2 13 0 13.67 5.99
 -2 13 0 8.44 5.3
 2 13 0 5.92 4.37
 -2 13 0 11.94 5.85
 2 13 1 -2.68 6.04
 -2 13 1 -0.8 5.13
 2 13 1 0.91 3.66
 -2 13 1 -7.04 5.63
 2 13 2 1.45 5.32
 -2 13 2 2.17 4.79
 2 13 2 0.64 3.57
 2 13 3 16.52 6.31
 -2 13 3 13.46 5.15
 2 13 3 11.61 4.12
 2 13 4 -4.33 5.45
 -2 13 4 0.64 4.34
 2 13 4 1.57 2.92
 2 13 5 14.39 5.57
 2 13 5 21.71 3.8
 -2 13 5 13.88 4.55
 2 13 6 0.51 4.81
 -2 13 6 9.87 4.08
 2 13 7 11.54 4.5
 -2 13 7 7.82 3.21
 2 13 8 -1.55 4.23
 -2 13 8 1.33 2.32
 2 13 9 24.73 4.34
 2 13 10 -3.04 2.65
 -2 -14 -8 5.69 2.83
 -2 14 -7 70.01 5.52
 2 14 -7 61.18 5.33
 2 14 -6 6.53 3.14
 -2 14 -6 14.07 3.88
 -2 14 -5 136.18 8.43
 2 14 -5 121.61 7.55
 2 14 -4 21.95 4.35
 -2 14 -4 21.64 4.85
 2 14 -4 25.78 4.64
 2 14 -3 134.9 8.96
 -2 14 -3 129.32 8.66
 2 14 -3 130.11 7.91
 -2 14 -2 5.64 4.33
 2 14 -2 1.45 3.29
 2 14 -2 1.46 4.37
 -2 14 -2 -0.29 2.94
 -2 14 -1 53.5 6.35
 2 14 -1 59.59 5.59
 -2 14 -1 60.2 6.15
 2 14 -1 62.65 6.92
 -2 14 0 -0.68 4
 2 14 0 -4.76 3.53
 2 14 0 0.41 4.26
 -2 14 0 0.82 3.98
 -2 14 1 82.57 7.6
 2 14 1 75.98 7.75
 -2 14 1 76.27 7.2
 2 14 1 69.5 5.91
 -2 14 2 -4.47 3.81
 2 14 2 4.08 2.9
 2 14 2 3.65 4.4
 -2 14 2 7.36 4.58
 -2 14 3 113.54 8.91
 2 14 3 130.81 8.93
 -2 14 3 116.87 7.69
 2 14 3 126 6.66
 -2 14 4 28.88 4.48
 2 14 4 27.63 3.26
 -2 14 4 34.67 5.87
 2 14 4 22.03 4.75
 -2 14 5 112.05 8.44
 2 14 5 115.08 7.98
 -2 14 5 113.43 6.67
 -2 14 6 7.85 2.36
 2 14 6 15.31 4.12
 -2 14 6 11.07 4.21
 2 14 7 72.09 5.62
 -2 14 7 82.47 6.66
 -2 14 8 4.37 3
 -2 15 -1 19.97 3.36
 -2 15 0 98.57 5.59
 3 0 -21 -13.56 4.77
 -3 0 -21 -1.63 3.19
 3 0 -20 0.55 4.35
 -3 0 -20 12.42 6.04
 -3 0 -20 2.9 5.28
 3 0 -20 -8.81 5.53
 -3 0 -20 2.67 4.64
 3 0 -20 7.98 2.75
 -3 0 -19 3.72 7.52
 3 0 -19 -13.33 7.26
 3 0 -19 -7.87 6.19
 -3 0 -19 -1.28 6.42
 3 0 -19 2.79 4.92
 3 0 -19 5.86 3.72
 -3 0 -19 -6.15 5.73
 -3 0 -18 -8.62 8.09
 3 0 -18 -0.39 6.11
 -3 0 -18 -4.57 7.11
 3 0 -18 4.83 6.23
 3 0 -18 -0.11 5.66
 3 0 -18 -3.15 3.9
 -3 0 -18 0.13 6.17
 3 0 -17 1.36 6.04
 3 0 -17 5.46 6.8
 -3 0 -17 -1.43 7.25
 -3 0 -17 1.72 7.52
 3 0 -17 3.3 4.1
 -3 0 -17 1.1 6.22
 3 0 -16 9.81 6.75
 -3 0 -16 0.45 7
 -3 0 -16 -0.13 6.67
 3 0 -16 -7.35 4.82
 -3 0 -16 2 6.11
 3 0 -16 -0.98 6.06
 -3 0 -15 5.46 6.12
 3 0 -15 -2.35 6.27
 3 0 -15 -4.04 7.25
 -3 0 -15 -0.42 7.11
 3 0 -15 7.92 4.43
 -3 0 -15 -3 7.66
 3 0 -15 -1.5 6.21
 -3 0 -15 0.5 4.57
 3 0 -14 6.63 5.36
 -3 0 -14 -8.68 5.52
 3 0 -14 -2.93 6
 -3 0 -14 -5.8 6.98
 3 0 -14 2.63 5.41
 3 0 -14 2.31 5.05
 -3 0 -14 3.24 4.85
 -3 0 -14 1.19 6.29
 3 0 -13 -1.33 4.91
 -3 0 -13 9.36 4.56
 3 0 -13 -0.18 2.7
 -3 0 -13 1.14 4.18
 -3 0 -13 -9.41 12.63
 -3 0 -13 1.18 5.51
 3 0 -13 -1.83 5.65
 -3 0 -13 -2.06 6.31
 3 0 -13 -0.58 5.32
 -3 0 -12 6.09 12.2
 -3 0 -11 3.52 11.05
 -3 0 -10 -5.19 10.14
 -3 0 -9 3.52 10.57
 -3 0 -9 -0.38 11.69
 -3 0 -8 3.89 8.95
 -3 0 -8 8.13 11.17
 -3 0 -7 -8.17 8.5
 -3 0 -7 -6.39 10.71
 -3 0 -6 1.9 6.02
 -3 0 -6 -0.88 2.91
 -3 0 -6 -4.98 6.98
 -3 0 -5 -2.06 4.88
 3 0 -5 -1.74 6.85
 -3 0 -5 -0.47 3.44
 -3 0 -4 -1.12 4.59
 3 0 -4 1.34 7.37
 -3 0 -4 2.01 2.83
 -3 0 -4 -3.15 3.77
 3 0 -3 1.87 7.58
 -3 0 -3 1.15 4.48
 -3 0 -3 2.93 3.77
 -3 0 -2 1.06 4.56
 3 0 -2 3.54 7
 -3 0 -1 -1.26 4.32
 3 0 -1 -0.99 5.42
 3 0 0 -2.52 3.82
 3 -1 -21 -0.74 3.8
 -3 -1 -21 7.46 3.48
 -3 1 -21 2.54 3.44
 3 -1 -20 61.16 6.82
 -3 -1 -20 61.78 7.85
 3 1 -20 64.46 7.32
 -3 -1 -20 51.18 7.96
 3 -1 -20 47.44 7.65
 -3 -1 -20 63.28 7.49
 -3 1 -20 60.25 7.08
 3 -1 -20 62.04 4.84
 3 1 -19 26.26 4.48
 3 -1 -19 14.89 5.51
 3 1 -19 22.89 5.49
 -3 -1 -19 22.61 7.37
 3 -1 -19 18.23 5.66
 -3 1 -19 27.57 8.1
 -3 1 -19 17.43 6.55
 3 -1 -19 28.17 4.72
 -3 -1 -19 31.72 7.2
 -3 1 -19 33.01 7.55
 -3 -1 -19 38.44 9.18
 3 1 -19 20.33 5.73
 3 -1 -19 27.54 7.91
 -3 -1 -18 105.4 11.25
 3 1 -18 84.61 7.99
 3 1 -18 96.72 10.42
 3 -1 -18 87.41 9.59
 -3 -1 -18 107.84 11.75
 -3 1 -18 107.06 11.24
 3 1 -18 109.66 10.74
 3 -1 -18 99.32 10.97
 3 -1 -18 105.14 12.06
 -3 1 -18 107.11 11.62
 -3 -1 -18 106.19 12.4
 3 1 -18 91.1 10.4
 3 -1 -18 74.49 7.36
 -3 1 -18 93.55 10.69
 -3 1 -17 88.84 10.75
 -3 -1 -17 88.07 10.1
 3 1 -17 92.08 8.53
 3 -1 -17 89.46 8.44
 3 -1 -17 82.75 10.16
 3 1 -17 99.27 11.09
 3 1 -17 98.35 10.97
 -3 1 -17 103.45 11.65
 3 -1 -17 105.85 11.41
 -3 1 -17 89.64 11.45
 3 1 -17 101.53 10.99
 -3 -1 -17 88.91 12.03
 -3 -1 -17 90.23 10.85
 3 1 -16 248.55 16.13
 3 -1 -16 246.95 15.6
 -3 1 -16 239.46 16.52
 3 -1 -16 240.18 13.4
 -3 -1 -16 250.01 16.48
 3 1 -16 250.02 13.83
 -3 1 -16 261.43 17.94
 -3 -1 -16 232.08 17.31
 3 1 -16 249.07 16.51
 -3 1 -16 255.67 16.76
 3 -1 -16 242.84 15.94
 3 1 -16 289.88 17.48
 -3 -1 -16 261.44 16.38
 -3 -1 -15 10.83 4.18
 3 -1 -15 9.23 5.33
 3 1 -15 9.61 5.95
 -3 1 -15 16.78 7.2
 -3 -1 -15 12.31 6.46
 3 1 -15 2.46 5.91
 -3 -1 -15 29.12 8.36
 3 -1 -15 14.89 5.92
 -3 1 -15 12.42 6.81
 3 1 -15 9.6 6.72
 -3 1 -15 15.98 7.33
 3 -1 -15 2.65 4.51
 3 1 -15 12.14 4.96
 -3 -1 -15 12.73 6.22
 -3 1 -14 101.11 25.62
 -3 -1 -14 66.58 21.12
 3 1 -14 73.78 9.23
 3 -1 -14 89.28 9.55
 -3 1 -14 78.37 8.71
 3 1 -14 98.16 9.47
 -3 -1 -14 98.54 11.15
 3 -1 -14 92.39 8.53
 -3 -1 -14 78.65 10.73
 -3 1 -14 79.58 10.42
 -3 -1 -14 79.23 8.31
 3 1 -14 72.63 9.24
 -3 1 -14 75.03 9
 -3 -1 -14 78.78 9.82
 3 -1 -14 87.35 9.62
 -3 1 -14 92.98 10.66
 3 1 -14 88.74 10.11
 -3 1 -13 86.72 9.92
 3 1 -13 87.5 9.83
 3 -1 -13 75.81 9.37
 -3 1 -13 75.13 8.78
 3 -1 -13 81.3 8.33
 -3 -1 -13 74.95 8.29
 3 -1 -13 73.06 8.22
 3 1 -13 72.24 8.9
 3 1 -13 100.14 8.67
 -3 -1 -13 83.33 9.53
 3 -1 -13 75.71 8.08
 -3 1 -13 79.68 8.85
 -3 -1 -13 80.73 9.29
 -3 1 -13 82.17 10.06
 -3 1 -13 61.65 16.81
 -3 -1 -13 89.05 21.67
 3 -1 -13 94.63 9.28
 3 1 -13 99.04 10.78
 -3 -1 -12 95.67 19.23
 -3 1 -12 119 21.61
 -3 1 -11 55.86 16.66
 -3 1 -11 55.86 18.52
 -3 -1 -11 59.59 16.06
 -3 1 -10 19.18 10.54
 -3 1 -10 19.47 12.52
 -3 -1 -10 16.98 10.8
 -3 1 -9 51.95 13.24
 -3 1 -9 31.85 12.38
 -3 -1 -9 43.05 12.47
 3 -1 -9 45.33 12.66
 -3 1 -8 181.43 19.28
 3 -1 -8 184.96 18.93
 3 -1 -8 191.11 18.33
 -3 -1 -8 206.72 20.82
 -3 1 -8 205.94 21.89
 -3 1 -7 180 17.88
 -3 -1 -7 172.11 8.68
 3 -1 -7 186.38 19.09
 3 -1 -7 203.77 17.21
 -3 1 -7 199.69 19.39
 -3 -1 -7 164.57 17.63
 -3 -1 -6 79.49 10.93
 -3 1 -6 99.89 12.87
 3 1 -6 73.68 10.87
 3 -1 -6 81.62 12.8
 -3 -1 -6 88.6 6.11
 3 1 -6 65.25 3.63
 -3 -1 -6 90.2 9.02
 -3 1 -6 80.35 4.55
 -3 -1 -6 78.02 12.39
 3 -1 -6 69.55 10.15
 -3 1 -6 72.63 12.09
 -3 1 -5 236.47 12.1
 -3 -1 -5 249.18 16.98
 -3 1 -5 229.02 16.6
 -3 -1 -5 238.56 15.01
 3 1 -5 232.14 15.32
 3 -1 -5 240.54 16.77
 -3 1 -5 251.02 8.65
 -3 -1 -5 245.58 13.29
 -3 1 -5 257.95 10.85
 3 -1 -5 253.3 15.02
 3 -1 -4 7.9 4.22
 -3 1 -4 14.55 6.45
 -3 -1 -4 18.11 5.45
 3 1 -4 14.28 5.85
 -3 1 -4 7.87 4.27
 3 -1 -4 15.01 6.44
 -3 -1 -4 18.01 5.07
 -3 1 -3 637.97 21.15
 -3 1 -3 632.86 22.14
 -3 -1 -3 687.17 17.95
 3 1 -3 654.84 19.15
 3 -1 -3 665.23 22.5
 -3 -1 -3 661.85 19.46
 -3 -1 -3 679.28 20.63
 -3 1 -2 6.63 4.61
 3 -1 -2 7.87 5.52
 -3 -1 -2 2.49 4.61
 3 1 -2 1.21 2.89
 -3 -1 -2 7.47 2.62
 3 -1 -1 1334.9 25.78
 3 1 -1 1311.86 17.23
 3 -1 0 1182.98 21.9
 -3 -1 0 1126.96 22.16
 3 -1 1 1307.49 20.25
 -3 -1 1 1331.74 23.56
 -3 -1 2 17 3.76
 3 -1 2 21.77 3.01
 3 -1 3 628 9.41
 3 -2 -21 48.05 4.89
 3 -2 -21 41.17 5.72
 -3 -2 -21 39.35 4.47
 -3 -2 -20 44.04 6.76
 3 -2 -20 59.25 6.7
 -3 -2 -20 51.46 8.02
 3 -2 -20 40.18 7.22
 -3 -2 -20 44.52 6.12
 -3 2 -20 44.34 6.46
 -3 2 -19 79.71 9.35
 3 -2 -19 80.8 6.89
 3 -2 -19 70.98 8.31
 -3 -2 -19 69.69 8.89
 3 2 -19 51.69 6.26
 -3 -2 -19 60.47 9.3
 3 -2 -19 77.63 7.61
 3 -2 -19 67.68 9.48
 -3 -2 -19 70 8.43
 -3 2 -18 27.01 8.2
 -3 -2 -18 30.87 7.58
 3 -2 -18 35.13 5.77
 3 2 -18 32.86 5.61
 3 -2 -18 20.01 5.79
 3 2 -18 27.07 6.5
 -3 2 -18 45.39 9.8
 -3 -2 -18 25.2 7.48
 3 -2 -18 34.41 8.64
 3 2 -18 41.34 7.39
 -3 2 -18 33.07 7.45
 -3 -2 -18 27.29 7.72
 3 -2 -18 28.76 7.16
 3 -2 -17 121.92 10.76
 3 2 -17 122.05 9.66
 -3 -2 -17 115.35 11.56
 3 -2 -17 120.45 9.34
 3 2 -17 130.37 12.36
 3 2 -17 129.62 11.85
 -3 -2 -17 128.67 13.87
 -3 2 -17 119.76 11.9
 -3 2 -17 111.26 11.71
 3 2 -17 134.43 12.2
 -3 2 -17 124.45 11.9
 -3 -2 -17 124.68 12.02
 3 -2 -17 128.71 12.32
 -3 2 -16 23.04 7.87
 3 -2 -16 9.75 4.36
 3 2 -16 22.62 5.99
 -3 -2 -16 16.77 6.57
 3 2 -16 19.24 7.49
 3 -2 -16 15.86 5.78
 3 2 -16 29.78 8.36
 3 2 -16 22.87 7.12
 -3 2 -16 22.26 8.32
 -3 -2 -16 24.64 9.63
 3 2 -16 15.61 5.62
 -3 2 -16 30.38 7.53
 -3 -2 -16 23.06 7.63
 3 -2 -16 22.52 7.17
 -3 2 -15 105.97 12.32
 -3 -2 -15 86.12 10.31
 3 2 -15 100.92 11.49
 3 -2 -15 86.85 9.58
 3 2 -15 102.34 11.72
 3 2 -15 103.2 9.82
 3 -2 -15 104.28 9.82
 -3 -2 -15 97.77 11.11
 3 2 -15 100.3 11.51
 -3 2 -15 104.9 11.28
 -3 2 -15 110.12 11.67
 -3 -2 -15 96.12 12.15
 3 -2 -15 87.28 10.1
 -3 -2 -14 20.04 5.84
 3 -2 -14 5.46 5.43
 3 2 -14 12.54 7.48
 -3 -2 -14 33.55 16.92
 3 -2 -14 13.41 5.22
 3 2 -14 25.62 7.37
 -3 2 -14 23.01 7.24
 3 2 -14 22.07 6.84
 3 2 -14 16.56 4.05
 -3 2 -14 21.68 7.29
 -3 -2 -14 13.56 5.93
 3 -2 -14 7.94 4.47
 -3 -2 -14 17.91 7.36
 -3 2 -14 16.11 6.62
 3 -2 -13 143.87 11.43
 3 -2 -13 157.26 11.81
 3 2 -13 146.6 12.04
 3 -2 -13 154.79 10.86
 -3 -2 -13 145.77 12.23
 -3 2 -13 156.2 12.75
 3 2 -13 172.02 11.39
 -3 -2 -13 175.46 14.54
 -3 2 -13 140.29 10.96
 -3 2 -13 148.37 12.51
 -3 -2 -13 166.05 25.97
 -3 2 -13 120.87 22.49
 3 2 -13 166.75 12.05
 -3 2 -13 159.63 11.23
 -3 -2 -13 156.66 11.74
 -3 2 -13 159.85 12.57
 3 2 -13 158.64 12.95
 -3 2 -12 205.36 27.33
 -3 -2 -12 192.74 25.57
 -3 2 -12 203.43 27.7
 -3 2 -11 315.62 30.16
 -3 2 -11 308.53 31.14
 -3 -2 -11 331.32 31.14
 -3 2 -10 96.04 17.83
 3 -2 -10 99.9 14.89
 -3 -2 -10 89.62 16.23
 -3 2 -10 77.49 15.31
 -3 2 -9 84.95 15.96
 3 2 -9 59.18 12.82
 3 -2 -9 48.79 12.06
 3 -2 -9 49.77 11.65
 -3 -2 -9 55.64 13.59
 -3 2 -9 70.06 17.13
 3 2 -8 135.16 17.15
 -3 2 -8 128.78 18.41
 3 -2 -8 118.97 16.59
 3 -2 -8 108.61 14.21
 -3 2 -8 116.14 16.76
 -3 -2 -8 110.19 16.3
 3 2 -7 308.28 21.93
 -3 -2 -7 381.14 16.54
 3 -2 -7 317.3 23.07
 3 -2 -7 352.17 21.1
 -3 -2 -7 360.33 24.55
 -3 2 -7 329.76 24.86
 3 2 -6 53.33 10.45
 3 -2 -6 57.35 10.76
 3 2 -6 57.35 5.69
 -3 -2 -6 62.03 9.74
 -3 2 -6 43.84 4.21
 -3 -2 -6 55.34 10.72
 3 -2 -6 47.93 8.01
 -3 2 -6 66.34 7.07
 -3 2 -6 47.71 10.63
 3 2 -6 58.18 4.03
 3 2 -5 376.59 19.7
 3 -2 -5 382.37 20.82
 -3 -2 -5 383.18 19.36
 3 -2 -5 378.99 16.88
 -3 2 -5 366.57 20.89
 -3 2 -5 399.23 17.91
 3 2 -4 20.2 6.19
 3 -2 -4 17.46 6.97
 -3 -2 -4 29.53 7.33
 3 -2 -4 26.3 4.88
 -3 2 -4 30.41 7.73
 3 2 -3 257.26 13.06
 3 -2 -3 263.61 15.4
 -3 -2 -3 278.68 15.23
 -3 2 -3 271.17 14.7
 3 2 -2 60.74 6.16
 -3 2 -2 73.19 7.15
 3 -2 -2 75.01 9.08
 -3 -2 -2 58.95 8.25
 -3 2 -1 147.46 7.37
 -3 2 -1 155.13 10.55
 -3 2 0 128.05 9.62
 -3 2 0 133.75 4.35
 -3 -2 0 122.53 9.34
 -3 -2 0 124.06 9.77
 -3 -2 1 45.73 5.94
 -3 2 1 41.04 5.71
 -3 -2 2 95.39 7.32
 -3 2 2 82.69 7.55
 -3 -2 3 293.49 11.11
 -3 2 3 280.77 12.65
 -3 2 4 6.18 3.25
 -3 2 5 291.14 12.64
 3 -3 -21 50.06 4.7
 -3 -3 -21 45.26 4.99
 3 -3 -21 38.91 5.27
 -3 -3 -21 35.03 3.85
 -3 -3 -20 227.37 11.31
 3 -3 -20 236.83 11.23
 3 -3 -20 223.34 12.86
 -3 -3 -20 218.36 12.5
 -3 -3 -20 226.26 10.76
 -3 -3 -19 29.53 6.64
 3 -3 -19 35.04 4.68
 3 -3 -19 34.12 5.16
 -3 3 -19 20.61 6.34
 3 -3 -19 22.69 7.21
 -3 -3 -19 22.63 7.14
 3 -3 -19 23.56 6.32
 -3 -3 -19 15.41 5.96
 -3 -3 -18 234.86 14.29
 3 -3 -18 223.12 14.12
 -3 -3 -18 218.18 13.71
 3 -3 -18 207.26 11.08
 -3 3 -18 226.18 14.62
 -3 -3 -18 187.7 14.7
 3 -3 -18 215.17 15.98
 3 -3 -18 209.19 11.74
 -3 -3 -17 15.4 6.41
 3 -3 -17 24.17 4.6
 -3 3 -17 12.14 7.84
 3 3 -17 26.22 7.5
 3 3 -17 27.92 6.14
 3 -3 -17 8.02 4.97
 3 3 -17 7.75 5.46
 -3 3 -17 17.3 5.03
 -3 -3 -17 9.64 7.52
 -3 -3 -17 15.91 6.85
 3 -3 -17 17.5 6.9
 3 -3 -16 206.69 13.38
 3 -3 -16 226.42 13.32
 -3 -3 -16 226.64 15.45
 -3 3 -16 230.65 16.26
 3 3 -16 235.73 13.67
 3 3 -16 227.64 15.39
 -3 -3 -16 222.52 17.28
 -3 3 -16 238.13 15.45
 3 3 -16 211.63 14.7
 -3 3 -16 230.85 16.6
 3 3 -16 234.81 15.3
 3 -3 -16 211.43 14.65
 -3 -3 -16 235.01 14.89
 3 3 -15 42.32 7.09
 -3 -3 -15 44.96 8.61
 -3 3 -15 40.98 8.53
 3 -3 -15 43.96 6.3
 3 3 -15 32.27 7.81
 3 -3 -15 40.23 7.14
 -3 -3 -15 28.49 7.03
 3 -3 -15 43.19 7.85
 -3 3 -15 46.69 9.22
 3 3 -15 48.34 8.48
 -3 3 -15 39.01 7.43
 -3 -3 -15 39.25 8.79
 3 3 -15 53.2 8.73
 -3 -3 -14 138.87 24.74
 3 -3 -14 153.89 11.99
 -3 3 -14 158.82 14.32
 -3 -3 -14 150.74 13.21
 3 3 -14 171.36 12.24
 3 -3 -14 165.65 11.46
 -3 -3 -14 146.11 12.01
 -3 3 -14 168.13 14.11
 3 3 -14 171.33 13.89
 3 3 -14 147.62 12.34
 -3 3 -14 163.22 11.93
 3 3 -14 158.87 12.66
 -3 -3 -14 177.47 15.47
 -3 3 -14 178.21 14.03
 -3 3 -13 117.13 22
 -3 -3 -13 90.79 20.79
 3 3 -13 122.5 11.01
 3 -3 -13 100.19 9.89
 -3 -3 -13 96.8 10.04
 -3 3 -13 120.47 12.41
 3 3 -13 116.81 9.54
 3 3 -13 112.67 11.4
 -3 -3 -13 115.32 10.74
 -3 3 -13 118.98 11.24
 3 3 -13 101.48 9.73
 -3 3 -13 106.47 8.79
 3 -3 -13 100.29 8.76
 -3 -3 -13 123.62 12.57
 -3 3 -13 114.8 10.93
 -3 3 -12 400.42 37.07
 3 3 -12 453.46 19.32
 -3 3 -12 448.7 21.58
 -3 -3 -12 387.63 18.34
 -3 -3 -12 432.32 37.56
 3 3 -12 403.52 17.62
 -3 3 -12 428.8 19.52
 -3 -3 -12 386.86 16.99
 3 -3 -12 412.57 18.6
 -3 3 -11 61.48 12.78
 -3 3 -11 72.55 17.16
 -3 -3 -11 75.57 17.09
 3 -3 -10 311.94 27.95
 3 3 -10 331.62 28.55
 -3 3 -10 386.96 32.02
 3 -3 -10 399.47 28.22
 -3 3 -10 342.36 32.11
 -3 -3 -10 371.29 31.25
 3 -3 -9 72.45 13.82
 -3 -3 -9 65.65 13.87
 3 -3 -9 65.69 10.18
 -3 3 -9 88.33 17.74
 3 3 -9 70.22 14.02
 -3 3 -9 105.91 18.93
 3 -3 -8 563.66 31.35
 -3 -3 -8 632.28 25.84
 3 -3 -8 564.17 27.76
 -3 3 -8 577.9 35.23
 -3 -3 -8 600.72 33.68
 -3 3 -8 571.33 35.96
 3 3 -8 565.56 31.94
 3 3 -7 76.64 7.7
 3 -3 -7 59.21 12.36
 -3 -3 -7 45.47 12.02
 3 -3 -7 77.15 10.1
 -3 3 -7 45.38 11.93
 3 3 -7 68.79 12.33
 3 3 -6 495.59 17.26
 -3 3 -6 442.98 27.02
 -3 3 -6 450.57 19.89
 3 -3 -6 467.02 20.17
 -3 -3 -6 459.15 25.24
 3 -3 -6 470.2 25.82
 3 3 -6 480.89 18.86
 3 3 -6 445.53 24.45
 3 -3 -5 106.31 8.92
 -3 3 -5 95.27 12.8
 -3 -3 -5 93.12 12.42
 3 -3 -5 106.63 13.51
 3 3 -5 109.68 9.75
 3 3 -5 88.14 11.35
 3 -3 -4 2070.69 30.11
 -3 3 -4 2047.57 46.5
 3 3 -4 2022.14 43.5
 3 -3 -4 2179.5 48.68
 -3 -3 -4 2176.27 48.23
 -3 3 -3 947.79 27.25
 -3 3 -3 959.42 28.49
 3 -3 -3 981.33 14.92
 -3 -3 -3 1003.81 31.62
 -3 3 -2 1521.14 34.3
 -3 3 -2 1565.18 31.37
 -3 -3 -2 1546.52 37.76
 -3 3 -1 79.31 9.13
 -3 -3 -1 81.07 10
 -3 3 0 1943.76 38.07
 -3 -3 0 1852.54 37.98
 -3 3 1 157.8 11.53
 -3 -3 1 164.9 11.83
 -3 3 2 1730.25 35.98
 -3 -3 2 1640.88 33.29
 -3 3 3 835.68 25.58
 -3 -3 3 850.67 23.04
 -3 3 4 1926.7 38.61
 -3 -3 4 2011.43 33.41
 -3 3 5 50.14 7.07
 -3 -3 5 66.38 6.17
 -3 3 6 438.79 18.51
 -3 3 7 96.52 8.69
 3 -4 -20 83.46 7.84
 -3 -4 -20 82.82 8.13
 -3 -4 -20 79.42 6.91
 3 -4 -20 90.09 7.36
 -3 -4 -20 80.13 6.49
 3 -4 -19 196.39 13.38
 -3 -4 -19 193.45 12.87
 -3 -4 -19 188.03 11.23
 3 -4 -19 199.78 11.66
 -3 -4 -19 207.98 11.4
 3 -4 -19 189.97 8.58
 3 -4 -18 28.03 4.65
 -3 -4 -18 33.72 7.27
 3 -4 -18 35.66 7.3
 3 -4 -18 29.13 5.24
 -3 -4 -18 34.71 7.43
 -3 -4 -18 25.75 7.41
 3 -4 -18 34.89 8.58
 3 -4 -17 229.36 12.34
 3 -4 -17 250.63 12.92
 -3 -4 -17 253.97 15.23
 -3 4 -17 258.04 16.4
 -3 -4 -17 243.64 17.05
 3 -4 -17 239.34 15.13
 -3 -4 -17 245.88 14.84
 3 4 -17 233.7 14.49
 3 -4 -16 49.76 7.1
 3 4 -16 47.6 7.02
 -3 4 -16 65.57 10.94
 3 -4 -16 52.01 8.72
 -3 -4 -16 48.67 8.39
 3 4 -16 61.02 9.39
 -3 -4 -16 56.63 8.99
 3 -4 -16 49.84 7.19
 -3 -4 -16 51.57 10.05
 3 -4 -15 401.99 17.72
 -3 -4 -15 427.97 20.27
 3 -4 -15 432.13 18.2
 3 4 -15 453.99 18.7
 -3 4 -15 443.38 22.29
 -3 -4 -15 408.56 22.33
 3 4 -15 426.56 19.76
 3 -4 -15 419.06 19.82
 -3 -4 -15 410.14 19.2
 3 4 -14 97 11.03
 3 -4 -14 87.04 9.25
 3 -4 -14 98.54 9.9
 3 4 -14 91.82 9
 -3 -4 -14 92.89 11.42
 -3 4 -14 102.56 9.52
 3 4 -14 101.24 10.53
 -3 4 -14 111.49 13.23
 -3 -4 -14 88.92 10.3
 -3 -4 -14 86.71 10.37
 3 4 -14 102.33 10.93
 3 4 -13 408.09 20.23
 -3 4 -13 389.84 20.25
 -3 -4 -13 363.3 17.27
 -3 -4 -13 346.43 35.14
 3 -4 -13 332.7 15.95
 -3 4 -13 396.11 22.02
 3 -4 -13 363.4 17.49
 -3 -4 -13 363.48 18.74
 3 4 -13 405.37 18.07
 -3 4 -13 371.8 37.97
 -3 -4 -13 369.56 20.07
 3 4 -13 358.99 18.32
 3 4 -13 384.39 18.39
 -3 4 -13 389.19 16.76
 -3 -4 -12 1.06 11.43
 -3 4 -12 16.67 12.54
 3 4 -12 16.47 5.02
 -3 4 -12 3.75 3.28
 -3 4 -12 15.14 8.31
 3 -4 -12 15.04 4.83
 3 4 -12 -3.57 5.31
 -3 -4 -12 0.54 5.86
 3 4 -12 7.97 5.31
 3 -4 -12 11.07 5.01
 -3 4 -12 8.05 5.53
 -3 -4 -11 691.81 43.87
 -3 4 -11 750.15 48.64
 3 4 -11 619.47 41.87
 -3 -4 -10 211.09 23.52
 3 -4 -10 212.59 23.86
 -3 4 -10 209.41 25.66
 3 4 -10 178.49 21.45
 -3 -4 -9 1458.38 56.41
 3 -4 -9 1354.51 53.84
 -3 4 -9 1523.49 61.9
 3 4 -9 1396.53 55.41
 -3 -4 -8 207.31 20.89
 3 -4 -8 151.14 18.14
 -3 -4 -8 164.27 15.53
 3 4 -8 153.81 18.6
 3 -4 -7 1058.17 32.35
 -3 -4 -7 932.1 40.04
 3 -4 -7 959.34 40.35
 3 4 -7 1083.36 32.47
 3 4 -7 924.21 39.59
 3 -4 -6 111.59 9.89
 3 -4 -6 89.68 14.09
 3 4 -6 113.74 11.49
 3 4 -6 85.27 12.87
 -3 -4 -5 1394.38 45.43
 3 -4 -5 1369.1 27.53
 3 -4 -5 1340.03 43.92
 3 4 -5 1376.46 37.97
 3 4 -5 1249.19 40.09
 3 -4 -4 274.97 9.57
 -3 4 -4 256.55 16.8
 3 4 -4 272.76 17.6
 -3 -4 -4 293.39 21.66
 -3 4 -3 2200.84 47.45
 -3 -4 -3 2255.27 53.3
 -3 4 -2 607.95 25.35
 -3 -4 -2 614.01 27.38
 -3 4 -1 1633.02 40.66
 -3 -4 -1 1665.25 42.66
 -3 4 0 208.27 15.62
 -3 -4 0 230.14 16.34
 -3 4 1 1621.79 40.59
 -3 -4 1 1609.01 38.96
 -3 4 2 706.59 27.02
 -3 -4 2 697.94 25.16
 -3 4 3 2029.49 45.64
 -3 -4 3 1993.81 40.54
 -3 4 4 217.87 15.67
 -3 -4 4 222.95 13.37
 -3 4 5 1111.54 34.11
 -3 -4 5 1196.48 27.52
 -3 4 6 158.14 13.4
 3 4 7 1163.53 34.63
 -3 4 7 1221.07 35.1
 -3 -5 -20 218.59 8.99
 3 -5 -20 218.45 9.39
 3 -5 -20 214.92 10.16
 -3 -5 -20 216.67 8.69
 3 -5 -19 18.21 5.61
 -3 -5 -19 16.48 5.07
 -3 -5 -19 18.21 4.83
 3 -5 -19 21.73 5.44
 -3 -5 -19 20.34 5.18
 -3 -5 -18 191.98 11.64
 3 -5 -18 229.64 13.18
 3 -5 -18 201.87 13.8
 -3 -5 -18 207.87 13.51
 3 -5 -18 197.2 9.71
 -3 -5 -18 198.94 11.79
 3 -5 -17 6.66 6.4
 -3 -5 -17 19.79 7.67
 3 5 -17 12.86 5.71
 3 -5 -17 16.55 6.74
 -3 -5 -17 4.37 5.56
 3 -5 -17 15 4.73
 -3 -5 -17 8.18 6.06
 -3 -5 -16 493.51 20.63
 3 -5 -16 484.31 18.29
 -3 -5 -16 486.74 19.9
 3 -5 -16 471.22 20.37
 -3 -5 -16 456.86 22.08
 3 5 -16 485.05 20.12
 3 -5 -15 29.54 6.12
 -3 -5 -15 36.53 7.93
 -3 5 -15 36.39 9.72
 -3 5 -15 41.13 6.32
 3 5 -15 38.7 7.49
 3 -5 -15 41.4 6.25
 -3 -5 -15 35.49 7.93
 -3 -5 -15 32.07 8.65
 3 5 -14 478.08 20.69
 -3 5 -14 482.25 18.62
 -3 5 -14 498.26 24.65
 3 -5 -14 490.21 19.91
 -3 -5 -14 449.4 21.19
 3 -5 -14 456.68 18.39
 -3 -5 -14 460.12 22.76
 -3 -5 -14 467.47 20.06
 -3 5 -13 -8.22 8.63
 3 -5 -13 0.09 4.29
 -3 -5 -13 3.98 5.72
 3 5 -13 -4.33 5.26
 -3 5 -13 -1.03 4.13
 -3 -5 -13 1.4 5.47
 3 -5 -13 4.2 4
 3 -5 -12 531.65 19.62
 3 5 -12 574.7 21.42
 3 -5 -12 557.07 21.93
 3 5 -12 604.43 21.74
 -3 5 -12 634.63 27.96
 -3 -5 -12 535.64 23.25
 3 5 -12 583.49 22.7
 -3 -5 -12 550.25 23.78
 -3 5 -12 614.01 47.53
 -3 -5 -11 25.83 6.45
 -3 5 -11 5.91 10.4
 3 5 -11 7.74 10.6
 3 5 -11 23.44 6.36
 3 5 -11 26.66 5.55
 -3 5 -11 27.16 7.99
 3 5 -11 16.88 4.09
 3 5 -11 25.94 6.3
 3 -5 -11 32.21 7.11
 -3 -5 -11 8.43 10.77
 3 -5 -11 15.29 9.99
 -3 -5 -10 1106.79 52.84
 3 -5 -10 1089.06 52.76
 -3 5 -10 1072.03 57.03
 3 5 -10 981.38 51.37
 -3 -5 -9 127.16 17.8
 3 -5 -9 143.48 19.47
 -3 5 -9 121.06 19.82
 3 5 -9 117.03 17.95
 -3 -5 -8 1362.7 52.39
 3 -5 -8 1275.47 53.03
 -3 -5 -7 2.35 9.72
 3 -5 -7 10.55 8.85
 3 5 -7 -1.94 6.89
 3 5 -6 1301.95 39.92
 3 -5 -6 1207.98 47.55
 3 5 -6 1254.29 40.86
 3 -5 -5 122.06 16.87
 3 5 -5 111.07 13.07
 -3 5 -4 1884.49 49.82
 3 5 -4 1919.82 50.58
 -3 5 -3 193.81 16.91
 3 5 -3 193.1 17.28
 -3 -5 -3 190.08 20.11
 -3 5 -2 1712.29 46.84
 3 5 -2 1809.68 48.47
 -3 -5 -2 1718.41 50.27
 -3 5 -1 195.49 17.57
 3 5 -1 167.3 16.34
 -3 -5 -1 178.65 17.81
 -3 5 0 2928.33 61.04
 -3 -5 0 2878.12 60.58
 -3 5 1 148.18 15.54
 -3 -5 1 143.51 14.81
 -3 5 2 1891.2 49.44
 -3 -5 2 1951.77 47.19
 -3 5 3 145.67 15.19
 -3 -5 3 173.13 14.26
 3 5 4 1496.36 45.06
 -3 5 4 1580.55 45.84
 3 5 5 63.74 10.68
 -3 5 5 65.71 11.06
 3 5 6 1060.51 37.67
 -3 5 6 1040.83 37.4
 3 5 7 7.96 5.25
 -3 5 7 7.34 5.33
 -3 -6 -19 102.96 6.84
 3 -6 -19 109.57 7.66
 -3 -6 -19 115.32 7.42
 3 -6 -19 98.13 7.59
 -3 -6 -18 35.08 5.99
 3 -6 -18 31.12 6.09
 3 -6 -18 30.76 6.03
 -3 -6 -18 30.57 5.57
 -3 -6 -18 31.66 6.08
 3 -6 -18 28.79 4.05
 3 -6 -17 232.89 11.21
 -3 -6 -17 212.44 12.89
 3 -6 -17 222.57 13.06
 -3 -6 -17 207.65 12.01
 3 6 -17 222.1 12.51
 3 -6 -17 198.54 13.61
 -3 -6 -17 196.23 13.02
 3 -6 -16 2.3 6.65
 -3 -6 -16 9.85 6.36
 3 6 -16 7.67 5.57
 -3 -6 -16 6.71 5.2
 3 -6 -16 11.3 6.1
 -3 -6 -16 25.94 7.39
 3 -6 -16 11.29 5.32
 -3 -6 -15 235.21 15.28
 3 -6 -15 230.98 13.26
 -3 -6 -15 245.49 14.38
 -3 -6 -15 234.91 15.78
 3 6 -15 224.41 13.83
 -3 -6 -14 7.14 5.56
 3 6 -14 4.01 5.61
 -3 -6 -14 14.28 6.66
 3 -6 -14 11.53 5.64
 -3 -6 -14 10.72 5.92
 -3 -6 -13 357.65 19.13
 3 -6 -13 332.51 17.41
 -3 -6 -13 332.35 18.7
 3 6 -13 352.32 17.55
 3 6 -12 90.73 9.49
 -3 -6 -12 97.62 10.39
 3 -6 -12 74.94 8.95
 -3 -6 -12 80.42 10.71
 3 6 -12 107.83 20.22
 -3 6 -11 693.11 49.22
 -3 -6 -11 663.18 24.63
 3 6 -11 690.85 23.38
 -3 6 -11 659.96 22.08
 3 6 -11 674.71 24.26
 3 -6 -10 23.22 10.81
 3 6 -10 17.72 11.03
 -3 6 -10 -0.38 4.46
 -3 6 -10 -10.12 13.41
 3 6 -10 14.34 4.67
 3 6 -10 11.37 4.64
 -3 6 -10 6.72 3.13
 3 6 -9 436.47 33.78
 3 -6 -9 449.9 34.65
 3 6 -8 22.81 10.04
 3 -6 -8 45.65 13.15
 -3 -6 -8 43.83 11.76
 3 6 -7 689.57 38.19
 3 -6 -7 763.55 42.23
 -3 -6 -7 752.35 38.16
 3 6 -6 262.82 22.74
 3 6 -6 282.84 22.46
 3 -6 -6 232.2 23.79
 3 6 -6 280.52 21.03
 3 6 -5 1204.27 44.97
 3 6 -4 30.74 9.74
 -3 6 -4 28.78 9.49
 3 6 -3 1025.92 41.78
 -3 6 -3 982.22 40.58
 3 6 -2 6.72 8.91
 -3 6 -2 4.93 9.16
 3 6 -1 1458.68 49.22
 -3 6 -1 1426.16 48.25
 3 6 0 121.24 16.29
 -3 6 0 112.86 15.91
 3 6 1 1581.6 51.02
 -3 6 1 1562.14 50.63
 3 6 2 6.95 8.78
 -3 6 2 10.59 9.51
 3 6 3 954.53 40.24
 -3 6 3 1021.37 41.18
 3 6 4 27.09 9.76
 -3 6 4 38.02 9.75
 3 6 5 1066.31 42.45
 -3 6 5 975.24 40.71
 3 6 6 209.95 19.18
 -3 6 6 201.87 19.12
 3 6 7 632.51 32.88
 -3 6 7 676.11 33.47
 3 -7 -19 3.37 2.86
 -3 -7 -19 3.11 2.57
 3 -7 -18 98.03 7.29
 -3 -7 -18 94.52 7.3
 -3 -7 -18 76.94 6.18
 3 -7 -18 93.43 7.53
 -3 -7 -17 29.87 5.19
 3 -7 -17 20.13 4.74
 3 -7 -17 31.94 4.54
 -3 -7 -17 38.58 6.49
 3 7 -17 34.14 5.53
 -3 -7 -17 29.09 5.12
 3 -7 -17 34.48 6.35
 -3 -7 -16 41.92 6.52
 3 -7 -16 45.36 7.23
 -3 -7 -16 42.63 7.73
 3 -7 -16 50.06 6.25
 3 7 -16 46.59 6.89
 -3 -7 -16 48.73 6.89
 3 -7 -16 49.32 7.67
 -3 -7 -15 1.3 4.9
 3 -7 -15 -8.59 6.17
 3 7 -15 1.7 4.52
 3 -7 -15 -2.21 4.52
 -3 -7 -15 -3 6.32
 -3 -7 -15 5.17 4.99
 3 -7 -14 94.12 9.4
 -3 -7 -14 79.98 8.68
 3 7 -14 89.94 9.04
 -3 -7 -14 75.7 8.61
 -3 -7 -14 89.23 10.84
 -3 -7 -13 39.11 8.86
 3 -7 -13 41.54 7.64
 3 7 -13 36.74 7.13
 3 7 -12 244.54 14.48
 3 -7 -12 230.42 14.99
 -3 -7 -12 240.06 16.81
 -3 7 -12 251.53 14.25
 3 7 -11 100.1 10.24
 -3 7 -11 112.41 9.66
 3 7 -11 108.26 10.4
 3 7 -10 220.59 13.92
 -3 7 -10 201.42 12.59
 3 7 -10 178.32 23.97
 -3 7 -10 227.67 27.35
 3 7 -10 241.26 14.06
 3 -7 -10 160.45 23.05
 3 7 -9 16.15 4.13
 -3 7 -9 8.81 3.5
 3 7 -9 25.38 10.3
 3 7 -9 13.57 5.23
 3 -7 -9 -1.28 12.12
 3 7 -9 7.48 3.33
 3 -7 -8 102.84 19.63
 3 7 -8 106.7 9.18
 -3 7 -8 89.62 8.29
 -3 7 -8 75.33 7.93
 3 7 -8 99.27 17.53
 3 7 -8 82.07 8.19
 3 7 -7 31.32 9.77
 3 -7 -7 49.08 15.7
 3 7 -6 468.57 31.75
 3 -7 -6 446.68 34.8
 3 7 -6 540.52 32.64
 3 7 -5 93.92 15
 3 7 -5 120.74 16.46
 3 7 -4 322.58 26.78
 -3 7 -4 314.06 25.91
 3 7 -3 18.82 8.81
 -3 7 -3 14.57 8.4
 3 7 -2 270.35 24.88
 -3 7 -2 272.45 24.11
 3 7 -1 28.63 10.2
 -3 7 -1 22.06 9.06
 3 7 0 346 27.27
 -3 7 0 346.9 27.09
 3 7 1 23.25 8.3
 -3 7 1 37.17 11.05
 3 7 2 204.69 21.3
 -3 7 2 226.26 22.81
 3 7 3 32.71 11.22
 -3 7 3 51.83 13.27
 3 7 4 281.17 24.75
 -3 7 4 312.26 25.6
 3 7 5 108.58 16.19
 -3 7 5 129.01 17.65
 3 7 6 423.05 29.63
 -3 7 6 394.2 28.79
 3 7 7 74.61 12.83
 -3 7 7 58.84 12.11
 3 7 8 47.33 6.05
 3 7 9 7.61 4.27
 3 7 10 194.2 11.57
 3 7 11 121.68 9.36
 -3 7 15 11.54 4.81
 -3 7 16 58.3 6.11
 -3 -8 -18 10.13 3.13
 3 -8 -18 5.44 3.09
 3 -8 -17 20.54 3.05
 -3 -8 -17 27.29 4.94
 3 -8 -17 23.98 5.05
 -3 -8 -17 18.75 3.73
 -3 -8 -16 7.88 5.16
 3 -8 -16 -0.75 2.99
 3 8 -16 7.17 3.78
 3 -8 -16 8.76 4.78
 -3 -8 -16 -0.24 3.72
 -3 -8 -15 19.03 6.59
 3 -8 -15 13.05 3.87
 3 8 -15 26.88 5.58
 -3 -8 -15 18 4.35
 3 -8 -14 2.48 4.02
 -3 -8 -14 7.14 6.12
 3 8 -14 0.83 4
 -3 -8 -14 2.36 4.19
 3 -8 -13 2.16 5.24
 -3 -8 -13 7.21 6.89
 3 8 -13 21.02 5.47
 3 8 -12 1.54 4.48
 3 -8 -12 -1.45 5.38
 -3 -8 -12 8.41 7.01
 -3 8 -12 8.76 4.69
 3 8 -11 38.46 7
 3 8 -11 34.07 7.49
 -3 8 -11 40.69 6.71
 3 8 -10 23.36 6.1
 -3 8 -10 29.22 6.57
 3 8 -10 19.8 6.11
 -3 8 -9 42.95 6.85
 3 8 -9 61.13 8.05
 -3 8 -9 63.41 16.46
 3 8 -9 61.98 7.36
 3 -8 -9 47.07 15.32
 3 8 -9 72.46 8.84
 3 8 -8 44.53 6.11
 3 8 -8 51.91 7.65
 -3 8 -8 60.02 7.52
 3 8 -8 52.09 8.35
 3 8 -7 41.42 6.41
 -3 8 -7 45.53 6.43
 3 -8 -7 29.42 10.79
 3 8 -7 30.74 6.89
 3 -8 -6 107.43 19.84
 -3 8 -6 113.55 9.61
 3 8 -6 113.69 9.74
 3 8 -6 124.1 10.78
 3 8 -5 132.91 18.07
 -3 8 -5 147.2 10.58
 3 -8 -5 153.92 23.41
 3 8 -5 143.7 10.1
 -3 8 -5 131.83 9.94
 3 8 -4 17.21 9.59
 -3 8 -4 0.78 7.77
 3 8 -4 -4.32 9.95
 3 8 -3 21.18 11.69
 -3 8 -3 24.74 9.44
 3 8 -2 -10.56 8.94
 -3 8 -2 25.97 10.34
 3 8 -1 26.67 10.72
 -3 8 -1 32.75 11.46
 3 8 0 32.94 9.56
 -3 8 0 35.47 13.73
 3 8 1 33.01 10.69
 -3 8 1 17.17 9.66
 3 8 2 32.07 11.22
 -3 8 2 11.64 9.12
 3 8 3 16.08 9.05
 -3 8 3 4.39 9.43
 3 8 4 13.59 7.84
 -3 8 4 4.18 7.45
 3 8 5 185.64 22.45
 -3 8 5 137.99 19.04
 3 8 6 113.45 15.9
 3 8 6 130.39 9.75
 -3 8 6 96.17 16.7
 3 8 7 49.38 6.63
 -3 8 7 34.04 10.66
 3 8 8 38.38 6.6
 3 8 9 53.34 7.04
 3 8 10 20.31 5.19
 3 8 11 60.61 7.22
 3 8 12 2.7 3.45
 -3 8 13 13.75 6.15
 -3 8 14 5.87 4.3
 -3 8 15 23.57 5.02
 -3 8 16 3.66 3.07
 3 -9 -17 8.89 3.02
 -3 -9 -17 22.47 3.64
 -3 -9 -16 16.15 3.38
 3 -9 -16 12.16 4
 -3 -9 -16 23.29 4.82
 3 -9 -16 28.58 3.5
 3 9 -15 0.68 2.84
 -3 -9 -15 -0.38 3.04
 3 -9 -15 -6.52 4.88
 3 -9 -15 3.35 3.21
 -3 -9 -15 -2.52 4.96
 3 9 -14 31.85 5.1
 -3 -9 -14 26.86 4.7
 3 -9 -14 25.68 5.21
 -3 -9 -14 30.4 7.14
 3 9 -13 16.49 4.7
 3 -9 -13 23.22 5.82
 -3 -9 -13 12.95 6.55
 -3 -9 -13 20.84 4.72
 3 -9 -12 103.59 10.21
 -3 -9 -12 109.96 12.03
 -3 9 -12 112.31 9.51
 3 9 -12 120.09 9.49
 3 9 -11 7.04 5.16
 -3 9 -11 1.4 5.22
 3 9 -11 4.21 5.72
 3 9 -10 47.28 6.32
 -3 9 -10 62.13 8.28
 3 9 -10 59.52 8.82
 3 9 -9 4.03 5.09
 3 9 -9 6.36 4.32
 3 9 -9 9.59 6.21
 -3 9 -9 16.58 5.55
 3 9 -8 48.68 8.27
 3 9 -8 45.95 6.77
 3 9 -8 50.46 8.02
 -3 9 -8 49.92 7.79
 3 9 -7 12.76 6.61
 -3 9 -7 0.75 4.6
 3 9 -7 5.51 5.07
 3 9 -6 54.06 8
 3 9 -6 58.65 7.76
 -3 9 -6 61.6 8.15
 3 9 -5 54.31 8.02
 3 -9 -5 41.72 13.63
 3 9 -5 43 6.63
 -3 9 -5 55.5 7.59
 3 9 -5 39.81 11.38
 3 9 -4 141.13 11.12
 -3 9 -4 130.91 10.26
 -3 9 -4 134.44 10.54
 3 9 -4 138.95 10.17
 3 9 -4 126.52 19.94
 3 9 -3 67.37 8
 -3 9 -3 75.47 16.4
 3 9 -3 58.43 13.94
 -3 9 -3 56.33 6.83
 3 9 -3 61.69 7.41
 -3 9 -3 66.96 8.31
 -3 9 -2 112.71 18.57
 3 9 -2 131.77 21.39
 -3 9 -2 110.72 9.12
 -3 9 -2 121.32 9.86
 3 9 -2 99.17 8.83
 3 9 -2 74.16 15.51
 3 9 -1 17.82 4.66
 -3 9 -1 -3.79 10.85
 3 9 -1 16.33 8.71
 -3 9 -1 25.29 5.11
 3 9 -1 27.38 12.41
 -3 9 -1 15.1 4.18
 -3 9 0 287.84 29.99
 3 9 0 289.94 14.9
 -3 9 0 314.82 15.02
 3 9 0 293.19 14.13
 -3 9 0 312.9 14.68
 3 9 0 281.66 29
 3 9 1 22.85 5.02
 -3 9 1 23.29 5.42
 3 9 1 17.17 4.84
 -3 9 1 28.63 5.78
 -3 9 1 21.14 12.13
 3 9 1 13.79 10.35
 3 9 2 130.75 10.51
 -3 9 2 118.22 9.96
 -3 9 2 117.06 8.89
 -3 9 2 126.32 20.29
 3 9 2 103.28 16.99
 3 9 3 40.96 6.44
 -3 9 3 45.53 7.03
 -3 9 3 59.97 6.7
 3 9 3 39.99 12.3
 -3 9 3 47.13 12.36
 3 9 4 128.01 19.48
 3 9 4 134.25 10.3
 -3 9 4 138.8 11.43
 -3 9 4 109.21 18.46
 3 9 5 50.93 7.19
 -3 9 5 48.37 8.07
 -3 9 6 62.5 8.89
 3 9 6 51.28 7.46
 -3 9 6 44.66 12.08
 3 9 6 75.12 17.91
 3 9 7 5.94 4.62
 -3 9 7 1.93 5.38
 3 9 7 -1.34 11.3
 -3 9 8 62.18 9.25
 3 9 8 62.04 8.28
 -3 9 9 7.04 5.94
 3 9 9 1.33 4.79
 3 9 10 43.84 6.68
 -3 9 10 40.26 8.27
 3 9 11 2.5 4.14
 -3 9 11 2.93 6.03
 3 9 12 126.75 9.01
 -3 9 12 116.44 10.63
 -3 9 13 18.24 5.65
 -3 9 14 24.34 5.43
 -3 9 15 0.74 3.31
 -3 9 16 3.54 2.3
 -3 -10 -16 7.25 2.66
 3 -10 -16 17.97 3.3
 3 -10 -15 76.69 6.28
 3 -10 -15 76.27 4.88
 -3 -10 -15 84.37 6.57
 -3 -10 -14 2.75 4.47
 3 -10 -14 12.07 3.73
 -3 -10 -13 156.82 8.13
 3 -10 -13 165.05 9.97
 -3 -10 -13 166.01 11.52
 3 10 -13 160 8.57
 -3 -10 -12 15.88 3.84
 3 -10 -12 17.47 5.21
 -3 -10 -12 15.5 6.99
 3 10 -12 28.23 4.68
 3 10 -11 214.38 11.35
 3 10 -11 205.19 13.41
 -3 10 -11 199.59 12.38
 -3 10 -10 35.36 6.47
 3 10 -10 26.9 7.39
 3 10 -10 18.22 4.31
 3 10 -9 335.96 15.03
 3 10 -9 325.72 16.87
 -3 10 -9 320.52 16.1
 3 10 -9 315.48 15.73
 3 10 -8 11.42 5.95
 -3 10 -8 9.31 5.35
 3 10 -8 9.81 4.57
 3 10 -8 2.86 6.29
 3 10 -7 277.72 14.36
 3 10 -7 229.87 14.26
 -3 10 -7 270.32 15.57
 3 10 -7 261.61 16.57
 3 10 -6 3.13 5.71
 3 10 -6 11.24 5.55
 -3 10 -6 15.2 5.92
 3 10 -5 268.98 15.15
 -3 10 -5 261.17 14.86
 3 10 -5 265.51 16.22
 3 10 -4 4.99 4.97
 3 10 -4 -1.95 5.38
 -3 10 -4 0.89 4.96
 -3 10 -3 316.46 16.67
 3 10 -3 282.81 15.2
 3 10 -3 291.13 30.46
 3 10 -3 287.09 16.16
 3 10 -2 51.98 11.68
 3 10 -2 38.12 7.25
 3 10 -2 42.8 6.96
 -3 10 -2 35.61 6.62
 3 10 -1 264.34 14.19
 -3 10 -1 296.19 15.08
 3 10 -1 311.4 32.8
 -3 10 -1 315.94 33.25
 -3 10 -1 307.61 15.69
 -3 10 0 16.77 5.41
 -3 10 0 8.3 8.11
 3 10 0 16.41 11.84
 -3 10 0 12.88 5.65
 3 10 0 7.93 4.81
 -3 10 1 221.88 13.03
 3 10 1 246.59 13.49
 3 10 1 225.62 29.07
 -3 10 1 244.52 28.59
 -3 10 1 232.95 14.09
 3 10 1 223.71 13.73
 -3 10 2 30.22 6.1
 -3 10 2 22.24 11.36
 3 10 2 24.11 11.84
 3 10 2 15.89 5.55
 -3 10 2 26.92 6.85
 3 10 2 16.45 4.58
 3 10 3 248.46 14.63
 -3 10 3 234.86 14.44
 3 10 3 252.96 13.6
 -3 10 3 261.41 13.27
 -3 10 4 3.15 5.23
 3 10 4 10.53 5.95
 -3 10 5 265.41 15.72
 3 10 5 279.05 15.44
 -3 10 6 12.41 6.44
 3 10 6 9.77 5.33
 -3 10 7 240.7 15.3
 3 10 7 234.98 14.05
 3 10 8 4.31 4.9
 -3 10 8 8.43 6.01
 -3 10 9 307.45 16.82
 3 10 9 279.58 14.34
 3 10 10 27.79 5.84
 -3 10 10 31.18 7.1
 -3 10 11 221.76 13.66
 3 10 11 210.41 11.43
 3 10 12 19 4.42
 -3 10 12 13.97 5.42
 3 10 13 116.14 6.74
 -3 10 13 117.02 9.04
 -3 10 14 -4.39 3.63
 -3 10 15 59.27 4.7
 3 -11 -14 153.37 7.19
 -3 -11 -14 164.83 8.13
 -3 -11 -13 23.89 5.23
 3 -11 -13 28.48 4.08
 -3 -11 -12 141.12 10.13
 3 -11 -12 133.76 8.49
 -3 11 -11 15.75 4.76
 3 -11 -11 8.22 4.83
 -3 -11 -11 6.68 6.06
 -3 11 -10 139.48 10.05
 3 11 -10 134.37 10.98
 3 11 -9 8.96 5.68
 -3 11 -9 2.35 4.93
 3 11 -8 218.71 11.4
 3 11 -8 237.6 13.83
 3 11 -8 224.31 13.88
 -3 11 -8 228.55 13.76
 3 11 -7 44.55 7.84
 3 11 -7 51.6 6.14
 -3 11 -7 44.93 7.41
 3 11 -7 39.54 7.47
 3 11 -6 211.21 11.99
 3 11 -6 188.99 13.16
 -3 11 -6 195.6 13.09
 3 11 -6 197.61 14.61
 -3 11 -5 93.98 10.05
 3 11 -5 80.17 9.32
 3 11 -5 82.46 10.13
 -3 11 -4 220.13 14.29
 3 11 -4 202.27 13.34
 3 11 -4 193.99 14.05
 3 11 -3 59.25 8.45
 -3 11 -3 51.64 7.97
 3 11 -3 33.39 6.94
 -3 11 -3 38.86 6.73
 3 11 -2 214.28 13.13
 -3 11 -2 211.15 14.22
 3 11 -2 200.32 13.98
 -3 11 -1 122.84 11.19
 3 11 -1 123.09 10.43
 3 11 -1 145.07 12.34
 3 11 0 55.77 7.61
 -3 11 0 69.33 9.06
 -3 11 0 72.74 9.18
 3 11 1 112.1 9.64
 -3 11 1 105.5 10.45
 3 11 2 181.66 11.84
 -3 11 2 171.91 12.9
 3 11 3 71.35 8.35
 3 11 3 53.7 7.76
 -3 11 3 64.79 9.57
 3 11 4 218.52 12.12
 3 11 4 221.2 13.95
 -3 11 4 199.96 14.17
 3 11 5 72.37 7.27
 3 11 5 68.9 8.39
 -3 11 5 75.48 10.02
 3 11 6 159.83 12.1
 -3 11 6 154.28 12.69
 3 11 7 33.33 7.32
 -3 11 7 30.07 7.33
 3 11 8 197.29 12.28
 -3 11 8 182.55 13.66
 -3 11 9 11.19 6.51
 3 11 9 4.86 4.12
 -3 11 10 174.8 12.34
 3 11 10 165.85 10.11
 3 11 11 15.56 3.95
 -3 11 11 11.85 5.43
 -3 11 12 113.44 8.72
 -3 11 13 12.65 3.71
 -3 11 14 115.94 6.12
 -3 -12 -13 135.9 6.4
 -3 -12 -12 19.32 4.2
 3 -12 -12 31.78 3.32
 -3 -12 -11 86.61 7.49
 3 -12 -11 87.91 6.41
 -3 12 -10 17.06 4.13
 -3 -12 -10 22.92 6.2
 3 -12 -10 13.75 4.54
 -3 12 -9 140.93 9.51
 3 12 -9 137.1 10.06
 3 12 -8 31.06 6.53
 -3 12 -8 30.12 6.02
 -3 12 -7 142.84 10.69
 3 12 -7 156.35 11.26
 3 12 -7 150.45 10.72
 3 12 -6 38.65 7.46
 3 12 -6 37.54 7.01
 -3 12 -6 29.98 6.37
 3 12 -5 187.98 12.26
 -3 12 -5 195.82 12.77
 3 12 -5 186.59 13.76
 3 12 -4 14.11 6.2
 3 12 -4 10.9 5.25
 -3 12 -4 8.43 5.56
 3 12 -3 359.02 16.35
 -3 12 -3 396.66 18.18
 3 12 -3 375.72 18.04
 -3 12 -3 404.65 17.39
 -3 12 -2 30.92 6.58
 3 12 -2 15.69 6.28
 -3 12 -2 22.53 7.15
 3 12 -2 23.07 5.89
 3 12 -1 173.41 11.59
 -3 12 -1 176.22 12.99
 3 12 -1 186.03 13.44
 -3 12 -1 173.24 12.39
 3 12 0 -3.85 6.29
 -3 12 0 -1.07 5.83
 3 12 0 -0.75 5.02
 -3 12 1 204.56 13.85
 3 12 1 189.9 11.64
 3 12 1 205.64 13.96
 -3 12 2 27.83 6.99
 3 12 2 29.8 7.68
 3 12 2 22.48 5.23
 -3 12 2 16.5 6.54
 3 12 3 447.68 16.53
 -3 12 3 449.97 19.29
 -3 12 4 21.48 6.48
 3 12 4 31.3 5.28
 -3 12 5 200.08 13.35
 3 12 5 205.01 10.52
 -3 12 6 39.89 7.41
 -3 12 7 153.76 11.99
 -3 12 8 31.18 7.12
 -3 12 9 175.22 11.36
 -3 12 10 21.67 5.3
 -3 12 11 94.83 7.39
 3 12 11 79.55 5.79
 -3 12 12 17.6 3.57
 -3 -13 -10 80.04 6.09
 -3 13 -9 68.83 5.82
 3 -13 -9 63.23 5.63
 -3 -13 -9 67.69 6.72
 3 13 -8 94.44 7.51
 -3 13 -8 92.01 6.95
 3 13 -7 25.16 5.42
 -3 13 -7 17.63 4.68
 -3 13 -6 122.01 9.18
 3 13 -6 105.59 8.58
 3 13 -6 102.91 7.98
 3 13 -5 29.01 6.17
 3 13 -5 27.24 5.84
 -3 13 -5 38.64 6.7
 -3 13 -4 185.13 11.75
 3 13 -4 175.19 10.53
 3 13 -4 176.13 11.93
 3 13 -3 51.61 7.27
 3 13 -3 56.52 6.76
 -3 13 -3 60.17 8.19
 -3 13 -2 127.06 10.46
 3 13 -2 118.11 8.94
 3 13 -2 114 10.12
 -3 13 -2 120.97 8.79
 3 13 -1 20.32 6.62
 -3 13 -1 19.05 5.58
 3 13 -1 23.56 5.1
 -3 13 -1 11.06 5.19
 -3 13 0 19.37 4.82
 3 13 0 38.09 7.07
 3 13 0 33.1 5.68
 -3 13 0 30.78 6.68
 -3 13 1 24.89 6.1
 3 13 1 41.94 7.78
 3 13 1 28.51 5.24
 -3 13 1 31.11 6.65
 3 13 2 135.25 8.82
 -3 13 2 149.98 10.86
 3 13 2 143.63 10.99
 3 13 3 55.82 8.22
 3 13 3 45.12 5.3
 -3 13 3 43.4 7
 -3 13 4 177.26 11.06
 3 13 4 176.71 8.94
 3 13 4 203.23 12.18
 3 13 5 18.69 5.46
 -3 13 5 17.86 5.39
 3 13 6 117.45 9.1
 -3 13 6 102.21 7.99
 -3 13 6 114.65 9.46
 -3 13 7 36.98 6.23
 3 13 7 37.89 5.77
 -3 13 7 27.46 4.53
 3 13 8 144.59 8.62
 -3 13 8 136.03 9.1
 -3 13 8 129.84 7.48
 -3 13 9 49.79 4.03
 3 13 9 54.45 5.06
 3 13 10 105.34 5.69
 -3 14 -7 80.6 5.4
 -3 14 -6 25.53 4.23
 3 14 -6 23.19 4.04
 -3 14 -5 79.82 6.61
 3 14 -5 68.79 5.8
 3 14 -4 40.43 5.48
 3 14 -4 39.63 4.81
 -3 14 -4 37.08 5.46
 3 14 -3 107.55 7.19
 -3 14 -3 108.4 8.08
 3 14 -3 109.28 8.15
 3 14 -2 34.77 5.46
 3 14 -2 23.57 3.95
 -3 14 -2 30.7 5.37
 3 14 -1 82.64 6.3
 -3 14 -1 91.85 7.84
 3 14 -1 93.74 8.35
 -3 14 -1 80.51 6.04
 3 14 0 28.97 5.72
 -3 14 0 25.06 4.52
 3 14 0 16.68 3.39
 -3 14 0 21.38 5.14
 3 14 1 79.86 5.82
 -3 14 1 96.59 7.73
 -3 14 1 90.3 7.37
 3 14 1 93.15 8.18
 3 14 2 45.45 4.28
 -3 14 2 51.63 6.56
 3 14 2 50.36 6.63
 -3 14 2 52.85 6.09
 3 14 3 126.87 6.14
 -3 14 3 134.93 8.47
 3 14 3 133.41 8.88
 -3 14 3 138.29 9.49
 -3 14 4 34.71 5.96
 -3 14 4 26.72 4.28
 -3 14 5 113.72 6.93
 -3 14 5 132.73 9.13
 3 14 5 119.58 7.79
 3 14 6 29.29 4.57
 -3 14 6 35.93 5.56
 -3 14 6 33.33 3.94
 3 14 7 107.59 6.47
 -3 14 7 114.62 7.62
 -3 15 -1 1.15 2.46
 -3 15 0 57 4.56
 -4 0 -21 120.55 7.32
 4 0 -21 121.63 7.62
 4 0 -20 158.03 9.08
 -4 0 -20 181.76 10.66
 4 0 -20 179.49 11.45
 4 0 -19 25.2 6.65
 -4 0 -19 32.19 7.97
 4 0 -19 35.21 6.47
 -4 0 -19 25.28 6.92
 -4 0 -19 41.73 8.8
 4 0 -19 39.05 7.88
 -4 0 -18 337.1 17.38
 4 0 -18 354.15 14.15
 4 0 -18 350.39 19.25
 -4 0 -18 348.72 19.71
 4 0 -18 344.99 17.22
 -4 0 -18 351.33 18.59
 4 0 -18 345.2 16.67
 -4 0 -17 310.28 17.85
 4 0 -17 309.76 16.96
 -4 0 -17 317.43 19.48
 4 0 -17 339.28 14.86
 -4 0 -17 300.97 16.97
 4 0 -17 294.95 16.99
 -4 0 -16 523.78 22.96
 4 0 -16 487.99 21.51
 -4 0 -16 529.67 25.19
 4 0 -16 496.51 18.62
 -4 0 -16 467.78 21.79
 4 0 -16 505.35 22.05
 4 0 -15 991.11 26.29
 -4 0 -15 923.11 29.12
 -4 0 -15 945.57 33.33
 4 0 -15 903.54 29.21
 -4 0 -15 949.46 29.87
 4 0 -15 918.34 30.61
 4 0 -15 936.19 29.33
 4 0 -14 435.44 18.51
 4 0 -14 444.35 20.1
 4 0 -14 452.65 17.61
 -4 0 -14 442.38 20.61
 -4 0 -14 474.32 23.56
 -4 0 -14 435.26 18.28
 4 0 -14 417.26 19.52
 -4 0 -14 442.9 20.1
 4 0 -14 454.79 21.12
 -4 0 -14 476.35 44.75
 4 0 -13 582.04 20.92
 4 0 -13 608.91 22.44
 4 0 -13 650.1 20.51
 -4 0 -13 623.94 23.35
 4 0 -13 630.54 23.58
 4 0 -13 590.34 21.97
 -4 0 -13 621.05 22.65
 -4 0 -13 585.14 20.42
 -4 0 -13 635.46 25.5
 -4 0 -13 610.62 46.69
 -4 0 -12 1203.05 62.37
 -4 0 -11 221.96 26.77
 -4 0 -10 377.73 30.22
 -4 0 -10 367.49 31.76
 -4 0 -9 1017.58 45.38
 -4 0 -9 991.79 46.57
 -4 0 -8 422.48 27.32
 -4 0 -8 441.67 29.97
 -4 0 -7 904.61 35.49
 -4 0 -7 882.6 23.2
 -4 0 -7 870.89 37.83
 -4 0 -6 391.85 21.84
 -4 0 -6 410.27 15.95
 -4 0 -6 431.75 24.8
 -4 0 -5 888.33 29.21
 -4 0 -5 818.26 30.17
 -4 0 -5 856.01 22.12
 -4 0 -5 863.64 24.23
 4 0 -4 1867.61 46.61
 -4 0 -4 1758.47 33.41
 -4 0 -3 1912.21 37.86
 4 0 -3 1815.22 43.55
 -4 0 -2 1027.35 29
 4 0 -2 962.53 30.43
 -4 0 -1 577.13 22.64
 4 0 -1 645.37 23.13
 -4 0 0 4642.16 59.75
 -4 1 -21 88.25 6.4
 -4 -1 -21 81.36 6.14
 4 -1 -21 74.31 6.55
 -4 -1 -20 58.9 7.66
 4 -1 -20 51.34 5.92
 4 1 -20 48.91 6.24
 4 -1 -20 53.83 7.56
 -4 1 -20 50.1 6.53
 -4 -1 -20 56.49 6.96
 -4 -1 -19 171.34 12.64
 4 -1 -19 192.51 11.79
 4 1 -19 199.73 11.54
 4 -1 -19 172.44 11.35
 4 1 -19 168.85 12.17
 4 -1 -19 180.77 13.34
 -4 1 -19 167.11 12.6
 -4 -1 -19 157.34 13.41
 -4 -1 -19 181.42 12.36
 -4 1 -19 180.35 12.38
 -4 -1 -18 40.31 8.02
 4 -1 -18 49.53 6.04
 -4 1 -18 45.91 8.77
 4 1 -18 34.59 5.43
 4 -1 -18 32.15 7.36
 4 1 -18 39.08 7.11
 -4 -1 -18 36.5 8.36
 -4 1 -18 49.45 9.19
 4 -1 -18 35.42 7.96
 -4 1 -18 47.15 8.97
 4 1 -18 36.24 7.62
 -4 -1 -18 31.1 8.32
 4 1 -18 42.65 8.34
 4 -1 -18 32.03 6.8
 -4 1 -17 298.12 17.7
 4 1 -17 296.57 16.45
 -4 -1 -17 302.11 17.64
 4 -1 -17 306.76 17
 -4 1 -17 288.93 18.26
 -4 -1 -17 318.18 19.85
 4 1 -17 329.13 18.13
 -4 1 -17 320.78 17.68
 4 1 -17 331.27 14.75
 4 -1 -17 343.05 14.9
 -4 -1 -17 298.45 17.01
 4 -1 -17 307.76 16.9
 4 -1 -16 164.54 11.4
 4 1 -16 164.73 11.05
 -4 -1 -16 151.66 13.13
 -4 1 -16 160.33 13.29
 -4 -1 -16 162.48 14.85
 -4 1 -16 165.45 14.78
 4 -1 -16 156.19 13.28
 -4 1 -16 164.72 13.61
 4 1 -16 157.43 13.03
 -4 -1 -16 170.1 13.6
 4 1 -16 177.29 14.81
 4 1 -16 153.13 13.22
 4 -1 -16 143.19 12.38
 4 1 -15 315.52 15.05
 -4 1 -15 279.56 17.42
 4 -1 -15 285.3 14.61
 -4 -1 -15 264.62 16.06
 -4 1 -15 273.24 17.95
 -4 -1 -15 261.08 18.72
 4 -1 -15 270.18 16.09
 4 1 -15 263.95 16.18
 -4 1 -15 276.29 17.07
 -4 -1 -15 269.34 16.54
 4 1 -15 282.55 17.13
 4 1 -15 278.5 16.64
 4 -1 -15 265.07 16.22
 4 -1 -14 398.06 18.64
 4 1 -14 430.73 19.82
 4 -1 -14 391.52 18.89
 4 1 -14 442.43 17.42
 -4 1 -14 375.75 18.97
 4 -1 -14 412.66 17.14
 -4 -1 -14 401.5 19.54
 -4 1 -14 430.27 22.26
 -4 -1 -14 431.82 22.66
 4 -1 -14 428 19.62
 -4 1 -14 421.26 19.93
 4 1 -14 420.92 19.93
 -4 -1 -14 398.64 18.95
 4 1 -14 414.63 19.96
 -4 1 -14 438.71 42.41
 -4 -1 -14 370.94 39.17
 4 -1 -13 486.62 19.57
 4 -1 -13 500.93 20.31
 4 1 -13 502.69 20.87
 -4 -1 -13 508.96 20.79
 4 1 -13 551.77 19.07
 -4 1 -13 517.24 21.46
 4 -1 -13 507 18.38
 -4 1 -13 496.23 19.21
 -4 -1 -13 522.89 23.59
 -4 1 -13 530.95 23.05
 -4 1 -13 516.96 46.01
 -4 -1 -13 503.38 43.83
 4 1 -13 515.29 21.02
 4 -1 -13 499.12 21.45
 -4 -1 -13 508 20.05
 4 -1 -13 493.51 19.94
 -4 1 -13 548.08 21.59
 4 1 -13 505.21 21.17
 -4 1 -12 218.8 28.83
 -4 -1 -12 149.21 23.11
 -4 1 -11 799.85 46.66
 -4 1 -11 736.01 46.8
 -4 -1 -11 789.13 47.72
 -4 1 -10 168.08 21.61
 -4 -1 -10 174.37 23.09
 -4 1 -10 163.92 21.42
 -4 1 -9 493.19 32.3
 -4 1 -9 434.87 31.97
 -4 -1 -9 470.15 32.8
 -4 1 -8 570.23 32.25
 -4 1 -8 555.08 33.53
 -4 -1 -8 578.97 34.14
 4 -1 -8 565.66 33.13
 -4 1 -7 604.3 32.3
 -4 -1 -7 622.44 32.1
 -4 1 -7 653.83 31.78
 -4 -1 -7 641.28 30.78
 4 -1 -7 654.04 34.82
 -4 -1 -7 663.08 24.2
 -4 1 -6 787.4 33.15
 -4 -1 -6 819.11 33.8
 -4 -1 -6 830.31 30.72
 -4 -1 -6 812.54 15
 4 -1 -6 799.7 35.41
 -4 1 -6 808.55 18.08
 -4 -1 -6 824.74 26.1
 -4 1 -6 815.26 22.17
 -4 1 -5 196.38 16
 -4 1 -5 203.68 13.27
 -4 1 -5 189.56 11.11
 -4 -1 -5 183.06 13.68
 4 -1 -5 189.48 17.43
 -4 -1 -5 188.09 12.65
 -4 1 -4 1448.32 36.67
 -4 1 -4 1456.52 35.53
 -4 -1 -4 1501.78 32
 4 -1 -4 1421.15 38.91
 -4 -1 -4 1438.9 31.87
 -4 -1 -4 1482.8 34.18
 -4 1 -3 311.63 15.84
 -4 1 -3 289.5 16.98
 -4 -1 -3 299.32 12.1
 4 -1 -3 299.2 17.22
 -4 -1 -3 307.18 15.65
 -4 -1 -2 558.91 12.17
 4 -1 -2 503.41 20.03
 -4 -1 -2 529.3 19.29
 4 -1 -1 65.02 7.63
 -4 -1 -1 64.87 8.28
 4 -1 0 104.87 8.45
 -4 -1 0 124.91 10.27
 -4 -1 1 231.19 12.63
 4 -1 1 206.33 10.06
 -4 -1 2 586.99 18.41
 4 -1 2 596.77 15.05
 -4 -1 3 608.3 17.62
 4 -1 3 595.71 13.79
 -4 -1 4 1302.89 23.37
 4 -2 -21 24.04 3.47
 4 -2 -21 25.93 4.68
 -4 -2 -21 25.57 3.94
 4 -2 -20 141.43 8.82
 -4 -2 -20 134.25 9.46
 4 -2 -20 131.89 10.46
 -4 -2 -20 121.18 9.88
 -4 2 -20 134.23 9.18
 -4 -2 -20 134.92 8.95
 -4 -2 -19 51.95 7.84
 -4 2 -19 40.23 7.84
 4 -2 -19 43.95 6.41
 -4 -2 -19 38.99 7.28
 -4 -2 -19 36.78 8.17
 4 2 -19 63.1 6.93
 4 -2 -19 42.15 8.74
 4 -2 -19 50.64 7.21
 -4 2 -18 81.83 9.88
 4 -2 -18 73.9 8.53
 4 2 -18 92.03 10.52
 -4 -2 -18 104.55 10.57
 4 -2 -18 101.37 7.82
 4 2 -18 97.43 7.78
 4 2 -18 106.63 9.56
 -4 -2 -18 103.83 10.78
 4 2 -18 81.08 8.7
 -4 -2 -18 93.78 11.57
 -4 2 -18 86.38 9.72
 4 -2 -18 78.32 9.12
 -4 2 -17 38.8 8.52
 4 -2 -17 28.98 5.66
 -4 -2 -17 47.19 8.72
 4 -2 -17 47.59 8.3
 4 2 -17 30.58 8.21
 4 2 -17 41.14 6.23
 -4 -2 -17 42.26 8.76
 4 -2 -17 46.75 8.55
 -4 2 -17 44.02 9.51
 4 2 -17 36.32 6.7
 4 2 -17 35.21 8.26
 -4 2 -17 42.39 8.29
 -4 -2 -17 30.54 8.47
 4 2 -17 27.87 6.28
 4 2 -16 210.98 12.27
 4 -2 -16 220.37 12.6
 -4 -2 -16 221.94 15.06
 -4 2 -16 241.77 16.3
 -4 -2 -16 214.52 17.04
 4 2 -16 218.54 15.53
 -4 2 -16 232.36 16.3
 4 -2 -16 245.83 15.69
 4 2 -16 254.73 15.39
 -4 2 -16 236.08 16.14
 -4 -2 -16 231.22 14.96
 4 2 -16 245.93 16.36
 4 -2 -16 207.03 14.28
 4 2 -15 164 11.12
 -4 2 -15 163.56 13.99
 4 -2 -15 145.78 10.32
 -4 -2 -15 138.41 12.38
 -4 2 -15 144.69 13.05
 -4 -2 -15 155.8 15.25
 4 -2 -15 152.54 12.94
 -4 2 -15 152.47 13.77
 4 2 -15 156.7 12.73
 -4 -2 -15 148.62 12.69
 4 2 -15 136.25 12.44
 4 2 -15 164.91 13.29
 4 -2 -15 136.41 11.97
 4 -2 -14 268.9 16.07
 4 2 -14 277.35 16.57
 4 -2 -14 264.67 15.55
 4 2 -14 309.35 14.97
 -4 2 -14 268.72 16.75
 -4 -2 -14 274.11 16.31
 4 -2 -14 298.28 14.78
 -4 2 -14 282.2 17.56
 -4 -2 -14 286.23 19.12
 -4 -2 -14 274.88 15.97
 -4 2 -14 295.86 17.64
 4 2 -14 290.5 16.91
 4 -2 -14 270.55 15.87
 -4 -2 -14 319.1 35.92
 4 2 -14 270.75 16.29
 4 2 -13 204.12 13.98
 4 -2 -13 197.92 13.87
 4 2 -13 180.96 12.9
 4 -2 -13 176.3 12.5
 -4 2 -13 200.11 14.55
 4 -2 -13 207.69 12.21
 -4 -2 -13 180.88 12.89
 4 2 -13 211.54 12.22
 -4 -2 -13 186.78 12.74
 -4 2 -13 202.64 13.97
 4 2 -13 194.96 13.82
 -4 2 -13 208.82 29.39
 -4 2 -13 169.29 13.24
 -4 -2 -13 211.7 16
 -4 2 -13 179.99 26.38
 -4 -2 -13 187.43 27.35
 -4 2 -12 243.85 27.84
 -4 2 -12 232.55 29.29
 -4 -2 -12 322.18 33.65
 -4 2 -11 112.8 19.63
 -4 2 -11 83.25 18.34
 -4 -2 -11 130.33 21.1
 -4 2 -10 241.06 25.57
 4 -2 -10 234.92 22.93
 -4 -2 -10 252.15 26.39
 -4 2 -10 216.5 25.48
 -4 2 -9 201.94 22.61
 4 -2 -9 177.55 21.09
 -4 2 -9 159.79 21.36
 -4 -2 -9 162.63 20.13
 -4 2 -8 330.88 25.84
 4 -2 -8 291.37 25.02
 -4 2 -8 289.26 25.28
 -4 -2 -8 321.78 25.86
 -4 -2 -7 205.43 16.53
 4 2 -7 175.75 17.94
 -4 -2 -7 196.15 11.49
 4 -2 -7 193.78 20.08
 -4 -2 -7 181.52 19.13
 -4 2 -7 204.74 20.79
 -4 2 -6 313.04 8.93
 -4 -2 -6 367.81 20.8
 4 2 -6 349.36 21.06
 -4 2 -6 355.92 13.84
 4 -2 -6 387.13 23.67
 -4 2 -6 373.14 24.04
 -4 2 -6 384.97 18.35
 -4 -2 -5 814.5 28.37
 4 2 -5 781.13 27.98
 4 -2 -5 765.45 30.45
 -4 2 -5 748.77 30.32
 -4 2 -5 768.15 27.1
 -4 -2 -4 1092.3 31.88
 4 2 -4 1056.73 29.05
 4 -2 -4 1065.67 33.41
 -4 2 -4 1070.12 32.31
 -4 -2 -3 1161.79 31.44
 4 2 -3 1106.11 25.84
 4 -2 -3 1120.02 32.2
 -4 2 -3 1138.75 29.6
 -4 -2 -2 437.6 19.92
 -4 -2 -2 392.94 18.32
 4 2 -2 388.27 13.25
 4 -2 -2 405.69 18.66
 -4 2 -2 399.33 15.43
 -4 -2 -1 311.04 15.96
 4 2 -1 279.65 8.78
 -4 2 -1 297.3 10.8
 4 -2 -1 292.34 14.95
 -4 2 0 150.59 5.59
 -4 -2 0 136.68 10.91
 4 -2 0 153.51 10.69
 -4 -2 1 372.11 15.98
 4 -2 1 375 14.79
 -4 -2 2 319.07 14.05
 -4 -2 3 1253.84 25.91
 4 -2 3 1341.6 23.35
 -4 -2 4 1064.01 22.46
 4 -2 4 1092.69 18.5
 -4 -2 5 825.58 18.1
 4 -2 5 755.84 10.59
 -4 -3 -21 50.69 4.42
 4 -3 -21 56.87 5.63
 -4 -3 -20 18.83 4.93
 4 -3 -20 20.9 4.38
 4 -3 -20 20.97 6.26
 -4 -3 -20 22.67 4.96
 -4 -3 -19 30.66 6.44
 -4 3 -19 38.01 6.96
 4 -3 -19 31.28 5.11
 -4 -3 -19 25.35 6.38
 -4 -3 -19 24.93 7.4
 4 -3 -19 34.95 7.4
 4 -3 -19 35.95 6.64
 4 -3 -18 4.04 4.34
 -4 3 -18 1.5 7.01
 -4 -3 -18 -0.67 7.26
 4 -3 -18 -1.66 7.29
 4 -3 -18 1.93 3.28
 -4 -3 -18 0.72 5.88
 -4 -3 -18 5.24 5.76
 4 -3 -18 3.45 6
 4 -3 -17 36.37 6.53
 4 3 -17 31.33 5.22
 -4 -3 -17 35.41 8.86
 4 3 -17 36.15 8.37
 4 -3 -17 28.77 7.19
 -4 -3 -17 31.56 7.61
 -4 -3 -17 34.72 8.07
 -4 3 -17 35.85 8.36
 4 -3 -17 50.49 6.52
 -4 3 -16 3.93 7.33
 4 -3 -16 1.28 4.2
 -4 -3 -16 8.64 6.78
 4 3 -16 11.38 6.72
 4 3 -16 -2.96 4.85
 4 -3 -16 -0.71 5.29
 4 3 -16 0.56 6.61
 4 3 -16 9.79 6.07
 -4 -3 -16 6.04 7.57
 -4 3 -16 15.48 6.8
 -4 -3 -16 -3.91 6.69
 4 -3 -16 3.6 6.15
 4 -3 -15 248.57 15.16
 -4 3 -15 243.45 16.42
 -4 -3 -15 242.45 15.86
 4 -3 -15 256.25 13.84
 4 3 -15 271.6 14.23
 -4 3 -15 241.5 15.82
 4 3 -15 247.44 16.52
 -4 -3 -15 251.07 18.11
 4 3 -15 278.79 16.13
 -4 -3 -15 251.43 15.51
 4 -3 -15 238.58 15.32
 -4 3 -15 257.09 17.26
 4 3 -15 249.42 16.18
 -4 -3 -14 -2.04 6.38
 4 -3 -14 2.2 4.78
 4 3 -14 1.74 5.71
 4 3 -14 3.32 5.57
 -4 3 -14 0.8 7.04
 4 3 -14 3.86 5.08
 4 -3 -14 8.61 4.17
 -4 -3 -14 8.41 6.61
 -4 3 -14 -2.81 6.81
 4 3 -14 -0.9 4.07
 -4 3 -14 1.88 4.38
 -4 -3 -14 3.84 6.46
 -4 3 -13 219.32 12.82
 4 3 -13 245.93 15.32
 -4 3 -13 256.81 31.44
 4 -3 -13 239.9 15.37
 4 -3 -13 234.65 13.98
 4 3 -13 236.67 15.29
 -4 3 -13 231.46 16
 4 3 -13 236.23 13.37
 -4 -3 -13 203.54 14.07
 4 -3 -13 242.75 13.62
 -4 3 -13 238.67 15.48
 -4 -3 -13 234.7 16.5
 -4 -3 -13 213.01 13.44
 -4 3 -13 244.92 15.91
 4 3 -13 246.89 15.05
 -4 -3 -13 226.61 29.88
 -4 3 -12 45.65 7.69
 -4 -3 -12 34.1 7.37
 4 3 -12 43.75 6.8
 4 -3 -12 40.14 7
 4 3 -12 44.15 7.12
 -4 3 -12 35.3 7.83
 -4 3 -12 34.55 14.05
 -4 -3 -12 45.12 6.69
 -4 -3 -12 47.79 7.7
 4 -3 -12 32.78 7.01
 -4 -3 -12 36.27 13.07
 4 -3 -11 23.41 9.59
 -4 3 -11 -13.14 15.16
 -4 -3 -11 5.65 9.79
 -4 3 -11 21.77 12.89
 4 -3 -10 140.08 19.02
 -4 3 -10 125.8 20.85
 -4 -3 -10 143.3 20.79
 -4 3 -10 148.08 23.31
 4 -3 -9 67.69 14.23
 -4 3 -9 83.76 17.03
 -4 -3 -9 59.3 12.35
 -4 3 -9 74.89 16.25
 4 3 -9 64.14 13.04
 4 -3 -8 182.55 20.13
 -4 -3 -8 167.09 19.04
 -4 3 -8 172.58 20.39
 4 3 -8 163.64 17.78
 -4 -3 -7 69.51 13.49
 -4 3 -7 67.96 14.98
 -4 3 -7 88.87 9.71
 -4 -3 -7 69.87 12.45
 4 3 -7 76.31 7.58
 4 -3 -7 75.91 13.51
 4 3 -7 61.73 12.57
 -4 3 -6 245.33 20.71
 -4 3 -6 260.52 16.94
 -4 -3 -6 248.33 19.28
 4 3 -6 279.77 15.18
 4 -3 -6 260.89 21.05
 4 3 -6 247.96 18.8
 -4 3 -5 413.54 23.83
 -4 -3 -5 440.93 24.21
 4 -3 -5 416.29 24.37
 4 3 -5 393.86 20.76
 -4 3 -4 7.28 6.47
 -4 -3 -4 8.82 7.83
 4 -3 -4 8.28 8.93
 4 3 -4 2.5 4.92
 -4 3 -3 355.99 17.74
 -4 -3 -3 368.44 20.69
 4 -3 -3 366.23 21.04
 4 3 -3 368.57 16.48
 -4 3 -2 54.75 6.72
 4 -3 -2 70.16 10.7
 -4 -3 -2 58.6 9.88
 -4 -3 -1 145.66 12.85
 -4 3 -1 142.65 12.12
 -4 -3 0 196.01 14.02
 -4 3 0 181.36 13.1
 -4 -3 1 251.7 14.94
 -4 3 1 235.48 14.57
 -4 -3 2 42.37 7.07
 -4 3 2 47.4 7.6
 -4 -3 3 420.79 17.86
 -4 3 3 438.41 19.22
 -4 -3 4 3.09 3.65
 -4 3 4 10.83 5.52
 -4 -3 5 351.44 14.9
 -4 3 5 340.5 16.94
 -4 -3 6 200.04 10.29
 4 -4 -20 5 3.8
 4 -4 -20 1.21 4.42
 -4 -4 -20 10.79 3.9
 -4 -4 -20 7.21 3.78
 4 -4 -19 35.24 6.48
 -4 -4 -19 29.89 7.12
 4 -4 -19 30.37 7.4
 -4 -4 -19 32.5 5.88
 -4 -4 -19 30.8 6.08
 4 -4 -18 12.02 4.29
 4 -4 -18 2.5 5.69
 -4 -4 -18 8.24 5.1
 -4 -4 -18 -4.71 6.66
 4 -4 -18 -0.71 7.15
 4 -4 -18 0.78 3.09
 -4 -4 -18 0.96 5.79
 4 -4 -17 4.41 3.62
 -4 4 -17 21.71 8.61
 4 -4 -17 8.16 6.72
 -4 -4 -17 12.8 6.26
 4 4 -17 3.59 6.21
 -4 -4 -17 2.12 6.68
 4 -4 -17 6.64 3.63
 -4 -4 -17 5.36 6.47
 4 -4 -16 -1.37 4.73
 -4 4 -16 6.87 7.61
 4 -4 -16 0.89 6.12
 -4 -4 -16 3.79 5.54
 4 4 -16 -3.19 6.33
 -4 -4 -16 6.48 6.59
 -4 -4 -16 -2.1 6.44
 4 -4 -16 1.49 4.06
 4 -4 -15 9.41 5.61
 4 4 -15 4.97 6.59
 4 4 -15 3.11 4.1
 -4 -4 -15 3.41 5.91
 4 4 -15 5.3 6.12
 -4 -4 -15 11.54 6.8
 -4 -4 -15 -1.52 6.8
 -4 4 -15 9.75 7.61
 4 -4 -15 10.08 3.9
 4 4 -14 53.88 9.09
 4 -4 -14 64.94 8.25
 4 4 -14 69.8 8.12
 -4 -4 -14 56.81 8.49
 -4 4 -14 61.37 7.31
 4 4 -14 53.01 9.09
 -4 -4 -14 54.84 10.08
 -4 4 -14 60.49 9.95
 4 -4 -14 57.17 7.2
 -4 -4 -14 76.12 10.23
 -4 -4 -13 12.82 8.79
 4 -4 -13 8.75 4.47
 4 4 -13 10.16 6.64
 4 4 -13 7.87 3.91
 -4 -4 -13 6.86 4.56
 -4 4 -13 8.29 11.99
 4 4 -13 2.55 5.49
 -4 4 -13 5.01 3.63
 -4 -4 -13 0.93 6.54
 -4 -4 -13 7.74 5.99
 -4 4 -13 1.16 7.15
 4 -4 -13 6.7 3.84
 -4 4 -12 92.15 11.09
 -4 -4 -12 69.25 7.77
 -4 4 -12 71.8 17.52
 -4 -4 -12 68.49 16.24
 4 4 -12 83.66 9.49
 4 -4 -12 66.89 7.84
 4 4 -12 79.09 7.82
 4 4 -12 73.98 7.98
 -4 -4 -12 72.74 9.84
 -4 4 -12 61.7 9.63
 4 -4 -12 49.8 6.25
 -4 -4 -12 86.49 10.45
 4 -4 -11 65.91 8.31
 -4 -4 -11 74.78 16.66
 4 -4 -11 75.37 14.66
 -4 4 -11 82.5 10.32
 4 4 -11 60.33 6.94
 -4 4 -11 94.36 19.17
 -4 -4 -11 64.73 8.39
 -4 4 -11 71.58 10.26
 4 4 -10 23.3 9.77
 -4 4 -10 16 12.47
 -4 -4 -10 5.85 10.04
 4 -4 -10 11.81 8.21
 4 4 -9 45.85 12.8
 -4 4 -9 53 14.5
 -4 -4 -9 67.11 15.66
 4 -4 -9 30.73 9.44
 4 4 -8 50.82 11.54
 -4 -4 -8 69.63 14.68
 -4 4 -8 63.27 15.7
 4 -4 -8 44.97 11.66
 4 4 -7 58.07 11.87
 -4 4 -7 71.38 14.82
 4 -4 -7 51.34 11.46
 4 4 -7 75.4 9.5
 -4 4 -6 191.95 19.92
 4 4 -6 165.51 16.39
 4 4 -6 204.27 15.51
 4 -4 -6 180.56 19.25
 -4 -4 -6 210.79 20.09
 4 -4 -5 39.68 12.26
 4 4 -5 43.36 9.35
 -4 4 -5 45.06 10.02
 4 4 -5 42.22 9.06
 -4 -4 -5 59.45 13.2
 4 4 -4 78.53 10.53
 -4 -4 -4 88.93 15.29
 4 -4 -4 87.87 14.27
 -4 -4 -3 46.88 11.51
 -4 4 -2 215.73 16.04
 -4 -4 -2 197.05 17.05
 -4 4 -1 5.01 6.21
 -4 -4 -1 5.24 7.2
 -4 4 0 -0.7 6.83
 -4 -4 0 3.49 6.79
 -4 4 1 8.75 6.13
 -4 -4 1 13.59 6.51
 -4 4 2 217.07 15.87
 -4 -4 2 198.96 14.7
 -4 4 3 38.27 8.05
 -4 -4 3 44.72 8.2
 -4 4 4 69.13 10.58
 -4 -4 4 76.56 8.99
 -4 4 5 33.31 7.78
 -4 -4 5 51.11 6.67
 -4 4 6 164.65 13.54
 -4 4 7 63.64 8.68
 4 -5 -20 33.11 4.25
 -4 -5 -20 27.44 3.87
 -4 -5 -20 34.88 3.98
 4 -5 -19 55.08 6.54
 4 -5 -19 47.1 6.83
 -4 -5 -19 58.64 6.49
 -4 -5 -19 47.28 5.74
 4 -5 -18 8.77 6.29
 -4 -5 -18 4.41 5.53
 -4 -5 -18 7.05 5.01
 -4 -5 -18 11.3 4.81
 4 -5 -18 6.68 5.76
 4 5 -17 25.12 7.07
 -4 -5 -17 12.2 6.75
 4 -5 -17 21.99 4.49
 -4 -5 -17 16.84 6.75
 4 -5 -17 15.34 6.83
 -4 -5 -17 14.06 5.48
 4 -5 -16 14.51 4.21
 -4 -5 -16 13.19 6.53
 4 5 -16 14.11 6.31
 4 -5 -16 16.83 4.72
 -4 -5 -16 2.57 6.58
 -4 -5 -16 13.56 5.24
 4 -5 -16 12.61 6.06
 4 -5 -15 10.28 3.92
 -4 5 -15 22.09 8.43
 -4 -5 -15 14.52 7.17
 4 5 -15 16.31 6.48
 4 -5 -15 20.66 4.99
 -4 -5 -15 8.09 6.56
 -4 -5 -15 24.26 7
 4 -5 -14 25.79 5.78
 -4 5 -14 22.7 8.56
 -4 -5 -14 29.38 8.13
 4 5 -14 20.15 6.56
 4 -5 -14 31.61 6.07
 -4 -5 -14 24.12 7.67
 -4 -5 -14 14.28 5.69
 4 -5 -13 26.35 6.18
 -4 5 -13 16.29 8.63
 -4 -5 -13 23.26 5.83
 4 5 -13 17.91 5.94
 -4 -5 -13 15.34 6.72
 4 -5 -13 28.83 6.59
 -4 -5 -13 24.14 7.23
 -4 5 -12 20.05 13.07
 -4 -5 -12 44.23 15.92
 4 5 -12 26.5 6.7
 4 -5 -12 11.36 4.77
 -4 5 -12 28.54 8.58
 4 5 -12 17.54 5.41
 -4 -5 -12 27.71 6.73
 4 -5 -12 15.06 4.03
 -4 -5 -12 26.74 7.1
 4 5 -11 23.09 9.86
 -4 5 -11 61.19 18.07
 -4 -5 -11 29.98 12.52
 4 -5 -11 54.84 7.08
 4 5 -11 56.48 7.58
 -4 5 -11 41.59 8.26
 4 5 -11 50.04 6.98
 -4 -5 -11 54.72 8.09
 4 -5 -11 50.46 7.25
 -4 -5 -11 38.74 7.07
 4 -5 -11 51.88 11.37
 4 5 -10 139.93 20.76
 -4 5 -10 142.32 23.11
 -4 -5 -10 141.77 20.71
 4 -5 -10 120.34 18.78
 4 5 -9 122.5 17.51
 -4 -5 -9 130.29 18.38
 4 -5 -9 120.39 18.26
 4 5 -8 283.33 24.81
 -4 -5 -8 257.84 24.16
 4 -5 -8 266.39 25.5
 4 -5 -7 51.68 12.8
 4 5 -7 56.04 8.71
 4 5 -7 42.85 10.66
 4 -5 -6 52.42 12.71
 4 5 -6 55.96 9.71
 4 5 -6 46.34 10.22
 4 5 -5 191.06 17.16
 4 -5 -5 198.79 20.06
 -4 -5 -5 162.62 19.66
 4 5 -5 189.99 16.91
 -4 -5 -4 42.43 11.44
 4 5 -4 55.54 11.52
 4 -5 -4 71.05 14.08
 -4 -5 -3 19.03 10.48
 -4 5 -3 25.93 9.19
 4 5 -3 21.85 10.02
 -4 5 -2 217.25 18.56
 -4 -5 -2 254.89 21.54
 -4 5 -1 178.13 17.32
 -4 -5 -1 168.42 17.52
 -4 5 0 30.88 10.14
 -4 -5 0 39.14 11.06
 -4 5 1 189.44 17.47
 -4 -5 1 203.34 17.58
 -4 5 2 196.05 17.68
 -4 -5 2 194.39 16.83
 -4 5 3 12.77 7.92
 -4 -5 3 8.25 7.16
 -4 5 4 45.32 10.03
 -4 -5 4 51.15 8.77
 -4 5 5 142.17 14.75
 -4 -5 5 158.17 12.54
 -4 5 6 76.91 11.39
 4 5 6 72.38 11.82
 -4 5 7 76.29 10.83
 4 5 7 87.93 11.6
 -4 -6 -19 22.39 3.97
 4 -6 -19 18.42 4.3
 4 -6 -19 15.49 4
 -4 -6 -19 17.71 3.47
 -4 -6 -18 49.29 6.69
 4 -6 -18 38.07 6.58
 -4 -6 -18 30.6 4.82
 4 -6 -18 39.03 6.45
 4 -6 -17 14.32 3.46
 -4 -6 -17 3.97 5.67
 4 6 -17 13.42 5.53
 4 -6 -17 5.29 5.23
 -4 -6 -17 13.81 5.92
 -4 -6 -17 12.09 4.67
 4 -6 -17 13.67 6.21
 4 -6 -16 84.67 7.64
 -4 -6 -16 87.15 9.63
 4 6 -16 88.44 9.28
 -4 -6 -16 76.91 9.26
 -4 -6 -16 79.42 8.42
 4 -6 -16 84.73 9.69
 4 -6 -15 39.25 5.88
 -4 -6 -15 27.04 7.11
 -4 -6 -15 47.48 8.72
 -4 -6 -15 39.73 7
 4 6 -15 41.28 7.53
 4 -6 -14 76.3 8.37
 -4 -6 -14 106.94 11.43
 4 6 -14 78.76 9.62
 -4 -6 -14 82.56 8.88
 -4 -6 -14 88.03 10.55
 4 6 -13 -1.14 6.04
 -4 -6 -13 13.15 7.08
 4 -6 -13 5.84 4.16
 -4 -6 -13 5.91 4.88
 -4 -6 -13 -0.83 5.99
 4 -6 -12 43.27 7.58
 -4 -6 -12 58.94 9.82
 -4 -6 -12 59.49 8.4
 4 -6 -12 51.06 6.51
 4 6 -12 51.1 8.41
 4 6 -11 27 6.29
 4 6 -11 15.64 5.8
 4 -6 -11 39.45 12.14
 -4 -6 -11 17.2 5.89
 4 -6 -11 15.07 4.15
 4 6 -11 7.51 7.72
 -4 6 -11 32.97 15.58
 -4 6 -11 23.82 5.28
 -4 6 -10 267.06 31.38
 -4 6 -10 300.96 14.43
 4 6 -10 278.35 28.2
 4 6 -10 274.21 14.64
 4 -6 -10 282.78 28.9
 4 6 -10 288.6 15.53
 4 6 -9 141.08 19.7
 4 6 -9 143.24 10.69
 4 -6 -9 137.75 20.98
 4 6 -9 149.86 10.58
 -4 -6 -9 131.89 19.98
 4 -6 -8 626.01 40.81
 4 6 -8 613.9 37.31
 -4 -6 -8 709.14 40.56
 4 -6 -7 84.8 15.17
 4 6 -7 117.96 14.4
 4 6 -7 103.61 15.74
 4 6 -6 52.43 10.4
 4 -6 -6 56.55 14.73
 4 6 -6 53.73 10.61
 4 6 -6 59.82 9.92
 4 6 -5 220.92 20.26
 4 -6 -5 229.24 23.69
 4 6 -5 214.7 19.4
 4 6 -4 325.32 24.68
 -4 6 -3 89.73 14.26
 4 6 -3 68.49 12.18
 -4 6 -2 126.97 15.91
 4 6 -2 134.24 16.76
 -4 -6 -2 118.87 17.99
 -4 6 -1 31.95 10.58
 4 6 -1 31.64 10.37
 -4 -6 -1 38.78 12.21
 -4 6 0 147.77 17.11
 4 6 0 147.59 18.03
 -4 -6 0 176.85 18.7
 -4 6 1 10.69 8.17
 4 6 1 11.25 9.5
 -4 -6 1 4.58 8.21
 -4 6 2 173.81 18.33
 4 6 2 176.66 18.39
 -4 -6 2 227.52 19.41
 4 6 3 126.41 16.93
 -4 6 3 106.32 14.89
 4 6 4 209.62 20.5
 -4 6 4 207.14 19.65
 4 6 5 252.33 22.07
 -4 6 5 241.46 20.52
 4 6 6 123.93 15.47
 -4 6 6 116.08 14.41
 4 6 7 127.08 15.09
 -4 6 7 152.16 16.4
 -4 6 17 8.71 3.28
 -4 -7 -19 127.55 6.18
 4 -7 -19 134.56 6.62
 4 -7 -18 56.08 6.27
 -4 -7 -18 42.37 4.57
 -4 -7 -18 52.62 5.71
 4 -7 -18 41.06 5.09
 4 -7 -17 141.55 7.19
 -4 -7 -17 126.48 9.57
 4 -7 -17 120.6 9.3
 4 -7 -17 118.76 9.19
 -4 -7 -17 105.9 7.64
 4 7 -17 132.68 9.1
 4 -7 -16 60.96 6.23
 -4 -7 -16 43.9 6.04
 4 -7 -16 47.6 7.79
 4 7 -16 50.71 7.47
 -4 -7 -16 43.27 7.57
 -4 -7 -16 47.89 6.88
 4 -7 -16 43.21 7.21
 4 -7 -15 140.68 9.74
 -4 -7 -15 134.25 11.75
 -4 -7 -15 108.06 9.93
 -4 -7 -15 114.19 9.24
 4 7 -15 127.9 10.53
 -4 -7 -14 17.84 5.29
 4 7 -14 16.73 6.23
 4 -7 -14 28.13 5.92
 -4 -7 -14 19.98 6.8
 -4 -7 -14 22.05 5.55
 4 7 -13 97.56 10.47
 -4 -7 -13 77.75 8.42
 4 -7 -13 80.89 9.03
 -4 -7 -13 88.14 10.44
 -4 -7 -12 39.37 9.15
 4 -7 -12 34.04 6.9
 4 7 -12 36.89 7.23
 4 7 -11 209.33 13.55
 4 7 -11 228.54 15.23
 -4 7 -11 222.61 12.86
 4 7 -10 161.12 21.92
 -4 7 -10 137.77 25.41
 4 -7 -10 95.53 18.85
 4 7 -10 147.11 11.6
 -4 7 -10 154.65 10.98
 4 7 -10 148.65 11.94
 -4 7 -9 448.5 18.25
 4 7 -9 436.73 34.06
 4 7 -9 437.94 18.72
 4 7 -9 454.96 19.53
 4 7 -9 441.05 18.98
 -4 7 -9 461.18 18.45
 4 -7 -9 444.91 38.39
 -4 7 -8 258.68 13.89
 4 7 -8 229.24 23.65
 4 7 -8 233.63 14.58
 -4 7 -8 245.94 13.2
 4 7 -8 240.83 13.71
 4 -7 -8 277.72 30.33
 4 -7 -7 283.28 29.01
 4 7 -7 247.53 23.35
 4 7 -6 21.83 7.59
 4 7 -6 36.63 10.22
 4 -7 -6 27.21 12.89
 4 7 -6 25.43 8.13
 4 7 -5 21.06 9.6
 4 -7 -5 3.88 8.92
 4 7 -5 20.82 7.04
 4 7 -4 -0.1 7.6
 4 7 -3 415.19 30.21
 -4 7 -3 381.29 28.68
 4 7 -2 238.89 23.05
 -4 7 -2 250.77 23.2
 4 7 -1 447.42 31.32
 -4 7 -1 469.6 31.6
 4 7 0 295.96 25.89
 -4 7 0 320.34 25.79
 4 7 1 491.92 32.84
 -4 7 1 457.21 31.11
 4 7 2 208.65 22.29
 -4 7 2 202.4 21.92
 4 7 3 344.32 27.69
 -4 7 3 357.83 27.57
 4 7 4 0.35 8.7
 -4 7 4 1.29 6.68
 4 7 5 62.83 12.48
 -4 7 5 63.71 12.69
 4 7 6 34.54 9.83
 -4 7 6 29.51 10.89
 4 7 7 364.31 27.59
 -4 7 7 365.87 26.65
 4 7 8 251.41 12.65
 4 7 9 497.32 17.68
 4 7 10 156.75 10.1
 -4 7 16 77.32 7.24
 -4 7 17 151.21 7.77
 4 -8 -18 211.42 8.62
 -4 -8 -18 217.97 8.22
 4 -8 -17 67.58 6.73
 -4 -8 -17 64.8 4.97
 -4 -8 -17 71.05 6.34
 4 8 -16 176.24 9.82
 4 -8 -16 181.14 10.95
 -4 -8 -16 159.62 8.66
 -4 -8 -16 166.44 10.54
 4 -8 -16 166.63 8.08
 -4 -8 -15 43.57 5.76
 4 -8 -15 44 5.33
 -4 -8 -15 41.27 7.97
 4 8 -15 40.32 6.48
 4 -8 -14 69.4 7.45
 -4 -8 -14 70.6 9.64
 4 8 -14 65.28 7.8
 -4 -8 -14 70.41 7.1
 4 8 -13 13.17 4.83
 4 -8 -13 14.09 5.64
 -4 -8 -13 12.85 7.3
 -4 -8 -13 14.02 5.11
 4 8 -12 442.55 19
 4 -8 -12 431.97 19.21
 -4 -8 -12 452.36 21.72
 -4 8 -12 458.06 18.12
 -4 8 -11 48.54 6.76
 4 8 -11 41.29 8.59
 4 8 -11 32.06 6.75
 4 8 -10 244.13 15.51
 -4 8 -10 280.99 14.79
 4 8 -10 268.87 15.04
 4 8 -9 215.89 14.18
 4 8 -9 211.87 13.16
 -4 8 -9 220.24 13.38
 4 8 -9 237.8 14.93
 4 -8 -9 188.37 25.87
 4 8 -8 97.69 10.61
 4 8 -8 103.9 9.82
 4 -8 -8 132.2 23.54
 -4 8 -8 106.58 9.87
 4 8 -8 97.47 9.64
 -4 8 -7 16.55 5.51
 4 8 -7 19.71 6.74
 4 -8 -7 23.84 12.56
 4 8 -7 20.69 5.88
 -4 8 -7 25.59 5.35
 4 -8 -6 313.9 32.32
 -4 8 -6 314.81 15.66
 4 8 -6 306.21 16.24
 4 8 -6 326.41 15.38
 -4 8 -6 333.88 15.68
 -4 8 -6 306.82 14.59
 -4 8 -5 9.93 4.58
 4 8 -5 2.64 3.96
 -4 8 -5 1.01 4.6
 4 8 -5 2.81 6.48
 -4 8 -5 7.19 4.37
 4 8 -5 2.72 4.17
 4 -8 -5 13.32 9.03
 4 8 -5 5.07 8.91
 4 8 -4 178.13 22.47
 4 -8 -4 191.19 24.92
 4 8 -4 152.08 20.23
 4 8 -3 58.12 15.01
 -4 8 -3 58.75 13.31
 4 8 -2 156.4 19.83
 -4 8 -2 134.59 20.26
 4 8 -1 205.51 23.58
 -4 8 -1 227.05 24.43
 4 8 0 512.27 36.49
 -4 8 0 526.54 36.59
 4 8 1 146.08 21.04
 -4 8 1 148.97 19.7
 4 8 2 120.3 19.37
 -4 8 2 116.66 18.63
 4 8 3 62.99 13.59
 -4 8 3 49.96 13.02
 4 8 4 178.53 21.95
 -4 8 4 190.02 21.89
 4 8 5 29.42 9.72
 4 8 5 24.13 4.58
 -4 8 5 34.98 10.74
 4 8 6 396.05 31.46
 4 8 6 422.28 17.04
 -4 8 6 410.77 32.01
 4 8 7 28.97 10.07
 4 8 7 38.27 6.23
 -4 8 7 17.19 7.91
 4 8 8 148 10.43
 4 8 9 230.81 12.84
 4 8 10 258.56 13.31
 4 8 11 55.98 6.68
 -4 8 14 74.8 8.38
 -4 8 15 55.42 6.9
 -4 8 16 204.61 9.88
 -4 8 17 81.58 4.97
 4 -9 -17 263.66 9.24
 -4 -9 -17 249.23 8.76
 4 9 -16 38.28 4.05
 4 -9 -16 39.75 5.33
 4 9 -15 55.18 5.72
 -4 -9 -15 43.61 4.48
 4 -9 -15 48.01 4.85
 -4 -9 -15 44.89 6.68
 4 9 -14 18.13 4.38
 -4 -9 -14 22.53 4.08
 4 -9 -14 17.21 3.94
 -4 -9 -14 23.46 6.26
 4 9 -13 232.54 12.47
 -4 -9 -13 221.4 10.79
 4 -9 -13 228.16 12.36
 -4 -9 -13 224.73 14.36
 -4 9 -12 51.42 6.37
 4 -9 -12 48.21 7.02
 -4 -9 -12 43.85 9.37
 4 9 -12 49.59 7.26
 -4 -9 -12 46.25 5.58
 -4 9 -11 482.35 18.59
 4 9 -11 496.25 21.15
 4 9 -11 512.98 19.41
 4 9 -10 37.67 6.84
 -4 9 -10 44.22 6.95
 4 9 -10 56.77 9.19
 4 9 -9 43.31 7.49
 4 9 -9 53.26 7.94
 4 9 -9 46.4 7.73
 -4 9 -9 54.72 7.57
 4 9 -8 143.26 11.29
 4 9 -8 139.68 12.38
 4 9 -8 151.03 12.43
 -4 9 -8 121.68 10.45
 4 9 -7 328.98 18.77
 -4 9 -7 375.08 17.51
 4 9 -7 334.43 16.91
 4 9 -6 89.98 10.33
 4 -9 -6 82.86 18.83
 4 9 -6 74.63 8.76
 -4 9 -6 75.32 8.74
 4 9 -5 939.36 28.68
 -4 9 -5 957.71 27.55
 -4 9 -5 923.14 26.17
 4 9 -5 899.03 26.39
 4 9 -5 974.35 52.58
 4 -9 -5 1008.35 58.68
 4 9 -4 78.96 9.38
 -4 9 -4 85.13 8.95
 -4 9 -4 81.69 8.59
 4 9 -4 88.27 9.11
 4 9 -4 41.94 9.71
 4 -9 -4 78.43 17.21
 4 9 -3 114.2 10.32
 -4 9 -3 122.99 10.38
 -4 9 -3 122.99 10.58
 4 9 -3 114.39 9.34
 4 9 -3 103.15 18.56
 4 -9 -3 123.48 20.05
 4 9 -3 114.03 18.65
 -4 9 -2 245.46 27.3
 4 9 -2 336.52 16.49
 4 9 -2 310.6 14.77
 -4 9 -2 325.66 15.74
 4 9 -2 273.09 28.62
 -4 9 -2 309.85 14.9
 -4 9 -1 544.43 39.79
 -4 9 -1 596.3 20.57
 4 9 -1 582.96 19.84
 4 9 -1 604.22 42.77
 -4 9 -1 586.17 20.14
 -4 9 0 502.87 38.41
 -4 9 0 527.75 19.46
 4 9 0 528.97 18.64
 4 9 0 538.29 40.52
 -4 9 0 562.4 20.12
 -4 9 1 576.43 41.65
 4 9 1 605.64 19.84
 -4 9 1 572.88 20.09
 4 9 1 564.41 41.7
 -4 9 1 608.87 21.41
 4 9 1 586.41 20.53
 -4 9 2 289.14 29.78
 4 9 2 252.57 12.88
 -4 9 2 251.21 13.26
 4 9 2 244.98 27.79
 -4 9 2 272.22 14.89
 4 9 2 264.19 13.94
 -4 9 3 58.87 15.17
 -4 9 3 33.76 5.73
 4 9 3 53.75 7.92
 -4 9 3 45.25 7.61
 4 9 3 47.43 14.79
 -4 9 4 58.69 13.96
 -4 9 4 49.26 7.2
 4 9 4 50.53 6.95
 -4 9 5 766.45 46.17
 4 9 5 858.67 25
 -4 9 5 861.43 26.97
 4 9 5 799.19 47.93
 -4 9 6 58.35 14.29
 -4 9 6 56.05 8.03
 4 9 6 57.45 7.52
 4 9 7 410.6 17.77
 -4 9 7 433.42 20.21
 4 9 8 106.19 9.45
 -4 9 8 113.18 11.49
 -4 9 9 50.61 9.35
 4 9 9 42.73 6.67
 4 9 10 35.33 6.22
 -4 9 10 38.5 8.05
 4 9 11 497.82 17.37
 -4 9 11 567.65 22.4
 -4 9 12 51.68 8.42
 4 9 12 34.7 5.12
 -4 9 13 239.61 13.66
 -4 9 14 19.86 5.11
 -4 9 15 101.25 7.37
 -4 9 16 61.44 4.93
 -4 -10 -16 108.28 5.76
 4 -10 -15 9.82 3.71
 -4 -10 -15 7.6 3.77
 -4 -10 -14 42.69 6.25
 4 -10 -14 45.36 4.37
 4 10 -14 38.28 4.23
 4 -10 -13 54.59 5.69
 -4 -10 -13 57.13 7.6
 4 10 -13 64.61 6.1
 4 10 -12 143.04 9.28
 4 -10 -12 139.32 9.77
 -4 -10 -12 132.65 11.41
 4 10 -11 238.62 12.35
 4 10 -11 209.63 13.58
 -4 10 -11 217.09 12.02
 4 10 -10 228.27 12.67
 4 10 -10 220.33 14.37
 -4 10 -10 218.76 12.78
 4 10 -9 123.31 10.05
 4 10 -9 100.68 9.74
 -4 10 -9 108.87 9.99
 4 10 -9 113.64 10.93
 4 10 -8 139.19 10.52
 4 10 -8 107.72 10.65
 4 10 -8 133.19 11.62
 -4 10 -8 124.76 10.76
 4 10 -7 214.76 13.01
 4 10 -7 212.14 15.13
 4 10 -7 190.03 13.28
 -4 10 -7 199.81 13.2
 4 10 -6 335.99 18.54
 -4 10 -6 363.33 17.76
 4 10 -6 346.99 17.29
 4 10 -5 95.07 10.35
 -4 10 -5 114.11 10.71
 4 10 -5 100.39 9.79
 4 10 -4 65.91 9.27
 4 10 -4 71.42 8.62
 -4 10 -4 81.4 9.95
 -4 10 -3 196.11 13.48
 -4 10 -3 180.31 12.59
 4 10 -3 190.35 12.47
 4 10 -3 197.08 13.75
 4 10 -2 155.71 11.77
 -4 10 -2 149.1 12.02
 -4 10 -2 148.01 11.49
 -4 10 -2 129.95 10.33
 4 10 -2 144.97 12.17
 4 10 -2 169.36 24
 4 10 -1 330.4 15.63
 -4 10 -1 320.17 16.03
 -4 10 -1 338.16 16.42
 4 10 -1 359.1 17.74
 4 10 -1 363.96 35.64
 4 10 0 330.07 35.03
 -4 10 0 325.51 16.32
 4 10 0 345.34 15.86
 -4 10 0 337.58 16.27
 4 10 1 315.49 34.38
 -4 10 1 306.94 30.82
 -4 10 1 334.32 15.97
 4 10 1 302.31 14.61
 -4 10 1 327.61 16.89
 4 10 2 179.66 11.38
 -4 10 2 209.94 12.71
 -4 10 2 208.6 13.68
 4 10 2 179.01 12.45
 -4 10 3 121.25 9.58
 4 10 3 113.34 9.26
 4 10 3 106.95 9.98
 -4 10 3 120.94 11.4
 4 10 4 54.34 6.37
 4 10 4 43.94 7.67
 -4 10 4 37.5 7.46
 4 10 5 79.99 8.96
 -4 10 5 82.94 10.24
 4 10 6 365.02 17.08
 -4 10 6 391.41 19.49
 -4 10 7 225.41 15.35
 4 10 7 222.76 13.55
 -4 10 8 190.24 14.29
 4 10 8 170.02 11.61
 4 10 9 93.76 8.65
 -4 10 9 111.69 11.62
 -4 10 10 239.84 14.96
 4 10 10 197.74 11.37
 -4 10 11 181.11 13.07
 4 10 11 170.67 9.92
 4 10 12 124.36 7.68
 -4 10 12 149.07 11.32
 -4 10 13 49.48 6.76
 -4 10 14 74.54 6.83
 -4 10 15 19.51 3.43
 -4 -11 -14 43.26 4.65
 4 -11 -14 37.26 4.17
 -4 -11 -13 19.75 4.84
 4 -11 -13 34.86 4.01
 -4 -11 -12 75.8 7.89
 4 -11 -12 80.11 6.46
 4 -11 -11 73.45 7.19
 4 11 -11 76.7 6.13
 -4 11 -11 74.54 6.89
 -4 -11 -11 62.58 8.16
 4 11 -10 158.87 9.29
 -4 11 -10 158.84 10.1
 4 11 -10 141.83 11.09
 4 11 -9 200.91 10.8
 4 11 -9 199.59 13.3
 -4 11 -9 173.39 11.42
 4 11 -8 59.04 7.61
 4 11 -8 65.18 6.99
 -4 11 -8 51.46 7.41
 4 11 -8 58.52 8.42
 4 11 -7 92.98 8.08
 4 11 -7 82.28 9.6
 4 11 -7 92.78 10.45
 -4 11 -7 94.68 9.75
 4 11 -6 70.52 10.05
 4 11 -6 85 8.28
 4 11 -6 82.06 9.39
 -4 11 -6 82.44 9.27
 4 11 -5 22.4 6.84
 4 11 -5 11.34 5.43
 -4 11 -5 21.38 6.93
 -4 11 -4 129.94 11.41
 4 11 -4 126.54 10.64
 4 11 -4 115.29 11.42
 -4 11 -3 251.8 15.35
 4 11 -3 235.42 14.06
 4 11 -3 244.36 15.32
 -4 11 -3 256.54 14.54
 -4 11 -2 153.8 12.34
 4 11 -2 148.96 11.24
 4 11 -2 156.65 12.71
 4 11 -1 178.73 11.93
 -4 11 -1 207.48 14.4
 4 11 -1 191.89 13.45
 4 11 0 223.81 13.16
 -4 11 0 218.39 13.79
 4 11 0 229.27 15.08
 4 11 1 209.53 12.42
 -4 11 1 196.56 13.4
 4 11 2 153.75 10.83
 -4 11 2 153.37 12.37
 4 11 3 259.61 13.21
 -4 11 3 270.55 16.01
 4 11 4 114.8 9
 -4 11 4 131.19 12.24
 4 11 4 132.1 11.04
 4 11 5 23.89 6.56
 -4 11 5 32.57 7.78
 4 11 6 103.92 9.86
 -4 11 6 94.69 10.82
 4 11 7 139.78 10.8
 -4 11 7 161.82 13.41
 4 11 8 67.76 7.85
 -4 11 8 83.9 10.75
 4 11 9 190.33 11.09
 -4 11 9 216.85 14.48
 4 11 10 127.99 8.63
 -4 11 10 159.77 11.95
 -4 11 11 60.46 7.92
 -4 11 12 90.27 8.01
 -4 11 13 25.38 4.65
 -4 11 14 27.07 3.65
 -4 -12 -12 11.45 3.83
 4 -12 -11 46.62 4.49
 -4 -12 -11 27.82 5.06
 -4 12 -10 77.08 6.46
 4 -12 -10 79.32 6.78
 -4 -12 -10 84.78 8.33
 -4 12 -9 50.36 6.09
 4 12 -9 54.05 7.01
 4 12 -8 60.15 7.53
 -4 12 -8 64.11 7.09
 4 12 -7 32.6 6.45
 -4 12 -7 41.4 6.56
 4 12 -7 26.5 6.24
 4 12 -6 0.95 4.95
 4 12 -6 0.62 3.63
 4 12 -6 0.75 5.05
 -4 12 -6 -0.15 5.28
 4 12 -5 11.95 6.14
 4 12 -5 20.95 4.96
 4 12 -5 16.62 5.99
 -4 12 -5 21.86 5.92
 4 12 -4 12.86 5.48
 -4 12 -4 20.59 6.28
 4 12 -4 12.03 6.25
 4 12 -3 27.83 6.07
 -4 12 -3 23.83 6.78
 4 12 -3 32.43 7.41
 -4 12 -2 22.58 6.7
 4 12 -2 22.27 5.82
 -4 12 -2 16.8 4.6
 4 12 -2 18.66 6.03
 4 12 -1 68.64 7.73
 -4 12 -1 63.26 9.1
 -4 12 -1 61.68 8.19
 4 12 -1 68.61 9.22
 4 12 0 -2.08 4.38
 -4 12 0 4.31 6.31
 4 12 0 -4.88 6.49
 4 12 1 52.74 6.68
 -4 12 1 55.34 8.85
 4 12 1 63.61 9.16
 -4 12 2 21.62 7
 4 12 2 20.18 5.06
 -4 12 2 18.9 6.43
 4 12 2 25.5 7.49
 -4 12 3 27.72 7.05
 4 12 3 22.58 4.65
 4 12 3 27.88 7.24
 4 12 4 4.87 2.98
 -4 12 4 0.37 5.68
 -4 12 5 24.71 7.15
 -4 12 6 9.03 6.27
 -4 12 7 40.97 8.35
 -4 12 8 81.52 9.5
 -4 12 9 67.09 8.08
 -4 12 10 82.52 8.09
 4 12 10 86.71 6.71
 -4 12 11 36.37 5.69
 -4 12 11 29.54 3.88
 4 12 11 37.07 3.98
 -4 12 12 6.41 3.23
 -4 -13 -10 6.83 3.25
 4 -13 -9 11.74 2.8
 -4 13 -9 8.96 2.96
 -4 13 -8 5.86 3.11
 4 13 -8 -0.78 4.05
 4 13 -7 -0.4 4.15
 -4 13 -7 -0.08 4.03
 4 13 -6 16.21 4.67
 -4 13 -6 19.67 5.14
 4 13 -6 19.06 4.56
 4 13 -5 1.51 4.07
 -4 13 -5 5.55 4.63
 4 13 -5 0.58 4.32
 4 13 -4 24.78 5.61
 -4 13 -4 25.41 5.91
 4 13 -4 24.02 5.41
 4 13 -3 8.86 4.4
 -4 13 -3 17.61 6.16
 4 13 -3 14.2 5.83
 -4 13 -2 18 6.25
 4 13 -2 16.82 4.83
 4 13 -2 20.84 6.05
 -4 13 -2 10.87 4.45
 -4 13 -1 4.92 5.38
 4 13 -1 2.85 3.72
 -4 13 -1 4.88 3.64
 4 13 -1 9.59 5.93
 4 13 0 5.16 3.45
 -4 13 0 8.53 5.78
 -4 13 0 10.4 4.5
 4 13 0 8.18 5.46
 4 13 1 2.47 3.16
 -4 13 1 2.8 5.48
 4 13 1 -2.48 5.75
 -4 13 1 11.97 5.58
 4 13 2 19.19 4.05
 -4 13 2 17.46 6.12
 4 13 2 13.47 6.62
 4 13 3 20.22 3.91
 -4 13 3 4.73 5.25
 4 13 3 5.64 5.32
 -4 13 4 24.94 5.81
 4 13 4 19.18 5.46
 -4 13 5 4.11 5.36
 -4 13 5 0.54 4.53
 4 13 5 -1.71 4.87
 -4 13 6 13.05 5.43
 -4 13 6 11.21 4.95
 4 13 6 24.12 5.54
 -4 13 7 -8 5.85
 -4 13 7 3.9 3.71
 4 13 7 3.06 3.64
 -4 13 8 -0.96 4.52
 -4 13 8 4.8 3.01
 4 13 8 2.61 3.18
 4 13 9 6.48 2.94
 -4 13 9 7.24 2.5
 -4 -14 -7 24.38 3.84
 -4 14 -6 16.02 3.47
 4 14 -6 19.76 3.68
 4 14 -5 58.12 5.09
 -4 14 -5 61.38 5.77
 4 14 -4 78.33 6.3
 4 14 -4 87.93 6.13
 -4 14 -4 75.42 6.73
 4 14 -3 48.18 5.84
 4 14 -3 58.79 5.41
 -4 14 -3 57.97 6.63
 4 14 -2 18.55 3.62
 -4 14 -2 15.52 4.65
 4 14 -2 15.06 4.19
 4 14 -1 15.43 3.51
 -4 14 -1 16.31 4.91
 4 14 -1 17.05 5.18
 4 14 0 2.71 2.31
 -4 14 0 4.31 4.12
 4 14 0 -2.77 4.85
 -4 14 0 8.99 3.26
 4 14 1 8.75 2.44
 -4 14 1 4.17 4.26
 4 14 1 4.93 4.01
 -4 14 1 9.38 3.39
 -4 14 2 21.6 5.07
 4 14 2 28.14 3.28
 4 14 2 31.27 5.7
 -4 14 2 32.92 5.3
 -4 14 3 54.61 6.42
 -4 14 3 58.96 6.39
 4 14 3 56.87 6.35
 4 14 4 67.17 6.63
 -4 14 4 83.93 7.42
 -4 14 4 70.69 6.68
 -4 14 5 72.87 6.93
 4 14 5 64.83 5.99
 -4 14 5 62.18 5.62
 -4 14 6 10.16 2.84
 4 14 6 12.1 3.31
 4 14 7 27.49 3.53
 -4 14 7 32.48 4.77
 5 0 -21 5.34 2.98
 -5 0 -21 7.61 3.68
 -5 0 -20 -0.77 4.57
 5 0 -20 0.06 4.6
 5 0 -20 0.19 3.4
 -5 0 -19 2.48 6.53
 5 0 -19 -3.01 5.77
 5 0 -19 -1.81 4.25
 -5 0 -19 5.08 6.53
 5 0 -19 4.98 5.47
 -5 0 -19 -1.88 5.79
 5 0 -18 -4.26 6.39
 -5 0 -18 3.9 7.04
 5 0 -18 2.45 4.51
 -5 0 -18 -5.42 8.1
 5 0 -18 -5.23 7.06
 -5 0 -18 5.85 6.05
 5 0 -17 1.3 6.04
 5 0 -17 0.86 5.96
 -5 0 -17 2.58 7.07
 -5 0 -17 -2.22 7.36
 -5 0 -17 -7.1 6.55
 5 0 -16 -2.55 6.97
 -5 0 -16 -1.43 7.32
 5 0 -16 -3.18 5.68
 -5 0 -16 -4.51 6.98
 -5 0 -16 -2.26 6.87
 5 0 -15 0.34 6.36
 5 0 -15 5.19 6.48
 -5 0 -15 1.12 6.98
 5 0 -15 -2.12 6.97
 5 0 -15 0.87 4.7
 -5 0 -15 0.65 7.25
 -5 0 -15 -5.63 6.96
 -5 0 -14 -3.9 6.22
 5 0 -14 -2.67 5.3
 -5 0 -14 -4.34 6.05
 5 0 -14 -7.08 6.87
 5 0 -14 -0.83 5.39
 5 0 -14 -2.65 4.44
 -5 0 -14 -2.6 5.36
 -5 0 -14 6.94 16.65
 -5 0 -13 -1.18 5.3
 -5 0 -13 -2.67 4.69
 5 0 -13 -5.18 6.32
 5 0 -13 -3.2 5.21
 5 0 -13 -0.34 5.13
 5 0 -13 -5.27 5.6
 -5 0 -13 7.13 5.46
 -5 0 -13 4.35 12.54
 -5 0 -12 -9.63 14.5
 -5 0 -11 -7.91 12.62
 -5 0 -10 -11.27 12
 -5 0 -10 -2.66 9.72
 -5 0 -9 -1.72 9.62
 -5 0 -9 -2.16 11.16
 -5 0 -8 -7.54 9.08
 -5 0 -8 -1.43 9.96
 -5 0 -7 -3.6 7.82
 -5 0 -7 0.45 4.2
 -5 0 -7 5.94 9.88
 -5 0 -6 8.45 7.5
 -5 0 -6 -2.73 4.81
 -5 0 -6 -0.81 4.7
 -5 0 -6 5.78 8.01
 -5 0 -5 -0.37 5.21
 -5 0 -5 0.28 6.71
 -5 0 -5 0.27 4.92
 -5 0 -4 7.17 6.34
 5 0 -4 7.88 8.55
 -5 0 -4 7.25 6.09
 -5 0 -3 0.6 6.74
 5 0 -3 -0.18 7.42
 -5 0 -2 -4.26 8.38
 5 0 -2 -4.23 7.01
 -5 0 -1 6.28 7.34
 -5 0 0 1 6.87
 5 -1 -21 20.87 4
 -5 -1 -21 23.47 3.91
 5 -1 -20 21.8 4.02
 -5 -1 -20 14.66 5.27
 5 1 -20 25.85 5.07
 5 -1 -20 12.28 5.69
 -5 -1 -20 21.03 5.39
 -5 1 -20 9.52 4.53
 -5 1 -19 40.13 7.51
 -5 -1 -19 52.28 7.98
 -5 -1 -19 50.79 9.1
 5 1 -19 39.41 6.55
 5 -1 -19 40.98 8.05
 5 1 -19 49.39 6.08
 -5 -1 -19 44.86 8.01
 5 -1 -19 46.55 6.52
 5 -1 -19 42.72 6.86
 5 1 -18 7.15 6.83
 5 -1 -18 9.18 6.62
 -5 -1 -18 5.73 6.27
 -5 1 -18 5.09 6.42
 -5 1 -18 10.83 7.9
 -5 -1 -18 13.08 7.27
 5 1 -18 7.51 4.53
 -5 1 -18 6.64 6.83
 -5 -1 -18 9.95 7.84
 5 1 -18 7.63 5.46
 5 -1 -18 5.76 4.98
 5 1 -17 106.38 9.76
 -5 1 -17 105.6 11.94
 -5 -1 -17 106.66 11.46
 5 -1 -17 106.98 10.19
 -5 1 -17 95.35 10.62
 -5 -1 -17 91.02 10.46
 -5 1 -17 101.72 11.68
 -5 -1 -17 103.22 12.57
 5 -1 -17 111.33 11.17
 5 1 -17 96.89 11.36
 5 -1 -16 18.27 6.98
 5 1 -16 14.61 7.01
 -5 1 -16 8.88 7.72
 5 1 -16 16.92 8.19
 -5 -1 -16 22.71 7.83
 5 -1 -16 19.33 6.88
 5 1 -16 10.48 5.85
 -5 1 -16 10.16 6.88
 -5 -1 -16 23.12 9.06
 -5 1 -16 16.68 7.37
 -5 -1 -16 9.14 6.38
 5 -1 -15 16.73 6.64
 -5 -1 -15 13.35 6.02
 5 1 -15 1.44 5.77
 5 -1 -15 8.5 5.73
 5 1 -15 18.92 7.23
 5 -1 -15 16.11 6.12
 -5 1 -15 18.43 7.32
 5 1 -15 12.36 7.06
 5 1 -15 23.32 5.7
 -5 1 -15 19.69 7.3
 -5 -1 -15 9.73 6.34
 -5 1 -15 20.08 8.03
 -5 -1 -15 9.61 6.71
 -5 -1 -14 250.14 17.79
 -5 1 -14 253.21 17.1
 5 -1 -14 247.88 15.22
 5 1 -14 257.26 16.3
 5 -1 -14 238.96 15.28
 -5 1 -14 250.39 16
 -5 -1 -14 260.96 15.92
 -5 1 -14 249.13 15.66
 5 -1 -14 294.73 16.73
 -5 -1 -14 273.7 16.05
 5 1 -14 255.29 15.25
 -5 -1 -14 337.57 38.56
 -5 1 -14 269.73 33.86
 5 1 -14 266.45 16.58
 5 -1 -14 279.1 17.45
 -5 1 -13 86.52 9.9
 5 -1 -13 76.02 9.42
 5 1 -13 74.96 8.89
 5 -1 -13 93.49 9.45
 5 1 -13 88.76 9.56
 5 -1 -13 89.98 9.4
 -5 -1 -13 86.99 9.73
 -5 1 -13 85.24 9.98
 5 1 -13 76.37 9.26
 5 -1 -13 76.48 9.15
 -5 -1 -13 84.98 10.57
 -5 1 -13 68.2 9.13
 -5 1 -13 77.54 18.35
 -5 -1 -13 90.7 18.01
 -5 -1 -13 96.22 9.7
 -5 1 -12 137.92 24.04
 -5 -1 -12 119.95 22
 -5 1 -11 131.83 21.3
 -5 1 -11 86.24 16.41
 -5 -1 -11 117.67 22.18
 -5 1 -10 76.24 16.18
 -5 1 -10 64.27 15.25
 -5 -1 -10 64.8 15.32
 -5 1 -9 14.08 9.07
 -5 1 -9 17.28 10.43
 -5 -1 -9 12.7 11.25
 -5 -1 -8 38.15 6.94
 -5 1 -8 46.32 13.49
 5 -1 -8 45.38 12.45
 -5 1 -8 36.77 12.7
 -5 -1 -8 38.32 12.37
 -5 1 -7 178.99 10
 -5 1 -7 196.2 12.71
 -5 -1 -7 206.97 14.63
 -5 -1 -7 183.46 17.06
 -5 1 -7 189.82 18.68
 5 -1 -7 186.19 21.14
 -5 1 -7 176.8 19.43
 -5 -1 -7 169.44 19.68
 -5 1 -6 153.63 9.63
 -5 1 -6 146.71 11.2
 -5 -1 -6 144 12.37
 -5 -1 -6 157.36 14.75
 5 -1 -6 131 17.39
 -5 1 -6 147.68 16.86
 -5 -1 -6 160.13 17.34
 -5 -1 -5 195.72 13.91
 -5 -1 -5 211.74 15.73
 -5 1 -5 184.72 12.37
 -5 -1 -5 209.87 14.7
 5 -1 -5 200.16 19.18
 -5 1 -5 197.34 16.43
 -5 1 -5 205.08 14.99
 -5 -1 -4 237.2 15.89
 -5 -1 -4 252.57 13.7
 5 -1 -4 223.36 18.86
 -5 1 -4 236.49 16.32
 -5 1 -4 232.55 16.41
 -5 -1 -3 575.94 23.06
 -5 -1 -3 635.12 17.63
 5 -1 -3 576.35 25.89
 -5 1 -3 575.04 25.1
 5 -1 -2 673.3 25.93
 -5 -1 -2 758.8 14.7
 -5 -1 -2 692.27 24.56
 -5 -1 -1 457.81 21.06
 5 -1 -1 426.39 19.61
 -5 -1 0 427.14 20.38
 5 -1 0 431.96 18
 -5 -1 1 391.98 19.13
 5 -1 1 362.33 15.69
 -5 -1 2 702 25.2
 5 -1 2 702.95 20.57
 -5 -1 3 588.8 22.32
 -5 -1 4 255.11 13.92
 -5 -1 5 321.09 13.45
 5 -2 -21 2.37 3.09
 -5 -2 -21 10.76 3.21
 -5 -2 -20 61.22 6.92
 5 -2 -20 65.2 6.13
 5 -2 -20 59.84 7.62
 -5 -2 -20 67.3 6.73
 -5 2 -20 68.61 6.93
 -5 -2 -19 31.01 6.24
 5 -2 -19 41.89 6.05
 -5 -2 -19 35.07 6.98
 -5 -2 -19 34.83 8.6
 5 2 -19 29.95 5.51
 5 -2 -19 39.27 8.06
 -5 2 -19 33.87 7.07
 5 -2 -19 33.83 5.75
 -5 2 -18 146.64 11.8
 -5 -2 -18 128.98 10.95
 5 -2 -18 135.46 10.88
 -5 -2 -18 143.03 14.04
 5 2 -18 152.16 11.48
 5 2 -18 141.78 12.46
 5 2 -18 157.47 10.27
 -5 -2 -18 120.78 11.02
 5 -2 -18 125.92 10.55
 -5 2 -17 45.76 8.77
 -5 -2 -17 44.21 8.18
 5 2 -17 54.37 9.57
 5 -2 -17 55.29 8.51
 5 2 -17 48.57 9.3
 5 2 -17 46.91 7.26
 -5 2 -17 51.55 9.94
 -5 2 -17 48.39 8.75
 5 2 -17 35.22 7.23
 -5 -2 -17 48.25 10.23
 5 -2 -17 48.19 8.13
 -5 -2 -17 41.05 7.99
 5 -2 -16 159.76 12.65
 5 2 -16 161.38 13.77
 -5 2 -16 154.84 12.95
 -5 -2 -16 165.34 13.06
 5 2 -16 175.22 10.72
 5 -2 -16 168.34 13.18
 -5 2 -16 160.48 14.4
 5 2 -16 166.86 12.29
 -5 -2 -16 161.06 13.22
 -5 -2 -16 160.87 15.2
 -5 2 -16 164.28 14
 5 2 -16 168.03 13.88
 -5 2 -15 102.81 11.39
 -5 -2 -15 98.05 10.73
 5 2 -15 104.53 11.9
 5 2 -15 108.57 11.17
 5 -2 -15 106.8 10.75
 5 2 -15 123.63 9.43
 5 -2 -15 114.44 9.04
 -5 -2 -15 102.31 10.93
 5 -2 -15 95.61 10.3
 -5 2 -15 115.07 12.44
 -5 -2 -15 119.19 13.6
 5 2 -15 128.21 11.2
 -5 2 -15 115.17 12.38
 -5 2 -14 23.18 8.08
 -5 -2 -14 13.69 6.27
 5 2 -14 4.66 4.13
 5 2 -14 7.45 5.66
 5 -2 -14 8.36 5.54
 5 -2 -14 9.19 5.66
 5 2 -14 10.85 6.88
 -5 -2 -14 21.33 6.79
 5 -2 -14 12.43 6.45
 5 2 -14 6.86 5.08
 -5 2 -14 6.06 6.2
 -5 -2 -14 13.27 7.74
 -5 2 -14 10.45 5.21
 -5 -2 -14 0.36 19.2
 5 2 -13 115.95 10.93
 5 -2 -13 108.17 10.63
 5 2 -13 104.32 10.63
 5 -2 -13 98.36 9.94
 -5 2 -13 93.56 10.19
 -5 -2 -13 95.16 9.97
 -5 2 -13 65.49 19.07
 -5 -2 -13 97.75 9.61
 -5 2 -13 98.81 10.94
 5 2 -13 122.02 11.17
 -5 -2 -13 98.57 11.66
 -5 2 -13 112.37 11.95
 -5 2 -13 88.05 20.44
 -5 -2 -13 86.27 18.32
 5 2 -12 387.81 17.87
 5 -2 -12 379.89 17.65
 5 -2 -12 353.85 16.61
 5 2 -12 362.98 17.18
 -5 2 -12 400.06 18.29
 -5 -2 -12 361.34 17.09
 -5 -2 -12 361.78 16.23
 -5 2 -12 416.85 18.76
 -5 2 -12 365.61 34.44
 -5 -2 -12 404.17 19.92
 -5 2 -12 351.24 37.35
 -5 -2 -12 381.4 35.25
 -5 2 -11 345.78 33.03
 -5 2 -11 284.74 30.42
 -5 -2 -11 287.25 29.37
 -5 2 -10 428.72 33.21
 5 -2 -10 484.46 33.76
 -5 -2 -10 426.12 34.06
 -5 2 -10 420.09 34.63
 -5 2 -9 123.6 17.17
 5 -2 -9 87 14.52
 -5 2 -9 115.57 18.1
 -5 -2 -9 121.08 19.97
 -5 -2 -8 480.27 25.01
 -5 2 -8 490.78 33.09
 5 -2 -8 391.27 30.02
 -5 2 -8 476.36 31.89
 -5 -2 -8 442.72 30.83
 -5 2 -7 243.05 13.13
 -5 -2 -7 223.64 17.25
 -5 2 -7 261.25 16.76
 5 -2 -7 224.13 21.53
 -5 2 -7 172.94 18.69
 -5 -2 -7 234.46 22.64
 -5 -2 -6 810.08 30.97
 5 -2 -6 806.64 36.13
 -5 2 -6 777.53 28.88
 -5 2 -6 757.88 33.93
 -5 -2 -5 7.99 6.97
 5 2 -5 8.6 5.75
 -5 2 -5 11.48 5.58
 5 -2 -5 20.57 9.55
 -5 2 -5 12.68 7.56
 -5 -2 -4 724.64 27.23
 5 2 -4 657.4 23.23
 5 -2 -4 714.12 29.7
 -5 2 -4 707.88 27.32
 -5 -2 -3 243.18 16.73
 -5 -2 -3 224.63 15.58
 5 2 -3 236.52 12.42
 5 -2 -3 235.7 16.68
 -5 2 -3 230.04 14.37
 -5 -2 -2 877.38 29.11
 5 -2 -2 890.15 28.94
 -5 2 -2 846.17 23.32
 -5 -2 -1 2122.85 43.42
 5 -2 -1 2150.12 41.91
 -5 2 -1 2065.24 31.07
 5 -2 0 3513.02 50.74
 -5 -2 0 3546.32 54.2
 5 -2 1 2145.02 37.03
 -5 -2 1 2185.62 41.41
 5 -2 2 626.97 19
 -5 -2 2 624.12 21.94
 5 -2 3 204.39 10.25
 -5 -2 3 202.72 12.52
 -5 -2 4 697.17 21.55
 5 -2 4 721.3 16.75
 -5 -2 5 28.89 4.5
 -5 -2 6 699.97 18.21
 -5 -3 -21 114.37 5.82
 5 -3 -21 135.95 7.69
 -5 -3 -20 -5.27 4.35
 5 -3 -20 2.93 3.33
 5 -3 -20 2.89 4.96
 -5 -3 -20 4.52 3.84
 -5 -3 -19 193.32 11.36
 5 -3 -19 197.79 11.01
 -5 -3 -19 200.37 13.89
 5 -3 -19 227.98 14.45
 5 -3 -19 184.5 10.02
 -5 -3 -19 212.27 11.85
 -5 3 -19 221.67 12.36
 -5 -3 -18 -3.73 6.19
 -5 3 -18 -0.31 6.48
 5 -3 -18 -6.74 4.96
 -5 -3 -18 3.16 5.49
 -5 -3 -18 -11.8 8.16
 5 -3 -18 -8.01 6.17
 5 -3 -17 255.94 14.34
 -5 -3 -17 268.2 15.59
 -5 3 -17 276.75 16.23
 5 -3 -17 272.78 15.47
 -5 -3 -17 282.03 15.85
 5 3 -17 264.8 16.19
 -5 -3 -17 279.64 18.28
 5 3 -17 274.51 16.56
 5 3 -16 15 7.41
 5 -3 -16 18.31 6.27
 5 3 -16 22.13 5.09
 -5 -3 -16 19.18 7.98
 -5 3 -16 34.6 8.46
 5 3 -16 26.68 8.25
 -5 -3 -16 22.47 7.23
 5 -3 -16 17.51 6.71
 -5 3 -16 23.24 7.95
 -5 -3 -16 12.23 6.91
 5 -3 -16 26.48 5.23
 5 -3 -15 332.75 17.5
 -5 3 -15 354.99 19.55
 5 -3 -15 367.48 15.62
 5 3 -15 361.33 15.41
 -5 -3 -15 344.44 18.4
 -5 3 -15 361.67 19.88
 5 -3 -15 335.64 17.71
 -5 -3 -15 365.24 18.23
 -5 3 -15 371.82 19.81
 -5 -3 -15 355.85 20.77
 5 3 -15 334.81 18.57
 5 3 -15 342.1 18.32
 -5 3 -14 21.77 7.42
 5 -3 -14 15.74 4.82
 -5 -3 -14 11.45 6.5
 5 -3 -14 13.79 6.33
 5 3 -14 14.64 6.6
 5 3 -14 21.54 5.34
 -5 -3 -14 19.07 6.6
 -5 3 -14 14.61 7.13
 -5 3 -14 10.32 5.7
 -5 -3 -14 8.86 6.44
 5 3 -14 11.86 6.12
 5 3 -13 519.1 21.81
 -5 3 -13 484.88 42.03
 5 -3 -13 503.57 21.97
 5 -3 -13 520.68 21.11
 5 3 -13 511.26 21.65
 5 -3 -13 526.47 18.59
 -5 -3 -13 477.2 20.99
 -5 3 -13 529.29 22.6
 5 3 -13 558.06 19.36
 -5 3 -13 533.46 23.25
 -5 -3 -13 524.73 24.07
 -5 -3 -13 511.19 20.56
 -5 3 -13 520.68 22.67
 -5 -3 -13 506.91 43.48
 -5 3 -12 52.53 8.67
 -5 -3 -12 42.58 6.79
 5 3 -12 48.8 7.57
 5 3 -12 67.37 8.66
 5 -3 -12 44.53 7.17
 5 -3 -12 47.96 7.88
 -5 3 -12 52.27 7.28
 -5 3 -12 42.23 6.98
 -5 -3 -12 52.37 8.25
 -5 3 -12 57.94 16.73
 -5 -3 -12 39.61 6.41
 -5 3 -12 49.89 16.29
 -5 -3 -12 49.24 16.35
 -5 3 -11 463.71 38.24
 -5 3 -11 413.15 38.16
 -5 -3 -11 406.2 36.26
 5 -3 -11 432.75 34.73
 -5 3 -10 35.85 12.74
 -5 3 -10 19.63 10.96
 -5 -3 -10 29.87 9.56
 5 -3 -10 37.92 9.19
 -5 3 -9 477.82 35.12
 -5 3 -9 421.65 33.46
 -5 -3 -9 468.33 34.12
 5 -3 -9 430.27 33.18
 5 3 -8 56.7 12.58
 -5 -3 -8 85.61 15.7
 -5 3 -8 49.02 12.65
 5 -3 -8 79.19 14.9
 -5 3 -7 645.94 35.79
 -5 3 -7 670.59 27.35
 5 3 -7 606.55 30.55
 5 3 -7 720.71 24.34
 5 -3 -7 664.75 35.17
 -5 -3 -7 699.84 33.07
 -5 3 -6 163.29 15.17
 -5 3 -6 134.62 16.62
 5 3 -6 150.74 14.83
 5 -3 -6 142.32 18.14
 -5 -3 -6 150.96 16.1
 -5 3 -5 960.49 36.19
 5 3 -5 868.63 30.58
 5 -3 -5 971.38 38.09
 -5 -3 -5 924.4 35.54
 -5 3 -4 178.6 14.73
 5 3 -4 169.74 12.8
 5 -3 -4 183.27 17.39
 -5 -3 -4 175.8 16.33
 -5 3 -3 536.39 22.08
 5 3 -3 521.72 18.9
 5 -3 -3 528.72 25.5
 -5 -3 -3 582.11 26.77
 -5 3 -2 323.8 14.88
 5 3 -2 332.27 12.96
 5 -3 -2 330.02 19.65
 -5 -3 -2 314.81 19.66
 -5 3 -1 740.31 17.76
 5 3 -1 694.22 14.89
 -5 -3 -1 716.65 27.88
 5 -3 -1 752.32 27.38
 5 3 0 684.54 9.4
 -5 -3 0 736.22 27.27
 5 -3 0 765.08 26.84
 -5 -3 1 662.93 25.33
 5 -3 1 705.74 24.55
 5 -3 4 167.93 10.35
 5 -3 5 917.32 20.89
 -5 -3 6 161.88 10.8
 -5 -4 -20 204.76 8.91
 5 -4 -20 213.21 8.99
 5 -4 -20 209.85 11.05
 -5 -4 -20 228.67 9.68
 -5 -4 -19 1.91 4.77
 5 -4 -19 10.86 3.27
 -5 -4 -19 4.09 4
 5 -4 -19 3.57 5.72
 5 -4 -19 -3.25 4.6
 -5 -4 -18 203.43 12.63
 5 -4 -18 200.84 12.25
 -5 -4 -18 182.75 11.46
 5 -4 -18 189.26 14.28
 -5 -4 -18 199.76 14.19
 5 -4 -18 176.33 10.37
 5 -4 -17 13.17 4.8
 -5 4 -17 19.36 7.56
 -5 -4 -17 18.02 8.04
 5 4 -17 7.96 6.39
 5 -4 -17 15.46 6.22
 -5 -4 -17 13.38 5.96
 -5 -4 -17 4.63 6.45
 5 -4 -16 413.82 18.23
 5 -4 -16 461.08 16.52
 -5 4 -16 447.25 21.02
 -5 -4 -16 438.88 19.98
 -5 -4 -16 445.26 22.5
 5 4 -16 423.74 19.85
 5 -4 -16 424.17 19.36
 -5 -4 -16 445.85 19.25
 5 -4 -15 21.73 5.38
 5 4 -15 28.43 7.83
 -5 -4 -15 25.84 8.36
 5 4 -15 29.82 7.9
 -5 -4 -15 21.21 6.73
 -5 4 -15 31.1 8.78
 5 -4 -15 31.15 5.37
 -5 -4 -15 22.44 7.65
 5 -4 -14 438.67 19.43
 5 -4 -14 516.44 19
 -5 -4 -14 494.01 21.86
 5 4 -14 543.35 19.31
 -5 4 -14 501.41 23.22
 -5 -4 -14 461.2 19.79
 -5 -4 -14 460.76 22.95
 5 4 -14 500.83 22.29
 5 4 -14 465 21.04
 -5 -4 -13 26.14 17.94
 5 -4 -13 -6.36 5.59
 5 4 -13 -0.52 5.99
 5 4 -13 2.36 4.38
 -5 -4 -13 -8.43 7.48
 5 4 -13 -0.26 4.95
 -5 4 -13 -3.27 6.13
 5 -4 -13 3.78 3.44
 -5 -4 -13 0.38 5.69
 -5 -4 -13 2.04 5.41
 -5 4 -13 14.32 15.14
 5 4 -12 429.1 19.07
 -5 -4 -12 435.62 18.08
 -5 4 -12 482.62 43.03
 5 -4 -12 439.65 20.45
 5 -4 -12 424.17 18.51
 5 4 -12 441.34 19.86
 -5 4 -12 473.58 21.68
 5 -4 -12 443.86 17.66
 -5 -4 -12 443.77 20.45
 5 4 -12 511.45 18.55
 -5 -4 -12 436.65 21.11
 -5 -4 -12 418.33 38.03
 -5 4 -11 2.48 13.44
 5 -4 -11 3.54 5.45
 5 4 -11 26.66 6.66
 5 -4 -11 12.32 14.39
 -5 -4 -11 3.93 4.17
 5 4 -11 12.59 4.7
 -5 -4 -11 7.87 5.12
 -5 4 -11 14.14 5.66
 -5 -4 -11 22.05 11.19
 -5 4 -10 854.69 51.19
 5 -4 -10 851.89 50.55
 -5 -4 -10 908.05 50.99
 5 4 -9 63.56 13.91
 5 -4 -9 86.35 17.45
 -5 -4 -9 76.2 15.65
 -5 4 -9 90.3 17.85
 5 4 -8 1096.24 45.57
 5 -4 -8 1037.46 48.03
 -5 4 -8 1103.7 51.38
 -5 -4 -8 1165.99 51.46
 5 4 -7 83.93 12.98
 5 4 -7 112.03 11.64
 5 -4 -7 67.17 13.8
 -5 -4 -7 96.32 15.27
 -5 4 -7 108.63 16.29
 5 4 -6 556.17 28.09
 5 -4 -6 618.75 33.83
 5 4 -6 628.1 26.95
 -5 -4 -6 588.16 32.37
 -5 4 -6 563.68 32.52
 5 4 -5 18.61 7.14
 5 -4 -5 8.29 10.34
 -5 -4 -5 12.93 9.13
 -5 4 -5 14.98 7.73
 5 4 -4 1436.84 37.77
 5 -4 -4 1513.17 48.2
 -5 -4 -4 1470.4 47.15
 -5 4 -4 1454.77 42.64
 5 -4 -3 67.43 12.8
 5 4 -3 70.67 8.35
 -5 -4 -3 73.99 14.32
 5 -4 -2 1437.53 43.48
 5 4 -2 1341.65 29.42
 -5 -4 -2 1367.83 43.14
 -5 -4 -1 31.03 10.46
 -5 4 0 1530.34 41.18
 -5 -4 0 1576.03 43.41
 -5 4 1 9.7 6.65
 -5 -4 1 7.7 6.64
 -5 4 2 1329.21 38.29
 -5 -4 2 1365.32 38.7
 -5 4 3 47.88 9.04
 -5 -4 3 45.01 8.62
 -5 4 4 1190.13 36.41
 -5 -4 4 1254.71 35.02
 -5 4 5 19.04 6.62
 -5 -4 5 12.25 5.04
 5 -5 -20 0.53 2.39
 5 -5 -20 5.95 3.21
 5 -5 -19 151.92 10.24
 -5 -5 -19 177.32 9.52
 -5 -5 -19 149.63 8.31
 5 -5 -19 165.18 9.18
 5 -5 -18 4.58 4.82
 -5 -5 -18 5.73 4.42
 5 5 -18 7.31 5.16
 -5 -5 -18 11.38 5.74
 5 -5 -18 3.85 5.75
 -5 -5 -18 5.31 5.57
 5 -5 -17 259.5 12.35
 -5 -5 -17 279.16 15.21
 5 -5 -17 268.59 14.77
 -5 -5 -17 250.26 13.31
 5 5 -17 274.24 15.13
 -5 -5 -17 259.15 16.17
 5 -5 -16 10.78 4.85
 5 -5 -16 4.63 5.98
 -5 -5 -16 -2.23 5.43
 5 5 -16 7.74 6.37
 5 -5 -16 3.66 3.68
 -5 -5 -16 9.25 6.24
 -5 -5 -16 7.7 6.39
 5 -5 -15 441.5 18.4
 -5 -5 -15 446.5 20.32
 5 -5 -15 462.75 17.23
 -5 5 -15 451.53 21.83
 -5 -5 -15 421.34 21.38
 -5 -5 -15 424.87 18.3
 5 5 -15 421.89 19.5
 5 -5 -14 25.45 6.01
 -5 5 -14 10.79 7.46
 -5 -5 -14 14.7 6.15
 5 5 -14 22.88 7.16
 5 -5 -14 20.01 4.95
 -5 -5 -14 15.26 7.05
 -5 -5 -14 27.15 7.09
 5 -5 -13 409.24 18.13
 5 -5 -13 462.95 18.48
 -5 -5 -13 401.3 20.25
 -5 5 -13 447.73 22.21
 5 5 -13 435.6 20.93
 -5 -5 -13 404.02 20.76
 5 5 -13 413.27 19.46
 -5 -5 -13 416.51 18.1
 -5 -5 -12 0.02 4.23
 -5 5 -12 14.22 11.58
 -5 -5 -12 -20.12 16.72
 5 5 -12 8.44 5.62
 5 -5 -12 3.7 4.12
 -5 5 -12 -0.09 7.25
 5 5 -12 3.5 4.96
 -5 -5 -12 -4.44 6.16
 5 -5 -12 22.07 5.81
 -5 -5 -12 -6.03 5.61
 -5 -5 -11 523.68 41.01
 5 -5 -11 470.75 18.89
 5 -5 -11 499.45 19.32
 -5 -5 -11 495.88 21.97
 -5 5 -11 583.97 24.51
 -5 5 -11 475.38 41.88
 5 -5 -11 513.78 41.93
 -5 -5 -11 529.21 22.31
 5 5 -11 538.69 21.72
 5 5 -11 520.88 20.45
 5 -5 -10 21.43 7.14
 -5 5 -10 18.42 6.58
 5 5 -10 15.11 4.83
 -5 5 -10 5.95 11.14
 5 -5 -10 20.37 9.62
 5 5 -10 10.47 3.74
 -5 -5 -10 35.38 15.46
 -5 -5 -9 996.92 50.96
 5 5 -9 935.31 46.59
 5 -5 -9 962.1 51.53
 -5 -5 -8 17.39 9.63
 5 -5 -8 4.86 7.63
 5 5 -8 8.35 7.76
 5 -5 -7 1481.74 57.65
 5 5 -7 1402.35 49.61
 5 -5 -6 20.78 11.11
 5 5 -6 18.6 6.79
 5 5 -6 18.81 7.32
 -5 -5 -6 32.39 11.83
 5 -5 -5 1196.75 47.93
 5 5 -5 1141.2 41.23
 5 5 -5 1098.53 38.12
 -5 -5 -5 1131.66 47.28
 5 -5 -4 8.21 10.71
 5 5 -4 11.97 5.71
 -5 -5 -4 12.6 9.54
 5 -5 -3 1375.74 48.85
 5 5 -3 1315.11 35.48
 -5 -5 -3 1332.55 48.17
 -5 -5 -2 370.28 26.06
 -5 5 -1 1650.52 48.2
 -5 -5 -1 1726.54 51.48
 -5 5 0 613.62 29.76
 -5 -5 0 606.86 30.63
 -5 5 1 1671.38 48.3
 -5 -5 1 1742.82 49.18
 -5 5 2 389.29 23.74
 -5 -5 2 370.18 22.95
 -5 5 3 1157.93 39.96
 -5 -5 3 1170.97 38.52
 -5 5 4 13.52 7.7
 -5 -5 4 -0.25 6.79
 -5 5 5 972.15 36.61
 -5 -5 5 1082.17 34.18
 -5 5 6 19.52 7.24
 -5 -6 -19 7.62 2.83
 -5 -6 -19 4.7 3.36
 5 -6 -19 0.72 3.38
 5 -6 -19 1.86 3.23
 -5 -6 -18 181.86 10.26
 5 -6 -18 174.61 10.24
 -5 -6 -18 150.86 8.61
 5 -6 -18 158.34 10.86
 -5 -6 -17 1.73 5.46
 5 6 -17 8.01 5.52
 5 -6 -17 9.23 5.71
 -5 -6 -17 0.54 4.53
 5 -6 -17 0.06 5.64
 -5 -6 -17 5.65 4.17
 -5 -6 -16 188.24 13.16
 5 -6 -16 207.05 13.43
 -5 -6 -16 184.1 11.42
 5 6 -16 190.42 12.66
 -5 -6 -16 180.32 12.97
 -5 -6 -15 46.31 8.23
 5 -6 -15 44.79 5.82
 -5 -6 -15 50.72 8.75
 5 6 -15 56.84 8.28
 -5 -6 -15 50.83 7.38
 5 -6 -15 55.74 6.78
 -5 -6 -14 245.2 13.97
 -5 -6 -14 236.35 15.82
 5 -6 -14 251.11 13.24
 5 6 -14 238.43 15.23
 5 -6 -14 243.38 13.59
 -5 -6 -14 239.81 15.8
 -5 -6 -13 50.56 7.42
 -5 -6 -13 64.5 9.83
 5 -6 -13 54.17 7.06
 5 6 -13 64.61 8.9
 -5 -6 -13 41.77 6.67
 5 -6 -13 47.35 6.55
 -5 -6 -12 288.39 14.65
 -5 -6 -12 312.3 18.3
 5 -6 -12 304.28 15.39
 5 6 -12 328.68 17.11
 5 -6 -12 304.81 15.32
 -5 -6 -12 319.35 17.84
 5 -6 -11 10.92 5.16
 5 6 -11 7.71 4.33
 5 -6 -11 -6.8 4.99
 -5 -6 -11 0.04 5.03
 -5 6 -11 -5.74 13.63
 -5 6 -11 -1.76 4.2
 5 -6 -11 -10.03 18.36
 5 -6 -10 308.85 15.52
 5 6 -10 325.03 16.77
 5 6 -10 347.75 16.84
 -5 -6 -10 387.62 35.41
 5 -6 -10 328.51 33.04
 -5 6 -10 363.11 38.79
 5 6 -10 330.27 30.31
 -5 6 -10 332.67 15.47
 5 6 -9 141.92 10.98
 5 6 -9 150.13 11.36
 5 6 -9 143.92 19.49
 -5 6 -9 131.24 9.81
 5 6 -9 127.38 10.39
 -5 -6 -9 146.31 20.56
 5 -6 -9 169.89 24.91
 -5 -6 -8 582 38.6
 5 -6 -8 546.4 39.9
 5 6 -8 540.2 34.4
 5 -6 -7 19.22 9.37
 5 6 -7 15.13 5.12
 5 6 -7 20.93 8.08
 5 6 -6 819.59 38.39
 5 -6 -6 814.13 44.82
 5 6 -6 791.89 36.73
 5 6 -5 32.65 10.07
 5 -6 -5 16.1 10.2
 5 6 -5 17.19 7.16
 5 6 -4 856.08 39.53
 5 -6 -4 948.13 45.64
 5 6 -4 878.84 34.13
 -5 -6 -4 918.85 45.24
 -5 -6 -3 2.07 9.1
 5 6 -3 5.93 8.1
 5 -6 -3 0.38 11.45
 -5 -6 -2 942.8 43.25
 5 6 -2 912.11 40.67
 -5 6 -2 886.96 39.11
 -5 -6 -1 14.95 9.07
 -5 6 -1 29.43 11.65
 -5 -6 0 745.74 36.37
 -5 6 0 706.03 35.37
 -5 -6 1 21.32 9.92
 -5 6 1 20.78 9.63
 -5 -6 2 823.55 36.68
 -5 6 2 786.35 36.86
 -5 -6 3 4.34 6.93
 -5 6 3 4.21 6.48
 -5 -6 4 933.01 36.8
 -5 6 4 812.04 37.42
 5 6 5 21.65 8.55
 -5 6 5 6.06 5.9
 5 6 6 697.93 36.68
 -5 6 6 685.19 34.15
 5 6 7 46.08 10.96
 5 -7 -18 24.77 4.9
 -5 -7 -18 11.85 2.67
 5 -7 -18 16.96 3.94
 -5 -7 -18 15.44 4.22
 5 -7 -17 73.88 7.61
 -5 -7 -17 77.17 7.68
 -5 -7 -17 63.93 5.85
 5 7 -17 64 6.91
 5 -7 -17 65.15 7.35
 5 7 -16 25.52 6.03
 5 -7 -16 22.22 6.13
 -5 -7 -16 9.49 3.66
 5 -7 -16 25 6.52
 -5 -7 -16 19.25 6.26
 5 7 -15 63.47 8.36
 -5 -7 -15 63.8 7.25
 5 -7 -15 66.44 6.27
 -5 -7 -15 66.05 9.3
 -5 -7 -15 50.9 7.31
 5 7 -14 20.99 6.78
 5 -7 -14 19.29 4.46
 -5 -7 -14 12.6 6.65
 -5 -7 -14 13.61 4.57
 5 -7 -13 187.72 11.75
 -5 -7 -13 188.41 14.42
 5 7 -13 202.63 13.71
 -5 -7 -13 165.97 11.07
 -5 -7 -12 3.37 3.92
 5 7 -12 6.03 5.84
 5 -7 -12 0.92 4.7
 -5 -7 -12 1.73 6.3
 5 7 -11 207.19 14.5
 5 7 -11 216.48 13.88
 -5 7 -10 1.17 15.52
 -5 7 -10 8.03 4.1
 5 7 -10 -0.58 5.68
 5 7 -10 21.68 6.39
 5 -7 -10 15.47 4.81
 5 -7 -10 17.86 10.9
 5 -7 -9 221.51 13.08
 5 7 -9 247.45 14.74
 -5 7 -9 250.15 13.31
 -5 7 -9 236.49 13.94
 5 7 -9 242.75 14.41
 5 7 -9 231.2 14.49
 5 -7 -9 239.39 28.76
 -5 7 -8 52.75 7.68
 5 7 -8 55.57 8.36
 5 -7 -8 56.86 14.23
 5 7 -8 54.88 7.21
 -5 7 -8 67.54 6.94
 -5 7 -7 227.66 12.97
 5 7 -7 225.03 12.94
 5 -7 -6 73.55 17
 5 7 -6 59.04 11.35
 5 -7 -5 310.27 30.03
 5 7 -5 267.96 24.6
 5 7 -4 36.54 11.29
 5 -7 -4 59.41 14.38
 5 -7 -3 306.39 28.42
 5 7 -3 258.79 24.13
 -5 7 -2 34.01 10.31
 5 7 -2 34.82 11.31
 -5 7 -1 266.91 24.54
 5 7 -1 252.54 24.27
 -5 7 0 106.3 15.75
 5 7 0 114.11 17.97
 -5 7 1 263.14 24.56
 5 7 1 224.72 22.2
 -5 7 2 63.05 12.95
 5 7 2 64.26 14.08
 -5 7 3 265.03 23.51
 5 7 3 286.28 25.77
 -5 7 4 44.35 12.36
 5 7 4 61.35 13.23
 -5 7 5 294.52 25.23
 5 7 5 291.75 26.55
 -5 7 6 42.77 9.77
 5 7 6 83.95 14.41
 5 7 7 217.28 22.66
 5 7 8 39.39 5.56
 5 7 9 229.02 11.93
 -5 7 16 21.27 4.9
 -5 7 17 69.01 5.87
 -5 -8 -18 4.69 2.62
 5 -8 -18 5.62 2.55
 -5 -8 -17 9.13 3.81
 5 8 -17 6.49 3.39
 5 -8 -17 7.19 4.05
 -5 -8 -16 28.72 5.64
 5 8 -16 41.11 5.61
 -5 -8 -16 31.22 4.22
 5 -8 -16 35.35 6.35
 -5 -8 -15 2.81 5.6
 5 -8 -15 7.5 3.49
 5 8 -15 1.29 4.51
 -5 -8 -15 4.3 3.34
 5 -8 -14 33.13 5.82
 -5 -8 -14 24.45 7.52
 -5 -8 -14 20.06 4.59
 -5 -8 -13 6.53 6.44
 5 -8 -13 -3.61 3.74
 5 8 -13 5.05 5.45
 -5 -8 -13 -5.85 4.7
 5 -8 -12 3.73 4.08
 -5 -8 -12 7.27 6.76
 5 8 -12 6.68 5.77
 -5 -8 -12 0.81 3.88
 5 8 -11 31.97 7.78
 5 8 -11 24.6 6
 5 8 -10 -6.98 5.5
 5 8 -10 4.42 5.58
 -5 8 -10 5.83 3.98
 5 8 -9 30.34 6.7
 5 8 -9 28.42 6.47
 5 8 -9 25.36 6.41
 -5 8 -9 33.12 5.87
 -5 8 -8 1.51 5.15
 5 8 -8 7.2 6.29
 5 -8 -8 -2.7 11.29
 5 8 -8 2.19 4.93
 -5 8 -8 5.25 4.17
 5 8 -7 39.36 6.78
 -5 8 -7 42.96 6.49
 5 -8 -7 30.15 14.14
 -5 8 -7 37.75 6.68
 5 8 -7 26.31 6.98
 -5 8 -7 34.93 5.64
 5 8 -6 8.21 4.35
 -5 8 -6 9.1 3.61
 5 -8 -6 -2.79 8.94
 -5 8 -6 8.03 4.51
 5 8 -6 0.82 5.51
 -5 8 -6 11.44 5.14
 -5 8 -5 137.63 10.62
 5 8 -5 113.8 15.98
 5 -8 -5 109.24 20.71
 5 8 -5 115.06 17.35
 5 8 -5 135.37 10.23
 -5 8 -5 122.49 9.63
 -5 8 -5 140.24 10.61
 5 8 -5 121.69 10.59
 5 8 -4 -6.19 8.79
 5 -8 -4 -0.49 10.36
 -5 8 -4 5.86 3.94
 5 8 -4 9.94 4.4
 -5 8 -4 3.97 4.32
 5 8 -3 -10.75 13.88
 5 -8 -3 -1.7 10.77
 5 8 -2 94.17 17.74
 -5 8 -1 9.91 9.48
 5 8 -1 24.89 11.74
 -5 8 0 -0.63 6.29
 5 8 0 1.45 10.75
 -5 8 1 25.84 8.43
 5 8 1 9.08 8.06
 -5 8 2 51.5 12.98
 5 8 2 44.99 14.22
 -5 8 3 3.5 6.35
 5 8 3 -7.16 11.41
 -5 8 4 7.55 8.7
 5 8 4 0.43 9.78
 -5 8 5 89.99 15.58
 5 8 5 107.95 17.1
 5 8 5 125.32 9.43
 5 8 6 9.07 6.11
 5 8 6 29.04 5.43
 5 8 7 17.3 9.91
 5 8 7 38.33 5.75
 5 8 8 0.5 3.82
 5 8 9 38.12 6.01
 5 8 10 -6.7 4.18
 -5 8 14 9.99 5.43
 -5 8 15 1.08 4.21
 -5 8 16 41.36 5.21
 -5 8 17 2.19 2.19
 -5 -9 -17 19.57 3.18
 5 -9 -17 12.42 3.04
 -5 -9 -16 29.54 4.79
 5 9 -16 23.96 3.42
 5 -9 -16 22.84 4.48
 -5 -9 -15 4.91 4.86
 5 9 -15 5.68 3.56
 -5 -9 -14 2.1 5.09
 5 -9 -14 -6.69 3.37
 5 9 -14 3.23 4.12
 -5 -9 -13 27.17 7.67
 5 -9 -13 38.39 5.86
 5 9 -13 40.88 6.86
 -5 -9 -12 6.32 6.81
 5 9 -12 0.77 4.72
 -5 9 -11 69.18 7.79
 5 9 -11 49.67 8.29
 5 9 -11 64.83 8.71
 5 9 -10 92.19 10.11
 5 9 -10 94.14 9.41
 -5 9 -10 95.74 8.63
 5 9 -9 17.01 6.53
 5 9 -9 20.07 5.83
 -5 9 -9 23 5.68
 5 9 -9 14.51 6.07
 5 9 -8 35.61 6.59
 5 9 -8 25 6.59
 5 9 -8 30.26 6.96
 -5 9 -8 24.66 5.77
 5 9 -7 50.61 8.83
 5 9 -7 53.79 8.13
 -5 9 -7 57.4 7.51
 5 9 -6 23.93 6.63
 5 -9 -6 8.9 12.48
 5 9 -6 18.03 5.61
 -5 9 -6 20.93 5.82
 -5 9 -5 146.88 11.57
 -5 9 -5 150.74 11.3
 5 9 -5 159.87 11.68
 5 9 -5 149.22 12.22
 5 9 -5 159.76 21.7
 5 -9 -5 126.77 22.28
 5 9 -4 24.7 5.49
 -5 9 -4 28.57 5.7
 -5 9 -4 31.03 6.99
 5 9 -4 30.18 6.53
 5 9 -4 19.21 9.15
 5 9 -4 14.86 8.39
 5 -9 -4 22.28 11.09
 5 9 -3 12.76 5.64
 -5 9 -3 7.97 4.3
 5 9 -3 6.28 4.77
 5 -9 -3 6.3 10.66
 5 9 -2 42.24 7.69
 5 9 -2 33.66 11.34
 -5 9 -2 32.33 5.89
 5 9 -2 35.34 6.19
 -5 9 -1 101.57 9.16
 -5 9 -1 98.21 9.64
 5 9 -1 90.14 8.65
 5 9 -1 85.31 17.03
 5 -9 -1 107.58 20.71
 -5 9 0 36.4 5.96
 5 9 0 20.11 10.69
 -5 9 0 34.77 6.52
 5 9 0 35.99 5.44
 -5 9 1 82.3 17.35
 5 9 1 99.48 9.22
 -5 9 1 92.83 8.79
 5 9 1 101.24 8.31
 -5 9 1 99.32 9.26
 5 9 1 93.03 16.54
 5 9 2 46.04 6.2
 5 9 2 33.9 6.4
 -5 9 2 43.02 7.05
 -5 9 2 32.72 5.56
 -5 9 2 35.42 10.79
 5 9 2 30.88 12.9
 5 9 3 8.65 5.05
 -5 9 3 6.99 4.79
 -5 9 3 10.7 3.26
 -5 9 3 -0.93 7.92
 5 9 3 9.47 8.75
 -5 9 4 25.16 6.94
 5 9 4 15.92 5.02
 -5 9 4 17.25 4.14
 5 9 5 117.9 9.96
 -5 9 5 131.82 11.74
 -5 9 6 10.26 5.81
 5 9 6 16.7 5.22
 -5 9 7 75.2 9.8
 5 9 7 69.57 7.97
 -5 9 8 28.56 7.58
 5 9 8 37.6 5.97
 -5 9 9 14.78 7.13
 5 9 9 4.47 3.96
 5 9 10 103.72 8.63
 -5 9 10 106.52 11.71
 -5 9 11 24.47 7.92
 5 9 11 40.69 5.55
 -5 9 12 13.65 6.67
 -5 9 13 34.94 6.91
 -5 9 14 -5 4.92
 -5 9 15 6.31 3.84
 -5 9 16 30.55 3.86
 5 -10 -15 21.42 4.2
 -5 -10 -15 22.23 4.07
 5 10 -14 79.89 5.75
 -5 -10 -14 91.14 7.6
 5 -10 -13 14.87 3.32
 5 10 -13 19.73 4.18
 -5 -10 -12 78.46 9.8
 5 10 -12 85.34 7.72
 5 -10 -12 74.09 6.74
 5 -10 -11 42.67 6.75
 -5 -10 -11 39.7 8.11
 -5 10 -11 37.64 5.42
 5 10 -11 32.15 5.75
 5 10 -10 91.1 9.95
 -5 10 -10 93.35 8.29
 5 10 -10 92.34 8.65
 5 10 -9 15.44 4.7
 -5 10 -9 25.26 5.39
 5 10 -8 247.52 14
 5 10 -8 229.61 14.61
 -5 10 -8 249.12 14.02
 5 10 -8 241.01 15.03
 5 10 -7 56.64 9.27
 5 10 -7 49.37 7.88
 -5 10 -7 58.5 8.04
 5 10 -6 222.5 15.48
 5 10 -6 199.46 13.01
 -5 10 -6 221.04 14.16
 5 10 -5 56 9.23
 5 10 -5 54.57 7.92
 -5 10 -5 53.61 7.97
 5 10 -4 323.42 17.78
 -5 10 -4 328.27 16.98
 -5 10 -4 307.23 15.91
 5 10 -4 330.38 16.21
 5 10 -3 11.31 6.16
 5 10 -3 8.6 5.26
 -5 10 -3 7.72 5.38
 -5 10 -3 7.13 5.41
 5 10 -2 255.2 15.28
 -5 10 -2 254.76 13.82
 -5 10 -2 244.59 14.64
 5 10 -2 237.58 13.61
 5 10 -1 171.88 13.07
 -5 10 -1 133.39 10.5
 5 10 -1 141.84 10.75
 -5 10 -1 132.98 11.06
 5 10 0 217.31 14.38
 -5 10 0 194.72 13.27
 5 10 0 195.13 11.82
 -5 10 0 203.59 13.32
 -5 10 1 143.59 11.25
 5 10 1 124.49 9.49
 -5 10 1 153.46 11.88
 -5 10 2 197.3 12.88
 5 10 2 226.07 12.15
 -5 10 2 210.7 14.02
 -5 10 3 2.34 4.22
 5 10 3 2.52 4.74
 5 10 3 9.74 3.91
 5 10 4 297.35 15.7
 -5 10 4 310.66 17.46
 -5 10 4 308.78 14.5
 5 10 5 52.09 7.95
 -5 10 5 34.78 7.94
 5 10 6 189.4 12.37
 -5 10 6 194.88 14.85
 5 10 7 59.13 7.78
 -5 10 7 52.77 9.38
 5 10 8 169.79 11.57
 -5 10 8 180.59 14.24
 5 10 9 25.57 5.44
 -5 10 9 22.02 7.71
 5 10 10 69.78 6.98
 -5 10 10 81.33 10.67
 5 10 11 46.32 5.5
 -5 10 11 38.37 7.92
 -5 10 12 86.39 9.42
 -5 10 13 18.4 5.64
 -5 10 14 58.14 6.26
 -5 10 15 15.12 3.21
 -5 -11 -14 -1.35 2.61
 5 -11 -14 2.23 2.8
 -5 -11 -13 157.15 8.64
 -5 -11 -12 15.35 4.75
 5 -11 -12 23.87 3.28
 5 -11 -11 107.76 7.51
 -5 -11 -11 111.23 9.7
 5 11 -11 117.79 7.67
 -5 11 -10 25.73 4.24
 5 11 -10 29.61 4.98
 5 11 -9 164.01 10.38
 -5 11 -9 166.76 10.74
 5 11 -9 133.44 10.95
 5 11 -8 -3.82 5.08
 5 11 -8 -3.34 4.18
 5 11 -8 -4.47 5.33
 -5 11 -8 4.83 4.59
 5 11 -7 213.73 12.62
 5 11 -7 199.07 13.2
 -5 11 -7 222.08 13.51
 5 11 -7 220.4 13.8
 5 11 -6 -1.85 6.18
 -5 11 -6 -3.66 4.75
 5 11 -6 -2.29 4.96
 5 11 -5 193.98 14.52
 5 11 -5 196.73 12.78
 -5 11 -5 200.82 13.53
 5 11 -4 16.21 6.56
 5 11 -4 12.31 5.37
 -5 11 -4 15.44 6.09
 5 11 -3 290.4 16.83
 -5 11 -3 276.87 16.02
 5 11 -3 261.33 14.41
 5 11 -2 58.79 8.85
 5 11 -2 60.01 7.98
 -5 11 -2 46.2 8.24
 5 11 -1 223.14 14.91
 -5 11 -1 228.41 15.13
 5 11 -1 199.78 12.42
 -5 11 0 1.09 5.26
 5 11 0 12.58 6.01
 5 11 0 12.41 4.69
 5 11 1 209.39 12.03
 -5 11 1 190.83 13.09
 5 11 1 204.39 14.2
 -5 11 2 41.13 7.72
 5 11 2 53.66 6.37
 -5 11 3 311.49 17.27
 5 11 3 307.99 13.68
 -5 11 4 18.9 6.73
 -5 11 5 233.55 15.66
 -5 11 6 -4.79 6.37
 -5 11 7 174.88 14.1
 -5 11 8 6.66 7.19
 -5 11 9 160.5 13.15
 -5 11 10 35.84 7.96
 -5 11 11 163.88 11.29
 -5 11 12 6.82 4.47
 -5 11 13 158.21 9.01
 -5 11 14 1.65 2.62
 -5 -12 -12 98.54 6.11
 -5 -12 -11 8.33 4.01
 -5 12 -10 117.8 6.99
 5 -12 -10 116.22 6.98
 -5 -12 -10 116.63 8.88
 -5 12 -9 6 3.03
 5 12 -9 15.45 3.12
 5 12 -9 7.2 4.51
 5 12 -8 154.68 8.6
 5 12 -8 144.24 10.36
 -5 12 -8 144.17 9.36
 5 12 -7 22.89 5.43
 5 12 -7 22.91 4.45
 -5 12 -7 11.9 4.7
 5 12 -7 12.68 5.17
 5 12 -6 201.96 10.92
 5 12 -6 182.1 12.1
 -5 12 -6 187.59 11.86
 5 12 -6 194.45 12.04
 5 12 -5 7.62 5.73
 5 12 -5 23.28 5.46
 5 12 -5 11.95 5.62
 -5 12 -5 13.02 5.62
 -5 12 -4 294.49 15.38
 5 12 -4 277.35 14.16
 5 12 -4 269.99 15.82
 5 12 -3 39.01 6.34
 -5 12 -3 27.98 6.52
 5 12 -3 31.18 7.52
 5 12 -2 332.94 14.94
 -5 12 -2 363.55 17.72
 5 12 -2 337.91 17.42
 5 12 -1 9.31 4.74
 -5 12 -1 0.04 6.59
 5 12 -1 -2.54 6.13
 -5 12 -1 -7.1 5.14
 -5 12 0 320.51 17.44
 5 12 0 333.68 14.59
 5 12 0 315.39 16.69
 5 12 1 2.1 6.22
 5 12 1 8.13 4.37
 -5 12 1 5.78 6.99
 5 12 2 355.4 14.2
 -5 12 2 350.92 17.24
 5 12 2 372.78 17.75
 -5 12 3 45.02 8.07
 5 12 3 38.5 5.41
 5 12 3 47.96 7.79
 -5 12 4 286.95 16.12
 5 12 4 307.75 15.8
 -5 12 5 12.11 6.14
 5 12 5 13.47 5.63
 -5 12 6 202.45 14.23
 5 12 6 206.22 12.33
 -5 12 7 30.48 8.28
 5 12 7 14.15 4.9
 -5 12 8 211.68 13.78
 5 12 8 189.24 10.82
 -5 12 9 7.02 5.63
 5 12 9 1.84 3.45
 -5 12 10 147.42 10.11
 5 12 10 130.07 7.38
 -5 12 11 1.56 4.15
 -5 12 12 100.89 6.72
 -5 -13 -10 46.41 4.4
 -5 -13 -9 193.26 9.15
 -5 13 -8 26.04 3.86
 5 -13 -8 32.69 4.24
 -5 13 -7 136.9 8.2
 5 13 -7 125.47 8.34
 5 13 -6 14.15 4.44
 -5 13 -6 18.65 4.77
 5 13 -6 12.71 3.87
 -5 13 -5 148.53 9.85
 5 13 -5 131.34 8.87
 5 13 -5 141.29 9.96
 5 13 -4 47.6 6.22
 -5 13 -4 63.44 7.72
 5 13 -4 49.49 7.09
 -5 13 -3 144.92 10.55
 5 13 -3 139.98 9.15
 5 13 -3 138.56 11.11
 5 13 -2 34.5 5.49
 -5 13 -2 38.58 7.19
 5 13 -2 42.31 7.31
 5 13 -1 93.23 7.32
 -5 13 -1 108.47 10.14
 5 13 -1 107.01 10.03
 -5 13 -1 102.93 7.69
 5 13 0 7.65 3.11
 -5 13 0 16.91 6.47
 -5 13 0 3.96 3.62
 5 13 0 11.04 5.83
 5 13 1 124.57 7.84
 -5 13 1 131.77 10.84
 5 13 1 135.44 10.81
 -5 13 1 126.81 9.44
 -5 13 2 54.77 7.74
 5 13 2 53.22 5.38
 5 13 2 53.04 8.15
 -5 13 3 121.45 10.58
 5 13 3 112.75 9.62
 -5 13 4 44.14 7.44
 5 13 4 45.92 7
 5 13 5 119.44 9.05
 -5 13 5 121.92 10.2
 -5 13 5 115.21 9.79
 -5 13 6 12.08 5.06
 5 13 6 5.53 4.06
 5 13 7 175.08 9.48
 -5 13 7 170.39 10.17
 -5 13 7 170.73 11.23
 -5 13 8 17.19 3.87
 5 13 8 24.77 4.04
 -5 13 8 22.97 5.4
 5 13 9 206.48 7.95
 -5 13 9 210.01 10.47
 -5 13 9 204.06 8.54
 -5 14 -6 74.39 4.83
 -5 14 -5 32.43 4.25
 5 14 -5 31.42 3.92
 -5 14 -4 91.54 6.65
 5 14 -4 92.25 6.15
 5 14 -4 88.91 6.33
 -5 14 -3 23.96 4.67
 5 14 -3 21.02 3.59
 5 14 -3 18.3 4.19
 -5 14 -2 100.37 7.95
 5 14 -2 90.14 6.04
 5 14 -2 88.36 7.41
 -5 14 -1 -1.86 4.37
 5 14 -1 4.58 2.35
 5 14 -1 -1.28 4.59
 -5 14 0 67 6.9
 5 14 0 62.51 4.68
 5 14 0 72.24 7.32
 -5 14 1 8.42 4.22
 -5 14 1 5 2.3
 5 14 1 6.94 3.97
 -5 14 2 98.25 8.05
 -5 14 2 106.24 6.64
 5 14 2 103.1 7.85
 -5 14 3 17.18 4.56
 -5 14 3 18.8 3.86
 5 14 3 26.08 4.79
 -5 14 4 103.41 7.78
 -5 14 4 86.56 6.37
 5 14 4 97.61 7.25
 -5 14 5 18.96 4.1
 -5 14 5 26.37 4.42
 5 14 5 31.47 4.57
 -5 14 6 96.05 6.22
 -5 14 6 99.48 6.64
 5 14 6 88.44 5.87
 -6 0 -21 35.47 4.37
 6 0 -20 268.74 12.93
 -6 0 -20 306.2 12.36
 6 0 -19 150.04 11.86
 6 0 -19 135.03 10.66
 -6 0 -19 125.48 10.04
 6 0 -19 137.59 8.65
 -6 0 -18 280.03 15.24
 6 0 -18 279.07 15.66
 -6 0 -18 269.18 17.66
 -6 0 -18 284.35 16.36
 6 0 -18 292.32 13.74
 -6 0 -17 345.05 17.91
 6 0 -17 356.19 18.66
 -6 0 -17 355.14 20.82
 -6 0 -17 344.63 18.16
 6 0 -17 365.06 16.7
 -6 0 -16 526.8 21.79
 -6 0 -16 547.87 23.37
 6 0 -16 520.91 20.4
 6 0 -16 528.46 22.96
 -6 0 -16 548.76 25.85
 6 0 -15 168.95 12.77
 6 0 -15 179.01 14.03
 -6 0 -15 159.19 13.11
 -6 0 -15 142.23 12.91
 6 0 -15 170.19 12.67
 6 0 -15 162.22 14.37
 -6 0 -15 158.07 11.21
 -6 0 -15 178.5 15.84
 6 0 -14 683.22 24.02
 6 0 -14 692.55 25.57
 -6 0 -14 674.45 24.71
 -6 0 -14 701.62 28.61
 6 0 -14 664.97 23.15
 -6 0 -14 715.87 25.73
 6 0 -14 667.69 25.82
 -6 0 -14 740.33 56.38
 6 0 -13 83.34 9.16
 6 0 -13 90.32 10.01
 -6 0 -13 83.14 9.52
 -6 0 -13 74.1 9.6
 6 0 -13 90.39 8.84
 -6 0 -13 82.67 11.01
 -6 0 -13 85.69 22.22
 6 0 -13 78.56 9.42
 -6 0 -12 635.72 22.02
 -6 0 -12 652.54 22.25
 -6 0 -12 650.99 25.18
 -6 0 -12 635.59 47.46
 6 0 -12 667.57 23.15
 -6 0 -11 223.63 25.9
 -6 0 -10 641.57 40.07
 -6 0 -10 588.76 40.83
 -6 0 -9 0.44 10.01
 -6 0 -9 20.11 10.79
 -6 0 -8 1170.24 45.67
 -6 0 -8 1086.84 47.91
 -6 0 -7 861.66 36.75
 -6 0 -7 853.22 27.28
 -6 0 -7 802.23 39.27
 -6 0 -6 1694.14 41.77
 -6 0 -6 1654.21 37.98
 -6 0 -6 1582.78 50.06
 -6 0 -5 251.45 17.39
 -6 0 -5 242.63 17.17
 -6 0 -4 2220.97 52.09
 -6 0 -4 2052.01 45.57
 -6 0 -3 649.02 29.26
 -6 0 -2 3688.2 65.7
 -6 0 -1 1361.05 39.15
 -6 0 0 1753.57 43.48
 -6 0 1 1266.15 36.68
 -6 0 6 1764.7 39.32
 -6 -1 -21 104.99 6.2
 6 -1 -21 124.13 7.15
 6 1 -20 53.89 5.36
 6 -1 -20 45.84 6.51
 6 -1 -20 51.58 4.77
 -6 1 -20 59.41 6.39
 -6 -1 -20 53.74 6.32
 6 1 -19 181.65 11.86
 6 1 -19 170.94 11.66
 6 -1 -19 166.56 12.86
 6 -1 -19 173.67 11.24
 -6 -1 -19 159.59 11.3
 6 -1 -19 162.98 9.53
 -6 1 -19 179.56 11.36
 -6 -1 -19 170.84 11.19
 -6 1 -18 53.94 8.8
 -6 -1 -18 66.13 9.19
 6 1 -18 63.88 9.31
 6 -1 -18 61.94 8.85
 6 1 -18 73.79 7.35
 -6 1 -18 61.28 9.85
 -6 -1 -18 63.28 9.01
 6 1 -18 73.51 9.2
 -6 -1 -18 68.2 11.2
 6 -1 -18 73.46 7.85
 -6 1 -17 166.69 13.28
 -6 -1 -17 163.7 12.92
 6 -1 -17 155.83 12.63
 6 1 -17 174.22 14.09
 -6 1 -17 175.58 14.29
 6 1 -17 137.56 10.08
 -6 -1 -17 169.86 13.38
 6 -1 -17 164 11.79
 -6 -1 -17 165.28 15.32
 -6 1 -17 189.98 15.11
 -6 1 -16 156.29 13.1
 -6 -1 -16 153.68 12.73
 6 -1 -16 147.33 12.98
 6 1 -16 157.18 13.52
 6 1 -16 146.38 13.59
 6 -1 -16 157.59 12.32
 -6 1 -16 153.95 13.6
 -6 -1 -16 165.66 13.47
 6 1 -16 147.07 11.05
 -6 1 -16 144.82 14.22
 -6 -1 -16 153.14 14.79
 6 -1 -15 154.03 12.61
 6 -1 -15 157.19 13.43
 6 1 -15 174.82 14
 -6 1 -15 154.19 12.66
 -6 -1 -15 162.19 12.91
 6 1 -15 165.73 13.81
 6 -1 -15 175.02 12.76
 -6 1 -15 172.68 14.29
 -6 -1 -15 171.46 13.58
 6 1 -15 173.06 12.28
 -6 1 -15 177.32 15.43
 -6 -1 -15 186.92 16.42
 -6 1 -14 125.87 12.59
 -6 -1 -14 121.21 12.66
 6 1 -14 122.39 10.59
 6 -1 -14 111.22 10.7
 6 -1 -14 132 12.26
 6 1 -14 132.09 12.59
 -6 1 -14 123.67 11.12
 -6 -1 -14 124.78 11.85
 -6 1 -14 107.93 9.24
 6 -1 -14 140.04 12.92
 6 1 -14 125.07 12.38
 6 -1 -14 126.07 10.95
 -6 1 -14 133.12 12.5
 -6 -1 -14 117.57 11.16
 6 1 -14 126.98 10.46
 -6 1 -14 89.75 21.54
 -6 -1 -14 72.07 20.36
 6 -1 -13 232.53 14.68
 6 1 -13 232.92 13.64
 6 1 -13 234.76 15.04
 6 -1 -13 245.58 15.07
 -6 1 -13 275.48 15.92
 -6 -1 -13 257.23 15
 -6 1 -13 275.57 16.01
 6 -1 -13 226.81 14.04
 -6 -1 -13 263.45 14.94
 6 1 -13 242.6 14.11
 6 -1 -13 257.31 16.16
 6 1 -13 231.5 15.09
 -6 1 -13 257.01 32.52
 -6 -1 -13 237.89 32.38
 -6 -1 -13 256.03 16.88
 -6 1 -13 267.06 17.61
 -6 1 -12 440.97 38.72
 6 -1 -12 403.93 18.31
 6 -1 -12 412.61 18.46
 6 1 -12 417.23 18.32
 -6 -1 -12 400.31 17.63
 -6 1 -12 416.17 18.11
 6 1 -12 427.73 18.85
 -6 1 -12 414.31 18.33
 -6 -1 -12 395.05 17.27
 -6 1 -12 404.66 38.15
 -6 -1 -12 370.71 35.86
 -6 -1 -12 429.63 20.53
 -6 1 -12 433.4 20.51
 -6 1 -11 381.73 33.66
 -6 1 -11 368.81 34.75
 -6 -1 -11 385.31 35.75
 -6 1 -10 121.08 19.49
 -6 1 -10 114.3 19.78
 -6 -1 -10 129.35 21.49
 -6 1 -9 718.64 40.13
 -6 1 -9 672.48 40.99
 -6 -1 -9 695.92 41.66
 -6 1 -8 392.83 28.13
 -6 1 -8 327.13 27.16
 -6 -1 -8 357.91 28.86
 -6 -1 -8 406.64 21.59
 -6 1 -7 627.28 34.35
 -6 -1 -7 680.29 37.17
 -6 1 -7 669.6 34.51
 -6 -1 -7 664.69 32.02
 6 -1 -7 626.44 34.93
 -6 1 -7 662.43 25.16
 -6 1 -7 612.39 20.66
 -6 -1 -7 633.96 26.57
 -6 1 -6 1178.49 43.09
 -6 -1 -6 1291.38 39.94
 -6 1 -6 1291.57 40.05
 6 -1 -6 1286.46 48.87
 -6 1 -6 1238.48 34.41
 -6 -1 -6 1202.04 35.58
 -6 1 -5 681.07 30.43
 -6 1 -5 691.63 29.65
 -6 -1 -5 705.73 26.58
 6 -1 -5 722.69 36.58
 -6 -1 -5 667.25 26.19
 -6 -1 -5 705.61 28.59
 -6 1 -4 459.62 23.51
 -6 1 -4 432.22 23.95
 -6 -1 -4 517.8 19.57
 6 -1 -4 504.88 28.72
 -6 -1 -4 510.07 24.19
 -6 1 -3 418.42 22.99
 -6 -1 -3 468.35 15.68
 6 -1 -3 460.67 26.06
 -6 -1 -3 440.56 22.46
 6 -1 -2 369.02 21.9
 -6 -1 -2 306.44 19.21
 -6 -1 -1 1324.65 39.41
 6 -1 -1 1218.34 36.05
 -6 -1 0 1417.28 41
 6 -1 0 1391.21 36.58
 -6 -1 1 1182.58 38.09
 6 -1 1 1086.94 31.18
 -6 -1 2 564.71 27.31
 6 -1 2 556.69 20.41
 -6 -1 3 486.14 24.97
 -6 -1 4 608.44 25.54
 -6 -1 5 590.56 22.75
 6 -2 -21 60.44 5.31
 -6 -2 -21 59.49 4.77
 6 -2 -20 109.23 9.31
 6 -2 -20 103.91 6.59
 -6 -2 -20 111.05 7.75
 -6 2 -20 102.73 7.67
 -6 -2 -19 10.45 5.51
 6 -2 -19 20.52 5.2
 6 -2 -19 12.49 4.54
 -6 -2 -19 6.97 5.4
 -6 2 -19 8.88 5.05
 6 -2 -19 17.96 6.78
 -6 -2 -18 165.12 11.95
 -6 2 -18 152.61 12.05
 6 -2 -18 144.78 10.94
 -6 -2 -18 154.22 11.78
 6 -2 -18 140.08 10.26
 6 2 -18 165.87 11.94
 6 2 -18 161.87 12.74
 -6 -2 -18 162.79 14.23
 -6 2 -17 59.21 8.92
 -6 -2 -17 52.53 8.57
 6 -2 -17 49.78 8.42
 6 2 -17 48.72 9.69
 -6 -2 -17 54.13 9.01
 6 2 -17 56.63 9.92
 -6 -2 -17 45.81 10.12
 6 2 -17 53.3 7.61
 6 -2 -17 51.87 7.86
 -6 -2 -16 252.68 15.64
 -6 2 -16 233.95 15.34
 6 -2 -16 252.14 15.85
 6 2 -16 232.45 15.99
 6 2 -16 213.01 15.3
 -6 2 -16 236.3 16.38
 6 -2 -16 233.47 14.37
 -6 -2 -16 229.79 14.95
 -6 -2 -16 239.35 17.83
 -6 2 -16 236.39 16.8
 6 -2 -15 161.97 13.22
 6 -2 -15 155.22 12.94
 6 2 -15 139.01 12.36
 -6 2 -15 139.7 12.76
 -6 -2 -15 141.21 12.39
 6 2 -15 148.57 13.09
 -6 2 -15 162.54 14.29
 6 -2 -15 145.95 12.42
 -6 -2 -15 143.53 12.37
 -6 -2 -15 156.93 14.9
 -6 2 -15 155.83 14
 -6 2 -14 219.19 16.52
 -6 -2 -14 209.03 16.4
 6 -2 -14 210.24 15.19
 6 2 -14 217.45 15.13
 6 -2 -14 211.66 14.71
 -6 2 -14 213.32 14.52
 -6 -2 -14 205.1 14.21
 -6 2 -14 215.22 13.5
 6 2 -14 212.29 15.19
 -6 -2 -14 157.12 26.79
 -6 2 -14 210.13 14.84
 6 -2 -14 195.79 13.67
 -6 -2 -14 199.2 13.67
 -6 -2 -13 327.06 16.35
 -6 2 -13 336.2 18.15
 -6 2 -13 300.18 34.28
 6 -2 -13 325.49 17.47
 6 2 -13 331.02 17.8
 6 -2 -13 348.09 17.91
 -6 -2 -13 304.05 16.58
 -6 2 -13 327.97 17.22
 -6 2 -13 342.08 16.93
 6 2 -13 337 17.79
 -6 2 -13 368.06 39.38
 -6 -2 -13 336.19 36.96
 -6 -2 -13 333.66 19.59
 -6 2 -13 322.62 18.79
 -6 -2 -12 239.32 13.29
 -6 2 -12 263.79 15.22
 -6 2 -12 227.34 28.31
 6 -2 -12 247.38 14.85
 6 2 -12 254.05 14.9
 6 -2 -12 236.35 14.02
 -6 -2 -12 265.64 15.21
 -6 2 -12 244.18 14.6
 -6 2 -12 248.43 15.74
 -6 -2 -12 253.39 16.32
 -6 2 -12 256.42 14.64
 6 -2 -12 229.38 14.89
 6 2 -12 250.01 14.9
 -6 -2 -12 244.97 31.02
 -6 2 -12 263.94 33.12
 -6 2 -11 86.17 18.29
 -6 2 -11 71.51 16.72
 -6 -2 -11 47.68 16.39
 -6 2 -10 348.73 31.48
 -6 -2 -10 359.1 32.48
 -6 2 -10 337.62 31.5
 -6 2 -9 90.89 16.82
 -6 2 -9 71.99 15.03
 -6 -2 -9 91.96 18.04
 6 -2 -9 86.53 15.82
 -6 2 -8 195.29 21.69
 -6 -2 -8 261.32 25.82
 -6 2 -8 237.11 24.44
 6 -2 -8 231.09 25.18
 -6 -2 -8 224.55 18.49
 -6 2 -7 192.22 15.68
 -6 2 -7 159.66 18.58
 6 -2 -7 184.79 22.34
 -6 2 -7 175.98 13
 -6 -2 -7 181.78 16.74
 -6 2 -6 304.5 20.1
 -6 2 -6 279.33 22.02
 6 -2 -6 283.08 24.3
 -6 -2 -6 273.57 19.79
 -6 2 -5 565.78 28.33
 -6 2 -5 591.58 27.7
 6 -2 -5 652.5 32.79
 -6 -2 -5 595.36 27.22
 -6 2 -4 569.14 25.8
 -6 2 -4 600.12 29.21
 6 -2 -4 601.6 29.77
 -6 -2 -4 565.87 25.73
 -6 2 -3 568.82 23.25
 6 -2 -3 603.64 27.65
 -6 -2 -3 616.3 27.43
 -6 2 -2 78.84 8.36
 -6 -2 -2 90.77 12.31
 6 -2 -2 75.92 11.14
 -6 -2 -1 570.79 25.32
 6 -2 -1 548.03 23.6
 -6 -2 0 313.4 18.93
 6 -2 0 349.73 18.12
 6 -2 1 448.17 19.15
 -6 -2 1 429.17 21.12
 -6 -2 2 30.36 7.83
 6 -2 2 40.42 6.56
 6 -2 3 603.61 19.63
 -6 -2 3 591.9 23.91
 6 -2 4 607.38 18.52
 -6 -2 4 601.31 23.32
 -6 -2 5 640.68 22.86
 -6 -2 6 228.77 12.87
 6 -3 -20 13.53 4.96
 -6 -3 -20 15.48 4.21
 6 -3 -20 18.05 3.38
 -6 -3 -20 14.18 3.94
 -6 -3 -19 12.71 5.21
 -6 3 -19 24.04 6.37
 6 -3 -19 15.74 4.26
 6 -3 -19 19.59 4.75
 -6 -3 -19 19.47 5.29
 -6 -3 -18 -0.35 5.45
 6 -3 -18 0.18 4.48
 -6 3 -18 9.26 5.88
 -6 -3 -18 -3.16 5.37
 6 -3 -18 -3.48 5.11
 -6 -3 -18 -1.21 7.06
 6 3 -17 44.68 8.23
 6 -3 -17 35.71 7.08
 6 -3 -17 33.7 6.93
 -6 -3 -17 32.83 6.96
 6 3 -17 37.93 8.47
 -6 3 -17 56.04 9.14
 -6 -3 -17 41.65 8.17
 -6 -3 -17 35.45 9.87
 6 -3 -16 166.03 12.71
 -6 3 -16 185.4 14.4
 -6 -3 -16 172.71 13.32
 6 -3 -16 172.5 12.8
 -6 -3 -16 187.57 13.28
 6 3 -16 175.03 14.25
 6 3 -16 178.27 14.21
 -6 -3 -16 192.81 16.25
 6 3 -15 66.81 10.05
 6 -3 -15 63.63 9.3
 6 -3 -15 63.99 9.17
 -6 -3 -15 78.26 9.79
 6 3 -15 66.66 10.2
 -6 -3 -15 54.58 10.2
 -6 3 -15 58.87 9.65
 -6 -3 -15 74.67 9.76
 -6 3 -14 325.14 18.88
 -6 -3 -14 330.87 20.07
 6 -3 -14 317.92 18.07
 6 -3 -14 313.93 17.26
 6 3 -14 334.32 18.33
 -6 -3 -14 319.54 17.75
 -6 3 -14 323.01 17.96
 -6 -3 -14 311.64 16.72
 -6 3 -14 341.87 19.11
 6 3 -14 311.13 17.92
 -6 3 -13 15.03 4.95
 -6 3 -13 26.84 7.31
 -6 -3 -13 25.07 6.24
 -6 3 -13 26.29 7.97
 -6 -3 -13 11.02 5.01
 -6 3 -13 40.45 18.37
 6 -3 -13 39.08 8.36
 6 -3 -13 19.01 6.01
 6 3 -13 29.71 7.56
 6 3 -13 25.74 7.32
 -6 3 -13 0.58 12.99
 -6 -3 -13 30.44 19.05
 -6 3 -13 12.53 4.99
 -6 -3 -13 17.89 6.38
 -6 3 -12 102.09 10.86
 -6 -3 -12 103.54 9.46
 -6 3 -12 144.84 25.67
 6 -3 -12 86.81 9.58
 6 -3 -12 98.93 9.81
 6 3 -12 96.28 9.35
 -6 3 -12 94.25 9.99
 -6 -3 -12 103.3 10.33
 -6 3 -12 113.62 10.79
 -6 -3 -12 111.28 11.81
 -6 3 -12 104.85 10.76
 -6 3 -12 125.89 24.43
 -6 -3 -12 137.53 26.21
 6 3 -12 98.99 9.97
 6 -3 -11 53.7 9.67
 -6 3 -11 49.73 14.8
 -6 -3 -11 89.97 19.52
 -6 3 -11 62.2 15.54
 6 -3 -10 201.56 24.22
 -6 3 -10 227.93 28.08
 -6 -3 -10 276.54 30.3
 -6 3 -10 196.53 24.08
 6 -3 -9 43.47 14.78
 -6 -3 -9 66.44 14.49
 -6 3 -9 34.85 12.59
 -6 -3 -8 26.13 11.28
 -6 3 -8 12.28 8.11
 6 -3 -8 19.47 11.82
 -6 -3 -8 12.75 6.72
 -6 3 -7 41.97 12.06
 6 -3 -7 52.03 14.59
 -6 3 -7 51.36 9.56
 -6 -3 -7 33.52 9.52
 -6 3 -6 255.57 21.62
 -6 3 -6 270.68 19.88
 -6 -3 -6 261.28 21.48
 6 -3 -6 252.02 22.72
 -6 3 -5 153.34 16.4
 -6 -3 -5 126.06 15.11
 6 -3 -5 133.61 16.92
 6 3 -5 131.87 13.23
 -6 3 -4 337.02 20.48
 -6 -3 -4 360.98 23.32
 6 -3 -4 341.21 24.18
 6 3 -4 327.13 17.09
 -6 3 -3 -5.21 5.42
 -6 -3 -3 4.94 9.28
 6 -3 -3 -1.38 8.36
 6 3 -3 1.51 3.49
 -6 3 -2 291.21 14.92
 6 -3 -2 314.8 20.38
 -6 -3 -2 296.16 20.32
 -6 3 -1 106.41 7.51
 6 -3 -1 105.74 12.23
 -6 -3 -1 108.69 13.07
 -6 3 0 22.08 2.3
 6 -3 0 17.61 7.27
 -6 -3 0 24.7 8.64
 6 -3 1 84.96 9.86
 -6 -3 1 89.58 11.46
 6 -3 2 422.86 18.85
 -6 -3 2 397.94 20.68
 6 -3 3 15.31 5.36
 -6 -3 3 18.79 6.69
 6 -3 4 302.79 14.22
 -6 -3 4 326.11 17.47
 6 -4 -20 7.1 2.61
 6 -4 -20 14.06 4.55
 -6 -4 -20 14.45 3.56
 6 -4 -19 4.68 3.75
 -6 -4 -19 7.7 4.4
 6 -4 -19 1.38 2.68
 -6 -4 -19 -0.09 3.75
 6 -4 -19 -2.69 5.44
 6 -4 -18 20.92 5.71
 6 -4 -18 17.31 4.75
 -6 -4 -18 19.09 6.3
 6 4 -18 30.96 7.2
 -6 -4 -18 20.78 7.1
 -6 -4 -18 27.51 5.74
 6 -4 -17 13.74 5.3
 -6 4 -17 32.32 8.23
 -6 -4 -17 35.52 7.97
 6 4 -17 35.95 8.52
 -6 -4 -17 15.43 5.17
 6 -4 -17 17.28 6.38
 -6 -4 -17 23.75 7.8
 6 -4 -16 15.25 5.65
 -6 4 -16 22.25 7.93
 -6 -4 -16 19.94 7.5
 6 4 -16 19.99 7.33
 -6 -4 -16 20.43 5.98
 6 -4 -16 21.76 7.21
 -6 -4 -16 20.02 8.12
 6 4 -15 97.5 11.16
 6 -4 -15 109.27 10.49
 -6 -4 -15 114.56 11.69
 -6 4 -15 120.98 12.55
 -6 -4 -15 108.59 10.37
 -6 -4 -15 91.51 11.55
 6 4 -15 97.22 10.52
 -6 4 -14 32.75 7.93
 -6 -4 -14 38 8.52
 6 -4 -14 34 7.67
 6 4 -14 53.51 9.23
 -6 -4 -14 25.2 7.58
 6 4 -14 32.37 7.54
 -6 -4 -14 41.32 7.25
 -6 4 -13 119.84 10.41
 6 4 -13 104.68 10.72
 -6 -4 -13 114.91 10.25
 -6 4 -13 95.44 20.4
 6 -4 -13 115.17 11.89
 6 -4 -13 107.86 10.43
 -6 4 -13 112.17 11.64
 -6 -4 -13 110.45 11.06
 -6 -4 -13 120.34 12.61
 6 4 -13 132.5 12.34
 -6 -4 -13 88.34 16.83
 -6 -4 -12 56.01 7.31
 -6 4 -12 50.71 14.37
 6 -4 -12 52.54 9.09
 6 -4 -12 39.99 7.12
 6 4 -12 51.49 7.91
 6 4 -12 42.83 7.77
 -6 -4 -12 61.71 9.34
 -6 4 -12 62.19 9.19
 -6 -4 -12 53.4 8.62
 -6 -4 -12 66.53 15.64
 -6 4 -12 47.83 7.69
 -6 4 -11 62.53 8.88
 -6 -4 -11 26.52 6.09
 -6 4 -11 32.89 15.47
 -6 -4 -11 20.41 4.51
 6 -4 -11 33.57 6.03
 6 4 -11 30.54 5.81
 -6 -4 -11 26.07 6.53
 -6 4 -11 29.12 6.93
 6 4 -11 38.58 7.41
 -6 -4 -11 21.91 11.48
 6 -4 -11 34.76 7.36
 6 -4 -11 17.1 12.75
 6 -4 -10 42.8 14.87
 -6 4 -10 35.79 11.7
 -6 -4 -10 52.31 14.03
 -6 4 -10 45.1 16.64
 6 -4 -9 53.5 13.55
 -6 -4 -9 75.49 15.39
 -6 4 -9 63.71 14.9
 6 -4 -8 52.06 13.96
 -6 -4 -8 52.7 13.24
 -6 4 -8 53.85 14.67
 -6 4 -7 88.18 15.35
 -6 -4 -7 92.38 14.69
 6 -4 -7 77.09 15.75
 -6 4 -7 79.83 10.69
 6 4 -7 91.1 11.18
 6 4 -7 84.05 12.47
 -6 4 -6 89.65 13.66
 -6 -4 -6 101.14 16.13
 6 -4 -6 97.82 16.38
 6 4 -6 91.79 12.14
 -6 4 -5 542.35 29.27
 -6 -4 -5 569.51 31.93
 6 -4 -5 549.32 32.05
 6 4 -5 510.37 24.32
 -6 4 -4 51.5 10.07
 -6 -4 -4 42.14 11.23
 6 -4 -4 66.84 14.11
 6 4 -4 47.28 7.3
 -6 4 -3 51.78 8.59
 -6 -4 -3 52.94 13.11
 6 -4 -3 50.95 13.24
 6 4 -3 47.88 6.6
 -6 -4 -2 1.53 9.44
 6 -4 -2 10.66 9.69
 6 4 -2 4.41 3.59
 -6 -4 -1 796.27 33.78
 6 -4 -1 813 32.93
 6 4 -1 749.73 15.85
 6 -4 0 8.05 8.68
 -6 -4 0 10.32 9.46
 6 -4 1 857.31 31.57
 -6 -4 1 879.16 34.05
 6 -4 2 5.97 6.43
 -6 -4 2 7.39 6.97
 6 -4 3 65.57 9.56
 -6 -4 3 49.11 10.27
 6 -4 4 47.74 6.93
 -6 -4 4 43.26 8.45
 -6 -4 5 514.68 23.27
 -6 -5 -20 49.8 4.22
 6 -5 -20 51.93 5.19
 -6 -5 -19 19.99 4.43
 6 -5 -19 15.39 3.91
 6 -5 -19 8.07 4.4
 -6 -5 -19 13.18 3.56
 -6 -5 -18 28.08 5.05
 6 -5 -18 24.1 4.2
 6 5 -18 27.75 6.34
 -6 -5 -18 26.84 6.07
 6 -5 -18 23.45 5.68
 6 -5 -18 29.74 6.9
 6 -5 -17 25.26 5.02
 6 5 -17 25.32 7.22
 -6 -5 -17 28.62 6.9
 -6 -5 -17 24.17 5.59
 6 -5 -17 27.22 6.74
 -6 -5 -17 22.75 6.81
 6 -5 -16 10.92 4.75
 -6 -5 -16 14.59 6.82
 6 5 -16 10.01 6.32
 -6 -5 -16 12.25 4.81
 6 -5 -16 11.42 5.84
 -6 -5 -16 17.24 6.92
 6 -5 -15 57.77 7.66
 -6 5 -15 67.29 10.14
 -6 -5 -15 66.65 9.56
 6 5 -15 70.72 9.7
 -6 -5 -15 66.65 8.35
 -6 -5 -15 66.57 10.14
 6 -5 -14 -6.13 5.95
 -6 5 -14 3.78 6.88
 -6 -5 -14 2.86 6.35
 6 5 -14 7.28 6.79
 -6 -5 -14 2.94 4.66
 -6 -5 -14 0.36 6.12
 6 -5 -13 44.71 7.89
 6 5 -13 46.59 9.05
 -6 5 -13 36.44 8.15
 -6 -5 -13 36.04 7.93
 6 5 -13 42.59 8.45
 -6 -5 -13 43.6 6.95
 -6 -5 -13 44.17 8.5
 6 -5 -12 44.07 7.14
 6 5 -12 43.92 8.38
 -6 5 -12 51.5 9.17
 -6 -5 -12 43.63 8.27
 6 5 -12 33.49 7.31
 -6 -5 -12 47.64 9.03
 -6 5 -12 21.23 15.74
 -6 -5 -12 39.91 6.62
 -6 -5 -11 67.75 8.96
 -6 -5 -11 60.12 7.19
 -6 5 -11 61.1 17.96
 -6 5 -11 62.17 7.16
 6 -5 -11 79.69 10.6
 6 5 -11 63.21 8.56
 6 -5 -11 65.75 8.08
 -6 5 -11 88.69 10.83
 -6 -5 -11 65.3 9.04
 6 5 -11 76.02 9.2
 -6 -5 -11 66.32 15.73
 6 -5 -11 87.83 22.47
 -6 5 -10 60.66 6.74
 -6 5 -10 113.59 24.8
 6 -5 -10 82.86 9.4
 6 -5 -10 74.62 8.29
 -6 5 -10 90.16 10.22
 6 5 -10 87.55 8.73
 6 5 -10 87.43 9.71
 -6 -5 -10 82.92 18.96
 6 -5 -10 58.93 16.56
 -6 -5 -9 171.13 23.82
 6 -5 -9 139.21 22.15
 -6 -5 -8 111.42 19.21
 6 5 -8 93.74 13.92
 6 -5 -8 115.49 19.36
 6 5 -7 310.81 23.45
 6 -5 -7 312.73 28.39
 6 5 -7 310.15 21.74
 -6 -5 -6 128.73 18.73
 6 5 -6 119 13.78
 6 -5 -6 117.92 18.01
 6 5 -6 132.71 15.18
 -6 -5 -5 91.77 15.54
 6 5 -5 100.85 12.3
 6 -5 -5 99.42 15.98
 -6 -5 -4 78.94 14.88
 6 5 -4 81.51 10.18
 6 -5 -4 91.34 15.73
 -6 -5 -3 238.19 22.49
 6 5 -3 209.34 13.72
 6 -5 -3 238.65 21.7
 -6 -5 -2 280.65 23.75
 6 -5 -2 297.68 23.61
 -6 -5 -1 104.32 15.81
 6 -5 -1 122.6 15.72
 -6 -5 0 531.83 29.51
 6 -5 0 533.69 29.15
 -6 -5 1 82 12.74
 -6 -5 2 288.89 21.47
 -6 -5 3 203.53 17.5
 -6 -5 4 79.32 11.91
 -6 -5 5 107.53 12.14
 6 5 8 68.38 11.47
 6 -6 -19 63.74 5.19
 -6 -6 -19 55.8 5
 6 -6 -19 50.18 5.41
 -6 -6 -18 39.09 5.85
 -6 -6 -18 30.87 4.16
 6 -6 -18 28.88 5.29
 6 -6 -18 31.89 6.06
 6 6 -17 33.15 6.33
 -6 -6 -17 34.55 6.57
 -6 -6 -17 26.82 5.03
 6 -6 -17 31.7 6.18
 6 6 -16 117.03 10.73
 -6 -6 -16 107.78 10.26
 6 -6 -16 123.65 10.58
 -6 -6 -16 103.65 8.66
 6 -6 -16 109.65 8.45
 -6 -6 -16 92.33 9.82
 -6 -6 -15 73.96 9.74
 6 6 -15 69.65 9.29
 -6 -6 -15 78.29 8.07
 6 -6 -15 86.62 8.56
 -6 -6 -15 93.46 10.43
 6 6 -14 188 13.5
 -6 -6 -14 185.5 13.83
 -6 -6 -14 182.48 14.06
 6 -6 -14 158.49 10.88
 -6 -6 -14 180.74 11.73
 -6 -6 -13 19.79 7.6
 6 6 -13 23.32 7.32
 -6 -6 -13 19.93 5.17
 -6 -6 -13 24.25 7.46
 6 -6 -13 21.88 5.48
 -6 -6 -12 58.91 9.74
 6 6 -12 41.65 8.12
 6 -6 -12 59.98 7.94
 -6 -6 -12 53.91 6.97
 -6 6 -12 49.84 6.49
 -6 -6 -12 54.22 8.38
 -6 -6 -11 110.28 11.38
 6 -6 -11 75.04 20.62
 6 6 -11 145.73 12.39
 -6 6 -11 96.22 8.52
 -6 6 -11 93.31 24.15
 6 -6 -11 114.92 10.21
 -6 -6 -10 -13.11 10.16
 6 6 -10 21.23 5.68
 6 -6 -10 28.71 15.42
 6 6 -10 21.06 5.78
 6 -6 -10 13.08 5.58
 -6 6 -10 20.85 5.66
 -6 6 -10 -0.17 13.62
 6 -6 -9 521.02 19.75
 6 6 -9 579.53 21.68
 6 6 -9 578.59 21.31
 -6 6 -9 549.81 19.77
 -6 -6 -9 565.34 40.8
 6 -6 -9 539.6 42.48
 6 6 -9 554.54 20.99
 6 -6 -8 101.9 18.27
 -6 -6 -8 115.4 19.59
 6 6 -7 268.4 22.29
 6 -6 -7 234.4 26.11
 6 -6 -6 140.27 20.89
 6 6 -6 138.67 15.99
 -6 -6 -5 30.71 12.07
 6 6 -5 35.17 10
 6 -6 -5 23.45 8.59
 -6 -6 -4 332.75 28.86
 6 -6 -4 347.85 28.47
 6 6 -4 319.82 25.2
 -6 -6 -3 285.92 26.5
 6 -6 -3 333.95 27.94
 -6 -6 -2 211.28 23.07
 6 -6 -2 238.56 23.3
 -6 -6 -1 63.92 15
 6 -6 -1 41.12 11.76
 -6 -6 0 4.92 9.04
 -6 -6 1 32.49 9.82
 -6 6 1 52.34 12.21
 -6 -6 2 270.79 22.8
 -6 6 2 234.72 21.12
 -6 -6 3 217.05 19.95
 -6 6 3 188.46 18.84
 -6 -6 4 446.31 26.38
 6 6 7 269.45 23.82
 -6 6 18 25.13 3.37
 6 -7 -18 41.32 4.74
 -6 -7 -18 51.13 5.32
 6 -7 -18 55.47 5.55
 -6 -7 -17 86.36 7.66
 6 -7 -17 83.89 7.84
 6 7 -17 92.15 7.75
 6 -7 -17 76.86 7.33
 -6 -7 -17 69.1 5.35
 -6 -7 -16 78.44 8.42
 6 7 -16 96.93 8.91
 6 -7 -16 83.07 8.63
 -6 -7 -16 72.35 6.43
 6 -7 -16 91.64 9.08
 -6 -7 -15 156.95 9.82
 -6 -7 -15 161.17 12.14
 6 7 -15 168.44 11.93
 6 -7 -14 60.19 7.05
 6 7 -14 66.55 9.05
 -6 -7 -14 65.21 6.99
 -6 -7 -14 59.39 8.95
 -6 -7 -13 157.02 13.17
 6 -7 -13 136.02 9.92
 6 7 -13 162.48 12.7
 -6 -7 -13 151.42 10.19
 6 -7 -12 105.06 9.01
 6 7 -12 116.57 11.25
 6 -7 -12 94.66 8.75
 -6 -7 -12 102.55 8.78
 -6 -7 -12 103.75 12.01
 6 -7 -11 71.91 8.05
 6 7 -11 66.26 8.48
 -6 7 -11 63.92 8.11
 6 -7 -11 50.84 6.99
 -6 7 -10 69.36 8.49
 6 7 -10 82.37 9.93
 6 -7 -10 85.94 19.44
 6 7 -10 79.46 9.25
 6 -7 -10 89.05 8.93
 6 7 -9 135.27 11.76
 6 7 -9 146.51 11.82
 6 7 -9 135.21 11.54
 -6 7 -9 131.39 10.94
 6 -7 -9 125.33 10.34
 6 -7 -9 172.25 27.3
 6 -7 -8 268.64 30.43
 -6 7 -8 278.47 14.68
 6 7 -8 274.53 15.97
 6 -7 -8 240.16 13.58
 -6 7 -8 266.5 13.51
 6 7 -8 284.21 15.33
 6 7 -7 137.32 11.31
 6 -7 -7 138.52 21.34
 -6 7 -7 124.86 9.35
 6 7 -7 136.84 10.56
 -6 7 -7 144.56 11.16
 6 -7 -6 173.2 24.16
 6 7 -6 197.92 21.58
 6 -7 -5 149.23 21.93
 6 7 -5 147.87 20.02
 6 7 -4 329.6 28.12
 6 -7 -4 362.02 31.94
 6 7 -3 108.26 16.94
 6 -7 -3 90.64 16.59
 -6 -7 -2 421.5 32.3
 6 7 -2 371.19 29.74
 6 -7 -2 423.19 32.53
 -6 -7 -1 36.98 13.37
 6 7 -1 36.85 11.71
 6 -7 -1 36.7 10.84
 -6 -7 0 642.42 38.47
 6 7 0 628.04 38.68
 -6 -7 1 20.47 10.87
 6 7 1 31 12.69
 -6 7 2 327.15 26.76
 -6 -7 2 349.29 27.6
 6 7 2 306.95 27.55
 6 7 3 134.35 18.97
 -6 7 3 125.78 16.98
 6 7 4 268.51 25.67
 6 7 5 104.96 16.76
 6 7 6 154.34 19.34
 6 7 7 105.56 16.37
 -6 7 17 81.91 6.4
 6 8 -17 150.23 7.97
 -6 -8 -17 153.88 8.16
 6 -8 -17 153.6 8.28
 6 8 -16 152.95 9.28
 6 -8 -16 138.51 9.42
 -6 -8 -16 152.79 9.55
 6 8 -15 60.03 7.27
 -6 -8 -15 50.18 7.36
 -6 -8 -14 156.81 11.75
 6 8 -14 179.06 12.08
 -6 -8 -13 166.53 13.02
 6 8 -13 172.71 12.22
 6 8 -12 77.55 9.26
 6 -8 -12 77.93 7.67
 -6 -8 -12 85.46 10.69
 6 8 -11 468.34 20.03
 6 -8 -11 492.64 19.45
 6 8 -10 156.19 13.12
 6 -8 -10 140.01 10.48
 6 8 -10 156.09 12.39
 -6 8 -9 138.96 11.54
 6 8 -9 141.46 12.3
 -6 8 -9 154.17 10.67
 6 8 -9 132.65 11.45
 6 -8 -9 134.03 9.82
 6 8 -9 135.43 11.69
 -6 8 -8 130.32 10.21
 6 8 -8 112.09 10.83
 -6 8 -8 114.39 10.33
 6 -8 -8 114.64 20.44
 6 -8 -8 126.87 10.29
 6 8 -8 120.44 11.68
 -6 8 -7 317.97 15.25
 -6 8 -7 286.72 14.8
 6 8 -7 291.82 15.62
 6 -8 -7 266.63 14.4
 6 -8 -7 293.55 31.55
 -6 8 -7 304.57 16.44
 6 8 -7 291.14 17.56
 -6 8 -6 72.28 7.29
 6 -8 -6 60.51 14.27
 6 8 -6 80.98 16.52
 -6 8 -6 76.16 8.61
 6 8 -6 89.48 10.31
 -6 8 -6 74.07 7.96
 6 8 -6 89.45 8.95
 6 -8 -5 511.82 40.4
 6 8 -5 481.6 36.13
 -6 8 -5 489.27 19.74
 6 8 -5 497.33 20.69
 6 8 -5 481.73 18.56
 -6 8 -5 511.44 19.55
 -6 8 -5 521.67 19.84
 6 8 -4 182.35 22.92
 6 -8 -4 169.06 23.71
 -6 8 -4 190.52 12.47
 6 8 -4 182.8 12.79
 6 8 -4 191.78 11.74
 -6 8 -4 169.91 11.39
 -6 8 -4 172.35 11.79
 6 8 -3 115.51 19.37
 6 -8 -3 106.79 18.99
 -6 8 -3 101.05 9.04
 6 8 -3 111.17 9.85
 -6 8 -3 93.51 8.63
 6 8 -2 109.45 18.25
 6 -8 -2 90.65 17.37
 6 8 -1 570.72 39.74
 6 -8 -1 614.09 41.21
 6 8 0 7.32 9.4
 6 -8 0 24.79 11.56
 6 -8 1 523.45 37.07
 6 8 1 426.34 34.76
 6 8 2 81.61 13.97
 6 8 3 87.18 16.4
 6 8 4 249.27 27.35
 6 8 4 271.44 13.56
 6 8 5 539.91 38.98
 6 8 5 601.39 19.78
 6 8 6 67.97 15.76
 6 8 6 59.53 6.95
 6 8 7 391.32 32.1
 6 8 7 373.64 15.59
 6 8 8 102.69 8.48
 6 8 9 144.08 9.82
 -6 8 15 60.56 7.6
 -6 8 16 166.97 9.14
 -6 8 17 148.11 6.85
 -6 -9 -16 54.73 5.41
 6 -9 -16 45.87 5.26
 6 9 -16 44.35 4.43
 6 9 -15 205.49 10.12
 -6 -9 -15 198.4 10.46
 -6 -9 -14 6.28 5.23
 6 9 -14 3.42 4.16
 6 9 -13 211.39 12.25
 -6 -9 -13 194.12 12.48
 6 9 -12 408.64 17.48
 -6 -9 -12 398.99 18.87
 6 -9 -12 413.02 15.57
 6 9 -11 185.17 12.81
 6 -9 -11 171.14 11.15
 -6 -9 -11 164.82 13.67
 6 9 -10 370.37 17.7
 -6 9 -10 354.22 15.28
 6 9 -10 351.3 18.35
 6 9 -9 299.29 16.16
 6 9 -9 277.09 15.57
 -6 9 -9 281.39 14.08
 6 9 -9 256.7 15.71
 6 9 -8 119.74 10.95
 -6 9 -8 128.85 10.16
 6 9 -8 104.22 10.61
 6 9 -8 120.69 11.73
 -6 9 -7 324.99 15.93
 6 9 -7 323.66 16.65
 6 9 -7 309.12 18.35
 6 9 -6 616.59 24.91
 -6 9 -6 622.69 22.26
 6 9 -6 618.94 22.43
 -6 9 -6 665.01 23.14
 -6 9 -6 627.51 23.77
 6 -9 -5 378.94 37.85
 6 9 -5 360.88 33.2
 -6 9 -5 385.01 18.59
 6 9 -5 392.43 19.54
 -6 9 -5 371.41 17.48
 -6 9 -5 389.39 18.02
 6 9 -5 376.78 17.32
 -6 9 -4 31.14 5.92
 6 9 -4 34.4 6.31
 -6 9 -4 43.66 6.93
 6 9 -4 14.05 10.75
 -6 9 -4 33.71 6.42
 6 9 -4 30.04 6.39
 6 -9 -4 44.71 14.82
 6 9 -4 21.76 9.38
 6 9 -3 437.77 17.69
 -6 9 -3 439.74 18.79
 -6 9 -3 434.14 19.11
 6 9 -3 450.05 19.7
 6 -9 -3 518.59 41.6
 6 9 -3 454.54 37.29
 -6 9 -2 143.75 10.88
 6 9 -2 127.52 10.05
 -6 9 -2 143.66 11.62
 6 9 -2 109.7 20.04
 6 -9 -2 122.7 20.86
 6 9 -2 152.67 11.64
 6 9 -1 291.49 31.09
 6 -9 -1 272.91 29.76
 6 9 -1 321.99 16.47
 6 9 -1 268.53 13.5
 -6 9 -1 300.62 15.56
 -6 9 0 809.95 24.87
 6 9 0 778.17 22.13
 -6 9 0 812.36 24.31
 6 9 0 801.07 50.36
 6 -9 0 861.94 51.79
 6 9 1 267.05 12.83
 -6 9 1 279.34 14.8
 -6 9 1 257.1 14.74
 6 -9 1 243.14 26.2
 6 9 1 293.41 31.03
 -6 9 2 63.89 7.81
 -6 9 2 66.92 8.21
 6 9 2 81.42 15.94
 6 -9 2 69.66 15.43
 -6 9 3 503.85 19.14
 6 9 3 491.3 18.88
 -6 9 3 552.91 21.86
 6 -9 3 542.61 38.33
 6 9 3 490.78 39.76
 -6 9 4 6.63 3.49
 -6 9 4 11.55 5.41
 6 9 4 10.12 5.34
 6 9 5 512.63 19.32
 -6 9 5 522.12 22.36
 6 9 5 476.89 38.88
 6 9 6 736.59 23.09
 -6 9 6 821.1 28.71
 6 9 7 334.49 15.6
 -6 9 7 349.9 19.48
 -6 9 8 206.52 15.49
 6 9 8 190.45 11.68
 6 9 9 335.64 14.58
 -6 9 9 378.13 20.28
 6 9 10 321.32 13.77
 -6 9 10 368.43 19.96
 -6 9 11 253.94 16.57
 -6 9 12 372.9 18.45
 -6 9 13 215.05 13.56
 -6 9 14 11.59 5.09
 -6 9 15 226.4 10.99
 -6 9 16 75.36 5.61
 -6 -10 -15 21.32 3.92
 6 -10 -15 19.36 4
 -6 -10 -14 59.16 6.15
 6 10 -14 73.72 5.91
 -6 -10 -13 88.32 8.42
 6 10 -13 74.29 6.55
 -6 -10 -12 114.35 9.99
 6 10 -12 131.73 9.31
 6 -10 -11 197.03 10.85
 -6 -10 -11 158.31 12.54
 6 10 -11 189.83 11.68
 6 10 -10 114 11.13
 -6 10 -10 133.27 9.19
 6 10 -10 127.94 10.31
 6 10 -9 67.81 8.23
 -6 10 -9 63.88 6.83
 6 10 -9 65.87 9.21
 6 10 -8 172.82 12.07
 6 10 -8 160.6 12.54
 -6 10 -8 157.69 11.23
 6 10 -8 164.93 12.52
 6 10 -7 137.17 12.47
 -6 10 -7 135.2 10.71
 6 10 -7 145.61 12.23
 6 10 -6 102.01 11.81
 -6 10 -6 81.58 9.21
 6 10 -6 89.39 9.68
 6 10 -5 68.39 10.06
 6 10 -5 70.38 8.73
 -6 10 -5 71.44 8.62
 6 10 -4 101.32 11.28
 -6 10 -4 135.94 11.38
 -6 10 -4 102.55 10.25
 6 10 -4 103.86 9.7
 6 10 -3 -6.1 6.24
 6 10 -3 0.17 4.59
 -6 10 -3 -3.69 5.73
 -6 10 -3 2.66 5.07
 -6 10 -2 141.31 11.82
 6 10 -2 154.51 11.17
 6 10 -2 144.68 12.28
 -6 10 -1 201.1 13.7
 6 10 -1 181.95 11.74
 -6 10 -1 195.12 12.5
 6 10 -1 206.15 14.02
 -6 10 0 196.08 13.41
 6 10 0 201.7 11.97
 -6 10 0 215.26 13.62
 6 10 0 217.9 14.17
 -6 10 1 221.11 13.68
 6 10 1 228.59 12.27
 -6 10 1 250.49 15.04
 6 10 1 222.65 14.47
 -6 10 2 137.34 11.77
 -6 10 2 130.15 10.58
 6 10 2 148.93 9.92
 -6 10 3 13.55 5.65
 -6 10 3 20.84 6.25
 -6 10 4 80.52 10.48
 -6 10 4 84.06 8.36
 6 10 5 51.47 7.5
 -6 10 5 46.6 8.64
 6 10 6 88.22 9
 -6 10 6 91.22 11.06
 6 10 7 173.36 11.38
 -6 10 7 198.11 15.76
 6 10 8 196.47 11.68
 -6 10 8 198.64 15.37
 6 10 9 72.02 7.05
 -6 10 9 80.41 11.46
 -6 10 10 157.26 13.76
 -6 10 11 198.67 14.18
 -6 10 12 123.31 10.95
 -6 10 13 79.04 8.49
 -6 10 14 73.1 7.26
 -6 10 15 26.27 3.96
 -6 -11 -14 9.17 2.56
 6 -11 -14 13.21 3
 -6 -11 -13 119.96 7.44
 -6 -11 -12 4.15 4.18
 6 11 -12 0.15 2.58
 -6 -11 -11 146.96 10.38
 6 11 -11 137.29 8.26
 6 -11 -10 101.86 7.88
 -6 11 -10 110.49 7.54
 6 11 -10 103.63 8.12
 -6 11 -9 136.74 9.32
 6 11 -9 122.9 10.38
 6 11 -9 122.15 9.15
 6 11 -8 108.45 9.41
 6 11 -8 95.67 9.37
 6 11 -8 108.75 10.19
 -6 11 -8 108.47 9.03
 6 11 -7 86.65 8.63
 6 11 -7 74.45 9.24
 -6 11 -7 84.26 8.46
 6 11 -7 78.53 8.93
 6 11 -6 -5.64 6.82
 6 11 -6 -1 4.89
 -6 11 -6 -3.93 4.7
 6 11 -5 150.65 13.25
 -6 11 -5 139.36 11.73
 6 11 -5 131.5 10.69
 6 11 -4 19.4 7.67
 6 11 -4 18.88 5.65
 -6 11 -4 40.05 7.68
 6 11 -3 167.23 13.59
 6 11 -3 142.77 10.84
 -6 11 -3 162.76 12.72
 6 11 -2 159.73 12.8
 6 11 -2 141.3 10.3
 -6 11 -2 158.12 12.9
 6 11 -1 146.4 12.55
 6 11 -1 144.1 10.25
 -6 11 -1 142 12.8
 -6 11 -1 139.68 11.56
 -6 11 0 66.27 8.66
 6 11 0 63.13 9.21
 -6 11 0 69.62 8.29
 6 11 0 59.28 7.01
 -6 11 1 147.41 11.47
 6 11 1 170.47 10.84
 -6 11 1 175.94 12.74
 6 11 1 173.6 13.15
 -6 11 2 134.06 10.68
 6 11 2 160.09 10.1
 -6 11 2 142.12 11.86
 6 11 2 167.06 13.14
 -6 11 3 152.02 10.67
 6 11 3 167.46 12.77
 -6 11 3 153.81 13.04
 -6 11 4 3.13 6.03
 -6 11 5 125.4 12.27
 -6 11 6 10.25 7.85
 -6 11 7 94.23 11.27
 -6 11 8 146.37 13.24
 -6 11 9 148.3 12.83
 6 11 10 92.2 7.11
 -6 11 10 94.92 10.74
 -6 11 11 139.99 11.07
 -6 11 12 8.3 5.09
 -6 11 13 112.53 8.04
 -6 11 14 21.67 3.44
 -6 -12 -12 18.56 3.26
 -6 -12 -11 2.1 3.17
 -6 -12 -10 24.91 5.26
 6 12 -10 28.36 3.5
 6 -12 -9 93.81 6.5
 -6 12 -9 86.52 6.12
 6 12 -9 101.31 6.76
 -6 12 -8 21.45 4.29
 6 12 -8 29.95 4.59
 6 12 -8 26.04 5.96
 6 12 -7 14.39 4.77
 6 12 -7 11.09 4.04
 6 12 -7 8.65 4.57
 -6 12 -7 7.05 4.5
 6 12 -6 38.73 7.11
 6 12 -6 43.5 6.16
 6 12 -6 35.23 6.58
 -6 12 -6 34.02 6.04
 6 12 -5 10.1 5.85
 6 12 -5 8.65 4.41
 6 12 -5 22.83 5.79
 -6 12 -5 20.73 5.57
 6 12 -4 53.94 9.13
 6 12 -4 38.4 6.14
 -6 12 -4 58.82 8.1
 6 12 -3 64.04 9.39
 6 12 -3 61.65 7.27
 -6 12 -3 63.45 8.69
 6 12 -2 66.64 9.27
 6 12 -2 77.32 8.1
 -6 12 -2 67.93 9.18
 6 12 -1 11.88 4.3
 -6 12 -1 18.15 6.76
 6 12 -1 6.76 6.15
 -6 12 -1 1.54 4.98
 6 12 0 48.42 6.22
 -6 12 0 63 9.6
 6 12 0 56.29 8.86
 6 12 1 15.33 3.71
 -6 12 1 17.05 7.17
 6 12 1 16.51 6.5
 6 12 2 53.35 5.78
 -6 12 2 72.73 8.83
 6 12 2 72.65 9.32
 -6 12 3 52.94 8.48
 6 12 3 51.71 7.99
 -6 12 4 37.92 7.45
 6 12 4 30.64 6.33
 -6 12 5 7.03 6.16
 6 12 5 12.11 5.64
 -6 12 6 43.64 8.25
 6 12 6 34.84 6.35
 -6 12 7 15.37 6.8
 6 12 7 21.33 5.46
 -6 12 8 19.68 6.86
 6 12 8 25.91 5.03
 -6 12 9 110.72 10.7
 6 12 9 100.71 6.98
 -6 12 10 22.15 6.38
 6 12 10 23.42 3.5
 -6 12 11 4.74 4.6
 -6 12 12 23.85 4.3
 -6 -13 -9 1.93 2.86
 -6 13 -8 3.09 2.22
 -6 -13 -8 9.78 3.8
 -6 13 -7 1.82 2.87
 6 13 -6 9.04 3.79
 6 13 -6 10.11 3.95
 -6 13 -6 16.74 4.11
 6 13 -5 10.5 4.77
 6 13 -5 4.84 3.01
 -6 13 -5 11.71 4.13
 6 13 -5 6.88 3.93
 6 13 -4 11.96 5.5
 6 13 -4 8.58 3.32
 6 13 -4 6.32 3.34
 -6 13 -4 14.53 4.9
 6 13 -3 12.18 4.11
 -6 13 -3 13.43 5.16
 6 13 -3 9.38 5.74
 6 13 -2 2.82 3.26
 -6 13 -2 5.41 5.44
 6 13 -2 2.44 5.64
 6 13 -1 12.82 3.97
 -6 13 -1 12.68 6.06
 6 13 -1 15.74 6.17
 6 13 0 0.89 2.8
 -6 13 0 -0.34 6.18
 6 13 0 4.09 5.53
 -6 13 0 -2.54 3.67
 6 13 1 18.29 3.85
 -6 13 1 9.1 6.18
 6 13 1 14.85 5.66
 -6 13 1 8.65 3.87
 -6 13 2 1.36 5.73
 6 13 2 3.91 5.16
 -6 13 3 14.76 6.54
 6 13 3 17.2 5.38
 -6 13 4 9.27 5.61
 6 13 4 7.51 4.71
 -6 13 5 4.85 5.14
 -6 13 5 2.31 4.38
 6 13 5 2.37 4.32
 -6 13 6 7.34 5.2
 -6 13 6 4.37 4.75
 6 13 6 10.34 3.8
 -6 13 7 4.64 4.57
 -6 13 7 -2.79 4.88
 6 13 7 7.97 3.6
 -6 13 8 5.09 3.72
 6 13 8 2.27 2.6
 -6 13 9 -2.84 3.29
 -6 13 9 1.58 2.65
 -6 -14 -6 23.58 3.4
 -6 14 -5 25.15 3.36
 6 14 -4 23.7 3.74
 -6 14 -4 20.91 3.58
 6 14 -3 12.7 3.91
 6 14 -3 14.99 3.11
 -6 14 -3 14.58 4.04
 6 14 -2 30.18 4.77
 6 14 -2 32.07 3.57
 6 14 -1 7.89 4.21
 6 14 -1 19.26 2.96
 -6 14 -1 8.67 3.94
 6 14 0 46.74 6.35
 -6 14 0 42.25 5.87
 6 14 1 13.5 4.46
 -6 14 1 17.82 4.95
 6 14 2 36.2 5.44
 -6 14 2 26.69 3.08
 -6 14 2 27.31 5.24
 -6 14 3 24.88 3.47
 6 14 3 25.32 4.59
 -6 14 3 33.18 5.72
 6 14 4 28.99 4.59
 -6 14 4 24.44 3.53
 -6 14 4 31.56 5.43
 -6 14 5 24.57 3.49
 6 14 5 26.77 4.12
 -6 14 5 19.88 4.47
 6 14 6 24.49 3.43
 -6 14 6 29.02 4.17
 -7 0 -21 2.54 2.66
 7 0 -20 -1.42 3.79
 -7 0 -20 5.34 4.27
 7 0 -19 5.19 5.15
 7 0 -19 -0.19 5.22
 -7 0 -19 -0.91 5.21
 -7 0 -18 12.17 6.74
 7 0 -18 -1.36 3.68
 -7 0 -18 -2.21 5.81
 7 0 -18 7.94 6.73
 7 0 -17 -7.27 7.16
 -7 0 -17 -1.3 7.02
 7 0 -17 -5.04 4.85
 -7 0 -17 -9.44 8.3
 -7 0 -17 3.31 6.67
 7 0 -16 7.33 4.97
 7 0 -16 -6.28 5.33
 7 0 -16 2.89 7.11
 -7 0 -16 2.13 4.56
 -7 0 -16 -3.12 6.1
 -7 0 -16 -4.26 6.71
 -7 0 -16 5.93 7.39
 7 0 -15 -3.38 6.06
 7 0 -15 -4.56 5.65
 7 0 -15 11.43 6.99
 7 0 -15 3.82 6.53
 -7 0 -15 -5.19 5.18
 -7 0 -15 -0.88 6.36
 -7 0 -15 -3.37 6.2
 -7 0 -15 6.3 7.81
 7 0 -14 -4.32 5.96
 7 0 -14 2.39 5.99
 -7 0 -14 -1.12 5.51
 7 0 -14 -3.4 6.15
 -7 0 -14 -3.35 6.54
 7 0 -14 3.46 4.47
 -7 0 -14 3.24 6.02
 7 0 -13 -7.64 5.06
 -7 0 -13 -0.73 5.53
 7 0 -13 -0.72 5.84
 -7 0 -13 -10.1 6.77
 7 0 -13 4.82 4.2
 -7 0 -13 -0.43 5.36
 -7 0 -13 -0.46 10.46
 7 0 -13 0.48 4.95
 7 0 -12 0.31 4.93
 7 0 -12 1.5 5.26
 -7 0 -12 5.56 4.86
 7 0 -12 -8.35 6.35
 -7 0 -12 -7.17 5.06
 -7 0 -12 -0.21 4.92
 -7 0 -12 -0.67 11.44
 -7 0 -11 -38.37 14.49
 -7 0 -10 3.53 10.46
 -7 0 -10 7.23 10.26
 -7 0 -9 0.29 10.26
 -7 0 -9 7.28 8.51
 -7 0 -8 -6.11 11.46
 -7 0 -8 -13.03 9.55
 -7 0 -8 5.59 5
 -7 0 -7 4.14 9.76
 -7 0 -7 -4.83 7.28
 -7 0 -7 5.07 5.66
 -7 0 -7 1.44 6.84
 -7 0 -6 0.56 10.21
 -7 0 -6 3.59 7.63
 -7 0 -6 -0.7 6.81
 -7 0 -5 4.56 8.43
 -7 0 -4 -6.46 9.4
 -7 0 -4 3.04 7.79
 -7 0 -3 -3.9 9.02
 -7 0 -2 -9.59 9.94
 -7 0 -1 4.45 8.19
 -7 0 0 4.83 7.63
 -7 0 1 -4.46 7.82
 -7 0 2 0.58 6.63
 -7 0 3 2.56 6.45
 -7 0 4 6.65 6.41
 -7 0 5 -4.05 5.97
 -7 0 6 0.88 5.22
 -7 -1 -21 7.45 2.7
 -7 -1 -20 8.79 4.4
 7 -1 -20 9.55 4.21
 7 -1 -20 -0.81 4.44
 -7 1 -20 10.54 4.3
 -7 1 -19 18.95 5.87
 -7 -1 -19 12.23 5.17
 7 -1 -19 11.3 3.76
 -7 -1 -19 8.93 5.58
 7 -1 -19 11.17 6.17
 7 1 -19 12.43 4.77
 7 -1 -19 10.96 5.38
 7 1 -19 5.87 5.64
 7 -1 -18 43.14 6.17
 -7 1 -18 22.77 6.52
 -7 -1 -18 32.04 7.63
 -7 -1 -18 31.99 7.62
 -7 -1 -18 28.34 8.81
 7 1 -18 33.76 7.72
 7 1 -18 24.09 7.57
 7 -1 -18 37.8 7.82
 7 -1 -17 9.37 4.6
 -7 1 -17 -0.78 7.1
 -7 -1 -17 17.33 6.75
 7 -1 -17 13.44 6.56
 7 1 -17 23.51 8.35
 -7 -1 -17 7.55 7.63
 -7 -1 -17 8.93 6.62
 -7 1 -17 6.1 7.21
 -7 -1 -16 130.66 10.34
 7 1 -16 115.7 12.27
 7 -1 -16 140.67 12.66
 7 1 -16 130.81 12.82
 -7 1 -16 127.31 11.75
 -7 -1 -16 138.91 12.12
 -7 1 -16 133.55 13.59
 -7 -1 -16 137.59 14.7
 -7 1 -16 122.59 12.48
 -7 -1 -16 132.23 12.36
 7 -1 -16 126.43 10.42
 -7 1 -15 15.02 7.23
 -7 -1 -15 4.41 5.97
 7 -1 -15 -2.36 5.04
 7 1 -15 -0.85 5.94
 7 -1 -15 4.63 5.86
 7 1 -15 13.4 6.59
 7 -1 -15 19.29 7.11
 7 1 -15 4.78 7.2
 -7 1 -15 15.56 6.54
 -7 -1 -15 3.87 5.87
 -7 1 -15 13.67 7.26
 -7 -1 -15 13.28 8.13
 -7 1 -15 13.91 4.75
 -7 -1 -14 145.48 13.99
 -7 1 -14 134.41 13.79
 7 1 -14 137.19 10.96
 7 -1 -14 133.87 12.02
 7 -1 -14 141.28 12.42
 7 1 -14 156.87 13.66
 -7 1 -14 134.21 11.68
 -7 -1 -14 148.24 12.43
 -7 1 -14 143.43 11.38
 7 -1 -14 129.76 10.9
 -7 1 -14 141.29 12.82
 -7 -1 -14 147.61 12.58
 7 1 -14 129.21 12.62
 7 -1 -14 129.5 12.54
 -7 1 -13 23.53 13.03
 -7 -1 -13 19.86 15.32
 -7 1 -13 29.02 6.69
 -7 1 -13 15.69 6.13
 -7 -1 -13 13.96 5.13
 7 -1 -13 10.54 4.8
 7 -1 -13 22.25 6.46
 7 1 -13 31 7.45
 -7 -1 -13 21.78 6.08
 -7 1 -13 23.26 6.43
 7 1 -13 16.36 6.23
 7 -1 -13 13.69 5.8
 7 -1 -13 16.38 6.05
 7 1 -13 20.33 7.38
 -7 1 -13 16.4 7.08
 -7 -1 -13 13.26 6.13
 -7 1 -12 195.46 26.73
 7 -1 -12 225.4 14.02
 7 -1 -12 206.36 13.89
 7 1 -12 216.38 14.11
 -7 -1 -12 202.09 12.75
 -7 1 -12 209.22 13.12
 -7 1 -12 226.03 13.96
 -7 -1 -12 209.88 12.65
 -7 -1 -12 221.13 15.91
 -7 1 -12 213.18 15.26
 -7 1 -12 194.85 27.94
 -7 -1 -12 173.79 26.18
 7 -1 -12 215.58 14.56
 7 1 -12 228.32 14.24
 -7 1 -11 63.22 18.77
 -7 -1 -11 49.14 15.19
 -7 1 -11 51.75 14.17
 -7 1 -10 115.41 19.78
 -7 -1 -10 102.04 19.61
 -7 1 -10 91.17 16.19
 -7 1 -9 21.24 12.54
 -7 -1 -9 14.86 10.9
 -7 1 -9 21.47 12.2
 -7 -1 -8 208.46 16.98
 -7 1 -8 208.32 23.63
 -7 -1 -8 209.85 23.7
 -7 1 -8 192.77 21.42
 -7 1 -7 333.72 26.44
 -7 -1 -7 302.79 26.59
 -7 1 -7 319.87 17.11
 -7 -1 -7 338.98 20.9
 -7 1 -7 349.63 20.4
 7 -1 -7 331.85 26.95
 -7 1 -7 329.81 25.21
 -7 -1 -7 359.11 24.04
 -7 1 -6 348.78 25.52
 -7 -1 -6 405.14 24.78
 -7 -1 -6 372.34 21.78
 -7 1 -6 407.73 25.64
 7 -1 -6 377.93 28.64
 -7 -1 -6 390.51 22.96
 -7 1 -6 383.12 21.89
 -7 1 -5 119.32 15.07
 -7 -1 -5 131.46 15.31
 -7 1 -5 116.68 14.48
 7 -1 -5 135.34 19.5
 -7 -1 -5 140.69 12.85
 -7 1 -4 484.86 26.52
 -7 -1 -4 450.95 25.16
 7 -1 -4 508.67 31.62
 -7 -1 -4 521.03 20.44
 -7 -1 -3 121.15 15.04
 -7 1 -3 105.51 14.26
 7 -1 -3 124.58 17.32
 -7 -1 -3 128.68 8.94
 -7 1 -2 298.41 21.49
 -7 -1 -2 302.89 22.59
 7 -1 -2 302.05 22.58
 -7 -1 -2 286.07 20.11
 7 -1 -1 618.2 29.51
 -7 -1 -1 615.41 30.94
 7 -1 0 479.81 24.76
 -7 -1 0 492.58 28.66
 7 -1 1 649.08 26.02
 -7 -1 1 616.9 30.45
 -7 -1 2 384.91 23.7
 -7 -1 3 104.28 13.58
 -7 -1 4 561.92 27.04
 -7 -1 5 119.08 13.57
 -7 -1 6 364.22 19.12
 7 -2 -20 18.82 4.02
 -7 -2 -20 22.31 4.57
 7 -2 -20 24.89 5.57
 7 -2 -20 26.06 3.12
 -7 2 -19 63.95 7.82
 -7 -2 -19 54.99 7.02
 -7 -2 -19 53.46 7.08
 7 -2 -19 58.11 5.81
 7 -2 -19 54.01 8.74
 7 -2 -19 54.64 6.8
 7 -2 -18 13.04 4.98
 -7 2 -18 7.48 5.89
 -7 -2 -18 11.69 6.04
 7 -2 -18 11.47 5.89
 7 2 -18 8.28 6.37
 -7 -2 -18 6.53 7.55
 7 2 -18 3.48 5.05
 -7 -2 -18 10.48 6.12
 -7 -2 -17 176.58 10.35
 7 -2 -17 217.21 14.37
 -7 2 -17 207.67 13.6
 -7 -2 -17 190.75 13.27
 -7 -2 -17 181.85 15.87
 7 2 -17 195.83 14.52
 -7 -2 -17 197.39 13.38
 7 -2 -17 195.69 12.21
 7 2 -17 193.69 14.37
 7 2 -16 16.22 7.84
 7 -2 -16 18.72 7.14
 7 2 -16 3.9 6.88
 7 -2 -16 12.69 5.44
 -7 -2 -16 10.73 6.49
 -7 -2 -16 9 8.06
 -7 2 -16 13.56 7.83
 -7 -2 -16 17.92 7.51
 -7 2 -15 86.67 11.7
 -7 -2 -15 75.63 9.4
 7 -2 -15 61.8 7.94
 7 -2 -15 66.34 9.06
 7 -2 -15 79.83 10.32
 7 2 -15 76.5 10.41
 7 2 -15 72.13 10.2
 -7 2 -15 84.75 10.16
 -7 -2 -15 69.23 9.51
 -7 2 -15 85.72 9.21
 -7 2 -15 68.72 10.16
 -7 -2 -15 67.71 11.26
 -7 2 -14 96.43 12.5
 -7 -2 -14 90.06 12.15
 7 -2 -14 92.33 10.83
 7 2 -14 106.95 11.49
 7 -2 -14 100.39 10.98
 -7 2 -14 108.83 11.29
 7 2 -14 90.27 10.66
 -7 -2 -14 91.74 10.33
 -7 2 -14 106.34 12.07
 7 -2 -14 86.91 9.5
 -7 -2 -14 95.55 10.09
 -7 2 -14 94.34 9.87
 -7 2 -13 134.61 11.79
 7 2 -13 122.87 11.54
 -7 2 -13 121.75 11.2
 -7 -2 -13 143.95 11.56
 -7 2 -13 91.27 21.49
 7 -2 -13 119.63 11.29
 7 2 -13 113.18 11.27
 7 -2 -13 135.98 12.07
 -7 -2 -13 118.75 11.33
 -7 2 -13 128.82 11.23
 -7 2 -13 131.16 25.86
 -7 -2 -13 84.07 20.93
 -7 -2 -13 121.46 12.59
 -7 2 -13 124.17 12.9
 -7 2 -12 35.58 7.33
 -7 -2 -12 35.08 6.34
 -7 2 -12 -0.15 12.72
 7 -2 -12 35.18 7.35
 7 2 -12 45.12 7.05
 7 -2 -12 37.25 6.55
 7 2 -12 33.61 6.33
 7 -2 -12 33.15 7.5
 -7 2 -12 42.95 6.99
 -7 -2 -12 37.74 6.44
 -7 2 -12 41.84 6.87
 -7 2 -12 15.06 12
 -7 -2 -12 24.29 15.14
 -7 2 -12 27.1 5.86
 -7 -2 -12 43.34 8.23
 -7 2 -11 455.03 38
 -7 2 -11 485.82 40.31
 -7 -2 -11 501.98 42.24
 -7 2 -10 40.12 15.02
 -7 2 -10 38.23 14.34
 -7 -2 -10 15.8 14.17
 -7 2 -9 465.68 35.95
 -7 -2 -9 522.88 38.39
 -7 2 -9 518.03 36.79
 7 -2 -9 495.28 35.96
 -7 -2 -9 514.7 28.6
 -7 -2 -8 33.86 11.74
 -7 2 -8 29.84 10.43
 -7 2 -8 31.61 12.1
 7 -2 -8 35.4 13.34
 -7 -2 -8 38.32 9.52
 -7 2 -7 803.92 40.9
 -7 2 -7 840.47 35.49
 -7 2 -7 853.81 30.46
 7 -2 -7 809.96 44.55
 -7 -2 -7 812.33 35.12
 -7 2 -6 60.95 12.94
 -7 2 -6 41.56 10.13
 7 -2 -6 31.8 13.5
 -7 -2 -6 37.45 10.07
 -7 2 -5 385.58 24.66
 -7 2 -5 432.75 25.93
 7 -2 -5 444.26 30
 -7 -2 -5 407.82 24.68
 -7 2 -4 22.35 8.61
 -7 2 -4 9.61 9.32
 7 -2 -4 21.82 12.9
 -7 -2 -4 19.42 10.3
 -7 -2 -4 15.65 9.55
 -7 2 -3 81.11 10.63
 7 -2 -3 105.16 15.27
 -7 -2 -3 107.51 14.38
 -7 2 -2 403.74 19.04
 -7 -2 -2 426.38 25.01
 7 -2 -2 464.17 25.27
 -7 -2 -1 1043.7 37.13
 7 -2 -1 1065.56 35.19
 -7 -2 0 694.39 30.38
 7 -2 0 671.36 26.94
 -7 -2 1 944.33 35.12
 7 -2 1 900.98 29.53
 -7 -2 2 466.86 25.2
 7 -2 2 456.9 20.48
 -7 -2 3 244.52 18.76
 7 -2 3 237.07 14.68
 -7 -2 4 27.11 8.22
 7 -2 4 21.24 5.22
 -7 -2 5 479.59 23.18
 -7 -2 6 59.15 8.49
 7 -3 -20 153.08 9.65
 7 -3 -20 133.47 6.15
 -7 -3 -20 140.73 7.71
 7 -3 -19 25.7 4.6
 7 -3 -19 36.81 5.7
 -7 -3 -19 33.72 6.09
 7 -3 -19 36.31 7.56
 -7 -3 -19 29.2 5.29
 -7 -3 -18 263.64 13.37
 7 -3 -18 276.86 13.12
 -7 -3 -18 280.62 14.35
 -7 3 -18 277.54 14.18
 7 -3 -18 258.79 13.29
 7 -3 -17 27.69 6.06
 -7 -3 -17 31.23 7.37
 7 3 -17 21.7 7.78
 7 3 -17 25.24 7.46
 7 -3 -17 32.68 6.86
 -7 -3 -17 30.74 8.75
 -7 -3 -17 34.95 7.03
 -7 3 -17 35.77 8.24
 7 3 -16 323.62 18.18
 7 -3 -16 301.06 16.63
 -7 -3 -16 315.39 17.02
 -7 3 -16 312.89 17.33
 7 3 -16 305.24 17.85
 -7 -3 -16 304.74 19.18
 7 -3 -16 330.62 16.35
 -7 -3 -16 308.56 16.18
 -7 3 -15 23.03 5.52
 -7 3 -15 12.95 6.27
 -7 -3 -15 22.69 7.5
 7 3 -15 29.54 7.89
 7 -3 -15 14.72 6.59
 -7 -3 -15 19.85 6.22
 7 -3 -15 22.22 5.68
 -7 -3 -15 19.25 8.29
 7 3 -15 17.29 6.89
 -7 -3 -14 240.54 17.54
 7 -3 -14 243.18 16.19
 7 -3 -14 263.82 16.08
 7 3 -14 264.51 17.02
 -7 3 -14 256.15 16.16
 -7 -3 -14 253.32 15.85
 -7 -3 -14 257.86 15.03
 7 3 -14 248.07 16.42
 -7 3 -14 268.97 15.56
 -7 3 -13 6.19 5.49
 -7 -3 -13 13.99 6.39
 -7 3 -13 15.38 5.66
 7 3 -13 14.36 6.88
 -7 -3 -13 17.87 5.46
 -7 3 -13 -16.46 15.74
 7 -3 -13 14.05 5.72
 7 3 -13 22.37 6.84
 7 -3 -13 9.21 5.34
 -7 3 -13 11.31 7.28
 -7 3 -13 55.16 18.86
 -7 -3 -13 2.74 14.21
 -7 3 -13 26.72 8.58
 -7 -3 -13 9.62 6.59
 -7 3 -12 531.86 21.74
 -7 -3 -12 494.52 18.93
 -7 3 -12 526.01 22.63
 -7 3 -12 531.07 43.9
 7 -3 -12 537.73 22.92
 7 3 -12 529.69 22.04
 7 -3 -12 526.18 21.17
 -7 3 -12 511.97 20.74
 -7 -3 -12 514.02 20.83
 7 3 -12 501.17 20.85
 -7 3 -12 503.11 45
 -7 -3 -12 502.21 44.41
 -7 3 -12 522.02 22.98
 -7 -3 -12 517.2 23.42
 -7 3 -11 26.2 12.13
 7 -3 -11 18.26 5.72
 7 -3 -11 30.04 6.73
 7 3 -11 15.59 5.6
 -7 3 -11 30.93 6.47
 -7 -3 -11 14.97 4.9
 -7 -3 -11 24.06 5.7
 -7 3 -11 24.55 6.81
 7 3 -11 19.91 5.66
 -7 -3 -11 26.56 10.79
 7 -3 -10 409.2 35.5
 -7 3 -10 461.73 37.79
 -7 3 -10 377.15 35.07
 -7 -3 -10 464.99 39.3
 -7 3 -9 -1.07 11.51
 -7 -3 -9 4.67 6.53
 7 -3 -9 10.92 10.52
 -7 -3 -9 -1.48 11.68
 -7 3 -9 4.08 8.47
 -7 -3 -8 566.84 32.52
 7 -3 -8 590.13 40.61
 -7 3 -8 576.99 37.47
 -7 -3 -8 631.77 40.73
 -7 -3 -7 19.77 9.36
 -7 3 -7 12.45 7.17
 7 -3 -7 13.97 10.04
 -7 3 -7 13.12 7.64
 -7 -3 -6 1069.11 42.16
 7 -3 -6 1097.65 47.46
 -7 3 -6 1024.46 43.12
 -7 3 -6 1029.43 39.71
 -7 -3 -5 -5.66 9.93
 -7 3 -5 3.47 9.12
 7 -3 -5 0.58 10.07
 -7 3 -5 3.75 7.55
 -7 -3 -4 891.22 36.96
 7 -3 -4 875.86 38.78
 -7 3 -4 830.84 33.14
 -7 -3 -3 179.22 18.18
 7 -3 -3 179.94 18.37
 -7 3 -3 163.59 13.66
 -7 -3 -2 313.21 22.2
 7 -3 -2 315.85 22.12
 -7 3 -2 324.3 16.44
 -7 -3 -1 42.21 12.21
 7 -3 -1 22.76 8.71
 -7 3 -1 25.3 4.75
 -7 -3 0 1812.44 49.27
 -7 3 0 1740.59 22.96
 -7 -3 1 27.99 9
 7 -3 1 32.27 8.36
 -7 -3 2 320.72 20.48
 7 -3 2 295.83 17.05
 -7 -3 3 157.16 14.32
 7 -3 3 156.87 12.24
 -7 -3 4 876.49 30.97
 7 -3 4 873.52 25.67
 -7 -3 5 1.07 4.62
 7 -4 -20 6.68 3.94
 -7 -4 -20 3.03 2.83
 7 -4 -19 211.25 9.42
 7 -4 -19 240.15 13.37
 -7 -4 -19 225.5 10.57
 -7 -4 -19 218.35 10
 7 -4 -19 222.23 9.87
 7 -4 -18 42.89 5.95
 -7 -4 -18 38.6 6.44
 7 4 -18 57.13 8.28
 7 -4 -18 41.21 5.85
 -7 -4 -18 45.77 6.21
 7 -4 -17 259.55 13.84
 -7 -4 -17 266.73 14.55
 -7 4 -17 274.16 14.86
 7 4 -17 263.94 15.28
 -7 -4 -17 263.21 16.54
 7 -4 -17 266.54 13.75
 -7 -4 -17 267.12 13.77
 7 4 -16 6.03 6.86
 7 -4 -16 16.41 5.97
 -7 4 -16 15.89 7.28
 -7 -4 -16 10.43 6.87
 7 4 -16 16.87 7.8
 -7 -4 -16 10.68 5.07
 7 -4 -16 7.61 5.58
 -7 -4 -16 10.67 7.54
 7 -4 -15 256.69 15.37
 -7 -4 -15 276.42 16.09
 -7 4 -15 271.61 16.33
 -7 -4 -15 261.19 14.65
 -7 -4 -15 274.95 18.18
 7 4 -15 284.5 17.63
 7 4 -15 268.51 16.79
 -7 4 -14 5.93 6.95
 -7 -4 -14 12.05 6.84
 7 4 -14 3.75 6.91
 7 -4 -14 2.26 5.83
 -7 -4 -14 0.73 5.55
 -7 -4 -14 7.44 6.57
 7 4 -14 -0.06 6.67
 7 4 -13 384.73 20.08
 -7 -4 -13 318.21 19.14
 7 -4 -13 350.42 19.72
 7 -4 -13 354.54 18.02
 -7 -4 -13 317.92 17.63
 -7 4 -13 343.67 18.29
 -7 -4 -13 328.84 15.94
 7 4 -13 341.87 18.38
 -7 4 -13 373.12 18.13
 -7 4 -12 81.77 9.94
 -7 4 -12 81.25 10.07
 -7 -4 -12 78.77 9.55
 -7 -4 -12 72.82 8.24
 -7 4 -12 87 21.98
 7 -4 -12 68.5 9.84
 7 -4 -12 63.57 8.09
 7 4 -12 84.29 10.12
 7 4 -12 69.26 9.49
 -7 -4 -12 101.74 22.71
 -7 -4 -12 68.8 9.63
 7 -4 -11 442.31 39.97
 -7 -4 -11 427.12 16.63
 -7 4 -11 419.88 40.3
 7 -4 -11 457.29 20.97
 7 -4 -11 420.22 18.84
 7 4 -11 444.57 20.08
 -7 4 -11 449.9 19.67
 -7 -4 -11 415.09 19.1
 -7 -4 -11 415.6 20.15
 -7 4 -11 484.46 21.07
 -7 4 -11 447.36 42.27
 7 4 -11 438.58 19.31
 -7 -4 -11 385.18 37.34
 -7 4 -10 18.88 12.47
 7 4 -10 6.35 4.55
 7 -4 -10 1.97 14.64
 -7 4 -10 -0.31 11.91
 -7 -4 -10 9.82 10.2
 7 -4 -9 562.24 42.31
 -7 4 -9 527.59 40.29
 -7 -4 -9 566.24 41.25
 -7 -4 -8 61.06 12.66
 7 -4 -8 47.68 14.32
 -7 4 -8 48.77 13.93
 -7 -4 -7 765.88 39.87
 7 -4 -7 725.55 42.26
 7 4 -7 753.34 31.4
 -7 4 -7 718.74 40.45
 -7 4 -7 690.37 33.39
 -7 -4 -6 383.43 28.08
 7 -4 -6 347.19 28.46
 -7 4 -6 363.12 27.04
 -7 4 -6 351.16 25.32
 -7 -4 -5 1035.89 44.05
 7 -4 -5 1021.52 45.41
 -7 4 -5 1086.82 42.05
 -7 -4 -4 7.87 10.72
 7 -4 -4 5.81 10.37
 -7 4 -4 16.15 6.51
 -7 -4 -3 745.11 36.36
 7 -4 -3 769.78 36.14
 -7 4 -3 803.87 29.17
 -7 -4 -2 18.54 11.67
 7 -4 -2 20.46 10.11
 -7 4 -2 17.18 4.94
 7 -4 -1 1144.06 40.04
 -7 -4 -1 1143.09 42.42
 7 -4 0 11.89 8.75
 -7 -4 0 2.58 9.63
 7 -4 1 1134.1 37.09
 -7 -4 1 1172.13 41.62
 7 -4 2 3.92 6.45
 -7 -4 2 3.99 7.76
 7 -4 3 751.72 27.86
 -7 -4 3 747.43 32.39
 7 -4 4 18.18 5.32
 -7 -4 4 3.63 6.57
 -7 -4 5 826.35 32.25
 7 -5 -19 17.78 3.52
 -7 -5 -19 20.49 3.39
 -7 -5 -19 11.9 3.88
 7 -5 -19 17.41 5.01
 7 -5 -18 125.3 7.76
 -7 -5 -18 140.25 9.36
 7 -5 -18 138.38 11.01
 7 5 -18 129.84 9.79
 7 -5 -18 149.2 9.29
 -7 -5 -18 126.04 7.92
 7 -5 -17 58.9 6.78
 -7 -5 -17 74.33 7.29
 7 5 -17 86.05 9.53
 7 -5 -17 78.58 8.08
 -7 -5 -17 77.06 8.5
 7 -5 -16 264.86 13.89
 -7 -5 -16 289.24 15.54
 -7 -5 -16 258.83 16.38
 7 5 -16 287.09 16.34
 7 -5 -16 283.77 14.81
 -7 -5 -16 292.51 14.12
 7 -5 -15 2.68 4.97
 -7 -5 -15 4.51 6.21
 7 5 -15 14.25 6.11
 -7 -5 -15 9.89 5.17
 -7 -5 -15 13.44 6.85
 7 -5 -14 432.24 19.42
 -7 -5 -14 483.43 21.1
 -7 5 -14 452.15 20.41
 -7 -5 -14 395.77 20.85
 7 5 -14 446.63 20.65
 -7 -5 -14 447.63 18.13
 7 -5 -13 82.04 9.4
 -7 5 -13 100.39 11.34
 7 5 -13 128.73 12.68
 -7 -5 -13 94.74 11.12
 7 5 -13 94.93 10.59
 -7 -5 -13 95.7 10.88
 -7 -5 -13 98.2 9.35
 -7 -5 -12 455.51 21.91
 7 5 -12 530.95 23.12
 7 -5 -12 481.89 22.86
 7 -5 -12 482.9 20.54
 -7 -5 -12 501 21.92
 -7 5 -12 507.17 21.67
 -7 -5 -12 485.44 18.34
 -7 -5 -12 546.52 45.47
 7 5 -12 457.87 20.59
 7 5 -11 127.33 11.24
 7 -5 -11 127.59 22.57
 -7 5 -11 105.8 22.2
 -7 5 -11 131.42 10.24
 7 -5 -11 120.9 12.04
 7 -5 -11 111.21 10.29
 -7 -5 -11 119.05 11.61
 -7 5 -11 135.77 12.14
 -7 -5 -11 128.84 9.53
 -7 -5 -11 131.3 11.92
 7 5 -11 144.46 12.76
 -7 -5 -11 111.15 19.17
 -7 5 -10 551.48 44.74
 -7 5 -10 478.11 18.16
 7 -5 -10 466.03 21.15
 7 -5 -10 441.84 18.88
 -7 -5 -10 444.28 20.44
 -7 5 -10 509.62 21
 7 -5 -10 432.13 41.47
 -7 -5 -10 436.31 39.13
 7 5 -10 490.1 19.99
 7 5 -10 514.91 21.7
 -7 -5 -10 445.39 20.07
 7 5 -9 15.09 5.59
 -7 -5 -9 6.69 9.41
 7 -5 -8 777.55 48.29
 -7 -5 -7 151 20.41
 7 5 -7 166.48 16.01
 7 -5 -7 146.79 20.42
 -7 -5 -6 677.66 39.92
 7 5 -6 637.81 30.41
 7 -5 -6 692.93 41.36
 7 5 -6 754.02 35.16
 7 -5 -5 283.73 26.26
 -7 -5 -5 321.94 27.17
 7 -5 -4 944.9 44.32
 -7 -5 -4 891.17 43.2
 7 -5 -3 67.71 14.52
 -7 -5 -3 77.18 14.63
 7 -5 -2 726.42 36.4
 -7 -5 -2 733.92 37.96
 7 -5 -1 64.42 11.8
 -7 -5 -1 83.94 15.8
 7 -5 0 320.43 23.42
 -7 -5 0 311.16 24.51
 7 -5 1 38.43 9.08
 -7 -5 1 50.82 12.27
 7 -5 2 859.92 34.65
 -7 -5 2 866.83 37.71
 7 -5 3 120.12 13.04
 -7 -5 3 113.02 14.3
 7 -5 4 975.36 33.85
 -7 -5 4 920.46 37.18
 -7 -5 5 341.85 22.37
 7 -6 -19 98.6 6.5
 -7 -6 -19 104.75 5.95
 7 -6 -19 104.22 5.59
 -7 -6 -18 15.92 3.23
 -7 -6 -18 9.93 4.15
 7 6 -18 11.7 4.25
 7 -6 -18 21.78 4.85
 7 -6 -18 10.04 4.72
 -7 -6 -17 126.15 9.3
 7 6 -17 137.66 10.12
 7 -6 -17 128.28 9.12
 -7 -6 -17 120.04 7.83
 7 -6 -17 120.44 7.68
 -7 -6 -16 36.4 7.35
 7 6 -16 43.13 7.82
 7 -6 -16 38.42 6.89
 -7 -6 -16 34.16 5.07
 7 -6 -16 35.65 5.46
 7 -6 -15 232.37 12.91
 -7 -6 -15 226.71 14.1
 -7 -6 -15 209.33 11.64
 7 6 -15 247.45 14.97
 -7 -6 -15 247.14 15.23
 7 -6 -14 30.04 6.47
 -7 -6 -14 20.16 7.22
 7 6 -14 38.51 8.38
 -7 -6 -14 37.17 6.41
 -7 -6 -14 35.14 8.09
 7 -6 -13 304.87 15.87
 -7 -6 -13 325.69 17.74
 -7 -6 -13 317.27 14.7
 7 6 -13 319.09 17.55
 -7 -6 -13 320.58 18.08
 7 -6 -12 56.07 8
 -7 -6 -12 51.78 9.21
 -7 -6 -12 66.61 9.02
 7 6 -12 49.77 8.19
 -7 6 -12 47 6.76
 -7 -6 -11 232.62 16.09
 7 6 -11 222.37 14.46
 7 -6 -11 176.47 28.45
 -7 6 -11 225.89 13.3
 7 -6 -11 212.94 13.97
 -7 6 -10 46.9 7.28
 -7 6 -10 34.9 15.87
 7 -6 -10 57.42 7.77
 7 6 -10 47.89 7.75
 7 -6 -10 18.27 12.25
 -7 -6 -9 227.03 28.26
 -7 6 -9 217.5 13.14
 7 -6 -9 232.85 15.06
 7 6 -9 236.37 14.51
 7 -6 -9 243.91 30.8
 7 -6 -9 201.65 13.15
 7 6 -9 242.27 14.68
 -7 -6 -8 48.97 16.87
 7 6 -8 52.76 7.27
 7 -6 -8 43.58 7.38
 -7 6 -8 44.16 5.9
 7 6 -8 32.68 5.93
 7 -6 -8 23.13 10.16
 7 -6 -7 314.6 30.98
 7 6 -6 118.49 15.93
 7 -6 -6 124.76 19.72
 -7 -6 -6 114.31 19.06
 7 -6 -5 350.5 30.62
 7 6 -5 338.28 26.81
 -7 -6 -5 346.66 30.64
 7 -6 -4 217.13 23.53
 -7 -6 -4 199.09 23.21
 7 -6 -3 617.88 37.39
 -7 -6 -3 608.61 37.83
 7 -6 -2 150.56 18.97
 -7 -6 -2 171.39 20.89
 7 -6 -1 387.94 27.87
 -7 -6 -1 386.2 29.87
 7 -6 0 96.68 15.05
 -7 -6 0 107.87 16.63
 7 -6 1 314.74 23.97
 -7 -6 1 265.93 24.01
 7 -6 2 211.4 19.43
 -7 -6 2 198.13 20.11
 7 -6 3 555.54 29.89
 -7 -6 3 552.49 31.83
 7 -6 4 200.53 17.23
 -7 -6 4 217.21 19.79
 7 6 7 273.75 25.38
 -7 6 18 11.99 3.09
 -7 -7 -18 119.51 6.73
 7 -7 -18 122.24 6.72
 7 7 -17 -0.52 4.14
 7 -7 -17 4.9 3.85
 -7 -7 -17 -2.81 4.29
 7 -7 -17 4.66 3.84
 7 -7 -16 28.58 6.09
 7 7 -16 31.24 6.37
 -7 -7 -16 37.94 6.69
 7 7 -15 16.13 6.02
 7 -7 -15 18.57 4.41
 -7 -7 -15 6.44 5.37
 7 7 -14 72.75 9.05
 7 -7 -14 54.82 6.67
 -7 -7 -14 86.06 9.95
 7 7 -13 11.37 6.59
 -7 -7 -13 16.6 6.92
 7 -7 -13 8.17 4.98
 7 7 -12 106.57 10.63
 7 -7 -12 109.82 9.81
 -7 -7 -12 127.88 12.01
 7 7 -11 4.59 5.5
 -7 -7 -11 7.62 6.77
 -7 7 -11 7.17 5.1
 7 -7 -11 5.7 4.93
 7 7 -10 83.21 10.24
 7 7 -10 65.09 8.94
 7 -7 -10 91.53 9.61
 -7 7 -10 82.84 8.92
 7 7 -9 81.5 9.52
 7 7 -9 92.44 9.74
 7 -7 -9 85.05 9.15
 7 7 -9 86.21 9.71
 7 -7 -9 65.26 14.4
 -7 7 -9 74.02 8.59
 7 -7 -8 72.16 8.83
 -7 7 -8 75.51 7.99
 7 7 -8 63.98 8.17
 -7 7 -8 74.36 8.54
 7 -7 -8 80.16 18.4
 7 7 -8 73.29 9.4
 -7 -7 -8 98.43 17.2
 7 7 -7 16.16 5.52
 7 7 -7 17.42 6.19
 -7 7 -7 18.15 5.17
 -7 7 -7 18.71 5.84
 7 -7 -7 19.34 13.58
 7 7 -6 95.72 10.05
 -7 7 -6 95.94 9.13
 7 7 -6 101.67 9.13
 -7 7 -6 106.61 8.99
 7 -7 -6 111.38 21.62
 7 7 -6 75.9 13.94
 7 -7 -5 89.47 17.69
 7 7 -5 83.82 14.52
 7 -7 -4 91.07 17.68
 7 7 -4 63.98 13.73
 7 7 -3 134.75 19.08
 7 -7 -3 118.31 19.22
 -7 -7 -3 135.3 21.14
 7 -7 -2 257.53 26.33
 7 7 -2 244.91 25.55
 -7 -7 -2 263.4 27.33
 7 7 -1 102.58 17.55
 7 -7 -1 108.67 17.25
 -7 -7 -1 114.42 19.18
 7 -7 0 287.97 26.4
 -7 -7 0 274.6 26.68
 7 -7 1 126.3 16.92
 -7 -7 1 124.28 18.4
 7 -7 2 231.03 21.98
 -7 -7 2 224.23 23.11
 7 -7 3 102.24 14.55
 -7 -7 3 100.25 14.2
 7 7 4 87.35 16.49
 7 7 5 76.66 15.65
 7 7 6 60.5 12.21
 7 7 7 26.18 11.94
 -7 7 17 -0.48 3
 7 8 -17 8.81 3.53
 -7 -8 -17 1.44 2.98
 7 -8 -17 6.79 3.43
 7 8 -16 12.14 4.71
 -7 -8 -16 5.29 3.89
 7 -8 -16 3.66 4.32
 -7 -8 -15 8.58 5.34
 7 8 -15 -3.14 4.94
 7 -8 -15 6.91 3.6
 7 8 -14 4.12 5.42
 -7 -8 -14 -5 5.88
 7 8 -13 21.9 6.06
 -7 -8 -13 27.12 7.06
 7 8 -12 14.17 6.4
 -7 -8 -12 18.69 7.96
 7 -8 -12 8.43 4.09
 7 8 -11 32.84 7.17
 -7 -8 -11 31.46 7.89
 7 -8 -11 23.38 4.76
 7 8 -10 44.12 8.54
 -7 8 -10 41.18 7.3
 7 8 -10 41.16 7.8
 7 -8 -10 49.96 7.54
 7 8 -9 45.71 8.48
 7 -8 -9 37.93 6.42
 7 8 -9 34.62 7.01
 -7 8 -9 43.09 7.97
 7 8 -9 39.15 7.93
 7 8 -8 89.65 10.32
 7 -8 -8 82.33 8.95
 -7 8 -8 113.22 10.99
 7 8 -8 88.25 9.78
 -7 8 -7 27.58 6.28
 7 8 -7 22.69 6.24
 -7 8 -7 40.62 6.09
 7 -8 -7 27.51 5.57
 -7 8 -7 40.74 7.82
 7 8 -7 33.12 7.88
 -7 8 -6 216.73 12.64
 -7 8 -6 185.83 12.25
 7 8 -6 190.19 12.57
 7 -8 -6 153.51 24.04
 7 8 -6 175.78 21.92
 -7 8 -6 207.47 14.07
 7 8 -6 182.46 14.53
 7 8 -5 69.44 7.76
 -7 8 -5 84.01 8.37
 -7 8 -5 73.37 8.15
 7 -8 -5 61.17 15.06
 7 8 -5 68.33 16.99
 -7 8 -5 68.42 8.03
 7 8 -5 76.28 9.04
 7 8 -4 42.93 6.42
 -7 8 -4 46.7 7
 7 -8 -4 59.04 16.21
 7 8 -4 63.13 15.06
 -7 8 -4 45.07 6.47
 7 8 -4 50.76 7.99
 -7 8 -4 34.52 5.59
 7 -8 -3 107.58 19.64
 7 8 -3 93.16 17.42
 -7 8 -3 104.83 9.69
 7 8 -3 108.9 9.91
 7 8 -3 102.97 8.88
 -7 8 -3 102.11 8.78
 7 -8 -2 5.22 9.97
 7 8 -2 9.61 10.06
 -7 8 -2 -4.54 5.27
 -7 8 -2 2.73 3.78
 7 8 -2 5.7 4.91
 -7 8 -1 64.25 7.13
 7 8 -1 62.12 8.01
 7 8 -1 52.28 14.37
 7 8 0 4.22 8.69
 7 -8 0 37.63 10.55
 7 8 1 71.35 14.39
 7 -8 1 66.45 12.49
 7 8 2 -2.29 8.84
 7 -8 2 -0.52 6.68
 -7 8 3 94.65 8.55
 7 8 3 89.96 8.14
 7 8 3 91.93 17.8
 7 -8 3 110.41 16.75
 -7 8 4 28.13 4.96
 7 8 4 36.58 5.94
 7 8 4 31.79 12.22
 7 8 5 78.43 7.73
 7 8 5 83.46 16.71
 7 8 6 199.11 11.54
 7 8 6 213.42 24.72
 7 8 7 27.7 4.94
 7 8 7 12.99 8.82
 7 8 8 106.6 8.65
 -7 8 15 3.78 4.77
 -7 8 16 9.14 4.08
 -7 8 17 5.29 2.58
 7 -9 -16 1.46 2.93
 -7 -9 -16 4.72 3.02
 7 9 -16 2.03 2.49
 -7 -9 -15 10.89 4.32
 7 9 -15 12.43 4.07
 -7 -9 -14 21.77 5.48
 7 9 -14 22.43 5.41
 -7 -9 -13 12.9 5.67
 7 9 -13 11.73 5.64
 -7 -9 -12 59.91 8.54
 7 9 -12 61.62 8.02
 -7 -9 -11 2.69 6.35
 7 9 -11 4.89 5.69
 7 9 -10 14.08 6.36
 7 9 -10 6.21 5.91
 7 -9 -9 44.11 6.4
 7 9 -9 39.8 7.11
 7 9 -9 44.64 8.15
 7 -9 -8 19.27 5.36
 7 9 -8 15.52 6.2
 7 9 -8 15.59 6.8
 7 9 -8 11.93 5.2
 -7 9 -8 30.46 5.67
 7 -9 -7 18.28 5.17
 7 9 -7 18.17 7.11
 -7 9 -7 8.84 6.05
 -7 9 -7 21.56 4.94
 7 9 -7 12.46 6.07
 7 9 -6 57.25 9.52
 -7 9 -6 64.91 8.63
 -7 9 -6 71.05 9.5
 7 9 -6 60.47 8.24
 -7 9 -6 64.26 8.19
 7 9 -5 40.32 7.11
 -7 9 -5 52.53 7.65
 -7 9 -5 33.15 6.44
 7 9 -5 47.16 12.53
 -7 9 -5 45.18 7.51
 7 9 -5 28.5 7.59
 7 9 -4 35.05 6.51
 -7 9 -4 34.72 6.13
 -7 9 -4 31.37 7.1
 -7 9 -4 25.41 5.79
 7 9 -4 31.8 7.35
 7 9 -4 33.27 15.32
 7 -9 -4 59.55 18
 7 9 -3 79.03 8.36
 -7 9 -3 74.79 8.59
 7 -9 -3 75.88 16
 7 9 -3 85.37 17.76
 -7 9 -3 82.55 9.16
 7 9 -3 85.6 10.14
 7 9 -2 15.33 4.27
 -7 9 -2 6.21 4.53
 7 9 -2 -6.38 11.4
 7 -9 -2 9.31 11.89
 -7 9 -2 10.6 4.68
 7 9 -2 9.87 4.74
 7 9 -1 41.46 6.36
 -7 9 -1 25.33 5.54
 7 -9 -1 56.24 15.71
 7 9 -1 36.06 14.27
 -7 9 -1 27.4 5.84
 7 9 -1 35.91 7.65
 -7 9 0 22.51 5.87
 7 9 0 34.4 12.64
 7 -9 0 42.83 13.92
 7 9 0 24.29 4.71
 -7 9 0 19.84 4.5
 7 9 0 41.68 7.53
 -7 9 1 34.26 6.51
 -7 9 1 31.94 6.41
 7 9 1 34.41 10.94
 7 -9 1 36.37 13.13
 -7 9 2 21.13 5.45
 -7 9 2 19.02 6.19
 7 9 2 18.7 8.11
 7 -9 2 3.07 6.25
 -7 9 3 89.7 8.95
 -7 9 3 96.99 10.44
 7 9 3 88.41 20.12
 -7 9 4 41.66 6.52
 -7 9 4 43.26 8.31
 7 9 4 32.6 6.33
 7 9 4 43.46 13.55
 -7 9 5 24.98 5.07
 7 9 5 24.17 10.33
 -7 9 5 33.57 8.06
 7 9 5 33.06 5.79
 7 9 6 74.2 8.29
 -7 9 6 74.79 10.55
 7 9 7 18.96 4.73
 7 9 8 28.34 5.39
 7 9 9 42.69 5.46
 -7 9 11 -11.53 8.67
 -7 9 12 76.34 10.32
 -7 9 13 7.39 6.15
 -7 9 14 27.25 6.07
 -7 9 15 2.1 4.01
 -7 9 16 1.91 2.62
 7 -10 -15 25.25 4.08
 -7 -10 -15 15.38 3.17
 7 10 -14 -0.7 3.2
 -7 -10 -14 1.76 3.5
 7 10 -13 44.28 5.78
 -7 -10 -13 45.13 6.1
 7 10 -12 2.04 4.17
 -7 -10 -12 2.58 5.01
 7 10 -11 91.78 8.82
 -7 -10 -11 96.42 9.76
 7 10 -10 42.39 6.81
 7 10 -9 19.67 5.6
 7 10 -9 14.73 6.37
 -7 10 -9 20.61 4.78
 7 10 -8 49.15 7.89
 7 10 -8 65.67 8.8
 7 10 -8 54.31 8.95
 -7 10 -8 71.79 7.41
 7 10 -7 88.65 10.2
 -7 10 -7 110.74 9.4
 7 10 -7 100.87 10.71
 7 10 -6 19.34 6.97
 7 10 -6 23.43 6.46
 -7 10 -6 35.02 6.81
 7 10 -5 225.59 15.83
 -7 10 -5 208.95 13.49
 -7 10 -5 229.28 13.94
 7 10 -5 231.34 13.76
 7 10 -4 33.63 8.36
 -7 10 -4 19.18 6.53
 7 10 -4 25.38 6.17
 -7 10 -4 34.03 6.76
 7 10 -3 107.28 9.64
 -7 10 -3 125.29 11.22
 -7 10 -3 144.38 12.15
 7 10 -3 128 12.12
 -7 10 -2 110.07 10.56
 7 10 -2 107.72 9.24
 7 10 -2 105.06 10.99
 -7 10 -1 181.69 13.17
 7 10 -1 164.62 10.88
 7 10 -1 180.98 13.62
 -7 10 0 94.61 10.2
 7 10 0 94.26 8.25
 7 10 0 103.5 10.72
 -7 10 0 100.64 9.76
 -7 10 1 147.06 11.64
 7 10 1 162.04 10.2
 7 10 1 159.93 12.39
 -7 10 1 164.28 12.52
 -7 10 2 139.1 11.54
 7 10 2 130.34 11.4
 -7 10 2 129.78 11.93
 -7 10 3 116.99 10.08
 -7 10 3 115.23 11.37
 -7 10 4 22.57 5.71
 -7 10 4 34.22 8.01
 -7 10 5 238.51 16.66
 -7 10 6 19.73 7.9
 -7 10 7 133.24 13.81
 -7 10 8 84.71 12.68
 -7 10 9 22.79 9.02
 -7 10 10 31.51 8.84
 -7 10 11 119.18 12.36
 -7 10 12 -0.54 6.16
 -7 10 13 45.79 7.37
 -7 10 14 13.93 4.78
 -7 10 15 34.24 4.25
 -7 -11 -13 8.5 3.22
 7 11 -12 100.57 6.56
 -7 -11 -12 100.87 7.44
 -7 -11 -11 18.09 5.02
 7 11 -11 12.71 3.88
 -7 -11 -10 91.28 9.02
 7 11 -10 92.32 7.75
 -7 11 -9 4.13 3.39
 7 11 -9 5.85 4.48
 7 11 -8 110.12 9.37
 7 11 -8 102.74 9.79
 -7 11 -8 126.56 8.98
 7 11 -7 10.27 5.85
 7 11 -7 11.17 5.64
 7 11 -7 7.99 5.41
 -7 11 -7 9.69 3.87
 7 11 -6 83.5 9.91
 -7 11 -6 77.6 8.05
 7 11 -6 79.45 9.01
 7 11 -5 12.91 7.44
 7 11 -5 20.99 5.68
 -7 11 -5 14.53 5.95
 7 11 -4 66.86 10
 7 11 -4 66.46 7.95
 -7 11 -4 79.5 9.1
 7 11 -3 32.35 8.55
 7 11 -3 26.72 5.81
 -7 11 -3 26.2 7.05
 7 11 -2 145.93 13.01
 -7 11 -2 149.84 11.79
 7 11 -2 135.5 10.13
 -7 11 -2 156.64 12.85
 7 11 -1 32.21 7.65
 -7 11 -1 22.67 6.39
 7 11 -1 41.38 6.42
 -7 11 -1 32.6 7.31
 7 11 0 133.99 9.42
 -7 11 0 148.79 11.98
 -7 11 0 143.33 10.21
 7 11 0 166.32 12.98
 -7 11 1 43.47 7.27
 -7 11 1 44.52 6.97
 7 11 1 46.87 8.38
 7 11 1 37.97 5.36
 -7 11 2 109.09 9.87
 7 11 2 113.79 10.96
 -7 11 2 110.01 10.47
 -7 11 3 18.87 5.12
 7 11 3 20.11 6.61
 -7 11 3 22.72 7.41
 -7 11 4 80.21 8.14
 7 11 4 81.58 9.24
 -7 11 4 70.52 9.85
 7 11 5 5.94 5.01
 -7 11 5 6.81 6.48
 7 11 6 96.97 9.14
 -7 11 6 96.75 12.01
 7 11 7 16.84 5.22
 -7 11 7 19.05 8.63
 7 11 8 111.53 8.58
 -7 11 8 91.69 11.49
 7 11 9 2.48 3.56
 -7 11 9 5.97 7.22
 -7 11 10 117.32 11.36
 -7 11 11 15.88 6.15
 -7 11 12 95.41 8.8
 -7 11 13 14.24 4.5
 -7 -12 -11 139.75 7.31
 7 12 -10 19.31 3.5
 -7 -12 -10 1 3.63
 7 12 -9 169.98 8.79
 -7 -12 -9 161.3 10.03
 7 12 -8 4.26 3.63
 -7 12 -8 4.41 3.18
 7 12 -7 195.29 10.8
 7 12 -7 189.95 10.81
 7 12 -7 175.37 10.77
 -7 12 -7 204.9 10.33
 7 12 -6 1.66 5.22
 7 12 -6 2.25 4.48
 7 12 -6 6.52 4.89
 -7 12 -6 3.41 3.74
 7 12 -5 245.49 14.34
 7 12 -5 222.12 11.99
 -7 12 -5 248.84 12.85
 7 12 -4 0.13 6.47
 7 12 -4 2.86 4.22
 -7 12 -4 3.89 4.87
 7 12 -3 223.7 14.5
 -7 12 -3 226.6 13.47
 7 12 -3 211.84 11.71
 7 12 -2 8.15 6.69
 7 12 -2 7.88 3.78
 -7 12 -2 15.58 6.22
 7 12 -1 208.19 14.03
 -7 12 -1 210.01 14.18
 7 12 -1 191.03 10.6
 7 12 0 6.15 6.35
 7 12 0 9.09 3.84
 -7 12 0 15.05 6.92
 -7 12 1 259.74 16.29
 7 12 1 246.08 14.77
 -7 12 2 3.32 4.41
 7 12 2 3.48 5.81
 -7 12 3 254.79 13.72
 7 12 3 267.39 14.52
 -7 12 4 -6.61 6.5
 7 12 4 -2.83 4.92
 -7 12 5 241.06 14.46
 7 12 5 226.89 12.7
 -7 12 6 7.15 6.18
 7 12 6 2.79 4.32
 -7 12 7 216.36 14.14
 7 12 7 192.94 10.49
 -7 12 8 0.88 6.39
 7 12 8 5.34 3.4
 -7 12 9 174.23 11.9
 7 12 9 176.85 8.32
 -7 12 10 16.77 5.73
 -7 12 11 139.09 8.55
 -7 12 12 4.29 2.73
 -7 -13 -9 15.81 3.03
 -7 -13 -8 148.58 7.83
 -7 13 -7 1.84 2.21
 7 13 -7 1.63 1.58
 7 13 -6 151.95 7.63
 -7 13 -6 142.69 7.61
 7 13 -5 10.2 3.68
 7 13 -5 12.9 4.43
 7 13 -5 15.31 4.14
 -7 13 -5 19.61 4.24
 7 13 -4 213.25 10.44
 -7 13 -4 225.65 11.11
 7 13 -4 204.01 9.96
 7 13 -4 231.15 12.19
 7 13 -3 16.13 6.04
 7 13 -3 8.29 3.36
 -7 13 -3 3.74 4.11
 7 13 -2 194.06 9.55
 -7 13 -2 198.41 11.31
 7 13 -2 199.58 12.67
 7 13 -1 10.95 5.47
 7 13 -1 14.52 3.61
 -7 13 -1 16.7 5.81
 -7 13 0 241.64 13.27
 7 13 0 214.07 9.26
 7 13 0 219.09 12.87
 7 13 1 9.39 5.53
 -7 13 1 3.75 3.27
 -7 13 1 7.89 5.21
 -7 13 2 272.67 14.91
 7 13 2 265.72 13.43
 -7 13 2 255 11.36
 7 13 3 11.2 5.26
 -7 13 3 17.72 6.41
 -7 13 4 206.49 13.26
 7 13 4 196.12 10.94
 7 13 5 29.39 5.29
 -7 13 5 17.33 6.59
 7 13 6 149.18 8.52
 -7 13 6 136.26 10.96
 -7 13 6 137.71 8.81
 -7 13 7 1.43 3.75
 7 13 7 -2.49 3.01
 -7 13 7 -6.14 4.72
 7 13 8 165.09 7.08
 -7 13 8 188.1 9.15
 -7 13 8 189.91 10.24
 -7 13 9 14.5 3.36
 -7 14 -4 0.3 2.36
 -7 14 -3 178.09 7.9
 7 14 -3 179.31 8.42
 -7 14 -2 10.57 3.56
 7 14 -2 13.3 4.08
 -7 14 -1 168.09 8.7
 7 14 -1 176.64 9.47
 -7 14 0 6.98 3.34
 7 14 0 8.03 3.92
 -7 14 1 200.28 9.81
 7 14 1 195.91 10.17
 -7 14 2 11.38 4.1
 7 14 2 6.12 3.88
 -7 14 3 176.12 9.23
 7 14 3 177.39 9
 -7 14 4 4.22 3.31
 7 14 4 4.36 3.23
 7 14 5 131.21 6.71
 -7 14 5 141.71 7.86
 8 0 -20 9.37 4
 -8 0 -20 9.08 3.8
 8 0 -19 372.48 16.55
 8 0 -19 367.43 15.71
 -8 0 -19 369.2 14.46
 8 0 -18 49.1 8.63
 -8 0 -18 41.7 7.58
 -8 0 -17 461.28 19.11
 8 0 -17 470.78 21.13
 -8 0 -17 470.89 20.38
 -8 0 -17 466.54 16.9
 -8 0 -16 66.35 11.11
 8 0 -16 67.14 8.52
 8 0 -16 57.77 9.93
 -8 0 -16 64 9.33
 -8 0 -16 73.12 8.32
 -8 0 -16 59.96 9.13
 -8 0 -15 234.03 17.62
 8 0 -15 252.55 15.28
 8 0 -15 246.51 16.53
 -8 0 -15 261.44 15.32
 -8 0 -15 228.76 13.58
 -8 0 -15 233.99 15.39
 8 0 -15 238.48 15.86
 8 0 -14 43.61 7.81
 8 0 -14 39.25 7.75
 -8 0 -14 60.37 8.82
 8 0 -14 71.82 10.06
 -8 0 -14 52.07 9.88
 -8 0 -14 53 8.39
 8 0 -13 482.36 20.81
 8 0 -13 468.35 21.09
 -8 0 -13 457.83 19.68
 -8 0 -13 466.22 20.38
 8 0 -13 453.65 20.73
 -8 0 -13 481.32 44.5
 -8 0 -13 486.87 23.59
 8 0 -12 288.46 16.4
 -8 0 -12 270.83 14.79
 8 0 -12 269.73 15.75
 -8 0 -12 281.21 15.02
 -8 0 -12 280.78 17.89
 -8 0 -12 271.52 32.82
 -8 0 -11 503.52 42.01
 -8 0 -10 89.39 18.11
 -8 0 -10 92.57 16.83
 -8 0 -9 893.61 50.08
 -8 0 -9 1030.59 47.05
 -8 0 -8 18.56 8.32
 -8 0 -8 30.14 6.38
 -8 0 -7 1068 48.76
 -8 0 -7 1168.03 44.09
 -8 0 -7 1178.49 37.79
 -8 0 -7 1119.44 40.98
 -8 0 -6 133.89 17.96
 -8 0 -6 128.4 16.34
 -8 0 -6 143.8 15.48
 -8 0 -5 1044.52 40.02
 -8 0 -4 97.58 16.73
 -8 0 -4 78.19 14.18
 -8 0 -3 1326.73 46.01
 -8 0 -2 460.15 27.47
 -8 0 -1 2240.98 55.99
 -8 0 0 540.76 27.85
 -8 0 1 1817.54 49.18
 -8 0 2 501.72 26.23
 -8 0 3 1254.11 40.28
 -8 0 4 147.08 14.67
 -8 0 5 751.34 30.57
 -8 0 6 161.17 14.23
 8 -1 -20 184.15 10.26
 8 -1 -20 187.04 9.46
 -8 1 -20 186.81 9.03
 -8 -1 -20 182.18 8.94
 -8 -1 -19 20.16 5.22
 -8 1 -19 15.54 5.3
 8 1 -19 18.6 6.17
 8 -1 -19 20.67 5.68
 8 -1 -19 18.13 6.25
 8 1 -19 23.66 5.16
 -8 1 -18 298.76 14.49
 -8 -1 -18 289.54 14.52
 8 -1 -18 285.54 15.39
 -8 -1 -18 312.6 15.65
 8 -1 -18 312.7 12.63
 8 1 -18 295.11 15.89
 8 -1 -17 50.62 6.8
 -8 -1 -17 32.97 5.55
 -8 1 -17 40.31 7.28
 -8 -1 -17 33.14 7.34
 -8 -1 -17 49.12 10.94
 -8 -1 -17 31.28 7.54
 8 -1 -17 37.96 7.82
 8 1 -17 47.75 9.42
 -8 -1 -16 216.69 17.3
 8 -1 -16 203.97 13.91
 8 1 -16 214.79 13.15
 8 -1 -16 204.8 14.75
 8 1 -16 224.88 15.88
 -8 1 -16 200.7 14.01
 -8 -1 -16 203 13.97
 8 1 -16 212.41 14.99
 -8 -1 -16 200.91 12.07
 -8 1 -16 206.39 12.56
 -8 1 -16 229.18 15.76
 -8 -1 -16 216.27 14.48
 8 -1 -16 206.19 12.32
 -8 1 -15 36.24 8.34
 -8 -1 -15 22.21 7.25
 8 -1 -15 21.6 4.31
 8 1 -15 32.78 6.19
 8 -1 -15 28.31 7.73
 8 -1 -15 29.35 7.93
 8 1 -15 23.49 8.08
 8 1 -15 15.6 6.42
 -8 1 -15 23.45 6.97
 -8 -1 -15 33.87 7.67
 -8 -1 -15 20.51 8.79
 -8 1 -15 20.94 8.49
 -8 1 -15 28.29 5.97
 8 1 -14 169.97 12.59
 8 -1 -14 183.57 14.39
 8 -1 -14 193.35 14.82
 8 1 -14 173.2 14.47
 -8 1 -14 184.09 13.52
 -8 -1 -14 181.35 13.38
 -8 1 -14 186.61 12.93
 8 -1 -14 176.1 13.71
 8 1 -14 189.12 14.37
 8 -1 -14 178.52 11.99
 -8 1 -14 186.53 14.03
 -8 -1 -14 178.79 13.19
 -8 -1 -14 179.77 15.69
 -8 1 -14 189.94 15.83
 -8 1 -13 88.42 21.42
 -8 -1 -13 129.6 23.85
 -8 1 -13 88.04 10.08
 -8 -1 -13 90.23 9.96
 8 -1 -13 84.06 8.11
 8 -1 -13 84.04 10.21
 8 1 -13 88.55 9.17
 -8 1 -13 101.69 9.67
 -8 -1 -13 104.47 10.24
 -8 1 -13 86.74 9.48
 8 1 -13 91.82 10.02
 8 -1 -13 99.42 10.71
 8 1 -13 99.45 10.37
 8 -1 -13 101.81 10.52
 -8 -1 -13 105.6 12.23
 -8 1 -13 88.64 10.74
 -8 1 -12 429.45 38.19
 8 -1 -12 344.1 17.91
 8 -1 -12 366.28 18.28
 8 1 -12 398.96 19.16
 -8 1 -12 356.23 16.75
 -8 -1 -12 348.73 16.78
 -8 1 -12 388.57 18.17
 -8 -1 -12 381.92 17.25
 -8 1 -12 378.86 38.85
 -8 -1 -12 356.73 38.56
 -8 -1 -12 391.17 20.66
 -8 1 -12 346.89 19.32
 8 -1 -12 373.53 18.54
 8 1 -12 389.34 18.55
 -8 1 -11 103.83 21.43
 -8 -1 -11 134.3 22.14
 -8 1 -11 145.46 21.82
 -8 1 -10 785.82 49.72
 -8 -1 -10 830.86 51.7
 -8 1 -10 827.6 46.92
 -8 1 -9 11.89 11.19
 -8 -1 -9 4.21 11.84
 -8 1 -9 1.63 9.92
 -8 1 -8 1022.24 50.09
 -8 -1 -8 1094.47 53.02
 -8 1 -8 1155.66 49.82
 -8 1 -8 1197.01 40.27
 -8 -1 -8 1123.06 39.75
 -8 1 -7 261.07 24.62
 -8 -1 -7 309.88 28.09
 -8 1 -7 276.21 24.12
 -8 -1 -7 314.17 22.36
 -8 1 -7 317.95 21.29
 -8 -1 -7 289.48 20.58
 -8 1 -6 893.54 39.46
 8 -1 -6 908.69 43.24
 -8 1 -6 861.66 40.99
 -8 -1 -6 876.17 33.18
 -8 1 -6 874.86 35.68
 -8 -1 -6 886.88 38.17
 -8 -1 -6 844.26 34.68
 8 -1 -5 609.05 35.7
 -8 1 -5 564.65 31.6
 -8 1 -5 591.73 32.03
 -8 -1 -5 595.62 24.78
 -8 -1 -5 597.95 31.93
 8 -1 -4 1351.38 50
 -8 -1 -4 1469.47 34.34
 -8 -1 -4 1395.17 46.75
 8 -1 -3 226.94 22.21
 -8 1 -3 221.4 19.9
 -8 -1 -3 282.12 13.16
 -8 -1 -3 230.93 21.24
 8 -1 -2 2155.67 58.45
 -8 1 -2 2023.35 54.41
 -8 -1 -2 1985.39 55.43
 -8 -1 -1 514.3 30.95
 -8 1 -1 470.75 27.86
 8 -1 -1 567.74 29.23
 -8 -1 0 1471.32 48.22
 8 -1 0 1522.88 44.06
 -8 -1 1 571.41 30.69
 8 -1 1 583.62 25.65
 -8 -1 2 1899.14 52.55
 -8 -1 3 209.78 18.85
 -8 -1 4 1202.15 40.8
 -8 -1 5 507.63 26.66
 -8 -1 6 681.17 30.64
 -8 -2 -20 49.15 5.08
 8 -2 -20 46.62 5.1
 8 -2 -20 54.49 6.58
 8 -2 -19 176.58 10.57
 8 -2 -19 192.32 12.87
 8 -2 -19 177 8.24
 -8 -2 -19 190.69 10.38
 -8 2 -19 197.78 10.54
 -8 -2 -18 9.9 5.52
 -8 2 -18 8.09 5.38
 -8 -2 -18 7.68 5.3
 8 -2 -18 4.92 3.75
 8 2 -18 -0.55 6.41
 8 -2 -18 1.47 5.52
 -8 -2 -17 166.5 10.25
 8 2 -17 156.02 13.07
 8 -2 -17 138.86 11.89
 -8 -2 -17 150.01 11.7
 -8 2 -17 142.07 11.77
 -8 -2 -17 152.46 11.65
 8 -2 -17 150.78 10.28
 -8 -2 -17 172.86 15.59
 8 2 -17 150.84 13.17
 8 -2 -16 76.69 8.11
 -8 2 -16 115.01 9.65
 -8 -2 -16 91.34 10.38
 8 -2 -16 88.3 10.42
 8 2 -16 88.6 11.32
 -8 2 -16 97.15 10.43
 -8 -2 -16 94.38 12.77
 -8 -2 -16 98.71 10.59
 8 2 -16 89.39 10.61
 -8 -2 -15 267.02 18.92
 8 -2 -15 261.38 16.72
 8 -2 -15 263.19 16.78
 8 2 -15 277.16 17.54
 -8 2 -15 246.04 15.07
 -8 -2 -15 251.9 15.68
 8 -2 -15 264.95 14.6
 -8 -2 -15 275.15 15.99
 8 2 -15 251.81 16.32
 -8 2 -15 268.7 15.28
 -8 -2 -14 103.25 12.82
 -8 2 -14 126.12 13.9
 8 2 -14 105.17 9.57
 8 -2 -14 87.89 10.41
 8 2 -14 105.15 11.71
 8 -2 -14 126.98 12.42
 8 2 -14 107.31 11.55
 -8 2 -14 97.02 10.38
 -8 -2 -14 95.11 10.37
 8 -2 -14 103.75 9.55
 -8 -2 -14 104.7 10.37
 -8 2 -14 115.13 11.62
 -8 2 -14 111.47 10.73
 -8 2 -13 309.79 16.6
 8 2 -13 301.89 17.37
 -8 2 -13 324.64 18.04
 -8 -2 -13 326.54 16.26
 -8 2 -13 238.65 30.91
 8 2 -13 313.68 15.73
 8 -2 -13 296.27 17.58
 8 2 -13 326.09 18.59
 8 -2 -13 324.29 17.99
 -8 -2 -13 308.86 16.59
 -8 2 -13 323.75 16.95
 -8 -2 -13 316.07 38.89
 -8 2 -13 320.36 36.43
 -8 -2 -13 321.6 19.58
 -8 2 -13 319.76 19.25
 -8 2 -12 34.75 7.4
 -8 2 -12 37.15 7.37
 -8 -2 -12 23.04 6.66
 -8 2 -12 34.47 7.15
 -8 -2 -12 22.95 5.51
 -8 2 -12 12.15 12.6
 8 -2 -12 34.4 7.94
 8 -2 -12 33.37 7.01
 8 2 -12 32.05 6.96
 8 -2 -12 23.52 5.87
 8 2 -12 25.26 6
 -8 2 -12 29.14 14.85
 -8 -2 -12 -2.23 18.48
 -8 2 -12 51.25 8.82
 -8 -2 -12 21.76 6.9
 -8 2 -11 505.42 20.34
 -8 2 -11 531.76 41.01
 8 -2 -11 499.47 20.91
 8 -2 -11 471.97 19.69
 8 2 -11 489.39 20.21
 -8 -2 -11 484.26 19.21
 -8 2 -11 477.44 18.69
 8 2 -11 470.6 19.44
 -8 2 -11 495.69 19.81
 -8 2 -11 496.65 22.25
 -8 -2 -11 492.4 21.9
 -8 -2 -11 489.98 42.92
 -8 2 -11 472.64 42.05
 -8 2 -10 191.76 25.13
 -8 -2 -10 159.91 23.26
 -8 2 -10 209.51 26.9
 -8 2 -9 778.27 47.61
 -8 -2 -9 876.44 50.71
 -8 -2 -9 814.57 37.86
 -8 2 -9 883.06 47.93
 -8 2 -8 245.66 25.24
 -8 -2 -8 253.36 27.74
 -8 -2 -8 232.33 19.78
 -8 2 -8 243.32 25.48
 8 -2 -8 236.34 26.51
 -8 2 -7 455.54 31.89
 -8 2 -7 462.06 28.35
 -8 -2 -7 457.79 28.04
 -8 2 -7 493.72 26.09
 8 -2 -7 498.27 36.84
 -8 -2 -6 169.81 18.16
 -8 2 -6 165.94 18.85
 8 -2 -6 174.51 23.21
 -8 2 -6 131.15 15.38
 -8 -2 -5 398.45 25.56
 -8 -2 -5 423.05 28.18
 -8 2 -5 366.48 25.5
 -8 2 -5 403.04 26.58
 8 -2 -5 360.45 29.91
 -8 -2 -4 710.6 34.8
 -8 -2 -4 652.76 31.95
 -8 2 -4 629.08 32.51
 -8 2 -4 684.21 31.42
 8 -2 -4 649.83 36.71
 -8 -2 -3 892.97 38.41
 -8 2 -3 841.24 32.26
 -8 2 -3 816.5 38.01
 8 -2 -3 901.2 40.22
 -8 -2 -2 284.01 23.3
 8 -2 -2 256.11 21.51
 -8 -2 -1 787.44 35.63
 8 -2 -1 742.82 33.1
 -8 -2 0 21.73 10.07
 8 -2 0 30.85 9.25
 -8 -2 1 671.72 33.68
 8 -2 1 638.73 28.23
 -8 -2 2 212.58 21.73
 8 -2 2 208.85 16.47
 -8 -2 3 938.05 40.6
 8 -2 3 957.34 31.13
 -8 -2 4 585.04 31.8
 -8 -2 5 514.5 28.22
 -8 -2 6 150.92 15.08
 8 -3 -20 81.05 7.34
 8 -3 -20 66.97 4.92
 -8 -3 -20 75.26 5.58
 8 -3 -19 0.18 3.71
 -8 -3 -19 3.92 4.23
 8 -3 -19 8.79 2.91
 8 -3 -19 3.64 5.34
 8 -3 -18 46.85 6.64
 -8 3 -18 43.99 6.72
 -8 -3 -18 41.03 6.66
 8 -3 -18 46.23 5.81
 -8 -3 -18 39.16 6.27
 8 3 -17 28.3 7.79
 8 -3 -17 25.22 6.75
 -8 3 -17 29.46 6.98
 8 3 -17 19.77 7.31
 -8 -3 -17 26.04 6.34
 8 -3 -17 18.65 5.46
 -8 -3 -17 27.04 6.98
 8 -3 -16 69.92 8.06
 -8 3 -16 82.22 9.28
 -8 -3 -16 74.26 9.54
 8 -3 -16 76.64 9.62
 8 3 -16 88.96 11.21
 -8 -3 -16 82.84 11.47
 -8 -3 -16 71.89 8.93
 8 3 -16 67.61 9.55
 -8 -3 -15 147.09 14.34
 8 -3 -15 176.9 14.46
 8 3 -15 166.32 14.19
 8 -3 -15 156.46 12.93
 -8 3 -15 176.11 13.35
 -8 -3 -15 172.32 12.95
 8 3 -15 151.72 13.1
 -8 3 -15 184.71 12.56
 8 -3 -15 143.37 11.33
 -8 -3 -15 154.42 12.03
 -8 -3 -14 6.6 5.08
 8 -3 -14 5.73 5.92
 8 3 -14 13.27 7.36
 8 3 -14 9.33 6.07
 8 -3 -14 12.49 8
 -8 3 -14 11.72 6.04
 -8 -3 -14 7.46 5.72
 -8 -3 -14 14.29 7.62
 -8 3 -14 0.43 5.34
 -8 -3 -13 22.58 5.37
 -8 3 -13 16.93 16.85
 8 -3 -13 22.92 6.84
 8 -3 -13 24.35 6.25
 8 3 -13 34.41 8.66
 8 3 -13 31.34 7.35
 -8 3 -13 23.63 6.57
 -8 -3 -13 33.13 6.7
 -8 3 -13 17.14 6.11
 -8 -3 -13 28.52 7.66
 -8 3 -12 60.51 8.76
 -8 3 -12 78.5 9.22
 8 3 -12 76.49 9.52
 -8 -3 -12 76.37 8.37
 -8 3 -12 66.46 19.85
 8 -3 -12 73.26 9.39
 8 -3 -12 63.13 8.28
 8 3 -12 101.12 11.34
 -8 -3 -12 80.42 9.31
 -8 3 -12 30.53 13.67
 -8 -3 -12 65.85 18.95
 -8 -3 -12 83.61 11.19
 -8 3 -11 67.6 16.21
 -8 -3 -11 47.3 6.25
 8 -3 -11 49.15 8.55
 8 3 -11 41.5 7.01
 8 -3 -11 50.91 7.07
 8 3 -11 41.52 7.25
 -8 3 -11 57.18 8.56
 -8 3 -11 43 6.7
 -8 -3 -11 49.27 7.03
 -8 -3 -11 52.2 8.32
 -8 3 -11 57.87 17.89
 -8 -3 -11 22.15 12.29
 -8 3 -10 113.66 19.06
 -8 -3 -10 137.14 23.59
 8 -3 -10 144.05 22.76
 -8 3 -10 125.04 21.86
 -8 3 -9 256.96 29.27
 -8 -3 -9 258.11 23.89
 8 -3 -9 242.54 27.98
 -8 3 -9 252.02 27.76
 -8 -3 -9 255.63 29.53
 -8 -3 -8 192.63 20.09
 8 -3 -8 186.36 25.11
 -8 3 -8 195.32 23.57
 -8 -3 -7 27.2 10.1
 -8 3 -7 23.11 8.58
 8 -3 -7 28.47 13.89
 -8 3 -7 15.1 9.12
 -8 -3 -6 142.54 17.53
 8 -3 -6 142.12 20.17
 -8 3 -6 125.52 16.62
 -8 3 -6 105.27 15.6
 -8 -3 -5 310.47 24.74
 8 -3 -5 307.39 26.61
 -8 3 -5 331.03 24.11
 -8 3 -5 328.73 25.1
 -8 -3 -4 20.95 10.93
 8 -3 -4 13.41 11.68
 -8 3 -4 9.51 6.4
 -8 -3 -3 713.16 35.14
 8 -3 -3 736.56 36.01
 -8 3 -3 737.49 29.4
 -8 -3 -2 460.64 28.14
 -8 -3 -2 511.56 31.01
 8 -3 -2 468.73 27.73
 -8 3 -2 480.18 21.33
 -8 -3 -1 352.25 25.96
 8 -3 -1 333.05 22.47
 -8 3 -1 361.17 16.13
 -8 -3 0 83.77 15.12
 8 -3 0 88.19 13.15
 -8 -3 1 369.77 25.12
 8 -3 1 353.89 21.17
 -8 -3 2 339.93 24
 8 -3 2 339.66 19.8
 -8 -3 3 718.4 32.47
 8 -3 3 721.65 27.37
 -8 -3 4 43.76 10.24
 8 -3 4 44.5 7.64
 -8 -3 5 314.99 19.95
 8 -4 -20 2.32 2.98
 -8 -4 -20 4.33 2.2
 8 -4 -19 22.2 3.64
 -8 -4 -19 15.35 4.12
 8 -4 -19 22.5 3.72
 8 -4 -19 16.26 5.7
 -8 -4 -18 7.61 2.86
 8 -4 -18 -0.94 4.12
 8 4 -18 5 5.12
 -8 -4 -18 4.37 4.63
 8 -4 -18 8.93 4.04
 -8 -4 -18 4.68 3.67
 8 -4 -17 25.47 6.12
 -8 -4 -17 17.79 5.6
 8 4 -17 25.16 6.8
 8 -4 -17 32.38 5.92
 -8 -4 -17 21.03 5.17
 -8 -4 -16 6.77 7.47
 -8 4 -16 -2.53 6.41
 8 -4 -16 2.95 5.68
 8 4 -16 -6.11 6.55
 8 4 -16 6.23 6.94
 -8 -4 -16 8.34 5.04
 8 -4 -16 -2.93 4.75
 -8 -4 -16 -2.74 6.06
 -8 -4 -15 12.12 7.18
 -8 4 -15 14.42 6.91
 8 4 -15 12.1 7.42
 8 -4 -15 11.37 6.4
 8 4 -15 18.4 7.18
 -8 -4 -15 11.83 5.46
 8 -4 -15 8.15 4.87
 -8 -4 -15 15.88 7.34
 -8 -4 -14 41.68 8.65
 8 -4 -14 28.53 7.84
 8 4 -14 33.27 8.35
 -8 4 -14 31.74 7.56
 -8 -4 -14 58.88 9.14
 8 4 -14 23.64 7.73
 -8 -4 -14 29.14 5.86
 8 -4 -13 4.16 6.85
 8 4 -13 -5.74 6.14
 8 -4 -13 7.55 6.66
 8 4 -13 0.91 6.1
 -8 4 -13 -0.9 6.35
 -8 4 -13 0.9 5.79
 -8 -4 -13 0.14 6.01
 -8 -4 -13 -2.65 7.03
 -8 -4 -13 -14.62 6.43
 -8 4 -12 54.2 18.98
 -8 -4 -12 28.81 5.52
 8 -4 -12 34.76 8.1
 8 4 -12 35.02 7.8
 8 -4 -12 32.18 7.66
 8 4 -12 32.38 7.51
 -8 4 -12 19.74 6.66
 -8 4 -12 34.18 7.09
 -8 -4 -12 31.59 6.96
 -8 -4 -12 13.57 15.97
 -8 -4 -12 34.43 7.48
 -8 -4 -11 28.07 7.57
 -8 4 -11 36.11 14.83
 -8 4 -11 35.11 6.05
 8 -4 -11 31.72 7.55
 8 -4 -11 26.63 6.11
 8 4 -11 21.31 5.85
 8 4 -11 35.21 7.25
 -8 4 -11 28.18 7.93
 -8 4 -11 43.47 7.11
 -8 -4 -11 23.95 6.03
 -8 4 -11 66.64 19.51
 -8 -4 -11 68.49 18.97
 8 -4 -11 45.16 16.66
 -8 4 -10 27.14 17.24
 8 -4 -10 22.81 6.84
 -8 -4 -10 12.15 12.91
 -8 4 -10 51.86 15.06
 8 4 -10 17.86 5.63
 8 -4 -10 31.34 6.91
 -8 4 -10 35.67 6.79
 -8 -4 -10 18.25 5.56
 -8 -4 -10 10.92 4.81
 -8 4 -10 27.43 7.24
 8 -4 -10 10.75 11.43
 -8 -4 -9 202.01 26.78
 -8 4 -9 185.98 25.46
 8 -4 -9 188.37 26.06
 -8 4 -8 -4.31 9.95
 8 -4 -8 1.7 10.02
 -8 -4 -8 0.38 7.14
 -8 4 -7 72.16 12.98
 8 -4 -7 116.96 20.3
 -8 4 -7 89.17 13.01
 -8 -4 -7 82.61 15.14
 -8 4 -6 280.26 24.74
 -8 4 -6 240.59 21.31
 8 -4 -6 236.19 24.86
 -8 -4 -6 259.06 24.87
 -8 4 -5 175.5 18.53
 8 -4 -5 141.85 19.93
 -8 -4 -5 152.69 18.77
 -8 4 -4 294.44 21
 8 -4 -4 239.4 23.1
 -8 -4 -4 275.99 24.98
 -8 4 -3 101.13 11.2
 8 -4 -3 104.89 16.12
 -8 -4 -3 78.07 13.87
 8 -4 -2 357.17 25.35
 -8 -4 -2 348.59 27.06
 8 -4 -1 97.29 14.54
 -8 -4 -1 83.78 16.13
 8 -4 0 1069.57 39.17
 -8 -4 0 1091.98 43.89
 8 -4 1 73.15 11.7
 -8 -4 1 87.74 14.22
 8 -4 2 372.61 22.2
 -8 -4 2 391.86 26.2
 8 -4 3 93.55 11.22
 -8 -4 3 87.82 13.73
 8 -4 4 286.61 17.61
 -8 -4 4 223.2 19.42
 -8 -4 5 151.53 15.8
 -8 -4 6 203.25 17.2
 -8 -5 -19 10.82 3.42
 8 -5 -19 9.42 2.73
 8 -5 -19 8.96 4.19
 8 -5 -18 19.94 4.09
 8 5 -18 19.18 5.23
 -8 -5 -18 18.44 3.28
 8 -5 -18 9.51 3.76
 -8 -5 -18 12.07 3.36
 -8 -5 -18 14.51 4.71
 -8 -5 -17 -3.9 4.78
 8 5 -17 3.35 5.49
 8 -5 -17 3.89 4.02
 -8 -5 -17 -2.55 4.05
 8 -5 -17 -3.36 4.45
 8 -5 -16 43.49 7.08
 8 5 -16 41.75 8.14
 -8 -5 -16 37.59 5.92
 8 -5 -16 37.74 6.62
 -8 -5 -16 36.72 7.31
 8 -5 -15 4.32 5.12
 -8 -5 -15 7.25 6.09
 8 5 -15 12.52 7.13
 -8 -5 -15 16.84 4.66
 -8 -5 -15 12.9 6.7
 8 -5 -14 52.14 8.19
 -8 5 -14 45.76 8.56
 -8 -5 -14 40.17 8.7
 8 5 -14 43.79 9.18
 -8 -5 -14 43.86 7.06
 -8 -5 -14 39.99 8.34
 8 -5 -13 18.16 6.46
 8 5 -13 -1.34 6.17
 -8 5 -13 14.24 6.27
 -8 -5 -13 2.43 6.14
 8 5 -13 7.92 5.84
 -8 -5 -13 3.67 4.19
 -8 -5 -13 21.71 7.38
 8 -5 -12 77.2 11.62
 8 5 -12 55.13 9.38
 8 -5 -12 60.24 8.73
 -8 5 -12 68.42 9.07
 -8 -5 -12 53.7 8.95
 8 5 -12 55.98 8.87
 -8 -5 -12 72.64 9.42
 -8 5 -12 65.13 7.6
 -8 -5 -11 81.63 9.75
 8 5 -11 79.97 9.28
 -8 5 -11 48.28 14.57
 -8 5 -11 92.7 8.61
 8 -5 -11 79.27 10.63
 8 5 -11 85.51 11.1
 8 -5 -11 83.76 9.38
 -8 5 -11 90.07 10.06
 -8 -5 -11 92.43 10.96
 -8 -5 -11 138.28 26.36
 8 -5 -11 129.08 24.66
 -8 -5 -10 19.36 6.45
 8 -5 -10 20.17 5.38
 8 5 -10 20.69 6.66
 -8 5 -10 26.84 5.59
 -8 5 -10 10.13 18.1
 8 -5 -10 19.76 6.69
 8 5 -10 16.72 6.01
 -8 5 -10 14.09 5.58
 8 -5 -10 2.88 11.99
 -8 -5 -10 21.46 14.88
 -8 -5 -10 12.71 5.22
 -8 5 -9 39.36 6.18
 8 -5 -9 51.44 7.75
 -8 5 -9 43.05 6.57
 8 -5 -9 43.67 16.82
 8 -5 -9 46.77 7.74
 8 5 -9 54.95 7.76
 -8 -5 -9 39.51 14.07
 -8 5 -9 46.89 8.77
 8 -5 -8 136.25 22.71
 -8 -5 -8 208.8 24.76
 8 -5 -7 49.52 14.97
 -8 -5 -7 46.59 12.57
 -8 5 -6 271.11 24.38
 8 -5 -6 311.3 29.28
 -8 -5 -6 288.23 27.21
 8 -5 -5 26.44 11.97
 -8 -5 -5 49.41 14.09
 8 -5 -4 360.59 29.2
 -8 -5 -4 370.07 30.24
 8 -5 -3 198.17 21.76
 -8 -5 -3 175.21 20.6
 8 -5 -2 112.5 16.54
 -8 -5 -2 141.89 19.07
 8 -5 -1 57.45 12.45
 -8 -5 -1 54.81 13.52
 8 -5 0 70.78 13.04
 -8 -5 0 55.41 12.86
 8 -5 1 55.67 11.15
 -8 -5 1 80.88 14.79
 8 -5 2 152.77 15.66
 -8 -5 2 165.59 18.88
 8 -5 3 191.76 16.37
 -8 -5 3 186.38 19.11
 -8 -5 4 378.12 25.61
 -8 -5 5 48.73 11.01
 -8 -6 -19 24.41 3.17
 -8 -6 -18 -2.11 3.27
 8 -6 -18 -4.23 3.4
 8 -6 -18 4.24 4.11
 -8 -6 -17 73.47 7.2
 8 6 -17 71.04 7.83
 8 -6 -17 65.54 6.68
 8 -6 -17 60.56 5.82
 -8 -6 -16 23.04 5.74
 8 6 -16 33.99 7.09
 8 -6 -16 27.54 5.81
 8 -6 -16 23.92 5.27
 -8 -6 -15 106.59 10.11
 8 -6 -15 100.39 9.13
 8 6 -15 130.45 11.73
 -8 -6 -15 116.46 8.4
 8 6 -14 10.69 6.92
 -8 -6 -14 0.79 6.63
 8 -6 -14 10.18 5.51
 8 -6 -13 91.43 9.65
 8 6 -13 103.94 11.05
 -8 -6 -13 97.98 10.54
 -8 -6 -13 108.4 11.38
 -8 6 -13 93.52 8.39
 8 -6 -12 5.48 5.38
 8 6 -12 0.81 5.86
 -8 -6 -12 2.41 5.64
 -8 -6 -12 2.32 5.37
 -8 6 -12 1.28 4.34
 8 -6 -11 33.79 6.88
 8 6 -11 21.25 6.79
 -8 -6 -11 29.35 7.73
 -8 6 -11 32.75 6.39
 8 -6 -10 130.41 13.02
 8 -6 -10 131.99 11.13
 -8 -6 -10 120.99 11.82
 -8 -6 -10 110.53 19.55
 -8 6 -10 146.13 25.92
 -8 6 -10 140.93 11.49
 8 6 -10 151.97 12.63
 8 -6 -9 25.76 5.23
 8 6 -9 26.87 6.68
 8 -6 -9 26.23 6.32
 8 6 -9 25.56 6.32
 -8 6 -9 26.72 5.74
 8 -6 -9 7.17 10.34
 -8 -6 -9 14.87 14.74
 8 6 -8 390.53 17.77
 8 -6 -8 386.73 18.81
 -8 6 -8 427.54 18.15
 8 6 -8 397.19 18.23
 8 -6 -8 412.71 38.13
 8 -6 -8 372.44 17.75
 8 -6 -7 172.95 24.78
 8 6 -6 26.7 11.79
 8 -6 -6 18.2 10.84
 -8 -6 -6 5.71 10.18
 8 -6 -5 480.06 36.68
 8 6 -5 481.77 32.89
 -8 -6 -5 412.63 34.89
 8 -6 -4 160.82 21.72
 -8 -6 -4 170.37 22.71
 8 -6 -3 356.22 28.94
 -8 -6 -3 331.18 29.72
 8 -6 -2 329.3 28.1
 -8 -6 -2 349.06 29.66
 8 -6 -1 103.6 16.67
 -8 -6 -1 113.69 17.65
 8 -6 0 115.61 17.2
 -8 -6 0 150.11 20.25
 8 -6 1 99.5 14.34
 -8 -6 1 96.4 15.22
 8 -6 2 376.35 26.09
 -8 -6 2 372.51 28.25
 8 -6 3 406.79 25.88
 -8 -6 3 398.74 28.73
 -8 -6 4 162.29 18.23
 -8 6 18 3.55 2.53
 8 -7 -18 89.8 5.28
 -8 -7 -18 78.89 5.25
 8 -7 -17 20.37 5.1
 8 7 -17 24.2 5.19
 8 -7 -17 21.73 4.22
 -8 -7 -17 16.01 4.15
 -8 -7 -16 197.38 10.84
 8 7 -16 207.5 11.75
 8 -7 -16 195.88 10.81
 8 -7 -16 199.51 9.59
 8 7 -15 71.15 9.07
 -8 -7 -15 62.6 7.94
 8 -7 -15 62.09 6.81
 8 -7 -14 324.23 14.9
 8 7 -14 322.72 16.53
 -8 -7 -14 318.97 16.07
 8 7 -13 97.24 10.72
 -8 -7 -13 81.66 9.43
 8 -7 -13 89.94 8.91
 -8 -7 -12 305.46 17.09
 -8 7 -12 319.58 15.4
 8 -7 -12 291.58 15.64
 8 7 -12 306.82 17.23
 -8 -7 -11 286.89 17.25
 8 7 -11 269.28 16.26
 -8 7 -11 282.82 15.42
 8 -7 -11 267.27 15.47
 8 7 -10 212.43 14.63
 8 -7 -10 210.98 14.07
 -8 7 -10 239.05 14.49
 8 7 -9 150.36 12.55
 8 -7 -9 177.46 26.87
 8 7 -9 179.76 13.31
 -8 7 -9 184.92 13.04
 8 -7 -9 143.6 11.8
 8 7 -8 206.78 13.61
 -8 7 -8 208.86 12.39
 -8 -7 -8 214.83 26.92
 8 7 -8 196.58 13.94
 8 -7 -8 182.82 13.01
 -8 7 -8 207.44 13.81
 8 -7 -8 187.54 28.19
 8 7 -7 268.46 16.3
 -8 7 -7 258.55 13.67
 8 7 -7 251.39 14.55
 -8 7 -7 277.5 15.18
 8 -7 -7 267.67 31.91
 8 7 -6 587.91 23.69
 -8 7 -6 598.44 20.52
 8 7 -6 561.08 20.3
 -8 7 -6 570 21.32
 8 7 -6 508.3 35.48
 8 -7 -6 530.36 42.88
 8 7 -5 151.08 11.99
 -8 7 -5 152.84 11.97
 -8 7 -5 134.64 9.9
 8 -7 -5 156.31 22.9
 8 7 -5 138.26 19.91
 -8 -7 -4 797.42 49.73
 8 7 -4 797.07 45.06
 8 -7 -4 807.87 48.56
 -8 -7 -3 316.07 31.87
 8 -7 -3 312.57 30.4
 8 7 -3 284.96 27.35
 -8 -7 -2 260.46 27.54
 8 -7 -2 223.14 24.46
 -8 -7 -1 624.45 41.41
 8 -7 -1 632.53 40
 -8 -7 0 28.4 11.16
 8 -7 0 25.81 10.41
 -8 -7 1 629.48 39.87
 8 -7 1 583.88 36.17
 -8 -7 2 348.94 29.06
 8 -7 2 333.61 27.51
 -8 -7 3 258.09 24.71
 8 -7 3 250.69 22.44
 8 7 6 486.2 36.95
 8 7 7 163.65 21.04
 -8 7 17 15.39 3.96
 8 -8 -17 105.78 5.99
 -8 -8 -17 96.78 5.65
 8 8 -17 108.39 6.33
 8 -8 -16 66.78 6.2
 -8 -8 -16 69.03 6.28
 8 8 -16 64.22 6.47
 -8 -8 -15 244.75 12.02
 8 8 -15 244.38 12.32
 8 -8 -15 251.27 12.4
 8 8 -14 111.93 9.95
 -8 -8 -14 110.72 9.69
 8 -8 -14 116.93 7.99
 8 8 -13 304.47 15.91
 -8 -8 -13 287.17 14.99
 8 -8 -13 257.82 12.69
 8 8 -12 225.38 14.34
 -8 -8 -12 234.38 14.66
 8 -8 -12 214.19 12.56
 8 8 -11 222.68 14.71
 -8 -8 -11 221.37 14.99
 8 -8 -11 210.81 12.96
 8 8 -10 243.32 15.4
 -8 8 -10 247.19 14.83
 8 -8 -10 241.35 14.44
 -8 8 -9 231.62 14.9
 8 -8 -9 205.43 13.54
 8 8 -9 242.14 15.61
 8 8 -9 218.89 14.96
 -8 8 -8 164.32 12.87
 8 8 -8 161.59 13.37
 -8 8 -8 171.02 11.8
 8 8 -8 170.11 13.12
 8 -8 -8 145.78 11.88
 8 -8 -7 219.23 29.3
 -8 8 -7 232.85 14.79
 8 8 -7 237.69 15.82
 -8 8 -7 248.58 14.39
 8 8 -7 238.29 14.5
 8 -8 -6 269.38 31.9
 8 8 -6 223.31 25.39
 -8 8 -6 223.88 14.72
 8 8 -6 234.86 15.97
 -8 8 -6 253.88 14.44
 -8 8 -6 259.66 13.44
 8 8 -6 237.46 14.02
 8 8 -5 391.66 33.82
 8 -8 -5 546.82 44.04
 -8 8 -5 456.95 20.16
 8 8 -5 442.43 20.92
 -8 8 -5 459.48 19.04
 8 8 -5 462.52 18.58
 -8 8 -5 485.22 18.71
 8 -8 -4 270.41 30.83
 8 8 -4 193.04 23.58
 -8 8 -4 232.13 14.56
 8 8 -4 228.42 14.74
 8 8 -4 225.95 13.01
 -8 8 -4 237.66 14
 -8 8 -4 237.76 13.61
 8 8 -3 412.05 35.28
 8 -8 -3 442.59 37.63
 -8 8 -3 443.59 19.11
 8 8 -3 453.26 19.45
 -8 8 -3 443.36 18.88
 8 8 -3 423.49 16.73
 8 8 -2 322.11 30.97
 8 -8 -2 368.31 34.21
 -8 8 -2 354.01 16.93
 8 8 -2 368.57 17.39
 -8 8 -2 355.43 16.83
 8 8 -2 313.31 14.1
 8 8 -1 81.22 16.78
 8 -8 -1 78.33 15.93
 -8 8 -1 95.98 9.11
 8 8 -1 106.8 9.73
 -8 8 -1 100.74 9.62
 8 8 0 505.1 19.5
 8 8 0 453.29 37.94
 8 -8 0 476.32 36.97
 -8 8 0 476.16 19.22
 8 8 1 156.76 11.17
 -8 8 1 135.62 10.72
 8 8 1 118.53 19.41
 8 -8 1 107.72 16.81
 -8 8 2 253.38 14.32
 -8 8 2 249.3 14.28
 8 -8 2 235.4 24.04
 8 8 2 240.67 27.39
 -8 8 3 507.39 19.73
 8 8 3 556.75 41.8
 -8 8 4 225.6 13.25
 8 8 4 221.85 27.05
 -8 8 5 448.38 18.03
 8 8 5 459.85 38.64
 8 8 5 416.8 16.4
 8 8 6 251.56 27.97
 8 8 6 229.92 12.22
 8 8 7 218.42 11.84
 -8 8 15 258.85 13.37
 -8 8 16 70.35 6.62
 -8 8 17 82.02 5.1
 8 9 -16 199.57 7.81
 -8 -9 -16 201.82 7.65
 8 -9 -16 220.02 8.31
 8 9 -15 15.62 4.29
 -8 -9 -15 7.2 3.44
 8 -9 -15 5.77 3.71
 -8 -9 -14 277.11 12.2
 8 9 -14 283.15 12.67
 8 9 -13 23.48 5.72
 -8 -9 -13 18.98 5.51
 -8 -9 -12 192.07 12.52
 8 9 -12 174.24 11.98
 8 -9 -11 93.39 7.99
 8 9 -11 73.09 9.08
 -8 -9 -11 91.99 10.05
 8 -9 -10 182.15 11.47
 8 9 -10 186.16 13.3
 8 -9 -9 61.76 7.76
 8 9 -9 49.77 7.6
 8 9 -9 66.24 9.35
 8 9 -8 308.85 17.07
 -8 9 -8 302.49 17.1
 8 9 -8 301.38 16.88
 8 9 -8 285.89 16.43
 8 -9 -8 286.71 15.41
 -8 9 -7 226.35 15.25
 8 9 -7 196.03 14.39
 -8 9 -7 219.32 13.59
 8 9 -7 220.7 14.11
 8 -9 -7 185.66 12.81
 -8 9 -6 225.59 15.46
 8 9 -6 192.6 15.09
 -8 9 -6 207.54 13.82
 8 9 -6 204.06 13.28
 -8 9 -6 218.5 12.79
 -8 9 -5 536.54 22.78
 8 9 -5 525.81 23.61
 -8 9 -5 597.87 21.33
 -8 9 -5 549.98 21.81
 8 9 -5 536.82 20.46
 8 9 -4 527.83 41.4
 -8 9 -4 585.16 23.47
 8 9 -4 557.37 23.19
 -8 9 -4 550.8 21.67
 -8 9 -4 586.05 21.73
 8 9 -4 555.2 20.3
 -8 9 -3 226.19 14.8
 8 9 -3 234.37 15.09
 8 9 -3 214.86 12.5
 -8 9 -3 240.89 14.93
 8 9 -2 321.97 34.48
 8 -9 -2 344.65 35.25
 -8 9 -2 378.96 18.48
 8 9 -2 402.51 19.19
 8 9 -2 356.7 15.53
 -8 9 -2 361 17.79
 8 9 -1 475.03 40.68
 8 -9 -1 465.04 38.79
 -8 9 -1 470.64 20.23
 8 9 -1 463.41 20.18
 8 9 -1 441.24 16.87
 -8 9 -1 466.39 20.1
 8 -9 0 168.04 23.97
 8 9 0 163.6 12.2
 -8 9 0 164.79 11.96
 -8 9 0 152 12.18
 8 9 1 442.75 19.18
 -8 9 1 428.3 18.57
 8 9 1 416.57 37.73
 8 -9 1 397.29 34.09
 -8 9 1 425.36 18.94
 8 9 2 431.15 18.98
 -8 9 2 398.58 18.31
 8 9 2 447.33 40.4
 -8 9 2 383.83 18.45
 -8 9 3 173.34 12.56
 8 9 3 147.35 21.39
 -8 9 3 155.19 12.94
 -8 9 4 661.55 22.6
 -8 9 4 677.22 26.29
 -8 9 5 449.92 18.22
 -8 9 5 470.48 22.71
 -8 9 6 233.83 17.3
 -8 9 11 100.67 12.54
 -8 9 12 203.93 15.28
 -8 9 13 22.33 7.34
 -8 9 14 272.13 14.02
 -8 9 15 26.77 5.18
 -8 9 16 186.11 7.77
 8 -10 -15 192.36 7.29
 8 10 -14 12.8 3.64
 -8 -10 -14 3.22 2.93
 -8 -10 -13 201.65 10.05
 8 10 -13 188.99 9.92
 8 10 -12 50.84 6.63
 -8 -10 -12 49.34 6.68
 -8 -10 -11 156.39 11.1
 8 10 -11 153.91 10.82
 -8 -10 -10 26.48 6.57
 8 10 -10 21.36 6.47
 8 10 -9 205.84 13.27
 8 10 -8 17.15 6.65
 8 10 -8 14.56 5.92
 8 10 -8 7.02 5.5
 -8 10 -8 8.44 3.91
 8 10 -7 279.74 15.66
 -8 10 -7 307.35 14.28
 8 -10 -7 281.51 14.52
 8 10 -7 259.36 15.93
 -8 10 -6 210.18 12.59
 8 10 -6 200.47 13.15
 8 -10 -6 202.04 12.71
 8 10 -6 199.09 14.95
 8 10 -5 270.61 17.4
 -8 10 -5 315.9 15.54
 -8 10 -5 300.56 16.33
 8 10 -5 286.24 15.2
 8 10 -4 17.8 6.7
 -8 10 -4 23.73 6.9
 8 10 -4 14.53 5.5
 -8 10 -4 15.48 5.23
 8 10 -3 338.7 18.45
 -8 10 -3 358.51 18.09
 -8 10 -3 382.01 18.33
 8 10 -3 361.3 16.18
 8 10 -2 41.02 8.36
 -8 10 -2 31.02 7.91
 8 10 -2 36.33 6.09
 8 10 -1 147.59 12.63
 8 10 -1 143.83 9.96
 -8 10 -1 130.78 11.79
 8 10 0 71.35 9.56
 -8 10 0 57.16 8.53
 8 10 0 61.34 6.66
 -8 10 1 198.42 13.8
 8 10 1 197.44 13.68
 -8 10 1 190.74 12.63
 -8 10 2 50.68 7.71
 8 10 2 46.6 7.93
 -8 10 2 58.88 8.56
 -8 10 3 392.7 18.05
 8 10 3 405.54 18.62
 -8 10 3 379.49 19.23
 -8 10 4 16.93 5.31
 8 10 4 16.93 5.8
 -8 10 4 20.16 7.75
 -8 10 5 302.69 15
 8 10 5 311.27 15.94
 -8 10 5 308.11 18.96
 -8 10 6 196.77 16.37
 -8 10 7 203.75 16.56
 8 10 8 11.97 4.01
 -8 10 8 17.7 8.76
 8 10 9 208.61 10.84
 -8 10 9 217.69 17.35
 -8 10 10 21.34 9.27
 -8 10 11 203.22 15.13
 -8 10 12 35.78 8.1
 -8 10 13 240.89 13.28
 -8 10 14 13.44 4.33
 -8 10 15 160.45 6.9
 -8 -11 -13 3.73 2.59
 8 11 -12 95.46 6.62
 -8 -11 -12 85.52 6.19
 8 11 -11 -6.86 4.2
 -8 -11 -11 8.3 4.31
 8 11 -10 35.25 5.57
 -8 -11 -10 41.9 6.44
 8 11 -9 25.04 6
 8 11 -8 104.57 9.55
 8 11 -8 105.66 9.64
 -8 11 -8 95.14 7.12
 8 11 -7 4.73 5.14
 8 11 -7 4.62 4.97
 -8 11 -7 2.68 3.29
 8 11 -7 8.92 5.09
 8 11 -6 190.11 13.42
 -8 11 -6 192.27 11.24
 8 11 -6 168.67 11.51
 8 11 -5 7.37 6.41
 8 11 -5 6.9 4.52
 -8 11 -5 9.31 4.18
 8 11 -4 230.48 15.9
 -8 11 -4 225.08 13.23
 8 11 -4 210.89 12.46
 8 11 -3 13.76 7.03
 -8 11 -3 1.43 6
 8 11 -3 9.86 4.35
 -8 11 -3 10.06 5.4
 8 11 -2 137.71 12.53
 -8 11 -2 146.91 11.92
 8 11 -2 114.33 9.01
 -8 11 -2 141.63 12.18
 8 11 -1 11.69 6.61
 -8 11 -1 21.04 6.63
 8 11 -1 12.57 4.23
 -8 11 -1 12.63 6.27
 8 11 0 75.92 6.93
 -8 11 0 79.24 9.29
 8 11 0 82.34 10.14
 -8 11 1 9.16 4.9
 8 11 1 12.18 6.22
 -8 11 1 2.3 4.55
 -8 11 2 157.41 11.99
 8 11 2 163.97 12.26
 -8 11 2 141.83 10.8
 -8 11 3 11.3 5
 8 11 3 10.4 5.12
 -8 11 3 11.04 5.02
 -8 11 4 238.29 12.95
 -8 11 4 254.95 15.53
 8 11 4 248.42 14.43
 -8 11 5 3.14 6.22
 8 11 5 1.89 4.57
 -8 11 6 180.84 14.52
 8 11 6 173.17 11.28
 -8 11 7 10.75 7.37
 8 11 7 9.24 3.95
 -8 11 8 97.74 12.47
 8 11 8 95.3 7.6
 -8 11 9 7.24 6.75
 8 11 9 21 3.91
 -8 11 10 51.18 8.38
 -8 11 11 -9.85 6.44
 -8 11 12 114.82 8.8
 -8 11 13 23.62 4.22
 -8 -12 -11 3.16 2.5
 -8 -12 -10 16.42 3.9
 8 12 -10 11.02 3.11
 -8 -12 -9 11.24 4.15
 8 12 -9 10.52 3.46
 -8 12 -8 32.2 3.78
 8 12 -8 37.79 5.24
 -8 12 -7 47.11 4.77
 8 12 -7 52.99 6.58
 8 12 -6 23.46 4.94
 -8 12 -6 29.81 4.97
 8 12 -6 24.96 5.65
 8 12 -6 21.88 5.03
 8 12 -5 42.18 7.71
 -8 12 -5 49.03 6.34
 8 12 -5 36.83 5.73
 8 12 -4 1.9 6.17
 8 12 -4 6.18 3.64
 -8 12 -4 1.43 3.98
 8 12 -3 49.62 8.73
 8 12 -3 38.97 5.71
 -8 12 -3 44.46 6.61
 8 12 -2 -1.75 6.74
 8 12 -2 10.8 3.93
 -8 12 -2 2.87 4.91
 8 12 -1 21.75 7.22
 8 12 -1 19.51 4.23
 -8 12 -1 14.68 5.7
 8 12 0 8.65 6.13
 -8 12 0 6.91 5.77
 8 12 1 23.7 6.51
 -8 12 1 11.86 6.33
 -8 12 2 11.47 3.45
 8 12 2 8.62 5.92
 -8 12 3 35.1 5.45
 8 12 3 47.99 7.27
 -8 12 4 -13.29 5.87
 8 12 4 2.41 4.47
 -8 12 5 30.75 6.45
 8 12 5 29.33 5.81
 -8 12 6 24.11 6.11
 8 12 6 14.81 4.25
 -8 12 7 41.15 7.31
 8 12 7 24.01 4.47
 -8 12 8 32.69 6.27
 8 12 8 36.04 4.6
 -8 12 9 5.73 4.62
 -8 12 10 14.49 4.66
 -8 12 11 -1.45 3.11
 -8 -13 -8 -1.07 2.34
 8 13 -7 8.17 2.62
 -8 -13 -7 0.34 3.1
 -8 13 -6 4.16 2.41
 8 13 -6 8.78 3.31
 8 13 -5 3.81 3.53
 -8 13 -5 7.4 2.91
 8 13 -4 3.68 4
 8 13 -4 3.36 3.12
 8 13 -4 4.47 4.79
 -8 13 -4 10.69 3.77
 8 13 -3 -2.17 4.56
 8 13 -3 0.25 2.69
 -8 13 -3 7.22 4.1
 8 13 -2 6.68 5.04
 8 13 -2 1.63 2.53
 -8 13 -2 7.84 4.07
 8 13 -1 -0.27 4.96
 -8 13 -1 3.1 4.23
 8 13 0 -3.71 5.31
 -8 13 0 3.87 4.58
 8 13 1 -0.37 4.86
 -8 13 1 3.01 4.98
 -8 13 2 -0.06 3.14
 8 13 2 3.94 4.66
 -8 13 2 0.09 4.84
 8 13 3 -6.97 5.05
 -8 13 3 -6.94 5.7
 8 13 4 -1.49 4.2
 -8 13 4 1.61 4.96
 8 13 5 9.35 3.72
 -8 13 5 4.8 4.97
 8 13 6 0.51 3.03
 -8 13 6 3.33 4.68
 -8 13 7 10.88 3.42
 -8 13 7 10.56 4.54
 8 13 7 11.14 3.28
 -8 13 8 6.87 3.65
 -8 14 -3 22.64 3.08
 8 14 -3 28.77 3.95
 -8 14 -2 0.38 2.3
 8 14 -2 -4.39 3.2
 -8 14 -1 73.63 5.55
 8 14 -1 67.1 5.91
 -8 14 0 3.43 2.86
 8 14 0 2.6 3.37
 -8 14 1 62.09 5.38
 8 14 1 70.88 6.28
 -8 14 2 -0.12 3.03
 8 14 2 -1.44 3.45
 -8 14 3 34.95 4.47
 8 14 3 33.22 4.4
 -8 14 4 5.84 2.73
 8 14 4 9.71 2.8
 -8 14 5 15.49 3.03
 9 0 -20 -10.62 3.51
 -9 0 -20 -0.98 3.01
 9 0 -19 -2.21 5.31
 -9 0 -19 0.66 4.16
 9 0 -19 -7.2 5.05
 -9 0 -18 -3.06 5.41
 9 0 -18 -3.45 6.59
 -9 0 -17 0.71 5.48
 -9 0 -17 1.8 4.08
 9 0 -17 1.41 7.18
 9 0 -16 11.01 8.06
 -9 0 -16 1.29 4.56
 -9 0 -16 -7.64 6.27
 -9 0 -16 9.4 6.53
 9 0 -16 -0.26 4.89
 9 0 -15 -6.15 5.46
 9 0 -15 2.42 6.46
 9 0 -15 -2.63 5.74
 -9 0 -15 4.06 4.83
 -9 0 -15 -2.87 6.38
 -9 0 -15 4.05 6.3
 -9 0 -15 -1.41 7.81
 9 0 -14 -4.99 6.28
 -9 0 -14 -0.93 5.42
 9 0 -14 12.91 6.37
 -9 0 -14 5.85 5.87
 -9 0 -14 0.41 7.25
 9 0 -14 5.95 6.07
 9 0 -13 -6.71 6.65
 9 0 -13 1.22 6
 -9 0 -13 -3.26 5.3
 9 0 -13 -3.77 6.09
 -9 0 -13 -0.2 5.75
 -9 0 -13 -3.8 6.79
 9 0 -12 8.94 6.72
 -9 0 -12 0.14 4.17
 9 0 -12 -2.54 5.22
 -9 0 -12 2.6 6.21
 -9 0 -12 -0.04 5.61
 -9 0 -11 -13.78 5.2
 -9 0 -11 3.76 5.68
 -9 0 -11 11.51 12.5
 9 0 -11 -0.49 5.26
 -9 0 -10 -8.7 14.02
 -9 0 -10 -20.02 11.45
 -9 0 -9 4.71 10.77
 -9 0 -9 -2.28 9.64
 -9 0 -8 3.42 12.18
 -9 0 -8 -0.56 7.87
 -9 0 -7 -8.21 7.84
 -9 0 -7 -3.84 7.28
 -9 0 -7 -5.25 6.25
 -9 0 -6 9.24 7.9
 -9 0 -6 1.09 6.68
 -9 0 -5 -2.13 9.39
 -9 0 -4 -10.43 11.28
 -9 0 -4 -0.6 10.24
 -9 0 -3 5.98 11.68
 -9 0 -2 6.13 11.55
 -9 0 -1 0.52 9.81
 -9 0 0 3.14 8.71
 -9 0 1 0.91 8.69
 -9 0 2 -5.8 8.25
 -9 0 3 6.79 7.98
 -9 0 4 -1.65 7.71
 -9 0 5 -5.3 7.31
 -9 0 6 0.73 6.51
 -9 1 -20 18.99 3.83
 -9 -1 -20 16.99 3.66
 9 -1 -20 17.03 4.01
 9 -1 -19 77.35 8.44
 9 1 -19 80.26 8.18
 9 -1 -19 72.13 7.77
 9 1 -19 89.86 7.45
 -9 -1 -19 70.14 6.76
 -9 1 -19 68.73 6.82
 -9 -1 -18 41.75 5.15
 -9 1 -18 32.97 6.44
 -9 -1 -18 39.02 6.66
 9 1 -18 38.75 7.58
 9 -1 -18 33.76 7.24
 -9 -1 -17 62.7 8.59
 -9 1 -17 71.36 8.76
 -9 -1 -17 75.39 8.86
 -9 1 -17 72.76 7.52
 -9 -1 -17 76.67 7.75
 9 1 -17 70.06 9.97
 9 -1 -17 69.93 9.85
 9 -1 -16 9.76 6.6
 9 1 -16 8.92 7.6
 -9 1 -16 8.48 5.03
 -9 -1 -16 9.27 4.78
 -9 1 -16 7.11 5.46
 -9 -1 -16 11.73 6.18
 9 1 -16 5.68 6.27
 -9 -1 -16 7.71 5.89
 9 -1 -16 8.65 5.81
 9 1 -16 10.63 4.64
 -9 -1 -15 60.85 8.89
 -9 1 -15 60.63 9.81
 9 -1 -15 52.2 6.47
 9 -1 -15 47.52 8.44
 9 1 -15 44.71 7.44
 9 1 -15 61.39 9.65
 9 -1 -15 48.79 9.38
 9 1 -15 52.85 8.59
 -9 1 -15 61.19 8.75
 -9 -1 -15 66.12 8.97
 -9 -1 -15 48.75 10.25
 -9 1 -15 55.78 8.17
 -9 -1 -14 115.45 13.11
 9 1 -14 151.48 12.26
 9 -1 -14 138.7 12.82
 9 -1 -14 147.29 13.23
 9 1 -14 141.98 13.22
 -9 1 -14 146.74 11.77
 -9 -1 -14 145.8 12.12
 -9 1 -14 144.1 11.45
 9 1 -14 142.8 12.57
 9 -1 -14 137.86 12.1
 -9 1 -14 137.12 12.69
 -9 -1 -14 155.65 12.31
 -9 1 -13 58.77 9.23
 -9 -1 -13 63.11 8.36
 -9 -1 -13 60.11 10.44
 -9 1 -13 64.32 10.62
 9 -1 -13 53.68 9.05
 9 -1 -13 54.72 9.74
 9 1 -13 52.28 8.57
 9 1 -13 50.59 7.8
 9 1 -13 47.33 8.11
 9 -1 -13 48.44 7.6
 -9 1 -13 53.83 8.13
 -9 -1 -13 60.69 8.15
 -9 1 -13 48.8 14.16
 -9 -1 -13 54.87 14.19
 -9 1 -13 42.71 7.57
 -9 1 -12 17.62 5.28
 -9 -1 -12 19.9 5.79
 9 -1 -12 24.44 6.5
 9 1 -12 13.88 5.95
 9 -1 -12 22.44 5.66
 -9 1 -12 11.06 4.73
 -9 -1 -12 17.76 4.81
 9 -1 -12 29.03 6.64
 9 1 -12 16.67 5.26
 -9 1 -12 32.36 8.41
 -9 -1 -12 14.72 7.32
 -9 1 -12 29.59 15.98
 -9 -1 -12 1.03 16.35
 -9 1 -11 101.15 16.51
 -9 1 -11 103.18 21.7
 -9 -1 -11 72.26 18.51
 9 1 -11 68.95 8.02
 9 -1 -11 73.68 8.95
 -9 1 -11 78.83 8.35
 9 1 -11 75.37 8.24
 -9 -1 -11 73.68 7.99
 -9 1 -11 74.33 8.05
 -9 1 -11 87.54 10.66
 -9 -1 -11 75.42 9.65
 -9 1 -10 23.32 11.91
 -9 -1 -10 36.41 15.84
 -9 1 -10 32.54 11.84
 -9 1 -9 107.54 20.44
 -9 -1 -9 98.96 19.9
 -9 1 -9 120.68 16.76
 -9 -1 -8 27 6.66
 -9 1 -8 35.37 8.8
 -9 -1 -8 12.01 10.6
 -9 1 -8 49.16 14.71
 -9 1 -8 42.33 12.18
 -9 -1 -7 101.51 13.37
 -9 1 -7 91.92 13.24
 -9 -1 -7 88.72 16.64
 -9 1 -7 90.16 18.01
 -9 1 -7 104.1 16.1
 -9 1 -6 54.8 14.69
 -9 1 -6 37.7 9.5
 -9 -1 -6 67.04 13.77
 -9 -1 -6 52.09 11.86
 -9 1 -6 54.26 13.23
 -9 -1 -6 49.09 8.4
 -9 1 -5 118.27 16.87
 -9 -1 -5 140.45 17.91
 -9 1 -5 121.65 17.46
 -9 -1 -5 145.99 12.36
 -9 -1 -4 179.96 20.36
 -9 1 -4 164.13 18.8
 9 -1 -4 175.91 21.34
 -9 -1 -4 187.75 11.94
 9 -1 -3 441.03 29.44
 -9 1 -3 444.81 28.85
 -9 -1 -3 454.22 30.51
 -9 -1 -3 497.11 16.69
 -9 -1 -2 120.35 17.71
 -9 1 -2 103.85 16.19
 -9 -1 -2 120.17 19.42
 9 -1 -2 122.57 16.74
 9 -1 -1 186.96 18.62
 -9 -1 -1 203.03 22.79
 -9 1 -1 193.02 21.02
 -9 1 0 166.94 19.44
 -9 -1 0 203 20.98
 -9 -1 1 153.22 18.33
 -9 -1 2 85.78 15.24
 -9 -1 3 405.72 26.19
 -9 -1 4 179.31 17.93
 -9 -1 5 86.92 12.57
 -9 -1 6 32.94 7.94
 -9 1 7 64.68 12.34
 9 -2 -20 82.58 6.04
 9 -2 -20 91.57 7.22
 -9 -2 -20 83.33 5.65
 -9 2 -19 20.52 4.94
 9 -2 -19 12.3 4.66
 9 -2 -19 26.99 6.92
 -9 -2 -19 14.38 4.55
 -9 -2 -18 112.65 7.56
 9 -2 -18 106.64 9.66
 -9 -2 -18 111.43 8.99
 -9 2 -18 105.65 8.83
 9 2 -18 122.14 10.48
 -9 -2 -18 102.33 8.94
 9 -2 -18 100.6 6.9
 -9 -2 -17 15.57 4.77
 -9 -2 -17 13.85 5.97
 -9 2 -17 16.43 5.88
 9 2 -17 14.39 6.7
 9 2 -17 7.75 6.5
 9 -2 -17 12.91 6.32
 9 -2 -17 20.45 4.83
 -9 -2 -17 12.77 5.57
 9 2 -16 198.75 15
 9 -2 -16 190.75 14.69
 -9 2 -16 187.59 12.99
 -9 -2 -16 197.48 13.1
 9 2 -16 194.93 13.88
 -9 2 -16 197.16 12.65
 9 -2 -16 199.38 11.61
 -9 -2 -16 177.11 12.7
 -9 -2 -15 60.9 8.58
 9 -2 -15 62.7 7.14
 9 -2 -15 70.29 9.74
 9 2 -15 80.53 8.83
 9 -2 -15 69.72 10.43
 9 2 -15 78.34 10.73
 9 2 -15 80.33 10.14
 -9 -2 -15 67.16 9.4
 -9 2 -15 68.09 9.44
 -9 -2 -15 83.33 12.19
 -9 2 -15 74.19 9.02
 -9 -2 -14 181.9 15.87
 9 -2 -14 195.79 15.4
 9 2 -14 170.92 12.5
 9 -2 -14 199.49 15.02
 9 2 -14 188.2 14.97
 -9 2 -14 180.4 13
 -9 -2 -14 151.65 12.33
 9 2 -14 175.07 13.55
 -9 2 -14 180.97 13.34
 -9 -2 -14 184.62 12.95
 9 -2 -14 169.67 11.27
 -9 2 -13 64.15 10.23
 -9 -2 -13 39.73 6.4
 9 -2 -13 45.78 8.05
 9 -2 -13 40.14 7.84
 9 2 -13 50.51 9
 9 2 -13 53.83 8.57
 -9 2 -13 40.64 7.02
 -9 -2 -13 50.99 7.79
 -9 2 -13 54.68 8.75
 -9 -2 -13 38.07 8.19
 -9 2 -12 193.84 13.62
 9 2 -12 168.24 12.58
 -9 2 -12 212.38 14.62
 -9 -2 -12 203.57 13.15
 -9 2 -12 151.48 23.97
 9 -2 -12 189.55 13.97
 -9 2 -12 229.8 32.8
 -9 -2 -12 243.44 32.81
 -9 -2 -12 198.66 13.35
 -9 2 -12 186.11 12.57
 -9 -2 -12 194.25 15.41
 9 2 -12 233.12 15.43
 9 -2 -12 199.24 14.33
 -9 2 -11 3.74 5.66
 -9 -2 -11 -0.06 3.52
 -9 2 -11 -6.96 13.79
 9 -2 -11 -0.77 5.71
 9 2 -11 -2.7 4.47
 9 -2 -11 1.3 5.23
 9 2 -11 1.33 4.29
 -9 2 -11 -1.2 3.98
 -9 -2 -11 -8.73 5.71
 -9 -2 -11 -1.63 5.86
 -9 2 -11 -7.98 12.3
 -9 -2 -11 24.97 15.77
 -9 2 -11 4.74 4.73
 -9 2 -10 220.46 26.24
 -9 2 -10 211.37 27.88
 -9 -2 -10 261.19 32.27
 -9 -2 -9 118.77 15.67
 -9 2 -9 155.98 21.33
 -9 -2 -9 112.09 21.15
 -9 2 -9 150.44 22.82
 -9 2 -8 491.97 35.66
 -9 -2 -8 495.89 30.2
 9 -2 -8 510.45 37.37
 -9 2 -8 471.71 36.69
 -9 -2 -8 529.49 39.97
 -9 2 -7 87.58 12.68
 -9 -2 -7 73.89 12.82
 -9 2 -7 81.84 13.22
 9 -2 -7 63.43 16.53
 -9 2 -7 93.57 17.11
 -9 -2 -6 775.63 37.26
 9 -2 -6 805.49 45.81
 -9 2 -6 722.32 39.43
 -9 2 -6 724.23 36.68
 -9 -2 -5 135.5 18.61
 -9 -2 -5 124.69 16.43
 -9 2 -5 113.99 16.64
 9 -2 -5 117.54 20.7
 -9 2 -5 130.41 16.98
 9 -2 -4 1083.8 50.02
 -9 2 -4 999.82 42.28
 -9 2 -4 1011.68 41.14
 -9 -2 -3 53 15.71
 -9 2 -3 33.2 12.82
 9 -2 -3 31.61 14.22
 -9 2 -3 35.25 9.15
 -9 -2 -2 566.82 34.62
 9 -2 -2 529.9 32.68
 -9 -2 -1 56.34 15.78
 9 -2 -1 101.07 16.25
 -9 -2 0 313.49 27.13
 9 -2 0 326.33 23.98
 -9 -2 1 119.97 19.4
 9 -2 1 130.8 15.5
 -9 -2 2 534.78 34.28
 9 -2 2 577.94 28.01
 -9 -2 3 68.37 15.51
 -9 -2 4 932.76 43.74
 -9 -2 5 73.61 14.08
 -9 -2 6 721.89 35.55
 9 -3 -20 12.46 3.77
 -9 -3 -20 19.76 3.15
 9 -3 -19 152.93 11.06
 9 -3 -19 137.24 8.59
 -9 -3 -19 139.8 8.12
 -9 -3 -18 24.95 4.03
 9 -3 -18 19.52 5.28
 -9 3 -18 26.09 5.77
 -9 -3 -18 17.84 5.14
 9 -3 -18 27.47 4.28
 -9 -3 -18 33.21 5.54
 9 -3 -17 294.3 15.51
 9 3 -17 298.73 15.56
 -9 -3 -17 300.52 14.73
 -9 3 -17 287.61 14.13
 9 -3 -17 288.66 12.81
 -9 -3 -17 290.34 13.94
 9 3 -17 309 16.51
 -9 -3 -16 103.42 10.21
 -9 3 -16 86.12 9.4
 9 3 -16 96.61 10.55
 9 -3 -16 85.24 8.35
 -9 -3 -16 98.15 9.23
 9 3 -16 108.74 11.52
 9 -3 -16 96.13 10.5
 -9 -3 -15 310.6 19.67
 9 -3 -15 347.32 19.27
 9 -3 -15 379.46 19.4
 9 3 -15 364.94 19.62
 -9 -3 -15 325.29 16.76
 -9 3 -15 322.48 16.6
 -9 -3 -15 345.93 16.49
 9 -3 -15 322.25 15.4
 9 3 -15 324.48 17.5
 -9 3 -15 346.9 17.14
 -9 -3 -14 69.79 11.09
 9 -3 -14 83.29 11.4
 9 3 -14 82.93 11.14
 9 -3 -14 76.74 10.85
 9 3 -14 64.83 9.38
 -9 -3 -14 69.6 9.24
 -9 3 -14 70.09 9.21
 -9 -3 -14 89.65 9.29
 -9 3 -14 64.47 9.27
 -9 -3 -13 390.97 21.61
 9 -3 -13 388.22 20.69
 9 3 -13 426.19 21.25
 9 -3 -13 398.01 20
 -9 3 -13 377.63 17.98
 -9 -3 -13 394.79 18.48
 -9 -3 -13 379.45 16.96
 9 3 -13 386.98 19.03
 -9 3 -13 409.99 19.8
 -9 -3 -12 27.21 7.46
 -9 -3 -12 28.82 5.29
 -9 3 -12 21.33 13.08
 9 -3 -12 31.83 7.88
 9 -3 -12 22 7.2
 9 3 -12 31.13 7.39
 9 3 -12 35.33 7.47
 -9 3 -12 14.19 6.4
 -9 -3 -12 28.2 7.06
 -9 3 -12 24.88 6.82
 -9 3 -12 42.39 18.02
 -9 -3 -12 29.61 14.8
 -9 3 -11 562.67 44.3
 9 -3 -11 495.12 21.96
 -9 -3 -11 472.81 22.12
 -9 3 -11 507.39 19.77
 -9 -3 -11 516.13 20.16
 9 3 -11 499.72 20.57
 9 3 -11 478.35 21.68
 9 -3 -11 482.37 20.96
 -9 3 -11 541.68 46.52
 -9 -3 -11 512.74 46.23
 -9 3 -11 505.31 21.43
 -9 3 -10 48 15.79
 9 -3 -10 53.41 7.86
 9 -3 -10 50.58 8.47
 -9 3 -10 33.85 6.61
 -9 -3 -10 42.01 7.22
 -9 3 -10 48.1 14.02
 -9 -3 -10 32.24 12.37
 9 3 -10 39.42 5.52
 -9 3 -9 445.22 39.04
 -9 -3 -9 411.86 37.87
 -9 -3 -9 415.51 30.93
 9 -3 -9 473.05 39.36
 -9 3 -9 451.41 37.42
 -9 -3 -8 85.07 13.91
 -9 3 -8 95.14 17.46
 9 -3 -8 52.63 15.42
 -9 -3 -7 399.22 29.63
 -9 3 -7 432.36 32.91
 -9 3 -7 454.37 29.3
 9 -3 -7 399.6 35.69
 -9 -3 -6 103.71 16.9
 -9 3 -6 89.54 15.12
 -9 3 -6 89.14 14.1
 9 -3 -6 95.85 19.22
 -9 -3 -5 896.92 42.45
 -9 3 -5 782.09 39.35
 -9 3 -5 888.82 41.01
 9 -3 -5 806.09 44.6
 -9 -3 -4 290.99 25.51
 -9 3 -4 276.18 21.21
 -9 3 -4 273.73 25.14
 9 -3 -4 312.42 27.91
 -9 -3 -3 530.81 32.38
 -9 -3 -3 548.82 34.31
 -9 3 -3 530.68 26.64
 9 -3 -3 513.41 32.51
 -9 -3 -2 225.76 24.07
 -9 3 -2 230.96 16.25
 9 -3 -2 217.81 21.33
 -9 -3 -1 366.46 28.49
 -9 3 -1 359.72 18.17
 9 -3 -1 299.94 22.83
 9 -3 0 36.57 11.62
 -9 -3 0 46.3 14.27
 9 -3 1 347.27 22.77
 -9 -3 1 374.45 28.1
 9 -3 2 234.05 18.77
 -9 -3 2 272.65 23.85
 9 -3 3 607.97 28.19
 -9 -3 3 593.31 33.35
 -9 -3 4 298.64 23.25
 -9 -3 5 801.46 35.33
 -9 -4 -19 48.23 5.01
 9 -4 -19 37.46 4.49
 9 -4 -19 50.47 6.73
 9 -4 -19 31.96 3.04
 9 -4 -18 131.13 8.91
 -9 -4 -18 154.39 9.37
 -9 -4 -18 135.24 7.29
 -9 -4 -18 131.74 7.81
 9 -4 -18 148.05 8.03
 9 -4 -17 75.89 8.55
 9 4 -17 67.52 8.15
 -9 -4 -17 67 7.78
 9 -4 -17 72.78 6.93
 -9 -4 -17 79.59 7.5
 9 -4 -16 270.73 15.16
 -9 -4 -16 267.95 14.48
 -9 4 -16 273.17 14.51
 9 4 -16 284.38 16.01
 9 4 -16 264.72 15.27
 9 -4 -16 264.39 13.16
 -9 -4 -16 256.37 12.87
 -9 4 -15 71.57 8.85
 -9 -4 -15 66.41 7.59
 9 -4 -15 63.16 7.73
 9 4 -15 62.15 9.56
 -9 -4 -15 59.74 8.26
 9 -4 -15 63.62 9.39
 9 4 -15 61.57 9.05
 9 -4 -14 334.2 19.6
 9 -4 -14 333.55 18.04
 -9 -4 -14 302.11 16.54
 -9 4 -14 317.28 16.74
 9 4 -14 317.16 17.63
 -9 -4 -14 275.5 18.28
 9 4 -14 337.97 19.19
 -9 -4 -14 294.43 14.8
 9 -4 -13 128.39 13.38
 9 4 -13 129.98 12.89
 9 -4 -13 121.77 11.9
 -9 -4 -13 149.18 12.28
 -9 4 -13 123.53 11.32
 -9 4 -13 135.42 12.97
 9 4 -13 129.33 11.95
 -9 -4 -13 115.59 9.52
 -9 -4 -13 130.03 13.44
 -9 4 -12 363.99 37.52
 9 -4 -12 373.25 20.66
 9 4 -12 399.32 20.89
 9 -4 -12 377.3 19
 -9 -4 -12 353.68 17.8
 -9 4 -12 352.75 17.51
 -9 4 -12 373.82 20.15
 9 4 -12 368.33 18.36
 -9 -4 -12 343.44 19.86
 -9 4 -11 232.93 29.06
 -9 4 -11 228.7 13.15
 9 -4 -11 242.53 16.44
 9 4 -11 241.54 15.58
 9 -4 -11 230.86 15.22
 -9 -4 -11 234.49 14.42
 -9 4 -11 237.19 13.98
 -9 4 -11 290.63 18.13
 9 4 -11 247.93 15.14
 -9 4 -11 211.11 29.51
 -9 -4 -11 242.51 32.08
 -9 -4 -11 221.49 15.74
 -9 -4 -10 385.99 19.31
 -9 4 -10 421.08 38.88
 9 -4 -10 400.85 19.9
 9 4 -10 418.87 20.29
 9 -4 -10 376.44 18.72
 -9 -4 -10 379.71 17.53
 -9 4 -10 372.42 16.8
 9 4 -10 413.73 18.46
 -9 4 -10 440.62 21.04
 -9 4 -10 399.17 39.58
 -9 -4 -10 403.59 39.32
 9 -4 -10 416.03 39.62
 9 -4 -9 132.13 25.27
 -9 -4 -9 96.96 20.2
 -9 4 -9 114.7 20.7
 -9 -4 -9 128 20.17
 9 -4 -8 303.14 32.33
 -9 4 -8 283.79 29.19
 -9 -4 -8 332.84 29.57
 9 -4 -7 562.24 42.47
 -9 4 -7 511.42 37.25
 -9 4 -7 532.71 32.53
 -9 -4 -7 468.91 33.65
 9 -4 -6 539.63 38.82
 -9 4 -6 550.31 35.84
 -9 4 -6 510.68 32.87
 -9 -4 -6 521.07 35.38
 9 -4 -5 316.84 29.41
 -9 4 -5 412.72 28.92
 -9 4 -5 313.74 27.07
 -9 -4 -5 357.38 28.77
 9 -4 -4 932.1 46.02
 -9 -4 -4 952.86 45.89
 9 -4 -3 111.19 18.04
 -9 -4 -3 117.93 18.03
 9 -4 -2 898.57 41.17
 -9 -4 -2 812.24 41.33
 9 -4 -1 191.54 19.37
 -9 -4 -1 214.27 22.9
 9 -4 0 512.44 29.36
 -9 -4 0 530.4 33.17
 9 -4 1 165 17.13
 -9 -4 1 147.18 18.41
 9 -4 2 1171.82 40.85
 -9 -4 2 1245.14 49.61
 9 -4 3 155.97 14.84
 -9 -4 3 151.55 18.71
 -9 -4 4 868.25 40.3
 -9 -4 5 371.49 26.3
 -9 -4 6 580.21 31.34
 9 -5 -19 126.75 8.1
 -9 -5 -19 121.22 6.25
 9 -5 -18 109.16 7.37
 9 5 -18 126.63 8.59
 -9 -5 -18 120.15 7.82
 -9 -5 -18 106.15 5.93
 9 -5 -18 112.17 6.84
 -9 -5 -17 119.01 8.99
 9 5 -17 131.37 10.14
 9 -5 -17 124.23 8.25
 9 -5 -17 127.65 9.21
 9 -5 -16 60.47 8.22
 -9 -5 -16 65.49 8.2
 9 5 -16 62.39 8.5
 -9 -5 -16 50.09 5.7
 9 -5 -16 62.56 7.17
 -9 -5 -15 168.18 12.21
 9 5 -15 169.95 12.88
 -9 -5 -15 149.96 9.82
 9 -5 -15 158.81 12.32
 9 5 -14 72.67 9.74
 9 -5 -14 66.42 8.83
 -9 -5 -14 76.23 9.45
 -9 -5 -13 156.55 12.61
 -9 5 -13 150.05 12.12
 9 5 -13 166.72 13.6
 -9 -5 -13 143.03 13.36
 9 5 -13 153.29 13.03
 9 -5 -13 160.51 13.23
 9 -5 -12 241.2 15.39
 -9 -5 -12 238.8 14.98
 -9 5 -12 243.55 15.08
 -9 5 -12 249.39 13.71
 -9 -5 -12 229.53 16.42
 9 5 -12 271.51 17.44
 9 5 -12 233.49 15.26
 9 -5 -12 250.94 17.67
 9 5 -11 226.02 14.66
 -9 5 -11 195.45 27.59
 -9 5 -11 230.24 13.82
 9 -5 -11 220.58 16.32
 9 -5 -11 222.53 15.15
 -9 5 -11 212.19 13.6
 -9 -5 -11 224.16 14.4
 -9 -5 -11 223.24 15.33
 9 5 -11 255.56 16.65
 -9 -5 -11 203.99 29.83
 9 -5 -11 248.39 31.89
 -9 -5 -10 76.19 8.87
 -9 -5 -10 87.42 9.67
 -9 5 -10 130.17 25.34
 -9 5 -10 93.62 9.2
 9 -5 -10 88.45 10.66
 9 5 -10 104.37 11.47
 -9 5 -10 89.56 9.24
 9 -5 -10 91.67 9.58
 9 5 -10 94.47 10
 9 -5 -10 68.87 19.47
 -9 -5 -10 90.89 20.91
 9 -5 -9 451.5 21.35
 9 -5 -9 441.5 19.68
 -9 -5 -9 403.66 18.65
 -9 5 -9 452.59 18.74
 9 5 -9 447.89 19.28
 -9 5 -9 509.8 25.39
 9 -5 -9 481.66 43.77
 -9 -5 -9 433.26 40.2
 -9 5 -8 167.61 15.34
 9 -5 -8 139.03 11.23
 -9 -5 -8 142.96 21.32
 9 -5 -8 139.13 23.98
 -9 -5 -7 357.6 31.76
 9 -5 -7 340.37 34.42
 -9 -5 -6 469.31 36.15
 9 -5 -6 487.63 38.49
 -9 5 -6 463.6 33.04
 9 -5 -5 414.2 33.58
 -9 -5 -5 443.93 34.39
 9 -5 -4 368.57 31.43
 -9 -5 -4 382.7 31.96
 9 -5 -3 940.55 45.83
 -9 -5 -3 901.69 46.25
 9 -5 -2 631.01 36.76
 -9 -5 -2 662.66 40.03
 9 -5 -1 658 36.07
 -9 -5 -1 655.85 39.11
 9 -5 0 1028.58 43.08
 -9 -5 0 1003.67 47.25
 9 -5 1 726.67 35.29
 -9 -5 1 768.27 40.86
 9 -5 2 532.79 29.68
 -9 -5 2 582.86 35.33
 9 -5 3 907.67 37.08
 -9 -5 3 859.2 42.03
 -9 -5 4 362.96 27.06
 -9 -5 5 358.57 25.75
 -9 -6 -18 82.32 5.88
 9 -6 -18 87.8 5.53
 9 -6 -18 89.88 7.57
 9 -6 -17 56.49 5.81
 -9 -6 -17 60.07 6.35
 9 6 -17 67.78 7.32
 9 -6 -17 59.82 5.79
 9 -6 -16 73.86 7.41
 9 6 -16 77.44 8.95
 -9 -6 -16 71.47 7.57
 9 -6 -16 62.96 6.93
 9 6 -15 37.11 7.75
 -9 -6 -15 38.73 7.01
 9 -6 -15 40.63 7.04
 9 6 -14 77.65 9.87
 9 -6 -14 80.5 9.18
 -9 -6 -14 89.48 9.63
 9 6 -13 135.63 11.98
 -9 -6 -13 137.61 11.52
 9 -6 -13 115.83 10.86
 -9 6 -13 129.72 9.66
 9 6 -12 145.84 12.54
 -9 -6 -12 148.93 12.35
 9 -6 -12 127.37 11.49
 -9 6 -12 155.16 11.06
 9 6 -11 157.33 13.07
 -9 6 -11 157.66 11.91
 9 -6 -11 150.62 12.6
 -9 -6 -11 142.86 12.03
 -9 6 -10 224.86 30.79
 -9 6 -10 164.01 12.41
 9 -6 -10 173.38 13.24
 -9 -6 -10 172.6 13.43
 -9 -6 -10 180.27 27.31
 9 6 -10 181.79 13.36
 9 -6 -10 189.43 15.79
 9 -6 -9 136.85 12.49
 9 -6 -9 128.83 11.76
 9 -6 -9 171.92 29.15
 -9 -6 -9 166.08 27.44
 -9 6 -9 152.46 11.83
 9 6 -9 165.36 12.56
 -9 6 -8 307.27 14.39
 9 6 -8 289.04 16.03
 -9 6 -8 304.53 16.17
 9 6 -8 308.67 16.31
 9 -6 -8 276.76 16.61
 9 -6 -8 282.57 15.83
 -9 -6 -7 102.13 19.95
 9 -6 -7 83.1 9.23
 9 6 -7 103.65 10.43
 9 -6 -7 58.89 15.99
 -9 6 -7 107.56 10.18
 -9 6 -7 97.85 8.82
 9 6 -7 94.74 9.12
 -9 6 -6 211.01 23.99
 9 -6 -6 201.27 25.87
 9 6 -6 194.35 21.12
 -9 -6 -6 226.6 26.5
 9 -6 -5 138.51 22.07
 -9 -6 -5 120.4 20.2
 9 -6 -4 223.33 26.3
 -9 -6 -4 166.37 24.12
 9 -6 -3 84.64 17.74
 -9 -6 -3 76.39 16.12
 9 -6 -2 204.95 22.64
 -9 -6 -2 262.24 27.93
 9 -6 -1 247.98 24.19
 -9 -6 -1 235.82 25.67
 9 -6 0 314.43 26.56
 -9 -6 0 354.5 30.73
 9 -6 1 200.04 21.06
 -9 -6 1 232.26 24.6
 9 -6 2 177.96 18.4
 -9 -6 2 181.36 20.69
 9 -6 3 80.15 11.66
 -9 -6 3 88.15 14.83
 -9 -6 4 134.23 17.53
 -9 6 18 80.22 5.4
 -9 -7 -17 68.56 5.71
 9 7 -17 76.58 6.7
 9 -7 -17 66.91 5.43
 9 -7 -17 81.84 6.91
 -9 -7 -16 24.15 5.01
 9 7 -16 29.97 5.79
 9 -7 -16 29.53 5.16
 9 -7 -16 28.97 4.37
 9 7 -15 33.86 7.25
 9 -7 -15 34.44 5.23
 -9 -7 -15 33.24 5.85
 9 7 -14 14.03 5.82
 -9 -7 -14 17.66 6.04
 9 -7 -14 15.56 5.22
 9 7 -13 199.89 13.66
 9 -7 -13 169.8 11.77
 -9 -7 -13 185 12.73
 -9 -7 -12 15.03 6.79
 -9 7 -12 22.81 5.64
 9 -7 -12 6.47 5.08
 9 7 -12 1.8 6.09
 -9 -7 -11 205.6 14.15
 9 -7 -11 204.45 13.91
 9 7 -11 171.1 13.1
 -9 7 -11 210.03 13.26
 -9 -7 -10 107.73 11
 -9 7 -10 71.79 8.68
 9 -7 -10 76.48 9.42
 9 7 -10 87.57 10.44
 -9 7 -9 11.52 5.61
 9 -7 -9 21.82 6.31
 9 7 -9 16.93 5.86
 -9 7 -9 20.71 5.42
 9 -7 -8 157.21 12.68
 9 7 -8 145.19 11.96
 -9 7 -8 171.79 11.37
 9 -7 -8 160.77 27.5
 9 7 -8 145.69 12.29
 -9 7 -8 167.14 12.94
 9 7 -7 166.36 13.26
 -9 7 -7 176.2 12.8
 9 -7 -7 194.09 28.1
 -9 7 -7 153.82 10.87
 9 7 -7 158.24 11.79
 9 7 -6 8.24 4.66
 9 -7 -6 21.21 10.49
 9 7 -6 19.08 7.96
 -9 7 -6 10.67 4.79
 -9 7 -6 6.15 5.33
 9 7 -6 12.67 5.78
 -9 -7 -5 200.01 26.77
 9 7 -5 195.19 23.97
 9 -7 -5 220.45 28.68
 -9 7 -5 233.79 13.36
 9 7 -5 215.28 12.47
 -9 7 -5 211.67 13.57
 9 7 -5 209.26 14.37
 -9 -7 -4 60.87 14.4
 9 -7 -4 59.4 15.43
 9 7 -4 72.33 15.41
 -9 7 -4 60.88 6.88
 -9 7 -4 71.89 8.19
 9 7 -4 72.74 8.91
 9 -7 -3 -2.71 9.58
 -9 -7 -3 26.71 10.69
 9 -7 -2 73.77 14.6
 -9 -7 -2 67.56 18.11
 9 -7 -1 147.38 20.08
 -9 -7 -1 172.16 24.35
 9 -7 0 10.52 8.32
 -9 -7 0 -14.68 9.26
 9 -7 1 143.7 19.34
 -9 -7 1 137.95 20.48
 9 -7 2 88.76 14.55
 -9 -7 2 53.02 11.89
 -9 -7 3 -10.1 8.94
 9 7 6 -7.62 13.26
 9 7 7 159.58 22.21
 -9 7 17 69.36 6.04
 9 8 -17 13.98 2.98
 9 -8 -16 0.23 3.2
 9 8 -16 6.64 3.93
 -9 -8 -16 5.96 3.42
 9 8 -15 49.31 6.71
 -9 -8 -15 44.52 5.66
 9 8 -14 21.93 6.19
 9 -8 -14 22.58 4.23
 -9 -8 -14 16.13 5.04
 9 8 -13 21.66 6.81
 -9 -8 -13 14.98 5.46
 9 -8 -13 14.1 4.54
 -9 -8 -12 115.46 10.77
 9 8 -12 118.78 10.79
 9 -8 -12 106.03 9.52
 -9 -8 -11 12.88 6.09
 9 8 -11 15.45 6.56
 -9 8 -11 19.39 6.52
 9 -8 -11 5.52 4.45
 9 -8 -10 53.29 8.05
 9 8 -10 72.26 9.57
 -9 8 -10 72.85 9.26
 -9 -8 -10 75.88 9.62
 9 -8 -9 3.9 5.17
 9 8 -9 6.79 6.58
 -9 8 -9 -2.72 6.52
 9 8 -8 3.62 5.44
 -9 8 -8 4.81 5.88
 9 -8 -8 -3.8 5.69
 9 8 -8 12.34 6.21
 -9 8 -8 20.93 6.09
 -9 8 -7 27.02 7.3
 9 8 -7 18.08 6.89
 9 8 -7 27.47 7.02
 -9 8 -7 20.56 5.5
 9 8 -6 132.02 12.32
 -9 8 -6 126.59 11.44
 9 -8 -6 105.84 22.22
 9 8 -6 140.94 11.13
 -9 8 -6 115.74 10.55
 9 8 -5 7.52 4.64
 -9 8 -5 1.49 3.22
 9 8 -5 5.56 5.98
 -9 8 -5 0.69 5.04
 9 -8 -5 10.23 14.53
 9 8 -5 10.34 8.53
 -9 8 -5 0.15 5.08
 9 8 -4 47.99 6.86
 -9 8 -4 37.82 5.39
 9 8 -4 44.55 8.5
 -9 8 -4 40.61 7.53
 9 -8 -4 35.34 15.3
 9 8 -4 65.99 16.65
 -9 8 -4 36.43 6.36
 9 8 -3 36.37 5.15
 9 8 -3 49.88 8
 -9 8 -3 61.46 8.2
 9 -8 -3 54.89 14.56
 9 8 -3 29.24 10.77
 -9 8 -3 52.99 7.14
 -9 8 -2 -1.09 5.04
 9 8 -2 3.55 3.04
 9 -8 -2 -3.58 9.83
 9 8 -2 0.86 5.28
 -9 8 -2 -3.35 5.12
 -9 -8 -2 -14.19 12.46
 -9 -8 -1 27.67 12.5
 9 8 -1 1.55 10.43
 9 -8 -1 18.56 8.87
 -9 8 -1 24.09 6.31
 -9 8 -1 18.7 5.34
 9 8 -1 12.74 4.72
 -9 -8 0 29.17 12.64
 9 -8 0 32.66 9.14
 9 8 0 27.63 11.42
 -9 8 0 44.1 7.16
 -9 8 0 31.55 6.09
 9 8 0 45.68 7.13
 -9 8 1 12.64 5.24
 9 -8 1 9.39 5.67
 9 8 1 1.29 9.8
 9 8 1 12.36 4.58
 -9 8 2 0.09 4.57
 9 -8 2 11.2 6.04
 9 8 2 -12.95 9.46
 -9 8 2 -4.58 4.09
 9 8 2 3.38 3.97
 -9 8 3 43.22 6.95
 9 8 3 42.94 6.51
 9 8 4 58.09 15.8
 -9 8 4 51.35 7.04
 9 8 5 -9.42 9.41
 -9 8 5 8.19 4.87
 9 8 6 131.86 21.71
 -9 8 6 129.98 10.34
 -9 8 15 45.79 6.96
 -9 8 16 8.19 3.97
 -9 -9 -15 6.67 2.82
 9 9 -15 16.84 3.94
 9 -9 -15 12.15 3.57
 9 9 -14 13.8 4.67
 -9 -9 -14 11.81 3.95
 9 9 -13 -0.29 5.27
 -9 -9 -13 8.06 4.64
 9 9 -12 26.79 6.66
 9 -9 -12 16.92 3.71
 -9 -9 -12 25.69 5.86
 9 9 -11 6.46 6.32
 9 -9 -11 1.3 3.57
 -9 -9 -11 -1.01 5.47
 9 9 -10 33.22 7.48
 9 -9 -10 30.17 6.15
 -9 -9 -10 21.15 6.16
 9 -9 -9 -4.45 5.06
 9 9 -9 -5.5 5.66
 9 -9 -8 41.9 7.28
 9 9 -8 50.83 7.68
 9 9 -8 44.46 7.6
 -9 9 -8 35.71 7.88
 9 9 -8 48.92 8.58
 9 9 -7 16.07 5.7
 9 9 -7 34.64 8.55
 9 -9 -7 22.36 6.48
 -9 9 -7 14.04 6.92
 -9 9 -7 11.86 5.55
 9 9 -6 21.49 7.44
 -9 9 -6 22.83 6.35
 -9 9 -6 25.88 7.87
 9 9 -6 18.31 5.7
 -9 9 -6 36.36 6.12
 9 9 -5 1.94 6.35
 -9 9 -5 1.97 5.39
 -9 9 -5 4.14 6
 9 9 -5 -0.07 4.92
 -9 9 -5 1.21 3.63
 9 9 -4 31.53 8.53
 -9 9 -4 39.08 8.03
 -9 9 -4 29.51 6.73
 9 9 -4 32.5 5.8
 -9 9 -4 36.99 6.13
 9 9 -3 17.98 7.1
 -9 9 -3 12.78 5.34
 -9 9 -3 15.1 6.72
 9 9 -3 10.41 3.81
 9 -9 -2 95.95 17.43
 9 9 -2 74.36 17.31
 -9 9 -2 98.58 10.7
 9 9 -2 97.14 10.39
 -9 9 -2 95.86 10.48
 9 9 -2 91.66 8
 9 -9 -1 17.42 9.7
 -9 9 -1 14.86 6.73
 9 9 -1 15.29 6.17
 -9 9 -1 13.45 6.29
 9 -9 0 31.71 11.67
 9 9 0 14.34 10.84
 -9 9 0 13.07 4.54
 9 9 0 8.52 5.09
 -9 9 0 14.15 5.66
 9 9 1 -1.19 12.51
 9 9 1 7.92 5.16
 -9 9 1 8.54 3.6
 -9 9 1 11.75 5.86
 -9 9 2 95.11 9.94
 -9 9 2 87.47 9.25
 9 9 2 91.07 9.24
 -9 9 3 17.45 5.86
 -9 9 3 12.95 6
 9 9 3 11.08 4.68
 -9 9 4 32.91 7.02
 -9 9 4 36.44 7.63
 9 9 4 30.37 6.25
 -9 9 5 8.88 5.03
 9 9 5 10.7 4.38
 -9 9 5 7.75 7.34
 -9 9 6 21.75 8.95
 -9 9 11 -3.26 8.03
 -9 9 12 10.48 7.6
 -9 9 13 3.83 6.33
 -9 9 14 9.63 5.18
 -9 9 15 19.09 4.6
 -9 -10 -14 11.5 2.9
 9 10 -14 3.39 2.76
 -9 -10 -13 46.77 5.17
 9 10 -13 40.88 5.33
 9 10 -12 80.47 7.55
 -9 -10 -12 73.42 6.96
 -9 -10 -11 56.42 7.04
 9 10 -11 29.73 6.18
 -9 -10 -10 40.84 6.81
 9 10 -10 43.28 7.72
 9 -10 -9 59.94 6.63
 9 10 -9 64.55 8.52
 9 10 -8 6.21 5.56
 9 -10 -8 20.26 5.17
 9 10 -8 4.71 5.28
 -9 10 -7 98.9 7.98
 9 10 -7 102.23 10.06
 9 10 -7 89.45 10.12
 9 -10 -7 97.57 9.33
 9 -10 -6 67.31 8.07
 9 10 -6 67.3 9.45
 -9 10 -6 65.79 8.65
 -9 10 -6 71.71 7.26
 9 10 -6 53.71 7.87
 9 10 -5 62.19 9.73
 -9 10 -5 60.06 8.37
 9 10 -5 55.3 7.58
 -9 10 -5 51.8 6.65
 9 10 -4 39.18 9.43
 -9 10 -4 28.83 6.98
 9 10 -4 25.18 5.3
 -9 10 -4 37.07 6.41
 9 10 -3 73.78 9.82
 -9 10 -3 89.43 9.06
 -9 10 -3 92.67 10.58
 9 10 -3 86.35 8.27
 9 10 -2 6.6 6.44
 -9 10 -2 4.1 6.05
 9 10 -2 7.61 4.01
 -9 10 -1 78.99 10.17
 9 10 -1 97.05 8.24
 9 10 -1 82.8 9.97
 -9 10 0 29.44 7.26
 9 10 0 21.57 6.91
 -9 10 1 85.65 9.77
 9 10 1 86.19 9.85
 -9 10 2 2.64 5.89
 -9 10 2 0.51 4.4
 9 10 2 10.86 5.95
 -9 10 3 90.03 9.7
 -9 10 3 82.11 8.72
 9 10 3 96.69 9.83
 -9 10 4 56.86 8.24
 -9 10 4 47.46 8.47
 9 10 4 51.96 7.36
 -9 10 5 46.22 6.83
 9 10 5 42.68 6.76
 -9 10 5 45.57 8.72
 9 10 6 51.99 6.75
 -9 10 6 61.14 10.46
 9 10 7 79.91 7.61
 -9 10 7 91.78 11.85
 9 10 8 23.61 4.75
 -9 10 8 18.17 8.99
 -9 10 9 48.99 10.07
 -9 10 10 59.51 9.86
 -9 10 11 22.53 6.94
 -9 10 12 77.62 9.19
 -9 10 13 51.51 6.85
 -9 10 14 12.42 3.62
 9 11 -12 14.74 3.34
 -9 -11 -12 13.05 3.17
 -9 -11 -11 103.54 7.08
 9 11 -11 95.04 7.04
 -9 -11 -10 50.9 6.09
 9 11 -10 44.54 5.97
 -9 -11 -9 74.09 7.42
 9 11 -9 80.95 7.8
 9 11 -8 83.73 8.6
 9 11 -7 94.59 9.43
 9 11 -7 99.46 9.32
 -9 11 -7 118.3 8.09
 9 11 -7 98.86 9.18
 9 -11 -6 14.02 4.08
 9 11 -6 21.86 7.08
 9 11 -6 18.25 4.81
 -9 11 -6 21.23 4.43
 9 11 -5 92.95 8.58
 -9 11 -5 94.12 8.21
 9 11 -5 101.24 11.06
 9 -11 -5 92.51 8.61
 9 11 -4 35.24 8.34
 9 11 -4 39.31 6.27
 -9 11 -4 35.24 5.74
 9 11 -3 97.11 11.6
 -9 11 -3 96.58 10.38
 -9 11 -3 101.76 9.35
 9 11 -3 82.72 7.86
 9 11 -2 35.22 8.06
 -9 11 -2 34.42 7.97
 9 11 -2 39.21 5.78
 -9 11 -2 20.71 5.95
 9 11 -1 75.81 9.81
 -9 11 -1 76.05 9.48
 9 11 -1 66.5 6.54
 -9 11 -1 78 9.61
 -9 11 0 70.23 9.14
 9 11 0 61.5 8.99
 -9 11 1 70.37 9.02
 9 11 1 65.22 8.77
 -9 11 2 18.99 6.48
 9 11 2 14.07 5.88
 -9 11 2 16.71 4.25
 -9 11 3 127.58 10.74
 9 11 3 133.78 11.03
 -9 11 3 131.67 10.31
 -9 11 4 41.4 6.64
 9 11 4 41.37 6.88
 -9 11 4 48.74 7.54
 -9 11 5 122.91 9.27
 -9 11 5 107.6 10.26
 9 11 5 114.19 9.5
 -9 11 6 8.6 5.76
 9 11 6 21.37 4.91
 -9 11 7 95.35 9.98
 9 11 7 102.08 8.07
 -9 11 8 82.15 10.06
 9 11 8 88.89 6.89
 -9 11 9 102.15 10.16
 -9 11 10 29.48 6.53
 -9 11 11 125.6 9.39
 -9 11 12 23.59 4.48
 -9 11 13 91.76 5.66
 -9 -12 -10 131.76 6.45
 9 12 -10 150.62 6.99
 9 12 -9 26.37 4.14
 -9 -12 -9 21.75 3.82
 9 12 -8 200.94 9.9
 -9 -12 -8 197.35 9.8
 9 12 -7 14.59 4.52
 -9 12 -7 15.82 2.99
 9 12 -6 152.89 10.02
 -9 12 -6 162.57 8.49
 9 12 -6 139.07 9.8
 9 12 -5 33.5 6.32
 9 12 -5 40.77 7.28
 -9 12 -5 56.39 6.16
 9 12 -5 43.5 5.87
 9 12 -4 192.09 12.96
 9 12 -4 190.53 10.47
 -9 12 -4 197.92 10.81
 9 12 -3 34 7.77
 9 12 -3 33.75 4.83
 -9 12 -3 35.63 5.7
 9 12 -2 245.75 15.28
 -9 12 -2 242.64 12.84
 9 12 -2 222.6 10.7
 9 12 -1 31.77 7.33
 -9 12 -1 34.97 6.38
 9 12 0 251.62 14.77
 -9 12 0 255.08 13.99
 9 12 1 36.96 7.02
 -9 12 1 34.87 7.48
 -9 12 2 250.98 11.12
 9 12 2 235.1 13.5
 -9 12 3 32.32 4.89
 9 12 3 26.86 6.03
 -9 12 4 172.06 9.96
 9 12 4 161.08 10.7
 -9 12 5 76.28 7.3
 9 12 5 60.38 6.87
 -9 12 6 148.86 9.69
 9 12 6 134.45 8.7
 -9 12 7 27.28 5.3
 9 12 7 28.29 4.46
 -9 12 8 223.72 11.09
 9 12 8 202.65 8.52
 -9 12 9 40.51 5.72
 -9 12 10 129.45 7.56
 -9 12 11 59.85 4.58
 9 13 -7 148.54 6.57
 -9 -13 -7 138.15 6.2
 9 13 -6 16.44 3.31
 -9 -13 -6 11.78 3.02
 -9 13 -5 195.08 7.84
 9 13 -5 196.63 9.09
 9 13 -4 1.49 3.65
 9 13 -4 -3.38 3.88
 -9 13 -4 3.58 2.58
 -9 13 -3 228.03 9.89
 9 13 -3 228 11.69
 9 13 -2 20.28 5.31
 -9 13 -2 18.03 4.06
 -9 13 -1 191.31 10.12
 9 13 -1 186.51 11.29
 9 13 0 23.58 6.02
 -9 13 0 23.62 4.88
 -9 13 1 206.94 10.87
 9 13 1 214.09 11.93
 9 13 2 11.59 4.61
 -9 13 2 8.77 4.37
 -9 13 3 225.14 11.5
 9 13 3 209.69 10.95
 9 13 4 16.01 4.37
 -9 13 4 15.56 5.04
 -9 13 5 191.09 10.61
 9 13 5 168.45 8.81
 9 13 6 10.01 2.93
 -9 13 6 9.44 4.18
 -9 13 7 198.01 9.61
 -9 13 8 9.97 3.17
 -9 14 -2 125.33 5.53
 9 14 -2 134.59 6.73
 -9 14 -1 41.16 3.76
 9 14 -1 48.93 4.69
 -9 14 0 126.46 6.26
 9 14 0 123.51 6.88
 9 14 1 41.46 4.6
 -9 14 1 35.99 3.77
 -9 14 2 124.3 6.37
 9 14 2 132.45 6.81
 9 14 3 21.88 3.21
 -9 14 3 16.13 3.03
 -9 14 4 112.58 5.63
 -10 0 -20 115.89 6.12
 10 0 -19 41.11 6.28
 10 0 -19 32.61 5.28
 -10 0 -19 34.75 5.03
 -10 0 -18 221.76 10.09
 10 0 -18 237.27 13.72
 -10 0 -18 232.86 11.93
 -10 0 -17 101.48 8.72
 10 0 -17 97.91 10.36
 -10 0 -17 88.4 8.95
 10 0 -16 264.26 16.88
 -10 0 -16 274.27 14.88
 -10 0 -16 263.6 13.86
 10 0 -16 256.62 14.88
 10 0 -15 59.8 9.19
 10 0 -15 53.66 8.68
 10 0 -15 40.94 7.53
 -10 0 -15 54.65 8.49
 -10 0 -15 50.49 8.89
 -10 0 -15 46.36 7.5
 10 0 -14 603.35 24.76
 -10 0 -14 599.06 22.08
 10 0 -14 606.52 24.15
 10 0 -14 580.6 22.47
 -10 0 -14 626.61 23.54
 10 0 -13 12.18 5.85
 -10 0 -13 25.48 6.11
 10 0 -13 20.99 5.93
 -10 0 -13 8.52 6.05
 10 0 -13 13.56 6.12
 10 0 -12 713.32 26.4
 -10 0 -12 676.99 22.79
 -10 0 -12 701.52 23.93
 10 0 -12 693.25 23.72
 -10 0 -12 672.79 53.96
 -10 0 -12 733.6 29.2
 10 0 -11 184.6 13.16
 -10 0 -11 144.62 10.31
 -10 0 -11 151.22 11.17
 -10 0 -11 149.92 13.48
 10 0 -11 168.86 11.84
 -10 0 -10 860.43 56.22
 -10 0 -9 119.91 21.97
 -10 0 -8 1153.19 58.48
 -10 0 -7 7.62 11.07
 -10 0 -7 27.79 7.23
 -10 0 -7 29.66 10.8
 -10 0 -7 22.68 5.25
 -10 0 -6 1535.26 45.78
 -10 0 -6 1398.06 53
 -10 0 -5 25.21 10.81
 -10 0 -4 1266.04 48.26
 -10 0 -4 1348.75 52.11
 -10 0 -3 237.01 23.24
 -10 0 -2 1229.7 47.62
 -10 0 -1 368.11 27.62
 -10 0 0 549.6 31.72
 -10 0 1 382.25 26.21
 -10 0 2 1208.58 44.57
 -10 0 3 213.16 20.01
 -10 0 4 1442.53 47.3
 -10 0 5 22.04 7.97
 -10 0 6 1420.24 45.21
 -10 -1 -20 0.72 2.3
 10 -1 -20 0.07 2.76
 -10 -1 -19 178.44 9.11
 -10 1 -19 167.94 8.82
 10 1 -19 179.68 10.35
 10 -1 -19 167.05 9.92
 10 1 -19 141.39 7.93
 10 -1 -19 170.32 11.04
 10 1 -18 41.67 7.83
 10 -1 -18 52.24 7.68
 -10 -1 -18 34.11 4.71
 -10 1 -18 41.83 6.21
 -10 -1 -18 41.3 6.35
 -10 1 -17 200.22 12.2
 -10 -1 -17 200.79 12.19
 10 1 -17 205.94 13.93
 10 -1 -17 201.81 13.93
 -10 1 -17 207.19 11.29
 -10 -1 -17 218.51 11.71
 10 1 -16 19.87 5.69
 10 -1 -16 10.38 6
 10 1 -16 28.31 8.45
 10 -1 -16 11.79 7.66
 10 1 -16 11.2 6.41
 -10 1 -16 13.84 5.58
 -10 -1 -16 21.25 6.81
 -10 -1 -16 12.01 6.05
 -10 1 -16 2.39 5.22
 -10 -1 -16 15.26 5.55
 10 -1 -15 273.9 16.81
 10 1 -15 268.33 15.51
 10 1 -15 276.53 17.55
 10 -1 -15 267.93 17.05
 -10 1 -15 276.53 15.13
 -10 -1 -15 262.39 14.96
 -10 1 -15 244.17 14.34
 -10 -1 -15 272.49 15.61
 10 1 -15 295.67 16.53
 10 1 -14 31.16 6.64
 10 -1 -14 45.02 8.97
 10 -1 -14 35.16 8.22
 10 1 -14 39.99 9.57
 10 1 -14 31.58 7.07
 -10 1 -14 42.31 7.68
 -10 -1 -14 27.15 6.95
 -10 -1 -14 42.69 7.92
 -10 1 -14 43.55 8.75
 -10 1 -14 46.09 7.93
 -10 -1 -13 305.21 20.34
 10 -1 -13 287.96 17.58
 -10 1 -13 313.48 17.31
 -10 -1 -13 302.36 16.12
 -10 1 -13 288.08 15.42
 -10 -1 -13 285.87 15.62
 -10 1 -13 269.21 15.49
 10 1 -13 295.98 17.69
 10 -1 -13 289.8 17.71
 10 -1 -13 297.93 16.15
 10 1 -13 269.57 15.7
 -10 -1 -12 33.88 8.18
 10 1 -12 44.26 8.63
 10 -1 -12 35.8 7.99
 10 -1 -12 30.23 8.1
 -10 1 -12 41.64 7.17
 -10 -1 -12 41.6 7.05
 10 1 -12 48.21 7.52
 10 -1 -12 32.53 6.42
 -10 1 -12 33.42 10.79
 -10 -1 -12 72.94 22.01
 -10 -1 -12 42.51 7.34
 -10 1 -12 56.31 8.32
 10 1 -11 357.94 18.07
 10 -1 -11 373.54 18.8
 -10 1 -11 344.71 15.73
 -10 -1 -11 321.71 15.37
 10 1 -11 359.47 16.84
 -10 1 -11 396.71 17.89
 -10 -1 -11 386.91 16.85
 -10 1 -11 362.9 38.43
 -10 -1 -11 399.61 40.84
 -10 -1 -11 376.1 20.64
 -10 1 -10 60.42 15.8
 -10 1 -10 39.09 15.46
 -10 -1 -10 26.65 13.05
 -10 1 -9 1043.82 48.53
 -10 1 -9 908.74 54.68
 -10 -1 -9 931.92 55.75
 -10 1 -8 102.18 15.22
 -10 -1 -8 97.35 14.39
 -10 1 -8 78.53 12.62
 -10 -1 -8 92.34 19.1
 -10 1 -8 57.86 15.77
 -10 1 -7 583.61 33.55
 -10 1 -7 535.98 38.48
 -10 1 -7 544.46 32.17
 -10 -1 -7 560.86 32.42
 -10 1 -6 107.06 17.89
 -10 -1 -6 127.73 18.84
 -10 -1 -6 119.26 15.67
 -10 1 -6 115.44 16.17
 -10 1 -6 124.48 18.22
 -10 1 -5 346.27 26.92
 -10 1 -5 320.35 26.42
 -10 -1 -5 347.17 28.38
 -10 -1 -4 7.12 11.42
 -10 1 -4 -3.16 10.11
 -10 1 -3 899.84 41.05
 -10 -1 -3 896.33 43.56
 -10 -1 -2 12.01 12.83
 -10 1 -2 13.79 12.73
 -10 -1 -2 20.93 14.02
 -10 1 -1 944.5 41.95
 -10 -1 -1 1062.78 46.15
 -10 -1 0 244.3 22.57
 -10 1 0 242.21 23.86
 -10 -1 1 631.02 34
 -10 1 1 662.8 35.95
 -10 1 2 2.07 10.37
 -10 -1 2 8.03 9.75
 -10 -1 3 810.66 36.98
 -10 1 3 826.1 40.01
 -10 -1 4 14.11 9.25
 -10 1 5 358.43 26.31
 -10 -1 5 353.65 24.26
 -10 1 6 113.44 15
 -10 -1 6 140.9 15.43
 -10 1 7 518.17 29.28
 10 -2 -20 138.65 7.45
 10 -2 -20 136.78 6.68
 -10 -2 -20 130.97 5.88
 10 -2 -19 3.31 3.83
 -10 -2 -19 6.99 3.47
 10 -2 -19 4.06 4.56
 10 -2 -18 109.52 9.59
 -10 -2 -18 124.19 8.82
 -10 2 -18 106.33 8.36
 10 2 -18 120.19 9.86
 -10 -2 -18 122.47 7.51
 10 -2 -17 3.11 5.96
 10 2 -17 -0.14 6.43
 10 2 -17 -0.25 5.11
 -10 -2 -17 2.8 4.53
 -10 2 -17 1.85 4.72
 -10 -2 -17 4.36 5.03
 -10 -2 -17 -2.7 4.21
 10 -2 -16 145.18 12.59
 10 2 -16 164.05 13.57
 10 -2 -16 156.7 13.53
 -10 2 -16 153.49 11.67
 -10 -2 -16 144.38 11.19
 10 -2 -16 126.44 8.67
 -10 -2 -16 148.52 11.02
 10 2 -16 142.14 11.51
 -10 2 -16 154.3 11.34
 10 -2 -15 5.96 4.99
 10 -2 -15 -0.98 6.93
 10 2 -15 -3.3 5.11
 10 -2 -15 0.15 6.97
 10 2 -15 3.72 6.46
 10 2 -15 -9.22 6.72
 -10 2 -15 -5.43 5.34
 -10 -2 -15 -13.29 6.61
 -10 2 -15 5.15 5.6
 -10 -2 -15 -3.71 5.26
 -10 -2 -14 186.04 16.5
 10 2 -14 186.07 12.91
 10 -2 -14 190.37 15.13
 10 -2 -14 191.34 15.16
 10 2 -14 187.57 14.98
 -10 2 -14 174.89 12.41
 -10 -2 -14 188.15 13.04
 -10 2 -14 187.49 13.03
 10 2 -14 182.5 13.4
 -10 -2 -14 188.57 12.7
 10 -2 -14 182.74 11.48
 -10 -2 -13 1.84 7
 10 -2 -13 3.39 6.71
 10 -2 -13 -10.3 8.02
 10 2 -13 -6.6 7.2
 10 2 -13 3.33 5.4
 -10 2 -13 1.87 5.11
 -10 -2 -13 -6.45 6.26
 -10 2 -13 -9.01 6.13
 -10 -2 -13 -4.3 5.28
 -10 -2 -12 138.93 14.05
 10 -2 -12 125.85 12.58
 10 2 -12 134.3 12.57
 10 -2 -12 136.06 12.23
 -10 2 -12 136.57 11.03
 -10 -2 -12 130.68 10.78
 -10 2 -12 120.68 11.35
 10 2 -12 126.11 11.15
 -10 2 -12 91.18 21.42
 -10 -2 -12 104.54 21.81
 -10 -2 -12 136.31 10.55
 -10 2 -11 124.48 21.72
 10 -2 -11 84.25 10.23
 10 2 -11 74.3 8.93
 10 -2 -11 63.23 8.69
 -10 -2 -11 91.94 9.26
 -10 2 -11 89.25 8.91
 10 2 -11 72.89 8.41
 -10 2 -11 84.79 9
 -10 -2 -11 88.74 11.19
 -10 2 -11 114.08 21.77
 -10 -2 -11 96.38 23.13
 10 -2 -10 337.85 17.27
 -10 -2 -10 363.42 19.4
 10 2 -10 331 15.87
 -10 2 -10 325.59 15.78
 -10 2 -10 337.31 31.04
 -10 2 -10 286.5 32.5
 -10 -2 -10 403.98 40.05
 -10 -2 -9 175.61 19.17
 -10 2 -9 246.28 26.65
 -10 -2 -9 169.46 25.83
 -10 2 -9 201.97 25.87
 -10 -2 -8 931.89 43.88
 -10 2 -8 891.85 51.02
 -10 -2 -8 944.59 54.96
 -10 2 -8 957.3 47.59
 -10 2 -7 -1.04 10.31
 -10 -2 -7 3.52 8.24
 -10 2 -7 10.1 5.71
 -10 2 -7 14.6 9.78
 10 -2 -7 21.62 14.14
 -10 2 -6 354.08 30.73
 -10 2 -6 342.3 26.4
 -10 -2 -6 350.59 27.37
 10 -2 -6 354.12 30.51
 -10 2 -5 91.18 15.67
 -10 -2 -5 111.81 18.32
 -10 -2 -5 110.78 16.2
 -10 2 -5 102.07 16.53
 10 -2 -5 86.13 17.05
 -10 2 -4 681.02 36.21
 -10 2 -4 662.72 36.23
 -10 -2 -4 704.86 40.68
 10 -2 -4 733.7 42.59
 -10 2 -3 298.77 25.4
 -10 2 -3 287.88 22.72
 -10 -2 -3 295.64 28.06
 10 -2 -3 287.72 27.73
 -10 2 -2 1104.59 48.03
 -10 -2 -2 1222.36 53.52
 10 -2 -2 1163.79 50.28
 -10 -2 -1 342.31 29.8
 10 -2 -1 317.8 26.53
 -10 -2 0 851.67 43.63
 10 -2 0 860.06 39.59
 -10 -2 1 249.87 25.76
 10 -2 1 280.48 21.9
 -10 -2 2 975.05 45.13
 -10 -2 3 219.33 22.93
 -10 -2 4 592.97 35.19
 -10 -2 5 87.75 15.55
 -10 -2 6 328.77 25.92
 -10 -3 -19 86.63 6.22
 10 -3 -19 89.6 8.35
 10 -3 -19 76.97 6.44
 -10 -3 -18 4.26 4.18
 10 -3 -18 -6.21 5.02
 -10 -3 -18 -0.08 2.95
 -10 -3 -17 33.91 6.12
 10 3 -17 36.8 7.03
 -10 3 -17 36.62 6.25
 10 -3 -17 35.69 7.36
 10 3 -17 42 7.4
 -10 -3 -17 45.44 6.14
 -10 -3 -17 36.67 5.89
 10 -3 -17 38.72 4.96
 -10 -3 -16 18.68 5.89
 10 3 -16 22.01 7.06
 10 3 -16 36.92 8.25
 10 -3 -16 20.1 7.25
 -10 3 -16 19.27 5.93
 -10 -3 -16 20.08 5.35
 10 -3 -16 34.16 5.77
 10 -3 -15 42.15 6.18
 10 -3 -15 35.54 8.27
 10 -3 -15 36.66 8.88
 10 3 -15 37.97 8.35
 10 3 -15 34.21 7.28
 -10 3 -15 45.34 7.52
 -10 -3 -15 45.12 7.72
 -10 -3 -15 37.79 6.31
 -10 3 -15 35.82 7.12
 10 -3 -14 126.83 13.47
 10 3 -14 106.45 11.46
 10 -3 -14 116.48 12.35
 -10 -3 -14 104.09 10.35
 -10 3 -14 109.58 10.39
 -10 -3 -14 100.85 9.15
 10 -3 -14 98.42 8.95
 -10 3 -14 113.08 11.04
 10 3 -14 88.3 9.99
 10 -3 -13 22.77 7.86
 10 3 -13 21.72 7.47
 10 -3 -13 20.87 7.52
 10 3 -13 19.53 7.16
 -10 -3 -13 31.33 7.01
 -10 3 -13 28.12 7.02
 -10 -3 -13 26.1 6.37
 -10 3 -13 19.35 6.03
 -10 -3 -13 24.48 8.54
 -10 -3 -12 71.5 10.93
 -10 3 -12 128.18 20.74
 10 -3 -12 98.35 11.85
 10 -3 -12 64.6 9.7
 10 3 -12 84.09 10.5
 10 3 -12 77.37 9.36
 -10 3 -12 76.89 8.56
 -10 -3 -12 82.62 9.49
 -10 3 -12 99.08 22.36
 -10 3 -12 91.43 10.92
 -10 -3 -11 61.35 9.73
 -10 3 -11 45.17 15.99
 10 -3 -11 48.31 7.92
 10 -3 -11 64.58 9.09
 10 3 -11 59.12 9.21
 -10 -3 -11 66.74 8.57
 10 3 -11 57.86 8.31
 -10 3 -11 70.37 8.47
 -10 3 -11 76.77 16.27
 -10 3 -11 66.64 9.04
 -10 3 -10 267.33 28.87
 10 -3 -10 298.09 17.08
 10 -3 -10 289.82 16.3
 10 3 -10 279.68 16.44
 -10 3 -10 327.47 36.05
 -10 -3 -10 349.54 37.83
 -10 3 -10 290.2 14.34
 -10 -3 -10 267.37 13.97
 -10 3 -10 298.74 16.13
 -10 -3 -10 274.46 16.45
 10 3 -10 289.05 15.33
 -10 -3 -9 263.53 25.47
 -10 -3 -9 221.15 29.52
 -10 3 -9 245.03 30.11
 10 -3 -9 215.01 28.16
 -10 3 -9 213.11 25.73
 -10 3 -8 170.85 19.13
 10 -3 -8 167.44 25.92
 -10 -3 -8 154.52 19.68
 -10 3 -8 152.72 23.36
 10 -3 -7 309.05 32.66
 -10 -3 -7 324.49 27.81
 -10 3 -7 304.3 30
 -10 3 -7 320.39 25.76
 -10 3 -6 11.12 8.4
 10 -3 -6 5.27 12.55
 -10 -3 -6 -5.91 10.37
 -10 3 -6 6.51 7.44
 -10 3 -5 106.73 17.46
 10 -3 -5 117.5 20.35
 -10 -3 -5 116.57 18.27
 -10 3 -5 124.04 17.68
 -10 3 -4 172.76 21
 10 -3 -4 134.55 21.43
 -10 -3 -4 169.84 20.58
 -10 3 -4 184.99 19.1
 10 -3 -3 676.27 40.29
 -10 -3 -3 744.12 42.18
 -10 -3 -3 692.85 39.28
 -10 3 -3 679.59 33.14
 10 -3 -2 368.67 28.95
 -10 -3 -2 368.65 31.73
 -10 3 -2 391.51 23.06
 -10 -3 -1 928.5 47.25
 10 -3 -1 882.78 41.62
 -10 -3 0 -4.05 13.69
 10 -3 0 -4.79 9.91
 -10 -3 1 887.06 46.63
 10 -3 1 808.88 37.53
 -10 -3 2 408.68 33.33
 10 -3 2 381.23 25.74
 -10 -3 3 622 39.31
 10 -3 3 622.99 30.2
 -10 -3 4 186.82 21.61
 -10 -3 5 91.16 15.15
 -10 -4 -19 11.96 3.21
 10 -4 -19 2.11 3.92
 10 -4 -19 5.41 2.57
 10 -4 -18 10.14 4.29
 -10 -4 -18 8.87 3.58
 -10 -4 -18 4.21 2.64
 10 -4 -17 9.18 5.27
 10 4 -17 1.26 4.92
 -10 -4 -17 4.19 4.26
 -10 -4 -17 0.65 3.18
 10 -4 -17 0.68 3.06
 10 -4 -16 -0.14 5.52
 -10 -4 -16 -0.18 5.09
 10 4 -16 -0.39 5.94
 -10 -4 -16 2.54 3.86
 10 -4 -16 3.43 3.62
 10 4 -15 9.03 5.98
 10 -4 -15 9.45 6.41
 -10 4 -15 8.64 5.78
 10 -4 -15 7.11 3.78
 10 4 -15 9.02 6.13
 -10 -4 -15 2.31 3.99
 -10 -4 -15 2.28 5.45
 10 4 -14 33.14 7.66
 10 -4 -14 23.99 6.98
 -10 4 -14 21.9 6.26
 10 4 -14 22.08 6.74
 10 -4 -14 23.58 8.06
 -10 -4 -14 21.95 6.45
 10 -4 -13 45.26 9.29
 10 4 -13 51.98 8.81
 -10 4 -13 50.91 7.93
 10 4 -13 42.92 8.29
 -10 -4 -13 50.05 8.12
 -10 4 -13 36.39 8.29
 10 -4 -13 29.64 8.54
 -10 4 -12 73.38 7.81
 10 -4 -12 74.95 11.41
 10 4 -12 71.54 9.74
 10 -4 -12 63.98 10
 -10 4 -12 59.71 8.15
 10 4 -12 61.38 8.91
 -10 -4 -12 57.92 8.49
 -10 -4 -12 74.97 11.46
 -10 4 -12 67.52 9.49
 -10 -4 -11 56.74 9.72
 -10 4 -11 87.21 20.64
 10 -4 -11 58.38 9.71
 10 4 -11 56.96 8.92
 10 -4 -11 53.97 9.44
 -10 4 -11 42.6 7.29
 10 4 -11 54.01 8.41
 -10 -4 -11 55.63 7.84
 -10 4 -11 73.75 10.29
 -10 4 -10 135.57 11.96
 10 4 -10 131.14 11.04
 -10 -4 -10 134.3 12.55
 -10 4 -10 111.7 19.89
 10 -4 -10 149.08 13.39
 10 4 -10 151.1 13.02
 10 -4 -10 139.85 12.18
 -10 -4 -10 122.84 10.33
 -10 4 -10 134.11 10.68
 -10 -4 -10 136.62 24.99
 -10 4 -10 167.76 27.81
 10 -4 -10 174.54 27.08
 10 -4 -9 17.6 10.83
 10 -4 -9 36.85 8
 -10 -4 -9 17.3 9.54
 -10 -4 -9 34.7 15.79
 -10 4 -9 42.43 14.46
 -10 4 -9 36.91 5.14
 -10 -4 -9 27.93 5.25
 -10 -4 -9 32.05 6.62
 -10 4 -9 39.55 7.76
 10 -4 -9 35.82 7.31
 10 4 -9 43.9 6.82
 -10 4 -8 102.49 17.57
 -10 -4 -8 77.42 16.55
 10 -4 -8 88.68 21.5
 -10 4 -7 45.96 10.21
 -10 4 -7 48.83 11.3
 10 -4 -7 49.76 15.96
 -10 -4 -7 29.62 10.13
 -10 4 -6 -0.73 7.95
 10 -4 -6 10.23 10.39
 -10 -4 -6 8.16 7.84
 -10 4 -5 77.33 14.79
 10 -4 -5 71.5 15.94
 -10 -4 -5 66.01 15.62
 10 -4 -4 1.75 12
 -10 -4 -4 10.47 10.48
 10 -4 -3 205.49 23.74
 -10 -4 -3 225.29 24.28
 10 -4 -2 122.62 18.47
 -10 -4 -2 120.17 18.83
 10 -4 -1 68.99 13.85
 -10 -4 -1 74.96 16.49
 10 -4 0 120.48 16.56
 -10 -4 0 139.98 20.27
 10 -4 1 75.05 12.73
 -10 -4 1 89.62 18.17
 10 -4 2 110.12 15
 10 -4 3 212.07 18.55
 -10 -4 5 63.2 12.99
 -10 -4 6 -0.97 7.43
 10 -5 -19 7.27 3.16
 -10 -5 -18 13 2.9
 -10 -5 -18 20.5 3.96
 10 -5 -18 14.84 3.6
 10 -5 -18 17.89 3.01
 -10 -5 -17 28.69 5.01
 10 -5 -17 34.69 4.79
 10 -5 -17 23.3 5.15
 10 5 -17 23.67 5.77
 -10 -5 -16 14.61 5.18
 10 -5 -16 24.17 5.06
 10 5 -16 11.6 6.14
 10 -5 -16 8.38 5.13
 -10 -5 -15 59.57 7.79
 10 5 -15 59.32 8.81
 10 -5 -15 42.21 7.63
 -10 -5 -14 17.59 6.17
 10 -5 -14 18.1 7.21
 10 5 -14 14.3 6.58
 10 5 -13 59.81 9.12
 10 -5 -13 66.96 10.94
 -10 -5 -13 74.02 9.18
 10 -5 -13 59.55 8.92
 10 5 -13 64.27 8.53
 -10 5 -13 61.24 7.44
 10 5 -12 31.53 6.94
 10 -5 -12 35.91 9.41
 -10 -5 -12 34.65 6.93
 10 5 -12 30.29 6.08
 10 -5 -12 31.33 7.71
 -10 5 -12 33.61 6.33
 10 5 -11 48.74 8.53
 10 -5 -11 55.22 10.48
 -10 -5 -11 52.91 8.07
 -10 5 -11 61.24 8.33
 10 5 -11 66.53 9.02
 10 -5 -11 51.74 8.6
 10 -5 -10 44.56 9.24
 10 -5 -10 13.92 5.52
 10 5 -10 33.19 7.06
 10 -5 -10 39.27 16.22
 -10 5 -10 24.8 17.93
 -10 5 -10 36.29 7.21
 -10 -5 -10 34.98 6.76
 10 -5 -9 14.26 6.72
 10 5 -9 12.44 5.36
 10 -5 -9 15.06 5.22
 -10 -5 -9 -1.16 13.72
 -10 -5 -9 21.55 6.12
 10 -5 -9 22.07 14.9
 -10 5 -9 21.89 8.65
 10 -5 -8 57.73 8.31
 -10 5 -8 77.84 11.75
 10 -5 -8 70.97 17.39
 10 -5 -8 84.65 10.13
 -10 -5 -8 67.13 15.9
 10 -5 -7 77.03 18.52
 -10 -5 -7 63.66 15.62
 -10 5 -6 56.92 15.53
 10 -5 -6 28.03 11.61
 -10 -5 -6 37.14 13.49
 -10 5 -5 65.41 15.09
 10 -5 -5 109.19 19.08
 -10 -5 -5 100.9 19.46
 10 -5 -4 43.76 15.67
 -10 -5 -4 32.06 12.39
 10 -5 -3 54.64 13.89
 -10 -5 -3 71.25 16.59
 10 -5 -2 149.19 19.57
 -10 -5 -2 159.23 21.9
 10 -5 -1 50.39 13.83
 -10 -5 -1 16.08 10.2
 10 -5 0 83.1 14.28
 -10 -5 0 95.16 17.81
 10 -5 1 24.72 8.01
 -10 -5 1 16.49 12.03
 10 -5 2 160.59 17.27
 -10 -5 2 182.27 22.34
 10 -5 3 114.33 14.6
 -10 -5 3 84.08 14.54
 -10 -5 4 54.6 12.79
 -10 -5 5 116.67 17.08
 -10 -6 -18 31.07 3.52
 10 -6 -18 29.57 4.38
 -10 -6 -17 17.5 3.92
 10 6 -17 20.68 4.7
 10 -6 -17 8.91 3
 10 -6 -17 22.32 4.4
 -10 -6 -16 99.53 8.07
 10 6 -16 102.43 8.95
 10 -6 -16 82.43 7.38
 10 -6 -16 88.81 7.03
 10 6 -15 65.7 8.38
 10 -6 -15 61.24 7.41
 -10 -6 -15 44.61 6.62
 10 -6 -14 184.13 12.61
 10 6 -14 192.18 13.47
 -10 -6 -14 185.65 12.03
 10 -6 -13 73.48 9.33
 10 6 -13 83.6 10.26
 -10 6 -13 84.89 8.39
 -10 -6 -13 86.88 9.26
 -10 -6 -12 91.08 9.99
 10 -6 -12 86.27 10.26
 -10 6 -12 81.62 8.99
 10 6 -12 97.29 10.99
 10 6 -11 11.16 6.15
 10 -6 -11 16.16 6.67
 -10 6 -11 21.08 6.14
 -10 -6 -11 29.96 7.41
 -10 -6 -10 52.91 7.94
 -10 6 -10 67.77 8.82
 10 6 -10 60.49 9.27
 10 -6 -10 47.61 7.79
 10 -6 -10 71.1 10.48
 -10 -6 -9 93.53 22.01
 -10 -6 -9 91.23 9.85
 10 -6 -9 98.05 10.46
 10 6 -9 94.26 10.33
 10 -6 -9 100.37 12.29
 -10 6 -9 75.13 9.3
 10 -6 -9 102.05 22.34
 -10 6 -8 155.5 10.49
 10 -6 -8 120.36 25.26
 -10 6 -8 146.23 12.36
 10 -6 -8 160.69 12.8
 10 -6 -8 141.1 12.77
 10 6 -7 94.77 9.56
 -10 6 -7 101.43 8.59
 10 6 -7 87.64 9.36
 10 -6 -7 122.27 25.07
 10 -6 -7 97.64 10.25
 -10 -6 -7 89.17 19.89
 -10 -6 -6 390.75 36.85
 10 6 -6 405.98 18.93
 -10 6 -6 365.02 32.02
 -10 6 -6 399.09 16.94
 10 6 -6 381.37 17.11
 10 -6 -6 375.5 36.96
 10 6 -6 393.81 31.41
 -10 -6 -5 223.88 28.4
 10 -6 -5 259.7 30.09
 -10 -6 -4 562.21 41.89
 10 -6 -4 521.93 39.95
 -10 -6 -3 118.37 21.08
 10 -6 -3 92.43 17.96
 -10 -6 -2 215.23 26.35
 10 -6 -2 196.27 24.09
 -10 -6 -1 328.95 31.52
 10 -6 -1 242.24 24.34
 -10 -6 0 88.6 17.46
 10 -6 0 86.34 15.87
 -10 -6 1 353.77 31.65
 10 -6 1 321.65 26.74
 -10 -6 2 256.93 26.23
 10 -6 2 248.33 23.26
 -10 -6 3 105.07 17.34
 -10 -6 4 650.46 39.57
 -10 6 18 16.51 2.89
 10 -7 -17 93.94 6.54
 10 7 -17 105.59 6.89
 10 -7 -17 95.76 5.46
 -10 -7 -17 98.48 5.81
 -10 -7 -16 66.19 6.05
 10 7 -16 70.15 7.03
 10 -7 -16 67.55 5.96
 10 -7 -16 67.92 5.92
 10 7 -15 262.03 13.14
 -10 -7 -15 233.53 11.49
 10 -7 -15 224.19 11.51
 10 7 -14 43.58 7.74
 -10 -7 -14 38.42 6.47
 10 -7 -14 30.93 6.39
 10 7 -13 194.21 13.13
 10 -7 -13 180.17 12.31
 -10 -7 -13 194.2 12.52
 -10 -7 -12 13.74 6.17
 10 7 -12 7.38 6.26
 10 -7 -12 19.39 6.51
 -10 7 -12 8.66 5.4
 10 7 -11 197.14 13.92
 -10 -7 -11 171.55 12.75
 10 -7 -11 168.5 13.12
 -10 7 -11 204.07 13.68
 10 -7 -10 102.44 10.38
 10 7 -10 126.53 11.41
 -10 -7 -10 118.56 11.2
 -10 7 -10 127.5 11.59
 10 7 -9 496.7 21.47
 10 -7 -9 488.36 21.23
 -10 7 -9 531.14 18.96
 -10 7 -9 502.32 21.57
 10 -7 -8 119 11.15
 -10 7 -8 131.32 11.95
 -10 7 -8 133.42 10.3
 -10 7 -7 354.43 18.56
 10 -7 -7 332.38 36.65
 10 7 -7 331.36 16.93
 -10 7 -7 353.85 16.77
 10 7 -7 326.13 17.63
 -10 -7 -6 203.56 28.31
 -10 7 -6 262.58 16.04
 10 7 -6 234.54 26.42
 10 -7 -6 241.77 31.97
 10 7 -6 249.72 14.25
 -10 7 -6 263.32 14.64
 10 7 -6 230.29 15.35
 -10 -7 -5 588.05 45.8
 -10 7 -5 546.82 22.34
 10 -7 -5 557.05 44.88
 10 7 -5 484.89 37.03
 -10 7 -5 559.44 21.09
 10 7 -5 508 19.09
 10 7 -5 529.87 22.98
 -10 -7 -4 205.36 25.9
 -10 7 -4 221.21 14.31
 10 -7 -4 237.08 29.81
 10 7 -4 212.95 26.94
 -10 7 -4 217.06 13.79
 10 7 -4 207.58 12.1
 10 7 -4 227.48 14.93
 -10 -7 -3 818.27 52.78
 -10 7 -3 796.62 26.13
 10 -7 -3 779.99 49.31
 -10 7 -3 777.3 24.68
 10 7 -3 802.78 25.89
 -10 -7 -2 38.93 13
 -10 7 -2 44.89 7.29
 10 -7 -2 36.79 14.09
 10 7 -2 45.12 6.69
 -10 7 -2 40.56 6.15
 -10 7 -1 698.19 23.38
 -10 -7 -1 671.8 46.18
 10 -7 -1 626.54 41.44
 -10 7 0 17.73 6.17
 -10 -7 0 7.93 9.9
 10 -7 1 584.6 38.29
 -10 -7 1 570.69 41.5
 10 -7 2 42.21 11.28
 -10 -7 2 73 16.22
 -10 -7 3 804.32 46.79
 10 7 7 268.24 29.3
 -10 7 17 81.81 5.88
 10 -8 -16 147.15 6.93
 10 8 -16 149.09 7.85
 -10 -8 -16 129.78 6.49
 -10 -8 -15 50.85 5.38
 10 -8 -15 58.43 5.75
 10 -8 -15 48.74 4.85
 10 8 -15 64.25 6.69
 10 8 -14 217.29 12.02
 10 -8 -14 212.29 10.7
 -10 -8 -14 225.36 11.23
 10 8 -13 90 9.37
 10 -8 -13 75.04 7.64
 -10 -8 -13 84.54 8.13
 10 8 -12 123.81 11.1
 10 -8 -12 126.86 10.56
 -10 -8 -12 121.64 10.01
 -10 -8 -11 30.89 6.49
 10 8 -11 27.69 7.14
 10 -8 -11 37.15 6.94
 -10 8 -11 28.42 6.02
 10 8 -10 209.73 14.16
 -10 -8 -10 190.14 13.21
 10 -8 -10 174.09 12.84
 -10 8 -10 180.4 13.15
 10 -8 -9 23.92 6.61
 10 8 -9 25.42 7.31
 -10 8 -9 13.4 6.47
 10 -8 -8 504.47 21.24
 -10 8 -8 563.13 23.24
 -10 8 -8 542.31 20.29
 10 8 -7 134.17 12.48
 10 -8 -7 114.55 11.19
 -10 8 -7 121.96 12
 -10 8 -7 126.3 10.73
 10 8 -7 131.07 11.44
 -10 8 -6 568.85 23.87
 -10 8 -6 573.03 22.07
 10 8 -6 505.88 20.23
 10 8 -6 572.81 24.33
 -10 8 -5 326.71 18.41
 10 8 -5 285.07 30.51
 10 -8 -5 311.73 34.42
 -10 8 -5 334.23 17.17
 10 8 -5 333.53 16.03
 10 8 -5 342.31 19.43
 -10 8 -4 812.94 28.2
 10 8 -4 773.91 50.12
 10 -8 -4 785.5 54.25
 -10 8 -4 828.48 24.04
 10 8 -4 762.92 23.36
 -10 8 -4 783.47 26.08
 10 8 -4 750.64 27.45
 -10 -8 -3 183.65 27.79
 -10 8 -3 185.41 13.97
 10 8 -3 122.02 20.79
 10 -8 -3 194.26 27.14
 -10 8 -3 189.6 13.42
 10 8 -3 149.85 10.21
 10 8 -3 168.09 13.5
 -10 -8 -2 932.49 58.61
 -10 8 -2 875.73 28.4
 10 -8 -2 902.49 54.41
 10 8 -2 882.8 54.61
 -10 8 -2 848.66 27.03
 10 8 -2 852.94 27.28
 -10 -8 -1 102.75 20.03
 -10 8 -1 89.9 9.87
 10 -8 -1 41 12.5
 10 8 -1 58.22 18.24
 -10 8 -1 78.32 9.32
 10 8 -1 77.28 9.1
 -10 -8 0 655.24 47.89
 -10 8 0 624.13 22.74
 10 -8 0 561.05 41.73
 10 8 0 593.24 46.45
 10 8 0 649.6 22.81
 -10 8 0 641.55 24.05
 -10 -8 1 67.67 16.34
 10 8 1 67.03 7.96
 10 -8 1 32.45 9.59
 10 8 1 57.41 17
 -10 8 1 63.73 8.71
 10 8 2 795.54 53.75
 -10 -8 2 824.08 51.13
 -10 8 2 832 25.38
 10 8 2 847.79 25.17
 -10 8 2 863.31 28.11
 10 8 3 164.73 25.23
 10 8 3 178.4 11.82
 -10 8 3 182.19 13.33
 10 8 4 674.87 50.32
 10 8 4 657.2 21.64
 -10 8 4 648.3 23.84
 10 8 5 331.23 35.64
 10 8 5 347.4 15.55
 -10 8 5 360.72 17.79
 -10 8 6 452.26 19.37
 -10 8 15 51.77 6.8
 -10 8 16 120.45 7.19
 10 9 -15 290.43 10.2
 10 -9 -15 278.89 9.33
 -10 -9 -15 259.5 8.51
 -10 -9 -14 5.25 3.13
 10 9 -14 8.89 4.07
 -10 -9 -13 268.19 11.61
 10 -9 -13 277.84 10.98
 10 9 -13 280.29 12.77
 10 9 -12 42.78 7.04
 -10 -9 -12 34.24 5.45
 10 -9 -12 34.44 5.19
 -10 -9 -11 177.45 11.58
 10 -9 -11 171.32 10.88
 10 9 -11 189.88 12.44
 10 9 -10 48.67 7.85
 -10 -9 -10 40.32 7.2
 10 -9 -10 51.8 7.24
 -10 -9 -9 277.38 15.38
 10 -9 -9 280.91 15.14
 -10 9 -9 322.6 17.58
 10 9 -9 342.82 17.16
 -10 9 -8 24.93 8.09
 10 -9 -8 23.9 6.29
 10 9 -8 22.95 7.01
 10 -9 -7 466.61 19.9
 10 9 -7 497.03 21.78
 -10 9 -7 512.5 22.63
 -10 9 -7 507 20.54
 10 9 -7 497.53 20.66
 10 9 -6 153.72 13.22
 -10 9 -6 186.38 14.71
 -10 9 -6 172.72 12.76
 10 9 -6 155.51 11.91
 10 9 -5 582.24 24.8
 -10 9 -5 563.71 24.63
 -10 9 -5 586.45 22.96
 -10 9 -5 613.68 20.3
 10 9 -5 572.09 20.79
 10 9 -4 170.61 14.56
 -10 9 -4 148.15 13.45
 -10 9 -4 153.36 12.77
 -10 9 -4 181.16 11.85
 10 9 -4 152.85 11.21
 10 9 -3 822.62 28.58
 -10 9 -3 825.4 28.82
 -10 9 -3 795.66 27.35
 10 9 -3 809.83 23.41
 10 9 -2 50.16 8.85
 -10 9 -2 35.29 8.4
 -10 9 -2 39.06 7.93
 10 9 -1 389.84 18.99
 -10 9 -1 395.66 19.73
 -10 9 -1 387.83 19.31
 10 9 0 51.19 8.32
 -10 9 0 59.47 7.93
 -10 9 0 57.88 9.4
 -10 9 1 453.02 21.17
 10 9 1 432.64 19.32
 -10 9 2 44.63 8.1
 -10 9 2 44.41 6.91
 10 9 2 44.82 7.76
 -10 9 3 757.88 26.59
 -10 9 3 792.49 25.54
 10 9 3 784.69 24.55
 -10 9 4 153.32 12.42
 -10 9 4 152.65 12.33
 10 9 4 164.29 11.59
 -10 9 5 539.09 21.52
 -10 9 5 542.23 23.2
 10 9 5 519.36 19.22
 -10 9 6 187.52 12.34
 -10 9 6 173.4 15.05
 10 9 6 188.6 11.38
 -10 9 11 206.31 15.76
 -10 9 12 42.65 8.31
 -10 9 13 333.32 15.82
 -10 9 14 4.31 4.39
 -10 9 15 247.07 9.81
 10 -10 -14 96.58 5.45
 10 10 -14 97.8 5.69
 -10 -10 -13 3.95 2.92
 10 10 -13 3.31 3.46
 10 10 -12 124.68 8.5
 -10 -10 -12 105.86 7.23
 -10 -10 -11 5 4.13
 10 10 -11 1.98 4.88
 -10 -10 -10 103.94 8.5
 10 -10 -10 106.27 8.21
 10 10 -10 119.58 9.59
 10 10 -9 6.89 5.84
 10 -10 -9 4.44 3.63
 -10 -10 -9 2.37 4.73
 10 10 -8 195.63 12.81
 10 -10 -8 184.21 11.59
 10 10 -7 1.84 5.56
 10 -10 -7 5.25 5.02
 10 10 -7 11.65 5.53
 -10 10 -6 195.76 12.82
 10 10 -6 209.04 13.14
 -10 10 -6 226.11 11.69
 10 10 -6 216.7 14.92
 10 -10 -6 198.81 12.96
 10 10 -5 3.64 6.71
 -10 10 -5 9.71 6.73
 10 10 -5 5.62 4.91
 -10 10 -5 4.1 3.71
 10 10 -4 406.58 20.94
 -10 10 -4 417.38 17.14
 -10 10 -4 413.92 19.69
 10 10 -4 393.62 16.94
 10 10 -3 1.35 6.57
 -10 10 -3 8.43 7.15
 10 10 -3 1.92 3.63
 -10 10 -3 0.63 3.9
 -10 10 -2 318.39 18.18
 10 10 -2 283.65 13.45
 -10 10 -2 308.27 15.98
 10 10 -2 300.93 17.64
 -10 10 -1 -1.55 6.47
 10 10 -1 -0.83 6.67
 -10 10 0 310.99 17.8
 10 10 0 309.21 17.11
 -10 10 1 4.28 5.97
 10 10 1 3.03 5.83
 -10 10 2 260.02 16.13
 -10 10 2 255.65 13.74
 10 10 2 272.97 15.64
 -10 10 3 12.95 5.63
 -10 10 3 4.91 4.14
 10 10 3 11.54 5.43
 -10 10 4 378.82 18.27
 -10 10 4 368.86 17.38
 10 10 4 379.39 17.14
 -10 10 5 1.33 4.34
 10 10 5 5.32 4.63
 -10 10 5 -2.28 5.23
 10 10 6 173 10.83
 -10 10 6 160.75 13.03
 10 10 7 -6.42 4.14
 -10 10 7 9.88 6.7
 -10 10 8 153.66 13.19
 -10 10 9 5.81 7.14
 -10 10 10 99.75 10.6
 -10 10 11 2.66 5.55
 -10 10 12 113.52 9.18
 -10 10 13 1.45 3.88
 -10 10 14 88.28 5.8
 10 11 -12 22.07 3.43
 10 11 -11 59.83 5.69
 -10 -11 -11 54.88 4.83
 10 11 -10 1.72 3.97
 -10 -11 -10 1.27 2.98
 10 11 -9 29.85 5.76
 -10 -11 -9 30.94 5.13
 10 11 -8 6.05 5.13
 -10 -11 -8 -1.32 3.93
 10 11 -7 118.77 9.63
 10 -11 -7 124.2 8.6
 10 -11 -6 14.49 4.65
 10 11 -6 22.08 6.53
 -10 11 -6 29.07 4.39
 10 11 -5 184.11 11.33
 -10 11 -5 196.88 10.62
 10 11 -5 181.09 13.21
 10 -11 -5 176.87 11.13
 10 11 -4 6.04 6.43
 -10 11 -4 5.2 6.44
 10 11 -4 10.38 4.17
 -10 11 -4 8.13 4.43
 10 11 -3 128.89 12.51
 -10 11 -3 121.78 9.41
 -10 11 -3 123.22 11.32
 10 11 -3 117.69 8.67
 10 11 -2 34.77 8.33
 -10 11 -2 33.19 8.31
 -10 11 -2 19.83 4.49
 -10 11 -1 129.71 11.88
 -10 11 -1 118.2 10.18
 10 11 -1 122.38 11.93
 -10 11 0 34.7 7.28
 10 11 0 44.55 8.21
 -10 11 1 128.99 11.52
 10 11 1 120.85 11.16
 -10 11 2 33.94 6.99
 10 11 2 24.4 6.45
 -10 11 3 105.56 9.92
 10 11 3 125.88 10.33
 -10 11 3 136.64 9.8
 -10 11 4 4.04 5.04
 10 11 4 6.47 4.72
 -10 11 4 5.46 4.11
 -10 11 5 210.24 11.81
 10 11 5 218.03 12.11
 -10 11 5 227.66 12.76
 10 11 6 24.71 4.92
 -10 11 6 26.28 6.36
 10 11 7 105.89 7.74
 -10 11 7 98.9 9.33
 -10 11 8 0.29 4.96
 -10 11 9 37.5 6.27
 -10 11 10 2.63 4.41
 -10 11 11 69.73 6.81
 -10 11 12 28.46 4.19
 10 12 -10 18.78 3.04
 -10 -12 -9 5.07 2.43
 10 12 -9 0.84 2.73
 -10 -12 -8 9.17 2.63
 10 12 -8 5.04 3.15
 -10 -12 -7 4.97 2.93
 10 12 -7 9.23 4.16
 10 12 -6 16.37 4.64
 10 12 -5 2.75 4.64
 10 12 -5 -1.34 4.93
 -10 12 -5 1.61 2.68
 10 -12 -4 17.11 3.99
 10 12 -4 20.32 6.39
 -10 12 -4 24.09 4.43
 10 -12 -3 10.91 4.06
 10 12 -3 15.15 3.7
 10 12 -3 7.19 5.85
 -10 12 -3 11.19 4.18
 10 12 -2 23.86 7.17
 -10 12 -2 15.51 4.45
 10 12 -1 41.76 8.2
 -10 12 -1 45.73 6.45
 10 12 0 1.75 5.62
 -10 12 0 5.32 4.78
 10 12 1 38.17 6.93
 -10 12 1 46.76 7.29
 10 12 2 12.51 5.36
 -10 12 3 12.56 3.65
 10 12 3 6.07 4.4
 -10 12 4 23.46 4.3
 10 12 4 31.95 5.71
 -10 12 5 3.94 3.3
 10 12 5 2.23 3.54
 -10 12 6 18.15 4.09
 10 12 6 22.3 4.3
 -10 12 7 11.72 3.95
 10 12 7 1.4 2.65
 -10 12 8 4.59 3.46
 -10 12 9 3.74 2.93
 -10 12 10 19.7 3.1
 10 13 -6 1.11 2.57
 10 13 -5 -1.55 2.69
 -10 13 -4 2.87 2.25
 10 13 -4 -0.37 3.08
 10 13 -3 -2.38 3.52
 -10 13 -3 2.24 2.67
 10 13 -3 2.32 3.92
 -10 13 -2 21.26 3.61
 10 13 -2 22.87 5.11
 -10 13 -1 5.63 3.19
 10 13 -1 10.94 4.82
 -10 13 0 9.35 3.5
 10 13 0 15.14 5.04
 -10 13 1 2.75 3.24
 10 13 1 -0.31 4.81
 -10 13 2 25.1 4.95
 10 13 2 32.91 5.88
 -10 13 3 -2.93 3.57
 10 13 3 0.04 3.9
 -10 13 4 -3.07 4
 10 13 4 2.38 3.5
 -10 13 5 5.1 3.62
 10 13 5 3.08 2.66
 -10 13 6 3.94 3.37
 -10 13 7 6.85 2.86
 10 14 0 44.93 3.92
 10 14 1 9.67 2.47
 11 0 -19 -1.19 4.01
 11 0 -19 2.07 3.1
 -11 0 -19 -4.47 3.03
 -11 0 -18 0.48 3.06
 -11 0 -18 -1.79 3.81
 -11 0 -17 0.36 3.97
 -11 0 -17 -5.31 4.98
 11 0 -17 5.42 6.19
 11 0 -16 -11.95 7.54
 -11 0 -16 4.64 5.36
 -11 0 -16 -10.01 5.6
 11 0 -16 7.74 5.38
 11 0 -15 -5.84 6.92
 11 0 -15 -6.92 5.72
 -11 0 -15 -3.84 5.49
 -11 0 -15 0.07 5.07
 11 0 -15 -6.53 6.42
 11 0 -14 7.08 6.56
 11 0 -14 -1.96 5.33
 -11 0 -14 -6.57 6.71
 -11 0 -14 -2.35 4.78
 -11 0 -14 0.68 5.3
 11 0 -14 -1 6.57
 -11 0 -13 -0.12 4.49
 11 0 -13 -3.39 5.37
 -11 0 -13 -1.16 5.16
 11 0 -13 -4.67 7.49
 11 0 -13 -2.24 6.26
 -11 0 -12 -6.98 4.87
 11 0 -12 2.55 4.64
 -11 0 -12 15.04 12.14
 -11 0 -12 3.78 4.26
 11 0 -12 8.92 7.26
 -11 0 -11 8.9 4.37
 11 0 -11 -1.93 4.05
 -11 0 -11 6.47 4.31
 11 0 -11 2.6 4.47
 11 0 -10 -0.86 3.88
 -11 0 -10 -6.87 15.11
 -11 0 -9 -0.82 11.11
 -11 0 -8 -5.33 9.92
 -11 0 -8 0.82 11.33
 -11 0 -7 6.05 8.6
 -11 0 -7 0.18 6.52
 -11 0 -7 8.07 11.02
 -11 0 -6 -4.82 10.49
 -11 0 -5 2.75 8.63
 -11 0 -4 0.36 10
 -11 0 -4 3.44 11.66
 -11 0 -3 1.6 10.36
 -11 0 -2 -9.02 11.53
 -11 0 -1 6.49 11.59
 -11 0 0 11.44 11.17
 -11 0 1 10.54 10.81
 -11 0 2 4.3 9.34
 -11 0 3 -3.27 8.81
 -11 0 4 3.83 8.41
 -11 0 5 0.31 8.03
 -11 0 6 8.82 7.11
 11 -1 -19 26.12 4.75
 11 1 -19 28.83 4.99
 -11 1 -19 26.92 4.17
 11 -1 -19 44.1 5.85
 -11 -1 -19 29.45 4.02
 -11 1 -18 53.47 6.19
 -11 -1 -18 50.52 6.02
 11 1 -18 44.87 6.59
 11 -1 -18 41.97 6.74
 -11 -1 -18 51.52 5.39
 -11 -1 -17 2.93 4.28
 -11 1 -17 3.02 4.34
 -11 1 -17 6.9 3.91
 -11 -1 -17 3.02 4.04
 11 1 -17 14.53 6.7
 11 -1 -17 6.97 6.24
 11 1 -16 49.41 7.21
 11 1 -16 59.54 9.29
 11 -1 -16 51.06 8.7
 -11 1 -16 45.24 7.06
 -11 -1 -16 45.42 6.92
 -11 1 -16 57.26 7.9
 -11 -1 -16 58.64 7.88
 11 1 -16 49.63 7.35
 11 -1 -16 58.48 9.13
 11 1 -15 20.23 6.03
 11 -1 -15 22.83 7.38
 11 1 -15 17.04 7.56
 11 -1 -15 11.12 6.97
 11 1 -15 10.63 5.86
 -11 -1 -15 16.34 5.86
 -11 1 -15 16.77 5.9
 -11 1 -15 12.29 5.36
 -11 -1 -15 17.81 5.92
 -11 -1 -15 27.47 7.19
 11 -1 -14 103.43 11.52
 11 1 -14 98.56 10.82
 -11 1 -14 100.31 9.81
 -11 -1 -14 114.91 10.24
 -11 1 -14 102.89 10.4
 11 1 -14 83.75 8.82
 11 1 -14 100.57 10.86
 11 -1 -14 99.67 11.8
 -11 -1 -14 106.51 10.25
 11 1 -13 116.26 11.7
 11 -1 -13 114.76 12.24
 -11 1 -13 105.59 9.96
 -11 -1 -13 109.9 9.86
 -11 1 -13 103.92 10.44
 11 -1 -13 112.45 9.75
 11 1 -13 99.32 9.98
 -11 -1 -13 99.44 9.32
 11 -1 -13 107.58 11.89
 -11 1 -12 115.99 22.14
 -11 -1 -12 51.68 18.34
 11 1 -12 86.61 10.49
 11 -1 -12 97.53 10.74
 11 -1 -12 88.76 10.94
 -11 1 -12 93.31 9.19
 -11 -1 -12 88.84 8.71
 -11 -1 -12 109.1 9.96
 11 1 -12 92.5 9.76
 -11 1 -12 78.95 9.13
 -11 -1 -11 32.99 6.02
 -11 1 -11 33.57 6.06
 11 1 -11 43.35 6.83
 -11 1 -11 18.16 11.67
 -11 -1 -11 29.07 5.78
 -11 1 -11 34.68 6.72
 11 -1 -11 32.3 6.87
 11 1 -11 30.26 6.48
 11 1 -10 195.27 12.16
 -11 1 -10 173.78 11.85
 11 1 -10 193.21 13.18
 11 -1 -10 191.38 13.3
 -11 1 -10 204.58 31.55
 -11 -1 -10 171.59 27.87
 -11 -1 -9 75.97 19.47
 -11 1 -9 86.98 18.76
 -11 -1 -8 206.17 27.11
 -11 1 -8 241.65 28.69
 -11 1 -8 242.18 23.59
 -11 1 -8 238.84 22.17
 -11 -1 -8 230.38 22.56
 -11 1 -7 161.03 22.93
 -11 1 -7 177.51 20.27
 -11 -1 -7 171.57 21.86
 -11 -1 -7 159.41 19.41
 -11 1 -7 166.53 18.56
 -11 -1 -6 48.65 13.04
 -11 1 -6 84.54 14.85
 -11 -1 -6 81.51 14.98
 -11 1 -6 85.39 15.72
 -11 1 -6 66.68 16.4
 -11 -1 -5 175.61 21.78
 -11 1 -5 156.13 20.78
 -11 1 -5 148.87 19.15
 -11 -1 -4 105.95 18.93
 -11 1 -4 90.44 15.49
 -11 -1 -3 207.33 22.7
 -11 1 -3 207.86 22.48
 -11 1 -2 156 19.9
 -11 -1 -2 146.26 19.98
 -11 1 -1 39.56 14.44
 -11 -1 -1 50.01 15.45
 -11 1 0 188.45 21.97
 -11 -1 0 161.27 20.17
 -11 1 1 14.99 11.9
 -11 -1 1 23.34 10.34
 -11 -1 2 141.79 18.67
 -11 1 2 156.17 20.07
 -11 -1 3 172.73 19.18
 -11 1 3 161.44 19.2
 -11 -1 4 138.06 16.83
 -11 1 4 142.6 18.74
 -11 1 5 126.1 16.35
 -11 -1 5 123.27 16
 -11 1 6 50.21 10.55
 -11 1 7 168.09 17.07
 -11 -2 -19 68.77 5.53
 11 -2 -19 85.2 7.86
 11 -2 -19 82.11 6.68
 -11 -2 -18 31.75 5.07
 -11 -2 -18 43.13 4.92
 11 -2 -18 30.29 5.91
 11 2 -18 43.07 6.59
 -11 2 -18 35.73 5.41
 11 -2 -17 113.51 10.36
 -11 -2 -17 106.8 8.81
 -11 2 -17 114.04 8.91
 -11 -2 -17 115.16 8.73
 11 2 -17 121.34 10.28
 11 -2 -16 91.63 10.48
 11 2 -16 98.48 8.72
 11 2 -16 121.03 11.28
 11 -2 -16 83.23 10.29
 -11 -2 -16 91.21 8.78
 11 2 -16 97.02 9.46
 -11 2 -16 86.29 8.32
 -11 -2 -16 98.65 9.1
 -11 2 -16 96.64 8.81
 -11 -2 -16 93.1 8.74
 11 2 -15 124.37 10.7
 11 -2 -15 135.73 13.22
 -11 2 -15 137.89 11.07
 -11 -2 -15 141.59 11.04
 11 2 -15 162.5 13.09
 11 -2 -15 150.49 13.27
 11 2 -15 135.09 11.48
 -11 2 -15 141.78 11.31
 -11 -2 -15 130.87 10.64
 11 2 -14 356.7 17.69
 11 -2 -14 358.73 20.05
 -11 2 -14 322.13 16.13
 -11 -2 -14 336.79 16.5
 11 2 -14 331.23 18.42
 11 -2 -14 319.77 18.48
 11 2 -14 325.26 16.78
 -11 2 -14 344.45 17.46
 -11 -2 -14 336.54 16.12
 11 -2 -13 293.03 18.48
 -11 -2 -13 280.45 14.93
 -11 2 -13 282.25 15.31
 -11 -2 -13 275.59 15.07
 11 2 -13 272.24 15.71
 -11 2 -13 274.13 15.85
 11 2 -13 304.24 17.63
 11 -2 -13 297.74 17.62
 11 -2 -12 93.45 10.68
 11 2 -12 112.57 11.87
 11 -2 -12 95.76 11.89
 -11 2 -12 85.57 8.72
 11 2 -12 85.27 9.29
 -11 -2 -12 83.79 8.58
 -11 2 -12 88.48 10.09
 -11 2 -12 96.57 20.54
 11 -2 -11 121.48 11.42
 11 2 -11 124.05 11.03
 -11 2 -11 159.73 11.21
 -11 -2 -11 126.07 9.97
 -11 2 -11 122.78 11.2
 11 2 -11 126.33 10.5
 -11 2 -11 172.47 28.99
 -11 -2 -11 82.29 19.68
 11 -2 -11 145.68 13.36
 11 -2 -10 115.24 10.58
 11 2 -10 121.43 10.79
 -11 -2 -10 124.63 9.99
 -11 2 -10 119.49 9.28
 11 2 -10 121 9.95
 -11 2 -10 119.15 9.98
 -11 2 -10 86.24 19.49
 -11 -2 -10 123.41 23.34
 -11 2 -10 128.76 20.81
 -11 -2 -9 138.45 23.66
 -11 2 -9 179.55 26.01
 -11 2 -9 202.29 23.78
 -11 -2 -8 104.45 16.61
 -11 -2 -8 83.97 19.8
 -11 2 -8 87.82 18.88
 -11 2 -8 109.72 18.11
 -11 2 -7 468.91 38.05
 -11 -2 -7 475.7 33.93
 -11 2 -7 505.33 35.46
 -11 2 -7 510.14 32.18
 -11 2 -6 248.54 24.44
 -11 2 -6 213.85 24.71
 -11 -2 -6 198.26 22.66
 -11 2 -5 599.94 36.38
 -11 2 -5 636.55 39.31
 11 -2 -5 663.43 41.98
 -11 -2 -5 656.04 39.75
 -11 -2 -5 699.35 43.23
 -11 2 -4 424.68 30.15
 -11 2 -4 417.66 30.62
 11 -2 -4 439.22 34.1
 -11 -2 -4 472.34 36.29
 -11 2 -3 597.16 36.36
 -11 2 -3 614.13 34.28
 11 -2 -3 630.95 38.71
 -11 -2 -3 692.21 43.37
 -11 2 -2 244.28 24.77
 11 -2 -2 269.19 25.52
 -11 -2 -2 241.64 26.71
 -11 2 -1 754.44 42.16
 -11 -2 -1 768.18 43.7
 11 -2 -1 805.53 40.18
 -11 -2 0 8.05 14.48
 11 -2 0 6.82 7.78
 -11 -2 1 661.02 38.94
 -11 -2 2 309.73 26.62
 -11 -2 3 609.25 36.41
 -11 -2 4 339.01 27.52
 -11 -2 5 574.79 34.3
 -11 -2 6 215.57 21.81
 11 -3 -19 72.6 7.08
 11 -3 -19 68.59 5.5
 -11 -3 -19 60.53 4.64
 -11 -3 -18 115.72 6.97
 -11 -3 -18 109.18 7.45
 11 -3 -18 118.01 8.7
 11 3 -17 64.83 7.51
 -11 -3 -17 65.75 6.82
 -11 -3 -17 69.83 7.07
 11 -3 -17 57.07 8.18
 11 3 -17 62.33 7.33
 11 -3 -16 154.02 12.5
 -11 -3 -16 147.96 10.44
 -11 3 -16 153.36 10.53
 11 3 -16 166.98 11.88
 11 3 -16 175.18 12.29
 -11 -3 -16 154.42 9.75
 11 3 -15 190 13.22
 11 -3 -15 192.58 14.47
 -11 -3 -15 171.13 11.76
 -11 3 -15 173 11.82
 -11 3 -15 166.36 12.02
 11 3 -15 181.16 12.86
 11 -3 -15 180.24 14.52
 -11 -3 -15 188 11.14
 11 -3 -15 194.2 10.97
 11 3 -14 111.98 11
 11 -3 -14 124.58 12.32
 -11 -3 -14 126.6 11.02
 -11 3 -14 122.79 10.34
 -11 3 -14 136.44 11.53
 11 3 -14 134.52 11.54
 11 -3 -14 120.86 12.87
 11 3 -14 117.91 9.85
 11 -3 -14 132.86 9.5
 -11 -3 -13 122.59 10.51
 -11 3 -13 120.98 10.51
 -11 3 -13 141.79 12.09
 11 3 -13 136.35 11.8
 11 -3 -13 153.61 13.64
 11 3 -13 132.7 12.25
 11 -3 -13 111.92 12.68
 -11 3 -12 188.85 12.47
 -11 -3 -12 173.58 12.18
 -11 3 -12 182.95 13.62
 11 3 -12 188.79 13.26
 11 3 -12 207.39 14.89
 11 -3 -12 196.5 15
 11 -3 -12 200.65 15.87
 11 -3 -11 149.45 13.73
 11 3 -11 139.75 12.08
 11 -3 -11 123.45 11.75
 -11 3 -11 142.24 10.73
 -11 -3 -11 138.55 10.82
 -11 3 -11 133.35 11.92
 11 3 -11 154.16 11.86
 -11 3 -11 166.01 23.73
 -11 -3 -11 111.82 26.05
 11 -3 -10 365.83 19.69
 11 3 -10 383.28 18.66
 11 -3 -10 341.86 17.67
 -11 3 -10 357.65 15.83
 -11 -3 -10 341.17 15.77
 11 3 -10 357.87 16.95
 -11 3 -10 391.13 35.55
 -11 3 -10 377.23 18.37
 -11 3 -10 417.44 41.58
 11 -3 -9 202.07 13.33
 -11 3 -9 210.18 13.64
 11 3 -9 195.23 12.06
 -11 -3 -9 233.07 25.43
 -11 3 -9 243.94 27.7
 -11 -3 -9 239.73 32.54
 -11 3 -9 232.64 29.71
 -11 3 -8 637.32 45.43
 -11 3 -8 690.19 39.44
 11 -3 -8 685.42 47.6
 -11 -3 -8 649.57 41.23
 -11 3 -7 263.64 28.32
 -11 3 -7 243.24 23.59
 11 -3 -7 306.44 31.76
 -11 -3 -7 295.48 28.26
 -11 3 -6 563.57 36.01
 -11 3 -6 598.29 40.26
 11 -3 -6 595.71 44.3
 -11 -3 -6 617.56 39.78
 -11 3 -5 347.22 29.17
 -11 3 -5 290.86 26.87
 11 -3 -5 375.87 35.47
 -11 -3 -5 314.19 28.53
 -11 3 -4 427.6 32.36
 -11 3 -4 468.18 31.23
 11 -3 -4 489.71 38.41
 -11 -3 -4 482.87 35.63
 -11 3 -3 594.79 38.18
 -11 -3 -3 636.61 40.63
 -11 -3 -3 687.4 44.11
 11 -3 -3 659.81 42.03
 -11 -3 -2 776.76 46.66
 11 -3 -2 732.59 42.67
 -11 -3 -1 929.93 51.23
 11 -3 -1 864.09 44.85
 -11 -3 0 685.78 44.77
 11 -3 0 674.18 38.86
 -11 -3 1 926.46 52.53
 11 -3 1 885.3 42.47
 -11 -3 2 692.3 46.29
 11 -3 2 703.78 34.61
 -11 -3 3 599.87 42.9
 -11 -3 4 470.06 36.8
 -11 -3 5 354.82 29.93
 11 -4 -19 94.1 5.33
 11 -4 -19 108.48 7.34
 -11 -4 -18 139.89 6.94
 11 -4 -18 125.1 8.02
 -11 -4 -18 140.18 7.58
 -11 -4 -17 126.14 8.45
 -11 -4 -17 126.07 8.23
 11 4 -17 127.59 9.26
 11 -4 -17 116.69 9.13
 11 -4 -17 129.36 7.19
 11 4 -16 146.76 10.83
 11 -4 -16 138.07 11.01
 11 -4 -16 151.06 8.9
 -11 -4 -16 131.61 9.68
 -11 -4 -15 210.87 12.5
 11 -4 -15 234.17 14.75
 11 4 -15 224.42 13.47
 11 4 -15 241.36 13.98
 11 -4 -15 234.5 12.05
 11 -4 -14 188.49 13.74
 -11 4 -14 171.41 11.77
 -11 -4 -14 184.8 12.47
 11 4 -14 160.82 12.35
 11 -4 -14 177.45 15.36
 11 4 -14 188.45 13.47
 11 -4 -13 164.82 13.42
 -11 -4 -13 156.76 11.59
 -11 4 -13 143.08 11.08
 -11 4 -13 172.43 13.79
 11 4 -13 155.92 12.37
 11 4 -13 178.07 12.88
 11 -4 -13 166.7 15.38
 11 4 -12 369.95 18.59
 11 -4 -12 320.11 18.18
 -11 -4 -12 320.74 16.26
 -11 4 -12 339.9 16.4
 -11 4 -12 354.96 18.87
 11 4 -12 318.38 16.98
 -11 4 -12 332.25 16.27
 11 -4 -12 322.85 20.26
 11 4 -11 199.99 13.68
 11 -4 -11 183.31 14.15
 -11 -4 -11 173.62 12.19
 -11 4 -11 174.45 11.83
 -11 4 -11 162.75 13.73
 11 4 -11 150.28 11.95
 -11 4 -11 199.98 27.42
 11 -4 -11 177.09 15.14
 11 -4 -10 303.63 18.71
 11 -4 -10 258.04 16.14
 -11 -4 -10 260.99 14.37
 -11 4 -10 270 14.13
 -11 4 -10 281.01 17.28
 11 4 -10 268.15 15.25
 -11 -4 -10 221.56 30.82
 -11 4 -10 262.6 30.58
 11 -4 -9 250.74 16.23
 -11 -4 -9 244.36 26.18
 11 -4 -9 254.76 15.92
 -11 -4 -9 249.48 13.9
 -11 4 -9 268.61 13.57
 11 4 -9 241.43 13.93
 -11 -4 -9 270.84 33.24
 11 -4 -9 277.72 33.36
 -11 4 -9 255.15 15.91
 -11 4 -8 576.11 22.58
 11 4 -8 566.31 20.2
 11 -4 -8 564.96 46.44
 11 -4 -8 541.88 22.76
 -11 -4 -8 535.65 40.11
 11 -4 -8 522.59 20.89
 -11 4 -7 295.93 26.65
 -11 -4 -7 274.32 29.22
 11 -4 -7 280.48 33.92
 -11 4 -6 534 36.03
 -11 -4 -6 551.06 39.95
 11 -4 -6 579.54 45.67
 -11 4 -5 473.07 34.63
 -11 -4 -5 495.48 37.6
 11 -4 -5 436.68 37.8
 -11 4 -4 419.12 34.11
 -11 -4 -4 466.62 36.57
 11 -4 -4 453.38 36.78
 -11 -4 -3 522.07 38.87
 11 -4 -3 478.24 36.44
 -11 -4 -2 361.71 32.57
 11 -4 -2 349.75 30.21
 -11 -4 -1 303.32 30.17
 11 -4 -1 289.43 27.05
 -11 -4 0 393.71 34.12
 11 -4 0 379.83 29.36
 -11 -4 1 358.92 33.02
 11 -4 1 295.1 25.53
 11 -4 2 281.35 23.93
 -11 -4 6 480.84 36.04
 -11 -5 -18 61.27 4.33
 -11 -5 -18 55.5 4.55
 11 -5 -18 63.55 5.35
 11 5 -17 161.81 9.58
 11 -5 -17 159.82 7.57
 -11 -5 -17 159.48 8.6
 11 -5 -17 161.26 9.49
 11 5 -16 127.56 9.97
 11 -5 -16 130.21 8.1
 -11 -5 -16 111.33 8.34
 11 -5 -16 111.59 9.44
 11 5 -15 107.49 10.1
 11 -5 -15 100.75 7.9
 11 -5 -15 104.09 9.9
 -11 -5 -15 107.7 9.03
 11 5 -14 151.38 11.86
 -11 -5 -14 153.18 10.88
 11 -5 -14 150.91 12.49
 11 -5 -13 295.46 17.03
 -11 -5 -13 265.92 14.49
 -11 5 -13 293.91 14.44
 11 5 -13 299.7 16.41
 11 5 -13 319.27 15.99
 11 -5 -13 293.04 18.89
 11 -5 -12 122.45 11.95
 -11 -5 -12 128.03 10.84
 -11 5 -12 123.3 10.46
 11 5 -12 115.4 11.08
 11 5 -12 153.88 11.31
 11 -5 -12 139.84 14.1
 -11 -5 -11 244.28 14.19
 11 -5 -11 221.24 16.93
 11 5 -11 223.46 14.48
 -11 5 -11 250.65 15.02
 11 -5 -11 221.95 15.31
 11 -5 -10 156.71 13.1
 -11 -5 -10 178.14 12.32
 11 -5 -10 168.08 15.25
 -11 -5 -10 171.17 28.28
 11 5 -10 174.4 12.9
 -11 5 -10 204.14 28.89
 -11 5 -10 168.44 12.75
 11 -5 -9 275.93 17.83
 -11 -5 -9 251.07 29.09
 11 -5 -9 265.03 16.1
 -11 -5 -9 274.12 14.96
 -11 -5 -9 238.24 32.86
 11 5 -9 271.93 15.15
 11 -5 -9 270.48 34.98
 -11 -5 -8 176.94 11.92
 -11 5 -8 222.47 15.87
 11 -5 -8 198.65 13.57
 11 -5 -8 157.54 29
 11 -5 -8 206.46 15.33
 -11 -5 -8 219.72 28.53
 11 -5 -7 474.35 44.52
 -11 5 -7 520.37 22.79
 11 -5 -7 488.32 22.11
 -11 -5 -7 453.79 38.5
 -11 -5 -6 252.64 28.55
 -11 5 -6 178.96 21.23
 11 -5 -6 240.53 31.29
 -11 -5 -5 351.06 34.19
 -11 5 -5 343.63 31.72
 11 -5 -5 355.86 34.84
 11 -5 -4 251.13 28.54
 -11 -5 -4 238.71 27.78
 11 -5 -3 274.02 28.17
 -11 -5 -3 289.29 30.84
 11 -5 -2 93.16 17.27
 -11 -5 -2 88.34 17.25
 11 -5 -1 614.89 38.52
 -11 -5 -1 579.98 42.42
 11 -5 0 20.15 8.51
 -11 -5 0 69.07 18.3
 11 -5 1 454.28 31.85
 -11 -5 1 484.72 38.55
 11 -5 2 129.11 15.86
 -11 -5 2 158.89 23.52
 -11 -5 3 311.89 30.16
 -11 -5 4 193.89 23.83
 -11 -5 5 356.23 31.66
 -11 -6 -17 54.08 4.96
 11 -6 -17 48.72 4.82
 11 6 -17 48.75 5.62
 11 -6 -17 49.19 4.11
 -11 -6 -16 74.27 6.67
 11 -6 -16 70.72 6
 11 6 -16 73.33 7.28
 11 -6 -16 69.19 6.88
 -11 -6 -15 47.65 6.18
 11 -6 -15 51.63 5.96
 11 -6 -15 59.83 7.39
 11 6 -15 53.2 7.67
 -11 -6 -14 109.07 9.15
 11 -6 -14 95.34 9.54
 11 6 -14 111.23 10.43
 -11 -6 -13 149.45 11
 -11 6 -13 169.28 11.28
 11 -6 -13 178.61 12.93
 11 6 -13 182.18 12.84
 -11 -6 -12 82.11 8.8
 11 6 -12 86.98 9.87
 -11 6 -12 79.03 8.29
 11 -6 -12 79.07 9.92
 11 -6 -11 86.07 10.34
 11 -6 -11 104.54 12.54
 11 6 -11 112.39 11.03
 -11 6 -11 104.48 10.55
 -11 -6 -11 78.2 8.81
 11 -6 -10 143.36 12.52
 -11 -6 -10 141.87 11.22
 11 -6 -10 150.06 14.64
 11 6 -10 145.22 11.93
 -11 6 -10 164.83 12.9
 11 -6 -9 13.87 7.32
 11 -6 -9 10.05 5.63
 11 6 -9 17.5 5.98
 -11 -6 -9 15.81 5.64
 -11 6 -9 12.68 5.29
 -11 -6 -8 248.99 14.7
 -11 6 -8 291.07 17.07
 11 -6 -8 280.03 18.13
 11 -6 -8 296.89 38.46
 11 -6 -8 260.59 15.68
 -11 -6 -7 111.59 20.64
 11 -6 -7 156.49 13.72
 -11 6 -7 145.47 10.34
 11 -6 -7 154.95 27.32
 11 6 -7 135.14 11.44
 -11 -6 -6 198.85 27.9
 -11 6 -6 226.91 25.77
 11 6 -6 211.02 14.07
 11 -6 -6 159.55 25.88
 -11 6 -6 201.6 12.32
 11 6 -6 192.83 12.72
 -11 6 -5 236.96 13.75
 11 6 -5 202.28 12.48
 -11 -6 -5 216.44 28.24
 11 6 -5 241.6 15.08
 11 -6 -5 224.47 14.34
 -11 6 -5 183.12 24.4
 11 -6 -5 263.79 32.38
 11 6 -4 227.38 14.04
 -11 -6 -4 224.18 28.31
 11 -6 -4 208.15 27.36
 -11 -6 -3 69.05 17.44
 11 -6 -3 75.8 18.13
 -11 -6 -2 493.81 41.46
 11 -6 -2 503.91 38.48
 -11 -6 -1 166.34 24.64
 11 -6 -1 130.38 19.19
 -11 -6 0 468.44 39.54
 11 -6 0 383.63 31.24
 -11 -6 1 151.71 22.96
 11 -6 1 159.1 20.11
 -11 -6 2 510.45 40.06
 11 -6 2 481.55 33.17
 -11 -6 3 81.55 16.44
 -11 -6 4 254.08 27.33
 11 7 -17 1.94 2.66
 11 -7 -16 14.73 3.59
 11 7 -16 12.14 4.07
 11 -7 -16 14.82 3.23
 -11 -7 -16 14.81 3.5
 -11 -7 -15 70.12 6.32
 11 -7 -15 59 6.25
 11 7 -15 68.28 7.33
 11 -7 -15 79.48 6.73
 11 7 -14 21.73 6.38
 11 -7 -14 23.51 5.9
 -11 -7 -14 17.95 4.95
 11 7 -13 30.7 7.48
 -11 -7 -13 30.59 6.08
 11 -7 -13 16.35 5.8
 -11 -7 -12 106.56 9.56
 11 7 -12 113.18 10.8
 -11 7 -12 100.63 9.45
 11 -7 -12 114.82 10.58
 -11 -7 -11 32.33 6.76
 11 7 -11 40.9 8.18
 -11 7 -11 31.58 6.79
 11 -7 -11 37.29 7.88
 11 -7 -10 10.91 5.96
 11 7 -10 14.27 6.74
 -11 7 -10 6.48 6.43
 -11 -7 -10 10.71 5.61
 11 7 -9 351.07 17.84
 -11 -7 -9 327.84 17.03
 -11 7 -9 360.96 19.01
 11 -7 -9 305 17.09
 -11 7 -8 -7.16 4.24
 -11 7 -8 3.4 5.59
 11 -7 -8 -5.28 6.83
 -11 7 -7 206.25 15.23
 11 7 -7 208.91 14.38
 -11 7 -7 206.72 13
 -11 7 -6 177.97 12.39
 11 7 -6 194.61 13.18
 -11 -7 -6 209.58 30.73
 -11 7 -6 197.71 14.32
 11 -7 -6 167.15 26.85
 11 7 -6 202.18 14.63
 -11 7 -5 71.56 8.47
 11 7 -5 55.64 7.19
 11 7 -5 90 18.37
 -11 7 -5 13.07 12.26
 11 -7 -5 29.31 12.18
 11 7 -5 59.47 8.86
 -11 7 -5 80.4 10.2
 -11 -7 -5 66.21 18.71
 -11 -7 -4 122.8 23.15
 11 -7 -4 111.8 21.42
 -11 7 -4 109.51 10.2
 11 7 -4 107.81 9.14
 -11 7 -4 118.68 11.67
 11 7 -4 100.17 10.8
 -11 -7 -3 355.84 36.98
 11 -7 -3 356.14 35.1
 -11 7 -3 364.23 17.81
 -11 7 -3 381.6 19.22
 11 7 -3 373.56 18.83
 -11 -7 -2 47.38 16.14
 11 -7 -2 34.17 8.88
 -11 7 -2 81.06 8.73
 -11 7 -2 83.27 9.83
 11 7 -2 68.44 8.94
 -11 -7 -1 112.55 21.91
 11 -7 -1 102.99 18.28
 -11 7 -1 122.75 11.13
 -11 7 -1 125.74 11.15
 11 7 -1 122.6 10.45
 11 -7 0 193.64 23.5
 11 7 0 213.94 13.04
 -11 -7 0 237.86 29.54
 -11 7 0 248.6 14.85
 11 7 1 133.59 10.05
 11 -7 1 109.16 17.12
 -11 -7 1 107.5 21.13
 -11 -7 2 50.72 13.86
 11 7 2 84.85 8.57
 -11 -7 3 327.61 32.8
 11 7 3 346.99 15.34
 -11 7 17 -2.45 2.49
 11 8 -16 4.5 2.83
 -11 -8 -15 7.73 2.96
 11 -8 -15 5.34 2.92
 11 -8 -15 1.3 2.27
 11 8 -15 6.23 4.01
 -11 -8 -14 22.48 4.32
 11 -8 -14 32.78 5.02
 11 8 -14 35.61 6.01
 -11 -8 -13 15.19 4.75
 11 -8 -13 16.28 4.76
 11 8 -13 20.5 5.99
 -11 -8 -12 50.2 6.41
 11 -8 -12 45.3 6.88
 11 8 -12 50.33 7.96
 -11 -8 -11 62.14 7.92
 -11 8 -11 58.76 8.41
 11 -8 -11 42.08 6.99
 11 8 -11 46.87 7.57
 -11 -8 -10 11.57 5.06
 -11 8 -10 10.52 6.83
 11 8 -10 -0.72 6.25
 11 -8 -10 6.7 5.18
 -11 -8 -9 47.73 7.47
 -11 8 -9 54.8 9.17
 11 8 -9 41.83 7.82
 11 -8 -9 51.1 8.55
 -11 8 -8 54.96 9.78
 -11 8 -8 39.83 6.84
 11 -8 -8 38.4 7.27
 11 8 -8 45.66 8.22
 -11 8 -7 27.3 7.87
 -11 8 -7 36.85 7.32
 11 8 -7 40.02 8.4
 11 -8 -7 32.74 7.79
 -11 8 -6 68.43 10.03
 11 8 -6 80.02 10.3
 11 8 -6 67.41 8.58
 -11 8 -6 94.29 10.21
 -11 8 -5 28.56 7.55
 11 8 -5 24.8 7.74
 11 8 -5 24.46 5.45
 -11 8 -5 31.18 7.45
 11 8 -4 38.06 6.14
 11 8 -4 25.9 11.35
 -11 8 -4 44.33 7.95
 -11 8 -4 43.93 9.77
 11 8 -4 40.7 8.58
 11 8 -3 116.13 19.57
 11 -8 -3 132.23 23.89
 -11 8 -3 131.78 11.94
 -11 8 -3 144.04 13.36
 11 8 -3 137.66 12.54
 -11 -8 -2 9.99 11.33
 11 -8 -2 26.53 10.48
 11 8 -2 33.64 15.1
 -11 8 -2 19.65 6.78
 -11 8 -2 21.05 7.16
 11 8 -2 29.72 7.88
 -11 -8 -1 203.69 28.84
 11 -8 -1 149.73 21.5
 11 8 -1 179.36 27.45
 -11 8 -1 197.92 14.82
 -11 8 -1 189.34 14.23
 11 8 -1 209.97 14.24
 -11 -8 0 18.96 11.76
 11 -8 0 -4.54 13.48
 11 8 0 21.85 17.62
 -11 8 0 11.35 4.87
 -11 8 0 18.64 6.41
 11 8 0 15.08 5.46
 -11 8 1 172.59 13.97
 11 8 1 166.29 12.2
 -11 -8 1 191.38 26.39
 -11 8 2 36.36 8.63
 11 8 2 18.95 5.79
 11 8 3 121.79 9.8
 -11 8 3 112.52 11.73
 11 8 4 55.3 6.84
 -11 8 4 54.16 9.01
 -11 8 5 14.21 5.89
 -11 8 6 94.92 9.84
 -11 8 15 1.46 3.83
 -11 8 16 0.27 2.6
 11 -9 -15 2.71 1.91
 11 9 -15 6.5 2.79
 11 9 -14 43.2 5.26
 -11 -9 -14 36.59 3.94
 11 9 -13 5.73 4.36
 11 -9 -13 -1.25 2.8
 11 9 -12 16.35 5.14
 11 -9 -12 6.38 3.64
 -11 -9 -12 21.22 4.44
 11 9 -11 4.23 5.05
 11 -9 -11 -3.41 4.6
 -11 -9 -11 3.33 4.14
 11 9 -10 13.94 5.61
 11 -9 -10 9.25 4.9
 -11 -9 -10 15.14 5
 11 9 -9 50.32 8.28
 11 -9 -9 38.13 6.51
 -11 9 -9 27.27 7.62
 -11 -9 -9 34.57 6.73
 11 -9 -8 15.73 6.08
 11 9 -8 2.68 5.9
 -11 9 -8 6.93 7.61
 -11 9 -7 0.26 5.52
 11 9 -7 15.56 6.47
 11 -9 -7 -0.11 5.6
 -11 9 -7 19.95 8.01
 11 9 -6 8.49 4.44
 -11 9 -6 30.64 7.12
 11 9 -6 16.4 7.44
 -11 9 -6 13.83 7.3
 -11 9 -5 20.11 6.7
 11 9 -5 15.16 7.19
 -11 9 -5 18.49 7.89
 11 9 -5 7.51 4.13
 -11 9 -4 22.11 6.45
 11 9 -4 19.11 7.76
 -11 9 -4 29.1 8.48
 11 9 -4 27.13 5.9
 -11 9 -4 20.7 4.41
 -11 9 -3 15.2 6.24
 11 9 -3 11.83 6.93
 -11 9 -3 6.79 6.13
 11 9 -3 7.26 3.63
 -11 9 -3 9.18 4.23
 -11 9 -2 0.54 6.6
 -11 9 -2 10.17 7.08
 11 9 -2 8.5 6.3
 -11 9 -1 31.99 7.92
 -11 9 -1 21.75 5.8
 11 9 -1 24.07 7.49
 -11 9 0 2.04 6.18
 -11 9 0 -11.33 6.47
 11 9 0 -5.48 5.18
 11 9 1 27.02 6.1
 -11 9 1 27.75 7.83
 11 9 2 10.59 4.79
 -11 9 2 10.04 6.44
 -11 9 3 8.4 6.34
 11 9 3 13.89 5.42
 -11 9 3 13 4.81
 -11 9 4 21.26 6.81
 11 9 4 22.05 5.37
 -11 9 4 20.6 5.52
 -11 9 5 12.41 5.34
 11 9 5 10.72 3.81
 -11 9 5 13.91 6.13
 -11 9 6 15.29 5.85
 -11 9 6 22.97 6.46
 -11 9 11 -0.7 6.33
 -11 9 12 27.16 6.64
 -11 9 13 4.23 4.88
 -11 9 14 43.57 5.57
 -11 9 15 -3.16 2.77
 -11 -10 -13 3.5 1.91
 11 10 -13 -2.7 3.06
 -11 -10 -12 40.27 4.36
 11 10 -12 39.55 5.25
 11 -10 -11 9.37 2.89
 -11 -10 -11 18.97 3.8
 11 10 -11 24.1 5.11
 -11 -10 -10 69.17 6.52
 11 -10 -10 69.98 6.68
 11 10 -10 76.23 8.01
 11 -10 -9 -2.7 4.62
 -11 -10 -9 5.2 4.18
 11 10 -9 1.26 5.46
 11 -10 -8 104.29 9.1
 11 10 -8 115.69 10.14
 -11 -10 -8 103.8 8.89
 11 -10 -7 14.42 5.34
 11 10 -7 26.48 6.49
 11 10 -6 21.65 7.21
 11 -10 -6 23.98 5.84
 -11 10 -6 23.57 6.64
 11 10 -5 32.35 5.75
 -11 10 -5 46.71 8.41
 11 10 -5 28.2 7.93
 -11 10 -5 30.34 8.73
 -11 10 -4 24.86 7.71
 11 10 -4 21.76 8.69
 -11 10 -4 14.15 7.03
 11 10 -4 20.04 4.92
 -11 10 -4 22.53 4.58
 -11 10 -3 0.71 6.78
 11 10 -3 8.26 7.1
 -11 10 -3 -4.25 6.37
 11 10 -3 -0.22 3.52
 -11 10 -3 5.63 3.92
 11 10 -2 46.27 8.81
 -11 10 -2 41.89 8.25
 -11 10 -2 49.22 6.98
 -11 10 -1 37.53 8.3
 11 10 -1 31.07 7.96
 -11 10 0 27.21 7.8
 11 10 0 24.8 7.34
 -11 10 1 10.12 6.38
 11 10 1 12.69 6.02
 -11 10 2 68.74 10.2
 11 10 2 64.56 8.5
 -11 10 3 -0.64 6.26
 -11 10 3 7.52 4.43
 11 10 3 7.02 4.7
 -11 10 4 30.93 7.01
 -11 10 4 38.26 6.38
 11 10 4 31.23 6.37
 -11 10 5 23.8 5.46
 -11 10 5 32.14 5.95
 -11 10 6 4.58 4.04
 -11 10 6 9.24 5.65
 11 10 6 12.23 3.75
 -11 10 7 20.62 6.02
 -11 10 8 124.89 10.99
 -11 10 9 19.47 6.28
 -11 10 10 60.53 7.96
 -11 10 11 28.51 5.96
 -11 10 12 31.34 5.34
 -11 10 13 4.58 3.2
 11 11 -12 48 3.86
 11 11 -11 58.77 5.23
 -11 -11 -10 40 4.15
 11 11 -10 45.62 5.4
 11 11 -9 137.72 8.9
 -11 -11 -9 118.11 7.17
 -11 -11 -8 49.79 5.35
 11 11 -8 50.59 6.68
 11 -11 -8 51.02 5.3
 11 11 -7 122.87 9.67
 -11 -11 -7 105.96 7.91
 11 -11 -7 112.26 8.2
 11 11 -6 90.5 9.05
 11 -11 -6 62.06 6.84
 11 -11 -5 103.76 8.64
 -11 11 -5 110.12 7.2
 11 11 -5 106.79 10.66
 -11 11 -4 65.77 8.64
 -11 11 -4 80.38 7.12
 11 11 -4 69.01 9.29
 -11 11 -3 142.72 12.27
 -11 11 -3 160.43 10.15
 11 11 -3 139.55 12.45
 -11 11 -2 78.5 10.29
 -11 11 -2 86.31 7.9
 11 11 -2 82 10.32
 -11 11 -1 89.91 10.63
 -11 11 -1 97.81 9.04
 11 11 -1 77.79 9.89
 -11 11 0 136.21 12.45
 11 11 0 138.36 11.8
 -11 11 1 105.16 11.04
 11 11 1 105.21 10.16
 -11 11 2 70.2 9.55
 11 11 2 56.87 8.15
 11 11 3 129.52 10.34
 -11 11 3 139.67 11.98
 -11 11 3 156.41 9.2
 11 11 4 84.3 8.19
 -11 11 4 85.39 9.15
 -11 11 4 83.94 7.56
 11 11 5 93.65 8.24
 -11 11 5 114.77 9.69
 -11 11 5 91.25 7.43
 -11 11 6 77.78 7.57
 11 11 6 63.56 6.35
 -11 11 7 106.1 8.85
 -11 11 8 42.7 5.93
 -11 11 9 131.67 8.7
 -11 11 10 37.92 5.34
 -11 11 11 52.55 5.09
 -11 11 12 50.36 4.08
 11 12 -9 157.16 7.06
 11 12 -8 75.67 5.9
 -11 -12 -7 137.52 6.64
 11 12 -7 165.78 8.75
 -11 -12 -6 55.19 4.99
 11 12 -6 68.64 6.53
 11 -12 -5 91.13 6.44
 11 12 -5 107.37 8.5
 11 -12 -4 103.87 7.44
 -11 12 -4 114.03 6.88
 11 12 -4 96.27 8.23
 11 -12 -3 132.83 8.59
 11 12 -3 119.84 9.8
 -11 12 -3 129.51 7.95
 11 12 -2 104.37 9.65
 -11 12 -2 114.16 7.89
 11 12 -1 253.49 14
 -11 12 -1 269.47 12.2
 11 12 0 120.63 10.44
 -11 12 0 110.17 8.27
 11 12 1 262.26 14.01
 -11 12 1 286 13.27
 11 12 2 97.14 8.8
 -11 12 2 93.76 8.45
 11 12 3 98.6 8.47
 11 12 4 98.13 7.91
 11 12 5 76.02 6.64
 -11 12 5 80.26 6.12
 11 12 6 92.21 6.38
 -11 12 6 100.69 6.57
 -11 12 7 157.68 7.62
 -11 12 8 64.36 4.97
 -11 12 9 152.5 6.61
 11 13 -6 111.48 5.59
 11 13 -5 91.52 5.72
 11 13 -4 168.79 7.96
 -11 13 -3 27.44 2.91
 11 13 -3 34.3 4.82
 11 13 -2 193.36 9.7
 -11 13 -2 211.51 8.13
 11 13 -1 60.71 6.18
 -11 13 -1 59.97 4.95
 11 13 0 202.44 10.06
 -11 13 0 206.16 8.83
 11 13 1 62.15 6.13
 -11 13 1 63.5 5.47
 11 13 2 200.1 9.58
 -11 13 2 196.75 8.96
 11 13 3 42.11 4.86
 -11 13 3 34.88 4.46
 11 13 4 149.03 7.22
 -11 13 4 152.52 7.86
 -11 13 5 109.18 6.54
 -11 13 6 122.33 6.46
 -11 13 7 69.62 4.56
 12 0 -19 144.07 7.27
 12 0 -19 154.76 8.2
 -12 0 -18 53.33 5
 12 0 -18 69.67 7.5
 -12 0 -18 53.48 5.43
 -12 0 -17 198.59 10.71
 12 0 -17 198.52 12.65
 -12 0 -17 195.84 10.65
 12 0 -16 131.33 11.47
 12 0 -16 134.08 11.15
 -12 0 -16 113.5 9.45
 -12 0 -16 117.06 9.11
 12 0 -15 232.8 15.37
 -12 0 -15 208.28 12.45
 12 0 -15 212.09 14.63
 -12 0 -15 207.71 13.26
 12 0 -14 238.12 15.15
 12 0 -14 250.46 14.19
 -12 0 -14 231.95 13.17
 12 0 -14 234.73 16.06
 -12 0 -14 243.67 14.31
 -12 0 -13 313.98 15.52
 12 0 -13 315.64 15.56
 12 0 -13 325 18.13
 12 0 -13 320.24 18.35
 12 0 -12 50.43 7.32
 -12 0 -12 48.56 6.69
 12 0 -12 66.23 9.78
 -12 0 -11 191.26 12.51
 12 0 -11 202.81 14.36
 -12 0 -11 188.91 11.7
 12 0 -10 33.87 6.34
 -12 0 -10 88.52 22.63
 12 0 -9 300.95 15.56
 -12 0 -9 331.69 36.93
 -12 0 -8 151.02 20.6
 -12 0 -8 150.07 25.1
 -12 0 -7 608.46 39.64
 -12 0 -7 630.37 36.91
 -12 0 -7 584.05 42.91
 -12 0 -6 92.57 16.81
 -12 0 -5 1421.44 57.07
 -12 0 -4 1230.97 51.98
 -12 0 -4 1350.72 56.88
 -12 0 -3 809.82 43.37
 -12 0 -2 453.09 32.91
 -12 0 -1 588.05 35.98
 -12 0 0 503.08 33.72
 -12 0 1 547.31 33.83
 -12 0 2 406.67 30.07
 -12 0 3 909.54 42.32
 -12 0 4 1198.22 47.91
 -12 0 5 1064.55 44.7
 -12 0 6 82.06 12.09
 12 -1 -19 1.04 3.05
 -12 -1 -19 1.43 2.21
 -12 -1 -18 122.36 7.55
 -12 1 -18 125.77 7.53
 12 -1 -18 134.57 9.3
 12 1 -18 147.71 9.48
 12 1 -18 116.74 7.91
 -12 -1 -18 126.86 7.54
 12 1 -17 86.62 8.99
 12 -1 -17 74.16 8.61
 -12 -1 -17 65.05 6.68
 12 1 -17 81.81 7.37
 -12 -1 -17 64.14 6.99
 -12 1 -17 59.51 6.52
 -12 1 -17 51.02 6.07
 12 1 -16 269.21 14.78
 12 -1 -16 282.92 15.69
 -12 1 -16 249.12 12.74
 -12 -1 -16 241.56 12.45
 12 -1 -16 276.41 15.89
 12 1 -16 278.9 14.69
 -12 -1 -16 263.75 13.48
 -12 1 -16 268.93 13.81
 12 1 -15 37.39 8.04
 12 -1 -15 35.25 8.52
 12 1 -15 36.34 6.64
 -12 1 -15 33.19 6.42
 -12 -1 -15 36.84 6.53
 12 1 -15 33.88 7.62
 12 -1 -15 30.82 8.37
 -12 -1 -15 30.25 6.56
 -12 1 -15 34.52 7.18
 12 -1 -14 316.39 17.91
 12 1 -14 322.82 17.83
 -12 1 -14 284.52 14.65
 -12 -1 -14 290.52 14.71
 12 -1 -14 306.35 18.35
 12 1 -14 280.96 16.79
 -12 1 -14 296.29 15.82
 12 1 -14 309.78 15.79
 12 -1 -13 39.71 8.74
 12 1 -13 45.06 8.63
 12 -1 -13 51.04 10.19
 12 1 -13 53.97 7.63
 -12 1 -13 42.17 6.58
 -12 -1 -13 54.05 7.5
 -12 -1 -13 43.89 7.02
 -12 1 -13 50.08 8.34
 -12 1 -12 162.6 11.3
 -12 -1 -12 159.45 11.56
 12 1 -12 166.16 11.94
 -12 1 -12 148.54 11.98
 12 1 -12 174.65 13.4
 12 -1 -12 162.32 13.13
 -12 1 -11 6.71 4.26
 -12 -1 -11 4.06 4.09
 12 1 -11 21.23 4.4
 -12 1 -11 0.3 6.75
 -12 -1 -11 29.87 15.74
 12 -1 -11 14.34 5.77
 12 1 -11 18.32 5.84
 -12 1 -11 19.04 6.45
 12 1 -10 227.32 12.71
 -12 -1 -10 264.84 34.38
 -12 1 -10 252.52 32.63
 12 1 -10 235.73 14.46
 12 -1 -10 266.93 15.52
 -12 -1 -9 35.1 15
 -12 1 -9 50.49 15.95
 12 -1 -9 37.68 6.46
 -12 -1 -8 434.34 31.86
 -12 1 -8 429.59 33.03
 -12 1 -8 376.04 36.56
 -12 -1 -8 379.1 36.39
 -12 1 -7 5.22 7.86
 -12 -1 -7 12.34 10.27
 -12 1 -7 16.22 12.29
 -12 -1 -6 573.62 37.51
 -12 -1 -6 549.19 38.99
 -12 1 -6 533.86 35.12
 -12 1 -6 550.47 38.78
 -12 1 -5 68.38 14.06
 -12 -1 -5 100.88 18.36
 -12 1 -5 98.94 17.8
 -12 1 -5 81.38 15.56
 -12 -1 -4 691.25 42.26
 -12 1 -4 624.74 38.08
 -12 -1 -3 183.81 22.79
 -12 1 -3 175.52 21.48
 -12 -1 -2 640.25 38.55
 -12 1 -2 691.87 38.9
 -12 -1 -1 21.18 13.37
 -12 1 -1 28.01 13.77
 -12 -1 -1 18.73 11.41
 -12 -1 0 444.93 32.52
 -12 1 0 497.43 33.88
 -12 1 1 24.46 12.42
 -12 -1 1 22.18 10.12
 -12 1 2 556.56 34.94
 -12 -1 2 624.16 35.7
 -12 1 3 169.67 20.44
 -12 -1 3 160.89 19.4
 -12 -1 4 721.15 37.9
 -12 1 4 607.06 36.37
 -12 1 5 81.26 14.64
 -12 -1 5 83.77 13.02
 -12 1 6 575.42 33.82
 -12 -2 -19 56.4 4.05
 12 -2 -19 66.14 5.45
 12 -2 -19 62.7 6.02
 -12 -2 -18 -2.64 3.2
 12 -2 -18 6.34 4.38
 12 2 -18 -5.6 4.36
 -12 -2 -18 -7.06 3.25
 12 -2 -17 105.58 9.72
 -12 -2 -17 112.31 8.01
 -12 2 -17 109.27 8.02
 12 2 -17 122.64 9.55
 -12 -2 -17 119.92 8.59
 12 2 -16 7.18 6.02
 12 -2 -16 3.55 6.64
 -12 2 -16 7.85 4.53
 12 2 -16 4.61 4.51
 -12 -2 -16 6.8 4.61
 -12 2 -16 5.26 4.79
 -12 -2 -16 4.17 5.06
 12 2 -16 10.66 5.01
 12 -2 -16 -4.66 6.97
 12 -2 -15 303.04 16.86
 12 2 -15 306.34 16.29
 -12 -2 -15 276.36 13.99
 -12 2 -15 287.45 14.32
 12 2 -15 278.32 14.94
 12 -2 -15 319.9 18.56
 -12 2 -15 298.62 15.23
 12 2 -15 288.41 15.01
 12 -2 -14 35.21 9.61
 12 2 -14 29.83 7
 12 2 -14 49.61 8.02
 -12 2 -14 39.27 6.78
 -12 -2 -14 35.52 6.67
 -12 2 -14 38.73 7.97
 12 -2 -14 36.92 8.31
 12 2 -14 27.54 6.6
 12 2 -13 186.22 13.78
 12 -2 -13 189.85 14.33
 -12 2 -13 204.61 12.73
 -12 -2 -13 189.02 12.41
 12 -2 -13 186.52 15.53
 -12 2 -13 196.09 13.89
 12 2 -13 181.89 12.6
 12 -2 -12 8.83 7.24
 12 2 -12 17.56 5.88
 -12 2 -12 12.1 5.11
 -12 -2 -12 14.92 4.55
 12 -2 -12 10.05 6.2
 12 2 -12 9.47 5.23
 -12 2 -12 12.29 5.65
 -12 2 -11 194.3 11.96
 -12 -2 -11 184.77 11.7
 -12 -2 -11 195.96 31.61
 -12 2 -11 194.41 13.41
 12 2 -11 193.56 12.62
 12 2 -11 210.32 14.34
 12 -2 -11 206.79 14.61
 -12 2 -10 10.71 10.34
 -12 2 -10 13.83 6.13
 12 2 -10 2.14 3.75
 12 2 -10 18.57 6.39
 12 -2 -10 1.35 5.84
 -12 2 -9 264.15 32.02
 -12 -2 -9 330.22 37.32
 -12 2 -9 303.67 15.61
 12 2 -9 293.3 14.29
 12 2 -9 300.68 15.85
 12 -2 -9 317.49 16.57
 -12 -2 -8 31.47 14.47
 -12 2 -8 64.13 17.87
 -12 -2 -8 37.32 11.97
 -12 2 -8 56.13 13.52
 -12 2 -7 529.24 34.07
 -12 2 -7 541.54 36.76
 -12 -2 -7 523.78 37.48
 -12 2 -7 476.61 39.31
 -12 2 -6 70.89 13.76
 -12 2 -6 74.98 14.36
 -12 -2 -6 80.33 15.89
 -12 2 -6 75.6 18.08
 -12 -2 -5 456.46 37.46
 -12 -2 -5 444.55 34.66
 -12 2 -5 421.51 32.14
 -12 2 -5 397.25 31.92
 -12 2 -4 81.35 16.12
 -12 -2 -4 97.38 19.56
 -12 2 -4 79.29 14.34
 -12 -2 -3 455.84 36.4
 -12 2 -3 410.67 28.27
 -12 2 -3 445.03 33.2
 -12 -2 -2 79.39 17.72
 -12 2 -2 81.09 16.19
 -12 -2 -1 571.27 38.44
 -12 2 -1 563.67 37.52
 -12 2 0 135.4 20.74
 -12 -2 0 158.23 21.44
 -12 2 1 584.59 38.45
 -12 -2 1 602.96 38.35
 -12 -2 2 69.31 16.4
 -12 2 2 64.98 15.03
 -12 -2 3 455.1 32.78
 -12 -2 4 78.86 15.61
 -12 2 5 480.71 35.09
 -12 -2 5 522.09 33.57
 -12 -2 6 98.34 14.94
 -12 2 6 76.44 14.19
 -12 2 7 442.46 31.9
 12 -3 -19 7.02 2.6
 12 -3 -19 7.83 3.43
 -12 -3 -18 30.38 4.06
 -12 -3 -18 37.4 4.22
 12 -3 -18 44.13 5.79
 12 3 -17 8.46 4.77
 -12 -3 -17 3.9 3.59
 -12 -3 -17 -0.53 3.95
 12 -3 -17 1.91 4.89
 -12 -3 -16 78.23 7.35
 -12 3 -16 66.49 7.04
 12 3 -16 66.71 7.76
 12 3 -16 78.82 8.48
 12 -3 -16 65.6 9.24
 12 -3 -15 18.72 7.42
 12 3 -15 9.4 6
 -12 3 -15 5.98 4.84
 12 3 -15 5.82 4.86
 -12 -3 -15 5.04 4.56
 -12 3 -15 19.89 5.53
 12 3 -15 21.82 5.32
 12 -3 -15 10.25 8.08
 12 3 -14 160.45 12.29
 12 -3 -14 152.82 12.98
 -12 -3 -14 144.8 10.78
 -12 3 -14 126.01 10
 12 3 -14 136.36 11.03
 -12 3 -14 144.72 11.97
 12 3 -14 132.82 10.43
 12 -3 -14 145.48 13.98
 12 3 -13 16.31 6.73
 12 -3 -13 0.8 6.15
 -12 3 -13 -10.47 5.17
 12 3 -13 6.52 5.5
 -12 -3 -13 7.56 4.03
 12 -3 -13 13.69 7.56
 -12 3 -13 -6.59 7.3
 -12 -3 -12 213 13.02
 -12 3 -12 205.87 12.66
 -12 3 -12 198.87 14.06
 12 3 -12 188.42 12.96
 12 -3 -12 180.3 15.6
 12 -3 -12 198.44 14.23
 12 3 -12 217.46 14.37
 -12 -3 -11 83.76 8.31
 -12 3 -11 89.17 8.46
 -12 3 -11 101.28 10.93
 12 -3 -11 77.71 9.53
 12 3 -11 85.82 9.14
 12 -3 -11 91.93 12.04
 12 3 -11 87.43 8.94
 12 3 -10 107.22 9.97
 12 3 -10 131.6 11.13
 12 -3 -10 104.86 10.58
 -12 3 -10 116.3 10.87
 -12 -3 -10 142.07 29.23
 -12 3 -10 142.47 24.58
 12 -3 -10 110.64 12.07
 -12 -3 -9 75.4 14.21
 12 -3 -9 117.97 10.96
 12 3 -9 117.5 9.94
 -12 -3 -9 103.09 21.94
 -12 3 -9 82.65 17.07
 -12 3 -9 140.33 11.74
 -12 3 -9 123.94 20.07
 -12 3 -8 294.96 15.36
 12 -3 -8 279.39 15.25
 -12 3 -8 236.13 28.83
 12 -3 -8 272.59 16.28
 -12 -3 -8 275.2 28.38
 -12 3 -7 139.68 19.43
 12 -3 -7 196.51 26.28
 -12 -3 -7 146.1 20.85
 -12 3 -7 124.61 19.63
 12 -3 -6 463.94 39.36
 -12 -3 -6 433.25 35.94
 -12 3 -6 424.8 36.35
 -12 3 -6 411.17 32.43
 -12 -3 -5 110.44 20.41
 -12 3 -5 108.49 17.78
 12 -3 -5 120.87 21.81
 12 -3 -4 446.1 37.45
 -12 -3 -4 386.74 34.56
 -12 3 -4 425.5 32.23
 -12 -3 -3 73.58 19.52
 -12 -3 -3 65.52 18.02
 -12 3 -3 69.02 15.82
 12 -3 -3 75.57 17.2
 12 -3 -2 157.08 22.43
 -12 -3 -2 172.66 26.48
 -12 3 -2 183.51 24.96
 -12 -3 -1 9.11 12.66
 12 -3 -1 5.7 9.06
 -12 -3 0 157.47 25.26
 12 -3 0 181.79 21.21
 -12 -3 1 2.82 11.87
 12 -3 1 6.66 7.72
 -12 -3 2 208.33 26.31
 -12 -3 3 44.63 15.42
 -12 -3 4 421.93 35.38
 -12 -3 5 101.74 16.91
 -12 -4 -18 -2.35 2.39
 12 -4 -18 -4.62 3.34
 -12 -4 -18 -8.49 2.98
 -12 -4 -17 22.4 4.21
 -12 -4 -17 25.04 4.75
 12 4 -17 12.07 4.55
 12 -4 -17 20.34 5.46
 -12 -4 -16 -2.97 4.09
 12 4 -16 3.27 4.55
 12 -4 -16 9.62 5.71
 12 4 -15 59.02 8.08
 12 -4 -15 72.55 9.24
 12 4 -15 78.71 8.17
 -12 -4 -15 52.45 6.63
 12 -4 -15 70.22 6.48
 12 -4 -14 4.72 7.68
 12 4 -14 5.87 4.87
 12 -4 -14 14.7 7.37
 12 4 -14 2.97 5.07
 12 -4 -14 -6.12 3.44
 -12 -4 -14 4.26 4.91
 12 -4 -13 57.91 9.17
 12 4 -13 70.59 8.44
 -12 4 -13 66.48 7.96
 12 4 -13 54.66 8.02
 -12 -4 -13 60.29 7.87
 -12 4 -13 63.38 9.64
 12 -4 -13 60.99 10.91
 12 -4 -12 58.58 10.79
 12 4 -12 59.87 8.22
 12 -4 -12 54.03 9.28
 -12 4 -12 55.89 7.33
 12 4 -12 47.56 7.73
 -12 -4 -12 58.04 7.63
 -12 4 -12 56.65 7.37
 -12 4 -12 58.15 9.14
 12 4 -11 48.45 6.98
 12 -4 -11 50.62 8.86
 -12 4 -11 57.61 7.37
 12 4 -11 47.34 7.02
 -12 -4 -11 42.72 6.34
 -12 4 -11 44.72 8.69
 12 -4 -11 49.3 10.3
 12 -4 -10 39.42 9.34
 -12 4 -10 53.01 8.98
 -12 -4 -10 32.95 6.09
 -12 4 -10 43.37 6.35
 12 -4 -10 36.97 7.94
 12 4 -10 28.3 5.75
 -12 -4 -10 17.38 12.77
 12 -4 -9 21.18 6.82
 12 -4 -9 34.46 7.26
 12 4 -9 38.21 6.21
 -12 4 -9 27.54 7.48
 -12 -4 -9 26.63 12.28
 -12 -4 -9 35.35 16.35
 -12 -4 -8 74.1 17.04
 12 -4 -8 102.55 11.22
 12 4 -8 113.15 9.83
 12 -4 -8 96.51 18.24
 12 -4 -8 95.2 9.78
 -12 4 -8 89.41 9.92
 -12 4 -7 106.94 10.45
 12 -4 -7 93.25 10.09
 -12 -4 -7 86.51 17.24
 12 -4 -7 74.42 16.33
 12 -4 -7 97 9.31
 -12 -4 -6 102.08 19.19
 -12 4 -6 125.84 19.32
 12 -4 -6 161.65 26.16
 -12 -4 -5 202.28 26.24
 -12 4 -5 211.48 25.01
 12 -4 -5 191.62 29.26
 -12 -4 -4 34.79 15.32
 -12 4 -4 43.94 13.91
 12 -4 -4 33.01 14.2
 -12 -4 -3 161.69 24.97
 -12 4 -3 92.01 18.78
 12 -4 -3 124.64 21.75
 -12 -4 -2 105.21 20.68
 12 -4 -2 60.43 16.43
 -12 -4 -1 -0.15 14.79
 12 -4 -1 5.62 8.8
 -12 -4 0 3.63 11.8
 12 -4 0 -2.28 8.65
 -12 -4 1 4.6 14.98
 12 -4 1 -4.29 9.89
 -12 -4 2 68.4 18.95
 12 -4 2 49.2 9.52
 -12 -4 6 146.61 23.09
 -12 4 8 134.69 11.58
 12 -5 -18 21.16 3.3
 -12 -5 -17 10.09 3.21
 -12 -5 -17 3.88 3.04
 12 -5 -17 2.27 3.38
 12 5 -17 5.57 3.6
 -12 -5 -16 19.65 4.09
 12 -5 -16 25.5 3.74
 12 -5 -16 29.87 5.99
 12 5 -16 24.58 5.45
 -12 -5 -15 14.28 4.28
 12 -5 -15 17.21 3.88
 12 5 -15 13.14 5.44
 12 -5 -15 9.89 5.53
 -12 -5 -14 18.37 5.17
 12 -5 -14 21.07 7.01
 12 5 -14 20.11 6.09
 12 5 -13 20.09 6.09
 -12 5 -13 23.48 5.07
 -12 -5 -13 27.63 5.39
 12 -5 -13 30.15 7.06
 12 -5 -13 30.49 8.95
 12 5 -12 50.13 7.82
 -12 5 -12 50.42 7.39
 -12 -5 -12 54.83 7.73
 12 -5 -12 51.41 9.09
 12 -5 -12 73.17 11.59
 12 5 -11 57.89 8.56
 -12 5 -11 66.55 8.91
 12 -5 -11 60.78 9.05
 -12 -5 -11 50.13 7.25
 12 -5 -11 62.94 10.86
 12 -5 -10 26.31 8.55
 12 -5 -10 26.51 6.42
 12 5 -10 14.11 5.2
 -12 -5 -10 21.51 5.66
 12 5 -9 126.44 11.03
 12 -5 -9 129.71 13.17
 -12 -5 -9 173.44 26.22
 12 -5 -9 108.6 24.44
 12 -5 -9 131.07 12.04
 -12 -5 -9 122.55 26.84
 12 -5 -8 28.41 14.58
 12 -5 -8 33.29 7.94
 -12 -5 -8 21.22 9.75
 12 -5 -8 33.52 6.82
 12 5 -8 48.13 7.66
 12 -5 -7 99.29 21.56
 12 -5 -7 92.11 10.89
 -12 -5 -7 78.11 18.01
 12 -5 -7 83.66 9.8
 -12 -5 -6 13.12 12.5
 -12 5 -6 14 4.18
 12 -5 -6 5.93 4.58
 12 -5 -6 0.62 5.82
 -12 5 -6 5.6 9.48
 12 -5 -6 27.97 17.7
 -12 5 -5 32.37 11.24
 12 -5 -5 60.54 16.23
 12 5 -5 34.38 6.31
 -12 -5 -5 46.42 14.3
 -12 -5 -4 7.63 9.69
 -12 5 -4 45.33 13.24
 12 -5 -4 32.48 13.47
 -12 -5 -3 49.82 17.81
 12 -5 -3 51.58 16.04
 -12 -5 -2 62.22 19.72
 12 -5 -2 40.03 12.13
 -12 -5 -1 143.73 25.42
 12 -5 -1 150.49 22.06
 -12 -5 0 50.74 12.97
 12 -5 0 74.16 15.7
 -12 -5 1 100.68 21.63
 12 -5 1 102.59 16.6
 -12 -5 2 57.37 17.41
 12 -5 2 19.1 8.51
 -12 -5 3 37.7 14.95
 -12 -5 4 70.46 18.23
 -12 -5 5 42.88 13.2
 -12 5 6 5 6.74
 -12 5 7 108.04 12
 -12 -6 -17 50.22 3.87
 12 6 -17 52.21 5.19
 -12 -6 -17 46.35 4.26
 12 -6 -17 56.14 4.76
 12 -6 -16 11.85 4.39
 12 6 -16 17.9 4.92
 12 -6 -16 18.65 3.27
 -12 -6 -16 14.25 3.41
 -12 -6 -15 75.96 6.78
 12 -6 -15 85.09 8.25
 12 -6 -15 72.34 6.19
 12 6 -15 70.54 7.55
 12 6 -14 16.28 5.95
 -12 -6 -14 23.02 4.98
 12 -6 -14 25.43 6.69
 12 6 -13 101.86 9.93
 -12 6 -13 116.5 9.35
 -12 -6 -13 78.54 7.91
 12 -6 -13 100.32 10.36
 12 6 -12 54 8.01
 -12 6 -12 74.84 8.89
 -12 -6 -12 64.53 7.75
 12 -6 -12 59.43 8.83
 12 -6 -11 62.79 8.93
 -12 6 -11 60.93 8.79
 12 -6 -11 55.66 9.36
 -12 -6 -11 65.3 7.93
 12 6 -11 66.16 8.86
 -12 6 -10 -1.88 5.95
 12 -6 -10 4.42 6.24
 12 6 -10 6.88 5.77
 12 -6 -10 -2.41 6.87
 -12 -6 -10 5.73 4.35
 -12 -6 -9 204.44 12.5
 12 6 -9 182.5 12.9
 -12 6 -9 184.46 14.27
 12 -6 -9 210.94 14.8
 12 -6 -9 181.47 15.66
 12 -6 -8 21.39 7.66
 12 -6 -8 16.9 5.81
 12 6 -8 24.2 6.47
 12 -6 -7 310.61 39.59
 -12 -6 -7 395.17 39.17
 12 -6 -7 352.24 20.44
 -12 6 -7 341.54 16.11
 -12 -6 -6 2.42 12.99
 -12 6 -6 0.76 3.79
 12 6 -6 5.72 4.35
 12 -6 -6 16.31 10.15
 -12 6 -5 295.37 31.75
 -12 -6 -5 256.52 32.61
 12 -6 -5 263.89 16.7
 -12 6 -5 274.76 14.96
 12 -6 -5 270.19 33.06
 12 6 -5 298.99 16.62
 -12 -6 -4 46.19 12.03
 12 -6 -4 39.31 7.13
 12 6 -4 42.68 7.79
 -12 6 -4 43.52 6.58
 12 -6 -4 52.71 16.38
 -12 -6 -3 287 34.16
 12 -6 -3 258.64 30.5
 12 6 -3 270.62 15.81
 12 -6 -2 74.94 17.34
 -12 -6 -2 111.2 21.34
 12 -6 -1 295.13 30.54
 -12 -6 -1 313.63 34.69
 12 -6 0 20.79 9.72
 -12 -6 0 28.09 13.92
 12 -6 1 216.7 24.5
 -12 -6 1 212.01 29.71
 -12 -6 2 93.17 19.56
 -12 -6 3 270.56 31.34
 -12 -6 4 48.53 14.13
 -12 -7 -16 154.89 6.53
 12 -7 -16 177.78 7.8
 12 -7 -16 155.96 6.32
 12 7 -16 181.11 8.61
 -12 -7 -15 28.89 4.19
 12 -7 -15 32.97 4.34
 12 -7 -15 31.3 4.97
 12 7 -15 29.58 5.44
 12 7 -14 282.26 13.26
 -12 -7 -14 254.06 11.13
 12 -7 -14 252.97 12.51
 12 7 -13 13.57 5.57
 -12 -7 -13 8.19 4.19
 12 -7 -13 10.74 5.34
 -12 -7 -12 144.21 9.94
 12 7 -12 149.44 11.38
 -12 7 -12 146.39 11.21
 12 -7 -12 152.1 11.6
 -12 -7 -11 24.98 5.44
 -12 7 -11 20.24 6.88
 12 -7 -11 39.72 8.15
 12 7 -11 36.01 7.41
 -12 -7 -10 424.05 17.58
 12 7 -10 428.2 18.98
 -12 7 -10 437.46 20.51
 12 -7 -10 428.23 19.77
 12 -7 -9 30.92 7.84
 12 7 -9 23.36 6.52
 -12 7 -9 20.07 7.58
 -12 -7 -9 38.17 6.47
 -12 7 -8 650.04 22.29
 -12 7 -8 634.88 25.82
 -12 -7 -8 599.11 21.39
 12 -7 -8 610.68 23.43
 12 7 -8 610.24 23.25
 12 -7 -7 9.99 6.74
 -12 7 -7 18.46 5.95
 -12 7 -7 8.95 6.06
 -12 7 -6 352.67 17.37
 12 7 -6 364.45 18.75
 -12 7 -6 408.84 21.78
 -12 7 -5 5.09 6.1
 -12 -7 -5 3.52 16.76
 -12 7 -5 -1.72 5.79
 12 7 -5 3.75 5.62
 -12 7 -5 29.75 16.23
 12 -7 -5 5.35 10.39
 12 7 -5 -11.44 12.16
 -12 7 -4 424.73 21.84
 -12 -7 -4 459.37 43.83
 12 -7 -4 396.22 19.59
 -12 7 -4 406.99 19.74
 12 -7 -4 369.49 39.59
 12 7 -4 403.81 20.12
 -12 -7 -3 29.87 13.95
 12 -7 -3 37.55 6.82
 12 7 -3 45.95 7.88
 -12 7 -3 50.18 8.02
 12 -7 -3 60.93 17.07
 -12 7 -2 688.45 25.53
 12 7 -2 632.4 24.18
 -12 -7 -2 692.55 54.21
 12 -7 -2 608.34 46.35
 -12 -7 -1 31.14 14.64
 -12 7 -1 11.94 5.61
 12 -7 -1 6.79 9.53
 12 7 -1 5.76 5.05
 -12 7 -1 7.89 5.9
 12 7 0 266.2 14.8
 -12 -7 0 283.3 34.68
 12 -7 0 237.97 26.84
 -12 7 0 278.49 16.48
 -12 -7 1 39.65 15
 12 7 1 12.85 4.73
 -12 -7 2 491.38 43.2
 12 7 2 546.19 19.86
 -12 -7 3 56.26 15.8
 12 8 -16 6.13 2.49
 -12 -8 -15 138.88 6.04
 12 -8 -15 145.44 6.67
 12 8 -15 159.52 8.15
 12 -8 -15 162.61 6.87
 12 8 -14 42.16 5.74
 -12 -8 -14 29.11 4.03
 12 -8 -14 45.26 5.28
 12 8 -13 251.81 12.39
 -12 -8 -13 252.65 10.77
 12 -8 -13 242.2 11.66
 12 8 -12 37.79 6.92
 -12 -8 -12 41.52 5.55
 12 -8 -12 37.56 6.22
 -12 -8 -11 193.84 11.11
 12 8 -11 185.04 12.4
 -12 8 -11 185.9 13.13
 12 -8 -11 186.39 12.07
 -12 -8 -10 21.5 5.12
 -12 8 -10 16.21 6.21
 12 -8 -10 27.22 6.68
 12 8 -10 28.78 7.11
 -12 -8 -9 401.63 16.92
 12 8 -9 424.11 18.68
 12 -8 -9 416.98 19
 -12 8 -9 442.68 21.09
 -12 -8 -8 32.84 6.09
 -12 8 -8 34.68 6.72
 12 -8 -8 30.32 7.63
 12 8 -8 28.04 7.28
 -12 8 -8 26.46 8.05
 12 -8 -7 509.25 21.27
 -12 8 -7 533.67 21.24
 -12 8 -7 535.52 24.35
 -12 8 -6 22.23 5.91
 12 8 -6 27.47 7.11
 -12 8 -6 34.8 9.53
 -12 8 -5 483.86 21.35
 12 8 -5 447.75 21.37
 -12 8 -5 472.17 23.83
 -12 8 -4 128.25 12.32
 12 8 -4 124.74 9.9
 12 8 -4 118.32 12.25
 -12 8 -4 129.54 13.96
 -12 8 -3 834.64 28.95
 12 8 -3 813.91 28.99
 -12 8 -3 814.13 30.96
 -12 8 -2 45.91 8.97
 -12 8 -2 40.31 9.1
 12 8 -2 39.75 8.73
 -12 -8 -1 767.48 58.81
 12 -8 -1 620.94 46.97
 12 8 -1 747.58 57.07
 12 8 -1 752.97 26.21
 -12 8 -1 779.52 29.15
 -12 8 -1 782.89 28.81
 -12 8 0 94.57 10.52
 -12 8 0 82.52 10.5
 12 8 0 78.15 9.28
 -12 -8 0 113.92 22.89
 -12 8 1 753.37 29.06
 12 8 1 744.13 24.9
 -12 -8 1 801.79 58.52
 12 8 2 47.84 7.33
 -12 8 2 50.31 9.55
 12 8 3 791.34 24.26
 -12 8 3 782.94 30.3
 12 8 4 109.31 9.27
 -12 8 4 123.46 13.07
 -12 8 5 478.05 22.94
 -12 8 6 45.98 7.89
 -12 8 7 570.1 22.74
 -12 8 15 173.56 8.73
 12 -9 -14 198.12 7.5
 12 9 -14 184.01 8.22
 12 9 -13 -5.7 3.95
 -12 -9 -13 3.4 2.23
 12 -9 -13 -1.45 3.2
 12 9 -12 324.36 13.33
 -12 -9 -12 305.19 11.13
 12 -9 -12 304.51 12.29
 12 9 -11 28.79 6.11
 -12 -9 -11 18.6 4.16
 12 -9 -11 31.93 5.39
 12 9 -10 301.01 14.87
 12 -9 -10 278.8 13.73
 -12 -9 -10 281.09 12.52
 12 -9 -9 45.23 6.72
 12 9 -9 57.12 8.27
 -12 9 -9 40.51 8.43
 -12 -9 -9 44.43 5.65
 12 -9 -8 382.39 17.44
 -12 9 -8 417.63 20.95
 -12 -9 -8 375.42 15.69
 12 9 -8 419.99 18.42
 12 -9 -7 17.25 5.75
 -12 9 -7 19.01 6.14
 -12 9 -7 25.8 8.12
 -12 9 -6 190.15 13.42
 -12 9 -6 196.55 16.28
 12 9 -6 196.16 14.1
 -12 9 -5 8.94 6.4
 -12 9 -5 11.07 7.83
 12 9 -5 14.24 7.29
 -12 9 -4 313.62 18
 12 9 -4 308.8 15.07
 -12 9 -4 308.72 20.05
 12 9 -4 320.76 18.34
 -12 9 -3 104.55 11.85
 -12 9 -3 118.42 9.19
 -12 9 -3 91.16 11.91
 12 9 -3 83.58 10.86
 -12 9 -2 336.42 19.41
 -12 9 -2 378.97 21.21
 12 9 -2 360.49 19.56
 -12 9 -1 147.78 13.96
 -12 9 -1 166.32 14.22
 12 9 -1 158.92 13.28
 -12 9 0 383.48 21.26
 12 9 0 367.82 18.7
 -12 9 1 159.42 14.95
 12 9 1 137.14 11.64
 -12 9 2 459.2 22.99
 12 9 2 396.82 18.31
 -12 9 3 114.55 12.87
 12 9 3 106.03 9.49
 -12 9 4 333.79 19.44
 -12 9 4 343.05 16.02
 12 9 4 335.91 15.5
 -12 9 5 2.22 5.74
 -12 9 5 10.71 4.72
 12 9 5 9.79 3.75
 -12 9 6 160.91 11.78
 -12 9 6 220.64 14.48
 -12 9 7 31.2 7.09
 -12 9 10 294.15 15.61
 -12 9 11 22.91 6.62
 -12 9 12 300.78 13.85
 -12 9 13 2.64 4.02
 -12 9 14 152.72 7.8
 12 10 -13 82.61 5.26
 12 10 -12 23.92 4.19
 -12 -10 -11 156.6 7.27
 12 -10 -11 169.76 8.23
 12 -10 -10 37.89 4.87
 -12 -10 -10 36.35 4.27
 -12 -10 -9 187.33 9.46
 12 -10 -9 210.04 11.1
 12 10 -9 214.96 11.89
 -12 -10 -8 18.77 4.25
 12 -10 -8 21.95 5.19
 12 10 -8 16.22 5.69
 12 -10 -7 116.83 9.42
 12 10 -7 121.95 10.39
 -12 -10 -7 113.37 8.66
 12 10 -6 2.76 5.78
 12 -10 -6 2.95 4.41
 -12 10 -6 -3.54 6.08
 12 10 -5 74.48 9.87
 -12 10 -5 79.69 11.65
 -12 10 -5 83.3 10
 12 10 -4 28.92 7.98
 -12 10 -4 21.21 8.23
 -12 10 -4 21.36 7.94
 12 10 -3 284.62 16.85
 -12 10 -3 279.46 18.55
 -12 10 -3 306.05 17.95
 -12 10 -3 297.62 13.55
 12 10 -2 103.77 11.67
 -12 10 -2 93.74 11.78
 -12 10 -2 88.89 8.23
 12 10 -1 327.8 17.93
 -12 10 -1 347.01 19.72
 12 10 0 79.17 9.9
 -12 10 0 83.32 11.4
 12 10 1 316.18 16.89
 -12 10 1 346.44 20.05
 12 10 2 66.31 8.54
 -12 10 2 74.2 11.01
 12 10 3 207.62 12.93
 -12 10 3 234.57 16.68
 -12 10 4 24.07 7.53
 12 10 4 21.66 5.09
 -12 10 4 19.22 4.24
 -12 10 5 107.51 10.39
 12 10 5 121.54 8.97
 -12 10 5 97.23 8.8
 -12 10 6 -3.8 4.36
 -12 10 6 -8.44 5.55
 -12 10 7 152.83 10.67
 -12 10 8 24.17 5.43
 -12 10 9 257.58 12.91
 -12 10 10 36.63 5.98
 -12 10 11 135.04 8.65
 -12 10 12 18.32 4.1
 -12 10 13 72.43 4.99
 12 11 -11 62.25 4.78
 12 11 -10 76.89 6
 12 -11 -9 10.18 2.71
 12 11 -9 10.98 3.9
 12 -11 -8 89.14 6.68
 12 11 -8 105.13 8.07
 12 -11 -7 16.51 4.35
 12 11 -7 20.76 5.48
 12 11 -6 43.74 6.67
 12 -11 -6 39.97 5.63
 12 -11 -5 47.18 6.49
 12 11 -5 44.7 7.7
 12 11 -4 24.58 6.63
 -12 11 -4 32.2 7.53
 -12 11 -3 11.96 4.05
 12 11 -3 11.87 5.61
[truncated: 168,224 more chars]
