# Supplementary material for: Taming Heavier Group 14 Imine Analogues: Accessing Tin Nitrogen [Sn=N] Double Bonds and their Cycloaddition/Metathesis Chemistry
Source: Angew Chem Int Ed Engl. 2022 Oct 25;61(48):e202211616. doi: 10.1002/anie.202211616 (PMC9828258; doi:10.1002/anie.202211616)
Supplement: Supplementary file 8 — Supporting Information [file ANIE-61-0-s004.cif]

data_158mfme22_mp_2comp_centro_twin1_hklf4
_audit_creation_date               2022-03-28
_audit_creation_method
;
Olex2 1.5
(compiled 2021.12.09 svn.r5202d8cf for OlexSys, GUI svn.r6439)
;
_shelx_SHELXL_version_number       '2018/3'
_audit_contact_author_address      ?
_audit_contact_author_email        ?
_audit_contact_author_name         ''
_audit_contact_author_phone        ?
_publ_contact_author_id_orcid      ?
_publ_section_references
;
Dolomanov, O.V., Bourhis, L.J., Gildea, R.J, Howard, J.A.K. & Puschmann, H.
 (2009), J. Appl. Cryst. 42, 339-341.

Sheldrick, G.M. (2015). Acta Cryst. A71, 3-8.

Sheldrick, G.M. (2015). Acta Cryst. C71, 3-8.
;
_chemical_name_common              ?
_chemical_name_systematic          ?
_chemical_formula_moiety           '2(C40 H54 N2 S2 Si2 Sn), C6 H6'
_chemical_formula_sum              'C86 H114 N4 S4 Si4 Sn2'
_chemical_formula_weight           1681.79
_chemical_absolute_configuration   syn
_chemical_melting_point            ?
_chemical_oxdiff_formula           'C84 H114 Sn2 Si4 S4 N4'
_chemical_oxdiff_usercomment       '  '
loop_
  _atom_type_symbol
  _atom_type_description
  _atom_type_scat_dispersion_real
  _atom_type_scat_dispersion_imag
  _atom_type_scat_source
 'C' 'C' 0.0181 0.0091 'International Tables Vol C Tables 4.2.6.8 and 6.1.1.4'
 'H' 'H' 0.0000 0.0000 'International Tables Vol C Tables 4.2.6.8 and 6.1.1.4'
 'N' 'N' 0.0311 0.0180 'International Tables Vol C Tables 4.2.6.8 and 6.1.1.4'
 'S' 'S' 0.3331 0.5567 'International Tables Vol C Tables 4.2.6.8 and 6.1.1.4'
 'Si' 'Si' 0.2541 0.3302 'International Tables Vol C Tables 4.2.6.8 and 6.1.1.4'
 'Sn' 'Sn' 0.0259 5.4591 'International Tables Vol C Tables 4.2.6.8 and 6.1.1.4'

_shelx_space_group_comment
;
The symmetry employed for this shelxl refinement is uniquely defined
by the following loop, which should always be used as a source of
symmetry information in preference to the above space-group names.
They are only intended as comments.
;
_space_group_crystal_system        'monoclinic'
_space_group_IT_number             4
_space_group_name_H-M_alt          'P 1 21 1'
_space_group_name_Hall             'P 2yb'
loop_
  _space_group_symop_operation_xyz
 'x, y, z'
 '-x, y+1/2, -z'

_cell_length_a                     10.74720(10)
_cell_length_b                     32.0622(3)
_cell_length_c                     12.40870(10)
_cell_angle_alpha                  90
_cell_angle_beta                   101.4410(10)
_cell_angle_gamma                  90
_cell_volume                       4190.81(7)
_cell_formula_units_Z              2
_cell_measurement_reflns_used      31911
_cell_measurement_temperature      150.00(10)
_cell_measurement_theta_max        76.2980
_cell_measurement_theta_min        4.1480
_shelx_estimated_absorpt_T_max     0.404
_shelx_estimated_absorpt_T_min     0.282
_exptl_absorpt_coefficient_mu      6.560
_exptl_absorpt_correction_T_max    0.485
_exptl_absorpt_correction_T_min    0.342
_exptl_absorpt_correction_type     gaussian
_exptl_absorpt_process_details
;
CrysAlisPro 1.171.41.115a (Rigaku Oxford Diffraction, 2021)
Numerical absorption correction based on gaussian integration over
a multifaceted crystal model
Empirical absorption correction using spherical harmonics,
implemented in SCALE3 ABSPACK scaling algorithm.
;
_exptl_absorpt_special_details     ?
_exptl_crystal_colour              'clear light red'
_exptl_crystal_colour_lustre       clear
_exptl_crystal_colour_modifier     light
_exptl_crystal_colour_primary      red
_exptl_crystal_density_diffrn      1.333
_exptl_crystal_density_meas        ?
_exptl_crystal_density_method      ?
_exptl_crystal_description         block
_exptl_crystal_F_000               1756
loop_
  _exptl_crystal_face_index_h
  _exptl_crystal_face_index_k
  _exptl_crystal_face_index_l
  _exptl_crystal_face_perp_dist
 0 -1 -1 0.1132
 1 2 0 0.0992
 -1 -2 0 0.0890
 0 0 -1 0.1067
 0 0 1 0.1178
 2 1 0 0.1066
 -2 -1 0 0.0810
 -1 2 0 0.0646
 0 1 -1 0.1119
 0 1 0 0.0865
 0 -1 0 0.1141
 1 2 -2 0.1349
 0 2 1 0.0978
 1 0 -2 0.1350
 1 -3 1 0.0979
 1 -3 0 0.0936
 0 -3 1 0.0893

_exptl_crystal_size_max            0.258
_exptl_crystal_size_mid            0.219
_exptl_crystal_size_min            0.169
loop_
  _exptl_oxdiff_crystal_face_indexfrac_h
  _exptl_oxdiff_crystal_face_indexfrac_k
  _exptl_oxdiff_crystal_face_indexfrac_l
  _exptl_oxdiff_crystal_face_x
  _exptl_oxdiff_crystal_face_y
  _exptl_oxdiff_crystal_face_z
 -0.0003 -1.0012 -1.0007 -0.0131 -0.0859 0.1039
 0.9994 1.9996 0.0027 0.0167 0.1643 0.0578
 -0.9994 -1.9996 -0.0027 -0.0167 -0.1643 -0.0578
 -0.0005 -0.0013 -1.0000 0.0290 -0.0629 0.1060
 0.0005 0.0013 1.0000 -0.0290 0.0629 -0.1060
 1.9995 0.9998 0.0032 -0.0928 0.2595 0.1092
 -1.9995 -0.9998 -0.0032 0.0928 -0.2595 -0.1092
 -1.0003 1.9997 0.0002 0.1516 -0.0721 -0.0493
 -0.0008 0.9985 -0.9992 0.0711 -0.0398 0.1081
 -0.0002 0.9998 0.0007 0.0421 0.0231 0.0021
 0.0002 -0.9998 -0.0007 -0.0421 -0.0231 -0.0021
 0.9983 1.9969 -1.9972 0.0748 0.0386 0.2697
 0.0000 2.0010 1.0014 0.0552 0.1090 -0.1018
 0.9988 -0.0027 -1.9987 -0.0094 -0.0076 0.2655
 1.0011 -2.9982 0.9990 -0.2227 0.1119 -0.0588
 1.0006 -2.9995 -0.0010 -0.1937 0.0490 0.0472
 0.0012 -2.9982 0.9978 -0.1553 -0.0063 -0.1123

_exptl_transmission_factor_max     ?
_exptl_transmission_factor_min     ?
_diffrn_reflns_av_R_equivalents    ?
_diffrn_reflns_av_unetI/netI       0.0305
_diffrn_reflns_Laue_measured_fraction_full  1.000
_diffrn_reflns_Laue_measured_fraction_max  0.989
_diffrn_reflns_limit_h_max         13
_diffrn_reflns_limit_h_min         -12
_diffrn_reflns_limit_k_max         40
_diffrn_reflns_limit_k_min         -40
_diffrn_reflns_limit_l_max         12
_diffrn_reflns_limit_l_min         -15
_diffrn_reflns_number              8956
_diffrn_reflns_point_group_measured_fraction_full  0.511
_diffrn_reflns_point_group_measured_fraction_max  0.505
_diffrn_reflns_theta_full          67.684
_diffrn_reflns_theta_max           76.598
_diffrn_reflns_theta_min           3.634
_diffrn_ambient_environment        N~2~
_diffrn_ambient_temperature        150.00(10)
_diffrn_detector                   'CCD plate'
_diffrn_detector_area_resol_mean   10.5035
_diffrn_detector_type              Atlas
_diffrn_measured_fraction_theta_full  1.000
_diffrn_measured_fraction_theta_max  0.989
_diffrn_measurement_details
;
List of Runs (angles in degrees, time in seconds):

  # Type    Start    End  Width  t~exp~   \w     \q     \k     \f   Frames
--------------------------------------------------------------------------
  1  \w    -17.00  24.00   1.00    2.00    --  -41.40  37.00-120.00   41
  2  \w    -17.00  31.00   1.00    2.00    --  -41.40  37.00 -60.00   48
  3  \w     -4.00  34.00   1.00    2.00    --  -41.40  19.00  90.00   38
  4  \w    -33.00  19.00   1.00    2.00    --  -41.40  57.00 150.00   52
  5  \w     27.00  92.00   1.00    2.00    --   41.40-125.00 -90.00   65
  6  \w     64.00  92.00   1.00    6.00    --  111.00 -61.00 120.00   28
  7  \w     33.00  73.00   1.00    6.00    --  111.00 -94.00-120.00   40
  8  \w    104.00 177.00   1.00    6.00    --  111.00  77.00 -60.00   73
  9  \w     78.00 106.00   1.00    6.00    --  111.00 -94.00 150.00   28
 10  \w     41.00  85.00   1.00    6.00    --  111.00 -61.00-120.00   44
 11  \w     59.00 101.00   1.00    6.00    --  111.00 -94.00-150.00   42
 12  \w    128.00 177.00   1.00    6.00    --  111.00  15.00  90.00   49
 13  \w     43.00  70.00   1.00    6.00    --  111.00 -45.00 150.00   27
 14  \w    103.00 138.00   1.00    6.00    --  111.00  77.00 -90.00   35
 15  \w     58.00 104.00   1.00    6.00    --  111.00 -94.00 -90.00   46
 16  \w     66.00 107.00   1.00    6.00    --  111.00  15.00  90.00   41
 17  \w    129.00 174.00   1.00    6.00    --  111.00  45.00 -30.00   45
 18  \w     37.00 109.00   1.00    6.00    --  111.00-111.00 150.00   72
 19  \w    115.00 174.00   1.00    6.00    --  111.00  77.00  30.00   59
 20  \w     45.00 109.00   1.00    6.00    --  111.00-111.00 -90.00   64
 21  \w     32.00  66.00   1.00    6.00    --  111.00 -94.00 120.00   34
 22  \w      3.00  29.00   1.00    2.00    --  -41.40  19.00   0.00   26
 23  \w    -43.00  -2.00   1.00    2.00    --  -41.40  57.00   0.00   41
 24  \w     -5.00  37.00   1.00    2.00    --  -41.40  19.00  30.00   42
 25  \w    -20.00  27.00   1.00    2.00    --  -41.40  37.00  90.00   47
 26  \w     27.00  84.00   1.00    2.00    --   41.40-125.00 120.00   57
 27  \w     59.00 109.00   1.00    6.00    --  111.00-111.00  30.00   50
 28  \w     96.00 125.00   1.00    6.00    --  111.00  45.00 -90.00   29
 29  \w     47.00  91.00   1.00    6.00    --  111.00 -77.00 -60.00   44
 30  \w     63.00 108.00   1.00    6.00    --  111.00 178.00-180.00   45
 31  \w     83.00 109.00   1.00    6.00    --  111.00-111.00 -60.00   26
 32  \w     84.00 109.00   1.00    6.00    --  111.00-111.00-150.00   25
 33  \w    153.00 178.00   1.00    6.00    --  111.00  45.00 -90.00   25
 34  \w     93.00 141.00   1.00    6.00    --  111.00  45.00   0.00   48
 35  \w    120.00 165.00   1.00    6.00    --  111.00 111.00 -90.00   45
 36  \w    104.00 130.00   1.00    6.00    --  111.00 111.00-180.00   26
 37  \w     40.00  65.00   1.00    6.00    --  111.00 -45.00  90.00   25
 38  \w     62.00  88.00   1.00    6.00    --  111.00-111.00  60.00   26
 39  \w     49.00  81.00   1.00    6.00    --  111.00 -61.00 -60.00   32
 40  \w     43.00  70.00   1.00    6.00    --  111.00 -45.00   0.00   27
 41  \w     80.00 134.00   1.00    6.00    --  111.00  15.00-120.00   54
;
_diffrn_measurement_device         'four-circle diffractometer'
_diffrn_measurement_device_type    'SuperNova, Dual, Cu at home/near, Atlas'
_diffrn_measurement_method         '\w scans'
_diffrn_orient_matrix_type        
 'CrysAlisPro convention (1999,Acta A55,543-557)'
_diffrn_orient_matrix_UB_11        -0.0674058000
_diffrn_orient_matrix_UB_12        0.0421008000
_diffrn_orient_matrix_UB_13        -0.0290394000
_diffrn_orient_matrix_UB_21        0.1181424000
_diffrn_orient_matrix_UB_22        0.0230518000
_diffrn_orient_matrix_UB_23        0.0627910000
_diffrn_orient_matrix_UB_31        0.0536804000
_diffrn_orient_matrix_UB_32        0.0021988000
_diffrn_orient_matrix_UB_33        -0.1060278000
_diffrn_radiation_monochromator    mirror
_diffrn_radiation_probe            x-ray
_diffrn_radiation_type             'Cu K\a'
_diffrn_radiation_wavelength       1.54184
_diffrn_source                     'micro-focus sealed X-ray tube'
_diffrn_source_type                'SuperNova (Cu) X-ray Source'
_reflns_Friedel_coverage           0.003
_reflns_Friedel_fraction_full      0.002
_reflns_Friedel_fraction_max       0.003
_reflns_number_gt                  8574
_reflns_number_total               8956
_reflns_special_details
;
 _reflns_Friedel_fraction is defined as the number of unique
 Friedel pairs measured divided by the number that would be
 possible theoretically, ignoring centric projections and
 systematic absences. Completness statistics refer to single and
 composite reflections containing twin component 1 only.
;
_reflns_threshold_expression       'I > 2\s(I)'
_computing_cell_refinement         'CrysAlisPro 1.171.41.115a (Rigaku OD, 2021)'
_computing_data_collection         'CrysAlisPro 1.171.41.115a (Rigaku OD, 2021)'
_computing_data_reduction          'CrysAlisPro 1.171.41.115a (Rigaku OD, 2021)'
_computing_molecular_graphics      'Olex2 1.5 (Dolomanov et al., 2009)'
_computing_publication_material    'Olex2 1.5 (Dolomanov et al., 2009)'
_computing_structure_refinement    'SHELXL 2018/3 (Sheldrick, 2015)'
_computing_structure_solution      'SHELXT  (Sheldrick, 2015)'
_refine_diff_density_max           3.730
_refine_diff_density_min           -1.444
_refine_diff_density_rms           0.301
_refine_ls_abs_structure_details
;
 Classical Flack method preferred over Parsons because s.u. lower.
;
_refine_ls_abs_structure_Flack     0.10(7)
_refine_ls_extinction_coef         .
_refine_ls_extinction_method       none
_refine_ls_goodness_of_fit_ref     1.300
_refine_ls_hydrogen_treatment      constr
_refine_ls_matrix_type             full
_refine_ls_number_parameters       987
_refine_ls_number_reflns           8956
_refine_ls_number_restraints       85
_refine_ls_R_factor_all            0.0997
_refine_ls_R_factor_gt             0.0975
_refine_ls_restrained_S_all        1.295
_refine_ls_shift/su_max            0.001
_refine_ls_shift/su_mean           0.000
_refine_ls_structure_factor_coef   Fsqd
_refine_ls_weighting_details      
 'w=1/[\s^2^(Fo^2^)+(0.2000P)^2^] where P=(Fo^2^+2Fc^2^)/3'
_refine_ls_weighting_scheme        calc
_refine_ls_wR_factor_gt            0.2558
_refine_ls_wR_factor_ref           0.2623
_refine_special_details
;
 Refined as a 2-component twin.
;
_olex2_refinement_description
;
1. Twinned data refinement
 Scales: 0.546(11)
 0.454(11)
2. Fixed Uiso
 At 1.2 times of:
  All C(H) groups
 At 1.5 times of:
  All C(H,H,H) groups
3. Restrained distances
 C61A-C65A \\sim C61B-C65B
 with sigma of 0.04
 C64A-C65A \\sim C64B-C65B
 with sigma of 0.02
 C64A-C63A \\sim C64B-C63B
 with sigma of 0.02
 C62A-C61A \\sim C62B-C61B
 with sigma of 0.02
 C62A-C63A \\sim C62B-C63B
 with sigma of 0.02
 C60A-C61A \\sim C60B-C61B
 with sigma of 0.02
 C60A-C65A \\sim C60B-C65B
 with sigma of 0.02
 C65A-C63A \\sim C65B-C63B
 with sigma of 0.04
 C62A-C60A \\sim C62B-C60B
 with sigma of 0.04
 C64A-C62A \\sim C64B-C62B
 with sigma of 0.04
 C64A-C60A \\sim C64B-C60B
 with sigma of 0.04
 C61A-C63A \\sim C61B-C63B
 with sigma of 0.04
4. Uiso/Uaniso restraints and constraints
Uanis(C64A) \\sim Ueq, Uanis(C65A) \\sim Ueq, Uanis(C63A) \\sim Ueq,
Uanis(C60A) \\sim Ueq, Uanis(C62A) \\sim Ueq, Uanis(C61A) \\sim Ueq,
Uanis(C65B) \\sim Ueq, Uanis(C60B) \\sim Ueq, Uanis(C61B) \\sim Ueq,
Uanis(C64B) \\sim Ueq, Uanis(C62B) \\sim Ueq, Uanis(C63B) \\sim Ueq: with sigma
of 0.015 and sigma for terminal atoms of 0.03
5. Others
 Sof(C60B)=Sof(H60B)=Sof(C61B)=Sof(H61B)=Sof(C62B)=Sof(H62B)=Sof(C63B)=
 Sof(H63B)=Sof(C64B)=Sof(H64B)=Sof(C65B)=Sof(H65B)=1-FVAR(1)
 Sof(C60A)=Sof(H60A)=Sof(C61A)=Sof(H61A)=Sof(C62A)=Sof(H62A)=Sof(C63A)=
 Sof(H63A)=Sof(C64A)=Sof(H64A)=Sof(C65A)=Sof(H65A)=FVAR(1)
6.a Aromatic/amide H refined with riding coordinates:
 C3A(H3A), C4A(H4A), C5A(H5A), C9A(H9A), C11A(H11A), C18A(H18A), C20A(H20A),
 C52A(H52A), C54A(H54A), C3B(H3B), C4B(H4B), C5B(H5B), C9B(H9B), C11B(H11B),
 C18B(H18B), C20B(H20B), C52B(H52B), C54B(H54B), C60A(H60A), C61A(H61A),
 C62A(H62A), C63A(H63A), C64A(H64A), C65A(H65A), C60B(H60B), C61B(H61B),
 C62B(H62B), C63B(H63B), C64B(H64B), C65B(H65B)
6.b Idealised Me refined as rotating group:
 C13A(H13A,H13B,H13C), C14A(H14A,H14B,H14C), C15A(H15A,H15B,H15C), C22A(H22A,
 H22B,H22C), C23A(H23A,H23B,H23C), C24A(H24A,H24B,H24C), C30A(H30A,H30B,H30C),
 C31A(H31A,H31B,H31C), C32A(H32A,H32B,H32C), C33A(H33A,H33B,H33C), C34A(H34A,
 H34B,H34C), C35A(H35A,H35B,H35C), C57A(H57A,H57B,H57C), C58A(H58A,H58B,H58C),
 C59A(H59A,H59B,H59C), C13B(H13D,H13E,H13F), C14B(H14D,H14E,H14F), C15B(H15D,
 H15E,H15F), C22B(H22D,H22E,H22F), C23B(H23D,H23E,H23F), C24B(H24D,H24E,H24F),
 C30B(H30D,H30E,H30F), C31B(H31D,H31E,H31F), C32B(H32D,H32E,H32F), C33B(H33D,
 H33E,H33F), C34B(H34D,H34E,H34F), C35B(H35D,H35E,H35F), C57B(H57D,H57E,H57F),
 C58B(H58D,H58E,H58F), C59B(H59D,H59E,H59F)
;
_atom_sites_solution_hydrogens     geom
_atom_sites_solution_primary       dual
_atom_sites_solution_secondary     ?
loop_
  _atom_site_label
  _atom_site_type_symbol
  _atom_site_fract_x
  _atom_site_fract_y
  _atom_site_fract_z
  _atom_site_U_iso_or_equiv
  _atom_site_adp_type
  _atom_site_occupancy
  _atom_site_site_symmetry_order
  _atom_site_calc_flag
  _atom_site_refinement_flags_posn
  _atom_site_refinement_flags_adp
  _atom_site_refinement_flags_occupancy
  _atom_site_disorder_assembly
  _atom_site_disorder_group
 Sn1A Sn 0.92898(6) 0.34864(2) 0.79727(6) 0.0194(2) Uani 1 1 d . . . . .
 S1A S 0.9358(3) 0.27903(10) 0.7196(3) 0.0300(6) Uani 1 1 d . . . . .
 S2A S 0.7872(4) 0.25554(12) 0.5078(3) 0.0387(8) Uani 1 1 d . . . . .
 Si1A Si 0.8107(3) 0.39456(12) 0.9824(3) 0.0269(7) Uani 1 1 d . . . . .
 Si2A Si 0.9432(3) 0.31144(12) 1.0523(3) 0.0279(7) Uani 1 1 d . . . . .
 N1A N 0.7562(10) 0.3670(4) 0.7114(8) 0.023(2) Uani 1 1 d . . . . .
 N2A N 0.9035(10) 0.3521(4) 0.9571(7) 0.0216(18) Uani 1 1 d . . . . .
 C1A C 1.0776(10) 0.3866(4) 0.7554(11) 0.022(2) Uani 1 1 d . . . . .
 C2A C 1.0534(12) 0.4112(4) 0.6581(10) 0.023(2) Uani 1 1 d . . . . .
 C3A C 1.1423(13) 0.4411(4) 0.6410(11) 0.027(3) Uani 1 1 d . . . . .
 H3A H 1.125818 0.458038 0.576918 0.033 Uiso 1 1 calc R U . . .
 C4A C 1.2527(13) 0.4459(4) 0.7162(11) 0.029(3) Uani 1 1 d . . . . .
 H4A H 1.310087 0.467328 0.705247 0.034 Uiso 1 1 calc R U . . .
 C5A C 1.2835(11) 0.4206(4) 0.8083(10) 0.026(2) Uani 1 1 d . . . . .
 H5A H 1.361888 0.424367 0.858398 0.031 Uiso 1 1 calc R U . . .
 C6A C 1.1995(11) 0.3895(4) 0.8274(9) 0.021(2) Uani 1 1 d . . . . .
 C7A C 0.9386(13) 0.4047(4) 0.5696(10) 0.025(2) Uani 1 1 d . . . . .
 C8A C 0.9360(12) 0.3686(4) 0.5005(10) 0.025(2) Uani 1 1 d . . . . .
 C9A C 0.8269(15) 0.3614(6) 0.4190(12) 0.036(3) Uani 1 1 d . . . . .
 H9A H 0.820020 0.336387 0.376980 0.043 Uiso 1 1 calc R U . . .
 C10A C 0.7294(14) 0.3904(5) 0.3995(12) 0.036(3) Uani 1 1 d . . . . .
 C11A C 0.7395(14) 0.4270(5) 0.4625(12) 0.035(3) Uani 1 1 d . . . . .
 H11A H 0.673705 0.447174 0.447509 0.042 Uiso 1 1 calc R U . . .
 C12A C 0.8448(15) 0.4344(5) 0.5471(11) 0.033(3) Uani 1 1 d . . . . .
 C13A C 1.0466(14) 0.3389(5) 0.5102(13) 0.034(3) Uani 1 1 d . . . . .
 H13A H 1.017713 0.312585 0.473256 0.052 Uiso 1 1 calc R U . . .
 H13B H 1.081648 0.333444 0.588080 0.052 Uiso 1 1 calc R U . . .
 H13C H 1.112356 0.351265 0.475741 0.052 Uiso 1 1 calc R U . . .
 C14A C 0.6062(14) 0.3817(7) 0.3155(12) 0.045(4) Uani 1 1 d . . . . .
 H14A H 0.627211 0.371921 0.246402 0.067 Uiso 1 1 calc R U . . .
 H14B H 0.556010 0.407333 0.302048 0.067 Uiso 1 1 calc R U . . .
 H14C H 0.556858 0.360186 0.344528 0.067 Uiso 1 1 calc R U . . .
 C15A C 0.8520(15) 0.4743(5) 0.6126(15) 0.039(3) Uani 1 1 d . . . . .
 H15A H 0.900241 0.495165 0.580258 0.058 Uiso 1 1 calc R U . . .
 H15B H 0.894332 0.468884 0.688772 0.058 Uiso 1 1 calc R U . . .
 H15C H 0.765978 0.484743 0.611207 0.058 Uiso 1 1 calc R U . . .
 C16A C 1.2499(11) 0.3595(4) 0.9178(10) 0.021(2) Uani 1 1 d . . . . .
 C17A C 1.3010(11) 0.3211(4) 0.8900(11) 0.025(2) Uani 1 1 d . . . . .
 C18A C 1.3662(13) 0.2959(4) 0.9744(13) 0.032(3) Uani 1 1 d . . . . .
 H18A H 1.403079 0.270620 0.956134 0.039 Uiso 1 1 calc R U . . .
 C19A C 1.3787(15) 0.3068(5) 1.0833(15) 0.039(3) Uani 1 1 d . . . . .
 C20A C 1.3291(12) 0.3441(5) 1.1097(10) 0.029(3) Uani 1 1 d . . . . .
 H20A H 1.339664 0.351979 1.184806 0.035 Uiso 1 1 calc R U . . .
 C21A C 1.2634(12) 0.3708(4) 1.0284(11) 0.026(3) Uani 1 1 d . . . . .
 C22A C 1.2936(13) 0.3085(5) 0.7733(11) 0.029(3) Uani 1 1 d . . . . .
 H22A H 1.209070 0.297140 0.743579 0.044 Uiso 1 1 calc R U . . .
 H22B H 1.357970 0.287228 0.769416 0.044 Uiso 1 1 calc R U . . .
 H22C H 1.308709 0.332908 0.730078 0.044 Uiso 1 1 calc R U . . .
 C23A C 1.4476(19) 0.2784(7) 1.1755(17) 0.053(5) Uani 1 1 d . . . . .
 H23A H 1.411056 0.250289 1.165927 0.080 Uiso 1 1 calc R U . . .
 H23B H 1.437729 0.289569 1.246794 0.080 Uiso 1 1 calc R U . . .
 H23C H 1.537971 0.277095 1.172621 0.080 Uiso 1 1 calc R U . . .
 C24A C 1.2108(14) 0.4106(4) 1.0577(12) 0.030(3) Uani 1 1 d . . . . .
 H24A H 1.118088 0.408539 1.045837 0.045 Uiso 1 1 calc R U . . .
 H24B H 1.234176 0.432947 1.011521 0.045 Uiso 1 1 calc R U . . .
 H24C H 1.244979 0.416920 1.135172 0.045 Uiso 1 1 calc R U . . .
 C30A C 0.8378(14) 0.4396(4) 0.8955(11) 0.031(3) Uani 1 1 d . . . . .
 H30A H 0.928705 0.442137 0.895697 0.047 Uiso 1 1 calc R U . . .
 H30B H 0.807579 0.465219 0.924919 0.047 Uiso 1 1 calc R U . . .
 H30C H 0.791325 0.435192 0.820033 0.047 Uiso 1 1 calc R U . . .
 C31A C 0.8512(16) 0.4125(6) 1.1285(12) 0.044(4) Uani 1 1 d . . . . .
 H31A H 0.838353 0.389486 1.177231 0.065 Uiso 1 1 calc R U . . .
 H31B H 0.796288 0.435915 1.138928 0.065 Uiso 1 1 calc R U . . .
 H31C H 0.940138 0.421383 1.145993 0.065 Uiso 1 1 calc R U . . .
 C32A C 0.6357(13) 0.3825(7) 0.9532(13) 0.043(4) Uani 1 1 d . . . . .
 H32A H 0.602290 0.384399 0.873945 0.065 Uiso 1 1 calc R U . . .
 H32B H 0.591538 0.402669 0.991768 0.065 Uiso 1 1 calc R U . . .
 H32C H 0.622180 0.354292 0.978833 0.065 Uiso 1 1 calc R U . . .
 C33A C 0.7990(18) 0.2867(7) 1.0822(16) 0.051(4) Uani 1 1 d . . . . .
 H33A H 0.759947 0.305269 1.128734 0.077 Uiso 1 1 calc R U . . .
 H33B H 0.821579 0.260234 1.120475 0.077 Uiso 1 1 calc R U . . .
 H33C H 0.738831 0.281510 1.013111 0.077 Uiso 1 1 calc R U . . .
 C34A C 1.0373(15) 0.3286(6) 1.1913(12) 0.039(3) Uani 1 1 d . . . . .
 H34A H 1.091237 0.352352 1.181493 0.059 Uiso 1 1 calc R U . . .
 H34B H 1.090489 0.305449 1.225467 0.059 Uiso 1 1 calc R U . . .
 H34C H 0.978619 0.336783 1.238794 0.059 Uiso 1 1 calc R U . . .
 C35A C 1.0394(13) 0.2708(5) 0.9958(13) 0.037(3) Uani 1 1 d . . . . .
 H35A H 0.987294 0.257854 0.930643 0.055 Uiso 1 1 calc R U . . .
 H35B H 1.067242 0.249379 1.051836 0.055 Uiso 1 1 calc R U . . .
 H35C H 1.113883 0.283943 0.975653 0.055 Uiso 1 1 calc R U . . .
 C50A C 0.6671(13) 0.3435(4) 0.6639(9) 0.024(2) Uani 1 1 d . . . . .
 C51A C 0.6678(13) 0.2949(4) 0.6572(11) 0.028(3) Uani 1 1 d . . . . .
 C52A C 0.5545(13) 0.2767(5) 0.5814(13) 0.034(3) Uani 1 1 d . . . . .
 H52A H 0.556965 0.247986 0.563032 0.040 Uiso 1 1 calc R U . . .
 C53A C 0.4524(13) 0.2980(5) 0.5389(12) 0.034(3) Uani 1 1 d . . . . .
 C54A C 0.4470(12) 0.3437(6) 0.5547(11) 0.034(3) Uani 1 1 d . . . . .
 H54A H 0.372375 0.358471 0.522020 0.041 Uiso 1 1 calc R U . . .
 C55A C 0.5472(12) 0.3652(5) 0.6154(10) 0.028(3) Uani 1 1 d . . . . .
 C56A C 0.7873(13) 0.2787(4) 0.6265(12) 0.025(3) Uani 1 1 d . . . . .
 C57A C 0.6606(15) 0.2806(5) 0.7772(12) 0.035(3) Uani 1 1 d . . . . .
 H57A H 0.582948 0.291604 0.796816 0.052 Uiso 1 1 calc R U . . .
 H57B H 0.734693 0.291155 0.829067 0.052 Uiso 1 1 calc R U . . .
 H57C H 0.659534 0.250040 0.780432 0.052 Uiso 1 1 calc R U . . .
 C58A C 0.3344(17) 0.2784(9) 0.4720(18) 0.063(7) Uani 1 1 d . . . . .
 H58A H 0.355116 0.250715 0.446904 0.095 Uiso 1 1 calc R U . . .
 H58B H 0.301517 0.296007 0.408241 0.095 Uiso 1 1 calc R U . . .
 H58C H 0.269983 0.275645 0.517489 0.095 Uiso 1 1 calc R U . . .
 C59A C 0.5362(12) 0.4107(4) 0.6355(12) 0.030(3) Uani 1 1 d . . . . .
 H59A H 0.535742 0.415482 0.713388 0.045 Uiso 1 1 calc R U . . .
 H59B H 0.457144 0.421328 0.590555 0.045 Uiso 1 1 calc R U . . .
 H59C H 0.608574 0.425342 0.615622 0.045 Uiso 1 1 calc R U . . .
 Sn1B Sn 0.43873(7) 0.61074(2) -0.03607(6) 0.0203(2) Uani 1 1 d . . . . .
 S1B S 0.4480(3) 0.68119(10) 0.0415(3) 0.0278(6) Uani 1 1 d . . . . .
 S2B S 0.5898(4) 0.69606(12) 0.2626(3) 0.0353(7) Uani 1 1 d . . . . .
 Si1B Si 0.4228(4) 0.64686(12) -0.2918(3) 0.0280(7) Uani 1 1 d . . . . .
 Si2B Si 0.5499(3) 0.56287(12) -0.2226(3) 0.0273(7) Uani 1 1 d . . . . .
 N1B N 0.6129(10) 0.5886(3) 0.0477(9) 0.025(2) Uani 1 1 d . . . . .
 N2B N 0.4627(10) 0.6060(4) -0.1968(7) 0.0222(19) Uani 1 1 d . . . . .
 C1B C 0.2879(12) 0.5738(4) 0.0056(11) 0.023(2) Uani 1 1 d . . . . .
 C2B C 0.3112(11) 0.5485(4) 0.1001(10) 0.023(2) Uani 1 1 d . . . . .
 C3B C 0.2210(12) 0.5187(4) 0.1171(11) 0.026(2) Uani 1 1 d . . . . .
 H3B H 0.238249 0.501186 0.179968 0.031 Uiso 1 1 calc R U . . .
 C4B C 0.1087(12) 0.5149(4) 0.0438(12) 0.029(3) Uani 1 1 d . . . . .
 H4B H 0.050690 0.493374 0.052544 0.035 Uiso 1 1 calc R U . . .
 C5B C 0.0799(12) 0.5424(4) -0.0429(11) 0.026(2) Uani 1 1 d . . . . .
 H5B H -0.000918 0.540634 -0.090490 0.031 Uiso 1 1 calc R U . . .
 C6B C 0.1649(11) 0.5725(4) -0.0628(10) 0.020(2) Uani 1 1 d . . . . .
 C7B C 0.4296(11) 0.5535(5) 0.1916(10) 0.026(3) Uani 1 1 d . . . . .
 C8B C 0.5190(13) 0.5232(4) 0.2131(12) 0.030(3) Uani 1 1 d . . . . .
 C9B C 0.6250(13) 0.5292(5) 0.2994(11) 0.032(3) Uani 1 1 d . . . . .
 H9B H 0.686589 0.507704 0.316559 0.038 Uiso 1 1 calc R U . . .
 C10B C 0.6404(15) 0.5656(6) 0.3589(13) 0.041(4) Uani 1 1 d . . . . .
 C11B C 0.5424(14) 0.5944(6) 0.3423(12) 0.036(3) Uani 1 1 d . . . . .
 H11B H 0.549510 0.618554 0.387354 0.043 Uiso 1 1 calc R U . . .
 C12B C 0.4320(13) 0.5888(5) 0.2602(10) 0.030(3) Uani 1 1 d . . . . .
 C13B C 0.5111(15) 0.4835(5) 0.1492(14) 0.037(3) Uani 1 1 d . . . . .
 H13D H 0.587439 0.480411 0.117788 0.056 Uiso 1 1 calc R U . . .
 H13E H 0.435956 0.484139 0.089742 0.056 Uiso 1 1 calc R U . . .
 H13F H 0.504825 0.459882 0.197941 0.056 Uiso 1 1 calc R U . . .
 C14B C 0.7551(15) 0.5750(7) 0.4459(13) 0.046(4) Uani 1 1 d . . . . .
 H14D H 0.759310 0.555277 0.506924 0.069 Uiso 1 1 calc R U . . .
 H14E H 0.749200 0.603491 0.472943 0.069 Uiso 1 1 calc R U . . .
 H14F H 0.831688 0.572280 0.414823 0.069 Uiso 1 1 calc R U . . .
 C15B C 0.3283(14) 0.6198(5) 0.2510(11) 0.031(3) Uani 1 1 d . . . . .
 H15D H 0.333129 0.633790 0.321946 0.047 Uiso 1 1 calc R U . . .
 H15E H 0.246251 0.605617 0.230242 0.047 Uiso 1 1 calc R U . . .
 H15F H 0.336836 0.640493 0.194821 0.047 Uiso 1 1 calc R U . . .
 C16B C 0.1162(11) 0.6036(4) -0.1506(10) 0.022(2) Uani 1 1 d . . . . .
 C17B C 0.0945(13) 0.5920(5) -0.2616(11) 0.029(3) Uani 1 1 d . . . . .
 C18B C 0.0293(15) 0.6192(6) -0.3423(14) 0.041(4) Uani 1 1 d . . . . .
 H18B H 0.016357 0.611067 -0.417331 0.049 Uiso 1 1 calc R U . . .
 C19B C -0.0166(13) 0.6575(5) -0.3165(14) 0.037(3) Uani 1 1 d . . . . .
 C20B C 0.0061(13) 0.6684(4) -0.2034(12) 0.030(3) Uani 1 1 d . . . . .
 H20B H -0.024628 0.694475 -0.183009 0.036 Uiso 1 1 calc R U . . .
 C21B C 0.0727(11) 0.6422(4) -0.1196(11) 0.026(2) Uani 1 1 d . . . . .
 C22B C 0.1391(14) 0.5510(5) -0.2989(13) 0.036(3) Uani 1 1 d . . . . .
 H22D H 0.226657 0.545839 -0.260697 0.054 Uiso 1 1 calc R U . . .
 H22E H 0.135602 0.551876 -0.378394 0.054 Uiso 1 1 calc R U . . .
 H22F H 0.084173 0.528564 -0.281879 0.054 Uiso 1 1 calc R U . . .
 C23B C -0.0834(17) 0.6877(7) -0.4009(16) 0.049(4) Uani 1 1 d . . . . .
 H23D H -0.154235 0.700624 -0.374251 0.073 Uiso 1 1 calc R U . . .
 H23E H -0.116013 0.672816 -0.469750 0.073 Uiso 1 1 calc R U . . .
 H23F H -0.023738 0.709326 -0.413925 0.073 Uiso 1 1 calc R U . . .
 C24B C 0.0889(15) 0.6559(5) 0.0000(11) 0.035(3) Uani 1 1 d . . . . .
 H24D H 0.047628 0.683001 0.003472 0.053 Uiso 1 1 calc R U . . .
 H24E H 0.179485 0.658324 0.032332 0.053 Uiso 1 1 calc R U . . .
 H24F H 0.049871 0.635219 0.041089 0.053 Uiso 1 1 calc R U . . .
 C30B C 0.3278(14) 0.6878(4) -0.2424(11) 0.031(3) Uani 1 1 d . . . . .
 H30D H 0.259363 0.674962 -0.212303 0.046 Uiso 1 1 calc R U . . .
 H30E H 0.291249 0.706198 -0.303708 0.046 Uiso 1 1 calc R U . . .
 H30F H 0.382278 0.704198 -0.184943 0.046 Uiso 1 1 calc R U . . .
 C31B C 0.3255(16) 0.6295(6) -0.4268(12) 0.041(3) Uani 1 1 d . . . . .
 H31D H 0.381936 0.619638 -0.474466 0.061 Uiso 1 1 calc R U . . .
 H31E H 0.274961 0.653027 -0.462133 0.061 Uiso 1 1 calc R U . . .
 H31F H 0.268805 0.606869 -0.414395 0.061 Uiso 1 1 calc R U . . .
 C32B C 0.5741(17) 0.6684(6) -0.3222(14) 0.045(4) Uani 1 1 d . . . . .
 H32D H 0.604539 0.691040 -0.270741 0.068 Uiso 1 1 calc R U . . .
 H32E H 0.558773 0.679067 -0.397627 0.068 Uiso 1 1 calc R U . . .
 H32F H 0.638150 0.646224 -0.314054 0.068 Uiso 1 1 calc R U . . .
 C33B C 0.7240(14) 0.5733(5) -0.1968(14) 0.040(3) Uani 1 1 d . . . . .
 H33D H 0.741259 0.596001 -0.244522 0.060 Uiso 1 1 calc R U . . .
 H33E H 0.768658 0.548040 -0.212709 0.060 Uiso 1 1 calc R U . . .
 H33F H 0.753506 0.581171 -0.119713 0.060 Uiso 1 1 calc R U . . .
 C34B C 0.5031(15) 0.5447(6) -0.3681(11) 0.038(3) Uani 1 1 d . . . . .
 H34D H 0.437107 0.523293 -0.373192 0.057 Uiso 1 1 calc R U . . .
 H34E H 0.577334 0.532952 -0.391997 0.057 Uiso 1 1 calc R U . . .
 H34F H 0.470336 0.568334 -0.415366 0.057 Uiso 1 1 calc R U . . .
 C35B C 0.5225(15) 0.5175(5) -0.1377(12) 0.036(3) Uani 1 1 d . . . . .
 H35D H 0.580856 0.518825 -0.066331 0.053 Uiso 1 1 calc R U . . .
 H35E H 0.537300 0.491630 -0.175441 0.053 Uiso 1 1 calc R U . . .
 H35F H 0.434706 0.517961 -0.126591 0.053 Uiso 1 1 calc R U . . .
 C50B C 0.7021(11) 0.6099(4) 0.0999(9) 0.023(2) Uani 1 1 d . . . . .
 C51B C 0.7096(12) 0.6581(4) 0.1095(11) 0.024(2) Uani 1 1 d . . . . .
 C52B C 0.8238(14) 0.6736(4) 0.1904(13) 0.034(3) Uani 1 1 d . . . . .
 H52B H 0.826395 0.702181 0.210688 0.040 Uiso 1 1 calc R U . . .
 C53B C 0.9212(12) 0.6495(5) 0.2351(11) 0.029(3) Uani 1 1 d . . . . .
 C54B C 0.9172(12) 0.6048(6) 0.2068(12) 0.035(3) Uani 1 1 d . . . . .
 H54B H 0.990500 0.588613 0.234871 0.042 Uiso 1 1 calc R U . . .
 C55B C 0.8214(13) 0.5860(4) 0.1466(11) 0.025(2) Uani 1 1 d . . . . .
 C56B C 0.5862(13) 0.6759(4) 0.1389(10) 0.025(2) Uani 1 1 d . . . . .
 C57B C 0.7255(15) 0.6746(5) -0.0055(11) 0.032(3) Uani 1 1 d . . . . .
 H57D H 0.649607 0.667613 -0.060562 0.048 Uiso 1 1 calc R U . . .
 H57E H 0.800007 0.661460 -0.025803 0.048 Uiso 1 1 calc R U . . .
 H57F H 0.736915 0.704886 -0.002381 0.048 Uiso 1 1 calc R U . . .
 C58B C 1.0358(15) 0.6663(5) 0.3134(16) 0.043(4) Uani 1 1 d . . . . .
 H58D H 1.111631 0.662178 0.281852 0.065 Uiso 1 1 calc R U . . .
 H58E H 1.046134 0.651374 0.383570 0.065 Uiso 1 1 calc R U . . .
 H58F H 1.024150 0.696075 0.325534 0.065 Uiso 1 1 calc R U . . .
 C59B C 0.8205(14) 0.5407(5) 0.1175(14) 0.034(3) Uani 1 1 d . . . . .
 H59D H 0.831936 0.537686 0.041518 0.050 Uiso 1 1 calc R U . . .
 H59E H 0.739172 0.528364 0.124836 0.050 Uiso 1 1 calc R U . . .
 H59F H 0.889748 0.526471 0.167142 0.050 Uiso 1 1 calc R U . . .
 C60A C 1.235(4) 0.5180(8) 0.410(2) 0.037(7) Uani 0.65(6) 1 d D U P A 1
 H60A H 1.269743 0.544823 0.430351 0.044 Uiso 0.65(6) 1 calc R U P A 1
 C61A C 1.313(2) 0.4823(13) 0.405(2) 0.036(7) Uani 0.65(6) 1 d D U P A 1
 H61A H 1.402918 0.484944 0.423286 0.043 Uiso 0.65(6) 1 calc R U P A 1
 C62A C 1.259(3) 0.4442(11) 0.375(3) 0.034(7) Uani 0.65(6) 1 d D U P A 1
 H62A H 1.311397 0.420621 0.369735 0.041 Uiso 0.65(6) 1 calc R U P A 1
 C63A C 1.128(4) 0.4405(8) 0.352(2) 0.032(7) Uani 0.65(6) 1 d D U P A 1
 H63A H 1.092112 0.413779 0.332079 0.039 Uiso 0.65(6) 1 calc R U P A 1
 C64A C 1.049(2) 0.4715(12) 0.357(2) 0.035(6) Uani 0.65(6) 1 d D U P A 1
 H64A H 0.960375 0.466936 0.343307 0.041 Uiso 0.65(6) 1 calc R U P A 1
 C65A C 1.098(3) 0.5108(11) 0.382(2) 0.035(7) Uani 0.65(6) 1 d D U P A 1
 H65A H 1.041275 0.533626 0.381598 0.042 Uiso 0.65(6) 1 calc R U P A 1
 C60B C 1.184(6) 0.5214(12) 0.401(4) 0.035(12) Uani 0.35(6) 1 d D U P A 2
 H60B H 1.185740 0.550777 0.412109 0.042 Uiso 0.35(6) 1 calc R U P A 2
 C61B C 1.297(4) 0.4971(18) 0.407(4) 0.031(13) Uani 0.35(6) 1 d D U P A 2
 H61B H 1.377665 0.509848 0.428431 0.037 Uiso 0.35(6) 1 calc R U P A 2
 C62B C 1.288(4) 0.4555(18) 0.380(5) 0.029(13) Uani 0.35(6) 1 d D U P A 2
 H62B H 1.362687 0.440054 0.375993 0.034 Uiso 0.35(6) 1 calc R U P A 2
 C63B C 1.171(6) 0.4361(10) 0.359(4) 0.023(11) Uani 0.35(6) 1 d D U P A 2
 H63B H 1.167777 0.406871 0.346814 0.027 Uiso 0.35(6) 1 calc R U P A 2
 C64B C 1.063(4) 0.456(2) 0.356(7) 0.054(19) Uani 0.35(6) 1 d D U P A 2
 H64B H 0.984730 0.441189 0.338707 0.065 Uiso 0.35(6) 1 calc R U P A 2
 C65B C 1.065(4) 0.498(2) 0.379(5) 0.043(16) Uani 0.35(6) 1 d D U P A 2
 H65B H 0.987183 0.511845 0.379223 0.052 Uiso 0.35(6) 1 calc R U P A 2

loop_
  _atom_site_aniso_label
  _atom_site_aniso_U_11
  _atom_site_aniso_U_22
  _atom_site_aniso_U_33
  _atom_site_aniso_U_23
  _atom_site_aniso_U_13
  _atom_site_aniso_U_12
 Sn1A 0.0202(4) 0.0227(3) 0.0153(4) -0.0007(3) 0.0039(3) -0.0010(3)
 S1A 0.0277(14) 0.0286(14) 0.0319(16) -0.0077(12) 0.0016(12) 0.0047(11)
 S2A 0.0432(18) 0.0450(19) 0.0288(17) -0.0131(14) 0.0094(15) 0.0000(15)
 Si1A 0.0257(16) 0.0376(18) 0.0177(15) -0.0057(13) 0.0053(13) 0.0037(14)
 Si2A 0.0291(16) 0.0374(18) 0.0183(15) 0.0078(14) 0.0074(13) -0.0001(14)
 N1A 0.020(5) 0.034(5) 0.017(5) -0.011(4) 0.004(4) -0.003(4)
 N2A 0.024(4) 0.031(5) 0.009(4) 0.002(4) 0.000(3) 0.000(4)
 C1A 0.013(5) 0.027(5) 0.027(6) 0.012(5) 0.005(4) 0.002(4)
 C2A 0.028(6) 0.028(6) 0.014(5) 0.008(5) 0.006(4) -0.006(5)
 C3A 0.038(7) 0.026(6) 0.022(6) 0.003(5) 0.012(5) -0.005(5)
 C4A 0.030(6) 0.036(6) 0.021(6) 0.007(5) 0.007(5) -0.001(5)
 C5A 0.018(5) 0.037(7) 0.021(6) 0.003(5) 0.000(4) -0.001(5)
 C6A 0.025(5) 0.028(5) 0.010(5) 0.003(4) 0.004(4) 0.007(4)
 C7A 0.031(6) 0.031(6) 0.016(5) 0.011(5) 0.009(5) 0.001(5)
 C8A 0.030(6) 0.029(6) 0.012(5) 0.013(5) -0.003(4) -0.002(5)
 C9A 0.034(7) 0.053(9) 0.020(6) 0.013(6) 0.002(6) 0.002(6)
 C10A 0.031(7) 0.048(8) 0.023(6) 0.005(6) -0.009(5) -0.007(6)
 C11A 0.029(6) 0.049(8) 0.030(7) 0.011(6) 0.012(6) -0.002(6)
 C12A 0.041(8) 0.036(7) 0.019(6) 0.009(5) 0.001(5) 0.001(6)
 C13A 0.035(7) 0.045(8) 0.024(6) 0.001(6) 0.009(5) 0.008(6)
 C14A 0.023(6) 0.084(12) 0.021(6) 0.013(7) -0.010(5) -0.009(7)
 C15A 0.035(7) 0.035(7) 0.046(8) 0.017(7) 0.006(6) 0.007(6)
 C16A 0.017(5) 0.028(6) 0.018(5) 0.011(4) 0.002(4) -0.001(4)
 C17A 0.017(5) 0.030(6) 0.027(6) 0.009(5) 0.002(5) 0.001(4)
 C18A 0.027(6) 0.026(6) 0.045(8) 0.006(6) 0.010(6) -0.004(5)
 C19A 0.033(7) 0.037(7) 0.048(9) 0.011(7) 0.013(7) 0.003(6)
 C20A 0.033(6) 0.038(7) 0.014(5) 0.008(5) 0.001(5) 0.002(5)
 C21A 0.021(5) 0.036(7) 0.023(6) 0.005(5) 0.008(5) -0.007(5)
 C22A 0.032(6) 0.035(6) 0.022(6) -0.006(5) 0.010(5) 0.007(5)
 C23A 0.052(10) 0.059(10) 0.047(10) 0.030(9) 0.003(8) 0.003(8)
 C24A 0.034(6) 0.030(6) 0.025(6) -0.005(5) 0.002(5) -0.005(5)
 C30A 0.043(7) 0.027(6) 0.021(6) -0.009(5) -0.002(5) 0.006(5)
 C31A 0.042(8) 0.066(11) 0.020(7) -0.016(7) 0.000(6) -0.004(8)
 C32A 0.018(6) 0.080(12) 0.032(8) 0.000(8) 0.006(5) 0.007(7)
 C33A 0.047(9) 0.065(11) 0.043(10) 0.016(8) 0.013(8) -0.007(8)
 C34A 0.035(7) 0.055(9) 0.027(7) 0.007(7) 0.006(6) 0.010(7)
 C35A 0.023(6) 0.050(9) 0.035(8) 0.016(7) 0.000(6) 0.000(6)
 C50A 0.036(6) 0.027(6) 0.011(5) 0.003(4) 0.006(4) 0.001(5)
 C51A 0.029(6) 0.029(6) 0.023(6) -0.003(5) 0.002(5) -0.007(5)
 C52A 0.027(6) 0.044(7) 0.033(7) -0.012(6) 0.015(6) -0.017(6)
 C53A 0.022(6) 0.050(8) 0.027(6) -0.005(6) 0.001(5) -0.009(6)
 C54A 0.022(5) 0.055(9) 0.026(6) -0.003(6) 0.005(5) -0.003(6)
 C55A 0.025(6) 0.041(7) 0.016(5) -0.001(5) 0.002(5) 0.008(5)
 C56A 0.027(6) 0.017(5) 0.028(6) -0.002(5) -0.006(5) -0.002(4)
 C57A 0.046(8) 0.033(7) 0.026(7) 0.007(5) 0.009(6) -0.011(6)
 C58A 0.031(8) 0.104(17) 0.058(12) -0.048(12) 0.016(8) -0.016(9)
 C59A 0.021(5) 0.034(6) 0.037(7) 0.003(6) 0.009(5) -0.001(5)
 Sn1B 0.0211(4) 0.0243(4) 0.0157(4) 0.0003(3) 0.0042(3) -0.0001(3)
 S1B 0.0276(14) 0.0248(13) 0.0293(15) -0.0051(12) 0.0019(12) 0.0050(11)
 S2B 0.0389(17) 0.0402(17) 0.0262(16) -0.0099(13) 0.0055(14) 0.0010(14)
 Si1B 0.0330(17) 0.0337(17) 0.0176(15) 0.0069(13) 0.0059(13) -0.0019(14)
 Si2B 0.0279(16) 0.0352(18) 0.0188(15) -0.0018(13) 0.0050(13) 0.0056(13)
 N1B 0.027(5) 0.023(5) 0.024(5) -0.004(4) 0.003(4) 0.002(4)
 N2B 0.022(4) 0.035(5) 0.007(4) 0.002(4) -0.004(3) -0.002(4)
 C1B 0.024(5) 0.022(5) 0.024(6) 0.008(5) 0.012(5) 0.001(4)
 C2B 0.020(5) 0.030(6) 0.017(5) 0.006(5) 0.002(4) 0.003(4)
 C3B 0.030(6) 0.029(6) 0.021(6) 0.002(5) 0.007(5) -0.002(5)
 C4B 0.022(6) 0.036(6) 0.029(6) 0.002(5) 0.006(5) -0.002(5)
 C5B 0.026(6) 0.024(5) 0.027(6) -0.003(5) 0.003(5) 0.001(5)
 C6B 0.023(5) 0.020(5) 0.018(5) -0.002(4) 0.004(4) 0.004(4)
 C7B 0.021(5) 0.040(7) 0.013(5) 0.017(5) -0.006(4) -0.003(5)
 C8B 0.032(6) 0.034(6) 0.027(7) 0.012(5) 0.014(5) -0.004(5)
 C9B 0.028(6) 0.039(7) 0.025(6) 0.025(6) -0.002(5) 0.007(5)
 C10B 0.035(7) 0.053(9) 0.036(8) 0.022(7) 0.012(6) -0.006(6)
 C11B 0.031(7) 0.047(8) 0.026(7) 0.002(6) -0.001(6) -0.009(6)
 C12B 0.032(6) 0.050(8) 0.009(5) 0.004(5) 0.009(5) 0.002(6)
 C13B 0.037(7) 0.034(7) 0.041(8) -0.005(6) 0.009(6) 0.002(6)
 C14B 0.030(7) 0.074(11) 0.028(7) 0.014(8) -0.009(6) 0.016(7)
 C15B 0.037(7) 0.040(8) 0.015(5) -0.009(5) 0.001(5) 0.001(5)
 C16B 0.019(5) 0.029(6) 0.018(5) 0.003(5) 0.001(4) -0.003(4)
 C17B 0.030(6) 0.032(6) 0.024(6) -0.001(5) 0.007(5) -0.002(5)
 C18B 0.035(7) 0.052(10) 0.032(7) 0.005(7) -0.003(6) -0.007(6)
 C19B 0.023(6) 0.047(8) 0.040(8) 0.013(7) -0.001(6) 0.009(6)
 C20B 0.027(6) 0.035(6) 0.030(6) 0.007(5) 0.012(5) 0.004(5)
 C21B 0.019(5) 0.035(6) 0.024(6) 0.002(5) 0.004(4) 0.001(5)
 C22B 0.034(7) 0.040(7) 0.032(7) -0.006(6) 0.001(6) -0.003(6)
 C23B 0.038(8) 0.062(11) 0.041(9) 0.011(8) -0.009(7) 0.005(8)
 C24B 0.040(7) 0.048(8) 0.020(6) 0.003(6) 0.012(6) 0.017(6)
 C30B 0.042(7) 0.026(6) 0.023(6) 0.012(5) 0.003(6) 0.005(5)
 C31B 0.047(8) 0.056(9) 0.017(6) 0.010(6) -0.001(6) 0.001(7)
 C32B 0.049(9) 0.058(10) 0.031(7) 0.008(7) 0.013(7) 0.001(8)
 C33B 0.028(7) 0.046(8) 0.044(8) -0.015(7) 0.002(6) 0.011(6)
 C34B 0.036(7) 0.061(9) 0.017(6) -0.002(6) 0.006(5) 0.000(7)
 C35B 0.038(7) 0.038(7) 0.026(7) -0.003(6) -0.003(6) -0.005(6)
 C50B 0.026(5) 0.027(5) 0.015(5) 0.005(5) 0.006(4) 0.007(5)
 C51B 0.024(5) 0.022(5) 0.023(6) -0.005(4) -0.002(5) 0.005(4)
 C52B 0.036(7) 0.030(6) 0.032(7) -0.012(5) -0.003(6) 0.000(5)
 C53B 0.021(6) 0.041(7) 0.020(6) -0.001(5) -0.008(5) -0.001(5)
 C54B 0.018(5) 0.055(9) 0.026(6) 0.005(6) -0.006(5) 0.011(6)
 C55B 0.032(6) 0.021(5) 0.024(6) 0.003(5) 0.007(5) 0.005(5)
 C56B 0.037(7) 0.021(5) 0.017(5) -0.006(4) 0.004(5) -0.007(5)
 C57B 0.041(7) 0.035(7) 0.021(6) 0.000(5) 0.008(5) 0.001(6)
 C58B 0.033(7) 0.035(7) 0.058(10) -0.002(7) -0.001(7) -0.002(6)
 C59B 0.031(7) 0.029(6) 0.041(8) -0.005(6) 0.006(6) 0.000(5)
 C60A 0.033(12) 0.044(11) 0.030(10) 0.013(8) -0.001(9) 0.002(10)
 C61A 0.046(12) 0.039(13) 0.025(10) -0.002(10) 0.009(9) 0.005(10)
 C62A 0.040(13) 0.046(12) 0.021(10) 0.009(9) 0.014(9) -0.006(11)
 C63A 0.030(12) 0.040(11) 0.020(10) -0.003(8) -0.013(9) -0.001(9)
 C64A 0.041(11) 0.030(12) 0.030(10) 0.010(9) 0.001(8) 0.005(9)
 C65A 0.044(12) 0.040(11) 0.016(9) 0.000(8) -0.002(8) 0.001(10)
 C60B 0.039(19) 0.044(17) 0.023(16) -0.007(12) 0.010(13) -0.002(13)
 C61B 0.035(17) 0.035(18) 0.020(15) -0.005(13) -0.002(11) 0.007(13)
 C62B 0.031(17) 0.029(18) 0.022(16) -0.003(12) -0.002(12) -0.012(12)
 C63B 0.028(18) 0.028(15) 0.018(15) 0.007(10) 0.018(13) 0.008(12)
 C64B 0.06(2) 0.06(2) 0.05(2) -0.002(15) 0.008(14) -0.006(15)
 C65B 0.04(2) 0.05(2) 0.039(19) 0.010(14) 0.009(13) -0.006(14)

_geom_special_details
;
 All esds (except the esd in the dihedral angle between two l.s. planes)
 are estimated using the full covariance matrix.  The cell esds are taken
 into account individually in the estimation of esds in distances, angles
 and torsion angles; correlations between esds in cell parameters are only
 used when they are defined by crystal symmetry.  An approximate (isotropic)
 treatment of cell esds is used for estimating esds involving l.s. planes.
;
loop_
  _geom_bond_atom_site_label_1
  _geom_bond_atom_site_label_2
  _geom_bond_distance
  _geom_bond_site_symmetry_2
  _geom_bond_publ_flag
 Sn1A S1A 2.438(3) . ?
 Sn1A N1A 2.036(11) . ?
 Sn1A N2A 2.058(9) . ?
 Sn1A C1A 2.152(11) . ?
 S1A C56A 1.775(13) . ?
 S2A C56A 1.649(14) . ?
 Si1A N2A 1.752(12) . ?
 Si1A C30A 1.860(16) . ?
 Si1A C31A 1.869(15) . ?
 Si1A C32A 1.884(15) . ?
 Si2A N2A 1.754(11) . ?
 Si2A C33A 1.842(18) . ?
 Si2A C34A 1.900(17) . ?
 Si2A C35A 1.884(18) . ?
 N1A C50A 1.269(17) . ?
 C1A C2A 1.423(16) . ?
 C1A C6A 1.435(16) . ?
 C2A C3A 1.399(17) . ?
 C2A C7A 1.494(18) . ?
 C3A H3A 0.9500 . ?
 C3A C4A 1.37(2) . ?
 C4A H4A 0.9500 . ?
 C4A C5A 1.388(18) . ?
 C5A H5A 0.9500 . ?
 C5A C6A 1.397(18) . ?
 C6A C16A 1.495(15) . ?
 C7A C8A 1.438(19) . ?
 C7A C12A 1.37(2) . ?
 C8A C9A 1.41(2) . ?
 C8A C13A 1.509(19) . ?
 C9A H9A 0.9500 . ?
 C9A C10A 1.39(2) . ?
 C10A C11A 1.40(2) . ?
 C10A C14A 1.540(18) . ?
 C11A H11A 0.9500 . ?
 C11A C12A 1.40(2) . ?
 C12A C15A 1.51(2) . ?
 C13A H13A 0.9800 . ?
 C13A H13B 0.9800 . ?
 C13A H13C 0.9800 . ?
 C14A H14A 0.9800 . ?
 C14A H14B 0.9800 . ?
 C14A H14C 0.9800 . ?
 C15A H15A 0.9800 . ?
 C15A H15B 0.9800 . ?
 C15A H15C 0.9800 . ?
 C16A C17A 1.418(18) . ?
 C16A C21A 1.399(18) . ?
 C17A C18A 1.395(19) . ?
 C17A C22A 1.490(18) . ?
 C18A H18A 0.9500 . ?
 C18A C19A 1.38(2) . ?
 C19A C20A 1.38(2) . ?
 C19A C23A 1.53(2) . ?
 C20A H20A 0.9500 . ?
 C20A C21A 1.403(18) . ?
 C21A C24A 1.470(19) . ?
 C22A H22A 0.9800 . ?
 C22A H22B 0.9800 . ?
 C22A H22C 0.9800 . ?
 C23A H23A 0.9800 . ?
 C23A H23B 0.9800 . ?
 C23A H23C 0.9800 . ?
 C24A H24A 0.9800 . ?
 C24A H24B 0.9800 . ?
 C24A H24C 0.9800 . ?
 C30A H30A 0.9800 . ?
 C30A H30B 0.9800 . ?
 C30A H30C 0.9800 . ?
 C31A H31A 0.9800 . ?
 C31A H31B 0.9800 . ?
 C31A H31C 0.9800 . ?
 C32A H32A 0.9800 . ?
 C32A H32B 0.9800 . ?
 C32A H32C 0.9800 . ?
 C33A H33A 0.9800 . ?
 C33A H33B 0.9800 . ?
 C33A H33C 0.9800 . ?
 C34A H34A 0.9800 . ?
 C34A H34B 0.9800 . ?
 C34A H34C 0.9800 . ?
 C35A H35A 0.9800 . ?
 C35A H35B 0.9800 . ?
 C35A H35C 0.9800 . ?
 C50A C51A 1.559(19) . ?
 C50A C55A 1.483(18) . ?
 C51A C52A 1.502(18) . ?
 C51A C56A 1.503(19) . ?
 C51A C57A 1.575(18) . ?
 C52A H52A 0.9500 . ?
 C52A C53A 1.31(2) . ?
 C53A C54A 1.48(2) . ?
 C53A C58A 1.51(2) . ?
 C54A H54A 0.9500 . ?
 C54A C55A 1.37(2) . ?
 C55A C59A 1.49(2) . ?
 C57A H57A 0.9800 . ?
 C57A H57B 0.9800 . ?
 C57A H57C 0.9800 . ?
 C58A H58A 0.9800 . ?
 C58A H58B 0.9800 . ?
 C58A H58C 0.9800 . ?
 C59A H59A 0.9800 . ?
 C59A H59B 0.9800 . ?
 C59A H59C 0.9800 . ?
 Sn1B S1B 2.450(3) . ?
 Sn1B N1B 2.077(11) . ?
 Sn1B N2B 2.066(9) . ?
 Sn1B C1B 2.152(12) . ?
 S1B C56B 1.727(14) . ?
 S2B C56B 1.658(13) . ?
 Si1B N2B 1.758(11) . ?
 Si1B C30B 1.842(15) . ?
 Si1B C31B 1.874(16) . ?
 Si1B C32B 1.872(18) . ?
 Si2B N2B 1.736(12) . ?
 Si2B C33B 1.865(16) . ?
 Si2B C34B 1.868(15) . ?
 Si2B C35B 1.854(17) . ?
 N1B C50B 1.247(18) . ?
 C1B C2B 1.406(16) . ?
 C1B C6B 1.423(17) . ?
 C2B C3B 1.406(18) . ?
 C2B C7B 1.536(16) . ?
 C3B H3B 0.9500 . ?
 C3B C4B 1.365(18) . ?
 C4B H4B 0.9500 . ?
 C4B C5B 1.378(19) . ?
 C5B H5B 0.9500 . ?
 C5B C6B 1.385(18) . ?
 C6B C16B 1.493(16) . ?
 C7B C8B 1.36(2) . ?
 C7B C12B 1.41(2) . ?
 C8B C9B 1.41(2) . ?
 C8B C13B 1.49(2) . ?
 C9B H9B 0.9500 . ?
 C9B C10B 1.37(3) . ?
 C10B C11B 1.38(2) . ?
 C10B C14B 1.50(2) . ?
 C11B H11B 0.9500 . ?
 C11B C12B 1.413(19) . ?
 C12B C15B 1.48(2) . ?
 C13B H13D 0.9800 . ?
 C13B H13E 0.9800 . ?
 C13B H13F 0.9800 . ?
 C14B H14D 0.9800 . ?
 C14B H14E 0.9800 . ?
 C14B H14F 0.9800 . ?
 C15B H15D 0.9800 . ?
 C15B H15E 0.9800 . ?
 C15B H15F 0.9800 . ?
 C16B C17B 1.401(18) . ?
 C16B C21B 1.402(18) . ?
 C17B C18B 1.41(2) . ?
 C17B C22B 1.50(2) . ?
 C18B H18B 0.9500 . ?
 C18B C19B 1.38(2) . ?
 C19B C20B 1.42(2) . ?
 C19B C23B 1.50(2) . ?
 C20B H20B 0.9500 . ?
 C20B C21B 1.416(18) . ?
 C21B C24B 1.525(18) . ?
 C22B H22D 0.9800 . ?
 C22B H22E 0.9800 . ?
 C22B H22F 0.9800 . ?
 C23B H23D 0.9800 . ?
 C23B H23E 0.9800 . ?
 C23B H23F 0.9800 . ?
 C24B H24D 0.9800 . ?
 C24B H24E 0.9800 . ?
 C24B H24F 0.9800 . ?
 C30B H30D 0.9800 . ?
 C30B H30E 0.9800 . ?
 C30B H30F 0.9800 . ?
 C31B H31D 0.9800 . ?
 C31B H31E 0.9800 . ?
 C31B H31F 0.9800 . ?
 C32B H32D 0.9800 . ?
 C32B H32E 0.9800 . ?
 C32B H32F 0.9800 . ?
 C33B H33D 0.9800 . ?
 C33B H33E 0.9800 . ?
 C33B H33F 0.9800 . ?
 C34B H34D 0.9800 . ?
 C34B H34E 0.9800 . ?
 C34B H34F 0.9800 . ?
 C35B H35D 0.9800 . ?
 C35B H35E 0.9800 . ?
 C35B H35F 0.9800 . ?
 C50B C51B 1.554(18) . ?
 C50B C55B 1.507(17) . ?
 C51B C52B 1.507(18) . ?
 C51B C56B 1.552(18) . ?
 C51B C57B 1.562(18) . ?
 C52B H52B 0.9500 . ?
 C52B C53B 1.33(2) . ?
 C53B C54B 1.47(2) . ?
 C53B C58B 1.51(2) . ?
 C54B H54B 0.9500 . ?
 C54B C55B 1.30(2) . ?
 C55B C59B 1.494(18) . ?
 C57B H57D 0.9800 . ?
 C57B H57E 0.9800 . ?
 C57B H57F 0.9800 . ?
 C58B H58D 0.9800 . ?
 C58B H58E 0.9800 . ?
 C58B H58F 0.9800 . ?
 C59B H59D 0.9800 . ?
 C59B H59E 0.9800 . ?
 C59B H59F 0.9800 . ?
 C60A H60A 0.9500 . ?
 C60A C61A 1.43(4) . ?
 C60A C65A 1.46(4) . ?
 C61A H61A 0.9500 . ?
 C61A C62A 1.37(4) . ?
 C62A H62A 0.9500 . ?
 C62A C63A 1.39(4) . ?
 C63A H63A 0.9500 . ?
 C63A C64A 1.31(4) . ?
 C64A H64A 0.9500 . ?
 C64A C65A 1.37(4) . ?
 C65A H65A 0.9500 . ?
 C60B H60B 0.9500 . ?
 C60B C61B 1.43(5) . ?
 C60B C65B 1.46(4) . ?
 C61B H61B 0.9500 . ?
 C61B C62B 1.37(5) . ?
 C62B H62B 0.9500 . ?
 C62B C63B 1.39(4) . ?
 C63B H63B 0.9500 . ?
 C63B C64B 1.31(5) . ?
 C64B H64B 0.9500 . ?
 C64B C65B 1.37(5) . ?
 C65B H65B 0.9500 . ?

loop_
  _geom_angle_atom_site_label_1
  _geom_angle_atom_site_label_2
  _geom_angle_atom_site_label_3
  _geom_angle
  _geom_angle_site_symmetry_1
  _geom_angle_site_symmetry_3
  _geom_angle_publ_flag
 N1A Sn1A S1A 98.9(3) . . ?
 N1A Sn1A N2A 101.9(4) . . ?
 N1A Sn1A C1A 110.7(4) . . ?
 N2A Sn1A S1A 116.8(3) . . ?
 N2A Sn1A C1A 116.7(5) . . ?
 C1A Sn1A S1A 109.9(4) . . ?
 C56A S1A Sn1A 99.8(4) . . ?
 N2A Si1A C30A 109.8(6) . . ?
 N2A Si1A C31A 112.4(7) . . ?
 N2A Si1A C32A 112.9(7) . . ?
 C30A Si1A C31A 106.9(8) . . ?
 C30A Si1A C32A 108.2(8) . . ?
 C31A Si1A C32A 106.3(8) . . ?
 N2A Si2A C33A 110.7(7) . . ?
 N2A Si2A C34A 114.3(7) . . ?
 N2A Si2A C35A 110.0(6) . . ?
 C33A Si2A C34A 105.0(8) . . ?
 C33A Si2A C35A 108.8(9) . . ?
 C35A Si2A C34A 107.8(7) . . ?
 C50A N1A Sn1A 126.6(10) . . ?
 Si1A N2A Sn1A 113.8(5) . . ?
 Si1A N2A Si2A 121.8(6) . . ?
 Si2A N2A Sn1A 123.2(6) . . ?
 C2A C1A Sn1A 119.9(8) . . ?
 C2A C1A C6A 118.9(10) . . ?
 C6A C1A Sn1A 121.0(8) . . ?
 C1A C2A C7A 122.1(11) . . ?
 C3A C2A C1A 119.5(11) . . ?
 C3A C2A C7A 118.3(11) . . ?
 C2A C3A H3A 120.0 . . ?
 C4A C3A C2A 120.1(12) . . ?
 C4A C3A H3A 120.0 . . ?
 C3A C4A H4A 119.0 . . ?
 C3A C4A C5A 122.0(12) . . ?
 C5A C4A H4A 119.0 . . ?
 C4A C5A H5A 120.0 . . ?
 C4A C5A C6A 120.1(11) . . ?
 C6A C5A H5A 120.0 . . ?
 C1A C6A C16A 125.2(11) . . ?
 C5A C6A C1A 118.8(11) . . ?
 C5A C6A C16A 115.9(11) . . ?
 C8A C7A C2A 117.8(11) . . ?
 C12A C7A C2A 121.2(12) . . ?
 C12A C7A C8A 120.7(12) . . ?
 C7A C8A C13A 122.6(12) . . ?
 C9A C8A C7A 118.4(13) . . ?
 C9A C8A C13A 119.0(13) . . ?
 C8A C9A H9A 119.7 . . ?
 C10A C9A C8A 120.6(15) . . ?
 C10A C9A H9A 119.7 . . ?
 C9A C10A C11A 119.5(13) . . ?
 C9A C10A C14A 121.0(16) . . ?
 C11A C10A C14A 119.4(15) . . ?
 C10A C11A H11A 119.3 . . ?
 C10A C11A C12A 121.4(15) . . ?
 C12A C11A H11A 119.3 . . ?
 C7A C12A C11A 119.0(14) . . ?
 C7A C12A C15A 121.4(13) . . ?
 C11A C12A C15A 119.6(14) . . ?
 C8A C13A H13A 109.5 . . ?
 C8A C13A H13B 109.5 . . ?
 C8A C13A H13C 109.5 . . ?
 H13A C13A H13B 109.5 . . ?
 H13A C13A H13C 109.5 . . ?
 H13B C13A H13C 109.5 . . ?
 C10A C14A H14A 109.5 . . ?
 C10A C14A H14B 109.5 . . ?
 C10A C14A H14C 109.5 . . ?
 H14A C14A H14B 109.5 . . ?
 H14A C14A H14C 109.5 . . ?
 H14B C14A H14C 109.5 . . ?
 C12A C15A H15A 109.5 . . ?
 C12A C15A H15B 109.5 . . ?
 C12A C15A H15C 109.5 . . ?
 H15A C15A H15B 109.5 . . ?
 H15A C15A H15C 109.5 . . ?
 H15B C15A H15C 109.5 . . ?
 C17A C16A C6A 118.4(11) . . ?
 C21A C16A C6A 121.3(11) . . ?
 C21A C16A C17A 119.6(11) . . ?
 C16A C17A C22A 121.5(11) . . ?
 C18A C17A C16A 118.7(12) . . ?
 C18A C17A C22A 119.7(12) . . ?
 C17A C18A H18A 119.1 . . ?
 C19A C18A C17A 121.8(14) . . ?
 C19A C18A H18A 119.1 . . ?
 C18A C19A C23A 121.4(16) . . ?
 C20A C19A C18A 119.1(14) . . ?
 C20A C19A C23A 119.5(16) . . ?
 C19A C20A H20A 119.2 . . ?
 C19A C20A C21A 121.5(13) . . ?
 C21A C20A H20A 119.2 . . ?
 C16A C21A C20A 119.1(13) . . ?
 C16A C21A C24A 119.9(12) . . ?
 C20A C21A C24A 121.0(12) . . ?
 C17A C22A H22A 109.5 . . ?
 C17A C22A H22B 109.5 . . ?
 C17A C22A H22C 109.5 . . ?
 H22A C22A H22B 109.5 . . ?
 H22A C22A H22C 109.5 . . ?
 H22B C22A H22C 109.5 . . ?
 C19A C23A H23A 109.5 . . ?
 C19A C23A H23B 109.5 . . ?
 C19A C23A H23C 109.5 . . ?
 H23A C23A H23B 109.5 . . ?
 H23A C23A H23C 109.5 . . ?
 H23B C23A H23C 109.5 . . ?
 C21A C24A H24A 109.5 . . ?
 C21A C24A H24B 109.5 . . ?
 C21A C24A H24C 109.5 . . ?
 H24A C24A H24B 109.5 . . ?
 H24A C24A H24C 109.5 . . ?
 H24B C24A H24C 109.5 . . ?
 Si1A C30A H30A 109.5 . . ?
 Si1A C30A H30B 109.5 . . ?
 Si1A C30A H30C 109.5 . . ?
 H30A C30A H30B 109.5 . . ?
 H30A C30A H30C 109.5 . . ?
 H30B C30A H30C 109.5 . . ?
 Si1A C31A H31A 109.5 . . ?
 Si1A C31A H31B 109.5 . . ?
 Si1A C31A H31C 109.5 . . ?
 H31A C31A H31B 109.5 . . ?
 H31A C31A H31C 109.5 . . ?
 H31B C31A H31C 109.5 . . ?
 Si1A C32A H32A 109.5 . . ?
 Si1A C32A H32B 109.5 . . ?
 Si1A C32A H32C 109.5 . . ?
 H32A C32A H32B 109.5 . . ?
 H32A C32A H32C 109.5 . . ?
 H32B C32A H32C 109.5 . . ?
 Si2A C33A H33A 109.5 . . ?
 Si2A C33A H33B 109.5 . . ?
 Si2A C33A H33C 109.5 . . ?
 H33A C33A H33B 109.5 . . ?
 H33A C33A H33C 109.5 . . ?
 H33B C33A H33C 109.5 . . ?
 Si2A C34A H34A 109.5 . . ?
 Si2A C34A H34B 109.5 . . ?
 Si2A C34A H34C 109.5 . . ?
 H34A C34A H34B 109.5 . . ?
 H34A C34A H34C 109.5 . . ?
 H34B C34A H34C 109.5 . . ?
 Si2A C35A H35A 109.5 . . ?
 Si2A C35A H35B 109.5 . . ?
 Si2A C35A H35C 109.5 . . ?
 H35A C35A H35B 109.5 . . ?
 H35A C35A H35C 109.5 . . ?
 H35B C35A H35C 109.5 . . ?
 N1A C50A C51A 127.5(12) . . ?
 N1A C50A C55A 115.0(12) . . ?
 C55A C50A C51A 117.4(12) . . ?
 C50A C51A C57A 103.8(10) . . ?
 C52A C51A C50A 114.2(12) . . ?
 C52A C51A C56A 109.5(11) . . ?
 C52A C51A C57A 107.0(11) . . ?
 C56A C51A C50A 111.9(11) . . ?
 C56A C51A C57A 110.1(12) . . ?
 C51A C52A H52A 118.0 . . ?
 C53A C52A C51A 124.0(14) . . ?
 C53A C52A H52A 118.0 . . ?
 C52A C53A C54A 120.9(13) . . ?
 C52A C53A C58A 123.3(17) . . ?
 C54A C53A C58A 115.7(16) . . ?
 C53A C54A H54A 119.2 . . ?
 C55A C54A C53A 121.5(14) . . ?
 C55A C54A H54A 119.2 . . ?
 C50A C55A C59A 118.9(12) . . ?
 C54A C55A C50A 120.7(14) . . ?
 C54A C55A C59A 120.3(13) . . ?
 S2A C56A S1A 115.2(8) . . ?
 C51A C56A S1A 122.4(10) . . ?
 C51A C56A S2A 122.2(10) . . ?
 C51A C57A H57A 109.5 . . ?
 C51A C57A H57B 109.5 . . ?
 C51A C57A H57C 109.5 . . ?
 H57A C57A H57B 109.5 . . ?
 H57A C57A H57C 109.5 . . ?
 H57B C57A H57C 109.5 . . ?
 C53A C58A H58A 109.5 . . ?
 C53A C58A H58B 109.5 . . ?
 C53A C58A H58C 109.5 . . ?
 H58A C58A H58B 109.5 . . ?
 H58A C58A H58C 109.5 . . ?
 H58B C58A H58C 109.5 . . ?
 C55A C59A H59A 109.5 . . ?
 C55A C59A H59B 109.5 . . ?
 C55A C59A H59C 109.5 . . ?
 H59A C59A H59B 109.5 . . ?
 H59A C59A H59C 109.5 . . ?
 H59B C59A H59C 109.5 . . ?
 N1B Sn1B S1B 99.0(3) . . ?
 N1B Sn1B C1B 109.8(5) . . ?
 N2B Sn1B S1B 116.3(3) . . ?
 N2B Sn1B N1B 100.7(4) . . ?
 N2B Sn1B C1B 115.8(5) . . ?
 C1B Sn1B S1B 112.8(3) . . ?
 C56B S1B Sn1B 98.4(4) . . ?
 N2B Si1B C30B 112.7(6) . . ?
 N2B Si1B C31B 113.4(7) . . ?
 N2B Si1B C32B 107.6(7) . . ?
 C30B Si1B C31B 105.2(7) . . ?
 C30B Si1B C32B 111.4(8) . . ?
 C32B Si1B C31B 106.4(8) . . ?
 N2B Si2B C33B 112.7(6) . . ?
 N2B Si2B C34B 112.0(6) . . ?
 N2B Si2B C35B 111.6(6) . . ?
 C33B Si2B C34B 106.8(7) . . ?
 C35B Si2B C33B 108.1(8) . . ?
 C35B Si2B C34B 105.2(7) . . ?
 C50B N1B Sn1B 126.7(10) . . ?
 Si1B N2B Sn1B 122.1(6) . . ?
 Si2B N2B Sn1B 114.3(5) . . ?
 Si2B N2B Si1B 122.6(6) . . ?
 C2B C1B Sn1B 120.0(9) . . ?
 C2B C1B C6B 118.1(11) . . ?
 C6B C1B Sn1B 121.8(9) . . ?
 C1B C2B C3B 120.1(11) . . ?
 C1B C2B C7B 122.7(11) . . ?
 C3B C2B C7B 117.0(10) . . ?
 C2B C3B H3B 119.8 . . ?
 C4B C3B C2B 120.4(12) . . ?
 C4B C3B H3B 119.8 . . ?
 C3B C4B H4B 120.2 . . ?
 C3B C4B C5B 119.6(12) . . ?
 C5B C4B H4B 120.2 . . ?
 C4B C5B H5B 118.9 . . ?
 C4B C5B C6B 122.1(12) . . ?
 C6B C5B H5B 118.9 . . ?
 C1B C6B C16B 124.5(11) . . ?
 C5B C6B C1B 118.7(11) . . ?
 C5B C6B C16B 116.6(11) . . ?
 C8B C7B C2B 121.4(13) . . ?
 C8B C7B C12B 121.9(12) . . ?
 C12B C7B C2B 116.3(12) . . ?
 C7B C8B C9B 119.0(14) . . ?
 C7B C8B C13B 122.9(14) . . ?
 C9B C8B C13B 118.1(13) . . ?
 C8B C9B H9B 119.5 . . ?
 C10B C9B C8B 121.1(13) . . ?
 C10B C9B H9B 119.5 . . ?
 C9B C10B C11B 118.6(15) . . ?
 C9B C10B C14B 123.5(15) . . ?
 C11B C10B C14B 117.8(17) . . ?
 C10B C11B H11B 119.0 . . ?
 C10B C11B C12B 121.9(16) . . ?
 C12B C11B H11B 119.0 . . ?
 C7B C12B C11B 116.6(13) . . ?
 C7B C12B C15B 124.6(12) . . ?
 C11B C12B C15B 118.8(13) . . ?
 C8B C13B H13D 109.5 . . ?
 C8B C13B H13E 109.5 . . ?
 C8B C13B H13F 109.5 . . ?
 H13D C13B H13E 109.5 . . ?
 H13D C13B H13F 109.5 . . ?
 H13E C13B H13F 109.5 . . ?
 C10B C14B H14D 109.5 . . ?
 C10B C14B H14E 109.5 . . ?
 C10B C14B H14F 109.5 . . ?
 H14D C14B H14E 109.5 . . ?
 H14D C14B H14F 109.5 . . ?
 H14E C14B H14F 109.5 . . ?
 C12B C15B H15D 109.5 . . ?
 C12B C15B H15E 109.5 . . ?
 C12B C15B H15F 109.5 . . ?
 H15D C15B H15E 109.5 . . ?
 H15D C15B H15F 109.5 . . ?
 H15E C15B H15F 109.5 . . ?
 C17B C16B C6B 120.4(12) . . ?
 C17B C16B C21B 120.2(12) . . ?
 C21B C16B C6B 118.5(11) . . ?
 C16B C17B C18B 119.9(14) . . ?
 C16B C17B C22B 122.2(13) . . ?
 C18B C17B C22B 117.9(14) . . ?
 C17B C18B H18B 118.8 . . ?
 C19B C18B C17B 122.4(15) . . ?
 C19B C18B H18B 118.8 . . ?
 C18B C19B C20B 116.7(14) . . ?
 C18B C19B C23B 123.6(17) . . ?
 C20B C19B C23B 119.7(15) . . ?
 C19B C20B H20B 118.6 . . ?
 C21B C20B C19B 122.8(13) . . ?
 C21B C20B H20B 118.6 . . ?
 C16B C21B C20B 118.1(12) . . ?
 C16B C21B C24B 122.8(12) . . ?
 C20B C21B C24B 119.1(12) . . ?
 C17B C22B H22D 109.5 . . ?
 C17B C22B H22E 109.5 . . ?
 C17B C22B H22F 109.5 . . ?
 H22D C22B H22E 109.5 . . ?
 H22D C22B H22F 109.5 . . ?
 H22E C22B H22F 109.5 . . ?
 C19B C23B H23D 109.5 . . ?
 C19B C23B H23E 109.5 . . ?
 C19B C23B H23F 109.5 . . ?
 H23D C23B H23E 109.5 . . ?
 H23D C23B H23F 109.5 . . ?
 H23E C23B H23F 109.5 . . ?
 C21B C24B H24D 109.5 . . ?
 C21B C24B H24E 109.5 . . ?
 C21B C24B H24F 109.5 . . ?
 H24D C24B H24E 109.5 . . ?
 H24D C24B H24F 109.5 . . ?
 H24E C24B H24F 109.5 . . ?
 Si1B C30B H30D 109.5 . . ?
 Si1B C30B H30E 109.5 . . ?
 Si1B C30B H30F 109.5 . . ?
 H30D C30B H30E 109.5 . . ?
 H30D C30B H30F 109.5 . . ?
 H30E C30B H30F 109.5 . . ?
 Si1B C31B H31D 109.5 . . ?
 Si1B C31B H31E 109.5 . . ?
 Si1B C31B H31F 109.5 . . ?
 H31D C31B H31E 109.5 . . ?
 H31D C31B H31F 109.5 . . ?
 H31E C31B H31F 109.5 . . ?
 Si1B C32B H32D 109.5 . . ?
 Si1B C32B H32E 109.5 . . ?
 Si1B C32B H32F 109.5 . . ?
 H32D C32B H32E 109.5 . . ?
 H32D C32B H32F 109.5 . . ?
 H32E C32B H32F 109.5 . . ?
 Si2B C33B H33D 109.5 . . ?
 Si2B C33B H33E 109.5 . . ?
 Si2B C33B H33F 109.5 . . ?
 H33D C33B H33E 109.5 . . ?
 H33D C33B H33F 109.5 . . ?
 H33E C33B H33F 109.5 . . ?
 Si2B C34B H34D 109.5 . . ?
 Si2B C34B H34E 109.5 . . ?
 Si2B C34B H34F 109.5 . . ?
 H34D C34B H34E 109.5 . . ?
 H34D C34B H34F 109.5 . . ?
 H34E C34B H34F 109.5 . . ?
 Si2B C35B H35D 109.5 . . ?
 Si2B C35B H35E 109.5 . . ?
 Si2B C35B H35F 109.5 . . ?
 H35D C35B H35E 109.5 . . ?
 H35D C35B H35F 109.5 . . ?
 H35E C35B H35F 109.5 . . ?
 N1B C50B C51B 127.3(12) . . ?
 N1B C50B C55B 115.5(13) . . ?
 C55B C50B C51B 116.7(11) . . ?
 C50B C51B C57B 106.2(10) . . ?
 C52B C51B C50B 113.6(11) . . ?
 C52B C51B C56B 110.1(10) . . ?
 C52B C51B C57B 106.0(12) . . ?
 C56B C51B C50B 110.5(10) . . ?
 C56B C51B C57B 110.2(10) . . ?
 C51B C52B H52B 118.1 . . ?
 C53B C52B C51B 123.9(12) . . ?
 C53B C52B H52B 118.1 . . ?
 C52B C53B C54B 118.8(12) . . ?
 C52B C53B C58B 122.5(14) . . ?
 C54B C53B C58B 118.7(12) . . ?
 C53B C54B H54B 117.5 . . ?
 C55B C54B C53B 125.0(13) . . ?
 C55B C54B H54B 117.5 . . ?
 C54B C55B C50B 120.2(13) . . ?
 C54B C55B C59B 123.9(13) . . ?
 C59B C55B C50B 115.9(12) . . ?
 S2B C56B S1B 117.9(8) . . ?
 C51B C56B S1B 121.9(9) . . ?
 C51B C56B S2B 119.7(10) . . ?
 C51B C57B H57D 109.5 . . ?
 C51B C57B H57E 109.5 . . ?
 C51B C57B H57F 109.5 . . ?
 H57D C57B H57E 109.5 . . ?
 H57D C57B H57F 109.5 . . ?
 H57E C57B H57F 109.5 . . ?
 C53B C58B H58D 109.5 . . ?
 C53B C58B H58E 109.5 . . ?
 C53B C58B H58F 109.5 . . ?
 H58D C58B H58E 109.5 . . ?
 H58D C58B H58F 109.5 . . ?
 H58E C58B H58F 109.5 . . ?
 C55B C59B H59D 109.5 . . ?
 C55B C59B H59E 109.5 . . ?
 C55B C59B H59F 109.5 . . ?
 H59D C59B H59E 109.5 . . ?
 H59D C59B H59F 109.5 . . ?
 H59E C59B H59F 109.5 . . ?
 C61A C60A H60A 122.1 . . ?
 C61A C60A C65A 116(2) . . ?
 C65A C60A H60A 122.1 . . ?
 C60A C61A H61A 119.8 . . ?
 C62A C61A C60A 120(2) . . ?
 C62A C61A H61A 119.8 . . ?
 C61A C62A H62A 120.4 . . ?
 C61A C62A C63A 119(2) . . ?
 C63A C62A H62A 120.4 . . ?
 C62A C63A H63A 118.0 . . ?
 C64A C63A C62A 124(2) . . ?
 C64A C63A H63A 118.0 . . ?
 C63A C64A H64A 120.3 . . ?
 C63A C64A C65A 119(2) . . ?
 C65A C64A H64A 120.3 . . ?
 C60A C65A H65A 119.4 . . ?
 C64A C65A C60A 121(2) . . ?
 C64A C65A H65A 119.4 . . ?
 C61B C60B H60B 122.4 . . ?
 C61B C60B C65B 115(3) . . ?
 C65B C60B H60B 122.4 . . ?
 C60B C61B H61B 119.9 . . ?
 C62B C61B C60B 120(3) . . ?
 C62B C61B H61B 119.9 . . ?
 C61B C62B H62B 120.2 . . ?
 C61B C62B C63B 120(3) . . ?
 C63B C62B H62B 120.2 . . ?
 C62B C63B H63B 118.1 . . ?
 C64B C63B C62B 124(3) . . ?
 C64B C63B H63B 118.1 . . ?
 C63B C64B H64B 120.4 . . ?
 C63B C64B C65B 119(3) . . ?
 C65B C64B H64B 120.4 . . ?
 C60B C65B H65B 119.2 . . ?
 C64B C65B C60B 122(3) . . ?
 C64B C65B H65B 119.2 . . ?

loop_
  _geom_torsion_atom_site_label_1
  _geom_torsion_atom_site_label_2
  _geom_torsion_atom_site_label_3
  _geom_torsion_atom_site_label_4
  _geom_torsion
  _geom_torsion_site_symmetry_1
  _geom_torsion_site_symmetry_2
  _geom_torsion_site_symmetry_3
  _geom_torsion_site_symmetry_4
  _geom_torsion_publ_flag
 Sn1A S1A C56A S2A 141.5(6) . . . . ?
 Sn1A S1A C56A C51A -43.6(11) . . . . ?
 Sn1A N1A C50A C51A -1.3(18) . . . . ?
 Sn1A N1A C50A C55A 175.0(8) . . . . ?
 Sn1A C1A C2A C3A 169.0(10) . . . . ?
 Sn1A C1A C2A C7A -14.4(17) . . . . ?
 Sn1A C1A C6A C5A -167.2(9) . . . . ?
 Sn1A C1A C6A C16A 18.0(17) . . . . ?
 N1A C50A C51A C52A -171.6(12) . . . . ?
 N1A C50A C51A C56A -46.5(17) . . . . ?
 N1A C50A C51A C57A 72.2(16) . . . . ?
 N1A C50A C55A C54A 175.0(12) . . . . ?
 N1A C50A C55A C59A -6.2(17) . . . . ?
 C1A C2A C3A C4A 1(2) . . . . ?
 C1A C2A C7A C8A -73.8(16) . . . . ?
 C1A C2A C7A C12A 113.1(15) . . . . ?
 C1A C6A C16A C17A 79.5(16) . . . . ?
 C1A C6A C16A C21A -109.4(14) . . . . ?
 C2A C1A C6A C5A 9.3(18) . . . . ?
 C2A C1A C6A C16A -165.5(12) . . . . ?
 C2A C3A C4A C5A 3(2) . . . . ?
 C2A C7A C8A C9A 178.1(11) . . . . ?
 C2A C7A C8A C13A -3.4(17) . . . . ?
 C2A C7A C12A C11A 179.3(12) . . . . ?
 C2A C7A C12A C15A -2(2) . . . . ?
 C3A C2A C7A C8A 102.9(14) . . . . ?
 C3A C2A C7A C12A -70.2(17) . . . . ?
 C3A C4A C5A C6A -1(2) . . . . ?
 C4A C5A C6A C1A -5.0(19) . . . . ?
 C4A C5A C6A C16A 170.3(12) . . . . ?
 C5A C6A C16A C17A -95.5(14) . . . . ?
 C5A C6A C16A C21A 75.6(15) . . . . ?
 C6A C1A C2A C3A -7.5(19) . . . . ?
 C6A C1A C2A C7A 169.1(12) . . . . ?
 C6A C16A C17A C18A 169.9(11) . . . . ?
 C6A C16A C17A C22A -6.2(17) . . . . ?
 C6A C16A C21A C20A -170.1(11) . . . . ?
 C6A C16A C21A C24A 8.9(18) . . . . ?
 C7A C2A C3A C4A -175.4(13) . . . . ?
 C7A C8A C9A C10A 6(2) . . . . ?
 C8A C7A C12A C11A 6.5(19) . . . . ?
 C8A C7A C12A C15A -174.5(13) . . . . ?
 C8A C9A C10A C11A -1(2) . . . . ?
 C8A C9A C10A C14A -176.3(13) . . . . ?
 C9A C10A C11A C12A -2(2) . . . . ?
 C10A C11A C12A C7A -1(2) . . . . ?
 C10A C11A C12A C15A 179.8(14) . . . . ?
 C12A C7A C8A C9A -8.8(18) . . . . ?
 C12A C7A C8A C13A 169.7(13) . . . . ?
 C13A C8A C9A C10A -172.8(14) . . . . ?
 C14A C10A C11A C12A 173.9(14) . . . . ?
 C16A C17A C18A C19A 2(2) . . . . ?
 C17A C16A C21A C20A 0.9(18) . . . . ?
 C17A C16A C21A C24A 179.9(11) . . . . ?
 C17A C18A C19A C20A -2(2) . . . . ?
 C17A C18A C19A C23A 178.4(14) . . . . ?
 C18A C19A C20A C21A 2(2) . . . . ?
 C19A C20A C21A C16A -1(2) . . . . ?
 C19A C20A C21A C24A 179.9(13) . . . . ?
 C21A C16A C17A C18A -1.4(17) . . . . ?
 C21A C16A C17A C22A -177.4(12) . . . . ?
 C22A C17A C18A C19A 178.2(13) . . . . ?
 C23A C19A C20A C21A -178.9(14) . . . . ?
 C30A Si1A N2A Sn1A -33.2(8) . . . . ?
 C30A Si1A N2A Si2A 158.5(7) . . . . ?
 C31A Si1A N2A Sn1A -152.1(7) . . . . ?
 C31A Si1A N2A Si2A 39.6(10) . . . . ?
 C32A Si1A N2A Sn1A 87.7(8) . . . . ?
 C32A Si1A N2A Si2A -80.6(9) . . . . ?
 C33A Si2A N2A Sn1A -109.0(10) . . . . ?
 C33A Si2A N2A Si1A 58.2(11) . . . . ?
 C34A Si2A N2A Sn1A 132.7(7) . . . . ?
 C34A Si2A N2A Si1A -60.2(9) . . . . ?
 C35A Si2A N2A Sn1A 11.3(9) . . . . ?
 C35A Si2A N2A Si1A 178.5(7) . . . . ?
 C50A C51A C52A C53A -12(2) . . . . ?
 C50A C51A C56A S1A 73.1(14) . . . . ?
 C50A C51A C56A S2A -112.4(11) . . . . ?
 C51A C50A C55A C54A -8.3(18) . . . . ?
 C51A C50A C55A C59A 170.5(12) . . . . ?
 C51A C52A C53A C54A 6(2) . . . . ?
 C51A C52A C53A C58A -173.8(15) . . . . ?
 C52A C51A C56A S1A -159.2(10) . . . . ?
 C52A C51A C56A S2A 15.3(16) . . . . ?
 C52A C53A C54A C55A -1(2) . . . . ?
 C53A C54A C55A C50A 2(2) . . . . ?
 C53A C54A C55A C59A -176.3(13) . . . . ?
 C55A C50A C51A C52A 12.1(17) . . . . ?
 C55A C50A C51A C56A 137.3(12) . . . . ?
 C55A C50A C51A C57A -104.0(12) . . . . ?
 C56A C51A C52A C53A -138.1(15) . . . . ?
 C57A C51A C52A C53A 102.7(17) . . . . ?
 C57A C51A C56A S1A -41.9(14) . . . . ?
 C57A C51A C56A S2A 132.7(11) . . . . ?
 C58A C53A C54A C55A 178.9(15) . . . . ?
 Sn1B S1B C56B S2B -137.6(7) . . . . ?
 Sn1B S1B C56B C51B 50.2(10) . . . . ?
 Sn1B N1B C50B C51B -4.3(18) . . . . ?
 Sn1B N1B C50B C55B -176.1(9) . . . . ?
 Sn1B C1B C2B C3B -168.4(9) . . . . ?
 Sn1B C1B C2B C7B 15.4(17) . . . . ?
 Sn1B C1B C6B C5B 167.9(9) . . . . ?
 Sn1B C1B C6B C16B -17.0(16) . . . . ?
 N1B C50B C51B C52B 172.7(13) . . . . ?
 N1B C50B C51B C56B 48.4(17) . . . . ?
 N1B C50B C51B C57B -71.1(16) . . . . ?
 N1B C50B C55B C54B -176.5(13) . . . . ?
 N1B C50B C55B C59B 4.3(17) . . . . ?
 C1B C2B C3B C4B -2(2) . . . . ?
 C1B C2B C7B C8B -114.5(14) . . . . ?
 C1B C2B C7B C12B 73.0(16) . . . . ?
 C1B C6B C16B C17B 111.6(14) . . . . ?
 C1B C6B C16B C21B -79.0(15) . . . . ?
 C2B C1B C6B C5B -9.2(17) . . . . ?
 C2B C1B C6B C16B 165.9(12) . . . . ?
 C2B C3B C4B C5B -5(2) . . . . ?
 C2B C7B C8B C9B -179.1(11) . . . . ?
 C2B C7B C8B C13B 1.2(19) . . . . ?
 C2B C7B C12B C11B -178.0(12) . . . . ?
 C2B C7B C12B C15B 1.8(19) . . . . ?
 C3B C2B C7B C8B 69.2(16) . . . . ?
 C3B C2B C7B C12B -103.3(14) . . . . ?
 C3B C4B C5B C6B 4(2) . . . . ?
 C4B C5B C6B C1B 2.9(19) . . . . ?
 C4B C5B C6B C16B -172.6(12) . . . . ?
 C5B C6B C16B C17B -73.2(15) . . . . ?
 C5B C6B C16B C21B 96.2(14) . . . . ?
 C6B C1B C2B C3B 8.8(18) . . . . ?
 C6B C1B C2B C7B -167.4(12) . . . . ?
 C6B C16B C17B C18B 169.5(13) . . . . ?
 C6B C16B C17B C22B -10.7(19) . . . . ?
 C6B C16B C21B C20B -168.9(11) . . . . ?
 C6B C16B C21B C24B 8.2(18) . . . . ?
 C7B C2B C3B C4B 174.6(12) . . . . ?
 C7B C8B C9B C10B -2.1(19) . . . . ?
 C8B C7B C12B C11B 9.5(19) . . . . ?
 C8B C7B C12B C15B -170.7(13) . . . . ?
 C8B C9B C10B C11B 8(2) . . . . ?
 C8B C9B C10B C14B -175.6(14) . . . . ?
 C9B C10B C11B C12B -5(2) . . . . ?
 C10B C11B C12B C7B -3(2) . . . . ?
 C10B C11B C12B C15B 176.9(14) . . . . ?
 C12B C7B C8B C9B -7.0(19) . . . . ?
 C12B C7B C8B C13B 173.3(13) . . . . ?
 C13B C8B C9B C10B 177.6(13) . . . . ?
 C14B C10B C11B C12B 178.3(14) . . . . ?
 C16B C17B C18B C19B -1(2) . . . . ?
 C17B C16B C21B C20B 0.5(18) . . . . ?
 C17B C16B C21B C24B 177.6(13) . . . . ?
 C17B C18B C19B C20B 1(2) . . . . ?
 C17B C18B C19B C23B 178.3(16) . . . . ?
 C18B C19B C20B C21B 0(2) . . . . ?
 C19B C20B C21B C16B -1(2) . . . . ?
 C19B C20B C21B C24B -178.0(13) . . . . ?
 C21B C16B C17B C18B 0(2) . . . . ?
 C21B C16B C17B C22B -179.9(12) . . . . ?
 C22B C17B C18B C19B 179.4(14) . . . . ?
 C23B C19B C20B C21B -177.6(14) . . . . ?
 C30B Si1B N2B Sn1B -12.5(9) . . . . ?
 C30B Si1B N2B Si2B 179.1(7) . . . . ?
 C31B Si1B N2B Sn1B -131.9(8) . . . . ?
 C31B Si1B N2B Si2B 59.7(10) . . . . ?
 C32B Si1B N2B Sn1B 110.7(8) . . . . ?
 C32B Si1B N2B Si2B -57.7(10) . . . . ?
 C33B Si2B N2B Sn1B -88.3(8) . . . . ?
 C33B Si2B N2B Si1B 80.9(9) . . . . ?
 C34B Si2B N2B Sn1B 151.1(7) . . . . ?
 C34B Si2B N2B Si1B -39.6(10) . . . . ?
 C35B Si2B N2B Sn1B 33.5(8) . . . . ?
 C35B Si2B N2B Si1B -157.3(7) . . . . ?
 C50B C51B C52B C53B 12(2) . . . . ?
 C50B C51B C56B S1B -78.0(13) . . . . ?
 C50B C51B C56B S2B 109.9(11) . . . . ?
 C51B C50B C55B C54B 10.7(18) . . . . ?
 C51B C50B C55B C59B -168.4(12) . . . . ?
 C51B C52B C53B C54B -2(2) . . . . ?
 C51B C52B C53B C58B 178.2(15) . . . . ?
 C52B C51B C56B S1B 155.6(10) . . . . ?
 C52B C51B C56B S2B -16.5(15) . . . . ?
 C52B C53B C54B C55B -5(2) . . . . ?
 C53B C54B C55B C50B 0(2) . . . . ?
 C53B C54B C55B C59B 178.9(14) . . . . ?
 C55B C50B C51B C52B -15.5(16) . . . . ?
 C55B C50B C51B C56B -139.9(11) . . . . ?
 C55B C50B C51B C57B 100.7(12) . . . . ?
 C56B C51B C52B C53B 136.1(15) . . . . ?
 C57B C51B C52B C53B -104.7(17) . . . . ?
 C57B C51B C56B S1B 39.0(14) . . . . ?
 C57B C51B C56B S2B -133.1(10) . . . . ?
 C58B C53B C54B C55B 175.3(15) . . . . ?
 C60A C61A C62A C63A -2(4) . . . . ?
 C61A C60A C65A C64A 2(4) . . . . ?
 C61A C62A C63A C64A 1(5) . . . . ?
 C62A C63A C64A C65A 2(5) . . . . ?
 C63A C64A C65A C60A -4(4) . . . . ?
 C65A C60A C61A C62A 1(4) . . . . ?
 C60B C61B C62B C63B -7(9) . . . . ?
 C61B C60B C65B C64B -4(9) . . . . ?
 C61B C62B C63B C64B 5(10) . . . . ?
 C62B C63B C64B C65B -3(11) . . . . ?
 C63B C64B C65B C60B 3(11) . . . . ?
 C65B C60B C61B C62B 6(8) . . . . ?

loop_
  _diffrn_refln_index_h
  _diffrn_refln_index_k
  _diffrn_refln_index_l
  _diffrn_refln_intensity_net
  _diffrn_refln_intensity_u
  _diffrn_refln_scale_group_code
 0 0 -1 116719 476.334 -2
 0 0 -1 116719 476.334 1
 0 0 -2 89.0437 60.6011 -2
 0 0 -2 89.0437 60.6011 1
 0 0 -3 21552.3 355.154 -2
 0 0 -3 21552.3 355.154 1
 0 0 -4 54673.5 650.146 -2
 0 0 -4 54673.5 650.146 1
 0 0 -5 60930.6 789.038 -2
 0 0 -5 60930.6 789.038 1
 0 0 -6 2584.07 240.339 -2
 0 0 -6 2584.07 240.339 1
 0 0 -7 16350.4 500.846 -2
 0 0 -7 16350.4 500.846 1
 0 0 -8 5790.75 341.037 -2
 0 0 -8 5790.75 341.037 1
 0 0 -9 1191.23 131.855 -2
 0 0 -9 1191.23 131.855 1
 0 0 -10 1578.01 194.091 -2
 0 0 -10 1578.01 194.091 1
 0 0 -11 5207.62 310.098 -2
 0 0 -11 5207.62 310.098 1
 0 0 -12 29726.1 474.835 -2
 0 0 -12 29726.1 474.835 1
 0 0 -13 23756.6 513.536 -2
 0 0 -13 23756.6 513.536 1
 0 0 -14 234.549 117.58 -2
 0 0 -14 234.549 117.58 1
 0 0 -15 27.4728 76.567 -2
 0 0 -15 27.4728 76.567 1
 0 -1 -1 128185 539.33 -2
 0 1 -1 128185 539.33 1
 0 -1 -2 188.503 64.736 -2
 0 1 -2 188.503 64.736 1
 0 1 -3 35368.5 487.537 -2
 0 -1 -3 35368.5 487.537 1
 0 -1 -4 19961.4 357.946 -2
 0 1 -4 19961.4 357.946 1
 0 1 -5 15193.5 295.136 -2
 0 -1 -5 15193.5 295.136 1
 0 -1 -6 34691.9 625.311 -2
 0 1 -6 34691.9 625.311 1
 0 1 -7 30096.6 666.409 -2
 0 -1 -7 30096.6 666.409 1
 0 1 -8 13214.2 541.044 -2
 0 -1 -8 13214.2 541.044 1
 0 1 -9 932.379 97.0227 -2
 0 -1 -9 932.379 97.0227 1
 0 1 -10 4947.9 164.056 -2
 0 -1 -10 4947.9 164.056 1
 0 1 -11 12179.1 236.76 -2
 0 -1 -11 12179.1 236.76 1
 0 -1 -12 5564.79 318.788 -2
 0 1 -12 5564.79 318.788 1
 0 -1 -13 2410.9 181.247 -2
 0 1 -13 2410.9 181.247 1
 0 -1 -14 1794.76 147.996 -2
 0 1 -14 1794.76 147.996 1
 0 1 -15 2318.02 216.275 -2
 0 -1 -15 2318.02 216.275 1
 0 -2 -1 60225.9 302.93 -2
 0 2 -1 60225.9 302.93 1
 0 2 -2 2638.07 47.3877 -2
 0 -2 -2 2638.07 47.3877 1
 0 -2 -3 49962.1 556.447 -2
 0 2 -3 49962.1 556.447 1
 0 -2 -4 84365.3 702.733 -2
 0 2 -4 84365.3 702.733 1
 0 -2 -5 6576.08 240.072 -2
 0 2 -5 6576.08 240.072 1
 0 2 -6 1832.47 152.644 -2
 0 -2 -6 1832.47 152.644 1
 0 -2 -7 17491.9 450.627 -2
 0 2 -7 17491.9 450.627 1
 0 2 -8 2436.05 295.346 -2
 0 -2 -8 2436.05 295.346 1
 0 2 -9 3455.77 168.724 -2
 0 -2 -9 3455.77 168.724 1
 0 2 -10 19507.5 272.453 -2
 0 -2 -10 19507.5 272.453 1
 0 2 -11 7986.89 211.581 -2
 0 -2 -11 7986.89 211.581 1
 0 2 -12 1017.13 119.522 -2
 0 -2 -12 1017.13 119.522 1
 0 -2 -13 943.295 122.171 -2
 0 2 -13 943.295 122.171 1
 0 2 -14 5892.54 152.69 -2
 0 -2 -14 5892.54 152.69 1
 0 -2 -15 11628.9 324.729 -2
 0 2 -15 11628.9 324.729 1
 0 3 -1 98965.7 585.705 -2
 0 -3 -1 98965.7 585.705 1
 0 -3 -2 19506.2 287.681 -2
 0 3 -2 19506.2 287.681 1
 0 3 -3 299.508 36.4342 -2
 0 -3 -3 299.508 36.4342 1
 0 -3 -4 26671.9 477.518 -2
 0 3 -4 26671.9 477.518 1
 0 3 -5 15758 326.764 -2
 0 -3 -5 15758 326.764 1
 0 3 -6 15847.7 360.197 -2
 0 -3 -6 15847.7 360.197 1
 0 3 -7 19974 486.404 -2
 0 -3 -7 19974 486.404 1
 0 -3 -8 13002.8 553.126 -2
 0 3 -8 13002.8 553.126 1
 0 -3 -9 13320.5 244.558 -2
 0 3 -9 13320.5 244.558 1
 0 3 -10 5342.83 159.907 -2
 0 -3 -10 5342.83 159.907 1
 0 3 -11 21366.7 365.62 -2
 0 -3 -11 21366.7 365.62 1
 0 3 -12 3304.44 183.15 -2
 0 -3 -12 3304.44 183.15 1
 0 -3 -13 1036.91 204.248 -2
 0 3 -13 1036.91 204.248 1
 0 -3 -14 239.528 80.7274 -2
 0 3 -14 239.528 80.7274 1
 0 3 -15 3224.88 275.106 -2
 0 -3 -15 3224.88 275.106 1
 0 -4 0 749821 783.23 -2
 0 4 0 749821 783.23 1
 0 4 -1 242787 928.457 -2
 0 -4 -1 242787 928.457 1
 0 -4 -2 474.253 33.8926 -2
 0 4 -2 474.253 33.8926 1
 0 -4 -3 39511.8 576.35 -2
 0 4 -3 39511.8 576.35 1
 0 4 -4 47312.5 571.944 -2
 0 -4 -4 47312.5 571.944 1
 0 -4 -5 33943.9 629.105 -2
 0 4 -5 33943.9 629.105 1
 0 -4 -6 4291.89 180.053 -2
 0 4 -6 4291.89 180.053 1
 0 -4 -7 23864.6 668.919 -2
 0 4 -7 23864.6 668.919 1
 0 -4 -8 33419.6 654.079 -2
 0 4 -8 33419.6 654.079 1
 0 -4 -9 3400.43 144.166 -2
 0 4 -9 3400.43 144.166 1
 0 4 -10 2135.38 121.048 -2
 0 -4 -10 2135.38 121.048 1
 0 4 -11 4150.78 208.071 -2
 0 -4 -11 4150.78 208.071 1
 0 4 -12 17145.6 307.642 -2
 0 -4 -12 17145.6 307.642 1
 0 4 -13 12447.3 299.988 -2
 0 -4 -13 12447.3 299.988 1
 0 4 -14 2168.2 136.385 -2
 0 -4 -14 2168.2 136.385 1
 0 4 -15 273.35 180.734 -2
 0 -4 -15 273.35 180.734 1
 0 -5 1 22624.3 270.986 -2
 0 5 1 22624.3 270.986 1
 0 -5 -2 112628 571.366 -2
 0 5 -2 112628 571.366 1
 0 5 -3 48080.9 550.725 -2
 0 -5 -3 48080.9 550.725 1
 0 -5 -4 47183.7 547.845 -2
 0 5 -4 47183.7 547.845 1
 0 -5 -5 28260.4 489.847 -2
 0 5 -5 28260.4 489.847 1
 0 5 -6 53972.2 728.647 -2
 0 -5 -6 53972.2 728.647 1
 0 5 -7 23372.3 545.746 -2
 0 -5 -7 23372.3 545.746 1
 0 5 -8 43326.4 950.763 -2
 0 -5 -8 43326.4 950.763 1
 0 5 -9 8820.59 246.853 -2
 0 -5 -9 8820.59 246.853 1
 0 5 -10 2332.5 139.804 -2
 0 -5 -10 2332.5 139.804 1
 0 -5 -11 2033.22 145.532 -2
 0 5 -11 2033.22 145.532 1
 0 -5 -12 2293.24 151.072 -2
 0 5 -12 2293.24 151.072 1
 0 5 -13 2845.4 147.561 -2
 0 -5 -13 2845.4 147.561 1
 0 5 -14 1022.67 119.387 -2
 0 -5 -14 1022.67 119.387 1
 0 -5 -15 676.141 205.252 -2
 0 5 -15 676.141 205.252 1
 0 -6 0 11702.4 131.253 -2
 0 6 0 11702.4 131.253 1
 0 -6 1 5406.02 83.2895 -2
 0 6 1 5406.02 83.2895 1
 0 -6 -2 70613.7 593.375 -2
 0 6 -2 70613.7 593.375 1
 0 -6 -3 27308.2 166.256 -2
 0 6 -3 27308.2 166.256 1
 0 6 -4 4356.59 87.9521 -2
 0 -6 -4 4356.59 87.9521 1
 0 -6 -5 9114.16 381.802 -2
 0 6 -5 9114.16 381.802 1
 0 6 -6 1729.45 149.569 -2
 0 -6 -6 1729.45 149.569 1
 0 6 -7 2007.59 235.994 -2
 0 -6 -7 2007.59 235.994 1
 0 6 -8 7635.05 477.148 -2
 0 -6 -8 7635.05 477.148 1
 0 -6 -9 3963.63 148.414 -2
 0 6 -9 3963.63 148.414 1
 0 -6 -10 25475.8 468.261 -2
 0 6 -10 25475.8 468.261 1
 0 6 -11 198.466 57.95 -2
 0 -6 -11 198.466 57.95 1
 0 6 -12 3405.02 174.966 -2
 0 -6 -12 3405.02 174.966 1
 0 6 -13 705.822 89.657 -2
 0 -6 -13 705.822 89.657 1
 0 -6 -14 2205.03 144.182 -2
 0 6 -14 2205.03 144.182 1
 0 6 -15 13970.9 392.575 -2
 0 -6 -15 13970.9 392.575 1
 0 -7 1 9249.31 287.465 -2
 0 7 1 9249.31 287.465 1
 0 -7 -2 69691.7 548.046 -2
 0 7 -2 69691.7 548.046 1
 0 7 -3 3672.39 261.125 -2
 0 -7 -3 3672.39 261.125 1
 0 -7 -4 3314.37 80.0073 -2
 0 7 -4 3314.37 80.0073 1
 0 7 -5 6976.44 279.928 -2
 0 -7 -5 6976.44 279.928 1
 0 7 -6 7322.11 317.714 -2
 0 -7 -6 7322.11 317.714 1
 0 -7 -7 27336.1 776.542 -2
 0 7 -7 27336.1 776.542 1
 0 7 -8 6229.49 468.641 -2
 0 -7 -8 6229.49 468.641 1
 0 7 -9 2513.05 156.445 -2
 0 -7 -9 2513.05 156.445 1
 0 7 -10 7666.25 269.355 -2
 0 -7 -10 7666.25 269.355 1
 0 7 -11 8099.55 241.271 -2
 0 -7 -11 8099.55 241.271 1
 0 7 -12 2626.51 174.033 -2
 0 -7 -12 2626.51 174.033 1
 0 -7 -13 1808.87 159.053 -2
 0 7 -13 1808.87 159.053 1
 0 -7 -14 4943.33 270.72 -2
 0 7 -14 4943.33 270.72 1
 0 7 -15 1485.9 215.712 -2
 0 -7 -15 1485.9 215.712 1
 0 -8 0 31379.2 493.3 -2
 0 8 0 31379.2 493.3 1
 0 -8 1 2704.35 158.902 -2
 0 8 1 2704.35 158.902 1
 0 -8 2 38888.8 481.43 -2
 0 8 2 38888.8 481.43 1
 0 -8 -3 16309.7 354.901 -2
 0 8 -3 16309.7 354.901 1
 0 -8 -4 5765.18 323.169 -2
 0 8 -4 5765.18 323.169 1
 0 -8 -5 27680.4 452.317 -2
 0 8 -5 27680.4 452.317 1
 0 8 -6 5936.91 298.061 -2
 0 -8 -6 5936.91 298.061 1
 0 8 -7 20533.6 514.931 -2
 0 -8 -7 20533.6 514.931 1
 0 8 -8 6776.1 495.24 -2
 0 -8 -8 6776.1 495.24 1
 0 8 -9 4497.51 185.528 -2
 0 -8 -9 4497.51 185.528 1
 0 8 -10 3643.72 173.648 -2
 0 -8 -10 3643.72 173.648 1
 0 -8 -11 5508.2 195.663 -2
 0 8 -11 5508.2 195.663 1
 0 8 -12 2982.53 165.051 -2
 0 -8 -12 2982.53 165.051 1
 0 -8 -13 10075.5 300.046 -2
 0 8 -13 10075.5 300.046 1
 0 -8 -14 949.381 117.227 -2
 0 8 -14 949.381 117.227 1
 0 8 -15 4751.94 260.889 -2
 0 -8 -15 4751.94 260.889 1
 0 -9 1 7768.06 255.596 -2
 0 9 1 7768.06 255.596 1
 0 -9 2 41141.9 520.244 -2
 0 9 2 41141.9 520.244 1
 0 -9 3 21104.3 333.128 -2
 0 9 3 21104.3 333.128 1
 0 -9 -4 63573 300.475 -2
 0 9 -4 63573 300.475 1
 0 -9 -5 8660.5 221.768 -2
 0 9 -5 8660.5 221.768 1
 0 -9 -6 21265.4 489.311 -2
 0 9 -6 21265.4 489.311 1
 0 9 -7 10909.3 533.996 -2
 0 -9 -7 10909.3 533.996 1
 0 9 -8 49953.8 1224.01 -2
 0 -9 -8 49953.8 1224.01 1
 0 -9 -9 43681.7 704.21 -2
 0 9 -9 43681.7 704.21 1
 0 9 -10 2013.77 193.544 -2
 0 -9 -10 2013.77 193.544 1
 0 -9 -11 4904.62 236.052 -2
 0 9 -11 4904.62 236.052 1
 0 9 -12 6723.54 204.195 -2
 0 -9 -12 6723.54 204.195 1
 0 9 -13 2338.39 149.33 -2
 0 -9 -13 2338.39 149.33 1
 0 9 -14 2979.67 180.57 -2
 0 -9 -14 2979.67 180.57 1
 0 -10 0 44537.5 693.006 -2
 0 10 0 44537.5 693.006 1
 0 -10 -1 43173.9 285.797 -2
 0 10 -1 43173.9 285.797 1
 0 10 2 47542.7 570.088 -2
 0 -10 2 47542.7 570.088 1
 0 -10 -3 43798.9 536.711 -2
 0 10 -3 43798.9 536.711 1
 0 -10 -4 14504.6 336.865 -2
 0 10 -4 14504.6 336.865 1
 0 -10 5 3994.58 209.512 -2
 0 10 5 3994.58 209.512 1
 0 10 -6 4532.03 231.306 -2
 0 -10 -6 4532.03 231.306 1
 0 10 -7 16204.1 566.398 -2
 0 -10 -7 16204.1 566.398 1
 0 10 -8 4301.31 460.612 -2
 0 -10 -8 4301.31 460.612 1
 0 -10 -9 8187.84 339.838 -2
 0 10 -9 8187.84 339.838 1
 0 10 -10 54049.5 873.214 -2
 0 -10 -10 54049.5 873.214 1
 0 -10 -11 2912 152.572 -2
 0 10 -11 2912 152.572 1
 0 -10 -12 5311.39 259.078 -2
 0 10 -12 5311.39 259.078 1
 0 10 -13 3464.45 181.375 -2
 0 -10 -13 3464.45 181.375 1
 0 -10 -14 15224.7 325.675 -2
 0 10 -14 15224.7 325.675 1
 0 -11 1 73912.9 860.142 -2
 0 11 1 73912.9 860.142 1
 0 11 2 17308.3 439.057 -2
 0 -11 2 17308.3 439.057 1
 0 -11 3 40045.3 234.865 -2
 0 11 3 40045.3 234.865 1
 0 -11 4 8940.64 286.648 -2
 0 11 4 8940.64 286.648 1
 0 -11 5 9589.65 297.614 -2
 0 11 5 9589.65 297.614 1
 0 11 -6 43940.9 983.562 -2
 0 -11 -6 43940.9 983.562 1
 0 11 -7 37725.9 1034.8 -2
 0 -11 -7 37725.9 1034.8 1
 0 11 -8 2897.41 196.688 -2
 0 -11 -8 2897.41 196.688 1
 0 -11 -9 2539.82 152.948 -2
 0 11 -9 2539.82 152.948 1
 0 -11 -10 3467.62 276.888 -2
 0 11 -10 3467.62 276.888 1
 0 11 -11 4870.2 239.586 -2
 0 -11 -11 4870.2 239.586 1
 0 -11 -12 895.092 95.9505 -2
 0 11 -12 895.092 95.9505 1
 0 11 -13 8831.95 274.058 -2
 0 -11 -13 8831.95 274.058 1
 0 11 -14 7825.42 276.286 -2
 0 -11 -14 7825.42 276.286 1
 0 12 0 217097 2222.35 -2
 0 -12 0 217097 2222.35 1
 0 -12 1 13115.7 428.153 -2
 0 12 1 13115.7 428.153 1
 0 -12 2 343.412 113.042 -2
 0 12 2 343.412 113.042 1
 0 -12 -3 28237.5 483.363 -2
 0 12 -3 28237.5 483.363 1
 0 -12 4 16139.6 445.006 -2
 0 12 4 16139.6 445.006 1
 0 -12 -5 15879.9 409.315 -2
 0 12 -5 15879.9 409.315 1
 0 12 -6 8417.59 405.122 -2
 0 -12 -6 8417.59 405.122 1
 0 -12 -7 10379.1 601.282 -2
 0 12 -7 10379.1 601.282 1
 0 -12 -8 3535.73 246.657 -2
 0 12 -8 3535.73 246.657 1
 0 -12 -9 4846.26 214.765 -2
 0 12 -9 4846.26 214.765 1
 0 -12 -10 2845.39 174.849 -2
 0 12 -10 2845.39 174.849 1
 0 12 -11 173.626 63.0536 -2
 0 -12 -11 173.626 63.0536 1
 0 12 -12 12508.1 337.946 -2
 0 -12 -12 12508.1 337.946 1
 0 12 -13 21146.5 385.165 -2
 0 -12 -13 21146.5 385.165 1
 0 12 -14 3386.37 191.685 -2
 0 -12 -14 3386.37 191.685 1
 0 13 -1 25972.3 713.007 -2
 0 -13 -1 25972.3 713.007 1
 0 -13 2 3731.28 240.709 -2
 0 13 2 3731.28 240.709 1
 0 -13 -3 34648.8 560.298 -2
 0 13 -3 34648.8 560.298 1
 0 -13 -4 10603.7 385.14 -2
 0 13 -4 10603.7 385.14 1
 0 13 -5 890.093 174.324 -2
 0 -13 -5 890.093 174.324 1
 0 -13 -6 249.243 142.334 -2
 0 13 -6 249.243 142.334 1
 0 -13 -7 2674.15 383.483 -2
 0 13 -7 2674.15 383.483 1
 0 13 -8 20434.2 400.289 -2
 0 -13 -8 20434.2 400.289 1
 0 13 -9 38525.7 836.634 -2
 0 -13 -9 38525.7 836.634 1
 0 13 -10 5056.43 303.19 -2
 0 -13 -10 5056.43 303.19 1
 0 -13 -11 728.677 107.293 -2
 0 13 -11 728.677 107.293 1
 0 13 -12 540.972 87.2682 -2
 0 -13 -12 540.972 87.2682 1
 0 13 -13 6455.52 216.836 -2
 0 -13 -13 6455.52 216.836 1
 0 -13 -14 5953.9 214.451 -2
 0 13 -14 5953.9 214.451 1
 0 14 0 17460 242.414 -2
 0 -14 0 17460 242.414 1
 0 -14 1 31273 795.009 -2
 0 14 1 31273 795.009 1
 0 14 2 63997.6 1075.61 -2
 0 -14 2 63997.6 1075.61 1
 0 14 3 29097.4 738.379 -2
 0 -14 3 29097.4 738.379 1
 0 -14 -4 4653.48 285.54 -2
 0 14 -4 4653.48 285.54 1
 0 14 -5 12517.8 478.858 -2
 0 -14 -5 12517.8 478.858 1
 0 14 -6 2954.15 284.587 -2
 0 -14 -6 2954.15 284.587 1
 0 14 -7 3934.36 346.114 -2
 0 -14 -7 3934.36 346.114 1
 0 14 -8 2073.91 156.411 -2
 0 -14 -8 2073.91 156.411 1
 0 -14 -9 5930.9 282.112 -2
 0 14 -9 5930.9 282.112 1
 0 -14 -10 14880.8 558.156 -2
 0 14 -10 14880.8 558.156 1
 0 14 -11 8388.91 402.64 -2
 0 -14 -11 8388.91 402.64 1
 0 -14 -12 708.632 93.6344 -2
 0 14 -12 708.632 93.6344 1
 0 -14 -13 7629.73 323.851 -2
 0 14 -13 7629.73 323.851 1
 0 -14 -14 13126.7 341.49 -2
 0 14 -14 13126.7 341.49 1
 0 15 1 31672.6 901.88 -2
 0 -15 1 31672.6 901.88 1
 0 15 -2 4644.1 293.367 -2
 0 -15 -2 4644.1 293.367 1
 0 15 3 960.942 121.63 -2
 0 -15 3 960.942 121.63 1
 0 15 -4 3410.74 268.863 -2
 0 -15 -4 3410.74 268.863 1
 0 -15 -5 13406.3 505.588 -2
 0 15 -5 13406.3 505.588 1
 0 15 -6 103948 1910.89 -2
 0 -15 -6 103948 1910.89 1
 0 15 -7 12224 586.296 -2
 0 -15 -7 12224 586.296 1
 0 15 -8 10866.4 350.638 -2
 0 -15 -8 10866.4 350.638 1
 0 15 -9 5935.64 295.517 -2
 0 -15 -9 5935.64 295.517 1
 0 -15 -10 3863.44 229.833 -2
 0 15 -10 3863.44 229.833 1
 0 15 -11 5068.44 268.811 -2
 0 -15 -11 5068.44 268.811 1
 0 15 -12 3115.86 194.369 -2
 0 -15 -12 3115.86 194.369 1
 0 -15 -13 4684.58 213.103 -2
 0 15 -13 4684.58 213.103 1
 0 15 -14 2873.23 187.769 -2
 0 -15 -14 2873.23 187.769 1
 0 -16 0 51924.5 1164.05 -2
 0 16 0 51924.5 1164.05 1
 0 16 1 22575.2 581.849 -2
 0 -16 1 22575.2 581.849 1
 0 16 -2 42893.3 825.863 -2
 0 -16 -2 42893.3 825.863 1
 0 16 -3 3287.36 225.21 -2
 0 -16 -3 3287.36 225.21 1
 0 -16 -4 1363.99 193.647 -2
 0 16 -4 1363.99 193.647 1
 0 16 -5 10725.6 475.937 -2
 0 -16 -5 10725.6 475.937 1
 0 -16 -6 4395.17 432.102 -2
 0 16 -6 4395.17 432.102 1
 0 -16 -7 4563.14 407.281 -2
 0 16 -7 4563.14 407.281 1
 0 16 -8 23961.5 655.031 -2
 0 -16 -8 23961.5 655.031 1
 0 -16 -9 2865.12 168.525 -2
 0 16 -9 2865.12 168.525 1
 0 16 -10 6524.16 271.163 -2
 0 -16 -10 6524.16 271.163 1
 0 16 -11 3670.36 204.819 -2
 0 -16 -11 3670.36 204.819 1
 0 16 -12 13931.6 381.441 -2
 0 -16 -12 13931.6 381.441 1
 0 16 -13 6802.35 269.155 -2
 0 -16 -13 6802.35 269.155 1
 0 -16 -14 6346.03 216.319 -2
 0 16 -14 6346.03 216.319 1
 0 -17 1 4965.68 325.434 -2
 0 17 1 4965.68 325.434 1
 0 17 2 1918.34 184.546 -2
 0 -17 2 1918.34 184.546 1
 0 17 -3 4713.68 265.375 -2
 0 -17 -3 4713.68 265.375 1
 0 -17 -4 27720.9 750.184 -2
 0 17 -4 27720.9 750.184 1
 0 -17 5 6436.15 415.76 -2
 0 17 5 6436.15 415.76 1
 0 -17 -6 1996.13 336.707 -2
 0 17 -6 1996.13 336.707 1
 0 17 -7 1819.09 274.335 -2
 0 -17 -7 1819.09 274.335 1
 0 17 -8 13128.9 544.426 -2
 0 -17 -8 13128.9 544.426 1
 0 -17 -9 31143.2 607.409 -2
 0 17 -9 31143.2 607.409 1
 0 -17 -10 3045.38 172.665 -2
 0 17 -10 3045.38 172.665 1
 0 17 -11 1193.66 150.881 -2
 0 -17 -11 1193.66 150.881 1
 0 -17 -12 221.218 79.6071 -2
 0 17 -12 221.218 79.6071 1
 0 -17 -13 4585.97 172.271 -2
 0 17 -13 4585.97 172.271 1
 0 18 0 23261.7 1165.87 -2
 0 -18 0 23261.7 1165.87 1
 0 18 -1 12247.9 598.806 -2
 0 -18 -1 12247.9 598.806 1
 0 -18 2 6601.55 276.708 -2
 0 18 2 6601.55 276.708 1
 0 -18 3 10803.8 409.288 -2
 0 18 3 10803.8 409.288 1
 0 -18 4 2754.49 292.218 -2
 0 18 4 2754.49 292.218 1
 0 -18 5 37312.3 843.495 -2
 0 18 5 37312.3 843.495 1
 0 18 -6 4451.71 567.636 -2
 0 -18 -6 4451.71 567.636 1
 0 -18 -7 8805.29 388.844 -2
 0 18 -7 8805.29 388.844 1
 0 18 -8 4146.19 328.022 -2
 0 -18 -8 4146.19 328.022 1
 0 -18 -9 5331.87 322.513 -2
 0 18 -9 5331.87 322.513 1
 0 18 -10 723.119 155.52 -2
 0 -18 -10 723.119 155.52 1
 0 18 -11 89.6715 88.8671 -2
 0 -18 -11 89.6715 88.8671 1
 0 18 -12 5334.81 209.319 -2
 0 -18 -12 5334.81 209.319 1
 0 -18 -13 2540.87 161.591 -2
 0 18 -13 2540.87 161.591 1
 0 19 -1 21629.9 758.115 -2
 0 -19 -1 21629.9 758.115 1
 0 -19 -2 14626 414.336 -2
 0 19 -2 14626 414.336 1
 0 19 -3 996.201 210.054 -2
 0 -19 -3 996.201 210.054 1
 0 -19 4 11785.6 572.963 -2
 0 19 4 11785.6 572.963 1
 0 -19 -5 17559.5 653.998 -2
 0 19 -5 17559.5 653.998 1
 0 19 -6 11149.7 882.888 -2
 0 -19 -6 11149.7 882.888 1
 0 -19 -7 69757.3 996.752 -2
 0 19 -7 69757.3 996.752 1
 0 19 -8 7050.62 423.67 -2
 0 -19 -8 7050.62 423.67 1
 0 19 -9 2123.9 202.931 -2
 0 -19 -9 2123.9 202.931 1
 0 -19 -10 14778.5 489.263 -2
 0 19 -10 14778.5 489.263 1
 0 19 -11 6696.11 315.4 -2
 0 -19 -11 6696.11 315.4 1
 0 19 -12 1589.73 129.784 -2
 0 -19 -12 1589.73 129.784 1
 0 19 -13 2957.36 147.124 -2
 0 -19 -13 2957.36 147.124 1
 0 20 0 21137 1124.2 -2
 0 -20 0 21137 1124.2 1
 0 20 1 8099.99 496.721 -2
 0 -20 1 8099.99 496.721 1
 0 -20 -2 18219.3 655.902 -2
 0 20 -2 18219.3 655.902 1
 0 -20 -3 3889.21 369.787 -2
 0 20 -3 3889.21 369.787 1
 0 -20 4 5885.14 425.67 -2
 0 20 4 5885.14 425.67 1
 0 -20 -5 4134.23 332.838 -2
 0 20 -5 4134.23 332.838 1
 0 20 -6 639.504 109.007 -2
 0 -20 -6 639.504 109.007 1
 0 -20 -7 13751.1 604.114 -2
 0 20 -7 13751.1 604.114 1
 0 20 -8 1637.15 193.581 -2
 0 -20 -8 1637.15 193.581 1
 0 20 -9 837.9 146.365 -2
 0 -20 -9 837.9 146.365 1
 0 20 -10 2596.48 197.637 -2
 0 -20 -10 2596.48 197.637 1
 0 -20 -11 10809.1 382.297 -2
 0 20 -11 10809.1 382.297 1
 0 -20 -12 5049.15 185.097 -2
 0 20 -12 5049.15 185.097 1
 0 20 -13 5090.33 208.268 -2
 0 -20 -13 5090.33 208.268 1
 0 21 -1 558.361 214.883 -2
 0 -21 -1 558.361 214.883 1
 0 -21 -2 933.685 177.398 -2
 0 21 -2 933.685 177.398 1
 0 -21 -3 6842.03 507.346 -2
 0 21 -3 6842.03 507.346 1
 0 -21 -4 38306 1118.01 -2
 0 21 -4 38306 1118.01 1
 0 21 -5 1413.78 349.657 -2
 0 -21 -5 1413.78 349.657 1
 0 -21 6 2484.18 199.415 -2
 0 21 6 2484.18 199.415 1
 0 -21 -7 801.777 220.006 -2
 0 21 -7 801.777 220.006 1
 0 21 -8 40594.4 750.612 -2
 0 -21 -8 40594.4 750.612 1
 0 -21 -9 8058.27 340.266 -2
 0 21 -9 8058.27 340.266 1
 0 21 -10 632.52 118.739 -2
 0 -21 -10 632.52 118.739 1
 0 21 -11 1242.02 149.478 -2
 0 -21 -11 1242.02 149.478 1
 0 21 -12 1395.77 122.608 -2
 0 -21 -12 1395.77 122.608 1
 0 21 -13 227.606 144.918 -2
 0 -21 -13 227.606 144.918 1
 0 22 0 17908.2 965.281 -2
 0 -22 0 17908.2 965.281 1
 0 22 -1 2264.65 310.245 -2
 0 -22 -1 2264.65 310.245 1
 0 22 2 1018.44 246.266 -2
 0 -22 2 1018.44 246.266 1
 0 22 -3 4465.81 468.543 -2
 0 -22 -3 4465.81 468.543 1
 0 22 4 10637.8 328.801 -2
 0 -22 4 10637.8 328.801 1
 0 -22 -5 10198.2 509.937 -2
 0 22 -5 10198.2 509.937 1
 0 -22 -6 5962.93 229.319 -2
 0 22 -6 5962.93 229.319 1
 0 22 -7 6758.65 339.299 -2
 0 -22 -7 6758.65 339.299 1
 0 22 -8 1871.19 191.997 -2
 0 -22 -8 1871.19 191.997 1
 0 -22 -9 8202.29 369.549 -2
 0 22 -9 8202.29 369.549 1
 0 -22 -10 2572.91 225.277 -2
 0 22 -10 2572.91 225.277 1
 0 22 -11 541.164 125.652 -2
 0 -22 -11 541.164 125.652 1
 0 22 -12 1833.97 137.795 -2
 0 -22 -12 1833.97 137.795 1
 0 23 -1 7095.23 454.953 -2
 0 -23 -1 7095.23 454.953 1
 0 23 2 23246.9 727.392 -2
 0 -23 2 23246.9 727.392 1
 0 -23 -3 1316.45 128.851 -2
 0 23 -3 1316.45 128.851 1
 0 23 -4 4506.12 231.716 -2
 0 -23 -4 4506.12 231.716 1
 0 23 5 5355.48 277.241 -2
 0 -23 5 5355.48 277.241 1
 0 -23 -6 38095.1 658.268 -2
 0 23 -6 38095.1 658.268 1
 0 -23 -7 23548.8 752.149 -2
 0 23 -7 23548.8 752.149 1
 0 23 -8 455.307 77.5149 -2
 0 -23 -8 455.307 77.5149 1
 0 23 -9 252.561 107.545 -2
 0 -23 -9 252.561 107.545 1
 0 23 -10 11725.7 449.837 -2
 0 -23 -10 11725.7 449.837 1
 0 23 -11 10869.5 341.144 -2
 0 -23 -11 10869.5 341.144 1
 0 23 12 948.617 52.0789 1
 0 23 -12 4325.3 224.146 -2
 0 -23 -12 4325.3 224.146 1
 0 -24 0 56199.8 724.261 -2
 0 24 0 56199.8 724.261 1
 0 24 -1 15206.5 341.47 -2
 0 -24 -1 15206.5 341.47 1
 0 -24 -2 2981.14 167.924 -2
 0 24 -2 2981.14 167.924 1
 0 24 -3 16707.8 355.382 -2
 0 -24 -3 16707.8 355.382 1
 0 24 -4 5860.67 195.285 -2
 0 -24 -4 5860.67 195.285 1
 0 24 -5 12510.4 322.525 -2
 0 -24 -5 12510.4 322.525 1
 0 -24 -6 3200.2 229.578 -2
 0 24 -6 3200.2 229.578 1
 0 24 7 7276.16 277.691 -2
 0 -24 7 7276.16 277.691 1
 0 24 8 2593.92 233.56 -2
 0 -24 8 2593.92 233.56 1
 0 24 9 1496.28 147.668 -2
 0 -24 9 1496.28 147.668 1
 0 24 -10 3985.01 272.883 -2
 0 -24 -10 3985.01 272.883 1
 0 -24 -11 353.486 83.8122 -2
 0 24 -11 353.486 83.8122 1
 0 -24 -12 8605.82 233.155 -2
 0 24 -12 8605.82 233.155 1
 0 -25 1 1967.53 157.833 -2
 0 25 1 1967.53 157.833 1
 0 -25 2 397.223 87.1038 -2
 0 25 2 397.223 87.1038 1
 0 -25 -3 12389.2 288.322 -2
 0 25 -3 12389.2 288.322 1
 0 25 4 25216.2 494.14 -2
 0 -25 4 25216.2 494.14 1
 0 25 -5 1287.88 156.153 -2
 0 -25 -5 1287.88 156.153 1
 0 25 6 7039.04 296.682 -2
 0 -25 6 7039.04 296.682 1
 0 25 -7 13320.1 366.665 -2
 0 -25 -7 13320.1 366.665 1
 0 25 -8 8657.56 327.173 -2
 0 -25 -8 8657.56 327.173 1
 0 25 -9 6721.77 259.941 -2
 0 -25 -9 6721.77 259.941 1
 0 25 -10 227.434 103.294 -2
 0 -25 -10 227.434 103.294 1
 0 -25 -11 327.436 80.7324 -2
 0 25 -11 327.436 80.7324 1
 0 25 -12 1033.32 116.384 -2
 0 -25 -12 1033.32 116.384 1
 0 26 0 16755.3 529.864 -2
 0 -26 0 16755.3 529.864 1
 0 26 1 8590.62 422.078 -2
 0 -26 1 8590.62 422.078 1
 0 -26 -2 6772.08 217.212 -2
 0 26 -2 6772.08 217.212 1
 0 -26 -3 1262.21 112.266 -2
 0 26 -3 1262.21 112.266 1
 0 26 -4 8940.78 325.432 -2
 0 -26 -4 8940.78 325.432 1
 0 26 5 5343.2 266.878 -2
 0 -26 5 5343.2 266.878 1
 0 26 -6 1442.35 138.858 -2
 0 -26 -6 1442.35 138.858 1
 0 -26 -7 1241.71 146.226 -2
 0 26 -7 1241.71 146.226 1
 0 -26 -8 2534.76 172.271 -2
 0 26 -8 2534.76 172.271 1
 0 26 -9 654.172 152.022 -2
 0 -26 -9 654.172 152.022 1
 0 -26 -10 669.336 125.226 -2
 0 26 -10 669.336 125.226 1
 0 26 -11 5013.85 170.101 -2
 0 -26 -11 5013.85 170.101 1
 0 27 1 15290.8 318.251 -2
 0 -27 1 15290.8 318.251 1
 0 27 -2 8480.44 220.51 -2
 0 -27 -2 8480.44 220.51 1
 0 27 -3 7049.4 278.077 -2
 0 -27 -3 7049.4 278.077 1
 0 27 -4 5427.75 226.047 -2
 0 -27 -4 5427.75 226.047 1
 0 -27 -5 5046.04 283.287 -2
 0 27 -5 5046.04 283.287 1
 0 27 -6 15149.8 399.7 -2
 0 -27 -6 15149.8 399.7 1
 0 -27 7 6209.49 227.536 -2
 0 27 7 6209.49 227.536 1
 0 27 -8 4755.37 261.923 -2
 0 -27 -8 4755.37 261.923 1
 0 27 -9 694.47 146.97 -2
 0 -27 -9 694.47 146.97 1
 0 -27 -10 1412.34 134.507 -2
 0 27 -10 1412.34 134.507 1
 0 -27 -11 8034.58 223.64 -2
 0 27 -11 8034.58 223.64 1
 0 -28 0 6639.91 293.442 -2
 0 28 0 6639.91 293.442 1
 0 28 1 6720.74 205.92 -2
 0 -28 1 6720.74 205.92 1
 0 28 -2 36874.7 428.439 -2
 0 -28 -2 36874.7 428.439 1
 0 -28 -3 10291.9 354.168 -2
 0 28 -3 10291.9 354.168 1
 0 28 -4 3309.66 217.053 -2
 0 -28 -4 3309.66 217.053 1
 0 28 5 6489.48 259.552 -2
 0 -28 5 6489.48 259.552 1
 0 28 6 1002.59 118.239 -2
 0 -28 6 1002.59 118.239 1
 0 -28 7 3821.15 182.819 -2
 0 28 7 3821.15 182.819 1
 0 28 8 7417.81 289.172 -2
 0 -28 8 7417.81 289.172 1
 0 -28 -9 2019.46 169.601 -2
 0 28 -9 2019.46 169.601 1
 0 28 -10 4564.62 217.831 -2
 0 -28 -10 4564.62 217.831 1
 0 -28 -11 1120.35 104.827 -2
 0 28 -11 1120.35 104.827 1
 0 -29 -1 1655.91 121.696 -2
 0 29 -1 1655.91 121.696 1
 0 -29 2 5035.31 192.253 -2
 0 29 2 5035.31 192.253 1
 0 -29 -3 9430.65 243.686 -2
 0 29 -3 9430.65 243.686 1
 0 29 -4 16545.6 540.862 -2
 0 -29 -4 16545.6 540.862 1
 0 -29 5 3388.92 290.035 -2
 0 29 5 3388.92 290.035 1
 0 -29 6 469.04 117.018 -2
 0 29 6 469.04 117.018 1
 0 29 7 556.598 109.354 -2
 0 -29 7 556.598 109.354 1
 0 29 -8 10583.8 274.321 -2
 0 -29 -8 10583.8 274.321 1
 0 29 -9 7643.12 248.21 -2
 0 -29 -9 7643.12 248.21 1
 0 29 -10 160.281 103.026 -2
 0 -29 -10 160.281 103.026 1
 0 30 0 40588.4 643.922 -2
 0 -30 0 40588.4 643.922 1
 0 30 -1 11258.3 249.638 -2
 0 -30 -1 11258.3 249.638 1
 0 -30 2 2885.99 228.742 -2
 0 30 2 2885.99 228.742 1
 0 30 3 2835.25 184.583 -2
 0 -30 3 2835.25 184.583 1
 0 30 4 852.023 108.695 -2
 0 -30 4 852.023 108.695 1
 0 -30 5 1759.95 158.104 -2
 0 30 5 1759.95 158.104 1
 0 30 6 272.94 103.018 -2
 0 -30 6 272.94 103.018 1
 0 -30 7 1357 136.853 -2
 0 30 7 1357 136.853 1
 0 30 8 3376.2 204.748 -2
 0 -30 8 3376.2 204.748 1
 0 30 -9 1625.44 223.489 -2
 0 -30 -9 1625.44 223.489 1
 0 30 -10 1322.62 119.599 -2
 0 -30 -10 1322.62 119.599 1
 0 31 -1 6780.19 178.377 -2
 0 -31 -1 6780.19 178.377 1
 0 31 2 2534.73 175.325 -2
 0 -31 2 2534.73 175.325 1
 0 -31 -3 228.458 66.388 -2
 0 31 -3 228.458 66.388 1
 0 31 -4 8755.66 298.122 -2
 0 -31 -4 8755.66 298.122 1
 0 -31 5 1532.39 157.833 -2
 0 31 5 1532.39 157.833 1
 0 31 -6 8994.54 263.484 -2
 0 -31 -6 8994.54 263.484 1
 0 -31 7 9177.62 240.37 -2
 0 31 7 9177.62 240.37 1
 0 31 -8 761.98 184.418 -2
 0 -31 -8 761.98 184.418 1
 0 31 -9 1275.62 130.21 -2
 0 -31 -9 1275.62 130.21 1
 0 -32 0 507.796 118.928 -2
 0 32 0 507.796 118.928 1
 0 32 1 6021.22 174.14 -2
 0 -32 1 6021.22 174.14 1
 0 32 2 14866.7 272.018 -2
 0 -32 2 14866.7 272.018 1
 0 32 -3 5216.31 208.884 -2
 0 -32 -3 5216.31 208.884 1
 0 -32 4 713.784 101.909 -2
 0 32 4 713.784 101.909 1
 0 32 5 1255.1 157.599 -2
 0 -32 5 1255.1 157.599 1
 0 -32 6 700.243 114.482 -2
 0 32 6 700.243 114.482 1
 0 32 7 6793.05 188.097 -2
 0 -32 7 6793.05 188.097 1
 0 -32 8 -185.18 178.133 1
 0 32 -8 875.881 338.235 -2
 0 -32 -8 875.881 338.235 1
 0 32 -9 1655.63 124.081 -2
 0 -32 -9 1655.63 124.081 1
 0 33 -1 2382.31 146.214 -2
 0 -33 -1 2382.31 146.214 1
 0 -33 -2 1138.28 105.639 -2
 0 33 -2 1138.28 105.639 1
 0 -33 -3 4113.7 155.144 -2
 0 33 -3 4113.7 155.144 1
 0 33 -4 11622 303.254 -2
 0 -33 -4 11622 303.254 1
 0 -33 5 1089.43 112.426 -2
 0 33 5 1089.43 112.426 1
 0 33 6 325.325 85.7474 -2
 0 -33 6 325.325 85.7474 1
 0 33 -7 1807.74 201.707 -2
 0 -33 -7 1807.74 201.707 1
 0 33 -8 12222.5 239.157 -2
 0 -33 -8 12222.5 239.157 1
 0 34 0 10806.9 325.073 -2
 0 -34 0 10806.9 325.073 1
 0 34 -1 2472.03 106.223 -2
 0 -34 -1 2472.03 106.223 1
 0 -34 -2 2467.91 120.667 -2
 0 34 -2 2467.91 120.667 1
 0 34 3 429.973 82.9016 -2
 0 -34 3 429.973 82.9016 1
 0 34 4 1521.97 124.722 -2
 0 -34 4 1521.97 124.722 1
 0 34 5 1103.69 136.92 -2
 0 -34 5 1103.69 136.92 1
 0 34 6 479.345 83.3501 -2
 0 -34 6 479.345 83.3501 1
 0 -34 -7 2321.42 127.165 -2
 0 34 -7 2321.42 127.165 1
 0 34 -8 3352.64 242.005 -2
 0 -34 -8 3352.64 242.005 1
 0 -35 -1 765.366 96.4435 -2
 0 35 -1 765.366 96.4435 1
 0 35 2 4298.77 135.617 -2
 0 -35 2 4298.77 135.617 1
 0 35 -3 4804.52 173.029 -2
 0 -35 -3 4804.52 173.029 1
 0 35 -4 5146.92 207.012 -2
 0 -35 -4 5146.92 207.012 1
 0 35 5 1068.25 97.299 -2
 0 -35 5 1068.25 97.299 1
 0 -35 6 12088 232.293 -2
 0 35 6 12088 232.293 1
 0 35 -7 10313 273.784 -2
 0 -35 -7 10313 273.784 1
 0 36 0 751.798 111.814 -2
 0 -36 0 751.798 111.814 1
 0 -36 1 363.082 72.3733 -2
 0 36 1 363.082 72.3733 1
 0 -36 -2 1133.39 109.301 -2
 0 36 -2 1133.39 109.301 1
 0 36 -3 3915.09 150.669 -2
 0 -36 -3 3915.09 150.669 1
 0 36 4 1534.21 131.216 -2
 0 -36 4 1534.21 131.216 1
 0 -36 5 1524.87 125.031 -2
 0 36 5 1524.87 125.031 1
 0 36 6 233.649 124.398 -2
 0 -36 6 233.649 124.398 1
 0 -37 -1 588.512 71.8725 -2
 0 37 -1 588.512 71.8725 1
 0 -37 -2 1909.42 82.9177 -2
 0 37 -2 1909.42 82.9177 1
 0 37 3 795.44 126.572 -2
 0 -37 3 795.44 126.572 1
 0 -37 4 2527.19 140.507 -2
 0 37 4 2527.19 140.507 1
 0 -37 5 648.837 94.9368 -2
 0 37 5 648.837 94.9368 1
 0 -37 6 3617.65 193.452 -2
 0 37 6 3617.65 193.452 1
 0 -38 0 1815.87 135.115 -2
 0 38 0 1815.87 135.115 1
 0 -38 -1 2679.17 92.4474 -2
 0 38 -1 2679.17 92.4474 1
 0 -38 -2 2580.41 100.422 -2
 0 38 -2 2580.41 100.422 1
 0 -38 3 96.4129 78.4936 -2
 0 38 3 96.4129 78.4936 1
 0 -38 4 1678.01 96.1149 -2
 0 38 4 1678.01 96.1149 1
 0 -38 5 3855.61 201.625 -2
 0 38 5 3855.61 201.625 1
 0 -39 -1 1253.89 79.9982 -2
 0 39 -1 1253.89 79.9982 1
 0 -39 2 666.12 106.854 -2
 0 39 2 666.12 106.854 1
 0 -39 3 360.592 72.4437 -2
 0 39 3 360.592 72.4437 1
 0 39 4 1113.51 104.043 1
 0 40 0 21.0361 96.6382 1
 0 40 0 52.3695 117.171 -2
 0 -40 0 52.3695 117.171 1
 0 40 1 873.813 90.4643 -2
 0 -40 1 873.813 90.4643 1
 0 40 2 7593.8 147.676 -2
 0 -40 2 7593.8 147.676 1
 1 0 -15 20897 478.649 -2
 1 0 -15 20897 478.649 1
 1 0 -14 10209.3 335.58 -2
 1 0 -14 10209.3 335.58 1
 1 0 -13 77.57 112.619 -2
 1 0 -13 77.57 112.619 1
 1 0 -12 1097.05 158.891 -2
 1 0 -12 1097.05 158.891 1
 1 0 -11 19412.3 458.123 -2
 1 0 -11 19412.3 458.123 1
 1 0 -10 17905.9 485.172 -2
 1 0 -10 17905.9 485.172 1
 1 0 -9 182.037 367.536 -2
 1 0 -9 182.037 367.536 1
 1 0 -8 8679.84 704.294 -2
 1 0 -8 8679.84 704.294 1
 1 0 -7 10909.7 659.166 -2
 1 0 -7 10909.7 659.166 1
 1 0 -6 47417.9 713.165 -2
 1 0 -6 47417.9 713.165 1
 1 0 -5 117.542 98.7551 -2
 1 0 -5 117.542 98.7551 1
 1 0 -4 7519.27 279.03 -2
 1 0 -4 7519.27 279.03 1
 1 0 -3 30576.6 418.969 -2
 1 0 -3 30576.6 418.969 1
 1 0 -2 48017.6 316.335 -2
 1 0 -2 48017.6 316.335 1
 1 0 -1 12899 184.282 -2
 1 0 -1 12899 184.282 1
 -1 0 0 1181.16 68.9983 -2
 -1 0 0 1181.16 68.9983 1
 -1 0 -1 7111.66 172.75 -2
 -1 0 -1 7111.66 172.75 1
 -1 0 -2 1667.15 121.514 -2
 -1 0 -2 1667.15 121.514 1
 -1 0 -3 25714.1 433.775 -2
 -1 0 -3 25714.1 433.775 1
 -1 0 -4 1258.42 133.403 -2
 -1 0 -4 1258.42 133.403 1
 -1 0 -5 5011.58 224.239 -2
 -1 0 -5 5011.58 224.239 1
 -1 0 -6 5227.29 331.336 -2
 -1 0 -6 5227.29 331.336 1
 -1 0 -7 7113.27 364.368 -2
 -1 0 -7 7113.27 364.368 1
 -1 0 -8 957.791 196.972 -2
 -1 0 -8 957.791 196.972 1
 -1 0 -9 7057.69 320.36 -2
 -1 0 -9 7057.69 320.36 1
 -1 0 -10 20072.5 501.739 -2
 -1 0 -10 20072.5 501.739 1
 -1 0 -11 473.221 168.197 -2
 -1 0 -11 473.221 168.197 1
 -1 0 -12 222.858 161.598 -2
 -1 0 -12 222.858 161.598 1
 -1 0 -13 89.2295 167.894 -2
 -1 0 -13 89.2295 167.894 1
 -1 0 -14 13703.1 382.832 -2
 -1 0 -14 13703.1 382.832 1
 1 1 -15 2599.38 170.243 -2
 1 -1 -15 2599.38 170.243 1
 1 -1 -14 5538.6 221.832 -2
 1 1 -14 5538.6 221.832 1
 1 1 -13 541.051 113.149 -2
 1 -1 -13 541.051 113.149 1
 1 -1 -12 5252.69 197.29 -2
 1 1 -12 5252.69 197.29 1
 1 1 -11 37290.3 674.872 -2
 1 -1 -11 37290.3 674.872 1
 1 1 -10 6287.92 211.564 -2
 1 -1 -10 6287.92 211.564 1
 1 -1 -9 26325.5 838.296 -2
 1 1 -9 26325.5 838.296 1
 1 -1 -8 4432.58 393.428 -2
 1 1 -8 4432.58 393.428 1
 1 1 -7 16455 628.962 -2
 1 -1 -7 16455 628.962 1
 1 -1 -6 15071.6 403.434 -2
 1 1 -6 15071.6 403.434 1
 1 1 -5 3690.93 154.837 -2
 1 -1 -5 3690.93 154.837 1
 1 -1 -4 28499.9 191.276 -2
 1 1 -4 28499.9 191.276 1
 1 -1 -3 69513.8 561.705 -2
 1 1 -3 69513.8 561.705 1
 1 1 -2 2681.27 91.3521 -2
 1 -1 -2 2681.27 91.3521 1
 1 -1 -1 41801.3 353.635 -2
 1 1 -1 41801.3 353.635 1
 -1 -1 0 32326.2 243.454 -2
 -1 1 0 32326.2 243.454 1
 1 -1 1 4266.43 115.426 -2
 1 1 1 4266.43 115.426 1
 -1 -1 -2 11319.7 283.183 -2
 -1 1 -2 11319.7 283.183 1
 -1 1 -3 57312.9 659.382 -2
 -1 -1 -3 57312.9 659.382 1
 -1 -1 -4 8178.91 304.533 -2
 -1 1 -4 8178.91 304.533 1
 -1 -1 -5 5365.44 203.682 -2
 -1 1 -5 5365.44 203.682 1
 -1 1 -6 14629.5 465.429 -2
 -1 -1 -6 14629.5 465.429 1
 -1 -1 -7 6529.89 262.57 -2
 -1 1 -7 6529.89 262.57 1
 -1 -1 -8 11236.6 465.08 -2
 -1 1 -8 11236.6 465.08 1
 -1 1 -9 12092.1 334.576 -2
 -1 -1 -9 12092.1 334.576 1
 -1 -1 -10 4159.61 168.082 -2
 -1 1 -10 4159.61 168.082 1
 -1 -1 -11 5414.11 250.331 -2
 -1 1 -11 5414.11 250.331 1
 -1 -1 -12 163.249 94.1067 -2
 -1 1 -12 163.249 94.1067 1
 -1 1 -13 4161.95 213.994 -2
 -1 -1 -13 4161.95 213.994 1
 -1 -1 -14 900.879 130.741 -2
 -1 1 -14 900.879 130.741 1
 1 2 -15 1036.53 125.116 -2
 1 -2 -15 1036.53 125.116 1
 1 -2 -14 651.438 119.074 -2
 1 2 -14 651.438 119.074 1
 1 -2 -13 32190.9 429.052 -2
 1 2 -13 32190.9 429.052 1
 1 2 -12 8835.02 227.822 -2
 1 -2 -12 8835.02 227.822 1
 1 2 -11 143.808 52.0198 -2
 1 -2 -11 143.808 52.0198 1
 1 -2 -10 4104.38 152.785 -2
 1 2 -10 4104.38 152.785 1
 1 2 -9 185.511 113.261 -2
 1 -2 -9 185.511 113.261 1
 1 -2 -8 4042.33 373.416 -2
 1 2 -8 4042.33 373.416 1
 1 2 -7 1768.21 207.959 -2
 1 -2 -7 1768.21 207.959 1
 1 -2 -6 8600.05 412.72 -2
 1 2 -6 8600.05 412.72 1
 1 2 -5 42209.9 496.145 -2
 1 -2 -5 42209.9 496.145 1
 1 2 -4 157810 1168.27 -2
 1 -2 -4 157810 1168.27 1
 1 -2 -3 23311.4 345.132 -2
 1 2 -3 23311.4 345.132 1
 1 2 -2 29879.8 263.22 -2
 1 -2 -2 29879.8 263.22 1
 1 -2 -1 230676 249.948 -2
 1 2 -1 230676 249.948 1
 -1 -2 0 362894 785.772 -2
 -1 2 0 362894 785.772 1
 1 -2 1 3047.77 98.2375 -2
 1 2 1 3047.77 98.2375 1
 1 -2 2 4419.53 184.86 -2
 1 2 2 4419.53 184.86 1
 1 2 3 1301.13 78.083 1
 -1 2 -3 2222.94 114.295 -2
 -1 -2 -3 2222.94 114.295 1
 1 2 4 21086.1 204.919 1
 -1 2 -4 28112.9 545.681 -2
 -1 -2 -4 28112.9 545.681 1
 -1 -2 -5 9596.18 398.363 -2
 -1 2 -5 9596.18 398.363 1
 -1 -2 -6 5390.31 351.981 -2
 -1 2 -6 5390.31 351.981 1
 -1 -2 -7 48296.2 864.054 -2
 -1 2 -7 48296.2 864.054 1
 -1 -2 -8 20447.1 474.674 -2
 -1 2 -8 20447.1 474.674 1
 -1 -2 -9 5283.8 188.575 -2
 -1 2 -9 5283.8 188.575 1
 -1 -2 -10 7303.65 212.961 -2
 -1 2 -10 7303.65 212.961 1
 -1 2 -11 15817.4 381.385 -2
 -1 -2 -11 15817.4 381.385 1
 -1 2 -12 40633 753.023 -2
 -1 -2 -12 40633 753.023 1
 -1 -2 -13 7619.8 287.929 -2
 -1 2 -13 7619.8 287.929 1
 -1 -2 -14 2116.25 139.558 -2
 -1 2 -14 2116.25 139.558 1
 1 3 -15 1352.16 144.955 -2
 1 -3 -15 1352.16 144.955 1
 1 -3 -14 9544.79 333.677 -2
 1 3 -14 9544.79 333.677 1
 1 3 -13 241.344 102.423 -2
 1 -3 -13 241.344 102.423 1
 1 3 -12 3255.24 192.769 -2
 1 -3 -12 3255.24 192.769 1
 1 3 -11 5765.49 188.561 -2
 1 -3 -11 5765.49 188.561 1
 1 -3 -10 20047.6 317.027 -2
 1 3 -10 20047.6 317.027 1
 1 3 -9 1347.15 317.337 -2
 1 -3 -9 1347.15 317.337 1
 1 -3 -8 9460.25 516.871 -2
 1 3 -8 9460.25 516.871 1
 1 -3 -7 495.408 162.81 -2
 1 3 -7 495.408 162.81 1
 1 -3 -6 54440.2 898.504 -2
 1 3 -6 54440.2 898.504 1
 1 -3 -5 47378.9 605.704 -2
 1 3 -5 47378.9 605.704 1
 1 -3 -4 26496.9 388.669 -2
 1 3 -4 26496.9 388.669 1
 1 -3 -3 20930.5 215.92 -2
 1 3 -3 20930.5 215.92 1
 1 -3 -2 31945.2 125.058 -2
 1 3 -2 31945.2 125.058 1
 1 3 -1 21699.1 360.153 -2
 1 -3 -1 21699.1 360.153 1
 -1 3 0 35212.3 322.156 -2
 -1 -3 0 35212.3 322.156 1
 -1 3 -1 35580.1 278.801 -2
 -1 -3 -1 35580.1 278.801 1
 1 -3 2 42810.8 504.27 -2
 1 3 2 42810.8 504.27 1
 1 3 3 11123.8 138.084 1
 -1 3 -3 22672.3 380.053 -2
 -1 -3 -3 22672.3 380.053 1
 -1 -3 -4 36916.8 526.092 -2
 -1 3 -4 36916.8 526.092 1
 -1 -3 -5 42034.7 611.079 -2
 -1 3 -5 42034.7 611.079 1
 -1 3 -6 28231.6 582.23 -2
 -1 -3 -6 28231.6 582.23 1
 -1 3 -7 50679 851.943 -2
 -1 -3 -7 50679 851.943 1
 -1 3 -8 10829.8 479.834 -2
 -1 -3 -8 10829.8 479.834 1
 -1 -3 -9 4570.79 177.23 -2
 -1 3 -9 4570.79 177.23 1
 -1 -3 -10 14694.6 368.208 -2
 -1 3 -10 14694.6 368.208 1
 -1 -3 -11 6765.12 354.382 -2
 -1 3 -11 6765.12 354.382 1
 -1 3 -12 817.743 192.314 -2
 -1 -3 -12 817.743 192.314 1
 -1 -3 -13 2820.38 172.687 -2
 -1 3 -13 2820.38 172.687 1
 -1 3 -14 2169.29 141.345 -2
 -1 -3 -14 2169.29 141.345 1
 1 4 -15 17311.8 366.744 -2
 1 -4 -15 17311.8 366.744 1
 1 4 -14 6015.04 221.656 -2
 1 -4 -14 6015.04 221.656 1
 1 -4 -13 1192.74 103.787 -2
 1 4 -13 1192.74 103.787 1
 1 4 -12 6535.57 228.277 -2
 1 -4 -12 6535.57 228.277 1
 1 4 -11 2355.74 124.406 -2
 1 -4 -11 2355.74 124.406 1
 1 4 -10 11592.2 195.266 -2
 1 -4 -10 11592.2 195.266 1
 1 -4 -9 39620.1 509.239 -2
 1 4 -9 39620.1 509.239 1
 1 -4 -8 11189.3 494.702 -2
 1 4 -8 11189.3 494.702 1
 1 4 -7 1450.07 247.845 -2
 1 -4 -7 1450.07 247.845 1
 1 -4 -6 6978.31 141.493 -2
 1 4 -6 6978.31 141.493 1
 1 -4 -5 20359.7 513.052 -2
 1 4 -5 20359.7 513.052 1
 1 4 -4 3438.46 119.133 -2
 1 -4 -4 3438.46 119.133 1
 -1 -4 3 473575 932.712 -2
 -1 4 3 473575 932.712 1
 1 -4 -2 51187.7 167.5 -2
 1 4 -2 51187.7 167.5 1
 1 -4 -1 49324.5 770.346 -2
 1 4 -1 49324.5 770.346 1
 1 4 0 4386.24 150.335 -2
 1 -4 0 4386.24 150.335 1
 -1 4 -1 2320.52 139.17 -2
 -1 -4 -1 2320.52 139.17 1
 -1 4 -2 131394 858.959 -2
 -1 -4 -2 131394 858.959 1
 -1 -4 -3 66783.7 735 -2
 -1 4 -3 66783.7 735 1
 -1 -4 -4 65524.3 827.405 -2
 -1 4 -4 65524.3 827.405 1
 -1 -4 -5 6443.42 337.445 -2
 -1 4 -5 6443.42 337.445 1
 -1 4 -6 27.0339 56.9405 -2
 -1 -4 -6 27.0339 56.9405 1
 -1 4 -7 13166.4 515.409 -2
 -1 -4 -7 13166.4 515.409 1
 -1 -4 -8 89.3143 171.672 -2
 -1 4 -8 89.3143 171.672 1
 -1 4 -9 21284.5 484.744 -2
 -1 -4 -9 21284.5 484.744 1
 -1 4 -10 8806.31 295.786 -2
 -1 -4 -10 8806.31 295.786 1
 -1 -4 -11 1048.77 161.272 -2
 -1 4 -11 1048.77 161.272 1
 -1 -4 -12 3176.15 189.055 -2
 -1 4 -12 3176.15 189.055 1
 -1 4 -13 2183.63 143.087 -2
 -1 -4 -13 2183.63 143.087 1
 -1 4 -14 9671.78 213.98 -2
 -1 -4 -14 9671.78 213.98 1
 1 5 -15 63.5096 113.256 -2
 1 -5 -15 63.5096 113.256 1
 1 -5 -14 3195.18 188.988 -2
 1 5 -14 3195.18 188.988 1
 1 -5 -13 560.38 97.3101 -2
 1 5 -13 560.38 97.3101 1
 1 -5 -12 10129 256.757 -2
 1 5 -12 10129 256.757 1
 1 5 -11 19252.6 335.468 -2
 1 -5 -11 19252.6 335.468 1
 1 -5 -10 6053.74 189.627 -2
 1 5 -10 6053.74 189.627 1
 1 -5 -9 20694.1 296.579 -2
 1 5 -9 20694.1 296.579 1
 1 5 -8 19450.7 682.964 -2
 1 -5 -8 19450.7 682.964 1
 1 -5 -7 23938 753.415 -2
 1 5 -7 23938 753.415 1
 1 5 -6 12277.5 434.949 -2
 1 -5 -6 12277.5 434.949 1
 1 5 -5 20136.6 443.236 -2
 1 -5 -5 20136.6 443.236 1
 1 -5 -4 602.5 42.4358 -2
 1 5 -4 602.5 42.4358 1
 1 -5 -3 84928 374.55 -2
 1 5 -3 84928 374.55 1
 1 5 -2 177009 440.625 -2
 1 -5 -2 177009 440.625 1
 1 -5 -1 26105.8 170.821 -2
 1 5 -1 26105.8 170.821 1
 -1 5 0 3433.91 164.498 -2
 -1 -5 0 3433.91 164.498 1
 -1 -5 -1 17170.4 308.577 -2
 -1 5 -1 17170.4 308.577 1
 -1 5 -2 9371.68 269.365 -2
 -1 -5 -2 9371.68 269.365 1
 -1 5 -3 5533.41 271.875 -2
 -1 -5 -3 5533.41 271.875 1
 -1 5 -4 2937.35 237.547 -2
 -1 -5 -4 2937.35 237.547 1
 -1 5 -5 63229.8 869.208 -2
 -1 -5 -5 63229.8 869.208 1
 -1 -5 -6 37442.5 789.09 -2
 -1 5 -6 37442.5 789.09 1
 -1 5 -7 8852.81 449.491 -2
 -1 -5 -7 8852.81 449.491 1
 -1 5 -8 20095.9 683.655 -2
 -1 -5 -8 20095.9 683.655 1
 -1 -5 -9 6901.21 235.849 -2
 -1 5 -9 6901.21 235.849 1
 -1 5 -10 389.42 69.6961 -2
 -1 -5 -10 389.42 69.6961 1
 -1 5 -11 11961.4 399.044 -2
 -1 -5 -11 11961.4 399.044 1
 -1 -5 -12 1864.58 181.542 -2
 -1 5 -12 1864.58 181.542 1
 -1 -5 -13 4603.34 192.85 -2
 -1 5 -13 4603.34 192.85 1
 -1 -5 -14 250.776 74.7643 -2
 -1 5 -14 250.776 74.7643 1
 1 -6 -15 179.923 66.5497 -2
 1 6 -15 179.923 66.5497 1
 1 -6 -14 3404.53 186.873 -2
 1 6 -14 3404.53 186.873 1
 1 -6 -13 12062.5 246.327 -2
 1 6 -13 12062.5 246.327 1
 1 -6 -12 4474.23 192.88 -2
 1 6 -12 4474.23 192.88 1
 1 -6 -11 1594.72 133.713 -2
 1 6 -11 1594.72 133.713 1
 1 6 -10 17634.8 289.445 -2
 1 -6 -10 17634.8 289.445 1
 1 6 -9 214.666 61.7198 -2
 1 -6 -9 214.666 61.7198 1
 1 -6 -8 6334.24 455.205 -2
 1 6 -8 6334.24 455.205 1
 1 -6 -7 22164.9 640.953 -2
 1 6 -7 22164.9 640.953 1
 1 6 -6 33369.1 278.807 -2
 1 -6 -6 33369.1 278.807 1
 1 -6 -5 78260.9 878.398 -2
 1 6 -5 78260.9 878.398 1
 1 6 -4 30511 543.998 -2
 1 -6 -4 30511 543.998 1
 1 -6 -3 2177.24 60.981 -2
 1 6 -3 2177.24 60.981 1
 1 6 -2 196636 522.206 -2
 1 -6 -2 196636 522.206 1
 1 -6 -1 33591.1 212.832 -2
 1 6 -1 33591.1 212.832 1
 1 -6 0 37109 197.646 -2
 1 6 0 37109 197.646 1
 -1 -6 -1 12181.1 277.762 -2
 -1 6 -1 12181.1 277.762 1
 -1 6 -2 1883.09 33.6026 -2
 -1 -6 -2 1883.09 33.6026 1
 -1 -6 -3 39454.8 606.322 -2
 -1 6 -3 39454.8 606.322 1
 -1 -6 -4 11463.8 385.259 -2
 -1 6 -4 11463.8 385.259 1
 -1 6 -5 56611.3 922.3 -2
 -1 -6 -5 56611.3 922.3 1
 -1 -6 -6 3235.29 281.941 -2
 -1 6 -6 3235.29 281.941 1
 -1 -6 -7 59097.4 1076.7 -2
 -1 6 -7 59097.4 1076.7 1
 -1 6 -8 24486.5 755.118 -2
 -1 -6 -8 24486.5 755.118 1
 -1 6 -9 3083.49 192.07 -2
 -1 -6 -9 3083.49 192.07 1
 -1 6 -10 2817.6 183.03 -2
 -1 -6 -10 2817.6 183.03 1
 -1 6 -11 19228.3 555.779 -2
 -1 -6 -11 19228.3 555.779 1
 -1 6 -12 12635.9 396.945 -2
 -1 -6 -12 12635.9 396.945 1
 -1 6 -13 3035.45 136.783 -2
 -1 -6 -13 3035.45 136.783 1
 -1 6 -14 1306.28 183.828 -2
 -1 -6 -14 1306.28 183.828 1
 1 7 -15 146.452 102.22 -2
 1 -7 -15 146.452 102.22 1
 1 7 -14 2685.8 171.616 -2
 1 -7 -14 2685.8 171.616 1
 1 -7 -13 2676.31 137.359 -2
 1 7 -13 2676.31 137.359 1
 1 7 -12 1341.53 118.497 -2
 1 -7 -12 1341.53 118.497 1
 1 7 -11 5204.6 161.241 -2
 1 -7 -11 5204.6 161.241 1
 1 7 -10 2367.15 172.273 -2
 1 -7 -10 2367.15 172.273 1
 1 -7 -9 23618.1 341.056 -2
 1 7 -9 23618.1 341.056 1
 1 -7 -8 14442.4 598.597 -2
 1 7 -8 14442.4 598.597 1
 1 -7 -7 21335.3 673.702 -2
 1 7 -7 21335.3 673.702 1
 1 7 -6 11567.8 377.356 -2
 1 -7 -6 11567.8 377.356 1
 1 -7 -5 54386.7 834.943 -2
 1 7 -5 54386.7 834.943 1
 -1 -7 4 44884.2 722.879 -2
 -1 7 4 44884.2 722.879 1
 1 -7 -3 17671.7 161.673 -2
 1 7 -3 17671.7 161.673 1
 -1 -7 2 141852 923.046 -2
 -1 7 2 141852 923.046 1
 1 -7 -1 6706.63 340.298 -2
 1 7 -1 6706.63 340.298 1
 -1 7 0 47902.4 500.1 -2
 -1 -7 0 47902.4 500.1 1
 -1 -7 -1 5005.56 233.923 -2
 -1 7 -1 5005.56 233.923 1
 -1 -7 -2 18811.6 387.095 -2
 -1 7 -2 18811.6 387.095 1
 -1 7 -3 18300.7 426.109 -2
 -1 -7 -3 18300.7 426.109 1
 -1 -7 -4 65038.5 923.196 -2
 -1 7 -4 65038.5 923.196 1
 -1 7 -5 39243.5 799.406 -2
 -1 -7 -5 39243.5 799.406 1
 -1 7 -6 51453.9 942.631 -2
 -1 -7 -6 51453.9 942.631 1
 -1 -7 -7 41039.8 936.665 -2
 -1 7 -7 41039.8 936.665 1
 -1 -7 -8 73404.6 1281.7 -2
 -1 7 -8 73404.6 1281.7 1
 -1 7 -9 8836.29 347.83 -2
 -1 -7 -9 8836.29 347.83 1
 -1 7 -10 15335.1 353.067 -2
 -1 -7 -10 15335.1 353.067 1
 -1 7 -11 3585.41 229.74 -2
 -1 -7 -11 3585.41 229.74 1
 -1 -7 -12 2787.38 172.244 -2
 -1 7 -12 2787.38 172.244 1
 -1 -7 -13 2273.97 132.642 -2
 -1 7 -13 2273.97 132.642 1
 -1 7 -14 247.156 126.955 -2
 -1 -7 -14 247.156 126.955 1
 1 8 -15 4232.35 225.984 -2
 1 -8 -15 4232.35 225.984 1
 1 -8 -14 2493.5 196.863 -2
 1 8 -14 2493.5 196.863 1
 1 -8 -13 428.191 73.006 -2
 1 8 -13 428.191 73.006 1
 1 -8 -12 2740.77 129.599 -2
 1 8 -12 2740.77 129.599 1
 1 -8 -11 7152.05 188.028 -2
 1 8 -11 7152.05 188.028 1
 1 8 -10 8950.71 336.709 -2
 1 -8 -10 8950.71 336.709 1
 1 8 -9 15534.1 365.739 -2
 1 -8 -9 15534.1 365.739 1
 1 8 -8 23556.9 766.697 -2
 1 -8 -8 23556.9 766.697 1
 1 -8 -7 21804.3 502.258 -2
 1 8 -7 21804.3 502.258 1
 1 8 -6 3012.61 175.739 -2
 1 -8 -6 3012.61 175.739 1
 1 -8 -5 2900.63 218.404 -2
 1 8 -5 2900.63 218.404 1
 1 -8 -4 26695.1 249.873 -2
 1 8 -4 26695.1 249.873 1
 -1 -8 3 247957 1164.72 -2
 -1 8 3 247957 1164.72 1
 1 -8 -2 42725.3 834.814 -2
 1 8 -2 42725.3 834.814 1
 1 8 -1 6305.19 285.303 -2
 1 -8 -1 6305.19 285.303 1
 1 -8 0 201.23 103.919 -2
 1 8 0 201.23 103.919 1
 1 8 1 74930.3 711.591 -2
 1 -8 1 74930.3 711.591 1
 -1 -8 -2 39676 611.829 -2
 -1 8 -2 39676 611.829 1
 -1 8 -3 11453.4 310.645 -2
 -1 -8 -3 11453.4 310.645 1
 -1 8 -4 5039.71 293.228 -2
 -1 -8 -4 5039.71 293.228 1
 -1 8 -5 23874.4 618.803 -2
 -1 -8 -5 23874.4 618.803 1
 -1 -8 -6 1086.88 182.339 -2
 -1 8 -6 1086.88 182.339 1
 -1 8 -7 7595.1 370.649 -2
 -1 -8 -7 7595.1 370.649 1
 -1 8 -8 3471.26 376.31 -2
 -1 -8 -8 3471.26 376.31 1
 -1 8 -9 14133.2 373.284 -2
 -1 -8 -9 14133.2 373.284 1
 -1 8 -10 17907.7 487.816 -2
 -1 -8 -10 17907.7 487.816 1
 -1 8 -11 880.155 109.909 -2
 -1 -8 -11 880.155 109.909 1
 -1 8 -12 3386.75 240.606 -2
 -1 -8 -12 3386.75 240.606 1
 -1 8 -13 2265.56 162.727 -2
 -1 -8 -13 2265.56 162.727 1
 -1 -8 -14 8281.64 308.685 -2
 -1 8 -14 8281.64 308.685 1
 1 9 -15 2266.06 180.991 -2
 1 -9 -15 2266.06 180.991 1
 1 -9 -14 7769.82 227.295 -2
 1 9 -14 7769.82 227.295 1
 1 9 -13 115.24 54.5167 -2
 1 -9 -13 115.24 54.5167 1
 1 -9 -12 3122.99 180.3 -2
 1 9 -12 3122.99 180.3 1
 1 -9 -11 28124 384.96 -2
 1 9 -11 28124 384.96 1
 1 -9 -10 17680.2 396.22 -2
 1 9 -10 17680.2 396.22 1
 1 -9 -9 992.401 112.165 -2
 1 9 -9 992.401 112.165 1
 1 9 -8 11514.5 589.829 -2
 1 -9 -8 11514.5 589.829 1
 1 9 -7 45796.1 952.632 -2
 1 -9 -7 45796.1 952.632 1
 1 -9 -6 48139.1 863.369 -2
 1 9 -6 48139.1 863.369 1
 1 -9 -5 2039.4 171.596 -2
 1 9 -5 2039.4 171.596 1
 1 -9 -4 2240.46 119.515 -2
 1 9 -4 2240.46 119.515 1
 -1 -9 3 138965 481.734 -2
 -1 9 3 138965 481.734 1
 -1 -9 2 99433.9 1105.14 -2
 -1 9 2 99433.9 1105.14 1
 1 -9 -1 100105 438.514 -2
 1 9 -1 100105 438.514 1
 1 9 0 48291.4 789.171 -2
 1 -9 0 48291.4 789.171 1
 -1 -9 -1 20752.6 186.62 -2
 -1 9 -1 20752.6 186.62 1
 1 9 2 29008.2 515.324 -2
 1 -9 2 29008.2 515.324 1
 -1 -9 -3 7260.43 268.404 -2
 -1 9 -3 7260.43 268.404 1
 -1 9 -4 3379.98 277.774 -2
 -1 -9 -4 3379.98 277.774 1
 -1 -9 -5 46932.5 896.845 -2
 -1 9 -5 46932.5 896.845 1
 -1 9 -6 64894.5 1074 -2
 -1 -9 -6 64894.5 1074 1
 -1 -9 -7 12209.1 544.601 -2
 -1 9 -7 12209.1 544.601 1
 -1 -9 -8 1094.4 181.662 -2
 -1 9 -8 1094.4 181.662 1
 -1 -9 -9 1704.7 159.12 -2
 -1 9 -9 1704.7 159.12 1
 -1 9 -10 1958.62 181.967 -2
 -1 -9 -10 1958.62 181.967 1
 -1 9 -11 6577.31 275.921 -2
 -1 -9 -11 6577.31 275.921 1
 -1 -9 -12 213.711 86.19 -2
 -1 9 -12 213.711 86.19 1
 -1 -9 -13 4563.46 262.815 -2
 -1 9 -13 4563.46 262.815 1
 -1 -9 -14 9275.76 303.096 -2
 -1 9 -14 9275.76 303.096 1
 1 10 -15 631.284 132.8 -2
 1 -10 -15 631.284 132.8 1
 1 -10 -14 6266.61 201.685 -2
 1 10 -14 6266.61 201.685 1
 1 10 -13 11233.5 236.113 -2
 1 -10 -13 11233.5 236.113 1
 1 10 -12 4412.14 206.606 -2
 1 -10 -12 4412.14 206.606 1
 1 10 -11 6584.1 178.045 -2
 1 -10 -11 6584.1 178.045 1
 1 10 -10 4983.72 243.011 -2
 1 -10 -10 4983.72 243.011 1
 1 10 -9 314.872 77.7814 -2
 1 -10 -9 314.872 77.7814 1
 1 10 -8 12219 597.619 -2
 1 -10 -8 12219 597.619 1
 1 10 -7 15605.9 550.099 -2
 1 -10 -7 15605.9 550.099 1
 1 -10 -6 20977.7 522.617 -2
 1 10 -6 20977.7 522.617 1
 1 -10 -5 20036.7 643.165 -2
 1 10 -5 20036.7 643.165 1
 1 -10 -4 29047.7 242.37 -2
 1 10 -4 29047.7 242.37 1
 1 -10 -3 16228.4 399.238 -2
 1 10 -3 16228.4 399.238 1
 -1 -10 2 6308.09 546.368 -2
 -1 10 2 6308.09 546.368 1
 1 -10 -1 173717 1368.34 -2
 1 10 -1 173717 1368.34 1
 1 -10 0 91295.2 409.076 -2
 1 10 0 91295.2 409.076 1
 1 -10 1 4269.44 209.036 -2
 1 10 1 4269.44 209.036 1
 1 -10 2 8921.32 185.178 -2
 1 10 2 8921.32 185.178 1
 -1 -10 -3 8945.24 266.218 -2
 -1 10 -3 8945.24 266.218 1
 -1 10 -4 61353.4 908.155 -2
 -1 -10 -4 61353.4 908.155 1
 -1 -10 -5 11761.7 490.825 -2
 -1 10 -5 11761.7 490.825 1
 -1 10 -6 1898.24 235.414 -2
 -1 -10 -6 1898.24 235.414 1
 -1 -10 -7 23661.7 761.661 -2
 -1 10 -7 23661.7 761.661 1
 -1 -10 -8 973.569 193.374 -2
 -1 10 -8 973.569 193.374 1
 -1 10 -9 3577.57 219.605 -2
 -1 -10 -9 3577.57 219.605 1
 -1 -10 -10 66.1501 101.944 -2
 -1 10 -10 66.1501 101.944 1
 -1 -10 -11 4810.23 239.326 -2
 -1 10 -11 4810.23 239.326 1
 -1 -10 -12 6100.55 311.777 -2
 -1 10 -12 6100.55 311.777 1
 -1 -10 -13 8896.46 372.468 -2
 -1 10 -13 8896.46 372.468 1
 -1 -10 -14 180.252 109.736 -2
 -1 10 -14 180.252 109.736 1
 1 -11 -14 4772.11 180.766 -2
 1 11 -14 4772.11 180.766 1
 1 -11 -13 4280.9 208.108 -2
 1 11 -13 4280.9 208.108 1
 1 -11 -12 1383.89 102.676 -2
 1 11 -12 1383.89 102.676 1
 1 -11 -11 7626.5 223.742 -2
 1 11 -11 7626.5 223.742 1
 1 -11 -10 9599.6 405.862 -2
 1 11 -10 9599.6 405.862 1
 1 11 -9 14483.4 384.441 -2
 1 -11 -9 14483.4 384.441 1
 1 -11 -8 21859.1 793.969 -2
 1 11 -8 21859.1 793.969 1
 1 -11 -7 21471.6 685.267 -2
 1 11 -7 21471.6 685.267 1
 1 11 -6 10278.3 358.265 -2
 1 -11 -6 10278.3 358.265 1
 1 -11 -5 1001.78 217.678 -2
 1 11 -5 1001.78 217.678 1
 -1 -11 4 87803 1000.66 -2
 -1 11 4 87803 1000.66 1
 1 -11 -3 3240.08 263.816 -2
 1 11 -3 3240.08 263.816 1
 -1 -11 2 23031.1 948.266 -2
 -1 11 2 23031.1 948.266 1
 1 -11 -1 17670.1 596.715 -2
 1 11 -1 17670.1 596.715 1
 1 11 0 8289.06 311.436 -2
 1 -11 0 8289.06 311.436 1
 1 -11 1 5019.78 279.427 -2
 1 11 1 5019.78 279.427 1
 1 -11 2 8249.08 227.937 -2
 1 11 2 8249.08 227.937 1
 1 -11 3 92500.3 1013.55 -2
 1 11 3 92500.3 1013.55 1
 -1 -11 -4 5242.32 338.909 -2
 -1 11 -4 5242.32 338.909 1
 -1 -11 -5 4214.6 327.451 -2
 -1 11 -5 4214.6 327.451 1
 -1 -11 -6 1145.69 180.447 -2
 -1 11 -6 1145.69 180.447 1
 -1 -11 -7 8645.6 520.892 -2
 -1 11 -7 8645.6 520.892 1
 -1 -11 -8 52790.7 1047.57 -2
 -1 11 -8 52790.7 1047.57 1
 -1 11 -9 11135 460.005 -2
 -1 -11 -9 11135 460.005 1
 -1 11 -10 138.492 125.325 -2
 -1 -11 -10 138.492 125.325 1
 -1 -11 -11 1941.75 145.895 -2
 -1 11 -11 1941.75 145.895 1
 -1 11 -12 40.1111 47.813 -2
 -1 -11 -12 40.1111 47.813 1
 -1 11 -13 3419.95 224.517 -2
 -1 -11 -13 3419.95 224.517 1
 -1 11 -14 1470.79 188.598 -2
 -1 -11 -14 1470.79 188.598 1
 1 -12 -14 6126.2 187.555 -2
 1 12 -14 6126.2 187.555 1
 1 12 -13 171.088 73.1286 -2
 1 -12 -13 171.088 73.1286 1
 1 -12 -12 1818.5 118.897 -2
 1 12 -12 1818.5 118.897 1
 1 12 -11 9572.25 362.185 -2
 1 -12 -11 9572.25 362.185 1
 1 -12 -10 20488.1 483.112 -2
 1 12 -10 20488.1 483.112 1
 1 12 -9 453.58 68.4668 -2
 1 -12 -9 453.58 68.4668 1
 1 -12 -8 4399.26 223.792 -2
 1 12 -8 4399.26 223.792 1
 1 -12 -7 9828.82 540.897 -2
 1 12 -7 9828.82 540.897 1
 1 -12 -6 3651.5 339.679 -2
 1 12 -6 3651.5 339.679 1
 1 -12 -5 24622.6 653.079 -2
 1 12 -5 24622.6 653.079 1
 -1 -12 4 31493.2 644.524 -2
 -1 12 4 31493.2 644.524 1
 1 -12 -3 64760.7 787.663 -2
 1 12 -3 64760.7 787.663 1
 1 -12 -2 100601 1499.44 -2
 1 12 -2 100601 1499.44 1
 1 12 -1 6812.46 145.393 -2
 1 -12 -1 6812.46 145.393 1
 1 -12 0 25083.8 250.614 -2
 1 12 0 25083.8 250.614 1
 1 12 1 48000.1 674.441 -2
 1 -12 1 48000.1 674.441 1
 1 -12 2 41253.4 572.461 -2
 1 12 2 41253.4 572.461 1
 1 -12 3 20664 465.125 -2
 1 12 3 20664 465.125 1
 1 -12 4 3244.93 220.697 -2
 1 12 4 3244.93 220.697 1
 1 -12 5 5716.52 289.371 -2
 1 12 5 5716.52 289.371 1
 -1 12 -6 697.517 173.392 -2
 -1 -12 -6 697.517 173.392 1
 -1 -12 -7 8092.6 502.969 -2
 -1 12 -7 8092.6 502.969 1
 -1 -12 -8 3276.32 287.843 -2
 -1 12 -8 3276.32 287.843 1
 -1 -12 -9 13337.5 411.497 -2
 -1 12 -9 13337.5 411.497 1
 -1 12 -10 29346.6 581.946 -2
 -1 -12 -10 29346.6 581.946 1
 -1 12 -11 2537.06 191.665 -2
 -1 -12 -11 2537.06 191.665 1
 -1 -12 -12 842.626 92.189 -2
 -1 12 -12 842.626 92.189 1
 -1 -12 -13 7436.98 336.747 -2
 -1 12 -13 7436.98 336.747 1
 -1 -12 -14 28399.8 564.332 -2
 -1 12 -14 28399.8 564.332 1
 1 13 -14 3121.7 206.569 -2
 1 -13 -14 3121.7 206.569 1
 1 -13 -13 4039.87 173.104 -2
 1 13 -13 4039.87 173.104 1
 1 -13 -12 9254.23 226.247 -2
 1 13 -12 9254.23 226.247 1
 1 13 -11 17120.8 448.989 -2
 1 -13 -11 17120.8 448.989 1
 1 -13 -10 7412.9 248.257 -2
 1 13 -10 7412.9 248.257 1
 1 -13 -9 4548.14 208.829 -2
 1 13 -9 4548.14 208.829 1
 1 -13 -8 2152.74 151.76 -2
 1 13 -8 2152.74 151.76 1
 1 13 -7 65318.7 1275.95 -2
 1 -13 -7 65318.7 1275.95 1
 1 -13 -6 40610.3 777.892 -2
 1 13 -6 40610.3 777.892 1
 -1 -13 5 8378.08 372.865 -2
 -1 13 5 8378.08 372.865 1
 1 -13 -4 5582.87 322.339 -2
 1 13 -4 5582.87 322.339 1
 -1 13 3 19792.8 564.115 -2
 -1 -13 3 19792.8 564.115 1
 -1 -13 2 46437.1 1082.44 -2
 -1 13 2 46437.1 1082.44 1
 1 13 -1 4351.47 325.496 -2
 1 -13 -1 4351.47 325.496 1
 1 13 0 12115.1 511.365 -2
 1 -13 0 12115.1 511.365 1
 1 13 1 10221.7 395.391 -2
 1 -13 1 10221.7 395.391 1
 1 -13 2 13116.2 403.921 -2
 1 13 2 13116.2 403.921 1
 1 -13 3 18464.6 464.051 -2
 1 13 3 18464.6 464.051 1
 1 -13 4 4098.21 250.265 -2
 1 13 4 4098.21 250.265 1
 -1 -13 -5 18336.7 479.662 -2
 -1 13 -5 18336.7 479.662 1
 -1 -13 -6 40832.6 879.169 -2
 -1 13 -6 40832.6 879.169 1
 -1 13 -7 8617.15 509.885 -2
 -1 -13 -7 8617.15 509.885 1
 -1 -13 -8 10282.2 379.585 -2
 -1 13 -8 10282.2 379.585 1
 -1 13 -9 451.748 73.8329 -2
 -1 -13 -9 451.748 73.8329 1
 -1 13 -10 844.013 167.52 -2
 -1 -13 -10 844.013 167.52 1
 -1 13 -11 3703.28 273.456 -2
 -1 -13 -11 3703.28 273.456 1
 -1 -13 -12 181.937 81.6662 -2
 -1 13 -12 181.937 81.6662 1
 -1 -13 -13 8573.27 302.553 -2
 -1 13 -13 8573.27 302.553 1
 -1 13 -14 9888.96 251.415 -2
 -1 -13 -14 9888.96 251.415 1
 1 -14 -14 4816.44 221.325 -2
 1 14 -14 4816.44 221.325 1
 1 14 -13 12253.1 381.681 -2
 1 -14 -13 12253.1 381.681 1
 1 -14 -12 7150 259.955 -2
 1 14 -12 7150 259.955 1
 1 -14 -11 1707.93 129.117 -2
 1 14 -11 1707.93 129.117 1
 1 14 -10 6482.16 257.492 -2
 1 -14 -10 6482.16 257.492 1
 1 14 -9 1216.62 115.882 -2
 1 -14 -9 1216.62 115.882 1
 1 -14 -8 6422.3 256.809 -2
 1 14 -8 6422.3 256.809 1
 1 14 -7 894.556 196.388 -2
 1 -14 -7 894.556 196.388 1
 1 14 -6 16937.2 675.904 -2
 1 -14 -6 16937.2 675.904 1
 1 -14 -5 3236.48 288.773 -2
 1 14 -5 3236.48 288.773 1
 -1 -14 4 4663.84 443.03 -2
 -1 14 4 4663.84 443.03 1
 -1 -14 3 7380.63 332.307 -2
 -1 14 3 7380.63 332.307 1
 1 -14 -2 18756.8 635.239 -2
 1 14 -2 18756.8 635.239 1
 1 -14 -1 118944 1508.9 -2
 1 14 -1 118944 1508.9 1
 1 -14 0 22444 711.196 -2
 1 14 0 22444 711.196 1
 1 14 1 9347.3 405.157 -2
 1 -14 1 9347.3 405.157 1
 1 -14 2 6564.82 314.662 -2
 1 14 2 6564.82 314.662 1
 -1 -14 -3 9425.63 353.067 -2
 -1 14 -3 9425.63 353.067 1
 -1 -14 -4 12399.6 405.798 -2
 -1 14 -4 12399.6 405.798 1
 1 -14 5 4549.08 286.898 -2
 1 14 5 4549.08 286.898 1
 -1 14 -6 2632.12 238.784 -2
 -1 -14 -6 2632.12 238.784 1
 -1 14 -7 8051.45 403.192 -2
 -1 -14 -7 8051.45 403.192 1
 -1 -14 -8 3160.17 221.376 -2
 -1 14 -8 3160.17 221.376 1
 -1 -14 -9 3133.26 287.22 -2
 -1 14 -9 3133.26 287.22 1
 -1 -14 -10 7453.67 319.233 -2
 -1 14 -10 7453.67 319.233 1
 -1 14 -11 4630.45 223.619 -2
 -1 -14 -11 4630.45 223.619 1
 -1 14 -12 11809.3 383.962 -2
 -1 -14 -12 11809.3 383.962 1
 -1 14 -13 5109.99 206.024 -2
 -1 -14 -13 5109.99 206.024 1
 -1 14 -14 5409.42 236.179 -2
 -1 -14 -14 5409.42 236.179 1
 1 15 -14 11967 297.34 -2
 1 -15 -14 11967 297.34 1
 1 -15 -13 6668.64 291.374 -2
 1 15 -13 6668.64 291.374 1
 1 15 -12 2583.6 174.966 -2
 1 -15 -12 2583.6 174.966 1
 1 -15 -11 345.455 87.6748 -2
 1 15 -11 345.455 87.6748 1
 1 15 -10 14047.9 405.321 -2
 1 -15 -10 14047.9 405.321 1
 1 -15 -9 28039.6 449.219 -2
 1 15 -9 28039.6 449.219 1
 1 15 -8 1535.62 198.335 -2
 1 -15 -8 1535.62 198.335 1
 1 -15 -7 611.856 208.208 -2
 1 15 -7 611.856 208.208 1
 1 15 -6 2900.6 366.491 -2
 1 -15 -6 2900.6 366.491 1
 1 -15 -5 12090.2 194.652 -2
 1 15 -5 12090.2 194.652 1
 1 -15 -4 3057.72 263.197 -2
 1 15 -4 3057.72 263.197 1
 -1 -15 3 10313.2 366.639 -2
 -1 15 3 10313.2 366.639 1
 -1 15 2 39467.4 948.929 -2
 -1 -15 2 39467.4 948.929 1
 1 -15 -1 31856.4 238.797 -2
 1 15 -1 31856.4 238.797 1
 1 -15 0 1708.86 239.393 -2
 1 15 0 1708.86 239.393 1
 1 -15 1 9717.27 368.353 -2
 1 15 1 9717.27 368.353 1
 1 15 2 8031.08 356.425 -2
 1 -15 2 8031.08 356.425 1
 1 -15 3 11050.9 406.754 -2
 1 15 3 11050.9 406.754 1
 1 -15 4 21138.2 549.881 -2
 1 15 4 21138.2 549.881 1
 -1 -15 -5 673.044 168.144 -2
 -1 15 -5 673.044 168.144 1
 -1 15 -6 855.713 175.996 -2
 -1 -15 -6 855.713 175.996 1
 -1 15 -7 554.747 153.143 -2
 -1 -15 -7 554.747 153.143 1
 -1 -15 -8 1489.46 216.647 -2
 -1 15 -8 1489.46 216.647 1
 -1 15 -9 5206.25 339.142 -2
 -1 -15 -9 5206.25 339.142 1
 -1 15 -10 4023.95 384.668 -2
 -1 -15 -10 4023.95 384.668 1
 -1 -15 -11 7487.42 347.088 -2
 -1 15 -11 7487.42 347.088 1
 -1 -15 -12 712.893 114.085 -2
 -1 15 -12 712.893 114.085 1
 -1 15 -13 3788.55 180.312 -2
 -1 -15 -13 3788.55 180.312 1
 1 16 -14 4045.82 195.254 -2
 1 -16 -14 4045.82 195.254 1
 1 -16 -13 2163.26 115.555 -2
 1 16 -13 2163.26 115.555 1
 1 -16 -12 1086.48 112.501 -2
 1 16 -12 1086.48 112.501 1
 1 -16 -11 143.212 72.4268 -2
 1 16 -11 143.212 72.4268 1
 1 16 -10 5482.52 256.718 -2
 1 -16 -10 5482.52 256.718 1
 1 16 -9 308.814 103.796 -2
 1 -16 -9 308.814 103.796 1
 1 16 -8 2785.99 210.938 -2
 1 -16 -8 2785.99 210.938 1
 1 -16 -7 1698.14 197.93 -2
 1 16 -7 1698.14 197.93 1
 1 -16 -6 5480.56 429.853 -2
 1 16 -6 5480.56 429.853 1
 1 16 -5 22696.5 787.338 -2
 1 -16 -5 22696.5 787.338 1
 1 16 -4 20081.7 264.322 -2
 1 -16 -4 20081.7 264.322 1
 1 16 -3 51523 917.511 -2
 1 -16 -3 51523 917.511 1
 -1 16 2 79540.6 1370.5 -2
 -1 -16 2 79540.6 1370.5 1
 1 16 -1 27781.1 868.385 -2
 1 -16 -1 27781.1 868.385 1
 1 -16 0 34591.6 702.696 -2
 1 16 0 34591.6 702.696 1
 1 -16 1 19129.8 621.328 -2
 1 16 1 19129.8 621.328 1
 1 -16 2 26768.3 618.533 -2
 1 16 2 26768.3 618.533 1
 1 -16 3 1014.05 162.859 -2
 1 16 3 1014.05 162.859 1
 1 -16 4 14331.8 473.189 -2
 1 16 4 14331.8 473.189 1
 1 -16 5 7857.38 450.401 -2
 1 16 5 7857.38 450.401 1
 -1 16 -6 3587.33 417.088 -2
 -1 -16 -6 3587.33 417.088 1
 -1 -16 -7 1726.97 273.143 -2
 -1 16 -7 1726.97 273.143 1
 -1 -16 -8 364.434 171.897 -2
 -1 16 -8 364.434 171.897 1
 -1 -16 -9 10729.6 452.99 -2
 -1 16 -9 10729.6 452.99 1
 -1 16 -10 27716.2 768.765 -2
 -1 -16 -10 27716.2 768.765 1
 -1 16 -11 5822.24 418.759 -2
 -1 -16 -11 5822.24 418.759 1
 -1 -16 -12 7507.64 294.512 -2
 -1 16 -12 7507.64 294.512 1
 -1 16 -13 3056.73 162.355 -2
 -1 -16 -13 3056.73 162.355 1
 1 -17 -14 2967.3 161.361 -2
 1 17 -14 2967.3 161.361 1
 1 17 -13 336.316 69.7273 -2
 1 -17 -13 336.316 69.7273 1
 1 17 -12 8976.87 257.692 -2
 1 -17 -12 8976.87 257.692 1
 1 17 -11 7846.54 330.678 -2
 1 -17 -11 7846.54 330.678 1
 1 -17 -10 4892.2 248.668 -2
 1 17 -10 4892.2 248.668 1
 1 -17 -9 1040.41 125.101 -2
 1 17 -9 1040.41 125.101 1
 1 -17 -8 7475.9 380.987 -2
 1 17 -8 7475.9 380.987 1
 1 -17 -7 17585.8 425.717 -2
 1 17 -7 17585.8 425.717 1
 1 17 -6 33239.9 912.697 -2
 1 -17 -6 33239.9 912.697 1
 1 -17 -5 725.474 274.988 -2
 1 17 -5 725.474 274.988 1
 1 17 -4 3526 115.709 -2
 1 -17 -4 3526 115.709 1
 1 17 -3 10696.1 399.298 -2
 1 -17 -3 10696.1 399.298 1
 -1 17 2 32075.4 885.646 -2
 -1 -17 2 32075.4 885.646 1
 1 17 -1 2947.19 289.019 -2
 1 -17 -1 2947.19 289.019 1
 1 -17 0 5083.3 316.917 -2
 1 17 0 5083.3 316.917 1
 1 -17 1 38770.8 838.149 -2
 1 17 1 38770.8 838.149 1
 -1 -17 -2 3447.19 291.446 -2
 -1 17 -2 3447.19 291.446 1
 1 -17 3 3686.32 279.868 -2
 1 17 3 3686.32 279.868 1
 1 -17 4 7907.68 385.758 -2
 1 17 4 7907.68 385.758 1
 -1 -17 -5 53960.9 1084.94 -2
 -1 17 -5 53960.9 1084.94 1
 -1 17 -6 84315.3 1277.35 -2
 -1 -17 -6 84315.3 1277.35 1
 -1 17 -7 4443.56 479.948 -2
 -1 -17 -7 4443.56 479.948 1
 -1 17 -8 8775.98 330.668 -2
 -1 -17 -8 8775.98 330.668 1
 -1 -17 -9 2536.72 260.434 -2
 -1 17 -9 2536.72 260.434 1
 -1 -17 -10 1572.55 209.015 -2
 -1 17 -10 1572.55 209.015 1
 -1 17 -11 12223.4 512.073 -2
 -1 -17 -11 12223.4 512.073 1
 1 -17 12 852.93 107.09 -2
 1 17 12 852.93 107.09 1
 -1 17 -13 4318.35 233.838 -2
 -1 -17 -13 4318.35 233.838 1
 1 -18 -13 5501.8 200.04 -2
 1 18 -13 5501.8 200.04 1
 1 18 -12 3887.6 194.226 -2
 1 -18 -12 3887.6 194.226 1
 1 18 -11 11261.5 358.046 -2
 1 -18 -11 11261.5 358.046 1
 1 18 -10 15490.6 445.891 -2
 1 -18 -10 15490.6 445.891 1
 1 -18 -9 106.784 111.042 -2
 1 18 -9 106.784 111.042 1
 1 18 -8 6017.5 298.305 -2
 1 -18 -8 6017.5 298.305 1
 1 -18 -7 739.364 119.88 -2
 1 18 -7 739.364 119.88 1
 1 -18 -6 5156.94 315.069 -2
 1 18 -6 5156.94 315.069 1
 1 -18 -5 13626.6 678.742 -2
 1 18 -5 13626.6 678.742 1
 1 -18 -4 344.518 255.201 -2
 1 18 -4 344.518 255.201 1
 1 18 -3 7179.19 379.179 -2
 1 -18 -3 7179.19 379.179 1
 -1 18 2 25051.6 782.233 -2
 -1 -18 2 25051.6 782.233 1
 1 18 -1 16223 697.996 -2
 1 -18 -1 16223 697.996 1
 -1 18 0 3764.16 251.393 -2
 -1 -18 0 3764.16 251.393 1
 1 -18 1 39707.7 834.038 -2
 1 18 1 39707.7 834.038 1
 -1 -18 -2 38745.3 843.231 -2
 -1 18 -2 38745.3 843.231 1
 1 -18 3 1803.13 236.455 -2
 1 18 3 1803.13 236.455 1
 -1 -18 -4 203.093 148.555 -2
 -1 18 -4 203.093 148.555 1
 -1 18 -5 8135.54 482.515 -2
 -1 -18 -5 8135.54 482.515 1
 -1 -18 -6 1523.67 135.427 -2
 -1 18 -6 1523.67 135.427 1
 -1 -18 -7 24579.3 256.409 -2
 -1 18 -7 24579.3 256.409 1
 -1 -18 -8 11784.4 421.145 -2
 -1 18 -8 11784.4 421.145 1
 -1 -18 -9 745.511 216.204 -2
 -1 18 -9 745.511 216.204 1
 -1 18 -10 6248.27 358.742 -2
 -1 -18 -10 6248.27 358.742 1
 -1 -18 -11 17617.9 460.944 -2
 -1 18 -11 17617.9 460.944 1
 -1 -18 -12 6426.23 250.776 -2
 -1 18 -12 6426.23 250.776 1
 -1 18 -13 5566.86 195.286 -2
 -1 -18 -13 5566.86 195.286 1
 1 -19 -13 1559.3 116.66 -2
 1 19 -13 1559.3 116.66 1
 1 19 -12 257.681 88.5878 -2
 1 -19 -12 257.681 88.5878 1
 1 -19 -11 154.191 50.0198 -2
 1 19 -11 154.191 50.0198 1
 1 19 -10 5744.63 273.594 -2
 1 -19 -10 5744.63 273.594 1
 1 -19 -9 49417.6 786.715 -2
 1 19 -9 49417.6 786.715 1
 1 19 -8 4100.2 596.123 -2
 1 -19 -8 4100.2 596.123 1
 1 -19 -7 587.474 107.345 -2
 1 19 -7 587.474 107.345 1
 1 19 -6 1174.8 136.852 -2
 1 -19 -6 1174.8 136.852 1
 1 -19 -5 32593.4 1010.71 -2
 1 19 -5 32593.4 1010.71 1
 1 -19 -4 26460.5 947.724 -2
 1 19 -4 26460.5 947.724 1
 1 -19 -3 3677.19 397 -2
 1 19 -3 3677.19 397 1
 -1 19 2 4008.27 348.429 -2
 -1 -19 2 4008.27 348.429 1
 -1 19 1 276.203 229.843 -2
 -1 -19 1 276.203 229.843 1
 -1 19 0 72.0581 79.2724 -2
 -1 -19 0 72.0581 79.2724 1
 -1 19 -1 13689.2 415.039 -2
 -1 -19 -1 13689.2 415.039 1
 -1 -19 -2 1348.74 212.295 -2
 -1 19 -2 1348.74 212.295 1
 -1 -19 -3 19026.6 619.223 -2
 -1 19 -3 19026.6 619.223 1
 1 -19 4 25277.5 696.164 -2
 1 19 4 25277.5 696.164 1
 1 -19 5 2925.01 348.372 -2
 1 19 5 2925.01 348.372 1
 -1 -19 -6 11996.6 524.376 -2
 -1 19 -6 11996.6 524.376 1
 -1 19 -7 10915.3 195.701 -2
 -1 -19 -7 10915.3 195.701 1
 -1 19 -8 28767.1 679.261 -2
 -1 -19 -8 28767.1 679.261 1
 -1 -19 -9 12960.6 482.123 -2
 -1 19 -9 12960.6 482.123 1
 -1 19 -10 2800.43 269.415 -2
 -1 -19 -10 2800.43 269.415 1
 -1 19 -11 1159.69 154.328 -2
 -1 -19 -11 1159.69 154.328 1
 -1 -19 -12 352.579 84.0898 -2
 -1 19 -12 352.579 84.0898 1
 -1 19 -13 3294.14 198.206 -2
 -1 -19 -13 3294.14 198.206 1
 1 20 -13 745.628 96.4937 -2
 1 -20 -13 745.628 96.4937 1
 1 20 -12 1131.44 89.0982 -2
 1 -20 -12 1131.44 89.0982 1
 1 20 -11 1242.99 119.08 -2
 1 -20 -11 1242.99 119.08 1
 1 -20 -10 3665.24 211.898 -2
 1 20 -10 3665.24 211.898 1
 1 20 -9 641.797 136.854 -2
 1 -20 -9 641.797 136.854 1
 1 20 -8 8631.04 432.93 -2
 1 -20 -8 8631.04 432.93 1
 1 -20 -7 1167.46 158.223 -2
 1 20 -7 1167.46 158.223 1
 1 20 -6 4960.85 225.971 -2
 1 -20 -6 4960.85 225.971 1
 1 -20 -5 9411.74 504.211 -2
 1 20 -5 9411.74 504.211 1
 1 -20 -4 5586.1 550.242 -2
 1 20 -4 5586.1 550.242 1
 1 -20 -3 9894.74 607.611 -2
 1 20 -3 9894.74 607.611 1
 1 20 -2 1103.53 228.402 -2
 1 -20 -2 1103.53 228.402 1
 -1 20 1 7936.44 486.815 -2
 -1 -20 1 7936.44 486.815 1
 1 -20 0 7690.11 489.697 -2
 1 20 0 7690.11 489.697 1
 1 -20 1 6038.85 459.104 -2
 1 20 1 6038.85 459.104 1
 1 -20 2 3793.3 248.013 -2
 1 20 2 3793.3 248.013 1
 -1 20 -3 15169 497.253 -2
 -1 -20 -3 15169 497.253 1
 -1 -20 -4 5092.08 407.438 -2
 -1 20 -4 5092.08 407.438 1
 -1 20 -5 15474.9 596.776 -2
 -1 -20 -5 15474.9 596.776 1
 -1 -20 -6 1341.88 148.792 -2
 -1 20 -6 1341.88 148.792 1
 -1 -20 -7 14671.6 378.63 -2
 -1 20 -7 14671.6 378.63 1
 -1 -20 -8 2157.25 306.589 -2
 -1 20 -8 2157.25 306.589 1
 -1 -20 -9 11189.3 434.279 -2
 -1 20 -9 11189.3 434.279 1
 -1 20 -10 3398.34 250.14 -2
 -1 -20 -10 3398.34 250.14 1
 -1 -20 -11 6148.53 266.06 -2
 -1 20 -11 6148.53 266.06 1
 -1 -20 -12 10926.5 283.55 -2
 -1 20 -12 10926.5 283.55 1
 -1 -20 -13 668.159 109.255 -2
 -1 20 -13 668.159 109.255 1
 1 -21 -13 4828.5 201.242 -2
 1 21 -13 4828.5 201.242 1
 1 21 -12 1776.87 113.454 -2
 1 -21 -12 1776.87 113.454 1
 1 -21 -11 23387.8 515.152 -2
 1 21 -11 23387.8 515.152 1
 1 -21 -10 4304.52 240.432 -2
 1 21 -10 4304.52 240.432 1
 1 -21 -9 613.983 130.514 -2
 1 21 -9 613.983 130.514 1
 1 21 -8 2697.22 290.09 -2
 1 -21 -8 2697.22 290.09 1
 1 21 -7 19654.3 488.3 -2
 1 -21 -7 19654.3 488.3 1
 -1 21 6 17786.3 322.967 -2
 -1 -21 6 17786.3 322.967 1
 1 21 -5 2825.61 153.584 -2
 1 -21 -5 2825.61 153.584 1
 1 21 -4 3334.15 415.451 -2
 1 -21 -4 3334.15 415.451 1
 1 -21 -3 4637.02 470.913 -2
 1 21 -3 4637.02 470.913 1
 -1 21 2 4036.38 354.261 -2
 -1 -21 2 4036.38 354.261 1
 -1 21 1 2410.54 303.013 -2
 -1 -21 1 2410.54 303.013 1
 -1 21 0 5797.59 373.439 -2
 -1 -21 0 5797.59 373.439 1
 -1 -21 -1 41852.1 1087.24 -2
 -1 21 -1 41852.1 1087.24 1
 1 -21 2 47682.5 869.679 -2
 1 21 2 47682.5 869.679 1
 1 -21 3 403.189 185.452 -2
 1 21 3 403.189 185.452 1
 1 -21 4 1073.17 247.554 -2
 1 21 4 1073.17 247.554 1
 -1 21 -5 39411 744.585 -2
 -1 -21 -5 39411 744.585 1
 -1 21 -6 91695.2 1155.84 -2
 -1 -21 -6 91695.2 1155.84 1
 -1 -21 -7 8932.66 360.201 -2
 -1 21 -7 8932.66 360.201 1
 -1 -21 -8 281.562 148.928 -2
 -1 21 -8 281.562 148.928 1
 -1 -21 -9 264.182 138.98 -2
 -1 21 -9 264.182 138.98 1
 -1 21 -10 25092.4 672.373 -2
 -1 -21 -10 25092.4 672.373 1
 -1 -21 -11 6293.56 295.839 -2
 -1 21 -11 6293.56 295.839 1
 -1 21 -12 3467.23 152.253 -2
 -1 -21 -12 3467.23 152.253 1
 1 22 -13 3817.27 229.982 -2
 1 -22 -13 3817.27 229.982 1
 1 -22 -12 1545.31 96.2325 -2
 1 22 -12 1545.31 96.2325 1
 1 22 -11 1347.15 119.641 -2
 1 -22 -11 1347.15 119.641 1
 1 -22 -10 5156.22 252.051 -2
 1 22 -10 5156.22 252.051 1
 1 22 -9 65.918 58.1466 -2
 1 -22 -9 65.918 58.1466 1
 1 22 -8 8001.72 328.814 -2
 1 -22 -8 8001.72 328.814 1
 1 -22 -7 4626.33 296.826 -2
 1 22 -7 4626.33 296.826 1
 1 22 -6 1139.79 106.733 -2
 1 -22 -6 1139.79 106.733 1
 1 22 -5 14419.7 279.188 -2
 1 -22 -5 14419.7 279.188 1
 1 22 -4 13735.1 309.935 -2
 1 -22 -4 13735.1 309.935 1
 1 22 -3 10034.9 618.879 -2
 1 -22 -3 10034.9 618.879 1
 -1 22 2 4061.88 344.732 -2
 -1 -22 2 4061.88 344.732 1
 1 22 -1 13467.8 630.875 -2
 1 -22 -1 13467.8 630.875 1
 -1 22 0 25267.4 816.407 -2
 -1 -22 0 25267.4 816.407 1
 -1 -22 -1 7748.58 498.78 -2
 -1 22 -1 7748.58 498.78 1
 -1 22 -2 9500.79 518.836 -2
 -1 -22 -2 9500.79 518.836 1
 1 -22 3 2164.42 152.473 -2
 1 22 3 2164.42 152.473 1
 1 -22 4 7224.82 306.251 -2
 1 22 4 7224.82 306.251 1
 1 -22 5 11212.2 372.121 -2
 1 22 5 11212.2 372.121 1
 -1 -22 -6 2309.38 176.313 -2
 -1 22 -6 2309.38 176.313 1
 -1 22 -7 9116.8 321.758 -2
 -1 -22 -7 9116.8 321.758 1
 -1 -22 -8 15445.7 524.136 -2
 -1 22 -8 15445.7 524.136 1
 -1 -22 -9 3204.9 320.857 -2
 -1 22 -9 3204.9 320.857 1
 1 22 10 2025.76 181.964 -2
 1 -22 10 2025.76 181.964 1
 -1 -22 -11 2146.71 148.392 -2
 -1 22 -11 2146.71 148.392 1
 1 22 12 3275.82 78.1162 1
 -1 22 -12 13419.9 320.334 -2
 -1 -22 -12 13419.9 320.334 1
 1 23 -12 1065.48 120.118 -2
 1 -23 -12 1065.48 120.118 1
 1 -23 -11 37.0373 81.9966 -2
 1 23 -11 37.0373 81.9966 1
 1 -23 -10 3874.43 219.231 -2
 1 23 -10 3874.43 219.231 1
 1 23 -9 13504.4 395.486 -2
 1 -23 -9 13504.4 395.486 1
 1 23 -8 9629.96 333.384 -2
 1 -23 -8 9629.96 333.384 1
 1 -23 -7 4190.62 319.658 -2
 1 23 -7 4190.62 319.658 1
 1 23 -6 244.306 94.0162 -2
 1 -23 -6 244.306 94.0162 1
 1 -23 -5 14158.5 446.824 -2
 1 23 -5 14158.5 446.824 1
 1 23 -4 34130.5 559.771 -2
 1 -23 -4 34130.5 559.771 1
 -1 -23 3 2329.12 164.596 -2
 -1 23 3 2329.12 164.596 1
 1 23 -2 404.958 116.007 -2
 1 -23 -2 404.958 116.007 1
 -1 23 1 2939.03 336.455 -2
 -1 -23 1 2939.03 336.455 1
 -1 -23 0 1185.98 211.062 -2
 -1 23 0 1185.98 211.062 1
 -1 23 -1 2541.33 328.895 -2
 -1 -23 -1 2541.33 328.895 1
 -1 23 -2 2989.5 147.501 -2
 -1 -23 -2 2989.5 147.501 1
 -1 23 -3 19342.3 572.964 -2
 -1 -23 -3 19342.3 572.964 1
 -1 -23 -4 22231.8 403.752 -2
 -1 23 -4 22231.8 403.752 1
 -1 -23 -5 4429.97 227.606 -2
 -1 23 -5 4429.97 227.606 1
 -1 23 -6 1527.8 199.663 -2
 -1 -23 -6 1527.8 199.663 1
 -1 23 -7 14861.4 347.078 -2
 -1 -23 -7 14861.4 347.078 1
 -1 23 -8 18146.7 532.66 -2
 -1 -23 -8 18146.7 532.66 1
 -1 -23 -9 3555.46 241.814 -2
 -1 23 -9 3555.46 241.814 1
 -1 23 -10 16.8234 93.6769 -2
 -1 -23 -10 16.8234 93.6769 1
 -1 23 -11 1497.57 163.107 -2
 -1 -23 -11 1497.57 163.107 1
 -1 23 -12 486.501 83.3061 -2
 -1 -23 -12 486.501 83.3061 1
 1 -24 -12 1468.49 116.291 -2
 1 24 -12 1468.49 116.291 1
 1 24 -11 5181.64 255.4 -2
 1 -24 -11 5181.64 255.4 1
 1 24 -10 2472.85 174.684 -2
 1 -24 -10 2472.85 174.684 1
 1 24 -9 330.834 115.195 -2
 1 -24 -9 330.834 115.195 1
 1 -24 -8 1009.68 171.542 -2
 1 24 -8 1009.68 171.542 1
 -1 -24 7 2348.67 171.894 -2
 -1 24 7 2348.67 171.894 1
 -1 -24 6 1205.34 125.97 -2
 -1 24 6 1205.34 125.97 1
 1 -24 -5 18290.7 509.393 -2
 1 24 -5 18290.7 509.393 1
 1 -24 -4 15972.4 378.855 -2
 1 24 -4 15972.4 378.855 1
 1 -24 -3 892.999 88.6263 -2
 1 24 -3 892.999 88.6263 1
 1 -24 -2 799.7 134.667 -2
 1 24 -2 799.7 134.667 1
 1 24 -1 12730.7 337.722 -2
 1 -24 -1 12730.7 337.722 1
 1 24 0 10209.9 287.526 -2
 1 -24 0 10209.9 287.526 1
 -1 24 -1 1969.38 146.376 -2
 -1 -24 -1 1969.38 146.376 1
 -1 -24 -2 6242.38 177.515 -2
 -1 24 -2 6242.38 177.515 1
 -1 24 -3 6226.32 218.265 -2
 -1 -24 -3 6226.32 218.265 1
 1 24 4 1245.58 183.054 -2
 1 -24 4 1245.58 183.054 1
 -1 -24 -5 7346.65 321.433 -2
 -1 24 -5 7346.65 321.433 1
 1 24 6 1225.76 161.123 -2
 1 -24 6 1225.76 161.123 1
 1 -24 7 3609.45 308.787 -2
 1 24 7 3609.45 308.787 1
 -1 -24 -8 314.013 85.1417 -2
 -1 24 -8 314.013 85.1417 1
 1 24 9 1785.37 194.017 -2
 1 -24 9 1785.37 194.017 1
 -1 -24 -10 61.5241 45.6859 -2
 -1 24 -10 61.5241 45.6859 1
 -1 24 -11 2190.51 186.732 -2
 -1 -24 -11 2190.51 186.732 1
 -1 24 -12 7878.04 278.623 -2
 -1 -24 -12 7878.04 278.623 1
 1 25 -12 13135.7 279.691 -2
 1 -25 -12 13135.7 279.691 1
 1 -25 -11 13879.9 301.015 -2
 1 25 -11 13879.9 301.015 1
 1 25 -10 2855.44 210.453 -2
 1 -25 -10 2855.44 210.453 1
 1 -25 -9 838.959 122.853 -2
 1 25 -9 838.959 122.853 1
 1 -25 -8 3706.09 228.028 -2
 1 25 -8 3706.09 228.028 1
 1 -25 -7 10022.4 298.717 -2
 1 25 -7 10022.4 298.717 1
 -1 25 6 7599.61 292.35 -2
 -1 -25 6 7599.61 292.35 1
 1 25 -5 3580.03 263.502 -2
 1 -25 -5 3580.03 263.502 1
 1 25 -4 3782.92 260.606 -2
 1 -25 -4 3782.92 260.606 1
 1 -25 -3 10630.1 200.998 -2
 1 25 -3 10630.1 200.998 1
 -1 25 2 2485.39 148.918 -2
 -1 -25 2 2485.39 148.918 1
 1 25 -1 2310.57 123.733 -2
 1 -25 -1 2310.57 123.733 1
 -1 25 0 3767.74 178.085 -2
 -1 -25 0 3767.74 178.085 1
 1 25 1 42725.9 633.969 -2
 1 -25 1 42725.9 633.969 1
 -1 25 -2 19420.5 358.604 -2
 -1 -25 -2 19420.5 358.604 1
 1 25 3 7560.97 249.762 -2
 1 -25 3 7560.97 249.762 1
 -1 25 -4 3955.62 171.313 -2
 -1 -25 -4 3955.62 171.313 1
 -1 -25 -5 25960.6 622.342 -2
 -1 25 -5 25960.6 622.342 1
 -1 -25 -6 32616.3 736.413 -2
 -1 25 -6 32616.3 736.413 1
 -1 -25 -7 8266.36 289.34 -2
 -1 25 -7 8266.36 289.34 1
 1 25 8 3336.77 327.86 -2
 1 -25 8 3336.77 327.86 1
 -1 -25 -9 1280.55 173.605 -2
 -1 25 -9 1280.55 173.605 1
 -1 -25 -10 932.202 113.306 -2
 -1 25 -10 932.202 113.306 1
 -1 25 -11 5989.87 217.656 -2
 -1 -25 -11 5989.87 217.656 1
 1 26 -11 283.122 103.218 -2
 1 -26 -11 283.122 103.218 1
 1 -26 -10 1948.89 197.297 -2
 1 26 -10 1948.89 197.297 1
 1 26 -9 264.312 166.418 -2
 1 -26 -9 264.312 166.418 1
 1 26 -8 4055.97 248.182 -2
 1 -26 -8 4055.97 248.182 1
 1 26 -7 6465.03 214.314 -2
 1 -26 -7 6465.03 214.314 1
 1 26 -6 1521.4 127.028 -2
 1 -26 -6 1521.4 127.028 1
 1 26 -5 4333.87 218.637 -2
 1 -26 -5 4333.87 218.637 1
 1 26 -4 10176.1 295.743 -2
 1 -26 -4 10176.1 295.743 1
 1 26 -3 18258.6 327.632 -2
 1 -26 -3 18258.6 327.632 1
 1 26 -2 6140.85 224.439 -2
 1 -26 -2 6140.85 224.439 1
 1 26 -1 16687.9 294.754 -2
 1 -26 -1 16687.9 294.754 1
 -1 26 0 31636.7 645.226 -2
 -1 -26 0 31636.7 645.226 1
 -1 26 -1 1939.76 135.104 -2
 -1 -26 -1 1939.76 135.104 1
 1 26 2 10145.9 334.948 -2
 1 -26 2 10145.9 334.948 1
 -1 26 -3 10483 286.615 -2
 -1 -26 -3 10483 286.615 1
 -1 26 -4 5986.11 264.74 -2
 -1 -26 -4 5986.11 264.74 1
 -1 26 -5 12696.9 377.225 -2
 -1 -26 -5 12696.9 377.225 1
 1 26 6 50.4191 66.4091 -2
 1 -26 6 50.4191 66.4091 1
 1 -26 7 4553 224.419 -2
 1 26 7 4553 224.419 1
 -1 -26 -8 3946.05 266.511 -2
 -1 26 -8 3946.05 266.511 1
 -1 26 -9 7541.16 278.082 -2
 -1 -26 -9 7541.16 278.082 1
 1 26 10 4358.55 246.206 -2
 1 -26 10 4358.55 246.206 1
 -1 26 -11 4364.69 152.893 -2
 -1 -26 -11 4364.69 152.893 1
 1 27 -11 46.2563 107.97 -2
 1 -27 -11 46.2563 107.97 1
 1 27 -10 2920.1 200.904 -2
 1 -27 -10 2920.1 200.904 1
 1 27 -9 11457.4 377.992 -2
 1 -27 -9 11457.4 377.992 1
 1 27 -8 2915.23 285.728 -2
 1 -27 -8 2915.23 285.728 1
 1 27 -7 1423.14 129.736 -2
 1 -27 -7 1423.14 129.736 1
 1 -27 -6 491.228 100.771 -2
 1 27 -6 491.228 100.771 1
 1 27 -5 16181.8 386.819 -2
 1 -27 -5 16181.8 386.819 1
 1 27 -4 5348.3 251.475 -2
 1 -27 -4 5348.3 251.475 1
 1 -27 -3 2160.92 116.006 -2
 1 27 -3 2160.92 116.006 1
 1 -27 -2 5538.52 181.48 -2
 1 27 -2 5538.52 181.48 1
 -1 27 1 2889.55 138.633 -2
 -1 -27 1 2889.55 138.633 1
 -1 27 0 667.309 100.979 -2
 -1 -27 0 667.309 100.979 1
 -1 27 -1 385.525 91.4881 -2
 -1 -27 -1 385.525 91.4881 1
 1 -27 2 630.706 114.195 -2
 1 27 2 630.706 114.195 1
 -1 27 -3 5707.26 283.76 -2
 -1 -27 -3 5707.26 283.76 1
 1 -27 4 14016.2 332.72 -2
 1 27 4 14016.2 332.72 1
 -1 -27 -5 427.257 122.914 -2
 -1 27 -5 427.257 122.914 1
 -1 -27 -6 1361.87 190.13 -2
 -1 27 -6 1361.87 190.13 1
 -1 -27 -7 1348.16 132.968 -2
 -1 27 -7 1348.16 132.968 1
 -1 27 -8 7863.41 317.314 -2
 -1 -27 -8 7863.41 317.314 1
 -1 27 -9 837.303 148.286 -2
 -1 -27 -9 837.303 148.286 1
 -1 27 -10 47.7784 86.5932 -2
 -1 -27 -10 47.7784 86.5932 1
 -1 -27 -11 2859.69 139.655 -2
 -1 27 -11 2859.69 139.655 1
 1 28 -11 4099.63 162.955 -2
 1 -28 -11 4099.63 162.955 1
 1 28 -10 1387.95 152.931 -2
 1 -28 -10 1387.95 152.931 1
 1 28 -9 6275.2 391.133 -2
 1 -28 -9 6275.2 391.133 1
 1 28 -8 8789.49 912.176 -2
 1 -28 -8 8789.49 912.176 1
 -1 -28 7 189.937 132.296 -2
 -1 28 7 189.937 132.296 1
 -1 -28 6 2268.06 169.309 -2
 -1 28 6 2268.06 169.309 1
 1 28 -5 4621.58 225.915 -2
 1 -28 -5 4621.58 225.915 1
 -1 -28 4 8882.69 302.694 -2
 -1 28 4 8882.69 302.694 1
 1 28 -3 14069.6 305.639 -2
 1 -28 -3 14069.6 305.639 1
 1 28 -2 9372.88 227.228 -2
 1 -28 -2 9372.88 227.228 1
 1 -28 -1 19500.1 369.139 -2
 1 28 -1 19500.1 369.139 1
 -1 28 0 11663.4 349.528 -2
 -1 -28 0 11663.4 349.528 1
 -1 28 -1 2862.93 179.707 -2
 -1 -28 -1 2862.93 179.707 1
 1 -28 2 3752.86 205.821 -2
 1 28 2 3752.86 205.821 1
 1 -28 3 848.233 125.513 -2
 1 28 3 848.233 125.513 1
 -1 28 -4 5246.14 222.647 -2
 -1 -28 -4 5246.14 222.647 1
 1 -28 5 1078.81 139.764 -2
 1 28 5 1078.81 139.764 1
 -1 -28 -6 955.515 123.576 -2
 -1 28 -6 955.515 123.576 1
 1 -28 7 1411.45 137.07 -2
 1 28 7 1411.45 137.07 1
 -1 28 -8 3099.92 237.179 -2
 -1 -28 -8 3099.92 237.179 1
 -1 -28 -9 598.533 100.662 -2
 -1 28 -9 598.533 100.662 1
 -1 28 -10 359.2 106.721 -2
 -1 -28 -10 359.2 106.721 1
 1 -29 -10 343.446 95.924 -2
 1 29 -10 343.446 95.924 1
 1 29 -9 3740.53 322.65 -2
 1 -29 -9 3740.53 322.65 1
 1 29 -8 4876.69 700.548 -2
 1 -29 -8 4876.69 700.548 1
 -1 -29 7 9526.8 316.705 -2
 -1 29 7 9526.8 316.705 1
 -1 29 6 3969.57 190.255 -2
 -1 -29 6 3969.57 190.255 1
 1 29 -5 480.421 120.265 -2
 1 -29 -5 480.421 120.265 1
 1 -29 -4 1486.47 166.457 -2
 1 29 -4 1486.47 166.457 1
 1 29 -3 13658 324.893 -2
 1 -29 -3 13658 324.893 1
 1 -29 -2 1550.54 124.096 -2
 1 29 -2 1550.54 124.096 1
 1 -29 -1 4275.08 204.094 -2
 1 29 -1 4275.08 204.094 1
 1 29 0 6512.33 226.378 -2
 1 -29 0 6512.33 226.378 1
 -1 -29 -1 32385.9 419.685 -2
 -1 29 -1 32385.9 419.685 1
 -1 -29 -2 1737.25 139.962 -2
 -1 29 -2 1737.25 139.962 1
 -1 29 -3 4048.24 181.315 -2
 -1 -29 -3 4048.24 181.315 1
 -1 29 -4 7643.39 322.677 -2
 -1 -29 -4 7643.39 322.677 1
 -1 29 -5 8694.07 335.005 -2
 -1 -29 -5 8694.07 335.005 1
 1 29 6 7625.18 284.747 -2
 1 -29 6 7625.18 284.747 1
 1 29 7 823.92 114.174 -2
 1 -29 7 823.92 114.174 1
 -1 -29 -8 3666.93 202.642 -2
 -1 29 -8 3666.93 202.642 1
 -1 29 -9 1825.48 132.995 -2
 -1 -29 -9 1825.48 132.995 1
 -1 29 -10 487.565 104.138 -2
 -1 -29 -10 487.565 104.138 1
 1 30 -10 1546.95 133.847 -2
 1 -30 -10 1546.95 133.847 1
 1 30 -9 335.612 125.576 -2
 1 -30 -9 335.612 125.576 1
 1 30 -8 4411.63 608.618 -2
 1 -30 -8 4411.63 608.618 1
 -1 -30 7 6741.37 251.434 -2
 -1 30 7 6741.37 251.434 1
 -1 30 6 1067.62 174.364 -2
 -1 -30 6 1067.62 174.364 1
 1 30 -5 1946.16 154.641 -2
 1 -30 -5 1946.16 154.641 1
 1 -30 -4 1426.93 117.862 -2
 1 30 -4 1426.93 117.862 1
 -1 30 3 6063.73 229.75 -2
 -1 -30 3 6063.73 229.75 1
 1 -30 -2 14620 235.559 -2
 1 30 -2 14620 235.559 1
 -1 30 1 807.594 117.503 -2
 -1 -30 1 807.594 117.503 1
 -1 30 0 739.155 99.6095 -2
 -1 -30 0 739.155 99.6095 1
 -1 30 -1 5714.25 193.797 -2
 -1 -30 -1 5714.25 193.797 1
 -1 -30 -2 14365.9 406.274 -2
 -1 30 -2 14365.9 406.274 1
 -1 30 -3 3126.8 183.03 -2
 -1 -30 -3 3126.8 183.03 1
 -1 -30 -4 2657.06 154.364 -2
 -1 30 -4 2657.06 154.364 1
 -1 30 -5 1138.73 122.197 -2
 -1 -30 -5 1138.73 122.197 1
 1 30 6 1607.07 148.127 -2
 1 -30 6 1607.07 148.127 1
 -1 30 -7 2059.45 137.378 -2
 -1 -30 -7 2059.45 137.378 1
 -1 30 -8 627.783 129.643 -2
 -1 -30 -8 627.783 129.643 1
 -1 30 -9 4032.52 191.547 -2
 -1 -30 -9 4032.52 191.547 1
 1 31 -9 9448.81 242.237 -2
 1 -31 -9 9448.81 242.237 1
 1 31 -8 14126.6 772.919 -2
 1 -31 -8 14126.6 772.919 1
 -1 -31 7 203.156 107.96 -2
 -1 31 7 203.156 107.96 1
 1 31 -6 82.6547 104.736 -2
 1 -31 -6 82.6547 104.736 1
 1 31 -5 3655.32 181.842 -2
 1 -31 -5 3655.32 181.842 1
 -1 -31 4 12404 309.892 -2
 -1 31 4 12404 309.892 1
 1 31 -3 712.809 100.21 -2
 1 -31 -3 712.809 100.21 1
 1 31 -2 3103.6 125.365 -2
 1 -31 -2 3103.6 125.365 1
 -1 31 1 3705.12 130.153 -2
 -1 -31 1 3705.12 130.153 1
 -1 31 0 2113.44 119.971 -2
 -1 -31 0 2113.44 119.971 1
 1 31 1 2751.86 225.601 -2
 1 -31 1 2751.86 225.601 1
 -1 -31 -2 1472.63 124.444 -2
 -1 31 -2 1472.63 124.444 1
 -1 31 -3 14719.1 276.152 -2
 -1 -31 -3 14719.1 276.152 1
 -1 31 -4 10164 333.105 -2
 -1 -31 -4 10164 333.105 1
 -1 31 -5 612.131 125.804 -2
 -1 -31 -5 612.131 125.804 1
 1 -31 6 2095.35 148.04 -2
 1 31 6 2095.35 148.04 1
 1 31 7 4918.12 222.536 -2
 1 -31 7 4918.12 222.536 1
 -1 31 -8 6189.94 189.135 -2
 -1 -31 -8 6189.94 189.135 1
 -1 31 -9 2354.02 234.683 -2
 -1 -31 -9 2354.02 234.683 1
 1 32 -9 3925.48 234.086 1
 1 -32 -9 2273.82 125.364 -2
 1 32 -9 2273.82 125.364 1
 1 32 -8 5967.53 209.337 -2
 1 -32 -8 5967.53 209.337 1
 -1 32 7 561.441 114.314 -2
 -1 -32 7 561.441 114.314 1
 -1 -32 6 2687.57 183.962 -2
 -1 32 6 2687.57 183.962 1
 1 32 -5 4132.04 162.418 -2
 1 -32 -5 4132.04 162.418 1
 1 32 -4 530.362 89.4713 -2
 1 -32 -4 530.362 89.4713 1
 1 -32 -3 2642.31 117.751 -2
 1 32 -3 2642.31 117.751 1
 -1 32 2 2256.39 110.644 -2
 -1 -32 2 2256.39 110.644 1
 1 -32 -1 11708.1 211.185 -2
 1 32 -1 11708.1 211.185 1
 1 32 0 17059.8 336.472 -2
 1 -32 0 17059.8 336.472 1
 -1 32 -1 1538.26 175.889 -2
 -1 -32 -1 1538.26 175.889 1
 1 32 2 440.846 90.3167 -2
 1 -32 2 440.846 90.3167 1
 -1 32 -3 707.577 101.134 -2
 -1 -32 -3 707.577 101.134 1
 -1 32 -4 3110.72 208.896 -2
 -1 -32 -4 3110.72 208.896 1
 -1 32 -5 3433.08 164.671 -2
 -1 -32 -5 3433.08 164.671 1
 1 -32 6 254.643 99.8318 -2
 1 32 6 254.643 99.8318 1
 -1 32 -7 5381.94 202.169 -2
 -1 -32 -7 5381.94 202.169 1
 -1 32 -8 1390.52 130.252 -2
 -1 -32 -8 1390.52 130.252 1
 -1 32 -9 623.087 158.744 -2
 -1 -32 -9 623.087 158.744 1
 1 -33 -8 2374.21 132.102 -2
 1 33 -8 2374.21 132.102 1
 1 33 -7 15375.7 236.826 -2
 1 -33 -7 15375.7 236.826 1
 -1 -33 6 7430.61 243.369 -2
 -1 33 6 7430.61 243.369 1
 -1 33 5 986.798 101.954 -2
 -1 -33 5 986.798 101.954 1
 -1 33 4 4356.58 219.477 -2
 -1 -33 4 4356.58 219.477 1
 1 -33 -3 3239.19 161.833 -2
 1 33 -3 3239.19 161.833 1
 1 -33 -2 665.977 82.7506 -2
 1 33 -2 665.977 82.7506 1
 1 -33 -1 785.551 87.5637 -2
 1 33 -1 785.551 87.5637 1
 1 33 0 1375.43 120.269 -2
 1 -33 0 1375.43 120.269 1
 -1 33 -1 6067.11 201.839 -2
 -1 -33 -1 6067.11 201.839 1
 1 -33 2 1597.33 121.267 -2
 1 33 2 1597.33 121.267 1
 -1 33 -3 2443.8 138.252 -2
 -1 -33 -3 2443.8 138.252 1
 -1 33 -4 1719.42 124.084 -2
 -1 -33 -4 1719.42 124.084 1
 1 -33 5 2938.71 174.073 -2
 1 33 5 2938.71 174.073 1
 1 -33 6 13807.5 272.852 -2
 1 33 6 13807.5 272.852 1
 1 33 7 2446.89 135.322 -2
 1 -33 7 2446.89 135.322 1
 -1 33 -8 4240.84 275.754 -2
 -1 -33 -8 4240.84 275.754 1
 1 34 -8 5150.45 211.526 -2
 1 -34 -8 5150.45 211.526 1
 1 34 -7 3524.87 209.673 -2
 1 -34 -7 3524.87 209.673 1
 -1 -34 6 775.053 117.486 -2
 -1 34 6 775.053 117.486 1
 -1 34 5 2867.63 179.97 -2
 -1 -34 5 2867.63 179.97 1
 -1 34 4 4936.06 211.918 -2
 -1 -34 4 4936.06 211.918 1
 1 -34 -3 11962.2 293.299 -2
 1 34 -3 11962.2 293.299 1
 1 -34 -2 3312.72 130.822 -2
 1 34 -2 3312.72 130.822 1
 1 -34 -1 308.569 97.1337 -2
 1 34 -1 308.569 97.1337 1
 1 -34 0 195.51 70.8964 -2
 1 34 0 195.51 70.8964 1
 1 -34 1 3195.97 129.864 -2
 1 34 1 3195.97 129.864 1
 -1 34 -2 6001.67 196.748 -2
 -1 -34 -2 6001.67 196.748 1
 -1 34 -3 4845.25 162.18 -2
 -1 -34 -3 4845.25 162.18 1
 1 -34 4 434.551 95.2126 -2
 1 34 4 434.551 95.2126 1
 -1 34 -5 2751.82 173.024 -2
 -1 -34 -5 2751.82 173.024 1
 1 34 6 555.588 99.0864 -2
 1 -34 6 555.588 99.0864 1
 1 34 7 1709.86 152.229 -2
 1 -34 7 1709.86 152.229 1
 1 35 -7 9413.62 273.612 -2
 1 -35 -7 9413.62 273.612 1
 1 35 -6 823.073 116.515 -2
 1 -35 -6 823.073 116.515 1
 -1 35 5 1606.01 139.158 -2
 -1 -35 5 1606.01 139.158 1
 -1 -35 4 8331.03 257.043 -2
 -1 35 4 8331.03 257.043 1
 1 -35 -3 1342.43 117.822 -2
 1 35 -3 1342.43 117.822 1
 -1 35 2 2748.4 118.607 -2
 -1 -35 2 2748.4 118.607 1
 -1 -35 1 2705.76 118.068 -2
 -1 35 1 2705.76 118.068 1
 1 35 0 583.501 85.6213 -2
 1 -35 0 583.501 85.6213 1
 -1 -35 -1 827.679 81.9763 -2
 -1 35 -1 827.679 81.9763 1
 -1 35 -2 1486.22 94.3584 -2
 -1 -35 -2 1486.22 94.3584 1
 1 35 3 10447.7 229.943 -2
 1 -35 3 10447.7 229.943 1
 1 35 4 8824.22 185.916 -2
 1 -35 4 8824.22 185.916 1
 -1 35 -5 233.892 75.6382 -2
 -1 -35 -5 233.892 75.6382 1
 1 35 6 2454.47 126.419 -2
 1 -35 6 2454.47 126.419 1
 1 -35 7 2443.06 139.274 -2
 1 35 7 2443.06 139.274 1
 1 36 -7 246.485 201.223 -2
 1 -36 -7 246.485 201.223 1
 -1 36 6 1464.92 97.7949 -2
 -1 -36 6 1464.92 97.7949 1
 -1 -36 5 8012.39 208.479 -2
 -1 36 5 8012.39 208.479 1
 -1 -36 4 2029.41 150.138 -2
 -1 36 4 2029.41 150.138 1
 1 -36 -3 343.96 98.4138 -2
 1 36 -3 343.96 98.4138 1
 -1 -36 2 1808.04 99.497 -2
 -1 36 2 1808.04 99.497 1
 -1 -36 1 8181.64 202.157 -2
 -1 36 1 8181.64 202.157 1
 1 -36 0 5223.73 157.252 -2
 1 36 0 5223.73 157.252 1
 -1 36 -1 375.452 65.7742 -2
 -1 -36 -1 375.452 65.7742 1
 1 36 2 3022.63 95.0787 -2
 1 -36 2 3022.63 95.0787 1
 -1 36 -3 87.7619 49.9016 -2
 -1 -36 -3 87.7619 49.9016 1
 1 -36 4 2743.28 123.589 -2
 1 36 4 2743.28 123.589 1
 1 -36 5 1876.51 121.641 -2
 1 36 5 1876.51 121.641 1
 1 -36 6 859.829 100.553 -2
 1 36 6 859.829 100.553 1
 1 37 -6 10234.5 391.887 -2
 1 -37 -6 10234.5 391.887 1
 -1 -37 5 1604.57 109.618 -2
 -1 37 5 1604.57 109.618 1
 -1 -37 4 4454.85 169.464 -2
 -1 37 4 4454.85 169.464 1
 -1 37 3 1874.76 144.65 -2
 -1 -37 3 1874.76 144.65 1
 -1 -37 2 5188.39 164.059 -2
 -1 37 2 5188.39 164.059 1
 -1 -37 1 384.259 67.9528 -2
 -1 37 1 384.259 67.9528 1
 -1 -37 0 909.826 86.6172 -2
 -1 37 0 909.826 86.6172 1
 1 37 1 2544.91 130.413 -2
 1 -37 1 2544.91 130.413 1
 1 -37 2 429.41 68.3935 -2
 1 37 2 429.41 68.3935 1
 1 -37 3 1148.24 88.7937 -2
 1 37 3 1148.24 88.7937 1
 1 -37 4 2635.41 164.804 -2
 1 37 4 2635.41 164.804 1
 1 37 5 4815.94 168.258 -2
 1 -37 5 4815.94 168.258 1
 1 38 -5 793.243 116.271 -2
 1 -38 -5 793.243 116.271 1
 -1 38 4 2671.63 141.701 -2
 -1 -38 4 2671.63 141.701 1
 -1 -38 3 11147.8 227.829 -2
 -1 38 3 11147.8 227.829 1
 -1 -38 2 4867.26 157.427 -2
 -1 38 2 4867.26 157.427 1
 1 38 -1 576.861 62.119 -2
 1 -38 -1 576.861 62.119 1
 1 -38 0 496.525 58.602 -2
 1 38 0 496.525 58.602 1
 -1 38 -1 2156.9 91.6207 -2
 -1 -38 -1 2156.9 91.6207 1
 1 -38 2 3652.53 104.845 -2
 1 38 2 3652.53 104.845 1
 1 -38 3 1123.89 95.9041 -2
 1 38 3 1123.89 95.9041 1
 1 38 4 268.997 94.1111 -2
 1 -38 4 268.997 94.1111 1
 -1 39 4 327.365 85.3454 1
 -1 -39 3 58.8247 65.7074 -2
 -1 39 3 58.8247 65.7074 1
 1 -39 -2 3894.25 142.998 -2
 1 39 -2 3894.25 142.998 1
 1 -39 -1 1922.54 82.0809 -2
 1 39 -1 1922.54 82.0809 1
 -1 39 0 78.8837 52.3363 -2
 -1 -39 0 78.8837 52.3363 1
 -1 39 -1 1478.93 79.4186 -2
 -1 -39 -1 1478.93 79.4186 1
 1 39 2 1355.66 78.9511 -2
 1 -39 2 1355.66 78.9511 1
 1 39 3 2029.37 126.154 -2
 1 -39 3 2029.37 126.154 1
 -1 40 2 1581.69 97.85 -2
 -1 -40 2 1581.69 97.85 1
 -1 -40 1 7522.32 150.014 -2
 -1 40 1 7522.32 150.014 1
 -1 40 0 2059.62 156.242 1
 -1 40 0 5008.03 188.775 -2
 -1 -40 0 5008.03 188.775 1
 1 40 1 651.313 106.992 1
 2 0 -15 912.198 207.797 -2
 2 0 -15 912.198 207.797 1
 2 0 -14 630.87 175.1 -2
 2 0 -14 630.87 175.1 1
 2 0 -13 11361.8 328.826 -2
 2 0 -13 11361.8 328.826 1
 2 0 -12 2439.01 177.897 -2
 2 0 -12 2439.01 177.897 1
 2 0 -11 3447.1 199.951 -2
 2 0 -11 3447.1 199.951 1
 2 0 -10 1717.92 138.94 -2
 2 0 -10 1717.92 138.94 1
 2 0 -9 2415.9 490.766 -2
 2 0 -9 2415.9 490.766 1
 2 0 -8 2359.74 468.654 -2
 2 0 -8 2359.74 468.654 1
 2 0 -7 589.219 315.527 -2
 2 0 -7 589.219 315.527 1
 2 0 -6 24838.1 250.628 -2
 2 0 -6 24838.1 250.628 1
 2 0 -5 120369 492.374 -2
 2 0 -5 120369 492.374 1
 2 0 -4 30612.7 233.103 -2
 2 0 -4 30612.7 233.103 1
 2 0 -3 6366.64 235.196 -2
 2 0 -3 6366.64 235.196 1
 2 0 -2 67847.6 515.083 -2
 2 0 -2 67847.6 515.083 1
 2 0 -1 54359.8 448.627 -2
 2 0 -1 54359.8 448.627 1
 2 0 0 72226.7 613.049 -2
 2 0 0 72226.7 613.049 1
 -2 0 -1 265.484 54.6153 -2
 -2 0 -1 265.484 54.6153 1
 -2 0 -2 21321.8 262.062 -2
 -2 0 -2 21321.8 262.062 1
 -2 0 -3 22920.5 350.757 -2
 -2 0 -3 22920.5 350.757 1
 -2 0 -4 12419 311.351 -2
 -2 0 -4 12419 311.351 1
 -2 0 -5 760.733 130.118 -2
 -2 0 -5 760.733 130.118 1
 -2 0 -6 782.049 138.492 -2
 -2 0 -6 782.049 138.492 1
 -2 0 -7 39663.7 1385.66 -2
 -2 0 -7 39663.7 1385.66 1
 -2 0 -8 38443.2 1381.35 -2
 -2 0 -8 38443.2 1381.35 1
 -2 0 -9 839.313 146.464 -2
 -2 0 -9 839.313 146.464 1
 -2 0 -10 6411.67 329.535 -2
 -2 0 -10 6411.67 329.535 1
 -2 0 -11 39032.7 757.321 -2
 -2 0 -11 39032.7 757.321 1
 -2 0 -12 36554.3 729.584 -2
 -2 0 -12 36554.3 729.584 1
 -2 0 -13 2451.4 246.198 -2
 -2 0 -13 2451.4 246.198 1
 -2 0 -14 -12.9011 172.151 -2
 -2 0 -14 -12.9011 172.151 1
 2 -1 -15 3380.23 181.606 -2
 2 1 -15 3380.23 181.606 1
 2 1 -14 6937.03 223.12 -2
 2 -1 -14 6937.03 223.12 1
 2 1 -13 2149.23 153.837 -2
 2 -1 -13 2149.23 153.837 1
 2 1 -12 5264.06 193.463 -2
 2 -1 -12 5264.06 193.463 1
 2 -1 -11 9260.45 282.863 -2
 2 1 -11 9260.45 282.863 1
 2 1 -10 10448.4 187.491 -2
 2 -1 -10 10448.4 187.491 1
 2 -1 -9 5721.93 462.123 -2
 2 1 -9 5721.93 462.123 1
 2 -1 -8 5522.24 422.393 -2
 2 1 -8 5522.24 422.393 1
 2 1 -7 1396.6 252.441 -2
 2 -1 -7 1396.6 252.441 1
 2 -1 -6 8337.14 410.903 -2
 2 1 -6 8337.14 410.903 1
 2 -1 -5 12070.5 159.992 -2
 2 1 -5 12070.5 159.992 1
 2 1 -4 36124.6 801.711 -2
 2 -1 -4 36124.6 801.711 1
 2 -1 -3 126854 691.848 -2
 2 1 -3 126854 691.848 1
 2 -1 -2 13399.7 251.117 -2
 2 1 -2 13399.7 251.117 1
 2 -1 -1 8279.97 207.827 -2
 2 1 -1 8279.97 207.827 1
 2 -1 0 45577.9 472.229 -2
 2 1 0 45577.9 472.229 1
 -2 -1 -1 84466 711.304 -2
 -2 1 -1 84466 711.304 1
 -2 -1 -2 16754.6 332.552 -2
 -2 1 -2 16754.6 332.552 1
 -2 -1 -3 34902.4 420.122 -2
 -2 1 -3 34902.4 420.122 1
 -2 1 -4 10441.9 221.351 -2
 -2 -1 -4 10441.9 221.351 1
 -2 1 -5 22071.8 592.276 -2
 -2 -1 -5 22071.8 592.276 1
 -2 -1 -6 1870 169.321 -2
 -2 1 -6 1870 169.321 1
 -2 1 -7 6427.95 441.67 -2
 -2 -1 -7 6427.95 441.67 1
 -2 1 -8 3893.64 380.692 -2
 -2 -1 -8 3893.64 380.692 1
 -2 1 -9 1558.79 132.073 -2
 -2 -1 -9 1558.79 132.073 1
 -2 1 -10 17584.4 488.884 -2
 -2 -1 -10 17584.4 488.884 1
 -2 1 -11 2782.06 276.013 -2
 -2 -1 -11 2782.06 276.013 1
 -2 -1 -12 2886.57 278.601 -2
 -2 1 -12 2886.57 278.601 1
 -2 1 -13 8297.76 250.002 -2
 -2 -1 -13 8297.76 250.002 1
 -2 -1 -14 1958.75 146.922 -2
 -2 1 -14 1958.75 146.922 1
 2 2 -15 11449.5 317.236 -2
 2 -2 -15 11449.5 317.236 1
 2 2 -14 2580.85 189.485 -2
 2 -2 -14 2580.85 189.485 1
 2 -2 -13 1504.52 117.534 -2
 2 2 -13 1504.52 117.534 1
 2 2 -12 2870.82 157.25 -2
 2 -2 -12 2870.82 157.25 1
 2 -2 -11 16930.4 388.249 -2
 2 2 -11 16930.4 388.249 1
 2 -2 -10 4643.86 148.079 -2
 2 2 -10 4643.86 148.079 1
 2 -2 -9 2759.38 355.445 -2
 2 2 -9 2759.38 355.445 1
 2 -2 -8 24866.7 792.888 -2
 2 2 -8 24866.7 792.888 1
 2 -2 -7 3314.32 345.378 -2
 2 2 -7 3314.32 345.378 1
 2 2 -6 9552.88 390.898 -2
 2 -2 -6 9552.88 390.898 1
 2 2 -5 1314.05 73.9327 -2
 2 -2 -5 1314.05 73.9327 1
 2 2 -4 59141 581.658 -2
 2 -2 -4 59141 581.658 1
 2 -2 -3 240641 961.055 -2
 2 2 -3 240641 961.055 1
 2 2 -2 7607.06 129.437 -2
 2 -2 -2 7607.06 129.437 1
 2 2 -1 30377.7 333.209 -2
 2 -2 -1 30377.7 333.209 1
 -2 -2 0 110261 571.551 -2
 -2 2 0 110261 571.551 1
 -2 -2 -1 76852.7 658.943 -2
 -2 2 -1 76852.7 658.943 1
 2 -2 2 19634.4 399.467 -2
 2 2 2 19634.4 399.467 1
 -2 -2 -3 40127.6 429.689 -2
 -2 2 -3 40127.6 429.689 1
 -2 2 -4 20449 313.635 -2
 -2 -2 -4 20449 313.635 1
 -2 -2 -5 2083.39 187.141 -2
 -2 2 -5 2083.39 187.141 1
 -2 -2 -6 1764.62 134.375 -2
 -2 2 -6 1764.62 134.375 1
 -2 -2 -7 17320 532.04 -2
 -2 2 -7 17320 532.04 1
 -2 -2 -8 15033.3 621.391 -2
 -2 2 -8 15033.3 621.391 1
 -2 2 -9 21181.2 484.985 -2
 -2 -2 -9 21181.2 484.985 1
 -2 -2 -10 8332.5 291.398 -2
 -2 2 -10 8332.5 291.398 1
 -2 -2 -11 407.066 158.799 -2
 -2 2 -11 407.066 158.799 1
 -2 2 -12 1485.35 199.075 -2
 -2 -2 -12 1485.35 199.075 1
 -2 -2 -13 3094.04 208.893 -2
 -2 2 -13 3094.04 208.893 1
 -2 2 -14 7147.53 225.024 -2
 -2 -2 -14 7147.53 225.024 1
 2 -3 -15 4261.79 235.438 -2
 2 3 -15 4261.79 235.438 1
 2 3 -14 8530.59 263.658 -2
 2 -3 -14 8530.59 263.658 1
 2 3 -13 4032.02 199.362 -2
 2 -3 -13 4032.02 199.362 1
 2 -3 -12 31983.3 574.451 -2
 2 3 -12 31983.3 574.451 1
 2 -3 -11 19401.2 340.094 -2
 2 3 -11 19401.2 340.094 1
 2 -3 -10 15641.7 312.865 -2
 2 3 -10 15641.7 312.865 1
 2 -3 -9 20506.8 793.39 -2
 2 3 -9 20506.8 793.39 1
 2 3 -8 14788.5 656.988 -2
 2 -3 -8 14788.5 656.988 1
 2 -3 -7 39518.8 333.116 -2
 2 3 -7 39518.8 333.116 1
 2 3 -6 6517.89 335.149 -2
 2 -3 -6 6517.89 335.149 1
 2 -3 -5 28823 678.161 -2
 2 3 -5 28823 678.161 1
 2 3 -4 56219.7 485.019 -2
 2 -3 -4 56219.7 485.019 1
 2 -3 -3 4088.71 128.722 -2
 2 3 -3 4088.71 128.722 1
 -2 -3 2 7667.81 102.325 -2
 -2 3 2 7667.81 102.325 1
 2 3 -1 4729.58 149.489 -2
 2 -3 -1 4729.58 149.489 1
 -2 -3 0 200052 755.248 -2
 -2 3 0 200052 755.248 1
 -2 -3 -1 59143.3 491.177 -2
 -2 3 -1 59143.3 491.177 1
 -2 -3 -2 13600.2 266.677 -2
 -2 3 -2 13600.2 266.677 1
 2 3 3 11514.2 260.18 1
 -2 -3 -3 17482.9 422.175 -2
 -2 3 -3 17482.9 422.175 1
 -2 -3 -4 39108 673.195 -2
 -2 3 -4 39108 673.195 1
 -2 -3 -5 25069.2 438.065 -2
 -2 3 -5 25069.2 438.065 1
 -2 3 -6 1884.42 184.141 -2
 -2 -3 -6 1884.42 184.141 1
 -2 -3 -7 2588.73 266.694 -2
 -2 3 -7 2588.73 266.694 1
 -2 3 -8 22042.2 807.238 -2
 -2 -3 -8 22042.2 807.238 1
 -2 3 -9 7317.89 277.52 -2
 -2 -3 -9 7317.89 277.52 1
 -2 3 -10 1640.81 177.027 -2
 -2 -3 -10 1640.81 177.027 1
 -2 -3 -11 2428.56 253.013 -2
 -2 3 -11 2428.56 253.013 1
 -2 3 -12 5974.19 353.342 -2
 -2 -3 -12 5974.19 353.342 1
 -2 -3 -13 8059.38 271.32 -2
 -2 3 -13 8059.38 271.32 1
 -2 -3 -14 106.09 71.0276 -2
 -2 3 -14 106.09 71.0276 1
 2 4 -15 48.0868 50.6877 -2
 2 -4 -15 48.0868 50.6877 1
 2 4 -14 1155.51 131.434 -2
 2 -4 -14 1155.51 131.434 1
 2 -4 -13 11692.8 332.979 -2
 2 4 -13 11692.8 332.979 1
 2 -4 -12 2102.27 137.588 -2
 2 4 -12 2102.27 137.588 1
 2 -4 -11 3863.26 143.558 -2
 2 4 -11 3863.26 143.558 1
 2 -4 -10 14533.2 233.689 -2
 2 4 -10 14533.2 233.689 1
 2 4 -9 4563.17 304.719 -2
 2 -4 -9 4563.17 304.719 1
 2 4 -8 2578.5 342.025 -2
 2 -4 -8 2578.5 342.025 1
 2 4 -7 1265.08 153.974 -2
 2 -4 -7 1265.08 153.974 1
 2 -4 -6 58183.7 926.563 -2
 2 4 -6 58183.7 926.563 1
 2 -4 -5 50589.8 331.116 -2
 2 4 -5 50589.8 331.116 1
 2 -4 -4 15921.5 264.624 -2
 2 4 -4 15921.5 264.624 1
 2 -4 -3 15803.9 300.862 -2
 2 4 -3 15803.9 300.862 1
 2 4 -2 9296.07 254.214 -2
 2 -4 -2 9296.07 254.214 1
 2 -4 -1 11874 219.977 -2
 2 4 -1 11874 219.977 1
 -2 -4 0 59393.1 421.079 -2
 -2 4 0 59393.1 421.079 1
 2 -4 1 27808.9 374.969 -2
 2 4 1 27808.9 374.969 1
 2 4 2 6379.36 203.945 1
 -2 4 -2 7729.54 296.84 -2
 -2 -4 -2 7729.54 296.84 1
 2 4 3 4057.52 150.882 1
 -2 4 -3 4331.91 214.936 -2
 -2 -4 -3 4331.91 214.936 1
 2 -4 4 24453.7 574.662 -2
 2 4 4 24453.7 574.662 1
 -2 4 -5 30787.7 660.48 -2
 -2 -4 -5 30787.7 660.48 1
 -2 4 -6 14123.1 541.161 -2
 -2 -4 -6 14123.1 541.161 1
 -2 -4 -7 95472.5 1391.08 -2
 -2 4 -7 95472.5 1391.08 1
 -2 4 -8 4481.65 417.372 -2
 -2 -4 -8 4481.65 417.372 1
 -2 -4 -9 1246.19 154.387 -2
 -2 4 -9 1246.19 154.387 1
 -2 4 -10 2031.34 182.726 -2
 -2 -4 -10 2031.34 182.726 1
 -2 -4 -11 26694.1 631.948 -2
 -2 4 -11 26694.1 631.948 1
 -2 4 -12 20441.9 543.807 -2
 -2 -4 -12 20441.9 543.807 1
 -2 -4 -13 1936.26 216.465 -2
 -2 4 -13 1936.26 216.465 1
 -2 4 -14 563.481 142.662 -2
 -2 -4 -14 563.481 142.662 1
 2 5 -15 3527.59 222.596 -2
 2 -5 -15 3527.59 222.596 1
 2 -5 -14 3051.23 143.48 -2
 2 5 -14 3051.23 143.48 1
 2 -5 -13 884.491 112.349 -2
 2 5 -13 884.491 112.349 1
 2 -5 -12 349.04 77.4125 -2
 2 5 -12 349.04 77.4125 1
 2 5 -11 496.075 80.8636 -2
 2 -5 -11 496.075 80.8636 1
 2 -5 -10 5240.07 173.002 -2
 2 5 -10 5240.07 173.002 1
 2 -5 -9 25787.1 478.328 -2
 2 5 -9 25787.1 478.328 1
 2 -5 -8 3387.46 312.598 -2
 2 5 -8 3387.46 312.598 1
 2 -5 -7 1279.55 187.134 -2
 2 5 -7 1279.55 187.134 1
 2 -5 -6 12393.5 420.125 -2
 2 5 -6 12393.5 420.125 1
 2 -5 -5 15679.6 418.825 -2
 2 5 -5 15679.6 418.825 1
 2 -5 -4 8888.1 209.58 -2
 2 5 -4 8888.1 209.58 1
 2 -5 -3 28247.7 385.125 -2
 2 5 -3 28247.7 385.125 1
 2 -5 -2 7665.45 116.279 -2
 2 5 -2 7665.45 116.279 1
 -2 -5 1 3136.71 167.704 -2
 -2 5 1 3136.71 167.704 1
 -2 -5 0 2646.02 146.599 -2
 -2 5 0 2646.02 146.599 1
 -2 -5 -1 43335.9 467.448 -2
 -2 5 -1 43335.9 467.448 1
 2 -5 2 7914.83 283.5 -2
 2 5 2 7914.83 283.5 1
 -2 -5 -3 22431.4 547.23 -2
 -2 5 -3 22431.4 547.23 1
 -2 5 -4 77641.8 992.197 -2
 -2 -5 -4 77641.8 992.197 1
 -2 5 -5 41571.4 763.77 -2
 -2 -5 -5 41571.4 763.77 1
 -2 5 -6 53232.9 879.935 -2
 -2 -5 -6 53232.9 879.935 1
 -2 5 -7 27384.6 741.849 -2
 -2 -5 -7 27384.6 741.849 1
 -2 -5 -8 11267.4 582.1 -2
 -2 5 -8 11267.4 582.1 1
 -2 5 -9 20502.7 583.559 -2
 -2 -5 -9 20502.7 583.559 1
 -2 -5 -10 7531.77 290.137 -2
 -2 5 -10 7531.77 290.137 1
 -2 -5 -11 7309.49 399.798 -2
 -2 5 -11 7309.49 399.798 1
 -2 -5 -12 660.591 198.733 -2
 -2 5 -12 660.591 198.733 1
 -2 -5 -13 6593.95 199.632 -2
 -2 5 -13 6593.95 199.632 1
 -2 5 -14 745.666 187.65 -2
 -2 -5 -14 745.666 187.65 1
 2 -6 -15 4938.36 222.415 -2
 2 6 -15 4938.36 222.415 1
 2 6 -14 674.332 110.544 -2
 2 -6 -14 674.332 110.544 1
 2 6 -13 3273.4 143.732 -2
 2 -6 -13 3273.4 143.732 1
 2 6 -12 2260.58 116.608 -2
 2 -6 -12 2260.58 116.608 1
 2 -6 -11 1200.75 110.736 -2
 2 6 -11 1200.75 110.736 1
 2 6 -10 1067.56 64.6563 -2
 2 -6 -10 1067.56 64.6563 1
 2 -6 -9 13102.7 308.369 -2
 2 6 -9 13102.7 308.369 1
 2 -6 -8 14396.8 548.812 -2
 2 6 -8 14396.8 548.812 1
 2 -6 -7 60253.4 424.319 -2
 2 6 -7 60253.4 424.319 1
 2 -6 -6 7569.31 318.728 -2
 2 6 -6 7569.31 318.728 1
 2 6 -5 1995.06 151.731 -2
 2 -6 -5 1995.06 151.731 1
 2 -6 -4 39768.5 459.673 -2
 2 6 -4 39768.5 459.673 1
 2 -6 -3 300772 724.943 -2
 2 6 -3 300772 724.943 1
 2 -6 -2 17185.8 589.828 -2
 2 6 -2 17185.8 589.828 1
 -2 -6 1 50548.8 766.466 -2
 -2 6 1 50548.8 766.466 1
 -2 -6 0 59296.8 583.922 -2
 -2 6 0 59296.8 583.922 1
 -2 -6 -1 119211 963.631 -2
 -2 6 -1 119211 963.631 1
 -2 6 -2 10890.8 326.881 -2
 -2 -6 -2 10890.8 326.881 1
 -2 6 -3 1773.5 210.014 -2
 -2 -6 -3 1773.5 210.014 1
 -2 -6 -4 48468.1 841.702 -2
 -2 6 -4 48468.1 841.702 1
 -2 6 -5 11116.5 365.881 -2
 -2 -6 -5 11116.5 365.881 1
 -2 -6 -6 8599.09 440.91 -2
 -2 6 -6 8599.09 440.91 1
 -2 6 -7 3128.83 311.623 -2
 -2 -6 -7 3128.83 311.623 1
 -2 -6 -8 12295.6 482.012 -2
 -2 6 -8 12295.6 482.012 1
 -2 6 -9 9543.68 324.289 -2
 -2 -6 -9 9543.68 324.289 1
 -2 -6 -10 16380 401.855 -2
 -2 6 -10 16380 401.855 1
 -2 6 -11 3245.94 228.424 -2
 -2 -6 -11 3245.94 228.424 1
 -2 6 -12 1341.41 139.735 -2
 -2 -6 -12 1341.41 139.735 1
 -2 -6 -13 5584.31 247.568 -2
 -2 6 -13 5584.31 247.568 1
 -2 6 -14 7022.82 398.189 -2
 -2 -6 -14 7022.82 398.189 1
 2 7 -15 1265.44 122.866 -2
 2 -7 -15 1265.44 122.866 1
 2 -7 -14 14592.3 391.487 -2
 2 7 -14 14592.3 391.487 1
 2 7 -13 3557.05 161.816 -2
 2 -7 -13 3557.05 161.816 1
 2 -7 -12 14076.9 403.055 -2
 2 7 -12 14076.9 403.055 1
 2 -7 -11 26276.5 465.746 -2
 2 7 -11 26276.5 465.746 1
 2 -7 -10 3247.26 118.504 -2
 2 7 -10 3247.26 118.504 1
 2 -7 -9 15938.4 304.18 -2
 2 7 -9 15938.4 304.18 1
 2 -7 -8 20254.4 669.272 -2
 2 7 -8 20254.4 669.272 1
 2 -7 -7 47144.1 1024.08 -2
 2 7 -7 47144.1 1024.08 1
 2 7 -6 30553.9 661.47 -2
 2 -7 -6 30553.9 661.47 1
 2 -7 -5 21984.5 511.673 -2
 2 7 -5 21984.5 511.673 1
 2 7 -4 26114 404.242 -2
 2 -7 -4 26114 404.242 1
 2 -7 -3 51650.9 317.059 -2
 2 7 -3 51650.9 317.059 1
 2 7 -2 85248.3 916.595 -2
 2 -7 -2 85248.3 916.595 1
 2 -7 -1 59572.2 712.378 -2
 2 7 -1 59572.2 712.378 1
 -2 -7 0 67955.8 696.742 -2
 -2 7 0 67955.8 696.742 1
 -2 7 -1 23060 458.562 -2
 -2 -7 -1 23060 458.562 1
 -2 -7 -2 6792.48 296.068 -2
 -2 7 -2 6792.48 296.068 1
 -2 7 -3 13968.1 437.096 -2
 -2 -7 -3 13968.1 437.096 1
 -2 -7 -4 10457.8 404.427 -2
 -2 7 -4 10457.8 404.427 1
 -2 7 -5 38044.6 840.145 -2
 -2 -7 -5 38044.6 840.145 1
 -2 7 -6 8526.56 442.129 -2
 -2 -7 -6 8526.56 442.129 1
 -2 -7 -7 13324.6 592.443 -2
 -2 7 -7 13324.6 592.443 1
 -2 -7 -8 3887.72 268.57 -2
 -2 7 -8 3887.72 268.57 1
 -2 -7 -9 2039.2 187.139 -2
 -2 7 -9 2039.2 187.139 1
 -2 -7 -10 2855.23 205.836 -2
 -2 7 -10 2855.23 205.836 1
 -2 -7 -11 2217.1 204.424 -2
 -2 7 -11 2217.1 204.424 1
 -2 -7 -12 1141.13 144.036 -2
 -2 7 -12 1141.13 144.036 1
 -2 7 -13 2553.85 188.266 -2
 -2 -7 -13 2553.85 188.266 1
 -2 -7 -14 1847.98 231.229 -2
 -2 7 -14 1847.98 231.229 1
 2 8 -15 281.876 109.791 -2
 2 -8 -15 281.876 109.791 1
 2 8 -14 6519.21 199.321 -2
 2 -8 -14 6519.21 199.321 1
 2 -8 -13 8836.85 234.569 -2
 2 8 -13 8836.85 234.569 1
 2 -8 -12 2167.2 128.856 -2
 2 8 -12 2167.2 128.856 1
 2 8 -11 10582.1 300.509 -2
 2 -8 -11 10582.1 300.509 1
 2 -8 -10 5375.76 174.952 -2
 2 8 -10 5375.76 174.952 1
 2 8 -9 760.816 86.0729 -2
 2 -8 -9 760.816 86.0729 1
 2 -8 -8 9303.2 478.629 -2
 2 8 -8 9303.2 478.629 1
 2 8 -7 24355.2 573.408 -2
 2 -8 -7 24355.2 573.408 1
 2 -8 -6 67607.9 1005.56 -2
 2 8 -6 67607.9 1005.56 1
 2 -8 -5 49035.1 764.885 -2
 2 8 -5 49035.1 764.885 1
 2 -8 -4 10719.8 378 -2
 2 8 -4 10719.8 378 1
 2 -8 -3 21972.8 584.149 -2
 2 8 -3 21972.8 584.149 1
 2 8 -2 69408.2 871.594 -2
 2 -8 -2 69408.2 871.594 1
 2 -8 -1 71556.6 736.557 -2
 2 8 -1 71556.6 736.557 1
 -2 -8 0 14900.9 359.831 -2
 -2 8 0 14900.9 359.831 1
 -2 -8 -1 3112.64 202.544 -2
 -2 8 -1 3112.64 202.544 1
 -2 -8 -2 12942.7 386.427 -2
 -2 8 -2 12942.7 386.427 1
 -2 -8 -3 27190.9 585.598 -2
 -2 8 -3 27190.9 585.598 1
 -2 -8 -4 28915.5 698.047 -2
 -2 8 -4 28915.5 698.047 1
 -2 -8 -5 8904.17 360.317 -2
 -2 8 -5 8904.17 360.317 1
 -2 -8 -6 26545.7 736.969 -2
 -2 8 -6 26545.7 736.969 1
 -2 8 -7 49907.2 1100.96 -2
 -2 -8 -7 49907.2 1100.96 1
 -2 -8 -8 4482.82 339.031 -2
 -2 8 -8 4482.82 339.031 1
 -2 8 -9 1886.8 185.501 -2
 -2 -8 -9 1886.8 185.501 1
 -2 8 -10 2980.28 255.071 -2
 -2 -8 -10 2980.28 255.071 1
 -2 -8 -11 6538.6 303.593 -2
 -2 8 -11 6538.6 303.593 1
 -2 8 -12 6646.58 271.795 -2
 -2 -8 -12 6646.58 271.795 1
 -2 8 -13 1879.68 179.766 -2
 -2 -8 -13 1879.68 179.766 1
 -2 8 -14 934.831 177.247 -2
 -2 -8 -14 934.831 177.247 1
 2 9 -15 1273.34 123.341 -2
 2 -9 -15 1273.34 123.341 1
 2 9 -14 766.396 104.562 -2
 2 -9 -14 766.396 104.562 1
 2 -9 -13 2161.31 112.608 -2
 2 9 -13 2161.31 112.608 1
 2 -9 -12 1114.58 85.0532 -2
 2 9 -12 1114.58 85.0532 1
 2 -9 -11 2274.6 140.987 -2
 2 9 -11 2274.6 140.987 1
 2 9 -10 7780.59 210.844 -2
 2 -9 -10 7780.59 210.844 1
 2 9 -9 21965.1 419.67 -2
 2 -9 -9 21965.1 419.67 1
 2 -9 -8 6385.14 342.76 -2
 2 9 -8 6385.14 342.76 1
 2 -9 -7 13552.8 508.822 -2
 2 9 -7 13552.8 508.822 1
 2 -9 -6 9498.5 402.042 -2
 2 9 -6 9498.5 402.042 1
 2 -9 -5 22384.5 552.294 -2
 2 9 -5 22384.5 552.294 1
 2 -9 -4 23040.9 566.414 -2
 2 9 -4 23040.9 566.414 1
 2 -9 -3 3325.9 295.638 -2
 2 9 -3 3325.9 295.638 1
 2 -9 -2 6639.08 480.186 -2
 2 9 -2 6639.08 480.186 1
 2 -9 -1 282.085 117.133 -2
 2 9 -1 282.085 117.133 1
 2 -9 0 3812.89 174.979 -2
 2 9 0 3812.89 174.979 1
 -2 -9 -1 5469.13 261.317 -2
 -2 9 -1 5469.13 261.317 1
 -2 9 -2 25863.2 544.116 -2
 -2 -9 -2 25863.2 544.116 1
 -2 -9 -3 100410 1139.11 -2
 -2 9 -3 100410 1139.11 1
 -2 -9 -4 70857.4 1058.65 -2
 -2 9 -4 70857.4 1058.65 1
 -2 9 -5 25006.3 703.755 -2
 -2 -9 -5 25006.3 703.755 1
 -2 9 -6 37974.2 753.49 -2
 -2 -9 -6 37974.2 753.49 1
 -2 9 -7 10096.9 534.911 -2
 -2 -9 -7 10096.9 534.911 1
 -2 -9 -8 27336.9 628.839 -2
 -2 9 -8 27336.9 628.839 1
 -2 -9 -9 3140.23 259.02 -2
 -2 9 -9 3140.23 259.02 1
 -2 9 -10 11292.7 400.725 -2
 -2 -9 -10 11292.7 400.725 1
 -2 -9 -11 2053.73 182.781 -2
 -2 9 -11 2053.73 182.781 1
 -2 -9 -12 517.558 118.452 -2
 -2 9 -12 517.558 118.452 1
 -2 -9 -13 2999.33 255.925 -2
 -2 9 -13 2999.33 255.925 1
 -2 9 -14 1851.57 228.502 -2
 -2 -9 -14 1851.57 228.502 1
 2 10 -15 8042.34 237.601 -2
 2 -10 -15 8042.34 237.601 1
 2 -10 -14 154.396 60.5407 -2
 2 10 -14 154.396 60.5407 1
 2 10 -13 357.993 63.6644 -2
 2 -10 -13 357.993 63.6644 1
 2 10 -12 565.787 70.396 -2
 2 -10 -12 565.787 70.396 1
 2 10 -11 1332.03 90.2841 -2
 2 -10 -11 1332.03 90.2841 1
 2 10 -10 2676.82 202.311 -2
 2 -10 -10 2676.82 202.311 1
 2 10 -9 3233.55 155.774 -2
 2 -10 -9 3233.55 155.774 1
 2 -10 -8 16538 635.533 -2
 2 10 -8 16538 635.533 1
 2 10 -7 1655.96 221.081 -2
 2 -10 -7 1655.96 221.081 1
 2 -10 -6 19670.5 576.881 -2
 2 10 -6 19670.5 576.881 1
 2 -10 -5 28530.1 772.339 -2
 2 10 -5 28530.1 772.339 1
 2 -10 -4 27551 275.316 -2
 2 10 -4 27551 275.316 1
 2 10 -3 50768.4 1051.16 -2
 2 -10 -3 50768.4 1051.16 1
 2 -10 -2 57931.3 989.889 -2
 2 10 -2 57931.3 989.889 1
 2 -10 -1 16954.2 198.553 -2
 2 10 -1 16954.2 198.553 1
 2 -10 0 3426.33 94.3584 -2
 2 10 0 3426.33 94.3584 1
 -2 -10 -1 2897.5 218.991 -2
 -2 10 -1 2897.5 218.991 1
 -2 -10 -2 43194.6 717.957 -2
 -2 10 -2 43194.6 717.957 1
 -2 -10 -3 163.738 191.291 -2
 -2 10 -3 163.738 191.291 1
 -2 -10 -4 17597.4 566.483 -2
 -2 10 -4 17597.4 566.483 1
 -2 10 -5 34581.7 852.226 -2
 -2 -10 -5 34581.7 852.226 1
 -2 -10 -6 1867.19 240.186 -2
 -2 10 -6 1867.19 240.186 1
 -2 10 -7 12799.8 593.057 -2
 -2 -10 -7 12799.8 593.057 1
 -2 10 -8 4933.59 315.436 -2
 -2 -10 -8 4933.59 315.436 1
 -2 10 -9 33515.4 866.654 -2
 -2 -10 -9 33515.4 866.654 1
 -2 -10 -10 20775.3 583.287 -2
 -2 10 -10 20775.3 583.287 1
 -2 -10 -11 1542.06 157.025 -2
 -2 10 -11 1542.06 157.025 1
 -2 -10 -12 583.249 130.787 -2
 -2 10 -12 583.249 130.787 1
 -2 10 -13 14719 442.507 -2
 -2 -10 -13 14719 442.507 1
 -2 10 -14 11601.7 343.553 -2
 -2 -10 -14 11601.7 343.553 1
 2 -11 -14 1885.76 149.606 -2
 2 11 -14 1885.76 149.606 1
 2 -11 -13 2562.46 146.013 -2
 2 11 -13 2562.46 146.013 1
 2 11 -12 17128.3 369.338 -2
 2 -11 -12 17128.3 369.338 1
 2 -11 -11 12388 278.336 -2
 2 11 -11 12388 278.336 1
 2 -11 -10 2774.69 197.899 -2
 2 11 -10 2774.69 197.899 1
 2 -11 -9 689.16 54.0447 -2
 2 11 -9 689.16 54.0447 1
 2 -11 -8 17742.4 523.868 -2
 2 11 -8 17742.4 523.868 1
 2 11 -7 64744.2 1121.32 -2
 2 -11 -7 64744.2 1121.32 1
 2 -11 -6 18749.4 569.989 -2
 2 11 -6 18749.4 569.989 1
 2 11 -5 15127.3 620.569 -2
 2 -11 -5 15127.3 620.569 1
 2 -11 -4 1415.92 216.965 -2
 2 11 -4 1415.92 216.965 1
 2 -11 -3 25727.8 907.544 -2
 2 11 -3 25727.8 907.544 1
 2 -11 -2 19371.7 788.517 -2
 2 11 -2 19371.7 788.517 1
 2 11 -1 19900.8 677.111 -2
 2 -11 -1 19900.8 677.111 1
 2 -11 0 29213 660.645 -2
 2 11 0 29213 660.645 1
 -2 -11 -1 42886.4 671.515 -2
 -2 11 -1 42886.4 671.515 1
 -2 11 -2 19693.7 510.961 -2
 -2 -11 -2 19693.7 510.961 1
 -2 -11 -3 8805.69 400.942 -2
 -2 11 -3 8805.69 400.942 1
 -2 11 -4 11353.8 475.87 -2
 -2 -11 -4 11353.8 475.87 1
 -2 11 -5 20108.1 645.904 -2
 -2 -11 -5 20108.1 645.904 1
 -2 11 -6 33076.2 907.551 -2
 -2 -11 -6 33076.2 907.551 1
 -2 -11 -7 421.747 200.352 -2
 -2 11 -7 421.747 200.352 1
 -2 -11 -8 520.108 181.172 -2
 -2 11 -8 520.108 181.172 1
 -2 -11 -9 15054.6 597.353 -2
 -2 11 -9 15054.6 597.353 1
 -2 -11 -10 16072.8 576.511 -2
 -2 11 -10 16072.8 576.511 1
 -2 -11 -11 7379.62 257.036 -2
 -2 11 -11 7379.62 257.036 1
 -2 -11 -12 896.294 166.06 -2
 -2 11 -12 896.294 166.06 1
 -2 11 -13 7243.23 331.431 -2
 -2 -11 -13 7243.23 331.431 1
 -2 -11 -14 4076.64 234.728 -2
 -2 11 -14 4076.64 234.728 1
 2 -12 -14 6834.37 270.067 -2
 2 12 -14 6834.37 270.067 1
 2 -12 -13 13365.6 320.493 -2
 2 12 -13 13365.6 320.493 1
 2 12 -12 1020.95 92.1717 -2
 2 -12 -12 1020.95 92.1717 1
 2 -12 -11 1844.86 102.339 -2
 2 12 -11 1844.86 102.339 1
 2 -12 -10 1423.32 115.054 -2
 2 12 -10 1423.32 115.054 1
 2 12 -9 806.982 82.3988 -2
 2 -12 -9 806.982 82.3988 1
 2 -12 -8 16587.5 335.283 -2
 2 12 -8 16587.5 335.283 1
 2 12 -7 2417.27 260.79 -2
 2 -12 -7 2417.27 260.79 1
 2 -12 -6 39301.7 833.846 -2
 2 12 -6 39301.7 833.846 1
 2 -12 -5 85586.6 1204.86 -2
 2 12 -5 85586.6 1204.86 1
 2 -12 -4 45213.3 404.184 -2
 2 12 -4 45213.3 404.184 1
 2 12 -3 917.119 307.559 -2
 2 -12 -3 917.119 307.559 1
 2 -12 -2 39306.7 340.64 -2
 2 12 -2 39306.7 340.64 1
 2 12 -1 114083 549.607 -2
 2 -12 -1 114083 549.607 1
 2 -12 0 16552.2 235.751 -2
 2 12 0 16552.2 235.751 1
 2 -12 1 1019 131.284 -2
 2 12 1 1019 131.284 1
 2 -12 2 27517.2 595.533 -2
 2 12 2 27517.2 595.533 1
 -2 -12 -3 2884.65 281.687 -2
 -2 12 -3 2884.65 281.687 1
 -2 12 -4 10480.8 460.051 -2
 -2 -12 -4 10480.8 460.051 1
 -2 12 -5 2122.56 291.893 -2
 -2 -12 -5 2122.56 291.893 1
 -2 -12 -6 10066.8 444.19 -2
 -2 12 -6 10066.8 444.19 1
 -2 12 -7 5194.32 419.992 -2
 -2 -12 -7 5194.32 419.992 1
 -2 -12 -8 2796.42 277.121 -2
 -2 12 -8 2796.42 277.121 1
 -2 12 -9 16553 521.794 -2
 -2 -12 -9 16553 521.794 1
 -2 -12 -10 1547.09 170.341 -2
 -2 12 -10 1547.09 170.341 1
 -2 -12 -11 5221.27 283.171 -2
 -2 12 -11 5221.27 283.171 1
 -2 -12 -12 9039.26 400.196 -2
 -2 12 -12 9039.26 400.196 1
 -2 12 -13 3053.65 251.229 -2
 -2 -12 -13 3053.65 251.229 1
 2 -13 -14 6670.08 258.541 -2
 2 13 -14 6670.08 258.541 1
 2 13 -13 7142.45 263.119 -2
 2 -13 -13 7142.45 263.119 1
 2 -13 -12 2734.66 157.682 -2
 2 13 -12 2734.66 157.682 1
 2 -13 -11 2755.27 179.509 -2
 2 13 -11 2755.27 179.509 1
 2 13 -10 10617.7 409.222 -2
 2 -13 -10 10617.7 409.222 1
 2 13 -9 9482.14 292.222 -2
 2 -13 -9 9482.14 292.222 1
 2 -13 -8 5503.6 198.603 -2
 2 13 -8 5503.6 198.603 1
 2 -13 -7 5251.75 358.836 -2
 2 13 -7 5251.75 358.836 1
 2 13 -6 1184.91 182.326 -2
 2 -13 -6 1184.91 182.326 1
 2 13 -5 1693.28 248.283 -2
 2 -13 -5 1693.28 248.283 1
 2 -13 -4 16071.8 813.91 -2
 2 13 -4 16071.8 813.91 1
 2 -13 -3 6559.45 556.441 -2
 2 13 -3 6559.45 556.441 1
 2 -13 -2 67581.2 1249.03 -2
 2 13 -2 67581.2 1249.03 1
 2 -13 -1 69073.2 1117.89 -2
 2 13 -1 69073.2 1117.89 1
 -2 -13 0 515.795 151.474 -2
 -2 13 0 515.795 151.474 1
 -2 -13 -1 3211.16 215.867 -2
 -2 13 -1 3211.16 215.867 1
 -2 -13 -2 46987.2 790.83 -2
 -2 13 -2 46987.2 790.83 1
 -2 13 -3 59771.9 917.511 -2
 -2 -13 -3 59771.9 917.511 1
 2 -13 4 4167.8 314.729 -2
 2 13 4 4167.8 314.729 1
 -2 13 -5 2458.9 301.143 -2
 -2 -13 -5 2458.9 301.143 1
 -2 -13 -6 1056.59 172.588 -2
 -2 13 -6 1056.59 172.588 1
 -2 13 -7 370.568 189.117 -2
 -2 -13 -7 370.568 189.117 1
 -2 13 -8 5542.87 438.949 -2
 -2 -13 -8 5542.87 438.949 1
 -2 -13 -9 3003 260.717 -2
 -2 13 -9 3003 260.717 1
 -2 -13 -10 9373.53 542.307 -2
 -2 13 -10 9373.53 542.307 1
 -2 -13 -11 12626.2 505.914 -2
 -2 13 -11 12626.2 505.914 1
 -2 13 -12 210.202 123.362 -2
 -2 -13 -12 210.202 123.362 1
 -2 -13 -13 2489.56 225.631 -2
 -2 13 -13 2489.56 225.631 1
 2 -14 -14 1099.19 103.887 -2
 2 14 -14 1099.19 103.887 1
 2 -14 -13 2823.88 147.839 -2
 2 14 -13 2823.88 147.839 1
 2 -14 -12 1663.18 132.607 -2
 2 14 -12 1663.18 132.607 1
 2 -14 -11 2116.24 129.526 -2
 2 14 -11 2116.24 129.526 1
 2 -14 -10 1795.14 152.117 -2
 2 14 -10 1795.14 152.117 1
 2 -14 -9 1374.94 130.202 -2
 2 14 -9 1374.94 130.202 1
 2 -14 -8 1251.88 110.784 -2
 2 14 -8 1251.88 110.784 1
 2 -14 -7 785.454 214.107 -2
 2 14 -7 785.454 214.107 1
 2 14 -6 6838.07 412.545 -2
 2 -14 -6 6838.07 412.545 1
 2 -14 -5 24897.1 731.793 -2
 2 14 -5 24897.1 731.793 1
 2 -14 -4 3544.15 153.407 -2
 2 14 -4 3544.15 153.407 1
 2 -14 -3 42086.8 1274.88 -2
 2 14 -3 42086.8 1274.88 1
 2 -14 -2 12358.1 596.889 -2
 2 14 -2 12358.1 596.889 1
 2 14 -1 18636.2 655.168 -2
 2 -14 -1 18636.2 655.168 1
 -2 -14 0 16801.1 234.742 -2
 -2 14 0 16801.1 234.742 1
 -2 -14 -1 22351.3 575.864 -2
 -2 14 -1 22351.3 575.864 1
 2 -14 2 21106.9 570.764 -2
 2 14 2 21106.9 570.764 1
 -2 -14 -3 2355.54 198.201 -2
 -2 14 -3 2355.54 198.201 1
 -2 14 -4 6980.56 318.818 -2
 -2 -14 -4 6980.56 318.818 1
 -2 -14 -5 565.365 155.18 -2
 -2 14 -5 565.365 155.18 1
 -2 14 -6 5670.78 353.28 -2
 -2 -14 -6 5670.78 353.28 1
 -2 14 -7 214.652 96.4343 -2
 -2 -14 -7 214.652 96.4343 1
 -2 -14 -8 10673.5 385.442 -2
 -2 14 -8 10673.5 385.442 1
 -2 -14 -9 38632.7 912.611 -2
 -2 14 -9 38632.7 912.611 1
 -2 -14 -10 66863.8 1080.81 -2
 -2 14 -10 66863.8 1080.81 1
 -2 -14 -11 2769.73 271.358 -2
 -2 14 -11 2769.73 271.358 1
 -2 -14 -12 8124.2 377.56 -2
 -2 14 -12 8124.2 377.56 1
 -2 14 -13 12987.1 367.384 -2
 -2 -14 -13 12987.1 367.384 1
 2 -15 -14 479.76 75.8669 -2
 2 15 -14 479.76 75.8669 1
 2 -15 -13 3741.6 156.459 -2
 2 15 -13 3741.6 156.459 1
 2 -15 -12 20000.5 356.147 -2
 2 15 -12 20000.5 356.147 1
 2 -15 -11 3750.01 194.426 -2
 2 15 -11 3750.01 194.426 1
 2 -15 -10 284.481 88.573 -2
 2 15 -10 284.481 88.573 1
 2 -15 -9 199.896 74.6003 -2
 2 15 -9 199.896 74.6003 1
 2 15 -8 2659.63 163.744 -2
 2 -15 -8 2659.63 163.744 1
 2 -15 -7 32835.1 682.829 -2
 2 15 -7 32835.1 682.829 1
 2 -15 -6 12404.4 534.004 -2
 2 15 -6 12404.4 534.004 1
 2 -15 -5 1111.9 260.751 -2
 2 15 -5 1111.9 260.751 1
 2 -15 -4 7155.76 513.875 -2
 2 15 -4 7155.76 513.875 1
 2 15 -3 507.696 252.181 -2
 2 -15 -3 507.696 252.181 1
 2 -15 -2 5237.99 160.795 -2
 2 15 -2 5237.99 160.795 1
 2 -15 -1 436.293 75.8077 -2
 2 15 -1 436.293 75.8077 1
 2 -15 0 38623.1 973.966 -2
 2 15 0 38623.1 973.966 1
 2 15 1 67479.4 1012.8 -2
 2 -15 1 67479.4 1012.8 1
 2 -15 2 4009.09 286.586 -2
 2 15 2 4009.09 286.586 1
 2 -15 3 1982.09 237.742 -2
 2 15 3 1982.09 237.742 1
 2 -15 4 6921.67 370.546 -2
 2 15 4 6921.67 370.546 1
 -2 -15 -5 83986.7 1170.79 -2
 -2 15 -5 83986.7 1170.79 1
 -2 15 -6 14838.4 630.668 -2
 -2 -15 -6 14838.4 630.668 1
 -2 -15 -7 1068.28 229.983 -2
 -2 15 -7 1068.28 229.983 1
 -2 -15 -8 33103 842.858 -2
 -2 15 -8 33103 842.858 1
 -2 15 -9 1069.36 220.72 -2
 -2 -15 -9 1069.36 220.72 1
 -2 -15 -10 5394.77 432.725 -2
 -2 15 -10 5394.77 432.725 1
 2 -15 11 1856.94 232.857 -2
 2 15 11 1856.94 232.857 1
 -2 15 -12 2782.38 224.949 -2
 -2 -15 -12 2782.38 224.949 1
 -2 15 -13 18884 386.834 -2
 -2 -15 -13 18884 386.834 1
 2 16 -14 2374.81 169.417 -2
 2 -16 -14 2374.81 169.417 1
 2 -16 -13 8601.51 251.714 -2
 2 16 -13 8601.51 251.714 1
 2 16 -12 2998.14 165.26 -2
 2 -16 -12 2998.14 165.26 1
 2 -16 -11 12417.7 403.558 -2
 2 16 -11 12417.7 403.558 1
 2 16 -10 4333.31 221.941 -2
 2 -16 -10 4333.31 221.941 1
 2 -16 -9 2199.99 177.95 -2
 2 16 -9 2199.99 177.95 1
 2 16 -8 1083.81 161.177 -2
 2 -16 -8 1083.81 161.177 1
 2 -16 -7 5478.27 228.569 -2
 2 16 -7 5478.27 228.569 1
 2 -16 -6 45052.7 988.937 -2
 2 16 -6 45052.7 988.937 1
 2 -16 -5 28463.1 803.461 -2
 2 16 -5 28463.1 803.461 1
 2 16 -4 3604.78 428.028 -2
 2 -16 -4 3604.78 428.028 1
 -2 16 3 16854.2 537.872 -2
 -2 -16 3 16854.2 537.872 1
 2 -16 -2 18951.3 850.46 -2
 2 16 -2 18951.3 850.46 1
 2 -16 -1 4647.36 145.295 -2
 2 16 -1 4647.36 145.295 1
 -2 -16 0 25235.4 840.855 -2
 -2 16 0 25235.4 840.855 1
 2 16 1 28982.4 732.393 -2
 2 -16 1 28982.4 732.393 1
 -2 -16 -2 17154.5 554.36 -2
 -2 16 -2 17154.5 554.36 1
 2 -16 3 656.052 152.029 -2
 2 16 3 656.052 152.029 1
 2 -16 4 8527.49 419.32 -2
 2 16 4 8527.49 419.32 1
 -2 -16 -5 3967.19 278.49 -2
 -2 16 -5 3967.19 278.49 1
 -2 -16 -6 3032.07 318.737 -2
 -2 16 -6 3032.07 318.737 1
 -2 -16 -7 55092.4 683.638 -2
 -2 16 -7 55092.4 683.638 1
 -2 16 -8 2036.16 271.788 -2
 -2 -16 -8 2036.16 271.788 1
 -2 -16 -9 21750.6 559.374 -2
 -2 16 -9 21750.6 559.374 1
 -2 -16 -10 6865.57 359.98 -2
 -2 16 -10 6865.57 359.98 1
 -2 -16 -11 9685.19 351.806 -2
 -2 16 -11 9685.19 351.806 1
 -2 -16 -12 5117.51 224.207 -2
 -2 16 -12 5117.51 224.207 1
 -2 16 -13 4276.3 273.315 -2
 -2 -16 -13 4276.3 273.315 1
 2 17 -14 12832.5 435.498 -2
 2 -17 -14 12832.5 435.498 1
 2 -17 -13 9701.26 205.853 -2
 2 17 -13 9701.26 205.853 1
 2 -17 -12 3091.82 183.008 -2
 2 17 -12 3091.82 183.008 1
 2 -17 -11 3215.84 169.794 -2
 2 17 -11 3215.84 169.794 1
 2 17 -10 20942.3 512.599 -2
 2 -17 -10 20942.3 512.599 1
 2 17 -9 18273.3 441.934 -2
 2 -17 -9 18273.3 441.934 1
 2 17 -8 2755.57 202.31 -2
 2 -17 -8 2755.57 202.31 1
 2 17 -7 10542.8 429.031 -2
 2 -17 -7 10542.8 429.031 1
 2 17 -6 9546.72 528.701 -2
 2 -17 -6 9546.72 528.701 1
 2 -17 -5 10086.3 628.942 -2
 2 17 -5 10086.3 628.942 1
 2 17 -4 1632.17 405.48 -2
 2 -17 -4 1632.17 405.48 1
 2 -17 -3 13022.8 487.398 -2
 2 17 -3 13022.8 487.398 1
 2 -17 -2 43677.5 1042.44 -2
 2 17 -2 43677.5 1042.44 1
 2 -17 -1 13308.5 240.065 -2
 2 17 -1 13308.5 240.065 1
 2 -17 0 4724.04 386.665 -2
 2 17 0 4724.04 386.665 1
 -2 -17 -1 118.801 130.386 -2
 -2 17 -1 118.801 130.386 1
 2 -17 2 17113.7 578.241 -2
 2 17 2 17113.7 578.241 1
 2 -17 3 10814.7 485.851 -2
 2 17 3 10814.7 485.851 1
 2 -17 4 10928.5 503.077 -2
 2 17 4 10928.5 503.077 1
 -2 -17 -5 214.732 123.863 -2
 -2 17 -5 214.732 123.863 1
 -2 -17 -6 3468.6 186.206 -2
 -2 17 -6 3468.6 186.206 1
 -2 17 -7 908.305 186.932 -2
 -2 -17 -7 908.305 186.932 1
 -2 17 -8 20803.4 804.726 -2
 -2 -17 -8 20803.4 804.726 1
 -2 -17 -9 1248.41 221.765 -2
 -2 17 -9 1248.41 221.765 1
 -2 17 -10 4623.67 406.647 -2
 -2 -17 -10 4623.67 406.647 1
 -2 17 -11 6949.76 328.516 -2
 -2 -17 -11 6949.76 328.516 1
 -2 17 -12 2120.58 149.895 -2
 -2 -17 -12 2120.58 149.895 1
 -2 -17 -13 163.155 86.3508 -2
 -2 17 -13 163.155 86.3508 1
 2 18 -13 3881.96 138.264 -2
 2 -18 -13 3881.96 138.264 1
 2 18 -12 1172.38 134.278 -2
 2 -18 -12 1172.38 134.278 1
 2 -18 -11 1526.32 164.02 -2
 2 18 -11 1526.32 164.02 1
 2 18 -10 3725.37 302.588 -2
 2 -18 -10 3725.37 302.588 1
 2 18 -9 1863.67 187.355 -2
 2 -18 -9 1863.67 187.355 1
 2 -18 -8 1590.73 171.671 -2
 2 18 -8 1590.73 171.671 1
 2 18 -7 4051.4 249.576 -2
 2 -18 -7 4051.4 249.576 1
 2 -18 -6 9180.45 318.75 1
 2 18 -6 10327.2 446.629 -2
 2 -18 -6 10327.2 446.629 1
 2 18 -5 14163.3 261.339 -2
 2 -18 -5 14163.3 261.339 1
 2 -18 -4 42184.5 1158.53 -2
 2 18 -4 42184.5 1158.53 1
 2 -18 -3 30722 706.106 -2
 2 18 -3 30722 706.106 1
 2 -18 -2 5685.17 355.429 -2
 2 18 -2 5685.17 355.429 1
 2 -18 -1 1667.76 316.117 -2
 2 18 -1 1667.76 316.117 1
 2 -18 0 5386.91 348.422 -2
 2 18 0 5386.91 348.422 1
 2 18 1 13256.5 573.418 -2
 2 -18 1 13256.5 573.418 1
 2 -18 2 4814.95 368.694 -2
 2 18 2 4814.95 368.694 1
 2 -18 3 20188.3 665.998 -2
 2 18 3 20188.3 665.998 1
 2 -18 4 10599.4 496.823 -2
 2 18 4 10599.4 496.823 1
 2 -18 5 253.983 144.004 -2
 2 18 5 253.983 144.004 1
 2 -18 6 8312.01 529.117 -2
 2 18 6 8312.01 529.117 1
 -2 -18 -7 6083.09 555.469 -2
 -2 18 -7 6083.09 555.469 1
 -2 -18 -8 18709.8 583.319 -2
 -2 18 -8 18709.8 583.319 1
 -2 -18 -9 22831.1 826.216 -2
 -2 18 -9 22831.1 826.216 1
 -2 -18 -10 5235.35 267.551 -2
 -2 18 -10 5235.35 267.551 1
 -2 18 -11 17185.4 538.941 -2
 -2 -18 -11 17185.4 538.941 1
 2 -18 12 12348.4 338.174 -2
 2 18 12 12348.4 338.174 1
 -2 18 -13 1019.26 125.769 -2
 -2 -18 -13 1019.26 125.769 1
 2 -19 -13 4488.6 226.859 -2
 2 19 -13 4488.6 226.859 1
 2 -19 -12 16073.7 374.18 -2
 2 19 -12 16073.7 374.18 1
 2 19 -11 2945.84 195.856 -2
 2 -19 -11 2945.84 195.856 1
 2 19 -10 5343.24 366.266 -2
 2 -19 -10 5343.24 366.266 1
 2 19 -9 812.645 144.707 -2
 2 -19 -9 812.645 144.707 1
 2 19 -8 1614.42 219.247 -2
 2 -19 -8 1614.42 219.247 1
 2 19 -7 6568.71 446.823 -2
 2 -19 -7 6568.71 446.823 1
 2 -19 -6 10827.1 336.226 1
 2 19 -6 9437.85 401.353 -2
 2 -19 -6 9437.85 401.353 1
 2 -19 -5 11306.6 599.903 -2
 2 19 -5 11306.6 599.903 1
 2 -19 -4 44963.1 1364.07 -2
 2 19 -4 44963.1 1364.07 1
 2 -19 -3 677.243 317.195 -2
 2 19 -3 677.243 317.195 1
 -2 19 2 9211.93 516.548 -2
 -2 -19 2 9211.93 516.548 1
 2 -19 -1 277.318 83.1855 -2
 2 19 -1 277.318 83.1855 1
 2 -19 0 10915.8 474.295 -2
 2 19 0 10915.8 474.295 1
 2 19 1 71087.9 1257.59 -2
 2 -19 1 71087.9 1257.59 1
 -2 -19 -2 10874.1 518.339 -2
 -2 19 -2 10874.1 518.339 1
 2 -19 3 1353.42 234.318 -2
 2 19 3 1353.42 234.318 1
 -2 -19 -4 5677.24 403.104 -2
 -2 19 -4 5677.24 403.104 1
 -2 19 -5 57693.4 966.09 -2
 -2 -19 -5 57693.4 966.09 1
 2 -19 6 23919.6 589.622 -2
 2 19 6 23919.6 589.622 1
 -2 19 -7 2608.97 218.408 -2
 -2 -19 -7 2608.97 218.408 1
 -2 -19 -8 9831.15 447.202 -2
 -2 19 -8 9831.15 447.202 1
 -2 -19 -9 400.287 130.315 -2
 -2 19 -9 400.287 130.315 1
 -2 19 -10 6990.67 324.539 -2
 -2 -19 -10 6990.67 324.539 1
 2 -19 11 8927.29 304.172 -2
 2 19 11 8927.29 304.172 1
 2 -19 12 4057.01 192.237 -2
 2 19 12 4057.01 192.237 1
 2 20 -13 1341.59 95.8301 -2
 2 -20 -13 1341.59 95.8301 1
 2 20 -12 988.12 107.124 -2
 2 -20 -12 988.12 107.124 1
 2 20 -11 6476.21 293.727 -2
 2 -20 -11 6476.21 293.727 1
 2 20 -10 1998.92 230.114 -2
 2 -20 -10 1998.92 230.114 1
 2 -20 -9 3045.69 254.029 -2
 2 20 -9 3045.69 254.029 1
 2 20 -8 4304.25 297.892 -2
 2 -20 -8 4304.25 297.892 1
 2 -20 -7 3072.83 504.115 1
 2 -20 -7 1886.33 198.231 -2
 2 20 -7 1886.33 198.231 1
 2 20 -6 13334.2 470.69 -2
 2 -20 -6 13334.2 470.69 1
 2 20 -5 49443.7 722.671 -2
 2 -20 -5 49443.7 722.671 1
 2 -20 -4 5299.13 487.21 -2
 2 20 -4 5299.13 487.21 1
 2 -20 -3 33799.8 1309.4 -2
 2 20 -3 33799.8 1309.4 1
 2 20 -2 9135.1 513.96 -2
 2 -20 -2 9135.1 513.96 1
 2 -20 -1 7306.77 406.5 -2
 2 20 -1 7306.77 406.5 1
 -2 -20 0 9547.39 532.706 -2
 -2 20 0 9547.39 532.706 1
 2 20 1 7545.64 379.653 -2
 2 -20 1 7545.64 379.653 1
 2 -20 2 8060.88 465.371 -2
 2 20 2 8060.88 465.371 1
 2 -20 3 182.931 172.56 -2
 2 20 3 182.931 172.56 1
 2 -20 4 7542.98 456.224 -2
 2 20 4 7542.98 456.224 1
 -2 20 -5 2971.69 197.954 -2
 -2 -20 -5 2971.69 197.954 1
 -2 -20 -6 9624.53 411.124 -2
 -2 20 -6 9624.53 411.124 1
 2 -20 7 41094.8 755.247 -2
 2 20 7 41094.8 755.247 1
 -2 -20 -8 9351.93 401.868 -2
 -2 20 -8 9351.93 401.868 1
 -2 20 -9 12797.6 413.359 -2
 -2 -20 -9 12797.6 413.359 1
 -2 -20 -10 7176.01 323.926 -2
 -2 20 -10 7176.01 323.926 1
 -2 20 -11 4966.32 233.675 -2
 -2 -20 -11 4966.32 233.675 1
 2 20 12 8848.93 242.474 -2
 2 -20 12 8848.93 242.474 1
 2 21 -13 4184.18 201.416 -2
 2 -21 -13 4184.18 201.416 1
 2 21 -12 185.033 68.8153 -2
 2 -21 -12 185.033 68.8153 1
 2 -21 -11 2059.89 155.089 -2
 2 21 -11 2059.89 155.089 1
 2 -21 -10 24640.9 598.929 -2
 2 21 -10 24640.9 598.929 1
 2 21 -9 23525.2 628.387 -2
 2 -21 -9 23525.2 628.387 1
 2 21 -8 4707.66 355.307 -2
 2 -21 -8 4707.66 355.307 1
 2 21 -7 1738.31 190.952 -2
 2 -21 -7 1738.31 190.952 1
 2 21 -6 100.564 96.1495 -2
 2 -21 -6 100.564 96.1495 1
 2 -21 -5 43465.4 788.927 -2
 2 21 -5 43465.4 788.927 1
 2 21 -4 12042.5 847.486 -2
 2 -21 -4 12042.5 847.486 1
 2 21 -3 2210.44 386.687 -2
 2 -21 -3 2210.44 386.687 1
 2 21 -2 1225.01 250.45 -2
 2 -21 -2 1225.01 250.45 1
 2 21 -1 341.815 134.764 -2
 2 -21 -1 341.815 134.764 1
 2 -21 0 5786.4 317.047 -2
 2 21 0 5786.4 317.047 1
 2 -21 1 117.549 150.014 -2
 2 21 1 117.549 150.014 1
 2 -21 2 3794.68 369.937 -2
 2 21 2 3794.68 369.937 1
 2 -21 3 33047.5 891.766 -2
 2 21 3 33047.5 891.766 1
 2 -21 4 17459.7 646.743 -2
 2 21 4 17459.7 646.743 1
 -2 -21 -5 5096.65 225.598 -2
 -2 21 -5 5096.65 225.598 1
 -2 21 -6 1127.84 145.255 -2
 -2 -21 -6 1127.84 145.255 1
 -2 21 -7 12412 381.844 -2
 -2 -21 -7 12412 381.844 1
 -2 21 -8 30992.4 908.251 -2
 -2 -21 -8 30992.4 908.251 1
 -2 21 -9 2798.56 258.887 -2
 -2 -21 -9 2798.56 258.887 1
 -2 21 -10 853.599 129.848 -2
 -2 -21 -10 853.599 129.848 1
 2 -21 11 1041.34 153.551 -2
 2 21 11 1041.34 153.551 1
 -2 -21 -12 109.167 96.4787 -2
 -2 21 -12 109.167 96.4787 1
 2 -22 -13 587.228 126.55 -2
 2 22 -13 587.228 126.55 1
 2 -22 -12 733.256 106.796 -2
 2 22 -12 733.256 106.796 1
 2 -22 -11 1461.37 137.254 -2
 2 22 -11 1461.37 137.254 1
 2 -22 -10 2206.28 178.454 -2
 2 22 -10 2206.28 178.454 1
 2 22 -9 2454.66 257.065 -2
 2 -22 -9 2454.66 257.065 1
 2 -22 -8 12588.6 523.165 -2
 2 22 -8 12588.6 523.165 1
 2 -22 -7 2405.28 324.856 -2
 2 22 -7 2405.28 324.856 1
 2 22 -6 4452.13 325.559 -2
 2 -22 -6 4452.13 325.559 1
 2 -22 -5 12133.6 254.891 -2
 2 22 -5 12133.6 254.891 1
 2 22 -4 36223.9 542.42 -2
 2 -22 -4 36223.9 542.42 1
 2 -22 -3 11562.2 456.29 -2
 2 22 -3 11562.2 456.29 1
 2 22 -2 560.209 232.115 -2
 2 -22 -2 560.209 232.115 1
 -2 22 1 13408.3 541.638 -2
 -2 -22 1 13408.3 541.638 1
 -2 -22 0 3410.28 315.035 -2
 -2 22 0 3410.28 315.035 1
 2 -22 1 137.146 98.1031 -2
 2 22 1 137.146 98.1031 1
 2 -22 2 10252.6 468.87 -2
 2 22 2 10252.6 468.87 1
 2 22 3 5260.73 427.759 -2
 2 -22 3 5260.73 427.759 1
 -2 -22 -4 6914.75 338.442 -2
 -2 22 -4 6914.75 338.442 1
 -2 -22 -5 2241.69 203.924 -2
 -2 22 -5 2241.69 203.924 1
 -2 22 -6 11427.6 402.693 -2
 -2 -22 -6 11427.6 402.693 1
 -2 -22 -7 40205.2 986.225 -2
 -2 22 -7 40205.2 986.225 1
 -2 -22 -8 9890.39 507.754 -2
 -2 22 -8 9890.39 507.754 1
 -2 -22 -9 13108.5 574.903 -2
 -2 22 -9 13108.5 574.903 1
 -2 22 -10 1660.42 201.997 -2
 -2 -22 -10 1660.42 201.997 1
 -2 22 -11 18104.1 356.003 -2
 -2 -22 -11 18104.1 356.003 1
 -2 -22 -12 4866.5 181.644 -2
 -2 22 -12 4866.5 181.644 1
 2 23 -12 8303.16 185.555 -2
 2 -23 -12 8303.16 185.555 1
 2 -23 -11 10876.1 283.549 -2
 2 23 -11 10876.1 283.549 1
 2 23 -10 1349.96 141.653 -2
 2 -23 -10 1349.96 141.653 1
 2 23 -9 895.483 193.726 -2
 2 -23 -9 895.483 193.726 1
 2 -23 -8 4303.12 330.201 -2
 2 23 -8 4303.12 330.201 1
 2 -23 -7 13618.1 426.682 -2
 2 23 -7 13618.1 426.682 1
 2 -23 -6 3040.24 263.343 -2
 2 23 -6 3040.24 263.343 1
 2 23 -5 2060.84 127.562 -2
 2 -23 -5 2060.84 127.562 1
 2 23 -4 10809 360.606 -2
 2 -23 -4 10809 360.606 1
 2 23 -3 343.787 93.0374 -2
 2 -23 -3 343.787 93.0374 1
 2 23 -2 1666.06 205.653 -2
 2 -23 -2 1666.06 205.653 1
 2 23 -1 910.663 150.695 -2
 2 -23 -1 910.663 150.695 1
 2 -23 0 10590.6 370.091 -2
 2 23 0 10590.6 370.091 1
 2 -23 1 25349.2 526.115 -2
 2 23 1 25349.2 526.115 1
 2 -23 2 11391.3 303.822 -2
 2 23 2 11391.3 303.822 1
 -2 -23 -3 313.844 93.7584 -2
 -2 23 -3 313.844 93.7584 1
 2 -23 4 2172.43 155.191 -2
 2 23 4 2172.43 155.191 1
 2 -23 5 20485.6 517.334 -2
 2 23 5 20485.6 517.334 1
 -2 23 -6 20935.3 580.301 -2
 -2 -23 -6 20935.3 580.301 1
 -2 23 -7 2085.58 204.561 -2
 -2 -23 -7 2085.58 204.561 1
 -2 23 -8 9262.19 546.004 -2
 -2 -23 -8 9262.19 546.004 1
 2 23 9 390.948 120.567 -2
 2 -23 9 390.948 120.567 1
 2 23 10 8342.74 305.211 -2
 2 -23 10 8342.74 305.211 1
 2 23 11 874.956 89.0002 -2
 2 -23 11 874.956 89.0002 1
 2 24 -12 3576.78 190.604 -2
 2 -24 -12 3576.78 190.604 1
 2 -24 -11 740.93 140.23 -2
 2 24 -11 740.93 140.23 1
 2 -24 -10 795.042 120.373 -2
 2 24 -10 795.042 120.373 1
 2 24 -9 602.421 137.303 -2
 2 -24 -9 602.421 137.303 1
 2 -24 -8 9266.85 414.322 -2
 2 24 -8 9266.85 414.322 1
 2 24 -7 1472.41 247.728 -2
 2 -24 -7 1472.41 247.728 1
 2 -24 -6 1601.4 154.26 -2
 2 24 -6 1601.4 154.26 1
 2 24 -5 6174.47 184.036 -2
 2 -24 -5 6174.47 184.036 1
 2 24 -4 25572.8 421.004 -2
 2 -24 -4 25572.8 421.004 1
 -2 -24 3 7356.35 231.728 -2
 -2 24 3 7356.35 231.728 1
 2 24 -2 2777.11 189.168 -2
 2 -24 -2 2777.11 189.168 1
 2 24 -1 37246.2 708.19 -2
 2 -24 -1 37246.2 708.19 1
 2 -24 0 11658.3 391.044 -2
 2 24 0 11658.3 391.044 1
 2 24 1 783.084 93.3491 -2
 2 -24 1 783.084 93.3491 1
 2 -24 2 1604.9 135.949 -2
 2 24 2 1604.9 135.949 1
 2 -24 3 693.107 103.647 -2
 2 24 3 693.107 103.647 1
 2 -24 4 11224.4 286.761 -2
 2 24 4 11224.4 286.761 1
 2 24 5 5248.69 307.363 -2
 2 -24 5 5248.69 307.363 1
 2 24 6 3350.58 222.508 -2
 2 -24 6 3350.58 222.508 1
 2 -24 7 2978.76 229.484 -2
 2 24 7 2978.76 229.484 1
 -2 24 -8 4419.97 292.877 -2
 -2 -24 -8 4419.97 292.877 1
 2 24 9 7927 302.694 -2
 2 -24 9 7927 302.694 1
 -2 24 -10 552.016 105.044 -2
 -2 -24 -10 552.016 105.044 1
 2 -24 11 10319.1 232.925 -2
 2 24 11 10319.1 232.925 1
 2 25 -12 557.206 111.89 -2
 2 -25 -12 557.206 111.89 1
 2 -25 -11 2081.46 187.097 -2
 2 25 -11 2081.46 187.097 1
 2 25 -10 9590.38 339.681 -2
 2 -25 -10 9590.38 339.681 1
 2 -25 -9 10631.9 349.441 -2
 2 25 -9 10631.9 349.441 1
 2 25 -8 2003.97 253.823 -2
 2 -25 -8 2003.97 253.823 1
 2 25 -7 3536.01 316.721 -2
 2 -25 -7 3536.01 316.721 1
 2 25 -6 594.096 119.745 -2
 2 -25 -6 594.096 119.745 1
 2 -25 -5 6900.11 312.791 -2
 2 25 -5 6900.11 312.791 1
 2 25 -4 9016.57 390.425 -2
 2 -25 -4 9016.57 390.425 1
 -2 25 3 11693.7 201.096 -2
 -2 -25 3 11693.7 201.096 1
 2 -25 -2 10553.7 315.915 -2
 2 25 -2 10553.7 315.915 1
 -2 25 1 1133.5 113.626 -2
 -2 -25 1 1133.5 113.626 1
 -2 25 0 999.013 118.532 -2
 -2 -25 0 999.013 118.532 1
 2 25 1 262.44 79.7263 -2
 2 -25 1 262.44 79.7263 1
 2 -25 2 7377.84 352.054 -2
 2 25 2 7377.84 352.054 1
 -2 -25 -3 39818 609.367 -2
 -2 25 -3 39818 609.367 1
 2 25 4 17554.6 441.446 -2
 2 -25 4 17554.6 441.446 1
 -2 25 -5 1573.16 144.446 -2
 -2 -25 -5 1573.16 144.446 1
 -2 -25 -6 3845.16 232.04 -2
 -2 25 -6 3845.16 232.04 1
 2 25 7 10717.3 313.801 -2
 2 -25 7 10717.3 313.801 1
 2 25 8 9600.21 369.012 -2
 2 -25 8 9600.21 369.012 1
 2 25 9 4318.46 273.513 -2
 2 -25 9 4318.46 273.513 1
 -2 -25 -10 420.481 91.0485 -2
 -2 25 -10 420.481 91.0485 1
 -2 -25 -11 5922.24 163.687 -2
 -2 25 -11 5922.24 163.687 1
 2 -26 -11 3239.65 191.679 -2
 2 26 -11 3239.65 191.679 1
 2 26 -10 977.707 160.682 -2
 2 -26 -10 977.707 160.682 1
 2 26 -9 1768.43 227.856 -2
 2 -26 -9 1768.43 227.856 1
 2 26 -8 1765.2 249.515 -2
 2 -26 -8 1765.2 249.515 1
 2 26 -7 1616.55 171.18 -2
 2 -26 -7 1616.55 171.18 1
 2 26 -6 7671.32 317.974 -2
 2 -26 -6 7671.32 317.974 1
 -2 -26 5 4160.39 270.705 -2
 -2 26 5 4160.39 270.705 1
 2 -26 -4 1768.55 143.378 -2
 2 26 -4 1768.55 143.378 1
 2 -26 -3 3196.49 115.94 -2
 2 26 -3 3196.49 115.94 1
 -2 -26 2 7376.2 253.942 -2
 -2 26 2 7376.2 253.942 1
 2 26 -1 19026 373.122 -2
 2 -26 -1 19026 373.122 1
 2 -26 0 8816.99 216.343 -2
 2 26 0 8816.99 216.343 1
 -2 26 -1 9123.39 272.419 -2
 -2 -26 -1 9123.39 272.419 1
 2 -26 2 3158.06 220.122 -2
 2 26 2 3158.06 220.122 1
 2 26 3 12328.9 383.237 -2
 2 -26 3 12328.9 383.237 1
 -2 26 -4 8630.45 329.415 -2
 -2 -26 -4 8630.45 329.415 1
 -2 -26 -5 141.921 61.3912 -2
 -2 26 -5 141.921 61.3912 1
 -2 26 -6 4141.55 260.144 -2
 -2 -26 -6 4141.55 260.144 1
 -2 26 -7 4330.06 296.627 -2
 -2 -26 -7 4330.06 296.627 1
 -2 26 -8 1318.08 175.307 -2
 -2 -26 -8 1318.08 175.307 1
 2 26 9 248.939 107.906 -2
 2 -26 9 248.939 107.906 1
 -2 26 -10 423.473 79.6539 -2
 -2 -26 -10 423.473 79.6539 1
 -2 26 -11 6235.22 247.502 -2
 -2 -26 -11 6235.22 247.502 1
 2 27 -11 7718.07 227.332 -2
 2 -27 -11 7718.07 227.332 1
 2 -27 -10 424.436 98.1947 -2
 2 27 -10 424.436 98.1947 1
 2 -27 -9 33.7475 51.8309 -2
 2 27 -9 33.7475 51.8309 1
 2 27 -8 6003.39 486.127 -2
 2 -27 -8 6003.39 486.127 1
 2 27 -7 9150.88 320.648 -2
 2 -27 -7 9150.88 320.648 1
 2 27 -6 553.934 155.151 -2
 2 -27 -6 553.934 155.151 1
 2 -27 -5 232.987 132.343 -2
 2 27 -5 232.987 132.343 1
 2 27 -4 6172.33 291.582 -2
 2 -27 -4 6172.33 291.582 1
 -2 27 3 10268.6 198.499 -2
 -2 -27 3 10268.6 198.499 1
 2 27 -2 2083.1 118.243 -2
 2 -27 -2 2083.1 118.243 1
 2 27 -1 867.462 100.434 -2
 2 -27 -1 867.462 100.434 1
 2 27 0 25135.1 533.825 -2
 2 -27 0 25135.1 533.825 1
 2 -27 1 28952.4 476.276 -2
 2 27 1 28952.4 476.276 1
 2 27 2 386.218 134.339 -2
 2 -27 2 386.218 134.339 1
 2 -27 3 1873.35 172.512 -2
 2 27 3 1873.35 172.512 1
 -2 27 -4 6818.14 235.722 -2
 -2 -27 -4 6818.14 235.722 1
 2 27 5 11639.8 407.07 -2
 2 -27 5 11639.8 407.07 1
 -2 -27 -6 1100.82 134.373 -2
 -2 27 -6 1100.82 134.373 1
 -2 27 -7 1055.63 164.89 -2
 -2 -27 -7 1055.63 164.89 1
 -2 27 -8 2809.98 222.753 -2
 -2 -27 -8 2809.98 222.753 1
 -2 27 -9 1512.8 171.156 -2
 -2 -27 -9 1512.8 171.156 1
 2 -27 10 33.3591 35.9706 -2
 2 27 10 33.3591 35.9706 1
 2 -28 -11 658.575 110.276 -2
 2 28 -11 658.575 110.276 1
 2 -28 -10 1545.09 174.202 -2
 2 28 -10 1545.09 174.202 1
 2 -28 -9 553.559 110.245 -2
 2 28 -9 553.559 110.245 1
 2 28 -8 4324.45 430.112 -2
 2 -28 -8 4324.45 430.112 1
 -2 28 7 1561.93 282.767 -2
 -2 -28 7 1561.93 282.767 1
 -2 -28 6 123.391 120.023 -2
 -2 28 6 123.391 120.023 1
 2 28 -5 1337.97 182.415 -2
 2 -28 -5 1337.97 182.415 1
 -2 -28 4 2311.32 221.362 -2
 -2 28 4 2311.32 221.362 1
 2 28 -3 22885.4 330.352 -2
 2 -28 -3 22885.4 330.352 1
 -2 28 2 4182.26 171.801 -2
 -2 -28 2 4182.26 171.801 1
 -2 28 1 5460.6 184.692 -2
 -2 -28 1 5460.6 184.692 1
 -2 -28 0 3465.46 160.362 -2
 -2 28 0 3465.46 160.362 1
 -2 -28 -1 2859.17 238.557 -2
 -2 28 -1 2859.17 238.557 1
 2 28 2 5232.14 238.92 -2
 2 -28 2 5232.14 238.92 1
 -2 -28 -3 438.644 109.802 -2
 -2 28 -3 438.644 109.802 1
 2 -28 4 7130.64 257.637 -2
 2 28 4 7130.64 257.637 1
 2 28 5 1817.17 154.263 -2
 2 -28 5 1817.17 154.263 1
 -2 28 -6 951.684 129.228 -2
 -2 -28 -6 951.684 129.228 1
 2 28 7 2766.15 227.762 -2
 2 -28 7 2766.15 227.762 1
 -2 28 -8 2334.23 187.614 -2
 -2 -28 -8 2334.23 187.614 1
 -2 28 -9 8615.63 225.908 -2
 -2 -28 -9 8615.63 225.908 1
 2 -28 10 4649.45 165.541 -2
 2 28 10 4649.45 165.541 1
 2 -29 -10 4086.63 181.14 -2
 2 29 -10 4086.63 181.14 1
 2 -29 -9 8196.57 272.383 -2
 2 29 -9 8196.57 272.383 1
 2 29 -8 465.844 125.927 -2
 2 -29 -8 465.844 125.927 1
 2 29 -7 735.285 126.01 -2
 2 -29 -7 735.285 126.01 1
 2 29 -6 676.521 139.143 -2
 2 -29 -6 676.521 139.143 1
 -2 29 5 3404.93 322.101 -2
 -2 -29 5 3404.93 322.101 1
 -2 29 4 202.527 100.274 -2
 -2 -29 4 202.527 100.274 1
 2 29 -3 2586.01 115.416 -2
 2 -29 -3 2586.01 115.416 1
 -2 29 2 7020.1 195.206 -2
 -2 -29 2 7020.1 195.206 1
 -2 -29 1 3224.83 158.528 -2
 -2 29 1 3224.83 158.528 1
 2 -29 0 3094.6 165.157 -2
 2 29 0 3094.6 165.157 1
 -2 29 -1 2316.8 149.098 -2
 -2 -29 -1 2316.8 149.098 1
 2 -29 2 5366.24 220.968 -2
 2 29 2 5366.24 220.968 1
 2 29 3 21203.4 338.789 -2
 2 -29 3 21203.4 338.789 1
 -2 -29 -4 9218.61 291.037 -2
 -2 29 -4 9218.61 291.037 1
 2 29 5 137.245 104.686 -2
 2 -29 5 137.245 104.686 1
 -2 29 -6 946.612 139.558 -2
 -2 -29 -6 946.612 139.558 1
 2 29 7 7316.86 324.367 -2
 2 -29 7 7316.86 324.367 1
 -2 29 -8 3561.37 170.962 -2
 -2 -29 -8 3561.37 170.962 1
 -2 29 -9 873.073 102.418 -2
 -2 -29 -9 873.073 102.418 1
 2 30 -10 481.012 173.475 1
 2 -30 -10 67.8871 52.3777 -2
 2 30 -10 67.8871 52.3777 1
 2 30 -9 4526.49 201.029 -2
 2 -30 -9 4526.49 201.029 1
 2 -30 -8 2943.29 187.727 -2
 2 30 -8 2943.29 187.727 1
 -2 30 7 150.6 189.418 -2
 -2 -30 7 150.6 189.418 1
 -2 30 6 4462.57 345.449 -2
 -2 -30 6 4462.57 345.449 1
 2 -30 -5 3640.75 191.007 -2
 2 30 -5 3640.75 191.007 1
 2 30 -4 414.545 108.097 -2
 2 -30 -4 414.545 108.097 1
 -2 30 3 118.759 71.3829 -2
 -2 -30 3 118.759 71.3829 1
 2 -30 -2 3922.76 131.208 -2
 2 30 -2 3922.76 131.208 1
 2 30 -1 15058.8 292.81 -2
 2 -30 -1 15058.8 292.81 1
 -2 -30 0 9998.42 244.589 -2
 -2 30 0 9998.42 244.589 1
 2 -30 1 557.584 115.162 -2
 2 30 1 557.584 115.162 1
 -2 -30 -2 3884.05 205.93 -2
 -2 30 -2 3884.05 205.93 1
 -2 -30 -3 4011.66 197.946 -2
 -2 30 -3 4011.66 197.946 1
 2 30 4 4909.08 185.252 -2
 2 -30 4 4909.08 185.252 1
 -2 30 -5 1451.9 128.647 -2
 -2 -30 -5 1451.9 128.647 1
 2 -30 6 1078.7 137.69 -2
 2 30 6 1078.7 137.69 1
 -2 30 -7 2304.06 203.663 -2
 -2 -30 -7 2304.06 203.663 1
 -2 30 -8 2430.74 172.167 -2
 -2 -30 -8 2430.74 172.167 1
 2 -30 9 2366.63 152.738 -2
 2 30 9 2366.63 152.738 1
 2 31 -10 1365.17 243.146 -2
 2 -31 -10 1365.17 243.146 1
 2 31 -9 1551.64 121.397 -2
 2 -31 -9 1551.64 121.397 1
 2 -31 -8 2899.32 175.892 -2
 2 31 -8 2899.32 175.892 1
 2 31 -7 8643.85 267.345 -2
 2 -31 -7 8643.85 267.345 1
 2 31 -6 2655.52 177.153 -2
 2 -31 -6 2655.52 177.153 1
 -2 -31 5 70.5015 82.124 -2
 -2 31 5 70.5015 82.124 1
 2 31 -4 673.23 113.981 -2
 2 -31 -4 673.23 113.981 1
 2 -31 -3 542.078 76.8247 -2
 2 31 -3 542.078 76.8247 1
 2 31 -2 3874.47 128.841 -2
 2 -31 -2 3874.47 128.841 1
 -2 -31 1 1019.63 99.2504 -2
 -2 31 1 1019.63 99.2504 1
 2 -31 0 7896.97 219.388 -2
 2 31 0 7896.97 219.388 1
 2 -31 1 12109.1 259.108 -2
 2 31 1 12109.1 259.108 1
 -2 31 -2 473.781 121.536 -2
 -2 -31 -2 473.781 121.536 1
 2 -31 3 5813.65 256.45 -2
 2 31 3 5813.65 256.45 1
 -2 31 -4 6196.05 216.293 -2
 -2 -31 -4 6196.05 216.293 1
 2 -31 5 7865.87 280.073 -2
 2 31 5 7865.87 280.073 1
 2 -31 6 6839.53 257.288 -2
 2 31 6 6839.53 257.288 1
 -2 31 -7 264.372 118.629 -2
 -2 -31 -7 264.372 118.629 1
 -2 31 -8 1122.49 123.495 -2
 -2 -31 -8 1122.49 123.495 1
 2 -31 9 111.66 110.84 -2
 2 31 9 111.66 110.84 1
 2 32 -9 2409.93 183.155 -2
 2 -32 -9 2409.93 183.155 1
 2 -32 -8 6637.88 198.306 -2
 2 32 -8 6637.88 198.306 1
 -2 -32 7 1681.94 136.952 -2
 -2 32 7 1681.94 136.952 1
 2 32 -6 2376.62 247.438 -2
 2 -32 -6 2376.62 247.438 1
 2 32 -5 2638.9 181.67 -2
 2 -32 -5 2638.9 181.67 1
 2 32 -4 5642.3 240.368 -2
 2 -32 -4 5642.3 240.368 1
 2 32 -3 6516.48 160.335 -2
 2 -32 -3 6516.48 160.335 1
 -2 -32 2 5839.91 178.5 -2
 -2 32 2 5839.91 178.5 1
 2 -32 -1 891.472 88.1135 -2
 2 32 -1 891.472 88.1135 1
 2 32 0 522.532 105.948 -2
 2 -32 0 522.532 105.948 1
 2 -32 1 4362.9 173.81 -2
 2 32 1 4362.9 173.81 1
 -2 -32 -2 4770.9 233.829 -2
 -2 32 -2 4770.9 233.829 1
 2 32 3 252.554 90.4272 -2
 2 -32 3 252.554 90.4272 1
 -2 32 -4 4561.6 232.968 -2
 -2 -32 -4 4561.6 232.968 1
 2 32 5 4750.83 220.508 -2
 2 -32 5 4750.83 220.508 1
 -2 32 -6 1070.03 169.92 -2
 -2 -32 -6 1070.03 169.92 1
 2 32 7 338.727 118.441 -2
 2 -32 7 338.727 118.441 1
 -2 32 -8 622.576 78.4305 -2
 -2 -32 -8 622.576 78.4305 1
 2 33 -9 5572.98 322.732 -2
 2 -33 -9 5572.98 322.732 1
 2 33 -8 4467.58 230.964 -2
 2 -33 -8 4467.58 230.964 1
 2 33 -7 1684.18 235.507 -2
 2 -33 -7 1684.18 235.507 1
 -2 -33 6 735.36 184.679 -2
 -2 33 6 735.36 184.679 1
 -2 33 5 1466.85 143.041 -2
 -2 -33 5 1466.85 143.041 1
 2 33 -4 2608.35 149.723 -2
 2 -33 -4 2608.35 149.723 1
 2 -33 -3 439.539 86.5161 -2
 2 33 -3 439.539 86.5161 1
 2 33 -2 3187.27 149.194 -2
 2 -33 -2 3187.27 149.194 1
 2 33 -1 1725.93 105.365 -2
 2 -33 -1 1725.93 105.365 1
 2 -33 0 5896.34 174.894 -2
 2 33 0 5896.34 174.894 1
 -2 33 -1 3832.95 155.481 -2
 -2 -33 -1 3832.95 155.481 1
 -2 33 -2 2632.69 138.328 -2
 -2 -33 -2 2632.69 138.328 1
 2 33 3 22726.5 433.235 -2
 2 -33 3 22726.5 433.235 1
 -2 33 -4 4958.04 165.327 -2
 -2 -33 -4 4958.04 165.327 1
 2 33 5 219.166 104.542 -2
 2 -33 5 219.166 104.542 1
 -2 33 -6 136.283 74.6834 -2
 -2 -33 -6 136.283 74.6834 1
 -2 33 -7 685.042 79.3532 -2
 -2 -33 -7 685.042 79.3532 1
 -2 33 -8 3551.53 211.189 -2
 -2 -33 -8 3551.53 211.189 1
 2 34 -8 1935.74 294.981 -2
 2 -34 -8 1935.74 294.981 1
 2 34 -7 761.234 178.565 -2
 2 -34 -7 761.234 178.565 1
 -2 -34 6 3779.8 169.376 -2
 -2 34 6 3779.8 169.376 1
 2 34 -5 15222.8 420.867 -2
 2 -34 -5 15222.8 420.867 1
 -2 -34 4 533.36 122.878 -2
 -2 34 4 533.36 122.878 1
 -2 34 3 167.36 86.3232 -2
 -2 -34 3 167.36 86.3232 1
 2 -34 -2 1152.75 116.258 -2
 2 34 -2 1152.75 116.258 1
 2 34 -1 8831.15 284.704 -2
 2 -34 -1 8831.15 284.704 1
 -2 -34 0 4330.12 154.893 -2
 -2 34 0 4330.12 154.893 1
 2 -34 1 43.5648 78.2558 -2
 2 34 1 43.5648 78.2558 1
 -2 34 -2 3571.07 145.458 -2
 -2 -34 -2 3571.07 145.458 1
 2 34 3 609.499 94.2853 -2
 2 -34 3 609.499 94.2853 1
 -2 34 -4 1447.6 135.326 -2
 -2 -34 -4 1447.6 135.326 1
 2 -34 5 1154.81 113.466 -2
 2 34 5 1154.81 113.466 1
 -2 34 -6 2535.28 150.214 -2
 -2 -34 -6 2535.28 150.214 1
 2 -34 7 3275.3 133.319 -2
 2 34 7 3275.3 133.319 1
 2 35 -7 23686.8 660.494 -2
 2 -35 -7 23686.8 660.494 1
 -2 -35 6 3366.13 147.76 -2
 -2 35 6 3366.13 147.76 1
 -2 -35 5 2401.51 154.256 -2
 -2 35 5 2401.51 154.256 1
 -2 -35 4 1105.94 123.085 -2
 -2 35 4 1105.94 123.085 1
 2 -35 -3 5588.35 218.565 -2
 2 35 -3 5588.35 218.565 1
 -2 35 2 2734.25 126.602 -2
 -2 -35 2 2734.25 126.602 1
 2 35 -1 525.97 84.0234 -2
 2 -35 -1 525.97 84.0234 1
 2 -35 0 1104.55 94.8222 -2
 2 35 0 1104.55 94.8222 1
 2 -35 1 5988.48 163.611 -2
 2 35 1 5988.48 163.611 1
 -2 35 -2 3496.87 122.815 -2
 -2 -35 -2 3496.87 122.815 1
 2 -35 3 1949.59 99.745 -2
 2 35 3 1949.59 99.745 1
 2 -35 4 1138.99 94.8928 -2
 2 35 4 1138.99 94.8928 1
 -2 35 -5 11275.5 250.542 -2
 -2 -35 -5 11275.5 250.542 1
 2 35 6 2821.88 78.1439 1
 -2 35 -6 5259.19 170.705 -2
 -2 -35 -6 5259.19 170.705 1
 2 36 -7 2796.81 290.475 -2
 2 -36 -7 2796.81 290.475 1
 2 36 -6 5904.5 443.939 -2
 2 -36 -6 5904.5 443.939 1
 -2 -36 5 2786.53 142.365 -2
 -2 36 5 2786.53 142.365 1
 -2 -36 4 9097.34 235.533 -2
 -2 36 4 9097.34 235.533 1
 -2 -36 3 6050.78 221.349 -2
 -2 36 3 6050.78 221.349 1
 -2 -36 2 884.377 106.302 -2
 -2 36 2 884.377 106.302 1
 -2 -36 1 277.247 65.0742 -2
 -2 36 1 277.247 65.0742 1
 2 -36 0 78.8145 59.2041 -2
 2 36 0 78.8145 59.2041 1
 -2 36 -1 1200.96 77.3484 -2
 -2 -36 -1 1200.96 77.3484 1
 -2 36 -2 1629.31 86.1695 -2
 -2 -36 -2 1629.31 86.1695 1
 -2 -36 -3 301.2 66.6845 -2
 -2 36 -3 301.2 66.6845 1
 2 -36 4 4818.13 174.459 -2
 2 36 4 4818.13 174.459 1
 -2 36 -5 4607.25 153.59 -2
 -2 -36 -5 4607.25 153.59 1
 2 37 -6 1180.42 107.732 -2
 2 -37 -6 1180.42 107.732 1
 -2 37 5 258.609 82.2272 -2
 -2 -37 5 258.609 82.2272 1
 -2 -37 4 1430.91 116.56 -2
 -2 37 4 1430.91 116.56 1
 -2 -37 3 193.189 103.086 -2
 -2 37 3 193.189 103.086 1
 2 -37 -2 3747.22 128.813 -2
 2 37 -2 3747.22 128.813 1
 -2 37 1 3773.58 109.131 -2
 -2 -37 1 3773.58 109.131 1
 -2 -37 0 777.409 88.6889 -2
 -2 37 0 777.409 88.6889 1
 -2 37 -1 2608.73 90.7383 -2
 -2 -37 -1 2608.73 90.7383 1
 -2 37 -2 4269.59 102.988 -2
 -2 -37 -2 4269.59 102.988 1
 -2 37 -3 -52.8999 130.565 1
 -2 37 -3 10082.8 176.719 -2
 -2 -37 -3 10082.8 176.719 1
 -2 37 -4 2395.83 124.079 -2
 -2 -37 -4 2395.83 124.079 1
 2 -37 5 3742.8 126.222 -2
 2 37 5 3742.8 126.222 1
 2 -38 -5 13268.5 219.328 -2
 2 38 -5 13268.5 219.328 1
 -2 38 4 1634.32 78.8288 -2
 -2 -38 4 1634.32 78.8288 1
 -2 38 3 22.8205 42.9199 -2
 -2 -38 3 22.8205 42.9199 1
 -2 -38 2 4192.72 124.313 -2
 -2 38 2 4192.72 124.313 1
 2 38 -1 7819.51 178.664 -2
 2 -38 -1 7819.51 178.664 1
 2 -38 0 3835.33 137.864 -2
 2 38 0 3835.33 137.864 1
 -2 -38 -1 507.777 63.5137 -2
 -2 38 -1 507.777 63.5137 1
 2 -38 2 1556.38 79.4674 -2
 2 38 2 1556.38 79.4674 1
 2 -38 3 913.924 116.022 -2
 2 38 3 913.924 116.022 1
 2 -38 4 961.92 98.6861 -2
 2 38 4 961.92 98.6861 1
 -2 39 3 34.5722 74.3307 -2
 -2 -39 3 34.5722 74.3307 1
 -2 -39 2 1809.42 112.633 -2
 -2 39 2 1809.42 112.633 1
 -2 -39 1 242.327 95.3929 -2
 -2 39 1 242.327 95.3929 1
 -2 39 0 4734.86 154.093 -2
 -2 -39 0 4734.86 154.093 1
 2 -39 1 2586.61 131.97 -2
 2 39 1 2586.61 131.97 1
 2 -39 2 821.906 106.037 -2
 2 39 2 821.906 106.037 1
 3 0 -15 3366.89 202.166 -2
 3 0 -15 3366.89 202.166 1
 3 0 -14 775.095 177.278 -2
 3 0 -14 775.095 177.278 1
 3 0 -13 3567.48 256.226 -2
 3 0 -13 3567.48 256.226 1
 3 0 -12 3187.53 212.502 -2
 3 0 -12 3187.53 212.502 1
 3 0 -11 3507.67 154.927 -2
 3 0 -11 3507.67 154.927 1
 3 0 -10 80.8595 45.8547 -2
 3 0 -10 80.8595 45.8547 1
 3 0 -9 34393.5 804.485 -2
 3 0 -9 34393.5 804.485 1
 3 0 -8 51030.8 1563.78 -2
 3 0 -8 51030.8 1563.78 1
 3 0 -7 13743 549.598 -2
 3 0 -7 13743 549.598 1
 3 0 -6 24.2598 194.366 -2
 3 0 -6 24.2598 194.366 1
 3 0 -5 28279.4 270.827 -2
 3 0 -5 28279.4 270.827 1
 3 0 -4 48724.6 707.67 -2
 3 0 -4 48724.6 707.67 1
 3 0 -3 2826.91 168.654 -2
 3 0 -3 2826.91 168.654 1
 3 0 -2 18409.9 389.025 -2
 3 0 -2 18409.9 389.025 1
 3 0 -1 700.292 101.078 -2
 3 0 -1 700.292 101.078 1
 3 0 0 3600.4 204.663 -2
 3 0 0 3600.4 204.663 1
 3 0 1 21341.4 384.43 -2
 3 0 1 21341.4 384.43 1
 3 0 2 20566.4 419.328 -2
 3 0 2 20566.4 419.328 1
 -3 0 -3 6530.94 277.67 -2
 -3 0 -3 6530.94 277.67 1
 3 0 4 100263 827.425 -2
 3 0 4 100263 827.425 1
 -3 0 -5 785.501 208.883 -2
 -3 0 -5 785.501 208.883 1
 -3 0 -6 3830.44 342.987 -2
 -3 0 -6 3830.44 342.987 1
 -3 0 -7 554.248 360.889 -2
 -3 0 -7 554.248 360.889 1
 -3 0 -8 19122.1 584.989 -2
 -3 0 -8 19122.1 584.989 1
 -3 0 -9 66619.7 1046.86 -2
 -3 0 -9 66619.7 1046.86 1
 -3 0 -10 6424.67 322.247 -2
 -3 0 -10 6424.67 322.247 1
 -3 0 -11 142.251 160.833 -2
 -3 0 -11 142.251 160.833 1
 -3 0 -12 1390.16 219.844 -2
 -3 0 -12 1390.16 219.844 1
 -3 0 -13 3246.7 272.08 -2
 -3 0 -13 3246.7 272.08 1
 -3 0 -14 2265.58 348.74 -2
 -3 0 -14 2265.58 348.74 1
 3 1 -15 2830.3 158.091 -2
 3 -1 -15 2830.3 158.091 1
 3 -1 -14 13616.7 303.849 -2
 3 1 -14 13616.7 303.849 1
 3 -1 -13 7959.37 334.702 -2
 3 1 -13 7959.37 334.702 1
 3 1 -12 34669.3 506.655 -2
 3 -1 -12 34669.3 506.655 1
 3 -1 -11 4181.91 175.776 -2
 3 1 -11 4181.91 175.776 1
 3 1 -10 8384.88 181.487 -2
 3 -1 -10 8384.88 181.487 1
 3 -1 -9 11096.7 425.191 -2
 3 1 -9 11096.7 425.191 1
 3 1 -8 20219.9 714.618 -2
 3 -1 -8 20219.9 714.618 1
 3 -1 -7 8405.65 468.29 -2
 3 1 -7 8405.65 468.29 1
 3 1 -6 471.385 71.8621 -2
 3 -1 -6 471.385 71.8621 1
 3 -1 -5 20261.2 676.695 -2
 3 1 -5 20261.2 676.695 1
 3 1 -4 649.812 121.608 -2
 3 -1 -4 649.812 121.608 1
 3 1 -3 25894.5 216.502 -2
 3 -1 -3 25894.5 216.502 1
 3 1 -2 68133.5 742.646 -2
 3 -1 -2 68133.5 742.646 1
 3 1 -1 51284.7 569.61 -2
 3 -1 -1 51284.7 569.61 1
 3 1 0 86818.3 779.742 -2
 3 -1 0 86818.3 779.742 1
 3 1 1 118895 811.679 -2
 3 -1 1 118895 811.679 1
 3 -1 2 23458 425.497 -2
 3 1 2 23458 425.497 1
 3 -1 3 43263.7 533.273 -2
 3 1 3 43263.7 533.273 1
 3 -1 4 29827.3 454.39 -2
 3 1 4 29827.3 454.39 1
 3 1 5 8254.43 229.262 -2
 3 -1 5 8254.43 229.262 1
 -3 -1 -6 4568.72 372.212 -2
 -3 1 -6 4568.72 372.212 1
 -3 -1 -7 5942.65 491.293 -2
 -3 1 -7 5942.65 491.293 1
 -3 -1 -8 19084 408.509 -2
 -3 1 -8 19084 408.509 1
 -3 1 -9 2561.97 198.663 -2
 -3 -1 -9 2561.97 198.663 1
 -3 -1 -10 9063.7 360.389 -2
 -3 1 -10 9063.7 360.389 1
 -3 -1 -11 1496.49 206.669 -2
 -3 1 -11 1496.49 206.669 1
 -3 -1 -12 12455.2 385.887 -2
 -3 1 -12 12455.2 385.887 1
 -3 1 -13 7897.06 282.327 -2
 -3 -1 -13 7897.06 282.327 1
 -3 1 -14 917.728 229.389 -2
 -3 -1 -14 917.728 229.389 1
 3 2 -15 870.098 108.935 -2
 3 -2 -15 870.098 108.935 1
 3 -2 -14 4161.42 210.221 -2
 3 2 -14 4161.42 210.221 1
 3 -2 -13 10067.8 249.743 -2
 3 2 -13 10067.8 249.743 1
 3 -2 -12 330.635 84.8422 -2
 3 2 -12 330.635 84.8422 1
 3 -2 -11 4711.69 164.573 -2
 3 2 -11 4711.69 164.573 1
 3 -2 -10 476.577 63.8121 -2
 3 2 -10 476.577 63.8121 1
 3 -2 -9 6193.33 212.062 -2
 3 2 -9 6193.33 212.062 1
 3 2 -8 1509.39 267.963 -2
 3 -2 -8 1509.39 267.963 1
 3 -2 -7 1842.81 106.609 -2
 3 2 -7 1842.81 106.609 1
 3 -2 -6 57436.9 386.843 -2
 3 2 -6 57436.9 386.843 1
 3 -2 -5 14197 547.51 -2
 3 2 -5 14197 547.51 1
 3 -2 -4 955.929 106.498 -2
 3 2 -4 955.929 106.498 1
 3 2 -3 4651.5 229.014 -2
 3 -2 -3 4651.5 229.014 1
 3 2 -2 37102.9 221.854 -2
 3 -2 -2 37102.9 221.854 1
 -3 -2 1 208695 1115.26 -2
 -3 2 1 208695 1115.26 1
 3 2 0 90710.9 830.224 -2
 3 -2 0 90710.9 830.224 1
 -3 -2 -1 22058 416.026 -2
 -3 2 -1 22058 416.026 1
 -3 2 -2 49663.5 631.873 -2
 -3 -2 -2 49663.5 631.873 1
 -3 -2 -3 526.843 76.8526 -2
 -3 2 -3 526.843 76.8526 1
 -3 2 -4 10391.7 237.855 -2
 -3 -2 -4 10391.7 237.855 1
 3 2 5 2106.23 211.536 -2
 3 -2 5 2106.23 211.536 1
 -3 2 -6 16825.5 649.157 -2
 -3 -2 -6 16825.5 649.157 1
 -3 -2 -7 21698.3 831.249 -2
 -3 2 -7 21698.3 831.249 1
 -3 2 -8 8177.44 228.299 -2
 -3 -2 -8 8177.44 228.299 1
 -3 2 -9 6963.66 292.544 -2
 -3 -2 -9 6963.66 292.544 1
 -3 2 -10 3720.27 274.946 -2
 -3 -2 -10 3720.27 274.946 1
 -3 -2 -11 25207.6 456.275 -2
 -3 2 -11 25207.6 456.275 1
 -3 2 -12 12831.6 388.352 -2
 -3 -2 -12 12831.6 388.352 1
 -3 -2 -13 206.792 205.442 -2
 -3 2 -13 206.792 205.442 1
 -3 -2 -14 4265.07 288.802 -2
 -3 2 -14 4265.07 288.802 1
 3 3 -15 3272.1 161.852 -2
 3 -3 -15 3272.1 161.852 1
 3 -3 -14 3572.42 147.275 -2
 3 3 -14 3572.42 147.275 1
 3 3 -13 3666.08 201.345 -2
 3 -3 -13 3666.08 201.345 1
 3 -3 -12 1008.83 91.0527 -2
 3 3 -12 1008.83 91.0527 1
 3 3 -11 1518.87 107.892 -2
 3 -3 -11 1518.87 107.892 1
 3 -3 -10 1282.68 81.8204 -2
 3 3 -10 1282.68 81.8204 1
 3 -3 -9 11518.2 406.307 -2
 3 3 -9 11518.2 406.307 1
 3 -3 -8 1520.61 305.857 -2
 3 3 -8 1520.61 305.857 1
 3 -3 -7 21424.5 797.519 -2
 3 3 -7 21424.5 797.519 1
 3 -3 -6 6715.18 154.776 -2
 3 3 -6 6715.18 154.776 1
 3 -3 -5 15949.6 394.353 -2
 3 3 -5 15949.6 394.353 1
 3 3 -4 1818.97 116.269 -2
 3 -3 -4 1818.97 116.269 1
 3 3 -3 8816.63 265.009 -2
 3 -3 -3 8816.63 265.009 1
 3 3 -2 23266 354.521 -2
 3 -3 -2 23266 354.521 1
 3 3 -1 39558.7 511.268 -2
 3 -3 -1 39558.7 511.268 1
 3 3 0 81927.3 646.195 -2
 3 -3 0 81927.3 646.195 1
 -3 -3 -1 29119.4 428.8 -2
 -3 3 -1 29119.4 428.8 1
 -3 -3 -2 89467.3 834.222 -2
 -3 3 -2 89467.3 834.222 1
 -3 3 -3 25889.2 589.028 -2
 -3 -3 -3 25889.2 589.028 1
 -3 3 -4 8120.87 232.581 -2
 -3 -3 -4 8120.87 232.581 1
 -3 3 -5 12054.6 505.647 -2
 -3 -3 -5 12054.6 505.647 1
 -3 -3 -6 7908.53 458.991 -2
 -3 3 -6 7908.53 458.991 1
 -3 -3 -7 14970.2 554.642 -2
 -3 3 -7 14970.2 554.642 1
 -3 3 -8 9944.42 348.807 -2
 -3 -3 -8 9944.42 348.807 1
 -3 -3 -9 2869.6 231.011 -2
 -3 3 -9 2869.6 231.011 1
 -3 -3 -10 1650.63 202.045 -2
 -3 3 -10 1650.63 202.045 1
 -3 3 -11 212.972 141.716 -2
 -3 -3 -11 212.972 141.716 1
 -3 -3 -12 6599.33 330.307 -2
 -3 3 -12 6599.33 330.307 1
 -3 3 -13 10587.4 370.453 -2
 -3 -3 -13 10587.4 370.453 1
 -3 -3 -14 8775.44 354.012 -2
 -3 3 -14 8775.44 354.012 1
 3 4 -15 1998.03 140.292 -2
 3 -4 -15 1998.03 140.292 1
 3 -4 -14 777.929 99.6841 -2
 3 4 -14 777.929 99.6841 1
 3 -4 -13 3719.53 181.984 -2
 3 4 -13 3719.53 181.984 1
 3 -4 -12 183.145 76.9652 -2
 3 4 -12 183.145 76.9652 1
 3 -4 -11 3225.58 158.348 -2
 3 4 -11 3225.58 158.348 1
 3 -4 -10 162.54 47.1084 -2
 3 4 -10 162.54 47.1084 1
 3 -4 -9 16578.7 342.821 -2
 3 4 -9 16578.7 342.821 1
 3 -4 -8 30479.9 749.308 -2
 3 4 -8 30479.9 749.308 1
 3 -4 -7 37034 1042.83 -2
 3 4 -7 37034 1042.83 1
 3 -4 -6 233.748 58.1368 -2
 3 4 -6 233.748 58.1368 1
 3 4 -5 25466.8 470.581 -2
 3 -4 -5 25466.8 470.581 1
 3 4 -4 146959 861.889 -2
 3 -4 -4 146959 861.889 1
 3 4 -3 49853.1 360.237 -2
 3 -4 -3 49853.1 360.237 1
 3 4 -2 33988.7 185.862 -2
 3 -4 -2 33988.7 185.862 1
 3 4 -1 72773.8 623.156 -2
 3 -4 -1 72773.8 623.156 1
 -3 -4 0 14499.2 278.895 -2
 -3 4 0 14499.2 278.895 1
 -3 -4 -1 3285.65 136.699 -2
 -3 4 -1 3285.65 136.699 1
 -3 4 -2 4596.66 183.096 -2
 -3 -4 -2 4596.66 183.096 1
 -3 4 -3 51918.6 814.657 -2
 -3 -4 -3 51918.6 814.657 1
 -3 4 -4 40439.8 781.675 -2
 -3 -4 -4 40439.8 781.675 1
 -3 -4 -5 1592.58 240.012 -2
 -3 4 -5 1592.58 240.012 1
 -3 -4 -6 3263.72 265.774 -2
 -3 4 -6 3263.72 265.774 1
 -3 -4 -7 3784.85 401.359 -2
 -3 4 -7 3784.85 401.359 1
 -3 4 -8 28213.5 697.039 -2
 -3 -4 -8 28213.5 697.039 1
 -3 -4 -9 31633.6 759.98 -2
 -3 4 -9 31633.6 759.98 1
 -3 -4 -10 8650.19 375.067 -2
 -3 4 -10 8650.19 375.067 1
 -3 4 -11 180.941 112.793 -2
 -3 -4 -11 180.941 112.793 1
 -3 4 -12 2595.3 243.8 -2
 -3 -4 -12 2595.3 243.8 1
 -3 4 -13 4424.03 218.742 -2
 -3 -4 -13 4424.03 218.742 1
 -3 -4 -14 6447.13 310.084 -2
 -3 4 -14 6447.13 310.084 1
 3 -5 -15 259.709 92.4236 -2
 3 5 -15 259.709 92.4236 1
 3 5 -14 13130 313.731 -2
 3 -5 -14 13130 313.731 1
 3 -5 -13 15093.4 409.145 -2
 3 5 -13 15093.4 409.145 1
 3 -5 -12 12797.5 454.305 -2
 3 5 -12 12797.5 454.305 1
 3 5 -11 12728.4 274.505 -2
 3 -5 -11 12728.4 274.505 1
 3 5 -10 22075.4 333.862 -2
 3 -5 -10 22075.4 333.862 1
 3 -5 -9 14153.9 274.571 -2
 3 5 -9 14153.9 274.571 1
 3 5 -8 1636.4 257.337 -2
 3 -5 -8 1636.4 257.337 1
 3 -5 -7 20848.5 712.789 -2
 3 5 -7 20848.5 712.789 1
 3 -5 -6 50505.5 731.394 -2
 3 5 -6 50505.5 731.394 1
 3 -5 -5 18930.8 391.536 -2
 3 5 -5 18930.8 391.536 1
 3 5 -4 26609.7 272.021 -2
 3 -5 -4 26609.7 272.021 1
 3 5 -3 12172.8 187.795 -2
 3 -5 -3 12172.8 187.795 1
 3 -5 -2 91079.8 800.499 -2
 3 5 -2 91079.8 800.499 1
 3 5 -1 53846.4 530.718 -2
 3 -5 -1 53846.4 530.718 1
 3 5 0 140856 784.06 -2
 3 -5 0 140856 784.06 1
 -3 5 -1 36034.3 513.438 -2
 -3 -5 -1 36034.3 513.438 1
 3 -5 2 2646.12 161.483 -2
 3 5 2 2646.12 161.483 1
 3 5 3 1206.92 136.619 1
 -3 -5 -3 1866.99 231.742 -2
 -3 5 -3 1866.99 231.742 1
 -3 5 -4 14151.7 405.101 -2
 -3 -5 -4 14151.7 405.101 1
 -3 5 -5 13024.8 473.973 -2
 -3 -5 -5 13024.8 473.973 1
 -3 -5 -6 5913.18 405.911 -2
 -3 5 -6 5913.18 405.911 1
 -3 -5 -7 26102.9 870.537 -2
 -3 5 -7 26102.9 870.537 1
 -3 5 -8 5882.73 221.499 -2
 -3 -5 -8 5882.73 221.499 1
 -3 -5 -9 2122.41 204.926 -2
 -3 5 -9 2122.41 204.926 1
 -3 -5 -10 5565.17 294.027 -2
 -3 5 -10 5565.17 294.027 1
 -3 -5 -11 403.347 140.83 -2
 -3 5 -11 403.347 140.83 1
 -3 5 -12 5629.43 306.071 -2
 -3 -5 -12 5629.43 306.071 1
 -3 -5 -13 3065.42 198.614 -2
 -3 5 -13 3065.42 198.614 1
 -3 -5 -14 769.705 216.748 -2
 -3 5 -14 769.705 216.748 1
 3 6 -15 1233.47 114.65 -2
 3 -6 -15 1233.47 114.65 1
 3 -6 -14 4691.07 144.802 -2
 3 6 -14 4691.07 144.802 1
 3 -6 -13 5679.44 216.251 -2
 3 6 -13 5679.44 216.251 1
 3 -6 -12 1321.31 105.906 -2
 3 6 -12 1321.31 105.906 1
 3 -6 -11 12222.4 222.497 -2
 3 6 -11 12222.4 222.497 1
 3 -6 -10 12923.3 248.936 -2
 3 6 -10 12923.3 248.936 1
 3 -6 -9 209.818 60.6477 -2
 3 6 -9 209.818 60.6477 1
 3 6 -8 1238.44 96.6616 -2
 3 -6 -8 1238.44 96.6616 1
 3 -6 -7 21336.7 763.873 -2
 3 6 -7 21336.7 763.873 1
 3 -6 -6 267019 872.216 -2
 3 6 -6 267019 872.216 1
 3 6 -5 2573.01 195.992 -2
 3 -6 -5 2573.01 195.992 1
 3 6 -4 5865.79 140.511 -2
 3 -6 -4 5865.79 140.511 1
 3 6 -3 15507.1 194.616 -2
 3 -6 -3 15507.1 194.616 1
 -3 -6 2 33543.5 410.834 -2
 -3 6 2 33543.5 410.834 1
 3 6 -1 24938.5 399.305 -2
 3 -6 -1 24938.5 399.305 1
 -3 -6 0 71298.9 752.173 -2
 -3 6 0 71298.9 752.173 1
 3 -6 1 5708.62 217.98 -2
 3 6 1 5708.62 217.98 1
 -3 -6 -2 22478.2 413.662 -2
 -3 6 -2 22478.2 413.662 1
 -3 -6 -3 20369 569.296 -2
 -3 6 -3 20369 569.296 1
 -3 6 -4 1099.54 183.388 -2
 -3 -6 -4 1099.54 183.388 1
 -3 6 -5 4788.07 292.318 -2
 -3 -6 -5 4788.07 292.318 1
 -3 -6 -6 66939.5 1186.51 -2
 -3 6 -6 66939.5 1186.51 1
 -3 -6 -7 53992.3 1207.97 -2
 -3 6 -7 53992.3 1207.97 1
 -3 -6 -8 3595.46 224.811 -2
 -3 6 -8 3595.46 224.811 1
 3 -6 9 1263.56 168.95 -2
 3 6 9 1263.56 168.95 1
 -3 6 -10 6106.67 341.209 -2
 -3 -6 -10 6106.67 341.209 1
 -3 -6 -11 15432.9 470.498 -2
 -3 6 -11 15432.9 470.498 1
 -3 -6 -12 837.32 136.747 -2
 -3 6 -12 837.32 136.747 1
 -3 -6 -13 736.523 154.402 -2
 -3 6 -13 736.523 154.402 1
 -3 -6 -14 4190.08 272.228 -2
 -3 6 -14 4190.08 272.228 1
 3 7 -15 1408.38 134.645 -2
 3 -7 -15 1408.38 134.645 1
 3 7 -14 989.553 93.3305 -2
 3 -7 -14 989.553 93.3305 1
 3 -7 -13 444.171 87.7101 -2
 3 7 -13 444.171 87.7101 1
 3 -7 -12 340.503 76.1 -2
 3 7 -12 340.503 76.1 1
 3 -7 -11 642.012 68.9586 -2
 3 7 -11 642.012 68.9586 1
 3 -7 -10 17269.5 348.302 -2
 3 7 -10 17269.5 348.302 1
 3 -7 -9 8934.54 201.243 -2
 3 7 -9 8934.54 201.243 1
 3 -7 -8 1369.83 266.261 -2
 3 7 -8 1369.83 266.261 1
 3 -7 -7 29262.4 636.671 -2
 3 7 -7 29262.4 636.671 1
 3 7 -6 17565 518.13 -2
 3 -7 -6 17565 518.13 1
 3 -7 -5 33510 565.203 -2
 3 7 -5 33510 565.203 1
 3 7 -4 1763.25 107.559 -2
 3 -7 -4 1763.25 107.559 1
 3 7 -3 81911.8 851.183 -2
 3 -7 -3 81911.8 851.183 1
 3 -7 -2 27091.3 451.885 -2
 3 7 -2 27091.3 451.885 1
 -3 -7 1 2400.28 160.403 -2
 -3 7 1 2400.28 160.403 1
 -3 7 0 10125.2 336.178 -2
 -3 -7 0 10125.2 336.178 1
 -3 7 -1 3520 241.253 -2
 -3 -7 -1 3520 241.253 1
 -3 -7 -2 30440.5 644.881 -2
 -3 7 -2 30440.5 644.881 1
 -3 7 -3 23731.4 664.321 -2
 -3 -7 -3 23731.4 664.321 1
 -3 -7 -4 3729.1 231.136 -2
 -3 7 -4 3729.1 231.136 1
 -3 7 -5 25854.6 585.505 -2
 -3 -7 -5 25854.6 585.505 1
 -3 7 -6 9534.31 505.654 -2
 -3 -7 -6 9534.31 505.654 1
 -3 -7 -7 19624.1 743.084 -2
 -3 7 -7 19624.1 743.084 1
 -3 -7 -8 12450.5 438.392 -2
 -3 7 -8 12450.5 438.392 1
 3 -7 9 1491.68 175.725 -2
 3 7 9 1491.68 175.725 1
 -3 -7 -10 6945.45 347.14 -2
 -3 7 -10 6945.45 347.14 1
 -3 7 -11 810.508 178.934 -2
 -3 -7 -11 810.508 178.934 1
 -3 -7 -12 72.289 54.459 -2
 -3 7 -12 72.289 54.459 1
 -3 -7 -13 2834.83 257.744 -2
 -3 7 -13 2834.83 257.744 1
 -3 7 -14 7918.82 307.472 -2
 -3 -7 -14 7918.82 307.472 1
 3 8 -15 1350.11 124.971 -2
 3 -8 -15 1350.11 124.971 1
 3 8 -14 264.656 62.4524 -2
 3 -8 -14 264.656 62.4524 1
 3 -8 -13 3717.46 168.12 -2
 3 8 -13 3717.46 168.12 1
 3 -8 -12 105.526 58.0551 -2
 3 8 -12 105.526 58.0551 1
 3 -8 -11 6567.65 218.732 -2
 3 8 -11 6567.65 218.732 1
 3 -8 -10 13356 259.547 -2
 3 8 -10 13356 259.547 1
 3 -8 -9 8113.09 258.233 -2
 3 8 -9 8113.09 258.233 1
 3 -8 -8 12233.3 642.479 -2
 3 8 -8 12233.3 642.479 1
 3 -8 -7 14666.5 434.655 -2
 3 8 -7 14666.5 434.655 1
 3 -8 -6 12530.9 214.237 -2
 3 8 -6 12530.9 214.237 1
 3 -8 -5 17236.8 343.204 -2
 3 8 -5 17236.8 343.204 1
 3 8 -4 28543.7 474.089 -2
 3 -8 -4 28543.7 474.089 1
 3 8 -3 29878.1 511.634 -2
 3 -8 -3 29878.1 511.634 1
 -3 8 2 14493.1 367.247 -2
 -3 -8 2 14493.1 367.247 1
 -3 8 1 28637.2 542.954 -2
 -3 -8 1 28637.2 542.954 1
 -3 -8 0 3077.75 219.111 -2
 -3 8 0 3077.75 219.111 1
 -3 -8 -1 1271.35 186.549 -2
 -3 8 -1 1271.35 186.549 1
 -3 -8 -2 3243.84 280.499 -2
 -3 8 -2 3243.84 280.499 1
 -3 -8 -3 1845.99 199.393 -2
 -3 8 -3 1845.99 199.393 1
 -3 -8 -4 7721.56 323.294 -2
 -3 8 -4 7721.56 323.294 1
 -3 8 -5 10523 399.539 -2
 -3 -8 -5 10523 399.539 1
 -3 -8 -6 1002.86 250.375 -2
 -3 8 -6 1002.86 250.375 1
 -3 -8 -7 4342.46 334.485 -2
 -3 8 -7 4342.46 334.485 1
 -3 8 -8 19633.5 790.758 -2
 -3 -8 -8 19633.5 790.758 1
 -3 -8 -9 27868.1 571.247 -2
 -3 8 -9 27868.1 571.247 1
 3 -8 10 8338.89 408.954 -2
 3 8 10 8338.89 408.954 1
 -3 -8 -11 4110.13 298.679 -2
 -3 8 -11 4110.13 298.679 1
 -3 -8 -12 72.9141 112.282 -2
 -3 8 -12 72.9141 112.282 1
 -3 -8 -13 4179.67 238.825 -2
 -3 8 -13 4179.67 238.825 1
 3 9 -15 1881.8 122.99 -2
 3 -9 -15 1881.8 122.99 1
 3 -9 -14 537.058 91.0809 -2
 3 9 -14 537.058 91.0809 1
 3 9 -13 6339.86 209.607 -2
 3 -9 -13 6339.86 209.607 1
 3 -9 -12 15477.3 434.872 -2
 3 9 -12 15477.3 434.872 1
 3 -9 -11 13351.5 366.264 -2
 3 9 -11 13351.5 366.264 1
 3 -9 -10 10668.3 238.339 -2
 3 9 -10 10668.3 238.339 1
 3 -9 -9 2533.35 129.937 -2
 3 9 -9 2533.35 129.937 1
 3 -9 -8 6241.03 527.454 -2
 3 9 -8 6241.03 527.454 1
 3 -9 -7 33712 973.26 -2
 3 9 -7 33712 973.26 1
 3 9 -6 4052.15 233.518 -2
 3 -9 -6 4052.15 233.518 1
 3 -9 -5 12711.9 366.451 -2
 3 9 -5 12711.9 366.451 1
 3 9 -4 13431.5 402.378 -2
 3 -9 -4 13431.5 402.378 1
 3 9 -3 3099.37 277.374 -2
 3 -9 -3 3099.37 277.374 1
 3 -9 -2 18990.7 453.925 -2
 3 9 -2 18990.7 453.925 1
 3 -9 -1 27713 554.204 -2
 3 9 -1 27713 554.204 1
 -3 -9 0 63234 837.761 -2
 -3 9 0 63234 837.761 1
 -3 9 -1 32637.6 655.27 -2
 -3 -9 -1 32637.6 655.27 1
 -3 -9 -2 8983.66 377.58 -2
 -3 9 -2 8983.66 377.58 1
 -3 -9 -3 1707.94 241.611 -2
 -3 9 -3 1707.94 241.611 1
 -3 -9 -4 3446.19 314.022 -2
 -3 9 -4 3446.19 314.022 1
 -3 9 -5 32488.6 838.422 -2
 -3 -9 -5 32488.6 838.422 1
 -3 -9 -6 7882.41 388.478 -2
 -3 9 -6 7882.41 388.478 1
 -3 -9 -7 529.867 153.999 -2
 -3 9 -7 529.867 153.999 1
 -3 9 -8 3217.97 254.509 -2
 -3 -9 -8 3217.97 254.509 1
 -3 -9 -9 3543.42 301.365 -2
 -3 9 -9 3543.42 301.365 1
 3 -9 10 3970.99 282.755 -2
 3 9 10 3970.99 282.755 1
 -3 -9 -11 1030.25 189.3 -2
 -3 9 -11 1030.25 189.3 1
 -3 -9 -12 3987.08 266.011 -2
 -3 9 -12 3987.08 266.011 1
 -3 -9 -13 274.153 113.3 -2
 -3 9 -13 274.153 113.3 1
 3 10 -15 191.779 211.964 -2
 3 -10 -15 191.779 211.964 1
 3 10 -14 14420.2 290.104 -2
 3 -10 -14 14420.2 290.104 1
 3 10 -13 2777 154.979 -2
 3 -10 -13 2777 154.979 1
 3 -10 -12 3262.09 148.186 -2
 3 10 -12 3262.09 148.186 1
 3 -10 -11 5276.72 231.998 -2
 3 10 -11 5276.72 231.998 1
 3 -10 -10 9670.94 279.791 -2
 3 10 -10 9670.94 279.791 1
 3 -10 -9 2101.29 144.112 -2
 3 10 -9 2101.29 144.112 1
 3 -10 -8 16255.6 274.449 -2
 3 10 -8 16255.6 274.449 1
 3 -10 -7 25263.4 869.53 -2
 3 10 -7 25263.4 869.53 1
 3 10 -6 143078 1453.79 -2
 3 -10 -6 143078 1453.79 1
 3 10 -5 32923 582.936 -2
 3 -10 -5 32923 582.936 1
 3 10 -4 18189.6 540.503 -2
 3 -10 -4 18189.6 540.503 1
 3 -10 -3 40064.1 346.367 -2
 3 10 -3 40064.1 346.367 1
 3 -10 -2 31147.6 847.463 -2
 3 10 -2 31147.6 847.463 1
 -3 -10 1 115061 505.122 -2
 -3 10 1 115061 505.122 1
 -3 -10 0 3454.23 238.174 -2
 -3 10 0 3454.23 238.174 1
 -3 -10 -1 6424.89 317.838 -2
 -3 10 -1 6424.89 317.838 1
 -3 -10 -2 32330.4 649.615 -2
 -3 10 -2 32330.4 649.615 1
 -3 -10 -3 3223.27 307.728 -2
 -3 10 -3 3223.27 307.728 1
 -3 10 -4 3935.6 261.082 -2
 -3 -10 -4 3935.6 261.082 1
 -3 10 -5 10054.9 492.646 -2
 -3 -10 -5 10054.9 492.646 1
 -3 -10 -6 23246.3 640.628 -2
 -3 10 -6 23246.3 640.628 1
 -3 10 -7 13397.7 459.407 -2
 -3 -10 -7 13397.7 459.407 1
 -3 10 -8 1771.7 239.708 -2
 -3 -10 -8 1771.7 239.708 1
 -3 -10 -9 341.113 179.388 -2
 -3 10 -9 341.113 179.388 1
 3 -10 10 3670.22 265.164 -2
 3 10 10 3670.22 265.164 1
 -3 -10 -11 4015.72 257.719 -2
 -3 10 -11 4015.72 257.719 1
 -3 -10 -12 5985.05 305.415 -2
 -3 10 -12 5985.05 305.415 1
 -3 -10 -13 124.516 99.7602 -2
 -3 10 -13 124.516 99.7602 1
 3 11 -15 7684.04 369.713 -2
 3 -11 -15 7684.04 369.713 1
 3 11 -14 3675 139.786 -2
 3 -11 -14 3675 139.786 1
 3 -11 -13 898.006 90.3521 -2
 3 11 -13 898.006 90.3521 1
 3 -11 -12 2124.03 146.622 -2
 3 11 -12 2124.03 146.622 1
 3 -11 -11 14397.5 453.463 -2
 3 11 -11 14397.5 453.463 1
 3 -11 -10 18458.6 409.441 -2
 3 11 -10 18458.6 409.441 1
 3 -11 -9 15701.5 342.056 -2
 3 11 -9 15701.5 342.056 1
 3 -11 -8 2982.25 103.579 -2
 3 11 -8 2982.25 103.579 1
 3 11 -7 5183.33 462.149 -2
 3 -11 -7 5183.33 462.149 1
 3 -11 -6 6988.89 439.615 -2
 3 11 -6 6988.89 439.615 1
 3 11 -5 11758.5 382.851 -2
 3 -11 -5 11758.5 382.851 1
 3 -11 -4 6308.23 365.056 -2
 3 11 -4 6308.23 365.056 1
 3 -11 -3 8224.32 540.125 -2
 3 11 -3 8224.32 540.125 1
 3 11 -2 34074.8 826.766 -2
 3 -11 -2 34074.8 826.766 1
 -3 -11 1 5736.6 287.117 -2
 -3 11 1 5736.6 287.117 1
 3 -11 0 4855.15 300.055 -2
 3 11 0 4855.15 300.055 1
 -3 -11 -1 165.411 170.942 -2
 -3 11 -1 165.411 170.942 1
 -3 -11 -2 115014 1239.72 -2
 -3 11 -2 115014 1239.72 1
 -3 -11 -3 19055.4 566.173 -2
 -3 11 -3 19055.4 566.173 1
 -3 -11 -4 10348.1 471.09 -2
 -3 11 -4 10348.1 471.09 1
 -3 -11 -5 9266.12 400.393 -2
 -3 11 -5 9266.12 400.393 1
 -3 -11 -6 97.9686 192.851 -2
 -3 11 -6 97.9686 192.851 1
 -3 11 -7 1307.8 215.577 -2
 -3 -11 -7 1307.8 215.577 1
 -3 11 -8 3845.64 396.486 -2
 -3 -11 -8 3845.64 396.486 1
 -3 11 -9 324.784 190.44 -2
 -3 -11 -9 324.784 190.44 1
 3 -11 10 24605.8 669.23 -2
 3 11 10 24605.8 669.23 1
 3 -11 11 9639.58 377.804 -2
 3 11 11 9639.58 377.804 1
 -3 -11 -12 623.155 185.392 -2
 -3 11 -12 623.155 185.392 1
 -3 -11 -13 242.82 107.426 -2
 -3 11 -13 242.82 107.426 1
 3 12 -14 557.044 86.2095 -2
 3 -12 -14 557.044 86.2095 1
 3 12 -13 217.703 53.5626 -2
 3 -12 -13 217.703 53.5626 1
 3 12 -12 348.407 65.0971 -2
 3 -12 -12 348.407 65.0971 1
 3 -12 -11 12205 363.962 -2
 3 12 -11 12205 363.962 1
 3 -12 -10 12572.7 297.035 -2
 3 12 -10 12572.7 297.035 1
 3 -12 -9 10975.5 344.609 -2
 3 12 -9 10975.5 344.609 1
 3 12 -8 1976.38 130.354 -2
 3 -12 -8 1976.38 130.354 1
 3 12 -7 3963.62 515.801 -2
 3 -12 -7 3963.62 515.801 1
 3 12 -6 8119.53 410.596 -2
 3 -12 -6 8119.53 410.596 1
 3 12 -5 11989.6 467.096 -2
 3 -12 -5 11989.6 467.096 1
 3 12 -4 2125.86 263.931 -2
 3 -12 -4 2125.86 263.931 1
 3 -12 -3 9953.02 601.847 -2
 3 12 -3 9953.02 601.847 1
 3 -12 -2 1812.56 319.492 -2
 3 12 -2 1812.56 319.492 1
 -3 -12 1 14183.6 493.315 -2
 -3 12 1 14183.6 493.315 1
 -3 12 0 5939.66 145.516 -2
 -3 -12 0 5939.66 145.516 1
 -3 12 -1 14905.5 469.544 -2
 -3 -12 -1 14905.5 469.544 1
 -3 -12 -2 18873 564.674 -2
 -3 12 -2 18873 564.674 1
 -3 -12 -3 986.676 248.184 -2
 -3 12 -3 986.676 248.184 1
 -3 -12 -4 14916.8 571.844 -2
 -3 12 -4 14916.8 571.844 1
 -3 12 -5 300.056 108.885 -2
 -3 -12 -5 300.056 108.885 1
 -3 12 -6 6414.74 385.459 -2
 -3 -12 -6 6414.74 385.459 1
 -3 12 -7 4494.38 316.025 -2
 -3 -12 -7 4494.38 316.025 1
 -3 -12 -8 5643.01 399.893 -2
 -3 12 -8 5643.01 399.893 1
 -3 12 -9 37986.8 851.852 -2
 -3 -12 -9 37986.8 851.852 1
 3 -12 10 7720.31 328.666 -2
 3 12 10 7720.31 328.666 1
 -3 -12 -11 1153.77 205.486 -2
 -3 12 -11 1153.77 205.486 1
 -3 -12 -12 2834.54 232.094 -2
 -3 12 -12 2834.54 232.094 1
 -3 12 -13 13309.1 327.562 -2
 -3 -12 -13 13309.1 327.562 1
 3 13 -14 1583.28 103.845 -2
 3 -13 -14 1583.28 103.845 1
 3 13 -13 6387.37 208.996 -2
 3 -13 -13 6387.37 208.996 1
 3 13 -12 10983.4 265.073 -2
 3 -13 -12 10983.4 265.073 1
 3 -13 -11 7976.13 264.224 -2
 3 13 -11 7976.13 264.224 1
 3 13 -10 9985.23 274.144 -2
 3 -13 -10 9985.23 274.144 1
 3 13 -9 833.911 98.8184 -2
 3 -13 -9 833.911 98.8184 1
 3 -13 -8 20308.4 418.383 -2
 3 13 -8 20308.4 418.383 1
 3 13 -7 27533.2 952.026 -2
 3 -13 -7 27533.2 952.026 1
 3 13 -6 1345.92 171.707 -2
 3 -13 -6 1345.92 171.707 1
 3 -13 -5 26628.7 729.452 -2
 3 13 -5 26628.7 729.452 1
 3 13 -4 2920.05 311.401 -2
 3 -13 -4 2920.05 311.401 1
 3 -13 -3 497.41 236.01 -2
 3 13 -3 497.41 236.01 1
 3 13 -2 1044.52 232.663 -2
 3 -13 -2 1044.52 232.663 1
 3 -13 -1 29901.7 717.938 -2
 3 13 -1 29901.7 717.938 1
 3 -13 0 28851.4 661.852 -2
 3 13 0 28851.4 661.852 1
 -3 13 -1 69144.7 939.293 -2
 -3 -13 -1 69144.7 939.293 1
 -3 13 -2 5657.12 361.082 -2
 -3 -13 -2 5657.12 361.082 1
 -3 13 -3 12851.8 519.054 -2
 -3 -13 -3 12851.8 519.054 1
 -3 13 -4 9965.74 509.785 -2
 -3 -13 -4 9965.74 509.785 1
 -3 13 -5 37003 980.513 -2
 -3 -13 -5 37003 980.513 1
 -3 13 -6 21464.4 794.921 -2
 -3 -13 -6 21464.4 794.921 1
 -3 13 -7 548.685 217.05 -2
 -3 -13 -7 548.685 217.05 1
 -3 13 -8 2472.54 298.322 -2
 -3 -13 -8 2472.54 298.322 1
 -3 13 -9 954.419 246.2 -2
 -3 -13 -9 954.419 246.2 1
 -3 -13 -10 8551.8 341.832 -2
 -3 13 -10 8551.8 341.832 1
 -3 -13 -11 468.846 140.802 -2
 -3 13 -11 468.846 140.802 1
 -3 -13 -12 5939.38 277.428 -2
 -3 13 -12 5939.38 277.428 1
 -3 13 -13 4846.8 255.51 -2
 -3 -13 -13 4846.8 255.51 1
 3 -14 -14 2880.83 127.671 -2
 3 14 -14 2880.83 127.671 1
 3 -14 -13 9633.22 362.754 -2
 3 14 -13 9633.22 362.754 1
 3 14 -12 1368.1 94.9174 -2
 3 -14 -12 1368.1 94.9174 1
 3 -14 -11 11227.5 423.332 -2
 3 14 -11 11227.5 423.332 1
 3 -14 -10 5430.48 232.401 -2
 3 14 -10 5430.48 232.401 1
 3 -14 -9 1975.63 152.156 -2
 3 14 -9 1975.63 152.156 1
 3 14 -8 1615.52 130.918 -2
 3 -14 -8 1615.52 130.918 1
 3 14 -7 16577 752.44 -2
 3 -14 -7 16577 752.44 1
 3 14 -6 67043.1 1137.62 -2
 3 -14 -6 67043.1 1137.62 1
 3 -14 -5 30073.9 792.755 -2
 3 14 -5 30073.9 792.755 1
 3 14 -4 20271.8 704.758 -2
 3 -14 -4 20271.8 704.758 1
 3 14 -3 6538.88 706.465 -2
 3 -14 -3 6538.88 706.465 1
 -3 -14 2 24872.5 902.38 -2
 -3 14 2 24872.5 902.38 1
 -3 -14 1 43358.1 397.291 -2
 -3 14 1 43358.1 397.291 1
 -3 -14 0 6171.35 360.494 -2
 -3 14 0 6171.35 360.494 1
 3 -14 1 19564.6 596.309 -2
 3 14 1 19564.6 596.309 1
 -3 14 -2 10972 467.895 -2
 -3 -14 -2 10972 467.895 1
 -3 -14 -3 871.559 179.789 -2
 -3 14 -3 871.559 179.789 1
 -3 14 -4 13476.5 559.829 -2
 -3 -14 -4 13476.5 559.829 1
 -3 -14 -5 2530.44 289.974 -2
 -3 14 -5 2530.44 289.974 1
 3 -14 6 9800.78 435.546 -2
 3 14 6 9800.78 435.546 1
 -3 -14 -7 14376.1 540.129 -2
 -3 14 -7 14376.1 540.129 1
 -3 14 -8 5748.76 699.834 -2
 -3 -14 -8 5748.76 699.834 1
 -3 -14 -9 21343.6 512.77 -2
 -3 14 -9 21343.6 512.77 1
 -3 -14 -10 1267.27 210.561 -2
 -3 14 -10 1267.27 210.561 1
 3 -14 11 8155.14 354.365 -2
 3 14 11 8155.14 354.365 1
 -3 -14 -12 1396.93 194.183 -2
 -3 14 -12 1396.93 194.183 1
 -3 14 -13 1828.94 129.5 -2
 -3 -14 -13 1828.94 129.5 1
 3 15 -14 22918.7 395.175 -2
 3 -15 -14 22918.7 395.175 1
 3 15 -13 2919.22 143.86 -2
 3 -15 -13 2919.22 143.86 1
 3 -15 -12 421.894 67.5861 -2
 3 15 -12 421.894 67.5861 1
 3 15 -11 12054.1 402.541 -2
 3 -15 -11 12054.1 402.541 1
 3 -15 -10 47151.8 1053.91 -2
 3 15 -10 47151.8 1053.91 1
 3 -15 -9 9539.65 366.722 -2
 3 15 -9 9539.65 366.722 1
 3 15 -8 427.988 100.82 -2
 3 -15 -8 427.988 100.82 1
 3 15 -7 4969.01 252.099 -2
 3 -15 -7 4969.01 252.099 1
 3 -15 -6 1208.07 248.101 -2
 3 15 -6 1208.07 248.101 1
 3 15 -5 2214 309.29 -2
 3 -15 -5 2214 309.29 1
 3 15 -4 7828.51 485.758 -2
 3 -15 -4 7828.51 485.758 1
 3 -15 -3 17479.6 762.609 -2
 3 15 -3 17479.6 762.609 1
 3 -15 -2 118305 1695.83 -2
 3 15 -2 118305 1695.83 1
 -3 -15 1 26056.8 969.529 -2
 -3 15 1 26056.8 969.529 1
 -3 -15 0 19728.5 630.244 -2
 -3 15 0 19728.5 630.244 1
 3 -15 1 8069.53 434.722 -2
 3 15 1 8069.53 434.722 1
 3 -15 2 47791.4 933.69 -2
 3 15 2 47791.4 933.69 1
 3 -15 3 43350.5 940.506 -2
 3 15 3 43350.5 940.506 1
 3 -15 4 8659.66 410.412 -2
 3 15 4 8659.66 410.412 1
 -3 -15 -5 2223.55 194.358 -2
 -3 15 -5 2223.55 194.358 1
 3 -15 6 1150.46 226.838 -2
 3 15 6 1150.46 226.838 1
 -3 -15 -7 858.628 345.368 -2
 -3 15 -7 858.628 345.368 1
 -3 -15 -8 9856.54 459.092 -2
 -3 15 -8 9856.54 459.092 1
 -3 -15 -9 527.339 204.854 -2
 -3 15 -9 527.339 204.854 1
 -3 -15 -10 19442.6 476.394 -2
 -3 15 -10 19442.6 476.394 1
 -3 -15 -11 5565.03 308.189 -2
 -3 15 -11 5565.03 308.189 1
 -3 -15 -12 1265.38 184.088 -2
 -3 15 -12 1265.38 184.088 1
 -3 -15 -13 137.531 106.125 -2
 -3 15 -13 137.531 106.125 1
 3 -16 -14 3596.11 216.967 -2
 3 16 -14 3596.11 216.967 1
 3 -16 -13 1783.63 149.138 -2
 3 16 -13 1783.63 149.138 1
 3 16 -12 1207.81 90.5497 -2
 3 -16 -12 1207.81 90.5497 1
 3 -16 -11 1672.59 118.556 -2
 3 16 -11 1672.59 118.556 1
 3 -16 -10 434.082 98.6564 -2
 3 16 -10 434.082 98.6564 1
 3 -16 -9 4231.66 243.856 -2
 3 16 -9 4231.66 243.856 1
 3 16 -8 11986.4 345.162 -2
 3 -16 -8 11986.4 345.162 1
 3 16 -7 5493.93 343.652 -2
 3 -16 -7 5493.93 343.652 1
 3 16 -6 5491.77 398.031 -2
 3 -16 -6 5491.77 398.031 1
 3 16 -5 3074.7 328.596 -2
 3 -16 -5 3074.7 328.596 1
 3 16 -4 20755.5 337.727 -2
 3 -16 -4 20755.5 337.727 1
 3 16 -3 12530.3 870.605 -2
 3 -16 -3 12530.3 870.605 1
 3 -16 -2 1983 286.362 -2
 3 16 -2 1983 286.362 1
 3 16 -1 6666.31 135.722 -2
 3 -16 -1 6666.31 135.722 1
 3 -16 0 845.295 223.319 -2
 3 16 0 845.295 223.319 1
 3 -16 1 15437.9 590.923 -2
 3 16 1 15437.9 590.923 1
 3 -16 2 2706.62 287.308 -2
 3 16 2 2706.62 287.308 1
 3 -16 3 4529.27 361.733 -2
 3 16 3 4529.27 361.733 1
 -3 -16 -4 9340.58 481.929 -2
 -3 16 -4 9340.58 481.929 1
 3 -16 5 1603.48 189.658 -2
 3 16 5 1603.48 189.658 1
 -3 -16 -6 2315.59 198.65 -2
 -3 16 -6 2315.59 198.65 1
 -3 -16 -7 9940.17 631.876 -2
 -3 16 -7 9940.17 631.876 1
 -3 -16 -8 25611.7 600.105 -2
 -3 16 -8 25611.7 600.105 1
 -3 -16 -9 27786.9 579.392 -2
 -3 16 -9 27786.9 579.392 1
 -3 -16 -10 8468.79 315.71 -2
 -3 16 -10 8468.79 315.71 1
 -3 -16 -11 3520.78 195.072 -2
 -3 16 -11 3520.78 195.072 1
 -3 16 -12 5138.88 247.776 -2
 -3 -16 -12 5138.88 247.776 1
 3 -17 -14 768.741 130.312 -2
 3 17 -14 768.741 130.312 1
 3 17 -13 12487 345.534 -2
 3 -17 -13 12487 345.534 1
 3 17 -12 5344.74 193.808 -2
 3 -17 -12 5344.74 193.808 1
 3 -17 -11 2597.25 171.586 -2
 3 17 -11 2597.25 171.586 1
 3 -17 -10 1211.68 120.555 -2
 3 17 -10 1211.68 120.555 1
 3 17 -9 494.93 109.927 -2
 3 -17 -9 494.93 109.927 1
 3 17 -8 1889.1 153.855 -2
 3 -17 -8 1889.1 153.855 1
 3 17 -7 13759.3 542.417 -2
 3 -17 -7 13759.3 542.417 1
 3 17 -6 1149.46 95.8207 -2
 3 -17 -6 1149.46 95.8207 1
 3 -17 -5 14592.1 635.82 -2
 3 17 -5 14592.1 635.82 1
 3 -17 -4 14615.7 829.533 -2
 3 17 -4 14615.7 829.533 1
 3 -17 -3 471.429 301.974 -2
 3 17 -3 471.429 301.974 1
 3 -17 -2 4188.03 430.487 -2
 3 17 -2 4188.03 430.487 1
 3 -17 -1 1554.83 252.48 -2
 3 17 -1 1554.83 252.48 1
 3 -17 0 41307.9 1033.82 -2
 3 17 0 41307.9 1033.82 1
 -3 -17 -1 39034.8 937.852 -2
 -3 17 -1 39034.8 937.852 1
 3 -17 2 7412.78 438.528 -2
 3 17 2 7412.78 438.528 1
 -3 -17 -3 160.88 96.7691 -2
 -3 17 -3 160.88 96.7691 1
 -3 -17 -4 16703.7 662.904 -2
 -3 17 -4 16703.7 662.904 1
 3 -17 5 32801.4 656.621 -2
 3 17 5 32801.4 656.621 1
 -3 -17 -6 5093.84 316.965 -2
 -3 17 -6 5093.84 316.965 1
 -3 -17 -7 10620.5 503.166 -2
 -3 17 -7 10620.5 503.166 1
 -3 17 -8 6632.27 400.106 -2
 -3 -17 -8 6632.27 400.106 1
 -3 -17 -9 929.555 213.571 -2
 -3 17 -9 929.555 213.571 1
 -3 -17 -10 4489.29 243.35 -2
 -3 17 -10 4489.29 243.35 1
 -3 -17 -11 752.661 118.136 -2
 -3 17 -11 752.661 118.136 1
 -3 -17 -12 6471.68 234.622 -2
 -3 17 -12 6471.68 234.622 1
 3 18 -13 7251.84 284.482 -2
 3 -18 -13 7251.84 284.482 1
 3 -18 -12 161.484 59.6575 -2
 3 18 -12 161.484 59.6575 1
 3 -18 -11 7212.71 259.266 -2
 3 18 -11 7212.71 259.266 1
 3 18 -10 2939.46 205.138 -2
 3 -18 -10 2939.46 205.138 1
 3 18 -9 6919.8 300.166 -2
 3 -18 -9 6919.8 300.166 1
 3 18 -8 428.264 118.748 -2
 3 -18 -8 428.264 118.748 1
 3 18 -7 8782.75 347.951 -2
 3 -18 -7 8782.75 347.951 1
 3 -18 -6 45567 1039.44 -2
 3 18 -6 45567 1039.44 1
 3 18 -5 16175.5 659.104 -2
 3 -18 -5 16175.5 659.104 1
 3 -18 -4 3300.5 463.854 -2
 3 18 -4 3300.5 463.854 1
 3 -18 -3 23498.3 1130.46 -2
 3 18 -3 23498.3 1130.46 1
 3 18 -2 3935.37 473.84 -2
 3 -18 -2 3935.37 473.84 1
 -3 -18 1 7848.86 536.68 -2
 -3 18 1 7848.86 536.68 1
 3 -18 0 1255.26 223.926 -2
 3 18 0 1255.26 223.926 1
 3 -18 1 60399.5 1174.08 -2
 3 18 1 60399.5 1174.08 1
 3 -18 2 12711.1 584.418 -2
 3 18 2 12711.1 584.418 1
 3 -18 3 3349.88 346.039 -2
 3 18 3 3349.88 346.039 1
 3 -18 4 2043.16 295.358 -2
 3 18 4 2043.16 295.358 1
 -3 18 -5 6951.92 378.453 -2
 -3 -18 -5 6951.92 378.453 1
 -3 -18 -6 21707.2 513.258 -2
 -3 18 -6 21707.2 513.258 1
 -3 -18 -7 24007.3 599.955 -2
 -3 18 -7 24007.3 599.955 1
 -3 -18 -8 3851.07 346.429 -2
 -3 18 -8 3851.07 346.429 1
 -3 -18 -9 12975 433.422 -2
 -3 18 -9 12975 433.422 1
 -3 -18 -10 14460.7 536.751 -2
 -3 18 -10 14460.7 536.751 1
 3 -18 11 2241.9 157.945 -2
 3 18 11 2241.9 157.945 1
 -3 -18 -12 891.347 107.299 -2
 -3 18 -12 891.347 107.299 1
 3 -19 -13 1744.8 177.266 -2
 3 19 -13 1744.8 177.266 1
 3 19 -12 4132.8 209.553 -2
 3 -19 -12 4132.8 209.553 1
 3 -19 -11 3413.2 200.716 -2
 3 19 -11 3413.2 200.716 1
 3 19 -10 14744.1 394.185 -2
 3 -19 -10 14744.1 394.185 1
 3 -19 -9 13582.2 467.213 -2
 3 19 -9 13582.2 467.213 1
 3 19 -8 158.827 113.708 -2
 3 -19 -8 158.827 113.708 1
 3 19 -7 3054.03 361.583 -2
 3 -19 -7 3054.03 361.583 1
 3 19 -6 482.649 123.633 -2
 3 -19 -6 482.649 123.633 1
 3 -19 -5 8772.95 352.148 1
 3 19 -5 12675.8 375.908 -2
 3 -19 -5 12675.8 375.908 1
 3 -19 -4 651.556 164.177 -2
 3 19 -4 651.556 164.177 1
 3 -19 -3 8309.5 676.158 -2
 3 19 -3 8309.5 676.158 1
 3 -19 -2 17166.8 794.115 -2
 3 19 -2 17166.8 794.115 1
 3 -19 -1 1579.01 291.796 -2
 3 19 -1 1579.01 291.796 1
 3 -19 0 2999.05 367.816 -2
 3 19 0 2999.05 367.816 1
 3 -19 1 9603.57 552.221 -2
 3 19 1 9603.57 552.221 1
 -3 -19 -2 60521.1 1255.61 -2
 -3 19 -2 60521.1 1255.61 1
 3 -19 3 34281.6 969.624 -2
 3 19 3 34281.6 969.624 1
 3 -19 4 8289.59 502.724 -2
 3 19 4 8289.59 502.724 1
 3 -19 5 2374.16 164.958 -2
 3 19 5 2374.16 164.958 1
 -3 -19 -6 425.383 170.431 -2
 -3 19 -6 425.383 170.431 1
 -3 19 -7 21585.7 1137.41 -2
 -3 -19 -7 21585.7 1137.41 1
 -3 -19 -8 10029.6 438.91 -2
 -3 19 -8 10029.6 438.91 1
 -3 -19 -9 322.232 179.865 -2
 -3 19 -9 322.232 179.865 1
 -3 19 -10 4363.78 239.804 -2
 -3 -19 -10 4363.78 239.804 1
 3 -19 11 501.613 97.3569 -2
 3 19 11 501.613 97.3569 1
 3 19 12 650.955 97.3924 -2
 3 -19 12 650.955 97.3924 1
 3 20 -13 1725.73 155.392 -2
 3 -20 -13 1725.73 155.392 1
 3 20 -12 56.4171 92.1032 -2
 3 -20 -12 56.4171 92.1032 1
 3 -20 -11 1410.73 128.587 -2
 3 20 -11 1410.73 128.587 1
 3 -20 -10 1583.12 129.536 -2
 3 20 -10 1583.12 129.536 1
 3 20 -9 4603.64 306.931 -2
 3 -20 -9 4603.64 306.931 1
 3 20 -8 15691.5 567.576 -2
 3 -20 -8 15691.5 567.576 1
 3 20 -7 9096.31 557.648 -2
 3 -20 -7 9096.31 557.648 1
 3 20 -6 7892.84 259.187 -2
 3 -20 -6 7892.84 259.187 1
 3 -20 -5 10800.3 293.403 -2
 3 20 -5 10800.3 293.403 1
 3 20 -4 19044 1688.57 -2
 3 -20 -4 19044 1688.57 1
 3 -20 -3 11828.1 669.958 -2
 3 20 -3 11828.1 669.958 1
 3 -20 -2 6289.31 438.712 -2
 3 20 -2 6289.31 438.712 1
 -3 -20 1 1527.96 121.014 -2
 -3 20 1 1527.96 121.014 1
 3 -20 0 657.945 190.402 -2
 3 20 0 657.945 190.402 1
 3 -20 1 -52.5029 181.342 -2
 3 20 1 -52.5029 181.342 1
 3 -20 2 7323.83 519.12 -2
 3 20 2 7323.83 519.12 1
 -3 20 -3 3745.95 295.258 -2
 -3 -20 -3 3745.95 295.258 1
 3 -20 4 3042.46 260.935 -2
 3 20 4 3042.46 260.935 1
 3 -20 5 8359.79 285.289 -2
 3 20 5 8359.79 285.289 1
 -3 20 -6 37650.3 661.85 -2
 -3 -20 -6 37650.3 661.85 1
 -3 20 -7 49786.6 1597.68 -2
 -3 -20 -7 49786.6 1597.68 1
 -3 -20 -8 15034.5 590.503 -2
 -3 20 -8 15034.5 590.503 1
 -3 20 -9 22224.1 501.161 -2
 -3 -20 -9 22224.1 501.161 1
 3 -20 10 968.222 130.791 -2
 3 20 10 968.222 130.791 1
 3 -20 11 12655.1 242.172 -2
 3 20 11 12655.1 242.172 1
 -3 20 -12 2031.86 149.345 -2
 -3 -20 -12 2031.86 149.345 1
 3 21 -13 1578.57 135.524 -2
 3 -21 -13 1578.57 135.524 1
 3 -21 -12 11645.3 345.076 -2
 3 21 -12 11645.3 345.076 1
 3 -21 -11 285.67 86.9524 -2
 3 21 -11 285.67 86.9524 1
 3 -21 -10 2649.16 165.969 -2
 3 21 -10 2649.16 165.969 1
 3 21 -9 318.153 120.183 -2
 3 -21 -9 318.153 120.183 1
 3 21 -8 13732.4 467.876 -2
 3 -21 -8 13732.4 467.876 1
 3 21 -7 6852.94 342.428 -2
 3 -21 -7 6852.94 342.428 1
 3 21 -6 624.871 130.24 -2
 3 -21 -6 624.871 130.24 1
 3 21 -5 10074.6 320.177 -2
 3 -21 -5 10074.6 320.177 1
 3 21 -4 920.552 156.611 -2
 3 -21 -4 920.552 156.611 1
 3 21 -3 393.599 125.657 -2
 3 -21 -3 393.599 125.657 1
 3 -21 -2 4047.36 289.096 -2
 3 21 -2 4047.36 289.096 1
 3 -21 -1 3695.13 420.045 -2
 3 21 -1 3695.13 420.045 1
 -3 -21 0 9802.03 579.817 -2
 -3 21 0 9802.03 579.817 1
 3 -21 1 24363.9 842.739 -2
 3 21 1 24363.9 842.739 1
 3 -21 2 1542.01 163.466 -2
 3 21 2 1542.01 163.466 1
 3 -21 3 96.1482 71.5247 -2
 3 21 3 96.1482 71.5247 1
 -3 -21 -4 276.007 76.3621 -2
 -3 21 -4 276.007 76.3621 1
 -3 21 -5 25835.6 937.23 -2
 -3 -21 -5 25835.6 937.23 1
 -3 21 -6 18483.7 502.522 -2
 -3 -21 -6 18483.7 502.522 1
 -3 21 -7 6381.05 919.517 -2
 -3 -21 -7 6381.05 919.517 1
 -3 21 -8 8035.44 417.891 -2
 -3 -21 -8 8035.44 417.891 1
 -3 21 -9 1331.93 214.463 -2
 -3 -21 -9 1331.93 214.463 1
 -3 -21 -10 4227.19 212.458 -2
 -3 21 -10 4227.19 212.458 1
 -3 21 -11 138.4 56.8323 -2
 -3 -21 -11 138.4 56.8323 1
 3 -22 -13 3639.09 161.888 -2
 3 22 -13 3639.09 161.888 1
 3 -22 -12 574.047 107.566 -2
 3 22 -12 574.047 107.566 1
 3 -22 -11 788.242 146.133 -2
 3 22 -11 788.242 146.133 1
 3 -22 -10 858.823 115.192 -2
 3 22 -10 858.823 115.192 1
 3 22 -9 6020.72 321.91 -2
 3 -22 -9 6020.72 321.91 1
 3 22 -8 11753.8 377.501 -2
 3 -22 -8 11753.8 377.501 1
 3 22 -7 1764.6 222.03 -2
 3 -22 -7 1764.6 222.03 1
 3 22 -6 1065.25 113.373 -2
 3 -22 -6 1065.25 113.373 1
 3 22 -5 14209.2 427.241 -2
 3 -22 -5 14209.2 427.241 1
 3 22 -4 15595.3 322.765 -2
 3 -22 -4 15595.3 322.765 1
 3 -22 -3 3031.4 224.264 -2
 3 22 -3 3031.4 224.264 1
 3 -22 -2 3398.57 197.918 -2
 3 22 -2 3398.57 197.918 1
 3 22 -1 14696.8 718.695 -2
 3 -22 -1 14696.8 718.695 1
 3 -22 0 1017.23 135.082 -2
 3 22 0 1017.23 135.082 1
 3 -22 1 7827.73 374.103 -2
 3 22 1 7827.73 374.103 1
 3 -22 2 7003.18 325.62 -2
 3 22 2 7003.18 325.62 1
 -3 -22 -3 8290.21 436.17 -2
 -3 22 -3 8290.21 436.17 1
 3 -22 4 657.199 163.064 -2
 3 22 4 657.199 163.064 1
 3 -22 5 4956.04 235.616 -2
 3 22 5 4956.04 235.616 1
 -3 -22 -6 6453.99 385.317 -2
 -3 22 -6 6453.99 385.317 1
 -3 -22 -7 3656.14 315.221 -2
 -3 22 -7 3656.14 315.221 1
 -3 -22 -8 8654.03 396.079 -2
 -3 22 -8 8654.03 396.079 1
 -3 22 -9 14783.4 581.123 -2
 -3 -22 -9 14783.4 581.123 1
 3 -22 10 604.808 108.973 -2
 3 22 10 604.808 108.973 1
 -3 -22 -11 3383.11 151.321 -2
 -3 22 -11 3383.11 151.321 1
 3 -23 -12 106.682 85.2926 -2
 3 23 -12 106.682 85.2926 1
 3 23 -11 1948.35 159.918 -2
 3 -23 -11 1948.35 159.918 1
 3 -23 -10 4915.41 301.241 -2
 3 23 -10 4915.41 301.241 1
 3 23 -9 6950.4 255.969 -2
 3 -23 -9 6950.4 255.969 1
 3 -23 -8 187.923 114.227 -2
 3 23 -8 187.923 114.227 1
 3 23 -7 2904.68 243.946 -2
 3 -23 -7 2904.68 243.946 1
 3 23 -6 1298.89 127.197 -2
 3 -23 -6 1298.89 127.197 1
 3 23 -5 14855.2 448.5 -2
 3 -23 -5 14855.2 448.5 1
 3 23 -4 10257.4 217.367 -2
 3 -23 -4 10257.4 217.367 1
 3 23 -3 4509.58 209.532 -2
 3 -23 -3 4509.58 209.532 1
 3 23 -2 21886.1 596.03 -2
 3 -23 -2 21886.1 596.03 1
 3 -23 -1 639.828 168.274 -2
 3 23 -1 639.828 168.274 1
 3 -23 0 5743.78 273.544 -2
 3 23 0 5743.78 273.544 1
 3 -23 1 2948.87 207.139 -2
 3 23 1 2948.87 207.139 1
 3 -23 2 62057.1 1041.53 -2
 3 23 2 62057.1 1041.53 1
 3 -23 3 36498.3 718.754 -2
 3 23 3 36498.3 718.754 1
 3 -23 4 1330.32 208.85 -2
 3 23 4 1330.32 208.85 1
 -3 23 -5 5145.01 281.909 -2
 -3 -23 -5 5145.01 281.909 1
 -3 23 -6 6744.85 310.708 -2
 -3 -23 -6 6744.85 310.708 1
 -3 23 -7 16530.6 504.867 -2
 -3 -23 -7 16530.6 504.867 1
 -3 -23 -8 5244.24 350.888 -2
 -3 23 -8 5244.24 350.888 1
 -3 23 -9 3530.37 237.601 -2
 -3 -23 -9 3530.37 237.601 1
 -3 23 -10 388.611 94.4979 -2
 -3 -23 -10 388.611 94.4979 1
 3 -23 11 431.392 58.9033 -2
 3 23 11 431.392 58.9033 1
 3 24 -12 60.8802 41.8276 -2
 3 -24 -12 60.8802 41.8276 1
 3 -24 -11 2558.75 207.156 -2
 3 24 -11 2558.75 207.156 1
 3 -24 -10 282.95 131.665 -2
 3 24 -10 282.95 131.665 1
 3 24 -9 3261.98 250.688 -2
 3 -24 -9 3261.98 250.688 1
 3 24 -8 3016.04 289.132 -2
 3 -24 -8 3016.04 289.132 1
 3 24 -7 4115.2 260.181 -2
 3 -24 -7 4115.2 260.181 1
 3 24 -6 25016.7 448.668 -2
 3 -24 -6 25016.7 448.668 1
 3 -24 -5 8233.21 328.75 1
 3 -24 -5 9965.17 279.449 -2
 3 24 -5 9965.17 279.449 1
 3 24 -4 8957.7 285.888 -2
 3 -24 -4 8957.7 285.888 1
 3 -24 -3 5888.67 188.462 -2
 3 24 -3 5888.67 188.462 1
 -3 -24 2 6798.79 189.682 -2
 -3 24 2 6798.79 189.682 1
 3 24 -1 15626.6 444.987 -2
 3 -24 -1 15626.6 444.987 1
 -3 -24 0 5275.06 213.934 -2
 -3 24 0 5275.06 213.934 1
 3 -24 1 4390.54 240.308 -2
 3 24 1 4390.54 240.308 1
 3 -24 2 3151.7 190.504 -2
 3 24 2 3151.7 190.504 1
 3 -24 3 1081.54 154.663 -2
 3 24 3 1081.54 154.663 1
 3 -24 4 4776.93 324.673 -2
 3 24 4 4776.93 324.673 1
 3 24 5 2682.63 202.232 -2
 3 -24 5 2682.63 202.232 1
 -3 24 -6 11611.9 720.607 -2
 -3 -24 -6 11611.9 720.607 1
 -3 24 -7 11419.9 454.971 -2
 -3 -24 -7 11419.9 454.971 1
 3 24 8 7169.84 314.316 -2
 3 -24 8 7169.84 314.316 1
 -3 24 -9 1135.48 158.064 -2
 -3 -24 -9 1135.48 158.064 1
 3 -24 10 1267.01 105.38 -2
 3 24 10 1267.01 105.38 1
 -3 24 -11 5684.27 185.686 -2
 -3 -24 -11 5684.27 185.686 1
 3 25 -12 19350.9 324.234 -2
 3 -25 -12 19350.9 324.234 1
 3 -25 -11 4959.65 225.784 -2
 3 25 -11 4959.65 225.784 1
 3 -25 -10 269.012 115.747 -2
 3 25 -10 269.012 115.747 1
 3 -25 -9 53.4031 64.0443 -2
 3 25 -9 53.4031 64.0443 1
 3 25 -8 12142.1 703.646 -2
 3 -25 -8 12142.1 703.646 1
 3 25 -7 6594.68 358.072 -2
 3 -25 -7 6594.68 358.072 1
 3 25 -6 32.3949 57.2483 -2
 3 -25 -6 32.3949 57.2483 1
 3 25 -5 5299.56 212.652 -2
 3 -25 -5 5299.56 212.652 1
 3 25 -4 5852.94 186.727 -2
 3 -25 -4 5852.94 186.727 1
 3 -25 -3 503.437 88.0395 -2
 3 25 -3 503.437 88.0395 1
 3 -25 -2 287.026 92.9533 -2
 3 25 -2 287.026 92.9533 1
 -3 25 1 6084.97 243.212 -2
 -3 -25 1 6084.97 243.212 1
 3 25 0 21140.4 434.88 -2
 3 -25 0 21140.4 434.88 1
 3 -25 1 20212.9 477.381 -2
 3 25 1 20212.9 477.381 1
 -3 -25 -2 2080.35 144.768 -2
 -3 25 -2 2080.35 144.768 1
 3 25 3 986.361 152.557 -2
 3 -25 3 986.361 152.557 1
 -3 25 -4 958.361 139.599 -2
 -3 -25 -4 958.361 139.599 1
 3 25 5 5996.78 257.495 -2
 3 -25 5 5996.78 257.495 1
 -3 25 -6 6104.45 321.282 -2
 -3 -25 -6 6104.45 321.282 1
 -3 25 -7 789.189 186.337 -2
 -3 -25 -7 789.189 186.337 1
 3 25 8 7978.27 325.047 -2
 3 -25 8 7978.27 325.047 1
 -3 25 -9 139.088 76.9526 -2
 -3 -25 -9 139.088 76.9526 1
 -3 25 -10 306.513 67.3791 -2
 -3 -25 -10 306.513 67.3791 1
 3 -26 -11 1917.2 163.465 -2
 3 26 -11 1917.2 163.465 1
 3 -26 -10 22.3424 55.9753 -2
 3 26 -10 22.3424 55.9753 1
 3 26 -9 3393.82 220.103 -2
 3 -26 -9 3393.82 220.103 1
 3 -26 -8 6059.58 334.529 -2
 3 26 -8 6059.58 334.529 1
 3 26 -7 1491.59 579.5 -2
 3 -26 -7 1491.59 579.5 1
 3 26 -6 258.431 107.232 -2
 3 -26 -6 258.431 107.232 1
 3 -26 -5 2704.3 205.896 1
 3 26 -5 3826.55 200.051 -2
 3 -26 -5 3826.55 200.051 1
 3 -26 -4 17427.2 418.561 1
 3 26 -4 22173.9 563.2 -2
 3 -26 -4 22173.9 563.2 1
 -3 -26 3 4722.33 183.683 -2
 -3 26 3 4722.33 183.683 1
 -3 -26 2 899.412 112.151 -2
 -3 26 2 899.412 112.151 1
 3 -26 -1 12416.6 330.771 -2
 3 26 -1 12416.6 330.771 1
 -3 -26 0 6379.63 228.683 -2
 -3 26 0 6379.63 228.683 1
 3 -26 1 3331.35 235.442 -2
 3 26 1 3331.35 235.442 1
 3 26 2 3106.46 194.498 -2
 3 -26 2 3106.46 194.498 1
 3 -26 3 533.515 127.582 -2
 3 26 3 533.515 127.582 1
 -3 26 -4 11167.4 426.062 -2
 -3 -26 -4 11167.4 426.062 1
 3 -26 5 6924.69 257.684 -2
 3 26 5 6924.69 257.684 1
 -3 26 -6 1045.88 171.884 -2
 -3 -26 -6 1045.88 171.884 1
 3 26 7 6423.32 321.182 -2
 3 -26 7 6423.32 321.182 1
 -3 -26 -8 10259.4 323.3 -2
 -3 26 -8 10259.4 323.3 1
 -3 26 -9 7117.8 225.043 -2
 -3 -26 -9 7117.8 225.043 1
 3 -26 10 1211.01 93.7145 -2
 3 26 10 1211.01 93.7145 1
 3 27 -11 3424.6 192.014 -2
 3 -27 -11 3424.6 192.014 1
 3 27 -10 8060.47 251.817 -2
 3 -27 -10 8060.47 251.817 1
 3 -27 -9 1969.41 151.322 -2
 3 27 -9 1969.41 151.322 1
 3 -27 -8 399.954 135.717 -2
 3 27 -8 399.954 135.717 1
 3 27 -7 2332.24 546.643 -2
 3 -27 -7 2332.24 546.643 1
 -3 -27 6 619.235 116.125 -2
 -3 27 6 619.235 116.125 1
 3 27 -5 2703.43 145.201 -2
 3 -27 -5 2703.43 145.201 1
 3 27 -4 988.902 103.398 -2
 3 -27 -4 988.902 103.398 1
 3 -27 -3 3556.32 161.385 -2
 3 27 -3 3556.32 161.385 1
 -3 27 2 14763.1 383.671 -2
 -3 -27 2 14763.1 383.671 1
 3 -27 -1 3612.63 257.032 -2
 3 27 -1 3612.63 257.032 1
 3 -27 0 2041.52 177.487 -2
 3 27 0 2041.52 177.487 1
 3 27 1 2215.94 214.36 -2
 3 -27 1 2215.94 214.36 1
 3 -27 2 19052.2 401.391 -2
 3 27 2 19052.2 401.391 1
 3 27 3 22416.8 553.283 -2
 3 -27 3 22416.8 553.283 1
 3 27 4 596.365 111.62 -2
 3 -27 4 596.365 111.62 1
 3 27 5 3511.56 238.346 -2
 3 -27 5 3511.56 238.346 1
 -3 27 -6 2143.73 270.488 -2
 -3 -27 -6 2143.73 270.488 1
 3 27 7 8578.82 321.477 -2
 3 -27 7 8578.82 321.477 1
 -3 27 -8 2812.3 188.904 -2
 -3 -27 -8 2812.3 188.904 1
 3 -27 9 629.496 88.7427 -2
 3 27 9 629.496 88.7427 1
 -3 27 -10 3350.17 150.806 -2
 -3 -27 -10 3350.17 150.806 1
 3 28 -11 7390.63 414.009 -2
 3 -28 -11 7390.63 414.009 1
 3 -28 -10 1432.95 127.519 -2
 3 28 -10 1432.95 127.519 1
 3 -28 -9 1936.67 160.598 -2
 3 28 -9 1936.67 160.598 1
 3 -28 -8 498.951 133.335 -2
 3 28 -8 498.951 133.335 1
 3 28 -7 3770.18 248.127 -2
 3 -28 -7 3770.18 248.127 1
 3 28 -6 5239.76 395.668 -2
 3 -28 -6 5239.76 395.668 1
 3 -28 -5 3348.88 179.93 -2
 3 28 -5 3348.88 179.93 1
 3 28 -4 3551.25 173.318 -2
 3 -28 -4 3551.25 173.318 1
 -3 28 3 4673.53 249.269 -2
 -3 -28 3 4673.53 249.269 1
 3 28 -2 12918.5 321.269 -2
 3 -28 -2 12918.5 321.269 1
 3 -28 -1 12609 336.862 -2
 3 28 -1 12609 336.862 1
 3 28 0 6056.7 243.766 -2
 3 -28 0 6056.7 243.766 1
 3 -28 1 8391.13 330.5 -2
 3 28 1 8391.13 330.5 1
 3 -28 2 1128.92 165.325 -2
 3 28 2 1128.92 165.325 1
 3 -28 3 7675.52 310.645 -2
 3 28 3 7675.52 310.645 1
 -3 28 -4 1907.09 150.34 -2
 -3 -28 -4 1907.09 150.34 1
 3 28 5 2883.52 233.433 -2
 3 -28 5 2883.52 233.433 1
 3 28 6 6337.75 430.229 -2
 3 -28 6 6337.75 430.229 1
 3 28 7 8105.92 354.502 -2
 3 -28 7 8105.92 354.502 1
 -3 -28 -8 1702.83 145.767 -2
 -3 28 -8 1702.83 145.767 1
 3 28 9 996.897 128.833 -2
 3 -28 9 996.897 128.833 1
 3 -29 -10 600.957 95.7604 -2
 3 29 -10 600.957 95.7604 1
 3 -29 -9 788.374 119.438 -2
 3 29 -9 788.374 119.438 1
 3 -29 -8 7254.7 264.551 -2
 3 29 -8 7254.7 264.551 1
 3 -29 -7 3940.1 231.552 -2
 3 29 -7 3940.1 231.552 1
 3 29 -6 408.566 117.848 -2
 3 -29 -6 408.566 117.848 1
 3 29 -5 1228.08 136.068 -2
 3 -29 -5 1228.08 136.068 1
 3 29 -4 6562.02 257.408 -2
 3 -29 -4 6562.02 257.408 1
 3 -29 -3 607.641 119.039 -2
 3 29 -3 607.641 119.039 1
 3 -29 -2 1310.33 107.763 -2
 3 29 -2 1310.33 107.763 1
 -3 -29 1 4512.06 175.378 -2
 -3 29 1 4512.06 175.378 1
 3 29 0 45180.6 698.566 -2
 3 -29 0 45180.6 698.566 1
 3 -29 1 19236.6 371.062 -2
 3 29 1 19236.6 371.062 1
 3 -29 2 125.588 116.836 -2
 3 29 2 125.588 116.836 1
 -3 29 -3 4325.36 204.615 -2
 -3 -29 -3 4325.36 204.615 1
 3 -29 4 6585.85 232.09 -2
 3 29 4 6585.85 232.09 1
 -3 29 -5 4997.07 222.346 -2
 -3 -29 -5 4997.07 222.346 1
 -3 29 -6 936.693 214.319 -2
 -3 -29 -6 936.693 214.319 1
 -3 29 -7 434.297 166.917 -2
 -3 -29 -7 434.297 166.917 1
 3 29 8 3595.6 199.271 -2
 3 -29 8 3595.6 199.271 1
 3 -29 9 992.471 97.4269 -2
 3 29 9 992.471 97.4269 1
 3 30 -10 100.87 84.576 -2
 3 -30 -10 100.87 84.576 1
 3 -30 -9 619.853 73.981 -2
 3 30 -9 619.853 73.981 1
 3 30 -8 1023.72 139.53 -2
 3 -30 -8 1023.72 139.53 1
 3 30 -7 2048.62 454.127 -2
 3 -30 -7 2048.62 454.127 1
 3 30 -6 1087.88 225.037 -2
 3 -30 -6 1087.88 225.037 1
 3 30 -5 424.728 136.697 -2
 3 -30 -5 424.728 136.697 1
 3 30 -4 3889.1 219.967 -2
 3 -30 -4 3889.1 219.967 1
 3 30 -3 13490.5 278.542 -2
 3 -30 -3 13490.5 278.542 1
 -3 -30 2 1987.15 134.379 -2
 -3 30 2 1987.15 134.379 1
 3 30 -1 2561.67 126.625 -2
 3 -30 -1 2561.67 126.625 1
 -3 -30 0 194.366 90.6295 -2
 -3 30 0 194.366 90.6295 1
 -3 30 -1 3762.47 198.335 -2
 -3 -30 -1 3762.47 198.335 1
 3 -30 2 5459.69 235.248 -2
 3 30 2 5459.69 235.248 1
 -3 30 -3 1978.3 146.787 -2
 -3 -30 -3 1978.3 146.787 1
 3 -30 4 9521.79 263.566 -2
 3 30 4 9521.79 263.566 1
 3 30 5 748.96 131.095 -2
 3 -30 5 748.96 131.095 1
 3 30 6 7710.93 319.877 -2
 3 -30 6 7710.93 319.877 1
 3 -30 7 2847.9 154.999 -2
 3 30 7 2847.9 154.999 1
 3 -30 8 2961.07 189.278 -2
 3 30 8 2961.07 189.278 1
 3 30 9 2891.4 71.0224 1
 3 31 -9 3372.38 137.076 -2
 3 -31 -9 3372.38 137.076 1
 3 31 -8 932.128 130.756 -2
 3 -31 -8 932.128 130.756 1
 3 31 -7 78.4201 172.132 -2
 3 -31 -7 78.4201 172.132 1
 3 31 -6 24.1967 50.6547 -2
 3 -31 -6 24.1967 50.6547 1
 3 31 -5 1214.28 155.911 -2
 3 -31 -5 1214.28 155.911 1
 -3 -31 4 10580.6 437.128 -2
 -3 31 4 10580.6 437.128 1
 -3 31 3 6557.13 216.028 -2
 -3 -31 3 6557.13 216.028 1
 -3 -31 2 12794 257.506 -2
 -3 31 2 12794 257.506 1
 3 -31 -1 1587.21 110.519 -2
 3 31 -1 1587.21 110.519 1
 3 -31 0 12271.2 257.473 -2
 3 31 0 12271.2 257.473 1
 3 -31 1 1337.89 123.636 -2
 3 31 1 1337.89 123.636 1
 3 -31 2 5448.4 211.25 -2
 3 31 2 5448.4 211.25 1
 -3 31 -3 9392.27 230.106 -2
 -3 -31 -3 9392.27 230.106 1
 -3 -31 -4 6159.24 274.078 -2
 -3 31 -4 6159.24 274.078 1
 -3 31 -5 931.725 187.956 -2
 -3 -31 -5 931.725 187.956 1
 -3 31 -6 120.829 140.407 -2
 -3 -31 -6 120.829 140.407 1
 3 31 7 724.186 89.816 -2
 3 -31 7 724.186 89.816 1
 3 -31 8 1305.52 110.883 -2
 3 31 8 1305.52 110.883 1
 3 32 -9 898.097 160.863 -2
 3 -32 -9 898.097 160.863 1
 3 32 -8 1152.1 103.524 -2
 3 -32 -8 1152.1 103.524 1
 3 32 -7 2936.13 248.448 -2
 3 -32 -7 2936.13 248.448 1
 3 32 -6 6627.03 254.244 -2
 3 -32 -6 6627.03 254.244 1
 3 32 -5 3844.48 195.476 -2
 3 -32 -5 3844.48 195.476 1
 3 32 -4 325.505 102.283 -2
 3 -32 -4 325.505 102.283 1
 3 32 -3 41.866 93.6532 -2
 3 -32 -3 41.866 93.6532 1
 3 -32 -2 2123.53 122.105 -2
 3 32 -2 2123.53 122.105 1
 3 -32 -1 10627.6 297.065 -2
 3 32 -1 10627.6 297.065 1
 -3 -32 0 2004.64 115.628 -2
 -3 32 0 2004.64 115.628 1
 3 -32 1 1328.96 102.979 -2
 3 32 1 1328.96 102.979 1
 3 32 2 2829.34 141.083 -2
 3 -32 2 2829.34 141.083 1
 3 32 3 1435.51 112.585 -2
 3 -32 3 1435.51 112.585 1
 3 -32 4 736.85 107.383 -2
 3 32 4 736.85 107.383 1
 -3 32 -5 2710.09 209.076 -2
 -3 -32 -5 2710.09 209.076 1
 3 -32 6 2930.6 159.175 -2
 3 32 6 2930.6 159.175 1
 3 -32 7 930.622 110.74 -2
 3 32 7 930.622 110.74 1
 3 -33 -8 7030.58 209.35 -2
 3 33 -8 7030.58 209.35 1
 3 33 -7 12540.5 666.679 -2
 3 -33 -7 12540.5 666.679 1
 3 33 -6 536.113 97.9423 -2
 3 -33 -6 536.113 97.9423 1
 3 33 -5 3797.3 218.345 -2
 3 -33 -5 3797.3 218.345 1
 -3 33 4 171.036 98.114 -2
 -3 -33 4 171.036 98.114 1
 3 33 -3 2145.14 137.224 -2
 3 -33 -3 2145.14 137.224 1
 3 33 -2 1244.24 97.1695 -2
 3 -33 -2 1244.24 97.1695 1
 3 33 -1 1873.03 106.895 -2
 3 -33 -1 1873.03 106.895 1
 3 -33 0 7681.5 189.304 -2
 3 33 0 7681.5 189.304 1
 3 -33 1 6977.46 217.612 -2
 3 33 1 6977.46 217.612 1
 -3 -33 -2 771.097 102.093 -2
 -3 33 -2 771.097 102.093 1
 3 -33 3 3801.67 152.263 -2
 3 33 3 3801.67 152.263 1
 3 33 4 3915.98 155.84 -2
 3 -33 4 3915.98 155.84 1
 -3 33 -5 7855.52 235.04 -2
 -3 -33 -5 7855.52 235.04 1
 3 -33 6 1396.09 118.87 -2
 3 33 6 1396.09 118.87 1
 -3 33 -7 202.45 68.4733 -2
 -3 -33 -7 202.45 68.4733 1
 3 34 -8 13274 473.924 -2
 3 -34 -8 13274 473.924 1
 3 34 -7 1012.3 131.428 -2
 3 -34 -7 1012.3 131.428 1
 3 34 -6 6994.47 213.488 -2
 3 -34 -6 6994.47 213.488 1
 3 34 -5 2501.43 149.954 -2
 3 -34 -5 2501.43 149.954 1
 3 34 -4 11743.4 272.083 -2
 3 -34 -4 11743.4 272.083 1
 3 34 -3 3894.95 172.933 -2
 3 -34 -3 3894.95 172.933 1
 3 34 -2 2666.17 160.621 -2
 3 -34 -2 2666.17 160.621 1
 -3 34 1 566.307 75.7697 -2
 -3 -34 1 566.307 75.7697 1
 3 -34 0 154.975 63.1248 -2
 3 34 0 154.975 63.1248 1
 3 -34 1 246.733 85.5013 -2
 3 34 1 246.733 85.5013 1
 3 -34 2 789.657 82.6631 -2
 3 34 2 789.657 82.6631 1
 -3 34 -3 1932.42 92.2735 -2
 -3 -34 -3 1932.42 92.2735 1
 3 -34 4 5532.2 225.795 -2
 3 34 4 5532.2 225.795 1
 3 -34 5 3050.87 144.398 -2
 3 34 5 3050.87 144.398 1
 -3 34 -6 1349.13 116.399 -2
 -3 -34 -6 1349.13 116.399 1
 3 -35 -7 357.269 98.577 -2
 3 35 -7 357.269 98.577 1
 -3 -35 6 585.234 80.2433 -2
 -3 35 6 585.234 80.2433 1
 -3 35 5 1156.92 111.275 -2
 -3 -35 5 1156.92 111.275 1
 3 35 -4 851.434 115.597 -2
 3 -35 -4 851.434 115.597 1
 3 35 -3 1198.01 132.372 -2
 3 -35 -3 1198.01 132.372 1
 3 -35 -2 1653 95.6826 -2
 3 35 -2 1653 95.6826 1
 -3 -35 1 500.109 68.2308 -2
 -3 35 1 500.109 68.2308 1
 3 -35 0 1851.46 89.7063 -2
 3 35 0 1851.46 89.7063 1
 3 -35 1 1931.22 127.118 -2
 3 35 1 1931.22 127.118 1
 3 -35 2 3313.59 111.723 -2
 3 35 2 3313.59 111.723 1
 -3 35 -3 3289.46 147.736 -2
 -3 -35 -3 3289.46 147.736 1
 -3 35 -4 718.19 99.6606 -2
 -3 -35 -4 718.19 99.6606 1
 3 -35 5 2456.7 137.995 -2
 3 35 5 2456.7 137.995 1
 3 35 6 698.605 138.578 -2
 3 -35 6 698.605 138.578 1
 3 36 -6 15051.9 264.719 -2
 3 -36 -6 15051.9 264.719 1
 3 -36 -5 7853.3 176.762 -2
 3 36 -5 7853.3 176.762 1
 3 36 -4 678.324 96.8041 -2
 3 -36 -4 678.324 96.8041 1
 3 36 -3 490.485 117.898 -2
 3 -36 -3 490.485 117.898 1
 3 -36 -2 3712.34 122.503 -2
 3 36 -2 3712.34 122.503 1
 3 -36 -1 2657.54 114.289 -2
 3 36 -1 2657.54 114.289 1
 -3 36 0 677.048 77.2504 -2
 -3 -36 0 677.048 77.2504 1
 3 -36 1 878.007 69.8809 -2
 3 36 1 878.007 69.8809 1
 -3 36 -2 1460.58 71.5102 -2
 -3 -36 -2 1460.58 71.5102 1
 -3 -36 -3 65.73 62.0449 -2
 -3 36 -3 65.73 62.0449 1
 3 36 4 42.8846 68.0351 -2
 3 -36 4 42.8846 68.0351 1
 3 36 5 410.92 78.709 -2
 3 -36 5 410.92 78.709 1
 3 -37 -5 6899.88 186.763 -2
 3 37 -5 6899.88 186.763 1
 -3 -37 4 492.394 84.11 -2
 -3 37 4 492.394 84.11 1
 3 -37 -3 4420.45 142.253 -2
 3 37 -3 4420.45 142.253 1
 3 -37 -2 1925.4 103.553 -2
 3 37 -2 1925.4 103.553 1
 -3 -37 1 385.326 60.3382 -2
 -3 37 1 385.326 60.3382 1
 3 -37 0 4598.45 126.909 -2
 3 37 0 4598.45 126.909 1
 -3 37 -1 2474.44 120.178 -2
 -3 -37 -1 2474.44 120.178 1
 -3 37 -2 1618.74 102.065 -2
 -3 -37 -2 1618.74 102.065 1
 -3 37 -3 1277.04 93.3542 -2
 -3 -37 -3 1277.04 93.3542 1
 3 -37 4 1665.52 100.651 -2
 3 37 4 1665.52 100.651 1
 3 -38 -4 10706.1 165.616 -2
 3 38 -4 10706.1 165.616 1
 -3 38 3 4640.71 134.362 -2
 -3 -38 3 4640.71 134.362 1
 -3 38 2 187.436 71.7434 -2
 -3 -38 2 187.436 71.7434 1
 -3 38 1 955.865 80.1491 -2
 -3 -38 1 955.865 80.1491 1
 3 -38 0 443.873 65.0434 -2
 3 38 0 443.873 65.0434 1
 -3 -38 -1 3103.59 117.031 -2
 -3 38 -1 3103.59 117.031 1
 3 38 2 382.472 99.1156 -2
 3 -38 2 382.472 99.1156 1
 3 -38 3 846.336 100.425 -2
 3 38 3 846.336 100.425 1
 -3 -39 2 4293.05 126.697 -2
 -3 39 2 4293.05 126.697 1
 -3 39 1 1890.72 107.151 -2
 -3 -39 1 1890.72 107.151 1
 -3 39 0 1363.01 103.458 -2
 -3 -39 0 1363.01 103.458 1
 3 -39 1 652.348 144.487 -2
 3 39 1 652.348 144.487 1
 4 0 -15 198.864 129.313 -2
 4 0 -15 198.864 129.313 1
 4 0 -14 2556.95 206.789 -2
 4 0 -14 2556.95 206.789 1
 4 0 -13 1453.2 126.567 -2
 4 0 -13 1453.2 126.567 1
 4 0 -12 10609 381.394 -2
 4 0 -12 10609 381.394 1
 4 0 -11 15539.1 378.2 -2
 4 0 -11 15539.1 378.2 1
 4 0 -10 2329.81 197.256 -2
 4 0 -10 2329.81 197.256 1
 4 0 -9 2497.05 165.824 -2
 4 0 -9 2497.05 165.824 1
 4 0 -8 5005.76 584.945 -2
 4 0 -8 5005.76 584.945 1
 4 0 -7 25019.6 301.787 -2
 4 0 -7 25019.6 301.787 1
 4 0 -6 20252.5 262.759 -2
 4 0 -6 20252.5 262.759 1
 4 0 -5 6901 362.883 -2
 4 0 -5 6901 362.883 1
 4 0 -4 752.512 134.56 -2
 4 0 -4 752.512 134.56 1
 4 0 -3 15213.4 423.977 -2
 4 0 -3 15213.4 423.977 1
 4 0 -2 16676.7 409.997 -2
 4 0 -2 16676.7 409.997 1
 4 0 -1 22532.1 450.371 -2
 4 0 -1 22532.1 450.371 1
 -4 0 0 147.741 52.4174 -2
 -4 0 0 147.741 52.4174 1
 4 0 1 68444.9 669 -2
 4 0 1 68444.9 669 1
 4 0 2 236.888 141.712 -2
 4 0 2 236.888 141.712 1
 4 0 3 125.488 138.543 -2
 4 0 3 125.488 138.543 1
 4 0 4 149.281 129.827 -2
 4 0 4 149.281 129.827 1
 -4 0 -5 571.99 203.694 -2
 -4 0 -5 571.99 203.694 1
 -4 0 -6 1149.44 423.416 -2
 -4 0 -6 1149.44 423.416 1
 -4 0 -7 17209.2 510.599 -2
 -4 0 -7 17209.2 510.599 1
 -4 0 -8 3296.49 249.809 -2
 -4 0 -8 3296.49 249.809 1
 -4 0 -9 4496.56 264.73 -2
 -4 0 -9 4496.56 264.73 1
 -4 0 -10 559.294 227.885 -2
 -4 0 -10 559.294 227.885 1
 -4 0 -11 5997.92 426.506 -2
 -4 0 -11 5997.92 426.506 1
 -4 0 -12 3578 344.158 -2
 -4 0 -12 3578 344.158 1
 -4 0 -13 5136.44 292.128 -2
 -4 0 -13 5136.44 292.128 1
 4 -1 -15 8132.67 238.309 -2
 4 1 -15 8132.67 238.309 1
 4 -1 -14 2528.73 141.66 -2
 4 1 -14 2528.73 141.66 1
 4 1 -13 8109.3 198.734 -2
 4 -1 -13 8109.3 198.734 1
 4 -1 -12 14904.2 282.183 -2
 4 1 -12 14904.2 282.183 1
 4 -1 -11 4458.77 165.699 -2
 4 1 -11 4458.77 165.699 1
 4 1 -10 1604.26 102.802 -2
 4 -1 -10 1604.26 102.802 1
 4 1 -9 9921.93 222.586 -2
 4 -1 -9 9921.93 222.586 1
 4 -1 -8 26380.1 846.019 -2
 4 1 -8 26380.1 846.019 1
 4 1 -7 1701.42 107.555 -2
 4 -1 -7 1701.42 107.555 1
 4 -1 -6 7940.82 164.961 -2
 4 1 -6 7940.82 164.961 1
 4 1 -5 10957.8 370.254 -2
 4 -1 -5 10957.8 370.254 1
 4 -1 -4 10046.1 331.518 -2
 4 1 -4 10046.1 331.518 1
 4 -1 -3 43166.2 681.146 -2
 4 1 -3 43166.2 681.146 1
 4 -1 -2 72341.6 817.655 -2
 4 1 -2 72341.6 817.655 1
 4 1 -1 7929.69 139.053 -2
 4 -1 -1 7929.69 139.053 1
 4 1 0 1050.15 132.095 -2
 4 -1 0 1050.15 132.095 1
 4 1 1 22740.9 545.743 -2
 4 -1 1 22740.9 545.743 1
 4 1 2 92103.6 926.92 -2
 4 -1 2 92103.6 926.92 1
 4 1 3 10724 338.045 -2
 4 -1 3 10724 338.045 1
 4 1 4 16024.3 408.603 -2
 4 -1 4 16024.3 408.603 1
 -4 -1 -5 867.823 170.276 -2
 -4 1 -5 867.823 170.276 1
 -4 -1 -6 10405.3 516.631 -2
 -4 1 -6 10405.3 516.631 1
 -4 -1 -7 6780.07 255.755 -2
 -4 1 -7 6780.07 255.755 1
 -4 -1 -8 22521.7 554.949 -2
 -4 1 -8 22521.7 554.949 1
 -4 -1 -9 5730.4 288.35 -2
 -4 1 -9 5730.4 288.35 1
 -4 1 -10 349.253 151.151 -2
 -4 -1 -10 349.253 151.151 1
 -4 1 -11 2881.72 228.183 -2
 -4 -1 -11 2881.72 228.183 1
 -4 1 -12 6893.27 304.292 -2
 -4 -1 -12 6893.27 304.292 1
 -4 -1 -13 8450.37 297.753 -2
 -4 1 -13 8450.37 297.753 1
 4 -2 -15 156.397 55.9479 -2
 4 2 -15 156.397 55.9479 1
 4 -2 -14 1974.04 113.868 -2
 4 2 -14 1974.04 113.868 1
 4 -2 -13 1298.4 111.802 -2
 4 2 -13 1298.4 111.802 1
 4 2 -12 1854.48 104.424 -2
 4 -2 -12 1854.48 104.424 1
 4 2 -11 266.324 64.5955 -2
 4 -2 -11 266.324 64.5955 1
 4 -2 -10 880.391 82.3845 -2
 4 2 -10 880.391 82.3845 1
 4 -2 -9 76277.4 732.471 -2
 4 2 -9 76277.4 732.471 1
 4 -2 -8 32805.6 926.857 -2
 4 2 -8 32805.6 926.857 1
 4 2 -7 1013.4 95.5757 -2
 4 -2 -7 1013.4 95.5757 1
 4 2 -6 2379.04 249.02 -2
 4 -2 -6 2379.04 249.02 1
 4 2 -5 21108.2 413.941 -2
 4 -2 -5 21108.2 413.941 1
 4 -2 -4 55448.1 998.429 -2
 4 2 -4 55448.1 998.429 1
 4 2 -3 29988.8 248.028 -2
 4 -2 -3 29988.8 248.028 1
 4 2 -2 4735.26 217.368 -2
 4 -2 -2 4735.26 217.368 1
 4 2 -1 14125.2 370.888 -2
 4 -2 -1 14125.2 370.888 1
 4 2 0 352.366 72.7213 -2
 4 -2 0 352.366 72.7213 1
 4 2 1 25493.1 482.816 -2
 4 -2 1 25493.1 482.816 1
 4 2 2 7159.89 333.912 -2
 4 -2 2 7159.89 333.912 1
 4 2 3 42865.4 623.709 -2
 4 -2 3 42865.4 623.709 1
 -4 2 -4 64563.4 722.12 -2
 -4 -2 -4 64563.4 722.12 1
 4 2 5 2299.04 230.461 -2
 4 -2 5 2299.04 230.461 1
 -4 -2 -6 4755.37 358.845 -2
 -4 2 -6 4755.37 358.845 1
 -4 -2 -7 9985.24 292.903 -2
 -4 2 -7 9985.24 292.903 1
 4 -2 8 48543 788.438 -2
 4 2 8 48543 788.438 1
 -4 -2 -9 6102.96 244.591 -2
 -4 2 -9 6102.96 244.591 1
 -4 -2 -10 721.297 128.668 -2
 -4 2 -10 721.297 128.668 1
 -4 2 -11 1214.56 169.655 -2
 -4 -2 -11 1214.56 169.655 1
 -4 2 -12 4356.23 221.922 -2
 -4 -2 -12 4356.23 221.922 1
 -4 -2 -13 5892.05 267.654 -2
 -4 2 -13 5892.05 267.654 1
 4 3 -15 463.388 87.9912 -2
 4 -3 -15 463.388 87.9912 1
 4 -3 -14 5777.41 172.303 -2
 4 3 -14 5777.41 172.303 1
 4 -3 -13 11644.1 263.482 -2
 4 3 -13 11644.1 263.482 1
 4 3 -12 32088 438.057 -2
 4 -3 -12 32088 438.057 1
 4 3 -11 1048.69 87.365 -2
 4 -3 -11 1048.69 87.365 1
 4 3 -10 6034.07 173.241 -2
 4 -3 -10 6034.07 173.241 1
 4 -3 -9 9438.94 139.856 -2
 4 3 -9 9438.94 139.856 1
 4 -3 -8 14974.3 650.652 -2
 4 3 -8 14974.3 650.652 1
 4 -3 -7 5590.4 421.222 -2
 4 3 -7 5590.4 421.222 1
 4 3 -6 9928.32 522.1 -2
 4 -3 -6 9928.32 522.1 1
 4 3 -5 15407.9 441.404 -2
 4 -3 -5 15407.9 441.404 1
 4 -3 -4 35488.4 732.378 -2
 4 3 -4 35488.4 732.378 1
 4 -3 -3 11979.3 373.617 -2
 4 3 -3 11979.3 373.617 1
 4 3 -2 2817.95 178.236 -2
 4 -3 -2 2817.95 178.236 1
 4 3 -1 55439.9 651.012 -2
 4 -3 -1 55439.9 651.012 1
 4 3 0 66813.4 724.686 -2
 4 -3 0 66813.4 724.686 1
 4 3 1 36431.5 555.793 -2
 4 -3 1 36431.5 555.793 1
 -4 -3 -2 514.635 126.377 -2
 -4 3 -2 514.635 126.377 1
 4 3 3 47906.3 788.816 -2
 4 -3 3 47906.3 788.816 1
 4 3 4 5552.6 197.683 -2
 4 -3 4 5552.6 197.683 1
 4 3 5 9207.98 322.114 -2
 4 -3 5 9207.98 322.114 1
 -4 -3 -6 3878.83 331.498 -2
 -4 3 -6 3878.83 331.498 1
 -4 -3 -7 21454.7 514.34 -2
 -4 3 -7 21454.7 514.34 1
 -4 3 -8 23410.5 570.553 -2
 -4 -3 -8 23410.5 570.553 1
 -4 3 -9 1995.55 172.176 -2
 -4 -3 -9 1995.55 172.176 1
 -4 3 -10 1737.65 192.412 -2
 -4 -3 -10 1737.65 192.412 1
 -4 3 -11 4607.97 258.573 -2
 -4 -3 -11 4607.97 258.573 1
 -4 3 -12 18746.3 464.801 -2
 -4 -3 -12 18746.3 464.801 1
 -4 -3 -13 5080.06 276.416 -2
 -4 3 -13 5080.06 276.416 1
 4 4 -15 410.608 84.4866 -2
 4 -4 -15 410.608 84.4866 1
 4 4 -14 6009.34 207.83 -2
 4 -4 -14 6009.34 207.83 1
 4 -4 -13 691.641 83.3822 -2
 4 4 -13 691.641 83.3822 1
 4 -4 -12 5967.01 186.213 -2
 4 4 -12 5967.01 186.213 1
 4 -4 -11 27630.9 333.537 -2
 4 4 -11 27630.9 333.537 1
 4 -4 -10 6458.94 170.058 -2
 4 4 -10 6458.94 170.058 1
 4 -4 -9 1878.35 98.733 -2
 4 4 -9 1878.35 98.733 1
 4 -4 -8 1676.6 286.23 -2
 4 4 -8 1676.6 286.23 1
 4 -4 -7 57462.2 1155.1 -2
 4 4 -7 57462.2 1155.1 1
 4 -4 -6 24238.7 713.237 -2
 4 4 -6 24238.7 713.237 1
 4 4 -5 6821.06 381.364 -2
 4 -4 -5 6821.06 381.364 1
 4 -4 -4 1840.07 178.133 -2
 4 4 -4 1840.07 178.133 1
 4 -4 -3 14611.1 192.101 -2
 4 4 -3 14611.1 192.101 1
 4 4 -2 23081.1 469.266 -2
 4 -4 -2 23081.1 469.266 1
 4 4 -1 6291.73 228.499 -2
 4 -4 -1 6291.73 228.499 1
 4 4 0 1540.09 137.237 -2
 4 -4 0 1540.09 137.237 1
 -4 -4 -1 28487.6 512.943 -2
 -4 4 -1 28487.6 512.943 1
 -4 -4 -2 16654.7 364.64 -2
 -4 4 -2 16654.7 364.64 1
 -4 4 -3 11503.2 382.473 -2
 -4 -4 -3 11503.2 382.473 1
 -4 -4 -4 1281.5 143.488 -2
 -4 4 -4 1281.5 143.488 1
 4 4 5 5170.06 322.832 -2
 4 -4 5 5170.06 322.832 1
 -4 -4 -6 32943.6 881.788 -2
 -4 4 -6 32943.6 881.788 1
 -4 -4 -7 31206.9 605.294 -2
 -4 4 -7 31206.9 605.294 1
 4 -4 8 8643.38 312.272 -2
 4 4 8 8643.38 312.272 1
 4 -4 9 797.125 136.764 -2
 4 4 9 797.125 136.764 1
 -4 4 -10 4233.59 275.055 -2
 -4 -4 -10 4233.59 275.055 1
 -4 4 -11 4547.46 208.23 -2
 -4 -4 -11 4547.46 208.23 1
 -4 4 -12 1942.21 196.796 -2
 -4 -4 -12 1942.21 196.796 1
 -4 -4 -13 2341.92 185.168 -2
 -4 4 -13 2341.92 185.168 1
 4 -5 -15 13109 281.301 -2
 4 5 -15 13109 281.301 1
 4 5 -14 1978.01 98.5923 -2
 4 -5 -14 1978.01 98.5923 1
 4 -5 -13 3545.16 147.651 -2
 4 5 -13 3545.16 147.651 1
 4 -5 -12 1268.98 93.9961 -2
 4 5 -12 1268.98 93.9961 1
 4 5 -11 4851.11 149.021 -2
 4 -5 -11 4851.11 149.021 1
 4 -5 -10 12072.8 238.014 -2
 4 5 -10 12072.8 238.014 1
 4 5 -9 1277.73 88.0884 -2
 4 -5 -9 1277.73 88.0884 1
 4 -5 -8 4856.45 425.416 -2
 4 5 -8 4856.45 425.416 1
 4 5 -7 12814.6 246.944 -2
 4 -5 -7 12814.6 246.944 1
 4 -5 -6 23378.5 571.464 -2
 4 5 -6 23378.5 571.464 1
 4 5 -5 19786.5 578.805 -2
 4 -5 -5 19786.5 578.805 1
 4 -5 -4 2839.6 201.132 -2
 4 5 -4 2839.6 201.132 1
 -4 5 3 50268.2 738.213 -2
 -4 -5 3 50268.2 738.213 1
 4 5 -2 9809.77 318.909 -2
 4 -5 -2 9809.77 318.909 1
 4 -5 -1 18192.6 392.01 -2
 4 5 -1 18192.6 392.01 1
 4 5 0 17264.1 237.606 -2
 4 -5 0 17264.1 237.606 1
 4 5 1 19846.1 330.435 -2
 4 -5 1 19846.1 330.435 1
 -4 5 -2 11640.1 309.785 -2
 -4 -5 -2 11640.1 309.785 1
 -4 -5 -3 10009.4 332.705 -2
 -4 5 -3 10009.4 332.705 1
 -4 -5 -4 1359.04 190.412 -2
 -4 5 -4 1359.04 190.412 1
 -4 -5 -5 3518.2 324.553 -2
 -4 5 -5 3518.2 324.553 1
 -4 -5 -6 1870.64 289.443 -2
 -4 5 -6 1870.64 289.443 1
 4 -5 7 20217.3 630.133 -2
 4 5 7 20217.3 630.133 1
 4 -5 8 2562.45 208.944 -2
 4 5 8 2562.45 208.944 1
 4 -5 9 6895.31 315.764 -2
 4 5 9 6895.31 315.764 1
 -4 5 -10 2451.37 195.377 -2
 -4 -5 -10 2451.37 195.377 1
 -4 5 -11 1270.64 188.501 -2
 -4 -5 -11 1270.64 188.501 1
 -4 5 -12 376.308 135 -2
 -4 -5 -12 376.308 135 1
 -4 -5 -13 4511 244.29 -2
 -4 5 -13 4511 244.29 1
 4 6 -15 2017.52 130.793 -2
 4 -6 -15 2017.52 130.793 1
 4 6 -14 1282.67 87.0945 -2
 4 -6 -14 1282.67 87.0945 1
 4 -6 -13 324.35 84.0312 -2
 4 6 -13 324.35 84.0312 1
 4 6 -12 894.032 89.2724 -2
 4 -6 -12 894.032 89.2724 1
 4 -6 -11 3503.45 133.296 -2
 4 6 -11 3503.45 133.296 1
 4 -6 -10 4007.33 150.621 -2
 4 6 -10 4007.33 150.621 1
 4 -6 -9 30426.2 355.892 -2
 4 6 -9 30426.2 355.892 1
 4 6 -8 34119.7 395.848 -2
 4 -6 -8 34119.7 395.848 1
 4 -6 -7 8835.51 477.37 -2
 4 6 -7 8835.51 477.37 1
 4 -6 -6 8543.71 434.703 -2
 4 6 -6 8543.71 434.703 1
 4 6 -5 21479.1 274.185 -2
 4 -6 -5 21479.1 274.185 1
 4 -6 -4 105784 1191.88 -2
 4 6 -4 105784 1191.88 1
 4 6 -3 26863.6 550.574 -2
 4 -6 -3 26863.6 550.574 1
 4 6 -2 19680.4 352.138 -2
 4 -6 -2 19680.4 352.138 1
 -4 6 1 48792.7 634.343 -2
 -4 -6 1 48792.7 634.343 1
 4 6 0 2381.99 104.936 -2
 4 -6 0 2381.99 104.936 1
 -4 6 -1 7898.59 328.285 -2
 -4 -6 -1 7898.59 328.285 1
 -4 -6 -2 1345.86 127.094 -2
 -4 6 -2 1345.86 127.094 1
 -4 -6 -3 15612.5 358.902 -2
 -4 6 -3 15612.5 358.902 1
 -4 -6 -4 41110.3 864.909 -2
 -4 6 -4 41110.3 864.909 1
 -4 -6 -5 9688.69 476.073 -2
 -4 6 -5 9688.69 476.073 1
 -4 -6 -6 1958.74 307.191 -2
 -4 6 -6 1958.74 307.191 1
 4 -6 7 6134.79 317.05 -2
 4 6 7 6134.79 317.05 1
 4 -6 8 40599.4 698.644 -2
 4 6 8 40599.4 698.644 1
 -4 6 -9 22692.5 524.169 -2
 -4 -6 -9 22692.5 524.169 1
 -4 -6 -10 1080.94 200.03 -2
 -4 6 -10 1080.94 200.03 1
 -4 6 -11 4213.52 250.382 -2
 -4 -6 -11 4213.52 250.382 1
 -4 6 -12 735.038 127.257 -2
 -4 -6 -12 735.038 127.257 1
 -4 -6 -13 3655.45 234.715 -2
 -4 6 -13 3655.45 234.715 1
 4 7 -15 491.33 130.281 -2
 4 -7 -15 491.33 130.281 1
 4 7 -14 1012.24 90.5218 -2
 4 -7 -14 1012.24 90.5218 1
 4 7 -13 8179.07 226.845 -2
 4 -7 -13 8179.07 226.845 1
 4 -7 -12 6840.13 203.869 -2
 4 7 -12 6840.13 203.869 1
 4 -7 -11 4012.92 163.823 -2
 4 7 -11 4012.92 163.823 1
 4 -7 -10 10123.5 240.001 -2
 4 7 -10 10123.5 240.001 1
 4 -7 -9 5214.37 180.263 -2
 4 7 -9 5214.37 180.263 1
 4 7 -8 2050.05 334.366 -2
 4 -7 -8 2050.05 334.366 1
 4 -7 -7 9592.01 585.989 -2
 4 7 -7 9592.01 585.989 1
 4 -7 -6 9875.32 229.783 -2
 4 7 -6 9875.32 229.783 1
 4 -7 -5 4064.85 263.76 -2
 4 7 -5 4064.85 263.76 1
 4 7 -4 34740.4 326.349 -2
 4 -7 -4 34740.4 326.349 1
 4 7 -3 18220.9 398.466 -2
 4 -7 -3 18220.9 398.466 1
 4 7 -2 7273.37 274.319 -2
 4 -7 -2 7273.37 274.319 1
 4 7 -1 79829.3 767.672 -2
 4 -7 -1 79829.3 767.672 1
 4 7 0 137387 976.692 -2
 4 -7 0 137387 976.692 1
 -4 -7 -1 8538.22 286.568 -2
 -4 7 -1 8538.22 286.568 1
 -4 -7 -2 19804.7 484.007 -2
 -4 7 -2 19804.7 484.007 1
 -4 -7 -3 9210.78 439.103 -2
 -4 7 -3 9210.78 439.103 1
 -4 -7 -4 45734.1 919.856 -2
 -4 7 -4 45734.1 919.856 1
 -4 -7 -5 23579 697.414 -2
 -4 7 -5 23579 697.414 1
 -4 -7 -6 4997.92 423.145 -2
 -4 7 -6 4997.92 423.145 1
 -4 -7 -7 8850.22 331.566 -2
 -4 7 -7 8850.22 331.566 1
 4 -7 8 1006.52 124.899 -2
 4 7 8 1006.52 124.899 1
 4 -7 9 5056.84 291.329 -2
 4 7 9 5056.84 291.329 1
 4 -7 10 3308.03 252.352 -2
 4 7 10 3308.03 252.352 1
 -4 7 -11 3121.24 244.519 -2
 -4 -7 -11 3121.24 244.519 1
 -4 -7 -12 8423.73 297.96 -2
 -4 7 -12 8423.73 297.96 1
 -4 -7 -13 3274.99 201.093 -2
 -4 7 -13 3274.99 201.093 1
 4 8 -15 2112.16 302.393 -2
 4 -8 -15 2112.16 302.393 1
 4 8 -14 3730.65 137.186 -2
 4 -8 -14 3730.65 137.186 1
 4 -8 -13 3757.77 155.549 -2
 4 8 -13 3757.77 155.549 1
 4 -8 -12 4111.72 169.838 -2
 4 8 -12 4111.72 169.838 1
 4 -8 -11 10598.8 269.918 -2
 4 8 -11 10598.8 269.918 1
 4 -8 -10 17702 357.147 -2
 4 8 -10 17702 357.147 1
 4 -8 -9 526.422 80.4839 -2
 4 8 -9 526.422 80.4839 1
 4 -8 -8 7192.07 543.014 -2
 4 8 -8 7192.07 543.014 1
 4 -8 -7 89009.6 646.716 -2
 4 8 -7 89009.6 646.716 1
 4 -8 -6 106162 1702.02 -2
 4 8 -6 106162 1702.02 1
 4 -8 -5 9425.81 372.434 -2
 4 8 -5 9425.81 372.434 1
 4 8 -4 3926.76 137.012 -2
 4 -8 -4 3926.76 137.012 1
 4 8 -3 13760.3 364.839 -2
 4 -8 -3 13760.3 364.839 1
 4 8 -2 33004.7 502.121 -2
 4 -8 -2 33004.7 502.121 1
 4 8 -1 25683.6 467.523 -2
 4 -8 -1 25683.6 467.523 1
 4 8 0 4103.73 198.472 -2
 4 -8 0 4103.73 198.472 1
 -4 -8 -1 29157.8 659.804 -2
 -4 8 -1 29157.8 659.804 1
 -4 -8 -2 20764.3 616.073 -2
 -4 8 -2 20764.3 616.073 1
 -4 -8 -3 1408.2 194.763 -2
 -4 8 -3 1408.2 194.763 1
 -4 -8 -4 18227.6 634.368 -2
 -4 8 -4 18227.6 634.368 1
 -4 -8 -5 40828.3 933.277 -2
 -4 8 -5 40828.3 933.277 1
 -4 -8 -6 92188.3 1415.12 -2
 -4 8 -6 92188.3 1415.12 1
 -4 -8 -7 20520.6 535.747 -2
 -4 8 -7 20520.6 535.747 1
 -4 -8 -8 431.743 123.9 -2
 -4 8 -8 431.743 123.9 1
 -4 -8 -9 1364.34 191.11 -2
 -4 8 -9 1364.34 191.11 1
 -4 -8 -10 12255.2 408.528 -2
 -4 8 -10 12255.2 408.528 1
 -4 -8 -11 3039.49 247.12 -2
 -4 8 -11 3039.49 247.12 1
 -4 -8 -12 2670.45 162.408 -2
 -4 8 -12 2670.45 162.408 1
 -4 -8 -13 957.755 132.506 -2
 -4 8 -13 957.755 132.506 1
 4 9 -15 6042.52 375.096 -2
 4 -9 -15 6042.52 375.096 1
 4 -9 -14 4124.57 183.307 -2
 4 9 -14 4124.57 183.307 1
 4 -9 -13 3280.59 168.109 -2
 4 9 -13 3280.59 168.109 1
 4 9 -12 5471.95 196.92 -2
 4 -9 -12 5471.95 196.92 1
 4 -9 -11 4004.01 183.842 -2
 4 9 -11 4004.01 183.842 1
 4 -9 -10 6970.04 233.301 -2
 4 9 -10 6970.04 233.301 1
 4 -9 -9 8321.53 262.41 -2
 4 9 -9 8321.53 262.41 1
 4 -9 -8 5420.49 235.535 -2
 4 9 -8 5420.49 235.535 1
 4 -9 -7 2564.02 445.415 -2
 4 9 -7 2564.02 445.415 1
 4 -9 -6 7254.72 454.661 -2
 4 9 -6 7254.72 454.661 1
 4 9 -5 18741.3 282.612 -2
 4 -9 -5 18741.3 282.612 1
 4 9 -4 278.823 66.2265 -2
 4 -9 -4 278.823 66.2265 1
 4 9 -3 8423.42 161.295 -2
 4 -9 -3 8423.42 161.295 1
 4 9 -2 7971.45 391.706 -2
 4 -9 -2 7971.45 391.706 1
 4 9 -1 26411.6 480.641 -2
 4 -9 -1 26411.6 480.641 1
 4 9 0 2660.84 168.697 -2
 4 -9 0 2660.84 168.697 1
 -4 -9 -1 22965.5 604.244 -2
 -4 9 -1 22965.5 604.244 1
 -4 -9 -2 2341.17 275.373 -2
 -4 9 -2 2341.17 275.373 1
 -4 -9 -3 7692.99 410.806 -2
 -4 9 -3 7692.99 410.806 1
 -4 -9 -4 1331.14 197.751 -2
 -4 9 -4 1331.14 197.751 1
 -4 -9 -5 21523.8 568.743 -2
 -4 9 -5 21523.8 568.743 1
 -4 -9 -6 787.101 268.447 -2
 -4 9 -6 787.101 268.447 1
 -4 -9 -7 14273.3 370.75 -2
 -4 9 -7 14273.3 370.75 1
 4 -9 8 3793.15 324.341 -2
 4 9 8 3793.15 324.341 1
 -4 9 -9 3188.8 250.511 -2
 -4 -9 -9 3188.8 250.511 1
 4 -9 10 3184.68 254.234 -2
 4 9 10 3184.68 254.234 1
 -4 9 -11 1168.06 229.223 -2
 -4 -9 -11 1168.06 229.223 1
 -4 -9 -12 2310.96 199.019 -2
 -4 9 -12 2310.96 199.019 1
 -4 -9 -13 3443.57 183.998 -2
 -4 9 -13 3443.57 183.998 1
 4 10 -15 166.64 209.846 -2
 4 -10 -15 166.64 209.846 1
 4 10 -14 639.476 85.2365 -2
 4 -10 -14 639.476 85.2365 1
 4 10 -13 2617.33 161.93 -2
 4 -10 -13 2617.33 161.93 1
 4 10 -12 3118.45 154.739 -2
 4 -10 -12 3118.45 154.739 1
 4 10 -11 4254.62 181.902 -2
 4 -10 -11 4254.62 181.902 1
 4 -10 -10 1882.87 129.96 -2
 4 10 -10 1882.87 129.96 1
 4 -10 -9 49905.7 450.425 -2
 4 10 -9 49905.7 450.425 1
 4 -10 -8 5296.9 246.925 -2
 4 10 -8 5296.9 246.925 1
 4 -10 -7 1164.38 138.944 -2
 4 10 -7 1164.38 138.944 1
 4 -10 -6 15357.7 633.092 -2
 4 10 -6 15357.7 633.092 1
 4 10 -5 15470.8 477.692 -2
 4 -10 -5 15470.8 477.692 1
 4 10 -4 1710.52 105.298 -2
 4 -10 -4 1710.52 105.298 1
 4 10 -3 10468.3 166.333 -2
 4 -10 -3 10468.3 166.333 1
 4 10 -2 1458.46 210.941 -2
 4 -10 -2 1458.46 210.941 1
 4 10 -1 8875.55 336.473 -2
 4 -10 -1 8875.55 336.473 1
 -4 10 0 329.62 154.18 -2
 -4 -10 0 329.62 154.18 1
 -4 -10 -1 9454.48 446.564 -2
 -4 10 -1 9454.48 446.564 1
 -4 10 -2 2257 266.267 -2
 -4 -10 -2 2257 266.267 1
 -4 -10 -3 8215.97 450.24 -2
 -4 10 -3 8215.97 450.24 1
 -4 -10 -4 12434.2 542.563 -2
 -4 10 -4 12434.2 542.563 1
 -4 -10 -5 6224.25 408.828 -2
 -4 10 -5 6224.25 408.828 1
 -4 10 -6 32638.2 633.084 -2
 -4 -10 -6 32638.2 633.084 1
 -4 -10 -7 2921.35 235.124 -2
 -4 10 -7 2921.35 235.124 1
 -4 10 -8 24719.5 681.85 -2
 -4 -10 -8 24719.5 681.85 1
 -4 -10 -9 9168.04 365.142 -2
 -4 10 -9 9168.04 365.142 1
 4 -10 10 4925.65 302.915 -2
 4 10 10 4925.65 302.915 1
 -4 -10 -11 6016.97 293.426 -2
 -4 10 -11 6016.97 293.426 1
 -4 -10 -12 41.0316 58.3147 -2
 -4 10 -12 41.0316 58.3147 1
 -4 -10 -13 3274.89 220.167 -2
 -4 10 -13 3274.89 220.167 1
 4 11 -14 900.446 78.5531 -2
 4 -11 -14 900.446 78.5531 1
 4 11 -13 4967.28 164.17 -2
 4 -11 -13 4967.28 164.17 1
 4 -11 -12 8201.31 197.407 -2
 4 11 -12 8201.31 197.407 1
 4 11 -11 8673.71 245.712 -2
 4 -11 -11 8673.71 245.712 1
 4 -11 -10 9345.29 294.759 -2
 4 11 -10 9345.29 294.759 1
 4 -11 -9 4266.07 198.268 -2
 4 11 -9 4266.07 198.268 1
 4 -11 -8 13458 446.514 -2
 4 11 -8 13458 446.514 1
 4 -11 -7 2729.14 388.679 -2
 4 11 -7 2729.14 388.679 1
 4 11 -6 13401.5 676.36 -2
 4 -11 -6 13401.5 676.36 1
 4 -11 -5 49985.1 818.069 -2
 4 11 -5 49985.1 818.069 1
 4 11 -4 676.414 174.011 -2
 4 -11 -4 676.414 174.011 1
 4 -11 -3 8437.78 167.449 -2
 4 11 -3 8437.78 167.449 1
 4 11 -2 47804.8 767.051 -2
 4 -11 -2 47804.8 767.051 1
 4 -11 -1 30318.8 738.042 -2
 4 11 -1 30318.8 738.042 1
 4 -11 0 28010.7 723.809 -2
 4 11 0 28010.7 723.809 1
 -4 11 -1 41370 848.429 -2
 -4 -11 -1 41370 848.429 1
 -4 -11 -2 112793 1368.97 -2
 -4 11 -2 112793 1368.97 1
 -4 11 -3 7945.52 445.996 -2
 -4 -11 -3 7945.52 445.996 1
 -4 -11 -4 17130 627.607 -2
 -4 11 -4 17130 627.607 1
 -4 -11 -5 56575.4 1241.54 -2
 -4 11 -5 56575.4 1241.54 1
 -4 -11 -6 1463.84 178.665 -2
 -4 11 -6 1463.84 178.665 1
 -4 -11 -7 5803.55 318.912 -2
 -4 11 -7 5803.55 318.912 1
 -4 11 -8 180.621 69.2682 -2
 -4 -11 -8 180.621 69.2682 1
 4 -11 9 5752.93 329.296 -2
 4 11 9 5752.93 329.296 1
 -4 11 -10 1214.75 199.926 -2
 -4 -11 -10 1214.75 199.926 1
 -4 -11 -11 4180.43 256.586 -2
 -4 11 -11 4180.43 256.586 1
 -4 -11 -12 7216.24 284.012 -2
 -4 11 -12 7216.24 284.012 1
 -4 11 -13 1089.37 124.016 -2
 -4 -11 -13 1089.37 124.016 1
 4 12 -14 2329.02 136.143 -2
 4 -12 -14 2329.02 136.143 1
 4 -12 -13 2203.37 130.249 -2
 4 12 -13 2203.37 130.249 1
 4 12 -12 3016.32 155.072 -2
 4 -12 -12 3016.32 155.072 1
 4 12 -11 12106.1 329.701 -2
 4 -12 -11 12106.1 329.701 1
 4 -12 -10 16495.5 354.405 -2
 4 12 -10 16495.5 354.405 1
 4 -12 -9 6717.88 260.231 -2
 4 12 -9 6717.88 260.231 1
 4 -12 -8 2401.2 88.0041 -2
 4 12 -8 2401.2 88.0041 1
 4 -12 -7 13058.7 669.659 -2
 4 12 -7 13058.7 669.659 1
 4 12 -6 118970 817.609 -2
 4 -12 -6 118970 817.609 1
 4 -12 -5 23214.7 736.793 -2
 4 12 -5 23214.7 736.793 1
 4 12 -4 19221.2 737.533 -2
 4 -12 -4 19221.2 737.533 1
 4 12 -3 2593.59 158.067 -2
 4 -12 -3 2593.59 158.067 1
 4 12 -2 37387.5 716.491 -2
 4 -12 -2 37387.5 716.491 1
 -4 12 1 31900.5 327.314 -2
 -4 -12 1 31900.5 327.314 1
 4 -12 0 3388.1 123.943 -2
 4 12 0 3388.1 123.943 1
 4 -12 1 29035.1 714.46 -2
 4 12 1 29035.1 714.46 1
 -4 -12 -2 11113.5 497.826 -2
 -4 12 -2 11113.5 497.826 1
 -4 -12 -3 5080.63 390.761 -2
 -4 12 -3 5080.63 390.761 1
 -4 -12 -4 24658.5 759.414 -2
 -4 12 -4 24658.5 759.414 1
 -4 -12 -5 30917.8 746.112 -2
 -4 12 -5 30917.8 746.112 1
 -4 12 -6 41741.5 1031.41 -2
 -4 -12 -6 41741.5 1031.41 1
 -4 12 -7 5451.72 448.062 -2
 -4 -12 -7 5451.72 448.062 1
 -4 -12 -8 1049.03 200.972 -2
 -4 12 -8 1049.03 200.972 1
 4 -12 9 11835.9 440.509 -2
 4 12 9 11835.9 440.509 1
 -4 -12 -10 4455.51 234.754 -2
 -4 12 -10 4455.51 234.754 1
 -4 -12 -11 6242.63 277.651 -2
 -4 12 -11 6242.63 277.651 1
 -4 -12 -12 1327.08 174.664 -2
 -4 12 -12 1327.08 174.664 1
 4 -13 -14 5452.7 241.539 -2
 4 13 -14 5452.7 241.539 1
 4 13 -13 1199.22 100.949 -2
 4 -13 -13 1199.22 100.949 1
 4 -13 -12 717.645 79.7536 -2
 4 13 -12 717.645 79.7536 1
 4 13 -11 15208.5 470.302 -2
 4 -13 -11 15208.5 470.302 1
 4 -13 -10 9290.98 231.208 -2
 4 13 -10 9290.98 231.208 1
 4 -13 -9 5643.62 214.463 -2
 4 13 -9 5643.62 214.463 1
 4 13 -8 1074.14 100.077 -2
 4 -13 -8 1074.14 100.077 1
 4 -13 -7 3893.54 246.657 -2
 4 13 -7 3893.54 246.657 1
 4 13 -6 10541.9 588.915 -2
 4 -13 -6 10541.9 588.915 1
 4 -13 -5 1870.62 312.547 -2
 4 13 -5 1870.62 312.547 1
 4 -13 -4 12030.3 227.063 -2
 4 13 -4 12030.3 227.063 1
 4 -13 -3 22227.9 672.015 -2
 4 13 -3 22227.9 672.015 1
 4 -13 -2 66789.4 1537.71 -2
 4 13 -2 66789.4 1537.71 1
 4 -13 -1 5069.9 382.158 -2
 4 13 -1 5069.9 382.158 1
 -4 13 0 26698.4 320.204 -2
 -4 -13 0 26698.4 320.204 1
 4 -13 1 13393 513.103 -2
 4 13 1 13393 513.103 1
 -4 -13 -2 96243.4 1447.07 -2
 -4 13 -2 96243.4 1447.07 1
 -4 -13 -3 3379.99 365.629 -2
 -4 13 -3 3379.99 365.629 1
 -4 -13 -4 12758 621.537 -2
 -4 13 -4 12758 621.537 1
 -4 13 -5 1305.18 272.905 -2
 -4 -13 -5 1305.18 272.905 1
 -4 13 -6 449.743 167.025 -2
 -4 -13 -6 449.743 167.025 1
 -4 13 -7 944.038 294.644 -2
 -4 -13 -7 944.038 294.644 1
 -4 13 -8 12366.7 605.446 -2
 -4 -13 -8 12366.7 605.446 1
 -4 13 -9 8715.65 381.52 -2
 -4 -13 -9 8715.65 381.52 1
 -4 -13 -10 10097.2 353.625 -2
 -4 13 -10 10097.2 353.625 1
 -4 -13 -11 4032.97 269.834 -2
 -4 13 -11 4032.97 269.834 1
 -4 -13 -12 1424.24 165.548 -2
 -4 13 -12 1424.24 165.548 1
 4 -14 -14 2646.61 194.805 -2
 4 14 -14 2646.61 194.805 1
 4 14 -13 94.8255 45.9152 -2
 4 -14 -13 94.8255 45.9152 1
 4 14 -12 3670.23 204.599 -2
 4 -14 -12 3670.23 204.599 1
 4 14 -11 3766.54 170.273 -2
 4 -14 -11 3766.54 170.273 1
 4 -14 -10 2803.64 157.558 -2
 4 14 -10 2803.64 157.558 1
 4 -14 -9 10402 319.743 -2
 4 14 -9 10402 319.743 1
 4 14 -8 4499.25 234.701 -2
 4 -14 -8 4499.25 234.701 1
 4 14 -7 2517.1 280.252 -2
 4 -14 -7 2517.1 280.252 1
 4 14 -6 4632.01 478.115 -2
 4 -14 -6 4632.01 478.115 1
 4 -14 -5 7494.76 467.67 -2
 4 14 -5 7494.76 467.67 1
 4 14 -4 2352.52 249.895 -2
 4 -14 -4 2352.52 249.895 1
 4 -14 -3 7308.61 390.588 -2
 4 14 -3 7308.61 390.588 1
 4 -14 -2 21040.8 853.655 -2
 4 14 -2 21040.8 853.655 1
 4 -14 -1 16559.4 638.268 -2
 4 14 -1 16559.4 638.268 1
 4 -14 0 2260.81 218.016 -2
 4 14 0 2260.81 218.016 1
 -4 -14 -1 12737.2 554.347 -2
 -4 14 -1 12737.2 554.347 1
 -4 14 -2 288.074 224.44 -2
 -4 -14 -2 288.074 224.44 1
 -4 14 -3 4724.04 405.882 -2
 -4 -14 -3 4724.04 405.882 1
 -4 14 -4 528.69 183.601 -2
 -4 -14 -4 528.69 183.601 1
 -4 14 -5 6394.52 474.795 -2
 -4 -14 -5 6394.52 474.795 1
 -4 14 -6 163.798 116.434 -2
 -4 -14 -6 163.798 116.434 1
 -4 14 -7 6057.98 659.646 -2
 -4 -14 -7 6057.98 659.646 1
 -4 14 -8 4091.99 422.137 -2
 -4 -14 -8 4091.99 422.137 1
 -4 -14 -9 6655.84 291.805 -2
 -4 14 -9 6655.84 291.805 1
 -4 -14 -10 1628.96 221.826 -2
 -4 14 -10 1628.96 221.826 1
 -4 -14 -11 2135.52 258.734 -2
 -4 14 -11 2135.52 258.734 1
 -4 14 -12 669.048 89.6811 -2
 -4 -14 -12 669.048 89.6811 1
 4 -15 -14 1520.87 136.863 -2
 4 15 -14 1520.87 136.863 1
 4 15 -13 8738.97 409.505 -2
 4 -15 -13 8738.97 409.505 1
 4 -15 -12 18801.1 432.546 -2
 4 15 -12 18801.1 432.546 1
 4 15 -11 1711.85 110.585 -2
 4 -15 -11 1711.85 110.585 1
 4 -15 -10 2471.42 158.487 -2
 4 15 -10 2471.42 158.487 1
 4 -15 -9 69.3889 50.0022 -2
 4 15 -9 69.3889 50.0022 1
 4 -15 -8 6492.89 263.264 -2
 4 15 -8 6492.89 263.264 1
 4 15 -7 639.972 157.954 -2
 4 -15 -7 639.972 157.954 1
 4 15 -6 35784.4 502.114 -2
 4 -15 -6 35784.4 502.114 1
 4 15 -5 32950.5 960.307 -2
 4 -15 -5 32950.5 960.307 1
 4 15 -4 31746 690.647 -2
 4 -15 -4 31746 690.647 1
 4 15 -3 2818.57 300.626 -2
 4 -15 -3 2818.57 300.626 1
 -4 -15 2 5641.13 504.064 -2
 -4 15 2 5641.13 504.064 1
 4 -15 -1 33068.1 391.32 -2
 4 15 -1 33068.1 391.32 1
 4 -15 0 43739.6 999.609 -2
 4 15 0 43739.6 999.609 1
 -4 15 -1 16078.5 633.211 -2
 -4 -15 -1 16078.5 633.211 1
 -4 15 -2 1100.89 200.759 -2
 -4 -15 -2 1100.89 200.759 1
 -4 15 -3 916.071 166.833 -2
 -4 -15 -3 916.071 166.833 1
 -4 15 -4 19608.5 536.511 -2
 -4 -15 -4 19608.5 536.511 1
 -4 15 -5 16633.2 594.263 -2
 -4 -15 -5 16633.2 594.263 1
 4 -15 6 10064.3 429.066 -2
 4 15 6 10064.3 429.066 1
 -4 15 -7 38419.4 1054.5 -2
 -4 -15 -7 38419.4 1054.5 1
 -4 -15 -8 9360.01 338.634 -2
 -4 15 -8 9360.01 338.634 1
 -4 -15 -9 476.841 155.792 -2
 -4 15 -9 476.841 155.792 1
 -4 -15 -10 583.075 150.81 -2
 -4 15 -10 583.075 150.81 1
 4 -15 11 1968.16 178.22 -2
 4 15 11 1968.16 178.22 1
 -4 15 -12 5646.55 218.016 -2
 -4 -15 -12 5646.55 218.016 1
 4 -16 -14 2123.17 176.867 -2
 4 16 -14 2123.17 176.867 1
 4 -16 -13 7931.78 300.493 -2
 4 16 -13 7931.78 300.493 1
 4 -16 -12 1319.5 103.695 -2
 4 16 -12 1319.5 103.695 1
 4 16 -11 17610.9 530.127 -2
 4 -16 -11 17610.9 530.127 1
 4 16 -10 6671.19 292.357 -2
 4 -16 -10 6671.19 292.357 1
 4 -16 -9 5142.35 227.286 -2
 4 16 -9 5142.35 227.286 1
 4 16 -8 4147.85 302.739 -2
 4 -16 -8 4147.85 302.739 1
 4 16 -7 8871.3 347.595 -2
 4 -16 -7 8871.3 347.595 1
 4 16 -6 5891.45 417.163 -2
 4 -16 -6 5891.45 417.163 1
 4 16 -5 3096.89 363.067 -2
 4 -16 -5 3096.89 363.067 1
 4 16 -4 17209.9 531.025 -2
 4 -16 -4 17209.9 531.025 1
 4 16 -3 8593.95 742.876 -2
 4 -16 -3 8593.95 742.876 1
 4 -16 -2 4498 488.208 -2
 4 16 -2 4498 488.208 1
 4 -16 -1 14566.5 648.95 -2
 4 16 -1 14566.5 648.95 1
 -4 -16 0 1260.78 269.172 -2
 -4 16 0 1260.78 269.172 1
 -4 -16 -1 27285.4 382.42 -2
 -4 16 -1 27285.4 382.42 1
 4 -16 2 12629.1 473.797 -2
 4 16 2 12629.1 473.797 1
 4 -16 3 5663.84 440.692 -2
 4 16 3 5663.84 440.692 1
 4 -16 4 495.041 111.684 -2
 4 16 4 495.041 111.684 1
 4 -16 5 12578.9 537.502 -2
 4 16 5 12578.9 537.502 1
 -4 16 -6 19400.3 580.531 -2
 -4 -16 -6 19400.3 580.531 1
 -4 -16 -7 8321.04 415.985 -2
 -4 16 -7 8321.04 415.985 1
 -4 -16 -8 19438.9 703.866 -2
 -4 16 -8 19438.9 703.866 1
 -4 -16 -9 9594.52 318.719 -2
 -4 16 -9 9594.52 318.719 1
 -4 -16 -10 22481.9 472.973 -2
 -4 16 -10 22481.9 472.973 1
 -4 -16 -11 2462.45 201.683 -2
 -4 16 -11 2462.45 201.683 1
 -4 16 -12 1350.99 101.689 -2
 -4 -16 -12 1350.99 101.689 1
 4 17 -14 4754.87 170.591 -2
 4 -17 -14 4754.87 170.591 1
 4 17 -13 323.742 77.7393 -2
 4 -17 -13 323.742 77.7393 1
 4 -17 -12 53.3138 80.3544 -2
 4 17 -12 53.3138 80.3544 1
 4 -17 -11 5468.19 239.386 -2
 4 17 -11 5468.19 239.386 1
 4 -17 -10 17724.1 485.135 -2
 4 17 -10 17724.1 485.135 1
 4 -17 -9 4797.6 210.753 -2
 4 17 -9 4797.6 210.753 1
 4 -17 -8 4922.79 256.659 -2
 4 17 -8 4922.79 256.659 1
 4 17 -7 1661.51 165.915 -2
 4 -17 -7 1661.51 165.915 1
 4 17 -6 1638.1 176.079 -2
 4 -17 -6 1638.1 176.079 1
 4 17 -5 374.139 271.577 -2
 4 -17 -5 374.139 271.577 1
 4 17 -4 8183.75 479.349 -2
 4 -17 -4 8183.75 479.349 1
 4 -17 -3 35231.9 933.304 -2
 4 17 -3 35231.9 933.304 1
 4 -17 -2 25422.3 1211.95 -2
 4 17 -2 25422.3 1211.95 1
 4 -17 -1 5516.44 532.503 -2
 4 17 -1 5516.44 532.503 1
 4 -17 0 2363.01 325.8 -2
 4 17 0 2363.01 325.8 1
 4 -17 1 24886.3 827.343 -2
 4 17 1 24886.3 827.343 1
 4 -17 2 51362.5 1163.74 -2
 4 17 2 51362.5 1163.74 1
 4 -17 3 15019.6 715.879 -2
 4 17 3 15019.6 715.879 1
 -4 17 -4 5031.72 219.021 -2
 -4 -17 -4 5031.72 219.021 1
 4 -17 5 2570.39 225.248 -2
 4 17 5 2570.39 225.248 1
 -4 -17 -6 2887.71 383.467 -2
 -4 17 -6 2887.71 383.467 1
 -4 17 -7 8955.43 807.943 -2
 -4 -17 -7 8955.43 807.943 1
 -4 -17 -8 409.873 185.619 -2
 -4 17 -8 409.873 185.619 1
 -4 -17 -9 10676.8 320.364 -2
 -4 17 -9 10676.8 320.364 1
 -4 -17 -10 15848.7 424.113 -2
 -4 17 -10 15848.7 424.113 1
 4 -17 11 238.384 66.5644 -2
 4 17 11 238.384 66.5644 1
 -4 -17 -12 219.714 71.0104 -2
 -4 17 -12 219.714 71.0104 1
 4 18 -13 400.122 69.2586 -2
 4 -18 -13 400.122 69.2586 1
 4 -18 -12 722.387 101.623 -2
 4 18 -12 722.387 101.623 1
 4 -18 -11 2586.46 189.563 -2
 4 18 -11 2586.46 189.563 1
 4 -18 -10 1040.05 110.523 -2
 4 18 -10 1040.05 110.523 1
 4 -18 -9 8435.52 362.119 -2
 4 18 -9 8435.52 362.119 1
 4 -18 -8 15152.1 424.42 -2
 4 18 -8 15152.1 424.42 1
 4 18 -7 16625.1 498.177 -2
 4 -18 -7 16625.1 498.177 1
 4 -18 -6 3330.26 223.523 -2
 4 18 -6 3330.26 223.523 1
 4 18 -5 9933.69 284.535 -2
 4 -18 -5 9933.69 284.535 1
 4 18 -4 24998.1 845.054 -2
 4 -18 -4 24998.1 845.054 1
 4 -18 -3 6089.83 416.322 -2
 4 18 -3 6089.83 416.322 1
 4 -18 -2 2703.21 442.86 -2
 4 18 -2 2703.21 442.86 1
 4 -18 -1 7573.67 540.297 -2
 4 18 -1 7573.67 540.297 1
 4 -18 0 463.924 77.0656 -2
 4 18 0 463.924 77.0656 1
 4 -18 1 7176.1 520.355 -2
 4 18 1 7176.1 520.355 1
 4 -18 2 9269.61 561.361 -2
 4 18 2 9269.61 561.361 1
 4 -18 3 4726.38 240.957 -2
 4 18 3 4726.38 240.957 1
 4 -18 4 25473.1 550.799 -2
 4 18 4 25473.1 550.799 1
 -4 -18 -5 4820.89 360.994 -2
 -4 18 -5 4820.89 360.994 1
 -4 18 -6 38933.3 1160.25 -2
 -4 -18 -6 38933.3 1160.25 1
 -4 18 -7 12656.6 766.609 -2
 -4 -18 -7 12656.6 766.609 1
 -4 -18 -8 31281.5 845.728 -2
 -4 18 -8 31281.5 845.728 1
 -4 -18 -9 9842.11 324.134 -2
 -4 18 -9 9842.11 324.134 1
 -4 -18 -10 196.551 81.3966 -2
 -4 18 -10 196.551 81.3966 1
 4 -18 11 1300.62 117.093 -2
 4 18 11 1300.62 117.093 1
 -4 -18 -12 123.219 73.8028 -2
 -4 18 -12 123.219 73.8028 1
 4 -19 -13 10795.2 318.942 -2
 4 19 -13 10795.2 318.942 1
 4 -19 -12 5944.04 298.98 -2
 4 19 -12 5944.04 298.98 1
 4 -19 -11 595.286 115.297 -2
 4 19 -11 595.286 115.297 1
 4 -19 -10 415.807 93.8001 -2
 4 19 -10 415.807 93.8001 1
 4 -19 -9 36.651 63.5193 -2
 4 19 -9 36.651 63.5193 1
 4 -19 -8 4085.66 250.64 -2
 4 19 -8 4085.66 250.64 1
 4 19 -7 3331.28 205.386 -2
 4 -19 -7 3331.28 205.386 1
 4 -19 -6 784.148 144.17 -2
 4 19 -6 784.148 144.17 1
 4 -19 -5 9662.5 655.38 -2
 4 19 -5 9662.5 655.38 1
 4 19 -4 3252.35 219.385 -2
 4 -19 -4 3252.35 219.385 1
 4 19 -3 2703.94 272.946 -2
 4 -19 -3 2703.94 272.946 1
 4 -19 -2 11699.5 700.95 -2
 4 19 -2 11699.5 700.95 1
 4 -19 -1 16320.6 314.921 -2
 4 19 -1 16320.6 314.921 1
 4 -19 0 46841 1161.36 -2
 4 19 0 46841 1161.36 1
 4 -19 1 25876.2 929.815 -2
 4 19 1 25876.2 929.815 1
 4 -19 2 18116 622.19 -2
 4 19 2 18116 622.19 1
 4 -19 3 583.762 120.717 -2
 4 19 3 583.762 120.717 1
 -4 19 -4 1053.77 136.358 -2
 -4 -19 -4 1053.77 136.358 1
 4 -19 5 14693.2 455.825 -2
 4 19 5 14693.2 455.825 1
 -4 19 -6 5302.82 676.648 -2
 -4 -19 -6 5302.82 676.648 1
 -4 19 -7 9745.32 717.954 -2
 -4 -19 -7 9745.32 717.954 1
 -4 19 -8 17047.4 643.831 -2
 -4 -19 -8 17047.4 643.831 1
 -4 -19 -9 1682.76 146.282 -2
 -4 19 -9 1682.76 146.282 1
 4 -19 10 1110.87 151.663 -2
 4 19 10 1110.87 151.663 1
 4 -19 11 315.251 81.6031 -2
 4 19 11 315.251 81.6031 1
 4 -20 -13 1577.21 159.718 -2
 4 20 -13 1577.21 159.718 1
 4 -20 -12 3814.02 296.49 -2
 4 20 -12 3814.02 296.49 1
 4 -20 -11 1449.69 189.001 -2
 4 20 -11 1449.69 189.001 1
 4 -20 -10 4266.01 204.394 -2
 4 20 -10 4266.01 204.394 1
 4 -20 -9 17741.4 439.437 -2
 4 20 -9 17741.4 439.437 1
 4 20 -8 8732.07 438.709 -2
 4 -20 -8 8732.07 438.709 1
 4 20 -7 3348.13 238.072 -2
 4 -20 -7 3348.13 238.072 1
 4 -20 -6 9175.01 323.599 -2
 4 20 -6 9175.01 323.599 1
 4 20 -5 7915.91 249.001 -2
 4 -20 -5 7915.91 249.001 1
 4 20 -4 10020.6 410.676 -2
 4 -20 -4 10020.6 410.676 1
 4 -20 -3 3793.81 218.171 -2
 4 20 -3 3793.81 218.171 1
 4 -20 -2 1168.69 290.428 -2
 4 20 -2 1168.69 290.428 1
 4 -20 -1 4929.08 489.521 -2
 4 20 -1 4929.08 489.521 1
 4 -20 0 9167.2 639.617 -2
 4 20 0 9167.2 639.617 1
 4 -20 1 23905.6 698.977 -2
 4 20 1 23905.6 698.977 1
 -4 20 -2 1321.77 175.364 -2
 -4 -20 -2 1321.77 175.364 1
 4 -20 3 2256.98 185.54 -2
 4 20 3 2256.98 185.54 1
 4 -20 4 2689.37 182.013 -2
 4 20 4 2689.37 182.013 1
 4 20 5 18034 548.555 -2
 4 -20 5 18034 548.555 1
 4 20 6 24044.7 579.823 -2
 4 -20 6 24044.7 579.823 1
 4 20 7 13799.2 445.182 -2
 4 -20 7 13799.2 445.182 1
 4 20 8 29029.5 790.717 -2
 4 -20 8 29029.5 790.717 1
 4 20 9 4285.94 232.998 -2
 4 -20 9 4285.94 232.998 1
 4 -20 10 2033.33 167.751 -2
 4 20 10 2033.33 167.751 1
 4 -20 11 2381.66 138.2 -2
 4 20 11 2381.66 138.2 1
 4 -21 -13 328.787 98.2453 -2
 4 21 -13 328.787 98.2453 1
 4 21 -12 467.372 108.193 -2
 4 -21 -12 467.372 108.193 1
 4 -21 -11 2460.46 239.154 -2
 4 21 -11 2460.46 239.154 1
 4 -21 -10 4198.38 268.094 -2
 4 21 -10 4198.38 268.094 1
 4 -21 -9 3629.61 217.993 -2
 4 21 -9 3629.61 217.993 1
 4 -21 -8 3650.37 221.532 -2
 4 21 -8 3650.37 221.532 1
 4 -21 -7 9155.13 334.212 -2
 4 21 -7 9155.13 334.212 1
 4 21 -6 1745.56 211.306 -2
 4 -21 -6 1745.56 211.306 1
 4 -21 -5 10672.4 338.209 -2
 4 21 -5 10672.4 338.209 1
 4 21 -4 2532.47 132.717 -2
 4 -21 -4 2532.47 132.717 1
 4 21 -3 12722.7 321.495 -2
 4 -21 -3 12722.7 321.495 1
 4 21 -2 23878.3 412.222 -2
 4 -21 -2 23878.3 412.222 1
 4 -21 -1 1192.22 176.052 -2
 4 21 -1 1192.22 176.052 1
 4 -21 0 605.389 116.9 -2
 4 21 0 605.389 116.9 1
 4 21 1 12524.7 464.214 -2
 4 -21 1 12524.7 464.214 1
 4 21 2 27555.1 559.097 -2
 4 -21 2 27555.1 559.097 1
 4 21 3 4928.13 228.124 -2
 4 -21 3 4928.13 228.124 1
 -4 21 -4 1112.64 123.261 -2
 -4 -21 -4 1112.64 123.261 1
 4 21 5 9980.68 374.312 -2
 4 -21 5 9980.68 374.312 1
 4 21 6 4491.71 324.676 -2
 4 -21 6 4491.71 324.676 1
 4 21 7 10655.9 432.847 -2
 4 -21 7 10655.9 432.847 1
 4 21 8 4262.35 248.364 -2
 4 -21 8 4262.35 248.364 1
 4 -21 9 2650.67 204.754 -2
 4 21 9 2650.67 204.754 1
 4 -21 10 1006.98 112.098 -2
 4 21 10 1006.98 112.098 1
 4 -21 11 638.663 68.0065 -2
 4 21 11 638.663 68.0065 1
 4 22 -12 1246.1 132.764 -2
 4 -22 -12 1246.1 132.764 1
 4 -22 -11 114.809 72.3536 -2
 4 22 -11 114.809 72.3536 1
 4 -22 -10 1915.89 172.456 -2
 4 22 -10 1915.89 172.456 1
 4 -22 -9 8661.09 329.5 -2
 4 22 -9 8661.09 329.5 1
 4 -22 -8 11276.6 428.981 -2
 4 22 -8 11276.6 428.981 1
 4 22 -7 21386.1 431.525 -2
 4 -22 -7 21386.1 431.525 1
 4 22 -6 29469.4 492.115 -2
 4 -22 -6 29469.4 492.115 1
 4 22 -5 14007.6 356.244 -2
 4 -22 -5 14007.6 356.244 1
 4 22 -4 20372 479.347 -2
 4 -22 -4 20372 479.347 1
 4 22 -3 2141.83 136.215 -2
 4 -22 -3 2141.83 136.215 1
 4 22 -2 7672.07 235.135 -2
 4 -22 -2 7672.07 235.135 1
 4 22 -1 2851.49 185.321 -2
 4 -22 -1 2851.49 185.321 1
 4 22 0 150.355 91.127 -2
 4 -22 0 150.355 91.127 1
 4 22 1 8833.74 474.688 -2
 4 -22 1 8833.74 474.688 1
 4 22 2 7263.1 245.537 -2
 4 -22 2 7263.1 245.537 1
 4 22 3 13861.3 460.393 -2
 4 -22 3 13861.3 460.393 1
 4 22 4 49120.8 732.054 -2
 4 -22 4 49120.8 732.054 1
 -4 22 -5 10648.6 373.813 -2
 -4 -22 -5 10648.6 373.813 1
 -4 22 -6 27540.5 575.813 -2
 -4 -22 -6 27540.5 575.813 1
 -4 -22 -7 8894.36 344.482 -2
 -4 22 -7 8894.36 344.482 1
 -4 -22 -8 21087.8 535.842 -2
 -4 22 -8 21087.8 535.842 1
 -4 -22 -9 3270.95 262.702 -2
 -4 22 -9 3270.95 262.702 1
 4 -22 10 594.312 78.7662 -2
 4 22 10 594.312 78.7662 1
 -4 22 -11 2036 120.399 -2
 -4 -22 -11 2036 120.399 1
 4 23 -12 16884.6 300.64 -2
 4 -23 -12 16884.6 300.64 1
 4 -23 -11 369.015 119.665 -2
 4 23 -11 369.015 119.665 1
 4 -23 -10 375.916 119.419 -2
 4 23 -10 375.916 119.419 1
 4 -23 -9 546.495 139.846 -2
 4 23 -9 546.495 139.846 1
 4 -23 -8 12698.2 464.776 -2
 4 23 -8 12698.2 464.776 1
 4 23 -7 5423.4 263.065 -2
 4 -23 -7 5423.4 263.065 1
 4 -23 -6 1794.41 159.889 -2
 4 23 -6 1794.41 159.889 1
 -4 -23 5 3852.96 237.079 -2
 -4 23 5 3852.96 237.079 1
 4 23 -4 3419.68 138.585 -2
 4 -23 -4 3419.68 138.585 1
 4 23 -3 977.166 87.3043 -2
 4 -23 -3 977.166 87.3043 1
 4 23 -2 949.833 93.0128 -2
 4 -23 -2 949.833 93.0128 1
 4 23 -1 14466.5 266.728 -2
 4 -23 -1 14466.5 266.728 1
 4 23 0 31618.8 490.175 -2
 4 -23 0 31618.8 490.175 1
 4 23 1 6169.27 229.632 -2
 4 -23 1 6169.27 229.632 1
 4 -23 2 80.8871 72.6474 -2
 4 23 2 80.8871 72.6474 1
 4 23 3 2261.78 168.132 -2
 4 -23 3 2261.78 168.132 1
 4 23 4 1177.55 163.751 -2
 4 -23 4 1177.55 163.751 1
 4 23 5 17301.1 510.205 -2
 4 -23 5 17301.1 510.205 1
 -4 -23 -6 679.487 220.161 -2
 -4 23 -6 679.487 220.161 1
 -4 23 -7 6190.71 347.422 -2
 -4 -23 -7 6190.71 347.422 1
 -4 23 -8 9252.8 323.2 -2
 -4 -23 -8 9252.8 323.2 1
 4 -23 9 741.712 123.688 -2
 4 23 9 741.712 123.688 1
 4 -23 10 165.647 61.4714 -2
 4 23 10 165.647 61.4714 1
 4 24 -12 2696.25 200.015 -2
 4 -24 -12 2696.25 200.015 1
 4 -24 -11 703.395 102.128 -2
 4 24 -11 703.395 102.128 1
 4 24 -10 2222.84 219.645 -2
 4 -24 -10 2222.84 219.645 1
 4 24 -9 11493 513.503 -2
 4 -24 -9 11493 513.503 1
 4 -24 -8 9886.26 298.936 -2
 4 24 -8 9886.26 298.936 1
 4 -24 -7 7978.45 302.022 -2
 4 24 -7 7978.45 302.022 1
 4 -24 -6 734.568 104.415 -2
 4 24 -6 734.568 104.415 1
 4 24 -5 19510.3 387.586 -2
 4 -24 -5 19510.3 387.586 1
 4 24 -4 9875.73 257.94 -2
 4 -24 -4 9875.73 257.94 1
 4 24 -3 3980.29 144.871 -2
 4 -24 -3 3980.29 144.871 1
 4 24 -2 279.424 93.7477 -2
 4 -24 -2 279.424 93.7477 1
 4 24 -1 3740.56 150.234 -2
 4 -24 -1 3740.56 150.234 1
 4 24 0 2991.01 143.564 -2
 4 -24 0 2991.01 143.564 1
 4 -24 1 1719.57 122.65 -2
 4 24 1 1719.57 122.65 1
 4 24 2 826.553 123.642 -2
 4 -24 2 826.553 123.642 1
 4 24 3 1630.18 168.619 -2
 4 -24 3 1630.18 168.619 1
 -4 24 -4 18398 470.547 -2
 -4 -24 -4 18398 470.547 1
 -4 24 -5 14069.6 507.857 -2
 -4 -24 -5 14069.6 507.857 1
 -4 -24 -6 1175.47 244.862 -2
 -4 24 -6 1175.47 244.862 1
 -4 -24 -7 1807.23 228.642 -2
 -4 24 -7 1807.23 228.642 1
 -4 24 -8 18831.6 436.952 -2
 -4 -24 -8 18831.6 436.952 1
 4 -24 9 5703.78 210.308 -2
 4 24 9 5703.78 210.308 1
 4 -24 10 111.291 38.3261 -2
 4 24 10 111.291 38.3261 1
 4 -25 -11 4183.85 197.917 -2
 4 25 -11 4183.85 197.917 1
 4 -25 -10 2305.84 203.98 -2
 4 25 -10 2305.84 203.98 1
 4 -25 -9 544.167 171.293 -2
 4 25 -9 544.167 171.293 1
 4 -25 -8 835.646 128.368 -2
 4 25 -8 835.646 128.368 1
 4 -25 -7 4157.33 229.027 -2
 4 25 -7 4157.33 229.027 1
 4 25 -6 186.029 56.3582 -2
 4 -25 -6 186.029 56.3582 1
 -4 -25 5 5057.02 197.286 -2
 -4 25 5 5057.02 197.286 1
 4 25 -4 2111.85 143.739 -2
 4 -25 -4 2111.85 143.739 1
 4 25 -3 24021 408.285 -2
 4 -25 -3 24021 408.285 1
 4 -25 -2 29054 472.332 -2
 4 25 -2 29054 472.332 1
 4 25 -1 999.825 95.0756 -2
 4 -25 -1 999.825 95.0756 1
 4 25 0 865.623 119.73 -2
 4 -25 0 865.623 119.73 1
 4 25 1 6613.68 240.687 -2
 4 -25 1 6613.68 240.687 1
 4 25 2 9246.17 394.811 -2
 4 -25 2 9246.17 394.811 1
 4 -25 3 8155.76 291.807 -2
 4 25 3 8155.76 291.807 1
 -4 25 -4 1299.39 173.192 -2
 -4 -25 -4 1299.39 173.192 1
 -4 25 -5 2944.73 292.383 -2
 -4 -25 -5 2944.73 292.383 1
 -4 25 -6 181.748 201.233 -2
 -4 -25 -6 181.748 201.233 1
 4 25 7 3308.28 236.551 -2
 4 -25 7 3308.28 236.551 1
 4 -25 8 153.886 97.7535 -2
 4 25 8 153.886 97.7535 1
 -4 25 -9 3738.15 203.699 -2
 -4 -25 -9 3738.15 203.699 1
 4 -25 10 3675.59 131.759 -2
 4 25 10 3675.59 131.759 1
 4 -26 -11 8585.84 217.369 -2
 4 26 -11 8585.84 217.369 1
 4 -26 -10 198.642 72.2921 -2
 4 26 -10 198.642 72.2921 1
 4 -26 -9 504.311 106.572 -2
 4 26 -9 504.311 106.572 1
 4 -26 -8 3084.22 370.228 -2
 4 26 -8 3084.22 370.228 1
 4 -26 -7 5099.24 237.024 -2
 4 26 -7 5099.24 237.024 1
 4 26 -6 9158.25 287.223 -2
 4 -26 -6 9158.25 287.223 1
 -4 -26 5 3315.85 196.107 -2
 -4 26 5 3315.85 196.107 1
 -4 -26 4 10235.6 257.554 -2
 -4 26 4 10235.6 257.554 1
 4 26 -3 3864.2 154.981 -2
 4 -26 -3 3864.2 154.981 1
 4 -26 -2 6661.06 197.984 -2
 4 26 -2 6661.06 197.984 1
 4 26 -1 7215.52 190.986 -2
 4 -26 -1 7215.52 190.986 1
 4 26 0 2374.97 150.596 -2
 4 -26 0 2374.97 150.596 1
 -4 26 -1 15523.2 441.794 -2
 -4 -26 -1 15523.2 441.794 1
 4 -26 2 1999.51 263.79 -2
 4 26 2 1999.51 263.79 1
 4 -26 3 7050.56 328.567 -2
 4 26 3 7050.56 328.567 1
 -4 26 -4 109.202 119.567 -2
 -4 -26 -4 109.202 119.567 1
 4 26 5 1103.4 239.604 -2
 4 -26 5 1103.4 239.604 1
 -4 26 -6 6020.31 335.438 -2
 -4 -26 -6 6020.31 335.438 1
 -4 26 -7 8103.51 459.879 -2
 -4 -26 -7 8103.51 459.879 1
 4 26 8 3076.22 174.219 -2
 4 -26 8 3076.22 174.219 1
 4 -26 9 730.284 90.7647 -2
 4 26 9 730.284 90.7647 1
 4 27 -11 1411.05 100.901 -2
 4 -27 -11 1411.05 100.901 1
 4 27 -10 78.3947 62.3324 -2
 4 -27 -10 78.3947 62.3324 1
 4 -27 -9 3271.71 203.148 -2
 4 27 -9 3271.71 203.148 1
 4 -27 -8 6397.04 275.572 -2
 4 27 -8 6397.04 275.572 1
 4 -27 -7 1196.88 183.886 -2
 4 27 -7 1196.88 183.886 1
 4 27 -6 342.103 121.055 -2
 4 -27 -6 342.103 121.055 1
 4 -27 -5 5885.81 275.766 1
 4 -27 -5 7638.89 244.898 -2
 4 27 -5 7638.89 244.898 1
 4 27 -4 9802.06 249.816 -2
 4 -27 -4 9802.06 249.816 1
 4 27 -3 195.524 87.9082 -2
 4 -27 -3 195.524 87.9082 1
 4 -27 -2 1015.35 98.1539 -2
 4 27 -2 1015.35 98.1539 1
 4 27 -1 15591.1 363.402 -2
 4 -27 -1 15591.1 363.402 1
 4 -27 0 54825 757.323 -2
 4 27 0 54825 757.323 1
 4 -27 1 6369.59 248.9 -2
 4 27 1 6369.59 248.9 1
 4 -27 2 1617.37 164.706 -2
 4 27 2 1617.37 164.706 1
 -4 27 -3 1211.55 161.179 -2
 -4 -27 -3 1211.55 161.179 1
 -4 27 -4 9754.6 335.436 -2
 -4 -27 -4 9754.6 335.436 1
 4 27 5 1138.91 198.413 -2
 4 -27 5 1138.91 198.413 1
 -4 27 -6 85.7124 83.726 -2
 -4 -27 -6 85.7124 83.726 1
 -4 27 -7 5099.35 310.094 -2
 -4 -27 -7 5099.35 310.094 1
 4 -27 8 12920 331.779 -2
 4 27 8 12920 331.779 1
 4 -27 9 1986.39 137.393 -2
 4 27 9 1986.39 137.393 1
 4 28 -10 637.252 109.477 -2
 4 -28 -10 637.252 109.477 1
 4 -28 -9 1800.58 140.59 -2
 4 28 -9 1800.58 140.59 1
 4 -28 -8 3240.6 317.57 -2
 4 28 -8 3240.6 317.57 1
 4 28 -7 1372.74 269.66 -2
 4 -28 -7 1372.74 269.66 1
 4 28 -6 1123.79 133.876 -2
 4 -28 -6 1123.79 133.876 1
 4 28 -5 615.759 98.7063 -2
 4 -28 -5 615.759 98.7063 1
 4 28 -4 9028.48 249.708 -2
 4 -28 -4 9028.48 249.708 1
 -4 -28 3 2188.32 118.358 -2
 -4 28 3 2188.32 118.358 1
 4 28 -2 2647.21 139.138 -2
 4 -28 -2 2647.21 139.138 1
 4 -28 -1 1839.76 130.824 -2
 4 28 -1 1839.76 130.824 1
 4 -28 0 243.293 108.156 -2
 4 28 0 243.293 108.156 1
 4 -28 1 1713.56 131.186 -2
 4 28 1 1713.56 131.186 1
 4 -28 2 195.151 128.986 -2
 4 28 2 195.151 128.986 1
 4 28 3 5423.21 285.275 -2
 4 -28 3 5423.21 285.275 1
 4 -28 4 4937.79 273.354 -2
 4 28 4 4937.79 273.354 1
 -4 -28 -5 1740.35 199.216 -2
 -4 28 -5 1740.35 199.216 1
 4 28 6 2994.3 238.202 -2
 4 -28 6 2994.3 238.202 1
 4 -28 7 2376.97 174.039 -2
 4 28 7 2376.97 174.039 1
 4 28 8 8227 244.43 -2
 4 -28 8 8227 244.43 1
 4 -28 9 1945.33 104.237 -2
 4 28 9 1945.33 104.237 1
 4 -29 -10 7385.92 203.4 -2
 4 29 -10 7385.92 203.4 1
 4 -29 -9 498.381 89.8697 -2
 4 29 -9 498.381 89.8697 1
 4 29 -8 1254.02 160.618 -2
 4 -29 -8 1254.02 160.618 1
 4 29 -7 833.091 303.395 -2
 4 -29 -7 833.091 303.395 1
 4 29 -6 392.498 186.509 -2
 4 -29 -6 392.498 186.509 1
 4 29 -5 805.075 112.071 -2
 4 -29 -5 805.075 112.071 1
 4 29 -4 5063.64 145.731 -2
 4 -29 -4 5063.64 145.731 1
 4 -29 -3 9356.7 230.78 -2
 4 29 -3 9356.7 230.78 1
 4 -29 -2 7257.22 210.355 -2
 4 29 -2 7257.22 210.355 1
 -4 29 1 1857.06 126.644 -2
 -4 -29 1 1857.06 126.644 1
 4 -29 0 9391.1 279.072 -2
 4 29 0 9391.1 279.072 1
 4 -29 1 1438.77 105.609 -2
 4 29 1 1438.77 105.609 1
 4 29 2 11629.3 361.597 -2
 4 -29 2 11629.3 361.597 1
 4 -29 3 5363.01 236.395 -2
 4 29 3 5363.01 236.395 1
 -4 29 -4 5058.16 280.685 -2
 -4 -29 -4 5058.16 280.685 1
 4 -29 5 1020.11 140.608 -2
 4 29 5 1020.11 140.608 1
 4 -29 6 107.248 96.2919 -2
 4 29 6 107.248 96.2919 1
 4 -29 7 407.71 113.608 -2
 4 29 7 407.71 113.608 1
 4 -29 8 775.089 91.2445 -2
 4 29 8 775.089 91.2445 1
 4 -30 -10 2022.31 215.525 -2
 4 30 -10 2022.31 215.525 1
 4 30 -9 1866.29 118.352 -2
 4 -30 -9 1866.29 118.352 1
 4 30 -8 1142.32 151.776 -2
 4 -30 -8 1142.32 151.776 1
 4 30 -7 6628.83 447.131 -2
 4 -30 -7 6628.83 447.131 1
 4 30 -6 3795.67 225.661 -2
 4 -30 -6 3795.67 225.661 1
 4 30 -5 3384.98 214.484 -2
 4 -30 -5 3384.98 214.484 1
 4 30 -4 4361.99 144.71 -2
 4 -30 -4 4361.99 144.71 1
 4 -30 -3 1825.39 138.744 -2
 4 30 -3 1825.39 138.744 1
 4 -30 -2 3631.73 169.815 -2
 4 30 -2 3631.73 169.815 1
 4 30 -1 4933.94 177.117 -2
 4 -30 -1 4933.94 177.117 1
 4 -30 0 178.872 77.006 -2
 4 30 0 178.872 77.006 1
 4 -30 1 7218.69 233.206 -2
 4 30 1 7218.69 233.206 1
 4 -30 2 1037.54 110.792 -2
 4 30 2 1037.54 110.792 1
 -4 30 -3 1814.76 121.59 -2
 -4 -30 -3 1814.76 121.59 1
 -4 30 -4 269.825 108.555 -2
 -4 -30 -4 269.825 108.555 1
 -4 30 -5 1683.3 140.951 -2
 -4 -30 -5 1683.3 140.951 1
 4 -30 6 3898.5 222.854 -2
 4 30 6 3898.5 222.854 1
 4 -30 7 894.355 107.82 -2
 4 30 7 894.355 107.82 1
 4 -30 8 1066.44 101.091 -2
 4 30 8 1066.44 101.091 1
 4 31 -9 534.514 166.651 -2
 4 -31 -9 534.514 166.651 1
 4 31 -8 4112.32 193.509 -2
 4 -31 -8 4112.32 193.509 1
 4 -31 -7 1261.13 166.987 -2
 4 31 -7 1261.13 166.987 1
 4 31 -6 374.801 108.209 -2
 4 -31 -6 374.801 108.209 1
 -4 -31 5 9668.42 347.501 -2
 -4 31 5 9668.42 347.501 1
 4 31 -4 7097 241.757 -2
 4 -31 -4 7097 241.757 1
 -4 -31 3 1015.17 157.948 -2
 -4 31 3 1015.17 157.948 1
 -4 -31 2 177.773 73.9775 -2
 -4 31 2 177.773 73.9775 1
 4 -31 -1 9890.64 225.377 -2
 4 31 -1 9890.64 225.377 1
 4 -31 0 18379.7 427.473 -2
 4 31 0 18379.7 427.473 1
 -4 -31 -1 4280.2 171.435 -2
 -4 31 -1 4280.2 171.435 1
 4 31 2 1938.48 130.686 -2
 4 -31 2 1938.48 130.686 1
 4 -31 3 3483.9 137.815 -2
 4 31 3 3483.9 137.815 1
 4 31 4 3981.3 224.031 -2
 4 -31 4 3981.3 224.031 1
 4 -31 5 5148.32 207.133 -2
 4 31 5 5148.32 207.133 1
 4 -31 6 18.4896 91.6006 -2
 4 31 6 18.4896 91.6006 1
 -4 31 -7 1625.85 134.699 -2
 -4 -31 -7 1625.85 134.699 1
 4 32 -9 15926.3 400.27 1
 4 32 -8 3006.51 129.599 -2
 4 -32 -8 3006.51 129.599 1
 4 -32 -7 2274.61 176.523 -2
 4 32 -7 2274.61 176.523 1
 4 32 -6 5646.45 222.752 -2
 4 -32 -6 5646.45 222.752 1
 4 32 -5 3738.33 192.965 -2
 4 -32 -5 3738.33 192.965 1
 4 32 -4 4503.35 209.177 -2
 4 -32 -4 4503.35 209.177 1
 -4 32 3 2019.17 132.543 -2
 -4 -32 3 2019.17 132.543 1
 -4 -32 2 1310.36 97.8972 -2
 -4 32 2 1310.36 97.8972 1
 4 -32 -1 779.387 86.8197 -2
 4 32 -1 779.387 86.8197 1
 4 32 0 948.106 81.0374 -2
 4 -32 0 948.106 81.0374 1
 -4 32 -1 2287.6 144.989 -2
 -4 -32 -1 2287.6 144.989 1
 4 -32 2 1158.83 90.9292 -2
 4 32 2 1158.83 90.9292 1
 -4 32 -3 4395.68 160.148 -2
 -4 -32 -3 4395.68 160.148 1
 4 -32 4 4525.74 207.592 -2
 4 32 4 4525.74 207.592 1
 4 32 5 2268.45 170.602 -2
 4 -32 5 2268.45 170.602 1
 4 -32 6 5128.7 195.817 -2
 4 32 6 5128.7 195.817 1
 -4 32 -7 1363.83 100.871 -2
 -4 -32 -7 1363.83 100.871 1
 4 33 -8 2999.44 186.023 -2
 4 -33 -8 2999.44 186.023 1
 4 33 -7 675.714 127.17 -2
 4 -33 -7 675.714 127.17 1
 4 33 -6 1478.02 108.653 -2
 4 -33 -6 1478.02 108.653 1
 4 33 -5 3858.7 178.348 -2
 4 -33 -5 3858.7 178.348 1
 4 33 -4 3663.09 182.06 -2
 4 -33 -4 3663.09 182.06 1
 4 33 -3 3284.87 183.527 -2
 4 -33 -3 3284.87 183.527 1
 4 33 -2 1456.48 99.9513 -2
 4 -33 -2 1456.48 99.9513 1
 4 33 -1 3042.46 118.19 -2
 4 -33 -1 3042.46 118.19 1
 -4 33 0 8334.49 222.323 -2
 -4 -33 0 8334.49 222.323 1
 -4 33 -1 2101.08 123.09 -2
 -4 -33 -1 2101.08 123.09 1
 -4 33 -2 4428.18 159.747 -2
 -4 -33 -2 4428.18 159.747 1
 4 33 3 3812.12 168.568 -2
 4 -33 3 3812.12 168.568 1
 4 -33 4 2320.45 148.526 -2
 4 33 4 2320.45 148.526 1
 4 -33 5 984.149 83.9718 -2
 4 33 5 984.149 83.9718 1
 -4 33 -6 739.712 104.918 -2
 -4 -33 -6 739.712 104.918 1
 4 34 -7 5706.89 186.549 -2
 4 -34 -7 5706.89 186.549 1
 4 34 -6 10836.5 189.619 -2
 4 -34 -6 10836.5 189.619 1
 4 34 -5 3484.29 153.015 -2
 4 -34 -5 3484.29 153.015 1
 4 34 -4 1222 99.8365 -2
 4 -34 -4 1222 99.8365 1
 -4 34 3 119.457 68.8511 -2
 -4 -34 3 119.457 68.8511 1
 4 34 -2 4821.56 140.152 -2
 4 -34 -2 4821.56 140.152 1
 4 34 -1 3808.67 115.905 -2
 4 -34 -1 3808.67 115.905 1
 4 -34 0 1249.61 84.429 -2
 4 34 0 1249.61 84.429 1
 -4 34 -1 5406.08 203.705 -2
 -4 -34 -1 5406.08 203.705 1
 4 34 2 616.01 82.3088 -2
 4 -34 2 616.01 82.3088 1
 4 34 3 59.2759 41.0414 -2
 4 -34 3 59.2759 41.0414 1
 -4 34 -4 1097.1 97.8666 -2
 -4 -34 -4 1097.1 97.8666 1
 -4 34 -5 4108.19 160.675 -2
 -4 -34 -5 4108.19 160.675 1
 4 -35 -6 1233.9 127.191 -2
 4 35 -6 1233.9 127.191 1
 4 35 -5 9058.26 230.497 -2
 4 -35 -5 9058.26 230.497 1
 4 -35 -4 1216.83 93.7076 -2
 4 35 -4 1216.83 93.7076 1
 4 35 -3 1474.02 101.784 -2
 4 -35 -3 1474.02 101.784 1
 4 35 -2 1395.4 102.334 -2
 4 -35 -2 1395.4 102.334 1
 -4 -35 1 2949.52 123.392 -2
 -4 35 1 2949.52 123.392 1
 -4 -35 0 6107.7 176.055 -2
 -4 35 0 6107.7 176.055 1
 -4 35 -1 977.068 91.0841 -2
 -4 -35 -1 977.068 91.0841 1
 4 -35 2 5711.05 210.508 -2
 4 35 2 5711.05 210.508 1
 -4 35 -3 1919.89 93.101 -2
 -4 -35 -3 1919.89 93.101 1
 -4 35 -4 1257.58 117.027 -2
 -4 -35 -4 1257.58 117.027 1
 -4 35 -5 6060.44 150.839 -2
 -4 -35 -5 6060.44 150.839 1
 4 -36 -6 1216.56 114.86 -2
 4 36 -6 1216.56 114.86 1
 4 36 -5 4762.65 117.265 -2
 4 -36 -5 4762.65 117.265 1
 4 36 -4 11249.3 186.934 -2
 4 -36 -4 11249.3 186.934 1
 4 -36 -3 697.631 78.9342 -2
 4 36 -3 697.631 78.9342 1
 4 36 -2 85.5851 68.4362 -2
 4 -36 -2 85.5851 68.4362 1
 4 -36 -1 583.415 70.7523 -2
 4 36 -1 583.415 70.7523 1
 -4 36 0 204.806 71.1084 -2
 -4 -36 0 204.806 71.1084 1
 4 36 1 764.923 65.429 -2
 4 -36 1 764.923 65.429 1
 -4 -36 -2 324.153 62.6428 -2
 -4 36 -2 324.153 62.6428 1
 4 36 3 1118.83 117.423 -2
 4 -36 3 1118.83 117.423 1
 -4 36 -4 6487.56 148.708 -2
 -4 -36 -4 6487.56 148.708 1
 4 -37 -5 1319.94 109.739 -2
 4 37 -5 1319.94 109.739 1
 4 -37 -4 102.778 59.0781 -2
 4 37 -4 102.778 59.0781 1
 -4 -37 3 3045.4 103.118 -2
 -4 37 3 3045.4 103.118 1
 4 -37 -2 2432.68 100.371 -2
 4 37 -2 2432.68 100.371 1
 -4 37 1 657.013 104.15 -2
 -4 -37 1 657.013 104.15 1
 -4 -37 0 666.829 76.6496 -2
 -4 37 0 666.829 76.6496 1
 -4 37 -1 2062.88 113.094 -2
 -4 -37 -1 2062.88 113.094 1
 -4 -37 -2 2470.11 129.166 -2
 -4 37 -2 2470.11 129.166 1
 -4 37 -3 1156.11 164.382 -2
 -4 -37 -3 1156.11 164.382 1
 -4 -38 3 700.55 93.7526 -2
 -4 38 3 700.55 93.7526 1
 -4 38 2 1497.58 108.214 -2
 -4 -38 2 1497.58 108.214 1
 -4 -38 1 2347.37 125.307 -2
 -4 38 1 2347.37 125.307 1
 -4 -38 0 631.26 97.0619 -2
 -4 38 0 631.26 97.0619 1
 4 -38 1 2308.3 132.403 -2
 4 38 1 2308.3 132.403 1
 5 0 -15 37.8388 161.932 -2
 5 0 -15 37.8388 161.932 1
 5 0 -14 2077.78 178.255 -2
 5 0 -14 2077.78 178.255 1
 5 0 -13 6381.73 245.527 -2
 5 0 -13 6381.73 245.527 1
 5 0 -12 1255.23 122.862 -2
 5 0 -12 1255.23 122.862 1
 5 0 -11 155.637 52.319 -2
 5 0 -11 155.637 52.319 1
 5 0 -10 7804.37 207.529 -2
 5 0 -10 7804.37 207.529 1
 5 0 -9 60571.5 975.575 -2
 5 0 -9 60571.5 975.575 1
 5 0 -8 3120.91 398.654 -2
 5 0 -8 3120.91 398.654 1
 5 0 -7 -58.4094 226.171 -2
 5 0 -7 -58.4094 226.171 1
 5 0 -6 6201.57 431.478 -2
 5 0 -6 6201.57 431.478 1
 5 0 -5 80104 1072.88 -2
 5 0 -5 80104 1072.88 1
 5 0 -4 17931.5 555.668 -2
 5 0 -4 17931.5 555.668 1
 5 0 -3 2666.65 239.974 -2
 5 0 -3 2666.65 239.974 1
 5 0 -2 13646.2 408.888 -2
 5 0 -2 13646.2 408.888 1
 5 0 -1 27431.1 536.565 -2
 5 0 -1 27431.1 536.565 1
 5 0 0 1425.1 313.519 -2
 5 0 0 1425.1 313.519 1
 5 0 1 10086.8 545.761 -2
 5 0 1 10086.8 545.761 1
 -5 0 -2 14329 380.098 -2
 -5 0 -2 14329 380.098 1
 -5 0 -3 71275.3 874.004 -2
 -5 0 -3 71275.3 874.004 1
 5 0 4 36226.3 800.983 -2
 5 0 4 36226.3 800.983 1
 -5 0 -5 27.4882 110.197 -2
 -5 0 -5 27.4882 110.197 1
 -5 0 -6 456.772 186.373 -2
 -5 0 -6 456.772 186.373 1
 5 0 7 15749.4 375.504 -2
 5 0 7 15749.4 375.504 1
 5 0 8 3304.39 225.148 -2
 5 0 8 3304.39 225.148 1
 -5 0 -9 2506.11 219.527 -2
 -5 0 -9 2506.11 219.527 1
 -5 0 -10 489.636 171.851 -2
 -5 0 -10 489.636 171.851 1
 -5 0 -11 2665.81 278.18 -2
 -5 0 -11 2665.81 278.18 1
 -5 0 -12 1915.66 154.316 -2
 -5 0 -12 1915.66 154.316 1
 -5 0 -13 6493.86 369.027 -2
 -5 0 -13 6493.86 369.027 1
 5 -1 -15 1400.06 138.777 -2
 5 1 -15 1400.06 138.777 1
 5 -1 -14 1074.33 110.976 -2
 5 1 -14 1074.33 110.976 1
 5 -1 -13 23939 332.388 -2
 5 1 -13 23939 332.388 1
 5 1 -12 12810.8 241.087 -2
 5 -1 -12 12810.8 241.087 1
 5 -1 -11 258.598 69.4475 -2
 5 1 -11 258.598 69.4475 1
 5 -1 -10 8332.05 194.808 -2
 5 1 -10 8332.05 194.808 1
 5 -1 -9 42206.8 616.27 -2
 5 1 -9 42206.8 616.27 1
 5 -1 -8 22737.8 650.239 -2
 5 1 -8 22737.8 650.239 1
 5 1 -7 9487.36 210.223 -2
 5 -1 -7 9487.36 210.223 1
 5 1 -6 11372.3 495.595 -2
 5 -1 -6 11372.3 495.595 1
 5 1 -5 5451.8 152.5 -2
 5 -1 -5 5451.8 152.5 1
 5 1 -4 16966.9 480.57 -2
 5 -1 -4 16966.9 480.57 1
 5 1 -3 56595.3 802.694 -2
 5 -1 -3 56595.3 802.694 1
 5 1 -2 33950.3 582.918 -2
 5 -1 -2 33950.3 582.918 1
 5 1 -1 50237.5 739.865 -2
 5 -1 -1 50237.5 739.865 1
 5 1 0 43614.2 643.101 -2
 5 -1 0 43614.2 643.101 1
 5 1 1 29758.2 692.403 -2
 5 -1 1 29758.2 692.403 1
 5 1 2 21393.6 556.321 -2
 5 -1 2 21393.6 556.321 1
 5 1 3 13064.6 433.876 -2
 5 -1 3 13064.6 433.876 1
 -5 1 -4 4565.45 226.271 -2
 -5 -1 -4 4565.45 226.271 1
 -5 -1 -5 2678.97 350.852 -2
 -5 1 -5 2678.97 350.852 1
 -5 -1 -6 2372.71 190.113 -2
 -5 1 -6 2372.71 190.113 1
 5 1 7 7813.69 310.48 -2
 5 -1 7 7813.69 310.48 1
 5 -1 8 590.315 92.4438 -2
 5 1 8 590.315 92.4438 1
 -5 1 -9 4881.79 261.653 -2
 -5 -1 -9 4881.79 261.653 1
 -5 -1 -10 3602.51 227.504 -2
 -5 1 -10 3602.51 227.504 1
 -5 -1 -11 5024.91 251.924 -2
 -5 1 -11 5024.91 251.924 1
 5 1 12 8185.18 279.962 -2
 5 -1 12 8185.18 279.962 1
 -5 -1 -13 16647.2 352.185 -2
 -5 1 -13 16647.2 352.185 1
 5 2 -15 190.005 115.237 -2
 5 -2 -15 190.005 115.237 1
 5 2 -14 1129.24 96.6032 -2
 5 -2 -14 1129.24 96.6032 1
 5 -2 -13 1437.17 100.081 -2
 5 2 -13 1437.17 100.081 1
 5 -2 -12 33707.2 503.657 -2
 5 2 -12 33707.2 503.657 1
 5 -2 -11 32274.8 396.386 -2
 5 2 -11 32274.8 396.386 1
 5 -2 -10 2026.26 119.673 -2
 5 2 -10 2026.26 119.673 1
 5 -2 -9 6298.09 197.366 -2
 5 2 -9 6298.09 197.366 1
 5 -2 -8 29111.5 846.319 -2
 5 2 -8 29111.5 846.319 1
 5 2 -7 20823.5 738.938 -2
 5 -2 -7 20823.5 738.938 1
 5 2 -6 20332 288.226 -2
 5 -2 -6 20332 288.226 1
 5 2 -5 593.432 120.171 -2
 5 -2 -5 593.432 120.171 1
 5 2 -4 3833.95 204.899 -2
 5 -2 -4 3833.95 204.899 1
 5 2 -3 2472.87 187.201 -2
 5 -2 -3 2472.87 187.201 1
 5 2 -2 28155.5 577.54 -2
 5 -2 -2 28155.5 577.54 1
 5 2 -1 15143.7 397.636 -2
 5 -2 -1 15143.7 397.636 1
 5 2 0 14847.3 500.222 -2
 5 -2 0 14847.3 500.222 1
 5 2 1 10926.1 401.343 -2
 5 -2 1 10926.1 401.343 1
 5 2 2 1638.64 191.269 -2
 5 -2 2 1638.64 191.269 1
 5 2 3 2204.22 216.248 -2
 5 -2 3 2204.22 216.248 1
 -5 2 -4 338.99 115.095 -2
 -5 -2 -4 338.99 115.095 1
 -5 -2 -5 5381.42 410.188 -2
 -5 2 -5 5381.42 410.188 1
 5 -2 6 12138.2 670.498 -2
 5 2 6 12138.2 670.498 1
 5 2 7 2420.59 161.682 -2
 5 -2 7 2420.59 161.682 1
 -5 2 -8 365.197 81.5638 -2
 -5 -2 -8 365.197 81.5638 1
 -5 -2 -9 1389.4 189.417 -2
 -5 2 -9 1389.4 189.417 1
 -5 -2 -10 1708.61 176.186 -2
 -5 2 -10 1708.61 176.186 1
 -5 2 -11 3714.52 228.042 -2
 -5 -2 -11 3714.52 228.042 1
 -5 -2 -12 3345.32 156.954 -2
 -5 2 -12 3345.32 156.954 1
 -5 -2 -13 12815.8 310.263 -2
 -5 2 -13 12815.8 310.263 1
 5 3 -15 6701.42 245.534 -2
 5 -3 -15 6701.42 245.534 1
 5 3 -14 4403.46 132.15 -2
 5 -3 -14 4403.46 132.15 1
 5 -3 -13 4130.18 154.105 -2
 5 3 -13 4130.18 154.105 1
 5 -3 -12 4191.52 156.168 -2
 5 3 -12 4191.52 156.168 1
 5 -3 -11 1726.67 119.792 -2
 5 3 -11 1726.67 119.792 1
 5 -3 -10 7832.24 206.823 -2
 5 3 -10 7832.24 206.823 1
 5 -3 -9 2197.97 118.399 -2
 5 3 -9 2197.97 118.399 1
 5 -3 -8 3451.79 427.456 -2
 5 3 -8 3451.79 427.456 1
 5 -3 -7 6196.58 429.407 -2
 5 3 -7 6196.58 429.407 1
 5 3 -6 10824.2 444.403 -2
 5 -3 -6 10824.2 444.403 1
 5 3 -5 25865.8 626.755 -2
 5 -3 -5 25865.8 626.755 1
 5 3 -4 15778 492.175 -2
 5 -3 -4 15778 492.175 1
 5 3 -3 33189.9 582.778 -2
 5 -3 -3 33189.9 582.778 1
 5 3 -2 13007.7 385.301 -2
 5 -3 -2 13007.7 385.301 1
 5 3 -1 7220.62 343.863 -2
 5 -3 -1 7220.62 343.863 1
 5 3 0 2218.09 139.692 -2
 5 -3 0 2218.09 139.692 1
 5 3 1 22327.4 575.153 -2
 5 -3 1 22327.4 575.153 1
 5 3 2 24826.8 572.199 -2
 5 -3 2 24826.8 572.199 1
 -5 3 -3 4903.67 252.137 -2
 -5 -3 -3 4903.67 252.137 1
 5 3 4 3050.87 233.088 -2
 5 -3 4 3050.87 233.088 1
 -5 -3 -5 1202.44 236.312 -2
 -5 3 -5 1202.44 236.312 1
 5 -3 6 6101.44 398.421 -2
 5 3 6 6101.44 398.421 1
 5 -3 7 822.195 96.0979 -2
 5 3 7 822.195 96.0979 1
 5 -3 8 2026.07 125.305 -2
 5 3 8 2026.07 125.305 1
 5 -3 9 1525.53 179.808 -2
 5 3 9 1525.53 179.808 1
 -5 3 -10 5631.07 263.997 -2
 -5 -3 -10 5631.07 263.997 1
 -5 3 -11 2334.37 191.099 -2
 -5 -3 -11 2334.37 191.099 1
 -5 -3 -12 838.068 145.01 -2
 -5 3 -12 838.068 145.01 1
 -5 -3 -13 3124.51 267.257 -2
 -5 3 -13 3124.51 267.257 1
 5 4 -15 797.923 141.041 -2
 5 -4 -15 797.923 141.041 1
 5 4 -14 2057.36 114.07 -2
 5 -4 -14 2057.36 114.07 1
 5 4 -13 488.927 85.7357 -2
 5 -4 -13 488.927 85.7357 1
 5 -4 -12 5528.25 149.383 -2
 5 4 -12 5528.25 149.383 1
 5 -4 -11 2654.78 111.153 -2
 5 4 -11 2654.78 111.153 1
 5 -4 -10 16950.4 263.227 -2
 5 4 -10 16950.4 263.227 1
 5 -4 -9 50931.4 420.116 -2
 5 4 -9 50931.4 420.116 1
 5 -4 -8 23241.8 457.873 -2
 5 4 -8 23241.8 457.873 1
 5 -4 -7 4468.5 366.025 -2
 5 4 -7 4468.5 366.025 1
 5 4 -6 3239.5 135.415 -2
 5 -4 -6 3239.5 135.415 1
 5 4 -5 10230.6 462.004 -2
 5 -4 -5 10230.6 462.004 1
 5 4 -4 76883.4 480.631 -2
 5 -4 -4 76883.4 480.631 1
 5 4 -3 46685.7 754.48 -2
 5 -4 -3 46685.7 754.48 1
 5 4 -2 19466.6 488.41 -2
 5 -4 -2 19466.6 488.41 1
 5 4 -1 5559.31 318.299 -2
 5 -4 -1 5559.31 318.299 1
 5 4 0 11423.6 340.057 -2
 5 -4 0 11423.6 340.057 1
 5 4 1 33188.3 596.792 -2
 5 -4 1 33188.3 596.792 1
 5 4 2 8770.1 320.829 -2
 5 -4 2 8770.1 320.829 1
 5 4 3 91395 1204.08 -2
 5 -4 3 91395 1204.08 1
 5 4 4 27503.3 705 -2
 5 -4 4 27503.3 705 1
 5 4 5 2618.73 232.545 -2
 5 -4 5 2618.73 232.545 1
 5 -4 6 590.001 114.663 -2
 5 4 6 590.001 114.663 1
 5 -4 7 21249.1 474.39 -2
 5 4 7 21249.1 474.39 1
 5 -4 8 6308.55 284.538 -2
 5 4 8 6308.55 284.538 1
 5 -4 9 4741.15 264.057 -2
 5 4 9 4741.15 264.057 1
 -5 -4 -10 1382.15 164.5 -2
 -5 4 -10 1382.15 164.5 1
 5 4 11 2995.56 209.927 -2
 5 -4 11 2995.56 209.927 1
 -5 -4 -12 3715.96 184.919 -2
 -5 4 -12 3715.96 184.919 1
 -5 -4 -13 7116.27 294.24 -2
 -5 4 -13 7116.27 294.24 1
 5 5 -15 905.748 280.658 -2
 5 -5 -15 905.748 280.658 1
 5 5 -14 1976.32 100.314 -2
 5 -5 -14 1976.32 100.314 1
 5 5 -13 4175.91 161.843 -2
 5 -5 -13 4175.91 161.843 1
 5 -5 -12 13700.5 269.756 -2
 5 5 -12 13700.5 269.756 1
 5 -5 -11 2142.81 112.259 -2
 5 5 -11 2142.81 112.259 1
 5 -5 -10 7758.68 200.136 -2
 5 5 -10 7758.68 200.136 1
 5 -5 -9 1442.55 103.211 -2
 5 5 -9 1442.55 103.211 1
 5 5 -8 17551.2 260.901 -2
 5 -5 -8 17551.2 260.901 1
 5 -5 -7 2617.41 152.262 -2
 5 5 -7 2617.41 152.262 1
 5 5 -6 4230.54 300.13 -2
 5 -5 -6 4230.54 300.13 1
 5 5 -5 20497.8 600.825 -2
 5 -5 -5 20497.8 600.825 1
 5 5 -4 27717.2 295.064 -2
 5 -5 -4 27717.2 295.064 1
 5 5 -3 26225.5 586.608 -2
 5 -5 -3 26225.5 586.608 1
 5 5 -2 22899.1 559.697 -2
 5 -5 -2 22899.1 559.697 1
 5 5 -1 196018 1498.48 -2
 5 -5 -1 196018 1498.48 1
 5 5 0 40246.8 616.101 -2
 5 -5 0 40246.8 616.101 1
 -5 5 -1 16685.3 493.708 -2
 -5 -5 -1 16685.3 493.708 1
 5 5 2 7869.57 257.507 -2
 5 -5 2 7869.57 257.507 1
 5 5 3 6982.54 328.524 -2
 5 -5 3 6982.54 328.524 1
 5 5 4 7694.21 332.23 -2
 5 -5 4 7694.21 332.23 1
 5 5 5 6560.3 328.17 -2
 5 -5 5 6560.3 328.17 1
 5 -5 6 1793.11 170.459 -2
 5 5 6 1793.11 170.459 1
 5 -5 7 13559.5 345.176 -2
 5 5 7 13559.5 345.176 1
 5 -5 8 2249.87 154.036 -2
 5 5 8 2249.87 154.036 1
 5 -5 9 6435.09 292.765 -2
 5 5 9 6435.09 292.765 1
 -5 5 -10 4008.87 241.214 -2
 -5 -5 -10 4008.87 241.214 1
 -5 -5 -11 8073.99 308.56 -2
 -5 5 -11 8073.99 308.56 1
 -5 -5 -12 17611.6 366.616 -2
 -5 5 -12 17611.6 366.616 1
 5 6 -15 2.06518 257.573 -2
 5 -6 -15 2.06518 257.573 1
 5 6 -14 1376.65 99.2983 -2
 5 -6 -14 1376.65 99.2983 1
 5 6 -13 2240.71 132.587 -2
 5 -6 -13 2240.71 132.587 1
 5 -6 -12 8782.82 246.986 -2
 5 6 -12 8782.82 246.986 1
 5 -6 -11 39731.7 519.529 -2
 5 6 -11 39731.7 519.529 1
 5 -6 -10 4682.7 151.156 -2
 5 6 -10 4682.7 151.156 1
 5 -6 -9 2638.19 119.984 -2
 5 6 -9 2638.19 119.984 1
 5 -6 -8 2722.88 232.077 -2
 5 6 -8 2722.88 232.077 1
 5 -6 -7 101368 1511.97 -2
 5 6 -7 101368 1511.97 1
 5 -6 -6 23854.9 622.414 -2
 5 6 -6 23854.9 622.414 1
 5 -6 -5 9831.43 202.511 -2
 5 6 -5 9831.43 202.511 1
 5 6 -4 5757.2 144.41 -2
 5 -6 -4 5757.2 144.41 1
 5 6 -3 666.495 60.7965 -2
 5 -6 -3 666.495 60.7965 1
 5 6 -2 7943.45 215.366 -2
 5 -6 -2 7943.45 215.366 1
 5 6 -1 22791.6 570.331 -2
 5 -6 -1 22791.6 570.331 1
 5 6 0 12038.2 446.966 -2
 5 -6 0 12038.2 446.966 1
 5 6 1 56185.9 685.416 -2
 5 -6 1 56185.9 685.416 1
 -5 -6 -2 34437.1 792.166 -2
 -5 6 -2 34437.1 792.166 1
 5 6 3 4671.04 220.414 -2
 5 -6 3 4671.04 220.414 1
 5 6 4 1182.98 182.681 -2
 5 -6 4 1182.98 182.681 1
 5 6 5 28709.8 818.655 -2
 5 -6 5 28709.8 818.655 1
 5 -6 6 51041.4 684.227 -2
 5 6 6 51041.4 684.227 1
 5 -6 7 3360.64 166.332 -2
 5 6 7 3360.64 166.332 1
 5 -6 8 443.091 57.99 -2
 5 6 8 443.091 57.99 1
 5 -6 9 28.3851 54.04 -2
 5 6 9 28.3851 54.04 1
 5 -6 10 7620.98 321.53 -2
 5 6 10 7620.98 321.53 1
 -5 6 -11 2822.78 206.556 -2
 -5 -6 -11 2822.78 206.556 1
 -5 -6 -12 2108.06 171.895 -2
 -5 6 -12 2108.06 171.895 1
 5 7 -15 12011 489.54 -2
 5 -7 -15 12011 489.54 1
 5 7 -14 1986.15 110.194 -2
 5 -7 -14 1986.15 110.194 1
 5 7 -13 2316.66 113.444 -2
 5 -7 -13 2316.66 113.444 1
 5 7 -12 454.039 70.1544 -2
 5 -7 -12 454.039 70.1544 1
 5 -7 -11 7094.37 218.55 -2
 5 7 -11 7094.37 218.55 1
 5 -7 -10 10194 250.69 -2
 5 7 -10 10194 250.69 1
 5 -7 -9 34.1866 76.7142 -2
 5 7 -9 34.1866 76.7142 1
 5 -7 -8 10812.1 346.211 -2
 5 7 -8 10812.1 346.211 1
 5 -7 -7 734.283 253.166 -2
 5 7 -7 734.283 253.166 1
 5 -7 -6 10904.8 432.256 -2
 5 7 -6 10904.8 432.256 1
 5 -7 -5 7811.3 193.228 -2
 5 7 -5 7811.3 193.228 1
 5 -7 -4 14894.8 240.793 -2
 5 7 -4 14894.8 240.793 1
 5 7 -3 19291.4 229.609 -2
 5 -7 -3 19291.4 229.609 1
 5 7 -2 5311.27 227.089 -2
 5 -7 -2 5311.27 227.089 1
 5 7 -1 4161.02 286.22 -2
 5 -7 -1 4161.02 286.22 1
 5 7 0 6843.51 364.881 -2
 5 -7 0 6843.51 364.881 1
 -5 -7 -1 10019.8 318.981 -2
 -5 7 -1 10019.8 318.981 1
 -5 -7 -2 16854.5 416.253 -2
 -5 7 -2 16854.5 416.253 1
 -5 -7 -3 17672.1 601.941 -2
 -5 7 -3 17672.1 601.941 1
 -5 -7 -4 4357.6 304.23 -2
 -5 7 -4 4357.6 304.23 1
 5 7 5 10780 506.47 -2
 5 -7 5 10780 506.47 1
 5 -7 6 192.855 77.9641 -2
 5 7 6 192.855 77.9641 1
 5 -7 7 6361.39 326.079 -2
 5 7 7 6361.39 326.079 1
 5 -7 8 1732.49 134.031 -2
 5 7 8 1732.49 134.031 1
 5 -7 9 7240.22 308.425 -2
 5 7 9 7240.22 308.425 1
 5 -7 10 2209.95 203.266 -2
 5 7 10 2209.95 203.266 1
 -5 7 -11 340.627 201.346 -2
 -5 -7 -11 340.627 201.346 1
 -5 -7 -12 538.42 131.726 -2
 -5 7 -12 538.42 131.726 1
 5 8 -15 1166.2 250.074 -2
 5 -8 -15 1166.2 250.074 1
 5 8 -14 3590.04 192.121 -2
 5 -8 -14 3590.04 192.121 1
 5 -8 -13 1364.26 91.9434 -2
 5 8 -13 1364.26 91.9434 1
 5 8 -12 158.068 62.5861 -2
 5 -8 -12 158.068 62.5861 1
 5 8 -11 3781.36 139.686 -2
 5 -8 -11 3781.36 139.686 1
 5 -8 -10 21835.3 393.462 -2
 5 8 -10 21835.3 393.462 1
 5 -8 -9 20304.9 462.186 -2
 5 8 -9 20304.9 462.186 1
 5 -8 -8 6314.16 242.347 -2
 5 8 -8 6314.16 242.347 1
 5 -8 -7 2248.98 358.51 -2
 5 8 -7 2248.98 358.51 1
 5 -8 -6 9603.24 460.076 -2
 5 8 -6 9603.24 460.076 1
 5 -8 -5 9403.55 395.767 -2
 5 8 -5 9403.55 395.767 1
 5 -8 -4 27788.1 311.126 -2
 5 8 -4 27788.1 311.126 1
 5 -8 -3 11788.6 187.736 -2
 5 8 -3 11788.6 187.736 1
 5 8 -2 17513.4 477.866 -2
 5 -8 -2 17513.4 477.866 1
 5 -8 -1 5045.86 310.149 -2
 5 8 -1 5045.86 310.149 1
 -5 -8 0 10399.3 460.834 -2
 -5 8 0 10399.3 460.834 1
 -5 -8 -1 6975.61 387.241 -2
 -5 8 -1 6975.61 387.241 1
 -5 -8 -2 18104.1 564.988 -2
 -5 8 -2 18104.1 564.988 1
 -5 -8 -3 30059.7 866.728 -2
 -5 8 -3 30059.7 866.728 1
 -5 -8 -4 25206.9 759.145 -2
 -5 8 -4 25206.9 759.145 1
 5 8 5 1128.91 271.186 -2
 5 -8 5 1128.91 271.186 1
 5 -8 6 36317.4 1000.21 -2
 5 8 6 36317.4 1000.21 1
 5 -8 7 5791.48 230.137 -2
 5 8 7 5791.48 230.137 1
 5 -8 8 25702.3 558.339 -2
 5 8 8 25702.3 558.339 1
 5 -8 9 4068.64 233.159 -2
 5 8 9 4068.64 233.159 1
 5 -8 10 6858.39 295.161 -2
 5 8 10 6858.39 295.161 1
 -5 8 -11 1745.18 253.04 -2
 -5 -8 -11 1745.18 253.04 1
 -5 -8 -12 1059.97 137.65 -2
 -5 8 -12 1059.97 137.65 1
 5 -9 -14 3169.7 177.332 -2
 5 9 -14 3169.7 177.332 1
 5 9 -13 2045.69 132.51 -2
 5 -9 -13 2045.69 132.51 1
 5 9 -12 1120.09 80.6376 -2
 5 -9 -12 1120.09 80.6376 1
 5 9 -11 1144.76 88.8854 -2
 5 -9 -11 1144.76 88.8854 1
 5 -9 -10 11139.8 293.592 -2
 5 9 -10 11139.8 293.592 1
 5 9 -9 4905.62 200.886 1
 5 -9 -9 8581.84 294.394 -2
 5 9 -9 8581.84 294.394 1
 5 9 -8 521.876 82.343 -2
 5 -9 -8 521.876 82.343 1
 5 -9 -7 503.907 264.318 -2
 5 9 -7 503.907 264.318 1
 5 -9 -6 46206 960.231 -2
 5 9 -6 46206 960.231 1
 5 -9 -5 37294.2 969.471 -2
 5 9 -5 37294.2 969.471 1
 5 -9 -4 2455.52 115.113 -2
 5 9 -4 2455.52 115.113 1
 5 -9 -3 67302.3 437.748 -2
 5 9 -3 67302.3 437.748 1
 5 -9 -2 20885.3 264.666 -2
 5 9 -2 20885.3 264.666 1
 5 -9 -1 70909.4 1026.11 -2
 5 9 -1 70909.4 1026.11 1
 -5 -9 0 19297.2 639.468 -2
 -5 9 0 19297.2 639.468 1
 -5 -9 -1 48331.7 927.512 -2
 -5 9 -1 48331.7 927.512 1
 -5 -9 -2 13106.6 526.195 -2
 -5 9 -2 13106.6 526.195 1
 -5 -9 -3 51.8099 110.805 -2
 -5 9 -3 51.8099 110.805 1
 -5 -9 -4 11564 461.814 -2
 -5 9 -4 11564 461.814 1
 -5 -9 -5 11007.9 478.38 -2
 -5 9 -5 11007.9 478.38 1
 5 -9 6 6871.37 299.875 -2
 5 9 6 6871.37 299.875 1
 5 -9 7 27213.3 502.3 -2
 5 9 7 27213.3 502.3 1
 5 -9 8 4472.2 235.477 -2
 5 9 8 4472.2 235.477 1
 -5 9 -9 2327.55 166.994 -2
 -5 -9 -9 2327.55 166.994 1
 5 -9 10 6884.86 315.541 -2
 5 9 10 6884.86 315.541 1
 -5 -9 -11 12453.4 322.53 -2
 -5 9 -11 12453.4 322.53 1
 -5 -9 -12 10119.6 248.099 -2
 -5 9 -12 10119.6 248.099 1
 5 -10 -14 572.645 93.716 -2
 5 10 -14 572.645 93.716 1
 5 -10 -13 462.181 91.475 -2
 5 10 -13 462.181 91.475 1
 5 10 -12 5020.03 149.644 -2
 5 -10 -12 5020.03 149.644 1
 5 -10 -11 5171.06 163.919 -2
 5 10 -11 5171.06 163.919 1
 5 -10 -10 4581.98 183.254 -2
 5 10 -10 4581.98 183.254 1
 5 -10 -9 6621.93 242.133 -2
 5 10 -9 6621.93 242.133 1
 5 -10 -8 3654.25 184.648 -2
 5 10 -8 3654.25 184.648 1
 5 -10 -7 65761.2 1182.6 -2
 5 10 -7 65761.2 1182.6 1
 5 -10 -6 63187 1159.66 -2
 5 10 -6 63187 1159.66 1
 5 -10 -5 23164.6 778.027 -2
 5 10 -5 23164.6 778.027 1
 5 -10 -4 15948.8 248.631 -2
 5 10 -4 15948.8 248.631 1
 5 -10 -3 3913.49 134.792 -2
 5 10 -3 3913.49 134.792 1
 5 10 -2 1320.49 105.714 -2
 5 -10 -2 1320.49 105.714 1
 -5 10 1 13288.7 599.225 -2
 -5 -10 1 13288.7 599.225 1
 -5 -10 0 15205.9 531.847 -2
 -5 10 0 15205.9 531.847 1
 -5 -10 -1 105841 1360.05 -2
 -5 10 -1 105841 1360.05 1
 -5 -10 -2 6415.76 342.987 -2
 -5 10 -2 6415.76 342.987 1
 -5 -10 -3 3293.97 316.287 -2
 -5 10 -3 3293.97 316.287 1
 -5 -10 -4 17929.9 677.3 -2
 -5 10 -4 17929.9 677.3 1
 -5 -10 -5 33221.3 775.939 -2
 -5 10 -5 33221.3 775.939 1
 -5 -10 -6 42185.1 916.312 -2
 -5 10 -6 42185.1 916.312 1
 5 -10 7 21700.4 464.623 -2
 5 10 7 21700.4 464.623 1
 5 -10 8 8731.66 343.399 -2
 5 10 8 8731.66 343.399 1
 5 -10 9 1307.64 192.035 -2
 5 10 9 1307.64 192.035 1
 5 -10 10 2374.44 234.13 -2
 5 10 10 2374.44 234.13 1
 -5 -10 -11 6570.7 249.935 -2
 -5 10 -11 6570.7 249.935 1
 -5 -10 -12 433.866 114.258 -2
 -5 10 -12 433.866 114.258 1
 5 -11 -14 1933.64 156.84 -2
 5 11 -14 1933.64 156.84 1
 5 -11 -13 3884.48 232.929 -2
 5 11 -13 3884.48 232.929 1
 5 -11 -12 3253.82 157.667 -2
 5 11 -12 3253.82 157.667 1
 5 -11 -11 13484 295.182 -2
 5 11 -11 13484 295.182 1
 5 -11 -10 11644.7 387.43 -2
 5 11 -10 11644.7 387.43 1
 5 -11 -9 2311.13 130.123 -2
 5 11 -9 2311.13 130.123 1
 5 -11 -8 4564.03 227.311 -2
 5 11 -8 4564.03 227.311 1
 5 -11 -7 4336.83 264.109 -2
 5 11 -7 4336.83 264.109 1
 5 -11 -6 9726.18 528.54 -2
 5 11 -6 9726.18 528.54 1
 5 -11 -5 2803.07 256.347 -2
 5 11 -5 2803.07 256.347 1
 5 11 -4 13087.4 231.867 -2
 5 -11 -4 13087.4 231.867 1
 5 11 -3 41510.8 360.731 -2
 5 -11 -3 41510.8 360.731 1
 5 11 -2 22073.8 554.338 -2
 5 -11 -2 22073.8 554.338 1
 5 -11 -1 542.432 89.4274 -2
 5 11 -1 542.432 89.4274 1
 5 -11 0 7347.71 413.348 -2
 5 11 0 7347.71 413.348 1
 -5 -11 -1 30681.5 811.825 -2
 -5 11 -1 30681.5 811.825 1
 -5 -11 -2 32555.9 838.273 -2
 -5 11 -2 32555.9 838.273 1
 -5 -11 -3 3308.89 270.168 -2
 -5 11 -3 3308.89 270.168 1
 -5 -11 -4 6310.24 373.089 -2
 -5 11 -4 6310.24 373.089 1
 -5 11 -5 3977.81 285.997 -2
 -5 -11 -5 3977.81 285.997 1
 -5 -11 -6 1140.31 196.136 -2
 -5 11 -6 1140.31 196.136 1
 5 -11 7 6304.24 364.104 -2
 5 11 7 6304.24 364.104 1
 5 -11 8 116.429 70.1413 -2
 5 11 8 116.429 70.1413 1
 5 -11 9 6632.16 294.147 -2
 5 11 9 6632.16 294.147 1
 -5 -11 -10 5384.78 249.718 -2
 -5 11 -10 5384.78 249.718 1
 -5 -11 -11 2917.9 184.475 -2
 -5 11 -11 2917.9 184.475 1
 -5 -11 -12 1608.68 155.643 -2
 -5 11 -12 1608.68 155.643 1
 5 -12 -14 6768.35 247.759 -2
 5 12 -14 6768.35 247.759 1
 5 -12 -13 2935.86 191.817 -2
 5 12 -13 2935.86 191.817 1
 5 -12 -12 1066.8 115.819 -2
 5 12 -12 1066.8 115.819 1
 5 -12 -11 305.919 90.8016 -2
 5 12 -11 305.919 90.8016 1
 5 -12 -10 13202.3 373.14 -2
 5 12 -10 13202.3 373.14 1
 5 -12 -9 16990.5 565.304 -2
 5 12 -9 16990.5 565.304 1
 5 -12 -8 9332.33 354.384 -2
 5 12 -8 9332.33 354.384 1
 5 -12 -7 1132.19 132.34 -2
 5 12 -7 1132.19 132.34 1
 5 -12 -6 12532.4 656.52 -2
 5 12 -6 12532.4 656.52 1
 5 -12 -5 9445.69 413.972 -2
 5 12 -5 9445.69 413.972 1
 5 12 -4 17348.3 701.867 -2
 5 -12 -4 17348.3 701.867 1
 5 12 -3 382.509 53.1866 -2
 5 -12 -3 382.509 53.1866 1
 5 12 -2 27060.4 644.144 -2
 5 -12 -2 27060.4 644.144 1
 5 -12 -1 2787.09 320.321 -2
 5 12 -1 2787.09 320.321 1
 5 -12 0 1887.37 275.492 -2
 5 12 0 1887.37 275.492 1
 5 -12 1 19338.5 693.734 -2
 5 12 1 19338.5 693.734 1
 -5 -12 -2 9110.29 526.812 -2
 -5 12 -2 9110.29 526.812 1
 -5 -12 -3 7761.41 386.072 -2
 -5 12 -3 7761.41 386.072 1
 -5 -12 -4 1801.32 279.368 -2
 -5 12 -4 1801.32 279.368 1
 -5 -12 -5 16105.6 550.108 -2
 -5 12 -5 16105.6 550.108 1
 -5 -12 -6 10897 502.836 -2
 -5 12 -6 10897 502.836 1
 5 -12 7 10847.4 452.254 -2
 5 12 7 10847.4 452.254 1
 5 -12 8 3510.17 321.19 -2
 5 12 8 3510.17 321.19 1
 5 -12 9 3768.82 273.88 -2
 5 12 9 3768.82 273.88 1
 -5 -12 -10 1249.6 184.921 -2
 -5 12 -10 1249.6 184.921 1
 -5 -12 -11 3491.79 189.633 -2
 -5 12 -11 3491.79 189.633 1
 -5 -12 -12 1717.79 88.2011 -2
 -5 12 -12 1717.79 88.2011 1
 5 -13 -14 6621.46 227.387 -2
 5 13 -14 6621.46 227.387 1
 5 -13 -13 12846.9 440.02 -2
 5 13 -13 12846.9 440.02 1
 5 -13 -12 4555.16 258.158 -2
 5 13 -12 4555.16 258.158 1
 5 -13 -11 3328.88 168.336 -2
 5 13 -11 3328.88 168.336 1
 5 13 -10 4882.53 212.054 -2
 5 -13 -10 4882.53 212.054 1
 5 -13 -9 290.137 91.0854 -2
 5 13 -9 290.137 91.0854 1
 5 -13 -8 7262.55 267.143 -2
 5 13 -8 7262.55 267.143 1
 5 -13 -7 876.392 85.5753 -2
 5 13 -7 876.392 85.5753 1
 5 -13 -6 41230.3 500.684 -2
 5 13 -6 41230.3 500.684 1
 5 13 -5 19793.4 835.327 -2
 5 -13 -5 19793.4 835.327 1
 5 13 -4 8670.74 553.129 -2
 5 -13 -4 8670.74 553.129 1
 5 13 -3 484.303 64.3953 -2
 5 -13 -3 484.303 64.3953 1
 5 -13 -2 19902.1 598.501 -2
 5 13 -2 19902.1 598.501 1
 5 -13 -1 19136.4 305.317 -2
 5 13 -1 19136.4 305.317 1
 5 -13 0 32680.5 397.925 -2
 5 13 0 32680.5 397.925 1
 5 -13 1 12904.1 599.194 -2
 5 13 1 12904.1 599.194 1
 -5 -13 -2 10219.6 579.822 -2
 -5 13 -2 10219.6 579.822 1
 -5 13 -3 -8.07851 114.867 -2
 -5 -13 -3 -8.07851 114.867 1
 -5 -13 -4 20393.9 757.203 -2
 -5 13 -4 20393.9 757.203 1
 -5 -13 -5 7806.02 376.528 -2
 -5 13 -5 7806.02 376.528 1
 -5 13 -6 11673.4 649.975 -2
 -5 -13 -6 11673.4 649.975 1
 5 -13 7 32661 730.332 -2
 5 13 7 32661 730.332 1
 5 -13 8 3575.58 357.283 -2
 5 13 8 3575.58 357.283 1
 -5 -13 -9 564.841 132.252 -2
 -5 13 -9 564.841 132.252 1
 -5 -13 -10 1094.29 170.878 -2
 -5 13 -10 1094.29 170.878 1
 -5 -13 -11 7053.44 179.337 -2
 -5 13 -11 7053.44 179.337 1
 -5 13 -12 13566.6 261.073 -2
 -5 -13 -12 13566.6 261.073 1
 5 -14 -14 1805 173.175 -2
 5 14 -14 1805 173.175 1
 5 -14 -13 4945.53 232.886 -2
 5 14 -13 4945.53 232.886 1
 5 -14 -12 3359 200.338 -2
 5 14 -12 3359 200.338 1
 5 -14 -11 9083.8 284.789 -2
 5 14 -11 9083.8 284.789 1
 5 -14 -10 4362.71 229.8 -2
 5 14 -10 4362.71 229.8 1
 5 -14 -9 10732.7 350.718 -2
 5 14 -9 10732.7 350.718 1
 5 -14 -8 5118.41 219.515 -2
 5 14 -8 5118.41 219.515 1
 5 14 -7 6340.22 511.423 -2
 5 -14 -7 6340.22 511.423 1
 5 -14 -6 9223.64 611.019 -2
 5 14 -6 9223.64 611.019 1
 5 14 -5 502.453 230.331 -2
 5 -14 -5 502.453 230.331 1
 5 14 -4 5072.85 334.512 -2
 5 -14 -4 5072.85 334.512 1
 5 -14 -3 948.671 110.295 -2
 5 14 -3 948.671 110.295 1
 5 -14 -2 8154.77 589.19 -2
 5 14 -2 8154.77 589.19 1
 5 -14 -1 6966.56 453.381 -2
 5 14 -1 6966.56 453.381 1
 -5 14 0 10393.4 573.005 -2
 -5 -14 0 10393.4 573.005 1
 -5 14 -1 31141 953.334 -2
 -5 -14 -1 31141 953.334 1
 5 -14 2 10256.9 570.283 -2
 5 14 2 10256.9 570.283 1
 5 -14 3 8086.49 362.195 -2
 5 14 3 8086.49 362.195 1
 -5 14 -4 21459.2 800.613 -2
 -5 -14 -4 21459.2 800.613 1
 -5 14 -5 30264.7 804.453 -2
 -5 -14 -5 30264.7 804.453 1
 5 -14 6 75527.4 1306.99 -2
 5 14 6 75527.4 1306.99 1
 5 -14 7 1619.39 299.103 -2
 5 14 7 1619.39 299.103 1
 5 -14 8 22688.4 648.882 -2
 5 14 8 22688.4 648.882 1
 -5 -14 -9 3173.19 307.341 -2
 -5 14 -9 3173.19 307.341 1
 -5 -14 -10 4036.98 252.684 -2
 -5 14 -10 4036.98 252.684 1
 -5 -14 -11 1392.95 117.575 -2
 -5 14 -11 1392.95 117.575 1
 -5 -14 -12 248.841 121.314 -2
 -5 14 -12 248.841 121.314 1
 5 -15 -14 2255.58 150.834 -2
 5 15 -14 2255.58 150.834 1
 5 -15 -13 114.708 62.2634 -2
 5 15 -13 114.708 62.2634 1
 5 -15 -12 82.2838 55.1919 -2
 5 15 -12 82.2838 55.1919 1
 5 -15 -11 21115.4 547.138 -2
 5 15 -11 21115.4 547.138 1
 5 -15 -10 11973 356.973 -2
 5 15 -10 11973 356.973 1
 5 -15 -9 682.485 117.403 -2
 5 15 -9 682.485 117.403 1
 5 -15 -8 357.377 112.327 -2
 5 15 -8 357.377 112.327 1
 5 -15 -7 8222.68 637.077 -2
 5 15 -7 8222.68 637.077 1
 5 -15 -6 1476.91 205.699 -2
 5 15 -6 1476.91 205.699 1
 5 15 -5 6167.9 441.666 -2
 5 -15 -5 6167.9 441.666 1
 5 15 -4 6297.5 338.694 -2
 5 -15 -4 6297.5 338.694 1
 5 -15 -3 43746.1 928.405 -2
 5 15 -3 43746.1 928.405 1
 5 -15 -2 25245.7 1190.52 -2
 5 15 -2 25245.7 1190.52 1
 5 -15 -1 7250.82 502.571 -2
 5 15 -1 7250.82 502.571 1
 5 -15 0 10712.9 525.107 -2
 5 15 0 10712.9 525.107 1
 -5 15 -1 39301.7 965.704 -2
 -5 -15 -1 39301.7 965.704 1
 -5 15 -2 45804 533.078 -2
 -5 -15 -2 45804 533.078 1
 -5 15 -3 3077.98 197.037 -2
 -5 -15 -3 3077.98 197.037 1
 -5 15 -4 7067.94 294.004 -2
 -5 -15 -4 7067.94 294.004 1
 -5 15 -5 223.934 118.18 -2
 -5 -15 -5 223.934 118.18 1
 -5 15 -6 17577.1 698.433 -2
 -5 -15 -6 17577.1 698.433 1
 5 -15 7 839.975 211.264 -2
 5 15 7 839.975 211.264 1
 -5 -15 -8 1142.03 152.847 -2
 -5 15 -8 1142.03 152.847 1
 -5 -15 -9 11361.1 322.343 -2
 -5 15 -9 11361.1 322.343 1
 -5 -15 -10 23501.3 408.964 -2
 -5 15 -10 23501.3 408.964 1
 5 -15 11 1964.52 99.9031 -2
 5 15 11 1964.52 99.9031 1
 5 -16 -14 4606.28 161.025 -2
 5 16 -14 4606.28 161.025 1
 5 -16 -13 984.664 140.259 -2
 5 16 -13 984.664 140.259 1
 5 -16 -12 3379.93 192.26 -2
 5 16 -12 3379.93 192.26 1
 5 -16 -11 394.163 130.19 -2
 5 16 -11 394.163 130.19 1
 5 -16 -10 7878.4 295.962 -2
 5 16 -10 7878.4 295.962 1
 5 -16 -9 10133.8 422.223 -2
 5 16 -9 10133.8 422.223 1
 5 -16 -8 3603.02 229.203 -2
 5 16 -8 3603.02 229.203 1
 5 -16 -7 10797.5 168.671 -2
 5 16 -7 10797.5 168.671 1
 5 -16 -6 4395.71 478.607 -2
 5 16 -6 4395.71 478.607 1
 5 16 -5 1160.85 330.695 -2
 5 -16 -5 1160.85 330.695 1
 5 16 -4 11095 568.719 -2
 5 -16 -4 11095 568.719 1
 5 -16 -3 8928.74 409.53 -2
 5 16 -3 8928.74 409.53 1
 5 -16 -2 10574.6 263.727 -2
 5 16 -2 10574.6 263.727 1
 5 -16 -1 4747.32 195.256 -2
 5 16 -1 4747.32 195.256 1
 5 -16 0 9767.04 606.882 -2
 5 16 0 9767.04 606.882 1
 5 -16 1 3975.48 311.087 -2
 5 16 1 3975.48 311.087 1
 -5 16 -2 4577.75 319.764 -2
 -5 -16 -2 4577.75 319.764 1
 -5 16 -3 29844.5 572.748 -2
 -5 -16 -3 29844.5 572.748 1
 -5 16 -4 1399.85 204.604 -2
 -5 -16 -4 1399.85 204.604 1
 5 -16 5 2723.71 311.535 -2
 5 16 5 2723.71 311.535 1
 -5 16 -6 2893.81 530.292 -2
 -5 -16 -6 2893.81 530.292 1
 -5 16 -7 3920.51 398.651 -2
 -5 -16 -7 3920.51 398.651 1
 5 -16 8 1672.85 223.711 -2
 5 16 8 1672.85 223.711 1
 -5 -16 -9 4708.95 221.876 -2
 -5 16 -9 4708.95 221.876 1
 -5 -16 -10 376.568 96.2103 -2
 -5 16 -10 376.568 96.2103 1
 5 -16 11 1346.43 86.472 -2
 5 16 11 1346.43 86.472 1
 5 -17 -13 10906.5 309.733 -2
 5 17 -13 10906.5 309.733 1
 5 -17 -12 4965.64 213.91 -2
 5 17 -12 4965.64 213.91 1
 5 -17 -11 57.428 66.4572 -2
 5 17 -11 57.428 66.4572 1
 5 -17 -10 457.74 120.692 -2
 5 17 -10 457.74 120.692 1
 5 -17 -9 58.1408 57.3061 -2
 5 17 -9 58.1408 57.3061 1
 5 -17 -8 8776.39 366.161 -2
 5 17 -8 8776.39 366.161 1
 5 -17 -7 208.109 136.047 -2
 5 17 -7 208.109 136.047 1
 5 -17 -6 25369.5 670.977 -2
 5 17 -6 25369.5 670.977 1
 5 17 -5 38714.6 674.086 -2
 5 -17 -5 38714.6 674.086 1
 5 17 -4 6058.55 267.689 -2
 5 -17 -4 6058.55 267.689 1
 5 -17 -3 1426.43 88.2172 -2
 5 17 -3 1426.43 88.2172 1
 5 -17 -2 5977.39 601.619 -2
 5 17 -2 5977.39 601.619 1
 5 -17 -1 63080 1377.21 -2
 5 17 -1 63080 1377.21 1
 5 -17 0 14634.9 772.289 -2
 5 17 0 14634.9 772.289 1
 5 -17 1 3905.66 399.442 -2
 5 17 1 3905.66 399.442 1
 5 -17 2 2304.19 162.466 -2
 5 17 2 2304.19 162.466 1
 5 -17 3 456.979 105.042 -2
 5 17 3 456.979 105.042 1
 5 -17 4 10349.9 446.47 -2
 5 17 4 10349.9 446.47 1
 5 -17 5 8198.18 444.804 -2
 5 17 5 8198.18 444.804 1
 -5 17 -6 6792.49 518.516 -2
 -5 -17 -6 6792.49 518.516 1
 -5 17 -7 9473.59 451.663 -2
 -5 -17 -7 9473.59 451.663 1
 -5 17 -8 5045.37 294.439 -2
 -5 -17 -8 5045.37 294.439 1
 5 -17 9 1168.16 211.24 -2
 5 17 9 1168.16 211.24 1
 5 -17 10 42.8759 53.5425 -2
 5 17 10 42.8759 53.5425 1
 5 -17 11 1272.39 112.505 -2
 5 17 11 1272.39 112.505 1
 5 -18 -13 2081.16 181.21 -2
 5 18 -13 2081.16 181.21 1
 5 18 -12 5081.9 261.296 -2
 5 -18 -12 5081.9 261.296 1
 5 -18 -11 8183.44 334.292 -2
 5 18 -11 8183.44 334.292 1
 5 -18 -10 5659.46 244.712 -2
 5 18 -10 5659.46 244.712 1
 5 -18 -9 4830.7 233.357 -2
 5 18 -9 4830.7 233.357 1
 5 -18 -8 8380.47 266.018 -2
 5 18 -8 8380.47 266.018 1
 5 -18 -7 20077.1 469.463 -2
 5 18 -7 20077.1 469.463 1
 5 18 -6 17174.5 521.195 -2
 5 -18 -6 17174.5 521.195 1
 5 18 -5 1977.29 214.885 -2
 5 -18 -5 1977.29 214.885 1
 5 18 -4 6957.8 281.031 -2
 5 -18 -4 6957.8 281.031 1
 5 18 -3 3216.73 161.99 -2
 5 -18 -3 3216.73 161.99 1
 5 -18 -2 14997.7 816.211 -2
 5 18 -2 14997.7 816.211 1
 5 -18 -1 31119.6 444.52 -2
 5 18 -1 31119.6 444.52 1
 5 -18 0 2780.63 184.521 -2
 5 18 0 2780.63 184.521 1
 5 18 1 11528.2 310.377 -2
 5 -18 1 11528.2 310.377 1
 5 -18 2 7022.65 238.689 -2
 5 18 2 7022.65 238.689 1
 -5 18 -3 12107 368.136 -2
 -5 -18 -3 12107 368.136 1
 5 -18 4 1709.73 197.191 -2
 5 18 4 1709.73 197.191 1
 -5 18 -5 54184.9 1316.16 -2
 -5 -18 -5 54184.9 1316.16 1
 -5 18 -6 59709.2 1355.87 -2
 -5 -18 -6 59709.2 1355.87 1
 5 -18 7 1138.41 289.615 -2
 5 18 7 1138.41 289.615 1
 -5 18 -8 5675.57 390.648 -2
 -5 -18 -8 5675.57 390.648 1
 5 -18 9 6969.77 276.24 -2
 5 18 9 6969.77 276.24 1
 5 18 10 3585.03 188.419 -2
 5 -18 10 3585.03 188.419 1
 5 18 11 1258.63 84.7561 -2
 5 -18 11 1258.63 84.7561 1
 5 -19 -13 376.566 116.413 -2
 5 19 -13 376.566 116.413 1
 5 -19 -12 964.135 119.844 -2
 5 19 -12 964.135 119.844 1
 5 -19 -11 1036.31 142.488 -2
 5 19 -11 1036.31 142.488 1
 5 -19 -10 4399.35 447.278 -2
 5 19 -10 4399.35 447.278 1
 5 -19 -9 1295.37 169.382 -2
 5 19 -9 1295.37 169.382 1
 5 -19 -8 6139 250.36 -2
 5 19 -8 6139 250.36 1
 5 -19 -7 835.021 173.379 -2
 5 19 -7 835.021 173.379 1
 5 19 -6 478.712 124.35 -2
 5 -19 -6 478.712 124.35 1
 5 -19 -5 577.187 121.093 -2
 5 19 -5 577.187 121.093 1
 5 19 -4 7059.38 296.47 -2
 5 -19 -4 7059.38 296.47 1
 5 19 -3 31845.9 552.589 -2
 5 -19 -3 31845.9 552.589 1
 5 -19 -2 11118.6 371.862 -2
 5 19 -2 11118.6 371.862 1
 5 19 -1 1745.86 132.096 -2
 5 -19 -1 1745.86 132.096 1
 5 19 0 1509.6 110.069 -2
 5 -19 0 1509.6 110.069 1
 5 19 1 338.931 75.2357 -2
 5 -19 1 338.931 75.2357 1
 5 19 2 18008.6 336.813 -2
 5 -19 2 18008.6 336.813 1
 5 -19 3 9311.35 456.871 -2
 5 19 3 9311.35 456.871 1
 5 -19 4 8996 396.437 -2
 5 19 4 8996 396.437 1
 5 19 5 13697.2 463.188 -2
 5 -19 5 13697.2 463.188 1
 5 19 6 1997.8 265.484 -2
 5 -19 6 1997.8 265.484 1
 5 -19 7 2944.93 239.077 -2
 5 19 7 2944.93 239.077 1
 5 -19 8 897.822 196.037 -2
 5 19 8 897.822 196.037 1
 5 -19 9 10844.8 337.847 -2
 5 19 9 10844.8 337.847 1
 5 -19 10 6548.3 205.617 -2
 5 19 10 6548.3 205.617 1
 5 19 11 822.099 123.055 -2
 5 -19 11 822.099 123.055 1
 5 -20 -13 1191.01 118.273 -2
 5 20 -13 1191.01 118.273 1
 5 -20 -12 2243.31 147.531 -2
 5 20 -12 2243.31 147.531 1
 5 -20 -11 4341.12 203.06 -2
 5 20 -11 4341.12 203.06 1
 5 -20 -10 1233.19 127.918 -2
 5 20 -10 1233.19 127.918 1
 5 -20 -9 9379.04 403.707 -2
 5 20 -9 9379.04 403.707 1
 5 -20 -8 5346.17 497.86 -2
 5 20 -8 5346.17 497.86 1
 5 20 -7 27320.7 543.823 -2
 5 -20 -7 27320.7 543.823 1
 5 20 -6 17153.1 393.227 -2
 5 -20 -6 17153.1 393.227 1
 5 20 -5 17794.6 549.533 -2
 5 -20 -5 17794.6 549.533 1
 5 -20 -4 10155.5 336.407 -2
 5 20 -4 10155.5 336.407 1
 5 20 -3 2158.71 118.751 -2
 5 -20 -3 2158.71 118.751 1
 5 20 -2 10540.7 276.989 -2
 5 -20 -2 10540.7 276.989 1
 5 -20 -1 1451.4 111.163 -2
 5 20 -1 1451.4 111.163 1
 5 20 0 1129.82 88.7206 -2
 5 -20 0 1129.82 88.7206 1
 5 20 1 672.878 135.129 -2
 5 -20 1 672.878 135.129 1
 5 20 2 9219.41 314.682 -2
 5 -20 2 9219.41 314.682 1
 5 20 3 14682.5 472.472 -2
 5 -20 3 14682.5 472.472 1
 5 20 4 55422.8 838.15 -2
 5 -20 4 55422.8 838.15 1
 5 20 5 12702.2 446.853 -2
 5 -20 5 12702.2 446.853 1
 5 20 6 16330.5 476.913 -2
 5 -20 6 16330.5 476.913 1
 5 -20 7 8646.7 380.207 -2
 5 20 7 8646.7 380.207 1
 5 -20 8 27119.2 653.699 -2
 5 20 8 27119.2 653.699 1
 5 -20 9 574.97 95.9658 -2
 5 20 9 574.97 95.9658 1
 5 -20 10 381.887 67.2644 -2
 5 20 10 381.887 67.2644 1
 5 -21 -12 1632.59 134.509 -2
 5 21 -12 1632.59 134.509 1
 5 -21 -11 1201.13 129.07 -2
 5 21 -11 1201.13 129.07 1
 5 -21 -10 3250.36 202.267 -2
 5 21 -10 3250.36 202.267 1
 5 -21 -9 -18.0704 90.12 -2
 5 21 -9 -18.0704 90.12 1
 5 -21 -8 3944.31 185.272 -2
 5 21 -8 3944.31 185.272 1
 5 21 -7 2579.15 177.673 -2
 5 -21 -7 2579.15 177.673 1
 5 -21 -6 22345.1 388.679 -2
 5 21 -6 22345.1 388.679 1
 5 -21 -5 32026.8 556.222 -2
 5 21 -5 32026.8 556.222 1
 5 21 -4 844.334 122.43 -2
 5 -21 -4 844.334 122.43 1
 5 21 -3 192.651 67.1827 -2
 5 -21 -3 192.651 67.1827 1
 5 21 -2 5744.36 211.597 -2
 5 -21 -2 5744.36 211.597 1
 5 -21 -1 28794.4 438.279 -2
 5 21 -1 28794.4 438.279 1
 5 21 0 6811.49 230.31 -2
 5 -21 0 6811.49 230.31 1
 5 21 1 1563.76 112.963 -2
 5 -21 1 1563.76 112.963 1
 5 21 2 113.359 72.8564 -2
 5 -21 2 113.359 72.8564 1
 5 21 3 12.8408 85.1945 -2
 5 -21 3 12.8408 85.1945 1
 5 21 4 1402.68 232.299 -2
 5 -21 4 1402.68 232.299 1
 5 21 5 8234.62 364.643 -2
 5 -21 5 8234.62 364.643 1
 5 21 6 1047.29 213.524 -2
 5 -21 6 1047.29 213.524 1
 5 -21 7 8172.82 268.046 -2
 5 21 7 8172.82 268.046 1
 5 21 8 903.103 120.71 -2
 5 -21 8 903.103 120.71 1
 5 -21 9 936.7 101.803 -2
 5 21 9 936.7 101.803 1
 5 -21 10 149.162 55.8047 -2
 5 21 10 149.162 55.8047 1
 5 -22 -12 4401.06 204.27 -2
 5 22 -12 4401.06 204.27 1
 5 -22 -11 2031.59 158.397 -2
 5 22 -11 2031.59 158.397 1
 5 -22 -10 1708.57 173.245 -2
 5 22 -10 1708.57 173.245 1
 5 -22 -9 13258.8 330.903 -2
 5 22 -9 13258.8 330.903 1
 5 -22 -8 5385.28 275.296 -2
 5 22 -8 5385.28 275.296 1
 5 -22 -7 7362.71 243.93 -2
 5 22 -7 7362.71 243.93 1
 5 22 -6 10147.3 361.088 -2
 5 -22 -6 10147.3 361.088 1
 5 -22 -5 15768.7 466.027 -2
 5 22 -5 15768.7 466.027 1
 5 -22 -4 4877.27 193.15 -2
 5 22 -4 4877.27 193.15 1
 5 22 -3 1951.49 146.192 -2
 5 -22 -3 1951.49 146.192 1
 5 22 -2 11123.3 256.631 -2
 5 -22 -2 11123.3 256.631 1
 5 22 -1 1872.9 119.26 -2
 5 -22 -1 1872.9 119.26 1
 5 -22 0 1171.98 82.0027 -2
 5 22 0 1171.98 82.0027 1
 5 22 1 2119.38 135.499 -2
 5 -22 1 2119.38 135.499 1
 5 22 2 1267.06 166.876 -2
 5 -22 2 1267.06 166.876 1
 5 22 3 19640.7 537.379 -2
 5 -22 3 19640.7 537.379 1
 5 22 4 11214.1 382.519 -2
 5 -22 4 11214.1 382.519 1
 -5 22 -5 7697.63 348.572 -2
 -5 -22 -5 7697.63 348.572 1
 -5 22 -6 2850.12 239.257 -2
 -5 -22 -6 2850.12 239.257 1
 5 -22 7 3830.92 249.775 -2
 5 22 7 3830.92 249.775 1
 5 -22 8 11198.2 340.762 -2
 5 22 8 11198.2 340.762 1
 5 -22 9 1817.84 117.794 -2
 5 22 9 1817.84 117.794 1
 5 -22 10 477.016 67.2569 -2
 5 22 10 477.016 67.2569 1
 5 -23 -12 528.061 93.3945 -2
 5 23 -12 528.061 93.3945 1
 5 -23 -11 128.229 60.8297 -2
 5 23 -11 128.229 60.8297 1
 5 -23 -10 1482.14 131.144 -2
 5 23 -10 1482.14 131.144 1
 5 -23 -9 1517.04 132.925 -2
 5 23 -9 1517.04 132.925 1
 5 -23 -8 9525.83 282.619 -2
 5 23 -8 9525.83 282.619 1
 5 -23 -7 18402.6 429.118 -2
 5 23 -7 18402.6 429.118 1
 5 23 -6 1465.37 213.343 -2
 5 -23 -6 1465.37 213.343 1
 5 -23 -5 866.514 147.286 -2
 5 23 -5 866.514 147.286 1
 5 -23 -4 6034.69 219.634 -2
 5 23 -4 6034.69 219.634 1
 5 -23 -3 54216.3 799.289 -2
 5 23 -3 54216.3 799.289 1
 5 23 -2 17775.5 388.817 -2
 5 -23 -2 17775.5 388.817 1
 5 23 -1 1362.42 94.9318 -2
 5 -23 -1 1362.42 94.9318 1
 5 -23 0 1235.02 87.8876 -2
 5 23 0 1235.02 87.8876 1
 5 23 1 383.579 85.0965 -2
 5 -23 1 383.579 85.0965 1
 5 23 2 10835.1 369.439 -2
 5 -23 2 10835.1 369.439 1
 5 23 3 3124.83 206.866 -2
 5 -23 3 3124.83 206.866 1
 5 23 4 2650.81 243.169 -2
 5 -23 4 2650.81 243.169 1
 5 23 5 9423.23 365.353 -2
 5 -23 5 9423.23 365.353 1
 5 23 6 644.889 150.334 -2
 5 -23 6 644.889 150.334 1
 5 -23 7 2496.34 178.731 -2
 5 23 7 2496.34 178.731 1
 5 -23 8 633.475 104.968 -2
 5 23 8 633.475 104.968 1
 5 -23 9 4103.3 160.264 -2
 5 23 9 4103.3 160.264 1
 5 -23 10 1808.73 101.614 -2
 5 23 10 1808.73 101.614 1
 5 24 -12 3451.19 181.495 -2
 5 -24 -12 3451.19 181.495 1
 5 -24 -11 94.4654 183.969 1
 5 -24 -11 3421.31 182.129 -2
 5 24 -11 3421.31 182.129 1
 5 -24 -10 2658.57 228.729 -2
 5 24 -10 2658.57 228.729 1
 5 -24 -9 2525.02 169.634 -2
 5 24 -9 2525.02 169.634 1
 5 -24 -8 4814.28 239.768 -2
 5 24 -8 4814.28 239.768 1
 5 -24 -7 11558.3 323.652 -2
 5 24 -7 11558.3 323.652 1
 -5 -24 6 18090.3 320.986 -2
 -5 24 6 18090.3 320.986 1
 -5 -24 5 3073.87 216.423 -2
 -5 24 5 3073.87 216.423 1
 5 24 -4 6777.88 193.411 -2
 5 -24 -4 6777.88 193.411 1
 5 24 -3 1263.97 121.165 -2
 5 -24 -3 1263.97 121.165 1
 5 24 -2 15728.4 280.751 -2
 5 -24 -2 15728.4 280.751 1
 5 24 -1 398.575 80.9722 -2
 5 -24 -1 398.575 80.9722 1
 5 24 0 3177.67 158.139 -2
 5 -24 0 3177.67 158.139 1
 5 24 1 2402.38 114.172 -2
 5 -24 1 2402.38 114.172 1
 5 24 2 4262.28 248.493 -2
 5 -24 2 4262.28 248.493 1
 5 24 3 20337.8 518.871 -2
 5 -24 3 20337.8 518.871 1
 5 24 4 9022.37 357.257 -2
 5 -24 4 9022.37 357.257 1
 -5 24 -5 10363.9 355.43 -2
 -5 -24 -5 10363.9 355.43 1
 5 -24 6 5068.96 223.857 -2
 5 24 6 5068.96 223.857 1
 5 -24 7 9147.76 410.153 -2
 5 24 7 9147.76 410.153 1
 5 -24 8 3895.87 184.16 -2
 5 24 8 3895.87 184.16 1
 5 -24 9 396.052 77.8004 -2
 5 24 9 396.052 77.8004 1
 5 -25 -11 267.925 89.5509 -2
 5 25 -11 267.925 89.5509 1
 5 -25 -10 2062.06 252.964 -2
 5 25 -10 2062.06 252.964 1
 5 -25 -9 66.7982 109.569 -2
 5 25 -9 66.7982 109.569 1
 5 -25 -8 4142.3 215.354 -2
 5 25 -8 4142.3 215.354 1
 5 25 -7 127.762 179.024 -2
 5 -25 -7 127.762 179.024 1
 5 25 -6 6780.79 210.423 -2
 5 -25 -6 6780.79 210.423 1
 5 25 -5 9013.96 287.23 -2
 5 -25 -5 9013.96 287.23 1
 5 25 -4 794.948 100.845 -2
 5 -25 -4 794.948 100.845 1
 5 -25 -3 2425.9 147.321 -2
 5 25 -3 2425.9 147.321 1
 5 25 -2 4604.32 176.305 -2
 5 -25 -2 4604.32 176.305 1
 5 25 -1 31460.3 508.779 -2
 5 -25 -1 31460.3 508.779 1
 5 25 0 16771.9 330.005 -2
 5 -25 0 16771.9 330.005 1
 5 25 1 1517.12 118.938 -2
 5 -25 1 1517.12 118.938 1
 5 25 2 774.06 98.6214 -2
 5 -25 2 774.06 98.6214 1
 5 25 3 4382.25 262.851 -2
 5 -25 3 4382.25 262.851 1
 5 25 4 3462.83 242.379 -2
 5 -25 4 3462.83 242.379 1
 5 25 5 216.568 143.852 -2
 5 -25 5 216.568 143.852 1
 5 -25 6 1054.6 197.989 -2
 5 25 6 1054.6 197.989 1
 5 -25 7 5340.75 314.967 -2
 5 25 7 5340.75 314.967 1
 5 -25 8 2047.9 175.197 -2
 5 25 8 2047.9 175.197 1
 5 -25 9 54.1673 59.3155 -2
 5 25 9 54.1673 59.3155 1
 5 26 -11 3633.73 168.322 -2
 5 -26 -11 3633.73 168.322 1
 5 -26 -10 4379.03 190.258 -2
 5 26 -10 4379.03 190.258 1
 5 -26 -9 21320.8 543.694 -2
 5 26 -9 21320.8 543.694 1
 5 -26 -8 4263.49 208.762 -2
 5 26 -8 4263.49 208.762 1
 5 26 -7 3353.07 276.057 -2
 5 -26 -7 3353.07 276.057 1
 5 26 -6 218.649 103.317 -2
 5 -26 -6 218.649 103.317 1
 5 26 -5 15945.8 357.922 -2
 5 -26 -5 15945.8 357.922 1
 5 26 -4 9308.29 307.773 -2
 5 -26 -4 9308.29 307.773 1
 5 -26 -3 919.239 100.012 -2
 5 26 -3 919.239 100.012 1
 5 -26 -2 1075.67 147.804 -2
 5 26 -2 1075.67 147.804 1
 5 26 -1 1660.56 123.771 -2
 5 -26 -1 1660.56 123.771 1
 5 26 0 1493.29 119.064 -2
 5 -26 0 1493.29 119.064 1
 5 26 1 2069.58 116.237 -2
 5 -26 1 2069.58 116.237 1
 5 26 2 485.572 84.8197 -2
 5 -26 2 485.572 84.8197 1
 5 26 3 18136.3 423.168 -2
 5 -26 3 18136.3 423.168 1
 5 26 4 4858.48 250.426 -2
 5 -26 4 4858.48 250.426 1
 5 -26 5 961.818 150.445 -2
 5 26 5 961.818 150.445 1
 5 -26 6 151.156 133.253 -2
 5 26 6 151.156 133.253 1
 5 -26 7 8066.18 317.41 -2
 5 26 7 8066.18 317.41 1
 5 -26 8 4897.69 200.524 -2
 5 26 8 4897.69 200.524 1
 5 -26 9 2128.9 108.345 -2
 5 26 9 2128.9 108.345 1
 5 27 -11 12899.6 394.407 1
 5 -27 -10 3149.5 144.265 -2
 5 27 -10 3149.5 144.265 1
 5 -27 -9 813.81 102.08 -2
 5 27 -9 813.81 102.08 1
 5 27 -8 4840.71 261.037 -2
 5 -27 -8 4840.71 261.037 1
 5 27 -7 1079.38 143.359 -2
 5 -27 -7 1079.38 143.359 1
 5 27 -6 219.806 97.8501 -2
 5 -27 -6 219.806 97.8501 1
 -5 -27 5 1940.36 145.368 -2
 -5 27 5 1940.36 145.368 1
 -5 -27 4 5099.82 202.919 -2
 -5 27 4 5099.82 202.919 1
 5 27 -3 23755.2 420.544 -2
 5 -27 -3 23755.2 420.544 1
 5 -27 -2 7266.94 311.378 -2
 5 27 -2 7266.94 311.378 1
 5 27 -1 3830.05 145.828 -2
 5 -27 -1 3830.05 145.828 1
 5 27 0 492.4 80.5941 -2
 5 -27 0 492.4 80.5941 1
 5 27 1 4907.07 194.329 -2
 5 -27 1 4907.07 194.329 1
 5 27 2 17130.2 396.423 -2
 5 -27 2 17130.2 396.423 1
 5 -27 3 2931.05 134.139 -2
 5 27 3 2931.05 134.139 1
 5 -27 4 585.846 106.352 -2
 5 27 4 585.846 106.352 1
 5 -27 5 3193.62 223.421 -2
 5 27 5 3193.62 223.421 1
 5 -27 6 1631 184.843 -2
 5 27 6 1631 184.843 1
 5 -27 7 3585.2 223.206 -2
 5 27 7 3585.2 223.206 1
 5 -27 8 178.964 85.4793 -2
 5 27 8 178.964 85.4793 1
 5 -28 -10 1814.08 187.88 -2
 5 28 -10 1814.08 187.88 1
 5 28 -9 1259.93 137.067 -2
 5 -28 -9 1259.93 137.067 1
 5 28 -8 812.464 156.152 -2
 5 -28 -8 812.464 156.152 1
 5 28 -7 3502.61 184.865 -2
 5 -28 -7 3502.61 184.865 1
 5 28 -6 701.413 188.056 -2
 5 -28 -6 701.413 188.056 1
 5 28 -5 368.412 96.8406 -2
 5 -28 -5 368.412 96.8406 1
 5 28 -4 4421.79 152.989 -2
 5 -28 -4 4421.79 152.989 1
 5 -28 -3 132.138 58.8253 -2
 5 28 -3 132.138 58.8253 1
 5 28 -2 2668.63 134.895 -2
 5 -28 -2 2668.63 134.895 1
 5 -28 -1 2091.76 128.932 -2
 5 28 -1 2091.76 128.932 1
 5 28 0 3885.92 178.48 -2
 5 -28 0 3885.92 178.48 1
 5 28 1 10515.7 263.868 -2
 5 -28 1 10515.7 263.868 1
 5 -28 2 1859.39 174.097 -2
 5 28 2 1859.39 174.097 1
 5 -28 3 4976.38 212.844 -2
 5 28 3 4976.38 212.844 1
 5 -28 4 648.813 105.491 -2
 5 28 4 648.813 105.491 1
 5 -28 5 3580.24 231.065 -2
 5 28 5 3580.24 231.065 1
 5 -28 6 5511.62 251.843 -2
 5 28 6 5511.62 251.843 1
 5 -28 7 953.542 84.6646 -2
 5 28 7 953.542 84.6646 1
 5 -28 8 1676.67 107.499 -2
 5 28 8 1676.67 107.499 1
 5 -29 -10 235.667 79.189 1
 5 -29 -10 1614.06 213.556 -2
 5 29 -10 1614.06 213.556 1
 5 29 -9 710.339 123.273 -2
 5 -29 -9 710.339 123.273 1
 5 29 -8 1432.65 157.624 -2
 5 -29 -8 1432.65 157.624 1
 5 29 -7 33.7268 50.1831 -2
 5 -29 -7 33.7268 50.1831 1
 5 29 -6 2115.33 142.335 -2
 5 -29 -6 2115.33 142.335 1
 5 29 -5 14389.3 290.419 -2
 5 -29 -5 14389.3 290.419 1
 5 29 -4 5143.69 171.702 -2
 5 -29 -4 5143.69 171.702 1
 -5 29 3 1508.87 97.9147 -2
 -5 -29 3 1508.87 97.9147 1
 5 -29 -2 2601 131.521 -2
 5 29 -2 2601 131.521 1
 5 -29 -1 22995.5 366.368 -2
 5 29 -1 22995.5 366.368 1
 5 -29 0 24430.4 351.647 -2
 5 29 0 24430.4 351.647 1
 5 29 1 553.785 94.4506 -2
 5 -29 1 553.785 94.4506 1
 5 -29 2 1372.75 132.522 -2
 5 29 2 1372.75 132.522 1
 5 -29 3 3374.43 174.486 -2
 5 29 3 3374.43 174.486 1
 5 -29 4 2185.81 146.152 -2
 5 29 4 2185.81 146.152 1
 -5 29 -5 170.425 102.543 -2
 -5 -29 -5 170.425 102.543 1
 5 -29 6 1728.49 137.146 -2
 5 29 6 1728.49 137.146 1
 5 -29 7 2813.23 149.596 -2
 5 29 7 2813.23 149.596 1
 5 30 -9 6048.53 195.495 -2
 5 -30 -9 6048.53 195.495 1
 5 30 -8 2798.63 171.41 -2
 5 -30 -8 2798.63 171.41 1
 5 30 -7 2442.63 194.017 -2
 5 -30 -7 2442.63 194.017 1
 5 30 -6 3313.42 161.615 -2
 5 -30 -6 3313.42 161.615 1
 5 30 -5 2554.71 258.972 -2
 5 -30 -5 2554.71 258.972 1
 5 30 -4 7818.21 275.482 -2
 5 -30 -4 7818.21 275.482 1
 -5 -30 3 506.332 78.8239 -2
 -5 30 3 506.332 78.8239 1
 -5 -30 2 4637.92 162.389 -2
 -5 30 2 4637.92 162.389 1
 5 -30 -1 43.6779 44.3164 -2
 5 30 -1 43.6779 44.3164 1
 5 -30 0 3419.91 164.654 -2
 5 30 0 3419.91 164.654 1
 5 30 1 2047 114.535 -2
 5 -30 1 2047 114.535 1
 -5 30 -2 1170.97 110.109 -2
 -5 -30 -2 1170.97 110.109 1
 5 30 3 4164.93 199.674 -2
 5 -30 3 4164.93 199.674 1
 5 -30 4 1558.27 112.414 -2
 5 30 4 1558.27 112.414 1
 5 -30 5 1737.15 125.762 -2
 5 30 5 1737.15 125.762 1
 5 -30 6 97.4453 50.0255 -2
 5 30 6 97.4453 50.0255 1
 5 -30 7 1806.61 112.241 -2
 5 30 7 1806.61 112.241 1
 5 -31 -9 1228.75 189.378 -2
 5 31 -9 1228.75 189.378 1
 5 -31 -8 4644.98 230.082 -2
 5 31 -8 4644.98 230.082 1
 5 31 -7 319.175 116.384 -2
 5 -31 -7 319.175 116.384 1
 5 31 -6 1519.61 121.658 -2
 5 -31 -6 1519.61 121.658 1
 5 31 -5 1901.9 139.864 -2
 5 -31 -5 1901.9 139.864 1
 5 31 -4 3040.25 162.744 -2
 5 -31 -4 3040.25 162.744 1
 5 31 -3 7467.28 200.692 -2
 5 -31 -3 7467.28 200.692 1
 -5 -31 2 481.827 78.0117 -2
 -5 31 2 481.827 78.0117 1
 -5 -31 1 6850.73 223.861 -2
 -5 31 1 6850.73 223.861 1
 5 -31 0 6671.02 203.621 -2
 5 31 0 6671.02 203.621 1
 5 -31 1 3405.87 199.98 -2
 5 31 1 3405.87 199.98 1
 -5 31 -2 3756.29 142.496 -2
 -5 -31 -2 3756.29 142.496 1
 -5 31 -3 3771.44 141.793 -2
 -5 -31 -3 3771.44 141.793 1
 5 -31 4 773.301 79.7783 -2
 5 31 4 773.301 79.7783 1
 5 -31 5 1049.32 119.59 -2
 5 31 5 1049.32 119.59 1
 5 -31 6 176.864 90.2482 -2
 5 31 6 176.864 90.2482 1
 5 -32 -8 1455.57 95.3624 -2
 5 32 -8 1455.57 95.3624 1
 5 32 -7 3134.47 180.198 -2
 5 -32 -7 3134.47 180.198 1
 5 32 -6 2392.79 119.885 -2
 5 -32 -6 2392.79 119.885 1
 5 32 -5 1920.5 141.817 -2
 5 -32 -5 1920.5 141.817 1
 -5 32 4 638.741 95.2608 -2
 -5 -32 4 638.741 95.2608 1
 5 -32 -3 301.522 77.1853 -2
 5 32 -3 301.522 77.1853 1
 -5 -32 2 1854.25 109.259 -2
 -5 32 2 1854.25 109.259 1
 5 -32 -1 768.372 82.6709 -2
 5 32 -1 768.372 82.6709 1
 5 -32 0 3511.5 164.293 -2
 5 32 0 3511.5 164.293 1
 -5 32 -1 11624.4 290.81 -2
 -5 -32 -1 11624.4 290.81 1
 -5 -32 -2 402.439 84.0436 -2
 -5 32 -2 402.439 84.0436 1
 -5 -32 -3 199.352 74.9477 -2
 -5 32 -3 199.352 74.9477 1
 -5 -32 -4 2913.79 162.898 -2
 -5 32 -4 2913.79 162.898 1
 -5 32 -5 10152.7 237.32 -2
 -5 -32 -5 10152.7 237.32 1
 -5 32 -6 6894.73 160.734 -2
 -5 -32 -6 6894.73 160.734 1
 5 33 -7 87.3532 54.9396 -2
 5 -33 -7 87.3532 54.9396 1
 5 33 -6 5295.73 213.066 -2
 5 -33 -6 5295.73 213.066 1
 5 -33 -5 7504.56 274.014 -2
 5 33 -5 7504.56 274.014 1
 5 33 -4 1682.8 110.416 -2
 5 -33 -4 1682.8 110.416 1
 5 33 -3 947.645 100.049 -2
 5 -33 -3 947.645 100.049 1
 5 33 -2 594.657 78.8492 -2
 5 -33 -2 594.657 78.8492 1
 -5 33 1 7203.76 173.386 -2
 -5 -33 1 7203.76 173.386 1
 5 -33 0 2529.6 106.169 -2
 5 33 0 2529.6 106.169 1
 -5 33 -1 1010.99 86.9847 -2
 -5 -33 -1 1010.99 86.9847 1
 -5 -33 -2 2650.63 133.895 -2
 -5 33 -2 2650.63 133.895 1
 -5 33 -3 1145.57 104.461 -2
 -5 -33 -3 1145.57 104.461 1
 -5 33 -4 1634.01 131.999 -2
 -5 -33 -4 1634.01 131.999 1
 -5 33 -5 1964.94 120.462 -2
 -5 -33 -5 1964.94 120.462 1
 5 -34 -7 2561.66 143.911 -2
 5 34 -7 2561.66 143.911 1
 5 34 -6 8184.82 219.995 -2
 5 -34 -6 8184.82 219.995 1
 5 34 -5 4863.71 182.452 -2
 5 -34 -5 4863.71 182.452 1
 -5 34 4 2461.35 189.156 -2
 -5 -34 4 2461.35 189.156 1
 5 34 -3 878.193 89.694 -2
 5 -34 -3 878.193 89.694 1
 5 34 -2 1317.64 170.69 -2
 5 -34 -2 1317.64 170.69 1
 5 34 -1 389.151 66.4133 -2
 5 -34 -1 389.151 66.4133 1
 5 34 0 61.0053 51.9719 -2
 5 -34 0 61.0053 51.9719 1
 -5 -34 -1 340.854 73.1804 -2
 -5 34 -1 340.854 73.1804 1
 5 -34 2 1255.13 102.717 -2
 5 34 2 1255.13 102.717 1
 5 -34 3 5834.7 218.383 -2
 5 34 3 5834.7 218.383 1
 -5 34 -4 6457.79 172.428 -2
 -5 -34 -4 6457.79 172.428 1
 5 35 -6 312.911 87.6608 -2
 5 -35 -6 312.911 87.6608 1
 5 35 -5 436.655 65.2272 -2
 5 -35 -5 436.655 65.2272 1
 5 35 -4 1235.51 78.8586 -2
 5 -35 -4 1235.51 78.8586 1
 5 35 -3 4812.9 127.557 -2
 5 -35 -3 4812.9 127.557 1
 5 35 -2 2179.19 114.415 -2
 5 -35 -2 2179.19 114.415 1
 5 35 -1 1565.27 119.063 -2
 5 -35 -1 1565.27 119.063 1
 -5 -35 0 3436.34 146.437 -2
 -5 35 0 3436.34 146.437 1
 -5 -35 -1 1914.21 98.3754 -2
 -5 35 -1 1914.21 98.3754 1
 -5 -35 -2 1423.14 84.7787 -2
 -5 35 -2 1423.14 84.7787 1
 -5 35 -3 333.999 85.7551 -2
 -5 -35 -3 333.999 85.7551 1
 -5 35 -4 813.87 142.682 -2
 -5 -35 -4 813.87 142.682 1
 5 -36 -5 378.276 91.6142 -2
 5 36 -5 378.276 91.6142 1
 5 36 -4 354.776 60.2015 -2
 5 -36 -4 354.776 60.2015 1
 5 36 -3 827.621 84.554 -2
 5 -36 -3 827.621 84.554 1
 -5 -36 2 3568.43 128.759 -2
 -5 36 2 3568.43 128.759 1
 5 36 -1 -5.19422 63.3488 1
 -5 -36 1 7.40424 89.6565 -2
 -5 36 1 7.40424 89.6565 1
 -5 -36 0 6155.83 200.231 -2
 -5 36 0 6155.83 200.231 1
 -5 -36 -1 5576.05 177.97 -2
 -5 36 -1 5576.05 177.97 1
 -5 36 -2 4235.87 232.654 -2
 -5 -36 -2 4235.87 232.654 1
 -5 -37 3 3359.95 144.333 -2
 -5 37 3 3359.95 144.333 1
 -5 -37 2 1147.84 97.2772 -2
 -5 37 2 1147.84 97.2772 1
 -5 -37 1 5592.62 158.588 -2
 -5 37 1 5592.62 158.588 1
 -5 37 0 2336.89 119.017 -2
 -5 -37 0 2336.89 119.017 1
 -5 37 -1 488.073 149.475 -2
 -5 -37 -1 488.073 149.475 1
 6 0 -14 68.6853 187.031 -2
 6 0 -14 68.6853 187.031 1
 6 0 -13 7713.66 220.655 -2
 6 0 -13 7713.66 220.655 1
 6 0 -12 41524.4 650.836 -2
 6 0 -12 41524.4 650.836 1
 6 0 -11 19530.4 464.812 -2
 6 0 -11 19530.4 464.812 1
 6 0 -10 152.791 81.4264 -2
 6 0 -10 152.791 81.4264 1
 6 0 -9 6245.44 255.113 -2
 6 0 -9 6245.44 255.113 1
 6 0 -8 8958.15 451.135 -2
 6 0 -8 8958.15 451.135 1
 6 0 -7 9316.95 556.018 -2
 6 0 -7 9316.95 556.018 1
 6 0 -6 655.587 225.124 -2
 6 0 -6 655.587 225.124 1
 6 0 -5 1306.9 200.048 -2
 6 0 -5 1306.9 200.048 1
 6 0 -4 60961.9 1021.3 -2
 6 0 -4 60961.9 1021.3 1
 6 0 -3 1549.72 225.487 -2
 6 0 -3 1549.72 225.487 1
 6 0 -2 9542.55 376.239 -2
 6 0 -2 9542.55 376.239 1
 6 0 -1 2221.53 230.557 -2
 6 0 -1 2221.53 230.557 1
 6 0 0 104000 1062.81 -2
 6 0 0 104000 1062.81 1
 6 0 1 14057.6 896.25 -2
 6 0 1 14057.6 896.25 1
 6 0 2 163.816 236.272 -2
 6 0 2 163.816 236.272 1
 6 0 3 453.338 259.423 -2
 6 0 3 453.338 259.423 1
 6 0 4 23397.7 826.124 -2
 6 0 4 23397.7 826.124 1
 6 0 5 16437.8 155.084 -2
 6 0 5 16437.8 155.084 1
 6 0 6 312.823 125.888 -2
 6 0 6 312.823 125.888 1
 6 0 7 1156.67 169.323 -2
 6 0 7 1156.67 169.323 1
 -6 0 -8 3060.93 229.495 -2
 -6 0 -8 3060.93 229.495 1
 -6 0 -9 6261.79 298.918 -2
 -6 0 -9 6261.79 298.918 1
 -6 0 -10 3154.34 261.423 -2
 -6 0 -10 3154.34 261.423 1
 6 0 11 1772.38 167.532 -2
 6 0 11 1772.38 167.532 1
 6 -1 -14 3157.1 188.087 -2
 6 1 -14 3157.1 188.087 1
 6 1 -13 9597.96 204.486 -2
 6 -1 -13 9597.96 204.486 1
 6 -1 -12 2283.85 109.045 -2
 6 1 -12 2283.85 109.045 1
 6 -1 -11 3291.34 136.745 -2
 6 1 -11 3291.34 136.745 1
 6 -1 -10 1906.38 108.368 -2
 6 1 -10 1906.38 108.368 1
 6 1 -9 8961.28 241.748 -2
 6 -1 -9 8961.28 241.748 1
 6 1 -8 6850.52 212.056 -2
 6 -1 -8 6850.52 212.056 1
 6 1 -7 13488 631.294 -2
 6 -1 -7 13488 631.294 1
 6 1 -6 4105.21 383.294 -2
 6 -1 -6 4105.21 383.294 1
 6 1 -5 7751.21 439.916 -2
 6 -1 -5 7751.21 439.916 1
 6 1 -4 30761.6 741.451 -2
 6 -1 -4 30761.6 741.451 1
 6 1 -3 54564.2 931.316 -2
 6 -1 -3 54564.2 931.316 1
 6 1 -2 36569.6 684.178 -2
 6 -1 -2 36569.6 684.178 1
 6 1 -1 47896.4 759.366 -2
 6 -1 -1 47896.4 759.366 1
 6 1 0 23014.6 502.831 -2
 6 -1 0 23014.6 502.831 1
 6 1 1 19130.2 634.282 -2
 6 -1 1 19130.2 634.282 1
 6 1 2 5138.62 334.822 -2
 6 -1 2 5138.62 334.822 1
 6 1 3 9921.49 402.123 -2
 6 -1 3 9921.49 402.123 1
 -6 1 -4 16775 579.854 -2
 -6 -1 -4 16775 579.854 1
 6 1 5 2553.02 201.913 -2
 6 -1 5 2553.02 201.913 1
 6 1 6 264.837 47.3071 -2
 6 -1 6 264.837 47.3071 1
 6 -1 7 718.036 111.287 -2
 6 1 7 718.036 111.287 1
 -6 -1 -8 8191.81 352.207 -2
 -6 1 -8 8191.81 352.207 1
 -6 -1 -9 9049.26 316.988 -2
 -6 1 -9 9049.26 316.988 1
 -6 1 -10 7497.38 275.07 -2
 -6 -1 -10 7497.38 275.07 1
 6 1 11 3277.67 162.225 -2
 6 -1 11 3277.67 162.225 1
 -6 -1 -12 6041.71 305.637 -2
 -6 1 -12 6041.71 305.637 1
 6 2 -14 7596.19 330.528 -2
 6 -2 -14 7596.19 330.528 1
 6 -2 -13 3374.34 130.288 -2
 6 2 -13 3374.34 130.288 1
 6 2 -12 346.187 66.773 -2
 6 -2 -12 346.187 66.773 1
 6 -2 -11 356.44 54.1792 -2
 6 2 -11 356.44 54.1792 1
 6 -2 -10 14901.2 272.511 -2
 6 2 -10 14901.2 272.511 1
 6 -2 -9 8980.22 257.054 -2
 6 2 -9 8980.22 257.054 1
 6 -2 -8 7655.95 228.909 -2
 6 2 -8 7655.95 228.909 1
 6 2 -7 5473.21 452.742 -2
 6 -2 -7 5473.21 452.742 1
 6 2 -6 544.837 181.394 -2
 6 -2 -6 544.837 181.394 1
 6 2 -5 1388.63 188.518 -2
 6 -2 -5 1388.63 188.518 1
 6 2 -4 10020.3 360.569 -2
 6 -2 -4 10020.3 360.569 1
 6 2 -3 6818.83 226.529 -2
 6 -2 -3 6818.83 226.529 1
 6 2 -2 34729.1 663.467 -2
 6 -2 -2 34729.1 663.467 1
 6 2 -1 17728.4 519.815 -2
 6 -2 -1 17728.4 519.815 1
 6 2 0 6808.86 317.332 -2
 6 -2 0 6808.86 317.332 1
 6 2 1 4698.45 330.594 -2
 6 -2 1 4698.45 330.594 1
 6 2 2 8925.56 396.972 -2
 6 -2 2 8925.56 396.972 1
 6 2 3 35812.9 740.345 -2
 6 -2 3 35812.9 740.345 1
 -6 2 -4 15323.5 585.452 -2
 -6 -2 -4 15323.5 585.452 1
 6 2 5 2132.51 178.374 -2
 6 -2 5 2132.51 178.374 1
 6 -2 6 1798.13 173.837 -2
 6 2 6 1798.13 173.837 1
 6 -2 7 12105.1 360.521 -2
 6 2 7 12105.1 360.521 1
 6 -2 8 20563.6 518.91 -2
 6 2 8 20563.6 518.91 1
 -6 2 -9 6958.02 291.863 -2
 -6 -2 -9 6958.02 291.863 1
 6 2 10 3682.95 212.059 -2
 6 -2 10 3682.95 212.059 1
 6 2 11 1443.21 167.463 -2
 6 -2 11 1443.21 167.463 1
 -6 -2 -12 651.704 190.932 -2
 -6 2 -12 651.704 190.932 1
 6 3 -14 536.057 112.603 -2
 6 -3 -14 536.057 112.603 1
 6 -3 -13 9963.24 227.446 -2
 6 3 -13 9963.24 227.446 1
 6 3 -12 2119.44 125.738 -2
 6 -3 -12 2119.44 125.738 1
 6 -3 -11 4007.45 154.596 -2
 6 3 -11 4007.45 154.596 1
 6 -3 -10 2217.55 131.303 -2
 6 3 -10 2217.55 131.303 1
 6 -3 -9 10265.3 226.881 -2
 6 3 -9 10265.3 226.881 1
 6 3 -8 15121.5 240.349 -2
 6 -3 -8 15121.5 240.349 1
 6 3 -7 1457.05 293.285 -2
 6 -3 -7 1457.05 293.285 1
 6 3 -6 2921.48 245.88 -2
 6 -3 -6 2921.48 245.88 1
 6 3 -5 7761.87 407.033 -2
 6 -3 -5 7761.87 407.033 1
 6 3 -4 17552.1 235.525 -2
 6 -3 -4 17552.1 235.525 1
 6 3 -3 11620.4 348.328 -2
 6 -3 -3 11620.4 348.328 1
 6 3 -2 6395.68 385.229 -2
 6 -3 -2 6395.68 385.229 1
 6 3 -1 56497.6 342.45 -2
 6 -3 -1 56497.6 342.45 1
 6 3 0 22232.5 646.582 -2
 6 -3 0 22232.5 646.582 1
 6 3 1 193.519 183.704 -2
 6 -3 1 193.519 183.704 1
 6 3 2 3316 284.243 -2
 6 -3 2 3316 284.243 1
 -6 3 -3 140.269 147.396 -2
 -6 -3 -3 140.269 147.396 1
 -6 3 -4 19122.5 651.265 -2
 -6 -3 -4 19122.5 651.265 1
 6 -3 5 14393.1 373.215 -2
 6 3 5 14393.1 373.215 1
 -6 -3 -6 2821.27 283.715 -2
 -6 3 -6 2821.27 283.715 1
 6 -3 7 3789.1 194.294 -2
 6 3 7 3789.1 194.294 1
 6 -3 8 5171.24 202.146 -2
 6 3 8 5171.24 202.146 1
 -6 -3 -9 39796.7 681.516 -2
 -6 3 -9 39796.7 681.516 1
 6 3 10 2918.73 190.722 -2
 6 -3 10 2918.73 190.722 1
 6 3 11 10627.8 285.392 -2
 6 -3 11 10627.8 285.392 1
 -6 -3 -12 13334.9 384.019 -2
 -6 3 -12 13334.9 384.019 1
 6 -4 -14 166.668 79.8638 -2
 6 4 -14 166.668 79.8638 1
 6 -4 -13 2740.43 140.323 -2
 6 4 -13 2740.43 140.323 1
 6 -4 -12 33550.9 462.875 -2
 6 4 -12 33550.9 462.875 1
 6 4 -11 12830 323.177 -2
 6 -4 -11 12830 323.177 1
 6 -4 -10 3877.84 163.091 -2
 6 4 -10 3877.84 163.091 1
 6 -4 -9 268.273 84.8321 -2
 6 4 -9 268.273 84.8321 1
 6 4 -8 39153.3 735.377 -2
 6 -4 -8 39153.3 735.377 1
 6 -4 -7 26617.1 1044.23 -2
 6 4 -7 26617.1 1044.23 1
 6 4 -6 5351.17 307.369 -2
 6 -4 -6 5351.17 307.369 1
 6 4 -5 13530.2 553.602 -2
 6 -4 -5 13530.2 553.602 1
 6 4 -4 15348.9 224.25 -2
 6 -4 -4 15348.9 224.25 1
 6 4 -3 10059.8 345.927 -2
 6 -4 -3 10059.8 345.927 1
 6 4 -2 12377.5 382.513 -2
 6 -4 -2 12377.5 382.513 1
 6 4 -1 1580.98 195.23 -2
 6 -4 -1 1580.98 195.23 1
 6 4 0 43931.7 817.246 -2
 6 -4 0 43931.7 817.246 1
 6 4 1 23480.5 629.445 -2
 6 -4 1 23480.5 629.445 1
 -6 4 -2 3193.56 246.075 -2
 -6 -4 -2 3193.56 246.075 1
 -6 4 -3 5408.03 290.232 -2
 -6 -4 -3 5408.03 290.232 1
 6 4 4 11779.1 538.511 -2
 6 -4 4 11779.1 538.511 1
 6 -4 5 28701.2 554.357 -2
 6 4 5 28701.2 554.357 1
 6 -4 6 10985.5 421.933 -2
 6 4 6 10985.5 421.933 1
 6 -4 7 1243.88 115.387 -2
 6 4 7 1243.88 115.387 1
 6 -4 8 2943.83 164.77 -2
 6 4 8 2943.83 164.77 1
 -6 -4 -9 494.267 135.725 -2
 -6 4 -9 494.267 135.725 1
 6 4 10 5497.97 245.563 -2
 6 -4 10 5497.97 245.563 1
 -6 4 -11 360.121 178.338 -2
 -6 -4 -11 360.121 178.338 1
 -6 -4 -12 1364.78 127.567 -2
 -6 4 -12 1364.78 127.567 1
 6 -5 -14 1991.79 118.91 -2
 6 5 -14 1991.79 118.91 1
 6 -5 -13 2698.58 122.19 -2
 6 5 -13 2698.58 122.19 1
 6 -5 -12 155.848 56.8128 -2
 6 5 -12 155.848 56.8128 1
 6 5 -11 10681.5 266.444 -2
 6 -5 -11 10681.5 266.444 1
 6 5 -10 4944.28 178.542 -2
 6 -5 -10 4944.28 178.542 1
 6 5 -9 9614.44 256.118 -2
 6 -5 -9 9614.44 256.118 1
 6 5 -8 41631.9 755.56 -2
 6 -5 -8 41631.9 755.56 1
 6 5 -7 4261.36 161.874 -2
 6 -5 -7 4261.36 161.874 1
 6 -5 -6 23551.6 680.559 -2
 6 5 -6 23551.6 680.559 1
 6 5 -5 19056.6 580.506 -2
 6 -5 -5 19056.6 580.506 1
 6 5 -4 66827.9 1069.71 -2
 6 -5 -4 66827.9 1069.71 1
 6 5 -3 5619.9 286.001 -2
 6 -5 -3 5619.9 286.001 1
 6 5 -2 25110.9 635.455 -2
 6 -5 -2 25110.9 635.455 1
 6 5 -1 47044.7 848.58 -2
 6 -5 -1 47044.7 848.58 1
 6 5 0 1076.44 179.121 -2
 6 -5 0 1076.44 179.121 1
 -6 5 -1 3988.43 264.221 -2
 -6 -5 -1 3988.43 264.221 1
 -6 5 -2 7644.28 397.015 -2
 -6 -5 -2 7644.28 397.015 1
 6 5 3 2090.96 210.01 -2
 6 -5 3 2090.96 210.01 1
 6 5 4 8694.54 459.566 -2
 6 -5 4 8694.54 459.566 1
 6 -5 5 447.965 123.242 -2
 6 5 5 447.965 123.242 1
 6 -5 6 6806.96 379.729 -2
 6 5 6 6806.96 379.729 1
 6 -5 7 1770.29 146.291 -2
 6 5 7 1770.29 146.291 1
 6 -5 8 5563.59 218.479 -2
 6 5 8 5563.59 218.479 1
 6 -5 9 12880.3 304.788 -2
 6 5 9 12880.3 304.788 1
 6 5 10 743.375 133.14 -2
 6 -5 10 743.375 133.14 1
 -6 5 -11 164.507 143.046 -2
 -6 -5 -11 164.507 143.046 1
 -6 -5 -12 258.812 93.4152 -2
 -6 5 -12 258.812 93.4152 1
 6 -6 -14 4127.73 219.62 -2
 6 6 -14 4127.73 219.62 1
 6 -6 -13 1232.21 127.735 -2
 6 6 -13 1232.21 127.735 1
 6 -6 -12 6201.65 180.395 -2
 6 6 -12 6201.65 180.395 1
 6 -6 -11 2899.37 160.6 -2
 6 6 -11 2899.37 160.6 1
 6 6 -10 7018.26 193.946 -2
 6 -6 -10 7018.26 193.946 1
 6 6 -9 28432.6 534.997 -2
 6 -6 -9 28432.6 534.997 1
 6 6 -8 8223.53 370.443 -2
 6 -6 -8 8223.53 370.443 1
 6 6 -7 2045.01 119.029 -2
 6 -6 -7 2045.01 119.029 1
 6 -6 -6 2378.48 144.05 -2
 6 6 -6 2378.48 144.05 1
 6 6 -5 23541.6 659.113 -2
 6 -6 -5 23541.6 659.113 1
 6 6 -4 14135.9 505.515 -2
 6 -6 -4 14135.9 505.515 1
 6 6 -3 12398.7 378.729 -2
 6 -6 -3 12398.7 378.729 1
 6 -6 -2 5139.94 341.395 -2
 6 6 -2 5139.94 341.395 1
 -6 6 1 93.9235 80.1699 -2
 -6 -6 1 93.9235 80.1699 1
 -6 6 0 4357.03 273.118 -2
 -6 -6 0 4357.03 273.118 1
 6 6 1 24039.2 629.127 -2
 6 -6 1 24039.2 629.127 1
 6 6 2 9648.67 411.892 -2
 6 -6 2 9648.67 411.892 1
 6 6 3 21668.1 606.935 -2
 6 -6 3 21668.1 606.935 1
 6 -6 4 12068.4 450.051 -2
 6 6 4 12068.4 450.051 1
 6 -6 5 1651.22 166.581 -2
 6 6 5 1651.22 166.581 1
 6 -6 6 1911.49 151.742 -2
 6 6 6 1911.49 151.742 1
 6 -6 7 11049.1 381.805 -2
 6 6 7 11049.1 381.805 1
 6 -6 8 11028.8 358.072 -2
 6 6 8 11028.8 358.072 1
 6 -6 9 2596.45 173.497 -2
 6 6 9 2596.45 173.497 1
 -6 6 -10 2388.1 211.991 -2
 -6 -6 -10 2388.1 211.991 1
 -6 6 -11 920.742 172.201 -2
 -6 -6 -11 920.742 172.201 1
 -6 -6 -12 355.999 94.0365 -2
 -6 6 -12 355.999 94.0365 1
 6 -7 -14 2294.01 145.504 -2
 6 7 -14 2294.01 145.504 1
 6 -7 -13 2458.34 138.998 -2
 6 7 -13 2458.34 138.998 1
 6 -7 -12 1079.88 113.005 -2
 6 7 -12 1079.88 113.005 1
 6 -7 -11 1400.07 106.907 -2
 6 7 -11 1400.07 106.907 1
 6 -7 -10 794.204 100.637 -2
 6 7 -10 794.204 100.637 1
 6 7 -9 5215.55 199.529 -2
 6 -7 -9 5215.55 199.529 1
 6 7 -8 17110.7 341.351 -2
 6 -7 -8 17110.7 341.351 1
 6 7 -7 5375.04 171.839 -2
 6 -7 -7 5375.04 171.839 1
 6 -7 -6 8975.6 423.843 -2
 6 7 -6 8975.6 423.843 1
 6 -7 -5 55488 932.73 -2
 6 7 -5 55488 932.73 1
 6 -7 -4 1138 118.564 -2
 6 7 -4 1138 118.564 1
 6 7 -3 2753.2 123.312 -2
 6 -7 -3 2753.2 123.312 1
 6 -7 -2 9942.71 185.66 -2
 6 7 -2 9942.71 185.66 1
 6 7 -1 62725 939.767 -2
 6 -7 -1 62725 939.767 1
 6 7 0 4841.19 375 -2
 6 -7 0 4841.19 375 1
 6 7 1 9660.1 412.209 -2
 6 -7 1 9660.1 412.209 1
 6 7 2 14925.7 623.701 -2
 6 -7 2 14925.7 623.701 1
 6 7 3 328.152 176.713 -2
 6 -7 3 328.152 176.713 1
 6 -7 4 5538.82 428.952 -2
 6 7 4 5538.82 428.952 1
 6 -7 5 432.766 143.796 -2
 6 7 5 432.766 143.796 1
 6 -7 6 15028.1 304.078 -2
 6 7 6 15028.1 304.078 1
 6 -7 7 10393.5 267.92 -2
 6 7 7 10393.5 267.92 1
 6 -7 8 7493.24 310.748 -2
 6 7 8 7493.24 310.748 1
 6 -7 9 8013.87 245.929 -2
 6 7 9 8013.87 245.929 1
 -6 7 -10 5877.19 279.444 -2
 -6 -7 -10 5877.19 279.444 1
 -6 -7 -11 11231.8 261.955 -2
 -6 7 -11 11231.8 261.955 1
 6 -8 -14 109.416 59.4385 -2
 6 8 -14 109.416 59.4385 1
 6 -8 -13 3158.95 191.865 -2
 6 8 -13 3158.95 191.865 1
 6 -8 -12 20019.9 346.342 -2
 6 8 -12 20019.9 346.342 1
 6 8 -11 7808.29 284.962 -2
 6 -8 -11 7808.29 284.962 1
 6 -8 -10 735.555 97.8263 -2
 6 8 -10 735.555 97.8263 1
 6 -8 -9 6827.41 245.796 -2
 6 8 -9 6827.41 245.796 1
 6 -8 -8 7853.48 253.81 -2
 6 8 -8 7853.48 253.81 1
 6 -8 -7 97591.4 963.319 -2
 6 8 -7 97591.4 963.319 1
 6 -8 -6 9439.04 439.284 -2
 6 8 -6 9439.04 439.284 1
 6 -8 -5 35079.3 771.627 -2
 6 8 -5 35079.3 771.627 1
 6 -8 -4 18051.7 552.593 -2
 6 8 -4 18051.7 552.593 1
 6 -8 -3 4764.21 137.465 -2
 6 8 -3 4764.21 137.465 1
 6 -8 -2 10941.1 192.39 -2
 6 8 -2 10941.1 192.39 1
 6 -8 -1 2011.41 216.738 -2
 6 8 -1 2011.41 216.738 1
 6 8 0 22925.8 718.533 -2
 6 -8 0 22925.8 718.533 1
 6 8 1 27328.6 843.692 -2
 6 -8 1 27328.6 843.692 1
 6 8 2 8737.68 363.902 -2
 6 -8 2 8737.68 363.902 1
 6 8 3 6367.39 335.206 -2
 6 -8 3 6367.39 335.206 1
 6 -8 4 4417.97 337.821 -2
 6 8 4 4417.97 337.821 1
 6 -8 5 22340.8 586.257 -2
 6 8 5 22340.8 586.257 1
 6 -8 6 29462.9 622.619 -2
 6 8 6 29462.9 622.619 1
 6 -8 7 1808.56 165.384 -2
 6 8 7 1808.56 165.384 1
 6 -8 8 3110.8 183.836 -2
 6 8 8 3110.8 183.836 1
 6 -8 9 3734.96 216.019 -2
 6 8 9 3734.96 216.019 1
 -6 8 -10 4222.59 316.184 -2
 -6 -8 -10 4222.59 316.184 1
 -6 -8 -11 786.145 115.864 -2
 -6 8 -11 786.145 115.864 1
 6 8 12 1610.23 146.705 -2
 6 -8 12 1610.23 146.705 1
 6 -9 -14 480.484 89.6077 -2
 6 9 -14 480.484 89.6077 1
 6 -9 -13 4273.41 218.893 -2
 6 9 -13 4273.41 218.893 1
 6 -9 -12 1216.5 119.128 -2
 6 9 -12 1216.5 119.128 1
 6 -9 -11 10126 292.039 -2
 6 9 -11 10126 292.039 1
 6 -9 -10 2163.13 146.831 -2
 6 9 -10 2163.13 146.831 1
 6 -9 -9 7679.74 261.668 -2
 6 9 -9 7679.74 261.668 1
 6 -9 -8 8829.46 510.52 -2
 6 9 -8 8829.46 510.52 1
 6 -9 -7 2040.06 212.987 -2
 6 9 -7 2040.06 212.987 1
 6 -9 -6 14159.5 595.42 -2
 6 9 -6 14159.5 595.42 1
 6 9 -5 4740.26 347.096 -2
 6 -9 -5 4740.26 347.096 1
 6 -9 -4 69351.5 1009.01 -2
 6 9 -4 69351.5 1009.01 1
 6 -9 -3 24008.6 339.293 -2
 6 9 -3 24008.6 339.293 1
 6 -9 -2 6889.09 127.403 -2
 6 9 -2 6889.09 127.403 1
 6 -9 -1 7205.29 323.699 -2
 6 9 -1 7205.29 323.699 1
 6 9 0 10062.9 485.196 -2
 6 -9 0 10062.9 485.196 1
 6 9 1 8467.5 510.756 -2
 6 -9 1 8467.5 510.756 1
 6 9 2 8032.92 482.358 -2
 6 -9 2 8032.92 482.358 1
 6 9 3 4068.03 284.799 -2
 6 -9 3 4068.03 284.799 1
 6 -9 4 11526.6 374.043 -2
 6 9 4 11526.6 374.043 1
 6 -9 5 2461.86 171.537 -2
 6 9 5 2461.86 171.537 1
 6 -9 6 4421.51 317.117 -2
 6 9 6 4421.51 317.117 1
 6 -9 7 2172.52 235.168 -2
 6 9 7 2172.52 235.168 1
 6 -9 8 6472.03 312.903 -2
 6 9 8 6472.03 312.903 1
 6 -9 9 12302.7 337.896 -2
 6 9 9 12302.7 337.896 1
 -6 9 -10 839.186 204.572 -2
 -6 -9 -10 839.186 204.572 1
 -6 -9 -11 1672.41 124.518 -2
 -6 9 -11 1672.41 124.518 1
 6 -10 -14 14822.1 288.586 -2
 6 10 -14 14822.1 288.586 1
 6 -10 -13 3528.36 180.819 -2
 6 10 -13 3528.36 180.819 1
 6 -10 -12 2844.72 183.397 -2
 6 10 -12 2844.72 183.397 1
 6 -10 -11 8095.09 334.413 -2
 6 10 -11 8095.09 334.413 1
 6 -10 -10 45686 998.296 -2
 6 10 -10 45686 998.296 1
 6 -10 -9 18879.5 453.479 -2
 6 10 -9 18879.5 453.479 1
 6 -10 -8 7036.4 288.967 -2
 6 10 -8 7036.4 288.967 1
 6 10 -7 12425.4 317.28 -2
 6 -10 -7 12425.4 317.28 1
 6 -10 -6 8523.61 625.964 -2
 6 10 -6 8523.61 625.964 1
 6 -10 -5 14426.4 523.679 -2
 6 10 -5 14426.4 523.679 1
 6 -10 -4 7566.58 189.994 -2
 6 10 -4 7566.58 189.994 1
 6 -10 -3 4446.55 335.724 -2
 6 10 -3 4446.55 335.724 1
 6 -10 -2 7044.45 202.524 -2
 6 10 -2 7044.45 202.524 1
 6 -10 -1 -19.4105 168.92 -2
 6 10 -1 -19.4105 168.92 1
 6 -10 0 878.177 166.838 -2
 6 10 0 878.177 166.838 1
 6 10 1 11482.2 581.321 -2
 6 -10 1 11482.2 581.321 1
 6 10 2 31614.3 845.672 -2
 6 -10 2 31614.3 845.672 1
 6 10 3 30625.2 705.267 -2
 6 -10 3 30625.2 705.267 1
 6 -10 4 979.92 151.484 -2
 6 10 4 979.92 151.484 1
 6 -10 5 7735.3 422.526 -2
 6 10 5 7735.3 422.526 1
 6 -10 6 13328.9 368.358 -2
 6 10 6 13328.9 368.358 1
 6 -10 7 2297.35 261.86 -2
 6 10 7 2297.35 261.86 1
 6 -10 8 6284.93 304.085 -2
 6 10 8 6284.93 304.085 1
 6 -10 9 159.059 110.402 -2
 6 10 9 159.059 110.402 1
 -6 -10 -10 3276.86 174.319 -2
 -6 10 -10 3276.86 174.319 1
 -6 -10 -11 210.319 91.4113 -2
 -6 10 -11 210.319 91.4113 1
 6 -11 -14 3564.13 194.307 -2
 6 11 -14 3564.13 194.307 1
 6 -11 -13 6361.03 243.412 -2
 6 11 -13 6361.03 243.412 1
 6 -11 -12 1387.8 156.986 -2
 6 11 -12 1387.8 156.986 1
 6 -11 -11 10340.4 287.854 -2
 6 11 -11 10340.4 287.854 1
 6 -11 -10 6585.92 272.197 -2
 6 11 -10 6585.92 272.197 1
 6 -11 -9 1825.83 176.365 -2
 6 11 -9 1825.83 176.365 1
 6 -11 -8 325.281 102.53 -2
 6 11 -8 325.281 102.53 1
 6 -11 -7 2019.33 159.914 -2
 6 11 -7 2019.33 159.914 1
 6 -11 -6 77070.3 910.684 -2
 6 11 -6 77070.3 910.684 1
 6 -11 -5 23943.6 660.104 -2
 6 11 -5 23943.6 660.104 1
 6 -11 -4 3157.33 157.38 -2
 6 11 -4 3157.33 157.38 1
 6 -11 -3 5944.7 195.768 -2
 6 11 -3 5944.7 195.768 1
 6 -11 -2 8457.76 153.034 -2
 6 11 -2 8457.76 153.034 1
 6 -11 -1 14399.6 266.205 -2
 6 11 -1 14399.6 266.205 1
 6 -11 0 10578.8 421.168 -2
 6 11 0 10578.8 421.168 1
 6 11 1 38155.5 979.025 -2
 6 -11 1 38155.5 979.025 1
 6 11 2 19911.5 692.492 -2
 6 -11 2 19911.5 692.492 1
 6 -11 3 3462.94 263.362 -2
 6 11 3 3462.94 263.362 1
 6 -11 4 6270.04 262.327 -2
 6 11 4 6270.04 262.327 1
 6 -11 5 14092.5 637.767 -2
 6 11 5 14092.5 637.767 1
 6 -11 6 23942.7 630.733 -2
 6 11 6 23942.7 630.733 1
 6 -11 7 25008.6 645.536 -2
 6 11 7 25008.6 645.536 1
 6 -11 8 936.24 156.657 -2
 6 11 8 936.24 156.657 1
 6 -11 9 747.052 152.677 -2
 6 11 9 747.052 152.677 1
 -6 -11 -10 4202.02 204.509 -2
 -6 11 -10 4202.02 204.509 1
 -6 -11 -11 9824.36 199.23 -2
 -6 11 -11 9824.36 199.23 1
 6 -12 -14 1013.98 100.824 -2
 6 12 -14 1013.98 100.824 1
 6 -12 -13 2296.74 191.416 -2
 6 12 -13 2296.74 191.416 1
 6 -12 -12 9600.39 298.763 -2
 6 12 -12 9600.39 298.763 1
 6 -12 -11 3340.22 186.898 -2
 6 12 -11 3340.22 186.898 1
 6 -12 -10 2183.53 165.755 -2
 6 12 -10 2183.53 165.755 1
 6 -12 -9 18147.9 684.98 -2
 6 12 -9 18147.9 684.98 1
 6 -12 -8 3026.71 230.649 -2
 6 12 -8 3026.71 230.649 1
 6 -12 -7 5212.53 248.699 -2
 6 12 -7 5212.53 248.699 1
 6 -12 -6 5986.77 252.308 -2
 6 12 -6 5986.77 252.308 1
 6 -12 -5 11880.9 489.98 -2
 6 12 -5 11880.9 489.98 1
 6 -12 -4 16699.7 267.254 -2
 6 12 -4 16699.7 267.254 1
 6 -12 -3 3424.32 114.31 -2
 6 12 -3 3424.32 114.31 1
 6 -12 -2 2318.69 108.641 -2
 6 12 -2 2318.69 108.641 1
 6 -12 -1 5173.98 182.458 -2
 6 12 -1 5173.98 182.458 1
 6 12 0 31028.4 672.211 -2
 6 -12 0 31028.4 672.211 1
 6 -12 1 41968 1099.11 -2
 6 12 1 41968 1099.11 1
 -6 -12 -2 3407.58 423.939 -2
 -6 12 -2 3407.58 423.939 1
 6 -12 3 4216.24 265.659 -2
 6 12 3 4216.24 265.659 1
 6 -12 4 6172.36 302.674 -2
 6 12 4 6172.36 302.674 1
 6 -12 5 13744.1 662.891 -2
 6 12 5 13744.1 662.891 1
 6 -12 6 16341 460.029 -2
 6 12 6 16341 460.029 1
 6 -12 7 2838.69 273.069 -2
 6 12 7 2838.69 273.069 1
 6 -12 8 5802.34 313.853 -2
 6 12 8 5802.34 313.853 1
 -6 -12 -9 1913.98 167.197 -2
 -6 12 -9 1913.98 167.197 1
 -6 -12 -10 1073.02 150.063 -2
 -6 12 -10 1073.02 150.063 1
 6 12 11 709.127 105.432 -2
 6 -12 11 709.127 105.432 1
 6 -13 -14 207.786 68.4834 -2
 6 13 -14 207.786 68.4834 1
 6 -13 -13 579.913 94.8299 -2
 6 13 -13 579.913 94.8299 1
 6 -13 -12 5584.73 233.412 -2
 6 13 -12 5584.73 233.412 1
 6 -13 -11 14395.9 372.085 -2
 6 13 -11 14395.9 372.085 1
 6 -13 -10 7951.99 347.733 -2
 6 13 -10 7951.99 347.733 1
 6 -13 -9 8833.85 414.908 -2
 6 13 -9 8833.85 414.908 1
 6 -13 -8 2120.26 216.535 -2
 6 13 -8 2120.26 216.535 1
 6 -13 -7 1548.11 137.51 -2
 6 13 -7 1548.11 137.51 1
 6 -13 -6 1695.16 138.677 -2
 6 13 -6 1695.16 138.677 1
 6 13 -5 8636.9 418.083 -2
 6 -13 -5 8636.9 418.083 1
 6 -13 -4 24108.2 316.792 -2
 6 13 -4 24108.2 316.792 1
 6 -13 -3 47240.9 429.024 -2
 6 13 -3 47240.9 429.024 1
 6 -13 -2 11438 574.691 -2
 6 13 -2 11438 574.691 1
 6 13 -1 6848.05 212.849 -2
 6 -13 -1 6848.05 212.849 1
 6 -13 0 8879.95 546.079 -2
 6 13 0 8879.95 546.079 1
 6 -13 1 62636.8 1372.39 -2
 6 13 1 62636.8 1372.39 1
 6 -13 2 14179.4 662.349 -2
 6 13 2 14179.4 662.349 1
 6 -13 3 1607.97 170.189 -2
 6 13 3 1607.97 170.189 1
 6 -13 4 434.768 123.667 -2
 6 13 4 434.768 123.667 1
 6 -13 5 1410.35 236.396 -2
 6 13 5 1410.35 236.396 1
 6 -13 6 1622.77 220.199 -2
 6 13 6 1622.77 220.199 1
 6 -13 7 3717.88 292.981 -2
 6 13 7 3717.88 292.981 1
 6 -13 8 6237.73 308.197 -2
 6 13 8 6237.73 308.197 1
 -6 -13 -9 10319.5 284.96 -2
 -6 13 -9 10319.5 284.96 1
 -6 -13 -10 8264.7 208.104 -2
 -6 13 -10 8264.7 208.104 1
 6 13 11 618.796 133.247 -2
 6 -13 11 618.796 133.247 1
 6 -14 -14 6713.93 170.677 -2
 6 14 -14 6713.93 170.677 1
 6 -14 -13 4272.88 218.561 -2
 6 14 -13 4272.88 218.561 1
 6 -14 -12 2689.29 168.124 -2
 6 14 -12 2689.29 168.124 1
 6 -14 -11 10829.1 377.86 -2
 6 14 -11 10829.1 377.86 1
 6 -14 -10 31459.5 493.518 -2
 6 14 -10 31459.5 493.518 1
 6 -14 -9 13312.1 339.749 -2
 6 14 -9 13312.1 339.749 1
 6 -14 -8 19128.7 506.27 -2
 6 14 -8 19128.7 506.27 1
 6 -14 -7 15251.3 573.239 -2
 6 14 -7 15251.3 573.239 1
 6 -14 -6 3178.41 218.581 -2
 6 14 -6 3178.41 218.581 1
 6 -14 -5 5745.06 325.566 -2
 6 14 -5 5745.06 325.566 1
 6 14 -4 4040.55 210.035 -2
 6 -14 -4 4040.55 210.035 1
 6 -14 -3 6602.39 218.498 -2
 6 14 -3 6602.39 218.498 1
 6 -14 -2 24598.4 364.605 -2
 6 14 -2 24598.4 364.605 1
 6 14 -1 645.251 105.41 -2
 6 -14 -1 645.251 105.41 1
 6 -14 0 3747.29 344.595 -2
 6 14 0 3747.29 344.595 1
 6 -14 1 2106.5 247.86 -2
 6 14 1 2106.5 247.86 1
 6 -14 2 29525 580.436 -2
 6 14 2 29525 580.436 1
 6 -14 3 31979.3 568.57 -2
 6 14 3 31979.3 568.57 1
 -6 14 -4 1338.47 191.013 -2
 -6 -14 -4 1338.47 191.013 1
 6 -14 5 22427.1 567.595 -2
 6 14 5 22427.1 567.595 1
 6 -14 6 8113.41 376.588 -2
 6 14 6 8113.41 376.588 1
 6 -14 7 2204.67 251.228 -2
 6 14 7 2204.67 251.228 1
 6 -14 8 1593.49 192.499 -2
 6 14 8 1593.49 192.499 1
 -6 -14 -9 863.885 100.763 -2
 -6 14 -9 863.885 100.763 1
 6 -14 10 1292.2 118.925 -2
 6 14 10 1292.2 118.925 1
 6 14 11 2146.69 108.991 -2
 6 -14 11 2146.69 108.991 1
 6 -15 -13 3974.31 213.15 -2
 6 15 -13 3974.31 213.15 1
 6 -15 -12 753.633 107.579 -2
 6 15 -12 753.633 107.579 1
 6 -15 -11 7126.56 286.748 -2
 6 15 -11 7126.56 286.748 1
 6 -15 -10 5545.66 250.583 -2
 6 15 -10 5545.66 250.583 1
 6 -15 -9 1160.15 138.94 -2
 6 15 -9 1160.15 138.94 1
 6 -15 -8 2185.61 221.44 -2
 6 15 -8 2185.61 221.44 1
 6 -15 -7 4985.88 255.524 -2
 6 15 -7 4985.88 255.524 1
 6 -15 -6 22546.1 525.763 -2
 6 15 -6 22546.1 525.763 1
 6 -15 -5 48128.8 812.203 -2
 6 15 -5 48128.8 812.203 1
 6 15 -4 6854.03 310.358 -2
 6 -15 -4 6854.03 310.358 1
 6 15 -3 824.147 124.196 -2
 6 -15 -3 824.147 124.196 1
 6 -15 -2 6854.6 438.351 -2
 6 15 -2 6854.6 438.351 1
 6 15 -1 46866.7 1005.44 -2
 6 -15 -1 46866.7 1005.44 1
 6 -15 0 5747.41 491.706 -2
 6 15 0 5747.41 491.706 1
 6 -15 1 1303.7 139.567 -2
 6 15 1 1303.7 139.567 1
 -6 15 -2 17560.8 520.426 -2
 -6 -15 -2 17560.8 520.426 1
 -6 15 -3 12130.1 337.09 -2
 -6 -15 -3 12130.1 337.09 1
 6 -15 4 2200.99 227.287 -2
 6 15 4 2200.99 227.287 1
 6 -15 5 874.823 262.238 -2
 6 15 5 874.823 262.238 1
 6 -15 6 23267.3 647.07 -2
 6 15 6 23267.3 647.07 1
 6 -15 7 5252.03 292.21 -2
 6 15 7 5252.03 292.21 1
 6 -15 8 3621.15 240.081 -2
 6 15 8 3621.15 240.081 1
 6 -15 9 946.973 141.421 -2
 6 15 9 946.973 141.421 1
 6 -15 10 529.32 84.7374 -2
 6 15 10 529.32 84.7374 1
 6 -15 11 3119.64 127.226 -2
 6 15 11 3119.64 127.226 1
 6 -16 -13 831.099 117.163 -2
 6 16 -13 831.099 117.163 1
 6 -16 -12 6144.25 237.143 -2
 6 16 -12 6144.25 237.143 1
 6 -16 -11 3472.34 236.676 -2
 6 16 -11 3472.34 236.676 1
 6 -16 -10 955.539 129.129 -2
 6 16 -10 955.539 129.129 1
 6 -16 -9 3220.43 201.194 -2
 6 16 -9 3220.43 201.194 1
 6 16 -8 9813.01 345.179 -2
 6 -16 -8 9813.01 345.179 1
 6 -16 -7 18692.8 415.493 -2
 6 16 -7 18692.8 415.493 1
 6 -16 -6 9183.08 414.581 -2
 6 16 -6 9183.08 414.581 1
 6 -16 -5 2503.57 189.576 -2
 6 16 -5 2503.57 189.576 1
 6 16 -4 4800.9 178.851 -2
 6 -16 -4 4800.9 178.851 1
 6 -16 -3 355.221 71.4244 -2
 6 16 -3 355.221 71.4244 1
 6 16 -2 12960.3 391.064 -2
 6 -16 -2 12960.3 391.064 1
 6 16 -1 16997 455.767 -2
 6 -16 -1 16997 455.767 1
 6 16 0 7579.8 271.702 -2
 6 -16 0 7579.8 271.702 1
 6 -16 1 38624.8 571.8 -2
 6 16 1 38624.8 571.8 1
 6 -16 2 25442.6 424.909 -2
 6 16 2 25442.6 424.909 1
 6 -16 3 6515.95 268.932 -2
 6 16 3 6515.95 268.932 1
 6 -16 4 3483.3 305.973 -2
 6 16 4 3483.3 305.973 1
 6 -16 5 25100.5 688.457 -2
 6 16 5 25100.5 688.457 1
 6 -16 6 12411.9 528.746 -2
 6 16 6 12411.9 528.746 1
 6 -16 7 205.977 169.063 -2
 6 16 7 205.977 169.063 1
 6 -16 8 3545.81 237.764 -2
 6 16 8 3545.81 237.764 1
 6 -16 9 260.389 101.603 -2
 6 16 9 260.389 101.603 1
 6 -16 10 2410.69 141.528 -2
 6 16 10 2410.69 141.528 1
 6 -17 -13 502.114 115.325 -2
 6 17 -13 502.114 115.325 1
 6 -17 -12 435.352 86.3364 -2
 6 17 -12 435.352 86.3364 1
 6 -17 -11 21072.4 487.245 -2
 6 17 -11 21072.4 487.245 1
 6 -17 -10 2837.65 165.043 -2
 6 17 -10 2837.65 165.043 1
 6 -17 -9 2578.47 161.122 -2
 6 17 -9 2578.47 161.122 1
 6 -17 -8 13644.7 540.914 -2
 6 17 -8 13644.7 540.914 1
 6 -17 -7 1766.58 147.506 -2
 6 17 -7 1766.58 147.506 1
 6 -17 -6 1825.2 153.127 -2
 6 17 -6 1825.2 153.127 1
 6 -17 -5 834.858 133.512 -2
 6 17 -5 834.858 133.512 1
 6 17 -4 12099.6 342.001 -2
 6 -17 -4 12099.6 342.001 1
 6 17 -3 14929.5 349.331 -2
 6 -17 -3 14929.5 349.331 1
 6 17 -2 5970.49 236.187 -2
 6 -17 -2 5970.49 236.187 1
 6 17 -1 520.192 83.5025 -2
 6 -17 -1 520.192 83.5025 1
 6 17 0 3012.1 136.883 -2
 6 -17 0 3012.1 136.883 1
 6 -17 1 20982.5 330.985 -2
 6 17 1 20982.5 330.985 1
 6 -17 2 30302.8 708.2 -2
 6 17 2 30302.8 708.2 1
 6 -17 3 15544.7 287.799 -2
 6 17 3 15544.7 287.799 1
 6 -17 4 12564.1 478.256 -2
 6 17 4 12564.1 478.256 1
 6 -17 5 5660.95 303.082 -2
 6 17 5 5660.95 303.082 1
 6 -17 6 1427.26 300.911 -2
 6 17 6 1427.26 300.911 1
 6 -17 7 968.056 161.925 -2
 6 17 7 968.056 161.925 1
 6 -17 8 3740.47 253.853 -2
 6 17 8 3740.47 253.853 1
 6 -17 9 18829.7 372.731 -2
 6 17 9 18829.7 372.731 1
 6 -17 10 3855.47 144.555 -2
 6 17 10 3855.47 144.555 1
 6 -18 -13 71.8877 56.5251 -2
 6 18 -13 71.8877 56.5251 1
 6 -18 -12 7625.52 201.162 -2
 6 18 -12 7625.52 201.162 1
 6 -18 -11 6122.85 271.547 -2
 6 18 -11 6122.85 271.547 1
 6 -18 -10 7153.8 313.239 -2
 6 18 -10 7153.8 313.239 1
 6 -18 -9 9195.42 573.079 -2
 6 18 -9 9195.42 573.079 1
 6 -18 -8 10921 428.019 -2
 6 18 -8 10921 428.019 1
 6 -18 -7 4909.85 255.088 -2
 6 18 -7 4909.85 255.088 1
 6 -18 -6 3549.24 257.537 -2
 6 18 -6 3549.24 257.537 1
 6 -18 -5 5595.09 295.704 -2
 6 18 -5 5595.09 295.704 1
 6 18 -4 13540.2 362.315 -2
 6 -18 -4 13540.2 362.315 1
 6 18 -3 4122.57 199.804 -2
 6 -18 -3 4122.57 199.804 1
 6 18 -2 2079.36 137.742 -2
 6 -18 -2 2079.36 137.742 1
 6 18 -1 312.086 62.8215 -2
 6 -18 -1 312.086 62.8215 1
 6 18 0 1448.58 106.326 -2
 6 -18 0 1448.58 106.326 1
 6 -18 1 2168.22 109.097 -2
 6 18 1 2168.22 109.097 1
 6 -18 2 4234.23 197.675 -2
 6 18 2 4234.23 197.675 1
 6 -18 3 22402.1 501.76 -2
 6 18 3 22402.1 501.76 1
 6 -18 4 14958.4 506.6 -2
 6 18 4 14958.4 506.6 1
 6 -18 5 20198.8 560.733 -2
 6 18 5 20198.8 560.733 1
 6 -18 6 3352.24 314.202 -2
 6 18 6 3352.24 314.202 1
 6 -18 7 7499.05 296.641 -2
 6 18 7 7499.05 296.641 1
 6 -18 8 7836.49 323.832 -2
 6 18 8 7836.49 323.832 1
 6 -18 9 713.836 80.6695 -2
 6 18 9 713.836 80.6695 1
 6 -18 10 1448.8 81.3379 -2
 6 18 10 1448.8 81.3379 1
 6 -19 -13 3366.17 131.884 -2
 6 19 -13 3366.17 131.884 1
 6 -19 -12 430.631 81.2239 -2
 6 19 -12 430.631 81.2239 1
 6 -19 -11 3855.77 240.408 -2
 6 19 -11 3855.77 240.408 1
 6 -19 -10 1529.8 149.829 -2
 6 19 -10 1529.8 149.829 1
 6 -19 -9 1023.72 172.547 -2
 6 19 -9 1023.72 172.547 1
 6 -19 -8 6160.92 312.77 -2
 6 19 -8 6160.92 312.77 1
 6 -19 -7 4046.05 190.475 -2
 6 19 -7 4046.05 190.475 1
 6 -19 -6 28681.4 504.553 -2
 6 19 -6 28681.4 504.553 1
 6 -19 -5 49401.9 813.009 -2
 6 19 -5 49401.9 813.009 1
 6 19 -4 563.61 118.94 -2
 6 -19 -4 563.61 118.94 1
 6 19 -3 4198.97 214.725 -2
 6 -19 -3 4198.97 214.725 1
 6 -19 -2 13555 394.29 -2
 6 19 -2 13555 394.29 1
 6 19 -1 14460.1 302.122 -2
 6 -19 -1 14460.1 302.122 1
 6 19 0 2741.7 174.467 -2
 6 -19 0 2741.7 174.467 1
 6 -19 1 948.037 77.1942 -2
 6 19 1 948.037 77.1942 1
 6 -19 2 7574.54 228.377 -2
 6 19 2 7574.54 228.377 1
 6 -19 3 114.175 146.599 -2
 6 19 3 114.175 146.599 1
 -6 19 -4 9267.72 314.943 -2
 -6 -19 -4 9267.72 314.943 1
 6 -19 5 457.601 180.784 -2
 6 19 5 457.601 180.784 1
 6 -19 6 6820.22 380.895 -2
 6 19 6 6820.22 380.895 1
 6 -19 7 4965.22 249.32 -2
 6 19 7 4965.22 249.32 1
 6 -19 8 811.889 168.083 -2
 6 19 8 811.889 168.083 1
 6 -19 9 146.606 62.3898 -2
 6 19 9 146.606 62.3898 1
 6 -19 10 449.61 90.4648 -2
 6 19 10 449.61 90.4648 1
 6 -20 -12 4327.24 195.3 -2
 6 20 -12 4327.24 195.3 1
 6 -20 -11 3579.13 191.953 -2
 6 20 -11 3579.13 191.953 1
 6 -20 -10 6258.15 380.832 -2
 6 20 -10 6258.15 380.832 1
 6 -20 -9 510.042 94.4101 -2
 6 20 -9 510.042 94.4101 1
 6 -20 -8 3356.43 234.619 -2
 6 20 -8 3356.43 234.619 1
 6 -20 -7 27581.7 560.294 -2
 6 20 -7 27581.7 560.294 1
 6 -20 -6 8571.29 388.33 -2
 6 20 -6 8571.29 388.33 1
 6 20 -5 2998.1 215.639 -2
 6 -20 -5 2998.1 215.639 1
 6 -20 -4 8962.74 365.566 -2
 6 20 -4 8962.74 365.566 1
 6 20 -3 8385.22 290.285 -2
 6 -20 -3 8385.22 290.285 1
 6 -20 -2 8621.28 321.363 -2
 6 20 -2 8621.28 321.363 1
 6 20 -1 5744.82 196.599 -2
 6 -20 -1 5744.82 196.599 1
 6 20 0 13449.4 310.33 -2
 6 -20 0 13449.4 310.33 1
 6 -20 1 13554.9 290.91 -2
 6 20 1 13554.9 290.91 1
 6 -20 2 23068.4 472.17 -2
 6 20 2 23068.4 472.17 1
 6 -20 3 15637 449.068 -2
 6 20 3 15637 449.068 1
 6 -20 4 3832.16 295.119 -2
 6 20 4 3832.16 295.119 1
 6 -20 5 15330.9 481.084 -2
 6 20 5 15330.9 481.084 1
 6 -20 6 1569.08 186.626 -2
 6 20 6 1569.08 186.626 1
 6 -20 7 667.958 143.676 -2
 6 20 7 667.958 143.676 1
 6 -20 8 2553.62 139.448 -2
 6 20 8 2553.62 139.448 1
 6 -20 9 706.074 61.0291 -2
 6 20 9 706.074 61.0291 1
 6 20 10 1906.18 141.621 -2
 6 -20 10 1906.18 141.621 1
 6 -21 -12 162.739 57.9424 -2
 6 21 -12 162.739 57.9424 1
 6 -21 -11 1442.29 150.186 -2
 6 21 -11 1442.29 150.186 1
 6 -21 -10 1104.15 115.955 -2
 6 21 -10 1104.15 115.955 1
 6 -21 -9 1844.59 148.818 -2
 6 21 -9 1844.59 148.818 1
 6 -21 -8 6713.95 361.01 -2
 6 21 -8 6713.95 361.01 1
 6 -21 -7 6768.95 226.829 -2
 6 21 -7 6768.95 226.829 1
 6 -21 -6 1319.01 162.063 -2
 6 21 -6 1319.01 162.063 1
 6 -21 -5 1054.88 142.476 -2
 6 21 -5 1054.88 142.476 1
 6 -21 -4 13654.6 382.883 -2
 6 21 -4 13654.6 382.883 1
 6 21 -3 30685 596.981 -2
 6 -21 -3 30685 596.981 1
 6 21 -2 677.088 80.8839 -2
 6 -21 -2 677.088 80.8839 1
 6 -21 -1 142.045 53.0524 -2
 6 21 -1 142.045 53.0524 1
 6 21 0 1842.25 121.122 -2
 6 -21 0 1842.25 121.122 1
 6 21 1 8562.74 326.329 -2
 6 -21 1 8562.74 326.329 1
 6 -21 2 4853.56 253.076 -2
 6 21 2 4853.56 253.076 1
 6 -21 3 6830.41 258.198 -2
 6 21 3 6830.41 258.198 1
 6 -21 4 13390.7 399.405 -2
 6 21 4 13390.7 399.405 1
 6 -21 5 3138.17 264.463 -2
 6 21 5 3138.17 264.463 1
 6 -21 6 754.845 189.732 -2
 6 21 6 754.845 189.732 1
 6 -21 7 605.049 96.8821 -2
 6 21 7 605.049 96.8821 1
 6 -21 8 5096.64 184.205 -2
 6 21 8 5096.64 184.205 1
 6 -21 9 14319.4 212.953 -2
 6 21 9 14319.4 212.953 1
 6 -22 -12 2846.66 133.179 -2
 6 22 -12 2846.66 133.179 1
 6 -22 -11 6278.08 242.12 -2
 6 22 -11 6278.08 242.12 1
 6 -22 -10 990.547 110.312 -2
 6 22 -10 990.547 110.312 1
 6 -22 -9 4550.77 274.885 -2
 6 22 -9 4550.77 274.885 1
 6 -22 -8 2228.31 132.725 -2
 6 22 -8 2228.31 132.725 1
 6 22 -7 15186.7 419.635 -2
 6 -22 -7 15186.7 419.635 1
 6 -22 -6 4349.01 236.011 -2
 6 22 -6 4349.01 236.011 1
 6 -22 -5 3121.66 212.821 -2
 6 22 -5 3121.66 212.821 1
 6 -22 -4 1985.19 133.173 -2
 6 22 -4 1985.19 133.173 1
 6 22 -3 21666.9 505.809 -2
 6 -22 -3 21666.9 505.809 1
 6 22 -2 1685.59 151.687 -2
 6 -22 -2 1685.59 151.687 1
 6 22 -1 188.876 37.3751 -2
 6 -22 -1 188.876 37.3751 1
 6 22 0 789.208 125.798 -2
 6 -22 0 789.208 125.798 1
 6 22 1 3199.02 150.815 -2
 6 -22 1 3199.02 150.815 1
 6 -22 2 2143.16 214.062 -2
 6 22 2 2143.16 214.062 1
 6 -22 3 9512.85 369.26 -2
 6 22 3 9512.85 369.26 1
 6 -22 4 9640.14 361.876 -2
 6 22 4 9640.14 361.876 1
 6 -22 5 16474.2 447.119 -2
 6 22 5 16474.2 447.119 1
 6 -22 6 4478.83 198.566 -2
 6 22 6 4478.83 198.566 1
 6 -22 7 8770.06 268.798 -2
 6 22 7 8770.06 268.798 1
 6 -22 8 4758.76 165.189 -2
 6 22 8 4758.76 165.189 1
 -6 -22 -9 1095.07 78.0853 1
 6 -22 9 2188.01 127.839 -2
 6 22 9 2188.01 127.839 1
 6 -23 -11 1704.95 138.548 -2
 6 23 -11 1704.95 138.548 1
 6 -23 -10 1217.65 112.537 -2
 6 23 -10 1217.65 112.537 1
 6 -23 -9 858.801 94.7154 -2
 6 23 -9 858.801 94.7154 1
 6 -23 -8 3231.73 398.084 1
 6 -23 -8 1931.21 137.28 -2
 6 23 -8 1931.21 137.28 1
 6 23 -7 1928.75 156.019 -2
 6 -23 -7 1928.75 156.019 1
 6 -23 -6 38896.8 599.049 -2
 6 23 -6 38896.8 599.049 1
 6 -23 -5 10239.8 328.956 -2
 6 23 -5 10239.8 328.956 1
 6 -23 -4 129.217 46.6697 -2
 6 23 -4 129.217 46.6697 1
 6 23 -3 1659 164.769 -2
 6 -23 -3 1659 164.769 1
 6 23 -2 10875.5 382.215 -2
 6 -23 -2 10875.5 382.215 1
 6 23 -1 7321.23 283.052 -2
 6 -23 -1 7321.23 283.052 1
 6 23 0 3755.81 80.0617 -2
 6 -23 0 3755.81 80.0617 1
 6 23 1 188.66 80.736 -2
 6 -23 1 188.66 80.736 1
 6 -23 2 349.486 51.6398 -2
 6 23 2 349.486 51.6398 1
 6 -23 3 2830.52 193.22 -2
 6 23 3 2830.52 193.22 1
 6 -23 4 5223.1 300.659 -2
 6 23 4 5223.1 300.659 1
 6 -23 5 593.586 120.43 -2
 6 23 5 593.586 120.43 1
 6 -23 6 2548.65 174.09 -2
 6 23 6 2548.65 174.09 1
 6 -23 7 8504.06 330.453 -2
 6 23 7 8504.06 330.453 1
 6 -23 8 274.28 62.7076 -2
 6 23 8 274.28 62.7076 1
 6 -23 9 122.327 61.9518 -2
 6 23 9 122.327 61.9518 1
 6 -24 -11 2262.9 131.078 -2
 6 24 -11 2262.9 131.078 1
 6 -24 -10 4408.47 194.02 -2
 6 24 -10 4408.47 194.02 1
 6 -24 -9 12163.6 431.426 -2
 6 24 -9 12163.6 431.426 1
 6 -24 -8 6856.75 293.041 -2
 6 24 -8 6856.75 293.041 1
 6 24 -7 2500.1 151.942 -2
 6 -24 -7 2500.1 151.942 1
 6 24 -6 1779.4 151.352 -2
 6 -24 -6 1779.4 151.352 1
 6 -24 -5 8972 290.583 -2
 6 24 -5 8972 290.583 1
 6 -24 -4 3049.66 177.227 -2
 6 24 -4 3049.66 177.227 1
 6 -24 -3 993.817 93.6817 -2
 6 24 -3 993.817 93.6817 1
 6 24 -2 3599.98 195.138 -2
 6 -24 -2 3599.98 195.138 1
 6 24 -1 540.286 84.4421 -2
 6 -24 -1 540.286 84.4421 1
 6 24 0 9743.07 261.694 -2
 6 -24 0 9743.07 261.694 1
 6 24 1 6458.58 275.188 -2
 6 -24 1 6458.58 275.188 1
 6 -24 2 6006.3 314.215 -2
 6 24 2 6006.3 314.215 1
 6 -24 3 20220.1 451.734 -2
 6 24 3 20220.1 451.734 1
 6 -24 4 6786.02 312.496 -2
 6 24 4 6786.02 312.496 1
 6 -24 5 859.509 124.371 -2
 6 24 5 859.509 124.371 1
 6 -24 6 188.789 92.8532 -2
 6 24 6 188.789 92.8532 1
 6 -24 7 5859.96 195.676 -2
 6 24 7 5859.96 195.676 1
 6 -24 8 5044.91 166.609 -2
 6 24 8 5044.91 166.609 1
 6 25 -11 546.578 112.541 -2
 6 -25 -11 546.578 112.541 1
 6 -25 -10 2608.93 147.849 -2
 6 25 -10 2608.93 147.849 1
 6 -25 -9 2753.57 137.551 -2
 6 25 -9 2753.57 137.551 1
 6 25 -8 10325.4 272.625 -2
 6 -25 -8 10325.4 272.625 1
 6 25 -7 4682.56 213.619 -2
 6 -25 -7 4682.56 213.619 1
 6 25 -6 1713.31 143.239 -2
 6 -25 -6 1713.31 143.239 1
 6 -25 -5 434.629 97.3945 -2
 6 25 -5 434.629 97.3945 1
 6 -25 -4 13144.8 348.023 -2
 6 25 -4 13144.8 348.023 1
 6 -25 -3 23180.9 380.653 -2
 6 25 -3 23180.9 380.653 1
 6 25 -2 3360.57 76.7575 -2
 6 -25 -2 3360.57 76.7575 1
 6 25 -1 1785.64 120.273 -2
 6 -25 -1 1785.64 120.273 1
 6 25 0 160.569 56.1688 -2
 6 -25 0 160.569 56.1688 1
 6 25 1 1457.26 116.315 -2
 6 -25 1 1457.26 116.315 1
 6 -25 2 10172.5 277.803 -2
 6 25 2 10172.5 277.803 1
 6 -25 3 5139.82 252.195 -2
 6 25 3 5139.82 252.195 1
 6 -25 4 4446.35 244.442 -2
 6 25 4 4446.35 244.442 1
 6 -25 5 2001.56 153.051 -2
 6 25 5 2001.56 153.051 1
 6 -25 6 2485.98 120.742 -2
 6 25 6 2485.98 120.742 1
 6 -25 7 285.248 94.295 -2
 6 25 7 285.248 94.295 1
 6 -25 8 3230.4 146.556 -2
 6 25 8 3230.4 146.556 1
 6 26 -10 93.5318 55.802 -2
 6 -26 -10 93.5318 55.802 1
 6 26 -9 152.799 95.857 -2
 6 -26 -9 152.799 95.857 1
 6 26 -8 1736.99 151.415 -2
 6 -26 -8 1736.99 151.415 1
 6 26 -7 3714.92 185.86 -2
 6 -26 -7 3714.92 185.86 1
 6 26 -6 4725.58 142.969 -2
 6 -26 -6 4725.58 142.969 1
 -6 -26 5 2586.41 136.257 -2
 -6 26 5 2586.41 136.257 1
 6 -26 -4 3563.92 233.791 -2
 6 26 -4 3563.92 233.791 1
 6 -26 -3 788.233 78.8243 -2
 6 26 -3 788.233 78.8243 1
 6 -26 -2 3779.29 184.187 -2
 6 26 -2 3779.29 184.187 1
 6 26 -1 1100.21 98.0125 -2
 6 -26 -1 1100.21 98.0125 1
 6 26 0 14088 380.415 -2
 6 -26 0 14088 380.415 1
 6 26 1 6137.92 199.01 -2
 6 -26 1 6137.92 199.01 1
 6 26 2 7141.07 282.269 -2
 6 -26 2 7141.07 282.269 1
 6 -26 3 4896.99 170.434 -2
 6 26 3 4896.99 170.434 1
 6 -26 4 1438.48 117.537 -2
 6 26 4 1438.48 117.537 1
 6 -26 5 13787.2 326.273 -2
 6 26 5 13787.2 326.273 1
 6 -26 6 3997.95 146.946 -2
 6 26 6 3997.95 146.946 1
 6 -26 7 3034.95 135.14 -2
 6 26 7 3034.95 135.14 1
 6 -26 8 1341.99 98.2862 -2
 6 26 8 1341.99 98.2862 1
 6 27 -10 344.612 107.616 -2
 6 -27 -10 344.612 107.616 1
 6 27 -9 1002.33 192.332 -2
 6 -27 -9 1002.33 192.332 1
 6 -27 -8 2783 160.658 -2
 6 27 -8 2783 160.658 1
 6 27 -7 637.835 124.018 -2
 6 -27 -7 637.835 124.018 1
 6 27 -6 8023.65 188.341 -2
 6 -27 -6 8023.65 188.341 1
 6 27 -5 11742.4 287.656 -2
 6 -27 -5 11742.4 287.656 1
 -6 -27 4 4081.95 178.734 -2
 -6 27 4 4081.95 178.734 1
 6 -27 -3 3713.18 135.512 -2
 6 27 -3 3713.18 135.512 1
 6 -27 -2 2279.03 135.162 -2
 6 27 -2 2279.03 135.162 1
 6 27 -1 30435.8 538.494 -2
 6 -27 -1 30435.8 538.494 1
 6 27 0 9668.41 292.992 -2
 6 -27 0 9668.41 292.992 1
 6 27 1 2770.74 133.626 -2
 6 -27 1 2770.74 133.626 1
 6 27 2 882.956 93.9712 -2
 6 -27 2 882.956 93.9712 1
 6 -27 3 4133.03 143.615 -2
 6 27 3 4133.03 143.615 1
 6 -27 4 897.887 96.5311 -2
 6 27 4 897.887 96.5311 1
 6 -27 5 415.162 77.746 -2
 6 27 5 415.162 77.746 1
 6 -27 6 1236.13 106.624 -2
 6 27 6 1236.13 106.624 1
 6 -27 7 2344.43 135.933 -2
 6 27 7 2344.43 135.933 1
 6 28 -10 3124.36 130.447 -2
 6 -28 -10 3124.36 130.447 1
 6 28 -9 3116.73 158.247 -2
 6 -28 -9 3116.73 158.247 1
 6 28 -8 1898.59 164.714 -2
 6 -28 -8 1898.59 164.714 1
 6 28 -7 1365 132.296 -2
 6 -28 -7 1365 132.296 1
 6 28 -6 117.821 80.7087 -2
 6 -28 -6 117.821 80.7087 1
 6 28 -5 4503.17 164.367 -2
 6 -28 -5 4503.17 164.367 1
 -6 -28 4 1153.53 115.731 -2
 -6 28 4 1153.53 115.731 1
 6 -28 -3 545.99 90.9433 -2
 6 28 -3 545.99 90.9433 1
 6 -28 -2 5332.11 199.318 -2
 6 28 -2 5332.11 199.318 1
 6 -28 -1 998.018 85.6053 -2
 6 28 -1 998.018 85.6053 1
 6 28 0 4429.29 143.599 -2
 6 -28 0 4429.29 143.599 1
 6 28 1 2705.2 153.937 -2
 6 -28 1 2705.2 153.937 1
 6 28 2 4461.91 180.013 -2
 6 -28 2 4461.91 180.013 1
 6 -28 3 5985.1 181.213 -2
 6 28 3 5985.1 181.213 1
 6 -28 4 1021.88 94.0874 -2
 6 28 4 1021.88 94.0874 1
 6 -28 5 698.984 87.8654 -2
 6 28 5 698.984 87.8654 1
 6 -28 6 1100.28 92.2086 -2
 6 28 6 1100.28 92.2086 1
 6 -28 7 2494.8 112.249 -2
 6 28 7 2494.8 112.249 1
 6 29 -9 1309.53 126.015 -2
 6 -29 -9 1309.53 126.015 1
 6 29 -8 740.311 219.05 -2
 6 -29 -8 740.311 219.05 1
 6 29 -7 807.069 117.806 -2
 6 -29 -7 807.069 117.806 1
 6 29 -6 648.67 115.692 -2
 6 -29 -6 648.67 115.692 1
 6 29 -5 2623.71 115.109 -2
 6 -29 -5 2623.71 115.109 1
 6 29 -4 6304.22 220.515 -2
 6 -29 -4 6304.22 220.515 1
 -6 -29 3 5968.04 255.981 -2
 -6 29 3 5968.04 255.981 1
 6 -29 -2 2011.39 114.799 -2
 6 29 -2 2011.39 114.799 1
 6 -29 -1 1815.73 107.903 -2
 6 29 -1 1815.73 107.903 1
 6 -29 0 1063.01 89.7414 -2
 6 29 0 1063.01 89.7414 1
 6 29 1 4217.93 130.698 -2
 6 -29 1 4217.93 130.698 1
 6 29 2 4519.12 218.483 -2
 6 -29 2 4519.12 218.483 1
 -6 29 -3 298.341 104.37 -2
 -6 -29 -3 298.341 104.37 1
 6 -29 4 4519.24 203.369 -2
 6 29 4 4519.24 203.369 1
 6 -29 5 568.75 95.6418 -2
 6 29 5 568.75 95.6418 1
 6 -29 6 1032.74 77.8926 -2
 6 29 6 1032.74 77.8926 1
 6 30 -8 3265.85 166.623 -2
 6 -30 -8 3265.85 166.623 1
 6 30 -7 1434.04 145.507 -2
 6 -30 -7 1434.04 145.507 1
 6 30 -6 174.077 116.703 -2
 6 -30 -6 174.077 116.703 1
 6 30 -5 1069.02 116.383 -2
 6 -30 -5 1069.02 116.383 1
 -6 -30 4 4680.19 185.079 -2
 -6 30 4 4680.19 185.079 1
 -6 -30 3 3089.92 128.703 -2
 -6 30 3 3089.92 128.703 1
 -6 -30 2 505.151 71.8885 -2
 -6 30 2 505.151 71.8885 1
 6 -30 -1 400.855 73.757 -2
 6 30 -1 400.855 73.757 1
 6 -30 0 11681.2 285.733 -2
 6 30 0 11681.2 285.733 1
 -6 30 -1 10152.5 256.034 -2
 -6 -30 -1 10152.5 256.034 1
 -6 30 -2 1226.8 118.431 -2
 -6 -30 -2 1226.8 118.431 1
 -6 30 -3 1159.97 139.1 -2
 -6 -30 -3 1159.97 139.1 1
 6 30 4 361.214 58.7017 1
 -6 30 -4 2095.33 124.606 -2
 -6 -30 -4 2095.33 124.606 1
 6 -30 5 7942.75 181.991 -2
 6 30 5 7942.75 181.991 1
 -6 30 -6 2816.41 115.315 -2
 -6 -30 -6 2816.41 115.315 1
 6 31 -8 91.4045 98.4846 1
 6 31 -8 664.888 133.833 -2
 6 -31 -8 664.888 133.833 1
 6 31 -7 536.67 96.4941 -2
 6 -31 -7 536.67 96.4941 1
 6 31 -6 4266.83 208.162 -2
 6 -31 -6 4266.83 208.162 1
 6 31 -5 5441.26 184.877 -2
 6 -31 -5 5441.26 184.877 1
 -6 31 4 3189.01 151.278 -2
 -6 -31 4 3189.01 151.278 1
 -6 -31 3 1972.19 120.773 -2
 -6 31 3 1972.19 120.773 1
 -6 -31 2 4761.65 165.117 -2
 -6 31 2 4761.65 165.117 1
 -6 -31 1 10722.9 199.053 -2
 -6 31 1 10722.9 199.053 1
 6 -31 0 5070.75 176.988 -2
 6 31 0 5070.75 176.988 1
 -6 31 -1 909.362 103.096 -2
 -6 -31 -1 909.362 103.096 1
 -6 31 -2 2119.61 115.749 -2
 -6 -31 -2 2119.61 115.749 1
 -6 -31 -3 212.038 39.3148 -2
 -6 31 -3 212.038 39.3148 1
 6 31 4 829.169 90.6387 -2
 6 -31 4 829.169 90.6387 1
 -6 31 -5 548.072 78.1414 -2
 -6 -31 -5 548.072 78.1414 1
 6 -32 -7 2679.2 152.37 -2
 6 32 -7 2679.2 152.37 1
 6 32 -6 1772.05 147.688 -2
 6 -32 -6 1772.05 147.688 1
 6 -32 -5 5490.24 168.888 -2
 6 32 -5 5490.24 168.888 1
 6 32 -4 2003.07 173.271 -2
 6 -32 -4 2003.07 173.271 1
 -6 -32 3 1472.77 90.8366 -2
 -6 32 3 1472.77 90.8366 1
 -6 -32 2 4613.03 156.715 -2
 -6 32 2 4613.03 156.715 1
 6 -32 -1 521.222 85.7554 -2
 6 32 -1 521.222 85.7554 1
 6 -32 0 271.85 63.8624 -2
 6 32 0 271.85 63.8624 1
 -6 -32 -1 369.083 74.1744 -2
 -6 32 -1 369.083 74.1744 1
 -6 -32 -2 3835.25 140.384 -2
 -6 32 -2 3835.25 140.384 1
 -6 -32 -3 5637.72 176.12 -2
 -6 32 -3 5637.72 176.12 1
 -6 32 -4 1128.3 105.102 -2
 -6 -32 -4 1128.3 105.102 1
 6 33 -7 137.496 183.397 -2
 6 -33 -7 137.496 183.397 1
 6 33 -6 406.473 99.3038 -2
 6 -33 -6 406.473 99.3038 1
 6 33 -5 420.872 74.193 -2
 6 -33 -5 420.872 74.193 1
 6 33 -4 8424.72 196.993 -2
 6 -33 -4 8424.72 196.993 1
 6 33 -3 7004.08 428.765 -2
 6 -33 -3 7004.08 428.765 1
 6 33 -2 150.413 71.867 -2
 6 -33 -2 150.413 71.867 1
 6 -33 -1 3539.2 152.836 -2
 6 33 -1 3539.2 152.836 1
 -6 -33 0 2961.35 125.879 -2
 -6 33 0 2961.35 125.879 1
 -6 -33 -1 3009.1 143.699 -2
 -6 33 -1 3009.1 143.699 1
 -6 33 -2 1226.18 92.1841 -2
 -6 -33 -2 1226.18 92.1841 1
 -6 -33 -3 856.757 76.6648 -2
 -6 33 -3 856.757 76.6648 1
 -6 33 -4 2140.61 83.5849 -2
 -6 -33 -4 2140.61 83.5849 1
 6 34 -6 789.122 90.4738 -2
 6 -34 -6 789.122 90.4738 1
 6 34 -5 796.657 100.634 -2
 6 -34 -5 796.657 100.634 1
 6 34 -4 1641.17 97.4469 -2
 6 -34 -4 1641.17 97.4469 1
 6 -34 -3 460.465 82.7865 -2
 6 34 -3 460.465 82.7865 1
 6 34 -2 809.31 125.323 -2
 6 -34 -2 809.31 125.323 1
 6 34 -1 1731.2 107.216 -2
 6 -34 -1 1731.2 107.216 1
 6 34 0 4241.66 179.527 -2
 6 -34 0 4241.66 179.527 1
 -6 -34 -1 3876.6 107.852 -2
 -6 34 -1 3876.6 107.852 1
 -6 34 -2 599.84 68.6544 -2
 -6 -34 -2 599.84 68.6544 1
 -6 34 -3 161.484 125.234 -2
 -6 -34 -3 161.484 125.234 1
 6 35 -5 2227.4 115.324 1
 6 35 -4 1507 104.021 -2
 6 -35 -4 1507 104.021 1
 6 35 -3 1244.24 77.8752 -2
 6 -35 -3 1244.24 77.8752 1
 6 35 -2 1029.76 79.3285 -2
 6 -35 -2 1029.76 79.3285 1
 -6 -35 1 800.502 98.4332 -2
 -6 35 1 800.502 98.4332 1
 -6 -35 0 411.785 114.055 -2
 -6 35 0 411.785 114.055 1
 -6 -35 -1 83.071 74.7353 -2
 -6 35 -1 83.071 74.7353 1
 -6 35 -2 2265.02 169.204 -2
 -6 -35 -2 2265.02 169.204 1
 -6 -36 2 1153.95 84.2954 -2
 -6 36 2 1153.95 84.2954 1
 -6 -36 1 353.496 71.4921 -2
 -6 36 1 353.496 71.4921 1
 -6 -36 0 101.226 85.0496 -2
 -6 36 0 101.226 85.0496 1
 7 0 -13 517.908 161.187 -2
 7 0 -13 517.908 161.187 1
 7 0 -12 132.794 63.5305 -2
 7 0 -12 132.794 63.5305 1
 7 0 -11 465.154 140.582 -2
 7 0 -11 465.154 140.582 1
 7 0 -10 14657.1 542.904 -2
 7 0 -10 14657.1 542.904 1
 7 0 -9 755.853 203.234 -2
 7 0 -9 755.853 203.234 1
 7 0 -8 236.459 112.684 -2
 7 0 -8 236.459 112.684 1
 7 0 -7 4787.11 360.081 -2
 7 0 -7 4787.11 360.081 1
 7 0 -6 6898.06 342.632 -2
 7 0 -6 6898.06 342.632 1
 7 0 -5 593.56 234.581 -2
 7 0 -5 593.56 234.581 1
 7 0 -4 500.565 203.45 -2
 7 0 -4 500.565 203.45 1
 7 0 -3 5845.78 370.196 -2
 7 0 -3 5845.78 370.196 1
 7 0 -2 3769.39 256.783 -2
 7 0 -2 3769.39 256.783 1
 7 0 -1 18348.7 532.629 -2
 7 0 -1 18348.7 532.629 1
 7 0 0 1276.95 339.847 -2
 7 0 0 1276.95 339.847 1
 7 0 1 -110.613 239.165 -2
 7 0 1 -110.613 239.165 1
 7 0 2 12755.8 719.234 -2
 7 0 2 12755.8 719.234 1
 -7 0 -3 32310.3 619.898 -2
 -7 0 -3 32310.3 619.898 1
 7 0 4 386.787 145.186 -2
 7 0 4 386.787 145.186 1
 -7 0 -5 775.056 216.13 -2
 -7 0 -5 775.056 216.13 1
 -7 0 -6 1021.97 250.198 -2
 -7 0 -6 1021.97 250.198 1
 -7 0 -7 19782.1 658.218 -2
 -7 0 -7 19782.1 658.218 1
 -7 0 -8 1697.88 268.994 -2
 -7 0 -8 1697.88 268.994 1
 7 0 9 163.437 89.784 -2
 7 0 9 163.437 89.784 1
 7 0 10 1230.79 264.128 -2
 7 0 10 1230.79 264.128 1
 7 0 11 199.052 125.551 -2
 7 0 11 199.052 125.551 1
 7 -1 -13 8837.42 303.543 -2
 7 1 -13 8837.42 303.543 1
 7 1 -12 2860.08 154.113 -2
 7 -1 -12 2860.08 154.113 1
 7 1 -11 8037.1 227.548 -2
 7 -1 -11 8037.1 227.548 1
 7 1 -10 114.891 76.4869 -2
 7 -1 -10 114.891 76.4869 1
 7 1 -9 3116.11 206.083 -2
 7 -1 -9 3116.11 206.083 1
 7 1 -8 551.348 75.6082 -2
 7 -1 -8 551.348 75.6082 1
 7 1 -7 10797.7 639.788 -2
 7 -1 -7 10797.7 639.788 1
 7 1 -6 6202.69 385.691 -2
 7 -1 -6 6202.69 385.691 1
 7 1 -5 4256.86 311.094 -2
 7 -1 -5 4256.86 311.094 1
 7 1 -4 20474.1 449.624 -2
 7 -1 -4 20474.1 449.624 1
 7 1 -3 7598.12 346.957 -2
 7 -1 -3 7598.12 346.957 1
 7 1 -2 5243.8 255.76 -2
 7 -1 -2 5243.8 255.76 1
 7 -1 -1 35554.3 317.113 -2
 7 1 -1 35554.3 317.113 1
 7 1 0 5033.12 411.984 -2
 7 -1 0 5033.12 411.984 1
 7 1 1 3151.11 326.746 -2
 7 -1 1 3151.11 326.746 1
 7 1 2 1638.84 244.91 -2
 7 -1 2 1638.84 244.91 1
 7 -1 3 19288.1 603.256 -2
 7 1 3 19288.1 603.256 1
 7 -1 4 6802.56 257.68 -2
 7 1 4 6802.56 257.68 1
 7 -1 5 1727.74 184.456 -2
 7 1 5 1727.74 184.456 1
 -7 -1 -6 13561.1 401.348 -2
 -7 1 -6 13561.1 401.348 1
 -7 -1 -7 13089.5 391.41 -2
 -7 1 -7 13089.5 391.41 1
 -7 -1 -8 8140.77 320.061 -2
 -7 1 -8 8140.77 320.061 1
 7 1 9 3943.16 266.217 -2
 7 -1 9 3943.16 266.217 1
 7 1 10 2445.63 216.222 -2
 7 -1 10 2445.63 216.222 1
 7 -1 11 5041.71 274.01 -2
 7 1 11 5041.71 274.01 1
 7 -2 -13 21780.5 329.689 -2
 7 2 -13 21780.5 329.689 1
 7 -2 -12 32330.7 635.738 -2
 7 2 -12 32330.7 635.738 1
 7 2 -11 6101.67 241.415 -2
 7 -2 -11 6101.67 241.415 1
 7 2 -10 2485.19 146.18 -2
 7 -2 -10 2485.19 146.18 1
 7 2 -9 2426.66 191.027 -2
 7 -2 -9 2426.66 191.027 1
 7 2 -8 15929.2 468.926 -2
 7 -2 -8 15929.2 468.926 1
 7 2 -7 20183.4 468.892 -2
 7 -2 -7 20183.4 468.892 1
 7 2 -6 90.7182 79.0654 -2
 7 -2 -6 90.7182 79.0654 1
 7 2 -5 13133.9 578.365 -2
 7 -2 -5 13133.9 578.365 1
 7 2 -4 39176.3 786.447 -2
 7 -2 -4 39176.3 786.447 1
 7 2 -3 189.055 80.5703 -2
 7 -2 -3 189.055 80.5703 1
 7 2 -2 56.3319 75.7607 -2
 7 -2 -2 56.3319 75.7607 1
 7 -2 -1 39249.1 714.37 -2
 7 2 -1 39249.1 714.37 1
 7 -2 0 115595 543.7 -2
 7 2 0 115595 543.7 1
 7 2 1 20451 690.845 -2
 7 -2 1 20451 690.845 1
 7 2 2 161.428 174.789 -2
 7 -2 2 161.428 174.789 1
 7 -2 3 5053.05 244.488 -2
 7 2 3 5053.05 244.488 1
 7 -2 4 25369.8 466.225 -2
 7 2 4 25369.8 466.225 1
 7 -2 5 2576.46 185.956 -2
 7 2 5 2576.46 185.956 1
 7 -2 6 7319.01 316.643 -2
 7 2 6 7319.01 316.643 1
 -7 -2 -7 3808.28 241.506 -2
 -7 2 -7 3808.28 241.506 1
 7 2 8 8390.09 332.934 -2
 7 -2 8 8390.09 332.934 1
 7 2 9 1679.32 209.231 -2
 7 -2 9 1679.32 209.231 1
 7 2 10 1747.34 183.551 -2
 7 -2 10 1747.34 183.551 1
 7 -2 11 26.3437 48.3861 -2
 7 2 11 26.3437 48.3861 1
 7 -3 -13 1279.71 115.338 -2
 7 3 -13 1279.71 115.338 1
 7 -3 -12 7131.4 227.596 -2
 7 3 -12 7131.4 227.596 1
 7 3 -11 10451.7 311.318 -2
 7 -3 -11 10451.7 311.318 1
 7 3 -10 14836.8 316.675 -2
 7 -3 -10 14836.8 316.675 1
 7 3 -9 3305.03 170.723 -2
 7 -3 -9 3305.03 170.723 1
 7 3 -8 9876.6 219.486 -2
 7 -3 -8 9876.6 219.486 1
 7 3 -7 21001.8 814.636 -2
 7 -3 -7 21001.8 814.636 1
 7 3 -6 32418.5 528.241 -2
 7 -3 -6 32418.5 528.241 1
 7 3 -5 20632.1 740.662 -2
 7 -3 -5 20632.1 740.662 1
 7 3 -4 49481.7 871.095 -2
 7 -3 -4 49481.7 871.095 1
 7 3 -3 10898.6 367.777 -2
 7 -3 -3 10898.6 367.777 1
 7 -3 -2 32956 721.364 -2
 7 3 -2 32956 721.364 1
 7 -3 -1 20495.9 594.096 -2
 7 3 -1 20495.9 594.096 1
 7 -3 0 10253 411.145 -2
 7 3 0 10253 411.145 1
 7 3 1 12422.4 550.131 -2
 7 -3 1 12422.4 550.131 1
 -7 3 -2 1451.58 244.394 -2
 -7 -3 -2 1451.58 244.394 1
 7 -3 3 5100.62 239.734 -2
 7 3 3 5100.62 239.734 1
 7 -3 4 4016.4 214.311 -2
 7 3 4 4016.4 214.311 1
 7 -3 5 1468.98 78.4202 -2
 7 3 5 1468.98 78.4202 1
 7 -3 6 8982.82 339.067 -2
 7 3 6 8982.82 339.067 1
 7 3 7 6315.48 293.313 -2
 7 -3 7 6315.48 293.313 1
 7 3 8 4274.67 282.092 -2
 7 -3 8 4274.67 282.092 1
 7 3 9 2704.15 233.462 -2
 7 -3 9 2704.15 233.462 1
 7 3 10 3073.4 206.401 -2
 7 -3 10 3073.4 206.401 1
 7 -3 11 237.051 145.15 -2
 7 3 11 237.051 145.15 1
 7 4 -14 784.413 156.894 -2
 7 -4 -14 784.413 156.894 1
 7 -4 -13 2486.71 155.743 -2
 7 4 -13 2486.71 155.743 1
 7 -4 -12 4802.82 222.376 -2
 7 4 -12 4802.82 222.376 1
 7 -4 -11 4561.28 205.881 -2
 7 4 -11 4561.28 205.881 1
 7 4 -10 10521.4 295.583 -2
 7 -4 -10 10521.4 295.583 1
 7 4 -9 9062.47 282.066 -2
 7 -4 -9 9062.47 282.066 1
 7 4 -8 413.501 94.5377 -2
 7 -4 -8 413.501 94.5377 1
 7 4 -7 872.655 140.214 -2
 7 -4 -7 872.655 140.214 1
 7 4 -6 342.074 48.3785 -2
 7 -4 -6 342.074 48.3785 1
 7 4 -5 16633.8 613.822 -2
 7 -4 -5 16633.8 613.822 1
 7 4 -4 6660.42 383.045 -2
 7 -4 -4 6660.42 383.045 1
 7 4 -3 19701.6 577.946 -2
 7 -4 -3 19701.6 577.946 1
 7 -4 -2 23513.3 525.098 -2
 7 4 -2 23513.3 525.098 1
 7 -4 -1 398.907 170.719 -2
 7 4 -1 398.907 170.719 1
 7 -4 0 22987.2 589.133 -2
 7 4 0 22987.2 589.133 1
 -7 4 -1 1238.04 283.18 -2
 -7 -4 -1 1238.04 283.18 1
 -7 4 -2 16048.7 592.576 -2
 -7 -4 -2 16048.7 592.576 1
 7 -4 3 23901 484.237 -2
 7 4 3 23901 484.237 1
 7 -4 4 2676.54 203.919 -2
 7 4 4 2676.54 203.919 1
 7 -4 5 6114.17 231.485 -2
 7 4 5 6114.17 231.485 1
 7 -4 6 1637.51 159.211 -2
 7 4 6 1637.51 159.211 1
 7 -4 7 13579.5 405.628 -2
 7 4 7 13579.5 405.628 1
 7 4 8 7997.51 334.815 -2
 7 -4 8 7997.51 334.815 1
 7 4 9 3552.34 245.212 -2
 7 -4 9 3552.34 245.212 1
 7 4 10 1247.45 156.322 -2
 7 -4 10 1247.45 156.322 1
 -7 -4 -11 851.735 113.704 -2
 -7 4 -11 851.735 113.704 1
[truncated: 188,025 more chars]
