# Supplementary material for: Taming Heavier Group 14 Imine Analogues: Accessing Tin Nitrogen [Sn=N] Double Bonds and their Cycloaddition/Metathesis Chemistry
Source: Angew Chem Int Ed Engl. 2022 Oct 25;61(48):e202211616. doi: 10.1002/anie.202211616 (PMC9828258; doi:10.1002/anie.202211616)
Supplement: Supplementary file 9 — Supporting Information [file ANIE-61-0-s003.cif]

data_023mfar22-ar
_audit_creation_date               2022-07-11
_audit_creation_method
;
Olex2 1.5
(compiled 2022.04.07 svn.rca3783a0 for OlexSys, GUI svn.r6498)
;
_shelx_SHELXL_version_number       '2018/3'
_audit_contact_author_address      ?
_audit_contact_author_email        ?
_audit_contact_author_name         ''
_audit_contact_author_phone        ?
_publ_contact_author_id_orcid      ?
_publ_section_references
;
Dolomanov, O.V., Bourhis, L.J., Gildea, R.J, Howard, J.A.K. & Puschmann, H.
 (2009), J. Appl. Cryst. 42, 339-341.

Sheldrick, G.M. (2015). Acta Cryst. A71, 3-8.

Sheldrick, G.M. (2015). Acta Cryst. C71, 3-8.
;
_chemical_name_common              ?
_chemical_name_systematic          ?
_chemical_formula_moiety           'C60 H86 N2 S2 Si4 Sn2'
_chemical_formula_sum              'C60 H86 N2 S2 Si4 Sn2'
_chemical_formula_weight           1249.16
_chemical_melting_point            ?
_chemical_oxdiff_formula           'C44 H50 N3 S1 Si2 Sn1'
loop_
  _atom_type_symbol
  _atom_type_description
  _atom_type_scat_dispersion_real
  _atom_type_scat_dispersion_imag
  _atom_type_scat_source
 'C' 'C' 0.0181 0.0091 'International Tables Vol C Tables 4.2.6.8 and 6.1.1.4'
 'H' 'H' 0.0000 0.0000 'International Tables Vol C Tables 4.2.6.8 and 6.1.1.4'
 'N' 'N' 0.0311 0.0180 'International Tables Vol C Tables 4.2.6.8 and 6.1.1.4'
 'S' 'S' 0.3331 0.5567 'International Tables Vol C Tables 4.2.6.8 and 6.1.1.4'
 'Si' 'Si' 0.2541 0.3302 'International Tables Vol C Tables 4.2.6.8 and 6.1.1.4'
 'Sn' 'Sn' 0.0259 5.4591 'International Tables Vol C Tables 4.2.6.8 and 6.1.1.4'

_shelx_space_group_comment
;
The symmetry employed for this shelxl refinement is uniquely defined
by the following loop, which should always be used as a source of
symmetry information in preference to the above space-group names.
They are only intended as comments.
;
_space_group_crystal_system        'monoclinic'
_space_group_IT_number             15
_space_group_name_H-M_alt          'I 1 2/a 1'
_space_group_name_Hall             '-I 2ya'
loop_
  _space_group_symop_operation_xyz
 'x, y, z'
 '-x+1/2, y, -z'
 'x+1/2, y+1/2, z+1/2'
 '-x+1, y+1/2, -z+1/2'
 '-x, -y, -z'
 'x-1/2, -y, z'
 '-x+1/2, -y+1/2, -z+1/2'
 'x, -y+1/2, z+1/2'

_cell_length_a                     22.29380(10)
_cell_length_b                     15.04860(10)
_cell_length_c                     42.5084(2)
_cell_angle_alpha                  90
_cell_angle_beta                   90.1440(10)
_cell_angle_gamma                  90
_cell_volume                       14261.12(13)
_cell_formula_units_Z              8
_cell_measurement_reflns_used      66973
_cell_measurement_temperature      150.01(18)
_cell_measurement_theta_max        76.1870
_cell_measurement_theta_min        3.5040
_shelx_estimated_absorpt_T_max     0.679
_shelx_estimated_absorpt_T_min     0.171
_exptl_absorpt_coefficient_mu      7.002
_exptl_absorpt_correction_T_max    1.000
_exptl_absorpt_correction_T_min    0.268
_exptl_absorpt_correction_type     gaussian
_exptl_absorpt_process_details
;
CrysAlisPro 1.171.41.93a (Rigaku Oxford Diffraction, 2020)
Numerical absorption correction based on gaussian integration over
a multifaceted crystal model
Empirical absorption correction using spherical harmonics,
implemented in SCALE3 ABSPACK scaling algorithm.
;
_exptl_absorpt_special_details     ?
_exptl_crystal_colour              'clear colourless'
_exptl_crystal_colour_lustre       clear
_exptl_crystal_colour_modifier     .
_exptl_crystal_colour_primary      colourless
_exptl_crystal_density_diffrn      1.164
_exptl_crystal_density_meas        ?
_exptl_crystal_density_method      ?
_exptl_crystal_description         plate
_exptl_crystal_F_000               5184
loop_
  _exptl_crystal_face_index_h
  _exptl_crystal_face_index_k
  _exptl_crystal_face_index_l
  _exptl_crystal_face_perp_dist
 1 9 -7 0.0307
 -1 -9 7 0.0517
 -14 0 -2 0.1869
 14 0 2 0.1869
 0 0 28 0.0278
 0 0 -28 0.0278
 0 -9 7 0.0446

_exptl_crystal_size_max            0.39
_exptl_crystal_size_mid            0.1
_exptl_crystal_size_min            0.06
loop_
  _exptl_oxdiff_crystal_face_indexfrac_h
  _exptl_oxdiff_crystal_face_indexfrac_k
  _exptl_oxdiff_crystal_face_indexfrac_l
  _exptl_oxdiff_crystal_face_x
  _exptl_oxdiff_crystal_face_y
  _exptl_oxdiff_crystal_face_z
 0.8181 9.4367 -6.9550 -0.0040 -0.2795 0.9601
 -0.8181 -9.4367 6.9550 0.0040 0.2795 -0.9601
 -14.4244 -0.3621 -1.8510 0.0251 0.9780 0.2070
 14.4244 0.3621 1.8510 -0.0251 -0.9780 -0.2070
 -0.2213 0.0345 27.5932 -0.9661 0.0233 -0.2571
 0.2213 -0.0345 -27.5932 0.9661 -0.0233 0.2571
 -0.0026 -8.9964 6.9970 -0.0063 0.2143 -0.9309

_exptl_transmission_factor_max     ?
_exptl_transmission_factor_min     ?
_diffrn_reflns_av_R_equivalents    0.0593
_diffrn_reflns_av_unetI/netI       0.0215
_diffrn_reflns_Laue_measured_fraction_full  1.000
_diffrn_reflns_Laue_measured_fraction_max  0.996
_diffrn_reflns_limit_h_max         28
_diffrn_reflns_limit_h_min         -27
_diffrn_reflns_limit_k_max         18
_diffrn_reflns_limit_k_min         -17
_diffrn_reflns_limit_l_max         53
_diffrn_reflns_limit_l_min         -53
_diffrn_reflns_number              189830
_diffrn_reflns_point_group_measured_fraction_full  1.000
_diffrn_reflns_point_group_measured_fraction_max  0.996
_diffrn_reflns_theta_full          67.684
_diffrn_reflns_theta_max           76.294
_diffrn_reflns_theta_min           3.115
_diffrn_ambient_environment        N~2~
_diffrn_ambient_temperature        150.01(18)
_diffrn_detector                   'CCD plate'
_diffrn_detector_area_resol_mean   10.4102
_diffrn_detector_type              Atlas
_diffrn_measured_fraction_theta_full  1.000
_diffrn_measured_fraction_theta_max  0.996
_diffrn_measurement_details
;
List of Runs (angles in degrees, time in seconds):

  # Type    Start    End  Width  t~exp~   \w     \q     \k     \f   Frames
--------------------------------------------------------------------------
  1  \w   -109.00 -24.00   1.00    1.50    --  -42.53 -38.00 -90.00   85
  2  \w    -44.00  -1.00   1.00    1.50    --  -42.53  57.00-120.00   43
  3  \w      0.00  29.00   1.00    1.50    --  -42.53  19.00-150.00   29
  4  \w     40.00  67.00   1.00    6.00    --  111.00 -45.00 -60.00   27
  5  \w     87.00 124.00   1.00    6.00    --  111.00  45.00  30.00   37
  6  \w     39.00  74.00   1.00    6.00    --  111.00-125.00 -60.00   35
  7  \w     46.00  80.00   1.00    6.00    --  111.00 -61.00 150.00   34
  8  \w     79.00 112.00   1.00    6.00    --  111.00-125.00 -60.00   33
  9  \w     40.00  66.00   1.00    6.00    --  111.00 -45.00 150.00   26
 10  \w     90.00 159.00   1.00    6.00    --  111.00  45.00  90.00   69
 11  \w     40.00  70.00   1.00    6.00    --  111.00 -45.00   0.00   30
 12  \w    141.00 171.00   1.00    6.00    --  111.00  45.00  30.00   30
 13  \w     53.00  79.00   1.00    6.00    --  111.00 -61.00-180.00   26
 14  \w     41.00  82.00   1.00    6.00    --  111.00 -61.00 -60.00   41
 15  \w     44.00  93.00   1.00    6.00    --  111.00 -61.00  90.00   49
 16  \w    -10.00  16.00   1.00    1.50    --  -42.53  38.00 120.00   26
 17  \w     -5.00  31.00   1.00    1.50    --  -42.53  19.00-180.00   36
 18  \w      7.00  34.00   1.00    1.50    --  -42.53  19.00-120.00   27
 19  \w     -5.00  35.00   1.00    1.50    --  -42.53  19.00  90.00   40
 20  \w    -22.00  24.00   1.00    1.50    --  -42.53  38.00  30.00   46
 21  \w     70.00 129.00   1.00    1.50    --   42.53 178.00  60.00   59
 22  \w     54.00  83.00   1.00    1.50    --   42.53-104.00 129.00   29
 23  \w     86.00 113.00   1.00    1.50    --   42.53 178.00-180.00   27
 24  \w     12.00  52.00   1.00    1.50    --   42.53-104.00 129.00   40
 25  \w     53.00  88.00   1.00    6.00    --  111.00 -61.00-120.00   35
 26  \w     40.00  71.00   1.00    6.00    --  111.00 -45.00  90.00   31
 27  \w    101.00 130.00   1.00    6.00    --  111.00 125.00 -60.00   29
 28  \w    120.00 147.00   1.00    6.00    --  111.00 125.00 -90.00   27
 29  \w     49.00  76.00   1.00    6.00    --  111.00 -95.00 -30.00   27
 30  \w     51.00  78.00   1.00    6.00    --  111.00 -77.00   0.00   27
 31  \w    100.00 126.00   1.00    6.00    --  111.00-143.00 -44.55   26
 32  \w     40.00  65.00   1.00    6.00    --  111.00 -45.00-180.00   25
 33  \w     84.00 112.00   1.00    6.00    --  111.00-125.00-120.00   28
 34  \w     39.00  65.00   1.00    6.00    --  111.00-125.00-120.00   26
 35  \w     81.00 108.00   1.00    6.00    --  111.00-104.00 129.00   27
 36  \w    137.00 172.00   1.00    6.00    --  111.00  77.00 -60.00   35
 37  \w     69.00 112.00   1.00    6.00    --  111.00-125.00  90.00   43
 38  \w    126.00 170.00   1.00    6.00    --  111.00  45.00 120.00   44
 39  \w     55.00  87.00   1.00    6.00    --  111.00 -61.00  30.00   32
 40  \w     89.00 123.00   1.00    6.00    --  111.00  45.00 120.00   34
 41  \w    105.00 178.00   1.00    6.00    --  111.00  45.00   0.00   73
 42  \w     65.00 109.00   1.00    6.00    --  111.00-125.00 120.00   44
 43  \w     67.00 110.00   1.00    6.00    --  111.00-125.00  60.00   43
 44  \w    149.00 176.00   1.00    6.00    --  111.00 125.00 -90.00   27
 45  \w    118.00 161.00   1.00    6.00    --  111.00  77.00-180.00   43
 46  \w    123.00 162.00   1.00    6.00    --  111.00 125.00   0.00   39
 47  \w     81.00 106.00   1.00    6.00    --  111.00 -95.00 -30.00   25
 48  \w    108.00 178.00   1.00    6.00    --  111.00  45.00  60.00   70
 49  \w     40.00  66.00   1.00    6.00    --  111.00-125.00   0.00   26
 50  \w     81.00 112.00   1.00    6.00    --  111.00-125.00   0.00   31
 51  \w    105.00 131.00   1.00    6.00    --  111.00 125.00-120.00   26
 52  \w    153.00 178.00   1.00    6.00    --  111.00 125.00-120.00   25
 53  \w     68.00 109.00   1.00    6.00    --  111.00 -77.00 150.00   41
 54  \w     67.00  92.00   1.00    6.00    --  111.00 -61.00 -60.00   25
 55  \w     94.00 122.00   1.00    6.00    --  111.00-137.00 -13.39   28
 56  \w     47.00  73.00   1.00    6.00    --  111.00-137.00 -13.39   26
 57  \w    108.00 134.00   1.00    6.00    --  111.00 104.00-130.00   26
 58  \w      3.00  30.00   1.00    1.50    --   38.00  89.00  85.51   27
 59  \w      3.00  28.00   1.00    1.50    --   38.00  88.00 -97.59   25
 60  \w   -109.00 -16.00   1.00    1.50    --  -42.78 -57.00  60.00   93
 61  \w    -66.00 -22.00   1.00    1.50    --  -42.78 -38.00 150.00   44
 62  \w   -112.00 -70.00   1.00    1.50    --  -42.78 -38.00 150.00   42
 63  \w     14.00  39.00   1.00    1.50    --   46.00  80.00  -8.24   25
 64  \w     14.00  39.00   1.00    1.50    --   46.00  81.00 -63.27   25
 65  \w     14.00  39.00   1.00    1.50    --   46.00  81.00 116.87   25
 66  \w     14.00  39.00   1.00    1.50    --   46.00  81.00-179.60   25
 67  \w     28.00  54.00   1.00    1.50    --   58.00  71.00-127.89   26
 68  \w     30.00  56.00   1.00    1.50    --   58.00  68.00  65.15   26
 69  \w     95.00 125.00   1.00    1.50    --   58.00  68.00  65.15   30
 70  \w     32.00  58.00   1.00    1.50    --   62.00  71.00 136.19   26
 71  \w     34.00  60.00   1.00    1.50    --   62.00  71.00 -34.12   26
 72  \w     99.00 131.00   1.00    1.50    --   62.00  71.00 136.19   32
 73  \w     33.00  59.00   1.00    1.50    --   62.00  69.00   0.82   26
 74  \w     36.00  61.00   1.00    1.50    --   66.00  71.00-122.22   25
 75  \w    112.00 137.00   1.00    1.50    --   66.00  69.00  78.88   25
 76  \w     36.00  62.00   1.00    1.50    --   66.00  70.00  18.36   26
 77  \w     36.00  62.00   1.00    1.50    --   66.00  70.00 -84.89   26
 78  \w     37.00  62.00   1.00    1.50    --   66.00  69.00  78.88   25
 79  \w     40.00  65.00   1.00    1.50    --   70.00  71.00 167.81   25
 80  \w    109.00 135.00   1.00    1.50    --   74.00  70.00-179.68   26
 81  \w     44.00  73.00   1.00    1.50    --   74.00  70.00-179.68   29
 82  \w     44.00  70.00   1.00    1.50    --   74.00  70.00 103.57   26
 83  \w     51.00  77.00   1.00    6.00    --   78.00  60.00 -66.07   26
 84  \w     51.00  77.00   1.00    6.00    --   78.00  65.00 128.44   26
 85  \w     49.00  75.00   1.00    6.00    --   78.00  68.00  32.28   26
 86  \w     54.00  80.00   1.00    6.00    --   82.00  65.00 -22.23   26
 87  \w     52.00  77.00   1.00    6.00    --   82.00  71.00 -56.31   25
 88  \w     53.00  79.00   1.00    6.00    --   82.00  68.00 -69.66   26
 89  \w     54.00  80.00   1.00    6.00    --   82.00  63.00-137.33   26
 90  \w     58.00  84.00   1.00    6.00    --   86.00  63.00  -3.91   26
 91  \w     57.00  84.00   1.00    6.00    --   86.00  69.00 139.17   27
 92  \w     62.00  87.00   1.00    6.00    --   90.00  64.00  68.72   25
 93  \w     61.00  87.00   1.00    6.00    --   90.00  67.00  86.14   26
 94  \w     67.00  93.00   1.00    6.00    --   94.00  58.00-179.80   26
 95  \w     67.00  93.00   1.00    6.00    --   94.00  64.00-127.21   26
 96  \w     68.00  93.00   1.00    6.00    --   98.00  70.00 -72.75   25
 97  \w     68.00  93.00   1.00    6.00    --   98.00  71.00  27.95   25
 98  \w     74.00  99.00   1.00    6.00    --  102.00  64.00-119.81   25
 99  \w     77.00 102.00   1.00    6.00    --  106.00  67.00 -46.54   25
100  \w    144.00 175.00   1.00    6.00    --  110.00  66.00 154.83   31
101  \w     81.00 118.00   1.00    6.00    --  110.00  66.00 154.83   37
102  \w    147.00 173.00   1.00    6.00    --  111.00  61.00  90.00   26
103  \w     81.00 126.00   1.00    6.00    --  111.00  71.00 116.90   45
104  \w     85.00 111.00   1.00    6.00    --  111.00  61.00  90.00   26
105  \w     82.00 138.00   1.00    6.00    --  111.00  67.00 -77.53   56
106  \w    127.00 176.00   1.00    6.00    --  111.00  53.00-148.65   49
107  \w     85.00 116.00   1.00    6.00    --  111.00  53.00-148.65   31
108  \w    152.00 178.00   1.00    6.00    --  111.00  61.00 -30.00   26
109  \w     83.00 127.00   1.00    6.00    --  111.00  61.00 -30.00   44
110  \w     84.00 135.00   1.00    6.00    --  111.00  61.00  30.00   51
111  \w     41.00  71.00   1.00    6.00    --  111.00 -45.00  30.00   30
112  \w     81.00 132.00   1.00    6.00    --  111.00  71.00   0.23   51
113  \w    149.00 175.00   1.00    6.00    --  111.00  61.00-180.00   26
114  \w     83.00 170.00   1.00    6.00    --  111.00  61.00 150.00   87
115  \w     83.00 135.00   1.00    6.00    --  111.00  61.00-180.00   52
116  \w    135.00 176.00   1.00    6.00    --  111.00  61.00-105.26   41
117  \w    141.00 166.00   1.00    6.00    --  111.00  61.00 -90.00   25
118  \w     83.00 114.00   1.00    6.00    --  111.00  61.00-105.26   31
119  \w     83.00 151.00   1.00    6.00    --  111.00  61.00 -60.00   68
120  \w     83.00 126.00   1.00    6.00    --  111.00  61.00 -90.00   43
121  \w     83.00 108.00   1.00    6.00    --  111.00  61.00  60.00   25
122  \w     83.00 108.00   1.00    6.00    --  111.00  61.00   0.00   25
123  \w     84.00 178.00   1.00    6.00    --  111.00  60.00-130.86   94
124  \w    140.00 167.00   1.00    6.00    --  111.00  71.00 116.90   27
;
_diffrn_measurement_device         'four-circle diffractometer'
_diffrn_measurement_device_type    'SuperNova, Dual, Cu at home/near, Atlas'
_diffrn_measurement_method         '\w scans'
_diffrn_orient_matrix_type        
 'CrysAlisPro convention (1999,Acta A55,543-557)'
_diffrn_orient_matrix_UB_11        0.0034122000
_diffrn_orient_matrix_UB_12        -0.0264807000
_diffrn_orient_matrix_UB_13        -0.0349523000
_diffrn_orient_matrix_UB_21        -0.0672560000
_diffrn_orient_matrix_UB_22        -0.0235408000
_diffrn_orient_matrix_UB_23        0.0003363000
_diffrn_orient_matrix_UB_31        -0.0155320000
_diffrn_orient_matrix_UB_32        0.0960451000
_diffrn_orient_matrix_UB_33        -0.0095607000
_diffrn_radiation_monochromator    mirror
_diffrn_radiation_probe            x-ray
_diffrn_radiation_type             'Cu K\a'
_diffrn_radiation_wavelength       1.54184
_diffrn_source                     'micro-focus sealed X-ray tube'
_diffrn_source_type                'SuperNova (Cu) X-ray Source'
_reflns_Friedel_coverage           0.000
_reflns_Friedel_fraction_full      .
_reflns_Friedel_fraction_max       .
_reflns_number_gt                  12934
_reflns_number_total               14884
_reflns_special_details
;
 Reflections were merged by SHELXL according to the crystal
 class for the calculation of statistics and refinement.
 
 Structure factors included contributions from the .fab file.
 
 _reflns_Friedel_fraction is defined as the number of unique
 Friedel pairs measured divided by the number that would be
 possible theoretically, ignoring centric projections and
 systematic absences.
;
_reflns_threshold_expression       'I > 2\s(I)'
_computing_cell_refinement         'CrysAlisPro 1.171.41.93a (Rigaku OD, 2020)'
_computing_data_collection         'CrysAlisPro 1.171.41.93a (Rigaku OD, 2020)'
_computing_data_reduction          'CrysAlisPro 1.171.41.93a (Rigaku OD, 2020)'
_computing_molecular_graphics      'Olex2 1.5 (Dolomanov et al., 2009)'
_computing_publication_material    'Olex2 1.5 (Dolomanov et al., 2009)'
_computing_structure_refinement    'SHELXL 2018/3 (Sheldrick, 2015)'
_computing_structure_solution      'SHELXT 2018/2 (Sheldrick, 2018)'
_refine_diff_density_max           0.479
_refine_diff_density_min           -0.420
_refine_diff_density_rms           0.059
_refine_ls_extinction_coef         .
_refine_ls_extinction_method       none
_refine_ls_goodness_of_fit_ref     1.025
_refine_ls_hydrogen_treatment      constr
_refine_ls_matrix_type             full
_refine_ls_number_parameters       655
_refine_ls_number_reflns           14884
_refine_ls_number_restraints       87
_refine_ls_R_factor_all            0.0310
_refine_ls_R_factor_gt             0.0246
_refine_ls_restrained_S_all        1.037
_refine_ls_shift/su_max            0.004
_refine_ls_shift/su_mean           0.000
_refine_ls_structure_factor_coef   Fsqd
_refine_ls_weighting_details      
 'w=1/[\s^2^(Fo^2^)+(0.0388P)^2^+6.3047P] where P=(Fo^2^+2Fc^2^)/3'
_refine_ls_weighting_scheme        calc
_refine_ls_wR_factor_gt            0.0619
_refine_ls_wR_factor_ref           0.0652
_refine_special_details            ?
_olex2_refinement_description
;
1. Fixed Uiso
 At 1.2 times of:
  All C(H) groups
 At 1.5 times of:
  All C(H,H,H) groups
2. Uiso/Uaniso restraints and constraints
C25 \\sim C24 \\sim C22 \\sim C23 \\sim C27 \\sim C26 \\sim C29: within 2A with
sigma of 0.005 and sigma for terminal atoms of 0.01 within 2A
3. Rigid body (RIGU) restrains
 C29, C25, C26, C27, C22, C23, C24
 with sigma for 1-2 distances of 0.01 and sigma for 1-3 distances of 0.01
4.a Aromatic/amide H refined with riding coordinates:
 C56(H56), C54(H54), C41(H41), C11(H11), C9(H9), C39(H39), C24(H24), C17(H17),
 C15(H15), C10(H10), C40(H40), C45(H45), C47(H47), C26(H26)
4.b Idealised Me refined as rotating group:
 C2(H2A,H2B,H2C), C34(H34A,H34B,H34C), C58(H58A,H58B,H58C), C28(H28A,H28B,
 H28C), C33(H33A,H33B,H33C), C36(H36A,H36B,H36C), C31(H31A,H31B,H31C), C4(H4A,
 H4B,H4C), C19(H19A,H19B,H19C), C21(H21A,H21B,H21C), C60(H60A,H60B,H60C),
 C6(H6A,H6B,H6C), C5(H5A,H5B,H5C), C51(H51A,H51B,H51C), C59(H59A,H59B,H59C),
 C30(H30A,H30B,H30C), C3(H3A,H3B,H3C), C32(H32A,H32B,H32C), C1(H1A,H1B,H1C),
 C49(H49A,H49B,H49C), C35(H35A,H35B,H35C), C50(H50A,H50B,H50C), C20(H20A,H20B,
 H20C), C29(H29A,H29B,H29C)
;
_atom_sites_solution_hydrogens     geom
_atom_sites_solution_primary       dual
_atom_sites_solution_secondary     ?
loop_
  _atom_site_label
  _atom_site_type_symbol
  _atom_site_fract_x
  _atom_site_fract_y
  _atom_site_fract_z
  _atom_site_U_iso_or_equiv
  _atom_site_adp_type
  _atom_site_occupancy
  _atom_site_site_symmetry_order
  _atom_site_calc_flag
  _atom_site_refinement_flags_posn
  _atom_site_refinement_flags_adp
  _atom_site_refinement_flags_occupancy
  _atom_site_disorder_assembly
  _atom_site_disorder_group
 Sn2 Sn 0.38750(2) 0.64773(2) 0.37681(2) 0.02383(4) Uani 1 1 d . . . . .
 Sn1 Sn 0.39720(2) 0.45323(2) 0.33815(2) 0.02437(4) Uani 1 1 d . . . . .
 S2 S 0.38263(2) 0.60596(3) 0.32188(2) 0.02764(9) Uani 1 1 d . . . . .
 S1 S 0.40435(2) 0.49540(3) 0.39301(2) 0.02833(9) Uani 1 1 d . . . . .
 Si2 Si 0.26022(2) 0.43152(4) 0.30756(2) 0.03212(12) Uani 1 1 d . . . . .
 Si4 Si 0.50343(2) 0.77006(4) 0.35278(2) 0.03282(12) Uani 1 1 d . . . . .
 Si3 Si 0.49591(3) 0.72723(4) 0.42179(2) 0.03450(12) Uani 1 1 d . . . . .
 Si1 Si 0.30473(3) 0.28763(4) 0.35135(2) 0.03687(13) Uani 1 1 d . . . . .
 N1 N 0.31786(7) 0.38598(12) 0.33053(4) 0.0298(3) Uani 1 1 d . . . . .
 N2 N 0.46324(7) 0.72336(12) 0.38428(4) 0.0291(3) Uani 1 1 d . . . . .
 C53 C 0.28898(9) 0.81046(14) 0.31567(5) 0.0312(4) Uani 1 1 d . . . . .
 C7 C 0.47799(8) 0.39112(14) 0.31820(4) 0.0271(4) Uani 1 1 d . . . . .
 C52 C 0.30281(8) 0.82091(14) 0.34776(5) 0.0289(4) Uani 1 1 d . . . . .
 C13 C 0.51877(8) 0.32722(15) 0.37100(5) 0.0309(4) Uani 1 1 d . . . . .
 C56 C 0.35843(10) 0.95385(14) 0.33496(6) 0.0363(5) Uani 1 1 d . . . . .
 H56 H 0.381883 1.003166 0.341573 0.044 Uiso 1 1 calc R U . . .
 C57 C 0.33760(9) 0.89403(14) 0.35749(5) 0.0330(4) Uani 1 1 d . . . . .
 C22 C 0.44439(9) 0.43446(14) 0.26147(4) 0.0301(4) Uani 1 1 d . U . . .
 C38 C 0.26710(9) 0.66275(15) 0.41614(5) 0.0330(4) Uani 1 1 d . . . . .
 C43 C 0.29242(9) 0.60478(17) 0.44158(5) 0.0360(5) Uani 1 1 d . . . . .
 C8 C 0.48735(9) 0.39882(14) 0.28549(5) 0.0292(4) Uani 1 1 d . . . . .
 C37 C 0.30018(8) 0.70065(14) 0.39127(4) 0.0272(4) Uani 1 1 d . . . . .
 C54 C 0.31144(10) 0.87165(15) 0.29395(5) 0.0346(4) Uani 1 1 d . . . . .
 H54 H 0.302730 0.863567 0.272251 0.042 Uiso 1 1 calc R U . . .
 C12 C 0.52295(9) 0.34955(15) 0.33652(5) 0.0305(4) Uani 1 1 d . . . . .
 C18 C 0.53761(9) 0.38795(17) 0.39383(5) 0.0362(5) Uani 1 1 d . . . . .
 C14 C 0.50359(9) 0.24012(17) 0.37972(5) 0.0395(5) Uani 1 1 d . . . . .
 C2 C 0.28478(10) 0.50498(16) 0.27468(5) 0.0360(4) Uani 1 1 d . . . . .
 H2A H 0.280315 0.567298 0.280944 0.054 Uiso 1 1 calc R U . . .
 H2B H 0.260013 0.493322 0.256055 0.054 Uiso 1 1 calc R U . . .
 H2C H 0.326931 0.492919 0.269768 0.054 Uiso 1 1 calc R U . . .
 C42 C 0.27205(9) 0.76478(15) 0.37197(5) 0.0308(4) Uani 1 1 d . . . . .
 C55 C 0.34589(10) 0.94348(15) 0.30304(5) 0.0368(5) Uani 1 1 d . . . . .
 C34 C 0.45970(9) 0.79356(15) 0.31632(5) 0.0329(4) Uani 1 1 d . . . . .
 H34A H 0.462622 0.742723 0.301993 0.049 Uiso 1 1 calc R U . . .
 H34B H 0.475920 0.846610 0.306022 0.049 Uiso 1 1 calc R U . . .
 H34C H 0.417560 0.803707 0.321751 0.049 Uiso 1 1 calc R U . . .
 C23 C 0.40529(10) 0.37473(17) 0.24644(5) 0.0382(5) Uani 1 1 d . U . . .
 C41 C 0.21140(10) 0.78466(17) 0.37643(6) 0.0399(5) Uani 1 1 d . . . . .
 H41 H 0.192812 0.827804 0.363323 0.048 Uiso 1 1 calc R U . . .
 C44 C 0.31810(10) 0.6457(2) 0.46806(5) 0.0458(6) Uani 1 1 d . . . . .
 C11 C 0.57600(10) 0.32051(19) 0.32248(5) 0.0431(6) Uani 1 1 d . . . . .
 H11 H 0.606416 0.294382 0.335149 0.052 Uiso 1 1 calc R U . . .
 C9 C 0.54076(10) 0.36654(18) 0.27219(5) 0.0393(5) Uani 1 1 d . . . . .
 H9 H 0.546406 0.370637 0.250093 0.047 Uiso 1 1 calc R U . . .
 C27 C 0.45065(11) 0.52102(16) 0.24974(5) 0.0419(5) Uani 1 1 d . U . . .
 C58 C 0.24844(10) 0.73753(17) 0.30407(6) 0.0408(5) Uani 1 1 d . . . . .
 H58A H 0.255599 0.683499 0.316389 0.061 Uiso 1 1 calc R U . . .
 H58B H 0.256797 0.725699 0.281840 0.061 Uiso 1 1 calc R U . . .
 H58C H 0.206518 0.755889 0.306426 0.061 Uiso 1 1 calc R U . . .
 C28 C 0.39891(12) 0.28076(17) 0.25776(7) 0.0514(6) Uani 1 1 d . . . . .
 H28A H 0.436341 0.248422 0.253940 0.077 Uiso 1 1 calc R U . . .
 H28B H 0.366015 0.251733 0.246389 0.077 Uiso 1 1 calc R U . . .
 H28C H 0.390194 0.280767 0.280346 0.077 Uiso 1 1 calc R U . . .
 C33 C 0.58014(10) 0.71901(19) 0.42120(6) 0.0456(6) Uani 1 1 d . . . . .
 H33A H 0.592021 0.662434 0.411655 0.068 Uiso 1 1 calc R U . . .
 H33B H 0.595604 0.722060 0.442777 0.068 Uiso 1 1 calc R U . . .
 H33C H 0.596642 0.768265 0.408874 0.068 Uiso 1 1 calc R U . . .
 C48 C 0.28394(10) 0.51319(18) 0.44120(5) 0.0398(5) Uani 1 1 d . . . . .
 C36 C 0.56560(10) 0.6951(2) 0.34003(6) 0.0540(7) Uani 1 1 d . . . . .
 H36A H 0.593947 0.686996 0.357454 0.081 Uiso 1 1 calc R U . . .
 H36B H 0.586446 0.721668 0.322072 0.081 Uiso 1 1 calc R U . . .
 H36C H 0.549017 0.637331 0.333880 0.081 Uiso 1 1 calc R U . . .
 C39 C 0.20597(10) 0.68371(18) 0.41941(5) 0.0406(5) Uani 1 1 d . . . . .
 H39 H 0.183514 0.656415 0.435733 0.049 Uiso 1 1 calc R U . . .
 C24 C 0.37261(12) 0.4028(2) 0.22026(6) 0.0519(6) Uani 1 1 d . U . . .
 H24 H 0.346393 0.361847 0.210191 0.062 Uiso 1 1 calc R U . . .
 C17 C 0.53615(10) 0.3619(2) 0.42543(5) 0.0473(6) Uani 1 1 d . . . . .
 H17 H 0.547617 0.403477 0.441142 0.057 Uiso 1 1 calc R U . . .
 C31 C 0.47088(11) 0.63195(18) 0.44664(5) 0.0415(5) Uani 1 1 d . . . . .
 H31A H 0.426967 0.630953 0.447522 0.062 Uiso 1 1 calc R U . . .
 H31B H 0.487136 0.638676 0.467951 0.062 Uiso 1 1 calc R U . . .
 H31C H 0.485413 0.576201 0.437496 0.062 Uiso 1 1 calc R U . . .
 C15 C 0.50372(11) 0.2174(2) 0.41148(6) 0.0498(6) Uani 1 1 d . . . . .
 H15 H 0.493241 0.158536 0.417425 0.060 Uiso 1 1 calc R U . . .
 C4 C 0.31858(14) 0.18753(18) 0.32636(8) 0.0562(7) Uani 1 1 d . . . . .
 H4A H 0.291656 0.188728 0.308110 0.084 Uiso 1 1 calc R U . . .
 H4B H 0.311024 0.133689 0.338705 0.084 Uiso 1 1 calc R U . . .
 H4C H 0.360315 0.187685 0.319182 0.084 Uiso 1 1 calc R U . . .
 C10 C 0.58503(10) 0.3291(2) 0.29050(6) 0.0494(6) Uani 1 1 d . . . . .
 H10 H 0.621417 0.309446 0.281239 0.059 Uiso 1 1 calc R U . . .
 C19 C 0.48771(13) 0.17007(19) 0.35568(7) 0.0541(6) Uani 1 1 d . . . . .
 H19A H 0.464595 0.197246 0.338560 0.081 Uiso 1 1 calc R U . . .
 H19B H 0.463662 0.123500 0.365679 0.081 Uiso 1 1 calc R U . . .
 H19C H 0.524557 0.144005 0.347193 0.081 Uiso 1 1 calc R U . . .
 C21 C 0.56191(10) 0.47704(18) 0.38495(6) 0.0452(6) Uani 1 1 d . . . . .
 H21A H 0.592837 0.469802 0.368807 0.068 Uiso 1 1 calc R U . . .
 H21B H 0.579456 0.505569 0.403542 0.068 Uiso 1 1 calc R U . . .
 H21C H 0.529378 0.514146 0.376675 0.068 Uiso 1 1 calc R U . . .
 C40 C 0.17775(10) 0.74309(19) 0.39944(6) 0.0437(5) Uani 1 1 d . . . . .
 H40 H 0.136112 0.755099 0.401483 0.052 Uiso 1 1 calc R U . . .
 C60 C 0.35114(12) 0.91063(18) 0.39173(6) 0.0455(5) Uani 1 1 d . . . . .
 H60A H 0.313709 0.909704 0.403771 0.068 Uiso 1 1 calc R U . . .
 H60B H 0.370419 0.968786 0.394085 0.068 Uiso 1 1 calc R U . . .
 H60C H 0.378087 0.864208 0.399619 0.068 Uiso 1 1 calc R U . . .
 C6 C 0.35341(11) 0.27946(18) 0.38696(6) 0.0464(6) Uani 1 1 d . . . . .
 H6A H 0.395372 0.288579 0.380961 0.070 Uiso 1 1 calc R U . . .
 H6B H 0.348877 0.220489 0.396446 0.070 Uiso 1 1 calc R U . . .
 H6C H 0.341556 0.325016 0.402206 0.070 Uiso 1 1 calc R U . . .
 C45 C 0.33906(11) 0.5921(3) 0.49257(5) 0.0557(8) Uani 1 1 d . . . . .
 H45 H 0.356837 0.619523 0.510442 0.067 Uiso 1 1 calc R U . . .
 C5 C 0.22585(11) 0.27525(19) 0.36618(7) 0.0505(6) Uani 1 1 d . . . . .
 H5A H 0.212269 0.331867 0.375053 0.076 Uiso 1 1 calc R U . . .
 H5B H 0.224715 0.229250 0.382487 0.076 Uiso 1 1 calc R U . . .
 H5C H 0.199434 0.258180 0.348739 0.076 Uiso 1 1 calc R U . . .
 C16 C 0.51865(11) 0.2780(2) 0.43449(6) 0.0532(7) Uani 1 1 d . . . . .
 C46 C 0.33479(11) 0.5010(3) 0.49167(6) 0.0590(8) Uani 1 1 d . . . . .
 C51 C 0.25017(11) 0.46844(18) 0.41489(6) 0.0452(5) Uani 1 1 d . . . . .
 H51A H 0.210986 0.497028 0.412227 0.068 Uiso 1 1 calc R U . . .
 H51B H 0.244446 0.405499 0.419981 0.068 Uiso 1 1 calc R U . . .
 H51C H 0.273091 0.473668 0.395337 0.068 Uiso 1 1 calc R U . . .
 C59 C 0.36933(14) 1.00862(18) 0.27910(6) 0.0521(6) Uani 1 1 d . . . . .
 H59A H 0.344959 1.062794 0.279600 0.078 Uiso 1 1 calc R U . . .
 H59B H 0.367161 0.982016 0.258088 0.078 Uiso 1 1 calc R U . . .
 H59C H 0.411110 1.023392 0.284060 0.078 Uiso 1 1 calc R U . . .
 C25 C 0.37699(14) 0.4868(2) 0.20863(6) 0.0607(7) Uani 1 1 d . U . . .
 C30 C 0.49453(14) 0.58482(18) 0.26385(7) 0.0592(8) Uani 1 1 d . . . . .
 H30A H 0.489267 0.586327 0.286727 0.089 Uiso 1 1 calc R U . . .
 H30B H 0.487629 0.644284 0.255172 0.089 Uiso 1 1 calc R U . . .
 H30C H 0.535443 0.565646 0.258909 0.089 Uiso 1 1 calc R U . . .
 C47 C 0.30618(11) 0.4621(2) 0.46601(6) 0.0515(7) Uani 1 1 d . . . . .
 H47 H 0.301697 0.399364 0.465359 0.062 Uiso 1 1 calc R U . . .
 C3 C 0.21775(14) 0.3400(2) 0.28750(8) 0.0626(8) Uani 1 1 d . . . . .
 H3A H 0.243778 0.310896 0.272066 0.094 Uiso 1 1 calc R U . . .
 H3B H 0.182598 0.364859 0.276768 0.094 Uiso 1 1 calc R U . . .
 H3C H 0.204680 0.296374 0.303167 0.094 Uiso 1 1 calc R U . . .
 C32 C 0.47791(13) 0.8331(2) 0.44292(6) 0.0526(6) Uani 1 1 d . . . . .
 H32A H 0.491409 0.883825 0.430314 0.079 Uiso 1 1 calc R U . . .
 H32B H 0.498410 0.833800 0.463341 0.079 Uiso 1 1 calc R U . . .
 H32C H 0.434490 0.837196 0.446167 0.079 Uiso 1 1 calc R U . . .
 C26 C 0.41549(14) 0.5456(2) 0.22343(6) 0.0575(7) Uani 1 1 d . U . . .
 H26 H 0.418381 0.604640 0.215647 0.069 Uiso 1 1 calc R U . . .
 C1 C 0.20612(12) 0.4967(2) 0.33194(7) 0.0540(7) Uani 1 1 d . . . . .
 H1A H 0.186997 0.457288 0.347280 0.081 Uiso 1 1 calc R U . . .
 H1B H 0.175384 0.522899 0.318269 0.081 Uiso 1 1 calc R U . . .
 H1C H 0.227624 0.544120 0.343042 0.081 Uiso 1 1 calc R U . . .
 C49 C 0.32158(14) 0.7447(2) 0.47082(7) 0.0622(8) Uani 1 1 d . . . . .
 H49A H 0.341076 0.769135 0.452083 0.093 Uiso 1 1 calc R U . . .
 H49B H 0.344924 0.760527 0.489558 0.093 Uiso 1 1 calc R U . . .
 H49C H 0.281006 0.769190 0.472616 0.093 Uiso 1 1 calc R U . . .
 C35 C 0.53340(15) 0.8819(2) 0.36494(7) 0.0626(8) Uani 1 1 d . . . . .
 H35A H 0.499881 0.921472 0.370041 0.094 Uiso 1 1 calc R U . . .
 H35B H 0.556684 0.907496 0.347636 0.094 Uiso 1 1 calc R U . . .
 H35C H 0.559234 0.875036 0.383465 0.094 Uiso 1 1 calc R U . . .
 C50 C 0.36016(15) 0.4440(3) 0.51777(8) 0.0862(14) Uani 1 1 d . . . . .
 H50A H 0.400671 0.424520 0.512125 0.129 Uiso 1 1 calc R U . . .
 H50B H 0.334436 0.391936 0.520846 0.129 Uiso 1 1 calc R U . . .
 H50C H 0.361835 0.478623 0.537285 0.129 Uiso 1 1 calc R U . . .
 C20 C 0.51656(18) 0.2525(3) 0.46912(7) 0.0854(12) Uani 1 1 d . . . . .
 H20A H 0.547121 0.286100 0.480706 0.128 Uiso 1 1 calc R U . . .
 H20B H 0.524388 0.188743 0.471333 0.128 Uiso 1 1 calc R U . . .
 H20C H 0.476818 0.266335 0.477624 0.128 Uiso 1 1 calc R U . . .
 C29 C 0.34005(19) 0.5171(4) 0.18069(7) 0.1006(16) Uani 1 1 d . U . . .
 H29A H 0.329865 0.465726 0.167567 0.151 Uiso 1 1 calc R U . . .
 H29B H 0.363249 0.559851 0.168284 0.151 Uiso 1 1 calc R U . . .
 H29C H 0.303134 0.545433 0.188137 0.151 Uiso 1 1 calc R U . . .

loop_
  _atom_site_aniso_label
  _atom_site_aniso_U_11
  _atom_site_aniso_U_22
  _atom_site_aniso_U_33
  _atom_site_aniso_U_23
  _atom_site_aniso_U_13
  _atom_site_aniso_U_12
 Sn2 0.01841(6) 0.03268(7) 0.02039(6) -0.00056(4) 0.00026(4) -0.00015(4)
 Sn1 0.01847(6) 0.03046(7) 0.02418(6) -0.00069(4) -0.00089(4) 0.00080(4)
 S2 0.0297(2) 0.0318(2) 0.02136(19) -0.00034(17) -0.00139(16) 0.00068(18)
 S1 0.0263(2) 0.0358(3) 0.0229(2) 0.00229(17) -0.00043(16) 0.00171(18)
 Si2 0.0220(2) 0.0358(3) 0.0385(3) -0.0010(2) -0.0062(2) 0.0004(2)
 Si4 0.0259(2) 0.0442(3) 0.0283(3) 0.0041(2) -0.0012(2) -0.0082(2)
 Si3 0.0298(3) 0.0490(3) 0.0246(2) -0.0018(2) -0.0052(2) -0.0055(2)
 Si1 0.0267(3) 0.0314(3) 0.0525(3) 0.0052(2) -0.0012(2) -0.0007(2)
 N1 0.0204(7) 0.0312(9) 0.0378(9) 0.0003(7) -0.0047(6) -0.0009(6)
 N2 0.0231(7) 0.0402(10) 0.0241(7) -0.0011(7) -0.0022(6) -0.0066(7)
 C53 0.0253(9) 0.0350(11) 0.0332(10) 0.0006(8) -0.0017(7) 0.0057(8)
 C7 0.0188(8) 0.0364(10) 0.0262(9) -0.0028(7) 0.0001(7) -0.0001(7)
 C52 0.0229(9) 0.0326(10) 0.0314(9) 0.0024(8) 0.0009(7) 0.0042(8)
 C13 0.0184(8) 0.0472(12) 0.0271(9) 0.0014(8) -0.0010(7) 0.0052(8)
 C56 0.0345(11) 0.0291(11) 0.0452(12) -0.0022(9) 0.0029(9) 0.0009(8)
 C57 0.0296(10) 0.0330(11) 0.0365(10) -0.0013(8) 0.0007(8) 0.0045(8)
 C22 0.0300(9) 0.0357(10) 0.0247(8) -0.0021(7) 0.0027(7) 0.0069(8)
 C38 0.0256(9) 0.0447(12) 0.0288(9) 0.0010(8) 0.0027(7) 0.0024(8)
 C43 0.0244(9) 0.0601(15) 0.0237(9) 0.0071(9) 0.0065(7) 0.0027(9)
 C8 0.0239(9) 0.0359(11) 0.0279(9) -0.0026(8) -0.0024(7) -0.0015(8)
 C37 0.0192(8) 0.0369(10) 0.0256(9) -0.0023(8) 0.0026(7) 0.0008(7)
 C54 0.0341(10) 0.0390(11) 0.0308(10) 0.0038(8) 0.0005(8) 0.0069(9)
 C12 0.0218(9) 0.0422(12) 0.0275(9) -0.0022(8) -0.0016(7) 0.0017(8)
 C18 0.0206(9) 0.0547(14) 0.0333(10) -0.0034(9) -0.0016(7) 0.0066(9)
 C14 0.0256(10) 0.0518(14) 0.0411(11) 0.0057(10) -0.0003(8) 0.0054(9)
 C2 0.0309(10) 0.0427(12) 0.0344(10) -0.0019(9) -0.0069(8) 0.0050(9)
 C42 0.0252(9) 0.0387(11) 0.0285(9) 0.0006(8) 0.0014(7) 0.0021(8)
 C55 0.0370(11) 0.0336(11) 0.0400(11) 0.0061(9) 0.0075(9) 0.0063(9)
 C34 0.0331(10) 0.0371(11) 0.0287(9) 0.0018(8) 0.0018(8) -0.0007(8)
 C23 0.0319(10) 0.0481(12) 0.0346(10) -0.0110(9) -0.0066(8) 0.0129(9)
 C41 0.0272(10) 0.0494(13) 0.0430(12) 0.0087(10) 0.0007(9) 0.0068(9)
 C44 0.0299(11) 0.0787(19) 0.0289(10) 0.0002(11) 0.0064(8) 0.0014(11)
 C11 0.0238(10) 0.0714(17) 0.0340(11) 0.0026(11) -0.0019(8) 0.0125(10)
 C9 0.0280(10) 0.0641(15) 0.0258(9) -0.0029(9) 0.0023(8) 0.0050(10)
 C27 0.0500(12) 0.0396(11) 0.0361(10) 0.0030(9) 0.0192(9) 0.0097(10)
 C58 0.0358(11) 0.0451(13) 0.0415(12) 0.0027(10) -0.0085(9) -0.0028(10)
 C28 0.0409(13) 0.0408(13) 0.0723(18) -0.0144(12) -0.0101(12) -0.0022(10)
 C33 0.0313(11) 0.0627(16) 0.0426(12) 0.0048(11) -0.0107(9) -0.0101(10)
 C48 0.0270(10) 0.0579(15) 0.0345(11) 0.0112(10) 0.0079(8) 0.0038(10)
 C36 0.0264(10) 0.094(2) 0.0418(13) 0.0160(13) 0.0050(9) 0.0101(12)
 C39 0.0259(10) 0.0598(15) 0.0362(11) 0.0085(10) 0.0084(8) 0.0021(10)
 C24 0.0442(12) 0.0761(17) 0.0353(11) -0.0177(11) -0.0128(9) 0.0283(12)
 C17 0.0288(11) 0.0822(19) 0.0307(11) -0.0086(11) -0.0041(8) 0.0055(11)
 C31 0.0375(11) 0.0623(15) 0.0247(9) 0.0038(9) -0.0039(8) -0.0059(11)
 C15 0.0349(12) 0.0646(17) 0.0499(14) 0.0215(12) 0.0016(10) 0.0056(11)
 C4 0.0579(16) 0.0348(13) 0.0758(19) -0.0021(12) -0.0013(14) 0.0026(12)
 C10 0.0266(10) 0.088(2) 0.0336(11) -0.0029(12) 0.0037(9) 0.0141(12)
 C19 0.0484(14) 0.0462(15) 0.0677(17) -0.0026(13) -0.0022(13) -0.0017(12)
 C21 0.0296(11) 0.0536(15) 0.0524(14) -0.0120(11) -0.0001(10) -0.0028(10)
 C40 0.0227(9) 0.0604(15) 0.0480(13) 0.0087(11) 0.0055(9) 0.0063(10)
 C60 0.0498(14) 0.0474(14) 0.0394(12) -0.0077(10) -0.0032(10) -0.0015(11)
 C6 0.0352(11) 0.0459(14) 0.0582(15) 0.0192(11) -0.0047(10) 0.0016(10)
 C45 0.0309(11) 0.111(3) 0.0257(10) 0.0056(13) 0.0024(9) 0.0021(13)
 C5 0.0341(12) 0.0509(15) 0.0664(16) 0.0126(12) -0.0004(11) -0.0096(10)
 C16 0.0360(12) 0.091(2) 0.0328(12) 0.0145(13) 0.0004(9) 0.0058(13)
 C46 0.0321(12) 0.110(3) 0.0345(12) 0.0290(14) 0.0057(10) 0.0105(14)
 C51 0.0364(12) 0.0535(15) 0.0458(13) 0.0067(11) 0.0075(10) -0.0007(10)
 C59 0.0652(17) 0.0430(14) 0.0482(14) 0.0072(11) 0.0147(12) -0.0026(12)
 C25 0.0629(15) 0.0904(19) 0.0288(11) 0.0019(12) 0.0022(10) 0.0425(15)
 C30 0.0667(18) 0.0373(13) 0.0740(19) -0.0086(12) 0.0404(15) -0.0099(12)
 C47 0.0356(12) 0.0695(18) 0.0494(14) 0.0231(13) 0.0124(11) 0.0112(11)
 C3 0.0609(17) 0.0494(16) 0.077(2) 0.0034(14) -0.0374(15) -0.0185(13)
 C32 0.0599(16) 0.0626(17) 0.0353(12) -0.0115(11) -0.0117(11) -0.0044(13)
 C26 0.0710(16) 0.0568(15) 0.0449(13) 0.0213(11) 0.0271(12) 0.0327(13)
 C1 0.0411(13) 0.0668(18) 0.0540(15) 0.0168(13) 0.0101(11) 0.0252(13)
 C49 0.0576(16) 0.087(2) 0.0421(14) -0.0188(14) 0.0042(12) -0.0045(16)
 C35 0.079(2) 0.0634(18) 0.0454(14) 0.0087(13) -0.0134(14) -0.0406(16)
 C50 0.0544(18) 0.149(4) 0.0549(18) 0.050(2) 0.0040(14) 0.026(2)
 C20 0.078(2) 0.140(4) 0.0377(15) 0.0256(19) -0.0006(15) 0.001(2)
 C29 0.099(3) 0.163(4) 0.0393(15) 0.016(2) -0.0022(16) 0.088(3)

_geom_special_details
;
 All esds (except the esd in the dihedral angle between two l.s. planes)
 are estimated using the full covariance matrix.  The cell esds are taken
 into account individually in the estimation of esds in distances, angles
 and torsion angles; correlations between esds in cell parameters are only
 used when they are defined by crystal symmetry.  An approximate (isotropic)
 treatment of cell esds is used for estimating esds involving l.s. planes.
;
loop_
  _geom_bond_atom_site_label_1
  _geom_bond_atom_site_label_2
  _geom_bond_distance
  _geom_bond_site_symmetry_2
  _geom_bond_publ_flag
 Sn2 S2 2.4204(4) . ?
 Sn2 S1 2.4225(5) . ?
 Sn2 N2 2.0603(16) . ?
 Sn2 C37 2.1927(18) . ?
 Sn1 S2 2.4218(5) . ?
 Sn1 S1 2.4218(5) . ?
 Sn1 N1 2.0627(16) . ?
 Sn1 C7 2.2010(18) . ?
 Si2 N1 1.7515(17) . ?
 Si2 C2 1.865(2) . ?
 Si2 C3 1.875(3) . ?
 Si2 C1 1.870(3) . ?
 Si4 N2 1.7592(17) . ?
 Si4 C34 1.863(2) . ?
 Si4 C36 1.868(3) . ?
 Si4 C35 1.883(3) . ?
 Si3 N2 1.7522(17) . ?
 Si3 C33 1.882(2) . ?
 Si3 C31 1.867(2) . ?
 Si3 C32 1.874(3) . ?
 Si1 N1 1.7495(18) . ?
 Si1 C4 1.869(3) . ?
 Si1 C6 1.865(3) . ?
 Si1 C5 1.879(3) . ?
 C53 C52 1.406(3) . ?
 C53 C54 1.398(3) . ?
 C53 C58 1.504(3) . ?
 C7 C8 1.412(3) . ?
 C7 C12 1.414(3) . ?
 C52 C57 1.408(3) . ?
 C52 C42 1.499(3) . ?
 C13 C12 1.507(3) . ?
 C13 C18 1.397(3) . ?
 C13 C14 1.404(3) . ?
 C56 H56 0.9500 . ?
 C56 C57 1.395(3) . ?
 C56 C55 1.393(3) . ?
 C57 C60 1.507(3) . ?
 C22 C8 1.497(3) . ?
 C22 C23 1.405(3) . ?
 C22 C27 1.402(3) . ?
 C38 C43 1.498(3) . ?
 C38 C37 1.411(3) . ?
 C38 C39 1.406(3) . ?
 C43 C44 1.404(3) . ?
 C43 C48 1.391(4) . ?
 C8 C9 1.406(3) . ?
 C37 C42 1.413(3) . ?
 C54 H54 0.9500 . ?
 C54 C55 1.381(3) . ?
 C12 C11 1.396(3) . ?
 C18 C17 1.399(3) . ?
 C18 C21 1.495(4) . ?
 C14 C15 1.393(3) . ?
 C14 C19 1.510(4) . ?
 C2 H2A 0.9800 . ?
 C2 H2B 0.9800 . ?
 C2 H2C 0.9800 . ?
 C42 C41 1.398(3) . ?
 C55 C59 1.507(3) . ?
 C34 H34A 0.9800 . ?
 C34 H34B 0.9800 . ?
 C34 H34C 0.9800 . ?
 C23 C28 1.501(4) . ?
 C23 C24 1.394(3) . ?
 C41 H41 0.9500 . ?
 C41 C40 1.384(3) . ?
 C44 C45 1.397(4) . ?
 C44 C49 1.496(5) . ?
 C11 H11 0.9500 . ?
 C11 C10 1.381(3) . ?
 C9 H9 0.9500 . ?
 C9 C10 1.376(3) . ?
 C27 C30 1.495(4) . ?
 C27 C26 1.413(4) . ?
 C58 H58A 0.9800 . ?
 C58 H58B 0.9800 . ?
 C58 H58C 0.9800 . ?
 C28 H28A 0.9800 . ?
 C28 H28B 0.9800 . ?
 C28 H28C 0.9800 . ?
 C33 H33A 0.9800 . ?
 C33 H33B 0.9800 . ?
 C33 H33C 0.9800 . ?
 C48 C51 1.506(4) . ?
 C48 C47 1.395(3) . ?
 C36 H36A 0.9800 . ?
 C36 H36B 0.9800 . ?
 C36 H36C 0.9800 . ?
 C39 H39 0.9500 . ?
 C39 C40 1.383(3) . ?
 C24 H24 0.9500 . ?
 C24 C25 1.361(5) . ?
 C17 H17 0.9500 . ?
 C17 C16 1.377(4) . ?
 C31 H31A 0.9800 . ?
 C31 H31B 0.9800 . ?
 C31 H31C 0.9800 . ?
 C15 H15 0.9500 . ?
 C15 C16 1.378(4) . ?
 C4 H4A 0.9800 . ?
 C4 H4B 0.9800 . ?
 C4 H4C 0.9800 . ?
 C10 H10 0.9500 . ?
 C19 H19A 0.9800 . ?
 C19 H19B 0.9800 . ?
 C19 H19C 0.9800 . ?
 C21 H21A 0.9800 . ?
 C21 H21B 0.9800 . ?
 C21 H21C 0.9800 . ?
 C40 H40 0.9500 . ?
 C60 H60A 0.9800 . ?
 C60 H60B 0.9800 . ?
 C60 H60C 0.9800 . ?
 C6 H6A 0.9800 . ?
 C6 H6B 0.9800 . ?
 C6 H6C 0.9800 . ?
 C45 H45 0.9500 . ?
 C45 C46 1.375(5) . ?
 C5 H5A 0.9800 . ?
 C5 H5B 0.9800 . ?
 C5 H5C 0.9800 . ?
 C16 C20 1.522(4) . ?
 C46 C47 1.391(4) . ?
 C46 C50 1.511(4) . ?
 C51 H51A 0.9800 . ?
 C51 H51B 0.9800 . ?
 C51 H51C 0.9800 . ?
 C59 H59A 0.9800 . ?
 C59 H59B 0.9800 . ?
 C59 H59C 0.9800 . ?
 C25 C26 1.383(5) . ?
 C25 C29 1.514(4) . ?
 C30 H30A 0.9800 . ?
 C30 H30B 0.9800 . ?
 C30 H30C 0.9800 . ?
 C47 H47 0.9500 . ?
 C3 H3A 0.9800 . ?
 C3 H3B 0.9800 . ?
 C3 H3C 0.9800 . ?
 C32 H32A 0.9800 . ?
 C32 H32B 0.9800 . ?
 C32 H32C 0.9800 . ?
 C26 H26 0.9500 . ?
 C1 H1A 0.9800 . ?
 C1 H1B 0.9800 . ?
 C1 H1C 0.9800 . ?
 C49 H49A 0.9800 . ?
 C49 H49B 0.9800 . ?
 C49 H49C 0.9800 . ?
 C35 H35A 0.9800 . ?
 C35 H35B 0.9800 . ?
 C35 H35C 0.9800 . ?
 C50 H50A 0.9800 . ?
 C50 H50B 0.9800 . ?
 C50 H50C 0.9800 . ?
 C20 H20A 0.9800 . ?
 C20 H20B 0.9800 . ?
 C20 H20C 0.9800 . ?
 C29 H29A 0.9800 . ?
 C29 H29B 0.9800 . ?
 C29 H29C 0.9800 . ?

loop_
  _geom_angle_atom_site_label_1
  _geom_angle_atom_site_label_2
  _geom_angle_atom_site_label_3
  _geom_angle
  _geom_angle_site_symmetry_1
  _geom_angle_site_symmetry_3
  _geom_angle_publ_flag
 S2 Sn2 S1 92.004(16) . . ?
 N2 Sn2 S2 109.07(5) . . ?
 N2 Sn2 S1 110.64(5) . . ?
 N2 Sn2 C37 118.95(7) . . ?
 C37 Sn2 S2 109.09(5) . . ?
 C37 Sn2 S1 113.65(6) . . ?
 S1 Sn1 S2 91.990(16) . . ?
 N1 Sn1 S2 107.84(5) . . ?
 N1 Sn1 S1 109.52(5) . . ?
 N1 Sn1 C7 115.68(7) . . ?
 C7 Sn1 S2 113.72(5) . . ?
 C7 Sn1 S1 115.49(5) . . ?
 Sn2 S2 Sn1 88.015(15) . . ?
 Sn1 S1 Sn2 87.965(15) . . ?
 N1 Si2 C2 115.67(9) . . ?
 N1 Si2 C3 109.58(11) . . ?
 N1 Si2 C1 111.69(11) . . ?
 C2 Si2 C3 104.08(13) . . ?
 C2 Si2 C1 107.17(11) . . ?
 C1 Si2 C3 108.16(16) . . ?
 N2 Si4 C34 116.28(9) . . ?
 N2 Si4 C36 111.05(11) . . ?
 N2 Si4 C35 109.23(11) . . ?
 C34 Si4 C36 105.08(11) . . ?
 C34 Si4 C35 104.07(12) . . ?
 C36 Si4 C35 110.87(16) . . ?
 N2 Si3 C33 113.47(10) . . ?
 N2 Si3 C31 111.42(9) . . ?
 N2 Si3 C32 112.06(11) . . ?
 C31 Si3 C33 104.87(11) . . ?
 C31 Si3 C32 108.49(12) . . ?
 C32 Si3 C33 106.09(13) . . ?
 N1 Si1 C4 111.49(12) . . ?
 N1 Si1 C6 111.64(10) . . ?
 N1 Si1 C5 114.30(10) . . ?
 C4 Si1 C5 105.47(14) . . ?
 C6 Si1 C4 108.15(13) . . ?
 C6 Si1 C5 105.32(12) . . ?
 Si2 N1 Sn1 121.55(9) . . ?
 Si1 N1 Sn1 118.69(9) . . ?
 Si1 N1 Si2 119.31(9) . . ?
 Si4 N2 Sn2 121.48(9) . . ?
 Si3 N2 Sn2 119.82(9) . . ?
 Si3 N2 Si4 117.90(9) . . ?
 C52 C53 C58 121.99(19) . . ?
 C54 C53 C52 119.3(2) . . ?
 C54 C53 C58 118.69(19) . . ?
 C8 C7 Sn1 117.89(14) . . ?
 C8 C7 C12 118.21(17) . . ?
 C12 C7 Sn1 123.75(14) . . ?
 C53 C52 C57 119.45(19) . . ?
 C53 C52 C42 120.22(19) . . ?
 C57 C52 C42 119.43(18) . . ?
 C18 C13 C12 120.7(2) . . ?
 C18 C13 C14 120.0(2) . . ?
 C14 C13 C12 118.7(2) . . ?
 C57 C56 H56 119.0 . . ?
 C55 C56 H56 119.0 . . ?
 C55 C56 C57 122.0(2) . . ?
 C52 C57 C60 121.5(2) . . ?
 C56 C57 C52 119.1(2) . . ?
 C56 C57 C60 119.4(2) . . ?
 C23 C22 C8 118.43(19) . . ?
 C27 C22 C8 120.7(2) . . ?
 C27 C22 C23 119.7(2) . . ?
 C37 C38 C43 125.41(18) . . ?
 C39 C38 C43 115.01(18) . . ?
 C39 C38 C37 119.5(2) . . ?
 C44 C43 C38 118.4(2) . . ?
 C48 C43 C38 121.2(2) . . ?
 C48 C43 C44 119.9(2) . . ?
 C7 C8 C22 127.25(17) . . ?
 C9 C8 C7 119.68(19) . . ?
 C9 C8 C22 112.99(17) . . ?
 C38 C37 Sn2 121.96(15) . . ?
 C38 C37 C42 118.64(17) . . ?
 C42 C37 Sn2 118.59(13) . . ?
 C53 C54 H54 119.0 . . ?
 C55 C54 C53 122.1(2) . . ?
 C55 C54 H54 119.0 . . ?
 C7 C12 C13 126.09(17) . . ?
 C11 C12 C7 120.22(19) . . ?
 C11 C12 C13 113.61(18) . . ?
 C13 C18 C17 118.4(2) . . ?
 C13 C18 C21 121.3(2) . . ?
 C17 C18 C21 120.2(2) . . ?
 C13 C14 C19 122.0(2) . . ?
 C15 C14 C13 119.1(2) . . ?
 C15 C14 C19 119.0(3) . . ?
 Si2 C2 H2A 109.5 . . ?
 Si2 C2 H2B 109.5 . . ?
 Si2 C2 H2C 109.5 . . ?
 H2A C2 H2B 109.5 . . ?
 H2A C2 H2C 109.5 . . ?
 H2B C2 H2C 109.5 . . ?
 C37 C42 C52 125.49(17) . . ?
 C41 C42 C52 114.64(19) . . ?
 C41 C42 C37 119.70(19) . . ?
 C56 C55 C59 121.0(2) . . ?
 C54 C55 C56 118.1(2) . . ?
 C54 C55 C59 120.9(2) . . ?
 Si4 C34 H34A 109.5 . . ?
 Si4 C34 H34B 109.5 . . ?
 Si4 C34 H34C 109.5 . . ?
 H34A C34 H34B 109.5 . . ?
 H34A C34 H34C 109.5 . . ?
 H34B C34 H34C 109.5 . . ?
 C22 C23 C28 121.1(2) . . ?
 C24 C23 C22 119.5(2) . . ?
 C24 C23 C28 119.4(2) . . ?
 C42 C41 H41 119.2 . . ?
 C40 C41 C42 121.7(2) . . ?
 C40 C41 H41 119.2 . . ?
 C43 C44 C49 121.4(2) . . ?
 C45 C44 C43 118.7(3) . . ?
 C45 C44 C49 119.9(3) . . ?
 C12 C11 H11 119.4 . . ?
 C10 C11 C12 121.1(2) . . ?
 C10 C11 H11 119.4 . . ?
 C8 C9 H9 119.3 . . ?
 C10 C9 C8 121.4(2) . . ?
 C10 C9 H9 119.3 . . ?
 C22 C27 C30 121.3(2) . . ?
 C22 C27 C26 118.0(3) . . ?
 C26 C27 C30 120.7(3) . . ?
 C53 C58 H58A 109.5 . . ?
 C53 C58 H58B 109.5 . . ?
 C53 C58 H58C 109.5 . . ?
 H58A C58 H58B 109.5 . . ?
 H58A C58 H58C 109.5 . . ?
 H58B C58 H58C 109.5 . . ?
 C23 C28 H28A 109.5 . . ?
 C23 C28 H28B 109.5 . . ?
 C23 C28 H28C 109.5 . . ?
 H28A C28 H28B 109.5 . . ?
 H28A C28 H28C 109.5 . . ?
 H28B C28 H28C 109.5 . . ?
 Si3 C33 H33A 109.5 . . ?
 Si3 C33 H33B 109.5 . . ?
 Si3 C33 H33C 109.5 . . ?
 H33A C33 H33B 109.5 . . ?
 H33A C33 H33C 109.5 . . ?
 H33B C33 H33C 109.5 . . ?
 C43 C48 C51 121.3(2) . . ?
 C43 C48 C47 119.3(2) . . ?
 C47 C48 C51 119.4(3) . . ?
 Si4 C36 H36A 109.5 . . ?
 Si4 C36 H36B 109.5 . . ?
 Si4 C36 H36C 109.5 . . ?
 H36A C36 H36B 109.5 . . ?
 H36A C36 H36C 109.5 . . ?
 H36B C36 H36C 109.5 . . ?
 C38 C39 H39 119.2 . . ?
 C40 C39 C38 121.6(2) . . ?
 C40 C39 H39 119.2 . . ?
 C23 C24 H24 118.9 . . ?
 C25 C24 C23 122.2(3) . . ?
 C25 C24 H24 118.9 . . ?
 C18 C17 H17 118.9 . . ?
 C16 C17 C18 122.2(2) . . ?
 C16 C17 H17 118.9 . . ?
 Si3 C31 H31A 109.5 . . ?
 Si3 C31 H31B 109.5 . . ?
 Si3 C31 H31C 109.5 . . ?
 H31A C31 H31B 109.5 . . ?
 H31A C31 H31C 109.5 . . ?
 H31B C31 H31C 109.5 . . ?
 C14 C15 H15 119.2 . . ?
 C16 C15 C14 121.7(3) . . ?
 C16 C15 H15 119.2 . . ?
 Si1 C4 H4A 109.5 . . ?
 Si1 C4 H4B 109.5 . . ?
 Si1 C4 H4C 109.5 . . ?
 H4A C4 H4B 109.5 . . ?
 H4A C4 H4C 109.5 . . ?
 H4B C4 H4C 109.5 . . ?
 C11 C10 H10 120.4 . . ?
 C9 C10 C11 119.3(2) . . ?
 C9 C10 H10 120.4 . . ?
 C14 C19 H19A 109.5 . . ?
 C14 C19 H19B 109.5 . . ?
 C14 C19 H19C 109.5 . . ?
 H19A C19 H19B 109.5 . . ?
 H19A C19 H19C 109.5 . . ?
 H19B C19 H19C 109.5 . . ?
 C18 C21 H21A 109.5 . . ?
 C18 C21 H21B 109.5 . . ?
 C18 C21 H21C 109.5 . . ?
 H21A C21 H21B 109.5 . . ?
 H21A C21 H21C 109.5 . . ?
 H21B C21 H21C 109.5 . . ?
 C41 C40 H40 120.7 . . ?
 C39 C40 C41 118.7(2) . . ?
 C39 C40 H40 120.7 . . ?
 C57 C60 H60A 109.5 . . ?
 C57 C60 H60B 109.5 . . ?
 C57 C60 H60C 109.5 . . ?
 H60A C60 H60B 109.5 . . ?
 H60A C60 H60C 109.5 . . ?
 H60B C60 H60C 109.5 . . ?
 Si1 C6 H6A 109.5 . . ?
 Si1 C6 H6B 109.5 . . ?
 Si1 C6 H6C 109.5 . . ?
 H6A C6 H6B 109.5 . . ?
 H6A C6 H6C 109.5 . . ?
 H6B C6 H6C 109.5 . . ?
 C44 C45 H45 118.9 . . ?
 C46 C45 C44 122.1(3) . . ?
 C46 C45 H45 118.9 . . ?
 Si1 C5 H5A 109.5 . . ?
 Si1 C5 H5B 109.5 . . ?
 Si1 C5 H5C 109.5 . . ?
 H5A C5 H5B 109.5 . . ?
 H5A C5 H5C 109.5 . . ?
 H5B C5 H5C 109.5 . . ?
 C17 C16 C15 118.5(2) . . ?
 C17 C16 C20 120.7(3) . . ?
 C15 C16 C20 120.8(3) . . ?
 C45 C46 C47 118.2(2) . . ?
 C45 C46 C50 121.3(3) . . ?
 C47 C46 C50 120.5(4) . . ?
 C48 C51 H51A 109.5 . . ?
 C48 C51 H51B 109.5 . . ?
 C48 C51 H51C 109.5 . . ?
 H51A C51 H51B 109.5 . . ?
 H51A C51 H51C 109.5 . . ?
 H51B C51 H51C 109.5 . . ?
 C55 C59 H59A 109.5 . . ?
 C55 C59 H59B 109.5 . . ?
 C55 C59 H59C 109.5 . . ?
 H59A C59 H59B 109.5 . . ?
 H59A C59 H59C 109.5 . . ?
 H59B C59 H59C 109.5 . . ?
 C24 C25 C26 118.3(2) . . ?
 C24 C25 C29 121.7(4) . . ?
 C26 C25 C29 119.9(4) . . ?
 C27 C30 H30A 109.5 . . ?
 C27 C30 H30B 109.5 . . ?
 C27 C30 H30C 109.5 . . ?
 H30A C30 H30B 109.5 . . ?
 H30A C30 H30C 109.5 . . ?
 H30B C30 H30C 109.5 . . ?
 C48 C47 H47 119.3 . . ?
 C46 C47 C48 121.5(3) . . ?
 C46 C47 H47 119.3 . . ?
 Si2 C3 H3A 109.5 . . ?
 Si2 C3 H3B 109.5 . . ?
 Si2 C3 H3C 109.5 . . ?
 H3A C3 H3B 109.5 . . ?
 H3A C3 H3C 109.5 . . ?
 H3B C3 H3C 109.5 . . ?
 Si3 C32 H32A 109.5 . . ?
 Si3 C32 H32B 109.5 . . ?
 Si3 C32 H32C 109.5 . . ?
 H32A C32 H32B 109.5 . . ?
 H32A C32 H32C 109.5 . . ?
 H32B C32 H32C 109.5 . . ?
 C27 C26 H26 118.9 . . ?
 C25 C26 C27 122.3(3) . . ?
 C25 C26 H26 118.9 . . ?
 Si2 C1 H1A 109.5 . . ?
 Si2 C1 H1B 109.5 . . ?
 Si2 C1 H1C 109.5 . . ?
 H1A C1 H1B 109.5 . . ?
 H1A C1 H1C 109.5 . . ?
 H1B C1 H1C 109.5 . . ?
 C44 C49 H49A 109.5 . . ?
 C44 C49 H49B 109.5 . . ?
 C44 C49 H49C 109.5 . . ?
 H49A C49 H49B 109.5 . . ?
 H49A C49 H49C 109.5 . . ?
 H49B C49 H49C 109.5 . . ?
 Si4 C35 H35A 109.5 . . ?
 Si4 C35 H35B 109.5 . . ?
 Si4 C35 H35C 109.5 . . ?
 H35A C35 H35B 109.5 . . ?
 H35A C35 H35C 109.5 . . ?
 H35B C35 H35C 109.5 . . ?
 C46 C50 H50A 109.5 . . ?
 C46 C50 H50B 109.5 . . ?
 C46 C50 H50C 109.5 . . ?
 H50A C50 H50B 109.5 . . ?
 H50A C50 H50C 109.5 . . ?
 H50B C50 H50C 109.5 . . ?
 C16 C20 H20A 109.5 . . ?
 C16 C20 H20B 109.5 . . ?
 C16 C20 H20C 109.5 . . ?
 H20A C20 H20B 109.5 . . ?
 H20A C20 H20C 109.5 . . ?
 H20B C20 H20C 109.5 . . ?
 C25 C29 H29A 109.5 . . ?
 C25 C29 H29B 109.5 . . ?
 C25 C29 H29C 109.5 . . ?
 H29A C29 H29B 109.5 . . ?
 H29A C29 H29C 109.5 . . ?
 H29B C29 H29C 109.5 . . ?

loop_
  _geom_torsion_atom_site_label_1
  _geom_torsion_atom_site_label_2
  _geom_torsion_atom_site_label_3
  _geom_torsion_atom_site_label_4
  _geom_torsion
  _geom_torsion_site_symmetry_1
  _geom_torsion_site_symmetry_2
  _geom_torsion_site_symmetry_3
  _geom_torsion_site_symmetry_4
  _geom_torsion_publ_flag
 Sn2 C37 C42 C52 -19.5(3) . . . . ?
 Sn2 C37 C42 C41 165.43(17) . . . . ?
 Sn1 C7 C8 C22 -8.8(3) . . . . ?
 Sn1 C7 C8 C9 174.77(17) . . . . ?
 Sn1 C7 C12 C13 10.9(3) . . . . ?
 Sn1 C7 C12 C11 -172.81(18) . . . . ?
 C53 C52 C57 C56 -1.0(3) . . . . ?
 C53 C52 C57 C60 177.0(2) . . . . ?
 C53 C52 C42 C37 114.4(2) . . . . ?
 C53 C52 C42 C41 -70.4(3) . . . . ?
 C53 C54 C55 C56 0.4(3) . . . . ?
 C53 C54 C55 C59 -179.8(2) . . . . ?
 C7 C8 C9 C10 -1.5(4) . . . . ?
 C7 C12 C11 C10 -2.0(4) . . . . ?
 C52 C53 C54 C55 -1.4(3) . . . . ?
 C52 C42 C41 C40 -175.5(2) . . . . ?
 C13 C12 C11 C10 174.7(3) . . . . ?
 C13 C18 C17 C16 2.1(3) . . . . ?
 C13 C14 C15 C16 -0.3(3) . . . . ?
 C57 C52 C42 C37 -76.5(3) . . . . ?
 C57 C52 C42 C41 98.8(2) . . . . ?
 C57 C56 C55 C54 0.4(3) . . . . ?
 C57 C56 C55 C59 -179.5(2) . . . . ?
 C22 C8 C9 C10 -178.3(2) . . . . ?
 C22 C23 C24 C25 -0.2(4) . . . . ?
 C22 C27 C26 C25 -1.9(3) . . . . ?
 C38 C43 C44 C45 176.82(19) . . . . ?
 C38 C43 C44 C49 -1.3(3) . . . . ?
 C38 C43 C48 C51 1.3(3) . . . . ?
 C38 C43 C48 C47 -177.41(19) . . . . ?
 C38 C37 C42 C52 170.6(2) . . . . ?
 C38 C37 C42 C41 -4.4(3) . . . . ?
 C38 C39 C40 C41 -2.1(4) . . . . ?
 C43 C38 C37 Sn2 20.2(3) . . . . ?
 C43 C38 C37 C42 -170.2(2) . . . . ?
 C43 C38 C39 C40 173.9(2) . . . . ?
 C43 C44 C45 C46 -0.6(3) . . . . ?
 C43 C48 C47 C46 2.3(3) . . . . ?
 C8 C7 C12 C13 -173.7(2) . . . . ?
 C8 C7 C12 C11 2.6(3) . . . . ?
 C8 C22 C23 C28 10.3(3) . . . . ?
 C8 C22 C23 C24 -168.62(19) . . . . ?
 C8 C22 C27 C30 -8.7(3) . . . . ?
 C8 C22 C27 C26 169.35(19) . . . . ?
 C8 C9 C10 C11 2.1(4) . . . . ?
 C37 C38 C43 C44 84.8(3) . . . . ?
 C37 C38 C43 C48 -103.5(3) . . . . ?
 C37 C38 C39 C40 -2.2(4) . . . . ?
 C37 C42 C41 C40 0.1(4) . . . . ?
 C54 C53 C52 C57 1.7(3) . . . . ?
 C54 C53 C52 C42 170.81(18) . . . . ?
 C12 C7 C8 C22 175.5(2) . . . . ?
 C12 C7 C8 C9 -0.9(3) . . . . ?
 C12 C13 C18 C17 -176.20(18) . . . . ?
 C12 C13 C18 C21 0.6(3) . . . . ?
 C12 C13 C14 C15 175.57(19) . . . . ?
 C12 C13 C14 C19 -3.8(3) . . . . ?
 C12 C11 C10 C9 -0.4(5) . . . . ?
 C18 C13 C12 C7 -90.3(3) . . . . ?
 C18 C13 C12 C11 93.2(3) . . . . ?
 C18 C13 C14 C15 4.3(3) . . . . ?
 C18 C13 C14 C19 -175.1(2) . . . . ?
 C18 C17 C16 C15 1.8(4) . . . . ?
 C18 C17 C16 C20 -178.9(3) . . . . ?
 C14 C13 C12 C7 98.5(3) . . . . ?
 C14 C13 C12 C11 -78.0(3) . . . . ?
 C14 C13 C18 C17 -5.1(3) . . . . ?
 C14 C13 C18 C21 171.66(19) . . . . ?
 C14 C15 C16 C17 -2.7(4) . . . . ?
 C14 C15 C16 C20 178.0(3) . . . . ?
 C2 Si2 N1 Sn1 31.77(15) . . . . ?
 C2 Si2 N1 Si1 -156.04(11) . . . . ?
 C42 C52 C57 C56 -170.20(19) . . . . ?
 C42 C52 C57 C60 7.8(3) . . . . ?
 C42 C41 C40 C39 3.2(4) . . . . ?
 C55 C56 C57 C52 0.0(3) . . . . ?
 C55 C56 C57 C60 -178.1(2) . . . . ?
 C34 Si4 N2 Sn2 26.99(15) . . . . ?
 C34 Si4 N2 Si3 -163.33(11) . . . . ?
 C23 C22 C8 C7 -91.2(3) . . . . ?
 C23 C22 C8 C9 85.4(2) . . . . ?
 C23 C22 C27 C30 -176.2(2) . . . . ?
 C23 C22 C27 C26 1.8(3) . . . . ?
 C23 C24 C25 C26 0.2(4) . . . . ?
 C23 C24 C25 C29 -178.4(2) . . . . ?
 C44 C43 C48 C51 172.9(2) . . . . ?
 C44 C43 C48 C47 -5.9(3) . . . . ?
 C44 C45 C46 C47 -2.9(4) . . . . ?
 C44 C45 C46 C50 177.3(2) . . . . ?
 C27 C22 C8 C7 101.2(3) . . . . ?
 C27 C22 C8 C9 -82.2(3) . . . . ?
 C27 C22 C23 C28 178.1(2) . . . . ?
 C27 C22 C23 C24 -0.8(3) . . . . ?
 C58 C53 C52 C57 -175.58(19) . . . . ?
 C58 C53 C52 C42 -6.5(3) . . . . ?
 C58 C53 C54 C55 176.0(2) . . . . ?
 C28 C23 C24 C25 -179.2(2) . . . . ?
 C33 Si3 N2 Sn2 136.89(12) . . . . ?
 C33 Si3 N2 Si4 -32.96(16) . . . . ?
 C48 C43 C44 C45 5.1(3) . . . . ?
 C48 C43 C44 C49 -173.0(2) . . . . ?
 C36 Si4 N2 Sn2 -93.07(14) . . . . ?
 C36 Si4 N2 Si3 76.61(15) . . . . ?
 C39 C38 C43 C44 -91.1(3) . . . . ?
 C39 C38 C43 C48 80.6(3) . . . . ?
 C39 C38 C37 Sn2 -164.05(18) . . . . ?
 C39 C38 C37 C42 5.5(3) . . . . ?
 C24 C25 C26 C27 0.9(4) . . . . ?
 C31 Si3 N2 Sn2 18.80(15) . . . . ?
 C31 Si3 N2 Si4 -151.05(12) . . . . ?
 C4 Si1 N1 Sn1 -101.73(14) . . . . ?
 C4 Si1 N1 Si2 85.85(15) . . . . ?
 C19 C14 C15 C16 179.1(2) . . . . ?
 C21 C18 C17 C16 -174.7(2) . . . . ?
 C6 Si1 N1 Sn1 19.36(15) . . . . ?
 C6 Si1 N1 Si2 -153.06(12) . . . . ?
 C45 C46 C47 C48 2.0(4) . . . . ?
 C5 Si1 N1 Sn1 138.77(13) . . . . ?
 C5 Si1 N1 Si2 -33.65(17) . . . . ?
 C51 C48 C47 C46 -176.5(2) . . . . ?
 C30 C27 C26 C25 176.2(2) . . . . ?
 C3 Si2 N1 Sn1 148.99(15) . . . . ?
 C3 Si2 N1 Si1 -38.81(18) . . . . ?
 C32 Si3 N2 Sn2 -102.98(14) . . . . ?
 C32 Si3 N2 Si4 87.17(15) . . . . ?
 C1 Si2 N1 Sn1 -91.17(15) . . . . ?
 C1 Si2 N1 Si1 81.03(16) . . . . ?
 C49 C44 C45 C46 177.5(2) . . . . ?
 C35 Si4 N2 Sn2 144.34(14) . . . . ?
 C35 Si4 N2 Si3 -45.98(17) . . . . ?
 C50 C46 C47 C48 -178.1(2) . . . . ?
 C29 C25 C26 C27 179.5(2) . . . . ?

_smtbx_masks_special_details
;
A solvent mask was calculated and 520 electrons were 
found in a volume of 2806\%A^3^ in 3 voids per unit cell. 
This is consistent with the presence of 
2[C6H14] per Asymmetric Unit 
which account for 800 electrons 
per unit cell.
;
loop_
  _smtbx_masks_void_nr
  _smtbx_masks_void_average_x
  _smtbx_masks_void_average_y
  _smtbx_masks_void_average_z
  _smtbx_masks_void_volume
  _smtbx_masks_void_count_electrons
  _smtbx_masks_void_content
 1 0.000 0.000 0.000 25.3 0.0 ?
 2 -0.302 0.000 0.500 1288.8 259.7 '8 hexane'
 3 -0.664 0.500 0.000 1288.8 259.7 '8 hexane'
 4 0.000 0.500 0.500 25.3 0.0 ?
 5 0.148 0.697 0.745 16.1 0.0 ?
 6 0.148 0.803 0.245 16.1 0.0 ?
 7 0.352 0.697 0.255 16.1 0.0 ?
 8 0.352 0.803 0.755 16.1 0.0 ?
 9 0.500 0.500 0.500 25.3 0.0 ?
 10 0.500 1.000 0.000 25.3 0.0 ?
 11 0.648 0.197 0.245 16.1 0.0 ?
 12 0.648 0.303 0.745 16.1 0.0 ?
 13 0.852 0.197 0.755 16.1 0.0 ?
 14 0.852 0.303 0.255 16.1 0.0 ?

_smtbx_masks_void_probe_radius     1.2
_smtbx_masks_void_truncation_radius  1.2
_shelx_res_file
;
TITL 023mfar22-ar_a.res in I2/a
    023mfar22-ar.res
    created by SHELXL-2018/3 at 17:04:07 on 11-Jul-2022
REM Old TITL 023mfar22-ar in I2/a
REM SHELXT solution in I2/a: R1 0.092, Rweak 0.003, Alpha 0.033
REM <I/s> 0.306 for 580 systematic absences, Orientation as input
REM Formula found by SHELXT: C59 N3 Si4 S2 Sn2
CELL 1.54184 22.2938 15.0486 42.5084 90 90.144 90
ZERR 8 0.0001 0.0001 0.0002 0 0.001 0
LATT 2
SYMM 0.5-X,+Y,-Z
SFAC C H N S Si Sn
UNIT 480 688 16 16 32 16
RIGU 0.01 0.01 C29 C25 C26 C27 C22 C23 C24
SIMU 0.005 0.01 2 C25 C24 C22 C23 C27 C26 C29

L.S. 20 0 0
PLAN  20
SIZE 0.06 0.1 0.39
TEMP -123
CONF
list 4
MORE -1
BOND $H
ABIN
fmap 2 53
acta
REM <olex2.extras>
REM <HklSrc "%.\\023mfar22-ar.hkl">
REM </olex2.extras>

WGHT    0.038800    6.304700
FVAR       0.08834
SN2   6    0.387498    0.647732    0.376813    11.00000    0.01841    0.03268 =
         0.02039   -0.00056    0.00026   -0.00015
SN1   6    0.397203    0.453229    0.338149    11.00000    0.01847    0.03046 =
         0.02418   -0.00069   -0.00089    0.00080
S2    4    0.382635    0.605956    0.321881    11.00000    0.02972    0.03183 =
         0.02136   -0.00034   -0.00139    0.00068
S1    4    0.404353    0.495404    0.393011    11.00000    0.02631    0.03583 =
         0.02285    0.00229   -0.00043    0.00171
SI2   5    0.260221    0.431516    0.307560    11.00000    0.02200    0.03581 =
         0.03851   -0.00097   -0.00623    0.00040
SI4   5    0.503425    0.770058    0.352783    11.00000    0.02595    0.04421 =
         0.02831    0.00406   -0.00118   -0.00820
SI3   5    0.495914    0.727229    0.421786    11.00000    0.02983    0.04901 =
         0.02463   -0.00181   -0.00521   -0.00553
SI1   5    0.304733    0.287634    0.351348    11.00000    0.02669    0.03140 =
         0.05251    0.00517   -0.00118   -0.00069
N1    3    0.317861    0.385983    0.330528    11.00000    0.02041    0.03117 =
         0.03775    0.00033   -0.00465   -0.00092
N2    3    0.463241    0.723360    0.384279    11.00000    0.02307    0.04015 =
         0.02414   -0.00109   -0.00224   -0.00659
C53   1    0.288982    0.810458    0.315674    11.00000    0.02531    0.03496 =
         0.03318    0.00064   -0.00170    0.00569
C7    1    0.477992    0.391118    0.318203    11.00000    0.01877    0.03639 =
         0.02615   -0.00276    0.00008   -0.00013
C52   1    0.302809    0.820913    0.347757    11.00000    0.02288    0.03255 =
         0.03135    0.00238    0.00093    0.00416
C13   1    0.518772    0.327221    0.370998    11.00000    0.01843    0.04717 =
         0.02714    0.00135   -0.00101    0.00521
C56   1    0.358431    0.953850    0.334956    11.00000    0.03450    0.02915 =
         0.04524   -0.00223    0.00291    0.00091
AFIX  43
H56   2    0.381883    1.003166    0.341573    11.00000   -1.20000
AFIX   0
C57   1    0.337601    0.894028    0.357489    11.00000    0.02960    0.03304 =
         0.03647   -0.00135    0.00075    0.00453
C22   1    0.444388    0.434456    0.261469    11.00000    0.03001    0.03568 =
         0.02471   -0.00215    0.00266    0.00686
C38   1    0.267097    0.662746    0.416144    11.00000    0.02559    0.04466 =
         0.02883    0.00098    0.00271    0.00239
C43   1    0.292415    0.604783    0.441580    11.00000    0.02439    0.06007 =
         0.02371    0.00705    0.00650    0.00271
C8    1    0.487351    0.398821    0.285486    11.00000    0.02390    0.03585 =
         0.02789   -0.00259   -0.00239   -0.00146
C37   1    0.300177    0.700654    0.391272    11.00000    0.01916    0.03694 =
         0.02557   -0.00234    0.00259    0.00077
C54   1    0.311443    0.871654    0.293951    11.00000    0.03408    0.03899 =
         0.03083    0.00376    0.00055    0.00695
AFIX  43
H54   2    0.302730    0.863567    0.272251    11.00000   -1.20000
AFIX   0
C12   1    0.522947    0.349546    0.336519    11.00000    0.02184    0.04215 =
         0.02754   -0.00220   -0.00156    0.00169
C18   1    0.537611    0.387955    0.393835    11.00000    0.02062    0.05472 =
         0.03328   -0.00339   -0.00161    0.00656
C14   1    0.503588    0.240121    0.379722    11.00000    0.02561    0.05178 =
         0.04113    0.00565   -0.00032    0.00542
C2    1    0.284785    0.504981    0.274680    11.00000    0.03090    0.04270 =
         0.03439   -0.00194   -0.00691    0.00502
AFIX 137
H2A   2    0.280315    0.567298    0.280944    11.00000   -1.50000
H2B   2    0.260013    0.493322    0.256055    11.00000   -1.50000
H2C   2    0.326931    0.492919    0.269768    11.00000   -1.50000
AFIX   0
C42   1    0.272045    0.764782    0.371970    11.00000    0.02517    0.03868 =
         0.02846    0.00056    0.00140    0.00213
C55   1    0.345891    0.943477    0.303042    11.00000    0.03697    0.03357 =
         0.03998    0.00613    0.00754    0.00629
C34   1    0.459701    0.793559    0.316316    11.00000    0.03306    0.03710 =
         0.02866    0.00177    0.00176   -0.00074
AFIX 137
H34A  2    0.462622    0.742723    0.301993    11.00000   -1.50000
H34B  2    0.475920    0.846610    0.306022    11.00000   -1.50000
H34C  2    0.417560    0.803707    0.321751    11.00000   -1.50000
AFIX   0
C23   1    0.405291    0.374731    0.246438    11.00000    0.03187    0.04814 =
         0.03462   -0.01098   -0.00665    0.01285
C41   1    0.211398    0.784656    0.376429    11.00000    0.02717    0.04945 =
         0.04298    0.00870    0.00073    0.00682
AFIX  43
H41   2    0.192812    0.827804    0.363323    11.00000   -1.20000
AFIX   0
C44   1    0.318104    0.645716    0.468062    11.00000    0.02988    0.07868 =
         0.02886    0.00016    0.00643    0.00141
C11   1    0.576003    0.320514    0.322481    11.00000    0.02383    0.07138 =
         0.03398    0.00262   -0.00188    0.01246
AFIX  43
H11   2    0.606416    0.294382    0.335149    11.00000   -1.20000
AFIX   0
C9    1    0.540764    0.366536    0.272190    11.00000    0.02801    0.06407 =
         0.02576   -0.00292    0.00233    0.00497
AFIX  43
H9    2    0.546406    0.370637    0.250093    11.00000   -1.20000
AFIX   0
C27   1    0.450650    0.521023    0.249735    11.00000    0.04997    0.03962 =
         0.03613    0.00297    0.01921    0.00971
C58   1    0.248443    0.737534    0.304071    11.00000    0.03578    0.04506 =
         0.04152    0.00266   -0.00846   -0.00284
AFIX 137
H58A  2    0.255599    0.683499    0.316389    11.00000   -1.50000
H58B  2    0.256797    0.725699    0.281840    11.00000   -1.50000
H58C  2    0.206518    0.755889    0.306426    11.00000   -1.50000
AFIX   0
C28   1    0.398906    0.280763    0.257760    11.00000    0.04088    0.04083 =
         0.07235   -0.01436   -0.01010   -0.00218
AFIX 137
H28A  2    0.436341    0.248422    0.253940    11.00000   -1.50000
H28B  2    0.366015    0.251733    0.246389    11.00000   -1.50000
H28C  2    0.390194    0.280767    0.280346    11.00000   -1.50000
AFIX   0
C33   1    0.580136    0.719013    0.421203    11.00000    0.03128    0.06275 =
         0.04264    0.00478   -0.01071   -0.01014
AFIX 137
H33A  2    0.592021    0.662434    0.411655    11.00000   -1.50000
H33B  2    0.595604    0.722060    0.442777    11.00000   -1.50000
H33C  2    0.596642    0.768265    0.408874    11.00000   -1.50000
AFIX   0
C48   1    0.283937    0.513192    0.441205    11.00000    0.02702    0.05794 =
         0.03449    0.01120    0.00791    0.00385
C36   1    0.565600    0.695103    0.340031    11.00000    0.02645    0.09392 =
         0.04176    0.01596    0.00501    0.01008
AFIX 137
H36A  2    0.593947    0.686996    0.357454    11.00000   -1.50000
H36B  2    0.586446    0.721668    0.322072    11.00000   -1.50000
H36C  2    0.549017    0.637331    0.333880    11.00000   -1.50000
AFIX   0
C39   1    0.205973    0.683707    0.419411    11.00000    0.02586    0.05978 =
         0.03624    0.00847    0.00837    0.00206
AFIX  43
H39   2    0.183514    0.656415    0.435733    11.00000   -1.20000
AFIX   0
C24   1    0.372608    0.402762    0.220257    11.00000    0.04422    0.07606 =
         0.03525   -0.01765   -0.01279    0.02830
AFIX  43
H24   2    0.346393    0.361847    0.210191    11.00000   -1.20000
AFIX   0
C17   1    0.536152    0.361889    0.425425    11.00000    0.02882    0.08218 =
         0.03073   -0.00858   -0.00407    0.00553
AFIX  43
H17   2    0.547617    0.403477    0.441142    11.00000   -1.20000
AFIX   0
C31   1    0.470884    0.631946    0.446641    11.00000    0.03752    0.06231 =
         0.02468    0.00385   -0.00389   -0.00593
AFIX 137
H31A  2    0.426967    0.630953    0.447522    11.00000   -1.50000
H31B  2    0.487136    0.638676    0.467951    11.00000   -1.50000
H31C  2    0.485413    0.576201    0.437496    11.00000   -1.50000
AFIX   0
C15   1    0.503719    0.217364    0.411479    11.00000    0.03490    0.06460 =
         0.04992    0.02154    0.00165    0.00564
AFIX  43
H15   2    0.493241    0.158536    0.417425    11.00000   -1.20000
AFIX   0
C4    1    0.318579    0.187528    0.326365    11.00000    0.05790    0.03480 =
         0.07580   -0.00212   -0.00133    0.00264
AFIX 137
H4A   2    0.291656    0.188728    0.308110    11.00000   -1.50000
H4B   2    0.311024    0.133689    0.338705    11.00000   -1.50000
H4C   2    0.360315    0.187685    0.319182    11.00000   -1.50000
AFIX   0
C10   1    0.585027    0.329135    0.290499    11.00000    0.02664    0.08796 =
         0.03357   -0.00288    0.00375    0.01409
AFIX  43
H10   2    0.621417    0.309446    0.281239    11.00000   -1.20000
AFIX   0
C19   1    0.487708    0.170074    0.355679    11.00000    0.04837    0.04621 =
         0.06773   -0.00256   -0.00223   -0.00171
AFIX 137
H19A  2    0.464595    0.197246    0.338560    11.00000   -1.50000
H19B  2    0.463662    0.123500    0.365679    11.00000   -1.50000
H19C  2    0.524557    0.144005    0.347193    11.00000   -1.50000
AFIX   0
C21   1    0.561913    0.477038    0.384950    11.00000    0.02956    0.05358 =
         0.05240   -0.01200   -0.00005   -0.00278
AFIX 137
H21A  2    0.592837    0.469802    0.368807    11.00000   -1.50000
H21B  2    0.579456    0.505569    0.403542    11.00000   -1.50000
H21C  2    0.529378    0.514146    0.376675    11.00000   -1.50000
AFIX   0
C40   1    0.177755    0.743087    0.399442    11.00000    0.02273    0.06044 =
         0.04799    0.00871    0.00546    0.00630
AFIX  43
H40   2    0.136112    0.755099    0.401483    11.00000   -1.20000
AFIX   0
C60   1    0.351137    0.910633    0.391734    11.00000    0.04980    0.04736 =
         0.03941   -0.00769   -0.00316   -0.00155
AFIX 137
H60A  2    0.313709    0.909704    0.403771    11.00000   -1.50000
H60B  2    0.370419    0.968786    0.394085    11.00000   -1.50000
H60C  2    0.378087    0.864208    0.399619    11.00000   -1.50000
AFIX   0
C6    1    0.353407    0.279460    0.386965    11.00000    0.03518    0.04586 =
         0.05815    0.01921   -0.00468    0.00158
AFIX 137
H6A   2    0.395372    0.288579    0.380961    11.00000   -1.50000
H6B   2    0.348877    0.220489    0.396446    11.00000   -1.50000
H6C   2    0.341556    0.325016    0.402206    11.00000   -1.50000
AFIX   0
C45   1    0.339060    0.592126    0.492573    11.00000    0.03089    0.11054 =
         0.02572    0.00564    0.00245    0.00206
AFIX  43
H45   2    0.356837    0.619523    0.510442    11.00000   -1.20000
AFIX   0
C5    1    0.225853    0.275252    0.366181    11.00000    0.03406    0.05088 =
         0.06642    0.01259   -0.00042   -0.00956
AFIX 137
H5A   2    0.212269    0.331867    0.375053    11.00000   -1.50000
H5B   2    0.224715    0.229250    0.382487    11.00000   -1.50000
H5C   2    0.199434    0.258180    0.348739    11.00000   -1.50000
AFIX   0
C16   1    0.518653    0.277970    0.434489    11.00000    0.03602    0.09081 =
         0.03284    0.01448    0.00039    0.00581
C46   1    0.334785    0.500978    0.491669    11.00000    0.03211    0.11041 =
         0.03454    0.02901    0.00574    0.01048
C51   1    0.250167    0.468440    0.414890    11.00000    0.03643    0.05351 =
         0.04582    0.00666    0.00751   -0.00071
AFIX 137
H51A  2    0.210986    0.497028    0.412227    11.00000   -1.50000
H51B  2    0.244446    0.405499    0.419981    11.00000   -1.50000
H51C  2    0.273091    0.473668    0.395337    11.00000   -1.50000
AFIX   0
C59   1    0.369330    1.008617    0.279104    11.00000    0.06521    0.04300 =
         0.04821    0.00717    0.01470   -0.00261
AFIX 137
H59A  2    0.344959    1.062794    0.279600    11.00000   -1.50000
H59B  2    0.367161    0.982016    0.258088    11.00000   -1.50000
H59C  2    0.411110    1.023392    0.284060    11.00000   -1.50000
AFIX   0
C25   1    0.376993    0.486776    0.208632    11.00000    0.06285    0.09044 =
         0.02879    0.00186    0.00224    0.04255
C30   1    0.494527    0.584815    0.263852    11.00000    0.06668    0.03730 =
         0.07398   -0.00859    0.04044   -0.00990
AFIX 137
H30A  2    0.489267    0.586327    0.286727    11.00000   -1.50000
H30B  2    0.487629    0.644284    0.255172    11.00000   -1.50000
H30C  2    0.535443    0.565646    0.258909    11.00000   -1.50000
AFIX   0
C47   1    0.306182    0.462116    0.466007    11.00000    0.03564    0.06946 =
         0.04939    0.02307    0.01243    0.01121
AFIX  43
H47   2    0.301697    0.399364    0.465359    11.00000   -1.20000
AFIX   0
C3    1    0.217750    0.339986    0.287495    11.00000    0.06091    0.04941 =
         0.07724    0.00337   -0.03742   -0.01848
AFIX 137
H3A   2    0.243778    0.310896    0.272066    11.00000   -1.50000
H3B   2    0.182598    0.364859    0.276768    11.00000   -1.50000
H3C   2    0.204680    0.296374    0.303167    11.00000   -1.50000
AFIX   0
C32   1    0.477909    0.833141    0.442922    11.00000    0.05986    0.06260 =
         0.03533   -0.01148   -0.01171   -0.00437
AFIX 137
H32A  2    0.491409    0.883825    0.430314    11.00000   -1.50000
H32B  2    0.498410    0.833800    0.463341    11.00000   -1.50000
H32C  2    0.434490    0.837196    0.446167    11.00000   -1.50000
AFIX   0
C26   1    0.415486    0.545627    0.223434    11.00000    0.07100    0.05679 =
         0.04493    0.02126    0.02706    0.03272
AFIX  43
H26   2    0.418381    0.604640    0.215647    11.00000   -1.20000
AFIX   0
C1    1    0.206119    0.496714    0.331939    11.00000    0.04114    0.06685 =
         0.05398    0.01680    0.01011    0.02522
AFIX 137
H1A   2    0.186997    0.457288    0.347280    11.00000   -1.50000
H1B   2    0.175384    0.522899    0.318269    11.00000   -1.50000
H1C   2    0.227624    0.544120    0.343042    11.00000   -1.50000
AFIX   0
C49   1    0.321577    0.744672    0.470817    11.00000    0.05762    0.08682 =
         0.04208   -0.01881    0.00421   -0.00449
AFIX 137
H49A  2    0.341076    0.769135    0.452083    11.00000   -1.50000
H49B  2    0.344924    0.760527    0.489558    11.00000   -1.50000
H49C  2    0.281006    0.769190    0.472616    11.00000   -1.50000
AFIX   0
C35   1    0.533400    0.881928    0.364939    11.00000    0.07880    0.06344 =
         0.04538    0.00871   -0.01336   -0.04061
AFIX 137
H35A  2    0.499881    0.921472    0.370041    11.00000   -1.50000
H35B  2    0.556684    0.907496    0.347636    11.00000   -1.50000
H35C  2    0.559234    0.875036    0.383465    11.00000   -1.50000
AFIX   0
C50   1    0.360161    0.444008    0.517775    11.00000    0.05441    0.14927 =
         0.05490    0.05009    0.00401    0.02594
AFIX 137
H50A  2    0.400671    0.424520    0.512125    11.00000   -1.50000
H50B  2    0.334436    0.391936    0.520846    11.00000   -1.50000
H50C  2    0.361835    0.478623    0.537285    11.00000   -1.50000
AFIX   0
C20   1    0.516559    0.252521    0.469121    11.00000    0.07822    0.14043 =
         0.03767    0.02558   -0.00055    0.00084
AFIX 137
H20A  2    0.547121    0.286100    0.480706    11.00000   -1.50000
H20B  2    0.524388    0.188743    0.471333    11.00000   -1.50000
H20C  2    0.476818    0.266335    0.477624    11.00000   -1.50000
AFIX   0
C29   1    0.340052    0.517123    0.180691    11.00000    0.09945    0.16310 =
         0.03926    0.01556   -0.00223    0.08846
AFIX 137
H29A  2    0.329865    0.465726    0.167567    11.00000   -1.50000
H29B  2    0.363249    0.559851    0.168284    11.00000   -1.50000
H29C  2    0.303134    0.545433    0.188137    11.00000   -1.50000
AFIX   0
HKLF 4


REM  023mfar22-ar_a.res in I2/a
REM wR2 = 0.0652, GooF = S = 1.025, Restrained GooF = 1.037 for all data
REM R1 = 0.0246 for 12934 Fo > 4sig(Fo) and 0.0310 for all 14884 data
REM 655 parameters refined using 87 restraints

END

WGHT      0.0387      6.5265

REM Highest difference peak  0.479,  deepest hole -0.420,  1-sigma level  0.059
Q1    1   0.3840  0.4461  0.3818  11.00000  0.05    0.41
Q2    1   0.3990  0.5198  0.3365  11.00000  0.05    0.39
Q3    1   0.3974  0.2517  0.3401  11.00000  0.05    0.38
Q4    1   0.3991  0.8410  0.3399  11.00000  0.05    0.36
Q5    1   0.4027  0.6552  0.3008  11.00000  0.05    0.36
Q6    1   0.3611  0.5775  0.1804  11.00000  0.05    0.36
Q7    1   0.4010  0.6761  0.3970  11.00000  0.05    0.33
Q8    1   0.3825  0.7085  0.3821  11.00000  0.05    0.31
Q9    1   0.4049  0.3978  0.3485  11.00000  0.05    0.31
Q10   1   0.3908  0.5798  0.3833  11.00000  0.05    0.30
Q11   1   0.3837  0.2564  0.3805  11.00000  0.05    0.29
Q12   1   0.4416  0.4780  0.2600  11.00000  0.05    0.29
Q13   1   0.3849  0.4471  0.2189  11.00000  0.05    0.29
Q14   1   0.3787  0.4579  0.4207  11.00000  0.05    0.28
Q15   1   0.4761  0.5443  0.2573  11.00000  0.05    0.27
Q16   1   0.3288  0.9564  0.4020  11.00000  0.05    0.26
Q17   1   0.5181  0.8262  0.3623  11.00000  0.05    0.26
Q18   1   0.4371  0.5539  0.2374  11.00000  0.05    0.26
Q19   1   0.3168  0.2390  0.3401  11.00000  0.05    0.26
Q20   1   0.2990  0.4053  0.3233  11.00000  0.05    0.26
;
_shelx_res_checksum                30149
_shelx_hkl_file
;
   0   0   4 6841.89   40.61
   0   0   4 6929.90   52.66
   0   0  -6 1398.83   21.14
   0   0  -6 1413.54   24.56
   0   0   6 1363.49   27.64
   0   0   6 1359.08   20.94
   0   0  -8  213.69    9.40
   0   0  -8  206.23   11.36
   0   0   8  192.30   12.38
   0   0   8  191.59    8.95
   0   0 -10  133.98   10.96
   0   0 -10  177.34   11.95
   0   0  10  139.86    9.85
   0   0  10  162.79    8.59
   0   0 -12   34.27    6.76
   0   0  12   39.07    5.18
   0   0 -12   27.30    6.77
   0   0  12   37.94    7.23
   0   0 -14  400.00   21.44
   0   0 -14  316.37   19.44
   0   0  14  350.20   22.75
   0   0 -14  343.94   19.69
   0   0  14  351.24   21.05
   0   0  14  352.86   13.63
   0   0 -16   13.12    5.27
   0   0  16   13.21    8.20
   0   0  16   13.78    7.41
   0   0 -16    6.59    5.49
   0   0  16   11.79    3.67
   0   0 -18  899.52   37.59
   0   0 -18  893.34   37.13
   0   0  18  952.65   42.89
   0   0  18  878.97   39.37
   0   0  18  950.42   24.40
   0   0 -20 1106.65   44.50
   0   0  20 1132.15   47.22
   0   0 -20 1137.92   44.33
   0   0  20 1134.30   23.72
   0   0 -20 1115.57   41.72
   0   0  20 1066.05   39.20
   0   0 -22 1003.33   45.09
   0   0  22 1034.41   39.83
   0   0 -22 1004.08   42.18
   0   0 -22 1019.46   45.22
   0   0  22 1029.25   48.37
   0   0  22 1065.51   25.35
   0   0  22 1047.49   24.88
   0   0  24  725.47   35.39
   0   0 -24  792.21   41.71
   0   0 -24  717.91   40.59
   0   0  24  773.57   44.65
   0   0 -24  760.76   38.65
   0   0  24  778.85   23.15
   0   0 -26  345.86   29.30
   0   0  26  372.70   26.32
   0   0  26  353.55   32.59
   0   0 -26  333.78   29.99
   0   0 -26  350.35   27.69
   0   0  26  330.83   16.22
   0   0  28  334.53   25.85
   0   0 -28  331.50   30.00
   0   0  28  366.37   34.69
   0   0 -28  362.62   32.30
   0   0 -28  346.74   28.72
   0   0  28  373.81   18.04
   0   0 -30  112.39   17.72
   0   0  30   95.83   15.31
   0   0  30  102.98   10.83
   0   0 -30   98.39   16.01
   0   0  30   92.21   19.63
   0   0 -30  118.88   21.15
   0   0 -32  361.52   14.59
   0   0 -32  346.68   14.49
   0   0 -32  379.06   17.26
   0   0  32  378.91   29.75
   0   0 -32  369.88   33.86
   0   0  32  366.08   17.22
   0   0 -32  363.04   17.16
   0   0  32  363.02   19.91
   0   0  32  351.68   17.02
   0   0 -32  324.77   28.61
   0   0 -32  349.51   35.49
   0   0 -34   14.27    4.55
   0   0 -34    7.34    3.82
   0   0 -34   13.48    4.48
   0   0 -34   20.29    4.54
   0   0  34   11.12    7.06
   0   0 -34    8.72    6.18
   0   0  34   18.47    5.31
   0   0  34   15.81    7.30
   0   0 -34    4.63    9.76
   0   0  34    8.71    4.42
   0   0 -36    2.63    4.06
   0   0 -36    2.28    4.59
   0   0 -36    1.81    3.97
   0   0 -36    4.62    3.29
   0   0  36   -9.23    5.64
   0   0 -36  -11.61    6.63
   0   0 -36    4.74    3.12
   0   0  36   -2.33    5.66
   0   0 -36   10.05   10.81
   0   0  36    1.00    4.25
   0   0 -38   87.75    8.89
   0   0 -38   82.70    8.42
   0   0 -38   68.43    9.40
   0   0  38   79.28   11.29
   0   0 -38   74.29    7.90
   0   0 -38   72.76    7.36
   0   0  38   75.99    9.71
   0   0  38   71.87    8.53
   0   0 -40   18.62    5.57
   0   0 -40   10.08    5.68
   0   0 -40   14.47    4.75
   0   0  40    8.04    6.44
   0   0 -40   24.13    5.56
   0   0  40   13.44    6.72
   0   0 -40   16.29    4.67
   0   0  40   11.91    5.07
   0   0  40   16.33    4.70
   0   0  42   10.13    4.98
   0   0 -42    7.25    3.59
   0   0 -42    5.48    5.37
   0   0 -42    7.07    4.95
   0   0 -42    9.51    3.93
   0   0  42   10.41    6.32
   0   0  42    7.83    6.21
   0   0 -44  167.37   10.24
   0   0  44  175.22   13.12
   0   0  44  167.08   13.45
   0   0  44  157.76   13.79
   0   0  44  172.43   14.76
   0   0 -44  168.45   12.88
   0   0 -44  175.60   11.80
   0   0 -46  250.11   11.55
   0   0  46  259.56   14.82
   0   0  46  256.73   15.25
   0   0 -46  262.78   13.08
   0   0 -46  274.47   15.83
   0   0  46  271.82   16.59
   0   0  46  253.78   16.91
   0   0  48  160.69   10.60
   0   0 -48  149.91    8.17
   0   0  48  158.98   11.36
   0   0  48  166.51   12.05
   0   0  48  158.72    9.10
   0   0 -48  177.64   11.93
   0   0  48  171.28   12.80
   0   0  50  145.65    8.75
   0   0 -50  131.87    8.80
   0   0  50  129.21    9.13
   0   0 -50  127.81    8.97
   0   0  50  130.05    9.40
   0   0  52  334.05   10.27
   0   0 -52  338.87   10.86
   0   0 -52  333.16   11.51
   0   0  52  338.45   11.40
   0   0  52  334.76   11.59
   0   1   1 2371.97   34.29
   0  -1   3 3471.90   25.17
   0  -1   3 3387.45   18.52
   0   1  -3 3467.55   29.21
   0   1  -3 3436.00   24.10
   0  -1  -3 3390.40   32.89
   0  -1   5   96.31    4.80
   0  -1   5   84.23    4.12
   0   1  -5   89.89    6.40
   0   1   5   97.00    9.24
   0   1   5   89.34    8.46
   0   1   5  100.08    5.65
   0   1  -5   88.35    8.45
   0   1  -5  104.83    5.76
   0  -1  -5   88.14    6.75
   0  -1   5  106.47    6.67
   0   1  -5   93.07    5.28
   0  -1   7  534.87   12.74
   0  -1  -7  591.04   18.88
   0   1   7  606.93   20.15
   0   1   7  628.24   23.19
   0   1  -7  546.56   17.69
   0   1  -7  631.44   11.34
   0   1  -7  634.29   20.89
   0   1   7  653.36   11.63
   0   1  -7  595.51   15.66
   0  -1   9   67.56    6.15
   0  -1  -9   76.08    8.45
   0   1   9   89.20    8.82
   0   1   9   85.42   10.63
   0   1  -9   88.93    8.50
   0   1  -9   69.35    7.88
   0   1  -9   81.83    7.11
   0  -1  11  246.91   12.05
   0  -1 -11  295.07   17.07
   0   1  11  332.33   19.37
   0   1  11  283.12   14.86
   0   1 -11  265.81   15.82
   0  -1  11  293.78   17.06
   0   1 -11  281.59   14.08
   0  -1  13   22.22    5.11
   0  -1 -13   19.35    6.48
   0   1 -13   18.93    5.99
   0   1  13   20.51    4.97
   0   1 -13   16.74    5.46
   0   1 -13   17.60    5.05
   0   1  13   17.87    6.41
   0  -1  13   16.15    6.08
   0  -1 -15 1046.67   36.90
   0   1  15  989.37   27.64
   0   1 -15  915.17   34.25
   0  -1 -15  843.90   32.27
   0   1  15  942.58   35.21
   0  -1  15  936.10   38.02
   0   1 -15  922.76   30.47
   0   1 -15  940.81   34.15
   0  -1 -15  901.90   21.11
   0  -1 -17 1556.83   48.57
   0   1 -17 1387.75   45.81
   0   1  17 1443.54   34.67
   0  -1 -17 1303.63   43.00
   0   1  17 1382.87   46.64
   0   1 -17 1442.81   41.21
   0   1 -17 1415.72   45.41
   0  -1 -17 1381.10   43.75
   0  -1 -17 1391.80   26.97
   0  -1  17 1430.60   50.79
   0  -1 -19  103.70   14.73
   0  -1 -19   90.33   13.25
   0  -1  19   83.27    7.18
   0  -1 -19   86.40    7.18
   0   1 -19   76.98   11.05
   0  -1 -19   91.55   12.87
   0   1  19   92.51   14.08
   0   1 -19   93.63   13.07
   0  -1  19   69.75   13.95
   0  -1  19   73.97   13.20
   0   1 -19   79.59   12.91
   0   1  19   85.43    9.23
   0  -1  19   77.84   10.56
   0  -1 -21 1042.10   43.93
   0   1 -21 1114.39   46.32
   0  -1  21 1037.85   37.52
   0   1  21 1057.78   41.54
   0   1  21 1149.86   33.06
   0  -1  21 1066.46   51.34
   0  -1  21 1051.05   24.25
   0   1 -21 1090.92   46.18
   0  -1 -21 1113.34   45.15
   0  -1  21 1015.15   47.44
   0   1 -21 1080.53   40.89
   0   1  21 1101.31   47.83
   0  -1  21 1054.10   23.89
   0   1  21 1086.35   24.11
   0  -1  23   15.17    6.46
   0   1 -23   16.04    8.04
   0   1  23   14.90    7.01
   0  -1 -23   16.14    6.72
   0   1  23   12.12    4.08
   0   1 -23   14.80    6.86
   0  -1  23    8.47    8.70
   0   1 -23    9.77    6.46
   0  -1  23   15.17   10.29
   0   1  23    7.83    7.79
   0  -1 -23   11.64    6.54
   0  -1  23   18.12    5.42
   0  -1  23   14.39    4.99
   0   1  23   15.26    4.87
   0   1 -25  983.83   48.74
   0   1  25 1006.48   43.74
   0  -1 -25 1061.03   48.75
   0  -1  25 1028.10   40.90
   0  -1  25 1041.97   26.85
   0  -1  25 1012.86   53.52
   0   1 -25 1017.19   50.33
   0   1  25 1023.93   52.02
   0  -1 -25 1006.49   46.81
   0   1 -25  978.31   43.88
   0  -1 -25 1023.76   49.25
   0  -1  25 1018.17   27.05
   0   1  25 1048.15   27.52
   0  -1 -25 1044.02   22.05
   0  -1  27  214.32   20.40
   0   1 -27  216.32   24.06
   0  -1 -27  224.04   24.00
   0   1  27  232.60   22.10
   0  -1 -27  220.61   22.98
   0   1 -27  215.43   24.57
   0  -1  27  221.40   27.11
   0   1  27  224.38   11.73
   0  -1 -27  222.08   24.21
   0   1 -27  223.96   21.94
   0  -1  27  230.94   13.92
   0   1  27  231.59   14.00
   0  -1 -29  196.55   23.14
   0  -1  29  193.81   20.07
   0   1 -29  229.43   25.95
   0   1  29  214.82   22.19
   0  -1  29  200.06   13.94
   0   1  29  193.86   13.80
   0   1 -29  189.56   25.46
   0  -1 -29  220.03   24.59
   0  -1 -29  190.79   24.49
   0   1  29  183.02   11.30
   0   1 -29  176.52   20.15
   0  -1  29  203.78   27.25
   0   1 -31  301.59   13.16
   0   1 -31  293.05   14.48
   0  -1 -31  291.88   14.36
   0  -1  31  310.34   25.87
   0  -1 -31  310.48   30.01
   0   1 -31  301.59   30.67
   0   1  31  293.61   26.56
   0  -1 -31  320.08   15.50
   0  -1  31  305.69   17.85
   0   1  31  301.56   17.91
   0  -1  31  336.97   35.68
   0  -1 -31  292.73   28.23
   0   1 -31  311.10   33.43
   0  -1 -31  272.62   30.63
   0   1  31  272.13   14.17
   0   1 -33    6.78    4.31
   0  -1 -33    4.17    3.78
   0  -1 -33    5.95    4.04
   0   1 -33    6.43    4.77
   0   1 -33    5.30    3.95
   0  -1 -33    2.21    3.11
   0  -1 -33    7.80    4.73
   0   1 -33    0.92    2.38
   0   1 -33  -14.37    7.98
   0  -1  33    2.64    7.67
   0   1  33    4.75    6.72
   0  -1  33    3.98    5.66
   0  -1  33    8.01    4.34
   0   1  33    6.45    4.55
   0  -1 -33    3.12    3.63
   0  -1 -33    3.16    9.32
   0   1 -33    9.63    9.57
   0   1  33    3.48    3.85
   0  -1 -33    0.39    8.47
   0  -1  33    5.46   11.13
   0   1 -33   -0.47    8.84
   0   1 -35   81.49    8.06
   0  -1 -35   78.40    8.13
   0  -1 -35   68.98    8.36
   0  -1 -35   65.22    6.40
   0   1  35   83.09   11.17
   0  -1 -35   80.07    8.35
   0   1 -35   68.02    7.65
   0   1 -35   73.24    9.16
   0  -1 -35   64.74   14.32
   0   1  35   44.33   11.86
   0  -1 -35   57.42    5.91
   0   1 -35   89.15   15.81
   0  -1  35   50.88   11.94
   0   1 -35   70.93    6.44
   0  -1 -35   66.86    8.49
   0  -1  35   65.40   10.07
   0   1  35   71.45    9.14
   0  -1  35   74.85    8.99
   0   1  35   70.43    8.12
   0  -1  35   71.97    9.08
   0  -1 -35   81.82   20.13
   0   1 -35   84.11   19.69
   0   1 -37  112.01   10.10
   0  -1 -37  107.08    9.25
   0  -1 -37  104.52    9.88
   0   1  37  103.52   11.74
   0   1 -37  104.35   10.73
   0   1 -37  106.40    9.64
   0  -1 -37  122.03   11.20
   0   1  37  110.74   12.67
   0  -1 -37  103.74    9.03
   0   1 -37  102.89   18.82
   0   1  37  106.38   16.54
   0   1 -37  102.01    8.50
   0  -1 -37  115.44   19.28
   0   1 -37  106.54    7.86
   0  -1 -37  103.57    8.02
   0  -1  37  114.08   11.43
   0   1  37  112.53   11.22
   0  -1  37  102.57   12.42
   0  -1  37   99.40   10.19
   0  -1 -37  116.14   21.95
   0  -1 -39    5.33    4.38
   0   1 -39   -1.37    4.72
   0  -1 -39   -3.75    4.05
   0   1  39    0.28    6.60
   0  -1  39    2.51    6.59
   0  -1 -39   -0.71    4.33
   0   1 -39    3.57    4.33
   0   1  39   -1.69    6.72
   0   1 -39    2.09    4.85
   0  -1 -39    0.12    5.33
   0   1 -39    1.87    3.29
   0   1 -39   -1.71    4.28
   0  -1 -39   -1.13    3.34
   0   1  39    2.95    4.58
   0  -1  39    4.49    5.42
   0  -1  39    0.60    3.98
   0  -1 -39    4.20    6.30
   0   1 -41   28.96    6.77
   0  -1 -41   29.58    5.75
   0   1 -41   26.88    6.18
   0   1  41   25.11    7.33
   0  -1 -41   28.77    7.21
   0   1 -41   27.51    7.22
   0   1  41   32.98    8.53
   0  -1  41   23.69    8.34
   0  -1 -41   19.11    5.51
   0   1 -41   24.82    4.79
   0   1 -41   26.69    5.61
   0  -1 -41   30.36    5.39
   0   1  41   33.29    7.07
   0  -1  41   32.59    6.63
   0  -1  41   22.13    5.21
   0  -1  43    1.58    5.79
   0   1  43    1.69    5.49
   0  -1 -43    2.56    3.78
   0  -1 -43    7.27    4.13
   0   1 -43    0.50    4.57
   0   1 -43    0.91    4.81
   0  -1  43    7.79    5.94
   0   1  43    0.22    5.79
   0  -1 -43    5.42    5.20
   0  -1 -43    4.53    3.46
   0   1 -43    6.05    3.92
   0  -1  43    2.60    4.29
   0   1  43    5.09    5.14
   0  -1  43    1.60    3.95
   0   1  43    1.76    5.92
   0  -1 -45   93.97   10.19
   0  -1  45  107.05   12.08
   0  -1 -45   99.70    8.38
   0  -1 -45   98.52    8.20
   0   1 -45  100.71    9.27
   0   1  45   91.17   11.09
   0  -1  45   88.83   10.74
   0   1 -45   94.00   10.16
   0   1  45   95.18   10.87
   0   1 -45  100.06    8.31
   0  -1 -45  100.29    7.37
   0  -1  45   97.04    9.78
   0   1  45  100.58   10.33
   0  -1  45   95.54   10.21
   0   1  45   98.73   10.78
   0   1  47    4.81    5.67
   0   1 -47    7.55    3.95
   0   1 -47   10.98    4.94
   0  -1  47    5.56    6.01
   0   1  47    3.27    4.64
   0  -1  47    6.09    5.27
   0  -1 -47   -1.41    4.91
   0  -1 -47    3.05    2.38
   0   1 -47    4.82    3.32
   0   1  47    0.40    4.38
   0  -1  47    6.95    4.12
   0   1  47    3.07    5.03
   0  -1  47    4.35    4.54
   0  -1 -49  119.30    9.27
   0  -1  49  109.64    9.66
   0   1  49  126.16    9.70
   0   1 -49  112.67    9.03
   0  -1  49  111.80    7.79
   0  -1  49  117.37   10.26
   0   1  49  110.41    8.14
   0  -1  49  120.18    8.95
   0   1 -49  108.17    6.91
   0   1 -49  121.64    8.68
   0   1  49  107.60    9.15
   0  -1  49  115.06    9.21
   0  -1  51   -1.42    3.49
   0  -1 -51    3.48    3.36
   0   1 -51    0.08    3.02
   0   1  51   -0.30    3.01
   0   1  51    2.18    2.56
   0  -1  51    3.78    3.04
   0   1 -51    5.22    2.92
   0  -1 -51    2.71    3.26
   0  -1  51    2.17    2.97
   0   1  51    1.26    3.19
   0  -1 -53  193.85    7.80
   0   1 -53  184.03    7.05
   0  -1 -53  195.35    7.15
   0  -1  53  203.97    7.05
   0  -1  53  205.54    7.44
   0   1  53  200.42    7.90
   0  -2   0   11.56    1.69
   0   2   0   12.48    4.64
   0   2   0   12.82    3.66
   0   2   0   15.03    3.94
   0   2  -2  374.36   12.06
   0  -2  -2  360.44    8.38
   0   2   2  349.90   14.80
   0   2   2  308.86   16.23
   0   2   2  356.62   17.34
   0   2  -2  332.52   16.79
   0   2   2  379.57   13.48
   0  -2  -2  389.96   12.24
   0  -2  -2  402.85    9.53
   0  -2   4 2629.17   21.63
   0   2   4 2734.41   46.45
   0   2  -4 2771.95   33.39
   0   2   4 2557.15   47.48
   0   2  -4 2734.89   21.71
   0   2   4 2673.47   43.81
   0   2  -4 2645.28   41.54
   0  -2  -4 2584.94   36.78
   0  -2   6  398.43   12.72
   0  -2   6  381.98    8.77
   0   2   6  403.52    7.26
   0   2   6  422.43   20.74
   0  -2   6  366.78    8.81
   0   2  -6  402.48   14.99
   0   2   6  446.80   20.96
   0   2  -6  419.19   19.75
   0   2  -6  410.98   15.36
   0   2   6  428.67   16.20
   0  -2  -6  426.15   16.75
   0  -2   6  389.67   14.63
   0  -2   8  361.48    9.71
   0  -2   8  392.29   12.95
   0   2   8  439.22   20.97
   0   2  -8  401.67   16.88
   0   2   8  430.86   21.98
   0   2  -8  458.62   20.79
   0   2  -8  401.56   13.87
   0   2   8  413.76   13.92
   0  -2  -8  393.06   18.08
   0   2  -8  392.48   13.62
   0  -2   8  405.26   16.71
   0  -2  10    6.58    3.00
   0  -2 -10    7.09    5.24
   0   2  10    8.25    5.86
   0   2 -10    6.25    4.59
   0   2  10    9.42    7.45
   0   2  10    3.74    2.42
   0   2 -10    5.59    2.66
   0   2 -10    3.09    3.68
   0   2 -10    5.00    3.51
   0  -2  10    8.20    5.57
   0  -2  12  984.86   21.63
   0  -2 -12 1126.75   35.93
   0   2 -12 1076.96   33.75
   0   2  12 1112.79   33.55
   0   2  12 1213.12   39.47
   0  -2  12 1086.86   34.60
   0   2 -12 1032.28   27.27
   0   2 -12 1087.16   33.34
   0  -2  12 1079.13   37.58
   0  -2  14  320.49   14.06
   0  -2 -14  375.73   22.83
   0  -2  14  316.51   15.52
   0   2  14  359.44   19.49
   0   2 -14  333.06   20.71
   0  -2  14  363.06   24.52
   0  -2  14  360.88   23.02
   0  -2  14  346.76   22.08
   0  -2 -14  356.51   20.31
   0   2 -14  355.96   17.87
   0   2 -14  351.61   21.01
   0  -2 -16  702.96   32.77
   0   2 -16  628.51   30.67
   0  -2  16  597.16   22.84
   0   2  16  661.24   26.32
   0  -2  16  617.27   31.06
   0  -2 -16  686.74   30.08
   0   2 -16  669.56   30.79
   0   2 -16  645.35   25.93
   0  -2  16  623.11   32.39
   0  -2  16  650.12   35.44
   0  -2 -18 2125.02   60.86
   0  -2  18 2035.94   45.19
   0   2  18 2008.08   47.07
   0   2 -18 2110.38   59.35
   0  -2 -18 1861.44   52.03
   0   2 -18 2059.30   57.84
   0  -2  18 1975.55   62.42
   0   2 -18 2042.38   49.20
   0  -2 -18 2026.62   39.69
   0  -2 -18 2145.80   57.81
   0  -2 -20  197.42   18.82
   0  -2 -20  250.84   22.61
   0  -2  20  210.96   15.90
   0   2 -20  215.34   20.99
   0   2  20  219.03   16.11
   0   2  20  210.93   19.10
   0   2  20  200.94   10.57
   0  -2  20  201.58   22.54
   0   2 -20  225.28   21.08
   0   2 -20  208.19   17.25
   0  -2 -20  209.28   13.47
   0  -2 -20  221.07   19.67
   0   2  20  193.14    8.21
   0  -2  20  207.66   10.85
   0  -2 -22  138.44   16.69
   0   2  22  151.99   14.14
   0  -2  22  154.17   14.70
   0   2 -22  145.80   18.66
   0   2  22  145.38   16.75
   0   2  22  159.44   10.62
   0  -2 -22  158.15   17.54
   0   2 -22  137.01   15.01
   0  -2  22  142.81   20.04
   0   2 -22  166.59   19.55
   0  -2  22  148.14   10.24
   0   2  22  155.72    8.05
   0  -2  22  146.04   22.01
   0  -2 -22  166.60   19.96
   0   2  24    7.71    4.82
   0   2  24    7.76    5.05
   0  -2 -24    8.46    4.96
   0  -2  24   11.93    5.85
   0   2 -24    4.18    6.56
   0   2  24    6.40    3.08
   0  -2  24    2.33    7.10
   0   2 -24    2.29    5.89
   0   2 -24    4.82    3.56
   0  -2  24   13.01    5.23
   0  -2 -24    2.67    4.79
   0  -2  24    6.76   10.93
   0   2  24    8.57    4.56
   0  -2  24    9.55    4.37
   0  -2 -24    5.45    3.42
   0  -2  26   70.34   11.02
   0  -2 -26   88.16   14.50
   0   2  26   60.53   12.34
   0   2 -26   78.31   14.62
   0   2 -26   65.01   11.74
   0  -2  26   78.31   16.94
   0   2  26   77.68    6.60
   0  -2  26   81.06    8.81
   0   2 -26   65.04   15.36
   0  -2 -26   80.62   14.15
   0  -2  26   65.36   17.51
   0  -2 -26   74.61    7.12
   0  -2  26   73.98    8.36
   0   2  28  132.36   17.68
   0  -2 -28  103.87   16.72
   0   2 -28  118.18   18.81
   0  -2  28  129.67   15.59
   0  -2 -28  119.50   18.63
   0  -2 -28   92.87   16.64
   0   2  28  125.16    8.71
   0  -2  28  140.26   23.25
   0   2 -28  125.54   21.24
   0  -2  28  136.48   11.40
   0   2 -28  131.98   16.65
   0  -2 -28  129.51    9.55
   0  -2  28  131.58   11.26
   0   2 -30  479.14   38.79
   0   2  30  428.51   32.34
   0  -2  30  480.56   30.79
   0  -2 -30  407.74   33.64
   0  -2 -30  417.72   16.98
   0  -2  30  433.64   20.68
   0  -2  30  468.83   42.25
   0  -2 -30  453.26   35.61
   0  -2 -30  375.39   34.07
   0   2  30  415.63   16.02
   0   2 -30  451.74   40.13
   0   2 -30  368.28   29.04
   0  -2 -32   -2.46    3.42
   0   2 -32    3.15    4.08
   0  -2 -32    0.22    3.72
   0   2  32   -1.54    5.47
   0  -2 -32   -2.45    4.23
   0   2 -32    2.45    3.93
   0   2 -32    0.43    4.33
   0   2  32   -2.68    5.71
   0   2 -32    2.48    6.60
   0  -2 -32   17.42    7.30
   0   2 -32   -0.94    2.75
   0  -2  32   28.85    8.24
   0   2  32  -13.62    7.17
   0  -2  32   -2.55    3.97
   0  -2  32    2.00    5.79
   0   2  32   -0.58    4.60
   0  -2 -32    1.17    3.42
   0   2 -32   -1.98    7.14
   0   2  32   -1.96    3.67
   0  -2 -32  -24.33   11.80
   0  -2 -32   -9.15    8.07
   0  -2  32   -5.14   10.69
   0   2 -34  641.27   21.55
   0  -2 -34  632.10   19.26
   0   2 -34  645.23   24.12
   0   2 -34  637.16   22.10
   0  -2 -34  634.83   23.11
   0  -2 -34  650.46   22.73
   0   2  34  637.59   25.98
   0   2  34  614.02   26.49
   0   2  34  688.96   43.36
   0  -2 -34  636.98   44.01
   0  -2 -34  626.67   16.28
   0   2 -34  612.02   18.11
   0   2 -34  721.36   50.48
   0  -2  34  685.54   27.92
   0  -2 -34  653.11   23.76
   0  -2  34  621.15   23.11
   0   2  34  626.51   25.16
   0  -2 -34  589.53   45.78
   0  -2  34  669.47   53.49
   0  -2 -34  673.05   43.22
   0  -2 -36  275.95   13.90
   0   2 -36  303.64   15.61
   0   2 -36  273.97   16.28
   0   2 -36  279.00   15.32
   0   2  36  280.15   18.83
   0   2  36  278.57   18.23
   0  -2 -36  297.74   16.27
   0  -2 -36  290.68   16.49
   0  -2 -36  250.37   12.04
   0  -2 -36  274.82   29.00
   0  -2 -36  272.11   11.48
   0   2 -36  260.48   12.74
   0   2 -36  286.52   32.24
   0   2  36  319.00   29.03
   0   2  36  282.99   17.44
   0  -2 -36  281.59   16.40
   0  -2  36  281.08   19.00
   0  -2  36  274.32   16.14
   0  -2 -36  250.05   31.24
   0  -2  36  281.12   36.25
   0  -2  36  287.12   17.01
   0  -2 -36  266.86   27.29
   0   2 -38   57.87    8.36
   0  -2 -38   54.37    7.46
   0  -2 -38   44.40    7.47
   0   2 -38   48.14    8.58
   0  -2 -38   59.99    8.91
   0  -2 -38   48.93    6.34
   0   2 -38   46.28    7.56
   0   2  38   48.35    9.41
   0   2  38   48.16    9.19
   0   2 -38   50.61    6.82
   0   2 -38   50.85    6.71
   0  -2 -38   49.02    5.59
   0  -2  38   40.88    7.78
   0   2  38   48.81    8.46
   0  -2  38   44.55    9.75
   0  -2  38   42.99    7.91
   0  -2 -38   58.22   16.78
   0   2  40  454.09   22.38
   0   2 -40  522.28   21.36
   0  -2 -40  522.23   19.35
   0   2 -40  470.18   20.59
   0   2  40  476.44   24.40
   0  -2 -40  475.31   20.71
   0  -2 -40  469.46   21.65
   0   2  40  480.95   23.68
   0  -2 -40  471.90   17.45
   0   2 -40  498.98   22.33
   0   2 -40  480.24   18.79
   0  -2 -40  481.99   15.87
   0   2 -40  462.15   17.06
   0  -2  40  487.11   21.70
   0   2  40  489.70   23.17
   0  -2  40  448.21   20.22
   0   2  42   12.05    6.19
   0   2 -42    6.57    4.07
   0   2 -42    6.57    4.36
   0  -2 -42    8.22    3.38
   0  -2  42   12.66    7.41
   0   2  42    5.66    6.20
   0   2  42    6.91    6.24
   0  -2 -42   12.28    3.86
   0   2 -42    4.49    4.94
   0  -2 -42    5.23    5.12
   0  -2 -42    3.19    4.20
   0   2 -42    4.82    5.06
   0   2  42   10.11    5.96
   0  -2  42   12.55    5.31
   0  -2 -42    4.45    8.24
   0  -2  42    7.41    4.52
   0   2  44  205.66   14.67
   0   2 -44  203.15   12.12
   0   2  44  175.21   12.21
   0   2 -44  201.35   10.21
   0   2 -44  197.78   13.22
   0  -2  44  213.35   16.15
   0   2  44  202.11   15.11
   0  -2 -44  198.12   12.51
   0  -2 -44  200.09   14.19
   0  -2  44  205.47   15.77
   0   2 -44  204.81   14.11
   0   2  44  200.10   15.36
   0  -2 -44  185.75   10.24
   0   2 -44  187.60   10.34
   0   2  44  209.24   14.74
   0  -2  44  176.22   12.33
   0  -2  44  174.37   10.60
   0   2 -46    6.52    2.69
   0   2 -46    5.95    3.68
   0   2  46    8.98    4.43
   0   2  46   10.33    6.03
   0   2  46    5.35    4.51
   0  -2  46    9.93    6.19
   0   2 -46   10.79    4.74
   0  -2 -46    9.40    5.12
   0  -2  46    6.12    5.72
   0   2 -46    4.94    4.82
   0  -2 -46    8.13    3.58
   0   2 -46    4.98    2.72
   0  -2  46   17.03    4.48
   0  -2  46    6.18    4.01
   0   2  46    8.14    5.39
   0  -2  46    4.23    4.96
   0   2  48    1.31    4.14
   0  -2 -48    6.74    3.08
   0  -2  48    9.55    5.08
   0   2 -48    5.14    4.00
   0  -2 -48    7.17    4.58
   0  -2  48    6.07    5.01
   0   2 -48    6.04    3.46
   0   2  48    4.74    3.63
   0   2 -48    3.88    3.73
   0  -2  48    6.65    2.90
   0  -2  48    4.64    3.78
   0   2  48    1.14    4.61
   0  -2 -50   16.00    4.29
   0   2  50   13.32    4.01
   0  -2  50   16.25    4.86
   0  -2  50   18.90    4.79
   0   2 -50   20.50    4.32
   0  -2  50   19.25    4.33
   0   2  50   20.19    3.56
   0  -2  50   12.49    3.52
   0   2 -50   16.90    3.57
   0  -2  50   18.17    4.18
   0   2  50   21.97    4.86
   0   2 -52   28.52    3.54
   0   2  52   31.29    3.25
   0  -2  52   33.90    4.47
   0  -2 -52   33.81    4.22
   0  -2 -52   33.09    4.08
   0  -2  52   30.76    4.05
   0   2  52   35.28    4.34
   0   2  52   26.10    3.28
   0  -2  52   34.00    3.84
   0  -3   1  479.08   11.40
   0   3  -1  483.44    7.55
   0   3   1  521.47   21.69
   0  -3  -1  524.70   10.01
   0   3  -1  537.30   12.91
   0   3   1  555.74   18.66
   0  -3  -1  499.48    7.77
   0   3  -1  541.73   19.00
   0   3  -3   32.32    4.80
   0   3   3   24.36    7.66
   0   3   3   32.89    7.06
   0   3   3   34.11    6.47
   0   3  -3   42.05    8.31
   0   3   3   39.39    8.46
   0  -3  -3   37.20    4.09
   0  -3  -3   35.88    5.37
   0  -3  -5  262.63    7.19
   0   3  -5  279.61    8.94
   0   3   5  275.52   18.60
   0   3   5  293.73   17.80
   0   3   5  275.45   16.53
   0   3  -5  279.08   16.23
   0  -3  -5  264.73   14.47
   0  -3   7  439.19   16.10
   0  -3   7  422.27   10.03
   0   3   7  480.64   24.41
   0   3   7  495.06   23.91
   0   3  -7  459.09   18.25
   0   3  -7  439.79   18.74
   0   3   7  453.09   19.28
   0  -3  -7  416.68   19.50
   0  -3   7  421.93   18.07
   0  -3   9 1098.83   25.89
   0  -3   9 1007.84   15.66
   0   3   9 1155.23   37.86
   0  -3   9 1007.85   16.22
   0   3  -9 1154.88   31.33
   0   3   9 1220.12   39.28
   0   3  -9 1070.62   27.08
   0   3   9 1111.06   27.59
   0   3  -9 1101.35   29.70
   0  -3   9 1090.79   30.69
   0  -3  -9 1082.08   33.76
   0  -3 -11  255.20   18.03
   0  -3  11  234.33    8.60
   0   3  11  288.43   20.60
   0   3  11  261.95   18.98
   0   3 -11  263.30   17.08
   0  -3  11  236.82    9.82
   0   3 -11  253.59   12.59
   0   3  11  243.47   12.36
   0  -3  11  237.36   18.24
   0  -3  11  263.09   16.75
   0   3 -11  244.59   16.01
   0  -3 -11  254.10   16.46
   0  -3 -13  415.18   24.37
   0  -3  13  362.25   12.05
   0  -3  13  333.15   13.50
   0   3 -13  390.03   22.19
   0   3  13  427.35   23.31
   0  -3 -13  390.72   22.19
   0  -3 -13  383.42   21.43
   0   3 -13  369.19   21.38
   0  -3  13  374.41   24.39
   0  -3  13  397.61   23.31
   0  -3  15  855.83   19.93
   0  -3 -15  974.00   39.51
   0  -3  15  851.99   23.92
   0   3  15  931.39   34.78
   0   3 -15  934.20   37.03
   0   3 -15  932.28   29.35
   0  -3 -15  956.35   36.80
   0  -3  15  923.76   41.24
   0   3 -15  924.87   36.15
   0  -3  15  907.72   36.93
   0  -3 -17  308.13   24.01
   0   3 -17  296.62   22.78
   0  -3  17  275.00   15.19
   0   3  17  287.89   20.03
   0  -3  17  280.49   23.00
   0  -3  17  293.07   25.98
   0  -3 -17  273.15   21.58
   0  -3  17  277.39   23.83
   0   3 -17  286.90   17.54
   0   3 -17  285.77   22.14
   0  -3 -19  903.87   42.88
   0  -3  19  886.12   29.13
   0   3 -19  924.92   42.04
   0   3  19  941.11   35.64
   0  -3 -19  849.20   36.59
   0  -3  19  900.79   42.32
   0  -3  19  887.47   44.78
   0  -3  19  909.90   20.73
   0   3 -19  927.36   33.81
   0   3 -19  882.41   41.47
   0  -3  19  934.11   47.94
   0  -3 -19  896.78   40.57
   0  -3 -19  850.09   30.83
   0  -3 -21  688.28   39.27
   0   3 -21  627.41   37.12
   0  -3  21  622.64   26.39
   0   3  21  602.76   33.41
   0   3  21  654.37   30.65
   0  -3 -21  570.57   31.86
   0   3  21  581.49   14.06
   0   3 -21  621.96   28.18
   0  -3 -21  600.63   26.21
   0   3 -21  624.08   29.08
   0  -3  21  631.26   40.45
   0   3 -21  618.03   36.91
   0  -3 -21  649.63   36.63
   0  -3 -21  598.86   33.18
   0  -3  21  612.54   18.72
   0  -3 -23  575.96   33.84
   0  -3 -23  702.94   42.00
   0  -3 -23  654.63   17.76
   0   3 -23  663.54   31.34
   0   3 -23  682.00   41.25
   0  -3  23  657.63   20.42
   0  -3 -23  633.99   26.88
   0   3 -23  674.50   31.16
   0  -3 -23  631.02   36.11
   0   3  23  594.52   15.04
   0  -3  23  633.85   43.46
   0   3  23  695.57   31.97
   0   3 -23  644.47   39.30
   0  -3  23  646.57   28.77
   0   3  23  652.61   36.09
   0  -3 -25   89.80   14.38
   0  -3  25  116.14   13.64
   0   3  25  111.93   15.90
   0   3 -25   92.91   16.27
   0   3  25  117.35   13.89
   0  -3  25   84.43   17.73
   0  -3  25   88.80   19.10
   0   3  25   99.72    6.86
   0  -3 -25   94.92   15.61
   0  -3  25   94.67    9.17
   0   3 -25   85.08   17.21
   0  -3 -25   99.56    8.05
   0   3 -27   -3.97    7.61
   0  -3 -27    1.76    6.56
   0  -3  27  -16.91    6.71
   0   3  27   -0.50    7.07
   0  -3  27   -3.38    5.79
   0  -3 -27    8.49    3.13
   0  -3  27   -3.97   13.32
   0   3 -27   -2.01    9.62
   0  -3  27   -0.05    7.73
   0  -3 -27   -0.20    3.19
   0  -3  27    0.53    4.72
   0   3 -29  114.95   18.92
   0   3  29  156.86   19.85
   0  -3 -29  117.67   17.37
   0  -3 -29  130.52   10.10
   0  -3  29  138.32   12.16
   0  -3 -29  139.01   20.98
   0  -3  29  132.61   11.57
   0  -3  29  146.70   26.57
   0  -3 -29  109.26   18.14
   0  -3  29  148.24   25.50
   0   3 -31   58.21    6.83
   0  -3 -31   53.38    5.61
   0   3 -31   44.65   14.83
   0   3  31   47.72    7.73
   0   3 -31   49.74    6.73
   0   3  31   56.05    7.97
   0   3 -31   49.18    7.18
   0  -3 -31   48.67    6.51
   0  -3 -31   55.81    7.07
   0   3 -31   55.79    6.15
   0  -3 -31   42.81   11.96
   0   3 -31   68.71   15.20
   0   3  31   47.49   12.36
   0  -3  31   49.54    8.99
   0  -3 -31   48.27    6.94
   0   3  31   47.31    7.31
   0  -3  31   58.03    6.95
   0  -3  31   50.98    8.64
   0  -3 -31   57.98   15.26
   0  -3 -31   39.96   10.44
   0  -3  31   55.51   18.00
   0  -3 -33  439.53   14.87
   0   3 -33  474.38   18.60
   0   3 -33  438.48   34.58
   0   3  33  463.75   22.80
   0   3 -33  437.39   19.42
   0   3 -33  436.88   18.84
   0  -3 -33  442.81   19.14
   0   3  33  428.63   20.96
   0  -3 -33  449.29   19.02
   0   3  33  452.60   35.67
   0   3 -33  411.32   15.55
   0   3 -33  453.10   40.26
   0  -3 -33  452.17   36.53
   0  -3 -33  427.14   19.30
   0  -3  33  456.38   18.93
   0  -3  33  456.22   23.02
   0   3  33  435.15   21.25
   0  -3  33  486.36   46.43
   0  -3 -33  453.43   38.75
   0  -3 -33  429.04   36.29
   0  -3 -35    5.73    3.92
   0   3 -35    3.05    4.51
   0   3 -35    3.78    4.39
   0  -3 -35    9.08    4.91
   0  -3 -35    8.43    5.54
   0   3  35    4.88    6.12
   0   3 -35    2.97    4.59
   0   3  35    8.55    5.98
   0  -3 -35   27.91    8.86
   0   3 -35   -2.94    8.19
   0   3 -35    4.33    4.03
   0   3  35   22.78    9.62
   0  -3  35    7.83    4.62
   0  -3  35   10.58    6.86
   0   3  35    9.70    6.21
   0  -3 -35    6.66    4.62
   0  -3 -35    6.20    8.88
   0  -3  35   -0.54   14.66
   0  -3 -35   12.38   11.67
   0   3 -37  479.29   19.95
   0  -3 -37  471.64   17.51
   0   3  37  430.49   21.36
   0   3 -37  468.33   20.85
   0   3  37  470.12   24.12
   0   3  37  440.82   22.64
   0  -3 -37  450.67   20.49
   0   3 -37  449.89   20.98
   0  -3 -37  474.15   20.90
   0   3 -37  454.55   17.40
   0   3 -37  472.81   18.35
   0  -3  37  460.71   20.57
   0  -3  37  460.10   23.96
   0   3  37  453.75   22.75
   0  -3 -37  500.40   21.95
   0  -3  37  463.98   45.95
   0  -3 -37  402.42   38.35
   0  -3 -39  172.51   11.22
   0   3  39  162.45   13.78
   0   3 -39  176.96   12.90
   0   3 -39  163.40   12.75
   0   3  39  169.27   14.78
   0   3  39  176.43   15.36
   0   3 -39  159.32   13.20
   0  -3 -39  154.75   12.40
   0  -3 -39  153.15   12.65
   0   3 -39  166.14   11.57
   0   3 -39  154.38   10.76
   0  -3  39  164.15   15.15
   0   3  39  164.96   14.25
   0  -3  39  166.77   12.86
   0  -3  39  155.29   13.01
   0  -3 -39  146.12   23.91
   0   3  41  298.24   18.18
   0  -3 -41  301.89   16.64
   0   3  41  300.09   18.51
   0   3  41  308.65   19.92
   0  -3 -41  317.82   17.80
   0   3 -41  319.89   17.62
   0   3 -41  304.17   17.59
   0   3 -41  328.47   14.90
   0   3 -41  301.90   15.35
   0   3  41  287.96   15.68
   0   3  41  311.15   18.97
   0  -3  41  287.85   16.33
   0  -3  41  295.81   16.73
   0   3  43   96.51   10.79
   0   3  43   92.00    9.20
   0   3 -43   81.33    8.49
   0   3 -43   74.78    7.26
   0  -3 -43   90.89   10.06
   0   3  43  100.83   11.06
   0   3 -43   85.04    9.84
   0  -3 -43   93.31    9.19
   0  -3  43   84.88   11.48
   0   3  43   94.85   11.52
   0   3 -43   91.07    9.95
   0  -3  43   87.91    9.05
   0  -3 -43  120.50   18.81
   0  -3  43   82.79    8.77
   0   3  45   88.29   10.32
   0   3 -45   77.45    6.79
   0   3 -45   85.47    8.13
   0   3  45   88.06    8.24
   0   3 -45   84.77    9.12
   0   3  45   89.27    9.93
   0  -3  45   86.55   10.83
   0  -3 -45   87.59    9.71
   0  -3 -45   74.91    7.87
   0  -3  45   72.77   10.24
   0   3 -45   75.21    8.65
   0   3 -45   79.66    7.22
   0   3 -45   93.17    9.07
   0  -3  45   79.25    7.89
   0  -3  45   67.10    6.84
   0   3 -47    8.58    2.87
   0   3  47   12.88    3.73
   0   3 -47   12.10    3.96
   0   3  47   10.45    4.68
   0  -3  47    7.14    5.61
   0  -3 -47   12.72    3.84
   0   3 -47   12.17    4.78
   0  -3 -47   18.48    5.56
   0  -3  47   15.87    6.09
   0   3 -47    4.90    2.54
   0  -3  47   16.20    4.27
   0  -3  47   10.30    3.36
   0   3 -47    5.13    3.66
   0   3  47   12.22    5.19
   0  -3  47   11.44    4.36
   0  -3  49    6.46    4.39
   0   3 -49   10.87    3.97
   0  -3  49    6.55    4.62
   0   3  49    8.10    3.84
   0  -3 -49    7.78    3.87
   0  -3 -49   12.94    3.19
   0   3 -49    8.50    3.20
   0   3  49   12.55    3.17
   0   3 -49   13.16    3.59
   0  -3  49    8.07    3.33
   0   3  49    5.17    4.00
   0   3 -51    6.06    2.51
   0  -3  51    4.96    3.12
   0  -3 -51    6.26    2.81
   0  -3  51    7.01    3.33
   0   3  51    6.74    2.43
   0  -3  51    9.38    2.68
   0  -3  51    7.28    3.07
   0   3  51    6.16    2.37
   0   3  51    3.84    2.96
   0  -3  51    7.11    2.69
   0  -4   0  614.04   13.09
   0   4   0  584.94   23.44
   0   4   0  605.62   11.82
   0   4   2  184.26   11.98
   0  -4  -2  162.92    5.89
   0  -4   2  161.67    8.18
   0   4  -2  180.74   11.84
   0   4   2  167.26   14.82
   0  -4  -2  166.98   11.43
   0   4   2  172.43   13.32
   0   4   4   38.90    9.49
   0   4   4   47.14    8.47
   0  -4   4   38.95    5.32
   0   4  -4   46.71    5.60
   0   4   4   36.00    7.95
   0   4   4   46.02    9.23
   0   4  -4   36.74    8.46
   0  -4  -4   40.72    6.95
   0  -4  -4   42.71    4.86
   0  -4  -6   13.64    6.16
   0  -4   6   11.24    3.06
   0   4   6   18.25    6.83
   0   4   6   13.46    7.50
   0   4  -6   13.90    3.04
   0   4   6   14.89    6.15
   0   4  -6   16.86    6.31
   0  -4  -6   12.16    5.26
   0  -4  -8   16.80    6.87
   0  -4   8    9.74    4.01
   0  -4   8   12.97    2.78
   0   4   8    9.69    6.90
   0   4   8   12.48    7.29
   0   4  -8   13.56    6.34
   0   4   8    8.50    5.14
   0   4  -8   13.96    5.53
   0  -4  -8   13.46    5.71
   0  -4  -8   11.43    3.60
   0  -4 -10    3.91    5.95
   0  -4  10    3.75    1.86
   0  -4  10    3.96    3.54
   0   4 -10    2.41    4.09
   0   4  10    5.03    7.22
   0   4 -10    1.76    6.02
   0   4  10    3.92    4.10
   0   4 -10   -0.79    3.78
   0  -4 -10   14.40    4.98
   0  -4  10    0.98    4.66
   0  -4 -10   -2.07    4.51
   0  -4 -12  866.04   36.09
   0  -4  12  878.50   27.23
   0   4  12  957.36   37.49
   0   4 -12  922.07   34.12
   0   4  12  892.40   27.05
   0   4 -12  860.60   26.60
   0   4 -12  852.39   35.56
   0  -4  12  894.23   33.27
   0  -4 -12  897.94   33.72
   0  -4 -12  931.48   34.51
   0  -4 -14    2.27    6.41
   0  -4  14   -2.14    1.97
   0   4  14    1.29    6.82
   0  -4  14    8.33    2.65
   0   4 -14    8.21    5.72
   0   4 -14    5.12    6.02
   0  -4 -14    2.30    4.24
   0  -4  14   -1.01    7.36
   0  -4  14   10.14    5.47
   0  -4  14    7.10    6.65
   0  -4 -14    3.44    5.65
   0  -4 -16 1259.18   49.26
   0  -4  16 1231.33   26.15
   0   4  16 1300.66   44.56
   0   4 -16 1278.48   46.66
   0   4 -16 1244.72   47.51
   0  -4  16 1219.46   45.72
   0  -4 -16 1229.59   45.49
   0  -4  16 1206.43   50.94
   0  -4 -18    7.89    7.46
   0   4 -18   10.37    7.01
   0   4  18    9.94    7.45
   0   4  18   10.84    6.33
   0  -4  18   12.48    4.21
   0   4 -18    6.46    7.46
   0  -4 -18   13.33    6.72
   0  -4  18    8.52   10.13
   0  -4  18   13.64    9.57
   0  -4 -20  498.41   34.44
   0   4  20  494.81   30.63
   0   4 -20  541.06   34.82
   0   4  20  524.58   28.99
   0  -4  20  480.93   20.03
   0   4 -20  473.18   32.93
   0  -4 -20  442.75   27.10
   0  -4 -20  495.94   26.46
   0  -4 -20  501.72   32.71
   0  -4  20  477.65   32.85
   0  -4  20  463.40   35.13
   0  -4  20  472.20   37.50
   0   4 -22  298.54   27.28
   0  -4 -22  247.48   21.73
   0  -4 -22  313.28   28.16
   0   4 -22  298.74   27.03
   0   4  22  277.73   24.04
   0   4  22  298.67   22.49
   0  -4 -22  281.79   11.94
   0  -4  22  296.17   29.95
   0  -4  22  300.52   28.15
   0  -4 -22  279.52   23.84
   0  -4 -22  277.82   20.50
   0  -4 -22  287.78   26.63
   0  -4  22  270.88   10.22
   0  -4  22  308.70   14.22
   0  -4 -24  227.47   21.73
   0   4 -24  222.17   24.58
   0  -4 -24  284.72   28.83
   0   4  24  266.04   21.88
   0   4  24  254.82   24.03
   0   4 -24  264.56   26.68
   0  -4 -24  252.79   12.33
   0  -4  24  260.20   29.70
   0  -4  24  237.66   13.34
   0  -4 -24  233.12   19.09
   0  -4 -24  241.33   22.95
   0  -4 -26  160.13   18.51
   0   4 -26  179.87   23.14
   0  -4 -26  207.25   25.02
   0  -4 -26  185.83   11.19
   0  -4  26  197.80   28.81
   0  -4  26  193.51   13.04
   0  -4 -26  192.22   21.79
   0   4  26  206.06   19.58
   0   4  26  161.86   19.68
   0   4 -26  203.09   24.79
   0   4 -28   67.36   15.86
   0   4 -28   76.21   15.95
   0   4  28  104.73   16.83
   0  -4 -28   97.88   15.15
   0  -4 -28   82.14    6.54
   0  -4  28   79.24    9.82
   0  -4 -28   80.15    8.14
   0  -4 -28   97.68   18.17
   0  -4  28   92.67   22.89
   0  -4  28   76.84    9.62
   0  -4  28   98.49   21.57
   0   4 -30   23.02   10.05
   0   4 -30   29.58    5.52
   0   4  30   16.51    4.76
   0  -4 -30   19.15    5.51
   0   4 -30   23.65    4.34
   0   4 -30   27.59    5.46
   0  -4 -30   30.28    5.44
   0   4  30   21.30    5.50
   0  -4 -30   17.61    6.55
   0   4 -30   27.49    9.73
   0   4  30   21.96    8.70
   0   4 -30   21.86    4.44
   0  -4 -30   22.48    5.45
   0   4 -30   16.14    4.40
   0   4  30   25.21    6.64
   0  -4  30   25.21    7.22
   0  -4 -30   26.45    5.45
   0  -4  30   14.96    6.44
   0  -4 -30   15.44    7.68
   0  -4 -30   28.23    9.98
   0  -4  30   32.93   18.15
   0  -4  30   28.51   15.50
   0   4 -32  131.88   20.89
   0   4 -32  121.51    9.91
   0   4  32  118.45    9.01
   0  -4 -32  111.63   10.09
   0   4  32  126.40   11.89
   0   4  32  116.07   11.61
   0  -4 -32  116.32   10.02
   0   4 -32  122.37   10.56
   0   4 -32  123.57   10.03
   0  -4 -32  109.04   16.60
   0   4 -32  111.08   20.95
   0   4  32  141.83   20.68
   0   4 -32  117.50    8.83
   0  -4  32  117.64    9.67
   0  -4  32  123.82   12.85
   0   4  32  126.29   12.46
   0  -4 -32  119.72   10.45
   0  -4 -32  108.08   19.11
   0  -4  32  134.14   26.13
   0  -4 -32  120.91   20.10
   0  -4  32  126.74   12.39
   0   4 -34  175.16   12.28
   0   4  34  166.14   13.36
   0   4 -34  185.83   23.34
   0  -4 -34  165.56    9.37
   0   4 -34  170.47   12.92
   0   4  34  145.26    9.89
   0  -4 -34  164.04   12.17
   0   4  34  160.65   13.74
   0   4 -34  161.33   12.58
   0   4  34  165.81   14.53
   0  -4 -34  153.25   12.17
   0   4  34  184.78   23.69
   0   4 -34  154.35   10.42
   0   4 -34  176.25   26.13
   0  -4 -34  169.07   20.90
   0  -4  34  184.39   12.52
   0  -4 -34  163.88   12.36
   0  -4  34  164.00   14.96
   0   4  34  150.34   13.64
   0  -4 -34  172.60   24.54
   0  -4 -34  111.78   20.02
   0  -4  34  171.39   30.29
   0   4 -36  364.38   17.47
   0  -4 -36  337.11   13.73
   0   4  36  318.50   18.62
   0   4  36  337.93   20.40
   0   4 -36  348.40   18.55
   0  -4 -36  341.92   18.01
   0   4  36  330.00   19.55
   0  -4 -36  322.99   17.14
   0   4 -36  322.81   17.96
   0   4 -36  320.80   15.10
   0   4  36  331.72   20.01
   0  -4  36  330.26   20.78
   0  -4  36  325.56   17.20
   0  -4 -36  336.90   17.80
   0  -4 -36  290.89   31.32
   0  -4  36  309.69   38.30
   0   4 -38   48.96    7.82
   0   4  38   45.98    8.36
   0   4 -38   39.04    7.62
   0   4 -38   46.77    7.99
   0  -4 -38   40.26    7.31
   0   4  38   48.32    9.30
   0  -4 -38   46.74    7.44
   0   4  38   39.10    8.09
   0   4 -38   50.44    7.29
   0   4  38   44.84    6.96
   0   4 -38   45.91    6.76
   0  -4 -38   56.07    8.37
   0  -4  38   43.07    7.22
   0   4  38   46.60    9.05
   0  -4  38   45.71    9.63
   0  -4 -38   38.81    5.23
   0  -4 -38   35.86   12.94
   0  -4  38   31.52   13.68
   0   4  40  133.81   12.57
   0  -4 -40  151.67   12.29
   0   4 -40  146.99   12.50
   0   4 -40  144.44   12.64
   0  -4 -40  150.16   12.16
   0   4  40  154.87   14.65
   0   4  40  131.41   12.60
   0   4 -40  139.77   10.39
   0   4 -40  135.36   10.69
   0   4  40  147.35   11.31
   0  -4  40  150.45   14.18
   0  -4  40  133.40   11.57
   0  -4  40  171.81   28.13
   0  -4  40  144.00   12.68
   0   4  42   19.00    6.56
   0  -4 -42    7.35    5.04
   0   4 -42    4.50    4.49
   0  -4 -42    6.94    4.43
   0   4  42    5.64    5.30
   0   4 -42    7.59    5.36
   0   4 -42    8.37    4.59
   0   4 -42    9.00    4.35
   0   4  42    9.82    4.44
   0  -4  42    6.65    4.05
   0   4 -42    3.28    4.83
   0  -4  42   13.41    5.14
   0   4  44   39.51    7.76
   0   4 -44   23.86    5.14
   0   4 -44   36.86    5.96
   0   4  44   38.81    5.88
   0  -4 -44   38.15    6.84
   0   4 -44   36.97    6.54
   0   4  44   42.81    7.70
   0   4 -44   38.03    7.21
   0  -4  44   34.29    8.49
   0  -4 -44   39.01    7.21
   0  -4  44   34.49    5.35
   0   4 -44   40.16    6.24
   0  -4  44   39.78    6.32
   0   4 -46    5.57    3.16
   0   4 -46    3.85    3.39
   0   4  46    3.62    2.95
   0  -4 -46    5.07    4.05
   0   4  46    5.97    3.92
   0  -4  46    6.09    5.56
   0  -4 -46    6.99    3.62
   0   4 -46    1.87    3.67
   0  -4  46    7.89    5.40
   0   4 -46    8.57    3.47
   0   4 -46    3.16    3.64
   0   4  46    6.08    4.55
   0   4 -48    4.84    3.14
   0   4  48   -1.04    2.51
   0   4 -48    4.24    2.33
   0  -4  48    1.48    4.29
   0  -4  48    0.62    4.64
   0   4  48   -0.55    2.93
   0   4 -48    3.57    3.36
   0  -4 -48    6.05    3.63
   0  -4 -48   -0.28    2.95
   0   4 -48    3.42    2.55
   0   4 -48    8.80    3.22
   0  -4  48    5.45    2.81
   0   4  48   -1.50    3.49
   0   4  48    1.50    3.95
   0  -4  48    2.34    3.06
   0  -4  50   17.69    4.54
   0  -4  50   11.81    3.95
   0  -4 -50   19.44    3.93
   0  -4 -50   16.55    2.89
   0   4  50   18.29    3.31
   0   4 -50   11.61    3.01
   0  -4  50   15.96    3.86
   0   4 -50   14.75    2.97
   0   4  50   20.54    4.24
   0  -4  50   16.35    3.09
   0   4  50   19.97    3.46
   0  -4 -52    0.95    1.76
   0  -4  52    5.38    2.27
   0  -4 -52    4.00    2.41
   0  -4  52    3.43    2.14
   0   4  52    1.08    2.04
   0  -5   1  121.13    7.00
   0  -5  -1  116.05    5.65
   0   5  -1  131.01   11.65
   0   5   1  121.09    6.69
   0   5   1  118.60   12.81
   0  -5  -1  116.33   10.67
   0   5   1  129.50   15.03
   0   5  -1  133.69   15.31
   0   5   1  119.53   13.59
   0   5  -1  120.02   13.38
   0   5   3   -0.64    2.61
   0   5  -3   -0.41    3.19
   0  -5   3    3.76    2.81
   0   5   3    4.82    7.26
   0   5   3   -0.28    6.13
   0   5  -3    0.95    6.02
   0   5  -3   -0.09    5.14
   0   5   3    3.46    5.77
   0  -5  -3    0.79    2.47
   0  -5  -3   -0.03    3.87
   0  -5  -5 1579.38   25.25
   0   5  -5 1610.95   31.04
   0   5   5 1590.89   47.77
   0  -5   5 1528.77   31.11
   0   5   5 1501.69   32.20
   0   5  -5 1596.86   45.94
   0   5  -5 1684.18   47.79
   0   5   5 1664.33   48.23
   0  -5  -5 1612.82   41.83
   0  -5  -5 1533.63   42.22
   0  -5  -7    8.91    6.18
   0  -5   7    8.94    3.02
   0  -5   7    9.46    3.64
   0   5   7   15.35    8.34
   0   5  -7   12.93    3.21
   0  -5   7   10.32    4.46
   0   5   7   11.07    6.34
   0   5  -7    7.57    5.86
   0   5  -7    7.92    6.09
   0  -5  -7    5.87    5.49
   0  -5  -7   12.59    4.63
   0  -5   9  441.14   11.48
   0  -5   9  484.18   22.58
   0   5   9  508.84   28.58
   0   5  -9  500.45   24.35
   0   5   9  492.02   24.38
   0   5  -9  493.88   27.72
   0  -5  -9  456.79   25.75
   0  -5  -9  478.94   26.01
   0  -5  -9  499.46   24.40
   0  -5  -9  503.00   23.97
   0  -5  11  102.83   10.76
   0  -5  11   91.76    4.67
   0   5  11  119.73   15.21
   0  -5  11   90.03    4.49
   0   5  11  113.64   11.77
   0   5 -11  118.18   14.95
   0   5 -11   87.28   10.57
   0  -5  11   91.42   11.90
   0  -5 -11  104.33   13.86
   0  -5 -11  102.52   12.34
   0  -5 -11  101.48   12.33
   0  -5 -13   86.04   13.87
   0  -5  13   91.61   10.26
   0   5  13  106.52   14.77
   0   5  13   88.63   10.37
   0   5 -13   88.02   13.71
   0   5 -13   83.83   10.12
   0  -5 -13  102.97   13.25
   0  -5 -13   97.36   12.79
   0  -5  13   91.19   12.96
   0  -5  13   90.58    7.70
   0  -5 -15    4.28    5.93
   0   5  15    3.62    6.03
   0   5 -15    4.22    5.04
   0   5  15    9.31    6.45
   0   5 -15    7.07    8.68
   0  -5 -15    3.42    5.49
   0  -5  15    7.22    6.82
   0  -5  15    6.88    8.94
   0  -5 -15   12.96    6.47
   0  -5  15    9.59    6.91
   0  -5 -17  169.33   19.75
   0   5  17  195.94   19.03
   0   5 -17  175.95   19.11
   0   5  17  181.80   18.15
   0   5 -17  165.75   19.99
   0  -5 -17  178.36   19.19
   0  -5  17  166.43   22.26
   0  -5  17  188.64   20.39
   0  -5 -19  156.73   19.91
   0   5  19  189.30   19.13
   0   5  19  180.20   18.62
   0   5 -19  179.60   20.31
   0   5 -19  201.64   22.77
   0  -5  19  167.53    8.35
   0  -5  19  169.90   20.33
   0  -5  19  178.11   24.13
   0  -5 -19  172.44   20.07
   0   5 -21   76.72   15.71
   0  -5 -21   63.28   14.07
   0   5  21   81.96   13.18
   0  -5 -21   71.85   11.06
   0   5 -21   86.94   15.73
   0   5  21   82.22   13.41
   0  -5 -21   84.68    7.33
   0  -5  21   77.36   17.18
   0  -5  21   95.84   19.98
   0  -5  21   97.49   16.72
   0  -5 -21   72.35   14.21
   0  -5  21   75.90    6.19
   0  -5 -21   74.09   12.08
   0  -5 -23  151.07   17.34
   0   5 -23  180.96   23.00
   0  -5 -23  188.21   23.79
   0   5  23  168.17   19.69
   0   5 -23  206.60   23.81
   0   5  23  171.73   18.79
   0  -5 -23  170.94   10.54
   0  -5  23  195.75   27.93
   0  -5  23  173.75   11.96
   0  -5  23  146.42   20.95
   0  -5 -23  147.71   16.85
   0  -5 -23  183.23   20.19
   0  -5 -23  173.18   22.51
   0  -5  23  178.89   25.31
   0  -5 -25  131.35   16.25
   0   5 -25  127.71   20.54
   0  -5 -25  139.12   21.67
   0   5  25  105.07   16.21
   0   5  25  129.52   16.84
   0   5 -25  136.45   20.45
   0  -5 -25  121.92    9.65
   0  -5 -25  118.13   15.54
   0  -5 -25  104.10   15.47
   0  -5  25  122.04   10.85
   0  -5  25  134.55   24.95
   0   5 -27   13.72   12.45
   0  -5 -27   25.20    7.47
   0   5 -27   10.23    6.69
   0   5  27    6.60    5.83
   0   5  27   36.32    9.59
   0  -5 -27   11.04    9.36
   0  -5 -27   14.45    4.91
   0  -5 -27    9.89    6.98
   0  -5  27   20.29    6.64
   0  -5  27    8.73   11.77
   0   5  29   28.89    6.17
   0   5 -29   28.88   11.29
   0   5 -29   30.52    5.72
   0   5 -29   34.24    6.78
   0   5  29   33.20    6.38
   0  -5 -29   27.84    5.45
   0   5 -29   14.40    4.36
   0   5  29   38.05    7.05
   0  -5 -29   26.87    5.36
   0   5  29   19.67    4.67
   0   5 -29   25.80    5.82
   0   5 -29   28.64   11.46
   0  -5 -29   31.38    8.57
   0   5  29   37.82   10.31
   0   5 -29   33.71    5.32
   0  -5 -29   26.34    6.29
   0  -5 -29   38.79    6.61
   0  -5 -29   29.40    4.69
   0   5  29   33.65    6.93
   0  -5  29   28.53   16.92
   0  -5 -29   32.09   11.82
   0  -5  29   26.18   14.52
   0  -5  29   27.30    7.03
   0   5 -31    2.08    3.86
   0   5  31   -2.53    4.57
   0   5 -31   -1.42    3.99
   0   5  31  -11.46    5.77
   0  -5 -31    5.47    4.69
   0  -5 -31   -1.85    4.54
   0   5 -31   -0.98    4.12
   0   5  31   -2.03    4.87
   0   5 -31    1.59    3.91
   0   5  31  -23.36    9.20
   0  -5 -31  -15.94    7.84
   0  -5 -31    4.80    4.85
   0   5  31    3.06    4.57
   0  -5 -31   -1.40    4.85
   0  -5  31    0.70    5.67
   0  -5 -31   -0.22    3.08
   0  -5  31    7.18   11.31
   0  -5  31   -5.39   15.41
   0  -5 -31    6.36    8.68
   0  -5 -31   -2.39    7.72
   0  -5  31    4.05    6.13
   0   5 -33  275.45   15.04
   0   5  33  243.04   15.90
   0   5 -33  203.27   25.60
   0   5 -33  235.51   11.35
   0   5 -33  230.53   14.17
   0  -5 -33  261.24   14.49
   0   5 -33  263.62   16.02
   0   5  33  266.14   18.06
   0   5  33  267.80   17.00
   0  -5 -33  267.69   15.76
   0   5 -33  257.72   13.43
   0   5  33  214.90   26.01
   0   5  33  257.96   13.29
   0  -5 -33  255.67   24.47
   0  -5  33  284.21   31.00
   0  -5  33  247.77   14.17
   0   5  33  273.59   18.27
   0  -5 -33  237.77   14.56
   0  -5  33  240.15   17.55
   0  -5 -33  257.93   28.73
   0  -5  33  276.29   17.78
   0  -5 -33  244.80   27.71
   0  -5  33  263.63   35.84
   0  -5  33  248.96   36.14
   0   5 -35   11.27    5.08
   0   5 -35    3.18    3.82
   0   5  35    8.67    4.31
   0   5  35    9.25    6.06
   0   5 -35   10.95    3.83
   0   5 -35    5.92    5.10
   0   5  35   14.59    5.86
   0   5  35    5.21    6.46
   0  -5 -35    9.49    4.94
   0  -5 -35   10.83    5.47
   0   5 -35   13.09    4.65
   0   5  35    9.77    4.36
   0  -5 -35    5.09    4.28
   0  -5  35    6.10    6.43
   0  -5  35   16.56    5.02
   0   5  35   11.53    5.73
   0  -5 -35   12.03    9.00
   0  -5  35   -6.08   15.17
   0   5 -37  137.49    8.90
   0   5  37  118.86    8.78
   0   5  37  134.86   12.84
   0  -5 -37  131.00   11.94
   0   5 -37  138.80   11.84
   0   5  37  141.91   13.20
   0  -5 -37  144.35   11.66
   0   5 -37  142.55   12.51
   0   5  37  132.04   10.13
   0   5 -37  142.89   10.76
   0   5 -37  138.82   10.63
   0  -5  37  128.73   10.65
   0   5 -37  112.43   10.09
   0  -5 -37  151.26   11.92
   0  -5  37  141.66   14.17
   0  -5  37  171.38   29.84
   0  -5 -37  111.19   17.92
   0   5  39   -1.51    5.62
   0  -5 -39    6.90    4.54
   0   5 -39    6.97    4.91
   0   5 -39   10.80    5.39
   0  -5 -39    3.81    4.23
   0   5  39    2.92    4.71
   0   5 -39    1.24    3.98
   0   5  39    1.25    4.53
   0   5 -39    2.39    3.98
   0  -5 -39    3.50    4.80
   0  -5  39    8.34    6.62
   0   5 -39    3.91    4.99
   0  -5 -39    5.36    3.30
   0  -5  39   -2.17    4.34
   0  -5  39    3.14    9.52
   0   5  41   14.91    6.33
   0   5 -41   17.62    5.97
   0   5  41   12.36    5.78
   0  -5 -41    7.75    4.53
   0  -5 -41   10.49    5.21
   0   5 -41   15.99    5.08
   0   5 -41   15.23    4.77
   0   5 -41   15.34    4.95
   0   5  41   11.79    4.86
   0  -5  41   16.05    4.95
   0  -5 -41   14.61    3.77
   0   5 -41   13.59    5.42
   0  -5  41   18.20    6.64
   0  -5  41   12.27    5.52
   0   5  43    3.96    5.16
   0   5 -43   -1.22    4.37
   0   5 -43    0.92    3.46
   0   5  43    8.93    3.70
   0   5  43    2.17    4.59
   0   5 -43    1.83    4.68
   0  -5 -43    3.55    4.45
   0  -5 -43    3.68    4.23
   0   5 -43    2.48    4.25
   0   5 -43    2.16    3.94
   0  -5  43    0.46    3.96
   0   5 -45    4.04    3.16
   0   5 -45    1.73    3.61
   0  -5  45    3.77    5.28
   0   5 -45    4.70    4.07
   0   5  45    5.26    3.97
   0  -5 -45    3.75    4.11
   0  -5 -45    7.99    4.44
   0   5 -45    5.20    4.02
   0   5 -45   -3.11    3.78
   0   5  45    6.92    4.85
   0   5 -47    2.93    2.78
   0   5 -47    3.45    3.09
   0  -5 -47   -0.60    3.73
   0   5  47    7.71    3.55
   0  -5  47    1.21    4.08
   0   5 -47   -0.20    3.18
   0  -5  47   -0.83    5.06
   0  -5 -47    6.64    3.59
   0   5 -47    3.64    2.96
   0  -5  47    4.83    3.45
   0   5  47    4.57    3.64
   0   5  47    1.38    4.00
   0  -5  47    4.69    3.04
   0  -5  49   -0.06    3.44
   0  -5  49    2.38    3.51
   0  -5 -49    3.19    2.78
   0  -5 -49    1.07    2.95
   0   5  49   -0.23    2.19
   0   5 -49    2.34    2.29
   0   5 -49    2.17    2.48
   0   5 -49    0.86    1.95
   0   5  49    7.19    2.85
   0  -5  49    0.98    2.44
   0   5  49    3.70    3.19
   0  -5 -51    9.02    2.35
   0  -5  51   10.77    2.78
   0  -5  51    3.08    2.57
   0   5  51   13.03    2.52
   0  -5  51    4.88    2.38
   0   5  51    8.29    2.60
   0  -6   0   90.04    5.43
   0   6   0  106.53   12.11
   0  -6   0   83.07   10.11
   0   6   0   96.48   13.69
   0   6   0  107.11   15.22
   0   6   2   17.79    3.30
   0   6   2   20.50    2.55
   0   6  -2   19.53    6.09
   0  -6   2   15.51    3.46
   0   6   2   20.60    7.82
   0   6   2   19.03    8.42
   0   6  -2   17.45    8.44
   0   6  -2   15.73    7.29
   0   6   2   18.64    7.61
   0  -6  -2   25.48    3.77
   0  -6  -2   20.05    4.93
   0  -6  -2   17.67    6.03
   0  -6  -4  294.41   13.32
   0   6   4  324.73   22.73
   0   6   4  296.81   14.01
   0  -6   4  288.85   13.25
   0   6  -4  302.48   16.36
   0   6  -4  315.31   23.28
   0   6   4  310.84   23.16
   0   6  -4  340.85   24.50
   0   6   4  325.85   24.06
   0  -6  -4  284.58   13.64
   0  -6  -4  290.37   12.65
   0  -6  -4  310.09   20.35
   0  -6  -4  279.57   20.02
   0  -6  -6  130.67    7.62
   0   6   6  135.94   16.01
   0  -6   6  142.36   10.87
   0   6  -6  145.81   10.46
   0   6   6  123.32   10.46
   0   6  -6  145.20   16.10
   0   6  -6  138.69   16.29
   0   6   6  132.37   15.43
   0  -6  -6  123.63   14.26
   0  -6  -6  126.97   12.13
   0  -6  -6  123.68   14.27
   0  -6  -6  131.91    9.00
   0  -6   8  289.68   19.79
   0  -6   8  304.55   11.57
   0   6   8  260.57   16.79
   0   6  -8  295.37   12.91
   0  -6   8  271.95   16.22
   0   6   8  294.32   23.14
   0   6  -8  292.09   21.35
   0   6   8  308.10   22.46
   0   6  -8  291.31   23.85
   0  -6  -8  308.74   22.66
   0  -6  -8  314.09   20.14
   0  -6  -8  277.51   21.75
   0  -6 -10   15.92    8.34
   0  -6  10   14.99    5.60
   0  -6  10   14.45    6.11
   0   6  10   17.82    9.22
   0   6  10   17.64    5.84
   0   6 -10   11.66    8.34
   0   6  10   13.07    6.20
   0   6 -10   10.88    5.69
   0  -6 -10   14.93    5.69
   0  -6  10   11.57    6.84
   0  -6 -10   20.52    6.72
   0  -6  12  324.03   21.05
   0  -6 -12  289.05   23.67
   0   6  12  355.75   25.98
   0  -6  12  317.97   20.45
   0   6  12  326.41   21.55
   0   6  12  343.46   21.84
   0   6 -12  327.94   27.14
   0   6 -12  327.93   21.40
   0  -6 -12  342.44   24.32
   0  -6 -12  353.96   24.25
   0  -6  12  306.78   16.66
   0  -6  12  330.07   24.11
   0  -6  14   -6.16    4.04
   0  -6 -14    5.74    5.19
   0   6  14    2.53    6.23
   0   6  14    6.72    5.64
   0   6 -14    2.17    8.69
   0  -6  14    3.02    5.23
   0  -6 -14    7.79    5.68
   0  -6 -14    9.91    6.74
   0  -6 -16   90.75   15.40
   0   6  16   95.22   13.55
   0   6  16   96.12   15.06
   0   6 -16  106.14   17.84
   0  -6 -16  106.64   15.57
   0  -6  16  113.63   19.50
   0  -6  16  110.71   16.28
   0  -6  16   99.47   15.20
   0   6 -18  258.01   26.65
   0  -6 -18  229.25   24.32
   0   6  18  218.47   20.90
   0   6  18  222.63   21.51
   0  -6 -18  219.20   10.35
   0  -6  18  234.44   27.46
   0  -6  18  192.00   22.05
   0  -6 -18  208.97   22.84
   0   6 -20  162.17   22.90
   0  -6 -20  164.86   16.96
   0  -6 -20  216.56   24.43
   0   6  20  206.97   21.01
   0   6  20  168.27   18.81
   0  -6 -20  192.76   10.66
   0  -6 -20  195.07   22.83
   0  -6  20  208.33   23.96
   0  -6  20  181.72    9.05
   0  -6  20  178.75   24.93
   0   6 -22    4.51    9.91
   0  -6 -22    6.54    6.33
   0   6  22   12.23    7.06
   0  -6 -22   16.44    6.33
   0   6  22   10.07    5.64
   0  -6 -22   11.34    4.15
   0  -6 -22    8.17    6.47
   0  -6 -22   14.63    7.87
   0  -6 -22   25.69    7.49
   0  -6  22   11.11    8.69
   0  -6  22   17.57   14.08
   0  -6  22   20.22    9.88
   0  -6 -24  244.05   22.22
   0   6 -24  222.86   27.87
   0   6  24  291.75   25.04
   0   6  24  271.17   25.60
   0  -6 -24  291.34   30.69
   0  -6 -24  257.56   13.28
   0  -6  24  269.70   33.79
   0  -6 -24  245.35   23.68
   0  -6  24  260.34   32.92
   0  -6 -24  289.68   30.56
   0  -6  24  260.07   14.83
   0  -6  24  246.27   28.46
   0  -6 -24  252.98   23.50
   0   6 -26   13.33   10.79
   0   6 -26   30.99    5.87
   0   6  26   25.00    8.31
   0   6  26   30.62    9.32
   0  -6 -26   30.36    7.77
   0   6 -26   27.43    5.56
   0  -6 -26   38.50   14.03
   0   6 -26   29.62    5.34
   0  -6 -26   26.11    5.74
   0   6  26   27.88    6.92
   0  -6  26   27.77    6.97
   0  -6  26   29.05   15.55
   0  -6 -26   46.43   11.55
   0  -6 -26   23.91    8.44
   0   6 -28   49.34    7.72
   0   6 -28   45.95    6.05
   0   6  28   41.57    5.86
   0   6  28   48.75    7.05
   0   6 -28   64.52   17.10
   0   6  28   50.55    6.31
   0  -6  28   61.07   14.16
   0  -6 -28   79.84   12.97
   0   6  28   50.29   11.95
   0   6  28   81.41   13.56
   0   6 -28   47.55    6.01
   0  -6 -28   48.49    6.96
   0   6 -28   41.13    6.54
   0  -6 -28   45.03    5.54
   0   6  28   50.63    7.27
   0  -6 -28   57.78   15.19
   0   6 -28   47.60    5.47
   0  -6 -28   41.20    5.96
   0  -6 -28   55.95    7.80
   0  -6  28   41.52    8.12
   0  -6  28   48.72   20.29
   0  -6 -28   55.34   13.98
   0   6 -30   22.95    6.51
   0   6  30   16.69    5.68
   0   6 -30   17.92    4.71
   0   6  30   23.04    5.46
   0   6 -30   -0.76   14.64
   0  -6  30   44.57   11.66
   0   6 -30   24.35    5.31
   0   6  30   32.26    9.67
   0  -6 -30  -22.09    6.63
   0   6  30   23.22    5.92
   0  -6 -30   23.81    5.54
   0  -6 -30   17.92    4.87
   0   6 -30   14.30    5.23
   0   6 -30   17.36    4.69
   0  -6 -30   20.07    5.36
   0  -6 -30   18.19    5.87
   0  -6  30   19.77    7.23
   0  -6 -30   12.83    4.15
   0  -6  30   19.33    6.97
   0  -6 -30   19.75   10.37
   0  -6  30    5.08   16.63
   0  -6  30   10.50   12.62
   0   6 -32   41.89   13.75
   0   6 -32   80.94    8.81
   0   6  32   85.05   10.08
   0   6 -32   67.40    7.20
   0   6  32   74.36    7.88
   0   6 -32   81.63    8.27
   0  -6  32   74.73   13.25
   0   6  32   67.55   13.70
   0   6 -32   89.05   10.05
   0   6  32   79.22    9.60
   0  -6 -32   72.64    8.91
   0  -6 -32   79.60    8.28
   0   6 -32   60.48    7.42
   0   6 -32   68.48    6.83
   0  -6  32   76.00   10.83
   0  -6 -32   81.12    9.45
   0  -6 -32   83.31    8.81
   0  -6 -32   66.68    7.06
   0  -6  32   74.67   10.08
   0  -6  32   80.83   22.91
   0  -6  32   65.38   20.05
   0  -6 -32   73.20   14.56
   0  -6 -32  116.31   19.83
   0   6  34   11.05    5.47
   0   6  34   18.00    5.26
   0   6 -34   11.18    4.42
   0   6 -34   13.39    4.72
   0  -6 -34   12.81    5.63
   0   6 -34   12.66    5.28
   0   6  34   20.73    6.50
   0  -6 -34   14.27    5.13
   0   6 -34   10.07    5.26
   0   6 -34    4.46    3.65
   0  -6  34   12.44    7.23
   0  -6  34    1.54    3.43
   0  -6 -34   18.08    5.34
   0  -6 -34   -1.98    9.31
   0  -6  34   19.24    7.22
   0  -6  34    7.85   11.09
   0   6 -36   40.75    6.21
   0   6  36   47.71    8.75
   0   6  36   47.84    6.65
   0   6 -36   45.71    8.66
   0  -6 -36   49.03    8.03
   0   6  36   46.46    8.60
   0  -6 -36   49.05    7.04
   0   6 -36   36.80    6.76
   0   6 -36   43.29    7.04
   0   6 -36   47.55    6.82
   0  -6 -36   50.11    7.48
   0  -6  36   47.89    9.25
   0  -6  36   38.36   16.55
   0  -6 -36   89.23   14.94
   0   6 -38    4.26    3.81
   0   6  38    3.13    3.62
   0   6  38    3.60    5.50
   0   6  38    3.28    4.62
   0  -6 -38   11.05    4.36
   0  -6 -38    2.01    4.52
   0   6 -38    0.75    3.53
   0   6 -38   -6.24    6.11
   0   6 -38    3.63    3.51
   0   6 -38    1.71    3.99
   0  -6 -38   -0.20    4.29
   0  -6  38   -1.54    6.02
   0  -6  38    3.68   12.69
   0   6  40   43.53    7.82
   0   6 -40   42.90    5.59
   0   6 -40   35.54    5.91
   0  -6 -40   57.20    7.62
   0  -6 -40   51.39    7.94
   0   6  40   45.06    7.37
   0   6 -40   52.72    8.88
   0   6 -40   51.65    7.15
   0   6 -40   53.34    7.18
   0  -6 -40   45.13    6.51
   0  -6  40   51.63    8.48
   0  -6  40   22.20   10.07
   0   6  42   10.49    5.38
   0   6  42    5.19    4.52
   0  -6 -42    7.88    4.67
   0   6 -42    7.26    3.86
   0   6  42    6.65    4.42
   0  -6 -42    5.33    4.76
   0   6 -42    5.45    4.04
   0   6 -42    9.38    4.31
   0  -6  42    8.81    4.92
   0  -6 -42    9.51    3.61
   0  -6  42    8.17    4.79
   0   6  44    8.64    4.63
   0   6  44   11.51    4.52
   0   6 -44   14.95    4.53
   0   6 -44    9.98    4.00
   0   6  44    5.62    3.83
   0  -6  44   11.20    5.64
   0  -6 -44   16.18    5.11
   0  -6 -44   15.36    4.53
   0   6 -44    9.68    3.87
   0  -6 -44   17.93    3.34
   0  -6  44   12.98    4.93
   0  -6 -46   11.82    4.14
   0  -6  46   10.42    4.82
   0   6  46    5.68    2.79
   0  -6 -46   13.17    4.05
   0   6 -46   12.63    3.59
   0   6 -46   14.02    4.14
   0   6 -46   10.53    3.75
   0   6  46   19.23    4.36
   0   6  46   11.15    4.38
   0  -6  46   11.31    3.53
   0  -6  48  104.68    8.71
   0  -6 -48  113.20    7.32
   0  -6  48  108.25    8.14
   0  -6 -48  101.10    6.75
   0  -6 -48   99.35    5.16
   0   6 -48  107.30    6.54
   0   6 -48  108.34    6.96
   0   6 -48  112.03    6.56
   0   6  48  108.04    7.47
   0   6  48   98.71    6.61
   0  -6  48   87.94    4.93
   0  -6 -50    3.32    1.89
   0  -6  50    3.96    2.72
   0  -6  50    1.49    2.29
   0   6  50    0.48    2.01
   0  -6  50    2.77    2.10
   0   6  50    1.88    1.94
   0   7   1  204.08   17.49
   0   7  -1  201.44   16.77
   0   7  -1  203.20   20.48
   0   7   1  169.54   18.85
   0   7   1  207.93   21.27
   0   7  -1  178.28   19.67
   0  -7  -1  204.20   13.74
   0  -7  -1  201.00   11.27
   0  -7   1  194.08   16.16
   0  -7  -1  192.84   16.83
   0  -7  -3    8.46    7.14
   0   7   3    7.31    2.76
   0  -7   3    8.60    2.70
   0   7  -3   11.46    5.47
   0   7   3   15.51    6.33
   0   7   3   14.86    8.32
   0   7   3    9.10    8.23
   0   7  -3    2.69    8.21
   0   7  -3    9.42    8.39
   0  -7  -3   11.63    6.04
   0  -7  -3   13.94    4.25
   0  -7  -5  709.90   20.75
   0   7   5  693.89   35.17
   0  -7   5  681.36   21.43
   0   7  -5  720.45   26.37
   0   7   5  706.82   23.58
   0   7  -5  728.68   37.39
   0   7  -5  734.12   38.98
   0   7   5  762.13   37.98
   0  -7  -5  706.89   34.13
   0  -7  -5  708.48   34.64
   0  -7  -5  740.70   29.25
   0  -7   7  197.92   18.60
   0  -7   7  182.56   12.98
   0   7   7  195.83   14.35
   0   7  -7  189.61   12.50
   0   7   7  187.69   19.54
   0   7  -7  188.69   21.00
   0   7  -7  207.66   20.20
   0   7   7  192.05   19.92
   0  -7  -7  174.51   15.82
   0  -7  -7  200.84   19.62
   0  -7  -7  202.62   19.92
   0  -7   9  835.76   37.01
   0   7   9  846.68   40.57
   0  -7   9  785.50   29.09
   0   7   9  812.81   30.85
   0   7  -9  830.93   43.33
   0   7   9  848.55   39.27
   0   7  -9  815.72   38.43
   0  -7  -9  830.04   39.90
   0  -7  -9  818.91   35.34
   0  -7  -9  797.59   39.19
   0  -7  -9  826.07   36.93
   0  -7 -11  158.95   19.07
   0  -7  11  155.06   16.30
   0  -7  11  168.18   15.36
   0   7  11  160.57   15.12
   0   7  11  156.54   18.56
   0   7  11  158.55   17.29
   0   7 -11  153.40   16.38
   0   7 -11  187.32   22.29
   0  -7  11  174.74   19.30
   0  -7 -11  157.16   17.12
   0  -7 -11  183.43   18.67
   0  -7  13 1054.93   41.36
   0  -7 -13 1020.67   47.99
   0   7  13 1010.10   39.98
   0   7  13 1095.75   47.82
   0  -7  13  989.22   38.20
   0   7 -13 1037.29   51.43
   0  -7  13 1070.90   47.05
   0  -7  13 1032.44   34.09
   0  -7 -13 1046.61   44.58
   0  -7 -13 1066.25   46.12
   0  -7 -15   52.61   11.91
   0   7  15   53.18   12.33
   0  -7  15   50.86    9.87
   0   7  15   51.31   10.02
   0   7 -15   55.24   14.92
   0  -7 -15   57.68   11.11
   0  -7  15   60.23   14.00
   0  -7  15   60.38   16.23
   0  -7 -15   51.32   11.43
   0   7 -17  483.29   38.15
   0  -7 -17  464.72   35.04
   0  -7  17  484.13   29.82
   0   7  17  526.83   34.46
   0   7  17  447.02   29.70
   0  -7 -17  472.60   15.24
   0  -7  17  502.18   40.62
   0  -7  17  499.33   36.06
   0  -7 -17  508.03   35.79
   0  -7  17  522.96   34.89
   0   7 -19   92.81   19.74
   0  -7 -19   81.80   16.05
   0  -7  19   83.93   13.89
   0   7  19   69.80   13.21
   0   7  19   84.96   14.24
   0  -7 -19   81.47    7.37
   0  -7 -19   92.90   16.28
   0  -7  19   72.99   14.68
   0  -7  19   88.37   19.37
   0  -7 -21  145.86   15.56
   0   7 -21  171.44   24.81
   0  -7 -21  165.78   22.84
   0   7  21  159.16   20.00
   0   7  21  154.65   19.23
   0  -7  21  148.74   18.67
   0  -7 -21  160.30   10.50
   0  -7  21   98.32   16.69
   0  -7 -21  150.42   19.58
   0  -7 -21  166.96   22.59
   0  -7  21  153.41   26.41
   0   7 -23  343.79   34.92
   0  -7 -23  308.46   22.72
   0  -7  23  339.29   29.50
   0   7  23  355.92   29.80
   0   7  23  343.56   29.35
   0  -7 -23  352.19   33.48
   0  -7 -23  332.23   15.27
   0  -7  23  302.34   32.29
   0  -7 -23  295.27   24.82
   0  -7 -23  323.25   28.66
   0  -7 -23  363.19   34.87
   0  -7  23  315.37   35.95
   0  -7  23  306.80   36.92
   0   7 -25    8.07   12.07
   0   7 -25    4.11    4.73
   0   7  25    3.36    3.92
   0   7  25  -21.16    9.15
   0  -7  25   28.29    8.69
   0   7  25   -0.30    6.75
   0   7 -25    4.03    3.57
   0  -7 -25    6.00    5.92
   0   7 -25    0.12    3.48
   0  -7 -25    0.67    3.07
   0  -7 -25   -0.23    4.29
   0  -7  25    7.95   11.47
   0  -7  25    4.51    5.48
   0  -7 -25  -31.07    9.73
   0  -7 -25    6.74    4.52
   0  -7  25    0.55   12.16
   0  -7  25   -3.99   17.43
   0   7 -27   15.94   13.81
   0   7 -27   14.54    5.16
   0   7  27   -1.41    5.43
   0   7  27    8.44    4.42
   0   7 -27   14.10    4.13
   0   7  27   27.01    8.82
   0   7  27    1.66    5.38
   0   7  27    5.49    3.71
   0  -7  27   14.21    8.58
   0   7 -27   10.31    3.85
   0  -7 -27    8.94    3.06
   0   7  27   10.88    4.66
   0   7 -27    9.00    4.78
   0   7 -27    5.54    3.42
   0  -7 -27   35.50   12.14
   0  -7 -27    8.39    3.27
   0  -7 -27    4.36    4.37
   0  -7  27   22.30   15.29
   0  -7 -27   16.21    6.50
   0  -7  27   10.06    5.09
   0  -7 -27    5.93    5.84
   0   7  29   92.06    9.67
   0   7 -29  102.57   10.75
   0   7  29  107.69    9.75
   0   7 -29   66.51   16.39
   0   7 -29   94.36    8.56
   0  -7  29  114.45   18.30
   0   7  29   95.68   16.83
   0   7 -29   94.93    8.73
   0   7  29   83.57    9.55
   0   7 -29   99.47   10.46
   0  -7 -29   89.27    9.46
   0  -7 -29  103.05    8.58
   0   7 -29   81.30    8.04
   0  -7 -29   91.64    8.59
   0  -7 -29   96.95    9.19
   0  -7 -29   93.10    9.96
   0  -7  29   90.73   24.08
   0  -7  29   86.18   10.96
   0  -7  29   88.40   24.05
   0   7 -31    9.80    4.48
   0   7 -31   -7.82    9.90
   0   7  31   13.18    5.08
   0   7  31   18.42    6.47
   0   7  31   17.47    7.73
   0   7 -31   13.79    4.45
   0  -7 -31   15.48    4.47
   0   7 -31   15.18    5.48
   0   7  31    6.09    5.41
   0  -7 -31   12.01    5.51
   0   7 -31   19.50    5.13
   0  -7 -31   11.83    4.12
   0  -7 -31    9.81    4.23
   0  -7 -31   13.30    6.03
   0  -7  31    8.41    6.03
   0  -7  31   -0.82   18.14
   0  -7  31    4.05   11.67
   0  -7  31    9.43    5.83
   0   7  33  206.75   15.03
   0   7 -33  183.65   11.44
   0   7  33  181.06   11.91
   0   7 -33  183.84   11.90
   0   7 -33  197.59   13.01
   0  -7 -33  205.74   14.41
   0  -7 -33  203.41   12.43
   0   7 -33  193.29   14.77
   0   7  33  176.79   13.80
   0   7 -33  177.09   11.27
   0  -7  33  178.86   15.51
   0  -7 -33  195.26   12.74
   0  -7 -33  180.02   11.64
   0  -7  33  194.05   14.90
   0  -7  33  194.24   32.80
   0  -7  33  175.42   31.81
   0   7  35    1.44    4.26
   0   7  35   -1.02    5.28
   0   7 -35   -0.30    4.43
   0  -7 -35    4.00    4.76
   0  -7 -35    0.85    4.22
   0   7 -35    3.63    5.04
   0   7  35   -1.62    5.69
   0   7 -35    1.99    3.42
   0   7 -35   -1.62    4.98
   0  -7 -35    1.35    3.20
   0  -7  35    1.21    6.30
   0  -7 -35    1.13    4.00
   0  -7  35    6.15    5.96
   0  -7  35    6.83    9.99
   0   7  37  336.58   15.24
   0   7  37  333.96   18.32
   0   7 -37  322.09   14.70
   0   7  37  326.64   18.47
   0  -7 -37  331.93   18.38
   0   7 -37  338.46   19.29
   0  -7 -37  334.49   15.87
   0   7  37  319.04   18.20
   0   7 -37  334.64   15.88
   0   7 -37  337.48   16.55
   0  -7  37  308.07   18.73
   0  -7 -37  338.79   17.05
   0  -7  37  301.38   37.07
   0   7 -39   60.01    6.68
   0   7  39   52.43    6.11
   0   7  39   68.68    9.33
   0   7  39   60.97    8.42
   0  -7 -39   61.33    7.19
   0  -7 -39   65.06    8.93
   0   7  39   55.45    7.87
   0   7 -39   65.41    7.98
   0   7 -39   67.30    7.97
   0  -7  39   53.14    8.48
   0  -7  39   62.79   16.14
   0   7 -41  111.01    8.09
   0   7  41  106.16    9.97
   0   7  41  118.39   10.96
   0   7  41  112.93   10.08
   0  -7 -41  104.56   10.21
   0  -7 -41  108.39    9.11
   0   7 -41  110.10    9.34
   0   7 -41  107.19    9.46
   0  -7 -41   97.01    8.58
   0  -7  41  101.42   10.40
   0  -7  41  108.41   10.60
   0   7  43   55.55    6.88
   0   7  43   59.98    7.40
   0   7 -43   63.24    7.00
   0   7 -43   67.93    7.12
   0  -7 -43   59.63    6.66
   0   7  43   58.47    6.36
   0  -7 -43   68.68    7.97
   0  -7 -43   58.36    6.01
   0  -7  43   63.89    7.11
   0   7  45   69.82    5.46
   0   7 -45   77.93    6.84
   0   7 -45   69.71    6.50
   0  -7 -45   76.24    7.51
   0  -7 -45   72.32    6.29
   0  -7  45   62.84    7.40
   0   7 -45   63.22    6.51
   0  -7 -45   58.36    4.67
   0  -7  45   58.08    4.80
   0   7  45   67.78    6.65
   0   7  45   79.70    7.68
   0  -7  47   43.65    5.49
   0  -7  47   45.15    6.03
   0  -7 -47   38.49    3.97
   0  -7 -47   50.92    5.33
   0   7 -47   42.99    4.41
   0   7 -47   44.85    4.92
   0   7 -47   43.97    4.72
   0   7 -47   42.15    4.55
   0   7  47   43.89    4.42
   0   7  47   44.95    5.10
   0  -7  49   40.72    3.45
   0  -7  49   32.63    4.32
   0  -7 -49   43.22    3.74
   0  -7  49   36.82    3.74
   0   7 -49   39.30    3.36
   0   7  49   38.26    4.00
   0   7  49   45.49    4.01
   0   8   0  183.91   17.47
   0  -8   0  182.12   17.35
   0  -8   0  172.97   17.65
   0  -8   0  166.41   13.04
   0   8   0  181.28   21.36
   0   8   0  212.54   22.41
   0   8   2  155.73   16.89
   0   8  -2  159.39   15.54
   0   8   2  173.08   20.51
   0   8   2  171.61   21.31
   0   8  -2  177.81   21.38
   0   8  -2  151.41   19.64
   0  -8  -2  138.13   16.05
   0  -8   2  121.57   13.59
   0  -8  -2  146.00   11.65
   0  -8  -2  138.00   16.60
   0  -8  -4    3.11    6.93
   0  -8  -4   17.34    3.68
   0   8   4    5.44    5.87
   0   8  -4   10.39    5.10
   0   8  -4   17.82    9.95
   0   8  -4   16.50    8.63
   0   8   4   12.12    9.25
   0  -8   4    5.18    4.76
   0  -8  -4   10.75    4.68
   0  -8  -4    1.38    6.95
   0  -8   6  728.26   38.44
   0   8  -6  740.30   28.28
   0   8   6  775.09   26.19
   0   8   6  741.84   38.64
   0   8  -6  737.62   43.15
   0   8  -6  794.71   41.54
   0   8   6  762.98   40.71
   0  -8  -6  740.92   38.10
   0  -8  -6  695.68   31.77
   0  -8  -6  721.98   38.58
   0  -8   8  478.80   31.04
   0   8   8  488.27   32.37
   0   8   8  501.09   23.99
   0   8  -8  489.52   32.46
   0   8  -8  471.58   35.45
   0   8   8  489.33   32.53
   0  -8  -8  503.10   30.35
   0  -8  -8  503.65   33.08
   0  -8  -8  465.08   31.15
   0  -8  -8  489.36   28.32
   0  -8 -10  130.76   17.80
   0  -8  10  139.13   17.89
   0  -8  10  144.32   13.08
   0   8  10  149.60   14.84
   0   8  10  142.05   18.15
   0   8 -10  127.97   20.18
   0   8  10  139.28   17.91
   0   8 -10  143.41   17.82
   0  -8 -10  146.56   17.85
   0  -8  10  141.87   19.26
   0  -8 -10  120.26   15.74
   0  -8  12  537.15   32.78
   0  -8 -12  548.43   36.53
   0  -8  12  582.66   28.37
   0   8  12  504.39   28.92
   0   8  12  520.23   34.58
   0   8 -12  549.78   40.34
   0  -8  12  508.02   35.34
   0  -8 -12  532.59   33.01
   0  -8 -12  514.87   34.04
   0   8 -14    8.55    9.36
   0  -8 -14    5.16    6.40
   0  -8  14   15.06    8.55
   0  -8  14   19.32    5.91
   0   8  14    1.88    5.84
   0   8  14    0.22    6.28
   0  -8 -14    2.87    3.27
   0  -8 -14    3.37    5.60
   0  -8  14    2.23    8.88
   0  -8 -14    6.12    5.91
   0   8 -16  278.13   30.53
   0  -8 -16  274.45   28.00
   0   8  16  270.84   26.35
   0  -8  16  250.13   21.21
   0   8  16  264.41   23.02
   0  -8 -16  247.59   11.50
   0  -8 -16  255.63   26.42
   0  -8  16  257.41   27.14
   0  -8  16  237.23   29.48
   0   8 -18    1.02   10.57
   0  -8 -18   21.98    8.24
   0  -8  18   12.13    6.18
   0   8  18   -7.86    6.70
   0   8  18    2.95    5.20
   0  -8 -18   -0.92    3.37
   0  -8  18    1.49    3.16
   0  -8  18   11.68    7.74
   0  -8  18    8.83   12.51
   0  -8 -18   -2.83    4.21
   0   8 -20  116.79   22.90
   0  -8 -20  138.83   20.94
   0  -8  20  152.43   18.42
   0   8  20  134.07   18.25
   0   8  20  109.18   17.18
   0  -8 -20  130.04    9.70
   0  -8 -20  107.80   17.81
   0  -8  20  114.12   19.53
   0  -8 -20  124.59   20.50
   0  -8  20  121.82   22.93
   0   8  22   36.48    6.14
   0   8  22   37.81    6.15
   0   8 -22   37.07   17.02
   0   8 -22   34.81    6.16
   0  -8  22   37.67    8.43
   0   8  22   33.65   10.91
   0   8  22   52.07    6.62
   0   8  22   52.40   12.28
   0   8 -22   51.03    6.50
   0  -8 -22   23.41    6.20
   0  -8 -22   41.67    6.38
   0  -8 -22   41.54   13.17
   0  -8 -22   38.11   11.12
   0  -8  22   30.65   14.05
   0  -8  22   36.96   16.10
   0  -8  22   41.95   13.77
   0   8 -24    1.29    4.30
   0   8  24    0.08    4.77
   0   8  24    4.55    4.51
   0   8  24   -7.76    4.55
   0   8 -24    4.03   11.00
   0   8  24    2.35    3.95
   0   8  24    6.12    8.01
   0  -8  24  -31.34   11.08
   0   8 -24   -2.20    3.48
   0   8  24    2.49    4.43
   0   8 -24    3.31    4.22
   0   8 -24   -1.55    4.70
   0  -8 -24   35.43   12.77
   0  -8 -24   -0.30    2.46
   0  -8 -24   -2.97    4.23
   0  -8 -24   14.61    9.91
   0  -8  24    4.18   12.68
   0  -8  24   -6.04   16.55
   0  -8 -24    4.80    6.34
   0  -8  24   15.01    9.85
   0   8  26   51.59    7.87
   0   8  26   44.11    6.83
   0   8 -26   78.64   19.44
   0   8 -26   51.91    7.08
   0   8  26   41.14    7.08
   0   8 -26   58.08    8.19
   0   8  26   51.21   12.86
   0   8 -26   54.98    6.71
   0  -8  26   20.78   10.13
   0   8  26   69.46    7.76
   0   8  26   59.46   14.94
   0   8 -26   48.69    7.31
   0   8  26   51.14    7.04
   0   8 -26   42.21    6.35
   0  -8 -26   83.43   17.77
   0  -8 -26   45.41    5.55
   0  -8 -26   45.59    7.10
   0  -8  26   54.95   16.15
   0  -8  26   53.89    8.95
   0  -8  26    9.04   18.46
   0  -8  26   51.65   17.92
   0  -8 -26   52.27   11.53
   0   8 -28  233.17   13.25
   0   8  28  200.89   14.55
   0   8  28  206.88   13.94
   0   8 -28  246.41   15.47
   0   8  28  210.02   13.29
   0   8 -28  249.98   30.48
   0   8  28  258.87   14.11
   0  -8  28  254.72   26.33
   0   8  28  204.51   24.95
   0   8 -28  240.51   13.36
   0   8  28  218.05   14.26
   0   8 -28  232.52   15.31
   0  -8 -28  219.78   14.09
   0   8 -28  203.26   13.35
   0  -8 -28  209.46   29.58
   0  -8 -28  216.12   12.31
   0  -8 -28  236.14   14.78
   0  -8  28  199.32   14.61
   0  -8 -28  214.84   22.92
   0  -8 -28  205.87   23.06
   0  -8  28  190.20   32.41
   0   8 -30   52.78    6.96
   0   8  30   42.40    8.00
   0   8 -30   58.13    9.01
   0   8  30   48.40    7.58
   0   8  30   49.72    8.43
   0  -8  30   58.33   16.08
   0   8 -30   49.89    6.67
   0   8 -30   49.98    7.03
   0  -8 -30   57.56    6.20
   0   8 -30   52.39    8.44
   0  -8 -30   51.35    7.86
   0   8  30   34.66    6.30
   0   8 -30   53.98    7.78
   0  -8 -30   49.69    7.00
   0  -8 -30   50.33    8.22
   0  -8 -30   56.22    7.08
   0  -8  30   27.25   15.64
   0  -8  30   46.27    8.35
   0  -8  30   52.57   20.62
   0   8  32   15.44    6.08
   0   8  32    9.13    4.78
   0   8  32    6.27    4.88
   0   8 -32   10.07    4.85
   0   8 -32    7.99    5.83
   0  -8 -32    8.82    4.00
   0  -8 -32    9.35    5.15
   0   8  32    6.44    4.40
   0   8 -32    8.46    4.02
   0   8 -32    8.83    4.45
   0  -8 -32   11.44    4.91
   0  -8  32    5.37    6.03
   0  -8 -32   13.11    4.42
   0  -8  32   12.39   15.30
   0  -8  32    2.62   15.66
   0  -8  32    8.52    5.64
   0   8  34  148.55   12.71
   0   8  34  150.67   12.96
   0   8 -34  145.72   11.28
   0   8  34  155.29   11.43
   0   8  34  157.57   12.84
   0   8 -34  155.11   13.53
   0  -8 -34  152.07   12.67
   0  -8 -34  151.03   10.44
   0   8 -34  154.35   11.76
   0   8 -34  154.76   10.93
   0  -8  34  151.38   13.44
   0  -8 -34  150.95   10.58
   0  -8 -34  165.39   11.75
   0  -8  34  123.09   25.68
   0  -8  34  116.57   26.54
   0  -8  34  153.25   12.57
   0   8  36   30.05    7.41
   0   8 -36   26.19    5.80
   0   8  36   36.10    6.24
   0   8  36   31.10    6.96
   0  -8 -36   36.61    6.03
   0   8  36   32.71    7.03
   0  -8 -36   35.83    7.36
   0   8 -36   32.45    6.11
   0   8 -36   40.10    6.79
   0  -8 -36   40.10    6.50
   0  -8  36   25.87    7.01
   0  -8 -36   28.32    4.76
   0  -8  36   14.51   15.87
   0   8  38   21.98    4.75
   0   8  38   20.22    6.49
   0   8 -38   27.58    5.37
   0   8  38   23.38    5.68
   0   8  38   15.44    5.19
   0  -8 -38   23.22    5.01
   0  -8 -38   19.01    6.34
   0   8 -38   24.97    5.94
   0   8 -38   24.29    5.24
   0  -8  38   15.07    5.50
   0   8 -40  275.46   14.23
   0   8 -40  275.53   13.46
   0  -8 -40  264.98   13.71
   0  -8  40  239.10   14.31
   0   8  40  258.44   14.60
   0   8  40  246.26   11.41
   0   8 -40  244.75   12.00
   0   8  40  264.40   14.93
   0  -8 -40  250.35   12.24
   0   8  40  249.54   13.39
   0  -8 -40  268.50   15.45
   0   8 -42   31.61    5.20
   0   8 -42   22.92    5.21
   0  -8 -42   28.15    4.56
   0  -8 -42   32.91    6.10
   0  -8 -42   28.35    4.96
   0  -8  42   18.00    4.81
   0   8  42   24.01    5.12
   0   8  42   26.89    5.58
   0   8 -42   24.69    4.27
   0   8  44   49.31    5.18
   0   8 -44   50.75    5.92
   0   8 -44   51.48    5.52
   0  -8 -44   46.58    4.53
   0  -8 -44   57.48    6.70
   0  -8  44   44.16    6.37
   0   8 -44   48.87    5.72
   0   8 -44   46.06    5.84
   0  -8 -44   49.68    4.96
   0   8  44   52.78    5.87
   0   8  44   53.85    6.30
   0   8 -46    4.18    2.73
   0   8 -46   -0.16    2.42
   0   8  46    1.20    2.04
   0  -8  46   -2.03    3.53
   0  -8  46    0.04    2.84
   0  -8 -46    3.00    2.81
   0   8 -46   -0.10    2.33
   0   8 -46    2.53    2.54
   0   8  46   -2.71    3.52
   0   8  46   -1.21    2.13
   0   8  46    1.19    2.36
   0  -8 -48    8.83    2.42
   0  -8  48    3.07    2.46
   0   8 -48    9.25    2.18
   0   8  48    5.75    2.35
   0   8  48    7.67    2.33
   0   8 -48    7.65    2.14
   0  -9   1   -0.95    5.89
   0  -9  -1   16.98    5.73
   0   9   1    6.65    3.63
   0   9  -1    3.56    4.68
   0   9  -1    1.15    9.64
   0   9   1    6.19    7.31
   0   9   1    4.10    9.44
   0   9  -1    4.98    7.39
   0  -9   1    8.03    6.40
   0  -9  -1    3.93    6.74
   0  -9   3  298.09   28.01
   0   9  -3  324.60   23.40
   0   9   3  318.51   25.80
   0   9  -3  323.56   28.97
   0   9   3  339.28   30.28
   0   9  -3  329.69   31.10
   0  -9  -3  312.56   25.56
   0  -9  -3  300.59   25.32
   0  -9   3  302.90   22.61
   0  -9   3  313.61   23.64
   0  -9  -3  290.63   19.92
   0  -9  -5    6.30    5.89
   0  -9   5   11.40    8.22
   0   9  -5   18.95    4.69
   0   9   5   10.55    7.31
   0   9  -5   19.65    9.83
   0   9   5   14.08    9.71
   0   9  -5   17.24   11.60
   0  -9  -5    6.46    4.19
   0  -9   5    7.30    5.98
   0  -9  -5   32.87    7.08
   0  -9  -5   16.67    9.11
   0  -9   7  394.64   30.99
   0   9   7  393.36   30.55
   0   9  -7  428.56   36.46
   0   9  -7  429.25   33.00
   0   9   7  393.51   32.05
   0  -9  -7  402.36   31.63
   0  -9  -7  408.16   30.85
   0  -9   7  394.31   24.18
   0  -9  -7  420.43   28.93
   0  -9   7  352.21   22.98
   0  -9  -7  396.16   26.36
   0  -9  -9   10.76    6.95
   0  -9   9    4.78    6.73
   0   9   9    1.82    6.57
   0   9  -9    7.79    8.76
   0  -9  -9   17.09    7.71
   0  -9  -9   -8.86    6.01
   0  -9  11  129.97   18.97
   0  -9 -11  153.33   20.12
   0   9  11  140.13   19.72
   0   9 -11  170.94   24.44
   0  -9 -11  126.90   17.01
   0  -9 -11  128.09   17.81
   0  -9  11  143.31   20.96
   0   9 -13    9.44    9.18
   0  -9 -13   25.88   10.93
   0  -9  13   10.09    6.20
   0   9  13   26.38    9.09
   0   9  13   32.54    7.62
   0  -9 -13   20.95    4.03
   0  -9 -13   13.99    7.92
   0  -9 -13   20.41    7.08
   0  -9  13    4.86    9.14
   0   9 -15   -0.90   10.24
   0  -9 -15   20.11    7.81
   0   9  15  -23.80    8.37
   0   9  15   -2.07    4.63
   0  -9 -15    4.37    3.44
   0  -9 -15  -16.55    7.73
   0  -9  15    6.06   11.44
   0  -9  15   10.69   10.20
   0   9 -17   33.65   14.84
   0  -9 -17   71.78   15.19
   0   9  17   52.43   10.46
   0   9  17   44.77   12.22
   0  -9 -17   57.34    6.57
   0  -9 -17   63.15   14.84
   0  -9  17   53.71   19.28
   0  -9  17   47.97   12.76
   0  -9 -17   59.62   14.63
   0  -9  17   36.34   12.90
   0   9 -19    1.83    3.35
   0   9 -19   -5.84    3.64
   0   9 -19   31.27   14.93
   0   9  19    6.18    4.21
   0   9 -19    4.36    4.92
   0   9  19    7.68    4.81
   0  -9 -19   -7.50    6.97
   0   9 -19    5.13    3.97
   0   9 -19    9.14    3.46
   0   9 -19    1.21    3.51
   0   9  19    1.50    4.55
   0   9  19   10.15    7.44
   0  -9 -19    5.75    3.75
   0  -9 -19    5.00    7.78
   0  -9  19   -3.64   13.51
   0  -9 -19    7.23    8.36
   0  -9  19    6.68    9.70
   0   9 -21  152.46   10.64
   0   9 -21  170.09   11.59
   0   9  21  151.15   11.28
   0   9  21  156.15   11.84
   0   9 -21  148.13   11.87
   0   9 -21  170.86   29.31
   0  -9 -21  176.98   24.53
   0   9 -21  154.44   11.50
   0   9 -21  134.58    8.90
   0   9  21  181.74   22.94
   0   9  21  164.02   10.91
   0   9 -21  157.54    9.43
   0   9  21  154.54   20.05
   0  -9 -21  147.11   10.73
   0  -9 -21  125.11   20.93
   0  -9  21  148.60   26.22
   0  -9  21  152.65   25.14
   0  -9 -21  122.32   20.13
   0   9 -23   30.68    6.22
   0   9  23   30.15    6.36
   0   9  23   42.16    6.77
   0   9 -23   28.92    6.44
   0   9  23   31.40    5.34
   0   9 -23   21.15   14.97
   0   9 -23   29.98    5.22
   0   9 -23   37.56    5.79
   0   9  23   22.29    9.74
   0   9  23   37.33    6.77
   0   9  23   79.62   14.92
   0  -9 -23   52.78   15.20
   0   9 -23   34.69    6.62
   0  -9 -23   39.01    6.53
   0  -9 -23   35.90   14.34
   0  -9 -23   33.20   12.40
   0  -9  23   30.33   15.92
   0  -9  23   53.38   17.10
   0  -9  23   31.97   15.47
   0   9  25  530.31   20.30
   0   9  25  538.47   22.75
   0   9 -25  559.55   20.54
   0   9 -25  595.74   23.00
   0   9 -25  627.27   50.26
   0   9  25  533.19   21.27
   0   9 -25  502.78   16.77
   0   9 -25  572.96   19.72
   0   9  25  587.99   20.99
   0   9 -25  503.70   16.13
   0   9  25  575.14   41.76
   0   9  25  572.53   38.49
   0   9  25  554.56   21.72
   0   9 -25  524.62   21.22
   0  -9 -25  643.34   49.05
   0  -9 -25  565.01   17.52
   0  -9 -25  542.93   21.02
   0  -9  25  538.65   51.90
   0  -9  25  468.19   41.82
   0  -9 -25  554.25   41.05
   0  -9  25  509.86   47.26
   0  -9  25  551.53   22.91
   0   9  27  349.38   18.87
   0   9 -27  422.88   19.93
   0   9  27  355.38   17.57
   0   9 -27  341.05   36.33
   0   9 -27  383.48   17.53
   0   9  27  346.31   17.55
   0   9  27  403.44   18.07
   0   9 -27  367.54   14.59
   0   9  27  374.47   31.40
   0   9 -27  372.40   16.50
   0  -9 -27  369.75   17.95
   0   9  27  404.80   19.05
   0  -9 -27  426.90   39.83
   0  -9 -27  392.58   15.46
   0  -9 -27  371.31   18.45
   0  -9 -27  364.44   32.91
   0  -9  27  358.55   19.12
   0  -9 -27  343.81   31.57
   0  -9  27  393.57   43.67
   0   9  29  200.89   14.55
   0   9 -29  194.78   13.06
   0   9  29  202.16   13.59
   0   9  29  193.35   13.83
   0   9 -29  216.38   15.44
   0  -9 -29  197.24   13.89
   0   9  29  214.80   14.51
   0   9 -29  193.61   11.48
   0   9 -29  204.67   12.89
   0  -9 -29  188.03   13.82
   0  -9 -29  208.11   12.23
   0  -9 -29  194.12   12.92
   0  -9  29  167.43   29.72
   0  -9 -29  178.33   22.12
   0  -9  29  152.24   28.14
   0  -9 -29  185.25   22.36
   0  -9  29  177.47   13.64
   0   9  31  400.31   18.49
   0   9 -31  402.73   18.31
   0   9  31  397.07   19.53
   0   9  31  399.15   20.46
   0  -9 -31  422.14   19.96
   0   9  31  393.58   19.16
   0   9 -31  390.42   16.65
   0   9 -31  410.94   18.09
   0  -9 -31  405.86   17.02
   0  -9 -31  384.75   17.32
   0  -9  31  319.15   18.75
   0  -9  31  369.16   41.87
   0  -9  31  334.95   40.15
   0  -9  31  336.75   17.99
   0   9 -33   23.25    6.07
   0   9  33   15.85    5.51
   0   9  33   22.25    6.51
   0   9  33   21.62    6.16
   0   9  33   21.32    5.18
   0  -9 -33   11.21    5.77
   0   9 -33   15.24    4.60
   0   9 -33   25.26    6.22
   0  -9 -33   17.74    4.88
   0  -9  33   17.62    6.11
   0  -9 -33    7.12    4.07
   0  -9  33   11.23    4.98
   0  -9  33   31.88   16.35
   0  -9  33   10.00   13.15
   0   9  35  129.08   10.35
   0   9 -35  133.42   10.62
   0   9  35  122.69   11.62
   0   9  35  120.73   11.35
   0   9 -35  121.22    9.64
   0   9 -35  131.34   10.79
   0  -9 -35  126.88   11.59
   0   9  35  110.67   10.29
   0  -9 -35  115.70    8.92
   0  -9 -35  122.47    9.67
   0  -9  35   99.82   10.40
   0  -9  35   98.00   23.02
   0  -9  35  115.62    9.38
   0   9 -37   11.56    4.37
   0   9  37    5.42    3.35
   0   9 -37    6.50    4.52
   0  -9 -37    7.49    4.79
   0   9 -37    2.14    5.12
   0  -9  37    7.64    4.94
   0  -9 -37    2.86    2.71
   0   9  37    7.48    4.02
   0   9  37    2.49    4.60
   0   9 -37    3.16    3.82
   0   9  37    6.45    4.41
   0   9 -39   59.12    7.31
   0   9  39   46.61    5.06
   0   9 -39   56.57    6.50
   0  -9 -39   64.92    8.43
   0   9 -39   66.85    8.23
   0  -9  39   54.29    7.19
   0  -9 -39   65.41    7.55
   0   9  39   52.05    7.08
   0   9  39   59.57    6.19
   0   9 -39   49.17    6.52
   0   9  39   57.42    7.31
   0   9 -41   -1.08    2.95
   0   9 -41    1.83    3.66
   0  -9 -41    6.87    4.30
   0   9 -41    0.89    3.96
   0  -9  41   -5.29    3.59
   0  -9 -41    3.67    3.66
   0   9  41    5.06    2.60
   0   9  41    3.19    3.66
   0   9 -41    0.36    3.38
   0   9  41    5.35    3.36
   0   9  43  106.65    6.95
   0   9 -43  122.18    8.10
   0   9 -43  115.10    7.15
   0  -9  43   95.22    7.84
   0  -9 -43  112.81    8.49
   0   9 -43  121.03    8.39
   0   9 -43  118.58    7.82
   0  -9 -43  107.29    7.28
   0   9  43  103.35    8.74
   0   9  43  101.44    7.41
   0   9  43  115.43    7.28
   0   9 -45   61.98    5.10
   0   9  45   48.76    4.00
   0  -9 -45   62.24    5.59
   0  -9  45   51.09    4.65
   0   9 -45   63.62    5.31
   0   9  45   60.11    5.87
   0  -9 -45   52.43    3.79
   0   9  45   50.53    4.07
   0   9 -45   65.10    5.24
   0   9  45   67.38    5.84
   0   9  47    4.88    2.23
   0  -9 -47    5.50    1.98
   0   9 -47    5.60    1.92
   0 -10   0  415.46   34.86
   0  10   0  435.60   29.79
   0  10   0  434.96   38.22
   0 -10   0  422.33   28.75
   0 -10   0  384.40   29.84
   0 -10  -2   15.02    6.63
   0 -10   2    2.73    9.69
   0  10   2    8.63    6.13
   0  10  -2    2.50   11.55
   0 -10  -2   13.63    5.40
   0 -10  -2   17.30    7.47
   0 -10   2   -0.24    6.46
   0 -10   4  348.17   32.04
   0  10   4  351.27   29.23
   0  10  -4  375.94   36.16
   0 -10  -4  350.88   28.65
   0 -10   4  344.11   25.84
   0 -10   4  340.65   26.64
   0 -10  -4  347.33   25.77
   0 -10  -4  325.93   29.24
   0 -10   6  161.98   22.89
   0 -10  -6  173.84   21.00
   0  10   6  152.25   20.57
   0  10  -6  167.42   25.72
   0 -10   6  127.10   15.81
   0 -10   6  151.06   16.50
   0 -10  -6  147.40   17.66
   0 -10  -6  148.29   16.22
   0 -10  -8  110.14   17.62
   0 -10   8   85.37   16.29
   0  10   8  124.86   19.78
   0  10  -8  117.37   20.74
   0 -10  -8  108.69   15.81
   0 -10  -8  150.00   17.44
   0 -10 -10  189.64   23.11
   0 -10  10  183.98   23.35
   0  10  10  208.53   25.13
   0  10 -10  185.17   26.82
   0 -10 -10  192.63   20.71
   0 -10 -10  203.20   23.32
   0 -10  10  184.46   25.12
   0  10 -12   26.25   11.64
   0 -10  12   30.89   10.35
   0 -10 -12   70.32   14.00
   0  10  12   38.68   11.84
   0 -10 -12   34.91    4.74
   0 -10  12   59.93   16.61
   0 -10  12   35.74    7.80
   0 -10 -12   50.57   12.48
   0  10 -14    3.66    4.63
   0  10 -14   14.45   12.49
   0  10  14    5.57    4.72
   0  10  14    7.94    4.40
   0  10  14   10.27    4.86
   0  10 -14    3.19    3.18
   0  10 -14   -1.30    3.22
   0  10 -14    1.98    5.39
   0  10 -14    2.81    4.86
   0 -10  14    4.51    9.93
   0 -10 -14   18.08    7.43
   0  10  14    4.39    3.41
   0  10  14    9.98    6.98
   0  10  14   15.44    5.13
   0 -10 -14    3.89    3.28
   0 -10  14    9.58   10.70
   0 -10 -14    5.19    8.57
   0 -10 -14    3.26    4.66
   0  10  16    0.57    4.02
   0  10  16    2.82    4.07
   0  10 -16    4.09   13.39
   0  10 -16    0.12    3.45
   0  10  16   -2.50    4.14
   0  10 -16   -9.99    4.36
   0  10 -16    0.52    3.70
   0  10 -16    3.88    5.32
   0 -10 -16    4.18    6.05
   0  10 -16   -2.06    4.12
   0  10 -16    2.40    4.33
   0  10  16   11.54    6.56
   0  10 -16    2.09    3.11
   0  10  16    1.94    4.14
   0 -10 -16    7.89    3.75
   0 -10 -16   -8.69    7.20
   0 -10  16    0.43   12.19
   0 -10 -16    5.16    9.24
   0 -10  16   -9.39   14.48
   0  10 -18    7.90    4.76
   0  10  18    8.06    5.00
   0  10 -18   10.44    4.09
   0  10 -18   23.96    4.92
   0  10 -18   33.80   16.18
   0  10 -18   16.71    4.69
   0  10  18   20.51    6.71
   0 -10 -18   43.99   12.30
   0  10 -18    7.19    3.29
   0  10 -18   18.42    5.51
   0  10  18   14.30    6.48
   0  10  18   22.99    5.29
   0  10 -18   13.71    4.48
   0  10 -18   21.69    4.13
   0 -10 -18   18.22    4.74
   0 -10  18   14.36    8.04
   0 -10 -18   12.65    9.81
   0 -10  18   30.72   13.07
   0 -10  18    3.60   11.14
   0 -10 -18   30.86   11.80
   0  10  20  139.71   11.83
   0  10 -20  137.30   10.90
   0  10  20  133.08   11.80
   0  10 -20  170.69   27.89
   0  10 -20  142.84   10.87
   0  10 -20  139.62    9.91
   0  10 -20  135.49   12.14
   0  10 -20  130.03    8.89
   0  10 -20  152.08   12.54
   0 -10 -20  141.02   21.96
   0  10 -20  132.28    8.99
   0  10  20  176.40   25.14
   0  10 -20  135.63    9.90
   0  10  20  150.16   11.27
   0 -10 -20  135.37   10.24
   0 -10  20  116.03   21.58
   0 -10 -20  143.22   22.79
   0 -10 -20  136.12   24.52
   0 -10  20  108.07   23.53
   0  10 -22  454.47   43.43
   0  10 -22  473.52   19.80
   0  10  22  411.26   19.35
   0  10 -22  417.77   16.10
   0  10  22  426.66   20.35
   0  10 -22  437.78   18.65
   0  10 -22  392.73   14.33
   0 -10 -22  434.87   38.90
   0  10 -22  466.29   21.97
   0  10 -22  416.10   16.64
   0  10 -22  402.00   15.96
   0  10  22  493.70   19.68
   0  10  22  466.76   38.80
   0 -10 -22  443.14   18.47
   0 -10 -22  442.19   37.91
   0 -10 -22  410.32   39.85
   0 -10  22  429.12   45.04
   0 -10  22  387.25   37.01
   0 -10  22  397.35   39.85
   0  10 -24 1005.65   28.34
   0  10 -24  946.09   29.36
   0  10 -24  983.50   61.04
   0  10  24  933.53   29.00
   0  10  24  941.31   30.36
   0  10 -24  965.70   25.64
   0  10  24 1048.94   28.86
   0  10 -24  929.48   24.31
   0  10 -24  963.81   32.01
   0 -10 -24 1050.34   61.00
   0 -10 -24  948.98   27.43
   0 -10  24  902.70   61.02
   0 -10  24  852.57   53.66
   0 -10  24  893.33   62.30
   0 -10 -24  978.09   55.45
   0  10 -26  145.09   12.00
   0  10 -26  139.34   12.64
   0  10  26  155.27   11.58
   0  10  26  137.07   12.46
   0  10  26  161.38   13.01
   0  10 -26  159.95   11.68
   0  10 -26  150.46   10.53
   0  10  26  179.38   13.12
   0 -10 -26  144.74   11.99
   0  10 -26  166.96   14.53
   0 -10 -26  147.00   11.89
   0 -10  26  127.49   21.16
   0 -10 -26  116.32   19.97
   0 -10 -26  114.92   19.64
   0 -10  26   83.32   24.28
   0 -10  26  151.03   12.23
   0  10  28 1392.65   37.27
   0  10 -28 1496.22   35.42
   0  10  28 1398.99   33.81
   0  10  28 1428.15   35.48
   0  10 -28 1603.10   38.28
   0  10 -28 1450.52   32.99
   0  10 -28 1381.15   27.64
   0 -10 -28 1401.70   34.79
   0  10 -28 1493.48   39.93
   0 -10 -28 1467.86   35.29
   0 -10 -28 1435.35   34.14
   0 -10 -28 1287.04   57.99
   0 -10 -28 1285.00   59.95
   0 -10  28 1257.04   73.07
   0 -10  28 1291.06   32.91
   0  10  30   91.99   10.01
   0  10  30   93.24    9.43
   0  10 -30   87.91    9.72
   0  10  30   82.46   10.19
   0  10 -30   79.08    7.59
   0  10 -30   91.52    9.29
   0 -10 -30   91.78    9.91
   0  10 -30   96.85   11.43
   0 -10 -30   95.12    8.10
   0 -10 -30   84.41    8.91
   0 -10  30   78.46    8.92
   0 -10  30   70.95   21.40
   0 -10  30   82.71   22.10
   0 -10 -30  120.99   17.09
   0  10  32  373.72   17.89
   0  10  32  371.00   17.76
   0  10  32  358.91   19.03
   0  10 -32  391.59   18.24
   0  10 -32  374.13   15.47
   0  10 -32  381.38   17.58
   0 -10 -32  391.42   18.94
   0  10 -32  414.91   20.77
   0 -10 -32  368.06   16.52
   0 -10  32  328.67   17.45
   0 -10 -32  378.37   15.23
   0 -10  32  327.23   37.36
   0 -10  32  340.99   38.74
   0  10 -34   72.48    8.61
   0  10  34   78.63    8.70
   0  10  34   80.37    8.80
   0  10  34   73.04    9.19
   0  10  34   65.22    7.26
   0  10 -34   72.51    8.13
   0  10 -34   72.95    7.29
   0 -10 -34   79.92    9.19
   0  10 -34   73.45    9.47
   0 -10 -34   71.34    7.03
   0 -10 -34   80.46    7.75
   0 -10  34   57.53    7.60
   0 -10  34  104.00   21.35
   0  10 -36    6.11    3.20
   0  10 -36    6.21    4.19
   0  10  36    7.97    4.08
   0 -10 -36    5.31    4.59
   0  10 -36    2.92    4.86
   0 -10 -36   -0.07    2.85
   0 -10  36   10.56    4.60
   0  10  36    6.28    4.39
   0  10 -36    7.22    4.10
   0  10  36    4.99    3.81
   0  10  36    4.64    4.16
   0  10 -38    5.63    3.08
   0  10  38    2.51    3.20
   0  10 -38    1.44    3.56
   0 -10 -38    0.66    4.00
   0  10 -38    3.06    3.61
   0  10 -38   -1.10    4.42
   0  10  38    5.57    5.43
   0 -10  38    5.21    3.26
   0 -10 -38    5.93    4.01
   0  10  38    6.03    3.48
   0  10  38    4.55    3.79
   0  10 -38    4.31    3.92
   0  10  38    4.15    3.00
   0  10 -40   -1.08    3.17
   0  10 -40    3.68    2.65
   0  10  40    2.32    2.68
   0  10  40    0.70    3.58
   0 -10 -40    0.24    3.54
   0  10 -40    0.21    3.34
   0  10 -40    0.90    2.63
   0  10 -40   -4.66    3.76
   0  10  40   -0.68    4.90
   0 -10 -40   -1.37    3.21
   0  10 -40   -1.68    3.45
   0  10  40   -0.67    3.82
   0  10  40    0.18    3.00
   0  10  40    1.66    2.66
   0  10  42  151.10    8.05
   0  10 -42  176.45    8.93
   0 -10  42  122.07    7.48
   0 -10 -42  165.62    9.36
   0  10 -42  142.16    7.25
   0  10 -42  164.54    8.97
   0 -10 -42  168.51    8.59
   0  10  42  158.44    9.86
   0  10 -42  169.67    8.30
   0  10  42  143.81    7.98
   0  10  42  173.16    9.91
   0  10 -44   14.10    2.90
   0  10  44    7.22    2.22
   0 -10 -44   11.99    2.98
   0  10 -44   12.38    2.97
   0 -10 -44   13.44    2.38
   0  10  44   15.42    3.56
   0  10  44   11.55    2.94
   0 -11   1  283.81   31.73
   0  11  -1  268.19   13.50
   0  11  -1  285.64   13.90
   0  11   1  293.09   13.91
   0  11   1  283.78   13.86
   0 -11  -1  319.49   33.68
   0  11   1  278.48   25.88
   0  11   1  284.06   14.47
   0  11  -1  262.01   12.66
   0  11   1  260.73   12.86
   0  11  -1  269.59   14.30
   0 -11   1  262.05   24.94
   0 -11   1  273.45   27.03
   0 -11  -1  227.34   26.00
   0 -11  -1  268.70   25.80
   0  11  -3  299.84   13.87
   0  11  -3  307.01   14.77
   0 -11  -3  299.27   32.12
   0  11  -3  319.05   14.77
   0  11   3  344.65   14.80
   0 -11   3  316.82   33.73
   0  11   3  349.40   14.85
   0  11  -3  347.26   14.60
   0  11   3  350.20   29.95
   0  11  -3  319.71   14.56
   0  11  -3  301.70   13.57
   0  11   3  281.07   13.22
   0  11   3  341.96   16.06
   0  11   3  329.48   16.54
   0  11  -3  354.29   36.78
   0  11  -3  346.82   15.76
   0 -11   3  310.73   27.98
   0 -11  -3  314.54   30.60
   0  11   5   22.10    5.50
   0  11  -5   20.77    5.09
   0  11  -5   20.62    5.19
   0  11  -5   32.02    5.68
   0  11   5   18.83    4.99
   0  11  -5   22.53    5.24
   0 -11   5   12.56   10.17
   0  11  -5   21.64    5.58
   0 -11  -5   58.19   12.86
   0 -11  -5   29.53   13.22
   0  11   5    8.66    7.49
   0  11   5   16.74    4.80
   0  11  -5   24.42    5.58
   0  11  -5   18.16    5.42
   0  11   5   20.85    4.94
   0  11   5   29.58    5.89
   0  11  -5   22.31    5.17
   0  11  -5   28.62   13.26
   0 -11   5   26.08    8.41
   0 -11  -5   27.08   11.87
   0 -11  -5   25.74    7.56
   0  11  -7  203.18   11.08
   0  11  -7  202.06   12.69
   0  11   7  183.79   10.62
   0  11   7  200.35   13.38
   0  11  -7  204.04   31.01
   0 -11  -7  235.54   24.29
   0  11  -7  215.94   12.87
   0  11  -7  208.82   12.33
   0  11  -7  220.77   12.67
   0  11   7  206.06   11.49
   0  11  -7  210.48   12.35
   0 -11   7  188.81   25.84
   0  11  -7  189.53   12.79
   0  11  -7  203.28   10.62
   0  11   7  188.71   11.11
   0  11  -7  221.77   12.74
   0  11   7  208.91   10.94
   0  11   7  206.50   24.67
   0  11   7  200.69   11.99
   0 -11  -7  240.55   24.21
   0 -11  -7  223.05   27.41
   0  11   9  122.98    9.01
   0  11  -9  154.57   26.92
   0  11  -9  138.27   10.43
   0  11   9  137.72   11.79
   0  11  -9  133.13   11.11
   0  11  -9  125.23    9.04
   0  11   9  127.43   10.70
   0  11  -9  128.65    8.40
   0  11  -9  102.51   10.12
   0  11  -9  149.67   11.45
   0  11  -9  128.19   10.00
   0  11   9  128.57    8.86
   0  11  -9  118.60   10.33
   0 -11   9  121.09   21.18
   0 -11  -9  155.67   20.88
   0  11  -9  150.72   11.09
   0  11   9  111.15    8.78
   0  11   9  135.34   20.96
   0  11   9  125.15    9.63
   0  11   9  126.38    9.41
   0  11   9  136.35   10.28
   0 -11   9  152.52   23.82
   0 -11  -9  140.04   23.14
   0 -11  -9  150.65   20.30
   0  11 -11   30.10   14.19
   0  11  11   32.48    7.14
   0  11 -11   30.85    6.39
   0  11 -11   27.02    5.38
   0  11 -11   25.19    6.11
   0  11  11   29.47    6.83
   0  11 -11   42.00    5.69
   0  11  11   27.68    4.96
   0 -11 -11   43.50   11.39
   0 -11  11   23.46   12.05
   0  11 -11   31.60    6.58
   0  11  11   22.00    4.24
   0  11 -11   41.25    7.42
   0  11 -11   31.97    6.04
   0  11  11   35.45    6.04
   0  11  11   25.97   10.45
   0  11  11   24.61    5.48
   0 -11 -11   32.43   12.62
   0 -11 -11   21.63    7.90
   0 -11  11   32.24   11.20
   0 -11  11   34.56   14.48
   0  11 -13   48.61    6.41
   0  11 -13   59.07   18.11
   0  11 -13   53.32    7.19
   0  11  13   58.60    8.37
   0  11 -13   53.38    6.83
   0  11  13   57.49    8.85
   0  11  13   58.40    6.42
   0  11 -13   53.24    8.29
   0  11 -13   53.87    8.20
   0  11  13   35.23    5.45
   0  11 -13   50.57    7.26
   0 -11 -13   50.47   12.80
   0 -11  13   51.31   12.76
   0  11 -13   62.84    8.19
   0  11  13   88.05   16.06
   0  11  13   57.44    7.37
   0  11  13   56.82    7.94
   0 -11 -13   26.38    9.57
   0 -11 -13   67.36   17.01
   0 -11  13   44.77   15.05
   0  11  15   19.67    5.96
   0  11 -15   15.13    4.35
   0  11 -15   24.81    5.42
   0  11 -15   16.87    5.57
   0  11 -15   23.38    7.03
   0  11  15   27.01    5.46
   0  11  15   24.55    6.40
   0  11 -15   16.73   12.93
   0  11 -15   28.62    4.92
   0  11  15   24.11    7.14
   0  11 -15   22.78    6.75
   0  11  15   23.12    5.09
   0  11 -15   25.45    5.74
   0 -11 -15   23.11    8.41
   0  11 -15   21.15    5.22
   0  11  15   14.51    6.94
   0  11  15   31.57    6.56
   0 -11 -15   26.33    4.79
   0  11  15   28.00    6.23
   0 -11 -15   16.84   10.94
   0 -11  15   50.15   16.16
   0 -11 -15   17.12   10.49
   0 -11  15    9.34   12.35
   0  11 -17    8.81    3.71
   0  11 -17   37.62   17.40
   0  11 -17   22.77    5.50
   0  11 -17   10.34    5.67
   0  11 -17   18.37    5.43
   0  11  17    6.00    4.28
   0  11  17    7.32    4.81
   0  11  17   13.19    6.17
   0  11  17   16.72    6.44
   0  11 -17   21.60    6.77
   0 -11 -17   12.09    8.61
   0 -11 -17   40.88   11.76
   0  11 -17   15.82    4.53
   0  11  17   15.87    5.36
   0  11  17   -5.91    5.12
   0  11 -17    9.35    4.39
   0 -11 -17   11.61    4.23
   0  11  17   14.60    5.54
   0 -11 -17   13.63    9.19
   0 -11  17  -23.54   11.55
   0 -11  17  -40.69   18.76
   0 -11 -17   10.71   10.03
   0 -11  17    7.15   11.91
   0  11  19    5.71    6.17
   0  11  19    5.93    5.51
   0  11 -19    1.90    4.59
   0  11 -19    2.75    5.10
   0  11 -19    6.04    4.99
   0  11 -19   11.88    5.60
   0  11  19   11.63    6.34
   0 -11 -19  -23.82    8.00
   0  11 -19   12.10    6.24
   0  11 -19    9.12    4.38
   0  11 -19    7.31    4.29
   0  11  19   45.07   13.92
   0  11  19   13.74    5.68
   0  11  19    4.44    5.24
   0 -11 -19   14.23    4.84
   0 -11 -19    3.32    9.33
   0 -11  19   23.66   16.55
   0 -11 -19   10.05   10.54
   0 -11  19   34.72   15.24
   0  11  21  384.33   19.76
   0  11 -21  405.11   15.93
   0  11 -21  390.33   17.20
   0  11 -21  425.63   19.17
   0  11 -21  372.04   17.86
   0  11  21  434.37   21.83
   0  11  21  412.93   20.30
   0  11 -21  390.66   20.36
   0  11  21  454.81   19.84
   0  11 -21  389.10   17.72
   0  11 -21  406.25   15.68
   0  11 -21  417.54   21.66
   0 -11 -21  512.33   40.35
   0  11 -21  411.11   16.07
   0 -11 -21  410.46   17.43
   0  11  21  409.95   21.03
   0 -11  21  337.65   34.47
   0 -11 -21  426.96   38.29
   0 -11  21  319.59   36.54
   0 -11  21  401.92   41.87
   0  11 -23    3.88    3.95
   0  11 -23    2.69    4.94
   0  11 -23   -0.38    5.12
   0  11  23    2.71    4.84
   0  11  23    2.65    5.28
   0  11 -23   -0.10    4.23
   0  11  23   13.89    6.81
   0  11  23    1.25    5.13
   0  11 -23   -2.73    4.09
   0  11 -23   -0.24    4.27
   0 -11 -23    3.82    3.73
   0  11 -23    1.92    6.10
   0 -11 -23   -5.27    5.42
   0  11  23    0.30    5.36
   0 -11 -23    4.71    6.70
   0 -11  23    9.22   13.91
   0 -11 -23    6.09    8.11
   0 -11  23  -16.50   13.05
   0  11  25  550.74   23.65
   0  11  25  593.88   25.73
   0  11  25  601.19   24.14
   0  11 -25  609.14   23.47
   0  11 -25  677.17   24.48
   0  11 -25  578.46   20.30
   0  11 -25  627.51   21.07
   0 -11 -25  607.12   22.28
   0  11 -25  550.10   24.84
   0 -11 -25  597.92   23.08
   0  11  25  600.54   25.90
   0 -11 -25  579.15   21.40
   0 -11  25  546.92   20.66
   0 -11 -25  533.89   40.78
   0 -11 -25  572.81   43.83
   0 -11  25  533.21   46.47
   0  11  27   71.23    9.59
   0  11 -27   63.41    9.14
   0  11  27   86.98   10.70
   0  11 -27   78.86    9.34
   0  11  27   83.99   10.73
   0  11 -27   71.59    8.28
   0  11 -27   82.41    8.14
   0 -11 -27   72.37    8.90
   0  11 -27   69.91   10.23
   0 -11 -27   78.91    8.92
   0  11  27   85.59   11.42
   0 -11 -27   71.81   15.34
   0 -11  27   77.38   20.72
   0 -11 -27   72.49   15.69
   0  11  29  214.12   14.39
   0  11  29  228.84   16.35
   0  11  29  192.23   14.36
   0  11 -29  224.42   14.55
   0  11  29  217.54   13.36
   0  11 -29  215.04   13.04
   0  11 -29  199.73   11.04
   0 -11 -29  207.42   13.56
   0  11 -29  193.92   11.12
   0  11 -29  212.70   15.28
   0 -11 -29  198.91   12.92
   0  11  29  215.14   16.14
   0 -11 -29  192.89   23.68
   0 -11  29  190.71   27.44
   0 -11  29  163.47   27.31
   0  11 -31  167.89   12.46
   0  11  31  192.64   14.89
   0  11  31  158.23   12.11
   0  11  31  160.08   12.88
   0  11 -31  173.81   11.62
   0  11  31  162.24   11.39
   0 -11 -31  164.61   12.23
   0  11 -31  142.93   12.48
   0  11  31  176.49   14.45
   0 -11 -31  163.09   11.14
   0 -11  31  117.40   10.09
   0 -11  31  112.20   22.88
   0  11  33   -1.07    4.59
   0  11 -33    3.04    3.99
   0 -11 -33    3.26    4.38
   0  11 -33   -4.27    5.49
   0 -11  33  -11.72    4.20
   0  11  33   -1.86    5.96
   0 -11 -33   -0.37    2.95
   0  11  33    1.60    4.04
   0  11  33    3.76    5.48
   0  11 -33    3.54    4.59
   0  11  33   -0.57    3.93
   0  11 -33    0.23    4.16
   0  11  35   53.66    6.53
   0  11 -35   60.09    6.94
   0 -11 -35   49.50    6.85
   0  11 -35   53.12    7.11
   0  11 -35   45.69    7.12
   0 -11  35   30.21    4.72
   0  11  35   47.97    8.05
   0 -11 -35   48.77    5.45
   0  11 -35   47.30    7.01
   0  11  35   44.95    6.61
   0  11  35   58.37    8.64
   0  11 -35   54.74    6.34
   0  11  35   47.08    7.02
   0  11 -37   24.25    4.62
   0  11  37   21.49    5.31
   0  11  37   20.20    3.92
   0 -11 -37   22.12    4.97
   0  11 -37   14.17    4.21
   0  11 -37   11.89    4.37
   0  11 -37   19.19    4.66
   0 -11 -37   18.76    4.64
   0  11  37   18.62    5.86
   0  11 -37   25.43    4.43
   0  11 -37   19.08    4.53
   0  11  37   14.92    4.08
   0  11  37   23.24    5.71
   0  11  39   -0.24    2.52
   0  11 -39    3.00    2.90
   0  11  39    2.86    3.41
   0 -11 -39    1.20    2.99
   0  11 -39    1.90    2.66
   0  11 -39   -0.34    2.86
   0  11 -39   -0.57    3.11
   0 -11 -39    3.06    3.24
   0  11  39    3.91    4.05
   0  11  39    1.30    3.36
   0  11 -39    6.39    2.36
   0  11  41    4.60    3.04
   0  11 -41    7.68    3.02
   0 -11 -41    7.35    2.99
   0  11 -41   11.76    3.02
   0  11 -41    8.69    2.97
   0  11  41   11.84    3.86
   0 -11 -41    5.98    2.76
   0  11  41   10.09    3.52
   0  11 -43   64.52    4.28
   0 -11 -43   57.47    4.30
   0  11 -43   61.64    4.27
   0  11  43   62.19    4.88
   0 -11 -43   56.93    3.80
   0  11  43   62.40    4.71
   0  12   0  141.85   11.33
   0  12   0  121.16   10.76
   0  12   0   96.57   11.13
   0  12   0  114.24    9.76
   0  12   0  114.73    9.38
   0 -12   0   73.89   19.43
   0  12   0  117.97    9.95
   0  12   0  106.39   10.30
   0  12   0  105.58    8.24
   0  12   0  116.92   11.38
   0  12   0  108.88    9.75
   0 -12   0  116.74   19.75
   0  12   2   52.24    8.48
   0  12   2   62.61    7.15
   0  12  -2   50.32    7.97
   0 -12  -2   35.91   13.70
   0  12  -2   34.70    7.48
   0  12   2   45.65    7.88
   0  12  -2   57.51    8.32
   0 -12   2   58.30   18.90
   0  12  -2   50.34    7.59
   0  12   2   49.04    7.00
   0  12  -2   44.49    7.01
   0  12  -2   42.41    7.24
   0  12   2   53.27    7.06
   0  12  -2   37.84    5.93
   0  12  -2   38.60    5.41
   0  12  -2   44.46    7.55
   0  12   2   43.52    6.56
   0  12   2   51.01    6.83
   0  12  -2   47.16    6.32
   0  12  -2   52.94    7.92
   0  12   2   53.62    7.45
   0  12  -2   42.29    6.91
   0  12   2   59.08    8.85
   0 -12  -2   65.63   15.83
   0 -12   2   47.42   14.19
   0  12  -4   49.96    7.83
   0  12  -4   46.00    8.08
   0  12  -4   64.44    8.47
   0  12   4   57.17    7.32
   0  12   4   58.85    6.89
   0  12  -4   41.78    7.34
   0 -12   4   60.76   17.31
   0 -12  -4   31.43   12.62
   0  12  -4   62.53    8.71
   0  12  -4   66.79    8.67
   0  12   4   55.31    7.76
   0  12  -4   53.93    6.97
   0  12   4   50.31    7.20
   0  12  -4   71.64    8.69
   0  12   4   68.38    6.93
   0  12   4   44.79    6.61
   0  12  -4   63.12    8.62
   0  12  -4   61.39    8.09
   0  12   4   56.06    7.99
   0 -12   4   52.92   13.08
   0 -12  -4   57.15   14.64
   0  12  -6  260.84   14.27
   0  12   6  276.49   16.67
   0  12  -6  306.30   36.66
   0  12   6  282.27   14.31
   0  12  -6  295.71   16.21
   0  12   6  260.10   13.23
   0  12  -6  266.56   13.30
   0  12   6  248.12   11.95
   0  12  -6  254.87   14.95
   0  12  -6  261.42   14.92
   0  12  -6  287.54   16.24
   0  12   6  254.05   12.51
   0  12   6  264.36   15.17
   0  12  -6  285.34   15.71
   0  12  -6  232.53   15.74
   0 -12   6  269.61   31.45
   0 -12  -6  282.75   32.42
   0  12   6  276.46   13.46
   0  12   6  230.37   12.38
   0  12   6  272.33   14.16
   0  12   6  266.42   14.80
   0 -12   6  299.74   26.48
   0 -12  -6  274.09   30.99
   0  12  -8   50.86    8.48
   0  12  -8   44.26    7.68
   0  12   8   42.93    6.86
   0  12  -8   35.49    5.36
   0  12  -8   24.45   14.50
   0  12   8   47.32    8.27
   0  12  -8   40.17    6.88
   0  12  -8   46.86    7.98
   0  12   8   51.52    6.16
   0  12  -8   47.29    8.20
   0  12  -8   48.70    7.71
   0  12  -8   49.10    8.75
   0  12  -8   42.22    6.32
   0 -12  -8   48.51   16.37
   0 -12   8   71.34   15.30
   0  12   8   33.59    6.44
   0  12   8   50.65    6.58
   0  12   8   32.91    5.89
   0  12   8   42.35    7.14
   0  12   8   39.34    6.15
   0  12   8   41.37    7.30
   0  12   8   46.08    6.69
   0 -12  -8   62.88   13.85
   0 -12   8   42.24   16.31
   0 -12  -8   32.39   11.82
   0  12 -10  269.50   13.35
   0  12 -10  300.33   16.62
   0  12 -10  286.20   16.15
   0  12 -10  268.92   14.08
   0  12  10  266.10   14.27
   0  12 -10  261.95   35.19
   0  12  10  260.35   16.74
   0  12 -10  285.15   15.80
   0 -12 -10  309.49   32.53
   0 -12 -10  262.15   26.17
   0  12 -10  236.31   15.83
   0 -12  10  254.81   27.66
   0  12 -10  244.34   16.52
   0  12 -10  235.31   12.06
   0  12  10  241.41   14.51
   0  12  10  279.93   12.97
   0  12  10  281.34   15.29
   0  12  10  293.18   15.35
   0  12  10  263.68   13.35
   0  12  10  260.31   15.59
   0 -12 -10  302.83   29.52
   0 -12  10  245.65   30.90
   0 -12 -10  254.87   31.16
   0  12  12  303.06   14.71
   0  12  12  311.77   18.73
   0  12 -12  296.52   14.65
   0  12 -12  309.10   16.93
   0  12 -12  315.34   17.20
   0  12 -12  311.70   14.96
   0  12 -12  348.05   38.99
   0  12 -12  313.20   16.71
   0 -12 -12  263.07   26.77
   0  12 -12  307.85   18.29
   0  12  12  301.66   13.07
   0  12  12  299.09   14.97
   0  12 -12  299.05   15.80
   0  12  12  311.51   16.14
   0  12  12  307.08   15.16
   0  12  12  326.70   16.49
   0  12  12  302.11   17.19
   0 -12 -12  311.56   31.10
   0 -12 -12  267.81   31.59
   0 -12  12  290.98   32.43
   0  12  14    0.91    5.36
   0  12  14    1.34    4.47
   0  12  14   -3.80    5.24
   0  12 -14  -30.64   15.45
   0  12 -14   -1.93    5.07
   0  12 -14    4.34    5.84
   0  12 -14   -1.36    4.64
   0  12 -14  -14.16    5.31
   0  12  14   -1.43    4.21
   0 -12 -14  -18.37    7.33
   0  12 -14   -2.44    5.02
   0  12 -14   -0.41    4.65
   0  12  14    0.54    4.94
   0  12  14   -1.83    4.88
   0  12 -14   -7.18    4.83
   0  12  14   -3.74    4.98
   0  12  14   -6.63    6.21
   0 -12  14    3.58   11.68
   0 -12  14  -30.76   16.04
   0 -12 -14    7.41   10.83
   0 -12 -14   13.61   11.86
   0  12 -16  128.36   11.06
   0  12 -16  128.94   11.37
   0  12 -16  137.13    9.71
   0  12  16  147.43   10.19
   0  12  16  121.77   12.05
   0  12 -16  139.39   12.33
   0  12  16  128.33   12.50
   0 -12 -16  166.93   21.80
   0  12  16  122.12    9.75
   0  12 -16  147.78   11.55
   0  12 -16  132.74   12.93
   0  12  16  135.63   11.62
   0  12  16  151.12   12.02
   0  12 -16  137.19   11.25
   0  12  16  134.41   12.53
   0 -12 -16  125.92   22.33
   0 -12 -16  105.43   20.61
   0 -12  16   88.57   20.20
   0 -12  16   90.28   20.90
   0 -12  16   56.57   16.71
   0  12  18   33.61    8.33
   0  12 -18   33.53    6.73
   0  12  18   44.21    6.30
   0  12 -18   27.25    7.88
   0  12 -18   24.33    6.29
   0  12  18   33.75    8.16
   0  12 -18   31.04    6.74
   0  12  18   34.96    7.45
   0  12  18   26.62    6.81
   0  12 -18   29.25    6.18
   0  12 -18   33.91    6.92
   0  12 -18   20.81    6.98
   0  12  18   29.46    7.20
   0 -12 -18   30.06    5.20
   0 -12 -18   22.96   12.12
   0 -12  18   23.08   10.68
   0 -12 -18   46.24   15.28
   0  12  20   -5.10    6.35
   0  12 -20    5.62    4.18
   0  12 -20    0.78    4.44
   0  12  20   -0.61    6.11
   0  12 -20    3.98    4.44
   0  12 -20    0.61    4.37
   0  12 -20   -4.55    7.00
   0  12  20   -3.20    6.13
   0  12  20    8.02    5.85
   0  12 -20    5.48    4.74
   0 -12 -20    3.77    3.50
   0  12 -20   -2.59    5.41
   0  12 -20    7.26    5.37
   0 -12 -20    0.33    4.12
   0  12  20    0.42    5.06
   0 -12 -20    0.79   10.40
   0 -12  20   26.37   11.14
   0 -12 -20    3.18    7.47
   0  12 -22   70.90    8.65
   0  12  22   86.04   10.62
   0  12 -22   93.45   10.05
   0  12 -22   71.53    7.97
   0  12  22   90.23   11.63
   0  12 -22   91.73    9.37
   0  12  22   84.55    9.97
   0  12 -22   89.87    9.20
   0  12 -22   78.11    7.25
   0 -12 -22   87.55    8.96
   0  12 -22   81.32   10.37
   0  12  22   91.79   11.18
   0 -12 -22   87.90    8.61
   0 -12 -22   87.32   18.11
   0 -12  22   74.17   19.20
   0 -12 -22   92.71   18.16
   0  12 -24   57.35    7.51
   0  12  24   88.34   11.09
   0  12 -24   68.49    7.11
   0  12 -24   74.43    8.87
   0  12  24   70.74    9.84
   0  12 -24   71.81    9.26
   0  12 -24   69.71    7.19
   0  12  24   73.38    9.29
   0  12 -24   73.08    8.52
   0 -12 -24   72.34    8.29
   0  12 -24   80.84   10.49
   0 -12 -24   76.68    9.05
   0  12  24   78.86   10.58
   0 -12  24   54.98   16.29
   0 -12 -24   53.06   14.74
   0 -12 -24   44.74   13.38
   0  12  26    0.58    5.36
   0  12 -26    6.85    4.99
   0  12 -26    5.00    5.12
   0  12  26   10.16    6.50
   0  12 -26    3.69    3.33
   0  12  26    2.71    5.47
   0  12 -26    5.29    4.26
   0 -12 -26   -3.00    4.16
   0  12 -26   -1.38    5.69
   0 -12 -26    1.94    3.65
   0  12  26    8.44    6.40
   0 -12 -26    7.98    6.17
   0  12 -28   56.00    8.27
   0  12  28   60.14    9.30
   0  12  28   59.60    8.64
   0  12  28   62.47    8.35
   0  12 -28   49.12    6.45
   0  12 -28   53.42    6.65
   0 -12 -28   48.50    7.04
   0  12 -28   53.86    8.35
   0  12 -28   48.57    6.69
   0  12  28   59.05    9.29
   0 -12  28   37.64    6.38
   0 -12 -28   47.90    6.77
   0 -12  28   51.51   17.59
   0 -12 -28   18.14    9.16
   0  12  30    9.60    5.44
   0  12 -30    4.07    4.18
   0  12  30    8.50    5.59
   0 -12 -30    6.42    4.30
   0  12 -30   10.64    3.93
   0  12 -30    3.16    4.93
   0 -12 -30    7.42    3.91
   0 -12  30   -1.28    3.01
   0  12  30   10.82    6.33
   0  12  30    4.63    5.46
   0  12  30    6.14    4.54
   0  12 -30    8.66    5.05
   0  12  32    5.23    4.80
   0  12  32   10.16    4.74
   0  12 -32    1.05    3.42
   0 -12 -32    3.75    3.74
   0  12 -32    3.17    4.55
   0  12 -32    1.96    4.96
   0  12  32    4.11    5.30
   0 -12 -32    5.30    3.08
   0  12  32    6.43    4.91
   0  12 -32    3.07    4.20
   0  12  34   30.59    5.30
   0  12  34   43.08    6.52
   0  12 -34   39.02    5.26
   0 -12 -34   37.80    5.78
   0  12 -34   34.87    5.83
   0  12 -34   33.32    5.68
   0  12 -34   42.76    5.62
   0 -12 -34   39.14    4.75
   0  12  34   36.51    6.76
   0  12 -34   38.53    6.23
   0  12  34   41.55    6.83
   0  12  36    9.71    3.76
   0  12  36   14.51    4.55
   0  12 -36   14.88    3.62
   0 -12 -36    9.81    3.17
   0  12 -36    9.85    4.04
   0  12 -36    6.05    3.53
   0  12 -36    9.02    3.32
   0 -12 -36   16.26    4.07
   0  12  36    6.27    4.32
   0  12  36   13.50    4.40
   0  12 -38    8.16    2.86
   0  12  38    7.51    3.63
   0  12  38    4.04    2.23
   0 -12 -38    6.04    3.02
   0  12 -38   -1.23    2.21
   0  12 -38    7.19    2.86
   0  12 -38   -0.46    2.26
   0 -12 -38    4.82    2.93
   0  12  38   -0.47    3.61
   0  12  38    2.56    3.24
   0  12  40   42.77    4.13
   0  12 -40   41.56    3.61
   0 -12 -40   36.75    3.72
   0  12 -40   32.28    3.30
   0  12 -40   41.06    4.06
   0 -12 -40   39.78    3.98
   0  12  40   38.81    4.49
   0  12  40   43.53    4.57
   0  13  -1   37.01    7.43
   0  13  -1   45.24    9.10
   0  13  -1   35.96    7.92
   0  13   1   38.14    7.43
   0  13   1   37.18    6.94
   0  13  -1   42.99    6.87
   0  13   1   39.16    6.77
   0  13   1   35.27    6.88
   0  13  -1   46.03    7.63
   0  13  -1   37.13    6.04
   0  13  -1   42.64    6.64
   0  13   1   34.92    6.52
   0  13   1   41.30    6.57
   0  13   1   41.69    7.80
   0  13  -1   40.66    7.70
   0  13  -1   43.98    8.53
   0 -13   1   39.77   14.19
   0 -13  -1   31.05   11.53
   0 -13   1   26.31   10.58
   0  13  -3    1.13    5.28
   0  13  -3  -10.68    6.05
   0  13   3   -6.28    5.49
   0  13  -3   -0.37    6.06
   0  13   3    1.62    4.71
   0  13   3    2.40    3.84
   0  13   3    2.51    5.27
   0  13  -3    0.58    4.77
   0  13  -3   -2.30    5.91
   0  13   3   -0.81    4.19
   0  13   3   -0.46    5.53
   0  13  -3    1.07    4.65
   0  13  -3    1.20    5.73
   0 -13   3  -10.58    7.00
   0 -13  -3    8.83   10.89
   0  13  -5  165.46   13.34
   0  13  -5  123.62   13.39
   0  13  -5  172.88   13.80
   0  13  -5  140.65   11.14
   0  13   5  130.27   11.19
   0  13   5  147.51   12.10
   0  13  -5  129.50   11.48
   0  13  -5  145.15   12.12
   0  13   5  126.37    9.70
   0  13   5  137.35   11.07
   0  13   5  142.48   10.46
   0  13  -5  142.22   12.48
   0  13   5  143.65   11.82
   0  13  -5  139.67   11.67
   0 -13  -5  128.49   22.47
   0 -13   5  107.69   20.95
   0  13   7   32.63    7.08
   0  13  -7   26.71    8.50
   0  13  -7   28.81    6.71
   0  13   7   30.79    7.43
   0  13  -7   37.35    7.88
   0  13  -7   40.32    8.10
   0  13  -7   31.52    7.20
   0  13   7   43.72    7.82
   0  13   7   43.10    6.94
   0  13   7   30.74    6.88
   0  13  -7   34.46    7.48
   0  13  -7   36.21    8.24
   0  13  -7   37.58    7.89
   0 -13   7   57.47   17.44
   0 -13  -7   22.57   12.89
   0  13  -9  528.77   19.16
   0  13  -9  552.19   23.13
   0  13  -9  578.06   23.98
   0  13  -9  587.73   25.53
   0  13   9  540.55   21.67
   0  13   9  551.82   19.50
   0  13  -9  562.46   23.23
   0  13  -9  546.85   21.94
   0  13   9  550.98   19.12
   0  13   9  547.84   21.25
   0  13   9  597.98   21.96
   0  13  -9  484.44   17.69
   0  13  -9  534.26   23.09
   0  13   9  528.58   24.15
   0  13  -9  537.93   22.86
   0  13   9  541.08   20.57
   0  13  -9  582.04   21.50
   0 -13   9  509.65   42.59
   0 -13  -9  476.94   41.89
   0  13  11   37.39    8.23
   0  13 -11   29.09    7.58
   0  13 -11   38.59    7.87
   0  13  11   40.84    7.50
   0  13 -11   28.02    5.84
   0  13 -11   37.12    7.70
   0  13 -11   27.10    8.33
   0  13 -11   37.76    6.65
   0  13  11   40.11    6.78
   0  13  11   22.54    6.41
   0  13 -11   24.24    7.73
   0  13 -11   41.80    8.43
   0  13  11   29.19    6.40
   0  13  11   32.53    7.62
   0  13  11   37.51    7.53
   0  13 -11   34.03    7.00
   0  13  11   43.12    8.25
   0 -13 -11   34.93   14.81
   0  13 -13  245.91   15.92
   0  13 -13  240.72   14.24
   0  13 -13  241.15   16.50
   0  13  13  234.06   16.70
   0  13  13  260.59   14.35
   0  13 -13  244.96   14.43
   0  13  13  236.24   14.22
   0  13 -13  278.22   18.01
   0  13 -13  271.71   16.07
   0  13 -13  253.23   16.81
   0  13  13  270.05   15.79
   0  13  13  245.94   15.40
   0  13 -13  242.62   14.88
   0  13  13  245.38   14.33
   0  13  13  237.83   16.19
   0 -13 -13  242.86   26.72
   0 -13 -13  223.85   29.99
   0  13 -15  222.05   15.82
   0  13  15  203.88   12.79
   0  13 -15  217.18   13.94
   0  13 -15  230.13   13.21
   0  13 -15  215.92   14.67
   0  13  15  225.25   16.63
   0  13 -15  215.15   15.94
   0  13 -15  195.48   15.52
   0  13  15  196.76   12.69
   0  13 -15  226.98   15.16
   0  13  15  239.86   15.32
   0  13 -15  223.34   14.40
   0  13  15  231.51   14.32
   0  13  15  196.48   14.19
   0  13  15  224.09   15.65
   0 -13 -15  178.09   26.81
   0 -13 -15  176.63   26.24
   0  13 -17   59.22    9.05
   0  13 -17   76.82   10.31
   0  13 -17   69.33    8.31
   0  13 -17   82.28    8.07
   0  13  17   86.34    8.52
   0  13 -17   72.15    8.98
   0  13  17   72.06   10.47
   0  13  17   49.63    7.04
   0  13 -17   70.56   10.36
   0  13  17   74.81    9.74
   0  13  17   63.96    8.72
   0  13 -17   79.11    9.15
   0  13  17   68.84    9.56
   0 -13 -17   53.16   15.05
   0 -13 -17   58.97   15.17
   0  13 -19  181.22   13.21
   0  13 -19  189.78   12.57
   0  13 -19  208.16   13.92
   0  13 -19  211.12   15.54
   0  13  19  201.59   16.21
   0  13  19  191.61   13.35
   0  13 -19  227.65   14.25
   0  13  19  214.63   14.49
   0  13 -19  196.82   15.10
   0  13  19  182.40   14.54
   0 -13 -19  199.39   13.54
   0 -13 -19  168.75   25.86
   0 -13 -19  204.44   26.69
   0 -13  19  221.43   24.33
   0  13 -21   -2.39    4.73
   0  13 -21   -0.06    3.99
   0  13  21   -1.42    5.33
   0  13 -21   -2.95    4.47
   0  13 -21   -0.18    4.13
   0  13  21   -5.41    5.64
   0  13  21   -1.87    6.07
   0  13 -21    1.69    4.33
   0 -13 -21    4.39    3.43
   0  13 -21    5.26    5.04
   0 -13 -21    0.63    3.77
   0  13  21   -0.09    5.13
   0 -13 -21    1.62    8.12
   0  13 -23    2.07    3.83
   0  13  23   -2.36    6.05
   0  13 -23   -2.89    4.46
   0  13 -23   -0.63    4.50
   0  13 -23   -0.72    4.04
   0  13  23   -8.20    5.76
   0  13 -23   -3.75    4.25
   0  13  23    1.32    5.42
   0 -13 -23    7.66    3.76
   0  13 -23    8.26    6.53
   0  13 -23   -2.91    5.64
   0 -13 -23   -0.07    3.63
   0  13  23    6.81    5.72
   0 -13 -23  -17.45    9.73
   0  13  25   27.12    6.93
   0  13 -25   22.47    5.20
   0  13  25   26.42    6.36
   0 -13 -25   28.07    5.21
   0  13 -25   19.05    6.53
   0  13 -25   23.87    7.41
   0  13 -25   24.57    5.56
   0 -13 -25   24.43    5.55
   0  13  25   31.57    7.48
   0  13 -25   22.10    4.59
   0  13 -25   24.28    6.35
   0  13  25   23.19    7.21
   0  13  27    8.18    5.24
   0  13 -27   -0.19    3.82
   0  13  27    2.30    4.91
   0  13 -27    1.43    2.99
   0 -13 -27    4.64    3.74
   0  13 -27    3.97    5.26
   0  13 -27    1.61    2.94
   0  13 -27   -0.09    4.00
   0  13 -27    2.27    4.92
   0  13  27    6.91    4.37
   0 -13 -27    5.04    3.57
   0  13  27    2.75    5.11
   0  13  27    0.24    4.88
   0  13 -27   -1.48    4.75
   0  13  29   24.52    6.06
   0  13 -29   17.55    3.67
   0  13  29   17.32    5.58
   0 -13 -29   26.70    5.14
   0  13 -29   22.10    3.72
   0  13 -29   17.47    4.10
   0  13  29   13.27    4.38
   0  13 -29   18.51    6.15
   0  13 -29   27.01    6.20
   0  13  29   18.71    5.97
   0 -13 -29   16.31    4.48
   0  13  29   21.42    6.26
   0  13 -29   14.73    5.23
   0  13 -31    5.52    2.80
   0  13  31   -0.54    4.35
   0  13  31    5.12    4.44
   0 -13 -31    2.79    3.11
   0  13 -31   -0.97    2.78
   0  13  31   -2.73    2.84
   0  13 -31    1.53    2.91
   0  13 -31   -3.28    5.09
   0  13 -31    3.83    3.71
   0 -13 -31    3.35    2.77
   0  13  31   -1.28    4.57
   0  13 -31   -2.53    4.57
   0  13  31   -2.62    4.69
   0  13  33   13.67    4.24
   0  13  33   14.20    4.48
   0  13 -33   15.01    3.22
   0 -13 -33   16.93    3.68
   0  13 -33   14.06    3.77
   0  13 -33   17.49    3.31
   0  13 -33    9.48    4.41
   0  13  33   14.44    4.64
   0 -13 -33   14.57    4.10
   0  13  33   11.48    4.56
   0  13 -35   -2.48    2.02
   0  13  35   -0.33    3.44
   0  13  35   -1.12    3.06
   0 -13 -35    1.95    2.25
   0  13 -35   -0.20    1.85
   0  13 -35   -2.99    3.56
   0  13 -35   -0.88    1.94
   0  13  35    2.63    3.54
   0 -13 -35   -1.16    3.00
   0  13  35    2.62    3.16
   0  13  37   37.97    3.42
   0  13  37   41.29    4.54
   0 -13 -37   28.09    3.07
   0  13 -37   35.21    3.82
   0  13 -37   42.34    4.64
   0 -13 -37   40.44    4.34
   0  13  37   39.65    4.79
   0  13  37   41.96    4.85
   0  14   0   38.44    6.72
   0  14   0   45.19    7.83
   0  14   0   41.51    8.47
   0  14   0   51.14    7.44
   0  14   0   49.56    8.84
   0  14   0   45.56    7.04
   0  14   0   50.08    7.08
   0  14   0   47.84    8.77
   0 -14   0   61.87   15.87
   0 -14   0   16.04    7.74
   0  14  -2   13.25    5.81
   0  14   2    7.48    5.90
   0  14  -2   11.62    5.17
   0  14   2    5.41    4.41
   0  14  -2   12.10    6.10
   0  14   2   12.84    6.71
   0  14   2    8.52    5.77
   0  14  -2    6.50    6.07
   0  14  -2    9.06    5.51
   0  14   2    5.56    5.57
   0  14   2    4.28    4.83
   0  14  -2    6.35    4.34
   0  14   2    9.11    6.11
   0  14  -2   13.14    6.76
   0 -14  -2  -13.29    6.84
   0 -14   2   22.98   10.36
   0 -14  -2  -18.04    9.49
   0  14  -4   40.25    9.50
   0  14   4   50.86    8.44
   0  14  -4   45.62    8.48
   0  14   4   56.12    8.75
   0  14   4   45.44    7.80
   0  14   4   45.21    8.51
   0  14  -4   53.45    7.92
   0  14  -4   50.33    8.46
   0  14  -4   49.46    8.65
   0  14   4   58.62    7.66
   0  14  -4   57.36    7.98
   0  14   4   50.39    7.75
   0  14   4   48.87    7.66
   0  14  -4   49.62    7.76
   0 -14  -4   45.90    6.26
   0 -14  -4   40.70   13.61
   0 -14  -4   49.54   15.23
   0  14  -6  176.38   14.45
   0  14  -6  181.52   13.37
   0  14  -6  184.33   14.37
   0  14   6  193.90   13.72
   0  14  -6  127.52   13.10
   0  14  -6  178.44   12.48
   0  14   6  171.15   12.44
   0  14   6  161.34   13.17
   0  14  -6  177.64   13.62
   0  14  -6  176.85   14.45
   0  14   6  164.12   10.85
   0  14   6  193.59   14.13
   0  14  -6  183.75   13.37
   0  14   6  173.69   12.55
   0 -14  -6  165.49   11.01
   0 -14   6  136.95   24.16
   0 -14  -6  129.36   23.31
   0 -14  -6  138.34   22.67
   0  14   8  282.66   15.01
   0  14  -8  266.14   18.01
   0  14   8  297.78   17.05
   0  14  -8  313.88   17.75
   0  14   8  287.23   16.64
   0  14  -8  284.64   14.84
   0  14  -8  276.86   16.44
   0  14   8  282.82   15.84
   0  14  -8  309.77   18.58
   0  14  -8  297.34   16.58
   0  14   8  311.41   16.47
   0  14  -8  302.04   18.12
   0 -14  -8  263.38   32.61
   0 -14  -8  255.43   30.32
   0  14 -10   53.28    9.48
   0  14 -10   55.10    8.82
   0  14 -10   59.91    9.08
   0  14  10   49.48    8.21
   0  14  10   49.07    9.13
   0  14  10   41.25    8.28
   0  14  10   41.79    7.05
   0  14 -10   47.96    6.93
   0  14 -10   50.09    8.89
   0  14 -10   36.68    8.63
   0  14 -10   50.82    8.26
   0  14  10   55.34    7.05
   0  14  10   52.31    8.49
   0  14  10   46.86    6.02
   0 -14 -10   44.75    6.97
   0 -14 -10   41.96   12.89
   0 -14 -10   50.03   13.88
   0  14 -12  337.52   16.95
   0  14 -12  354.07   18.58
   0  14 -12  351.08   19.36
   0  14  12  340.88   16.65
   0  14  12  298.72   16.38
   0  14  12  297.96   14.05
   0  14 -12  312.89   18.41
   0  14 -12  283.31   18.24
   0  14  12  302.56   17.25
   0  14 -12  354.91   18.10
   0  14  12  332.36   17.30
   0  14  12  318.71   15.57
   0 -14 -12  291.45   15.42
   0 -14 -12  278.73   32.93
   0 -14 -12  295.81   31.45
   0  14 -14    2.51    4.20
   0  14 -14    2.94    5.08
   0  14 -14   -1.28    4.48
   0  14  14   -1.81    6.40
   0  14 -14    3.48    5.23
   0  14 -14    1.99    6.06
   0  14  14    0.48    5.65
   0  14 -14   -0.02    6.49
   0  14  14    2.64    4.46
   0  14 -14    7.99    6.58
   0  14  14    2.48    5.99
   0  14 -14    5.27    5.43
   0  14  14   -0.53    4.35
   0 -14 -14    6.45    4.30
   0 -14 -14  -15.44   10.38
   0 -14 -14  -12.57   10.26
   0  14 -16  179.85   14.25
   0  14  16  194.90   15.74
   0  14 -16  192.77   12.93
   0  14 -16  182.13   13.36
   0  14 -16  183.20   12.62
   0  14 -16  167.83   14.18
   0  14 -16  193.89   15.06
   0  14  16  175.27   11.56
   0  14  16  206.12   14.27
   0  14  16  190.59   12.44
   0  14 -16  209.65   13.98
   0 -14 -16  187.04   12.44
   0  14  16  167.29   13.66
   0 -14 -16  183.15   26.10
   0  14 -18   15.41    5.08
   0  14 -18    9.98    4.95
   0  14 -18   18.35    6.32
   0  14  18   18.75    6.26
   0  14 -18    9.30    5.63
   0  14 -18   14.60    5.56
   0  14 -18   24.19    6.89
   0  14  18   13.81    5.75
   0  14  18   12.09    4.16
   0  14 -18   21.66    7.67
   0  14 -18   14.37    5.75
   0  14  18   19.99    6.62
   0  14  18   19.67    5.85
   0 -14 -18   16.07    4.84
   0  14  18   20.81    6.14
   0 -14 -18   17.38    9.14
   0  14 -20    3.47    3.98
   0  14  20    7.69    5.45
   0  14 -20    8.49    4.25
   0  14 -20    5.60    4.57
   0  14 -20    9.23    6.89
   0  14 -20    2.75    4.72
   0  14  20    4.96    5.01
   0  14 -20    5.97    4.98
   0  14  20    2.37    5.21
   0  14 -20   10.69    5.03
   0  14  20    7.24    5.85
   0 -14 -20   12.37    4.66
   0  14  20    7.00    4.77
   0 -14 -20  -13.02    9.65
   0  14  22   -1.15    6.01
   0  14 -22    0.61    4.84
   0  14  22    4.27    4.92
   0 -14 -22    4.93    3.47
   0  14  22    6.95    5.41
   0  14 -22    5.23    4.44
   0  14 -22   -0.59    4.33
   0  14  22    0.81    5.13
   0  14 -22    1.50    3.81
   0  14 -22   -4.10    7.20
   0  14 -22    7.35    5.09
   0  14 -22    3.75    4.76
   0  14  22    7.32    5.78
   0  14  24    0.30    5.13
   0  14 -24   -3.43    4.48
   0  14  24   -4.42    5.94
   0  14 -24    0.46    6.49
   0  14  24   -5.29    5.41
   0  14 -24   -1.53    4.54
   0  14 -24    5.42    5.17
   0  14  24   -4.37    5.35
   0 -14 -24   -4.17    3.57
   0  14  24    0.19    5.59
   0  14 -24   -2.07    4.37
   0  14 -24   -0.69    3.65
   0  14  26   90.70    9.08
   0  14  26  101.42    9.06
   0  14 -26   81.03    7.60
   0 -14 -26   73.15    6.09
   0  14 -26   69.83    8.12
   0  14 -26   87.15    9.91
   0  14 -26   82.85    7.92
   0  14  26   83.63    7.78
   0  14  26   90.35    9.49
   0 -14 -26   75.56    7.44
   0  14  26   89.72   10.06
   0  14  28   24.18    5.73
   0  14  28   21.44    5.32
   0 -14 -28   18.03    3.28
   0  14 -28   28.13    4.79
   0  14  28   16.89    4.37
   0  14 -28   31.98    6.68
   0  14 -28   10.20    4.49
   0  14  28   22.33    5.81
   0 -14 -28   25.32    4.45
   0  14  28   22.00    5.67
   0  14  30   18.22    4.79
   0  14  30   19.93    4.81
   0 -14 -30   14.49    2.94
   0  14  30   17.86    3.61
   0  14 -30   15.96    4.06
   0  14 -30   20.64    3.57
   0  14 -30   11.97    5.07
   0 -14 -30   17.00    4.27
   0  14  30   12.26    4.65
   0  14  30   19.86    5.20
   0  14  32   16.14    3.60
   0  14  32    7.52    3.64
   0 -14 -32    7.77    2.12
   0  14 -32   12.52    4.06
   0  14  32    9.00    3.75
   0 -14 -32   12.10    3.43
   0  14  32   12.04    4.09
   0  14 -34    6.99    3.30
   0  14 -34    9.83    3.19
   0  14  34   16.56    3.47
   0  14  34   11.81    2.93
   0 -14 -34   10.05    2.86
   0  14  34    7.57    2.89
   0  14 -36   20.68    3.02
   0  14  36   26.53    3.08
   0  15   1   -4.61    5.13
   0  15  -1    2.76    4.95
   0  15   1    0.06    5.86
   0  15  -1    2.11    6.46
   0  15  -1    1.08    4.54
   0  15  -1    2.81    5.55
   0  15   1   -2.52    6.02
   0  15   1   -5.10    5.47
   0  15  -1    1.27    4.43
   0  15   1   -2.74    6.05
   0  15   1   -5.48    5.78
   0  15   1    1.93    6.26
   0  15  -1   -2.94    6.31
   0  15  -1    8.45    7.33
   0 -15  -1  -29.67   12.48
   0  15   3   -2.06    4.50
   0  15   3   -3.93    5.92
   0  15  -3   -0.45    5.47
   0  15  -3    0.06    5.26
   0  15   3    3.44    5.47
   0  15  -3   -7.71    6.02
   0  15  -3   -2.08    6.38
   0  15   3  -11.55    6.12
   0  15  -3    1.14    4.81
   0  15   3   -2.02    4.94
   0  15   3    0.79    5.02
   0  15  -3    3.83    6.41
   0  15  -3  -13.71    7.22
   0  15   3   -1.58    6.57
   0 -15   3  -34.59   14.69
   0 -15  -3   19.22   12.06
   0  15   5   25.83    6.79
   0  15   5   32.51    7.49
   0  15  -5   41.50    7.71
   0  15  -5   34.15    6.31
   0  15   5   30.38    5.84
   0  15  -5   21.55    6.71
   0  15   5   30.80    7.51
   0  15   5   34.54    6.11
   0  15   5   46.15    7.61
   0  15  -5   47.24    7.75
   0  15   5   31.54    6.80
   0  15  -5   48.88    8.64
   0  15  -5   53.45    9.47
   0  15   5   36.67    7.99
   0 -15  -5   37.93   13.76
   0  15  -7   16.09    7.22
   0  15   7   21.88    7.32
   0  15  -7   21.26    6.62
   0  15   7   26.14    6.47
   0  15   7   21.37    6.79
   0  15  -7   24.79    6.82
   0  15  -7   27.96    5.98
   0  15   7   25.90    7.68
   0  15  -7   18.05    6.05
   0  15   7   13.54    5.35
   0  15  -7   21.86    6.18
   0  15   7   21.67    5.14
   0  15   7   17.08    5.75
   0 -15  -7   24.52    4.78
   0 -15  -7   26.37   14.33
   0  15  -9   53.13    8.99
   0  15  -9   48.43    7.96
   0  15   9   51.76    8.26
   0  15  -9   42.92    8.22
   0  15   9   44.08    7.71
   0  15  -9   44.40    7.92
   0  15   9   53.61    8.81
   0  15   9   44.99    7.20
   0  15  -9   42.07    6.44
   0  15   9   42.21    7.70
   0  15  -9   47.87    8.29
   0  15   9   36.89    5.63
   0  15   9   54.33    8.02
   0 -15  -9   42.77    6.07
   0 -15  -9   38.56   16.11
   0  15  11   76.18    9.24
   0  15 -11   61.89    9.54
   0  15 -11   69.52    8.74
   0  15  11   65.66    8.12
   0  15 -11   66.86    9.69
   0  15  11   51.78    6.79
   0  15  11   74.71    9.36
   0  15 -11   72.38    9.31
   0  15 -11   38.92    8.03
   0  15  11   68.80    7.09
   0  15 -11   71.17    9.42
   0  15  11   67.92    8.48
   0 -15 -11   58.49    6.91
   0 -15 -11   68.23   18.27
   0  15 -13    9.92    5.75
   0  15 -13   11.42    5.19
   0  15 -13    9.07    5.82
   0  15  13    6.87    4.27
   0  15 -13    9.84    5.30
   0  15  13    8.09    5.86
   0  15 -13    7.54    6.51
   0  15  13   14.45    5.66
   0  15 -13   14.90    6.22
   0  15  13   12.26    4.34
   0 -15 -13    5.24    3.92
   0  15 -15    7.09    5.35
   0  15  15    7.94    4.53
   0  15  15    6.07    5.20
   0 -15 -15    8.34    3.62
   0  15 -15    9.73    6.14
   0  15 -15    7.11    4.63
   0  15 -15    4.54    6.23
   0  15 -15   10.02    5.11
   0  15  15    8.57    5.88
   0  15 -15   13.82    6.15
   0  15  15   10.71    4.55
   0  15  17   -6.09    4.56
   0  15 -17   -2.85    5.07
   0  15  17   -3.91    6.23
   0 -15 -17   -0.86    3.23
   0  15 -17   -3.10    4.26
   0  15 -17   -0.45    5.04
   0  15 -17   -0.93    5.14
   0  15  17    2.51    3.25
   0  15 -17    0.82    5.80
   0  15  17    3.41    5.45
   0  15  19    4.65    4.60
   0  15 -19   12.64    5.49
   0  15  19    4.34    5.82
   0 -15 -19    4.48    3.28
   0  15 -19    6.83    4.22
   0  15 -19    6.85    5.30
   0  15  19    3.62    5.53
   0  15 -19    4.64    6.37
   0  15 -19    9.55    5.80
   0  15  21   36.14    6.29
   0  15  21   37.85    7.41
   0  15 -21   36.13    6.61
   0 -15 -21   33.71    5.21
   0  15 -21   30.31    5.27
   0  15 -21   36.00    6.84
   0  15 -21   29.34    6.67
   0  15 -21   30.09    7.72
   0  15  21   29.06    6.63
   0  15 -23   51.96    6.67
   0  15  23   50.39    6.70
   0  15  23   63.96    8.10
   0 -15 -23   42.41    5.57
   0 -15 -23   47.02    5.88
   0  15 -23   44.39    5.20
   0  15  23   48.56    6.96
   0  15 -23   50.15    6.90
   0  15 -23   56.61    8.42
   0  15 -23   48.74    7.06
   0 -15 -25    2.77    2.99
   0  15  25    1.14    4.81
   0  15  25    2.99    3.98
   0  15  25   -1.66    4.18
   0  15 -25    1.11    3.57
   0  15 -25   -2.10    5.28
   0  15 -25    7.41    3.70
   0 -15 -27    8.56    3.27
   0  15  27    8.24    4.05
   0  15  27   10.50    4.13
   0  15 -27    8.01    3.71
   0  15 -27   13.52    5.03
   0  15 -27    6.30    4.05
   0  15 -27    7.83    3.11
   0  15  27    9.96    3.77
   0 -15 -29    2.33    2.44
   0  15  29    5.78    3.56
   0  15  29    8.22    3.42
   0  15 -29    6.41    2.52
   0  15 -29    2.91    3.45
   0  15 -29    3.99    3.84
   0  15  29    2.16    2.60
   0 -15 -31   -2.44    2.15
   0  15  31    2.06    2.54
   0  15  31    1.99    2.45
   0  15 -31   -1.94    2.94
   0  15 -31   -0.20    3.17
   0  16   0   37.63    6.59
   0  16   0   29.97    7.41
   0  16   0   41.39    8.22
   0  16   0   50.15    7.94
   0  16   0   35.95    6.39
   0  16   2    6.53    4.18
   0  16  -2    2.53    4.78
   0  16  -2    1.63    6.01
   0  16  -2   -3.53    6.42
   0  16   2    9.24    6.46
   0  16   2    6.25    6.24
   0  16  -2    1.30    5.61
   0  16   2    4.05    5.74
   0  16  -2    9.42    4.92
   0  16   2    7.34    4.26
   0  16  -2    4.62    5.20
   0  16   4   65.61    7.51
   0  16   4   83.29    8.42
   0  16   4   79.58    8.36
   0  16  -4   83.09    9.09
   0  16  -4   84.75    9.48
   0  16  -4   76.42    9.97
   0  16  -4   79.26    8.73
   0  16   4   78.41    7.54
   0  16   4   80.43    9.64
   0  16  -4   78.61    8.84
   0  16   4   72.67    9.30
   0  16  -4   74.05    8.86
   0  16   6    2.67    3.57
   0  16   6   -1.68    5.28
   0  16  -6    4.87    5.05
   0  16   6    2.62    4.69
   0  16  -6   -0.48    5.42
   0  16  -6   -1.15    6.13
   0  16  -6   -3.02    5.50
   0  16   6    4.22    5.30
   0  16  -6   -3.24    4.95
   0  16  -6   -0.34    5.04
   0  16   6    4.74    5.71
   0  16   8   59.64    7.74
   0  16   8   60.24    7.51
   0  16   8   61.76    6.20
   0  16  -8   65.19    8.69
   0  16   8   53.50    6.94
   0  16  -8   60.21    9.12
   0  16  -8   61.03    8.24
   0  16   8   59.87    8.23
   0  16  -8   56.17    8.43
   0  16   8   63.02    8.98
   0  16  -8   69.85    7.80
   0  16  -8   68.45    8.99
   0  16  10   19.37    5.60
   0  16 -10   18.18    5.87
   0  16  10   14.46    5.40
   0  16 -10   10.59    5.25
   0  16 -10   16.15    6.13
   0  16  10   16.46    4.38
   0  16 -10   17.40    6.46
   0  16 -10   12.65    6.08
   0  16  10   18.05    6.60
   0  16  10   13.45    5.11
   0  16  12   12.78    5.40
   0  16 -12   11.82    5.42
   0  16  12    8.23    5.02
   0 -16 -12    2.79    2.65
   0  16 -12   16.08    6.26
   0  16 -12    9.81    4.85
   0  16  12   15.59    3.85
   0  16 -12   12.53    5.71
   0  16 -12   11.75    5.80
   0  16  12   13.89    4.89
   0  16  12   12.90    6.01
   0  16  14   15.59    5.45
   0  16 -14   22.32    5.92
   0  16  14   19.43    5.31
   0 -16 -14   13.38    3.26
   0  16 -14   14.09    4.99
   0  16 -14   16.46    5.85
   0  16  14   18.09    5.84
   0  16 -14   15.78    5.75
   0  16 -14   11.53    5.67
   0  16 -16   14.53    5.12
   0  16  16    9.01    4.60
   0  16  16    8.75    4.70
   0  16 -16    8.98    4.01
   0  16 -16   15.27    3.78
   0  16  16   10.54    5.32
   0  16 -16    9.84    5.97
   0  16 -16    8.58    5.21
   0  16 -18   -3.62    4.76
   0  16  18   -7.12    5.02
   0  16  18   -0.01    4.51
   0  16 -18   -2.57    3.58
   0  16  18   -8.08    5.15
   0  16 -18   -2.17    4.88
   0  16 -18   -3.47    5.48
   0  16 -18   -8.36    4.04
   0  16 -20   49.64    6.54
   0  16  20   56.51    6.76
   0  16  20   50.14    6.70
   0  16 -20   45.51    5.28
   0  16 -20   43.26    7.33
   0  16 -20   44.16    5.42
   0  16  20   46.51    6.38
   0  16 -20   46.53    6.41
   0 -16 -22    5.37    2.06
   0  16 -22    2.00    3.55
   0  16  22    0.10    4.08
   0  16  22    5.25    4.09
   0  16 -22   -3.49    3.71
   0  16  22   -3.87    4.49
   0  16 -22   -0.68    4.74
   0  16 -22   -3.43    3.95
   0 -16 -24   40.91    3.54
   0  16 -24   55.31    6.46
   0  16 -24   43.96    5.07
   0  16  24   49.30    5.25
   0  16 -24   46.00    4.79
   0  16  24   51.79    5.73
   0  16  24   53.29    5.84
   0  16 -26    0.65    3.68
   0  16 -26   -0.68    2.63
   0  16  26   -2.75    2.88
   0  16 -26   -3.87    3.06
   0  16  26    0.97    3.20
   0  16  26   -5.38    3.61
   0  16 -28    4.18    2.82
   0  16  28    2.14    2.35
   0  17  -1    7.18    4.07
   0  17   1   14.19    4.18
   0  17   1   11.57    4.91
   0  17  -1   10.60    4.56
   0  17  -1   18.90    5.84
   0  17   1   13.71    5.73
   0  17   1    9.22    4.33
   0  17  -1   14.53    4.82
   0  17  -1   15.48    4.88
   0  17   1   11.80    4.48
   0  17   3    9.05    5.00
   0  17  -3   14.51    4.87
   0  17   3    7.36    3.32
   0  17  -3   20.06    5.01
   0  17  -3   13.94    5.17
   0  17   3   13.95    4.47
   0  17   3    8.42    5.01
   0  17  -3   19.17    5.85
   0  17   3   12.33    3.89
   0  17  -3   14.41    4.98
   0  17   5   38.14    6.70
   0  17  -5   45.28    6.03
   0  17  -5   41.11    6.32
   0  17  -5   42.92    6.68
   0  17  -5   43.74    7.27
   0  17   5   37.05    6.85
   0  17   5   37.20    5.61
   0  17   5   30.89    4.61
   0  17  -5   42.61    6.47
   0  17  -7   70.43    6.36
   0  17  -7   76.73    8.13
   0  17   7   77.77    8.31
   0  17   7   70.20    8.39
   0  17  -7   62.08    7.55
   0  17   7   68.07    6.66
   0  17  -7   75.43    8.49
   0  17  -7   73.32    7.89
   0  17   7   59.59    5.05
   0  17  -9   28.59    6.02
   0  17   9   46.15    7.05
   0  17  -9   47.61    7.05
   0  17   9   45.60    7.17
   0  17   9   33.75    4.52
   0  17  -9   43.45    6.27
   0  17  -9   36.29    6.95
   0  17  -9   44.37    6.50
   0  17   9   25.80    4.50
   0  17 -11  135.34   10.07
   0  17  11  139.72   10.10
   0  17 -11  134.51    9.72
   0  17 -11  137.08   10.09
   0  17 -11  138.49    9.64
   0  17  11  114.05    6.33
   0  17 -11  132.30    9.74
   0  17  11  124.12    7.59
   0  17 -13    7.33    4.47
   0  17  13    6.76    4.76
   0  17 -13   12.21    4.98
   0  17 -13    7.55    4.11
   0  17  13    5.08    3.93
   0  17  13    9.31    3.64
   0  17 -13   10.42    4.68
   0  17 -15   65.20    7.29
   0  17 -15   63.40    6.99
   0  17  15   50.48    6.52
   0  17 -15   53.92    5.93
   0  17  15   65.32    6.30
   0  17  15   54.32    5.13
   0  17 -15   59.48    6.47
   0  17 -17    1.80    4.28
   0  17 -17   -0.51    3.94
   0  17  17    3.12    3.97
   0  17 -17    2.52    2.80
   0  17  17   -2.88    3.82
   0  17  17    3.42    3.43
   0  17 -17    1.67    3.41
   0  17  19   14.74    3.83
   0  17 -19   21.34    4.84
   0  17 -19   19.20    4.18
   0  17  19   17.72    3.90
   0  17  19   17.13    3.40
   0  17 -21    6.43    3.59
   0  17  21    7.97    3.03
   0  17 -21    7.33    3.24
   0  17  21    9.25    3.22
   0  17 -23    3.18    2.56
   0  18   0   85.23    6.49
   0  18   0  101.73    7.81
   0  18   0   82.38    6.89
   0  18   0   80.29    5.89
   0  18   2   22.52    4.47
   0  18  -2   11.97    3.32
   0  18  -2   11.24    3.61
   0  18   2    7.91    3.24
   0  18  -2   15.09    4.35
   0  18   2   10.48    4.17
   0  18  -2   11.19    3.50
   0  18   2   11.32    2.91
   0  18  -4   11.92    2.85
   0  18  -4   12.84    3.67
   0  18   4   13.65    4.12
   0  18   4   15.87    4.22
   0  18  -4   16.17    4.02
   0  18   4   13.62    3.38
   0  18  -4   11.63    4.00
   0  18  -4   11.78    3.66
   0  18   4   17.66    2.86
   0  18  -6   33.14    4.90
   0  18   6   31.08    4.97
   0  18   6   20.93    3.45
   0  18  -6   24.87    4.95
   0  18   6   32.78    5.19
   0  18  -6   27.53    4.70
   0  18  -6   30.09    4.54
   0  18  -8   23.06    4.46
   0  18   8   27.11    4.77
   0  18   8   18.53    2.66
   0  18   8   26.63    4.75
   0  18  -8   24.07    4.27
   0  18  -8   26.07    4.39
   0  18 -10    4.46    3.49
   0  18  10   11.35    3.81
   0  18 -10   11.45    3.66
   0  18  10   11.55    3.75
   0  18 -10    4.46    3.26
   0  18 -12   61.61    5.79
   0  18  12   63.26    5.73
   0  18 -12   52.19    5.12
   0  18  12   64.12    5.85
   0  18 -12   54.38    5.25
   0  18 -14    2.36    2.97
   0  18  14   -3.13    3.51
   0  18 -14   -0.79    2.31
   0  18  14    1.01    3.31
   0  18 -16   31.84    3.77
   0  18  16   32.70    3.88
   1   0 -53    2.32    2.30
  -1   0  53   -0.79    2.18
  -1   0  51   -6.88    4.00
   1   0 -51   -3.39    3.35
  -1   0  51   -3.28    2.87
   1   0 -51   -3.26    3.11
  -1   0  51   -1.58    3.34
   1   0 -49    4.19    4.29
  -1   0  49   -0.09    4.11
  -1   0  49   -2.25    4.74
   1   0 -49   -2.16    2.26
  -1   0  49   -1.17    3.76
  -1   0  49    2.91    4.51
   1   0 -47   -1.04    4.73
  -1   0  47   -4.18    5.61
  -1   0  47   -5.19    5.13
   1   0 -47   -2.38    3.51
   1   0 -47   -2.46    2.96
  -1   0  47   -3.54    4.77
  -1   0  47   -0.31    4.80
   1   0 -45   -3.97    5.14
  -1   0  45   -3.12    6.76
   1   0 -45   -2.22    4.21
  -1   0  45    0.29    5.41
   1   0 -45    3.78    3.21
  -1   0  45   -0.25    4.60
  -1   0  45    0.14    5.07
  -1   0  43    0.18    4.72
  -1   0  43   -0.47    5.54
   1   0 -43   -1.10    4.60
   1   0 -43   -0.37    4.12
  -1   0  43   -2.75    5.70
   1   0 -43    1.91    3.45
   1   0 -41   -2.36    5.12
  -1   0  41   -3.11    6.25
  -1   0  41   -1.21    5.64
   1   0 -41   -1.26    3.74
   1   0 -41    0.61    3.12
  -1   0  41    1.92    4.26
   1   0 -41   -0.33    4.66
   1   0 -39   -2.88    4.92
   1   0 -39    5.94    4.55
  -1   0  39    2.40    5.83
   1   0 -39   -1.81    2.80
   1   0 -39    1.22    3.18
  -1   0  39    1.14    4.80
   1   0 -39    3.05    4.23
   1   0 -37    6.62    4.65
   1   0 -37   -1.55    4.80
   1   0 -37  -11.66    4.28
   1   0 -37   -0.52    3.28
   1   0 -37    9.76    9.57
  -1   0  37    2.86    5.38
   1   0 -37   -6.46    8.52
  -1   0  37    3.02    3.65
   1   0 -35    2.04    4.16
   1   0 -35  -16.45    4.37
   1   0 -35   -1.26    4.45
   1   0 -35    1.98    3.55
  -1   0  35   -0.79    6.03
   1   0 -35    0.53    4.45
  -1   0  35   -4.58    5.62
  -1   0  35    3.13    3.78
   1   0 -35   -1.02   10.61
   1   0 -33   -2.92    4.19
   1   0 -33    0.52    4.09
   1   0 -33    2.58    2.40
  -1   0  33  -14.43    5.86
   1   0 -33   -5.45    4.69
   1   0 -33   -4.72    4.49
  -1   0  33  -14.80    5.32
  -1   0  33   -0.76    5.32
   1   0 -33    6.25   10.01
   1   0 -33    6.82    5.04
  -1   0  33    0.22    3.80
   1   0 -31   -2.18    3.98
  -1   0  31    3.29    5.98
   1   0 -31  -11.66    6.21
   1   0 -31    1.45    3.57
  -1   0  31    1.16    5.02
   1   0 -31   -1.17    8.38
   1   0 -31  -13.48    8.44
  -1   0  31   16.46   10.60
   1   0 -31    0.50    3.26
   1   0 -29    5.43    6.36
  -1   0  29   -6.14    5.16
   1   0 -29  -21.88   10.79
   1   0 -29  -13.34    7.82
  -1   0  29    6.56    7.09
  -1   0  29   -1.46    4.99
   1   0 -27    5.82    6.78
  -1   0  27    5.94    4.74
   1   0 -27   -1.60    5.54
   1   0 -27    3.37    5.29
  -1   0  27   12.54   10.26
  -1   0  27    1.69    4.48
   1   0 -25    2.65    5.73
  -1   0  25   -2.46    6.00
  -1   0  25    0.49    7.48
   1   0 -25   -1.34    4.22
   1   0 -25   -0.82    5.34
  -1   0  25    0.09    4.00
  -1   0  23    4.33    5.60
   1   0 -23   -0.13    4.45
  -1   0  23    1.54    4.08
   1   0 -23   10.07    6.59
   1   0 -23    2.21    6.56
  -1   0  23    1.05    7.34
  -1   0  23   -2.42    3.95
   1   0 -21   -3.93    6.18
  -1   0  21    2.29    5.12
   1   0 -21    0.08    4.89
  -1   0  21    4.42    8.61
  -1   0  21   -2.44    7.99
   1   0 -21    3.27    6.06
  -1   0  21    0.30    4.22
  -1   0  21    1.32    3.95
   1   0 -19   -2.98    7.03
  -1   0  19   -1.74    5.90
  -1   0  19    1.35    3.54
  -1   0  19   -1.85    7.55
   1   0 -19    3.77    5.69
  -1   0  19    4.92    6.71
   1   0 -19    0.24    5.48
   1   0 -17    0.97    5.76
  -1   0  17   -0.31    5.63
  -1   0  17   -2.44    5.52
  -1   0  17    0.44    7.26
   1   0 -17    0.48    5.54
   1   0 -17    1.92    4.42
  -1   0  15   -2.47    4.98
   1   0 -15   -0.10    5.52
  -1   0  15    5.68    6.82
   1   0 -15    1.53    4.79
   1   0 -13    2.19    4.45
  -1   0  13   -0.61    3.23
  -1   0  13    2.98    5.61
  -1   0  13   -5.52    6.39
  -1   0  11    0.04    2.85
  -1   0  11   -1.97    5.13
   1   0 -11    1.04    4.88
  -1   0  11    1.69    5.42
  -1   0   9    1.01    4.42
  -1   0   9   -0.53    2.98
   1   0  -9    2.23    4.08
  -1   0   7    0.55    2.27
   1   0  -7   -2.75    3.55
  -1   0   7    0.36    3.57
  -1   0   5    0.08    2.02
   1   0  -5    0.51    2.22
  -1   0   5   -0.36    3.15
   1   0  -3   -0.99    1.45
  -1   0   3    1.30    1.25
  -1   0   3    0.66    1.74
   1   0  -3    1.11    1.57
   1   0  -3    0.11    1.05
   1   0   3   -0.63    1.75
  -1   0  -3   -1.31    1.47
   1   0   5    0.12    2.31
  -1   0  -5    0.82    1.82
  -1   0  -5    0.44    2.36
   1   0   7    1.04    3.43
  -1   0  -7    0.41    2.53
   1   0   7    1.35    3.72
   1   0   9    0.84    3.91
  -1   0  -9    0.01    3.39
   1   0   9    1.08    4.66
  -1   0 -11   -1.13    2.85
  -1   0 -11    2.01    3.92
   1   0  11    1.36    4.24
   1   0  11    3.76    5.94
   1   0  11    2.98    3.90
  -1   0 -13    1.10    4.12
   1   0  13   -1.01    4.36
   1   0  13    1.12    5.71
   1   0  13   -0.15    3.52
  -1   0 -13   -0.31    2.61
  -1   0 -13    0.52    2.82
   1   0  13   -1.04    5.41
  -1   0 -15   -1.63    5.44
   1   0  15   -0.92    5.17
  -1   0 -15   -2.24    5.14
   1   0  15    0.27    2.88
   1   0  15    0.67    5.73
  -1   0 -15   -0.05    2.61
   1   0  15   -4.06    6.50
   1   0  15   -0.19    6.12
  -1   0 -15    3.01    4.34
  -1   0 -17    2.97    4.94
   1   0  17    3.23    3.43
   1   0  17   -2.56    6.87
  -1   0 -17    0.28    3.63
  -1   0 -17   -0.90    5.12
   1   0  19    2.30    4.06
  -1   0 -19    2.19    4.99
   1   0  19    0.28    8.09
   1   0  19    2.07    2.84
  -1   0 -19    2.96    5.86
  -1   0 -21    2.63    5.07
   1   0  21   -0.41    3.49
  -1   0 -21    5.16    6.11
   1   0  21   -2.76    8.80
   1   0  21    0.96    3.85
  -1   0 -23    3.02    4.63
  -1   0 -23    4.31    6.06
   1   0  23    3.09    8.34
  -1   0 -23    3.65    4.49
   1   0  23    2.98    4.08
  -1   0 -25  -15.45    7.39
   1   0  25   -1.22    4.15
  -1   0 -25    4.53    5.29
   1   0  25   -2.95    9.71
  -1   0 -25    5.54    5.34
   1   0  25    0.39    4.26
   1   0  27    3.07    5.73
  -1   0 -27   -0.35    4.26
  -1   0 -27    5.85    6.36
   1   0  27    6.66    8.77
  -1   0 -27   -8.48    6.20
   1   0  27    3.85    4.61
  -1   0 -29    8.29    4.71
   1   0  29   13.12    5.59
   1   0  29    1.24    4.76
   1   0  29    0.30    3.72
   1   0  29    0.21    7.80
  -1   0 -29    3.63    5.13
  -1   0 -29   -1.47    9.50
  -1   0 -31    2.17    3.67
  -1   0 -31   -3.03    3.26
  -1   0 -31    6.28    5.05
   1   0  31  -12.17    6.86
  -1   0 -31   -3.00    4.39
   1   0  31   -3.82    5.61
  -1   0 -31   -0.40    9.55
  -1   0 -31   13.50    6.50
   1   0  31    1.10    3.95
  -1   0 -33    2.76    3.90
  -1   0 -33   -0.90    3.32
  -1   0 -33    3.91    4.15
  -1   0 -33   -1.16    3.25
  -1   0 -33   12.81    6.92
   1   0  33    1.14    5.52
  -1   0 -33   -1.59    8.04
   1   0  33    2.06    3.81
  -1   0 -35    2.42    3.88
  -1   0 -35    6.84    4.10
   1   0  35    3.88    5.32
  -1   0 -35    4.49    3.55
  -1   0 -35    1.67    4.30
  -1   0 -35    4.33    3.75
  -1   0 -35    1.46    4.41
   1   0  35    0.79    3.99
  -1   0 -35   -1.12    9.03
   1   0  35   -0.95    3.99
  -1   0 -35  -14.49    8.91
  -1   0 -37   -1.59    4.55
  -1   0 -37   -0.48    4.80
  -1   0 -37   -1.47    3.94
   1   0  37    2.66    5.67
  -1   0 -37    1.85    3.76
  -1   0 -37    0.33    3.11
   1   0  37   -1.38    4.13
   1   0  37   -2.69    5.64
  -1   0 -37  -17.48    8.48
  -1   0 -39   -1.18    4.40
   1   0  39   -2.74    6.54
  -1   0 -39   -7.01    5.61
  -1   0 -39    1.07    4.42
  -1   0 -39   -1.00    4.65
   1   0  39   -1.91    5.99
  -1   0 -39    3.50    3.43
   1   0  39    1.85    4.37
   1   0  39    4.28    3.87
  -1   0 -41   -0.99    3.95
  -1   0 -41    2.41    4.52
   1   0  41   -0.34    5.77
   1   0  41    4.55    5.95
  -1   0 -41   -0.22    3.98
  -1   0 -41   -2.71    3.87
   1   0  41    0.08    4.35
   1   0  41    0.16    4.66
   1   0  41   -7.79    4.09
   1   0  43    0.92    5.26
  -1   0 -43   -0.21    3.67
  -1   0 -43    1.04    3.70
   1   0  43    2.69    5.58
  -1   0 -43    0.16    4.83
  -1   0 -43    1.02    3.40
   1   0  43    1.73    4.10
   1   0  43   -2.69    4.57
   1   0  43   -0.11    4.79
  -1   0 -45   -1.93    5.38
   1   0  45    0.02    5.29
  -1   0 -45   -2.80    4.13
   1   0  45   -0.79    5.46
  -1   0 -45   -6.20    3.83
  -1   0 -45   -0.76    3.26
   1   0  45    7.21    4.79
   1   0  45   -0.76    5.07
   1   0  47    0.88    4.83
   1   0  47   -2.81    5.54
  -1   0 -47    0.98    4.85
  -1   0 -47   -0.48    2.43
   1   0  47   -1.65    4.30
   1   0  47   -1.51    5.07
   1   0  49    0.73    4.82
  -1   0 -49   -3.30    4.32
   1   0  49    2.80    4.33
   1   0  49   -2.40    4.02
   1   0  49   -1.65    3.19
   1   0  49    1.83    4.03
  -1   0 -51   -0.62    3.19
   1   0  51   -1.68    3.54
   1   0  51   -3.50    3.06
   1   0  51    2.83    3.33
  -1   0 -51    1.00    3.19
   1   0  53    4.73    2.37
  -1   0 -53    0.46    2.15
  -1   0 -53   -3.62    2.40
   1   0  53   -0.57    2.14
   1  -1 -52   56.43    5.26
   1   1 -52   57.23    5.16
  -1  -1  52   45.57    4.64
  -1   1  52   50.20    4.02
  -1  -1  52   55.78    4.72
  -1   1  52   52.98    3.75
   1  -1 -52   58.06    5.01
   1   1 -52   43.97    3.83
  -1   1  52   50.09    5.00
  -1  -1  52   55.55    5.08
   1   1 -50   -0.05    3.31
  -1  -1  50    6.40    4.30
  -1  -1  50   -2.11    3.58
   1  -1 -50    0.13    3.57
  -1   1  50   -2.15    3.40
   1   1 -50    3.77    2.28
  -1   1  50   -0.20    2.83
  -1  -1  50   -1.04    3.60
   1   1 -50    1.59    3.19
  -1   1  50    0.29    3.73
  -1  -1  50    2.77    3.70
   1   1 -48   84.82    7.39
   1  -1 -48   86.05    6.28
  -1   1  48  100.87   10.12
  -1   1  48   88.69    8.64
   1  -1 -48   94.21    8.82
   1   1 -48   87.98    8.64
  -1  -1  48   83.40    9.81
  -1  -1  48   90.92    9.36
  -1   1  48   93.05    8.02
   1  -1 -48   80.30    5.19
   1   1 -48   89.04    6.66
  -1  -1  48   83.11    7.94
  -1  -1  48   77.66    8.32
  -1   1  48   86.10    8.76
  -1   1  46   20.15    6.14
   1  -1 -46   19.60    5.98
   1   1 -46   13.62    4.80
  -1  -1  46   18.69    6.90
  -1   1  46   26.75    7.04
   1  -1 -46   15.85    4.21
   1   1 -46   17.37    5.66
  -1  -1  46   23.45    6.73
   1  -1 -46   14.91    3.43
   1   1 -46   13.19    3.81
  -1   1  46   23.07    6.21
  -1  -1  46   13.04    5.21
  -1   1  46   18.14    6.13
  -1  -1  46   12.23    5.46
   1  -1 -44   58.06    6.98
  -1  -1  44   62.61    9.66
  -1  -1  44   64.05    9.89
  -1   1  44   69.31    9.41
   1  -1 -44   63.24    6.99
   1   1 -44   63.28    8.73
   1  -1 -44   69.86    9.06
   1   1 -44   66.98    8.04
  -1   1  44   70.86   10.20
   1  -1 -44   56.86    5.87
   1   1 -44   67.58    7.29
  -1   1  44   69.87    9.18
  -1  -1  44   63.24    8.32
  -1   1  44   62.11    8.86
  -1  -1  42  326.75   19.69
   1  -1 -42  304.72   14.93
  -1   1  42  311.96   19.10
   1   1 -42  323.18   17.85
   1  -1 -42  309.28   15.43
   1  -1 -42  325.05   18.11
   1   1 -42  322.42   16.46
  -1   1  42  310.20   19.73
  -1  -1  42  324.33   20.31
   1   1 -42  313.33   14.57
   1  -1 -42  294.64   13.12
  -1   1  42  322.13   18.55
  -1  -1  42  322.07   18.01
   1  -1 -42  344.50   16.45
   1   1 -42  339.38   17.17
   1   1 -40  120.56   10.61
   1  -1 -40  123.34   10.05
   1   1 -40  109.13   10.27
  -1   1  40  114.60   12.23
   1  -1 -40  110.43   11.17
   1  -1 -40  107.46    9.37
   1   1 -40  109.00   11.06
   1  -1 -40  108.78    9.92
  -1  -1  40  104.67   12.76
  -1   1  40  113.54   12.98
   1  -1 -40  101.03    8.08
   1   1 -40  114.41    9.18
   1   1 -40  112.59    8.03
  -1  -1  40  113.13   11.51
  -1   1  40  115.11   11.71
  -1  -1  40  108.97    9.70
   1   1 -38  146.59   11.14
   1  -1 -38  145.68   10.62
   1  -1 -38  127.06   10.33
   1  -1 -38  131.30    9.99
  -1   1  38  140.17   13.58
   1  -1 -38  136.71   11.86
  -1   1  38  133.88   13.08
   1   1 -38  141.67   12.06
   1   1 -38  141.61   11.05
   1  -1 -38  130.63    9.04
   1   1 -38  138.93    8.93
  -1  -1  38  138.63   12.39
  -1  -1  38  135.28   13.87
  -1   1  38  140.22   12.63
   1  -1 -38  108.71   21.87
  -1  -1  38  137.67   11.42
   1   1 -36  248.88   13.72
   1  -1 -36  245.47   13.11
   1  -1 -36  248.14   13.65
   1   1 -36  243.24   13.86
   1   1 -36  232.37   14.97
  -1   1  36  239.29   17.35
   1  -1 -36  239.86   14.95
  -1   1  36  243.37   25.36
   1   1 -36  258.88   29.80
   1  -1 -36  268.96   29.26
   1   1 -36  240.75   10.96
  -1  -1  36  253.35   17.99
   1  -1 -36  244.47   15.31
  -1  -1  36  250.78   16.22
  -1   1  36  253.02   16.55
   1   1 -36  211.12   29.09
  -1  -1  36  215.70   14.20
   1  -1 -36  242.77   30.77
   1  -1 -34   26.85    5.35
   1   1 -34   26.20    5.87
   1  -1 -34   20.96    4.90
   1   1 -34   21.60    5.64
   1  -1 -34   26.30    5.99
  -1   1  34   53.17   12.14
   1  -1 -34   44.92   11.49
   1   1 -34   22.16    9.77
   1   1 -34   23.08    4.18
  -1  -1  34   63.79   12.60
  -1   1  34   33.72    7.21
  -1  -1  34   28.31    6.57
  -1  -1  34   19.93    7.22
   1  -1 -34   24.51    5.58
   1   1 -34   16.04   11.92
  -1   1  34   20.50    4.83
   1  -1 -34    7.40    9.33
  -1  -1  34   39.53   15.10
   1  -1 -34   16.57    9.94
   1   1 -32  500.18   17.14
   1  -1 -32  511.72   16.14
   1   1 -32  519.34   19.65
   1  -1 -32  530.08   19.76
   1  -1 -32  494.91   17.52
  -1   1  32  525.48   23.56
   1  -1 -32  514.79   19.87
  -1   1  32  507.04   21.13
  -1  -1  32  531.94   23.47
  -1  -1  32  552.18   21.24
   1   1 -32  514.39   19.56
   1   1 -32  499.01   14.85
  -1   1  32  503.82   18.54
   1  -1 -32  489.60   40.99
  -1  -1  32  539.84   44.95
   1   1 -32  519.47   42.78
   1  -1 -32  535.97   39.16
  -1  -1  32  568.51   35.92
   1   1 -32  545.56   42.23
  -1   1  32  523.87   36.95
   1   1 -32  481.81   13.83
   1  -1 -32  508.20   39.32
  -1   1  30    2.93    4.84
  -1  -1  30    1.60    4.61
   1   1 -30    9.30    9.25
   1  -1 -30    7.16    7.24
  -1  -1  30   -1.70   11.40
   1  -1 -30   17.27    9.55
  -1   1  30    6.31    3.77
   1   1 -30   11.92    7.80
   1  -1 -30   -0.46    6.52
   1   1 -30   12.96    6.23
  -1   1  30    1.37    7.62
  -1  -1  30    8.20    5.55
   1  -1 -28  438.86   15.80
  -1  -1  28  459.15   20.04
  -1   1  28  443.60   19.66
   1  -1 -28  463.61   35.41
   1   1 -28  413.98   31.79
  -1   1  28  429.66   15.80
   1   1 -28  415.93   35.48
  -1   1  28  428.50   35.79
  -1  -1  28  472.23   20.34
   1  -1 -28  422.24   34.58
  -1  -1  28  450.79   38.35
  -1   1  28  451.39   31.93
   1   1 -28  468.69   36.64
   1  -1 -28  465.69   35.29
  -1  -1  28  451.05   30.63
  -1   1  26   30.04    6.26
   1  -1 -26   21.52    3.88
  -1  -1  26   20.59    5.94
   1  -1 -26    9.34    7.42
   1  -1 -26   25.89    9.67
   1   1 -26   14.11    6.45
   1   1 -26   23.55    9.68
  -1  -1  26   24.05    6.10
  -1   1  26   19.35    8.83
  -1  -1  26   15.04    9.24
   1  -1 -26   20.03    7.30
  -1   1  26   22.28    9.09
  -1  -1  26   23.84    7.83
   1   1 -26   15.25    8.18
  -1   1  24  103.92    8.98
  -1  -1  24  107.08    9.40
   1   1 -24   84.78   14.49
   1  -1 -24   91.86   14.47
  -1  -1  24   91.50   16.38
   1   1 -24   92.19   15.57
  -1  -1  24  104.47   19.42
  -1   1  24  111.88   17.92
   1  -1 -24   96.98   15.06
  -1  -1  24  108.97    9.50
  -1  -1  24  119.41   15.13
   1   1 -24  105.03   16.45
   1  -1 -24  119.84   16.72
  -1   1  24  106.93   15.01
  -1   1  22   72.53    7.45
  -1  -1  22   69.98    7.30
   1  -1 -22   61.02   12.26
   1   1 -22   75.74   12.47
  -1  -1  22   62.09    7.40
   1  -1 -22   72.09   12.01
   1   1 -22   66.06   12.88
  -1  -1  22   74.23   16.22
  -1   1  22   73.67   13.86
  -1  -1  22   59.39   13.07
  -1  -1  22   75.73   11.85
   1  -1 -22   74.18   12.94
   1   1 -22   74.51   13.70
  -1   1  22   80.62   12.65
   1   1 -20  159.40   16.33
   1   1 -20  148.08   17.02
  -1  -1  20  166.22   19.98
  -1  -1  20  146.51    9.45
   1  -1 -20  152.71   16.60
  -1   1  20  123.11   15.83
  -1   1  20  158.63   17.39
   1   1 -20  111.16   15.16
   1  -1 -20  142.97   16.82
  -1  -1  20  159.93   15.54
  -1  -1  18  321.79   20.47
  -1   1  18  343.22   23.88
   1   1 -18  333.33   24.03
  -1   1  18  333.06   17.96
   1  -1 -18  326.69   23.09
  -1   1  18  324.14   23.18
  -1  -1  18  324.59   26.04
   1   1 -18  316.24   21.49
   1   1 -18  321.22   22.70
   1  -1 -18  324.56   21.26
   1  -1 -16  295.99   21.77
  -1   1  16  266.49   15.63
  -1  -1  16  259.79   17.53
  -1   1  16  278.60   20.91
   1   1 -16  248.76   19.49
   1  -1 -16  250.30   18.82
   1   1 -16  254.77   18.18
  -1  -1  16  280.99   22.16
   1   1 -16  243.80   18.28
   1  -1 -16  274.12   17.32
  -1   1  16  277.36   19.30
   1  -1 -14  321.17   20.97
  -1   1  14  305.81   20.77
  -1   1  14  289.37   15.59
   1   1 -14  320.52   20.40
  -1  -1  14  305.08   17.68
   1  -1 -14  309.74   19.02
   1   1 -14  322.35   19.31
   1   1 -14  317.15   18.54
  -1   1  14  310.45   18.53
  -1  -1  14  294.56   20.72
  -1  -1  14  331.92   21.52
   1  -1 -12  645.75   27.17
  -1   1  12  591.12   21.13
  -1   1  12  549.13   26.18
   1   1 -12  579.25   25.17
  -1  -1  12  559.43   21.76
   1  -1 -12  543.55   23.19
  -1   1  12  591.17    8.63
  -1  -1  12  612.26   28.28
   1   1 -12  605.61   23.18
  -1  -1  12  616.18   26.58
   1  -1 -10  252.91   15.96
  -1  -1  10  230.66   12.84
   1   1 -10  225.73   14.54
  -1   1  10  227.15   12.86
   1  -1 -10  205.18   13.03
   1   1 -10  242.36   13.54
  -1   1  10  267.23   15.38
   1  -1  -8   38.43    6.60
  -1   1   8   35.48    5.92
  -1  -1   8   33.39    4.84
   1   1  -8   39.28    6.34
   1  -1  -8   28.75    5.44
  -1   1   8   39.93    3.81
   1   1  -8   38.90    5.71
   1  -1  -6   16.54    4.64
   1  -1  -6   11.97    3.36
  -1   1   6   16.11    4.68
  -1   1   6   17.14    4.61
   1   1  -6   13.42    3.72
  -1  -1   6   14.05    2.85
  -1   1   6   15.33    2.42
   1  -1  -6   12.33    3.42
   1   1  -6   16.03    3.69
   1  -1  -4 1162.35   22.95
  -1   1   4 1199.74   21.21
   1   1  -4 1206.04   21.41
  -1  -1   4 1198.52   15.69
  -1   1   4 1181.69   16.91
   1   1  -4 1136.14   19.85
   1  -1  -4 1201.72   19.84
   1  -1  -2   35.86    3.79
  -1   1   2   35.17    3.61
  -1  -1   2   30.26    2.24
  -1  -1   2   31.08    3.19
  -1   1   2   34.34    3.02
  -1   1   2   37.94    3.24
   1  -1  -2   34.66    3.16
   1   1   0  834.15   12.77
   1   1   0  775.83   11.00
   1  -1   0  760.80   11.03
  -1  -1   0  843.20   12.95
  -1   1   0  866.73   10.81
  -1   1  -2 1229.24   17.39
   1   1   2 1211.80   15.00
  -1   1  -2 1172.34   16.92
   1   1   2 1108.15   17.41
   1  -1   2 1166.45   16.36
  -1   1  -2 1166.27   13.16
  -1  -1  -2 1158.27   15.81
   1   1   4  119.34    7.39
   1  -1   4  127.30    6.18
  -1  -1  -4  124.66    6.44
  -1   1  -4  121.21    6.60
  -1   1  -4  130.38    5.81
   1  -1   4  136.43    7.90
   1  -1   4  132.72    5.38
  -1   1  -4  126.08    3.78
   1  -1   6  962.61   11.77
   1   1   6  855.67   20.90
   1  -1   6  909.67   17.58
  -1  -1  -6  859.96   20.03
   1  -1   6  886.77   17.05
   1   1   6  920.46   22.08
  -1   1  -6  977.65   15.68
   1  -1   6  974.30   24.47
  -1  -1  -6  942.53   21.58
  -1   1  -8   35.15    5.59
  -1   1  -8   42.05    3.88
   1   1   8   34.31    6.25
  -1  -1  -8   32.08    5.40
   1  -1   8   35.21    4.72
   1  -1   8   34.78    5.69
   1   1   8   44.12    7.36
  -1   1  -8   30.36    5.26
  -1  -1 -10 1153.29   29.53
   1  -1  10 1087.88   23.48
   1   1  10 1021.21   27.85
   1  -1  10 1051.15   16.98
   1  -1  10 1164.24   27.88
   1   1  10  981.93   27.62
   1   1  10 1056.82   31.94
  -1   1 -10 1009.70   28.32
  -1   1 -10 1156.83   27.88
  -1  -1 -10 1128.02   22.40
   1   1  12  852.66   27.11
   1  -1  12  818.96   22.97
  -1  -1 -12  912.69   29.58
   1   1  12  917.35   32.19
   1  -1  12  974.09   27.28
   1  -1  12  908.85   15.69
   1   1  12  877.18   26.59
  -1   1 -12  923.37   26.28
  -1   1 -12  805.09   28.15
  -1  -1 -12  901.60   14.81
  -1   1 -12  899.83    9.99
  -1  -1 -12  908.54   20.84
  -1  -1 -12  919.23   29.06
   1   1  12  948.84   31.36
  -1  -1 -14 1564.90   41.46
   1  -1  14 1339.55   31.66
   1   1  14 1603.36   43.89
   1   1  14 1549.12   35.16
   1  -1  14 1478.04   20.26
  -1   1 -14 1535.75   34.44
  -1  -1 -14 1509.97   18.89
  -1   1 -14 1368.92   39.90
  -1  -1 -14 1508.45   40.74
  -1   1 -14 1430.87   41.36
  -1   1 -14 1490.93   34.71
   1   1  14 1590.61   45.39
  -1  -1 -14 1474.23   27.96
   1  -1  14 1503.12   46.33
  -1  -1 -16 1273.42   40.69
   1  -1  16 1081.83   29.98
   1   1  16 1239.48   31.77
   1   1  16 1265.75   40.69
   1  -1  16 1181.18   18.83
  -1   1 -16 1152.84   39.67
   1   1  16 1165.66   42.79
  -1  -1 -16 1177.20   26.11
  -1   1 -16 1205.34   34.34
  -1   1 -16 1207.21   40.64
   1  -1  16 1219.32   44.14
   1  -1  16 1197.04   45.07
  -1  -1 -16 1201.01   39.45
  -1  -1 -18  391.80   24.55
   1  -1  18  334.70   18.01
   1  -1  18  360.43   10.98
   1   1  18  395.09   18.33
  -1  -1 -18  296.18   21.79
  -1   1 -18  351.53   24.05
   1   1  18  350.66   25.51
   1  -1  18  336.90   25.68
  -1  -1 -18  343.39   22.96
  -1   1 -18  374.09   21.01
   1  -1  18  319.97   26.21
  -1   1 -18  354.20   24.00
  -1  -1 -18  341.95   14.53
  -1  -1 -20  592.23   32.00
  -1   1 -20  600.96   32.92
   1   1  20  696.29   24.86
   1   1  20  654.14   18.35
   1  -1  20  660.34   18.13
   1  -1  20  660.66   39.44
  -1   1 -20  661.52   29.53
  -1   1 -20  655.95   34.73
   1  -1  20  659.45   37.98
   1   1  20  626.91   36.17
  -1  -1 -20  603.21   32.41
   1  -1  20  654.51   17.70
  -1  -1 -20  733.26   35.84
  -1   1 -22    8.74    7.12
  -1  -1 -22    8.97    5.57
   1   1  22   13.46    4.55
   1  -1  22    4.85    4.24
  -1   1 -22   16.65    7.06
   1   1  22    9.30    7.25
   1  -1  22    8.86    4.70
  -1  -1 -22    6.13    6.15
   1  -1  22    2.83    7.23
  -1   1 -22    8.56    5.51
   1  -1  22    7.96    9.56
   1  -1  22    8.33    4.57
   1   1  22    8.78    4.20
   1   1  24   37.73    8.34
   1   1  24   48.76    7.34
  -1  -1 -24   41.56   10.67
   1  -1  24   39.95    8.57
  -1   1 -24   44.29   11.00
  -1   1 -24   43.28    9.89
   1  -1  24   37.57   12.88
  -1  -1 -24   37.09    8.98
  -1   1 -24   42.26   10.68
   1  -1  24   49.60    7.00
   1   1  24   43.21    5.55
   1   1  24   30.00    9.93
   1  -1  24   42.66    6.72
   1   1  24   45.27    6.89
   1   1  26   55.78   11.26
  -1   1 -26   53.27   12.74
   1  -1  26   53.19    9.58
  -1  -1 -26   50.81   11.51
   1  -1  26   59.44   16.10
  -1  -1 -26   55.16   12.65
   1   1  26   56.68    6.59
  -1   1 -26   50.93   10.59
  -1  -1 -26   52.45   11.89
  -1   1 -26   43.79   11.69
   1   1  26   52.80    7.56
   1  -1  26   51.82    7.28
  -1  -1 -28   56.26   12.68
   1  -1  28   56.70   10.82
   1   1  28   56.58   11.41
  -1   1 -28   59.25   13.85
   1  -1  28   67.38   17.25
  -1  -1 -28   59.58   13.85
   1   1  28   71.02    7.57
  -1   1 -28   58.30   12.00
  -1   1 -28   55.51   14.71
  -1  -1 -28   54.92   11.97
   1  -1  28   70.92    8.78
   1   1  28   74.16    9.04
   1  -1  30   32.76    8.55
  -1  -1 -30   11.45    6.16
  -1   1 -30   20.63    8.09
   1   1  30   36.21    8.81
   1  -1  30   26.03    6.77
   1  -1  30   33.53   12.83
  -1   1 -30   34.98   12.96
  -1  -1 -30   23.63    8.30
  -1  -1 -30   30.51   12.30
   1   1  30   27.77    5.69
  -1  -1 -32   30.96    5.09
  -1   1 -32   36.97    6.09
  -1   1 -32   33.83    6.20
  -1   1 -32   34.36    5.45
  -1  -1 -32   35.13    6.43
  -1  -1 -32   33.09    4.66
  -1  -1 -32   38.43    5.90
   1   1  32   29.67    6.92
   1   1  32   36.16   10.48
  -1   1 -32   39.28   11.13
  -1   1 -32   27.42    4.10
   1  -1  32   33.61    9.32
  -1  -1 -32   38.81    4.88
  -1  -1 -32   26.45    9.10
   1  -1  32   30.83    7.47
   1  -1  32   23.64    5.10
  -1  -1 -32   30.97    6.08
   1   1  32   31.01    6.49
   1   1  32   30.32    6.08
   1  -1  32   36.00    6.83
  -1  -1 -32   38.21   14.74
   1  -1  32   15.94   10.49
  -1   1 -32   30.28   11.51
  -1   1 -32   22.10   12.18
  -1  -1 -32   16.55    6.21
  -1  -1 -34  167.84   10.98
  -1   1 -34  185.85   11.92
   1   1  34  183.55   14.99
  -1   1 -34  187.25   13.39
  -1   1 -34  176.44   11.60
  -1  -1 -34  173.85   12.62
  -1   1 -34  172.37   10.71
  -1  -1 -34  188.12   12.43
  -1  -1 -34  173.55   10.17
  -1  -1 -34  155.64    9.22
   1   1  34  172.87   20.83
   1  -1  34  193.63   20.68
  -1   1 -34  169.48    9.45
  -1  -1 -34  170.05   22.55
  -1   1 -34  178.82   24.12
   1  -1  34  180.61   15.04
   1   1  34  171.80   12.81
   1  -1  34  180.30   12.51
   1  -1  34  166.73   12.79
  -1  -1 -34  172.27   26.38
   1   1  34  173.16   12.36
  -1   1 -34  134.73   21.04
  -1  -1 -36   22.55    5.69
  -1   1 -36   22.68    5.83
  -1  -1 -36   23.11    5.28
   1   1  36   24.46    7.09
   1   1  36   20.67    7.15
  -1  -1 -36   16.08    5.05
  -1   1 -36   12.35    4.48
  -1   1 -36   19.11    6.26
  -1  -1 -36   20.86    5.97
  -1   1 -36   14.58    3.83
  -1  -1 -36   18.34    4.21
  -1  -1 -36   29.03    9.51
  -1   1 -36   40.27   11.08
   1   1  36   20.81    7.73
  -1   1 -36   17.79    4.22
  -1   1 -36   19.08    4.65
   1  -1  36   13.77    7.08
   1  -1  36   16.96    5.73
   1   1  36   14.83    5.74
  -1   1 -36   18.89    8.88
   1  -1  36   13.00    5.32
   1   1  36   15.23    5.26
  -1  -1 -36   31.12   13.78
  -1  -1 -38  134.86   10.67
  -1   1 -38  129.46   10.91
  -1   1 -38  119.86    9.67
  -1   1 -38  122.26    8.65
  -1  -1 -38  112.74    8.68
   1   1  38  109.44   10.17
   1   1  38  128.10   11.77
   1  -1  38  115.47   11.12
  -1  -1 -38  118.43   21.19
   1   1  38  124.41   10.44
   1  -1  38  111.43   11.07
  -1   1 -38  116.90   10.42
  -1   1 -38  120.07   12.17
  -1  -1 -38  114.85   10.51
  -1  -1 -38  132.11   10.05
   1  -1  38  125.08   13.37
  -1   1 -38   98.22    9.06
   1   1  38  128.51   13.79
  -1  -1 -38  121.83   11.69
   1   1  38  113.35   12.60
  -1   1 -40   97.72    8.91
  -1  -1 -40   89.59    8.11
  -1   1 -40   94.40    7.82
  -1  -1 -40  100.14   10.91
   1   1  40   91.20   12.21
   1   1  40  100.41   11.90
  -1  -1 -40  101.97   10.05
  -1  -1 -40   92.25    8.75
  -1   1 -40   96.96    9.70
   1  -1  40   91.17   12.34
  -1   1 -40   97.72   10.61
   1   1  40  108.70   10.76
   1  -1  40   97.02    9.92
  -1  -1 -40   75.95   14.98
   1  -1  40   96.67   10.00
   1   1  42  131.58   12.43
  -1   1 -42  138.06    8.56
  -1  -1 -42  124.37    9.24
  -1   1 -42  130.89   10.13
  -1   1 -42  133.84   10.97
  -1  -1 -42  139.22   10.29
   1   1  42  136.61   13.39
   1  -1  42  142.55   14.22
  -1  -1 -42  134.65   12.14
  -1  -1 -42  130.44   10.96
   1   1  42  151.11   14.56
  -1   1 -42  135.51   12.32
   1  -1  42  131.07   13.49
  -1   1 -42  132.00    8.68
   1  -1  42  126.01   11.10
   1   1  42  135.59   12.14
   1  -1  42  136.15   11.49
   1  -1  42  139.32   10.73
  -1  -1 -44    6.20    2.94
  -1   1 -44    9.11    4.11
   1  -1  44   13.60    5.11
   1   1  44   11.35    5.42
   1  -1  44   -0.27    4.79
   1   1  44   16.00    6.27
   1  -1  44    9.60    5.89
   1   1  44   10.58    6.39
  -1   1 -44   13.68    4.38
   1  -1  44   14.95    7.04
  -1  -1 -44   12.85    5.60
  -1  -1 -44   11.73    4.05
   1   1  44    1.38    5.71
  -1  -1 -44   13.72    4.45
   1  -1  44    9.69    6.54
  -1   1 -44   14.99    5.94
   1   1  46  108.67    9.77
  -1   1 -46  112.45    8.48
  -1  -1 -46   96.86    7.01
   1  -1  46  112.40    9.48
   1   1  46  104.55   10.55
   1  -1  46  107.91   10.28
   1  -1  46  106.08   11.35
  -1   1 -46  104.20   10.23
  -1  -1 -46   88.81    8.00
   1   1  46  103.30    8.89
  -1   1 -46   99.48    8.85
   1   1  46  121.66   12.29
   1   1  46   98.93   10.72
  -1  -1 -46  108.80   10.63
   1  -1  46  102.13   11.41
  -1   1 -48    2.83    2.85
   1   1  48    2.32    3.91
   1  -1  48    3.14    4.36
   1   1  48   -1.76    3.48
  -1   1 -48   -0.81    3.92
   1   1  48    1.47    4.29
   1  -1  48   -1.32    4.54
   1  -1  48   -0.81    5.14
   1  -1  48   -1.10    4.77
  -1   1 -48    3.37    4.39
  -1  -1 -48    0.10    4.50
   1   1  48    1.12    4.51
   1   1  50   24.01    4.37
   1  -1  50   23.14    4.58
  -1  -1 -50   17.90    4.49
   1  -1  50   23.87    3.98
  -1   1 -50   26.28    4.79
   1   1  50   22.95    4.76
   1  -1  50   27.62    5.01
  -1   1 -50   18.74    4.66
   1   1  50   23.72    5.10
   1  -1  50   31.25    5.68
   1  -1  50   24.48    5.87
  -1  -1 -50   21.67    4.83
   1   1  52    1.69    2.37
   1  -1  52    7.17    2.68
  -1  -1 -52    2.40    2.78
  -1   1 -52    5.24    2.66
   1   1  52    3.31    2.89
   1  -1  52    9.40    2.81
   1   1  52    7.87    2.85
   1  -1  52    4.24    2.98
  -1   1 -52    5.17    2.78
  -1  -1 -52   10.43    3.32
  -1   2  53   66.95    4.56
   1  -2 -53   67.56    4.62
  -1  -2  51   10.10    3.16
  -1   2  51    6.44    2.01
   1   2 -51    6.15    2.28
  -1   2  51    5.11    3.18
  -1  -2  51    7.85    3.28
   1   2 -51    2.66    2.80
  -1   2  51    3.88    2.08
  -1  -2  51    2.41    3.02
  -1  -2  51    3.42    3.64
   1  -2 -51    8.99    3.41
  -1   2  49   19.07    3.69
   1   2 -49   16.90    3.56
   1   2 -49   16.84    3.81
  -1  -2  49   18.28    3.80
  -1  -2  49   17.13    4.49
  -1   2  49   22.28    5.21
  -1   2  49   15.96    4.11
  -1  -2  49   21.39    5.80
  -1  -2  49   21.12    5.50
   1  -2 -49   21.13    4.86
   1   2 -49   15.26    4.45
   1   2 -47   14.88    3.98
  -1   2  47    8.24    3.93
   1  -2 -47   16.43    5.24
   1   2 -47   12.05    4.75
  -1  -2  47   13.06    5.63
  -1   2  47   13.96    5.14
   1   2 -47    7.21    4.34
   1  -2 -47    9.91    3.49
  -1  -2  47    8.95    5.36
  -1  -2  47   16.64    4.66
  -1  -2  47   11.89    5.00
  -1   2  47   14.14    5.54
   1   2 -45    7.96    2.94
  -1   2  45    4.98    3.98
   1   2 -45    7.78    4.05
   1   2 -45    8.11    4.67
   1  -2 -45    3.80    3.54
  -1   2  45    8.23    5.95
   1  -2 -45    9.16    5.64
  -1   2  45    3.26    4.53
  -1  -2  45    4.35    5.35
   1   2 -45    6.31    5.52
  -1  -2  45   15.06    6.94
   1  -2 -45    2.88    2.78
   1   2 -45    2.34    2.67
  -1   2  45    8.71    5.43
  -1  -2  45   12.42    5.04
  -1   2  45   -0.14    5.62
  -1   2  43  335.99   18.67
  -1   2  43  364.77   20.83
   1  -2 -43  325.73   14.21
   1  -2 -43  358.71   18.52
   1   2 -43  356.80   17.70
   1  -2 -43  340.52   16.33
   1   2 -43  352.79   18.34
  -1   2  43  343.17   19.23
  -1  -2  43  379.90   21.70
   1   2 -43  358.14   13.99
   1   2 -43  350.91   15.68
  -1  -2  43  361.44   18.22
  -1   2  43  354.37   19.50
  -1  -2  43  327.06   14.77
   1  -2 -41   12.93    5.42
   1   2 -41   11.80    5.66
   1   2 -41    8.58    5.56
   1  -2 -41    8.61    3.97
  -1   2  41    6.98    5.60
   1  -2 -41   11.36    5.85
   1  -2 -41    8.69    4.68
  -1   2  41   12.51    6.68
   1   2 -41   12.27    5.82
   1   2 -41    9.59    4.90
   1  -2 -41    6.65    3.89
   1   2 -41    6.35    3.40
  -1  -2  41   10.22    5.35
  -1   2  41    9.12    6.26
  -1  -2  41    9.21    4.45
   1  -2 -39  654.82   21.32
   1   2 -39  675.37   23.50
  -1   2  39  626.28   26.78
   1  -2 -39  632.61   23.35
   1  -2 -39  629.80   20.17
   1  -2 -39  625.93   24.47
   1   2 -39  633.88   24.74
   1   2 -39  601.98   22.82
  -1   2  39  643.65   28.19
   1  -2 -39  605.97   17.41
   1   2 -39  593.77   18.91
   1   2 -39  610.42   20.58
  -1  -2  39  632.02   25.11
  -1   2  39  633.48   26.58
  -1  -2  39  631.74   27.90
   1  -2 -39  561.00   45.63
  -1  -2  39  620.64   23.52
   1   2 -37  110.81   10.03
   1  -2 -37  128.94    9.77
   1   2 -37  111.21   10.26
   1  -2 -37  107.52    8.61
   1   2 -37  110.29   10.88
   1  -2 -37  106.04   10.07
  -1   2  37  118.33   12.97
   1  -2 -37  104.74   10.72
  -1   2  37  105.93   12.16
  -1   2  37  105.40   16.91
   1   2 -37  107.87    8.32
   1  -2 -37   96.39    7.02
  -1  -2  37  106.26   11.16
  -1   2  37  104.17   11.55
   1  -2 -37  113.95   11.06
  -1  -2  37  121.18   13.53
  -1  -2  37   79.58   19.87
  -1  -2  37  104.77   10.69
   1  -2 -37  110.14   21.75
   1   2 -35  337.02   15.53
   1  -2 -35  352.99   14.80
   1   2 -35  330.03   17.38
  -1   2  35  362.17   19.61
  -1   2  35  338.79   19.82
   1  -2 -35  344.18   16.69
   1   2 -35  329.45   16.25
   1  -2 -35  334.15   17.26
   1  -2 -35  335.36   32.08
   1   2 -35  306.39   13.25
   1  -2 -35  312.59   11.87
  -1   2  35  377.90   32.11
   1   2 -35  375.78   37.33
  -1  -2  35  334.84   17.95
  -1  -2  35  343.73   20.25
   1  -2 -35  361.79   18.16
  -1   2  35  353.30   19.41
  -1  -2  35  329.14   38.17
   1  -2 -35  350.35   35.93
   1  -2 -35  321.80   30.61
   1  -2 -33  470.04   15.90
   1   2 -33  472.46   17.73
  -1   2  33  486.88   22.73
   1  -2 -33  440.11   18.77
  -1   2  33  456.27   20.97
   1  -2 -33  434.56   17.63
   1   2 -33  468.29   19.30
   1  -2 -33  483.78   38.16
  -1   2  33  509.91   38.21
   1   2 -33  451.88   14.89
   1   2 -33  452.86   39.66
  -1  -2  33  458.38   20.14
   1  -2 -33  473.61   19.92
  -1   2  33  482.01   21.97
   1   2 -33  476.44   16.34
  -1  -2  33  465.94   22.93
  -1  -2  33  480.54   18.01
   1   2 -33  470.54   41.69
  -1  -2  33  475.71   44.41
   1  -2 -33  448.99   39.18
   1  -2 -33  425.91   36.41
   1   2 -31   99.09    7.99
   1  -2 -31   98.91    7.00
   1   2 -31   99.96    8.95
   1  -2 -31   91.48    8.02
   1  -2 -31   91.81    8.65
  -1   2  31   98.99   10.37
  -1  -2  31  102.09    9.18
  -1   2  31  105.43   10.31
  -1  -2  31  100.23    8.91
   1   2 -31   99.61    7.06
   1  -2 -31  101.09    9.04
  -1  -2  31  104.96   11.34
   1  -2 -31  100.86   19.80
   1  -2 -31   97.83   18.04
  -1  -2  31  105.30   22.11
   1   2 -31   76.94   18.36
   1  -2 -31   95.80   16.58
  -1  -2  31  178.84   18.66
   1   2 -31   99.36   18.22
  -1   2  31   94.38   16.06
   1  -2 -29   51.67    6.50
  -1  -2  29   49.08    8.21
  -1  -2  29   31.58   13.29
   1  -2 -29   51.62   13.07
   1  -2 -29   51.06   14.18
   1   2 -29   52.70   14.60
  -1  -2  29   48.75    8.22
   1  -2 -29   37.21    9.54
  -1  -2  29   46.81    9.94
   1   2 -29   47.87   12.43
  -1   2  29   73.33   14.42
  -1   2  27  162.73   11.94
   1  -2 -27  159.56    9.93
  -1  -2  27  155.23   11.97
  -1  -2  27  159.75   12.18
  -1  -2  27  127.09   21.83
   1   2 -27  138.55   20.54
  -1   2  27  145.69    8.57
   1  -2 -27  137.55   19.14
   1   2 -27  156.98   18.33
   1  -2 -27  163.37   20.92
  -1  -2  27  139.42   24.05
   1   2 -27  155.12   21.27
  -1   2  27  180.68   20.89
  -1  -2  27  152.35   17.02
   1  -2 -27  151.34   19.19
  -1  -2  25   50.50    7.12
  -1   2  25   59.52    7.76
   1  -2 -25   56.53    5.92
   1  -2 -25   49.44   11.53
  -1   2  25   52.89    5.24
  -1  -2  25   40.53   14.37
   1  -2 -25   64.11   12.90
   1   2 -25   50.19   12.11
  -1  -2  25   51.57    7.51
  -1  -2  25   51.63   13.23
   1   2 -25   50.29   11.13
   1   2 -25   52.34   13.97
  -1  -2  25   59.83   10.99
   1  -2 -25   59.23   12.45
  -1   2  25   52.88   11.53
  -1   2  23  486.51   17.84
   1   2 -23  488.88   33.72
   1  -2 -23  482.92   32.15
  -1  -2  23  471.56   36.99
  -1   2  23  455.48   12.98
  -1  -2  23  473.70   17.66
   1   2 -23  469.52   29.61
  -1   2  23  506.70   32.13
   1   2 -23  534.35   35.55
  -1  -2  23  498.26   27.35
   1  -2 -23  503.78   31.87
   1  -2 -21   63.63   12.11
   1   2 -21   64.07   12.42
  -1  -2  21   65.18   10.07
  -1   2  21   69.64   10.80
  -1   2  21   64.08   12.42
  -1   2  21   64.28    6.68
   1   2 -21   73.10   11.69
  -1   2  21   63.69    4.94
   1   2 -21   72.73   13.25
   1  -2 -21   37.62    6.03
  -1  -2  21   48.08   14.14
   1  -2 -21   63.43   11.55
  -1  -2  21   64.29    7.06
   1  -2 -19  968.80   44.35
   1   2 -19  884.66   40.84
  -1   2  19  867.29   39.75
  -1  -2  19  814.52   30.93
  -1   2  19  874.46   32.77
   1  -2 -19  834.77   36.69
  -1  -2  19  858.67   42.98
   1  -2 -19  886.25   38.14
   1   2 -19  890.48   39.27
   1   2 -19  847.03   35.06
  -1  -2  19  868.49   20.53
   1  -2 -17    9.28    7.00
   1   2 -17    2.22    6.83
  -1   2  17    4.19    6.45
  -1  -2  17    7.13    4.34
   1  -2 -17    6.14    5.98
  -1   2  17    6.54    5.15
  -1  -2  17   12.63    9.84
   1   2 -17    4.59    5.19
  -1  -2  17   -1.59    6.79
   1   2 -17    4.10    4.64
  -1  -2  17    0.37    7.66
  -1   2  17   10.75    6.37
   1  -2 -17    4.20    5.30
   1  -2 -15 1220.46   43.26
  -1   2  15 1139.04   35.50
   1   2 -15 1145.40   40.95
  -1  -2  15 1054.84   30.21
  -1   2  15 1151.14   42.23
   1  -2 -15  970.55   34.87
   1   2 -15 1128.69   34.95
  -1  -2  15 1186.27   45.45
  -1  -2  15 1137.87   41.56
  -1   2  15 1086.56   35.02
   1   2 -15 1109.15   37.85
   1  -2 -15 1163.08   36.21
   1  -2 -13   46.15    9.63
  -1   2  13   49.69    8.61
   1  -2 -13   42.51    7.74
  -1   2  13   42.39    9.95
   1   2 -13   50.11    8.89
  -1  -2  13   56.40    6.94
  -1   2  13   49.22    4.25
  -1   2  13   57.17    8.11
  -1  -2  13   60.41   10.49
  -1  -2  13   45.14   10.18
   1   2 -13   54.14    7.97
   1   2 -13   54.70    8.68
   1  -2 -13   45.72    7.98
   1  -2 -11 1444.61   40.80
  -1  -2  11 1315.26   27.23
  -1   2  11 1462.92   38.49
   1   2 -11 1419.60   38.30
  -1   2  11 1333.65   24.81
  -1  -2  11 1390.70   39.03
   1   2 -11 1420.10   35.59
   1   2 -11 1389.52   32.82
   1  -2  -9   86.88   10.24
  -1   2   9   79.94   10.24
   1   2  -9   87.80    9.31
  -1  -2   9   74.16    6.08
  -1  -2   9   74.68    9.38
   1   2  -9   79.67    7.91
   1   2  -9   80.85    7.78
   1  -2  -7  193.22   13.20
  -1   2   7  193.51   14.56
   1   2  -7  199.51   12.20
  -1  -2   7  193.76    7.86
  -1   2   7  174.20   10.62
  -1  -2   7  208.38   12.62
   1  -2  -5  955.11   25.34
  -1  -2   5  980.80   21.87
  -1   2   5  989.18   24.57
   1   2  -5 1025.52   23.80
  -1   2   5  942.40   23.45
   1   2  -5 1027.14   23.78
  -1   2   5  987.57   16.43
  -1  -2   5  983.33   23.89
   1  -2  -3   16.09    4.25
   1  -2  -3   16.52    2.57
  -1  -2   3   12.85    3.31
  -1   2   3   17.18    3.36
  -1  -2   3   16.50    3.32
  -1  -2   3   13.83    1.75
  -1   2   3   12.30    4.90
   1  -2  -3   19.56    3.25
  -1   2   3   14.78    3.38
   1   2  -3   14.90    4.57
  -1   2   3   16.18    4.19
  -1  -2   1 1217.02   19.09
  -1   2   1 1199.48   15.49
  -1   2   1 1312.85   17.29
  -1   2   1 1347.60   25.02
   1  -2  -1 1290.74   22.06
   1   2  -1 1212.03   23.02
  -1   2   1 1221.14   23.99
  -1  -2  -1   75.76    4.87
  -1   2  -1   84.90    5.71
  -1  -2  -1   78.71    5.25
   1   2   1   78.60    6.17
  -1   2  -1   70.99    6.94
  -1   2  -3 2485.29   25.54
  -1  -2  -3 2289.39   25.58
  -1  -2  -3 2312.00   25.68
   1   2   3 2471.49   31.93
   1   2   3 2526.07   38.75
  -1   2  -3 2281.08   33.41
  -1   2  -3 2384.65   36.31
  -1  -2  -3 2416.16   33.04
  -1   2  -5  284.04   13.22
  -1   2  -5  276.44   14.70
   1   2   5  319.51   13.45
  -1   2  -5  286.62   12.78
   1  -2   5  289.78   10.07
  -1  -2  -5  277.12   10.80
   1   2   5  288.17   13.18
  -1   2  -5  285.12   11.15
   1  -2   5  243.48    6.24
   1  -2   7  341.60   10.61
   1  -2   7  342.54   11.41
  -1  -2  -7  308.11   13.83
  -1   2  -7  340.75   14.13
   1   2   7  338.51   16.87
   1  -2   7  333.14    9.79
  -1   2  -7  326.15   14.91
  -1   2  -7  302.06   14.13
  -1   2  -7  342.00   17.38
   1  -2   7  345.01   16.59
  -1  -2  -7  338.11   15.79
  -1   2  -7  376.15    9.91
   1  -2   7  351.72   13.43
   1  -2   9 1135.73   21.86
   1  -2   9 1176.33   19.97
   1   2   9 1099.90   33.10
  -1   2  -9 1149.57   29.39
  -1   2  -9 1176.15   32.84
  -1   2  -9 1187.03   21.21
   1  -2   9 1248.79   27.77
  -1  -2  -9 1211.69   32.00
   1  -2  11  337.12   13.18
   1   2  11  363.74   19.64
  -1   2 -11  363.05   18.68
   1   2  11  376.16   22.05
  -1   2 -11  373.70   19.69
  -1   2 -11  348.05   12.54
  -1   2 -11  380.92   19.32
   1  -2  11  380.49   18.84
  -1  -2 -11  360.53   19.31
  -1   2 -11  365.41   13.93
   1  -2  13  744.10   21.06
  -1  -2 -13  867.81   31.66
   1   2  13  860.41   34.01
  -1   2 -13  825.09   30.36
   1   2  13  856.48   29.85
  -1   2 -13  871.52   29.61
  -1   2 -13  757.56   15.67
  -1  -2 -13  802.30   24.65
   1  -2  13  845.34   31.00
  -1   2 -13  825.99   31.22
  -1   2 -13  815.31   23.29
   1  -2  13  841.77   33.80
   1  -2  13  826.90   35.44
   1  -2  15   69.86    7.88
  -1  -2 -15   76.60   11.35
  -1   2 -15   73.56   11.01
   1   2  15   80.64   11.96
   1   2  15   80.49    9.75
  -1   2 -15   74.29    9.16
  -1  -2 -15   74.76    9.75
  -1   2 -15   79.23   11.31
   1  -2  15   74.22   13.37
  -1   2 -15   77.32    8.61
   1  -2  15   81.59   12.66
  -1  -2 -15   80.44    8.59
  -1  -2 -15   67.89    9.91
   1  -2  15   74.92   11.53
  -1  -2 -17 2487.02   61.70
   1  -2  17 2192.57   41.25
  -1   2 -17 2331.21   59.38
   1   2  17 2454.26   50.15
  -1  -2 -17 2323.56   56.24
  -1  -2 -17 2317.00   44.04
  -1   2 -17 2311.07   60.69
  -1   2 -17 2335.58   47.45
   1  -2  17 2309.21   65.71
  -1  -2 -19   52.51   10.90
  -1   2 -19   46.92   10.51
   1   2  19   50.84    8.58
   1  -2  19   45.90   11.82
   1   2  19   49.44    4.80
  -1  -2 -19   47.20    9.38
   1  -2  19   48.44    5.87
  -1   2 -19   58.68   12.21
  -1   2 -19   50.68    8.15
  -1  -2 -19   40.90    6.79
  -1  -2 -21 1142.65   45.20
  -1  -2 -21 1262.95   49.47
   1  -2  21 1184.32   37.39
   1   2  21 1162.24   36.71
  -1   2 -21 1244.65   49.45
   1   2  21 1225.31   26.65
  -1   2 -21 1178.72   39.15
  -1   2 -21 1236.63   51.15
   1   2  21 1153.12   21.36
   1  -2  21 1160.37   52.40
   1  -2  21 1175.60   24.71
  -1  -2 -21 1177.09   46.19
   1  -2  21 1200.93   55.08
  -1  -2 -21 1221.01   32.91
  -1  -2 -23  247.31   22.55
  -1  -2 -23  264.53   24.64
   1  -2  23  253.50   13.23
  -1  -2 -23  259.34   23.25
  -1   2 -23  259.71   19.71
  -1   2 -23  254.95   25.44
   1   2  23  243.39   10.96
   1  -2  23  274.67   27.74
   1  -2  23  271.94   28.43
   1  -2  23  258.26   13.03
   1   2  23  283.40   18.13
  -1   2 -23  265.18   24.91
   1  -2  23  258.14   18.61
  -1  -2 -25   55.09    6.13
   1  -2  25   48.99    7.15
   1  -2  25   37.60   11.98
   1  -2  25   40.92   12.74
  -1  -2 -25   43.41   10.27
  -1   2 -25   50.11   11.80
   1   2  25   50.98    5.96
   1  -2  25   48.60    7.06
  -1   2 -25   42.16    8.43
  -1   2 -25   51.20   12.94
  -1   2 -25   39.20   11.10
   1   2  25   53.45   11.58
   1  -2  25   51.81    9.06
  -1  -2 -25   37.39    9.66
   1   2  25   42.58    8.54
  -1  -2 -27  109.53   16.73
  -1   2 -27  107.43   17.39
   1  -2  27  124.25   14.64
   1   2  27  106.43   15.43
  -1   2 -27  118.75   17.15
  -1  -2 -27  109.19   17.25
   1  -2  27  102.85   19.63
   1  -2  27  119.66   10.29
   1   2  27  108.59    8.59
  -1   2 -27   92.46   18.38
   1  -2  27  115.22   10.25
  -1   2 -29   11.52    4.63
   1   2  29    6.13    4.81
  -1  -2 -29   -5.64    5.43
   1  -2  29   -8.96    5.82
   1  -2  29    4.67    4.94
  -1   2 -29    9.10    7.60
   1   2  29    3.96    3.78
   1  -2  29    1.27    8.18
  -1   2 -29    2.33    7.37
  -1  -2 -29   -9.52    6.87
  -1  -2 -29   10.78    8.57
  -1   2 -31  386.11   15.72
  -1   2 -31  370.59   16.69
   1   2  31  371.38   18.51
  -1  -2 -31  353.87   16.19
   1   2  31  385.99   19.33
  -1   2 -31  369.77   15.39
  -1  -2 -31  374.25   16.15
  -1  -2 -31  362.52   31.63
  -1   2 -31  343.35   12.74
   1  -2  31  404.87   27.42
   1   2  31  389.60   30.61
  -1   2 -31  387.89   34.89
   1   2  31  346.78   16.79
  -1  -2 -31  352.05   16.65
   1  -2  31  360.26   19.44
   1   2  31  348.19   15.97
  -1  -2 -31  303.33   32.08
  -1  -2 -31  334.07   30.20
   1  -2  31  344.13   38.33
  -1   2 -31  353.91   30.48
  -1  -2 -33  126.07    8.80
  -1   2 -33  125.59   10.06
  -1   2 -33  133.72   11.18
  -1  -2 -33  140.84   11.36
  -1  -2 -33  146.91   11.38
  -1   2 -33  143.01   10.92
   1   2  33  148.40   13.32
   1   2  33  138.24   13.16
  -1   2 -33  146.47   21.91
  -1   2 -33  117.45    8.20
  -1  -2 -33  113.79   18.31
  -1  -2 -33  120.18    7.48
   1   2  33  104.19   16.98
  -1  -2 -33  128.92   11.04
   1  -2  33  145.78   10.86
   1  -2  33  128.04   12.85
   1   2  33  116.30   11.01
   1   2  33  121.51    9.58
   1   2  33  107.89    9.43
   1  -2  33  100.80   23.17
  -1  -2 -33  118.16   20.77
  -1  -2 -33  105.03   17.01
  -1   2 -35  464.60   19.06
  -1  -2 -35  458.64   17.57
  -1   2 -35  427.81   20.29
  -1  -2 -35  429.16   15.09
   1   2  35  442.13   22.50
  -1  -2 -35  444.34   19.79
  -1   2 -35  431.17   18.93
  -1  -2 -35  460.31   20.06
   1   2  35  448.21   23.22
  -1   2 -35  501.22   41.66
  -1  -2 -35  476.19   38.55
  -1   2 -35  436.92   16.14
   1   2  35  440.05   34.24
  -1  -2 -35  412.87   14.18
  -1   2 -35  444.79   17.38
  -1  -2 -35  437.70   20.07
   1  -2  35  456.68   23.47
   1   2  35  442.06   21.27
   1  -2  35  446.08   19.29
   1   2  35  409.86   17.54
   1  -2  35  428.53   20.74
   1  -2  35  427.12   43.70
  -1  -2 -35  456.03   40.42
  -1  -2 -35  410.09   33.50
  -1   2 -37  301.14   16.33
  -1  -2 -37  276.13   14.50
  -1  -2 -37  268.44   12.42
   1   2  37  265.74   18.14
   1   2  37  297.68   19.82
  -1  -2 -37  269.75   16.35
  -1   2 -37  267.14   15.62
  -1   2 -37  264.60   16.90
  -1  -2 -37  271.71   16.05
  -1   2 -37  268.68   14.12
  -1  -2 -37  259.42   11.78
  -1   2 -37  264.00   13.17
   1   2  37  253.00   25.52
   1  -2  37  276.39   15.97
   1  -2  37  270.03   18.57
   1   2  37  271.14   17.14
   1  -2  37  266.64   16.73
  -1  -2 -37  248.26   31.17
   1   2  39   58.48    9.25
  -1  -2 -39   59.06    9.25
   1   2  39   66.62   10.70
  -1   2 -39   52.05    8.34
  -1  -2 -39   58.89    6.74
  -1   2 -39   49.12    8.05
  -1  -2 -39   56.02    8.18
   1   2  39   52.90    9.61
  -1   2 -39   50.56    6.65
  -1   2 -39   57.29    7.23
  -1  -2 -39   57.04    6.41
   1   2  39   65.41    9.42
   1  -2  39   51.86    8.10
   1  -2  39   46.35    7.61
   1   2  41  324.73   18.88
  -1  -2 -41  316.73   13.19
  -1   2 -41  317.53   14.30
  -1   2 -41  318.60   15.64
  -1   2 -41  320.13   18.46
   1   2  41  296.94   19.26
   1  -2  41  315.62   20.42
   1   2  41  305.01   19.89
  -1  -2 -41  313.10   18.05
  -1   2 -41  319.65   17.30
  -1  -2 -41  309.90   16.86
  -1  -2 -41  316.93   14.09
   1   2  41  326.46   18.86
   1  -2  41  325.61   17.31
   1  -2  41  309.30   17.07
  -1  -2 -41  342.98   33.53
   1   2  43    1.37    5.63
  -1   2 -43   -1.60    3.79
  -1  -2 -43   -4.88    3.18
  -1   2 -43   -0.71    3.81
   1   2  43   -1.27    5.04
   1  -2  43    1.50    5.78
   1   2  43    2.77    6.20
  -1   2 -43   -2.57    4.29
   1   2  43   -2.15    6.02
  -1   2 -43   -2.81    5.43
  -1  -2 -43    1.61    3.76
  -1  -2 -43    1.30    4.80
   1  -2  43    0.51    6.08
  -1   2 -43    3.42    2.96
   1   2  43    2.11    4.17
   1   2  43    4.25    4.59
   1  -2  43    5.11    3.86
   1  -2  43    0.37    4.04
  -1  -2 -43  -10.45    5.31
   1  -2  45   63.06    8.39
   1   2  45   77.97    9.86
   1   2  45   71.07    8.32
  -1   2 -45   75.51    7.75
  -1   2 -45   74.39    6.23
  -1  -2 -45   68.39    7.75
   1  -2  45   67.04   10.17
  -1   2 -45   75.35    9.08
  -1  -2 -45   81.45    9.63
  -1   2 -45   64.96    8.13
   1   2  45   81.93   10.60
   1   2  45   85.49   10.27
   1  -2  45   72.26   10.18
  -1   2 -45   73.15    6.42
   1  -2  45   76.32    8.08
   1  -2  45   77.76    8.06
   1  -2  45   64.97    6.69
  -1   2 -47   10.55    3.98
   1   2  47    7.61    4.05
   1  -2  47   11.86    4.04
  -1   2 -47   15.54    5.25
   1  -2  47    7.77    3.60
   1  -2  47    7.32    4.03
   1   2  47    6.55    4.87
   1  -2  47    9.72    5.62
  -1   2 -47    6.11    4.50
  -1  -2 -47    8.06    4.87
   1   2  47   13.54    5.53
  -1  -2 -47    7.79    3.55
   1  -2  47    7.14    5.08
  -1   2 -49   10.43    3.01
   1  -2  49    6.26    3.62
   1   2  49    9.74    3.70
  -1   2 -49   14.89    4.21
   1  -2  49   13.58    4.23
   1   2  49   12.98    4.28
  -1   2 -49    7.52    3.77
   1  -2  49    7.86    4.56
   1  -2  49    9.71    4.81
   1   2  49   12.15    4.24
  -1  -2 -49    8.09    3.97
   1   2  51   24.75    3.42
   1  -2  51   24.79    4.18
  -1   2 -51   18.91    3.53
  -1  -2 -51   18.68    3.96
   1  -2  51   19.16    3.30
   1   2  51   16.14    3.96
   1  -2  51   20.12    3.68
   1  -2  51   22.16    4.42
  -1   2 -51   22.93    4.12
   1   2  51   18.43    3.73
  -1  -2 -51   16.69    3.94
   1  -2  53    8.11    2.12
  -1  -2 -53    7.63    2.23
   1   2  53    9.33    2.33
   1  -2  53    8.51    2.59
  -1  -2 -53    4.05    2.08
  -1  -3  52   -0.28    2.11
   1  -3 -52   -2.34    2.56
  -1   3  52    0.27    1.64
  -1   3  52    0.98    2.32
  -1  -3  52   -2.87    1.86
   1  -3 -52    1.57    2.19
  -1  -3  52    0.80    2.58
  -1  -3  52    1.39    2.11
   1   3 -50    1.34    2.16
   1  -3 -50    3.21    3.15
  -1  -3  50    1.70    3.33
  -1  -3  50   -0.57    3.70
  -1   3  50    1.27    2.29
   1   3 -50    1.41    2.48
   1   3 -50    7.76    2.29
  -1   3  50    3.40    3.43
  -1  -3  50   -0.79    2.92
  -1   3  48   32.62    4.22
   1   3 -48   31.97    3.58
   1   3 -48   24.19    4.35
  -1   3  48   27.37    5.22
  -1  -3  48   25.92    6.02
   1  -3 -48   27.78    5.27
   1   3 -48   28.28    4.99
   1  -3 -48   21.39    3.87
  -1  -3  48   33.83    6.69
   1   3 -48   24.34    3.33
  -1  -3  48   29.99    4.66
   1   3 -48   37.84    5.14
  -1  -3  48   33.80    5.62
  -1   3  48   30.86    6.10
  -1   3  46    1.91    3.21
   1   3 -46   -0.98    2.50
   1   3 -46    0.44    3.54
  -1  -3  46   -2.68    5.75
   1   3 -46    0.94    4.11
   1   3 -46    2.03    4.08
   1  -3 -46   -0.03    5.02
  -1  -3  46    1.93    5.03
   1  -3 -46   -1.21    3.24
  -1   3  46    4.69    4.16
   1   3 -46    2.14    2.67
   1   3 -46    6.18    4.11
  -1  -3  46    0.42    3.33
  -1  -3  46   -3.50    3.63
  -1   3  46    5.94    5.52
  -1   3  44   13.93    6.09
   1   3 -44   20.76    5.94
  -1   3  44   13.91    6.03
   1  -3 -44   24.83    5.78
  -1   3  44   18.00    5.93
  -1  -3  44   22.83    6.90
   1  -3 -44   19.75    6.01
   1   3 -44   23.74    6.26
   1   3 -44   24.21    5.35
  -1   3  44   20.20    5.26
   1   3 -44    8.94    3.46
  -1  -3  44   16.25    5.42
  -1  -3  44   17.64    4.78
  -1   3  42  152.46   12.98
   1  -3 -42  158.57   12.71
   1   3 -42  162.81   12.75
   1   3 -42  169.95   13.04
  -1   3  42  163.80   13.48
  -1   3  42  155.17   14.14
   1  -3 -42  149.47   11.79
   1   3 -42  160.01   11.25
  -1   3  42  145.62   11.33
   1   3 -42  153.59   10.14
  -1  -3  42  168.83   12.96
  -1   3  42  163.90   13.93
  -1  -3  42  157.63   11.58
   1   3 -40  220.75   14.23
  -1   3  40  183.99   14.71
   1  -3 -40  216.01   12.45
   1  -3 -40  188.47   13.31
  -1   3  40  193.12   15.90
   1   3 -40  196.39   14.12
   1  -3 -40  196.29   14.13
  -1   3  40  198.33   15.20
   1   3 -40  172.51   13.56
   1   3 -40  201.71   12.47
   1   3 -40  194.35   11.69
  -1  -3  40  200.12   16.48
  -1   3  40  195.55   15.65
  -1  -3  40  186.97   13.91
  -1  -3  40  178.51   13.43
   1  -3 -40  168.33   24.86
   1   3 -38   28.77    6.69
   1  -3 -38   21.86    5.23
   1  -3 -38   29.70    6.39
  -1   3  38   27.84    7.42
   1   3 -38   20.14    6.37
   1  -3 -38   33.47    6.99
   1   3 -38   28.50    7.14
  -1   3  38   22.41    7.45
   1   3 -38   27.40    5.71
  -1   3  38   31.08    8.11
   1  -3 -38   26.46    6.34
  -1  -3  38   25.91    8.39
  -1  -3  38   26.40    7.07
   1  -3 -38   18.82   15.11
  -1  -3  38   24.01   11.91
   1  -3 -36  568.27   18.27
   1   3 -36  593.63   21.31
   1  -3 -36  573.94   22.47
   1  -3 -36  595.35   22.95
   1   3 -36  559.31   21.95
  -1   3  36  584.74   25.26
  -1   3  36  589.46   26.29
   1   3 -36  576.24   22.99
  -1   3  36  635.34   42.19
   1   3 -36  662.71   48.77
   1   3 -36  538.43   18.56
   1  -3 -36  569.47   38.64
  -1  -3  36  626.16   44.96
  -1  -3  36  586.26   23.68
  -1  -3  36  584.43   26.92
  -1   3  36  596.24   25.84
   1  -3 -36  591.75   23.14
  -1  -3  36  613.14   52.48
   1  -3 -36  506.10   39.44
   1  -3 -36  535.76   43.43
   1   3 -34   97.23    8.88
   1  -3 -34   82.23    7.32
   1   3 -34   79.74   14.02
   1   3 -34   74.58    8.83
  -1   3  34   75.09    9.66
   1  -3 -34   85.24    9.00
   1  -3 -34   87.48    9.48
  -1   3  34   63.95    7.04
  -1   3  34   84.70   10.93
   1   3 -34   82.28    8.82
  -1   3  34   96.75   16.91
   1   3 -34   79.62    7.39
   1  -3 -34  119.50   18.50
   1   3 -34   90.10   17.46
   1  -3 -34   71.68    8.94
  -1  -3  34   90.00    8.76
  -1  -3  34   88.23    9.74
  -1   3  34   79.49    9.84
  -1  -3  34   92.77   11.95
  -1  -3  34  104.74   23.57
   1  -3 -34   65.27   16.73
   1  -3 -34   83.31   18.55
   1   3 -32   36.39    5.74
   1  -3 -32   31.72    4.63
  -1   3  32   39.10    7.58
   1   3 -32   30.85    6.02
   1  -3 -32   32.40    5.97
   1  -3 -32   28.96    5.80
  -1   3  32   28.82    6.65
  -1   3  32   33.00    5.35
   1   3 -32   31.58    6.00
  -1   3  32   34.95   10.66
   1   3 -32   32.65    4.76
   1  -3 -32   30.87    8.97
   1   3 -32   51.87   15.54
   1   3 -32   37.40    5.22
  -1  -3  32   30.75    8.03
  -1  -3  32   46.32    6.82
   1  -3 -32   36.55    6.69
  -1  -3  32   46.50    7.24
  -1   3  32   37.58    6.99
   1  -3 -32   39.77   12.76
  -1  -3  32   42.15   18.33
  -1  -3  32   33.37    8.03
   1  -3 -32   19.15   10.31
   1   3 -30  111.03    8.32
  -1   3  30  102.48   17.28
   1   3 -30  113.48   20.06
   1  -3 -30   89.38   14.83
  -1   3  30  111.74   10.44
   1  -3 -30  101.95    8.90
   1  -3 -30  116.34    9.72
   1   3 -30  104.86    7.41
  -1  -3  30  105.82   11.34
  -1  -3  30  113.87   22.86
   1  -3 -30  109.09   19.41
  -1  -3  30  106.20   24.19
   1   3 -30  105.20   19.66
  -1  -3  30  107.46   11.56
   1  -3 -30   82.45   16.58
   1  -3 -30  104.49    8.18
   1  -3 -30  106.49    8.72
  -1   3  30   97.30    9.44
   1  -3 -28  465.75   33.58
  -1   3  28  507.38   36.06
   1   3 -28  503.06   39.73
   1   3 -28  435.91   38.04
   1  -3 -28  428.65   35.20
  -1  -3  28  399.28   38.15
   1  -3 -28  422.09   34.68
  -1  -3  28  439.17   19.74
  -1  -3  28  443.11   41.77
   1  -3 -28  467.42   17.48
  -1  -3  28  437.99   20.13
  -1  -3  26   13.23    3.71
  -1   3  26   10.38    5.84
   1  -3 -26    7.09    4.22
   1   3 -26    5.63    5.97
  -1  -3  26   11.28   12.15
  -1  -3  26    9.19    5.27
   1  -3 -26   10.80    7.44
   1   3 -26    3.12    7.30
  -1  -3  26    4.31    8.61
   1  -3 -26    9.00    3.97
   1  -3 -24  458.71   30.93
   1   3 -24  509.83   36.63
  -1  -3  24  446.22   25.24
  -1   3  24  522.99   29.27
  -1   3  24  517.49   33.74
   1  -3 -24  490.40   15.89
  -1  -3  24  450.84   38.17
  -1  -3  24  455.68   18.11
   1   3 -24  467.75   34.85
   1  -3 -24  494.40   33.09
   1   3 -24  447.27   28.53
   1  -3 -22   69.40   14.84
  -1  -3  22   52.85    8.90
   1  -3 -22   49.64   10.67
  -1   3  22   56.92   12.09
  -1   3  22   38.20    9.32
   1   3 -22   59.35   13.21
   1   3 -22   50.52   10.30
   1   3 -22   41.80   11.05
   1  -3 -22   48.38   10.91
  -1  -3  22   48.64    6.88
   1  -3 -22   57.55    8.34
  -1  -3  22   40.57   14.47
  -1  -3  22   49.90    5.35
   1  -3 -20  112.35   16.53
   1   3 -20  101.43   15.21
  -1  -3  20   98.15   10.95
  -1   3  20   98.67   13.46
  -1   3  20  109.20   15.64
   1  -3 -20   98.75   13.39
  -1  -3  20  116.20   20.68
  -1  -3  20  102.53    8.49
   1   3 -20   85.61   13.76
  -1  -3  20   96.23    6.50
   1  -3 -20   95.64   14.30
  -1  -3  20  100.82   17.55
   1   3 -20  103.33   12.94
  -1  -3  20   92.55   16.49
   1  -3 -18  308.18   25.55
   1   3 -18  277.62   23.67
  -1  -3  18  277.50   16.60
  -1   3  18  270.92   20.29
  -1   3  18  275.57   23.70
   1  -3 -18  242.96   19.70
   1   3 -18  272.67   21.74
  -1  -3  18  286.67   24.00
  -1  -3  18  256.65   25.50
  -1  -3  18  258.95   23.36
   1   3 -18  299.12   20.34
   1  -3 -18  265.54   21.63
   1  -3 -16  295.38   23.42
  -1   3  16  298.33   22.97
   1   3 -16  307.28   23.02
  -1   3  16  294.45   20.72
  -1  -3  16  278.86   15.28
   1  -3 -16  265.39   18.96
   1   3 -16  270.58   20.29
   1   3 -16  305.53   19.18
  -1  -3  16  290.48   24.94
   1  -3 -16  283.05   20.71
  -1  -3  16  285.63   22.40
   1  -3 -14 1695.74   51.69
  -1  -3  14 1542.17   32.02
   1   3 -14 1674.11   49.06
  -1   3  14 1705.10   48.14
  -1   3  14 1640.91   50.91
  -1   3  14 1569.51   28.74
  -1  -3  14 1626.53   52.31
   1  -3 -14 1686.29   45.80
  -1  -3  14 1544.75   47.91
   1   3 -14 1563.50   44.29
   1  -3 -14 1620.09   46.30
   1  -3 -12  553.83   28.04
  -1   3  12  500.09   27.43
   1   3 -12  573.10   26.91
  -1  -3  12  537.28   16.67
  -1   3  12  589.19   28.31
  -1   3  12  527.42   18.53
   1   3 -12  531.11   23.66
   1  -3 -12  558.65   25.09
  -1  -3  12  538.74   26.82
  -1  -3  12  532.63   27.96
   1  -3 -12  551.11   24.04
   1  -3 -10 1159.03   37.66
  -1   3  10 1172.58   39.25
   1   3 -10 1227.72   35.97
  -1   3  10 1068.23   37.71
  -1   3  10 1114.72   29.00
   1   3 -10 1105.90   30.38
   1  -3 -10 1161.80   32.57
  -1  -3  10 1152.10   34.72
   1  -3 -10 1169.28   34.96
  -1  -3   8  735.12   22.81
   1  -3  -8  765.02   28.38
   1   3  -8  712.29   10.36
  -1   3   8  700.13   27.71
   1   3  -8  816.02   26.90
  -1   3   8  727.08   31.22
  -1   3   8  725.25   25.30
   1   3  -8  805.43   23.98
   1   3  -8  759.31   21.91
  -1  -3   8  741.97   26.19
  -1  -3   6   53.39    6.64
  -1   3   6   44.19   10.29
  -1  -3   6   54.32    3.62
  -1   3   6   56.17    7.49
   1   3  -6   65.96    8.06
   1  -3  -6   51.82    8.07
  -1  -3   4  597.10   19.87
   1  -3  -4  612.18   14.18
  -1  -3   4  577.92   17.22
  -1   3   4  531.80   25.53
  -1   3   4  625.22   18.05
   1  -3  -4  598.01   16.70
   1  -3  -4  569.14   20.83
   1   3  -4  647.98   24.70
  -1   3   4  526.11   22.62
  -1   3   4  631.18   18.38
  -1  -3   2  204.58    9.58
  -1   3   2  216.51    8.92
  -1   3   2  203.33   14.59
   1  -3  -2  234.72   10.61
   1  -3  -2  217.38   11.79
  -1   3   2  222.54   12.57
   1  -3   0  110.84    3.58
  -1   3   0  125.61    9.69
  -1  -3   0  109.27    6.69
  -1   3   0  119.01    4.85
  -1  -3   0  110.43    7.43
  -1   3   0  104.57    9.96
   1   3   0  124.01    9.62
  -1  -3  -2   84.42    5.24
   1   3   2   89.04    6.97
  -1  -3  -2   79.68    5.48
  -1   3  -2   94.98    7.23
  -1  -3  -2   81.99    7.19
   1   3   2   89.15    8.47
  -1  -3  -4   48.84    4.82
   1   3   4   51.77    6.78
  -1   3  -4   53.46    5.25
  -1   3  -4   54.51    4.88
   1   3   4   46.77    6.97
  -1   3  -4   43.35    8.28
   1   3   4   50.57    8.28
  -1  -3  -4   50.83    7.03
  -1   3  -6  214.52   13.73
   1   3   6  228.55   14.27
   1  -3   6  207.01    9.65
  -1  -3  -6  204.17   10.61
   1   3   6  193.11   13.39
  -1   3  -6  221.09   11.46
   1  -3   8    4.93    3.06
   1  -3   8    1.43    2.95
  -1  -3  -8    1.47    4.55
   1   3   8    3.82    6.21
   1   3   8    4.73    6.59
  -1   3  -8    4.39    3.80
   1   3   8    3.56    3.51
  -1   3  -8    1.18    5.66
  -1   3  -8    3.13    4.55
  -1   3  -8   -0.37    4.79
   1  -3   8    2.64    3.18
   1  -3  10  459.12   14.25
   1  -3  10  472.20   15.99
   1   3  10  475.58   25.21
   1   3  10  463.59   23.91
  -1   3 -10  492.17   21.19
  -1   3 -10  459.71   18.62
  -1   3 -10  482.68   22.58
  -1   3 -10  512.66   25.26
   1  -3  10  482.73   24.42
   1  -3  10  491.69   20.03
  -1  -3 -10  477.59   23.11
   1  -3  12   23.99    4.39
  -1  -3 -12   27.00    7.55
   1   3  12   32.76    9.97
   1   3  12   35.04    8.24
  -1   3 -12   31.12    7.11
  -1   3 -12   22.66    6.92
  -1   3 -12   31.31    7.72
  -1   3 -12   26.77    4.83
   1  -3  12   27.93    6.65
   1  -3  12   25.21    8.00
  -1  -3 -12   30.50    6.16
   1  -3  14  332.27   13.72
  -1  -3 -14  351.80   22.87
   1   3  14  364.35   21.91
  -1   3 -14  384.43   22.74
   1   3  14  406.60   25.11
  -1   3 -14  339.50   13.56
  -1   3 -14  374.29   21.75
   1  -3  14  356.73   25.53
  -1   3 -14  361.70   15.56
   1   3  14  325.95   12.21
   1  -3  14  351.10   21.86
  -1  -3 -14  343.77   21.56
  -1   3 -14  365.56   22.85
  -1  -3 -16  284.99   21.97
   1  -3  16  261.75   13.25
  -1   3 -16  279.99   20.88
   1   3  16  278.23   19.59
   1  -3  16  251.73   13.75
   1   3  16  290.10   22.36
  -1   3 -16  280.81   15.06
  -1  -3 -16  269.27   20.90
  -1  -3 -16  259.50   17.16
  -1   3 -16  274.98   21.41
   1  -3  16  284.82   24.54
   1  -3  16  281.32   22.92
   1  -3  16  262.45   20.68
   1   3  16  239.96   11.31
  -1  -3 -18  462.70   29.48
   1  -3  18  391.42   16.51
   1   3  18  430.96   23.79
   1  -3  18  411.90   18.70
  -1   3 -18  453.36   28.48
  -1  -3 -18  429.81   27.64
  -1   3 -18  403.88   28.08
  -1   3 -18  422.13   22.52
   1  -3  18  443.84   31.01
  -1  -3 -18  406.78   24.36
   1  -3  18  421.08   13.32
  -1   3 -18  440.10   20.60
   1  -3  18  401.57   26.99
  -1  -3 -18  431.09   22.43
   1  -3  18  447.22   33.12
  -1  -3 -20  147.51   18.27
   1  -3  20  138.96   11.91
  -1   3 -20  133.39   17.08
   1   3  20  142.14   14.61
   1  -3  20  130.31   19.16
  -1   3 -20  133.18   14.02
  -1   3 -20  134.15   18.20
  -1  -3 -20  126.45   14.72
   1   3  20  139.76    7.22
   1  -3  20  135.70    8.89
  -1  -3 -20  137.50   13.34
  -1   3 -20  145.12   12.60
  -1  -3 -22  199.56   21.82
  -1   3 -22  184.78   20.49
   1  -3  22  169.48   14.11
   1   3  22  148.10   14.86
  -1  -3 -22  146.43   17.36
   1  -3  22  167.86   10.71
  -1   3 -22  175.24   21.81
  -1   3 -22  164.42   16.49
  -1  -3 -22  157.36   13.97
  -1  -3 -22  166.02   18.24
   1  -3  22  140.87   21.29
   1   3  22  157.41    8.28
  -1  -3 -24   80.65   13.56
  -1  -3 -24   97.37   16.18
   1   3  24   95.12   13.55
   1   3  24   94.81   12.37
   1  -3  24   71.66   10.17
  -1   3 -24   77.79   14.24
  -1  -3 -24   89.98    7.69
  -1  -3 -24   81.39    5.57
   1  -3  24   86.47    8.69
  -1   3 -24   96.92   13.36
   1  -3  24   73.07   17.02
   1  -3  24   76.91   16.68
   1   3  24   81.47    6.68
  -1  -3 -24   79.06   14.01
  -1  -3 -26   68.11   14.90
   1  -3  26   41.97    7.10
  -1  -3 -26   46.68    6.12
  -1  -3 -26   44.53    4.46
   1  -3  26   65.49   17.33
  -1  -3 -26   47.59   10.47
   1   3  26   53.61    6.05
   1  -3  26   41.48    6.96
   1  -3  26   42.17   14.42
  -1   3 -26   53.80   11.04
   1   3  26   57.97   12.28
   1   3  26   70.64   11.53
   1  -3  26   41.65    8.40
  -1  -3 -26   57.93   11.94
  -1   3 -26   34.22   10.77
  -1   3 -28   14.01    7.58
   1   3  28   17.75    7.03
  -1  -3 -28   -9.33    5.96
  -1   3 -28   11.36    6.71
   1  -3  28   16.57    6.15
  -1  -3 -28   18.39    4.39
  -1  -3 -28   16.78   10.87
   1  -3  28    7.94    9.19
   1  -3  28   16.70    6.46
  -1   3 -28    2.46    7.70
   1  -3  28   28.85   14.75
   1   3  28   12.60    4.20
  -1   3 -30  101.39    8.41
  -1   3 -30   70.40   14.23
   1   3  30  109.34   10.16
  -1   3 -30   98.33    8.97
  -1   3 -30   96.76    8.63
  -1  -3 -30   99.82    8.95
   1   3  30   94.43   10.08
  -1  -3 -30   99.05    8.37
  -1   3 -30   89.82    7.15
  -1  -3 -30   83.22   15.01
   1   3  30   85.34   14.73
  -1   3 -30   98.27   17.81
   1  -3  30   97.78   10.63
   1   3  30  105.83   10.12
  -1  -3 -30   98.88    8.94
   1  -3  30  100.05   10.81
  -1  -3 -30   84.69   15.64
   1  -3  30  107.21   22.67
  -1  -3 -30   90.21   17.01
   1   3  30   88.79    7.90
  -1   3 -32  257.20   25.59
  -1  -3 -32  242.81   11.06
  -1   3 -32  266.78   14.12
  -1   3 -32  253.06   14.36
   1   3  32  258.43   17.19
  -1   3 -32  264.23   15.02
  -1  -3 -32  275.48   15.16
   1   3  32  239.21   15.91
  -1  -3 -32  245.91   14.03
  -1  -3 -32  276.60   28.17
   1   3  32  253.91   25.85
  -1   3 -32  238.24   12.12
  -1   3 -32  312.84   32.27
  -1  -3 -32  245.59   14.46
   1  -3  32  252.86   16.99
   1   3  32  250.53   15.91
   1  -3  32  220.92   12.58
  -1  -3 -32  215.26   26.52
  -1  -3 -32  254.91   27.53
   1  -3  32  301.87   36.91
  -1   3 -34  733.09   24.01
  -1  -3 -34  729.60   19.99
  -1   3 -34  716.66   24.59
  -1   3 -34  704.57   25.46
   1   3  34  727.86   29.29
  -1  -3 -34  733.46   25.52
   1   3  34  690.47   27.58
  -1  -3 -34  686.92   24.17
  -1   3 -34  778.02   52.71
  -1   3 -34  686.78   20.89
  -1  -3 -34  675.16   44.16
   1   3  34  722.16   44.06
   1  -3  34  715.68   23.15
   1   3  34  733.07   27.77
   1  -3  34  731.52   28.99
  -1  -3 -34  702.11   24.95
  -1  -3 -34  653.44   47.55
  -1  -3 -34  651.58   42.90
   1  -3  34  695.70   56.56
   1   3  36   26.73    7.50
  -1   3 -36   31.58    6.83
  -1  -3 -36   33.64    6.27
   1   3  36   19.58    7.30
  -1  -3 -36   24.50    6.00
   1   3  36   30.00    8.31
  -1   3 -36   24.43    6.68
  -1   3 -36   26.96    6.59
  -1  -3 -36   23.98    6.03
   1   3  36   33.30   11.09
  -1   3 -36   28.65    5.32
  -1  -3 -36   36.00   10.22
  -1   3 -36   53.93   13.80
  -1   3 -36   33.83    6.11
  -1  -3 -36   30.21    6.64
   1  -3  36   23.60    7.76
   1   3  36   25.88    6.99
   1  -3  36   31.84    6.09
  -1  -3 -36   21.30   11.58
   1  -3  36   61.12   19.72
   1   3  38  212.98   15.72
  -1   3 -38  227.57   15.29
  -1  -3 -38  217.72   14.95
  -1   3 -38  234.75   15.92
  -1  -3 -38  231.67   15.14
   1   3  38  241.10   17.58
   1   3  38  215.93   17.21
  -1   3 -38  210.44   13.04
  -1   3 -38  221.53   12.74
   1  -3  38  237.48   14.72
   1  -3  38  231.80   17.46
   1   3  38  228.98   16.48
   1  -3  38  210.80   15.38
   1   3  40   55.02    9.32
   1   3  40   50.27    9.19
  -1   3 -40   42.46    7.92
  -1   3 -40   48.30    8.41
  -1  -3 -40   50.87    8.05
  -1  -3 -40   53.50    8.49
   1   3  40   44.89    9.33
  -1   3 -40   52.02    6.72
  -1   3 -40   40.40    6.76
   1   3  40   49.08    7.68
   1   3  40   58.49    9.29
   1  -3  40   57.59    7.77
   1  -3  40   46.37    8.30
   1   3  42   11.33    6.76
  -1   3 -42    8.07    4.19
   1   3  42    5.61    4.51
  -1   3 -42   11.45    4.72
   1   3  42   15.39    7.04
  -1   3 -42    6.76    4.95
  -1  -3 -42    6.40    5.55
  -1   3 -42   10.28    5.66
   1   3  42   11.75    6.39
   1  -3  42    8.28    6.65
  -1  -3 -42    6.38    4.34
   1  -3  42    4.22    3.69
   1  -3  42    8.08    5.23
   1   3  44   89.30   10.56
  -1   3 -44   82.56    8.33
  -1   3 -44   81.27    7.34
   1   3  44   93.17    9.10
   1   3  44   80.23   10.10
  -1   3 -44   86.49    9.53
  -1  -3 -44   88.09    9.08
  -1   3 -44   73.97    8.95
  -1  -3 -44   89.49    9.80
   1  -3  44   79.19   10.92
   1  -3  44   76.20   10.57
  -1   3 -44   75.30    7.17
   1  -3  44   75.84    7.70
  -1   3 -44   82.52    9.08
  -1  -3 -44   73.52   13.80
   1  -3  44   67.73    7.73
   1   3  46    2.94    3.73
  -1   3 -46    0.44    3.55
  -1   3 -46    2.36    2.71
  -1   3 -46    8.03    4.92
   1  -3  46    1.19    5.50
   1  -3  46    2.77    5.43
  -1  -3 -46    7.54    4.59
   1   3  46    3.19    4.63
  -1  -3 -46    3.48    3.71
  -1  -3 -46    1.65    3.47
  -1   3 -46   -0.07    3.09
   1  -3  46    0.71    3.78
  -1   3 -46    5.96    4.43
   1  -3  46    0.98    3.90
   1   3  46    2.65    5.25
  -1   3 -48   30.11    4.68
  -1   3 -48   25.06    3.44
   1   3  48   27.26    4.70
   1  -3  48   25.58    6.32
  -1  -3 -48   31.24    4.75
  -1   3 -48   31.65    5.59
   1   3  48   32.49    5.84
  -1  -3 -48   27.54    5.27
   1  -3  48   26.80    6.04
  -1   3 -48   21.97    3.26
   1  -3  48   20.92    3.73
  -1   3 -48   23.91    4.78
   1   3  48   29.24    6.00
   1  -3  48   31.69    5.18
   1  -3  50    1.62    3.32
   1   3  50    1.05    2.34
  -1   3 -50    5.93    2.85
   1   3  50   -3.59    2.65
   1   3  50    2.27    3.30
   1  -3  50    0.61    2.64
   1   3  50   -1.68    3.34
  -1   3 -50   -3.10    2.88
   1  -3  50    2.39    3.87
   1  -3  50   -0.47    3.87
  -1  -3 -50   -0.44    3.13
   1  -3  52    1.85    2.19
  -1  -3 -52    3.48    2.37
   1   3  52    4.16    2.68
   1  -3  52    0.79    2.45
  -1  -3 -52    3.70    2.35
  -1  -4  51  107.83    7.03
   1  -4 -51  108.41    6.60
  -1  -4  51  102.47    7.14
  -1  -4  51   94.01    6.20
  -1   4  51  105.62    5.90
  -1  -4  51   95.45    5.28
  -1   4  51  114.60    6.66
  -1  -4  49  105.11    8.92
  -1   4  49  106.67    6.34
   1  -4 -49  118.44    8.26
   1   4 -49  102.22    6.60
  -1  -4  49  108.44    9.02
   1  -4 -49  104.20    6.41
   1   4 -49  110.10    5.71
   1   4 -49   96.25    5.15
   1   4 -49  120.78    7.41
  -1   4  49  126.72    8.70
  -1   4  49  106.20    7.67
  -1  -4  49  113.98    7.49
   1   4 -47   48.81    5.83
   1   4 -47   56.49    5.48
  -1  -4  47   52.16    7.91
   1  -4 -47   45.98    5.74
  -1  -4  47   50.69    7.98
   1  -4 -47   53.76    6.91
  -1   4  47   49.34    6.03
   1   4 -47   53.13    6.32
   1   4 -47   47.11    5.32
   1   4 -47   59.05    5.59
  -1  -4  47   50.77    5.23
  -1  -4  47   44.81    5.12
  -1   4  47   55.26    7.24
  -1   4  45  131.37   11.36
  -1   4  45  126.90   10.39
   1   4 -45  130.37   11.15
   1  -4 -45  123.72   10.43
   1  -4 -45  124.70    9.85
  -1  -4  45  129.64   12.56
   1   4 -45  126.42   10.20
   1   4 -45  136.52    9.72
   1   4 -45  120.93    8.42
  -1   4  45  120.43    8.22
   1   4 -45  132.26    9.55
  -1  -4  45  130.35    9.50
  -1  -4  45  111.29    8.24
  -1   4  43    4.39    5.39
   1   4 -43   -0.09    4.80
   1  -4 -43    0.99    3.93
   1   4 -43   -3.38    4.95
  -1   4  43   -1.82    4.44
   1  -4 -43    3.81    4.34
  -1   4  43   -0.72    3.74
   1   4 -43    1.02    3.94
   1   4 -43    5.71    3.55
  -1  -4  43   -4.11    5.01
   1   4 -43    3.06    4.06
  -1  -4  43    1.28    4.09
  -1   4  41   65.29    9.36
  -1   4  41   68.77    9.99
   1   4 -41   69.44    9.30
   1  -4 -41   68.52    8.79
   1   4 -41   54.88    7.73
  -1   4  41   65.11    9.20
   1  -4 -41   61.89    8.13
  -1   4  41   64.73    7.79
   1   4 -41   62.02    7.10
   1   4 -41   58.45    7.47
  -1  -4  41   67.46    8.50
  -1   4  41   66.71    9.82
  -1  -4  41   75.71   10.64
   1  -4 -41   55.88   14.56
  -1  -4  41   63.57    8.54
   1  -4 -39  200.81   11.12
  -1   4  39  173.34   14.18
   1   4 -39  203.71   13.76
  -1   4  39  162.32    9.94
   1   4 -39  178.13   13.57
  -1   4  39  181.74   15.52
   1   4 -39  174.48   13.60
  -1   4  39  186.09   14.75
   1  -4 -39  179.17   13.35
   1  -4 -39  188.34   13.73
  -1   4  39  175.70   12.02
   1   4 -39  175.14   11.47
   1   4 -39  173.02   11.46
  -1  -4  39  172.26   13.31
  -1  -4  39  189.22   16.08
  -1   4  39  200.47   15.78
   1  -4 -39  191.58   14.05
  -1  -4  39  181.05   29.71
   1  -4 -39  169.00   24.35
   1   4 -37  104.60   10.00
   1  -4 -37  108.41    8.09
  -1   4  37  103.60   11.25
   1   4 -37  104.90   11.02
   1   4 -37   96.13   10.20
   1  -4 -37  112.05   10.72
   1  -4 -37   93.10   10.03
  -1   4  37   98.66   10.89
  -1   4  37  111.92   12.64
   1   4 -37  105.86    9.03
   1  -4 -37  106.39   10.72
  -1  -4  37  106.08   10.76
  -1  -4  37  104.81   12.71
  -1   4  37  113.10   12.18
  -1  -4  37  101.74   24.41
   1  -4 -37   91.49   17.98
  -1   4  35   61.99    8.62
   1   4 -35   11.84   11.33
   1  -4 -35   54.09    5.92
   1   4 -35   77.41    8.50
   1  -4 -35   61.00    8.32
  -1   4  35   64.32    7.54
   1   4 -35   64.53    8.34
   1   4 -35   60.23    8.17
   1  -4 -35   55.06    7.77
  -1   4  35   61.23    8.92
  -1   4  35   75.89   10.14
   1  -4 -35   71.68   13.76
  -1   4  35   80.82   15.41
  -1  -4  35   56.79   13.97
   1   4 -35   55.67    6.88
   1  -4 -35   66.52    8.52
  -1   4  35   65.58    9.69
  -1  -4  35   54.25    8.53
  -1  -4  35   57.18   10.47
  -1  -4  35   57.31   19.26
   1  -4 -35   65.88   16.70
   1  -4 -35   78.74   16.84
   1   4 -33  419.49   17.64
   1   4 -33  412.23   35.03
   1  -4 -33  401.04   13.47
   1   4 -33  389.95   17.71
  -1   4  33  414.30   20.09
  -1   4  33  396.43   16.17
   1  -4 -33  405.82   18.02
   1   4 -33  410.67   18.49
  -1   4  33  415.49   21.22
   1  -4 -33  408.21   18.70
  -1  -4  33  436.61   38.86
   1   4 -33  386.61   15.59
  -1   4  33  414.48   36.53
   1  -4 -33  413.15   32.58
  -1   4  33  406.12   21.26
  -1  -4  33  419.24   22.39
   1  -4 -33  422.24   18.94
  -1  -4  33  409.86   18.90
   1  -4 -33  348.31   34.35
   1  -4 -33  389.41   35.58
  -1  -4  33  413.50   43.23
  -1  -4  33  414.98   21.58
   1   4 -31  292.50   30.89
   1   4 -31  257.15   13.02
   1  -4 -31  232.53   13.09
  -1   4  31  225.97   11.90
   1  -4 -31  240.91   13.76
  -1   4  31  236.82   14.38
   1   4 -31  242.40   12.88
   1   4 -31  220.52   13.32
  -1   4  31  240.46   15.21
   1  -4 -31  235.07   24.89
   1   4 -31  250.37   30.57
  -1   4  31  245.35   27.17
  -1   4  31  244.21   16.24
   1  -4 -31  229.13   13.70
   1  -4 -31  251.54   14.42
   1   4 -31  251.65   12.70
  -1  -4  31  242.82   16.87
   1  -4 -31  248.73   28.04
   1  -4 -31  220.58   26.26
  -1  -4  31  233.70   32.59
  -1  -4  31  236.36   16.21
  -1  -4  31  216.49   32.93
   1   4 -29   53.25    7.16
   1   4 -29   50.62   12.50
   1   4 -29   66.77    6.56
   1   4 -29   61.72    6.79
   1  -4 -29   65.25    7.14
   1  -4 -29   68.38    7.36
  -1  -4  29   58.93    8.93
   1   4 -29   59.92    6.17
   1  -4 -29   69.85    8.05
  -1   4  29   69.20    8.53
   1  -4 -29   62.36    6.83
  -1  -4  29   68.65   19.27
  -1  -4  29   64.90   16.64
   1  -4 -29   68.20   15.57
   1  -4 -29   72.05   15.46
  -1  -4  29   61.54    9.16
  -1   4  29   74.68   15.00
   1  -4 -29   64.38   12.17
   1   4 -29   61.52   15.33
   1   4 -27 1074.08   55.99
  -1   4  27 1255.63   56.39
   1   4 -27 1302.55   64.02
   1  -4 -27 1167.41   51.77
   1  -4 -27 1157.52   54.95
  -1  -4  27 1161.19   31.56
  -1  -4  27 1162.98   66.63
   1  -4 -27 1181.03   27.92
   1  -4 -25  257.11   23.41
  -1   4  25  277.31   26.09
   1   4 -25  254.80   27.63
  -1   4  25  291.48   23.56
   1  -4 -25  260.83   12.73
  -1  -4  25  228.54   28.99
  -1  -4  25  276.01   14.92
   1   4 -25  273.94   28.65
   1  -4 -25  249.12   24.79
   1  -4 -25  260.99   19.26
   1  -4 -23  974.43   43.21
   1  -4 -23 1109.18   55.17
  -1   4  23 1080.49   43.97
   1   4 -23 1104.10   53.63
  -1   4  23 1044.03   48.30
   1  -4 -23 1009.56   23.11
   1   4 -23  972.26   49.70
  -1  -4  23  978.52   20.46
  -1  -4  23  994.99   55.12
  -1  -4  23  999.41   26.40
   1  -4 -23 1004.47   49.60
   1  -4 -23  993.45   37.89
  -1  -4  23 1016.86   53.48
   1  -4 -21  440.55   27.73
   1  -4 -21  498.54   35.50
  -1   4  21  481.49   31.68
  -1   4  21  498.35   29.59
   1   4 -21  500.48   34.99
   1  -4 -21  449.82   14.42
  -1  -4  21  477.13   34.61
  -1  -4  21  442.39   35.14
   1   4 -21  447.89   31.96
  -1  -4  21  521.00   39.66
  -1  -4  21  439.14   13.35
   1  -4 -21  449.91   31.74
   1  -4 -19  179.32   21.28
   1   4 -19  158.79   19.56
  -1   4  19  190.88   18.49
  -1   4  19  171.65   18.95
   1  -4 -19  157.33   16.25
  -1  -4  19  181.74    8.28
  -1  -4  19  163.17   22.65
   1   4 -19  163.14   18.45
  -1  -4  19  180.09   21.22
   1  -4 -19  180.25   19.79
   1  -4 -17  395.87   28.81
   1   4 -17  382.61   27.49
  -1   4  17  398.65   26.47
  -1   4  17  340.98   25.05
   1  -4 -17  320.34   21.41
   1  -4 -17  367.01   25.72
   1   4 -17  361.09   25.50
  -1  -4  17  393.05   28.40
  -1  -4  17  366.18   29.59
   1  -4 -15  279.47   23.49
  -1   4  15  278.09   22.19
   1   4 -15  302.35   23.23
  -1   4  15  283.91   22.31
  -1   4  15  278.46   14.57
   1   4 -15  259.82   19.87
   1  -4 -15  256.96   20.45
  -1  -4  15  262.96   21.93
   1  -4 -15  262.10   20.58
  -1  -4  15  264.86   23.64
   1  -4 -13  271.75   21.90
   1   4 -13  281.72   21.12
  -1   4  13  262.95   21.62
  -1   4  13  246.47   20.30
  -1   4  13  253.25   14.55
  -1  -4  13  287.33   20.88
   1   4 -13  277.09   18.68
   1  -4 -13  258.98   19.21
  -1  -4  13  247.37   13.25
   1  -4 -13  264.36   18.85
   1  -4 -11  448.54   26.04
  -1   4  11  486.75   28.91
  -1   4  11  400.47   24.24
   1   4 -11  411.78   24.44
  -1   4  11  437.16   20.17
   1  -4 -11  434.25   23.31
  -1  -4  11  439.97   24.14
   1  -4 -11  465.05   23.26
   1  -4 -11  448.22   24.88
  -1  -4   9  165.37   12.56
   1  -4  -9  169.77   15.76
  -1   4   9  174.01   18.23
  -1   4   9  154.35   14.20
   1   4  -9  158.33    5.48
  -1  -4   9  151.64    6.67
   1   4  -9  178.06   15.54
   1   4  -9  172.46   13.54
  -1   4   9  172.92   13.90
   1  -4  -9  180.11   13.79
  -1  -4   9  167.92   14.56
   1  -4  -9  174.39   14.62
  -1  -4   7   83.99    9.29
  -1  -4   7   79.36    3.38
  -1   4   7   85.80   13.92
   1   4  -7   79.85    5.82
  -1   4   7   72.37    8.75
  -1  -4   7   76.19    8.48
   1   4  -7   82.51   10.23
   1   4  -7   83.95   10.35
  -1   4   7   80.02   10.98
   1  -4  -7   83.34    9.86
   1  -4  -7   76.23    7.56
   1  -4  -7   72.25   10.18
   1  -4  -5 1398.59   23.80
  -1  -4   5 1410.74   34.94
  -1   4   5 1337.93   29.86
  -1   4   5 1308.97   44.96
   1   4  -5 1298.18   26.97
  -1  -4   5 1373.30   29.59
   1   4  -5 1482.40   40.69
  -1   4   5 1346.73   41.33
   1  -4  -5 1374.22   37.12
   1  -4  -5 1459.98   28.15
   1  -4  -5 1370.66   28.09
   1  -4  -3 2152.91   31.37
  -1  -4   3 1987.67   33.01
  -1   4   3 2063.11   31.39
  -1   4   3 2065.26   49.77
   1  -4  -3 2058.17   41.55
   1  -4  -3 2188.27   35.36
   1   4  -3 2145.32   51.37
  -1   4   3 1997.50   50.95
  -1   4   1    3.49    1.92
   1   4  -1    3.28    2.68
  -1  -4   1    2.95    3.24
  -1   4   1    1.25    2.04
   1   4  -1   -0.71    5.47
  -1   4   1    4.70    6.11
   1   4  -1    0.96    4.83
  -1   4   1    3.69    4.07
  -1  -4  -1 2105.13   23.10
   1   4   1 1940.99   32.81
   1  -4   1 1945.63   20.54
  -1   4  -1 2093.56   39.39
  -1  -4  -1 2067.91   28.50
  -1  -4  -1 2023.93   36.51
   1   4   1 2097.12   42.95
  -1   4  -1 2113.95   47.20
   1   4   3   13.31    5.17
  -1   4  -3    7.72    3.68
  -1  -4  -3    9.12    3.00
  -1  -4  -3    7.04    2.45
   1   4   3    7.35    6.52
  -1  -4  -3    7.13    2.13
  -1  -4  -3   10.41    4.74
  -1   4  -3    6.59    6.94
   1   4   3    8.54    5.64
   1   4   3    6.05    6.32
   1   4   5  880.79   33.20
  -1  -4  -5  902.57   20.89
  -1   4  -5 1065.03   22.28
   1   4   5  885.27   28.90
   1   4   5  994.69   30.90
   1   4   5 1044.13   35.68
  -1   4  -5  933.31   34.42
  -1  -4  -5 1033.91   30.46
  -1   4  -7   37.63    8.62
   1   4   7   42.35    8.27
  -1   4  -7   32.36    7.55
  -1   4  -7   35.16    8.58
   1  -4   7   35.14    5.20
   1   4   7   28.52    8.09
  -1   4  -7   39.91    6.23
   1   4   7   37.96    8.31
   1  -4   9    5.16    3.06
  -1  -4  -9    4.16    4.88
   1  -4   9    6.16    2.82
   1  -4   9    2.52    0.83
   1   4   9   11.05    7.04
   1   4   9    2.08    6.07
  -1   4  -9    8.64    4.70
  -1   4  -9    5.33    5.50
  -1   4  -9    5.61    5.47
   1   4   9    7.97    4.66
  -1   4  -9    2.69    4.34
   1  -4   9    7.37    3.90
  -1  -4  -9    7.03    3.56
   1  -4  11  157.87    8.55
   1  -4  11  143.99   10.67
   1  -4  11  130.13    5.59
  -1   4 -11  158.03   13.32
   1   4  11  151.95   15.77
   1   4  11  171.48   16.37
  -1   4 -11  165.38   15.58
  -1   4 -11  146.26   12.03
  -1   4 -11  157.27   15.73
  -1  -4 -11  142.81   14.71
  -1  -4 -11  159.11   14.10
  -1  -4 -11  153.23   13.75
   1  -4  11  159.41   13.21
  -1  -4 -13   -1.06    6.00
   1  -4  13    3.98    3.20
   1  -4  13    3.86    3.19
   1   4  13   -4.48    6.33
   1   4  13    2.55    6.31
   1  -4  13    6.54    2.16
  -1   4 -13   -0.89    4.98
  -1   4 -13    2.42    6.92
  -1   4 -13    2.89    3.74
   1  -4  13    5.54    5.75
  -1  -4 -13   -0.24    4.86
   1  -4  13   -3.24    4.40
   1  -4  13    1.93    7.46
   1  -4  15  108.69    7.45
  -1  -4 -15  117.18   15.09
   1   4  15  125.98   15.65
  -1   4 -15  124.95   14.26
   1   4  15  119.14   14.37
   1  -4  15  110.44    7.49
  -1   4 -15  122.30   14.75
  -1   4 -15  119.58    9.75
   1  -4  15  117.64   14.00
  -1  -4 -15  118.25   14.10
   1  -4  15  113.00   16.57
  -1  -4 -17  185.84   19.59
   1  -4  17  182.47    9.60
  -1   4 -17  225.71   20.43
   1   4  17  215.39   18.75
   1  -4  17  181.34   10.37
  -1   4 -17  176.67   18.54
   1  -4  17  183.47   22.38
   1  -4  17  171.23   19.87
   1  -4  17  177.05   18.73
  -1  -4 -17  180.94   16.14
  -1  -4 -17  177.28   18.47
  -1  -4 -19  129.15   17.26
   1   4  19  130.94   14.94
  -1   4 -19  129.06   16.57
   1  -4  19  120.90    9.68
  -1   4 -19  129.91   17.00
  -1   4 -19  101.18   11.76
  -1  -4 -19  125.40   14.76
   1  -4  19  133.97   21.46
   1  -4  19  122.52   16.38
  -1  -4 -19  125.17   16.54
  -1  -4 -19  128.55   14.35
   1  -4  19  127.39   19.29
  -1   4 -21  161.64   20.05
  -1  -4 -21  156.34   20.11
  -1   4 -21  174.30   19.86
   1   4  21  153.47   16.34
  -1  -4 -21  154.44    9.07
   1  -4  21  153.42   21.76
  -1  -4 -21  169.34   17.76
   1  -4  21  137.49   17.52
  -1   4 -21  129.84   13.90
   1  -4  21  147.30    9.70
  -1  -4 -21  152.94   15.35
  -1  -4 -23 1144.50   47.59
  -1   4 -23 1239.62   54.21
  -1  -4 -23 1368.04   59.33
   1   4  23 1319.01   45.83
   1   4  23 1244.36   49.86
  -1   4 -23 1375.91   57.69
  -1  -4 -23 1265.47   26.19
   1  -4  23 1235.23   62.56
  -1  -4 -23 1262.13   50.25
   1  -4  23 1252.38   28.27
  -1  -4 -23 1266.75   44.50
  -1  -4 -25  773.09   41.11
  -1   4 -25  879.98   47.21
  -1  -4 -25  965.73   52.05
  -1   4 -25  948.95   50.23
   1   4  25  859.28   42.66
   1   4  25  886.31   39.09
  -1  -4 -25  861.04   23.25
  -1  -4 -25  849.56   36.46
   1  -4  25  818.61   24.18
   1  -4  25  842.77   53.28
   1  -4  25  865.21   54.82
  -1  -4 -25  834.33   43.34
  -1  -4 -27  115.61   16.22
  -1   4 -27  114.13   18.54
  -1   4 -27  127.74   19.52
   1   4  27  130.26   15.65
   1   4  27  133.69   17.68
  -1  -4 -27  141.16   21.56
  -1  -4 -27  122.00    9.68
  -1  -4 -27  115.20    7.71
   1  -4  27  114.74   10.92
   1  -4  27  111.69   22.47
   1  -4  27  116.29   23.36
   1  -4  27  117.25   10.64
  -1  -4 -27   96.17   15.58
  -1   4 -29  610.54   19.07
  -1  -4 -29  588.17   38.25
  -1   4 -29  611.36   41.80
   1   4  29  606.68   23.34
  -1  -4 -29  609.11   20.96
  -1   4 -29  570.40   19.99
   1   4  29  661.56   33.10
  -1   4 -29  662.12   45.56
  -1   4 -29  584.37   17.68
   1   4  29  655.17   40.18
  -1  -4 -29  604.94   20.12
  -1  -4 -29  572.79   16.74
   1   4  29  606.89   23.23
   1  -4  29  601.82   24.20
  -1  -4 -29  596.67   21.41
   1  -4  29  593.93   22.86
  -1  -4 -29  597.51   41.01
   1  -4  29  621.42   52.12
   1  -4  29  582.53   49.63
   1   4  31  216.40   14.55
  -1   4 -31  207.99   24.93
  -1   4 -31  226.11   13.10
   1   4  31  221.18   15.10
  -1   4 -31  244.84   14.63
  -1  -4 -31  227.11   14.02
  -1   4 -31  200.65   12.88
  -1  -4 -31  197.84   12.19
   1   4  31  211.51   15.46
  -1   4 -31  230.63   28.45
  -1  -4 -31  192.17   23.16
  -1   4 -31  223.50   11.86
   1   4  31  230.91   24.92
  -1  -4 -31  220.20   13.45
   1   4  31  226.30   15.39
   1  -4  31  235.84   16.53
   1  -4  31  225.21   15.49
  -1  -4 -31  220.49   26.73
   1  -4  31  211.31   31.87
  -1   4 -33    7.03    4.61
   1   4  33    9.25    5.99
  -1  -4 -33    6.28    4.27
   1   4  33    4.38    5.54
  -1   4 -33    5.48    4.98
  -1  -4 -33    5.56    4.74
   1   4  33    8.23    5.07
  -1   4 -33    1.47    4.58
  -1   4 -33  -10.05    8.79
  -1  -4 -33   -3.22    7.79
  -1   4 -33    6.07    3.73
   1   4  33   -4.79   10.64
   1  -4  33   -0.71    4.03
  -1  -4 -33    9.84    4.45
   1   4  33    8.99    4.94
   1  -4  33    5.24    5.70
   1  -4  33   10.65   14.05
  -1  -4 -33   27.75    8.93
  -1  -4 -33    6.21    8.00
   1   4  35  163.34   13.74
  -1  -4 -35  164.89    9.76
  -1   4 -35  168.36   12.61
  -1   4 -35  164.38   13.08
   1   4  35  153.12   13.94
  -1  -4 -35  178.24   13.46
  -1   4 -35  177.27   13.84
   1   4  35  177.15   15.55
  -1  -4 -35  166.03   12.30
  -1   4 -35  168.26   11.28
  -1   4 -35  174.56   23.84
  -1   4 -35  156.66   11.05
  -1  -4 -35  190.27   21.69
   1   4  35  214.37   24.38
  -1  -4 -35  177.19   13.12
   1   4  35  178.02   14.85
   1  -4  35  176.49   15.61
   1  -4  35  162.78   11.47
   1  -4  35  159.75   29.28
  -1  -4 -35  150.64   23.88
  -1  -4 -35   96.48   16.91
   1   4  37   57.74    9.05
  -1  -4 -37   55.99    8.49
  -1   4 -37   48.15    8.12
   1   4  37   53.95   10.06
  -1  -4 -37   52.43    8.33
  -1   4 -37   45.11    8.15
   1   4  37   59.59    9.41
   1   4  37   48.80    8.04
  -1   4 -37   52.53    7.23
  -1   4 -37   53.30    7.35
  -1  -4 -37   56.51    8.40
   1  -4  37   54.18   10.00
   1   4  37   46.38    9.00
   1  -4  37   47.89    7.10
  -1  -4 -37   46.86    6.05
   1  -4  37   43.52   16.20
  -1  -4 -37   62.08   16.78
   1   4  39    3.77    6.09
  -1   4 -39   -2.18    5.92
  -1   4 -39   -1.45    4.50
   1   4  39    4.19    6.38
   1   4  39    1.05    5.60
  -1  -4 -39   -1.06    4.89
  -1  -4 -39    3.48    5.01
  -1   4 -39    2.38    4.31
   1   4  39    1.74    4.81
  -1   4 -39   -2.34    4.36
   1  -4  39    6.99    4.39
   1  -4  39   -2.32    6.14
  -1  -4 -39   -1.19    3.65
   1  -4  39    6.17   14.59
   1  -4  39    1.74    5.72
   1   4  41   62.62    9.41
  -1   4 -41   59.97    8.53
  -1  -4 -41   56.30    8.21
  -1  -4 -41   54.12    8.05
   1   4  41   43.82    8.65
  -1   4 -41   62.08    9.33
  -1   4 -41   66.32    7.68
  -1   4 -41   65.46    8.13
   1   4  41   53.56    7.46
  -1   4 -41   54.32    7.59
   1  -4  41   50.70    8.40
   1   4  43   92.98   10.79
  -1   4 -43   91.19    9.02
  -1   4 -43   84.86    7.80
   1   4  43   89.58    8.80
  -1  -4 -43   89.29    9.37
  -1  -4 -43  102.09   10.11
  -1   4 -43   84.28    9.83
   1   4  43   81.65    9.88
  -1   4 -43   80.33    9.24
   1  -4  43   85.62   11.18
  -1   4 -43   91.20    9.29
   1  -4  43   84.60    9.19
  -1  -4 -43   59.15   15.49
   1   4  45    2.73    5.03
   1   4  45    0.54    3.68
  -1   4 -45   -2.83    3.11
  -1   4 -45    1.11    3.75
  -1   4 -45   -1.06    4.65
  -1  -4 -45   -2.66    4.08
   1  -4  45    6.93    6.34
  -1  -4 -45    1.57    3.76
   1   4  45   -2.39    5.46
   1  -4  45    1.42    5.18
  -1   4 -45    4.78    3.23
  -1   4 -45   -1.93    4.21
   1  -4  45   -5.17    4.28
  -1   4 -47   75.06    6.24
   1   4  47   65.28    5.96
  -1   4 -47   77.94    7.11
   1  -4  47   71.69    9.05
   1  -4  47   65.59    8.50
   1   4  47   64.02    7.46
  -1  -4 -47   66.21    7.40
  -1  -4 -47   72.56    7.15
  -1   4 -47   65.22    7.21
  -1  -4 -47   58.67    5.42
  -1   4 -47   67.50    6.00
   1  -4  47   71.09    6.91
  -1   4 -47   64.10    6.52
   1   4  47   70.89    8.15
   1  -4  47   63.32    6.67
  -1   4 -49    5.63    2.82
   1   4  49    8.05    2.47
  -1   4 -49    4.82    3.24
  -1  -4 -49    6.88    3.04
  -1  -4 -49    8.76    3.70
   1   4  49   11.78    3.49
   1  -4  49    3.55    3.72
   1  -4  49    8.11    4.28
  -1   4 -49   11.14    2.56
  -1   4 -49   11.53    2.94
   1  -4  49    4.91    2.73
   1   4  49    4.94    2.90
   1   4  49    5.50    3.92
   1  -4  51   75.29    5.57
  -1  -4 -51   70.38    5.57
   1   4  51   82.78    6.15
   1  -4  51   73.61    5.34
   1  -4  51   72.15    6.22
  -1  -4 -51   71.06    5.45
   1  -4  51   64.17    5.76
   1  -5 -50    5.77    2.84
  -1  -5  50    6.62    3.16
   1  -5 -50    0.79    2.17
  -1  -5  50   -0.85    3.02
   1   5 -50    3.61    2.32
  -1   5  50    9.35    2.75
  -1  -5  50    0.56    2.12
  -1   5  50    3.23    2.67
   1   5 -48  285.29   11.36
   1   5 -48  260.83    9.77
  -1  -5  48  275.54   13.85
   1  -5 -48  265.49   11.73
  -1  -5  48  260.73   13.32
   1  -5 -48  262.60   11.05
   1   5 -48  251.58    9.85
  -1  -5  48  229.26    9.09
  -1  -5  48  243.67   10.49
  -1   5  48  290.21   12.66
  -1   5  48  268.63   11.95
  -1   5  46   51.30    5.86
  -1  -5  46   46.12    8.13
   1  -5 -46   41.62    5.95
   1  -5 -46   53.29    6.76
   1   5 -46   40.11    5.48
   1   5 -46   47.92    5.67
   1   5 -46   54.43    6.16
   1   5 -46   51.65    5.62
  -1   5  46   46.65    6.87
  -1   5  46   51.11    6.85
  -1   5  44  110.48   10.41
   1   5 -44  102.17   10.28
   1  -5 -44  129.21   10.38
  -1   5  44  107.73    9.54
  -1  -5  44  123.09   12.31
   1   5 -44  115.32    9.34
   1  -5 -44  121.18   10.07
   1   5 -44  118.83    8.84
   1   5 -44  116.95    9.33
  -1  -5  44  112.55    8.51
  -1  -5  44  110.37    8.80
  -1   5  42   41.84    7.63
   1   5 -42   39.12    7.40
   1  -5 -42   45.68    7.29
  -1   5  42   43.47    7.36
   1   5 -42   40.00    6.82
   1  -5 -42   49.56    7.25
   1   5 -42   43.53    6.46
   1   5 -42   42.11    6.20
   1   5 -42   54.09    6.42
  -1  -5  42   31.84    5.99
  -1  -5  42   42.79    8.22
  -1  -5  42   43.36    7.27
  -1   5  40   -1.69    6.08
  -1   5  40    1.30    4.09
  -1   5  40    0.61    4.79
   1   5 -40   -1.39    5.23
   1  -5 -40   -3.17    4.35
   1  -5 -40    2.83    4.00
   1   5 -40   -2.36    4.39
   1   5 -40   -1.39    4.02
   1   5 -40   -1.75    4.07
   1  -5 -40   -0.81    2.95
  -1  -5  40   -3.01    3.96
  -1  -5  40   -3.81    5.81
   1   5 -40   -0.28    4.35
   1  -5 -40    1.83    4.64
   1  -5 -40   19.54    6.91
  -1  -5  40   -8.02   11.83
  -1   5  38    3.03    3.60
   1   5 -38   11.17    3.67
  -1   5  38    0.46    4.88
   1   5 -38    1.76    3.58
   1  -5 -38    0.27    4.33
  -1   5  38    1.94    4.73
   1   5 -38    4.02    4.99
   1  -5 -38    2.72    4.62
   1   5 -38    1.56    3.52
   1   5 -38   -0.77    3.26
   1   5 -38    4.66    3.75
  -1  -5  38    3.34    4.23
  -1  -5  38   -2.61    6.58
   1  -5 -38    2.37    4.56
   1  -5 -38    4.20    9.89
  -1  -5  38    3.35   11.58
  -1   5  36   -1.95    5.88
  -1   5  36   -3.59    4.79
   1   5 -36    5.29    3.74
   1   5 -36    2.68    4.58
   1  -5 -36   -0.07    4.12
   1   5 -36   -0.93    4.23
  -1   5  36   -0.31    6.47
   1   5 -36   -2.16    5.27
   1  -5 -36    1.99    3.91
  -1   5  36   -6.32    6.10
   1   5 -36    1.82    3.79
  -1  -5  36    1.42    4.03
  -1   5  36    2.96    5.75
   1  -5 -36    3.05    4.09
  -1  -5  36    0.14    6.54
  -1  -5  36    3.80   14.43
   1  -5 -36    3.86    7.14
  -1   5  34  277.99   16.78
   1   5 -34  305.57   28.68
   1   5 -34  256.68   12.12
   1   5 -34  299.81   15.49
  -1  -5  34  293.44   31.76
   1  -5 -34  278.96   24.98
   1   5 -34  278.85   13.95
  -1   5  34  293.39   29.54
  -1   5  34  294.72   18.82
  -1   5  34  292.45   17.33
   1  -5 -34  292.96   16.69
   1   5 -34  284.24   16.45
   1  -5 -34  288.71   15.41
   1   5 -34  276.22   15.06
   1  -5 -34  296.59   16.45
  -1   5  34  291.77   18.96
  -1  -5  34  293.60   19.49
  -1  -5  34  280.89   16.09
  -1  -5  34  292.44   18.77
  -1  -5  34  266.78   35.58
   1  -5 -34  296.24   30.88
   1  -5 -34  224.65   27.41
   1   5 -32   43.73    6.67
   1   5 -32   25.95   14.70
  -1   5  32   35.71    7.36
  -1  -5  32   45.08   13.01
   1  -5 -32   38.55    9.99
  -1   5  32   56.86   13.66
   1   5 -32   38.47    5.91
  -1   5  32   43.68    7.00
   1   5 -32   40.09    6.32
  -1   5  32   35.26    7.88
   1  -5 -32   43.65    7.05
  -1   5  32   31.52    5.88
   1  -5 -32   47.06    7.22
   1   5 -32   46.62    7.50
   1   5 -32   54.10    5.78
   1  -5 -32   48.19    7.38
  -1  -5  32   45.29    9.45
   1  -5 -32   45.79    7.49
  -1   5  32   43.78    8.01
   1  -5 -32   52.35   14.34
   1  -5 -32   23.03    8.87
  -1  -5  32   54.58   21.31
  -1  -5  32   49.61   18.65
  -1  -5  32   44.12    8.84
   1   5 -30  635.21   19.80
   1   5 -30  563.75   43.42
   1   5 -30  658.93   23.65
  -1   5  30  596.63   22.42
   1  -5 -30  617.17   37.33
  -1   5  30  699.79   45.49
  -1  -5  30  602.59   43.47
   1   5 -30  599.13   19.55
   1  -5 -30  589.47   19.87
   1  -5 -30  609.02   22.05
  -1   5  30  597.41   20.45
   1   5 -30  641.73   22.70
  -1   5  30  614.73   22.61
  -1   5  30  613.01   23.96
   1   5 -30  564.84   16.29
  -1   5  30  632.46   26.04
   1   5 -30  612.00   20.32
   1  -5 -30  638.97   22.78
   1  -5 -30  586.40   20.90
  -1  -5  30  623.38   54.38
   1  -5 -30  604.65   45.68
  -1  -5  30  603.92   24.75
  -1  -5  30  584.40   50.60
   1  -5 -30  579.93   40.77
   1   5 -28  250.43   11.71
   1   5 -28  233.18   28.02
  -1   5  28  246.00   13.30
   1   5 -28  259.89   14.18
   1   5 -28  256.14   13.50
   1  -5 -28  280.39   12.85
   1  -5 -28  250.96   13.09
   1   5 -28  246.62   11.97
   1  -5 -28  251.53   13.88
  -1   5  28  235.91   15.20
  -1  -5  28  248.29   15.99
  -1  -5  28  241.59   33.87
   1  -5 -28  261.96   27.60
  -1   5  28  277.41   27.97
   1  -5 -28  237.73   22.71
   1   5 -26  233.69   28.16
   1  -5 -26  248.22   22.81
  -1   5  26  257.82   26.19
   1  -5 -26  243.73   13.12
  -1  -5  26  249.97   32.96
  -1  -5  26  238.05   14.70
   1  -5 -26  203.03   19.52
   1  -5 -26  204.21   23.00
   1  -5 -24  841.02   40.31
   1   5 -24  868.40   50.01
   1  -5 -24  948.94   53.51
  -1   5  24  901.88   43.44
  -1   5  24  907.53   46.87
   1  -5 -24  865.56   23.00
   1  -5 -24  886.65   50.39
  -1  -5  24  909.32   56.22
  -1  -5  24  818.78   50.47
  -1  -5  24  888.71   26.16
  -1  -5  24  898.75   57.34
   1  -5 -24  819.36   38.06
  -1  -5  24  876.37   20.64
   1   5 -22   21.21   11.50
   1  -5 -22   15.60    9.14
  -1   5  22   24.93    9.75
  -1   5  22   15.64    7.97
   1  -5 -22   12.42    4.29
   1   5 -22   20.71    9.93
   1  -5 -22   20.58    4.32
  -1  -5  22   17.55    4.35
   1  -5 -22   20.04    9.94
  -1  -5  22   18.62    9.80
  -1  -5  22   19.48   14.87
  -1  -5  22   21.34    9.31
   1   5 -20  965.13   49.97
   1  -5 -20  873.70   37.95
   1  -5 -20 1007.08   50.87
  -1   5  20  963.16   45.08
  -1   5  20  993.65   44.77
   1  -5 -20  938.88   21.07
   1  -5 -20 1025.16   48.74
  -1  -5  20  932.24   52.61
  -1  -5  20  949.68   49.00
  -1  -5  20  940.39   19.71
   1  -5 -18   19.91    8.69
  -1   5  18   24.27    8.65
   1  -5 -18   18.63    6.26
  -1   5  18   15.90    7.49
   1   5 -18   23.73   11.48
   1  -5 -18   28.49   10.11
  -1  -5  18   16.00   11.28
  -1  -5  18   14.57    7.03
  -1  -5  18   17.46    4.01
   1  -5 -16  706.06   39.31
  -1   5  16  752.34   38.11
  -1   5  16  678.14   35.18
  -1  -5  16  616.00   19.10
  -1   5  16  660.63   25.37
   1   5 -16  726.36   39.48
   1  -5 -16  655.07   34.85
  -1  -5  16  678.93   40.51
  -1  -5  16  666.50   37.44
   1  -5 -16  665.85   35.18
   1  -5 -14   72.18   13.37
  -1   5  14   64.39   13.18
  -1   5  14   64.89   11.86
  -1  -5  14   73.86    6.06
  -1   5  14   59.56    8.10
   1   5 -14   46.33   11.15
   1  -5 -14   77.86   12.39
   1  -5 -14   80.39   12.29
  -1  -5  14   71.61    7.67
  -1  -5  14   82.87   13.47
  -1  -5  12    3.78    3.22
   1  -5 -12    0.39    6.90
  -1   5  12    1.05    8.50
  -1  -5  12   -3.74    2.04
  -1   5  12   -2.89    5.63
  -1   5  12    7.30    4.50
   1   5 -12    5.16    6.32
  -1  -5  12    3.45    6.02
  -1  -5  12    2.63    4.44
   1  -5 -12    1.89    3.31
   1  -5 -12    3.04    4.42
  -1  -5  10  736.24   29.55
   1  -5 -10  733.31   34.12
  -1   5  10  797.92   38.50
  -1   5  10  726.31   30.26
  -1  -5  10  712.19   27.91
   1   5 -10  730.44   13.08
   1   5 -10  772.84   35.65
  -1   5  10  750.48   30.16
   1  -5 -10  758.33   31.18
  -1  -5  10  726.36   32.84
  -1  -5  10  680.33   16.54
   1  -5 -10  792.56   34.19
  -1  -5   8   43.47    2.89
  -1  -5   8   52.03    8.31
   1   5  -8   54.88    5.10
  -1   5   8   55.38    8.38
  -1  -5   8   55.56    8.18
  -1   5   8   69.22   13.18
  -1   5   8   54.43    9.83
   1   5  -8   58.29   10.49
   1   5  -8   41.70    8.84
   1  -5  -8   64.65    9.33
  -1  -5   8   51.87    5.57
   1  -5  -8   57.96   10.06
   1  -5  -8   52.55   10.13
  -1  -5   6  889.78   31.81
   1  -5  -6  880.91   20.46
  -1   5   6  875.35   38.86
  -1   5   6  868.33   26.19
  -1  -5   6  866.26   26.33
   1   5  -6  849.28   22.41
   1   5  -6  892.32   35.26
  -1   5   6  919.80   35.96
   1   5  -6  932.26   35.49
   1  -5  -6  895.98   24.47
   1  -5  -6  842.86   32.98
   1  -5  -6  934.47   33.12
   1  -5  -4  455.27   15.95
  -1   5   4  471.19   27.05
  -1   5   4  481.57   17.37
  -1  -5   4  434.83   17.31
   1   5  -4  450.48   18.77
   1  -5  -4  459.67   17.86
   1  -5  -4  454.51   16.81
   1  -5  -4  456.82   23.22
   1  -5  -4  472.45   22.56
   1   5  -4  487.06   27.11
   1   5  -4  461.01   24.63
  -1   5   4  477.43   27.01
  -1   5   2 1120.28   37.59
  -1   5   2 1136.72   23.25
   1   5  -2 1062.37   31.41
  -1   5   2 1071.64   19.09
  -1  -5   2 1055.52   24.64
   1   5  -2  991.29   20.30
   1  -5  -2 1117.03   28.55
   1  -5  -2 1034.61   32.53
   1   5  -2 1174.16   42.85
  -1   5   2 1103.62   41.18
   1   5  -2 1100.92   36.61
  -1   5   2 1130.10   38.44
  -1  -5   0 2113.57   32.06
  -1   5   0 2089.45   46.55
   1  -5   0 1984.56   16.88
   1   5   0 1891.64   34.77
   1   5   0 2011.17   46.33
  -1  -5   0 1993.86   20.28
  -1  -5   0 2058.88   40.57
  -1   5   0 2213.47   52.82
  -1   5   0 2180.75   57.73
   1   5   0 2034.95   58.03
   1   5   0 2145.86   50.61
  -1   5  -2  856.44   26.86
  -1  -5  -2  788.28   14.28
   1  -5   2  801.23   15.92
   1   5   2  775.41   31.90
   1   5   2  790.43   25.67
  -1  -5  -2  804.30   18.12
  -1  -5  -2  862.44   28.31
  -1  -5  -2  851.45   19.55
   1   5   2  825.30   31.61
  -1   5  -2  812.58   35.70
  -1   5  -2  808.38   32.45
   1   5   2  872.64   37.62
   1   5   4 1111.97   38.60
   1   5   4 1070.33   32.45
   1  -5   4 1078.47   22.65
  -1   5  -4 1173.96   28.62
   1   5   4 1232.68   43.82
  -1   5  -4 1215.52   40.62
  -1   5  -4 1142.26   41.29
   1   5   4 1116.00   36.85
  -1   5  -4 1138.22   38.66
  -1  -5  -4 1097.13   20.36
  -1  -5  -4 1134.67   34.59
  -1  -5  -6   12.53    2.14
   1   5   6   11.66    7.40
   1   5   6   17.56    6.65
  -1   5  -6    7.25    5.83
   1   5   6   17.12    6.53
  -1   5  -6   11.20    6.01
  -1   5  -6    7.80    5.49
  -1  -5  -6   14.27    6.16
   1  -5   8  545.97   17.41
   1   5   8  565.29   27.10
   1   5   8  551.53   28.88
  -1   5  -8  559.07   28.96
   1   5   8  621.67   28.95
  -1   5  -8  564.79   27.07
  -1  -5  -8  548.64   27.67
  -1  -5  -8  550.93   23.84
  -1  -5  -8  572.08   24.90
   1  -5  10   38.84    4.83
   1  -5  10   37.89    6.75
  -1  -5 -10   32.22    9.06
   1   5  10   37.16    9.22
   1   5  10   40.36   10.11
  -1   5 -10   42.03    9.35
  -1   5 -10   42.53    8.14
  -1  -5 -10   42.18    7.59
  -1  -5 -10   42.74    8.18
   1  -5  10   33.87    7.13
   1  -5  12    9.31    3.21
  -1  -5 -12    1.61    6.50
   1  -5  12    4.17    3.83
   1   5  12   -1.09    6.41
  -1   5 -12    0.62    4.36
   1   5  12    6.69    6.22
  -1   5 -12    7.41    5.84
  -1   5 -12    3.06    4.41
  -1  -5 -12    1.04    4.54
  -1  -5 -12   10.04    4.50
   1  -5  12   -0.98    5.47
  -1  -5 -14   62.84   12.28
   1  -5  14   71.52    8.87
   1   5  14   68.48   12.69
  -1   5 -14   66.14   11.05
  -1   5 -14   59.09   11.74
  -1   5 -14   53.43    7.84
  -1  -5 -14   57.65   10.26
   1  -5  14   58.37   10.35
   1  -5  14   65.13   11.10
   1  -5  14   51.55   12.27
  -1  -5 -16  796.99   40.17
  -1   5 -16  832.66   37.77
   1   5  16  805.59   37.30
  -1   5 -16  773.58   39.82
  -1   5 -16  732.02   26.66
   1  -5  16  708.52   41.35
  -1  -5 -16  812.52   39.16
   1  -5  16  800.17   38.08
  -1  -5 -18  126.40   17.66
   1   5  18  129.76   15.97
  -1   5 -18  131.73   16.85
  -1   5 -18  127.21   17.94
   1  -5  18  110.87   16.34
   1  -5  18  109.56   20.13
  -1  -5 -18  120.88   15.19
  -1  -5 -18  139.84   17.45
  -1   5 -20   94.30   17.00
  -1  -5 -20  115.30   17.61
   1   5  20  105.53   14.17
  -1   5 -20  112.19   16.30
   1   5  20   99.57   14.27
  -1  -5 -20  106.71    7.59
   1  -5  20   97.94   15.73
   1  -5  20   99.36   19.53
  -1  -5 -20   77.15   11.63
  -1  -5 -20  101.57   14.28
  -1  -5 -20   90.57   15.26
   1  -5  20   96.92   17.71
  -1   5 -22  891.64   47.84
  -1  -5 -22  954.70   50.39
  -1   5 -22  926.86   47.57
   1   5  22  865.71   41.78
   1   5  22  925.51   41.03
  -1  -5 -22  890.28   22.39
   1  -5  22  899.24   55.40
  -1  -5 -22  874.04   41.24
   1  -5  22  850.43   52.09
   1  -5  22  900.05   23.93
   1  -5  22  893.21   47.52
  -1  -5 -22  864.54   40.05
  -1   5 -24   41.80   13.64
  -1  -5 -24   42.08   13.19
   1   5  24   34.66    9.95
   1   5  24   47.70   10.47
  -1   5 -24   35.71   11.18
  -1  -5 -24   34.53    9.54
  -1  -5 -24   32.50    5.41
  -1  -5 -24   30.24    8.63
   1  -5  24   27.67   11.83
  -1  -5 -24   33.13    8.87
   1  -5  24   41.76    7.31
  -1  -5 -26 1441.13   56.44
  -1   5 -26 1610.45   67.75
  -1   5 -26 1663.99   69.81
   1   5  26 1566.63   55.87
   1   5  26 1571.32   60.44
  -1  -5 -26 1753.86   73.82
  -1  -5 -26 1598.25   33.04
   1  -5  26 1534.39   34.63
   1  -5  26 1583.64   78.34
  -1  -5 -26 1596.50   60.89
  -1  -5 -26 1442.12   52.08
  -1   5 -28  599.34   18.78
   1   5  28  561.71   20.94
  -1   5 -28  613.09   42.83
  -1  -5 -28  585.47   37.04
  -1   5 -28  584.58   18.10
   1   5  28  599.56   38.70
  -1   5 -28  643.94   45.45
   1   5  28  625.55   35.70
   1   5  28  628.14   22.81
   1   5  28  638.05   24.06
  -1  -5 -28  615.52   21.15
  -1   5 -28  604.81   21.30
  -1  -5 -28  694.86   48.31
   1  -5  28  598.57   24.06
  -1  -5 -28  594.52   21.37
  -1  -5 -28  597.78   19.28
  -1  -5 -28  562.80   18.07
   1   5  28  639.09   24.90
  -1  -5 -28  584.53   39.19
   1  -5  28  583.74   50.81
   1  -5  28  586.84   22.60
   1  -5  28  607.26   50.81
   1   5  30  896.88   28.41
  -1   5 -30  917.11   25.41
  -1   5 -30  816.91   19.67
  -1   5 -30  878.43   50.84
  -1  -5 -30  930.19   27.76
   1   5  30  869.84   28.54
  -1   5 -30  911.09   27.77
  -1   5 -30  868.54   24.93
  -1  -5 -30  880.70   23.81
   1   5  30  888.27   30.35
   1   5  30  928.99   50.24
  -1  -5 -30  892.42   47.19
   1   5  30  944.79   42.08
  -1   5 -30  947.82   57.09
  -1   5 -30  905.69   24.01
   1   5  30  846.75   22.96
   1   5  30  949.08   31.94
   1  -5  30  910.34   30.64
  -1  -5 -30  908.30   25.77
  -1  -5 -30  846.10   22.38
  -1  -5 -30  891.76   49.53
   1  -5  30  926.71   29.28
   1  -5  30  894.68   64.97
   1  -5  30  913.79   64.65
  -1   5 -32  310.41   29.86
  -1   5 -32  302.83   15.97
   1   5  32  249.84   11.89
   1   5  32  286.62   17.15
  -1   5 -32  267.87   12.13
   1   5  32  298.36   18.18
  -1   5 -32  313.72   17.22
  -1  -5 -32  303.71   16.76
   1   5  32  291.48   18.89
  -1  -5 -32  282.45   14.96
  -1   5 -32  285.51   15.51
  -1  -5 -32  268.77   25.14
   1   5  32  304.68   28.86
  -1   5 -32  289.73   14.33
  -1   5 -32  294.93   32.19
   1   5  32  285.24   14.26
   1  -5  32  287.51   18.76
  -1  -5 -32  289.43   15.57
  -1  -5 -32  261.88   12.60
   1   5  32  302.09   18.71
   1  -5  32  343.46   42.36
   1  -5  32  270.89   36.46
   1  -5  32  290.47   17.36
  -1  -5 -32  275.65   28.62
  -1   5 -34  148.09    9.41
   1   5  34  162.17   13.93
  -1   5 -34  175.72   13.60
  -1  -5 -34  156.56   11.73
   1   5  34  154.51   14.71
   1   5  34  151.56   13.79
  -1   5 -34  146.99   11.85
  -1  -5 -34  165.31   13.02
  -1   5 -34  154.22   11.02
   1   5  34  131.89   18.74
  -1   5 -34  155.35   11.00
  -1  -5 -34  159.78   19.49
   1   5  34  150.60   11.18
   1  -5  34  155.13   14.55
  -1  -5 -34  172.84   12.75
  -1  -5 -34  159.04   22.28
  -1  -5 -34  160.11   22.69
   1  -5  34  142.62   28.71
   1   5  36   70.96    9.97
  -1   5 -36   72.04    7.05
  -1  -5 -36   66.06    8.27
  -1  -5 -36   66.93    9.13
  -1   5 -36   68.00    9.75
   1   5  36   71.84   10.35
  -1   5 -36   55.58    8.03
   1   5  36   70.38    8.01
  -1   5 -36   65.16    7.92
  -1   5 -36   77.72    8.55
  -1  -5 -36   76.04    9.09
  -1   5 -36   65.14    8.54
   1  -5  36   69.33   10.63
   1  -5  36   68.70   19.88
  -1  -5 -36   48.50   13.09
   1   5  38   22.49    6.63
   1   5  38   18.44    6.62
  -1  -5 -38   27.46    6.37
  -1   5 -38   20.62    6.55
  -1  -5 -38   28.77    6.34
  -1   5 -38   25.30    7.49
  -1   5 -38   22.63    5.45
  -1   5 -38   23.80    5.62
   1   5  38   26.81    6.26
  -1   5 -38   35.84    7.08
  -1  -5 -38   24.36    5.23
   1  -5  38   22.78    7.70
   1  -5  38    7.84   11.32
   1   5  40   23.53    7.16
  -1  -5 -40   25.83    6.42
  -1   5 -40   20.36    6.59
   1   5  40   24.57    7.14
  -1  -5 -40   17.53    5.83
  -1   5 -40   13.76    5.51
  -1   5 -40   15.86    4.96
  -1   5 -40   25.98    5.90
   1   5  40   25.69    5.62
  -1   5 -40   20.22    5.91
  -1  -5 -40   13.67    3.70
   1  -5  40   24.94    7.24
   1  -5  40    6.56    9.83
   1  -5  40   19.03    6.38
   1   5  42    5.56    5.45
  -1   5 -42    1.79    4.08
   1   5  42   -1.35    4.36
  -1   5 -42    1.65    3.61
  -1  -5 -42    7.78    4.78
  -1   5 -42    6.12    3.90
   1   5  42    4.72    5.03
  -1  -5 -42    9.33    4.48
  -1   5 -42    2.29    5.12
  -1  -5 -42   10.81    3.53
  -1   5 -42    0.79    4.19
   1  -5  42    2.32    4.56
   1   5  44   14.33    5.85
  -1   5 -44   20.39    5.02
  -1   5 -44   18.40    4.76
   1   5  44    8.94    3.31
   1  -5  44   15.87    6.42
  -1   5 -44   16.92    4.97
  -1  -5 -44   18.47    5.25
  -1  -5 -44   17.06    5.59
   1   5  44   13.53    5.18
  -1   5 -44   13.65    4.69
  -1   5 -44   17.16    4.90
   1  -5  44    5.59    3.98
  -1   5 -46   75.25    7.21
  -1   5 -46   69.21    6.51
   1   5  46   66.39    5.59
   1   5  46   68.96    7.35
   1  -5  46   62.13    8.27
  -1  -5 -46   69.14    7.26
  -1  -5 -46   64.22    7.11
  -1   5 -46   62.09    6.84
   1  -5  46   63.63    8.77
  -1   5 -46   65.25    6.54
  -1   5 -46   55.72    5.76
   1  -5  46   66.75    6.44
   1   5  46   67.65    7.98
   1   5  46   70.32    6.95
  -1   5 -48   13.46    3.07
  -1   5 -48   15.40    3.71
  -1  -5 -48   15.10    3.87
   1  -5  48   10.72    4.62
  -1   5 -48   17.02    3.78
  -1  -5 -48   15.71    3.91
   1  -5  48   11.90    4.79
   1   5  48   14.85    3.80
  -1   5 -48   17.05    3.51
  -1  -5 -48   14.32    2.87
   1  -5  48   14.85    3.72
   1   5  48   17.74    3.76
   1  -5  48   12.86    3.07
   1   5  48   14.63    4.44
   1  -5  50  200.10    9.62
  -1  -5 -50  198.41    7.87
  -1  -5 -50  202.86    8.27
   1  -5  50  210.97   10.23
  -1   5 -50  178.00    6.01
   1  -5  50  197.19    8.64
   1   5  50  193.31    6.76
   1   5  50  216.14    9.46
  -1  -6  49   61.81    5.98
   1  -6 -49   52.34    4.52
  -1  -6  49   57.55    6.11
   1  -6 -49   62.15    4.86
   1   6 -49   58.62    4.31
   1   6 -49   59.68    4.21
   1   6 -49   70.56    5.10
  -1   6  49   67.01    5.20
  -1   6  49   63.30    4.88
   1  -6 -47    5.17    3.14
  -1  -6  47    6.89    4.31
   1  -6 -47   12.16    3.57
  -1  -6  47    9.51    4.97
   1   6 -47    8.25    3.11
   1   6 -47    7.09    2.95
   1   6 -47    6.54    3.31
  -1   6  47    5.33    3.43
  -1   6  47    1.63    3.56
  -1  -6  47    4.85    2.72
   1  -6 -45   56.17    6.58
   1  -6 -45   57.81    6.85
  -1   6  45   48.81    5.38
  -1  -6  45   57.09    8.35
   1   6 -45   66.71    6.88
   1   6 -45   54.41    5.97
  -1   6  45   55.58    7.22
  -1   6  45   57.54    6.90
  -1   6  43   13.81    5.56
  -1   6  43   12.18    5.05
  -1   6  43   12.61    4.23
   1  -6 -43   10.25    4.72
   1   6 -43   17.06    5.93
   1  -6 -43   16.33    5.30
   1   6 -43   10.53    4.29
   1   6 -43   11.74    4.27
   1  -6 -43   11.26    3.42
  -1  -6  43   15.51    5.57
  -1  -6  43   10.94    4.70
  -1   6  41   32.94    4.68
  -1   6  41   36.68    7.29
   1   6 -41   32.42    4.54
  -1   6  41   33.30    6.32
   1   6 -41   36.72    7.61
   1  -6 -41   36.04    6.85
   1  -6 -41   37.97    6.45
   1   6 -41   28.82    5.93
   1   6 -41   36.63    5.79
   1   6 -41   32.53    5.79
  -1  -6  41   30.79    5.42
  -1  -6  41   31.71    7.28
   1  -6 -41   28.92    5.09
  -1  -6  41   33.05    6.98
  -1  -6  41   39.66   13.23
   1   6 -39    7.06    3.56
  -1   6  39   -2.85    4.56
  -1   6  39    4.62    5.71
  -1   6  39    4.49    4.35
   1   6 -39    2.21    3.07
   1  -6 -39    5.92    4.56
   1   6 -39    5.92    5.37
   1  -6 -39    6.63    4.09
   1   6 -39    4.97    4.17
   1   6 -39    6.14    4.06
  -1  -6  39   -2.98    3.46
  -1  -6  39    0.58    5.73
   1  -6 -39    5.59    5.03
  -1  -6  39  -10.00   15.49
   1   6 -37   21.24    5.00
  -1   6  37   35.03    6.07
  -1   6  37   27.41    6.96
   1   6 -37   36.60    6.36
   1   6 -37   32.89    5.88
   1  -6 -37   23.67    5.37
   1   6 -37   26.66    6.73
   1   6 -37   23.40    5.13
   1  -6 -37   18.76    6.01
  -1   6  37   27.28    6.12
   1  -6 -37   20.92    5.61
  -1  -6  37   21.40    6.42
  -1  -6  37   13.86    6.43
   1  -6 -37    0.25    9.01
  -1  -6  37   22.01   15.22
   1   6 -35  229.32   12.33
  -1   6  35  218.74   12.73
  -1   6  35  245.12   16.14
   1   6 -35  264.99   14.97
   1   6 -35  239.62   13.57
   1   6 -35  246.56   15.92
   1  -6 -35  242.52   15.38
   1  -6 -35  246.47   14.17
  -1   6  35  252.93   16.16
   1   6 -35  222.76   11.78
   1  -6 -35  240.40   14.66
  -1  -6  35  227.17   14.34
  -1  -6  35  233.75   17.75
  -1  -6  35  226.53   34.22
   1  -6 -35  220.55   24.85
  -1  -6  35  248.93   17.08
  -1   6  33    5.98    4.55
  -1   6  33    7.92    4.39
   1   6 -33   13.18    4.62
   1   6 -33    7.29    4.55
   1   6 -33    3.30    3.77
  -1  -6  33   27.53    8.70
  -1   6  33   44.28   11.51
   1  -6 -33   10.37    4.95
  -1   6  33   16.69    5.88
   1  -6 -33   11.56    4.58
   1   6 -33    8.72    4.73
   1   6 -33    6.88    3.86
   1  -6 -33    9.43    4.95
  -1  -6  33    9.02    6.81
   1  -6 -33    8.22    3.50
   1  -6 -33    7.39    4.19
  -1  -6  33   11.36    6.36
   1  -6 -33   14.47    9.44
  -1  -6  33   11.09   17.14
  -1  -6  33    9.18   13.18
   1  -6 -33    5.85    7.12
   1   6 -31  439.07   17.55
  -1   6  31  401.02   19.50
   1   6 -31  485.50   21.25
   1   6 -31  381.76   35.73
   1   6 -31  391.83   16.31
  -1   6  31  416.15   35.82
  -1  -6  31  441.94   38.08
   1   6 -31  422.44   19.56
  -1   6  31  423.46   19.33
   1  -6 -31  415.17   17.15
   1  -6 -31  407.12   18.84
   1   6 -31  373.08   14.76
   1  -6 -31  376.31   15.58
   1  -6 -31  418.33   18.30
   1  -6 -31  426.87   19.44
  -1   6  31  425.10   22.55
  -1  -6  31  414.61   21.52
  -1  -6  31  468.65   46.68
   1  -6 -31  435.74   40.13
  -1  -6  31  381.71   44.79
   1  -6 -31  417.90   35.00
  -1   6  29    0.57    4.06
   1   6 -29   -2.38    3.58
   1   6 -29  -34.10   15.07
   1   6 -29    0.21    4.43
  -1  -6  29  -12.41    9.15
  -1   6  29   -2.30    4.24
  -1   6  29   11.21    5.83
  -1   6  29    3.84    3.72
   1  -6 -29  -14.33    4.54
  -1   6  29   -0.23    4.83
   1   6 -29    2.57    4.25
   1   6 -29    7.79    3.10
  -1   6  29   -1.32    4.71
   1   6 -29    7.06    3.87
   1  -6 -29    1.13    4.53
   1  -6 -29    1.05    3.80
   1  -6 -29    4.20    7.86
  -1  -6  29  -22.08   15.09
  -1  -6  29    2.04    5.78
  -1   6  27  353.38   15.75
   1   6 -27  365.28   36.08
  -1   6  27  342.80   13.55
   1   6 -27  389.86   17.45
   1   6 -27  377.23   13.91
   1  -6 -27  368.31   26.93
  -1   6  27  369.23   32.18
  -1  -6  27  356.21   32.50
   1  -6 -27  368.38   14.07
  -1   6  27  353.80   16.00
   1   6 -27  372.30   16.23
   1   6 -27  348.76   13.44
   1  -6 -27  378.40   15.54
   1  -6 -27  363.24   16.61
   1   6 -27  359.89   14.92
  -1   6  27  375.51   19.49
  -1  -6  27  358.10   40.43
  -1  -6  27  367.71   19.07
   1  -6 -27  356.12   30.80
   1  -6 -27  354.75   27.05
   1   6 -25  146.74   23.04
   1  -6 -25  159.57   23.31
   1  -6 -25  140.09   16.43
  -1   6  25  163.51   20.22
  -1  -6  25  138.63   19.60
  -1   6  25  116.76   17.71
   1  -6 -25  155.76   10.75
  -1  -6  25  141.00   25.83
  -1  -6  25  149.69   26.16
   1  -6 -25  125.13   20.56
   1  -6 -25  131.59   16.88
  -1  -6  25  163.40   26.67
  -1  -6  25  144.39   12.33
  -1  -6  25  148.87    9.70
   1  -6 -25  125.73   17.48
   1  -6 -23  132.17   15.58
   1   6 -23  164.98   23.88
   1  -6 -23  146.93   21.69
  -1   6  23  152.52   19.63
  -1   6  23  155.28   19.99
  -1  -6  23  122.38   18.71
   1  -6 -23  144.15    9.93
  -1  -6  23  144.43    9.23
  -1  -6  23  142.74   21.97
  -1  -6  23  144.29   24.82
   1  -6 -23  155.35   22.64
   1  -6 -23  174.02   19.79
  -1  -6  23  156.92   26.51
   1  -6 -21  340.50   24.12
   1   6 -21  375.33   33.70
   1  -6 -21  365.86   32.71
  -1   6  21  381.61   29.88
  -1   6  21  411.55   31.35
  -1  -6  21  374.30   29.45
   1  -6 -21  373.81   14.87
  -1  -6  21  373.64   33.00
  -1  -6  21  394.34   37.64
  -1  -6  21  366.52   13.55
   1  -6 -21  384.38   32.24
   1  -6 -19  180.30   17.08
   1   6 -19  171.17   22.98
   1  -6 -19  189.07   22.98
  -1   6  19  199.28   21.81
  -1  -6  19  181.66   19.70
  -1   6  19  169.14   19.35
   1  -6 -19  181.26    9.87
   1  -6 -19  195.37   22.24
  -1  -6  19  190.31   25.95
  -1  -6  19  175.98    9.61
  -1  -6  19  199.01   24.13
   1  -6 -17  434.38   32.77
  -1   6  17  406.58   28.87
  -1   6  17  458.64   31.81
  -1  -6  17  388.82   27.36
   1   6 -17  432.46   33.89
   1  -6 -17  382.45   23.19
  -1  -6  17  430.61   32.78
   1  -6 -17  423.74   30.64
   1  -6 -17  446.25   31.98
  -1  -6  17  426.86   35.82
   1  -6 -15   16.87    7.74
  -1   6  15   22.88    7.67
  -1   6  15   34.11   10.36
  -1  -6  15   14.64    5.97
  -1   6  15   24.63    5.49
   1   6 -15   19.94   10.21
   1  -6 -15   23.33    7.06
  -1  -6  15   31.88    6.05
  -1  -6  15   30.15   10.34
   1  -6 -15   27.73    8.61
   1  -6 -13    0.09    5.41
  -1  -6  13    2.35    5.36
  -1  -6  13    3.87    5.83
  -1   6  13    3.96    7.02
  -1   6  13   -1.72    5.87
  -1   6  13   -0.13    4.47
   1   6 -13    2.91    7.36
   1  -6 -13  -14.43    5.83
  -1  -6  13    0.68    5.42
  -1  -6  13  -16.04    5.33
   1  -6 -13    2.41    5.62
  -1  -6  11    3.91    4.51
   1  -6 -11    8.92    7.76
  -1  -6  11   12.44    6.69
  -1   6  11    2.11    7.45
  -1   6  11   13.12    6.06
  -1   6  11    3.17    4.27
   1   6 -11    3.63    7.74
  -1  -6  11   13.63    7.50
   1  -6 -11   12.86    6.12
   1  -6 -11    5.45    4.86
   1  -6 -11   13.06    6.83
   1  -6  -9  986.90   41.46
  -1  -6   9  933.12   36.91
   1   6  -9  981.83   21.06
  -1   6   9 1045.37   45.34
  -1  -6   9  986.48   33.42
  -1   6   9  977.34   33.92
   1   6  -9  979.68   43.12
  -1   6   9  981.51   38.44
   1   6  -9 1076.47   40.87
  -1  -6   9  956.88   24.61
   1  -6  -9 1058.38   41.72
   1  -6  -9 1053.32   37.71
  -1  -6   9 1013.68   41.52
  -1  -6   7   14.36    5.89
  -1  -6   7   15.91    3.08
   1  -6  -7   17.26    7.49
   1   6  -7   14.72    4.10
  -1  -6   7   13.18    4.43
  -1   6   7   17.31    5.30
  -1   6   7    7.29    8.33
   1   6  -7    8.70    7.23
   1   6  -7    9.84    7.91
  -1   6   7   15.54    6.94
   1  -6  -7   12.75    5.77
   1  -6  -7   15.51    4.20
   1  -6  -5 1413.49   29.82
  -1  -6   5 1439.41   45.07
   1   6  -5 1375.50   33.10
  -1   6   5 1423.45   49.66
  -1  -6   5 1363.96   33.24
  -1   6   5 1445.93   33.53
   1   6  -5 1577.91   51.92
   1   6  -5 1449.70   49.08
  -1   6   5 1459.95   48.95
   1  -6  -5 1475.27   44.81
   1  -6  -5 1367.44   33.15
   1  -6  -5 1377.13   31.79
   1  -6  -5 1415.31   45.33
   1  -6  -3 1673.07   34.98
  -1   6   3 1643.77   26.01
  -1   6   3 1708.57   50.43
  -1   6   3 1727.52   32.13
   1   6  -3 1616.47   39.62
  -1  -6   3 1637.30   33.04
   1  -6  -3 1631.53   44.64
   1  -6  -3 1600.41   33.79
   1  -6  -3 1643.25   37.24
   1  -6  -3 1664.64   46.63
  -1  -6   3 1667.36   38.75
  -1   6   3 1663.32   52.77
  -1   6   3 1692.39   53.35
   1   6  -3 1758.55   55.82
   1   6  -3 1641.28   50.99
   1   6  -1  116.90    4.86
  -1  -6   1  130.92    9.01
  -1   6   1  110.40    5.04
  -1   6   1  122.09   14.05
   1   6  -1  131.59   12.72
   1  -6  -1  122.25   13.17
  -1  -6   1  122.74   11.18
   1   6  -1  133.59   15.79
   1   6  -1  129.13   16.63
  -1   6   1  119.07   15.54
  -1   6   1  123.61   16.01
  -1  -6  -1 2696.79   34.40
  -1   6  -1 2801.61   54.83
   1   6   1 2709.92   58.94
   1   6   1 2783.19   43.98
   1   6   1 2566.21   30.93
  -1  -6  -1 2707.92   54.70
  -1   6  -1 2835.75   70.29
   1   6   1 2786.10   64.39
  -1   6  -1 2770.51   66.85
   1   6   1 3040.57   76.26
   1   6   3  639.81   31.30
   1   6   3  642.13   24.52
  -1   6  -3  672.36   25.63
   1  -6   3  656.85   16.15
  -1   6  -3  681.44   34.24
  -1   6  -3  648.92   33.08
   1   6   3  706.70   36.26
   1   6   3  638.96   31.46
  -1  -6  -3  689.68   28.96
  -1  -6  -3  626.27   17.74
  -1  -6  -5 1338.06   23.31
   1   6   5 1350.55   37.71
  -1   6  -5 1320.25   32.80
   1  -6   5 1274.55   27.07
   1   6   5 1241.56   44.19
  -1   6  -5 1312.39   47.25
  -1   6  -5 1334.91   46.92
   1   6   5 1319.19   45.38
   1   6   5 1481.90   51.30
  -1  -6  -5 1353.83   43.26
  -1  -6  -5 1219.04   33.32
   1  -6   7 1842.57   35.38
   1  -6   7 1741.11   36.47
   1   6   7 1846.64   55.02
   1   6   7 1925.51   48.75
   1   6   7 2043.56   58.03
  -1   6  -7 1860.20   57.25
  -1   6  -7 1874.98   54.18
  -1  -6  -7 1915.92   45.89
  -1  -6  -7 1904.16   53.67
  -1  -6  -7 1845.55   47.97
  -1  -6  -7 1779.42   52.61
  -1  -6  -9   30.37    9.30
   1  -6   9   33.71    4.74
   1  -6   9   29.20    7.16
   1   6   9   33.17    8.24
   1   6   9   34.22    9.89
  -1   6  -9   36.59    8.79
  -1   6  -9   37.92   10.70
   1   6   9   33.27    9.10
  -1  -6  -9   29.54    6.92
  -1  -6  -9   23.15    7.34
   1  -6  11  271.74   18.74
   1   6  11  258.06   21.70
  -1   6 -11  238.34   18.67
  -1   6 -11  250.75   23.22
  -1  -6 -11  252.17   20.29
   1  -6  11  277.95   20.76
  -1  -6 -11  254.29   20.69
  -1  -6 -11  236.78   22.03
   1  -6  13   41.85    8.13
  -1  -6 -13   34.53    9.85
   1   6  13   31.03    9.79
  -1   6 -13   40.24   12.21
  -1   6 -13   38.07    8.00
  -1  -6 -13   37.27    8.25
  -1  -6 -13   32.38    8.36
   1  -6  13   25.01    7.17
   1  -6  15  282.43   18.99
  -1  -6 -15  274.89   24.73
   1   6  15  286.55   23.88
  -1   6 -15  266.31   18.48
  -1   6 -15  285.23   26.47
   1  -6  15  301.31   24.59
   1  -6  15  265.28   27.88
  -1  -6 -15  278.96   23.97
   1  -6  15  260.24   21.63
  -1  -6 -17   20.94    8.41
   1   6  17   17.54    7.20
   1   6  17   24.60    8.21
  -1   6 -17   20.73   11.68
  -1  -6 -17   22.55    8.68
   1  -6  17   19.35   11.96
   1  -6  17   14.24    6.24
  -1  -6 -17   24.69    8.66
  -1   6 -19   57.83   14.70
  -1  -6 -19   59.74   13.43
   1   6  19   55.89   11.77
   1   6  19   52.48   11.02
  -1  -6 -19   65.15    6.32
  -1  -6 -19   51.83   11.05
  -1  -6 -19   56.89    9.90
   1  -6  19   56.13   12.14
   1  -6  19   67.91   17.18
  -1  -6 -19   47.78   11.65
  -1   6 -21    4.53    9.10
  -1  -6 -21    0.98    7.13
   1   6  21   11.84    7.91
   1   6  21    4.03    5.11
  -1  -6 -21    4.69    3.46
  -1  -6 -21    0.03    5.28
  -1  -6 -21    6.96    4.85
  -1  -6 -21  -15.60    5.99
   1  -6  21   -1.54   10.53
   1  -6  21   11.34   10.28
   1  -6  21    4.38   13.45
  -1  -6 -23  151.38   17.75
  -1   6 -23  188.16   24.75
  -1  -6 -23  235.77   26.66
   1   6  23  199.74   21.08
   1   6  23  215.50   22.33
  -1  -6 -23  204.51   11.93
  -1  -6 -23  205.18   21.78
  -1  -6 -23  195.64   19.42
   1  -6  23  194.71   24.20
   1  -6  23  196.01   12.73
   1  -6  23  203.94   28.42
   1  -6  23  197.08   29.34
  -1   6 -25  480.54   39.75
  -1  -6 -25  488.02   32.19
   1   6  25  530.79   35.42
   1   6  25  565.38   35.19
  -1  -6 -25  560.90   42.50
  -1  -6 -25  518.70   19.24
  -1  -6 -25  462.07   32.30
   1  -6  25  543.98   47.41
   1  -6  25  519.89   20.64
  -1  -6 -25  480.27   32.90
  -1   6 -27   48.69    5.84
  -1   6 -27   60.88    6.85
  -1   6 -27   50.97   14.07
  -1   6 -27   57.78    7.89
   1   6  27   54.18    7.73
   1   6  27   66.57   13.26
   1   6  27   67.10   13.91
  -1  -6 -27   58.91   10.99
  -1   6 -27   57.52    6.47
  -1  -6 -27   57.65    7.47
   1   6  27   54.40    7.72
  -1   6 -27   54.36    7.05
  -1  -6 -27   43.12   11.83
  -1  -6 -27   54.89    7.73
  -1  -6 -27   55.43    6.40
  -1  -6 -27   49.54    6.42
   1  -6  27   51.20   18.47
  -1  -6 -27   54.53   12.64
   1  -6  27   38.12   17.21
  -1  -6 -27   49.69   12.25
  -1  -6 -27   65.91   13.76
   1  -6  27   56.90    8.48
   1   6  29  909.68   28.78
   1   6  29  837.38   21.94
  -1   6 -29  864.44   51.94
  -1  -6 -29  805.46   41.97
  -1   6 -29  972.58   25.75
  -1   6 -29  866.02   22.16
  -1   6 -29  900.05   24.36
   1   6  29  953.56   45.88
   1   6  29  898.02   49.68
  -1  -6 -29  916.62   27.68
  -1   6 -29  947.51   28.92
  -1  -6 -29  898.69   22.92
  -1   6 -29  917.52   24.79
   1   6  29  905.88   29.09
  -1   6 -29  813.94   20.55
  -1  -6 -29 1018.30   61.70
  -1  -6 -29  940.79   28.34
   1  -6  29  883.14   30.42
  -1  -6 -29  933.27   25.68
  -1  -6 -29  903.63   24.61
   1  -6  29  986.11   67.78
  -1  -6 -29  889.57   47.24
   1  -6  29  904.49   28.94
   1  -6  29  879.86   63.95
  -1   6 -31    4.26   14.06
   1   6  31   16.52    6.37
  -1   6 -31   13.22    4.60
   1   6  31   24.06    5.77
  -1   6 -31   17.25    4.97
   1   6  31   26.63    9.14
   1  -6  31   28.43   12.16
  -1  -6 -31  -10.02    4.93
  -1   6 -31   18.30    6.04
  -1  -6 -31   19.92    5.66
   1   6  31   17.45    5.96
  -1   6 -31    9.83    3.84
  -1  -6 -31   18.71    4.98
  -1   6 -31   20.09    4.34
   1  -6  31   13.33    6.71
  -1  -6 -31   27.30    5.58
  -1  -6 -31   15.60    4.35
  -1  -6 -31    7.75    6.70
   1  -6  31   17.31   14.64
   1  -6  31   13.21   15.81
   1  -6  31   19.28    7.00
   1   6  33  172.95   11.16
   1   6  33  174.81   14.09
  -1   6 -33  180.76   11.20
  -1   6 -33  184.77   14.13
  -1   6 -33  186.70   12.68
  -1  -6 -33  165.31   11.61
  -1  -6 -33  179.35   13.70
   1   6  33  186.44   14.79
   1   6  33  187.10   24.14
   1  -6  33  214.74   24.05
  -1   6 -33  187.14   11.94
  -1   6 -33  184.31   12.12
  -1  -6 -33  160.55   10.64
  -1  -6 -33  196.73   13.10
  -1   6 -33  166.85   11.55
   1  -6  33  167.17   14.96
  -1  -6 -33  157.88   22.38
   1  -6  33  173.86   14.39
   1  -6  33  168.74   31.02
  -1  -6 -33  172.10   22.45
  -1   6 -35    1.17    4.07
   1   6  35   -5.36    4.72
   1   6  35    0.88    5.46
  -1   6 -35   -1.76    4.73
  -1  -6 -35    3.05    5.07
  -1   6 -35    4.70    5.67
  -1  -6 -35   -3.16    4.43
   1   6  35    1.46    4.99
  -1   6 -35    0.84    3.50
  -1   6 -35   -0.55    3.98
  -1  -6 -35   -2.60    5.10
   1  -6  35   -0.80    6.08
  -1   6 -35   -0.01    4.17
   1  -6  35   -1.35   11.77
  -1   6 -37    4.35    3.45
   1   6  37    1.83    5.31
  -1  -6 -37    2.43    4.26
  -1  -6 -37    2.21    4.69
   1   6  37    3.48    5.30
  -1   6 -37    1.50    5.13
  -1   6 -37    5.05    4.15
  -1   6 -37    2.97    4.13
  -1   6 -37    2.91    3.94
  -1  -6 -37    5.93    4.78
   1  -6  37    2.85    5.38
  -1   6 -37    4.50    4.91
   1  -6  37    2.07   13.82
   1   6  39    0.06    5.16
  -1   6 -39    5.13    3.51
   1   6  39   -2.05    4.73
  -1   6 -39    8.88    6.00
  -1  -6 -39    1.06    4.48
  -1   6 -39  -12.27    4.80
  -1  -6 -39    1.89    4.00
  -1   6 -39    5.27    4.22
  -1   6 -39    5.97    4.25
  -1  -6 -39    7.39    3.82
   1  -6  39    1.32    5.39
  -1   6 -39    4.00    4.17
   1   6  41   14.61    6.05
   1   6  41   18.58    5.31
  -1  -6 -41   14.47    4.69
  -1   6 -41   10.84    4.51
  -1  -6 -41   10.29    5.34
   1   6  41   11.70    5.25
  -1   6 -41   14.10    4.87
  -1   6 -41   11.13    4.42
  -1   6 -41   21.73    4.85
  -1  -6 -41    6.13    3.76
   1  -6  41   14.20    5.86
   1  -6  41   15.35    5.68
   1   6  43   20.55    5.17
   1   6  43   20.93    6.05
  -1   6 -43   25.34    5.29
  -1   6 -43   21.11    5.18
  -1  -6 -43   20.78    5.15
  -1  -6 -43   23.34    6.06
   1  -6  43   17.26    5.94
   1   6  43   21.45    5.74
  -1   6 -43   18.00    5.10
  -1  -6 -43   12.81    3.77
   1  -6  43   19.05    5.18
   1   6  45    5.28    3.98
   1  -6  45    0.81    4.27
  -1  -6 -45    5.49    3.66
  -1   6 -45    2.20    3.17
  -1  -6 -45    0.07    3.67
  -1   6 -45   -0.68    3.43
  -1   6 -45    4.71    3.64
  -1   6 -45    0.88    3.38
   1   6  45    5.04    4.58
   1   6  45    0.71    2.99
   1  -6  45    0.54    2.27
  -1   6 -47   85.16    6.80
  -1   6 -47   85.13    6.47
  -1  -6 -47   89.08    7.32
  -1  -6 -47   88.23    6.77
   1  -6  47   73.54    8.14
   1  -6  47   76.29    7.48
   1   6  47   77.67    6.25
  -1   6 -47   77.28    6.36
   1  -6  47   64.30    6.33
   1  -6  47   66.78    4.66
   1   6  47   87.20    7.77
   1   6  47   78.73    6.36
   1  -6  49   44.16    4.49
  -1  -6 -49   44.16    3.89
  -1  -6 -49   53.19    4.91
   1  -6  49   47.09    5.60
   1  -6  49   46.75    5.02
  -1   6 -49   49.68    4.59
  -1   6 -49   47.82    4.05
   1   6  49   53.77    5.09
   1   6  49   47.60    5.02
   1   6  49   49.77    3.57
  -1  -7  48   18.01    3.89
  -1  -7  48    9.98    3.62
   1  -7 -48   12.14    3.05
   1  -7 -48    9.58    2.34
   1   7 -48    7.55    2.66
   1   7 -48   15.54    2.82
   1   7 -48   12.97    2.81
  -1   7  48   13.62    2.80
  -1   7  48   14.01    2.60
   1  -7 -46   68.16    5.75
   1  -7 -46   66.45    6.49
  -1  -7  46   56.22    6.82
   1   7 -46   59.59    5.75
   1   7 -46   71.95    5.59
   1   7 -46   70.26    6.07
   1   7 -46   62.90    5.66
  -1   7  46   68.53    4.80
  -1   7  46   63.83    6.22
  -1  -7  46   45.08    4.17
  -1   7  46   57.65    5.90
   1  -7 -44    4.27    3.92
   1  -7 -44   12.67    3.89
   1   7 -44   10.49    3.89
   1   7 -44    7.67    3.61
   1  -7 -44    6.76    2.48
  -1   7  44    5.15    3.96
  -1   7  44    8.39    3.97
  -1   7  42   17.92    5.17
   1   7 -42   16.39    3.61
  -1   7  42   15.95    3.25
  -1   7  42   18.79    5.37
   1  -7 -42   19.33    5.46
   1  -7 -42   14.99    4.78
   1   7 -42   18.14    4.83
   1   7 -42   17.06    4.96
  -1  -7  42   19.80    5.88
   1  -7 -42   21.79    4.40
  -1  -7  42    5.58    4.42
   1  -7 -40   74.93    7.94
   1  -7 -40   81.51    9.33
  -1   7  40   86.37    8.56
   1   7 -40   81.96    9.93
   1   7 -40   81.59    8.32
   1   7 -40   88.00    8.47
  -1  -7  40   81.11   10.47
  -1   7  40   81.36    9.60
  -1   7  40   72.67    8.98
   1   7 -40   79.37    7.09
  -1   7  40   87.49    7.60
  -1   7  38   -0.17    4.45
  -1   7  38   -0.11    4.10
  -1   7  38    1.37    4.82
   1   7 -38    7.39    4.29
   1   7 -38    0.92    5.01
   1  -7 -38    3.02    4.73
  -1   7  38    1.46    4.09
   1  -7 -38    3.92    3.71
   1   7 -38    4.12    3.79
   1   7 -38   -0.05    4.57
   1  -7 -38   -0.04    4.05
  -1  -7  38    6.67    4.47
  -1  -7  38    2.80    5.98
  -1  -7  38  -16.34   18.33
   1   7 -36   65.50    7.44
  -1   7  36   59.38    7.61
  -1   7  36   68.59    9.35
  -1   7  36   60.62    9.11
   1   7 -36   74.43    8.38
   1   7 -36   74.03    7.92
   1  -7 -36   67.78    7.73
  -1   7  36   75.81    9.48
   1  -7 -36   78.08    9.69
   1   7 -36   68.80    9.37
  -1  -7  36   48.31    7.00
  -1  -7  36   58.53    9.92
   1  -7 -36   71.16    8.43
  -1  -7  36   50.69   19.67
  -1  -7  36   74.25   10.26
   1   7 -34   -1.29    3.81
  -1   7  34    9.20    5.90
  -1   7  34    1.20    4.82
   1   7 -34   -4.86    4.55
   1   7 -34    4.42    5.25
   1  -7 -34   -0.13    4.51
   1  -7 -34   -2.45    4.14
  -1   7  34    3.22    5.05
   1   7 -34    2.20    4.32
  -1  -7  34   -0.82    3.88
   1  -7 -34    1.46    2.93
   1  -7 -34    0.88    4.23
  -1  -7  34    3.53    6.28
  -1  -7  34   -7.61   13.86
  -1  -7  34   -0.49    5.51
  -1  -7  34   10.69   16.41
  -1   7  32   28.26    6.70
   1   7 -32   19.24    4.87
  -1   7  32   21.33    6.08
   1   7 -32   22.30    5.48
  -1   7  32   21.26    5.31
   1  -7 -32   30.81    5.72
   1   7 -32   24.45    6.41
   1  -7 -32   16.37    5.47
   1   7 -32   15.56    4.48
   1  -7 -32   21.13    4.76
   1  -7 -32   24.51    6.66
   1  -7 -32   15.10    5.07
  -1  -7  32   18.62    7.73
  -1  -7  32   17.99   13.54
  -1  -7  32   33.74   19.79
   1  -7 -32   12.40    9.99
  -1  -7  32   20.04    7.05
   1   7 -30   41.37    7.64
  -1   7  30   37.73    7.47
  -1   7  30   28.74    6.06
   1   7 -30   12.62   11.47
   1   7 -30   30.22    5.86
  -1   7  30   45.59    6.08
  -1  -7  30   19.37    8.11
  -1   7  30   25.89    8.99
   1   7 -30   28.52    5.34
  -1   7  30   39.41    6.72
   1  -7 -30   43.20    6.93
   1   7 -30   43.84    7.36
   1  -7 -30   38.78    6.14
   1   7 -30   39.28    6.38
   1  -7 -30   40.86    6.34
   1  -7 -30   50.13    7.88
   1  -7 -30   21.08    8.53
  -1  -7  30   34.19   17.78
  -1  -7  30   31.90    7.97
   1   7 -28    6.91   13.06
  -1   7  28   12.45    5.22
   1   7 -28    3.64    4.84
  -1   7  28    7.63    4.21
   1   7 -28   11.97    4.23
  -1   7  28   -5.93    6.66
  -1  -7  28    5.49    6.23
  -1   7  28   14.72    5.09
  -1   7  28    1.30    3.42
   1  -7 -28    9.87    3.90
   1   7 -28    0.13    4.11
   1   7 -28    6.32    4.01
   1  -7 -28    7.53    4.42
   1  -7 -28    3.24    3.32
  -1  -7  28    7.93   16.29
   1  -7 -28    3.44    6.19
  -1  -7  28    7.74    6.40
   1  -7 -28    4.16    3.12
   1   7 -26   51.50    8.05
   1   7 -26   46.16   14.35
  -1   7  26   52.18    6.72
  -1   7  26   44.45    6.24
  -1   7  26   43.43    6.46
  -1  -7  26   21.78    8.81
  -1   7  26   40.72   10.94
  -1   7  26   46.40    5.71
   1   7 -26   50.13    6.35
   1  -7 -26   38.55    5.57
   1   7 -26   42.52    5.78
   1  -7 -26   47.95   14.04
   1   7 -26   46.98    6.50
   1  -7 -26   45.92    6.20
   1  -7 -26   47.13    6.96
  -1  -7  26   73.78   19.20
   1  -7 -26   38.13   10.30
   1  -7 -26   39.12   11.27
  -1  -7  26   40.79   18.93
  -1  -7  26   44.15    8.61
   1  -7 -26   36.29   14.21
  -1  -7  26   54.11   21.16
   1   7 -24   35.17    5.85
  -1   7  24   40.70    5.61
   1   7 -24   38.05   14.61
   1  -7 -24   37.97   11.90
  -1   7  24   38.57   10.90
  -1   7  24   27.29    9.68
  -1  -7  24   55.58   12.60
   1   7 -24   50.72    5.80
   1  -7 -24   40.34    6.44
   1  -7 -24   39.88   11.05
  -1  -7  24   45.60   15.66
   1  -7 -24   51.68   12.46
  -1  -7  24   43.56   17.73
  -1  -7  24   36.65    6.01
   1  -7 -24   23.27    7.86
  -1  -7  24   38.96   15.47
   1   7 -22   21.84   14.85
   1  -7 -22   28.47    9.61
  -1   7  22   19.78    7.83
  -1   7  22    8.98    6.47
  -1  -7  22   14.18    7.12
   1  -7 -22   11.97    4.35
  -1  -7  22   12.57   12.42
   1  -7 -22    5.69    5.91
  -1  -7  22   11.98    4.61
  -1  -7  22    4.88   11.20
   1   7 -20   10.46    9.89
   1  -7 -20    3.56    5.12
  -1  -7  20    4.43    6.70
  -1   7  20   -4.55    6.39
  -1   7  20    4.00    6.01
   1  -7 -20    6.80    3.90
  -1  -7  20   17.14   13.02
  -1  -7  20   -3.75    6.37
  -1  -7  20    9.35    4.17
   1  -7 -20    2.88    7.33
   1   7 -18  150.42   22.68
   1  -7 -18  145.82   20.45
  -1  -7  18  142.03   17.59
  -1   7  18  159.17   20.32
  -1   7  18  137.98   17.93
   1  -7 -18  128.83    8.82
  -1  -7  18  130.27   22.98
   1  -7 -18  153.48   20.83
  -1  -7  18  141.89   21.24
   1  -7 -16   92.86   15.48
  -1   7  16   86.73   14.13
  -1   7  16   89.37   14.79
  -1  -7  16   86.69   13.67
   1  -7 -16   84.70   10.40
   1   7 -16   86.49   16.96
  -1  -7  16  101.96   20.79
   1  -7 -16   85.62   15.15
   1  -7 -16   65.62   12.42
  -1  -7  16   91.87   16.45
   1  -7 -14  620.60   38.70
  -1  -7  14  590.74   31.49
  -1   7  14  587.86   32.60
  -1   7  14  670.73   39.55
  -1   7  14  604.71   31.16
   1   7 -14  596.46   39.76
   1  -7 -14  577.09   35.94
   1  -7 -14  584.04   34.88
  -1  -7  14  623.38   28.13
  -1  -7  14  625.03   38.01
   1  -7 -12  409.18   30.56
  -1  -7  12  360.47   25.52
  -1   7  12  425.08   31.28
  -1  -7  12  415.59   24.75
  -1   7  12  417.51   25.54
  -1   7  12  406.78   26.03
   1   7 -12  376.57   31.32
   1  -7 -12  400.96   27.49
  -1  -7  12  380.41   22.89
   1  -7 -12  402.30   27.65
  -1  -7  12  409.51   30.43
   1  -7 -10  112.67   15.90
  -1  -7  10   95.01   13.91
  -1   7  10  107.68   12.58
  -1   7  10  105.61   16.85
  -1  -7  10  106.53   12.24
   1   7 -10  110.23   17.26
  -1   7  10  104.81   14.26
  -1  -7  10  102.46    8.80
   1  -7 -10   97.03   13.39
   1  -7 -10  120.64   17.02
  -1  -7  10   79.22   14.24
  -1  -7   8  645.49   33.58
   1  -7  -8  628.88   34.79
  -1   7   8  671.89   27.82
  -1   7   8  662.04   37.48
  -1  -7   8  669.29   27.18
   1   7  -8  651.30   21.00
  -1   7   8  660.79   34.48
   1   7  -8  679.74   38.92
   1  -7  -8  668.93   31.54
   1  -7  -8  688.32   35.73
  -1  -7   8  627.79   24.51
  -1  -7   6  337.60   24.79
   1  -7  -6  333.33   14.61
  -1   7   6  359.50   18.63
  -1   7   6  334.42   14.98
  -1  -7   6  325.07   17.56
   1   7  -6  344.43   17.58
  -1   7   6  376.23   27.53
   1   7  -6  349.29   27.28
   1   7  -6  374.37   28.53
  -1   7   6  321.46   25.16
   1  -7  -6  336.07   25.07
   1  -7  -6  323.35   16.48
   1  -7  -6  344.72   24.48
   1  -7  -4  198.11   12.99
  -1  -7   4  198.88   19.96
  -1   7   4  209.44   20.28
   1   7  -4  203.94   15.17
  -1   7   4  228.17   13.07
  -1  -7   4  213.22   12.85
  -1  -7   4  192.12   15.08
   1  -7  -4  182.47   12.01
   1  -7  -4  206.76   14.14
   1  -7  -4  203.18   19.10
   1  -7  -4  201.40   18.38
  -1   7   4  216.00   20.82
   1   7  -4  247.29   23.79
   1   7  -4  227.94   22.11
  -1  -7   2  608.49   19.30
   1   7  -2  605.30   27.16
  -1   7   2  597.89   31.41
   1  -7  -2  599.42   30.23
   1  -7  -2  590.07   21.73
   1  -7  -2  596.14   29.66
  -1  -7   2  560.89   26.70
   1  -7  -2  630.34   25.38
  -1   7   2  602.37   34.81
   1   7  -2  560.26   33.20
  -1   7   2  579.28   34.59
   1   7  -2  654.34   37.73
  -1  -7   0  238.42   10.46
  -1   7   0  241.42   19.62
   1   7   0  247.99   18.75
   1  -7   0  244.61   18.99
  -1  -7   0  225.84   17.59
   1   7   0  223.79   21.43
  -1   7   0  252.02   23.10
  -1   7   0  234.22   22.49
   1   7   0  257.46   24.49
   1   7   2  544.27   15.78
  -1   7  -2  578.90   26.58
   1   7   2  559.80   29.02
  -1  -7  -2  582.82   28.71
  -1  -7  -2  523.73   18.26
   1  -7   2  558.62   27.04
  -1  -7  -2  512.12   21.30
   1   7   2  611.76   37.23
   1   7   2  582.60   33.03
  -1   7  -2  558.83   33.63
  -1   7  -2  575.31   34.89
  -1   7  -4  475.69   23.11
   1   7   4  459.22   17.49
   1   7   4  454.87   28.05
  -1  -7  -4  462.79   21.68
  -1  -7  -4  476.86   28.03
   1   7   4  527.36   33.63
  -1   7  -4  459.10   30.86
  -1   7  -4  478.96   30.69
   1   7   4  466.56   30.06
   1  -7   6  138.23    9.76
   1   7   6  142.79   11.48
   1   7   6  151.56   17.04
   1   7   6  145.23   18.61
  -1   7  -6  134.79   16.94
  -1   7  -6  131.47   18.01
  -1  -7  -6  132.53   16.07
  -1  -7  -6  130.43   16.01
  -1  -7  -6  126.68   12.89
  -1  -7  -6  141.85   14.31
   1  -7   8  169.15   11.19
   1  -7   8  153.51   15.95
   1  -7   8  138.06   11.20
   1   7   8  158.91   18.02
   1   7   8  134.54   12.73
  -1   7  -8  165.81   17.74
   1   7   8  163.03   18.98
  -1   7  -8  167.12   20.42
  -1  -7  -8  176.96   16.95
  -1  -7  -8  130.75   16.38
  -1  -7  -8  150.53   14.84
   1  -7  10  229.38   19.14
   1   7  10  229.42   17.24
   1   7  10  227.53   21.62
   1  -7  10  241.66   16.33
  -1   7 -10  217.46   19.73
  -1   7 -10  247.03   25.07
  -1  -7 -10  235.26   19.54
  -1  -7 -10  239.57   21.16
  -1  -7 -10  239.45   21.86
  -1  -7 -12   33.59    9.88
   1  -7  12   21.73    7.21
   1   7  12   25.09    6.98
   1  -7  12   27.30    7.09
   1   7  12   22.51    8.77
  -1   7 -12   23.60    7.35
  -1   7 -12   18.15    9.58
   1  -7  12   31.66    8.10
  -1  -7 -12   28.67    8.22
  -1  -7 -12   19.64    7.23
   1  -7  14  245.80   19.76
  -1  -7 -14  237.24   23.58
   1  -7  14  243.71   19.06
   1   7  14  239.56   19.78
   1   7  14  246.08   23.07
  -1   7 -14  267.58   20.77
  -1   7 -14  222.66   24.94
  -1  -7 -14  230.90   22.87
   1  -7  14  232.97   26.30
   1  -7  14  188.10   19.52
  -1   7 -16  224.47   25.90
  -1  -7 -16  212.95   23.67
   1   7  16  251.12   23.80
   1   7  16  219.53   19.94
   1  -7  16  224.83   20.10
  -1  -7 -16  233.16   10.40
   1  -7  16  251.78   24.51
   1  -7  16  235.93   28.31
  -1  -7 -16  240.10   24.10
  -1  -7 -16  252.72   25.07
   1  -7  16  222.56   22.48
  -1   7 -18  -18.84   11.63
  -1  -7 -18    3.78    3.95
   1   7  18    1.42    5.67
   1   7  18  -12.24    5.76
  -1  -7 -18    2.64    3.40
  -1  -7 -18    4.93    5.92
  -1  -7 -18   -6.53    6.87
   1  -7  18    3.02    5.82
   1  -7  18   -1.53   12.25
  -1   7 -20  115.65   20.70
  -1  -7 -20  142.59   20.11
   1   7  20  104.21   16.07
   1   7  20  105.22   15.10
  -1  -7 -20  120.42    9.01
  -1  -7 -20  116.00   17.64
  -1  -7 -20  116.98   18.40
   1  -7  20  120.33   18.48
   1  -7  20  114.29   22.92
  -1   7 -22  101.70   21.25
  -1  -7 -22   89.48   17.78
  -1  -7 -22   81.21   12.30
   1   7  22   83.17   13.16
   1   7  22   99.81   15.96
  -1  -7 -22   83.70    8.22
   1  -7  22   83.05   19.91
  -1  -7 -22   96.07   16.31
   1  -7  22   68.33   14.77
   1  -7  22  100.71   23.46
  -1  -7 -22  101.08   18.96
  -1   7 -24    1.04   10.70
   1   7  24   12.73    6.48
  -1   7 -24    4.71    3.14
   1   7  24    0.43    7.65
  -1  -7 -24   37.45    8.17
   1  -7  24    8.15    9.25
  -1  -7 -24    1.55    5.72
  -1  -7 -24    7.32    4.61
   1  -7  24   22.04   14.31
  -1  -7 -24   -3.38    6.05
   1  -7  24   16.94   14.27
   1  -7  24    5.77    9.17
   1  -7  24    9.02    5.03
  -1   7 -26    9.35   12.78
  -1   7 -26   10.47    4.89
   1   7  26    4.70    4.72
   1   7  26    5.01    4.55
  -1   7 -26    9.36    4.57
   1   7  26  -13.47    8.08
   1  -7  26  -14.97    7.30
   1   7  26    8.85    7.13
   1   7  26    2.18    3.79
  -1  -7 -26    4.32    3.35
  -1   7 -26    7.65    3.64
  -1   7 -26    6.97    4.20
   1   7  26    9.11    3.66
  -1  -7 -26    1.71    3.76
  -1  -7 -26    4.86    4.69
  -1   7 -26    7.09    3.60
  -1  -7 -26   10.73    3.36
  -1  -7 -26    9.99    4.73
  -1  -7 -26   15.37    6.43
  -1  -7 -26    5.62    4.17
   1  -7  26    6.25    5.25
   1  -7  26    1.42   12.93
  -1   7 -28   14.56    6.31
  -1   7 -28   14.93    4.64
   1   7  28   12.61    3.99
  -1   7 -28    2.99   11.28
   1   7  28   20.12    6.67
   1   7  28   10.38    5.27
   1   7  28    8.66    5.38
  -1   7 -28   12.46    4.48
   1   7  28   21.26    5.83
  -1  -7 -28   18.39    5.42
  -1   7 -28   10.51    5.60
  -1  -7 -28   13.81    3.50
  -1  -7 -28  -25.14   11.53
  -1   7 -28    9.43    4.51
  -1  -7 -28   12.75    3.73
  -1  -7 -28   17.80    5.59
  -1  -7 -28   15.27    4.69
   1  -7  28   -8.97   16.38
  -1  -7 -28   22.55    8.92
   1  -7  28    1.93   15.38
   1  -7  28   12.71    6.07
  -1  -7 -28    1.95    6.88
   1   7  30   88.51    8.57
  -1   7 -30   94.98    8.97
   1   7  30  104.81   10.96
  -1   7 -30   54.82   16.52
  -1   7 -30   97.24    9.08
   1   7  30  113.63   17.85
  -1   7 -30   82.00    8.15
  -1  -7 -30   99.15   10.22
   1   7  30  108.21   11.14
  -1   7 -30  102.44   11.06
  -1  -7 -30   98.24    8.16
  -1   7 -30   90.19    8.31
  -1  -7 -30   99.30    9.16
  -1  -7 -30   87.25    8.50
   1  -7  30   91.34   11.46
  -1  -7 -30  104.06   10.70
   1  -7  30   63.73   21.66
   1  -7  30   83.70   10.30
   1  -7  30   81.83   23.56
  -1   7 -32   29.90    5.88
   1   7  32   22.53    5.50
   1   7  32   18.50    5.98
  -1   7 -32   16.30    6.30
  -1  -7 -32   25.04    6.18
  -1  -7 -32   29.11    5.28
   1   7  32   20.08    5.94
  -1   7 -32   22.25    5.29
  -1   7 -32   26.43    6.06
   1  -7  32   17.17    6.47
  -1  -7 -32   27.18    5.46
  -1  -7 -32   24.16    5.31
   1  -7  32   24.99   16.29
   1  -7  32    1.54   15.55
   1  -7  32   20.37    6.69
   1   7  34   59.72    8.77
   1   7  34   67.09    7.50
  -1   7 -34   60.27    7.56
  -1  -7 -34   69.67    9.44
  -1   7 -34   68.57   10.24
   1   7  34   62.78    9.63
  -1  -7 -34   73.53    7.95
  -1   7 -34   65.59    7.98
  -1   7 -34   64.05    7.65
  -1  -7 -34   51.77    6.42
   1  -7  34   57.41    9.23
  -1  -7 -34   70.21    8.20
   1  -7  34   54.62    8.97
   1  -7  34   55.91   20.37
   1   7  36   13.95    5.71
   1   7  36   14.35    4.57
  -1   7 -36   19.36    4.91
   1   7  36   18.62    6.20
  -1   7 -36   13.65    6.29
  -1  -7 -36   10.69    4.17
   1   7  36   13.72    6.35
  -1  -7 -36   12.89    5.35
  -1   7 -36   12.86    5.18
  -1   7 -36   19.01    5.33
  -1  -7 -36   18.51    5.41
   1  -7  36   14.45    7.24
   1  -7  36   16.25   11.82
   1   7  38   93.19    9.95
   1   7  38   97.02   10.92
  -1   7 -38  103.76    8.81
  -1  -7 -38  105.20   10.98
  -1  -7 -38   97.76    9.27
   1   7  38  105.12   11.09
  -1   7 -38   92.20    9.08
  -1   7 -38  112.19   10.04
   1  -7  38   93.15   10.62
   1  -7  38   68.65   20.03
   1   7  40    3.64    4.46
  -1   7 -40    2.81    3.04
   1   7  40    3.77    4.85
  -1  -7 -40    5.29    4.88
   1   7  40    5.49    4.81
  -1  -7 -40    2.86    4.19
  -1   7 -40    7.09    4.58
  -1   7 -40    5.07    4.05
   1  -7  40    5.65    5.24
  -1  -7 -40    3.43    4.02
   1  -7  40   -1.84    4.73
   1   7  42   30.82    6.86
   1   7  42   27.26    5.58
  -1   7 -42   24.34    5.45
  -1   7 -42   27.01    5.39
  -1  -7 -42   22.05    4.75
  -1  -7 -42   26.69    6.63
   1   7  42   25.81    5.95
  -1  -7 -42   24.63    4.79
   1  -7  42   20.99    5.14
  -1   7 -44   26.07    5.03
  -1   7 -44   26.50    5.00
   1   7  44   25.36    4.15
   1  -7  44   28.15    5.97
  -1  -7 -44   31.79    5.97
  -1  -7 -44   29.16    4.55
   1   7  44   23.93    5.00
  -1   7 -44   23.09    5.05
  -1  -7 -44   22.37    3.94
   1   7  44   28.50    4.98
   1   7  44   31.84    6.11
  -1  -7 -46    5.70    3.37
   1  -7  46    1.26    3.64
   1  -7  46    0.12    3.82
  -1  -7 -46    1.75    2.44
  -1   7 -46    1.93    2.90
  -1   7 -46    3.89    2.83
  -1   7 -46    2.91    2.86
   1   7  46    5.26    3.59
   1   7  46    1.02    2.35
  -1   7 -48   54.97    4.42
   1  -7  48   44.78    4.19
   1  -7  48   39.23    5.26
  -1  -7 -48   55.49    5.04
   1  -7  48   44.19    4.64
  -1   7 -48   48.30    4.40
  -1   7 -48   50.40    4.33
  -1  -7 -48   47.56    3.76
   1   7  48   49.19    4.97
   1   7  48   55.61    4.95
   1   8 -47   75.77    5.12
   1  -8 -47   73.17    5.44
  -1  -8  47   56.09    5.06
  -1  -8  47   52.76    5.87
   1   8 -47   64.94    4.98
  -1   8  47   60.56    5.44
  -1   8  47   66.43    4.61
  -1   8  47   78.84    5.53
  -1   8  45   -0.27    2.60
   1   8 -45    1.33    2.87
   1   8 -45   -0.65    2.75
   1  -8 -45    0.26    3.35
   1  -8 -45   -0.97    2.14
  -1  -8  45   -0.11    3.45
   1   8 -45    0.12    2.78
   1   8 -45   -1.65    2.47
   1  -8 -45    3.37    2.15
  -1   8  45   -0.25    2.62
  -1   8  45   -1.23    2.68
   1   8 -43  215.08   11.10
   1   8 -43  210.39   10.50
   1  -8 -43  211.88   12.05
   1  -8 -43  195.71    9.50
   1   8 -43  190.82   10.52
  -1  -8  43  182.40   10.57
   1  -8 -43  188.15    9.74
   1   8 -43  168.62    8.07
  -1   8  43  200.06   10.86
  -1   8  43  202.69   11.66
  -1   8  41   37.80    6.65
  -1   8  41   33.40    4.90
   1   8 -41   45.60    5.71
  -1   8  41   34.93    6.36
   1  -8 -41   46.81    7.31
   1  -8 -41   44.12    5.81
   1   8 -41   39.32    6.36
   1   8 -41   39.99    5.91
  -1  -8  41   40.92    6.59
   1  -8 -41   39.71    5.76
  -1  -8  41   40.00    6.67
   1  -8 -39  368.24   15.16
   1  -8 -39  351.01   17.62
   1   8 -39  390.37   16.67
   1   8 -39  385.21   16.12
   1  -8 -39  363.37   16.31
  -1  -8  39  323.38   17.28
  -1   8  39  336.69   14.60
  -1   8  39  371.26   18.29
   1   8 -39  350.07   14.66
  -1   8  39  337.72   16.77
  -1   8  37  121.65   11.19
  -1   8  37  121.11    9.64
  -1   8  37  130.55   11.95
   1   8 -37  123.49    9.96
   1  -8 -37  126.38   11.55
   1  -8 -37  120.35    9.38
   1   8 -37  136.45   10.16
   1   8 -37  134.51   10.96
  -1  -8  37  102.46   10.95
   1  -8 -37  131.25   10.64
  -1   8  35  220.62   15.47
  -1   8  35  210.94   13.08
   1   8 -35  233.11   13.33
  -1   8  35  230.06   15.17
   1   8 -35  233.51   13.81
   1   8 -35  217.54   12.87
   1   8 -35  237.81   16.09
   1  -8 -35  230.08   12.85
   1  -8 -35  241.78   15.62
   1  -8 -35  198.68   11.26
   1  -8 -35  219.57   13.46
  -1  -8  35  216.32   15.88
  -1  -8  35  219.21   32.67
  -1  -8  35  238.27   33.29
  -1  -8  35  230.61   15.33
   1   8 -33   95.33    9.13
  -1   8  33   97.21    9.51
  -1   8  33  105.97   10.86
  -1   8  33  102.93   11.39
   1   8 -33  104.62    9.02
   1   8 -33  105.47    9.69
   1   8 -33  105.34   11.26
   1  -8 -33  112.08   11.06
   1  -8 -33   99.52    8.78
   1   8 -33  100.25    9.51
   1  -8 -33  101.72    9.34
   1  -8 -33   88.56    8.35
  -1  -8  33   86.79   11.48
  -1  -8  33   84.38   10.44
  -1  -8  33   67.92   20.89
  -1  -8  33   74.70   22.58
   1   8 -31  138.63   10.54
  -1   8  31  135.60   11.02
   1   8 -31  160.88   13.38
  -1   8  31  134.84   12.70
  -1   8  31  138.79   11.71
   1   8 -31  125.83   10.36
   1   8 -31  142.96   12.33
   1  -8 -31  142.51   12.06
   1  -8 -31  152.53   10.35
   1   8 -31  125.33   10.55
   1  -8 -31  152.84   12.81
   1  -8 -31  126.39   10.07
   1  -8 -31  139.08   10.81
  -1  -8  31  126.61   26.13
  -1  -8  31  151.16   13.34
  -1  -8  31  111.97   26.76
   1   8 -29  141.18   23.49
  -1   8  29  186.51   14.38
  -1   8  29  163.41   12.11
  -1   8  29  169.44   12.65
   1   8 -29  191.45   13.93
   1   8 -29  161.71   11.00
  -1   8  29  213.90   25.33
  -1  -8  29  244.48   26.24
   1   8 -29  165.57   11.14
  -1   8  29  189.91   11.99
   1  -8 -29  173.19   12.74
   1  -8 -29  182.37   10.59
   1   8 -29  163.20   12.93
   1   8 -29  159.44   11.85
   1  -8 -29  157.71   11.04
   1  -8 -29  192.73   13.56
  -1  -8  29  150.26   30.30
   1  -8 -29  195.23   21.10
  -1  -8  29  149.18   13.13
   1  -8 -29  160.48   19.15
  -1   8  27   18.92    5.67
  -1   8  27   19.04    5.02
  -1   8  27   28.78    6.35
   1   8 -27   28.50    6.63
   1   8 -27   16.66   13.12
  -1   8  27   13.78    7.40
  -1  -8  27  -12.28    6.85
   1   8 -27   29.39    5.50
  -1   8  27   34.39    6.24
   1  -8 -27   25.05    4.54
   1   8 -27   34.92    6.63
   1   8 -27   23.92    5.86
   1  -8 -27   20.87    4.74
   1  -8 -27   28.67    6.26
  -1  -8  27    6.47   12.76
  -1  -8  27   25.04   15.26
   1  -8 -27   22.24    7.45
  -1  -8  27   23.75    7.05
   1   8 -25   41.90   17.41
  -1   8  25   52.37    6.88
  -1   8  25   54.17    7.61
   1   8 -25   60.01    8.10
  -1   8  25   70.02    9.04
  -1  -8  25   47.91   12.00
  -1   8  25   55.92    6.93
  -1   8  25   39.47   11.35
   1   8 -25   52.78    7.13
   1   8 -25   61.39    7.60
   1  -8 -25   58.04   15.19
   1  -8 -25   59.67    7.86
   1  -8 -25   59.33    6.58
   1  -8 -25   73.15   14.62
  -1  -8  25   47.53   17.11
  -1  -8  25   59.65   20.64
   1  -8 -25   63.89   17.44
  -1  -8  25   41.44   18.05
  -1   8  23   23.82    4.93
   1   8 -23   27.71    6.48
  -1   8  23   24.54    5.76
   1   8 -23   23.83   15.41
  -1   8  23   23.87    5.52
  -1  -8  23  -17.57    8.61
  -1   8  23   44.81   11.55
  -1   8  23   42.72   11.76
  -1   8  23   28.84    4.92
   1   8 -23   22.63    4.86
   1   8 -23   21.63    4.86
   1  -8 -23   28.66   11.76
   1  -8 -23   20.46    5.28
   1   8 -23   29.25    4.71
   1  -8 -23   22.61    4.11
  -1  -8  23   15.61    4.74
   1  -8 -23   21.70    9.65
  -1  -8  23   31.66   15.32
   1  -8 -23   28.98   10.37
  -1  -8  23   26.08   17.87
  -1  -8  23   -3.35   12.65
   1   8 -21   31.43   16.00
  -1   8  21   29.92    5.15
   1  -8 -21   34.47   11.86
  -1   8  21   41.40   10.64
  -1   8  21   21.48    8.50
  -1  -8  21   34.57   10.56
   1  -8 -21   38.76    6.05
  -1  -8  21   31.66   16.57
  -1  -8  21   27.62   14.63
   1  -8 -21   19.55    8.39
  -1  -8  21   27.51    5.58
   1  -8 -21   16.50    7.84
   1   8 -19  124.94   22.30
   1  -8 -19  136.52   21.06
  -1   8  19  150.41   20.78
  -1  -8  19  155.28   18.56
  -1   8  19  149.43   19.32
   1  -8 -19  132.23    9.52
  -1  -8  19  111.52   20.93
   1  -8 -19  132.84   20.99
  -1  -8  19  120.97   23.31
   1   8 -17   89.06   18.82
   1  -8 -17  132.66   20.17
  -1   8  17  159.30   21.08
  -1   8  17  107.63   15.97
  -1  -8  17  122.32   15.84
   1  -8 -17  110.51    8.49
   1  -8 -17  101.81   17.78
  -1  -8  17  112.29   22.37
   1  -8 -17  106.36   17.55
  -1  -8  17  110.81   18.09
   1  -8 -15  895.79   49.49
  -1   8  15  990.12   50.19
  -1  -8  15  905.14   40.62
  -1   8  15  933.18   43.07
   1   8 -15  955.26   54.11
   1  -8 -15  890.38   48.12
  -1  -8  15  900.90   49.32
   1  -8 -15  916.91   47.29
   1  -8 -13   49.29   11.54
  -1  -8  13   68.90   13.60
  -1   8  13   41.62   12.33
  -1   8  13   61.58   11.30
  -1  -8  13   53.31   10.44
  -1   8  13   58.17   11.99
   1   8 -13   68.35   16.55
  -1  -8  13   55.79   14.20
   1  -8 -13   65.07   12.44
   1  -8 -13   57.86   12.93
  -1  -8  13   46.87    9.49
   1  -8 -11 1527.37   60.21
  -1  -8  11 1418.88   54.25
  -1   8  11 1466.72   47.58
  -1  -8  11 1482.91   44.85
  -1   8  11 1441.55   40.61
  -1   8  11 1552.50   61.49
  -1   8  11 1502.47   53.75
   1   8 -11 1517.82   64.62
   1  -8 -11 1563.32   54.81
   1  -8 -11 1471.41   55.24
  -1  -8  11 1459.08   60.21
  -1  -8   9   -3.15    7.97
   1  -8  -9   10.66    6.84
  -1  -8   9    8.40    4.94
  -1   8   9    3.69    3.69
  -1   8   9    4.32    7.56
  -1   8   9    5.74    7.18
   1   8  -9   -3.60   10.28
   1  -8  -9   12.07   10.21
   1  -8  -9  -11.89    5.95
  -1  -8   9    0.89    4.39
  -1  -8   9    4.82    2.82
  -1  -8   7  772.52   40.39
   1  -8  -7  758.81   39.61
   1   8  -7  768.23   26.83
  -1   8   7  868.81   30.61
  -1   8   7  847.19   43.72
  -1   8   7  817.30   41.16
   1   8  -7  789.50   44.89
   1  -8  -7  782.97   35.95
  -1  -8   7  797.90   32.12
  -1  -8   7  770.33   30.51
   1  -8  -7  821.84   41.62
  -1  -8   5  306.74   26.30
   1   8  -5  332.80   19.78
  -1   8   5  312.65   25.78
   1   8  -5  300.47   27.97
  -1   8   5  332.52   27.58
  -1  -8   5  279.39   20.64
  -1  -8   5  299.55   20.03
   1  -8  -5  299.68   24.95
   1  -8  -5  328.62   22.10
   1  -8  -5  292.81   24.80
   1  -8  -3   39.36    6.41
   1  -8  -3   45.91   11.00
  -1  -8   3   42.47   11.55
  -1   8   3   37.14    9.58
   1   8  -3   36.23    7.45
   1   8  -3   52.36   12.96
   1   8  -3   42.37   12.23
  -1   8   3   45.53   12.74
   1  -8  -3   44.46   10.22
  -1  -8   3   43.12    8.39
   1  -8  -3   33.83    6.64
   1  -8  -1   39.77    9.37
  -1   8   1   33.00    8.91
   1   8  -1   41.48    9.27
  -1   8   1   43.52   11.93
  -1   8   1   27.77   10.36
   1   8  -1   54.48   13.17
   1   8  -1   47.75   12.21
   1  -8  -1   34.43    6.81
  -1  -8   1   37.29    8.11
   1  -8  -1   33.86    8.75
   1  -8   1   72.24   11.52
   1   8   1   55.99   10.49
  -1   8  -1   88.69   12.53
  -1   8  -1   82.26   16.87
   1   8   1   85.57   15.88
   1   8   1   72.45   15.28
  -1   8  -1   63.70   12.78
  -1  -8  -1   75.48   11.30
   1  -8   1   63.20   10.71
   1  -8   3   47.68    9.56
  -1   8  -3   46.63    8.62
   1   8   3   42.78    9.85
  -1  -8  -3   32.06    5.82
  -1  -8  -3   41.18    6.85
  -1  -8  -3   33.09    9.05
   1   8   3   43.74   12.37
  -1   8  -3   46.15   11.84
  -1   8  -3   39.69   12.35
   1   8   3   39.16   13.01
   1   8   5  448.08   29.50
  -1   8  -5  476.33   32.27
   1   8   5  501.21   35.21
  -1   8  -5  463.65   34.07
  -1  -8  -5  460.01   26.27
   1  -8   5  461.66   24.00
  -1  -8  -5  450.04   29.98
  -1  -8  -5  443.44   23.26
  -1  -8  -5  376.82   27.57
   1  -8   7  103.85   15.09
   1   8   7   95.32   10.09
   1   8   7   96.72   14.93
  -1   8  -7   98.83   15.30
  -1   8  -7   88.96   17.10
  -1  -8  -7   96.92   14.68
  -1  -8  -7   68.46   11.28
  -1  -8  -7   69.59   11.85
   1  -8   9 1359.78   50.60
   1   8   9 1342.72   40.13
   1   8   9 1399.92   53.87
  -1   8  -9 1338.59   52.04
  -1   8  -9 1372.81   60.27
  -1  -8  -9 1419.93   48.68
  -1  -8  -9 1362.43   54.64
  -1  -8  -9 1322.63   50.95
  -1  -8 -11   23.61    8.31
   1  -8  11   10.45    6.62
   1   8  11   14.87    7.89
   1   8  11   16.65    5.88
  -1   8 -11   33.45   10.01
  -1   8 -11   17.21   10.17
  -1  -8 -11   17.51    7.17
  -1  -8 -11   18.30    8.84
   1  -8  11   26.37    9.08
  -1   8 -13 1157.50   47.16
  -1   8 -13 1212.64   59.39
  -1  -8 -13 1182.68   53.95
   1  -8  13 1205.61   47.23
   1   8  13 1264.75   53.27
   1   8  13 1125.24   42.68
   1  -8  13 1214.79   39.98
  -1  -8 -13 1092.95   21.00
   1  -8  13 1195.78   52.00
  -1  -8 -13 1239.18   53.34
  -1   8 -15   54.75   17.06
  -1  -8 -15   66.24   13.66
   1  -8  15   59.08   11.65
   1   8  15   58.22   10.63
   1  -8  15   58.67   10.50
   1   8  15   54.85   12.15
  -1  -8 -15   67.10    6.43
   1  -8  15   48.22   15.47
   1  -8  15   63.89   13.91
  -1  -8 -15   55.46   14.36
  -1  -8 -15   70.39   14.09
  -1   8 -17  378.68   35.56
  -1  -8 -17  340.31   31.27
   1  -8  17  344.97   24.78
   1   8  17  413.57   31.40
   1   8  17  376.78   27.29
  -1  -8 -17  392.99   14.69
  -1  -8 -17  380.69   33.35
  -1  -8 -17  394.39   33.04
   1  -8  17  344.54   34.38
   1  -8  17  334.99   29.36
   1  -8  17  363.05   31.35
  -1   8 -19  304.75   33.50
  -1  -8 -19  357.97   33.14
   1   8  19  309.68   26.00
   1  -8  19  335.73   25.91
   1   8  19  351.88   29.70
  -1  -8 -19  328.46   14.40
  -1  -8 -19  328.80   31.84
   1  -8  19  316.52   30.40
   1  -8  19  314.59   35.27
  -1  -8 -19  354.32   31.60
  -1   8 -21   27.54   12.48
  -1   8 -21   27.46    5.00
   1  -8  21   34.43    9.16
   1   8  21   41.02   11.48
   1   8  21   13.41    5.32
  -1  -8 -21   18.03    7.55
  -1  -8 -21   26.73    5.55
   1  -8  21   18.28   12.54
  -1  -8 -21   26.53   11.55
  -1  -8 -21   40.78   12.73
   1  -8  21   26.19   13.44
   1  -8  21   36.79   10.84
  -1   8 -23  103.53   21.52
  -1   8 -23  139.44   10.39
   1   8  23  150.60   10.60
   1   8  23  142.16   10.50
  -1   8 -23  145.81   10.34
   1   8  23  137.37   10.55
   1   8  23  140.05   19.22
   1   8  23  158.75   10.65
   1   8  23  166.32   21.40
   1  -8  23  147.01   18.97
  -1   8 -23  139.48    8.80
  -1   8 -23  147.37    9.58
   1   8  23  132.93   10.75
  -1   8 -23  147.52   10.72
  -1  -8 -23  147.50   22.06
  -1   8 -23  138.60   10.20
  -1  -8 -23  144.92   10.58
   1  -8  23  151.35   27.80
   1  -8  23  147.25   22.92
   1  -8  23  170.54   28.75
  -1  -8 -23  138.41   19.89
   1   8  25   12.41    5.38
   1   8  25   10.26    4.79
   1   8  25    9.88    5.06
  -1   8 -25   16.01    5.27
  -1   8 -25    8.65    4.65
   1   8  25   19.73   10.70
   1   8  25   13.81    5.02
   1   8  25   -2.40    4.93
  -1   8 -25    8.17    3.42
  -1   8 -25   16.61    4.69
   1  -8  25    3.49   10.54
   1   8  25   20.76    5.76
  -1  -8 -25    8.69    4.38
  -1   8 -25   11.69    5.58
  -1   8 -25   14.18    5.06
  -1  -8 -25   10.85    5.68
  -1  -8 -25   17.34    5.43
  -1  -8 -25   17.97    4.31
   1  -8  25    4.13   12.39
   1  -8  25    5.11    5.53
  -1  -8 -25   15.47    8.52
   1  -8  25   19.68   14.64
  -1  -8 -25   -5.33    5.53
   1  -8  25   -0.28   15.07
   1   8  27    8.21    4.58
  -1   8 -27   10.83    4.37
  -1   8 -27    4.44    5.21
  -1   8 -27  -55.90   16.87
   1   8  27    1.50    4.90
   1   8  27   25.36    6.83
   1   8  27  -21.67   10.51
   1   8  27   34.17    9.99
  -1   8 -27    5.30    3.34
   1  -8  27  -62.50   14.36
  -1   8 -27    6.39    4.23
  -1   8 -27    9.78    5.53
   1   8  27    6.20    4.83
  -1  -8 -27    6.48    4.46
  -1  -8 -27   37.83   11.89
  -1  -8 -27   10.28    3.42
  -1  -8 -27    6.45    4.19
  -1  -8 -27    0.24    4.84
  -1  -8 -27   30.43    8.95
   1  -8  27    7.85    5.53
  -1  -8 -27    1.56    8.17
   1  -8  27   -1.17   13.18
  -1   8 -29   56.53   12.92
   1   8  29    3.30    4.36
  -1   8 -29    5.24    4.47
   1   8  29   11.64    5.47
   1   8  29    5.53    4.95
   1   8  29   33.87    9.55
  -1   8 -29    5.65    3.40
   1  -8  29  -16.48    9.14
  -1   8 -29    1.00    4.26
  -1   8 -29    7.10    5.05
  -1  -8 -29    7.40    4.20
   1   8  29    4.78    4.52
  -1  -8 -29   16.48    9.67
  -1  -8 -29    9.05    4.47
  -1  -8 -29   11.00    5.28
  -1  -8 -29    6.03    3.87
  -1  -8 -29    8.01    6.78
  -1  -8 -29   -1.59    6.68
   1  -8  29   18.67   16.64
   1  -8  29   17.16   14.28
   1  -8  29    0.42    5.86
   1   8  31  259.66   16.82
   1   8  31  261.01   16.14
  -1   8 -31  269.09   14.57
   1   8  31  262.90   14.61
  -1   8 -31  279.04   17.43
   1   8  31  273.71   17.39
  -1  -8 -31  261.64   16.22
  -1  -8 -31  268.85   12.69
  -1   8 -31  273.61   14.96
  -1   8 -31  253.14   13.67
  -1  -8 -31  244.82   14.06
   1  -8  31  225.32   16.10
  -1  -8 -31  269.25   14.34
   1  -8  31  248.97   15.38
   1  -8  31  255.61   36.69
   1  -8  31  239.33   35.67
   1   8  33  107.91   11.22
   1   8  33  114.32   10.04
   1   8  33  103.36   10.65
  -1   8 -33  112.06   10.10
   1   8  33  114.28   11.74
  -1  -8 -33  113.47    8.98
  -1  -8 -33  118.69   11.50
  -1   8 -33  107.03   10.34
  -1   8 -33  118.47    9.77
   1  -8  33  100.94   11.39
  -1  -8 -33  113.12    9.75
  -1  -8 -33  116.73   10.05
   1  -8  33  115.37   24.39
   1  -8  33   78.55   21.17
   1  -8  33  114.15   10.65
   1   8  35  229.81   15.09
   1   8  35  235.93   16.11
  -1   8 -35  239.43   13.67
   1   8  35  225.24   12.92
   1   8  35  225.46   15.62
  -1  -8 -35  235.61   15.50
  -1  -8 -35  229.53   12.45
  -1   8 -35  236.53   14.32
  -1   8 -35  233.19   13.43
  -1  -8 -35  236.43   13.73
   1  -8  35  216.98   15.45
  -1  -8 -35  203.92   11.91
   1  -8  35  264.98   36.14
   1   8  37  112.57   11.39
   1   8  37  118.95   11.00
  -1   8 -37  113.20    9.59
   1   8  37  112.73    8.96
  -1  -8 -37  112.93    8.88
  -1  -8 -37  122.42   11.64
   1   8  37  117.61   11.27
  -1   8 -37  110.10    9.70
  -1   8 -37  119.12   10.47
   1   8  37   96.23    7.39
   1  -8  37   99.02   10.86
   1  -8  37   98.39   23.40
  -1  -8 -39  157.06   12.55
  -1  -8 -39  160.66   10.03
   1   8  39  153.62   12.00
  -1   8 -39  173.52   11.33
  -1   8 -39  174.56   11.96
  -1  -8 -39  162.78   11.57
   1  -8  39  141.43   11.55
   1   8  39  163.84   12.77
  -1   8 -39  158.49   10.36
   1   8  39  159.10   11.78
   1   8  41  183.14   11.51
   1   8  41  182.25   12.25
  -1   8 -41  193.36   11.22
  -1   8 -41  189.95   11.80
   1   8  41  208.26   12.24
  -1  -8 -41  186.91   10.00
  -1  -8 -41  202.47   13.02
   1  -8  41  168.25   10.92
  -1  -8 -41  185.85   11.23
   1  -8  41  172.56   12.15
  -1   8 -43   15.35    4.50
  -1   8 -43   18.95    4.32
   1   8  43   19.61    4.05
  -1  -8 -43   19.63    5.26
   1  -8  43   13.94    4.68
  -1  -8 -43   21.22    3.47
  -1   8 -43   16.64    5.07
  -1   8 -43   21.81    4.92
  -1  -8 -43   13.57    3.92
   1   8  43   20.42    4.04
   1   8  43   19.52    5.31
   1   8  45  230.35    8.04
  -1   8 -45  246.36   10.58
  -1   8 -45  257.60   10.33
   1  -8  45  216.59   10.68
  -1  -8 -45  250.14   11.67
  -1   8 -45  247.09   10.91
  -1   8 -45  248.68   11.09
   1   8  45  237.66   11.78
  -1  -8 -45  228.06    8.62
   1   8  45  229.46    9.40
   1   8  45  249.63   11.06
   1  -8  47    7.70    1.95
  -1   8 -47    8.76    2.58
   1  -8  47    6.52    3.20
   1  -8  47   11.75    2.54
  -1  -8 -47   11.93    3.01
  -1   8 -47   12.80    3.01
   1   8  47   13.08    3.33
  -1   8 -47   13.18    3.48
   1   8  47   11.61    2.64
   1   8  47   11.79    3.03
   1   9 -46   44.56    3.94
  -1  -9  46   28.66    3.46
   1  -9 -46   46.76    4.40
  -1  -9  46   29.81    4.51
   1   9 -46   40.89    3.99
  -1   9  46   44.26    4.75
  -1   9  46   46.63    4.29
   1   9 -44   90.90    5.93
  -1   9  44   77.72    5.65
   1   9 -44   92.62    6.65
   1  -9 -44   83.36    6.84
   1   9 -44   88.77    6.60
   1  -9 -44   74.99    5.31
  -1   9  44   85.07    7.52
  -1   9  44   84.79    6.87
  -1   9  44   72.54    6.04
  -1   9  44   80.87    4.98
   1   9 -42   43.60    5.65
   1   9 -42   43.64    5.07
   1  -9 -42   43.18    6.17
   1  -9 -42   38.33    3.98
   1   9 -42   40.47    5.29
   1  -9 -42   39.82    5.08
   1   9 -42   33.89    4.40
  -1   9  42   38.08    5.55
  -1   9  42   30.54    3.58
  -1   9  42   41.25    4.92
   1   9 -40  209.84   11.75
  -1   9  40  189.24    8.52
   1   9 -40  203.33   10.62
   1  -9 -40  204.72   12.63
   1  -9 -40  185.44    8.86
   1   9 -40  189.02   11.55
  -1  -9  40  156.35   10.52
   1  -9 -40  193.02   11.19
   1   9 -40  191.01   10.32
  -1   9  40  179.57    9.75
  -1   9  40  192.06   10.89
  -1   9  40  182.78   11.98
   1   9 -38   12.71    4.79
   1   9 -38   12.29    4.09
  -1   9  38   17.80    4.22
   1  -9 -38   13.25    5.42
   1  -9 -38   18.91    4.35
   1   9 -38   19.65    5.79
  -1  -9  38    9.81    5.02
   1   9 -38   13.36    4.47
  -1   9  38   15.30    5.33
  -1   9  38   22.78    5.76
  -1   9  38   14.72    4.55
  -1   9  36  165.36   12.17
  -1   9  36  178.49   11.90
   1   9 -36  161.03   11.44
  -1   9  36  164.22   13.02
   1   9 -36  165.64   10.61
   1   9 -36  184.26   12.20
   1  -9 -36  162.08    9.99
   1  -9 -36  187.36   13.55
   1   9 -36  163.24   12.68
   1  -9 -36  162.32    9.45
  -1  -9  36  147.64   12.27
   1  -9 -36  164.12   11.03
  -1  -9  36  152.09   10.97
  -1  -9  36  172.84   26.22
  -1   9  34   10.62    5.63
   1   9 -34   10.12    5.22
  -1   9  34   12.84    5.54
  -1   9  34   10.88    5.25
   1  -9 -34    8.34    5.41
   1  -9 -34    8.79    3.86
   1   9 -34    9.91    3.98
   1   9 -34   10.73    5.04
   1  -9 -34   13.75    4.05
   1  -9 -34   11.12    4.08
  -1  -9  34   10.19    6.02
  -1  -9  34   13.49    5.20
  -1  -9  34  -15.97   17.73
  -1  -9  34   -8.30   14.56
  -1   9  32  343.91   17.72
  -1   9  32  349.91   19.36
  -1   9  32  335.34   16.97
   1   9 -32  356.23   17.02
   1  -9 -32  348.25   18.25
   1  -9 -32  354.30   14.50
   1   9 -32  320.51   15.05
   1   9 -32  358.52   17.13
  -1  -9  32  293.48   18.15
   1  -9 -32  327.60   15.71
   1  -9 -32  366.50   18.63
   1  -9 -32  367.00   16.53
  -1  -9  32  307.65   39.41
  -1  -9  32  309.41   39.88
  -1  -9  32  283.66   16.98
   1   9 -30    3.65    4.83
  -1   9  30    3.50    5.19
  -1   9  30    5.28    5.47
  -1   9  30    2.45    5.01
   1   9 -30    2.06    5.93
   1   9 -30    3.76    3.12
   1   9 -30    2.44    4.47
   1   9 -30    1.71    4.97
   1  -9 -30    5.40    5.01
   1  -9 -30    4.70    4.07
   1  -9 -30    4.46    3.72
   1  -9 -30    4.91    5.47
  -1  -9  30   -5.41   13.77
  -1  -9  30    2.75   14.81
  -1  -9  30   12.93    6.32
  -1   9  28   90.10   10.49
   1   9 -28   92.85   10.48
   1   9 -28  102.37    9.65
  -1   9  28   73.78    8.49
  -1   9  28   94.37    9.86
   1   9 -28   89.85    8.93
  -1   9  28   99.68    9.35
   1   9 -28   73.91    9.38
   1  -9 -28   97.40   10.07
   1   9 -28   87.46    9.83
   1  -9 -28   83.21    8.02
   1  -9 -28   97.81   10.27
   1  -9 -28  111.56   16.86
  -1  -9  28   73.20   10.38
   1  -9 -28   84.82   15.13
  -1  -9  28   98.60   25.52
   1   9 -26   15.19    6.39
   1   9 -26   10.37    4.74
   1   9 -26    6.42   14.47
  -1   9  26   12.73    5.79
  -1   9  26    6.35    5.41
   1   9 -26    7.49    4.21
  -1   9  26   10.60    5.41
  -1   9  26  -14.50    7.34
   1   9 -26    3.64    4.60
   1   9 -26    1.05    5.01
   1  -9 -26   11.13    4.07
   1  -9 -26    7.12    5.24
  -1  -9  26    9.28    6.20
  -1  -9  26   17.05   13.59
   1  -9 -26   10.17    7.11
  -1  -9  26    8.30   14.47
  -1  -9  26   31.33   17.94
   1   9 -24    9.04    5.31
  -1   9  24    4.22    5.04
   1   9 -24    9.15   16.07
  -1   9  24   -4.37    4.64
   1   9 -24    2.21    3.12
  -1   9  24  -30.45   11.29
  -1   9  24    2.53    4.21
   1   9 -24    4.82    3.56
   1   9 -24    3.62    4.67
   1  -9 -24   16.34    9.04
   1   9 -24   -1.73    5.13
   1  -9 -24    3.27    4.29
   1  -9 -24    0.93    2.73
   1  -9 -24  -21.77   13.45
   1  -9 -24   -1.39    9.67
  -1  -9  24   10.28   12.37
  -1  -9  24   -1.78   17.56
  -1  -9  24   23.95   15.74
   1   9 -22   58.44    8.02
   1   9 -22   63.19   20.82
  -1   9  22   50.87    7.82
  -1   9  22   58.45    8.29
  -1   9  22   70.78    7.50
   1   9 -22   46.26    5.75
  -1   9  22   61.09   14.94
  -1   9  22   46.61   10.17
   1   9 -22   54.31    7.03
   1   9 -22   61.17    8.45
   1  -9 -22   89.47   18.44
   1  -9 -22   60.05    6.08
   1  -9 -22   49.46    6.97
  -1  -9  22   56.59   15.30
  -1  -9  22   49.70   19.89
   1  -9 -22   48.28   15.37
   1  -9 -22   66.42   16.45
  -1   9  20    1.22    4.14
  -1   9  20   -1.11    4.00
   1   9 -20   -0.88    4.87
   1   9 -20    0.37   11.36
  -1   9  20   -3.09    4.83
   1   9 -20    0.74    4.27
   1   9 -20   -3.40    5.27
   1  -9 -20    2.45    6.15
  -1   9  20   -6.94    5.44
   1   9 -20    1.25    2.94
  -1   9  20    7.79    3.90
  -1   9  20    5.10    5.79
   1  -9 -20    2.14    3.61
  -1  -9  20   -0.56   11.52
  -1  -9  20  -22.94   13.23
   1  -9 -20    1.93    6.81
   1  -9 -20   11.60    7.55
  -1   9  18  233.36   13.13
  -1   9  18  218.19   11.47
  -1   9  18  228.90   13.46
   1   9 -18  243.49   31.93
   1  -9 -18  229.72   27.28
   1   9 -18  227.61   12.64
  -1   9  18  259.28   28.16
  -1   9  18  235.35   11.77
  -1   9  18  251.74   24.35
   1  -9 -18  223.34   12.17
  -1  -9  18  232.35   31.70
  -1  -9  18  205.82   26.13
   1  -9 -18  250.08   28.73
  -1  -9  18  212.26   28.41
   1   9 -16   38.40   15.68
   1  -9 -16   40.27   11.64
  -1   9  16   28.80    8.32
  -1   9  16   31.59    9.82
   1  -9 -16   36.21    5.48
   1  -9 -16   30.17   10.07
  -1  -9  16   28.95   15.60
   1  -9 -16   36.22   11.43
  -1  -9  16   40.36   15.03
   1  -9 -14  450.81   36.14
  -1   9  14  476.15   30.26
  -1   9  14  492.47   37.65
   1   9 -14  459.40   40.22
   1  -9 -14  454.30   34.06
  -1  -9  14  427.19   35.92
  -1  -9  14  454.48   28.91
   1  -9 -14  454.78   35.00
   1  -9 -12  322.22   29.54
  -1  -9  12  309.13   27.86
  -1   9  12  351.38   31.04
   1   9 -12  339.35   33.57
  -1   9  12  327.48   27.94
  -1  -9  12  322.96   31.93
   1  -9 -12  324.38   28.22
   1  -9 -12  336.63   27.70
  -1  -9  12  323.73   25.16
   1  -9 -10  129.31   18.64
  -1  -9  10  158.18   21.01
  -1   9  10  157.25   20.57
   1   9 -10  154.97   23.61
  -1   9  10  149.19   19.91
   1  -9 -10  149.35   18.29
   1  -9 -10  144.71   18.63
  -1  -9  10  150.33   21.76
  -1  -9   8  191.49   22.66
   1  -9  -8  172.42   21.00
  -1   9   8  194.05   22.82
  -1   9   8  185.92   21.77
   1   9  -8  187.79   25.13
   1  -9  -8  192.78   19.68
   1  -9  -8  174.40   22.36
   1  -9  -8  175.29   19.52
  -1  -9   8  163.57   15.10
  -1  -9   6   51.42   14.03
   1  -9  -6   41.27   10.32
  -1   9   6   45.13   12.01
   1   9  -6   56.53   15.00
  -1   9   6   57.55   13.88
   1  -9  -6   43.33   12.78
  -1  -9   6   47.57   10.36
  -1  -9   6   59.42    8.96
   1  -9  -6   44.54   10.09
   1  -9  -4  135.45   17.39
  -1  -9   4  115.69   18.86
   1   9  -4  124.76   13.56
  -1   9   4  136.96   18.24
  -1   9   4  146.11   20.11
   1   9  -4  148.68   21.47
  -1  -9   4  151.62   15.67
   1  -9  -4  146.57   18.99
   1  -9  -4  131.05   14.81
  -1  -9   4  148.72   16.69
   1  -9  -2   24.70    5.76
  -1  -9   2   29.07   11.47
   1  -9  -2   24.15    7.37
  -1   9   2   25.49    7.66
   1   9  -2    7.53    4.60
   1   9  -2   27.20   11.16
  -1   9   2   12.52    8.67
  -1  -9   2   35.87    8.61
   1  -9  -2   18.75    8.50
  -1  -9   2    4.52    3.71
   1  -9   0   98.61   12.32
  -1  -9   0   97.59   18.01
   1   9   0  100.31   13.76
  -1   9   0  109.22   14.65
  -1   9   0  100.07   16.63
  -1   9   0   98.50   18.13
   1   9   0  104.43   18.56
   1  -9   0   96.65   14.32
  -1  -9   0  101.97   14.54
   1  -9   0  101.14   14.69
   1  -9   0  116.63   11.54
   1  -9   2   14.72    7.74
  -1  -9  -2   11.75    6.46
  -1   9  -2    6.80    4.50
   1   9   2   15.03    7.44
  -1   9  -2    7.65    7.35
   1   9   2   10.89    9.52
  -1   9  -2   18.68   11.88
   1  -9   2    7.75    4.68
  -1  -9  -2   13.50    5.57
   1  -9   2    7.63    6.23
  -1  -9  -2   17.94    8.48
  -1  -9  -4    1.07    5.20
   1   9   4  -14.43    7.43
  -1   9  -4    7.44    7.26
  -1   9  -4    0.69   10.08
  -1  -9  -4   17.01    5.76
   1  -9   4    7.95    5.65
  -1  -9  -4   10.54    8.53
   1  -9   6  170.22   21.19
   1   9   6  169.84   19.88
  -1   9  -6  169.83   24.13
  -1   9  -6  175.47   21.49
  -1  -9  -6  179.11   16.37
  -1  -9  -6  171.32   18.34
  -1  -9  -6  139.69   17.90
   1  -9   8   35.98   10.52
  -1  -9  -8   31.01    9.71
   1   9   8   30.61   10.93
  -1   9  -8   29.12   10.22
  -1   9  -8   21.14   11.59
  -1  -9  -8   23.83    8.59
  -1  -9  -8   44.02    9.13
   1  -9  10  333.44   27.97
   1   9  10  374.12   29.97
  -1   9 -10  321.05   32.55
  -1   9 -10  369.45   29.63
   1  -9  10  325.72   29.57
  -1  -9 -10  326.34   28.91
  -1  -9 -10  341.84   25.93
  -1  -9 -10  355.09   28.55
  -1   9 -12  356.97   28.46
  -1   9 -12  327.69   34.03
  -1  -9 -12  358.63   31.08
   1  -9  12  356.41   28.34
   1   9  12  376.36   30.58
  -1  -9 -12  332.57   12.06
  -1  -9 -12  386.80   34.27
  -1  -9 -12  312.78   28.16
   1  -9  12  340.98   30.01
  -1   9 -14  343.91   35.07
   1  -9  14  365.39   28.67
  -1  -9 -14  372.12   32.52
   1   9  14  393.74   31.79
   1   9  14  380.52   25.76
  -1  -9 -14  365.22   13.37
  -1  -9 -14  353.98   31.28
  -1  -9 -14  370.05   33.49
   1  -9  14  364.58   32.05
  -1   9 -16  504.48   42.80
  -1  -9 -16  512.25   38.90
   1   9  16  551.34   32.43
   1   9  16  535.20   37.31
  -1  -9 -16  509.30   16.77
   1  -9  16  500.15   42.29
   1  -9  16  499.60   37.34
  -1  -9 -16  514.66   39.54
  -1  -9 -16  550.87   41.38
  -1   9 -18   16.39    4.52
  -1   9 -18    1.79   11.60
   1   9  18   16.55    5.13
  -1   9 -18   22.95    6.31
   1   9  18   24.41   10.60
   1   9  18   23.63    5.56
   1   9  18   11.98    6.16
  -1  -9 -18   15.33    6.88
  -1  -9 -18   17.55    4.58
   1  -9  18   28.52   13.30
  -1  -9 -18   25.04   11.05
   1  -9  18   15.63    9.92
  -1  -9 -18   14.80    7.99
   1  -9  18   12.07    8.21
  -1   9 -20  168.58   11.01
   1   9  20  183.48   12.10
  -1   9 -20  181.02   11.54
   1   9  20  180.08   12.03
  -1   9 -20  167.97   12.62
  -1   9 -20  193.41   10.85
  -1   9 -20  181.40   27.58
   1   9  20  181.12   20.55
  -1   9 -20  175.58    9.65
   1   9  20  185.33   11.77
   1   9  20  178.86   22.37
  -1   9 -20  176.63   10.29
   1   9  20  168.31   11.87
  -1  -9 -20  187.53   25.58
  -1  -9 -20  179.02   11.44
   1  -9  20  159.88   23.89
   1  -9  20  186.06   29.32
  -1  -9 -20  161.65   23.39
  -1  -9 -20  175.65   24.19
   1   9  22   36.99    6.07
   1   9  22   29.85    6.31
  -1   9 -22   26.71    5.57
  -1   9 -22   11.63   14.43
  -1   9 -22   40.51    6.50
   1   9  22   33.49    6.68
  -1   9 -22   36.31    5.74
  -1   9 -22   34.27    5.84
   1   9  22   46.67   11.31
   1   9  22   36.96    6.40
  -1   9 -22   26.04    5.26
   1   9  22   30.63    8.77
   1   9  22   21.28    6.58
  -1  -9 -22   25.01    9.78
  -1  -9 -22   27.94    5.77
   1  -9  22   22.84   12.27
   1  -9  22   29.87   17.26
  -1  -9 -22   15.61    9.52
   1  -9  22   35.34   15.40
  -1   9 -24   28.11    5.30
   1   9  24   31.08    6.34
  -1   9 -24   21.21    5.46
  -1   9 -24   32.45   12.70
   1   9  24   25.91    6.36
  -1   9 -24   32.82    6.68
   1   9  24   26.89    6.24
   1   9  24   26.92    6.59
   1   9  24   45.62   12.97
  -1   9 -24   30.55    5.56
   1   9  24   14.92   10.40
  -1   9 -24   23.62    4.92
  -1  -9 -24   25.23    5.57
   1   9  24   31.33    6.69
  -1  -9 -24   52.52   14.31
  -1  -9 -24   25.59    5.74
   1  -9  24    7.96   11.40
   1  -9  24   28.15   12.98
   1  -9  24   39.35   20.35
  -1  -9 -24   29.22    9.71
  -1  -9 -24   28.01   10.80
   1  -9  24   21.92    6.44
   1   9  26   90.72   10.03
   1   9  26   80.17    9.84
  -1   9 -26   59.31   15.39
  -1   9 -26   97.89   10.36
  -1   9 -26   83.49    9.07
   1   9  26   89.41    9.56
   1   9  26   86.42   15.62
  -1   9 -26   81.74    7.28
  -1   9 -26   87.73    8.91
   1   9  26  101.23   16.12
  -1   9 -26   82.22    7.80
  -1  -9 -26   95.24    9.68
   1   9  26   83.37   10.26
  -1  -9 -26  118.81   21.39
  -1  -9 -26   87.38    9.75
  -1  -9 -26   92.20    9.61
  -1  -9 -26   86.11   16.21
  -1  -9 -26   80.98   16.74
   1  -9  26   84.29    9.93
   1  -9  26   73.85   22.94
   1   9  28   42.58    7.71
  -1   9 -28   36.96    6.77
   1   9  28   46.83    7.95
  -1   9 -28   37.11    7.80
   1   9  28   37.43    7.30
   1   9  28   56.83    8.89
  -1  -9 -28   36.71    7.12
  -1   9 -28   35.41    6.45
  -1   9 -28   36.06    5.37
  -1  -9 -28   41.27    7.19
  -1  -9 -28   38.96    7.45
  -1  -9 -28   37.26    5.46
   1  -9  28   49.92    8.61
   1  -9  28   -1.34   16.81
  -1  -9 -28   20.09    9.10
   1  -9  28   40.18   17.25
  -1  -9 -28   40.43   11.14
   1   9  30   31.22    7.86
  -1   9 -30   28.92    6.78
   1   9  30   33.48    7.16
   1   9  30   25.52    6.72
  -1  -9 -30   28.76    6.80
   1   9  30   34.59    7.64
  -1   9 -30   29.20    5.44
  -1   9 -30   29.15    6.16
  -1  -9 -30   27.01    6.13
   1  -9  30   31.92    7.86
  -1  -9 -30   37.46    5.78
   1  -9  30   34.00   17.06
   1  -9  30   19.66    5.51
   1  -9  30   12.87   15.44
   1   9  32   13.17    5.36
   1   9  32    6.34    5.00
  -1   9 -32    8.32    5.21
   1   9  32    8.25    5.33
  -1  -9 -32    8.94    5.49
   1   9  32    0.65    4.38
  -1   9 -32    8.16    4.70
  -1   9 -32    9.82    4.13
  -1  -9 -32    9.81    4.15
   1  -9  32    9.01    4.95
  -1  -9 -32    4.78    3.98
   1  -9  32   12.05   14.54
   1  -9  32   35.38   17.61
   1   9  34  120.99   10.02
   1   9  34  134.26   11.66
   1   9  34  136.33   12.20
  -1   9 -34  138.01   11.18
   1   9  34  152.21   12.57
  -1  -9 -34  157.36   12.76
  -1   9 -34  139.04   10.44
  -1   9 -34  156.15   11.83
  -1  -9 -34  135.50   10.27
  -1  -9 -34  150.56   10.36
   1  -9  34  127.05   11.47
   1  -9  34  150.34   27.19
   1   9  36    0.65    4.54
  -1   9 -36   -1.41    4.52
   1   9  36   -2.29    4.72
   1   9  36    1.88    3.56
  -1   9 -36   -1.25    3.69
  -1   9 -36    2.02    4.17
   1   9  36   -3.17    3.72
  -1  -9 -36    1.83    4.47
   1   9  36   -3.00    4.70
   1  -9  36    1.04    4.23
  -1  -9 -36   -0.86    2.86
   1  -9  36    2.16    8.42
  -1   9 -38  285.45   13.52
  -1   9 -38  300.10   15.26
   1   9  38  261.17   10.73
  -1  -9 -38  288.68   16.02
  -1   9 -38  260.70   11.71
  -1   9 -38  306.90   16.91
  -1  -9 -38  281.34   14.85
   1  -9  38  229.47   13.26
   1   9  38  267.98   12.18
   1   9  38  289.23   15.61
  -1   9 -38  271.53   13.72
   1   9  38  259.50   14.27
   1   9  40   25.34    4.96
   1   9  40   20.17    5.17
  -1   9 -40   25.15    5.33
  -1   9 -40   22.33    4.54
  -1  -9 -40   25.27    5.90
  -1   9 -40   20.55    5.66
  -1  -9 -40   25.09    5.10
   1  -9  40   11.37    3.68
   1  -9  40   18.38    5.34
  -1   9 -42  247.98   11.88
  -1   9 -42  232.88   10.55
   1   9  42  220.59   10.24
   1  -9  42  188.75   10.75
  -1  -9 -42  229.07   12.25
  -1   9 -42  239.63   12.01
  -1   9 -42  233.76   12.27
   1   9  42  223.83   12.71
  -1  -9 -42  244.40   11.32
   1   9  42  238.58   11.59
   1   9  42  217.20   10.61
   1   9  44   50.09    4.58
  -1   9 -44   55.60    5.53
   1  -9  44   40.83    4.63
  -1  -9 -44   50.85    5.64
  -1   9 -44   58.63    5.77
  -1   9 -44   55.40    5.46
  -1   9 -44   36.67    3.34
  -1  -9 -44   46.64    4.49
   1   9  44   46.45    5.76
  -1   9 -44   59.41    6.05
   1   9  44   41.59    4.05
   1   9  44   51.79    5.84
   1   9  44   51.77    4.96
  -1   9 -46   74.07    4.94
  -1  -9 -46   71.50    5.32
  -1   9 -46   69.40    5.01
   1   9  46   68.14    5.42
   1   9  46   78.21    5.53
  -1   9 -46   74.41    4.89
   1  10 -45   -1.00    1.77
  -1 -10  45    3.30    2.44
   1 -10 -45   -0.72    2.05
   1  10 -45    0.70    1.78
  -1  10  45    3.97    2.41
  -1  10  45    3.03    2.01
   1  10 -43    3.23    2.57
  -1  10  43    7.01    2.89
  -1 -10  43   -0.48    2.49
   1 -10 -43    2.97    2.80
   1  10 -43    4.14    2.74
  -1  10  43    2.96    3.44
   1 -10 -43    3.19    2.33
   1  10 -43    5.33    2.40
  -1  10  43    0.92    2.68
   1  10 -41    2.62    3.04
  -1  10  41    2.97    2.40
   1  10 -41    3.00    2.29
  -1  10  41    2.20    3.24
   1 -10 -41    2.20    3.40
   1  10 -41    4.40    3.48
   1  10 -41   -0.97    2.40
   1 -10 -41   -1.81    3.23
  -1  10  41   -0.14    3.94
  -1  10  41    3.91    3.60
   1  10 -41   -0.36    3.05
  -1  10  41    2.52    3.11
  -1  10  39    0.90    2.98
   1  10 -39   -0.31    3.52
   1  10 -39   -2.25    2.80
   1 -10 -39   -1.57    4.23
   1  10 -39   -2.49    3.36
   1  10 -39    3.24    2.98
  -1  10  39   -7.34    5.85
  -1 -10  39   -0.03    2.97
   1 -10 -39    3.18    3.19
  -1  10  39   -2.72    3.62
  -1  10  39   -1.90    3.30
  -1  10  39    2.80    4.17
   1  10 -39    2.22    3.04
   1  10 -37   -2.44    3.16
   1  10 -37    0.24    3.90
  -1  10  37   -0.20    3.62
   1 -10 -37    1.94    3.94
   1  10 -37    2.11    3.80
  -1 -10  37    2.65    3.60
   1 -10 -37    2.60    1.89
  -1  10  37    3.18    3.62
  -1  10  37    1.84    3.12
   1  10 -37    1.78    3.68
  -1  10  37   -0.14    3.71
   1  10 -35   -0.24    3.09
   1  10 -35    0.02    3.85
   1 -10 -35   -1.83    4.40
   1  10 -35   -1.66    4.27
   1 -10 -35    0.56    3.40
  -1 -10  35   -0.80    3.95
   1 -10 -35   -1.28    3.17
   1  10 -35   -1.99    4.17
  -1  10  35    0.95    3.61
  -1  10  35   -1.07    4.58
  -1  10  35   -1.52    3.62
  -1  10  33    6.31    4.10
  -1  10  33   -0.67    4.79
  -1  10  33    2.34    5.24
   1  10 -33    1.70    4.32
   1  10 -33   -0.93    4.39
   1  10 -33    3.05    3.36
   1 -10 -33    5.54    4.66
   1  10 -33    5.20    4.85
  -1 -10  33   -0.85    4.66
   1 -10 -33    4.85    3.80
   1 -10 -33    0.34    3.34
  -1 -10  33    5.40    4.29
   1  10 -31   44.97    7.61
  -1  10  31   54.60    8.60
  -1  10  31   45.05    8.19
   1  10 -31   55.29    7.74
   1  10 -31   46.03    5.98
   1 -10 -31   56.56    8.58
   1  10 -31   47.87    8.48
   1 -10 -31   45.17    6.27
   1 -10 -31   52.34    7.08
  -1 -10  31   28.92   17.17
  -1 -10  31   49.22    8.00
  -1 -10  31   46.31   16.74
   1  10 -29   19.89    6.61
   1  10 -29   16.85    6.85
  -1  10  29   21.39    6.98
  -1  10  29   18.44    7.06
   1  10 -29   22.84    6.32
   1  10 -29   19.57    4.70
   1 -10 -29   13.21    5.71
   1  10 -29   10.99    6.22
   1 -10 -29   24.18    5.44
   1 -10 -29   12.17    4.83
   1 -10 -29   21.96    6.58
   1 -10 -29   16.61    7.74
  -1 -10  29   11.99   15.60
  -1 -10  29   15.66    6.65
   1  10 -27    2.41    5.12
  -1  10  27    4.46    5.40
  -1  10  27    2.58    5.27
   1  10 -27   -2.24    6.30
   1  10 -27    0.89    4.97
   1  10 -27    3.78    4.09
  -1  10  27    0.20    6.13
   1 -10 -27    0.01    5.18
   1  10 -27   -2.29    6.36
   1 -10 -27    6.10    3.61
   1 -10 -27    4.18    5.08
  -1 -10  27    2.93    5.34
   1 -10 -27  -12.07    9.25
  -1 -10  27    3.58   15.11
  -1 -10  27  -26.79   14.65
   1 -10 -27   11.37    5.93
   1  10 -25   63.72    9.36
  -1  10  25   61.77    9.57
   1  10 -25   55.60    8.00
  -1  10  25   47.49    8.23
   1  10 -25   57.32    9.05
   1  10 -25   63.55    7.72
   1  10 -25   64.25    7.06
  -1  10  25   66.33    8.69
   1 -10 -25   61.27    8.39
  -1 -10  25   23.57   13.14
  -1 -10  25   42.20   16.84
  -1 -10  25   47.34   19.39
   1 -10 -25   67.81   15.80
   1  10 -23   -1.33    5.40
   1  10 -23   -0.55    4.44
  -1  10  23   -4.40    5.65
  -1  10  23    2.07    5.78
   1  10 -23   27.54   11.34
   1 -10 -23    8.19    5.27
   1  10 -23   -5.72    6.53
  -1  10  23    1.66    5.42
   1  10 -23   -4.76    4.72
   1  10 -23   -1.62    4.40
   1 -10 -23   -2.68    4.94
  -1 -10  23   13.85   17.67
   1 -10 -23   -5.37    8.55
  -1 -10  23  -28.89   15.71
  -1 -10  23   -7.23   13.78
   1 -10 -23  -25.55   14.49
   1  10 -21  192.78   12.40
  -1  10  21  184.34   14.16
   1  10 -21  243.55   32.04
   1  10 -21  170.07   12.80
   1  10 -21  187.82   13.07
  -1  10  21  196.04   13.76
   1  10 -21  176.58   13.36
   1  10 -21  187.66   13.53
   1 -10 -21  242.34   28.71
  -1  10  21  196.29   12.42
   1  10 -21  183.06   10.50
   1  10 -21  167.48   10.87
   1 -10 -21  172.41   11.90
   1 -10 -21  180.11   24.66
  -1 -10  21  201.92   28.93
  -1 -10  21  217.75   33.60
   1 -10 -21  195.40   27.26
   1  10 -19   17.04   14.14
  -1  10  19   29.28    6.78
   1  10 -19   40.14    6.67
   1  10 -19   30.95    5.55
   1  10 -19   21.26    4.80
  -1  10  19   33.84    7.08
   1  10 -19   40.57    8.16
   1  10 -19   23.92    6.19
   1  10 -19   28.10    5.93
   1  10 -19   31.57    5.06
   1 -10 -19   19.17   11.63
  -1  10  19   45.53   12.42
   1  10 -19   27.93    5.15
   1  10 -19   21.97    4.42
  -1  10  19   28.83    5.88
   1 -10 -19   33.07    5.68
  -1 -10  19   26.40   14.16
  -1 -10  19   32.57   13.88
   1 -10 -19   25.34   11.58
   1 -10 -19   39.88   14.64
   1  10 -17   11.92    5.29
  -1  10  17    4.95    4.50
   1  10 -17    9.73    4.28
  -1  10  17    7.82    4.64
   1  10 -17   -3.45    4.64
   1  10 -17  -36.46   16.22
   1  10 -17   10.45    3.75
   1  10 -17    7.58    3.67
   1  10 -17    6.19    3.47
   1 -10 -17  -12.69    8.27
   1  10 -17    0.65    5.29
  -1  10  17   11.83    4.44
   1  10 -17    5.78    3.91
  -1  10  17  -31.17   10.98
   1 -10 -17    8.05    4.07
  -1 -10  17  -18.35   10.89
  -1 -10  17  -12.56   12.80
   1 -10 -17   15.55    9.86
[truncated: 5,639,132 more chars]
