# Supplementary material for: Taming Heavier Group 14 Imine Analogues: Accessing Tin Nitrogen [Sn=N] Double Bonds and their Cycloaddition/Metathesis Chemistry
Source: Angew Chem Int Ed Engl. 2022 Oct 25;61(48):e202211616. doi: 10.1002/anie.202211616 (PMC9828258; doi:10.1002/anie.202211616)
Supplement: Supplementary file 10 — Supporting Information [file ANIE-61-0-s018.cif]

data_101lwcm21
_audit_creation_date               2021-02-15
_audit_creation_method
;
Olex2 1.3
(compiled 2020.11.12 svn.r5f609507 for OlexSys, GUI svn.r6257)
;
_shelx_SHELXL_version_number       '2018/3'
_audit_contact_author_address      ?
_audit_contact_author_email        ?
_audit_contact_author_name         ''
_audit_contact_author_phone        ?
_publ_contact_author_id_orcid      ?
_publ_section_references
;
Dolomanov, O.V., Bourhis, L.J., Gildea, R.J, Howard, J.A.K. & Puschmann, H.
 (2009), J. Appl. Cryst. 42, 339-341.

Sheldrick, G.M. (2015). Acta Cryst. A71, 3-8.

Sheldrick, G.M. (2015). Acta Cryst. C71, 3-8.
;
_chemical_name_common              ?
_chemical_name_systematic          ?
_chemical_formula_moiety           'C33 H52 Si4 Sn'
_chemical_formula_sum              'C33 H52 Si4 Sn'
_chemical_formula_weight           679.79
_chemical_melting_point            ?
_chemical_oxdiff_formula           'C50 H60 Sn1 Si4'
loop_
  _atom_type_symbol
  _atom_type_description
  _atom_type_scat_dispersion_real
  _atom_type_scat_dispersion_imag
  _atom_type_scat_source
 'C' 'C' 0.0181 0.0091 'International Tables Vol C Tables 4.2.6.8 and 6.1.1.4'
 'H' 'H' 0.0000 0.0000 'International Tables Vol C Tables 4.2.6.8 and 6.1.1.4'
 'Si' 'Si' 0.2541 0.3302 'International Tables Vol C Tables 4.2.6.8 and 6.1.1.4'
 'Sn' 'Sn' 0.0259 5.4591 'International Tables Vol C Tables 4.2.6.8 and 6.1.1.4'

_shelx_space_group_comment
;
The symmetry employed for this shelxl refinement is uniquely defined
by the following loop, which should always be used as a source of
symmetry information in preference to the above space-group names.
They are only intended as comments.
;
_space_group_crystal_system        'monoclinic'
_space_group_IT_number             14
_space_group_name_H-M_alt          'P 1 21/n 1'
_space_group_name_Hall             '-P 2yn'
loop_
  _space_group_symop_operation_xyz
 'x, y, z'
 '-x+1/2, y+1/2, -z+1/2'
 '-x, -y, -z'
 'x-1/2, -y-1/2, z-1/2'

_cell_length_a                     11.4765(2)
_cell_length_b                     19.3820(4)
_cell_length_c                     16.2836(3)
_cell_angle_alpha                  90
_cell_angle_beta                   91.314(2)
_cell_angle_gamma                  90
_cell_volume                       3621.13(12)
_cell_formula_units_Z              4
_cell_measurement_reflns_used      9953
_cell_measurement_temperature      150.01(10)
_cell_measurement_theta_max        76.3640
_cell_measurement_theta_min        3.4980
_shelx_estimated_absorpt_T_max     0.721
_shelx_estimated_absorpt_T_min     0.334
_exptl_absorpt_coefficient_mu      7.012
_exptl_absorpt_correction_T_max    1.00000
_exptl_absorpt_correction_T_min    0.62043
_exptl_absorpt_correction_type     multi-scan
_exptl_absorpt_process_details
;
CrysAlisPro 1.171.39.46 (Rigaku Oxford Diffraction, 2018)
Empirical absorption correction using spherical harmonics,
 implemented in SCALE3 ABSPACK scaling algorithm.
;
_exptl_absorpt_special_details     ?
_exptl_crystal_colour              blue
_exptl_crystal_colour_primary      blue
_exptl_crystal_density_diffrn      1.247
_exptl_crystal_density_meas        ?
_exptl_crystal_density_method      ?
_exptl_crystal_description         prism
_exptl_crystal_F_000               1424
_exptl_crystal_size_max            0.2
_exptl_crystal_size_mid            0.1
_exptl_crystal_size_min            0.05
_exptl_transmission_factor_max     ?
_exptl_transmission_factor_min     ?
_diffrn_reflns_av_R_equivalents    0.0478
_diffrn_reflns_av_unetI/netI       0.0448
_diffrn_reflns_Laue_measured_fraction_full  1.000
_diffrn_reflns_Laue_measured_fraction_max  0.988
_diffrn_reflns_limit_h_max         14
_diffrn_reflns_limit_h_min         -13
_diffrn_reflns_limit_k_max         23
_diffrn_reflns_limit_k_min         -24
_diffrn_reflns_limit_l_max         16
_diffrn_reflns_limit_l_min         -20
_diffrn_reflns_number              23974
_diffrn_reflns_point_group_measured_fraction_full  1.000
_diffrn_reflns_point_group_measured_fraction_max  0.988
_diffrn_reflns_theta_full          67.684
_diffrn_reflns_theta_max           76.437
_diffrn_reflns_theta_min           3.546
_diffrn_ambient_environment        N~2~
_diffrn_ambient_temperature        150.01(10)
_diffrn_detector                   'CCD plate'
_diffrn_detector_area_resol_mean   10.5035
_diffrn_detector_type              Atlas
_diffrn_measured_fraction_theta_full  1.000
_diffrn_measured_fraction_theta_max  0.988
_diffrn_measurement_details
;
List of Runs (angles in degrees, time in seconds):

  # Type    Start    End  Width  t~exp~   \w     \q     \k     \f   Frames
--------------------------------------------------------------------------
  1  \w      1.00  35.00   1.00    1.00    --  -41.65  19.00-150.00   34
  2  \w     -3.00  29.00   1.00    1.00    --  -41.65  19.00 -60.00   32
  3  \w    -39.00  25.00   1.00    1.00    --  -41.65  57.00-120.00   64
  4  \w      8.00  34.00   1.00    1.00    --  -41.65  19.00 120.00   26
  5  \w     40.00  79.00   1.00    1.00    --   41.65 -99.00 -30.00   39
  6  \w    -14.00  63.00   1.00    1.00    --   41.65 -57.00   0.00   77
  7  \w     40.00  71.00   1.00    3.00    --  111.00 -45.00 -90.00   31
  8  \w     62.00 102.00   1.00    3.00    --  111.00 178.00 -30.00   40
  9  \w     40.00  65.00   1.00    3.00    --  111.00 -45.00-150.00   25
 10  \w     37.00  97.00   1.00    3.00    --  111.00-111.00 120.00   60
 11  \w     41.00  73.00   1.00    3.00    --  111.00-111.00-180.00   32
 12  \w     78.00 104.00   1.00    3.00    --  111.00-111.00-180.00   26
 13  \w     83.00 108.00   1.00    3.00    --  111.00-111.00  90.00   25
 14  \w     58.00 107.00   1.00    3.00    --  111.00-111.00 -60.00   49
 15  \w     45.00 109.00   1.00    3.00    --  111.00-111.00  30.00   64
 16  \w     74.00 101.00   1.00    3.00    --  111.00-111.00   0.00   27
 17  \w     47.00  73.00   1.00    3.00    --  111.00 -94.00-150.00   26
 18  \w     67.00 178.00   1.00    3.00    --  111.00  15.00  30.00  111
 19  \w    104.00 165.00   1.00    3.00    --  111.00  77.00-120.00   61
 20  \w     42.00  96.00   1.00    3.00    --  111.00-111.00 150.00   54
 21  \w     65.00 109.00   1.00    3.00    --  111.00-111.00 -30.00   44
 22  \w    145.00 175.00   1.00    3.00    --  111.00  77.00 -90.00   30
 23  \w      5.00  31.00   1.00    1.00    --  -41.65  19.00  90.00   26
 24  \w    -78.00 -13.00   1.00    1.00    --  -41.65   0.00-120.00   65
 25  \w     33.00  79.00   1.00    1.00    --   41.65-125.00-180.00   46
;
_diffrn_measurement_device         'four-circle diffractometer'
_diffrn_measurement_device_type    'SuperNova, Dual, Cu at home/near, Atlas'
_diffrn_measurement_method         '\w scans'
_diffrn_orient_matrix_type        
 'CrysAlisPro convention (1999,Acta A55,543-557)'
_diffrn_orient_matrix_UB_11        0.0210544000
_diffrn_orient_matrix_UB_12        0.0784571000
_diffrn_orient_matrix_UB_13        0.0036060000
_diffrn_orient_matrix_UB_21        0.1243004000
_diffrn_orient_matrix_UB_22        -0.0126008000
_diffrn_orient_matrix_UB_23        0.0344342000
_diffrn_orient_matrix_UB_31        0.0461706000
_diffrn_orient_matrix_UB_32        -0.0017166000
_diffrn_orient_matrix_UB_33        -0.0880853000
_diffrn_radiation_monochromator    mirror
_diffrn_radiation_probe            x-ray
_diffrn_radiation_type             'Cu K\a'
_diffrn_radiation_wavelength       1.54184
_diffrn_source                     'micro-focus sealed X-ray tube'
_diffrn_source_type                'SuperNova (Cu) X-ray Source'
_reflns_Friedel_coverage           0.000
_reflns_Friedel_fraction_full      .
_reflns_Friedel_fraction_max       .
_reflns_number_gt                  6714
_reflns_number_total               7514
_reflns_odcompleteness_completeness  99.82
_reflns_odcompleteness_iscentric   1
_reflns_odcompleteness_theta       74.33
_reflns_special_details
;
 Reflections were merged by SHELXL according to the crystal
 class for the calculation of statistics and refinement.
 
 _reflns_Friedel_fraction is defined as the number of unique
 Friedel pairs measured divided by the number that would be
 possible theoretically, ignoring centric projections and
 systematic absences.
;
_reflns_threshold_expression       'I > 2\s(I)'
_computing_cell_refinement         'CrysAlisPro 1.171.39.46 (Rigaku OD, 2018)'
_computing_data_collection         'CrysAlisPro 1.171.39.46 (Rigaku OD, 2018)'
_computing_data_reduction          'CrysAlisPro 1.171.39.46 (Rigaku OD, 2018)'
_computing_molecular_graphics      'Olex2 1.3 (Dolomanov et al., 2009)'
_computing_publication_material    'Olex2 1.3 (Dolomanov et al., 2009)'
_computing_structure_refinement    'SHELXL 2018/3 (Sheldrick, 2015)'
_computing_structure_solution      'SHELXT 2018/2 (Sheldrick, 2018)'
_refine_diff_density_max           1.175
_refine_diff_density_min           -0.639
_refine_diff_density_rms           0.086
_refine_ls_extinction_coef         .
_refine_ls_extinction_method       none
_refine_ls_goodness_of_fit_ref     1.047
_refine_ls_hydrogen_treatment      constr
_refine_ls_matrix_type             full
_refine_ls_number_parameters       358
_refine_ls_number_reflns           7514
_refine_ls_number_restraints       0
_refine_ls_R_factor_all            0.0407
_refine_ls_R_factor_gt             0.0357
_refine_ls_restrained_S_all        1.047
_refine_ls_shift/su_max            0.001
_refine_ls_shift/su_mean           0.000
_refine_ls_structure_factor_coef   Fsqd
_refine_ls_weighting_details      
 'w=1/[\s^2^(Fo^2^)+(0.0536P)^2^+0.3864P] where P=(Fo^2^+2Fc^2^)/3'
_refine_ls_weighting_scheme        calc
_refine_ls_wR_factor_gt            0.0927
_refine_ls_wR_factor_ref           0.0966
_refine_special_details            ?
_olex2_refinement_description
;
1. Fixed Uiso
 At 1.2 times of:
  All C(H) groups
 At 1.5 times of:
  All C(H,H,H) groups
2.a Aromatic/amide H refined with riding coordinates:
 C5(H5), C20(H20), C3(H3), C18(H18), C9(H9), C11(H11), C4(H4)
2.b Idealised Me refined as rotating group:
 C25(H25A,H25B,H25C), C23(H23A,H23B,H23C), C13(H13A,H13B,H13C), C27(H27A,H27B,
 H27C), C30(H30A,H30B,H30C), C22(H22A,H22B,H22C), C31(H31A,H31B,H31C), C14(H14A,
 H14B,H14C), C28(H28A,H28B,H28C), C29(H29A,H29B,H29C), C33(H33A,H33B,H33C),
 C32(H32A,H32B,H32C), C26(H26A,H26B,H26C), C24(H24A,H24B,H24C), C15(H15A,H15B,
 H15C)
;
_atom_sites_solution_hydrogens     geom
_atom_sites_solution_primary       dual
_atom_sites_solution_secondary     ?
loop_
  _atom_site_label
  _atom_site_type_symbol
  _atom_site_fract_x
  _atom_site_fract_y
  _atom_site_fract_z
  _atom_site_U_iso_or_equiv
  _atom_site_adp_type
  _atom_site_occupancy
  _atom_site_site_symmetry_order
  _atom_site_calc_flag
  _atom_site_refinement_flags_posn
  _atom_site_refinement_flags_adp
  _atom_site_refinement_flags_occupancy
  _atom_site_disorder_assembly
  _atom_site_disorder_group
 Sn1 Sn 0.39804(2) 0.40348(2) 0.24689(2) 0.02466(7) Uani 1 1 d . . . . .
 Si1 Si 0.16880(6) 0.39704(3) 0.25546(4) 0.01979(14) Uani 1 1 d . . . . .
 Si2 Si 0.09899(6) 0.44190(4) 0.13006(4) 0.02472(15) Uani 1 1 d . . . . .
 Si3 Si 0.05342(6) 0.30473(4) 0.29815(4) 0.02497(15) Uani 1 1 d . . . . .
 Si4 Si 0.14646(7) 0.48929(4) 0.34751(4) 0.02787(16) Uani 1 1 d . . . . .
 C17 C 0.5461(2) 0.36389(14) 0.06691(14) 0.0244(5) Uani 1 1 d . . . . .
 C6 C 0.5021(2) 0.27141(14) 0.16964(14) 0.0214(5) Uani 1 1 d . . . . .
 C2 C 0.5060(2) 0.26412(14) 0.31806(14) 0.0235(5) Uani 1 1 d . . . . .
 C1 C 0.4709(2) 0.29911(13) 0.24594(14) 0.0206(5) Uani 1 1 d . . . . .
 C7 C 0.4784(2) 0.29497(15) 0.39994(14) 0.0255(5) Uani 1 1 d . . . . .
 C16 C 0.4716(2) 0.31153(14) 0.09315(13) 0.0220(5) Uani 1 1 d . . . . .
 C5 C 0.5631(2) 0.20940(15) 0.16557(15) 0.0273(5) Uani 1 1 d . . . . .
 H5 H 0.582262 0.191173 0.114798 0.033 Uiso 1 1 calc R U . . .
 C20 C 0.3472(2) 0.33223(16) -0.02580(15) 0.0283(6) Uani 1 1 d . . . . .
 H20 H 0.281210 0.321152 -0.057266 0.034 Uiso 1 1 calc R U . . .
 C3 C 0.5669(2) 0.20206(16) 0.31319(16) 0.0282(5) Uani 1 1 d . . . . .
 H3 H 0.588529 0.178743 0.361065 0.034 Uiso 1 1 calc R U . . .
 C19 C 0.4188(3) 0.38562(16) -0.05145(15) 0.0286(6) Uani 1 1 d . . . . .
 C18 C 0.5176(3) 0.40068(14) -0.00472(17) 0.0289(6) Uani 1 1 d . . . . .
 H18 H 0.566411 0.436124 -0.021294 0.035 Uiso 1 1 calc R U . . .
 C8 C 0.5415(2) 0.35245(17) 0.42982(15) 0.0302(6) Uani 1 1 d . . . . .
 C12 C 0.3906(2) 0.26571(16) 0.44806(15) 0.0292(6) Uani 1 1 d . . . . .
 C25 C 0.2145(3) 0.49485(17) 0.07994(17) 0.0376(7) Uani 1 1 d . . . . .
 H25A H 0.241466 0.530010 0.117289 0.056 Uiso 1 1 calc R U . . .
 H25B H 0.182523 0.515995 0.031099 0.056 Uiso 1 1 calc R U . . .
 H25C H 0.278498 0.465613 0.065806 0.056 Uiso 1 1 calc R U . . .
 C21 C 0.3715(2) 0.29497(14) 0.04541(14) 0.0245(5) Uani 1 1 d . . . . .
 C9 C 0.5119(3) 0.38161(18) 0.50485(17) 0.0346(6) Uani 1 1 d . . . . .
 H9 H 0.552792 0.419998 0.524016 0.042 Uiso 1 1 calc R U . . .
 C11 C 0.3649(3) 0.29664(17) 0.52289(15) 0.0326(6) Uani 1 1 d . . . . .
 H11 H 0.306779 0.277515 0.554610 0.039 Uiso 1 1 calc R U . . .
 C10 C 0.4230(3) 0.35488(19) 0.55163(15) 0.0353(7) Uani 1 1 d . . . . .
 C4 C 0.5954(2) 0.17474(16) 0.23725(16) 0.0290(6) Uani 1 1 d . . . . .
 H4 H 0.636000 0.133319 0.234452 0.035 Uiso 1 1 calc R U . . .
 C23 C 0.6591(2) 0.37969(17) 0.11304(17) 0.0318(6) Uani 1 1 d . . . . .
 H23A H 0.642307 0.401948 0.164091 0.048 Uiso 1 1 calc R U . . .
 H23B H 0.706074 0.409628 0.080468 0.048 Uiso 1 1 calc R U . . .
 H23C H 0.700571 0.337510 0.123795 0.048 Uiso 1 1 calc R U . . .
 C13 C 0.3265(3) 0.20191(18) 0.42037(17) 0.0351(6) Uani 1 1 d . . . . .
 H13A H 0.297881 0.208101 0.364991 0.053 Uiso 1 1 calc R U . . .
 H13B H 0.262129 0.193759 0.455751 0.053 Uiso 1 1 calc R U . . .
 H13C H 0.378430 0.163104 0.422674 0.053 Uiso 1 1 calc R U . . .
 C27 C -0.0327(3) 0.49813(19) 0.14427(18) 0.0394(7) Uani 1 1 d . . . . .
 H27A H -0.092822 0.471852 0.169792 0.059 Uiso 1 1 calc R U . . .
 H27B H -0.060501 0.514489 0.091737 0.059 Uiso 1 1 calc R U . . .
 H27C H -0.011908 0.536728 0.178519 0.059 Uiso 1 1 calc R U . . .
 C30 C 0.0612(3) 0.30066(18) 0.41348(16) 0.0366(7) Uani 1 1 d . . . . .
 H30A H 0.141040 0.304308 0.431954 0.055 Uiso 1 1 calc R U . . .
 H30B H 0.029557 0.257559 0.431570 0.055 Uiso 1 1 calc R U . . .
 H30C H 0.017119 0.338020 0.435818 0.055 Uiso 1 1 calc R U . . .
 C22 C 0.2963(3) 0.23459(18) 0.06821(17) 0.0363(7) Uani 1 1 d . . . . .
 H22A H 0.339117 0.192523 0.061393 0.054 Uiso 1 1 calc R U . . .
 H22B H 0.227701 0.233813 0.033322 0.054 Uiso 1 1 calc R U . . .
 H22C H 0.274001 0.238957 0.124440 0.054 Uiso 1 1 calc R U . . .
 C31 C -0.0095(3) 0.50351(19) 0.37613(18) 0.0419(8) Uani 1 1 d . . . . .
 H31A H -0.056385 0.510369 0.327234 0.063 Uiso 1 1 calc R U . . .
 H31B H -0.014488 0.543540 0.410604 0.063 Uiso 1 1 calc R U . . .
 H31C H -0.037255 0.463901 0.405180 0.063 Uiso 1 1 calc R U . . .
 C14 C 0.6460(3) 0.3805(2) 0.38596(18) 0.0393(7) Uani 1 1 d . . . . .
 H14A H 0.716067 0.366380 0.414596 0.059 Uiso 1 1 calc R U . . .
 H14B H 0.642122 0.429940 0.384583 0.059 Uiso 1 1 calc R U . . .
 H14C H 0.646186 0.362913 0.330840 0.059 Uiso 1 1 calc R U . . .
 C28 C 0.0994(3) 0.21999(17) 0.25273(17) 0.0382(7) Uani 1 1 d . . . . .
 H28A H 0.081624 0.219834 0.194842 0.057 Uiso 1 1 calc R U . . .
 H28B H 0.058396 0.183050 0.278632 0.057 Uiso 1 1 calc R U . . .
 H28C H 0.181789 0.213871 0.261554 0.057 Uiso 1 1 calc R U . . .
 C29 C -0.1028(3) 0.3189(2) 0.2653(2) 0.0462(8) Uani 1 1 d . . . . .
 H29A H -0.131306 0.360277 0.290281 0.069 Uiso 1 1 calc R U . . .
 H29B H -0.148961 0.280337 0.282240 0.069 Uiso 1 1 calc R U . . .
 H29C H -0.108021 0.323312 0.206613 0.069 Uiso 1 1 calc R U . . .
 C33 C 0.2043(4) 0.57074(17) 0.3006(2) 0.0444(8) Uani 1 1 d . . . . .
 H33A H 0.281843 0.562831 0.281878 0.067 Uiso 1 1 calc R U . . .
 H33B H 0.205648 0.606808 0.341030 0.067 Uiso 1 1 calc R U . . .
 H33C H 0.154825 0.584138 0.255014 0.067 Uiso 1 1 calc R U . . .
 C32 C 0.2315(3) 0.4720(2) 0.44542(18) 0.0444(8) Uani 1 1 d . . . . .
 H32A H 0.201271 0.431587 0.471428 0.067 Uiso 1 1 calc R U . . .
 H32B H 0.224653 0.510848 0.481631 0.067 Uiso 1 1 calc R U . . .
 H32C H 0.312056 0.464906 0.433189 0.067 Uiso 1 1 calc R U . . .
 C26 C 0.0537(3) 0.37087(18) 0.05799(17) 0.0381(7) Uani 1 1 d . . . . .
 H26A H 0.119067 0.341172 0.048663 0.057 Uiso 1 1 calc R U . . .
 H26B H 0.027046 0.390372 0.006741 0.057 Uiso 1 1 calc R U . . .
 H26C H -0.008043 0.344686 0.081674 0.057 Uiso 1 1 calc R U . . .
 C24 C 0.3879(3) 0.4254(2) -0.12895(18) 0.0433(8) Uani 1 1 d . . . . .
 H24A H 0.366901 0.393732 -0.172082 0.065 Uiso 1 1 calc R U . . .
 H24B H 0.453884 0.452282 -0.145073 0.065 Uiso 1 1 calc R U . . .
 H24C H 0.323429 0.455577 -0.118826 0.065 Uiso 1 1 calc R U . . .
 C15 C 0.3885(4) 0.3893(2) 0.63065(18) 0.0487(9) Uani 1 1 d . . . . .
 H15A H 0.452362 0.416567 0.651645 0.073 Uiso 1 1 calc R U . . .
 H15B H 0.368877 0.354768 0.670234 0.073 Uiso 1 1 calc R U . . .
 H15C H 0.322230 0.418579 0.620294 0.073 Uiso 1 1 calc R U . . .

loop_
  _atom_site_aniso_label
  _atom_site_aniso_U_11
  _atom_site_aniso_U_22
  _atom_site_aniso_U_33
  _atom_site_aniso_U_23
  _atom_site_aniso_U_13
  _atom_site_aniso_U_12
 Sn1 0.01990(10) 0.01923(11) 0.03496(11) -0.00090(6) 0.00344(7) -0.00059(6)
 Si1 0.0197(3) 0.0187(3) 0.0210(3) 0.0014(2) 0.0019(2) 0.0005(2)
 Si2 0.0288(3) 0.0250(4) 0.0204(3) 0.0024(2) 0.0008(2) -0.0011(3)
 Si3 0.0213(3) 0.0271(4) 0.0266(3) 0.0047(3) 0.0024(2) -0.0037(3)
 Si4 0.0327(4) 0.0262(4) 0.0248(3) -0.0033(3) 0.0031(3) 0.0036(3)
 C17 0.0258(12) 0.0229(13) 0.0246(11) -0.0023(10) 0.0048(9) -0.0007(10)
 C6 0.0215(11) 0.0200(12) 0.0229(10) 0.0002(9) 0.0013(8) -0.0013(9)
 C2 0.0207(11) 0.0266(14) 0.0230(11) 0.0018(10) -0.0020(8) 0.0000(10)
 C1 0.0194(11) 0.0195(12) 0.0229(10) 0.0017(9) 0.0002(8) 0.0008(9)
 C7 0.0242(12) 0.0322(15) 0.0200(10) 0.0031(10) -0.0030(8) 0.0043(11)
 C16 0.0232(12) 0.0243(13) 0.0186(10) -0.0015(9) 0.0039(8) 0.0022(10)
 C5 0.0307(13) 0.0269(14) 0.0246(11) -0.0014(10) 0.0042(9) 0.0023(11)
 C20 0.0276(13) 0.0340(15) 0.0233(11) -0.0012(10) -0.0005(9) 0.0039(11)
 C3 0.0272(13) 0.0301(15) 0.0270(11) 0.0067(10) -0.0035(9) 0.0032(11)
 C19 0.0351(15) 0.0285(14) 0.0223(11) 0.0046(10) 0.0061(10) 0.0088(12)
 C18 0.0314(14) 0.0256(15) 0.0300(12) 0.0054(10) 0.0098(11) 0.0011(11)
 C8 0.0260(13) 0.0386(17) 0.0260(12) -0.0004(11) -0.0015(9) 0.0021(12)
 C12 0.0261(13) 0.0359(16) 0.0254(11) 0.0060(11) -0.0016(9) 0.0037(11)
 C25 0.0468(18) 0.0355(17) 0.0308(13) 0.0069(12) 0.0088(12) -0.0088(14)
 C21 0.0253(12) 0.0258(14) 0.0226(10) -0.0017(9) 0.0045(9) -0.0006(10)
 C9 0.0344(15) 0.0398(18) 0.0294(13) -0.0086(12) -0.0054(11) 0.0005(13)
 C11 0.0300(14) 0.0446(18) 0.0235(11) 0.0076(11) 0.0036(10) 0.0053(12)
 C10 0.0359(15) 0.050(2) 0.0201(11) -0.0012(12) -0.0019(10) 0.0126(14)
 C4 0.0317(14) 0.0232(14) 0.0323(12) 0.0017(11) 0.0020(10) 0.0065(11)
 C23 0.0246(13) 0.0354(16) 0.0354(13) 0.0013(12) 0.0014(10) -0.0063(12)
 C13 0.0322(14) 0.0398(18) 0.0333(13) 0.0071(12) -0.0003(11) -0.0024(13)
 C27 0.0398(17) 0.0414(19) 0.0366(14) 0.0046(13) -0.0045(12) 0.0125(14)
 C30 0.0417(17) 0.0398(18) 0.0285(12) 0.0083(12) 0.0082(11) -0.0040(14)
 C22 0.0347(15) 0.0384(18) 0.0356(13) 0.0050(12) -0.0056(11) -0.0109(13)
 C31 0.0440(18) 0.048(2) 0.0341(14) -0.0002(13) 0.0126(12) 0.0179(15)
 C14 0.0327(16) 0.052(2) 0.0327(13) -0.0031(13) -0.0003(11) -0.0108(14)
 C28 0.0486(19) 0.0278(17) 0.0382(15) -0.0017(11) 0.0026(13) -0.0075(13)
 C29 0.0218(14) 0.063(3) 0.0538(17) 0.0091(17) -0.0011(12) -0.0064(14)
 C33 0.062(2) 0.0239(16) 0.0478(17) -0.0064(13) 0.0104(15) -0.0040(15)
 C32 0.0497(19) 0.049(2) 0.0341(14) -0.0084(14) -0.0083(13) 0.0002(16)
 C26 0.0485(18) 0.0387(18) 0.0268(12) -0.0047(12) -0.0023(11) -0.0089(14)
 C24 0.055(2) 0.046(2) 0.0288(13) 0.0126(13) 0.0030(13) 0.0130(17)
 C15 0.053(2) 0.068(3) 0.0249(13) -0.0067(14) 0.0039(13) 0.0147(19)

_geom_special_details
;
 All esds (except the esd in the dihedral angle between two l.s. planes)
 are estimated using the full covariance matrix.  The cell esds are taken
 into account individually in the estimation of esds in distances, angles
 and torsion angles; correlations between esds in cell parameters are only
 used when they are defined by crystal symmetry.  An approximate (isotropic)
 treatment of cell esds is used for estimating esds involving l.s. planes.
;
loop_
  _geom_bond_atom_site_label_1
  _geom_bond_atom_site_label_2
  _geom_bond_distance
  _geom_bond_site_symmetry_2
  _geom_bond_publ_flag
 Sn1 Si1 2.6407(7) . ?
 Sn1 C1 2.189(3) . ?
 Si1 Si2 2.3437(9) . ?
 Si1 Si3 2.3410(9) . ?
 Si1 Si4 2.3509(10) . ?
 Si2 C25 1.878(3) . ?
 Si2 C27 1.882(3) . ?
 Si2 C26 1.875(3) . ?
 Si3 C30 1.880(3) . ?
 Si3 C28 1.882(3) . ?
 Si3 C29 1.880(3) . ?
 Si4 C31 1.880(3) . ?
 Si4 C33 1.881(3) . ?
 Si4 C32 1.880(3) . ?
 C17 C16 1.400(4) . ?
 C17 C18 1.399(4) . ?
 C17 C23 1.515(4) . ?
 C6 C1 1.407(3) . ?
 C6 C16 1.503(3) . ?
 C6 C5 1.393(4) . ?
 C2 C1 1.407(3) . ?
 C2 C7 1.502(3) . ?
 C2 C3 1.394(4) . ?
 C7 C8 1.409(4) . ?
 C7 C12 1.410(4) . ?
 C16 C21 1.409(4) . ?
 C5 H5 0.9300 . ?
 C5 C4 1.390(4) . ?
 C20 H20 0.9300 . ?
 C20 C19 1.391(4) . ?
 C20 C21 1.389(4) . ?
 C3 H3 0.9300 . ?
 C3 C4 1.391(4) . ?
 C19 C18 1.383(4) . ?
 C19 C24 1.514(4) . ?
 C18 H18 0.9300 . ?
 C8 C9 1.395(4) . ?
 C8 C14 1.511(4) . ?
 C12 C11 1.396(4) . ?
 C12 C13 1.503(4) . ?
 C25 H25A 0.9600 . ?
 C25 H25B 0.9600 . ?
 C25 H25C 0.9600 . ?
 C21 C22 1.506(4) . ?
 C9 H9 0.9300 . ?
 C9 C10 1.387(4) . ?
 C11 H11 0.9300 . ?
 C11 C10 1.387(5) . ?
 C10 C15 1.511(4) . ?
 C4 H4 0.9300 . ?
 C23 H23A 0.9600 . ?
 C23 H23B 0.9600 . ?
 C23 H23C 0.9600 . ?
 C13 H13A 0.9600 . ?
 C13 H13B 0.9600 . ?
 C13 H13C 0.9600 . ?
 C27 H27A 0.9600 . ?
 C27 H27B 0.9600 . ?
 C27 H27C 0.9600 . ?
 C30 H30A 0.9600 . ?
 C30 H30B 0.9600 . ?
 C30 H30C 0.9600 . ?
 C22 H22A 0.9600 . ?
 C22 H22B 0.9600 . ?
 C22 H22C 0.9600 . ?
 C31 H31A 0.9600 . ?
 C31 H31B 0.9600 . ?
 C31 H31C 0.9600 . ?
 C14 H14A 0.9600 . ?
 C14 H14B 0.9600 . ?
 C14 H14C 0.9600 . ?
 C28 H28A 0.9600 . ?
 C28 H28B 0.9600 . ?
 C28 H28C 0.9600 . ?
 C29 H29A 0.9600 . ?
 C29 H29B 0.9600 . ?
 C29 H29C 0.9600 . ?
 C33 H33A 0.9600 . ?
 C33 H33B 0.9600 . ?
 C33 H33C 0.9600 . ?
 C32 H32A 0.9600 . ?
 C32 H32B 0.9600 . ?
 C32 H32C 0.9600 . ?
 C26 H26A 0.9600 . ?
 C26 H26B 0.9600 . ?
 C26 H26C 0.9600 . ?
 C24 H24A 0.9600 . ?
 C24 H24B 0.9600 . ?
 C24 H24C 0.9600 . ?
 C15 H15A 0.9600 . ?
 C15 H15B 0.9600 . ?
 C15 H15C 0.9600 . ?

loop_
  _geom_angle_atom_site_label_1
  _geom_angle_atom_site_label_2
  _geom_angle_atom_site_label_3
  _geom_angle
  _geom_angle_site_symmetry_1
  _geom_angle_site_symmetry_3
  _geom_angle_publ_flag
 C1 Sn1 Si1 109.75(6) . . ?
 Si2 Si1 Sn1 104.92(3) . . ?
 Si2 Si1 Si4 103.49(4) . . ?
 Si3 Si1 Sn1 128.52(3) . . ?
 Si3 Si1 Si2 110.97(4) . . ?
 Si3 Si1 Si4 108.74(3) . . ?
 Si4 Si1 Sn1 96.96(3) . . ?
 C25 Si2 Si1 110.54(11) . . ?
 C25 Si2 C27 108.29(16) . . ?
 C27 Si2 Si1 111.54(9) . . ?
 C26 Si2 Si1 110.93(11) . . ?
 C26 Si2 C25 108.51(14) . . ?
 C26 Si2 C27 106.90(16) . . ?
 C30 Si3 Si1 108.32(11) . . ?
 C30 Si3 C28 110.40(14) . . ?
 C28 Si3 Si1 112.62(10) . . ?
 C29 Si3 Si1 110.26(13) . . ?
 C29 Si3 C30 108.29(15) . . ?
 C29 Si3 C28 106.87(17) . . ?
 C31 Si4 Si1 112.83(12) . . ?
 C31 Si4 C33 108.91(17) . . ?
 C33 Si4 Si1 109.56(10) . . ?
 C32 Si4 Si1 110.09(12) . . ?
 C32 Si4 C31 107.13(15) . . ?
 C32 Si4 C33 108.20(18) . . ?
 C16 C17 C23 121.1(2) . . ?
 C18 C17 C16 119.5(3) . . ?
 C18 C17 C23 119.4(2) . . ?
 C1 C6 C16 118.4(2) . . ?
 C5 C6 C1 120.6(2) . . ?
 C5 C6 C16 121.0(2) . . ?
 C1 C2 C7 119.1(2) . . ?
 C3 C2 C1 120.2(2) . . ?
 C3 C2 C7 120.7(2) . . ?
 C6 C1 Sn1 117.63(18) . . ?
 C2 C1 Sn1 122.81(18) . . ?
 C2 C1 C6 118.6(2) . . ?
 C8 C7 C2 120.3(2) . . ?
 C8 C7 C12 119.6(2) . . ?
 C12 C7 C2 120.1(3) . . ?
 C17 C16 C6 119.8(2) . . ?
 C17 C16 C21 119.5(2) . . ?
 C21 C16 C6 120.7(2) . . ?
 C6 C5 H5 119.9 . . ?
 C4 C5 C6 120.1(2) . . ?
 C4 C5 H5 119.9 . . ?
 C19 C20 H20 119.0 . . ?
 C21 C20 H20 119.0 . . ?
 C21 C20 C19 121.9(3) . . ?
 C2 C3 H3 119.8 . . ?
 C4 C3 C2 120.5(2) . . ?
 C4 C3 H3 119.8 . . ?
 C20 C19 C24 120.1(3) . . ?
 C18 C19 C20 118.3(2) . . ?
 C18 C19 C24 121.6(3) . . ?
 C17 C18 H18 119.2 . . ?
 C19 C18 C17 121.6(3) . . ?
 C19 C18 H18 119.2 . . ?
 C7 C8 C14 121.9(2) . . ?
 C9 C8 C7 119.3(3) . . ?
 C9 C8 C14 118.7(3) . . ?
 C7 C12 C13 121.0(2) . . ?
 C11 C12 C7 118.7(3) . . ?
 C11 C12 C13 120.2(3) . . ?
 Si2 C25 H25A 109.5 . . ?
 Si2 C25 H25B 109.5 . . ?
 Si2 C25 H25C 109.5 . . ?
 H25A C25 H25B 109.5 . . ?
 H25A C25 H25C 109.5 . . ?
 H25B C25 H25C 109.5 . . ?
 C16 C21 C22 120.4(2) . . ?
 C20 C21 C16 119.2(2) . . ?
 C20 C21 C22 120.3(3) . . ?
 C8 C9 H9 119.1 . . ?
 C10 C9 C8 121.8(3) . . ?
 C10 C9 H9 119.1 . . ?
 C12 C11 H11 118.8 . . ?
 C10 C11 C12 122.3(3) . . ?
 C10 C11 H11 118.8 . . ?
 C9 C10 C15 120.9(3) . . ?
 C11 C10 C9 118.2(2) . . ?
 C11 C10 C15 120.9(3) . . ?
 C5 C4 C3 119.9(3) . . ?
 C5 C4 H4 120.0 . . ?
 C3 C4 H4 120.0 . . ?
 C17 C23 H23A 109.5 . . ?
 C17 C23 H23B 109.5 . . ?
 C17 C23 H23C 109.5 . . ?
 H23A C23 H23B 109.5 . . ?
 H23A C23 H23C 109.5 . . ?
 H23B C23 H23C 109.5 . . ?
 C12 C13 H13A 109.5 . . ?
 C12 C13 H13B 109.5 . . ?
 C12 C13 H13C 109.5 . . ?
 H13A C13 H13B 109.5 . . ?
 H13A C13 H13C 109.5 . . ?
 H13B C13 H13C 109.5 . . ?
 Si2 C27 H27A 109.5 . . ?
 Si2 C27 H27B 109.5 . . ?
 Si2 C27 H27C 109.5 . . ?
 H27A C27 H27B 109.5 . . ?
 H27A C27 H27C 109.5 . . ?
 H27B C27 H27C 109.5 . . ?
 Si3 C30 H30A 109.5 . . ?
 Si3 C30 H30B 109.5 . . ?
 Si3 C30 H30C 109.5 . . ?
 H30A C30 H30B 109.5 . . ?
 H30A C30 H30C 109.5 . . ?
 H30B C30 H30C 109.5 . . ?
 C21 C22 H22A 109.5 . . ?
 C21 C22 H22B 109.5 . . ?
 C21 C22 H22C 109.5 . . ?
 H22A C22 H22B 109.5 . . ?
 H22A C22 H22C 109.5 . . ?
 H22B C22 H22C 109.5 . . ?
 Si4 C31 H31A 109.5 . . ?
 Si4 C31 H31B 109.5 . . ?
 Si4 C31 H31C 109.5 . . ?
 H31A C31 H31B 109.5 . . ?
 H31A C31 H31C 109.5 . . ?
 H31B C31 H31C 109.5 . . ?
 C8 C14 H14A 109.5 . . ?
 C8 C14 H14B 109.5 . . ?
 C8 C14 H14C 109.5 . . ?
 H14A C14 H14B 109.5 . . ?
 H14A C14 H14C 109.5 . . ?
 H14B C14 H14C 109.5 . . ?
 Si3 C28 H28A 109.5 . . ?
 Si3 C28 H28B 109.5 . . ?
 Si3 C28 H28C 109.5 . . ?
 H28A C28 H28B 109.5 . . ?
 H28A C28 H28C 109.5 . . ?
 H28B C28 H28C 109.5 . . ?
 Si3 C29 H29A 109.5 . . ?
 Si3 C29 H29B 109.5 . . ?
 Si3 C29 H29C 109.5 . . ?
 H29A C29 H29B 109.5 . . ?
 H29A C29 H29C 109.5 . . ?
 H29B C29 H29C 109.5 . . ?
 Si4 C33 H33A 109.5 . . ?
 Si4 C33 H33B 109.5 . . ?
 Si4 C33 H33C 109.5 . . ?
 H33A C33 H33B 109.5 . . ?
 H33A C33 H33C 109.5 . . ?
 H33B C33 H33C 109.5 . . ?
 Si4 C32 H32A 109.5 . . ?
 Si4 C32 H32B 109.5 . . ?
 Si4 C32 H32C 109.5 . . ?
 H32A C32 H32B 109.5 . . ?
 H32A C32 H32C 109.5 . . ?
 H32B C32 H32C 109.5 . . ?
 Si2 C26 H26A 109.5 . . ?
 Si2 C26 H26B 109.5 . . ?
 Si2 C26 H26C 109.5 . . ?
 H26A C26 H26B 109.5 . . ?
 H26A C26 H26C 109.5 . . ?
 H26B C26 H26C 109.5 . . ?
 C19 C24 H24A 109.5 . . ?
 C19 C24 H24B 109.5 . . ?
 C19 C24 H24C 109.5 . . ?
 H24A C24 H24B 109.5 . . ?
 H24A C24 H24C 109.5 . . ?
 H24B C24 H24C 109.5 . . ?
 C10 C15 H15A 109.5 . . ?
 C10 C15 H15B 109.5 . . ?
 C10 C15 H15C 109.5 . . ?
 H15A C15 H15B 109.5 . . ?
 H15A C15 H15C 109.5 . . ?
 H15B C15 H15C 109.5 . . ?

loop_
  _geom_torsion_atom_site_label_1
  _geom_torsion_atom_site_label_2
  _geom_torsion_atom_site_label_3
  _geom_torsion_atom_site_label_4
  _geom_torsion
  _geom_torsion_site_symmetry_1
  _geom_torsion_site_symmetry_2
  _geom_torsion_site_symmetry_3
  _geom_torsion_site_symmetry_4
  _geom_torsion_publ_flag
 C17 C16 C21 C20 -1.6(4) . . . . ?
 C17 C16 C21 C22 174.3(2) . . . . ?
 C6 C16 C21 C20 -178.7(2) . . . . ?
 C6 C16 C21 C22 -2.8(4) . . . . ?
 C6 C5 C4 C3 -0.1(4) . . . . ?
 C2 C7 C8 C9 178.0(3) . . . . ?
 C2 C7 C8 C14 -6.5(4) . . . . ?
 C2 C7 C12 C11 -178.3(3) . . . . ?
 C2 C7 C12 C13 2.5(4) . . . . ?
 C2 C3 C4 C5 0.0(4) . . . . ?
 C1 C6 C16 C17 84.5(3) . . . . ?
 C1 C6 C16 C21 -98.4(3) . . . . ?
 C1 C6 C5 C4 -1.0(4) . . . . ?
 C1 C2 C7 C8 -74.4(3) . . . . ?
 C1 C2 C7 C12 106.8(3) . . . . ?
 C1 C2 C3 C4 1.2(4) . . . . ?
 C7 C2 C1 Sn1 8.4(3) . . . . ?
 C7 C2 C1 C6 177.0(2) . . . . ?
 C7 C2 C3 C4 -178.0(3) . . . . ?
 C7 C8 C9 C10 1.0(5) . . . . ?
 C7 C12 C11 C10 -0.3(4) . . . . ?
 C16 C17 C18 C19 -1.4(4) . . . . ?
 C16 C6 C1 Sn1 -6.6(3) . . . . ?
 C16 C6 C1 C2 -175.8(2) . . . . ?
 C16 C6 C5 C4 176.9(3) . . . . ?
 C5 C6 C1 Sn1 171.3(2) . . . . ?
 C5 C6 C1 C2 2.1(4) . . . . ?
 C5 C6 C16 C17 -93.4(3) . . . . ?
 C5 C6 C16 C21 83.7(3) . . . . ?
 C20 C19 C18 C17 -0.3(4) . . . . ?
 C3 C2 C1 Sn1 -170.8(2) . . . . ?
 C3 C2 C1 C6 -2.2(4) . . . . ?
 C3 C2 C7 C8 104.9(3) . . . . ?
 C3 C2 C7 C12 -73.9(3) . . . . ?
 C19 C20 C21 C16 -0.1(4) . . . . ?
 C19 C20 C21 C22 -176.0(3) . . . . ?
 C18 C17 C16 C6 179.5(2) . . . . ?
 C18 C17 C16 C21 2.3(4) . . . . ?
 C8 C7 C12 C11 2.8(4) . . . . ?
 C8 C7 C12 C13 -176.4(3) . . . . ?
 C8 C9 C10 C11 1.5(5) . . . . ?
 C8 C9 C10 C15 -177.0(3) . . . . ?
 C12 C7 C8 C9 -3.2(4) . . . . ?
 C12 C7 C8 C14 172.4(3) . . . . ?
 C12 C11 C10 C9 -1.9(5) . . . . ?
 C12 C11 C10 C15 176.6(3) . . . . ?
 C21 C20 C19 C18 1.1(4) . . . . ?
 C21 C20 C19 C24 -179.2(3) . . . . ?
 C23 C17 C16 C6 1.7(4) . . . . ?
 C23 C17 C16 C21 -175.4(2) . . . . ?
 C23 C17 C18 C19 176.4(3) . . . . ?
 C13 C12 C11 C10 179.0(3) . . . . ?
 C14 C8 C9 C10 -174.7(3) . . . . ?
 C24 C19 C18 C17 180.0(3) . . . . ?

_shelx_res_file
;
TITL 101lwcm21_a.res in P2(1)/n
    101lwcm21.res
    created by SHELXL-2018/3 at 08:36:11 on 15-Feb-2021
REM Old TITL 101lwcm21 in P2(1)/n
REM SHELXT solution in P2(1)/n: R1 0.095, Rweak 0.045, Alpha 0.042
REM <I/s> 0.562 for 235 systematic absences, Orientation as input
REM Formula found by SHELXT: C33 Si4 Sn
CELL 1.54184 11.4765 19.382 16.2836 90 91.314 90
ZERR 4 0.0002 0.0004 0.0003 0 0.002 0
LATT 1
SYMM 0.5-X,0.5+Y,0.5-Z
SFAC C H Si Sn
UNIT 132 208 16 4

L.S. 4
PLAN  20
SIZE 0.2 0.1 0.05
CONF
list 4
MORE -1
BOND $H
fmap 2
acta
OMIT 1 4 2
REM <olex2.extras>
REM <HklSrc "%.\\101lwcm21.hkl">
REM </olex2.extras>

WGHT    0.053600    0.386400
FVAR       0.32351
SN1   4    0.398037    0.403476    0.246885    11.00000    0.01990    0.01923 =
         0.03496   -0.00090    0.00344   -0.00059
SI1   3    0.168803    0.397042    0.255461    11.00000    0.01967    0.01875 =
         0.02101    0.00138    0.00193    0.00047
SI2   3    0.098987    0.441899    0.130058    11.00000    0.02878    0.02500 =
         0.02038    0.00240    0.00082   -0.00109
SI3   3    0.053417    0.304728    0.298149    11.00000    0.02126    0.02713 =
         0.02659    0.00469    0.00240   -0.00370
SI4   3    0.146465    0.489286    0.347510    11.00000    0.03272    0.02621 =
         0.02479   -0.00329    0.00314    0.00363
C17   1    0.546067    0.363886    0.066909    11.00000    0.02576    0.02291 =
         0.02459   -0.00235    0.00482   -0.00066
C6    1    0.502096    0.271408    0.169641    11.00000    0.02146    0.01999 =
         0.02287    0.00019    0.00127   -0.00129
C2    1    0.506032    0.264121    0.318058    11.00000    0.02072    0.02663 =
         0.02305    0.00178   -0.00196    0.00001
C1    1    0.470902    0.299115    0.245944    11.00000    0.01937    0.01948 =
         0.02286    0.00167    0.00018    0.00083
C7    1    0.478430    0.294969    0.399941    11.00000    0.02423    0.03220 =
         0.02002    0.00309   -0.00301    0.00427
C16   1    0.471642    0.311528    0.093154    11.00000    0.02321    0.02432 =
         0.01858   -0.00154    0.00390    0.00216
C5    1    0.563106    0.209396    0.165569    11.00000    0.03071    0.02685 =
         0.02463   -0.00142    0.00423    0.00226
AFIX  43
H5    2    0.582262    0.191173    0.114798    11.00000   -1.20000
AFIX   0
C20   1    0.347233    0.332228   -0.025802    11.00000    0.02760    0.03395 =
         0.02333   -0.00117   -0.00050    0.00387
AFIX  43
H20   2    0.281210    0.321152   -0.057266    11.00000   -1.20000
AFIX   0
C3    1    0.566855    0.202058    0.313191    11.00000    0.02715    0.03011 =
         0.02704    0.00674   -0.00355    0.00318
AFIX  43
H3    2    0.588529    0.178743    0.361065    11.00000   -1.20000
AFIX   0
C19   1    0.418765    0.385624   -0.051446    11.00000    0.03510    0.02853 =
         0.02229    0.00460    0.00605    0.00881
C18   1    0.517637    0.400685   -0.004718    11.00000    0.03140    0.02563 =
         0.03001    0.00545    0.00976    0.00112
AFIX  43
H18   2    0.566411    0.436124   -0.021294    11.00000   -1.20000
AFIX   0
C8    1    0.541484    0.352446    0.429820    11.00000    0.02601    0.03856 =
         0.02600   -0.00044   -0.00155    0.00211
C12   1    0.390597    0.265707    0.448060    11.00000    0.02612    0.03586 =
         0.02544    0.00596   -0.00155    0.00373
C25   1    0.214480    0.494849    0.079939    11.00000    0.04679    0.03548 =
         0.03081    0.00691    0.00882   -0.00884
AFIX 137
H25A  2    0.241466    0.530010    0.117289    11.00000   -1.50000
H25B  2    0.182523    0.515995    0.031099    11.00000   -1.50000
H25C  2    0.278498    0.465613    0.065806    11.00000   -1.50000
AFIX   0
C21   1    0.371521    0.294971    0.045413    11.00000    0.02527    0.02580 =
         0.02256   -0.00170    0.00452   -0.00062
C9    1    0.511859    0.381612    0.504850    11.00000    0.03440    0.03979 =
         0.02938   -0.00862   -0.00535    0.00052
AFIX  43
H9    2    0.552792    0.419998    0.524016    11.00000   -1.20000
AFIX   0
C11   1    0.364902    0.296639    0.522892    11.00000    0.02995    0.04461 =
         0.02351    0.00758    0.00357    0.00530
AFIX  43
H11   2    0.306779    0.277515    0.554610    11.00000   -1.20000
AFIX   0
C10   1    0.422972    0.354880    0.551627    11.00000    0.03592    0.04977 =
         0.02006   -0.00117   -0.00190    0.01261
C4    1    0.595375    0.174739    0.237246    11.00000    0.03165    0.02316 =
         0.03235    0.00168    0.00205    0.00645
AFIX  43
H4    2    0.636000    0.133319    0.234452    11.00000   -1.20000
AFIX   0
C23   1    0.659114    0.379691    0.113043    11.00000    0.02455    0.03543 =
         0.03545    0.00130    0.00142   -0.00627
AFIX 137
H23A  2    0.642307    0.401948    0.164091    11.00000   -1.50000
H23B  2    0.706074    0.409628    0.080468    11.00000   -1.50000
H23C  2    0.700571    0.337510    0.123795    11.00000   -1.50000
AFIX   0
C13   1    0.326467    0.201905    0.420368    11.00000    0.03221    0.03981 =
         0.03335    0.00708   -0.00025   -0.00236
AFIX 137
H13A  2    0.297881    0.208101    0.364991    11.00000   -1.50000
H13B  2    0.262129    0.193759    0.455751    11.00000   -1.50000
H13C  2    0.378430    0.163104    0.422674    11.00000   -1.50000
AFIX   0
C27   1   -0.032685    0.498128    0.144267    11.00000    0.03982    0.04140 =
         0.03660    0.00457   -0.00455    0.01253
AFIX 137
H27A  2   -0.092822    0.471852    0.169792    11.00000   -1.50000
H27B  2   -0.060501    0.514489    0.091737    11.00000   -1.50000
H27C  2   -0.011908    0.536728    0.178519    11.00000   -1.50000
AFIX   0
C30   1    0.061240    0.300656    0.413481    11.00000    0.04175    0.03977 =
         0.02849    0.00833    0.00824   -0.00401
AFIX 137
H30A  2    0.141040    0.304308    0.431954    11.00000   -1.50000
H30B  2    0.029557    0.257559    0.431570    11.00000   -1.50000
H30C  2    0.017119    0.338020    0.435818    11.00000   -1.50000
AFIX   0
C22   1    0.296264    0.234594    0.068208    11.00000    0.03472    0.03840 =
         0.03558    0.00498   -0.00560   -0.01094
AFIX 137
H22A  2    0.339117    0.192523    0.061393    11.00000   -1.50000
H22B  2    0.227701    0.233813    0.033322    11.00000   -1.50000
H22C  2    0.274001    0.238957    0.124440    11.00000   -1.50000
AFIX   0
C31   1   -0.009499    0.503515    0.376135    11.00000    0.04399    0.04801 =
         0.03411   -0.00016    0.01259    0.01785
AFIX 137
H31A  2   -0.056385    0.510369    0.327234    11.00000   -1.50000
H31B  2   -0.014488    0.543540    0.410604    11.00000   -1.50000
H31C  2   -0.037255    0.463901    0.405180    11.00000   -1.50000
AFIX   0
C14   1    0.645992    0.380475    0.385962    11.00000    0.03270    0.05246 =
         0.03267   -0.00311   -0.00032   -0.01079
AFIX 137
H14A  2    0.716067    0.366380    0.414596    11.00000   -1.50000
H14B  2    0.642122    0.429940    0.384583    11.00000   -1.50000
H14C  2    0.646186    0.362913    0.330840    11.00000   -1.50000
AFIX   0
C28   1    0.099443    0.219994    0.252733    11.00000    0.04865    0.02782 =
         0.03816   -0.00174    0.00256   -0.00748
AFIX 137
H28A  2    0.081624    0.219834    0.194842    11.00000   -1.50000
H28B  2    0.058396    0.183050    0.278632    11.00000   -1.50000
H28C  2    0.181789    0.213871    0.261554    11.00000   -1.50000
AFIX   0
C29   1   -0.102829    0.318896    0.265303    11.00000    0.02178    0.06308 =
         0.05377    0.00914   -0.00109   -0.00638
AFIX 137
H29A  2   -0.131306    0.360277    0.290281    11.00000   -1.50000
H29B  2   -0.148961    0.280337    0.282240    11.00000   -1.50000
H29C  2   -0.108021    0.323312    0.206613    11.00000   -1.50000
AFIX   0
C33   1    0.204272    0.570736    0.300617    11.00000    0.06202    0.02395 =
         0.04779   -0.00636    0.01041   -0.00405
AFIX 137
H33A  2    0.281843    0.562831    0.281878    11.00000   -1.50000
H33B  2    0.205648    0.606808    0.341030    11.00000   -1.50000
H33C  2    0.154825    0.584138    0.255014    11.00000   -1.50000
AFIX   0
C32   1    0.231517    0.472048    0.445418    11.00000    0.04972    0.04911 =
         0.03406   -0.00841   -0.00827    0.00018
AFIX 137
H32A  2    0.201271    0.431587    0.471428    11.00000   -1.50000
H32B  2    0.224653    0.510848    0.481631    11.00000   -1.50000
H32C  2    0.312056    0.464906    0.433189    11.00000   -1.50000
AFIX   0
C26   1    0.053746    0.370869    0.057994    11.00000    0.04855    0.03871 =
         0.02684   -0.00473   -0.00227   -0.00885
AFIX 137
H26A  2    0.119067    0.341172    0.048663    11.00000   -1.50000
H26B  2    0.027046    0.390372    0.006741    11.00000   -1.50000
H26C  2   -0.008043    0.344686    0.081674    11.00000   -1.50000
AFIX   0
C24   1    0.387922    0.425448   -0.128950    11.00000    0.05518    0.04588 =
         0.02881    0.01256    0.00300    0.01299
AFIX 137
H24A  2    0.366901    0.393732   -0.172082    11.00000   -1.50000
H24B  2    0.453884    0.452282   -0.145073    11.00000   -1.50000
H24C  2    0.323429    0.455577   -0.118826    11.00000   -1.50000
AFIX   0
C15   1    0.388465    0.389339    0.630651    11.00000    0.05310    0.06832 =
         0.02491   -0.00670    0.00390    0.01468
AFIX 137
H15A  2    0.452362    0.416567    0.651645    11.00000   -1.50000
H15B  2    0.368877    0.354768    0.670234    11.00000   -1.50000
H15C  2    0.322230    0.418579    0.620294    11.00000   -1.50000
AFIX   0
HKLF 4


REM  101lwcm21_a.res in P2(1)/n
REM wR2 = 0.0966, GooF = S = 1.047, Restrained GooF = 1.047 for all data
REM R1 = 0.0357 for 6714 Fo > 4sig(Fo) and 0.0407 for all 7514 data
REM 358 parameters refined using 0 restraints

END

WGHT      0.0536      0.3869

REM Highest difference peak  1.175,  deepest hole -0.639,  1-sigma level  0.086
Q1    1   0.4753  0.4022  0.2701  11.00000  0.05    1.18
Q2    1   0.3248  0.4078  0.2247  11.00000  0.05    1.01
Q3    1   0.3737  0.4011  0.2963  11.00000  0.05    0.99
Q4    1   0.4348  0.4007  0.1976  11.00000  0.05    0.86
Q5    1   0.2247  0.4012  0.2336  11.00000  0.05    0.64
Q6    1   0.5806  0.4035  0.2573  11.00000  0.05    0.60
Q7    1   0.4446  0.4480  0.2448  11.00000  0.05    0.49
Q8    1   0.0951  0.3975  0.2349  11.00000  0.05    0.45
Q9    1   0.0420  0.3098  0.3551  11.00000  0.05    0.44
Q10   1   0.1626  0.4837  0.1372  11.00000  0.05    0.37
Q11   1  -0.0206  0.3204  0.2753  11.00000  0.05    0.36
Q12   1   0.4978  0.2848  0.3594  11.00000  0.05    0.36
Q13   1   0.4643  0.2987  0.2859  11.00000  0.05    0.35
Q14   1   0.5172  0.3910  0.0385  11.00000  0.05    0.35
Q15   1   0.6038  0.3752  0.0933  11.00000  0.05    0.34
Q16   1   0.4779  0.4918  0.2750  11.00000  0.05    0.34
Q17   1   0.0414  0.4855  0.1371  11.00000  0.05    0.33
Q18   1   0.6466  0.3937  0.3244  11.00000  0.05    0.33
Q19   1   0.1604  0.4215  0.1735  11.00000  0.05    0.32
Q20   1   0.1737  0.4361  0.1616  11.00000  0.05    0.32
;
_shelx_res_checksum                4529
_shelx_hkl_file
;
   0   0  -2 3233.93   76.62
   0   0  -2 3191.33   78.55
   0   0  -2 3120.07   79.40
   0   0  -3   -0.13    0.93
   0   0  -3   -0.10    0.85
   0   0  -4 1631.76   44.49
   0   0  -4 1647.65   47.51
   0   0  -4 1698.83   49.85
   0   0  -5    1.24    1.23
   0   0  -5    0.40    0.91
   0   0   5    0.29    0.71
   0   0  -5    1.88    1.97
   0   0  -6 5762.69  141.75
   0   0  -6 5075.19  129.44
   0   0  -7   -1.30    3.21
   0   0  -8 2120.30   73.35
   0   0  -8 2167.93   74.22
   0   0  -9    4.58    3.67
   0   0  -9    2.88    2.56
   0   0 -10 3425.86  111.29
   0   0 -10 3331.90  112.57
   0   0 -11    0.11    3.35
   0   0 -12  917.19   41.09
   0   0 -12  946.39   46.20
   0   0 -12  854.50   51.09
   0   0 -13   -1.89    3.06
   0   0 -13    2.81    2.03
   0   0 -13    0.84    3.59
   0   0 -13   -3.42    5.29
   0   0 -14  407.34   23.22
   0   0 -14  407.62   22.04
   0   0 -14  474.92   29.68
   0   0 -14  432.76   26.40
   0   0 -15   -0.12    3.23
   0   0 -15   -0.01    2.97
   0   0 -15    0.20    3.97
   0   0 -16 1182.22   44.95
   0   0 -16 1253.30   49.66
   0   0 -17   -0.85    3.02
   0   0 -17   -1.60    3.31
   0   0 -18  465.76   24.20
   0   0 -18  416.98   20.40
   0   0 -19    4.60    1.97
   0   0 -19   -5.10    2.89
   0   0 -20  279.66   13.63
   0  -1  -1   56.14    4.17
   0  -1  -1   59.15    2.87
   0  -1   1   58.87    3.33
   0  -1   2    7.35    1.71
   0  -1  -2    5.59    1.74
   0  -1  -2    8.17    2.29
   0   1   2    7.44    1.03
   0   1  -2    7.67    1.36
   0  -1  -3  180.47   10.93
   0  -1   3  161.99    8.91
   0  -1  -3  190.66   11.77
   0   1  -3  168.92    8.45
   0   1  -3  161.14    8.54
   0  -1   4   85.52    6.58
   0   1  -4   80.16    6.15
   0   1  -4   92.21    7.25
   0   1  -4   98.60    7.56
   0  -1  -4   85.22    8.37
   0  -1  -5  318.19   12.89
   0  -1  -5  359.30   21.18
   0   1  -5  318.29   14.51
   0  -1  -5  329.50   18.87
   0   1  -5  330.93   16.15
   0   1  -5  314.02   16.34
   0   1   6  144.57    6.59
   0   1  -6  148.32    9.63
   0   1  -6  156.98   11.13
   0  -1  -6  147.92   13.53
   0  -1  -6  174.07   16.03
   0  -1  -6  135.83    7.48
   0   1  -6  146.60   11.62
   0  -1  -7    4.78    2.68
   0   1  -7    4.45    2.70
   0   1  -7    1.94    1.51
   0  -1  -7    0.32    2.71
   0   1  -8  264.08   19.22
   0  -1  -8  266.24   21.42
   0  -1  -8  266.73   19.88
   0   1  -9   45.95    8.53
   0  -1  -9   47.42    9.77
   0  -1  -9   64.95   10.48
   0   1  -9   48.54    9.51
   0  -1 -10   34.49    8.05
   0  -1 -10   29.25    7.94
   0   1 -10   36.69    8.76
   0  -1 -11   24.84    7.61
   0   1 -11   19.39    6.66
   0   1 -12   98.68   16.71
   0  -1 -12  114.51   14.98
   0  -1 -12  119.00   13.07
   0  -1 -12  114.25   16.60
   0   1 -12  107.12   12.40
   0  -1 -13    4.89    4.27
   0  -1 -13    0.40    1.90
   0  -1 -13    4.56    2.84
   0  -1 -13    9.74    7.42
   0   1 -13    4.75    2.57
   0  -1 -13    1.62    1.67
   0   1 -13    3.90    4.04
   0   1 -13    7.11    2.43
   0   1 -13    4.24    4.16
   0  -1 -14   30.86    7.34
   0   1 -14   10.74    4.71
   0  -1 -14   24.05    5.82
   0  -1 -14   29.34    5.59
   0   1 -14   40.09    7.45
   0   1 -14   26.53    6.29
   0   1 -15   10.14    3.30
   0  -1 -15    5.67    3.74
   0   1 -15   13.40    4.94
   0  -1 -15   15.07    6.14
   0  -1 -15   16.30    4.65
   0   1 -15   13.87    4.47
   0  -1 -16   63.94    8.41
   0   1 -16   61.13    9.97
   0   1 -16   68.86    8.04
   0   1 -16   57.83    8.32
   0  -1 -16   66.45    9.49
   0  -1 -17   37.56    6.10
   0   1 -17   30.64    6.04
   0  -1 -17   32.10    6.63
   0   1 -17   36.34    7.33
   0   1 -18   26.80    5.06
   0  -1 -18   27.19    4.50
   0  -1 -18   36.41    6.63
   0   1 -18   37.83    7.12
   0  -1 -19  106.29    9.44
   0   1 -19   95.85    7.86
   0   1 -19  105.49    9.84
   0  -1 -20    1.23    1.39
   0   1 -20    0.52    1.41
   0  -2   0  355.66   12.56
   0  -2   1 8699.43  203.96
   0  -2  -1 8506.88  205.20
   0  -2  -2  205.57   11.28
   0  -2  -2  208.38    8.34
   0  -2  -2  195.01   11.49
   0  -2   2  209.82    9.45
   0  -2  -3 2197.86   62.37
   0  -2  -3 2128.43   55.70
   0   2  -3 2100.32   53.66
   0  -2   3 2089.64   58.49
   0  -2  -3 2122.99   61.85
   0   2  -4  745.55   26.51
   0   2  -4  735.43   24.22
   0  -2  -4  766.77   26.27
   0  -2  -4  767.25   31.36
   0  -2  -4  834.22   32.28
   0  -2   4  723.92   27.29
   0   2  -5 3887.88  100.71
   0   2  -5 3862.76  102.16
   0  -2  -5 3862.19  100.93
   0  -2  -5 4180.00  111.76
   0  -2   5 3810.32  103.07
   0  -2  -5 3828.30  103.12
   0  -2   6   79.98    7.66
   0  -2  -6   78.95    8.60
   0   2  -6   71.52    7.31
   0   2  -6   72.65    7.14
   0  -2  -6   74.48    6.85
   0  -2  -6   91.69   11.20
   0   2  -6   82.25    8.20
   0  -2  -6   86.65   11.18
   0  -2  -7 5464.76  145.72
   0  -2  -7 5179.02  137.01
   0   2  -7 5061.09  132.33
   0   2  -7 4789.65  129.53
   0  -2  -7 5641.30  150.23
   0   2  -7 5005.75  132.59
   0  -2  -7 4848.89  126.53
   0   2  -8 2381.37   73.48
   0  -2  -8 2272.32   76.63
   0  -2  -8 2472.47   84.89
   0  -2  -9  804.86   43.88
   0  -2  -9  760.42   38.35
   0  -2 -10  661.25   37.61
   0  -2 -10  716.77   42.96
   0   2 -10  630.60   40.23
   0   2 -11 1401.38   67.12
   0  -2 -11 1423.99   68.05
   0  -2 -11 1289.83   60.15
   0  -2 -12   14.23    4.60
   0  -2 -12    6.47    2.77
   0   2 -12    6.06    4.66
   0   2 -12    1.82    3.76
   0  -2 -12   10.52    3.71
   0  -2 -12    6.61    3.11
   0  -2 -13  518.68   34.24
   0  -2 -13  510.42   25.65
   0  -2 -13  476.93   26.54
   0  -2 -13  524.67   30.09
   0   2 -13  453.35   39.26
   0  -2 -13  423.39   22.97
   0   2 -13  521.12   28.56
   0   2 -13  501.22   30.08
   0   2 -14   35.54    9.27
   0  -2 -14   35.23    8.21
   0  -2 -14   33.31    9.49
   0  -2 -14   31.36    6.60
   0   2 -14   39.76    7.81
   0  -2 -14   36.43    6.22
   0   2 -15  643.99   33.89
   0   2 -15  597.03   28.14
   0  -2 -15  674.40   35.90
   0   2 -15  624.15   30.55
   0  -2 -15  580.17   28.05
   0  -2 -15  618.24   31.69
   0   2 -16   45.12    7.60
   0  -2 -16   53.02    7.27
   0   2 -16   54.43    9.47
   0  -2 -16   43.67    7.74
   0   2 -16   49.47    6.87
   0  -2 -16   53.28    9.54
   0   2 -17  363.12   23.07
   0   2 -17  344.63   20.36
   0  -2 -17  350.56   18.66
   0   2 -17  329.20   17.95
   0  -2 -17  354.40   21.78
   0   2 -18   19.76    5.39
   0  -2 -18   34.07    6.20
   0   2 -18   29.91    5.78
   0   2 -19  222.72   12.79
   0  -2 -19  228.28   13.68
   0   2 -19  230.99   14.89
   0   2 -20    6.06    2.51
   0  -3   0   -0.81    1.38
   0  -3   0    1.73    1.57
   0  -3  -1   -0.28    1.42
   0  -3   1    1.18    1.41
   0  -3   2  550.73   20.90
   0  -3  -2  539.91   22.73
   0  -3  -3  182.16   13.06
   0  -3  -3  193.99   13.00
   0  -3   3  195.13   10.84
   0  -3   3  196.15   12.28
   0  -3  -3  198.24    9.51
   0  -3  -4  235.54   15.82
   0  -3  -4  220.27   11.58
   0  -3   4  224.64   14.16
   0  -3  -4  246.52   16.78
   0   3  -4  213.40    9.04
   0  -3  -5   19.14    3.83
   0  -3  -5   17.43    3.59
   0  -3   5   17.20    4.46
   0   3  -5   20.30    4.03
   0  -3  -5   17.22    4.90
   0  -3  -5   13.68    4.65
   0   3  -5   16.30    2.65
   0  -3  -6   11.54    3.34
   0  -3  -6    9.82    4.12
   0  -3  -6   14.78    3.71
   0   3  -6   10.60    3.04
   0  -3  -6    9.62    4.12
   0  -3   6    9.01    2.63
   0   3  -6    8.28    1.99
   0   3  -7   66.24    8.04
   0  -3   7   74.30    8.36
   0   3  -7   77.26    8.71
   0  -3  -7   69.82    8.41
   0   3  -7   65.30    6.76
   0  -3  -7   77.41   12.01
   0  -3  -7   65.20   10.44
   0  -3  -7   71.69    7.95
   0  -3  -8  380.21   23.38
   0  -3  -8  383.94   29.24
   0  -3  -8  389.68   28.61
   0  -3  -9  313.66   27.13
   0  -3  -9  302.46   22.36
   0  -3 -10   83.02   11.91
   0  -3 -10   70.31   14.22
   0  -3 -11    0.30    3.11
   0   3 -11    6.83    3.97
   0   3 -12    7.30    5.91
   0  -3 -12    2.28    2.54
   0  -3 -12    1.08    3.94
   0   3 -12    4.53    2.43
   0  -3 -12    2.69    3.21
   0  -3 -12    9.14    4.07
   0   3 -12   -2.31    3.72
   0  -3 -12    3.31    3.66
   0   3 -13   19.37    5.33
   0  -3 -13   15.10    6.61
   0  -3 -13   20.89    5.61
   0   3 -13   21.81    9.00
   0  -3 -13   10.83    3.41
   0  -3 -14   90.74   14.18
   0  -3 -14   96.44   11.26
   0  -3 -14  102.74   13.20
   0   3 -14  127.81   21.13
   0   3 -14   98.52   12.42
   0   3 -15   53.46    9.37
   0  -3 -15   45.93    9.60
   0   3 -15   56.86    8.72
   0  -3 -15   55.12    9.48
   0  -3 -15   49.41    8.32
   0   3 -16   21.56    5.59
   0   3 -16   15.96    5.15
   0  -3 -16   13.55    4.12
   0   3 -16   24.93    6.84
   0  -3 -16   21.84    6.16
   0   3 -17   -1.65    3.58
   0  -3 -17    1.85    2.62
   0   3 -17    0.55    2.42
   0   3 -17    7.61    4.41
   0  -3 -18   28.93    5.24
   0   3 -18   31.33    5.35
   0   3 -18   29.70    6.56
   0   3 -19   22.76    5.04
   0  -3 -19   19.22    3.54
   0   3 -19   21.07    4.00
   0   3 -20   40.06    4.89
   0  -4   0 1189.28   37.60
   0  -4   0 1261.56   41.06
   0  -4   1 1008.36   34.64
   0  -4  -1 1000.76   35.32
   0  -4  -1  928.41   33.59
   0  -4  -2  710.21   28.76
   0  -4  -2  694.27   28.49
   0  -4   2  704.04   27.15
   0  -4  -3 1170.57   41.77
   0  -4   3 1166.39   39.04
   0  -4  -3 1224.70   43.72
   0  -4  -3 1137.24   41.06
   0  -4  -4 5356.06  142.10
   0  -4  -4 5640.17  145.41
   0  -4   4 5210.12  139.82
   0  -4  -4 5103.54  139.24
   0  -4  -5  903.84   37.55
   0  -4  -5  832.20   33.36
   0  -4  -5  898.66   38.87
   0  -4   5  849.94   34.33
   0  -4  -5  881.03   29.17
   0  -4  -6 3328.64   88.63
   0   4  -6 3011.44   91.95
   0  -4  -6 3313.73  100.76
   0  -4   6 2966.01   93.26
   0  -4  -6 3210.91   92.62
   0  -4  -6 3317.36  102.53
   0  -4   7  817.31   37.23
   0  -4  -7  936.50   37.88
   0   4  -7  908.63   37.78
   0  -4  -7  902.44   44.82
   0  -4  -7  949.24   36.59
   0  -4  -7  977.47   47.03
   0  -4  -8 2339.29   87.10
   0   4  -8 2115.01   71.50
   0  -4  -8 2366.18   73.55
   0  -4  -8 2305.36   85.81
   0  -4  -9 2790.87   89.24
   0  -4  -9 2770.34  103.29
   0  -4 -10  448.13   36.51
   0   4 -11  917.84   54.47
   0  -4 -11  839.40   54.14
   0  -4 -12  338.62   22.78
   0  -4 -12  346.10   22.09
   0  -4 -12  345.36   20.60
   0  -4 -12  290.84   18.99
   0   4 -12  326.08   21.81
   0   4 -12  329.49   33.11
   0  -4 -12  374.45   27.79
   0  -4 -12  297.35   31.96
   0  -4 -13  344.14   23.88
   0  -4 -13  343.87   27.44
   0  -4 -13  325.24   20.71
   0   4 -13  315.30   22.31
   0   4 -13  321.00   34.10
   0  -4 -14  430.29   24.58
   0   4 -14  431.07   27.24
   0  -4 -14  442.60   28.36
   0  -4 -14  437.78   32.39
   0  -4 -15  252.82   23.70
   0  -4 -15  233.82   17.51
   0  -4 -15  232.98   19.64
   0   4 -15  217.71   19.03
   0   4 -16  644.60   30.91
   0   4 -16  602.14   28.05
   0  -4 -16  715.15   35.66
   0   4 -16  647.57   33.54
   0  -4 -16  611.55   29.89
   0   4 -17  254.98   17.42
   0  -4 -17  239.95   16.41
   0   4 -17  265.52   15.86
   0   4 -17  248.79   19.28
   0   4 -18   56.50    7.19
   0   4 -18   52.57    5.89
   0  -4 -18   50.68    6.43
   0   4 -18   54.31    8.43
   0  -4 -19    4.01    1.23
   0   4 -19    6.68    3.17
   0   4 -19    9.26    2.78
   0   4 -20   58.37    5.64
   0  -5   0    0.46    1.94
   0  -5   0    0.02    2.55
   0  -5  -1  601.70   27.86
   0  -5   1  624.78   27.26
   0  -5  -1  580.79   25.90
   0  -5   2   15.61    4.17
   0  -5  -2    8.11    3.81
   0  -5  -2    9.61    3.99
   0  -5   3  156.61   12.49
   0  -5  -3  176.59   14.40
   0  -5  -3  186.00   15.13
   0  -5  -4  161.22   14.04
   0  -5  -4  151.69   14.86
   0  -5  -4  162.70   14.16
   0  -5   4  156.45   13.75
   0  -5  -5  125.10   14.66
   0  -5  -5  123.22   12.80
   0  -5  -5  124.62   13.26
   0  -5   5  112.55   12.06
   0  -5  -6   32.18    6.62
   0   5  -6   31.91    6.56
   0  -5  -6   29.24    7.73
   0  -5  -6   33.25    7.74
   0  -5   6   26.47    5.72
   0  -5  -7    6.56    5.44
   0  -5  -7    8.65    2.69
   0  -5   7   11.21    4.99
   0  -5  -7    6.69    5.88
   0   5  -7   11.04    4.43
   0  -5  -8   -1.22    3.43
   0   5  -8    5.11    2.32
   0  -5  -8    1.21    3.80
   0  -5  -9    3.87    5.16
   0  -5  -9   -1.42    3.78
   0  -5 -10   66.93   14.39
   0  -5 -11  111.35   19.08
   0   5 -11  106.44   17.91
   0  -5 -12    8.04    4.14
   0   5 -12   10.44    7.70
   0   5 -12    6.95    2.90
   0  -5 -12    0.65    2.31
   0  -5 -12    9.07    3.49
   0   5 -13   15.93    4.30
   0  -5 -13   20.38    5.15
   0  -5 -13   13.61    5.67
   0   5 -13   26.48    9.10
   0  -5 -13    7.06    5.44
   0  -5 -14    2.35    5.54
   0  -5 -14    1.36    1.96
   0   5 -14    6.53    3.65
   0  -5 -14    1.10    2.87
   0  -5 -15    3.02    3.37
   0  -5 -15    4.76    6.45
   0  -5 -15    9.09    3.99
   0   5 -15   -3.20    3.61
   0  -5 -16   31.15    7.39
   0   5 -16   30.93    7.63
   0   5 -16   39.57    7.74
   0  -5 -16   47.80    9.68
   0  -5 -16   35.23    6.20
   0  -5 -17   -0.12    3.70
   0   5 -17    0.84    2.03
   0  -5 -17    5.08    2.38
   0   5 -17    8.05    4.46
   0   5 -17    5.33    3.83
   0   5 -18   23.14    4.85
   0  -5 -18   18.72    3.66
   0   5 -18   20.91    5.12
   0   5 -18   23.02    3.77
   0   5 -19   26.31    4.81
   0   5 -19   37.39    5.25
   0   5 -20    4.43    1.73
   0  -6   0 1068.48   42.29
   0  -6   0 1059.74   38.23
   0  -6  -1  406.35   21.99
   0  -6  -1  402.45   23.68
   0  -6   1  428.89   23.82
   0  -6   2 3348.05   97.85
   0  -6  -2 3327.94   98.17
   0  -6  -2 3434.61  100.45
   0  -6  -3 1251.50   49.33
   0  -6  -3 1216.29   49.03
   0  -6   3 1303.15   47.49
   0  -6  -4 2920.16   90.16
   0  -6   4 2907.49   91.13
   0  -6  -4 2902.03   91.66
   0  -6  -4 2945.50   94.10
   0  -6   4 3003.99   88.13
   0  -6  -5 1099.43   47.87
   0  -6   5 1144.64   48.18
   0  -6  -5 1186.67   48.96
   0  -6  -5 1225.01   52.93
   0  -6   6  967.29   45.76
   0  -6  -6 1105.14   48.92
   0  -6  -6 1012.69   46.05
   0  -6  -6 1127.28   52.52
   0  -6  -7  942.13   49.59
   0  -6   7  863.68   42.91
   0  -6  -7  854.98   45.55
   0   6  -7  804.23   40.72
   0  -6  -7  944.48   43.69
   0   6  -8 2163.59   78.19
   0  -6  -8 2342.91   91.35
   0  -6  -8 2260.70   87.22
   0  -6  -8 2196.59   79.39
   0  -6  -9  260.99   27.88
   0  -6  -9  279.53   27.36
   0  -6 -10  708.92   49.92
   0   6 -11  489.66   41.50
   0  -6 -11  544.05   44.93
   0  -6 -11  523.28   26.78
   0  -6 -12  420.62   24.92
   0  -6 -12  419.95   30.29
   0   6 -12  390.97   24.45
   0   6 -12  437.87   39.89
   0   6 -12  372.12   21.08
   0  -6 -13  617.59   32.91
   0   6 -13  596.03   32.02
   0   6 -13  511.89   26.41
   0   6 -13  594.84   49.17
   0  -6 -13  620.08   38.39
   0   6 -14  667.74   35.06
   0  -6 -14  657.28   30.64
   0  -6 -14  728.13   42.49
   0  -6 -14  728.63   36.64
   0  -6 -15  156.45   15.75
   0   6 -15  155.31   15.58
   0  -6 -15  141.46   12.26
   0  -6 -15  167.73   19.04
   0  -6 -16  896.68   40.40
   0   6 -16  810.82   38.75
   0   6 -16  906.39   38.24
   0  -6 -16  972.24   47.12
   0   6 -17  121.11   11.69
   0  -6 -17  111.13   11.89
   0   6 -17  113.41   12.29
   0   6 -17  121.51   10.42
   0   6 -18   83.58    8.60
   0   6 -18   87.14    7.55
   0   6 -18   77.02    9.01
   0   6 -19    2.34    1.97
   0   6 -19    5.98    2.15
   0  -7   0   -2.93    4.30
   0  -7   1    5.42    4.00
   0  -7  -1    4.41    3.53
   0  -7  -1    1.64    3.40
   0  -7  -2  271.06   21.05
   0  -7   2  261.98   19.65
   0  -7  -2  292.26   20.53
   0  -7  -3  198.34   18.12
   0  -7   3  192.65   16.85
   0  -7  -3  219.75   18.49
   0  -7   4   30.68    7.65
   0  -7  -4   32.16    8.14
   0  -7  -4   36.36    7.44
   0  -7  -4   39.45    8.95
   0  -7   4   43.72    8.05
   0  -7  -5   58.16   11.26
   0  -7   5   63.21   10.51
   0  -7  -5   62.28   10.38
   0  -7  -5   53.53   10.14
   0  -7  -6  125.33   14.93
   0  -7  -6  117.06   14.75
   0  -7  -6  130.64   17.46
   0  -7   6  111.12   14.88
   0  -7  -7  606.61   37.92
   0  -7  -7  663.97   42.37
   0  -7  -7  638.35   37.36
   0   7  -7  581.46   35.28
   0  -7   7  633.65   37.88
   0   7  -8   27.07    7.98
   0  -7  -8   26.13    7.43
   0  -7  -8    9.69    5.86
   0  -7  -8   30.96    9.19
   0  -7  -9   -1.25    4.41
   0  -7  -9    8.08    4.71
   0  -7 -10    6.34    5.27
   0  -7 -11  204.91   17.05
   0   7 -11  171.73   13.53
   0   7 -11  211.22   16.91
   0   7 -11  219.90   27.38
   0  -7 -11  210.43   28.10
   0  -7 -11  218.39   16.19
   0  -7 -11  198.19   15.94
   0   7 -12    1.18    5.93
   0  -7 -12    4.86    3.40
   0   7 -12    8.16    4.08
   0   7 -12    7.75    3.24
   0   7 -12    6.16    2.93
   0  -7 -12    8.56    4.88
   0   7 -13   36.10    7.04
   0  -7 -13   64.97   12.70
   0   7 -13   43.87    8.28
   0  -7 -13   55.33    9.50
   0   7 -13   47.00    7.48
   0  -7 -14   10.64    4.65
   0   7 -14    8.19    3.70
   0   7 -14   10.13    4.35
   0  -7 -14    3.54    4.53
   0  -7 -15   -0.71    2.78
   0  -7 -15   -6.80    7.94
   0   7 -15   -0.44    3.32
   0  -7 -16   18.30    6.74
   0   7 -16   16.16    5.72
   0   7 -16   23.85    6.26
   0  -7 -16   31.51    7.33
   0  -7 -17   58.45    8.27
   0   7 -17   57.11    8.12
   0   7 -17   63.24    8.40
   0   7 -17   58.21    7.09
   0   7 -18    0.63    2.34
   0   7 -18    8.73    2.67
   0   7 -18    7.55    3.55
   0   7 -19   17.14    3.30
   0   7 -19   23.54    4.05
   0  -8   0   47.82    9.82
   0  -8  -1 2836.13   90.78
   0  -8   1 2683.86   88.16
   0  -8  -2  301.44   23.77
   0  -8  -2  253.13   20.38
   0  -8   2  262.50   21.25
   0  -8  -3 4990.40  144.84
   0  -8   3 4622.02  139.81
   0  -8  -3 4997.21  143.06
   0  -8   4   14.22    5.66
   0  -8  -4    1.40    4.11
   0  -8  -4   10.79    6.10
   0  -8  -4    8.74    4.05
   0  -8   4    1.95    4.66
   0  -8  -5 3257.72  108.73
   0  -8   5 3113.10  107.32
   0  -8  -5 3470.46  113.13
   0  -8  -5 3201.59  104.51
   0  -8  -6    6.83    5.58
   0  -8  -6    2.06    3.34
   0  -8  -6    4.23    2.87
   0  -8   6   12.12    5.97
   0  -8  -7 2077.27   81.90
   0  -8   7 2027.22   81.77
   0   8  -7 1949.93   79.70
   0  -8  -7 2020.92   81.51
   0  -8  -8   -1.26    5.53
   0  -8  -8    9.97    6.11
   0   8  -8    1.35    3.09
   0  -8  -8    3.00    5.10
   0  -8  -9 1239.34   69.56
   0  -8  -9 1135.95   61.34
   0  -8 -10  679.18   52.29
   0  -8 -11  478.40   44.34
   0   8 -11  357.90   21.08
   0  -8 -11  449.03   24.88
   0   8 -11  438.31   40.47
   0  -8 -11  442.20   26.15
   0  -8 -11  467.87   25.02
   0   8 -11  418.25   24.84
   0  -8 -12  275.83   19.60
   0   8 -12  255.24   17.27
   0   8 -12  239.52   19.21
   0   8 -12  248.80   19.31
   0   8 -12  275.35   33.26
   0   8 -13  946.42   42.33
   0   8 -13  976.52   38.61
   0  -8 -13 1087.20   52.90
   0   8 -13  944.32   42.96
   0  -8 -13 1036.34   44.91
   0   8 -14    5.61    3.08
   0   8 -14    6.86    4.61
   0  -8 -14    1.41    3.36
   0  -8 -14    4.99    4.20
   0  -8 -15  744.83   35.51
   0  -8 -15  813.17   42.59
   0  -8 -16   20.10    7.62
   0   8 -16   22.01    5.66
   0  -8 -16   18.68    4.91
   0   8 -16   21.77    5.32
   0   8 -17   93.39   10.00
   0   8 -17  107.45    9.49
   0   8 -17  122.31   11.37
   0  -8 -17  109.56   10.73
   0   8 -18  101.96    8.99
   0   8 -18   96.17    7.68
   0   8 -18   83.35    8.35
   0   8 -19  264.42   12.65
   0   8 -19  236.06   11.68
   0  -9   0    0.85    4.69
   0  -9  -1  307.50   25.59
   0  -9   1  285.56   24.03
   0  -9   2   24.50    7.00
   0  -9  -2   24.93    7.31
   0  -9  -2   20.57    6.84
   0  -9  -3  281.73   24.95
   0  -9   3  261.91   22.71
   0  -9  -3  300.31   24.52
   0  -9  -4    4.15    4.62
   0  -9  -4    0.74    3.29
   0  -9   4    5.74    3.94
   0  -9   4    1.19    4.75
   0  -9  -4    3.64    4.86
   0  -9  -5  117.60   16.91
   0  -9   5   91.94   14.53
   0  -9  -5  107.77   15.94
   0  -9  -5  100.30   14.02
   0  -9   6   26.94    8.33
   0  -9  -6   11.87    4.78
   0  -9  -6   25.38    8.94
   0  -9  -6   17.95    5.65
   0  -9  -7  760.63   46.54
   0  -9  -7  824.92   51.81
   0   9  -7  635.31   42.76
   0  -9   7  745.51   46.51
   0  -9  -7  756.65   44.36
   0  -9  -8  142.16   19.24
   0   9  -8  136.70   18.91
   0  -9  -8  160.38   20.14
   0  -9  -8  175.22   24.52
   0  -9  -9   14.50    5.13
   0  -9  -9   14.13    8.07
   0  -9 -10   40.35   12.62
   0  -9 -10   32.64    6.76
   0  -9 -10   36.46    6.18
   0   9 -11   22.88    8.92
   0   9 -11   31.31    7.24
   0   9 -11   25.95    5.43
   0  -9 -11   34.01    7.35
   0   9 -11   17.41    4.78
   0  -9 -11   17.44    4.71
   0   9 -12   45.48    8.54
   0  -9 -12   38.51    6.42
   0   9 -12   48.44    7.17
   0   9 -12   38.62    7.17
   0   9 -13   10.25    4.82
   0   9 -13   10.39    3.64
   0  -9 -13   11.78    5.50
   0  -9 -13    4.98    2.99
   0   9 -13   11.80    3.89
   0   9 -14   71.98    9.74
   0  -9 -14   68.54    9.96
   0  -9 -14   77.75   13.08
   0   9 -14   78.15    8.72
   0   9 -14   67.83    9.91
   0   9 -15   25.67    5.77
   0  -9 -15   30.51    9.62
   0   9 -15   22.79    5.04
   0   9 -15   30.77    6.70
   0  -9 -15   31.46    7.06
   0   9 -16   73.57    9.26
   0  -9 -16   75.48   11.90
   0   9 -16   85.28   10.07
   0  -9 -16   81.45    9.54
   0   9 -17   14.25    4.12
   0   9 -17   14.61    4.15
   0  -9 -17   20.49    4.48
   0   9 -18    3.25    2.19
   0   9 -18   -0.47    1.33
   0   9 -18    2.66    2.09
   0   9 -19    4.64    1.76
   0 -10   0 9309.01  255.97
   0 -10  -1    0.08    5.86
   0 -10   1   10.73    6.45
   0 -10  -2 4127.70  136.17
   0 -10   2 4226.43  134.32
   0 -10  -3  304.02   26.09
   0 -10   3  276.21   25.24
   0 -10  -3  317.10   28.51
   0 -10   4 2470.27   94.91
   0 -10  -4 2728.06  101.52
   0 -10  -4 2690.50   92.55
   0 -10   4 2541.88   98.49
   0 -10  -4 2737.73   99.79
   0 -10  -5   54.80   11.63
   0 -10  -5   80.74   14.75
   0 -10  -5   66.50   11.81
   0 -10   5   72.07   13.48
   0 -10  -6 1697.42   78.00
   0 -10   6 1509.65   72.98
   0 -10  -6 1566.31   68.01
   0 -10  -6 1458.91   72.54
   0  10  -7  176.22   22.43
   0 -10   7  163.89   21.96
   0 -10  -7  178.80   24.94
   0 -10  -7  185.60   23.35
   0 -10  -7  168.50   20.30
   0 -10  -8 1804.97   82.15
   0 -10  -8 1804.05   88.37
   0 -10  -9   14.17    4.11
   0 -10  -9   15.50    8.78
   0 -10 -10  559.44   27.67
   0  10 -10  606.33   32.52
   0 -10 -10  571.23   30.32
   0  10 -11    3.11    3.53
   0  10 -11    1.44    4.88
   0 -10 -11    1.20    2.22
   0  10 -12 1197.57   50.75
   0  10 -12 1184.41   44.61
   0  10 -12 1191.87   47.56
   0  10 -13   13.23    4.19
   0  10 -13   12.35    4.54
   0 -10 -13    7.50    3.32
   0 -10 -13    7.22    5.83
   0  10 -13    3.54    3.21
   0  10 -14  525.86   24.65
   0  10 -14  491.39   28.27
   0  10 -14  448.86   26.16
   0 -10 -14  574.18   35.22
   0 -10 -14  535.30   28.54
   0  10 -15    7.96    4.65
   0 -10 -15    4.33    3.83
   0  10 -15    4.42    2.29
   0 -10 -15   -1.74    5.06
   0  10 -15   -8.44    3.70
   0 -10 -16   87.57    9.42
   0  10 -16   89.25    9.50
   0  10 -16   81.58    9.33
   0  10 -16   84.29    8.61
   0 -10 -16  115.30   13.63
   0  10 -17   41.99    6.31
   0  10 -17   39.99    5.45
   0 -10 -17   45.50    7.60
   0  10 -18  317.94   15.30
   0  10 -18  317.66   13.78
   0 -11   0    1.80    6.22
   0 -11   1   32.90    9.74
   0 -11  -1   33.37   10.40
   0 -11  -2  296.17   28.96
   0 -11   2  272.36   26.56
   0 -11  -3  409.12   34.79
   0 -11   3  372.66   33.06
   0 -11   3  397.99   32.88
   0 -11   4  123.01   19.03
   0 -11  -4  111.10   15.08
   0 -11  -4  113.83   18.31
   0 -11  -5   10.22    7.28
   0 -11  -5    6.43    3.61
   0 -11   5   -1.24    5.44
   0 -11  -5    0.28    4.12
   0 -11   6   -1.13    4.29
   0 -11  -6    4.26    5.16
   0 -11  -6    8.05    6.26
   0 -11  -7   95.03   19.87
   0 -11   7   75.67   16.01
   0  11  -7   69.76   14.96
   0 -11  -7   89.30   17.48
   0 -11  -8   81.07   16.45
   0  11  -8   58.80   13.59
   0  11  -8   64.47    9.51
   0 -11  -9   -1.06    1.79
   0 -11  -9   -4.67    2.55
   0  11 -10    1.18    3.92
   0 -11 -10   -5.99    3.24
   0  11 -10    5.34    4.46
   0  11 -11   44.38    8.72
   0 -11 -11   36.79    7.00
   0  11 -12   16.21    5.59
   0  11 -12    2.63    1.91
   0 -11 -13    7.95    5.29
   0 -11 -13   14.96    4.78
   0  11 -13    9.77    3.33
   0  11 -13   10.01    4.12
   0  11 -14   32.85    5.43
   0  11 -14   26.75    5.36
   0 -11 -14   31.51    6.21
   0 -11 -14   32.82    8.88
   0  11 -14   20.85    5.83
   0  11 -15   31.50    6.29
   0 -11 -15   40.06    9.24
   0 -11 -15   33.60    5.98
   0  11 -15   19.53    4.64
   0  11 -15   19.55    4.63
   0 -11 -16   30.89    7.31
   0 -11 -16   26.67    4.87
   0  11 -16   14.42    4.31
   0  11 -16   19.99    4.11
   0  11 -17    4.19    1.74
   0  11 -17    7.02    2.18
   0  11 -18   15.09    2.43
   0  11 -18   17.08    2.90
   0 -12   0   41.38   11.81
   0 -12   1 2502.38  103.13
   0 -12  -1 2655.54  106.15
   0 -12  -2  747.58   49.99
   0 -12   2  685.44   46.91
   0 -12  -3 2609.31  106.45
   0 -12   3 2380.47  100.57
   0 -12   3 2570.45  104.85
   0 -12   4  286.53   30.29
   0 -12  -4  318.51   32.90
   0 -12   5 1858.17   88.73
   0 -12  -5 1838.70   88.81
   0 -12  -6  107.76   19.18
   0 -12   6   66.08   15.21
   0  12  -7 1018.10   65.51
   0 -12   7 1159.98   69.29
   0  12  -7 1199.78   48.93
   0 -12  -7 1194.67   49.29
   0 -12  -7 1224.97   70.91
   0  12  -8  359.77   37.33
   0 -12  -8  440.93   41.44
   0  12  -8  432.14   27.12
   0  12  -9  473.31   29.36
   0 -12  -9  453.84   26.21
   0  12 -10  428.83   28.36
   0 -12 -10  410.98   25.00
   0  12 -11  657.97   36.29
   0 -12 -11  673.39   33.44
   0  12 -12  226.82   19.89
   0  12 -12  218.15   15.95
   0 -12 -13  542.96   28.02
   0 -12 -13  553.64   34.94
   0  12 -13  490.12   29.39
   0  12 -13  511.50   24.93
   0 -12 -14   25.28    7.40
   0  12 -14   21.08    5.13
   0 -12 -14   20.41    5.13
   0  12 -14   22.10    6.02
   0  12 -14   18.26    4.00
   0  12 -15  119.42   11.04
   0 -12 -15  159.69   16.04
   0  12 -15  139.54   12.55
   0  12 -16   13.26    3.74
   0 -12 -16    9.90    4.52
   0  12 -17   65.10    6.18
   0  12 -17   81.36    6.78
   0 -13   0   -2.05    5.49
   0 -13  -1   38.67   11.74
   0 -13   1   23.05    7.92
   0 -13  -2  218.36   27.92
   0 -13   2  184.27   24.65
   0 -13   2  201.38   25.83
   0 -13  -3    8.48    6.32
   0 -13   3   16.95    8.66
   0 -13   4    6.06    6.05
   0 -13  -4    2.45    5.86
   0 -13  -5   41.07   11.57
   0 -13   5   56.66   15.73
   0 -13  -6    0.18    4.80
   0 -13   6   23.03   10.20
   0 -13  -6   13.71    5.18
   0  13  -6   10.44    4.07
   0 -13   7   -6.35    5.40
   0 -13  -7   -0.84    3.07
   0 -13  -7    7.21    6.45
   0  13  -7   -3.31    4.31
   0 -13   8  465.42   28.24
   0  13  -8  401.46   40.69
   0  13  -8  499.92   30.27
   0 -13   9  167.32   16.10
   0  13  -9  167.18   17.03
   0 -13  10    6.49    2.97
   0  13 -10    9.27    4.71
   0  13 -11    2.00    3.78
   0  13 -12   27.41    5.54
   0  13 -12   15.45    4.70
   0  13 -13   -1.69    2.10
   0  13 -13    2.35    2.25
   0  13 -13   -1.76    4.43
   0 -13 -13    3.44    4.14
   0  13 -14   28.25    6.49
   0  13 -14   43.84    5.90
   0 -13 -14   49.20    9.76
   0  13 -14   26.18    5.29
   0  13 -15    0.67    2.06
   0 -13 -15   -3.59    4.61
   0  13 -15    2.71    2.16
   0  13 -16    6.69    2.68
   0 -13 -16    4.05    2.79
   0  13 -17   10.36    2.44
   0 -14   0  125.34   23.13
   0 -14   1  489.74   44.11
   0 -14   1  432.52   41.44
   0 -14  -1  462.08   43.15
   0 -14  -2  628.92   50.91
   0 -14   2  614.89   50.45
   0 -14   3 1050.77   45.53
   0 -14   3  953.77   65.30
   0 -14  -3 1109.42   70.07
   0 -14  -4 1594.13   87.54
   0 -14  -4 1527.67   55.96
   0 -14   4 1547.29   59.04
   0  14  -4 1452.84   55.79
   0 -14   4 1495.33   84.49
   0  14  -5  370.89   24.51
   0 -14  -5  385.66   24.09
   0 -14  -5  391.53   40.78
   0 -14   5  386.61   25.86
   0 -14   5  372.09   39.71
   0 -14   6  653.53   35.19
   0 -14  -6  631.98   34.01
   0 -14  -6  607.58   52.68
   0  14  -6  693.92   35.47
   0  14  -6  635.39   53.96
   0 -14   6  680.95   55.88
   0 -14   7   94.11   12.70
   0 -14  -7   95.23   21.18
   0  14  -7  114.82   14.04
   0  14  -7   77.34   18.55
   0  14  -8  627.78   34.69
   0 -14   8  523.64   31.25
   0 -14   9  419.30   27.09
   0  14  -9  436.20   28.86
   0  14 -10  130.76   15.13
   0 -14  10  121.31   13.39
   0  14 -11  885.76   43.06
   0  14 -12  223.06   15.48
   0  14 -12  195.38   14.60
   0  14 -12  233.13   19.59
   0 -14 -13  441.36   28.51
   0  14 -13  369.12   24.12
   0  14 -13  379.00   20.61
   0  14 -13  436.79   20.96
   0  14 -14  225.51   16.79
   0 -14 -14  260.52   20.08
   0  14 -14  258.67   13.74
   0 -14 -15   74.76    9.43
   0  14 -15   64.75    6.50
   0  14 -15   55.65    7.11
   0 -14 -16  110.97    9.86
   0  14 -16  101.27    6.80
   0 -15   0    2.72    4.28
   0 -15   0    5.28    3.81
   0 -15  -1    5.43    9.36
   0 -15  -1   12.55    5.51
   0 -15   1    9.15    7.49
   0 -15   1    6.29    3.36
   0 -15  -1   12.21    5.57
   0 -15   2   82.37   11.41
   0  15  -2   66.63    9.27
   0 -15  -2   71.54   17.98
   0 -15  -2   80.16   10.65
   0 -15   2   68.95   16.69
   0 -15   3   24.45   10.26
   0  15  -3   18.41    5.23
   0 -15  -3   20.58    5.34
   0 -15   3   23.24    7.01
   0 -15  -3   16.08   11.14
   0 -15  -4    3.33    7.00
   0 -15   4    2.44    3.35
   0 -15   4   -1.26    5.90
   0  15  -4    9.66    4.71
   0 -15  -4    3.46    3.17
   0 -15  -5  293.59   36.75
   0 -15  -5  239.05   31.26
   0 -15   5  294.63   22.78
   0  15  -5  296.21   22.12
   0 -15  -5  246.85   19.13
   0 -15   5  278.11   35.83
   0 -15   6  292.91   23.23
   0  15  -6  304.97   22.78
   0 -15   6  287.50   36.78
   0  15  -6  204.02   30.55
   0 -15  -6  225.60   30.02
   0  15  -7    7.94    4.41
   0 -15   7    7.17    4.92
   0  15  -8   15.77    6.02
   0 -15   8   14.17    4.91
   0 -15   9   47.40    8.86
   0  15  -9   42.44    8.70
   0  15 -10    5.75    5.73
   0 -15  10    2.92    2.75
   0  15 -11   41.42    8.52
   0  15 -12   11.21    4.74
   0  15 -12   12.25    3.59
   0  15 -13    1.29    3.94
   0 -15 -13    6.19    4.40
   0  15 -13    1.67    2.01
   0  15 -13    3.36    2.32
   0 -15 -14    0.11    3.37
   0  15 -14    3.03    1.71
   0  15 -14    5.24    3.30
   0 -15 -15   38.44    6.64
   0  15 -16   32.38    3.81
   0 -15 -16   30.08    4.60
   0 -16   0  181.25   17.46
   0 -16   0  140.08   24.76
   0 -16  -1   68.23   10.83
   0 -16   1   76.08   20.00
   0 -16   1   62.72   10.30
   0 -16  -1   59.33   17.33
   0  16  -2  737.58   35.41
   0 -16  -2  749.79   38.16
   0 -16  -2  837.18   63.06
   0 -16   2  780.95   62.19
   0 -16   2  836.93   40.97
   0 -16  -3  233.95   32.55
   0  16  -3  257.91   19.53
   0 -16  -3  248.10   20.16
   0 -16   3  301.25   37.62
   0 -16   3  248.28   21.33
   0 -16  -4 1804.24   98.07
   0 -16   4 2076.16   73.74
   0 -16  -4 1835.83   67.16
   0  16  -4 1919.28   68.54
   0 -16   4 1883.37  103.91
   0 -16  -5    8.53    3.38
   0 -16   5   12.29    4.78
   0  16  -5   13.93    4.15
   0  16  -6  802.53   39.98
   0 -16   6  797.70   41.03
   0  16  -7   97.21   13.19
   0 -16   7   95.16   12.75
   0 -16   8  488.42   30.07
   0  16  -8  491.00   30.40
   0  16  -9  112.90   14.21
   0 -16   9  102.19   12.83
   0  16 -10  638.25   35.01
   0 -16  10  672.97   33.18
   0  16 -11   17.45    6.89
   0  16 -11   17.92    4.62
   0  16 -12  687.34   27.73
   0  16 -12  612.04   32.16
   0 -16 -13   79.77   10.52
   0  16 -13   68.64    9.21
   0  16 -13   92.60    7.69
   0 -16 -14  408.46   22.29
   0 -16 -15  154.70   10.90
   0 -17   0    2.14    3.31
   0 -17  -1   24.90    6.63
   0 -17   1   28.85    7.32
   0 -17  -2   46.41    8.85
   0 -17   2   59.93   11.47
   0 -17   3    1.34    3.73
   0  17  -3   13.68    5.02
   0 -17  -3    4.65    3.24
   0 -17  -4  204.21   17.92
   0  17  -4  232.74   19.03
   0 -17   4  252.99   21.92
   0 -17   5   82.66   12.19
   0  17  -5   73.55   10.90
   0 -17  -5   70.05    9.99
   0  17  -6    5.49    3.55
   0 -17   6    3.75    3.45
   0  17  -7   20.56    6.94
   0 -17   7   16.70    6.36
   0 -17   8    2.52    4.69
   0  17  -8    0.79    3.88
   0  17  -9   -6.06    5.04
   0 -17   9    0.77    2.36
   0  17 -10    1.67    3.57
   0 -17  10    0.86    3.09
   0  17 -11   -0.53    4.39
   0  17 -11   -1.25    2.70
   0  17 -12    9.60    4.10
   0  17 -12   10.03    2.94
   0  17 -13   36.74    4.22
   0 -17 -13   42.22    6.96
   0 -17 -14    2.29    2.52
   0 -18   0   30.09    7.98
   0 -18   1  624.04   35.51
   0 -18  -1  588.44   33.77
   0 -18   2    7.52    4.14
   0 -18  -2   -1.50    4.00
   0 -18   3 1386.48   57.65
   0 -18  -3 1279.47   53.41
   0 -18   4   34.07    8.17
   0 -18  -4   38.57    7.89
   0  18  -4   30.86    7.10
   0 -18   5 1626.40   63.23
   0  18  -5 1550.20   58.71
   0 -18  -5 1435.48   55.84
   0 -18   6   44.92    9.10
   0  18  -6   41.26    8.66
   0 -18   7 1049.58   46.79
   0  18  -7 1004.87   45.02
   0 -18   8  276.47   21.04
   0  18  -8  260.14   20.27
   0  18  -9  453.94   27.12
   0 -18   9  438.49   25.75
   0 -18  10   94.76   10.19
   0  18 -10   96.75   11.69
   0  18 -11  239.64   13.91
   0  18 -11  222.37   16.73
   0 -18 -12    0.07    3.18
   0  18 -12    0.40    1.34
   0 -18 -13  235.35   14.50
   0 -19   0    3.19    3.94
   0 -19   1   31.08    8.11
   0 -19  -1   12.67    5.54
   0 -19  -2   16.16    5.08
   0 -19   2   17.91    6.20
   0 -19  -3   -2.24    2.82
   0 -19   3    5.04    5.01
   0 -19  -4   15.91    4.58
   0 -19   4   13.89    4.99
   0 -19  -5   13.34    4.59
   0 -19   5   25.44    7.63
   0 -19   6   -1.62    3.65
   0  19  -7    2.05    4.32
   0 -19   7   13.14    5.61
   0 -19   8   84.01   11.14
   0 -19   9   -0.42    2.65
   0  19 -10    9.13    2.80
   0 -19  10   11.21    3.99
   0  19 -11   15.28    2.98
   0 -19 -12   52.80    6.68
   0 -20   0 1274.72   52.91
   0 -20   1   79.11   11.65
   0 -20  -1   70.21   10.74
   0 -20  -2  688.83   35.08
   0 -20   2  734.18   37.86
   0 -20   3  147.58   15.71
   0 -20  -3  129.69   13.68
   0 -20  -4  390.93   23.65
   0 -20   4  465.91   28.48
   0 -20   5  283.51   21.47
   0 -20  -5  239.61   16.81
   0 -20   6  477.31   27.79
   0 -20   7    1.43    2.94
   0 -20   8  388.21   22.38
   0 -20   9   11.01    3.76
   0  20 -10  217.92   11.50
   0 -20  10  172.88   10.98
   0 -20 -11   13.44    3.64
   0 -21   0   -4.10    5.21
   0 -21   1   -6.41    4.69
   0 -21  -1    3.79    3.43
   0 -21  -2   22.94    6.53
   0 -21   2   22.47    6.58
   0 -21  -3   -2.98    3.89
   0 -21   3   -2.63    4.89
   0 -21  -4   12.71    3.71
   0 -21   4    9.47    4.53
   0 -21   5   -1.19    5.23
   0 -21   6   30.80    6.42
   0 -21   7    9.75    3.87
   0 -21   8    9.85    3.62
   0  21  -9   26.56    3.87
   0 -21   9   22.91    3.69
   0 -21 -10   42.40    5.26
   0 -22   0   92.85   11.08
   0 -22   1 1170.93   45.33
   0 -22  -1 1120.45   43.73
   0 -22  -2  177.21   14.23
   0 -22   2  201.49   16.00
   0 -22  -3  363.76   19.98
   0 -22   3  404.60   23.41
   0 -22   4  177.14   14.57
   0 -22  -4  144.99   10.98
   0 -22   5  131.05   12.12
   0 -22   6  159.53   12.65
   0 -22   7  238.19   14.63
   0 -22   8   99.49    7.71
   0  22  -8   94.04    6.67
   0 -23   0   -0.96    2.94
   0 -23  -1   14.30    4.01
   0 -23   1   15.55    4.51
   0 -23  -2    9.40    2.55
   0 -23   2   17.47    4.57
   0 -23  -3    0.15    1.35
   0 -23   3    3.42    2.64
   0 -23   4   15.10    3.89
   0 -23   5   18.11    3.68
   0 -23   6    3.55    2.08
   0 -24   0  160.98   10.34
   0 -24   1  271.74   14.31
   0 -24   2  145.52   10.08
   0 -24   3   96.19    7.82
   1   0 -20   -0.87    1.70
   1   0 -19  299.46   14.58
   1   0 -19  299.33   16.97
   1   0 -18    4.12    3.72
   1   0 -18   -2.08    3.01
   1   0 -17  249.70   18.30
   1   0 -17  246.38   16.38
   1   0 -17  213.99   14.17
   1   0 -16    2.53    2.87
   1   0 -16    5.17    3.26
   1   0 -16   -3.88    4.55
   1   0 -16    0.22    2.40
   1   0 -15   35.06    9.05
   1   0 -15   26.67    6.03
   1   0 -15   26.17    6.00
   1   0 -15   21.55    5.90
   1   0 -15   21.29    4.84
   1   0 -15   37.50    8.22
   1   0 -14    0.34    1.91
   1   0 -14   -5.66    5.23
   1   0 -14   -4.17    2.71
   1   0 -14    2.55    1.68
   1   0 -14    5.52    3.37
   1   0 -14   -9.06    3.65
   1   0 -13   22.23    6.57
   1   0 -13   21.98    4.99
   1   0 -13   22.17    7.89
   1   0 -13   28.29    6.15
   1   0 -13   10.65    4.19
   1   0 -13   26.28    5.46
   1   0 -13   25.06    7.67
   1   0 -12   -0.26    2.77
   1   0 -12    1.73    2.12
   1   0 -12    8.39    5.66
   1   0 -12   -0.15    2.74
   1   0 -12   -1.11    3.51
   1   0 -11 1073.37   56.12
   1   0 -10    1.38    5.10
   1   0  -9  261.74   22.38
   1   0  -8   -0.78    2.97
   1   0  -8    0.66    3.40
   1   0  -8   -0.13    1.59
   1   0  -7  217.93   16.85
   1   0  -7  201.92   15.01
   1   0  -6    3.20    3.20
   1   0  -6    1.29    3.33
   1   0  -6   -1.07    1.72
   1   0  -6    1.60    2.24
   1   0  -5 1539.63   48.97
   1   0  -5 1495.82   48.62
   1   0  -5 1447.34   49.21
   1   0  -4    1.94    1.54
   1   0  -4    1.73    2.15
   1   0  -3  365.32   16.71
   1   0  -2   -0.52    1.89
   1   0  -2   -0.65    0.74
   1   0  -2    0.33    1.49
   1   0  -1 4755.59  116.08
   1   0   0    0.03    0.71
   1   0   0   -0.15    1.13
   1   0   1 5678.04  133.92
   1   0   1 5260.33  128.64
   1   0   2    1.39    1.67
  -1   0  -2    2.25    2.06
  -1   0  -3 2954.73   82.29
  -1   0  -4   -0.96    2.26
  -1   0  -4   -3.17    2.90
  -1   0  -5 6394.81  168.61
   1   0   5 6717.23  162.88
  -1   0  -5 6201.14  167.85
   1   0   6    2.00    1.23
  -1   0  -6   -0.28    2.28
  -1   0  -6   -1.05    3.61
  -1   0  -7 2335.19   75.87
   1   0   7 2153.45   61.48
  -1   0  -7 2250.66   73.37
  -1   0  -8   -0.15    2.73
  -1   0  -9 1002.85   48.29
  -1   0 -10   -4.21    3.55
  -1   0 -10  -19.31    6.51
  -1   0 -11 1645.90   71.24
  -1   0 -12   -4.54    3.95
  -1   0 -12    5.85    4.41
  -1   0 -12    4.53    2.86
  -1   0 -13  607.73   32.61
  -1   0 -13  517.64   40.14
  -1   0 -14    4.57    4.83
  -1   0 -15  575.45   31.08
  -1   0 -15  524.35   26.87
  -1   0 -16   -1.68    3.79
  -1   0 -16    0.61    2.59
  -1   0 -17  194.24   16.10
  -1   0 -17  175.21   13.14
  -1   0 -18   -2.37    2.78
  -1   0 -18    3.37    2.66
  -1   0 -19  183.90   12.88
  -1   0 -20   -1.38    2.04
   1   1 -20   91.16    7.30
   1  -1 -20   88.13    6.68
   1   1 -19   11.73    3.88
   1  -1 -19    8.31    2.31
   1  -1 -19    9.21    3.18
   1   1 -19    7.76    2.53
   1   1 -18   96.28   10.55
   1  -1 -18   85.76    8.38
   1  -1 -18   84.06    9.53
   1   1 -18   88.92    8.96
   1   1 -17    4.83    2.67
   1  -1 -17    8.25    4.03
   1   1 -17    4.11    2.95
   1   1 -17    4.37    3.64
   1  -1 -17    6.39    3.06
   1  -1 -16  155.28   13.34
   1  -1 -16  154.68   12.53
   1  -1 -16  202.56   16.90
   1  -1 -16  184.56   17.83
   1   1 -16  147.16   12.58
   1   1 -16  162.24   15.47
   1   1 -16  154.47   13.72
   1   1 -15  164.88   17.49
   1  -1 -15  144.63   12.60
   1   1 -15  170.43   14.73
   1   1 -15  176.44   16.68
   1  -1 -15  153.20   13.59
   1   1 -15  166.76   13.57
   1   1 -15  161.21   13.57
   1   1 -15  147.60   13.10
   1  -1 -15  163.66   15.37
   1  -1 -15  155.31   13.15
   1  -1 -15  182.68   18.54
   1  -1 -14  268.40   17.69
   1   1 -14  260.89   17.86
   1  -1 -14  258.52   17.82
   1  -1 -14  297.89   23.37
   1   1 -14  314.41   24.18
   1   1 -14  246.65   29.35
   1   1 -14  269.71   18.72
   1   1 -14  284.84   20.92
   1  -1 -14  270.60   19.94
   1   1 -14  263.07   17.73
   1  -1 -14  283.51   18.74
   1   1 -14  271.79   17.78
   1  -1 -14  293.21   19.25
   1  -1 -13  416.11   30.85
   1   1 -13  418.61   37.50
   1   1 -13  440.57   22.86
   1  -1 -13  365.67   22.20
   1  -1 -13  450.21   25.55
   1  -1 -13  486.90   27.68
   1   1 -13  414.87   23.04
   1  -1 -13  407.50   35.30
   1  -1 -13  423.82   23.25
   1  -1 -13  387.51   21.56
   1   1 -13  456.62   26.35
   1  -1 -13  473.24   28.97
   1   1 -13  374.90   22.29
   1  -1 -13  413.34   22.65
   1   1 -13  494.02   29.59
   1  -1 -12  437.76   26.74
   1   1 -12  398.25   24.01
   1  -1 -12  430.39   24.71
   1  -1 -12  399.92   28.55
   1  -1 -12  386.64   32.98
   1   1 -12  405.81   34.82
   1  -1 -12  414.62   23.66
   1   1 -12  443.65   26.88
   1   1 -12  403.66   23.68
   1  -1 -12  374.19   22.40
   1   1 -11  865.91   50.79
   1  -1 -11  949.68   50.84
   1   1 -10  322.64   27.42
   1  -1 -10  328.00   26.62
   1  -1  -9   17.58    6.14
   1   1  -9   27.86    8.51
   1  -1  -9   15.52    3.78
   1   1  -8 1155.29   49.48
   1   1  -8  993.86   41.55
   1  -1  -8 1155.46   48.36
   1  -1  -8 1200.35   49.99
   1  -1  -8 1190.61   56.61
   1   1  -7  435.87   22.84
   1   1  -7  407.67   25.48
   1  -1  -7  498.37   31.93
   1   1  -7  435.15   22.97
   1  -1  -7  399.54   24.31
   1  -1  -7  418.81   25.51
   1  -1  -6  670.22   29.85
   1   1  -6  732.15   30.81
   1   1  -6  744.21   33.63
   1  -1  -6  797.47   34.58
   1  -1  -6  778.71   32.95
   1  -1  -6  837.10   39.94
   1   1  -6  779.81   30.36
   1  -1  -5  156.32   14.77
   1   1  -5  159.63   12.62
   1  -1  -5  128.74   10.86
   1   1  -5  140.63   10.96
   1   1  -5  133.96    9.59
   1  -1  -5  131.49   11.58
   1  -1  -5  145.37   11.45
   1   1  -5  160.07   14.37
   1   1  -4 2093.91   58.31
   1  -1  -4 1952.38   57.66
   1  -1  -4 2033.40   59.71
   1  -1  -3   67.47    7.06
   1  -1  -3   52.92    3.43
   1  -1  -3   65.25    3.65
   1  -1  -3   67.64    6.36
   1   1  -3   62.03    6.26
   1  -1  -3   69.10    6.95
   1  -1  -2  123.76    7.80
   1   1  -2  130.03    8.38
   1  -1  -2  118.91    8.58
   1  -1  -2  117.99    6.27
   1   1  -2  120.18    8.41
   1   1  -1 1201.54   33.41
   1  -1  -1 1176.56   34.37
   1   1  -1 1208.09   33.64
   1   1  -1 1240.79   34.75
   1   1   0  651.55   21.09
   1  -1   0  643.13   23.01
  -1  -1   0  693.30   21.62
   1   1   0  687.25   22.48
   1   1   1 1398.96   36.00
  -1  -1  -1 1320.14   40.20
   1   1   1 1437.87   39.98
   1   1   2   42.68    4.71
   1  -1   2   32.49    5.49
  -1  -1  -2   33.75    5.03
   1   1   2   34.44    2.52
  -1  -1  -3  109.06    9.69
  -1  -1  -3  103.90    9.22
   1   1   3  108.45    7.98
   1  -1   3  111.80    9.58
  -1  -1  -4 4522.92  122.50
  -1  -1  -4 4344.50  123.15
   1  -1   4 4747.35  122.54
   1   1   4 4683.71  116.40
   1  -1   5   53.53    7.44
  -1   1  -5   60.05    8.49
  -1  -1  -5   65.90    8.61
  -1   1  -5   57.20    7.69
  -1  -1  -5   55.27    8.42
  -1   1  -5   49.81    3.61
  -1   1  -6 1705.27   59.67
  -1   1  -6 1703.32   58.55
  -1  -1  -6 1805.69   62.53
   1  -1   7  535.76   24.75
  -1   1  -7  504.17   27.93
  -1   1  -7  518.24   28.48
  -1  -1  -7  552.99   31.56
  -1   1  -8  155.84   15.40
  -1  -1  -8  152.48   17.41
  -1   1  -8  131.74   15.07
  -1   1  -9   26.54    6.83
  -1  -1  -9   26.72    6.68
  -1  -1  -9   27.09    8.22
  -1  -1 -10   57.01   11.76
  -1  -1 -10   45.38    9.07
  -1  -1 -11  512.98   34.97
  -1  -1 -11  531.43   38.83
  -1   1 -11  480.64   35.68
  -1   1 -12  462.96   27.17
  -1  -1 -12  433.33   33.29
  -1  -1 -12  498.02   27.59
  -1  -1 -12  421.56   24.31
  -1  -1 -12  506.42   31.75
  -1   1 -12  413.86   34.70
  -1  -1 -13  627.82   36.93
  -1   1 -13  576.94   31.53
  -1   1 -13  509.25   40.21
  -1  -1 -13  602.69   31.81
  -1  -1 -14  383.14   25.81
  -1   1 -14  368.10   24.45
  -1  -1 -15  173.00   15.92
  -1  -1 -15  170.29   13.79
  -1   1 -15  182.19   16.73
  -1  -1 -16  107.12   12.23
  -1   1 -16  100.90   11.92
  -1   1 -16  101.73   10.89
  -1  -1 -16   93.16    9.78
  -1  -1 -17    6.38    2.35
  -1   1 -17    9.12    3.48
  -1  -1 -17    4.29    3.54
  -1   1 -17    4.43    2.37
  -1   1 -18   41.37    7.49
  -1   1 -18   43.55    6.26
  -1  -1 -18   37.53    6.60
  -1   1 -19   -0.24    2.47
  -1   1 -19   -3.69    2.20
  -1   1 -20    8.54    2.58
  -1  -1 -20    4.94    2.01
   1   2 -20    9.23    2.65
   1   2 -19   12.89    3.68
   1   2 -19   17.64    3.59
   1  -2 -19   18.26    4.09
   1   2 -18  177.61   13.04
   1  -2 -18  154.77   10.80
   1  -2 -18  168.82   13.31
   1   2 -18  186.49   14.88
   1   2 -18  170.85   11.32
   1   2 -17    1.60    2.71
   1  -2 -17   -2.14    5.43
   1   2 -17    2.54    2.92
   1   2 -17    1.10    4.54
   1  -2 -17    2.57    2.17
   1  -2 -17   -1.89    2.66
   1   2 -16  164.83   13.59
   1  -2 -16  171.36   13.75
   1  -2 -16  167.10   15.00
   1  -2 -16  199.62   18.62
   1   2 -16  171.22   16.27
   1   2 -16  168.27   14.69
   1  -2 -15   22.82    5.12
   1   2 -15   24.06    5.33
   1  -2 -15   22.82    5.73
   1   2 -15   17.19    6.17
   1  -2 -15   15.27    4.90
   1   2 -15   27.24    5.51
   1   2 -15   23.92    5.54
   1   2 -15   25.44    5.45
   1  -2 -15   15.29    3.99
   1   2 -14   75.56   11.10
   1  -2 -14   86.24   10.82
   1   2 -14   65.40   15.30
   1   2 -14   81.99    9.09
   1   2 -14   66.45    8.73
   1  -2 -14   77.64    9.49
   1  -2 -14   80.32    9.14
   1   2 -14   82.87   12.69
   1   2 -14   83.77   10.41
   1  -2 -14   77.53    9.42
   1  -2 -14   83.34   10.32
   1  -2 -14   80.79   13.56
   1  -2 -14   95.40   13.59
   1  -2 -13   30.22    5.54
   1   2 -13   25.88    6.60
   1   2 -13   32.20    5.99
   1   2 -13   47.96    8.44
   1   2 -13   44.21   11.79
   1  -2 -13   28.33    5.38
   1  -2 -13   35.22    9.56
   1  -2 -13   33.78    6.27
   1  -2 -13   41.56    7.52
   1  -2 -13   38.05    6.68
   1  -2 -13   36.08    6.63
   1   2 -13   38.72    6.19
   1  -2 -13   45.75    8.73
   1   2 -12  135.32   13.18
   1  -2 -12  140.18   12.35
   1  -2 -12  145.00   15.03
   1   2 -12  135.17   14.46
   1  -2 -12  130.16   12.42
   1  -2 -12  145.88   19.31
   1  -2 -12  151.86   14.32
   1  -2 -12  148.73   13.70
   1   2 -12  127.78   19.40
   1  -2 -12  128.97   15.95
   1  -2 -11  132.85   17.24
   1   2 -11  142.55   19.46
   1   2 -10 1261.29   61.28
   1  -2 -10 1337.18   58.81
   1   2  -9  604.71   37.01
   1  -2  -9  609.50   37.38
   1  -2  -9  622.66   35.21
   1  -2  -8  449.58   29.69
   1  -2  -8  449.91   32.96
   1   2  -8  434.19   28.25
   1   2  -8  348.48   22.05
   1  -2  -8  388.21   25.35
   1  -2  -7   67.97    9.35
   1   2  -7   61.16    9.71
   1  -2  -7   67.97   10.71
   1   2  -7   57.05    7.96
   1  -2  -7   69.98   12.27
   1   2  -6  198.26   14.90
   1  -2  -6  204.71   15.44
   1  -2  -6  195.89   19.71
   1  -2  -6  233.55   18.22
  -1  -2   5    5.30    1.25
   1  -2  -5   12.27    4.98
   1  -2  -5    5.56    2.27
   1   2  -5    3.75    2.46
   1   2  -5    6.84    1.29
   1  -2  -5    6.43    1.28
   1  -2  -5    4.97    3.29
  -1  -2   4 1047.10   32.16
   1   2  -4 1308.22   40.12
   1  -2  -4 1321.41   38.92
   1  -2  -4 1295.08   42.45
   1  -2  -3  929.94   31.04
   1  -2  -3  876.58   32.81
   1   2  -3  893.16   31.65
   1  -2  -3  896.00   30.35
   1  -2  -2 1108.52   34.52
   1   2  -2 1027.21   34.11
   1  -2  -2  985.90   34.49
   1  -2  -1  924.94   29.13
   1   2  -1  876.80   26.47
   1  -2   0 4493.29  109.85
   1   2   0 4525.62  108.55
   1  -2   1  910.55   31.03
  -1  -2  -1  918.58   29.71
   1   2   1  921.72   29.01
   1   2   2 1325.63   39.47
  -1  -2  -2 1298.66   41.85
   1  -2   2 1268.28   42.41
  -1  -2  -2 1206.83   35.18
   1  -2   3   82.20    9.78
  -1  -2  -3   68.63    6.92
  -1  -2  -3   92.89   10.17
   1  -2   4 3036.75   90.33
  -1  -2  -4 3300.75   93.17
  -1  -2  -5    2.27    3.47
  -1   2  -5    1.22    2.03
   1  -2   5    6.91    2.52
   1   2   5    4.43    2.16
  -1  -2  -6 1991.13   68.12
  -1   2  -6 1728.48   50.84
  -1   2  -6 1921.06   60.51
   1   2   6 1886.16   55.37
  -1   2  -6 1853.29   64.23
   1  -2   6 1930.54   62.69
  -1   2  -7   11.90    4.22
   1   2   7   15.97    3.43
  -1   2  -7   11.91    4.35
  -1  -2  -7   26.27    7.87
  -1  -2  -8 1939.97   64.51
  -1   2  -8 1818.62   66.89
  -1   2  -8 1822.18   65.24
  -1  -2  -8 1949.23   73.80
  -1   2  -9  237.51   19.73
  -1   2  -9  232.11   19.61
  -1  -2  -9  246.88   19.74
  -1  -2  -9  246.41   23.72
  -1  -2 -10 1356.12   65.31
  -1  -2 -10 1369.17   57.49
  -1  -2 -11   63.78   13.54
  -1  -2 -11   72.07   12.31
  -1   2 -12  190.81   23.73
  -1  -2 -12  197.69   15.85
  -1  -2 -12  212.47   17.33
  -1  -2 -12  230.66   21.11
  -1   2 -12  221.19   18.18
  -1   2 -13   53.15    9.64
  -1  -2 -13   67.03    9.89
  -1   2 -13   53.92   12.83
  -1  -2 -13   80.06   12.76
  -1  -2 -14  604.15   36.99
  -1  -2 -14  572.69   31.84
  -1  -2 -14  517.71   28.47
  -1  -2 -14  498.57   24.78
  -1   2 -14  482.46   41.11
  -1   2 -14  545.80   30.33
  -1  -2 -15   17.16    4.36
  -1   2 -15   15.82    4.81
  -1  -2 -15   22.63    6.61
  -1  -2 -15   13.19    5.19
  -1  -2 -16  262.44   19.22
  -1   2 -16  278.02   20.84
  -1   2 -16  240.20   17.46
  -1  -2 -17   70.33    9.37
  -1   2 -17   80.28   10.60
  -1   2 -17   68.09    8.62
  -1   2 -18  183.62   14.61
  -1  -2 -18  171.07   13.40
  -1   2 -18  162.00   12.03
  -1   2 -19    3.90    2.61
  -1   2 -19    1.22    1.61
  -1  -2 -19    2.48    1.84
  -1   2 -20  149.03    9.55
   1   3 -20    3.09    1.88
   1   3 -20    1.70    1.18
   1   3 -19  177.70   12.81
   1   3 -19  159.23   10.90
   1  -3 -19  160.76   10.49
   1   3 -18    8.57    4.31
   1   3 -18    9.65    3.60
   1  -3 -18   17.80    4.21
   1   3 -18   10.86    2.74
   1   3 -17   96.72   11.87
   1   3 -17   98.01   10.64
   1  -3 -17  101.02   12.41
   1   3 -17   76.64    8.49
   1  -3 -17   82.48    9.77
   1  -3 -16   36.10    6.62
   1  -3 -16   41.43    6.20
   1  -3 -16   48.98    9.78
   1   3 -16   45.01    7.01
   1   3 -16   53.75    8.08
   1   3 -16   44.73    8.48
   1   3 -15   19.19    4.72
   1  -3 -15   25.78    7.30
   1   3 -15   13.40    4.86
   1  -3 -15   17.89    4.72
   1  -3 -15   19.86    5.37
   1  -3 -15   14.78    6.47
   1   3 -15   17.17    5.19
   1   3 -14   84.11    9.82
   1  -3 -14   80.74   10.46
   1  -3 -14   86.98   10.60
   1  -3 -14   89.80   12.59
   1   3 -14   90.17   12.17
   1   3 -14   84.19   10.56
   1  -3 -14   88.36    9.96
   1  -3 -14   82.76   13.58
   1  -3 -14   76.33    9.22
   1   3 -13  226.18   16.82
   1   3 -13  268.87   21.73
   1  -3 -13  293.51   19.21
   1  -3 -13  261.75   18.43
   1  -3 -13  208.12   16.30
   1   3 -13  279.31   20.56
   1  -3 -13  236.50   16.22
   1   3 -13  259.52   29.98
   1  -3 -13  301.85   21.43
   1  -3 -13  294.84   22.49
   1  -3 -13  255.66   23.84
   1  -3 -12  277.82   23.67
   1  -3 -12  299.66   18.99
   1  -3 -12  324.44   20.61
   1   3 -12  235.01   16.64
   1  -3 -12  237.37   16.97
   1   3 -12  294.31   21.87
   1   3 -12  273.32   19.58
   1   3 -12  299.46   31.04
   1  -3 -12  288.31   20.07
   1  -3 -11  323.06   27.09
   1   3 -11  349.05   31.86
   1   3 -10  466.41   34.82
   1  -3 -10  398.53   29.18
   1  -3  -9  335.12   24.41
   1  -3  -9  324.80   30.41
   1  -3  -9  316.27   27.46
   1   3  -9  330.65   27.11
   1   3  -8  190.38   19.46
   1  -3  -8  210.16   22.44
   1   3  -8  169.57   15.59
   1  -3  -8  214.59   20.82
   1  -3  -8  215.06   17.92
   1   3  -7 1684.96   59.87
   1  -3  -7 1877.77   72.44
   1  -3  -7 1723.13   60.51
   1  -3  -7 1817.25   67.97
   1  -3  -6   28.50    7.26
   1  -3  -6   22.69    5.26
   1  -3  -6   24.50    7.16
  -1  -3   6   30.16    4.39
   1   3  -6   27.43    3.48
   1   3  -6   20.81    5.33
   1  -3  -5 2872.36   87.37
   1  -3  -5 2684.78   77.20
   1  -3  -5 2806.62   77.51
   1  -3  -5 2803.13   84.18
   1   3  -5 2733.82   79.53
   1  -3  -4  148.90   13.22
  -1  -3   4  127.91    7.81
   1  -3  -4  155.48   11.80
   1   3  -4  145.51   11.93
   1  -3  -4  165.69   14.86
   1  -3  -4  166.75   11.45
   1   3  -3 6123.96  156.87
   1  -3  -3 6149.87  156.77
   1  -3  -3 6249.09  159.63
   1  -3  -2  247.03   15.13
   1  -3  -2  242.94   14.73
  -1  -3   1  461.05   15.98
   1  -3  -1  472.61   21.15
   1  -3   0 4081.50   99.19
   1  -3   0 4051.57  100.24
  -1  -3   0 3865.89   94.59
   1  -3   1   53.85    7.25
  -1  -3  -1   57.71    6.89
   1   3   2 1471.06   45.04
   1  -3   2 1468.81   48.56
  -1  -3  -2 1494.48   48.01
  -1  -3  -2 1451.08   40.59
  -1  -3  -3 3330.77   89.57
  -1  -3  -3 2873.40   79.69
   1   3   3 3329.93   82.49
  -1  -3  -3 2850.05   72.50
   1  -3   3 3263.96   88.57
  -1  -3  -4  407.44   23.55
   1   3   4  402.55   18.43
   1  -3   4  365.47   21.93
  -1  -3  -4  369.15   19.23
  -1  -3  -5 1970.81   62.90
  -1  -3  -5 1885.08   54.52
   1   3   5 1931.32   57.17
  -1  -3  -5 2082.38   69.70
   1  -3   5 1929.45   65.96
  -1   3  -6    6.84    2.76
  -1  -3  -6    7.72    2.94
  -1   3  -6    9.63    3.68
  -1  -3  -6   12.24    4.45
   1  -3   6    9.36    4.67
   1   3   6    6.86    2.38
  -1  -3  -7 1459.38   49.43
  -1  -3  -7 1590.84   62.75
  -1   3  -7 1349.46   45.03
  -1   3  -7 1441.37   51.18
  -1   3  -7 1526.92   57.68
   1  -3   7 1549.86   56.38
  -1  -3  -8 1013.33   40.82
  -1  -3  -8 1047.83   51.45
  -1   3  -8 1003.24   45.19
  -1   3  -8  997.61   40.83
  -1  -3  -9   29.95    6.50
  -1  -3  -9   26.31    7.92
  -1  -3 -10  398.00   33.46
  -1  -3 -11  139.02   20.91
  -1   3 -12   22.49    9.41
  -1  -3 -12   13.74    4.08
  -1  -3 -12   16.06    5.18
  -1  -3 -12   13.99    4.95
  -1   3 -12   10.47    3.81
  -1  -3 -12   12.69    3.48
  -1  -3 -13  397.93   25.05
  -1   3 -13  337.62   33.71
  -1  -3 -13  413.59   29.77
  -1  -3 -14    5.95    4.61
  -1   3 -14    3.57    4.38
  -1  -3 -14   13.34    5.07
  -1  -3 -14    3.10    2.84
  -1   3 -14    3.25    3.41
  -1   3 -15   64.37   10.35
  -1  -3 -15   56.43    8.64
  -1  -3 -15   70.90   12.99
  -1  -3 -15   68.08   10.64
  -1  -3 -16    0.77    2.54
  -1   3 -16    4.08    4.38
  -1   3 -16    1.74    2.39
  -1   3 -16    1.39    1.61
  -1   3 -17   81.63   10.80
  -1  -3 -17   69.99    8.97
  -1   3 -17   70.76    8.86
  -1   3 -18   10.32    3.41
  -1  -3 -18   12.68    3.81
  -1   3 -18   15.98    5.14
  -1   3 -19   51.44    6.87
  -1  -3 -19   54.19    6.10
  -1   3 -19   40.85    5.18
  -1   3 -20    8.76    2.32
   1   4 -20   10.71    2.13
   1   4 -20    8.82    2.56
   1  -4 -19    3.60    1.89
   1   4 -19    2.19    2.22
   1   4 -19    2.21    1.10
   1   4 -19   -0.08    2.24
   1   4 -18   18.46    3.63
   1   4 -18   26.62    5.85
   1  -4 -18   19.44    3.68
   1   4 -18   19.88    4.82
   1  -4 -17   42.35    6.76
   1   4 -17   46.16    8.58
   1   4 -17   33.68    5.77
   1   4 -17   46.99    7.70
   1  -4 -17   45.58    9.04
   1  -4 -16   20.94    5.55
   1  -4 -16   14.49    6.03
   1   4 -16   22.63    6.54
   1   4 -16   19.49    5.19
   1   4 -16    3.67    3.85
   1   4 -15   70.28    8.85
   1  -4 -15   96.84   13.55
   1  -4 -15   79.04   10.01
   1  -4 -15   70.72   12.82
   1   4 -15   77.02   10.37
   1   4 -15   73.89   10.59
   1  -4 -14  146.82   13.85
   1  -4 -14  149.10   16.05
   1   4 -14  120.57   11.94
   1  -4 -14  142.73   14.93
   1   4 -14  125.02   14.12
   1  -4 -14  125.82   11.78
   1   4 -14  135.35   13.58
   1  -4 -14  121.75   17.00
   1  -4 -14  127.30   12.70
   1  -4 -13  382.33   22.58
   1  -4 -13  373.21   29.10
   1   4 -13  356.83   21.55
   1  -4 -13  422.69   24.17
   1  -4 -13  360.81   21.89
   1   4 -13  445.32   40.34
   1  -4 -13  418.09   27.33
   1   4 -13  413.66   25.71
   1  -4 -13  405.36   25.39
   1   4 -12   45.47    6.64
   1  -4 -12   45.42    7.46
   1  -4 -12   45.94    6.86
   1  -4 -12   67.03    9.08
   1   4 -12   48.19    8.16
   1   4 -12   57.48    9.54
   1  -4 -12   49.47    8.37
   1  -4 -12   50.55    9.94
   1   4 -12   62.26   16.30
   1  -4 -12   48.32    8.40
   1   4 -11   61.89   13.95
   1   4 -10  866.84   50.71
   1  -4 -10  871.74   44.84
   1   4  -9  102.27   15.80
   1  -4  -9  118.07   14.26
   1  -4  -9  108.61   16.24
   1  -4  -9  118.44   18.29
   1   4  -8 1139.48   48.74
   1  -4  -8 1258.26   49.90
   1  -4  -8 1213.67   59.62
   1  -4  -8 1211.60   57.25
   1  -4  -7  248.23   22.06
   1  -4  -7  258.88   18.45
   1  -4  -7  240.12   22.92
   1   4  -7  230.76   18.73
   1  -4  -6 1184.71   51.14
   1  -4  -6 1260.38   46.24
   1  -4  -6 1278.85   45.17
   1  -4  -6 1296.01   54.60
  -1  -4   6 1089.55   41.06
   1   4  -6 1118.69   46.18
  -1  -4   5  206.12   11.45
   1  -4  -5  243.00   19.55
   1  -4  -5  226.89   16.54
   1   4  -5  218.33   16.55
   1  -4  -5  253.43   19.48
  -1  -4   5  205.85   14.30
   1  -4  -4   64.35    8.98
   1   4  -4   60.37    8.03
   1  -4  -4   72.76    8.84
   1  -4  -4   76.40   10.13
  -1  -4   4   56.40    5.82
   1  -4  -3 6356.10  167.86
   1  -4  -3 6660.05  170.48
   1  -4  -2 3690.84   95.79
   1  -4  -2 3509.83   95.55
   1  -4  -1   73.52    8.40
  -1  -4   1   68.68    5.57
  -1  -4   0  809.67   28.49
   1  -4   0  857.22   33.29
   1  -4   1  129.88   11.48
   1  -4   1  145.68   11.84
  -1  -4  -1  132.41   10.36
  -1  -4  -2  189.49   10.15
   1  -4   2  196.26   16.31
  -1  -4  -2  217.76   16.43
  -1  -4  -3 4788.00  126.58
  -1  -4  -3 4411.31  116.01
   1  -4   3 4530.76  125.57
  -1  -4  -4    9.31    1.71
  -1  -4  -4    8.97    5.15
  -1  -4  -4    3.45    2.03
   1  -4   4   13.54    5.24
  -1  -4  -5  839.45   27.39
   1  -4   5  856.02   39.31
  -1  -4  -5  891.38   41.00
  -1  -4  -5  823.53   35.11
  -1  -4  -6  811.12   28.79
  -1  -4  -6  842.90   42.44
   1  -4   6  798.94   38.77
  -1   4  -6  749.49   30.53
  -1  -4  -6  761.81   36.35
  -1   4  -7 1150.70   42.58
   1  -4   7 1151.97   50.13
  -1  -4  -7 1196.22   41.34
  -1   4  -7 1152.07   41.49
  -1  -4  -7 1304.48   56.74
  -1  -4  -8  787.97   45.43
  -1   4  -8  784.23   40.21
  -1  -4  -8  744.24   32.67
   1  -4   8  781.68   38.89
  -1  -4  -8  732.26   34.88
  -1  -4  -9  622.65   41.85
  -1  -4 -10  453.20   37.34
  -1  -4 -11  163.56   23.22
  -1  -4 -12  385.01   37.18
  -1  -4 -12  420.13   24.12
  -1   4 -12  395.79   36.49
  -1  -4 -12  386.64   23.97
  -1  -4 -12  444.89   29.99
  -1   4 -13  396.98   37.72
  -1  -4 -13  478.89   32.27
  -1  -4 -13  405.80   25.46
  -1  -4 -14  367.90   22.72
  -1  -4 -14  401.01   30.16
  -1   4 -14  360.51   24.69
  -1  -4 -14  364.78   24.57
  -1  -4 -15  291.93   20.14
  -1  -4 -15  366.49   28.10
  -1  -4 -15  308.99   22.27
  -1   4 -15  304.66   22.67
  -1  -4 -16  634.29   32.74
  -1   4 -16  597.17   31.94
  -1   4 -16  590.20   29.22
  -1  -4 -16  601.82   29.45
  -1   4 -17  204.66   15.10
  -1  -4 -17  206.30   15.10
  -1   4 -17  219.21   17.43
  -1   4 -18   74.96    8.16
  -1  -4 -18   64.75    7.30
  -1   4 -18   63.26    8.81
  -1  -4 -19  166.24    9.87
  -1   4 -19  177.90   11.05
  -1   4 -19  202.44   13.21
  -1   4 -20    1.32    1.54
   1   5 -20   51.47    4.97
   1   5 -19   37.66    5.35
   1   5 -19   32.68    3.94
   1   5 -19   31.04    5.32
   1   5 -18   30.30    4.71
   1   5 -18   45.13    6.90
   1   5 -18   35.70    6.84
   1  -5 -17   13.58    4.14
   1  -5 -17    5.11    4.19
   1   5 -17   12.11    3.94
   1   5 -17    6.91    4.23
   1   5 -17   10.27    4.59
   1   5 -16  133.45   11.41
   1   5 -16  145.90   13.70
   1  -5 -16  121.25   11.53
   1   5 -16  125.05   13.75
   1  -5 -16  149.85   15.54
   1  -5 -16  131.33   16.36
   1   5 -15   -0.60    3.56
   1   5 -15   15.06    6.21
   1  -5 -15    4.70    4.79
   1  -5 -15   -1.30    5.53
   1   5 -15    2.50    2.62
   1  -5 -15    2.44    2.82
   1  -5 -14   14.74    5.04
   1  -5 -14   21.42    5.29
   1   5 -14   25.61    7.25
   1  -5 -14   25.32    6.54
   1  -5 -14   22.05    5.35
   1   5 -14   18.97    5.90
   1   5 -14   18.48    4.59
   1  -5 -13   24.55    5.28
   1  -5 -13   33.79    6.87
   1   5 -13   34.65    7.63
   1  -5 -13   26.84    6.96
   1  -5 -13   20.32    4.92
   1   5 -13   20.23    4.89
   1  -5 -13   23.09    6.85
   1   5 -13   26.33   10.91
   1  -5 -13   34.86    6.88
   1  -5 -12  346.20   21.36
   1   5 -12  298.53   19.12
   1   5 -12  329.55   34.07
   1  -5 -12  371.65   23.06
   1  -5 -12  342.00   22.45
   1  -5 -12  299.84   19.04
   1  -5 -12  335.57   26.60
   1   5 -12  361.69   22.91
   1  -5 -12  302.90   19.73
   1   5 -11   29.22   10.69
   1   5 -10  334.48   30.54
   1  -5 -10  313.58   32.14
   1  -5  -9   10.68    7.53
   1   5  -9   11.14    5.19
   1  -5  -9    4.04    3.99
   1   5  -8  325.89   24.24
   1  -5  -8  352.99   29.29
   1  -5  -8  346.83   30.67
   1  -5  -7  474.05   32.75
   1   5  -7  453.54   28.60
   1  -5  -7  497.52   34.27
   1  -5  -6   57.38   10.42
   1   5  -6   50.98    9.18
   1  -5  -6   56.11   11.29
  -1  -5   6   45.79    7.56
   1  -5  -6   57.57    9.59
   1  -5  -5  131.55   15.28
  -1  -5   5  143.24   10.85
   1  -5  -5  138.22   15.27
   1  -5  -5  143.09   14.11
   1   5  -5  127.68   13.56
  -1  -5   5  122.52   11.83
   1  -5  -4  840.06   38.12
  -1  -5   4  743.73   30.04
   1  -5  -4  788.69   38.21
   1  -5  -4  781.78   35.67
  -1  -5   3  818.78   32.07
   1  -5  -3  804.00   35.76
   1  -5  -3  847.23   36.87
   1  -5  -2 2457.54   74.25
   1  -5  -2 2575.93   73.81
  -1  -5   1    6.94    2.27
   1  -5  -1    9.62    4.24
   1  -5   0 8409.78  212.63
  -1  -5   0 8262.44  204.36
  -1  -5  -1    3.02    2.37
   1  -5   1    3.97    3.32
   1   5   1    4.98    0.86
  -1  -5  -2 1494.75   51.38
   1  -5   2 1447.63   52.32
  -1  -5  -2 1382.91   42.80
  -1  -5  -3   37.44    6.08
  -1  -5  -3   59.67    9.92
   1  -5   3   52.59    8.48
  -1  -5  -4   50.53    7.45
  -1  -5  -4   72.38   11.33
   1  -5   4   43.82    9.59
  -1  -5  -5  441.11   24.09
   1  -5   5  434.58   27.67
  -1  -5  -5  443.36   28.91
  -1   5  -6  310.65   16.32
  -1  -5  -6  333.29   22.39
  -1  -5  -6  331.37   15.12
  -1  -5  -6  353.56   26.74
   1  -5   6  342.49   25.24
  -1   5  -7  431.54   25.02
   1  -5   7  441.65   30.01
  -1  -5  -7  470.14   33.21
  -1  -5  -7  447.99   28.67
  -1  -5  -7  441.71   27.15
  -1  -5  -8  950.15   51.86
   1  -5   8  876.75   44.86
  -1  -5  -8  913.22   42.41
  -1  -5  -9  179.39   22.12
  -1  -5 -10  202.56   24.64
  -1  -5 -11   -1.93    4.64
  -1  -5 -12  104.57   11.72
  -1   5 -12  102.03   18.19
  -1  -5 -12   95.64   13.78
  -1  -5 -12   97.84   18.84
  -1  -5 -12   87.42   11.09
  -1  -5 -13   77.28    9.65
  -1   5 -13   80.24   16.47
  -1   5 -13   84.35   11.43
  -1  -5 -13   88.25   13.55
  -1  -5 -13   79.06   10.38
  -1  -5 -13   70.05   16.52
  -1  -5 -14   18.56    7.32
  -1   5 -14   11.41    5.09
  -1  -5 -14    6.03    2.65
  -1  -5 -14   18.67    5.10
  -1   5 -15  120.52   14.06
  -1  -5 -15  141.25   17.26
  -1  -5 -15  121.55   12.10
  -1  -5 -15  128.74   13.95
  -1  -5 -16  265.90   23.21
  -1  -5 -16  259.05   19.33
  -1   5 -16  219.15   18.57
  -1  -5 -16  240.89   16.68
  -1  -5 -17   49.80    6.85
  -1   5 -17   58.51    8.03
  -1   5 -17   61.26    6.82
  -1   5 -17   55.25    8.68
  -1   5 -18  120.81   10.34
  -1  -5 -18  109.19    8.82
  -1   5 -18  126.04   11.75
  -1   5 -19   11.93    3.29
  -1   5 -19   12.75    3.24
   1   6 -19    9.95    2.09
   1   6 -19   14.35    3.46
   1   6 -19   17.29    3.77
   1   6 -18   15.69    4.49
   1   6 -18   13.38    4.71
   1   6 -18   12.43    3.26
   1   6 -17   51.74    7.16
   1   6 -17   67.00    8.83
   1  -6 -17   55.73    8.63
   1   6 -17   41.74    7.71
   1   6 -16    5.67    4.19
   1   6 -16    7.68    4.02
   1  -6 -16    1.38    5.38
   1  -6 -16    4.95    3.98
   1   6 -16    9.44    3.39
   1   6 -15  170.31   15.12
   1   6 -15  155.64   13.03
   1  -6 -15  145.90   18.28
   1   6 -15  161.86   16.11
   1  -6 -15  174.45   16.97
   1  -6 -14   73.18   10.21
   1  -6 -14   74.79   11.05
   1   6 -14   62.08    8.75
   1   6 -14   89.67   12.19
   1  -6 -14   56.05   11.59
   1   6 -14   64.21    8.60
   1   6 -13   59.49    8.29
   1  -6 -13   69.98   13.45
   1   6 -13   73.99   10.95
   1   6 -13   68.20   17.03
   1  -6 -13   80.87   10.93
   1   6 -12   90.84   10.01
   1  -6 -12   90.53   13.85
   1  -6 -12  117.71   12.22
   1   6 -12  125.20   20.87
   1   6 -12  116.91   12.93
   1  -6 -12  114.92   12.71
   1  -6 -11  194.09   15.81
   1  -6 -11  192.98   16.89
   1   6 -11  175.22   15.10
   1  -6 -11  185.76   15.36
   1  -6 -11  194.35   15.32
   1   6 -11  190.25   25.38
   1   6 -10   28.43    9.09
   1  -6 -10   21.73    9.04
   1  -6  -9  802.35   51.18
   1  -6  -9  819.26   51.06
   1   6  -9  837.00   49.04
   1   6  -9  726.21   41.51
   1  -6  -8  258.47   25.86
   1  -6  -8  272.01   26.84
   1   6  -8  220.26   20.91
   1  -6  -7  470.46   30.33
   1  -6  -7  487.43   34.58
  -1  -6   7  424.64   26.49
   1  -6  -7  457.03   34.00
   1   6  -7  423.15   29.20
   1  -6  -6 2476.79   86.93
  -1  -6   6 2117.73   74.67
   1  -6  -6 2305.54   80.07
   1   6  -6 2239.81   79.62
   1  -6  -6 2415.41   85.91
   1  -6  -5 2120.70   74.15
   1  -6  -5 2194.62   77.74
   1  -6  -5 2169.64   78.47
   1   6  -5 2126.42   73.92
  -1  -6   5 1968.28   64.89
  -1  -6   4 1144.85   43.96
   1  -6  -4 1217.62   50.06
   1  -6  -3 3881.35  110.85
   1  -6  -3 3813.60  110.50
   1  -6  -2 1124.02   45.77
  -1  -6   2 1045.33   41.68
  -1  -6   1 1996.17   57.71
   1  -6  -1 1972.00   67.90
   1  -6   0   17.98    5.58
  -1  -6   0   16.21    3.84
  -1  -6  -1 1150.80   41.19
   1  -6   1 1306.08   46.68
  -1  -6  -2  847.18   36.82
   1  -6   2  850.82   38.71
  -1  -6  -3 1271.02   50.22
  -1  -6  -3 1164.99   41.21
   1  -6   3 1277.68   51.38
  -1  -6  -4 1402.15   55.71
   1  -6   4 1395.25   55.45
  -1  -6  -5 2229.89   73.35
   1  -6   5 2265.53   81.79
   1  -6   6   89.86   15.72
  -1  -6  -6   80.49   11.36
  -1  -6  -7  971.74   46.42
  -1  -6  -7 1078.09   54.47
  -1  -6  -7  992.50   46.63
   1  -6   7  991.40   50.36
   1  -6   8   76.92   13.57
  -1  -6  -8   88.72   12.94
  -1  -6  -8   92.81   16.33
  -1  -6  -9  647.01   46.23
  -1  -6 -10  617.10   47.09
  -1  -6 -11  207.63   16.01
  -1  -6 -11  180.45   26.12
  -1  -6 -12  549.96   34.75
  -1  -6 -12  478.80   44.65
  -1  -6 -12  469.80   27.51
  -1  -6 -12  551.58   28.62
  -1  -6 -13  508.56   28.63
  -1  -6 -13  436.51   43.20
  -1   6 -13  455.13   27.97
  -1   6 -13  471.50   43.45
  -1  -6 -13  577.53   36.31
  -1  -6 -13  493.88   25.34
  -1  -6 -14   83.51   11.04
  -1  -6 -14   99.97   14.95
  -1   6 -14   79.18   11.09
  -1  -6 -14   74.09    9.20
  -1   6 -14   67.47    9.49
  -1   6 -15  501.31   29.31
  -1  -6 -15  534.85   29.37
  -1  -6 -15  500.06   25.56
  -1  -6 -16  165.85   14.76
  -1  -6 -16  184.61   19.10
  -1   6 -16  162.41   15.20
  -1  -6 -16  152.69   12.38
  -1   6 -17  370.56   18.43
  -1   6 -17  349.15   21.72
  -1   6 -17  388.75   21.30
  -1   6 -18  213.90   13.77
  -1   6 -18  184.14   13.86
  -1   6 -19   42.41    5.61
  -1   6 -19   42.04    5.20
   1   7 -19    8.60    1.83
   1   7 -19   12.66    3.21
   1   7 -19   12.68    3.18
   1   7 -18    5.38    2.72
   1   7 -18    5.12    2.07
   1   7 -18    6.59    3.36
   1   7 -17   79.20   10.01
   1   7 -17   84.20    8.87
   1   7 -17   95.65   10.03
   1  -7 -17   80.02   10.06
   1   7 -16   -0.76    3.30
   1  -7 -16    4.00    4.42
   1   7 -16    3.92    2.95
   1  -7 -16   -7.06    5.08
   1   7 -15   89.52    9.65
   1   7 -15   87.52   10.86
   1  -7 -15   99.64   12.71
   1   7 -15   94.53   11.91
   1  -7 -15  115.35   15.59
   1  -7 -14  403.26   25.16
   1  -7 -14  389.70   29.95
   1   7 -14  343.21   23.92
   1  -7 -14  391.44   26.31
   1   7 -14  377.08   23.56
   1   7 -14  362.50   21.45
   1   7 -13  122.43   11.92
   1  -7 -13  138.77   14.14
   1   7 -13  107.04   12.04
   1   7 -13  140.32   14.73
   1  -7 -13  129.53   16.83
   1   7 -12  481.40   43.50
   1  -7 -12  522.00   28.36
   1  -7 -12  495.37   33.69
   1  -7 -12  532.83   30.68
   1   7 -12  450.22   26.45
   1   7 -12  489.73   28.14
   1   7 -12  476.17   25.24
   1  -7 -11  104.79   11.26
   1   7 -11   96.46   11.44
   1  -7 -11   98.44   11.05
   1   7 -11   79.81   10.10
   1  -7 -11   96.87   11.85
   1  -7 -11   88.79   10.56
   1   7 -11  101.97   18.64
   1   7 -11   75.44    8.93
   1   7 -10  913.26   56.22
   1  -7 -10  779.74   54.57
   1   7  -9  174.47   21.79
   1  -7  -9  154.91   21.53
   1   7  -9  161.97   19.40
   1  -7  -8  207.77   24.41
   1  -7  -8  202.14   24.92
   1   7  -8  150.45   19.94
   1  -7  -7  502.32   36.70
  -1  -7   7  429.42   28.95
   1   7  -7  480.45   33.31
   1  -7  -7  514.81   36.63
   1  -7  -7  516.28   33.56
   1   7  -6   16.74    7.83
   1  -7  -6   23.51    8.79
  -1  -7   6   25.10    7.50
   1  -7  -6   37.45   10.68
   1  -7  -6   21.94    8.91
   1  -7  -5  302.89   25.24
   1  -7  -5  346.72   26.85
  -1  -7   5  309.49   20.67
   1  -7  -5  300.66   24.42
   1  -7  -4  344.59   25.21
   1  -7  -4  360.75   26.49
  -1  -7   4  314.31   21.31
  -1  -7   3 1163.48   47.60
   1  -7  -3 1296.02   53.89
  -1  -7   2  614.44   31.90
   1  -7  -2  685.10   35.93
   1  -7  -1 2444.95   79.69
  -1  -7   1 2307.88   75.66
  -1  -7   0  593.32   27.83
   1  -7   0  662.67   34.45
   1  -7   1 1465.43   57.21
  -1  -7  -1 1425.56   52.16
   1  -7   2  319.14   23.05
   1  -7   2  289.41   22.31
  -1  -7  -2  279.18   20.67
  -1  -7  -3  969.50   43.54
  -1  -7  -3  875.80   34.95
   1  -7   3  920.38   44.05
  -1  -7  -4  217.40   15.95
  -1  -7  -4  255.09   21.75
   1  -7   4  209.11   20.19
  -1  -7  -5  159.61   18.42
   1  -7   5  130.07   16.68
  -1  -7  -5  151.15   14.28
  -1  -7  -6  427.51   32.25
  -1  -7  -6  440.07   27.03
   1  -7   6  392.75   30.18
  -1  -7  -6  425.35   29.72
  -1  -7  -7   80.55   11.93
   1  -7   7   72.88   14.57
  -1  -7  -7   77.37   14.56
  -1  -7  -7   72.93   12.54
  -1   7  -8 1414.47   60.02
   1  -7   8 1497.88   67.81
  -1  -7  -8 1596.80   74.84
  -1  -7  -8 1467.59   64.11
  -1  -7  -9  461.07   39.65
  -1  -7 -10  283.23   32.26
  -1  -7 -11  135.21   12.77
  -1  -7 -11  101.12   20.03
  -1  -7 -12  120.66   15.14
  -1   7 -12  106.12   12.54
  -1  -7 -12  112.97   12.26
  -1  -7 -12  149.40   25.88
  -1  -7 -12  109.50   12.49
  -1  -7 -13   21.17    5.99
  -1   7 -13    4.10    2.68
  -1  -7 -13   20.90    8.20
  -1  -7 -14   63.65   11.85
  -1  -7 -14   53.45    8.93
  -1   7 -14   43.88    8.28
  -1   7 -14   48.45    7.86
  -1  -7 -15   87.36   11.11
  -1  -7 -15   69.50   12.62
  -1   7 -15   57.49    9.27
  -1  -7 -16    1.26    2.85
  -1  -7 -16    6.67    5.66
  -1   7 -16    4.39    2.94
  -1   7 -17  129.28   11.75
  -1   7 -17  105.16   11.12
  -1   7 -17  118.84    9.69
  -1   7 -18    1.72    2.35
  -1   7 -18    6.45    2.20
  -1   7 -18    6.50    3.03
  -1   7 -19   76.49    6.74
  -1   7 -19   76.89    6.67
   1   8 -19    1.46    1.74
   1   8 -19    3.94    2.14
   1   8 -18    5.56    2.33
   1   8 -18    1.84    2.82
   1   8 -18    5.67    2.91
   1   8 -17   13.49    4.08
   1   8 -17    9.42    3.81
   1  -8 -17   12.12    3.71
   1   8 -17    7.99    3.69
   1  -8 -16  160.62   17.06
   1   8 -16  137.71   10.94
   1   8 -16  109.73   12.13
   1   8 -16  144.42   13.34
   1  -8 -16  120.30   12.68
   1   8 -15   19.90    4.82
   1  -8 -15   13.69    5.26
   1  -8 -15   13.14    4.64
   1   8 -15   14.53    5.23
   1   8 -15   20.65    5.77
   1  -8 -14  207.84   21.19
   1   8 -14  195.33   15.29
   1   8 -14  193.13   16.16
   1  -8 -14  205.97   18.52
   1   8 -14  180.52   15.80
   1   8 -14  175.24   16.43
   1  -8 -13   58.16    9.18
   1   8 -13   56.75    9.06
   1   8 -13   56.23    8.74
   1  -8 -13   53.78   11.65
   1   8 -13   53.98    7.94
   1   8 -12  173.12   14.46
   1   8 -12  171.88   16.00
   1  -8 -12  176.36   17.21
   1   8 -12  185.72   27.18
   1   8 -12  146.94   14.74
   1  -8 -12  169.93   15.48
   1   8 -11  117.57   13.04
   1   8 -11  106.05   10.90
   1  -8 -11  107.41   11.89
   1   8 -11  104.13   12.07
   1  -8 -11  118.33   13.33
   1   8 -11  110.27   20.91
   1  -8 -10   96.93   18.12
   1  -8 -10  108.46   11.53
   1   8 -10   90.00   17.66
   1   8  -9  163.63   20.76
   1  -8  -9  148.90   22.06
   1   8  -9  193.08   23.61
   1   8  -8  330.90   29.09
   1  -8  -8  301.75   30.25
   1  -8  -7  334.72   29.97
   1  -8  -7  369.69   32.70
   1   8  -7  292.44   27.34
   1  -8  -7  334.41   28.82
  -1  -8   7  319.90   26.11
   1  -8  -6  371.34   31.07
   1  -8  -6  451.31   33.68
  -1  -8   6  358.58   27.81
   1   8  -6  403.08   31.15
   1  -8  -6  403.35   31.36
  -1  -8   5  525.57   30.21
   1  -8  -5  545.45   35.35
   1  -8  -5  508.86   34.71
   1  -8  -5  546.16   36.21
  -1  -8   4  866.81   41.75
   1  -8  -4  946.54   47.49
  -1  -8   3   74.84   11.31
   1  -8  -3   70.94   12.28
   1  -8  -2 1296.82   56.08
  -1  -8   2 1194.83   51.60
  -1  -8   1  105.91   10.16
   1  -8  -1  123.57   15.21
  -1  -8   1  102.96   13.41
  -1  -8   0  675.32   32.42
   1  -8   0  802.34   40.61
  -1  -8   0  733.10   38.23
   1   8   1   22.89    2.69
  -1  -8  -1   27.80    8.53
  -1  -8  -1   34.41    7.09
   1  -8   1   31.34    7.74
  -1  -8  -2 1692.90   64.13
  -1  -8  -2 1720.39   67.20
   1  -8   2 1686.45   67.46
   1  -8   2 1793.62   67.94
  -1  -8  -3  274.16   17.69
   1  -8   3  273.74   23.83
  -1  -8  -3  228.73   21.47
  -1  -8  -3  271.07   22.21
  -1  -8  -4 1647.85   67.91
   1  -8   4 1758.45   70.75
  -1  -8  -4 1641.31   57.77
  -1  -8  -4 1694.69   68.75
  -1  -8  -5   28.92    8.98
   1  -8   5   27.96    8.55
  -1  -8  -5   33.79    9.54
  -1  -8  -5   26.24    5.97
  -1  -8  -6 1258.71   61.68
  -1  -8  -6 1199.60   50.83
   1  -8   6 1138.59   58.64
  -1  -8  -6 1175.43   56.68
  -1  -8  -7  324.48   30.95
  -1  -8  -7  291.82   23.64
   1  -8   7  291.22   28.23
  -1  -8  -7  280.86   25.98
   1  -8   8 1204.03   62.43
  -1  -8  -8 1183.57   59.29
  -1  -8  -8 1276.45   67.89
  -1   8  -8 1138.52   55.62
  -1  -8  -9   85.17   17.49
  -1  -8 -10  694.09   31.15
  -1  -8 -10  637.79   51.42
  -1  -8 -11  463.57   44.54
  -1  -8 -11  508.89   26.46
  -1   8 -11  409.50   25.04
  -1   8 -12  291.80   21.07
  -1  -8 -12  316.67   36.93
  -1  -8 -12  327.63   21.61
  -1  -8 -12  338.39   22.19
  -1   8 -13  105.59   12.70
  -1  -8 -13  132.86   16.89
  -1   8 -13  115.48   13.01
  -1  -8 -13  138.92   13.91
  -1   8 -14  386.03   25.08
  -1  -8 -14  551.22   34.81
  -1   8 -14  421.87   26.28
  -1  -8 -14  510.79   27.65
  -1   8 -15    5.97    4.38
  -1  -8 -15   -3.49    6.51
  -1   8 -15    6.22    2.76
  -1  -8 -15    7.81    3.76
  -1  -8 -16  171.97   13.89
  -1   8 -16  174.71   14.97
  -1   8 -16  166.69   14.31
  -1  -8 -16  201.80   19.32
  -1   8 -17    1.06    2.89
  -1   8 -17   -0.01    2.37
  -1   8 -18  256.70   14.93
  -1   8 -18  262.06   12.36
  -1   8 -18  272.33   15.23
  -1   8 -19   18.23    3.20
   1   9 -19   44.15    4.37
   1   9 -18   17.48    3.62
   1   9 -18   26.46    4.25
   1   9 -18   21.18    3.58
   1   9 -17   11.97    3.69
   1   9 -17   10.23    3.49
   1  -9 -17   16.44    4.52
   1   9 -17   11.38    3.42
   1  -9 -16  245.34   20.23
   1   9 -16  230.63   16.39
   1   9 -16  198.02   15.80
   1  -9 -16  249.84   18.05
   1   9 -16  227.59   13.89
   1   9 -15  142.74   13.84
   1   9 -15  146.98   13.61
   1  -9 -15  152.93   17.21
   1   9 -15  139.97   11.80
   1  -9 -15  152.99   14.95
   1   9 -14  188.95   16.15
   1   9 -14  155.33   15.32
   1   9 -14  183.91   15.77
   1  -9 -14  221.35   21.44
   1   9 -14  198.61   15.02
   1  -9 -14  207.10   18.22
   1   9 -13  290.95   21.15
   1  -9 -13  306.63   26.27
   1   9 -13  287.39   19.09
   1  -9 -13  327.77   21.94
   1   9 -13  268.09   20.50
   1  -9 -12   17.89    5.90
   1   9 -12   27.08    6.64
   1  -9 -12   12.02    4.67
   1   9 -12   23.52    6.37
   1   9 -12   10.46    4.40
   1   9 -11  944.21   40.79
   1   9 -11 1006.33   64.14
   1   9 -11  937.81   42.22
   1  -9 -11 1001.32   44.19
   1   9 -11  906.60   38.07
   1  -9 -11  963.66   40.73
   1   9 -10   87.72   16.88
   1   9 -10   83.22   11.03
   1  -9 -10   80.58    9.97
   1  -9 -10   95.30   12.03
   1  -9 -10  103.91   19.24
   1   9  -9  442.43   36.69
   1  -9  -9  468.01   40.19
   1   9  -9  481.05   39.42
   1   9  -8  831.80   50.98
   1  -9  -8  878.17   54.55
   1  -9  -7  366.19   32.16
  -1  -9   7  326.61   28.49
   1   9  -7  335.84   30.84
   1  -9  -7  364.32   32.53
   1  -9  -6  812.77   47.82
  -1  -9   6  750.22   43.91
   1  -9  -6  730.75   45.88
   1   9  -6  775.79   47.33
  -1  -9   5  576.07   34.63
   1  -9  -5  624.67   40.42
   1  -9  -5  604.81   40.35
  -1  -9   4  654.18   37.50
   1  -9  -4  690.95   42.62
  -1  -9   3  686.20   38.56
   1  -9  -3  758.86   43.42
  -1  -9   2  182.82   19.03
   1  -9  -2  213.51   22.44
   1  -9  -1  598.40   37.18
  -1  -9   1  553.66   34.52
   1  -9   0 1801.80   71.54
  -1  -9   0 1616.19   60.24
  -1  -9   0 1730.59   69.11
  -1  -9  -1  350.95   24.26
   1  -9   1  346.97   27.18
  -1  -9  -1  342.85   27.23
  -1  -9  -2  897.88   43.57
   1  -9   2  897.50   47.37
   1  -9   2  840.57   45.67
  -1  -9  -2  897.67   47.32
  -1  -9  -3  217.37   21.25
   1  -9   3  229.78   23.29
  -1  -9  -3  215.91   16.66
  -1  -9  -3  249.00   23.90
  -1  -9  -4  990.93   51.43
  -1  -9  -4 1104.80   54.41
   1  -9   4  975.44   52.60
  -1  -9  -4  998.14   42.21
   1  -9   5  396.75   32.45
  -1  -9  -5  366.06   30.40
  -1  -9  -5  388.95   25.29
  -1  -9  -5  432.23   33.18
  -1  -9  -6  150.76   20.84
   1  -9   6  157.16   20.87
  -1  -9  -6  154.31   20.13
  -1  -9  -7  687.34   45.23
   1  -9   7  690.53   47.01
  -1  -9  -7  777.20   50.31
   1  -9   8  426.06   37.03
  -1  -9  -8  374.24   32.68
  -1   9  -8  377.37   31.51
  -1  -9  -8  396.85   37.63
  -1  -9  -9  769.13   55.81
  -1  -9 -10  111.39   11.22
  -1  -9 -10  125.81   22.45
  -1   9 -11  163.67   15.08
  -1  -9 -11  226.50   31.61
  -1  -9 -11  201.39   16.36
  -1  -9 -12  208.62   16.69
  -1   9 -12  165.98   15.40
  -1  -9 -12  203.34   16.86
  -1   9 -13  238.72   18.95
  -1  -9 -13  272.55   19.64
  -1   9 -13  226.98   19.31
  -1  -9 -14  138.52   17.14
  -1   9 -14  110.67   12.77
  -1   9 -14  101.41   12.04
  -1  -9 -14  118.49   12.48
  -1  -9 -15   92.81   14.31
  -1  -9 -15   77.61    9.47
  -1   9 -15   64.37    9.24
  -1   9 -15   63.27    8.81
  -1   9 -16  264.91   17.52
  -1  -9 -16  248.88   16.20
  -1   9 -16  237.02   16.86
  -1   9 -16  249.55   16.02
  -1   9 -17    9.15    3.48
  -1   9 -17    6.96    3.54
  -1   9 -18    4.12    2.09
  -1   9 -18    7.21    2.88
  -1   9 -18    8.40    2.08
  -1   9 -19   94.70    6.33
   1  10 -18   19.76    3.56
   1  10 -18   27.45    3.71
   1 -10 -17   10.01    3.83
   1  10 -17    9.66    3.01
   1  10 -17   10.07    3.82
   1  10 -17    8.70    2.99
   1  10 -16   -1.79    1.33
   1 -10 -16    2.88    2.58
   1  10 -16    2.12    2.54
   1  10 -16    0.78    1.95
   1 -10 -15   67.52    9.55
   1 -10 -15   77.89   12.46
   1  10 -15   74.09    8.24
   1  10 -15   64.98    8.87
   1  10 -15   60.11    8.63
   1  10 -15   90.19   10.20
   1  10 -14   25.27    5.97
   1  10 -14   22.47    5.21
   1 -10 -14   42.75    9.64
   1 -10 -14   27.12    6.52
   1  10 -14   29.30    6.74
   1  10 -14   28.58    5.57
   1 -10 -13  259.99   18.82
   1  10 -13  207.37   17.28
   1 -10 -13  254.77   23.50
   1  10 -13  226.15   16.69
   1  10 -13  226.49   18.72
   1  10 -12    6.33    3.68
   1 -10 -12    9.65    3.54
   1  10 -12    5.39    2.59
   1  10 -12    8.54    4.19
   1 -10 -12    3.96    3.74
   1  10 -11  266.79   20.96
   1 -10 -11  229.47   17.61
   1  10 -11  214.39   29.50
   1  10 -11  242.36   18.14
   1 -10 -11  233.06   19.54
   1  10 -10    8.73    5.29
   1 -10 -10   13.40    5.15
   1  10 -10    4.66    2.42
   1 -10 -10   18.06    7.94
   1 -10 -10    6.67    3.33
   1 -10  -9  186.81   25.33
   1  10  -9  170.91   23.43
   1 -10  -9  199.21   17.17
   1 -10  -9  248.59   20.42
   1  10  -9  199.47   25.49
   1  10  -9  227.84   18.54
   1 -10  -8   35.62   11.37
   1  10  -8   41.00   11.94
   1  10  -8   43.88   12.85
   1 -10  -7  320.63   31.16
  -1 -10   7  282.48   28.13
   1 -10  -7  316.06   31.42
   1  10  -7  322.49   32.04
   1 -10  -6   18.85    8.40
   1 -10  -6   19.55    7.77
  -1 -10   6    9.47    6.90
   1  10  -6   -0.89    4.88
   1 -10  -5  865.43   49.58
   1 -10  -5  892.77   52.63
  -1 -10   5  747.18   43.55
  -1 -10   5  775.11   47.38
  -1 -10   4   25.95    6.67
   1 -10  -4   20.11    8.38
   1 -10  -3  383.05   32.69
  -1 -10   3  361.76   30.11
   1 -10  -2   47.69   11.76
  -1 -10   2   62.92   11.59
  -1 -10   1  510.61   35.98
   1 -10  -1  592.29   39.52
  -1 -10   0   13.98    6.47
   1 -10   0   19.24    8.81
  -1 -10   0   24.24    6.10
   1 -10   1 3216.19  112.78
  -1 -10  -1 3388.33  114.10
   1 -10   1 3323.36  113.52
  -1 -10  -1 3035.85  103.12
  -1 -10  -2    1.05    3.33
  -1 -10  -2    1.67    5.42
   1 -10   2    5.36    4.80
  -1 -10  -3 2232.35   87.75
   1 -10   3 2086.76   86.67
  -1 -10  -3 2088.37   82.48
  -1 -10  -4   17.73    6.84
  -1 -10  -4    9.30    5.80
   1 -10   4   12.01    6.32
   1 -10   5 1774.05   81.45
  -1 -10  -5 1861.09   81.66
  -1 -10  -5 1865.20   81.12
  -1 -10  -6  271.16   28.06
   1 -10   6  262.81   28.60
  -1 -10  -6  282.42   29.24
  -1 -10  -7 1051.37   62.83
   1 -10   7  961.16   59.59
  -1 -10  -7 1008.49   58.24
   1 -10   8  363.14   35.77
  -1 -10  -8  371.86   34.54
  -1  10  -8  378.24   33.04
  -1 -10  -8  419.98   39.92
  -1 -10  -9  461.28   43.48
  -1 -10  -9  404.69   22.14
  -1 -10 -10   77.32    9.26
  -1 -10 -10   87.61   20.89
  -1 -10 -11 1410.90   51.62
  -1 -10 -11 1400.39   84.63
  -1  10 -12    6.29    4.74
  -1  10 -12   -1.52    2.54
  -1  10 -13  472.75   26.71
  -1  10 -13  429.43   27.77
  -1 -10 -14   10.82    4.86
  -1  10 -14   11.60    4.94
  -1  10 -14    2.25    2.93
  -1  10 -15   32.84    6.58
  -1 -10 -15   53.68   10.76
  -1  10 -15   42.64    7.21
  -1 -10 -16   60.99   10.15
  -1  10 -16   58.81    7.81
  -1  10 -16   52.55    6.93
  -1  10 -16   51.06    6.90
  -1  10 -17  127.20   10.44
  -1  10 -17  124.37    9.46
  -1  10 -18    1.16    0.94
  -1  10 -18    2.16    2.01
   1  11 -18  112.21    7.39
   1  11 -18  117.71    7.34
   1  11 -17   30.81    4.93
   1 -11 -17   34.97    4.89
   1  11 -17   34.63    5.16
   1  11 -16  160.77   10.25
   1 -11 -16  160.33   12.60
   1 -11 -16  152.85   14.73
   1  11 -16  139.91   10.90
   1  11 -16  130.79   11.28
   1 -11 -15  172.38   14.61
   1  11 -15  153.00   13.18
   1  11 -15  169.33   13.41
   1  11 -15  178.02   12.61
   1  11 -15  164.11   13.69
   1 -11 -15  176.06   17.07
   1 -11 -14  202.40   19.41
   1  11 -14  165.30   14.25
   1  11 -14  178.96   13.85
   1  11 -14  167.43   14.60
   1 -11 -14  195.55   16.60
   1  11 -14  174.15   15.49
   1  11 -13   25.65    5.72
   1 -11 -13   34.07    8.98
   1  11 -13   28.48    5.98
   1  11 -13   31.88    7.17
   1  11 -13   29.87    5.66
   1  11 -12  140.59   15.30
   1 -11 -12  143.84   15.21
   1 -11 -12  147.38   13.96
   1  11 -12  141.39   13.41
   1  11 -11    5.71    4.43
   1 -11 -11    1.14    2.41
   1  11 -10  147.83   15.72
   1  11 -10  111.17   20.48
   1 -11 -10  146.59   15.29
   1  11  -9  116.32   19.67
   1 -11  -9   79.25   10.85
   1  11  -9  117.55   13.74
   1  11  -9  101.47   18.65
   1  11  -8 1345.12   74.58
   1 -11  -8 1416.75   54.38
   1  11  -8 1465.98   55.83
   1 -11  -8 1418.64   74.49
   1 -11  -8 1487.69   57.95
   1  11  -8 1422.25   73.14
   1 -11  -7  521.57   41.07
   1  11  -7  545.48   43.73
  -1 -11   7  498.08   40.49
   1 -11  -6  889.62   53.12
  -1 -11   6  830.90   52.36
   1 -11  -6  825.96   54.48
   1  11  -6  841.49   55.16
  -1 -11   5    4.95    4.08
  -1 -11   5    4.27    2.86
   1 -11  -5    8.83    5.90
   1 -11  -5    3.27    5.85
   1 -11  -4  286.68   29.88
  -1 -11   4  234.22   25.11
   1 -11  -3  181.96   23.05
  -1 -11   3  188.76   22.34
   1 -11  -2  102.26   17.37
  -1 -11   2   80.18   14.48
   1 -11  -1   73.19   14.72
  -1 -11   1   55.13   12.61
   1 -11   0   37.35   11.00
  -1 -11   0   28.87    8.90
  -1 -11  -1  531.30   39.14
  -1 -11  -1  500.38   33.31
   1 -11   1  604.02   41.36
   1 -11   1  544.06   39.52
  -1 -11  -2  476.90   37.42
  -1 -11  -2  425.15   32.26
   1 -11   2  478.47   37.42
  -1 -11  -3  182.04   21.10
   1 -11   3  176.05   22.66
  -1 -11  -3  173.54   22.76
  -1 -11  -4  998.91   56.98
   1 -11   4 1143.57   63.09
  -1 -11  -4 1207.96   63.58
   1 -11   5    0.34    6.06
  -1 -11  -5    8.64    3.91
  -1 -11  -5    2.25    4.96
   1 -11   6  227.39   28.23
  -1 -11  -6  279.45   30.47
  -1 -11  -6  319.87   32.95
  -1 -11  -7  141.37   21.97
   1 -11   7  165.01   24.90
  -1 -11  -7  181.26   26.22
  -1 -11  -8  430.75   38.89
  -1 -11  -8  426.56   42.65
  -1  11  -8  310.24   32.77
   1 -11   8  400.92   39.72
  -1 -11  -9  213.61   15.45
  -1 -11  -9  217.02   30.55
  -1 -11 -10  205.62   15.92
  -1 -11 -10  229.83   31.95
  -1 -11 -11   28.70    5.69
  -1  11 -11   28.78    7.44
  -1  11 -12  126.30   11.38
  -1  11 -12  119.24   14.78
  -1 -11 -13  102.92   14.18
  -1  11 -13   82.64   11.93
  -1 -11 -14  105.01   14.51
  -1  11 -14   75.28   10.58
  -1 -11 -15   43.19    9.27
  -1  11 -15   41.26    6.90
  -1  11 -16   17.81    4.42
  -1 -11 -16   30.96    7.33
  -1  11 -16   20.88    4.53
  -1  11 -17    3.15    1.76
  -1  11 -18   20.49    3.18
   1  12 -17   -0.97    2.01
   1  12 -17    1.83    1.62
   1 -12 -16  103.89    9.07
   1 -12 -16  112.44   11.69
   1  12 -16   95.50    8.77
   1 -12 -15   -3.02    3.22
   1 -12 -15    1.26    3.44
   1  12 -15   -0.97    2.24
   1  12 -15    3.08    2.19
   1  12 -15    3.91    2.90
   1  12 -14  112.81   10.71
   1  12 -14  107.29   10.84
   1 -12 -14  129.30   15.18
   1 -12 -14  124.25   12.45
   1  12 -14   91.54   11.44
   1 -12 -13   12.49    5.81
   1  12 -13   18.38    5.93
   1  12 -13   14.07    4.62
   1  12 -13   16.88    4.56
   1  12 -12  216.45   16.36
   1  12 -12  201.03   15.97
   1  12 -12  233.68   19.84
   1 -12 -12  225.51   18.71
   1 -12 -11   40.95    7.87
   1  12 -11   37.05    8.18
   1  12 -10  150.86   16.22
   1 -12 -10  120.99   14.00
   1 -12  -9    9.92    3.93
   1  12  -9   22.30    6.88
   1 -12  -8   47.38    9.25
   1  12  -8   56.98   10.53
  -1 -12   8   38.87    7.21
   1 -12  -8   37.35    7.88
   1  12  -8   34.69   10.53
   1  12  -8   34.25   11.95
  -1 -12   7  262.67   19.47
   1  12  -7  284.49   32.66
   1  12  -7  322.38   22.26
   1 -12  -7  318.54   22.89
   1  12  -7  290.09   29.78
   1 -12  -6  461.42   38.07
   1  12  -6  512.27   43.62
  -1 -12   6  473.29   41.22
   1 -12  -6  453.20   37.60
   1 -12  -5   12.30    4.52
   1 -12  -5   19.52    9.94
  -1 -12   5   17.04    7.99
   1 -12  -4  394.60   34.54
   1 -12  -4  451.53   39.98
  -1 -12   4  416.06   35.82
  -1 -12   3   94.14   16.42
   1 -12  -3  116.09   19.50
   1 -12  -2  257.63   29.43
  -1 -12   2  212.18   27.03
   1 -12  -1   98.27   18.65
  -1 -12   1  114.25   18.58
   1 -12  -1  111.63   18.64
   1 -12   0 1603.95   78.57
  -1 -12   0 1623.70   78.08
   1 -12   0 1569.38   76.43
   1 -12   1  460.91   38.22
  -1 -12  -1  442.14   37.72
  -1 -12  -2 2685.97  108.37
   1 -12   2 2567.11  106.99
  -1 -12  -3   99.84   18.03
   1 -12   3  103.91   18.38
  -1 -12  -3  103.98   17.03
   1 -12   4 1471.47   76.87
  -1 -12  -4 1389.20   75.28
  -1 -12  -4 1438.04   72.05
   1 -12   5    6.76    5.55
  -1 -12  -5   21.14    7.89
  -1 -12  -5   11.75    7.76
  -1 -12  -6  614.38   48.02
   1 -12   6  555.86   46.72
  -1 -12  -6  596.22   47.90
  -1 -12  -7    7.67    9.20
  -1 -12  -7   12.17    9.08
   1 -12   7    8.37    7.74
  -1 -12  -8  346.52   36.19
  -1 -12  -8  353.58   19.80
  -1 -12  -8  398.95   41.37
  -1 -12  -9  206.24   15.13
  -1 -12  -9  245.79   32.97
  -1  12 -10  597.29   34.81
  -1 -12 -10  652.15   30.00
  -1  12 -11  160.14   16.83
  -1  12 -12  527.09   24.85
  -1  12 -12  467.45   29.77
  -1 -12 -13  146.22   17.24
  -1  12 -13  104.55   13.27
  -1 -12 -14   98.56   13.30
  -1  12 -14   84.73   11.03
  -1 -12 -15   30.54    6.74
  -1  12 -15   24.24    5.41
  -1  12 -15   20.97    5.17
  -1  12 -16   13.72    3.66
  -1 -12 -16   10.51    4.61
  -1  12 -16   19.40    4.17
  -1  12 -17   31.45    4.30
  -1  12 -17   33.16    4.09
   1  13 -17  122.48    7.87
   1 -13 -16   28.76    5.59
   1  13 -16   30.02    4.34
   1 -13 -15  286.15   16.45
   1 -13 -15  299.65   20.48
   1  13 -15  293.68   15.13
   1  13 -15  257.18   15.39
   1  13 -14   -1.55    2.57
   1  13 -14   -2.02    3.07
   1 -13 -14    0.47    2.54
   1  13 -14    1.29    3.02
   1 -13 -14    0.16    3.99
   1  13 -13   57.07    7.91
   1  13 -13   70.25    8.70
   1  13 -13   70.09   10.07
   1 -13 -13   84.08   13.01
   1  13 -12    5.88    3.04
   1  13 -12   14.24    5.63
   1 -13 -12   10.87    4.10
   1  13 -12   11.76    3.30
   1  13 -11   28.90    7.69
   1  13 -11   23.60    5.18
   1 -13 -11   21.47    5.92
   1 -13 -10   26.76    6.80
   1  13 -10   20.41    7.00
   1 -13  -9  550.72   30.64
   1  13  -9  610.24   34.07
  -1 -13   9  539.85   30.01
  -1 -13   8   75.81   10.82
   1 -13  -8   90.63   12.68
   1 -13  -8   67.44   10.20
   1  13  -8   42.86   12.27
   1  13  -8   79.42   12.01
   1  13  -8   70.68   17.25
  -1 -13   7 1046.25   45.81
   1  13  -7 1045.38   61.35
   1 -13  -7 1154.16   49.48
   1  13  -7 1220.03   49.52
   1  13  -7  975.25   66.92
   1 -13  -7 1048.82   45.57
   1 -13  -6   15.04    4.73
   1 -13  -6   13.52    6.95
  -1 -13   6    3.44    6.03
  -1 -13   6   19.43    5.70
   1  13  -6    5.54    3.03
   1  13  -6   21.11    5.99
   1  13  -6   17.30    6.78
   1  13  -5  670.01   52.49
   1  13  -5  647.48   32.54
  -1 -13   5  604.63   48.62
   1 -13  -5  559.17   45.05
   1 -13  -4   53.83   13.45
  -1 -13   4   52.34   12.73
   1 -13  -4   65.67   16.04
  -1 -13   4   25.02    5.74
  -1 -13   3  339.39   34.70
   1 -13  -3  325.13   33.59
   1 -13  -3  333.38   36.23
   1 -13  -2   43.50   14.25
   1 -13  -2   41.96   13.18
  -1 -13   2   56.17   14.58
   1 -13  -1  509.97   42.93
  -1 -13   1  554.41   44.08
   1 -13  -1  509.79   43.72
   1 -13   0   28.33   11.52
  -1 -13   0   36.30   11.47
   1 -13   1  766.20   53.17
  -1 -13  -1  740.17   52.91
   1 -13   2  296.90   32.69
  -1 -13  -2  303.60   33.02
  -1 -13  -3 1271.95   73.06
   1 -13   3 1282.79   74.42
   1 -13   4   54.23   14.68
  -1 -13  -4   75.94   16.21
  -1 -13  -5  436.30   41.99
  -1  13  -5  394.86   24.97
   1 -13   5  425.15   42.02
   1 -13   6   12.25    7.49
  -1  13  -6   23.38    6.51
  -1 -13  -6   15.48   10.09
   1 -13   7  322.34   37.99
  -1 -13  -7  295.93   35.58
  -1  13  -7  344.12   24.49
  -1 -13  -8  376.89   40.26
  -1  13  -8  426.10   27.78
  -1 -13  -9  290.36   18.29
  -1  13  -9  292.90   23.44
  -1  13 -10   -2.77    4.38
  -1  13 -11  187.93   18.36
  -1  13 -12    0.92    3.52
  -1  13 -12    1.08    2.25
  -1  13 -13   26.51    6.75
  -1 -13 -13   25.95    6.92
  -1  13 -14    4.15    2.48
  -1  13 -14   11.19    4.69
  -1 -13 -14   10.13    5.51
  -1  13 -15   65.85    7.60
  -1 -13 -15   86.70   10.82
  -1  13 -15   61.11    8.30
  -1  13 -16    3.39    2.01
  -1  13 -16    0.42    1.78
  -1 -13 -16    1.00    3.49
  -1  13 -17  142.12    7.89
   1 -14 -16   19.81    3.84
   1  14 -15   42.22    4.83
   1  14 -15   33.07    4.64
   1 -14 -15   42.81    7.14
   1  14 -14   20.11    4.24
   1  14 -14   19.73    4.18
   1  14 -14   24.36    5.33
   1 -14 -14   16.07    6.32
   1 -14 -14   23.12    4.65
   1 -14 -13   58.65   10.56
   1  14 -13   51.56    6.96
   1 -14 -13   63.89    8.40
   1  14 -13   55.36    7.39
   1  14 -13   54.30    8.98
   1  14 -12   33.55    8.06
   1  14 -12   39.56    6.39
   1  14 -12   27.53    6.39
   1  14 -11   87.48   12.46
   1 -14 -11   72.88    9.94
   1  14 -10  124.37   14.79
   1 -14 -10   96.42   11.91
  -1 -14   9   31.20    7.61
   1 -14  -9   23.96    6.66
   1  14  -9   32.96    8.29
   1  14  -8  496.75   30.43
   1 -14  -8  452.34   27.01
  -1 -14   8  426.96   27.00
   1 -14  -7   31.44    6.44
   1  14  -7   45.34    9.56
  -1 -14   7   35.61    7.72
   1 -14  -7   54.32    9.82
   1  14  -7   26.08    9.46
   1  14  -6  783.52   60.75
  -1 -14   6  798.36   38.96
   1  14  -6  843.72   40.24
   1 -14  -6  735.97   54.56
   1 -14  -6  831.12   40.68
  -1 -14   6  735.55   57.35
   1 -14  -5  310.78   34.89
   1  14  -5  354.61   23.60
  -1 -14   5  318.63   22.91
   1 -14  -5  290.53   22.12
   1  14  -5  295.84   35.67
  -1 -14   5  287.59   34.05
  -1 -14   4  157.76   15.86
   1 -14  -4  140.00   14.67
  -1 -14   4  172.16   26.62
   1  14  -4  169.64   15.49
   1 -14  -4  175.31   25.85
   1  14  -3  457.73   26.14
   1 -14  -3  411.99   39.75
  -1 -14   3  447.65   27.29
  -1 -14   3  496.36   43.47
  -1 -14   3  455.50   43.19
   1 -14  -2  250.33   30.71
  -1 -14   2  284.97   32.68
  -1 -14   2  258.44   19.67
   1 -14  -1   24.92   11.41
  -1 -14   1   28.82   10.37
  -1 -14   0  297.90   34.12
   1 -14   0  315.78   35.61
   1 -14   1  257.05   31.97
  -1 -14  -1  215.46   29.19
  -1 -14  -2  311.62   36.41
   1 -14   2  307.09   35.32
  -1 -14  -3  179.71   27.35
   1 -14   3  186.04   28.51
  -1 -14  -3  163.35   15.22
  -1 -14  -4  229.67   18.17
   1 -14   4  306.15   36.52
  -1  14  -4  236.09   18.56
  -1 -14  -4  275.46   34.18
  -1  14  -5  285.81   21.23
  -1 -14  -5  292.99   35.60
   1 -14   5  273.10   35.07
  -1 -14  -5  281.98   20.61
  -1  14  -6   38.28    8.38
   1 -14   6   45.56   15.34
  -1 -14  -6   31.92    7.43
  -1  14  -7  267.24   34.65
  -1 -14  -7  323.81   37.70
   1 -14   7  320.04   39.22
  -1  14  -7  377.64   25.76
  -1  14  -8   96.41   13.31
  -1  14  -9  245.11   21.37
  -1  14 -10  392.89   27.33
   1 -14  10  392.69   25.80
  -1  14 -11  157.28   16.96
   1 -14  11  172.60   15.88
  -1  14 -12  634.12   26.71
  -1  14 -12  530.30   31.65
  -1  14 -13  113.85   13.18
  -1 -14 -13  133.62   15.00
  -1  14 -14  114.14   10.03
  -1  14 -14  119.10   12.17
  -1  14 -15  106.31    8.59
  -1  14 -15  105.00   10.06
  -1 -14 -15  132.87   12.41
  -1  14 -16   82.09    6.22
  -1 -14 -16   99.14    9.09
   1  15 -16   84.03    6.23
   1 -15 -15   51.24    7.26
   1 -15 -14   53.02    8.29
   1  15 -14   55.59    6.16
   1  15 -13    5.52    2.57
   1  15 -13    6.81    3.65
   1 -15 -13    7.55    4.77
   1  15 -12   50.29    8.77
   1  15 -12   47.56    7.16
   1  15 -11    1.47    3.35
   1 -15 -11   -0.91    2.27
   1  15 -10  121.33   14.88
   1 -15 -10  102.61   11.60
   1  15  -9   97.64   13.21
  -1 -15   9   99.35   12.31
   1 -15  -9   85.12   10.98
  -1 -15   8  221.63   19.15
   1 -15  -8  207.69   17.60
   1  15  -8  241.73   20.77
   1 -15  -7  133.77   15.04
   1  15  -7  121.50   14.69
   1 -15  -7  106.28   12.27
  -1 -15   7  107.59   13.00
   1  15  -6   29.41   12.67
  -1 -15   6   20.23   12.03
   1  15  -6    7.78    4.41
   1 -15  -6   15.73    5.06
  -1 -15   6   15.67    5.24
  -1 -15   5  133.51   23.36
   1  15  -5  119.83   24.55
   1 -15  -5   77.85   17.49
   1 -15  -5  127.79   13.94
  -1 -15   5  106.55   12.95
   1  15  -5  112.18   13.45
   1  15  -4  715.71   58.65
   1 -15  -4  555.19   31.08
   1 -15  -4  661.96   34.62
  -1 -15   4  683.60   56.43
   1 -15  -4  638.72   52.84
   1  15  -4  727.23   35.54
  -1 -15   4  739.81   37.15
  -1 -15   3    1.98    8.21
   1 -15  -3   20.45    9.39
   1  15  -3   14.62    3.97
   1 -15  -3   24.75    6.50
  -1 -15   3   23.60    6.92
   1 -15  -2  638.10   52.75
   1  15  -2  625.85   31.66
  -1 -15   2  644.90   53.44
   1 -15  -2  593.83   32.22
  -1 -15   2  680.19   55.93
  -1 -15   2  655.69   34.98
  -1 -15   1   63.94   10.51
   1 -15  -1   49.16    9.12
  -1 -15   1   53.90   15.78
   1 -15  -1   64.03   17.41
  -1 -15   0 1551.93   59.68
   1 -15   0 1591.35   88.53
  -1 -15   0 1554.24   88.46
   1 -15   0 1548.61   59.43
  -1 -15  -1  352.93   39.15
   1 -15   1  336.53   39.03
   1 -15   1  291.54   22.32
  -1 -15  -1  334.57   23.12
  -1 -15  -2  863.32   40.57
   1 -15   2  933.00   66.46
   1 -15   2  873.21   42.21
  -1 -15  -2  973.95   68.09
  -1  15  -3   81.01   10.24
  -1 -15  -3  109.26   23.47
   1 -15   3   96.03   12.73
  -1 -15  -3   84.05   11.16
   1 -15   3  108.30   21.85
  -1 -15  -4   52.65    9.58
  -1 -15  -4   44.65   16.45
   1 -15   4   33.03   14.43
  -1  15  -4   61.81    9.72
   1 -15   5   36.08   12.19
  -1  15  -5   28.29    6.93
  -1 -15  -5   29.77    9.34
  -1 -15  -5   40.82    7.73
  -1 -15  -6   21.42    4.60
   1 -15   6   40.65   14.55
  -1  15  -6   28.75    6.90
  -1  15  -7   29.70    7.83
   1 -15   7   29.90    7.46
  -1  15  -8   55.47   10.43
   1 -15   8   86.53   12.56
  -1  15  -9    9.80    5.36
   1 -15   9    7.32    3.69
  -1  15 -10  113.14   13.97
   1 -15  10  106.09   12.61
  -1  15 -11   19.04    5.72
   1 -15  11   22.97    6.18
  -1  15 -12   60.71   10.00
  -1  15 -12   74.89    7.63
  -1  15 -13   -2.00    2.82
  -1  15 -13    3.20    3.42
  -1 -15 -13   -0.32    4.50
  -1  15 -14   11.97    3.00
  -1 -15 -14   16.48    5.16
  -1  15 -14    9.76    4.07
  -1 -15 -15   20.22    4.58
  -1  15 -15   19.72    3.08
  -1  15 -15   25.98    4.64
  -1 -15 -16   92.05    7.60
   1 -16 -15  104.34    8.39
   1 -16 -14    9.38    3.28
   1  16 -14    2.86    1.49
   1  16 -13   59.81    6.87
   1 -16 -13   61.95    9.10
   1  16 -12   16.47    4.25
   1  16 -12   17.46    5.28
   1  16 -11   49.64    7.39
   1  16 -11   54.06    9.82
  -1 -16  10   19.45    5.02
   1  16 -10   33.46    8.04
   1 -16 -10   24.19    4.94
   1 -16  -9  166.55   14.76
   1  16  -9  167.49   17.20
  -1 -16   9  171.22   16.17
   1  16  -8   38.04    8.60
  -1 -16   8   47.08    9.58
   1 -16  -8   42.19    7.90
   1 -16  -7  784.55   37.36
   1  16  -7  872.12   42.10
  -1 -16   7  818.39   40.64
  -1 -16   6  484.42   29.96
   1 -16  -6  436.00   26.44
   1 -16  -6  451.67   28.70
   1  16  -6  485.09   29.73
   1 -16  -5  534.27   31.26
   1  16  -5  553.61   31.60
  -1 -16   5  506.66   31.63
   1 -16  -4  118.46   13.52
   1  16  -4  104.41   21.91
   1  16  -4  155.56   15.68
   1 -16  -4  129.06   24.31
  -1 -16   4  168.08   27.79
  -1 -16   4  176.31   17.55
   1 -16  -3  481.87   28.97
  -1 -16   3  516.53   50.34
   1  16  -3  522.35   29.75
  -1 -16   3  573.34   33.31
   1 -16  -3  560.30   51.06
   1  16  -3  568.36   53.22
  -1 -16   2  318.83   38.97
   1 -16  -2  278.94   21.36
   1  16  -2  278.63   20.45
  -1 -16   2  305.63   23.36
   1 -16  -2  316.07   37.89
  -1 -16   1  283.26   36.21
  -1 -16   1  223.35   19.69
   1 -16  -1  229.08   32.55
   1 -16  -1  223.10   19.45
  -1 -16   1  213.10   30.47
  -1 -16   0    9.76    7.01
   1 -16   0    5.50    3.44
   1 -16   0    2.51    6.05
  -1 -16   0   15.30    5.37
   1 -16   1  312.87   23.61
  -1 -16  -1  312.42   38.07
   1 -16   1  286.69   37.26
  -1 -16  -1  319.59   23.54
  -1 -16  -2   17.50    6.18
   1 -16   2   25.65   12.95
  -1 -16  -2   24.86   12.81
   1 -16   2   14.49    5.92
   1 -16   3  473.14   48.91
  -1 -16  -3  453.52   47.42
  -1  16  -3  413.46   25.70
  -1 -16  -3  476.07   28.79
   1 -16   3  478.42   30.62
   1 -16   4  179.30   18.12
   1 -16   4  152.12   27.97
  -1 -16  -4  150.00   15.54
  -1  16  -4  146.03   14.84
  -1  16  -5  648.69   34.97
   1 -16   5  741.60   39.30
  -1 -16  -5  650.53   34.47
  -1  16  -6   29.52    7.84
  -1 -16  -6   28.22    6.35
   1 -16   6   36.43    8.50
  -1  16  -7  209.37   19.66
   1 -16   7  211.03   19.66
   1 -16   8  171.58   17.54
  -1  16  -8  160.57   16.76
   1 -16   9  368.09   25.27
  -1  16  -9  356.71   25.20
   1 -16  10   26.44    6.66
  -1  16 -10   19.19    6.62
  -1  16 -11  341.50   23.67
   1 -16  11  323.46   21.02
  -1  16 -11  370.05   19.00
  -1  16 -12   11.97    5.36
  -1  16 -12   14.08    3.31
  -1 -16 -13  313.66   20.83
  -1  16 -13  283.10   18.74
  -1 -16 -14  103.67   10.51
  -1  16 -14   80.75    8.66
  -1 -16 -15  229.13   13.46
   1 -17 -14   51.33    6.01
   1 -17 -13   36.34    6.38
   1  17 -13   32.92    4.45
   1 -17 -12   70.43    9.72
   1  17 -12   70.78    7.70
   1  17 -11  113.24   10.39
   1  17 -11   94.55   11.69
   1  17 -10  265.47   20.57
  -1 -17  10  257.72   17.77
  -1 -17   9   26.64    5.93
   1  17  -9   40.86    8.82
   1  17  -8  367.30   25.56
  -1 -17   8  373.52   25.12
   1  17  -7   10.64    5.28
  -1 -17   7   11.14    4.16
  -1 -17   6  564.72   33.35
   1  17  -6  598.84   33.48
   1  17  -5   74.93   10.71
   1 -17  -5   52.05    9.19
  -1 -17   5   64.49   10.21
   1 -17  -4   53.92    9.11
  -1 -17   4   64.50   11.11
   1  17  -4   63.45   10.18
   1 -17  -3  303.71   22.56
  -1 -17   3  365.09   26.54
  -1 -17   2  178.89   18.37
   1 -17  -2  173.39   16.68
   1 -17  -1  497.32   30.42
  -1 -17   1  543.83   32.64
  -1 -17   0  360.58   25.94
   1 -17   0  355.42   25.37
  -1 -17  -1  285.29   22.61
   1 -17   1  266.71   22.46
  -1 -17  -2  133.15   15.37
   1 -17   2  148.37   16.80
  -1 -17  -3  188.94   18.12
  -1  17  -3  174.51   15.86
   1 -17   3  200.43   19.41
  -1 -17  -4  162.20   15.94
  -1  17  -4  142.49   14.53
   1 -17   4  149.42   16.66
  -1 -17  -5   32.36    6.56
   1 -17   5   35.61    8.52
  -1  17  -5   21.03    5.96
  -1 -17  -6  141.98   14.63
  -1  17  -6  155.51   16.03
   1 -17   6  170.12   17.93
   1 -17   7   60.15   10.37
  -1  17  -7   56.09    9.46
  -1  17  -8  556.59   32.28
   1 -17   8  630.67   34.29
   1 -17   9  111.11   12.75
  -1  17  -9  122.84   14.10
  -1  17 -10  347.15   23.69
   1 -17  10  383.07   23.90
   1 -17  11   47.33    7.09
  -1  17 -11   49.62    6.16
  -1  17 -11   49.30    8.64
  -1  17 -12   10.01    3.66
  -1  17 -12   21.85    3.39
  -1 -17 -13   10.48    4.60
  -1  17 -13    0.65    2.31
  -1 -17 -14    1.51    2.04
   1  18 -13    0.06    0.98
   1 -18 -13    2.69    2.59
   1 -18 -12   33.42    6.02
   1  18 -12   48.11    5.51
   1  18 -11   35.86    5.71
  -1 -18  10    9.85    3.59
  -1 -18   9  117.77   12.14
   1  18  -8  106.64   13.33
  -1 -18   8   81.77   11.19
   1  18  -7   22.91    6.60
  -1 -18   7   22.44    7.00
   1  18  -6  183.03   17.18
  -1 -18   6  174.64   17.79
  -1 -18   5   30.04    8.97
  -1 -18   4  608.41   34.84
   1 -18  -4  513.02   29.18
  -1 -18   3   73.24   11.41
   1 -18  -3   55.64    9.54
  -1 -18   2  349.36   26.01
   1 -18  -2  322.38   23.65
  -1 -18   1   65.30   11.26
   1 -18  -1   40.59    8.11
  -1 -18   0  411.82   27.83
   1 -18   0  339.27   25.42
   1 -18   1    4.29    3.89
  -1 -18  -1    3.69    5.11
   1 -18   2  429.54   29.04
  -1 -18  -2  416.70   27.60
  -1 -18  -3   20.98    6.10
  -1  18  -3   15.16    4.09
   1 -18   3   31.38    8.35
   1 -18   4  553.30   33.08
  -1  18  -4  498.00   28.40
  -1 -18  -4  478.65   29.29
   1 -18   5    3.25    4.58
  -1  18  -5    4.68    3.64
  -1 -18  -5    2.71    3.10
  -1 -18  -6  687.21   33.53
  -1  18  -6  651.13   34.35
   1 -18   6  738.35   38.46
  -1  18  -7    6.31    4.78
   1 -18   7    8.71    5.41
   1 -18   8  318.31   23.01
  -1  18  -8  335.98   23.04
   1 -18   9    6.57    3.95
  -1  18  -9    4.60    3.89
  -1  18 -10  232.47   17.67
   1 -18  10  192.58   15.37
  -1  18 -11    9.90    2.82
   1 -18  11   12.47    3.47
  -1  18 -11    5.52    3.32
  -1  18 -12  166.47   12.92
  -1 -18 -12  155.37   13.25
  -1 -18 -13    2.47    1.97
   1 -19 -12   23.77    4.45
   1  19 -12   26.39    3.36
   1  19 -11  351.53   16.56
   1  19 -10   13.65    3.37
  -1 -19   9  313.60   19.31
  -1 -19   8   22.30    5.82
  -1 -19   7  211.75   17.89
  -1 -19   6  116.31   13.63
  -1 -19   5  215.04   19.47
   1 -19  -4  209.93   17.18
  -1 -19   4  242.31   21.10
   1 -19  -3  143.95   14.88
  -1 -19   3  150.98   16.51
  -1 -19   2  132.23   15.34
   1 -19  -2  106.35   13.03
  -1 -19   1  265.73   21.94
   1 -19  -1  236.85   20.43
   1 -19   0    8.43    5.22
  -1 -19   0    5.25    4.51
  -1 -19  -1  462.54   29.11
   1 -19   1  442.11   29.00
  -1 -19  -2   11.41    4.99
   1 -19   2   10.24    6.11
  -1 -19  -3   39.82    8.24
   1 -19   3   46.14    9.03
  -1  19  -4  471.04   26.32
  -1 -19  -4  469.41   28.12
   1 -19   4  509.56   31.34
  -1 -19  -5  170.85   15.44
  -1  19  -5  186.29   15.81
   1 -19   5  187.60   18.25
   1 -19   6  107.78   13.76
  -1 -19  -6   97.36   10.98
  -1  19  -6  115.48   12.63
  -1  19  -7  386.18   23.80
   1 -19   7  391.95   25.53
   1 -19   8   30.85    6.63
  -1  19  -8   26.94    6.15
   1 -19   9  392.54   22.96
  -1  19  -9  419.73   23.77
  -1  19 -10    8.22    2.56
  -1  19 -10   12.99    4.14
   1 -19  10    7.70    2.75
  -1  19 -11  161.52    8.83
  -1 -19 -12    7.06    3.10
   1 -20 -11  133.28   10.26
   1  20 -11   88.54    6.47
   1  20 -10   33.25    4.71
  -1 -20   9   84.22    8.55
  -1 -20   8   24.34    5.74
  -1 -20   7  207.31   16.84
  -1 -20   6   39.02    8.00
  -1 -20   5   76.45   11.15
   1 -20  -4   74.31    9.22
  -1 -20   4   75.01   11.53
   1 -20  -3  202.74   16.69
  -1 -20   3  262.57   21.15
  -1 -20   2    7.23    4.79
   1 -20  -2    4.27    2.78
  -1 -20   1  491.13   30.05
   1 -20  -1  477.32   28.34
   1 -20   0   10.74    5.30
  -1 -20   0    7.73    4.47
  -1 -20  -1  429.38   27.23
   1 -20   1  411.02   27.01
  -1 -20  -2  108.15   13.03
   1 -20   2  127.64   14.51
  -1 -20  -3  141.94   14.62
   1 -20   3  160.05   16.42
  -1 -20  -4   68.61    9.55
   1 -20   4   75.29   11.44
   1 -20   5  438.59   27.04
  -1 -20  -5  387.53   22.78
   1 -20   6   45.03    7.90
   1 -20   7  468.02   26.40
   1 -20   8   32.59    6.78
   1 -20   9  286.11   17.44
   1 -20  10    0.47    1.70
  -1  20 -10   -0.96    1.14
  -1 -20 -11   99.80    9.02
   1  21 -10  205.25    9.89
   1 -21 -10  193.10   11.27
   1  21  -9   -0.61    2.05
  -1 -21   8  103.38    9.39
  -1 -21   7   11.47    4.13
  -1 -21   6  234.23   17.26
  -1 -21   5   23.97    6.15
   1 -21  -4  209.17   14.65
  -1 -21   4  242.35   18.98
   1 -21  -3    2.86    2.61
  -1 -21   3   -2.09    4.31
  -1 -21   2  231.69   19.31
   1 -21  -2  196.24   16.08
   1 -21  -1   44.19    8.35
  -1 -21   1   22.74    6.84
  -1 -21   0  163.88   15.85
   1 -21   0  165.44   15.52
   1 -21   1   26.29    7.29
  -1 -21  -1   18.81    6.88
  -1 -21  -2  151.68   14.63
   1 -21   2  161.35   15.47
   1 -21   3   39.59    8.26
  -1 -21  -3   39.18    7.01
  -1 -21  -4  261.54   17.91
   1 -21   4  323.02   22.05
   1 -21   5   67.39    9.84
  -1 -21  -5   68.03    8.10
   1 -21   6  210.41   16.38
   1 -21   7    9.48    3.45
   1 -21   8   58.81    7.64
  -1  21  -9    4.31    1.42
   1 -21   9    1.05    1.86
  -1 -21 -10  100.47    8.44
   1  22  -8   74.57    6.19
  -1 -22   7   45.79    6.02
  -1 -22   6   15.09    4.39
  -1 -22   5   40.62    6.74
  -1 -22   4   13.69    5.26
   1 -22  -3   24.51    4.46
  -1 -22   3   22.28    5.94
   1 -22  -2  178.21   13.80
  -1 -22   2  216.19   16.84
  -1 -22   1   35.07    6.97
   1 -22  -1   34.31    6.23
   1 -22   0  357.01   21.60
  -1 -22   0  399.89   23.30
   1 -22   1   68.06    9.11
  -1 -22  -1   78.32    9.85
  -1 -22  -2  334.23   20.38
   1 -22   2  362.77   21.84
  -1 -22  -3   51.27    7.41
   1 -22   3   48.98    7.71
  -1 -22  -4  135.21   11.01
   1 -22   4  153.32   13.73
   1 -22   5   39.56    7.18
   1 -22   6  226.69   15.33
   1 -22   7   36.05    5.49
   1 -22   8  228.40   12.48
  -1 -23   6   39.51    5.08
  -1 -23   5  179.37   12.31
  -1 -23   4   26.21    5.00
  -1 -23   3  136.73   11.72
   1 -23  -2   63.99    6.63
  -1 -23   2   71.73    8.50
   1 -23  -1   73.26    7.76
  -1 -23   1   77.47    8.99
  -1 -23   0   19.30    5.21
   1 -23   0   10.78    3.57
   1 -23   1   70.17    8.20
  -1 -23  -1   67.15    8.03
  -1 -23  -2   37.05    5.69
   1 -23   2   37.75    6.18
  -1 -23  -3  141.30   10.37
   1 -23   3  162.10   12.33
   1 -23   4   15.29    4.63
   1 -23   5  367.27   18.41
   1 -23   6    2.34    1.93
  -1 -24   3   47.66    5.48
  -1 -24   2  119.39    9.07
  -1 -24   1   92.04    8.01
  -1 -24   0  150.16   10.16
  -1 -24  -1   93.41    7.50
   1 -24   1  103.70    7.87
   1 -24   2  109.84    8.26
   1 -24   3   35.70    4.63
   2   0 -20  104.59    7.42
   2   0 -19   -1.93    2.48
   2   0 -19   -0.99    1.30
   2   0 -18   11.60    3.47
   2   0 -18    7.61    3.74
   2   0 -17   -2.80    3.68
   2   0 -17   -0.73    2.05
   2   0 -17    1.57    2.15
   2   0 -17    2.11    2.39
   2   0 -16  171.21   13.88
   2   0 -16  165.41   15.48
   2   0 -16  182.66   14.37
   2   0 -16  185.98   18.63
   2   0 -16  182.94   15.08
   2   0 -16  163.99   13.51
   2   0 -15    2.70    2.11
   2   0 -15    0.60    2.83
   2   0 -15    0.76    2.42
   2   0 -15    2.52    4.36
   2   0 -15   -0.05    2.66
   2   0 -15   -0.97    2.88
   2   0 -14  250.78   17.70
   2   0 -14  266.07   18.47
   2   0 -14  213.29   27.44
   2   0 -14  268.38   22.38
   2   0 -14  259.76   19.80
   2   0 -14  269.78   18.58
   2   0 -14  253.31   18.20
   2   0 -13    6.33    3.69
   2   0 -13    0.35    2.43
   2   0 -13    1.16    2.98
   2   0 -13    0.64    2.91
   2   0 -13    2.15    2.48
   2   0 -13    0.72    2.09
   2   0 -13   -0.14    2.29
   2   0 -13   -3.20    3.94
   2   0 -13   -1.48    2.85
   2   0 -12  156.06   13.61
   2   0 -12  143.63   12.13
   2   0 -12  150.79   21.13
   2   0 -12  149.06   13.71
   2   0 -12  147.41   12.51
   2   0 -12  147.24   15.05
   2   0 -12  138.42   12.82
   2   0 -12  159.55   14.72
   2   0 -12  149.25   12.82
   2   0 -12  129.77   15.77
   2   0 -11  -16.24    6.80
   2   0 -10   13.70    5.70
   2   0  -9    1.12    3.43
   2   0  -8  110.44   14.26
   2   0  -8  103.42   12.83
   2   0  -8  126.64   17.88
   2   0  -7   -2.44    3.39
   2   0  -7    1.56    5.24
   2   0  -7    1.46    4.06
   2   0  -6  335.22   22.18
   2   0  -6  340.47   21.80
   2   0  -6  371.50   26.75
   2   0  -5   -1.97    2.52
   2   0  -5    1.34    2.53
   2   0  -5    0.03    3.34
   2   0  -4 1093.86   41.81
   2   0  -4 1132.10   44.72
   2   0  -3   -0.31    2.75
   2   0  -3   -0.64    2.29
   2   0  -3    1.12    1.02
  -2   0   3    0.34    0.66
   2   0  -2 1054.33   37.40
   2   0  -2 1081.00   36.69
   2   0  -1   -0.74    2.15
   2   0   0 8094.55  212.16
   2   0   0 8257.32  210.04
   2   0   1   -0.59    2.00
   2   0   1    2.23    2.59
   2   0   1    0.27    2.54
   2   0   2  281.19   18.45
   2   0   2  240.18   12.57
  -2   0  -2  255.98   17.57
  -2   0  -3    0.88    3.96
   2   0   3    3.17    3.15
   2   0   4  309.48   20.84
  -2   0  -4  308.22   21.63
  -2   0  -5   -1.52    3.84
   2   0   5   -0.44    2.58
   2   0   6  349.39   22.02
  -2   0  -6  357.96   24.99
  -2   0  -6  358.15   25.34
   2   0   7   -0.25    2.96
  -2   0  -7   -2.99    5.35
  -2   0  -7    3.77    3.73
  -2   0  -8   19.95    6.18
  -2   0  -8   27.92    7.85
  -2   0  -9    8.20    6.53
  -2   0 -10    4.15    3.54
  -2   0 -11   -9.56    5.06
  -2   0 -12    3.56    4.24
  -2   0 -12    3.33    1.84
  -2   0 -12    5.93    3.15
  -2   0 -13    0.73    3.21
  -2   0 -14   70.14   11.25
  -2   0 -15   -3.08    4.78
  -2   0 -16   66.19    8.26
  -2   0 -16   69.20   10.28
  -2   0 -16   49.55    8.34
  -2   0 -17   -3.03    2.09
  -2   0 -17    0.37    3.11
  -2   0 -18   28.43    5.95
  -2   0 -18   27.99    4.41
  -2   0 -19   -0.03    1.92
  -2   0 -20    0.14    1.24
   2   1 -20    7.78    1.91
   2  -1 -19   46.38    5.97
   2   1 -19   42.41    5.32
   2  -1 -19   40.02    4.60
   2   1 -19   40.55    6.09
   2   1 -18    2.43    3.12
   2   1 -18    0.67    2.66
   2   1 -18    0.77    1.90
   2  -1 -18    2.35    2.38
   2  -1 -18   -1.72    2.61
   2  -1 -17    5.04    2.00
   2  -1 -17    7.24    3.43
   2   1 -17    2.93    2.91
   2   1 -17    6.15    3.10
   2   1 -17    1.03    3.25
   2  -1 -17    9.31    3.01
   2  -1 -17    9.75    4.07
   2  -1 -17    2.92    5.28
   2   1 -17    4.11    3.44
   2  -1 -16   24.56    5.38
   2  -1 -16   23.89    5.59
   2   1 -16   18.85    5.14
   2  -1 -16   24.90    5.17
   2   1 -16   17.84    4.34
   2  -1 -16   20.81    4.70
   2  -1 -16   35.13    8.94
   2   1 -16   25.29    5.26
   2   1 -16   19.16    4.51
   2   1 -16   27.28    6.62
   2  -1 -15  148.74   13.24
   2  -1 -15  152.45   13.70
   2   1 -15  152.15   13.81
   2   1 -15  175.55   18.16
   2   1 -15  178.05   14.56
   2   1 -15  170.45   14.73
   2  -1 -15  180.97   15.97
   2  -1 -15  164.50   14.35
   2  -1 -15  191.08   18.77
   2   1 -15  155.06   13.46
   2   1 -15  171.40   16.35
   2  -1 -15  157.71   13.89
   2  -1 -14    6.40    3.74
   2   1 -14    9.06    4.48
   2   1 -14   11.06    5.35
   2   1 -14   10.30    4.95
   2  -1 -14    9.12    3.86
   2  -1 -14    1.86    2.59
   2  -1 -14   10.46    5.47
   2   1 -14    2.68    3.46
   2   1 -14    8.87    3.37
   2  -1 -14    6.92    3.93
   2  -1 -14    5.39    4.19
   2  -1 -14   11.40    5.33
   2   1 -14  -10.30    5.97
   2   1 -14    4.53    2.51
   2   1 -13  549.22   30.18
   2   1 -13  496.79   26.65
   2  -1 -13  553.90   30.56
   2   1 -13  549.83   29.70
   2  -1 -13  526.14   26.25
   2   1 -13  525.82   26.90
   2   1 -13  501.73   41.80
   2  -1 -13  547.50   29.24
   2  -1 -13  527.00   28.31
   2  -1 -13  522.88   41.31
   2  -1 -13  440.56   32.37
   2  -1 -13  491.63   26.77
   2   1 -13  512.40   26.08
   2   1 -13  558.31   32.64
   2  -1 -13  562.81   27.96
   2   1 -13  521.22   26.24
   2   1 -13  523.52   27.91
   2  -1 -13  612.09   34.02
   2  -1 -13  501.14   26.06
   2  -1 -12   12.19    5.83
   2  -1 -12    3.97    2.90
   2  -1 -12   11.98    6.30
   2   1 -12    3.43    2.49
   2  -1 -12    9.07    4.30
   2  -1 -12   10.46    3.49
   2   1 -12    6.16    4.57
   2   1 -12    4.41    6.38
   2  -1 -12   13.41    5.91
   2   1 -12    7.81    3.21
   2   1 -12    2.39    3.10
   2  -1 -12    3.82    4.94
   2   1 -12   15.53    4.12
   2  -1 -12    3.77    3.34
   2   1 -12   10.30    3.97
   2  -1 -12    8.29    4.00
   2   1 -12   10.55    4.32
   2  -1 -12    5.93    2.33
   2  -1 -11  106.73   16.84
   2   1 -11  103.41   17.42
   2   1 -10  524.56   37.02
   2  -1 -10  516.09   35.89
   2   1  -9  250.54   22.95
   2  -1  -9  261.11   27.28
   2  -1  -9  245.30   22.24
   2   1  -9  210.35   19.04
   2  -1  -8  531.02   31.57
   2   1  -8  466.61   29.15
   2   1  -8  581.01   33.63
   2  -1  -8  557.61   38.31
   2   1  -7 1209.89   55.54
   2  -1  -7 1180.96   47.76
   2  -1  -7 1221.82   56.28
   2   1  -7 1184.35   48.66
   2   1  -7 1101.76   46.29
   2  -1  -6  979.67   43.72
   2   1  -6 1059.61   44.11
   2  -1  -6 1163.23   51.82
   2   1  -6 1114.32   44.84
   2   1  -6 1164.08   50.69
   2  -1  -6 1131.03   44.19
   2   1  -5 1743.19   64.02
   2   1  -5 1821.52   59.71
   2   1  -5 1723.51   59.64
   2  -1  -5 1870.67   66.66
   2  -1  -5 1712.07   60.94
   2  -1  -5 1819.17   59.23
   2  -1  -4 1883.17   63.40
   2   1  -4 1973.31   62.52
   2   1  -4 1970.68   65.11
   2  -1  -4 1954.29   60.75
   2  -1  -3 6031.33  148.76
   2   1  -3 6370.71  153.87
   2  -1  -3 5954.13  155.42
   2   1  -3 6185.94  154.40
   2   1  -2   55.87    6.11
   2   1  -2   50.73    6.38
   2  -1  -2   48.03    6.49
  -2  -1   2   48.56    4.18
   2  -1  -2   50.12    5.97
   2  -1  -1  154.14   11.63
  -2  -1   1  169.20   10.06
   2   1  -1  164.83   10.30
   2   1  -1  177.40   10.09
  -2  -1   0  654.49   25.94
   2  -1   0  603.76   27.42
   2   1   0  708.03   25.27
   2  -1   0  618.49   26.48
   2   1   0  709.86   28.58
   2  -1   1   39.89    7.03
   2   1   1   45.28    5.15
   2   1   1   48.66    7.16
   2   1   2  520.68   24.49
  -2  -1  -2  473.01   23.99
   2  -1   2  476.50   25.03
   2   1   2  460.73   18.05
   2   1   3 7256.66  181.02
   2  -1   3 7734.99  197.74
  -2  -1  -3 7826.42  197.44
  -2  -1  -4  722.71   34.63
   2  -1   4  692.00   34.02
   2   1   4  682.91   31.44
   2   1   5 3587.98  103.00
  -2  -1  -5 3669.28  109.03
  -2   1  -5 3481.61  109.86
  -2  -1  -5 3696.03  109.46
  -2   1  -6  159.10   16.58
  -2  -1  -6  194.74   19.39
  -2  -1  -6  185.49   17.98
  -2   1  -6  155.93   16.96
  -2   1  -7  525.61   32.36
   2  -1   7  604.32   31.93
  -2  -1  -7  599.78   34.81
  -2  -1  -7  585.06   35.50
  -2   1  -7  550.04   34.06
  -2  -1  -8   12.93    5.07
  -2   1  -8   13.61    6.98
  -2   1  -8   10.69    4.06
  -2  -1  -9   27.09    7.71
  -2   1  -9   26.09    6.88
  -2   1  -9   24.04    6.62
  -2   1 -10  693.26   42.08
  -2  -1 -10  671.35   44.03
  -2  -1 -11  731.07   47.91
  -2  -1 -11  776.94   43.59
  -2   1 -12  252.90   26.18
  -2   1 -12  216.73   19.99
  -2  -1 -12  250.88   18.66
  -2  -1 -12  240.19   17.42
  -2   1 -12  216.52   16.47
  -2  -1 -12  291.92   23.05
  -2  -1 -13 1000.81   47.07
  -2   1 -13  721.06   40.28
  -2  -1 -13  816.05   37.06
  -2  -1 -13  727.17   40.07
  -2   1 -13  805.46   51.87
  -2  -1 -13  911.66   40.20
  -2   1 -14  292.96   23.57
  -2  -1 -14  275.25   22.65
  -2   1 -15  134.79   15.05
  -2  -1 -15  134.99   15.05
  -2  -1 -15  145.98   12.33
  -2   1 -16   75.71    8.88
  -2  -1 -16   79.68    8.64
  -2  -1 -16   86.76   11.00
  -2   1 -16   86.50   11.43
  -2   1 -17   57.55    7.33
  -2  -1 -17   60.56    8.90
  -2   1 -17   62.81    9.50
  -2   1 -18   59.75    8.19
  -2   1 -18   49.59    5.96
  -2  -1 -18   58.58    7.90
  -2   1 -19   52.99    6.61
  -2  -1 -19   47.23    6.01
  -2  -1 -20   16.54    2.73
  -2   1 -20   17.82    3.03
   2   2 -20   39.96    4.69
   2   2 -19   54.89    6.19
   2   2 -19   72.45    8.04
   2  -2 -19   60.81    6.44
   2  -2 -18   15.10    3.27
   2   2 -18   20.35    5.20
   2   2 -18   23.12    4.75
   2  -2 -18   19.60    5.17
   2   2 -18   16.22    3.66
   2   2 -17   79.00   10.35
   2   2 -17   68.28    7.92
   2  -2 -17   72.92   10.92
   2  -2 -17   85.33    9.02
   2  -2 -17   63.00    8.46
   2   2 -17   69.68    8.44
   2   2 -17   74.87    9.17
   2   2 -16  142.41   12.44
   2  -2 -16  115.40   10.84
   2  -2 -16  110.19   10.78
   2  -2 -16  141.04   16.22
   2  -2 -16  109.98   11.99
   2   2 -16  121.82   12.36
   2   2 -16  118.33   13.45
   2  -2 -16  110.91   10.87
   2   2 -16  113.74   11.27
   2   2 -16  102.86   10.01
   2   2 -15  193.05   17.42
   2   2 -15  162.97   14.53
   2   2 -15  191.56   19.08
   2  -2 -15  186.15   18.43
   2  -2 -15  159.06   14.04
   2  -2 -15  170.54   14.62
   2  -2 -15  154.18   13.37
   2   2 -15  170.01   13.59
   2   2 -15  156.24   13.66
   2   2 -15  170.65   14.58
   2  -2 -15  164.24   15.10
   2  -2 -15  153.28   13.46
   2   2 -14  113.31   12.07
   2  -2 -14  120.72   11.80
   2   2 -14  139.49   12.89
   2  -2 -14  142.96   13.89
   2   2 -14  120.94   11.48
   2  -2 -14  137.82   13.32
   2  -2 -14  118.21   12.20
   2  -2 -14  134.65   15.81
   2   2 -14  132.61   14.50
   2  -2 -14  140.81   15.10
   2   2 -14  148.30   16.81
   2   2 -14  145.44   13.62
   2  -2 -14  114.13   11.64
   2  -2 -13  118.39   14.34
   2  -2 -13  114.70   11.94
   2   2 -13  116.31   12.84
   2   2 -13  100.31   11.01
   2  -2 -13  114.94   12.61
   2  -2 -13   99.43   11.05
   2   2 -13  103.72   10.61
   2   2 -13   84.33   16.01
   2  -2 -13  110.18   13.06
   2   2 -13  103.00   11.31
   2  -2 -13   78.66   13.16
   2   2 -13  123.02   14.77
   2  -2 -13   94.00   10.29
   2  -2 -13  106.07   10.79
   2  -2 -13  101.21   11.49
   2   2 -13  116.64   11.90
   2   2 -12   29.27    5.59
   2  -2 -12   29.32    6.06
   2   2 -12   33.05    6.41
   2  -2 -12   29.56    5.49
   2   2 -12   35.93    7.13
   2  -2 -12   25.33    5.54
   2  -2 -12   23.41    6.32
   2  -2 -12   26.84    5.33
   2  -2 -12   28.24    5.95
   2  -2 -12   36.36   10.73
   2   2 -12   34.73    7.26
   2  -2 -12   29.74    6.92
   2   2 -12   22.05    5.62
   2   2 -12   28.04    5.76
   2  -2 -12   20.71    6.45
   2   2 -12   53.73   13.98
   2   2 -12   33.03    7.07
   2   2 -11   78.11   15.60
   2  -2 -11   55.02   11.59
   2   2 -10   33.12   10.31
   2  -2 -10   30.23    8.24
   2  -2  -9    3.10    3.35
   2  -2  -9   18.68    6.88
   2   2  -9   14.95    6.86
   2   2  -9    8.69    2.85
   2   2  -8  236.78   20.00
   2  -2  -8  267.89   21.92
   2  -2  -8  259.45   26.92
   2   2  -8  265.80   23.02
   2   2  -7  653.29   35.07
   2  -2  -7  688.14   34.64
   2   2  -7  693.60   34.69
   2  -2  -7  715.23   42.34
   2   2  -6   17.05    4.19
   2   2  -6   26.43    6.31
   2  -2  -6   28.58    6.61
   2  -2  -6   27.40    7.23
   2  -2  -5  897.13   36.07
   2   2  -5  847.19   35.81
   2  -2  -5  875.28   41.86
   2   2  -5  791.17   35.48
   2   2  -5  820.35   38.75
   2  -2  -4   62.50    9.29
   2  -2  -4   69.11    8.57
   2   2  -4   54.51    8.64
   2   2  -4   66.32    8.08
   2   2  -4   57.39    8.26
   2  -2  -4   48.37    5.38
   2  -2  -4   64.92    6.32
   2   2  -3    4.00    2.60
   2  -2  -3    8.40    2.44
   2   2  -3    3.02    2.37
   2  -2  -3    3.49    3.37
   2   2  -2  610.15   23.64
   2   2  -2  553.44   24.20
   2  -2  -2  554.87   24.78
   2   2  -1  857.35   26.81
   2   2  -1  897.27   32.57
   2  -2  -1  864.07   33.67
   2   2  -1  830.96   28.52
   2  -2   0 1657.26   55.31
   2   2   0 1783.17   54.17
   2   2   0 1658.27   41.75
   2   2   0 1641.43   50.33
  -2  -2  -1  747.80   30.04
   2  -2   1  701.91   31.86
   2   2   1  686.64   25.72
  -2  -2  -2  342.27   19.80
   2  -2   2  296.24   20.08
   2   2   2  294.05   14.05
   2   2   3    7.17    1.85
   2  -2   3    4.41    3.47
  -2  -2  -3    1.57    3.62
   2  -2   4  261.00   19.83
  -2  -2  -4  273.52   19.69
   2   2   4  246.71    9.61
  -2  -2  -4  275.39   20.14
  -2  -2  -5   65.92   11.11
   2  -2   5   59.57   10.76
  -2   2  -6   -2.77    5.01
  -2  -2  -6    5.96    5.46
   2  -2   6    4.05    3.72
  -2   2  -7   35.30    9.17
  -2   2  -7   28.78    7.39
  -2  -2  -7   27.67    9.76
  -2  -2  -8  897.73   48.63
   2  -2   8  936.71   43.71
  -2   2  -8  870.10   46.25
  -2   2  -8  901.77   44.08
  -2  -2  -9  179.79   21.35
  -2   2  -9  184.52   19.76
  -2   2  -9  163.41   17.56
  -2  -2 -10  158.51   16.63
  -2  -2 -10  121.82   18.16
  -2  -2 -11   14.87    6.84
  -2  -2 -12  316.62   24.29
  -2  -2 -12  248.14   28.94
  -2  -2 -12  274.32   19.58
  -2  -2 -12  273.41   19.01
  -2   2 -12  250.08   21.71
  -2  -2 -13   96.18   14.21
  -2  -2 -13   95.73   11.67
  -2  -2 -13  105.22   11.73
  -2   2 -13   77.55   15.09
  -2   2 -13   65.37   10.65
  -2  -2 -14  295.16   23.39
  -2   2 -14  294.78   24.17
  -2  -2 -14  345.61   23.53
  -2   2 -15  150.40   15.44
  -2   2 -15  128.17   15.05
  -2  -2 -15  121.73   14.08
  -2  -2 -15  138.33   13.98
  -2  -2 -16    7.66    2.93
  -2   2 -16   13.99    4.86
  -2   2 -17   15.23    5.70
  -2  -2 -17   13.03    4.17
  -2   2 -17   18.47    4.67
  -2   2 -18   13.05    4.44
  -2   2 -18   15.82    3.91
  -2  -2 -18   17.33    4.11
  -2   2 -19    1.55    1.47
  -2   2 -19    2.83    2.71
  -2  -2 -19   -3.24    2.05
  -2   2 -20   10.16    2.54
   2   3 -20   33.82    4.47
   2   3 -19   -1.96    3.00
   2   3 -19   -0.46    1.79
   2  -3 -19    2.14    1.71
   2   3 -18   54.75    6.58
   2  -3 -18   63.55    7.62
   2   3 -18   56.53    7.10
   2   3 -18   58.78    8.52
   2  -3 -17   40.88    6.04
   2   3 -17   51.32    6.97
   2  -3 -17   53.89    9.43
   2   3 -17   48.45    7.51
   2   3 -17   53.67    8.76
   2  -3 -17   47.99    7.22
   2   3 -17   45.86    6.83
   2   3 -16   91.65   10.18
   2   3 -16   98.25   10.34
   2   3 -16  107.95   12.75
   2   3 -16  114.01   12.06
   2  -3 -16   97.90   13.31
   2  -3 -16   92.15    9.69
   2  -3 -16  102.76   11.35
   2  -3 -15    8.79    3.31
   2   3 -15   -0.27    3.06
   2  -3 -15    6.87    3.08
   2  -3 -15    3.29    2.20
   2  -3 -15    7.67    6.18
   2   3 -15    6.79    3.77
   2   3 -15    3.19    2.23
   2  -3 -15    5.71    3.35
   2   3 -15    6.07    3.65
   2   3 -15    5.16    4.45
   2  -3 -15   -1.60    3.34
   2  -3 -14  490.68   29.40
   2  -3 -14  462.05   24.47
   2  -3 -14  444.73   24.15
   2   3 -14  474.77   26.55
   2   3 -14  520.28   32.28
   2  -3 -14  524.78   31.98
   2  -3 -14  463.72   25.77
   2  -3 -14  508.89   27.25
   2  -3 -14  420.07   31.72
   2  -3 -14  466.54   26.28
   2   3 -14  462.77   25.78
   2   3 -14  472.67   24.07
   2   3 -14  499.54   29.16
   2  -3 -13   33.15    7.20
   2  -3 -13   19.19    5.01
   2  -3 -13   14.44    6.64
   2   3 -13   20.22    6.69
   2  -3 -13   22.69    4.72
   2  -3 -13   32.98    8.26
   2   3 -13   33.57   10.71
   2   3 -13   27.09    5.70
   2   3 -13   30.46    7.22
   2   3 -13   21.44    4.81
   2  -3 -13   28.97    7.13
   2   3 -13   20.86    5.42
   2  -3 -13   20.20    4.97
   2  -3 -13   28.10    5.73
   2  -3 -13   17.65    4.27
   2   3 -12  305.35   19.47
   2  -3 -12  349.67   21.44
   2  -3 -12  283.19   24.32
   2   3 -12  294.10   19.28
   2   3 -12  341.01   20.57
   2  -3 -12  311.38   18.62
   2   3 -12  303.46   31.87
   2   3 -12  351.29   22.61
   2  -3 -12  366.01   22.81
   2  -3 -12  306.44   20.11
   2  -3 -12  307.55   18.89
   2   3 -12  307.14   18.49
   2   3 -12  359.06   24.62
   2  -3 -12  360.85   23.19
   2  -3 -12  318.33   19.96
   2   3 -11  358.38   33.04
   2  -3 -11  348.75   29.99
   2  -3 -10  231.35   22.58
   2   3 -10  246.88   26.04
   2  -3 -10  237.10   29.44
   2  -3  -9  425.78   36.64
   2   3  -9  440.41   32.70
   2  -3  -9  446.38   30.45
   2   3  -9  412.83   28.58
   2   3  -8  327.97   25.87
   2  -3  -8  294.09   23.18
   2   3  -8  276.80   21.96
   2  -3  -8  301.67   29.18
   2   3  -7  247.22   20.23
   2  -3  -7  280.99   21.02
   2   3  -7  274.66   22.24
   2  -3  -7  310.33   27.29
   2  -3  -6  461.55   26.24
   2   3  -6  399.08   25.59
   2   3  -6  432.10   26.61
   2  -3  -6  422.02   31.01
   2   3  -5   15.98    4.77
   2   3  -5   22.31    6.14
   2  -3  -5   10.31    4.46
   2  -3  -5   17.74    3.12
   2  -3  -5   14.30    2.80
   2   3  -4 2997.91   85.52
   2  -3  -4 3301.80   96.38
   2   3  -4 3109.06   89.16
   2  -3  -3 2507.90   74.12
   2   3  -3 2620.88   74.41
   2   3  -3 2628.67   78.29
   2  -3  -2 3324.75   92.56
   2   3  -2 3217.02   87.44
   2  -3  -1 1325.97   47.55
   2   3  -1 1379.70   41.07
   2   3  -1 1437.87   47.45
   2   3   0  636.95   28.73
   2  -3   0  692.17   31.32
   2   3   0  700.20   27.45
   2   3   1  187.50   15.32
   2   3   1  160.33   11.43
   2  -3   1  194.77   16.55
   2   3   2 7454.90  182.04
   2  -3   2 7131.60  194.40
   2   3   2 7655.56  190.76
   2   3   3  868.01   30.03
  -2  -3  -3  961.47   41.42
   2  -3   3  987.89   43.03
   2   3   3 1037.35   39.60
  -2  -3  -4 1503.48   56.11
   2   3   4 1496.51   50.95
   2  -3   4 1409.43   56.09
  -2  -3  -5  380.79   26.26
   2   3   5  370.40   22.32
   2  -3   5  377.76   25.96
   2   3   6 1171.21   45.78
   2  -3   6 1162.58   51.83
  -2  -3  -6 1210.77   53.94
  -2  -3  -7  350.87   27.86
   2   3   7  316.01   20.56
  -2   3  -7  305.52   25.69
  -2   3  -7  313.18   22.46
   2  -3   7  334.79   25.38
  -2  -3  -8  780.98   45.13
  -2   3  -8  679.60   40.49
  -2   3  -8  704.02   36.98
  -2  -3  -8  662.40   30.99
  -2   3  -9  434.88   31.97
  -2  -3  -9  456.53   35.50
  -2  -3 -10  451.12   37.31
  -2  -3 -11  185.08   24.62
  -2   3 -12  482.89   31.17
  -2  -3 -12  526.13   44.15
  -2  -3 -12  568.91   29.07
  -2  -3 -12  503.57   27.97
  -2   3 -13   62.18   13.99
  -2  -3 -13   68.20   12.35
  -2  -3 -13   42.54    7.48
  -2  -3 -13   49.99    8.14
  -2   3 -13   39.80    8.89
  -2  -3 -14  118.87   14.57
  -2   3 -14  133.32   15.99
  -2  -3 -14  154.92   14.98
  -2   3 -15   39.70    8.08
  -2  -3 -15   33.42    6.81
  -2  -3 -15   36.70    9.41
  -2  -3 -16   88.33   10.58
  -2   3 -16   96.89   12.24
  -2  -3 -17   24.84    5.47
  -2   3 -17   15.98    5.82
  -2   3 -17   17.41    4.17
  -2   3 -18  192.49   14.63
  -2   3 -18  186.12   12.62
  -2  -3 -18  188.28   13.15
  -2  -3 -19   58.31    5.96
  -2   3 -19   79.02    7.90
  -2   3 -19   66.89    6.01
  -2   3 -20  116.95    7.70
   2   4 -19    5.89    2.61
   2   4 -19    3.68    1.83
   2   4 -19    4.98    2.13
   2  -4 -18   62.76    6.92
   2   4 -18   54.12    6.61
   2   4 -18   64.27    8.71
   2   4 -18   63.48    7.76
   2   4 -17   73.92    9.21
   2   4 -17   76.52    8.22
   2   4 -17   74.77   10.33
   2  -4 -17   81.84    9.16
   2  -4 -17   74.17   10.88
   2   4 -17   79.93    8.91
   2  -4 -16  164.87   16.80
   2   4 -16  151.88   13.20
   2   4 -16  146.93   15.08
   2   4 -16  154.47   13.06
   2   4 -16  157.60   14.18
   2  -4 -16  142.70   12.83
   2   4 -15  357.18   24.14
   2   4 -15  311.85   20.99
   2   4 -15  325.91   20.41
   2  -4 -15  309.40   19.68
   2  -4 -15  296.27   18.37
   2  -4 -15  292.33   19.70
   2  -4 -15  264.06   24.07
   2  -4 -15  335.02   21.48
   2  -4 -15  299.51   23.73
   2   4 -15  281.66   19.32
   2  -4 -14   70.79    8.89
   2  -4 -14   86.17   10.83
   2  -4 -14   76.26   13.49
   2   4 -14   82.95   11.60
   2   4 -14   63.06    9.01
   2   4 -14   79.96   10.44
   2  -4 -14   76.68    9.71
   2  -4 -14  112.70   14.20
   2  -4 -14   78.20    9.27
   2  -4 -14   95.64   12.25
   2  -4 -14   70.82    9.33
   2  -4 -13   65.64    8.23
   2  -4 -13   71.00    9.83
   2   4 -13   71.36   15.89
   2   4 -13   80.88   11.03
   2   4 -13   72.51    9.88
   2  -4 -13   81.46   10.97
   2  -4 -13   73.60    9.30
   2  -4 -13   75.82   10.82
   2   4 -13   74.75   12.12
   2  -4 -13   63.20   11.97
   2  -4 -13   66.94    8.97
   2   4 -13   64.14    8.83
   2  -4 -13   71.13    8.88
   2   4 -12   57.71    7.79
   2  -4 -12   69.34    9.29
   2   4 -12   52.90    9.44
   2   4 -12   47.70    7.33
   2  -4 -12   64.70    8.97
   2  -4 -12   53.86   10.17
   2   4 -12   58.56    9.20
   2   4 -12   55.25   13.07
   2  -4 -12   61.28    9.49
   2  -4 -12   57.17    8.32
   2   4 -12   52.72    7.69
   2  -4 -12   54.02    7.63
   2  -4 -12   48.40    6.91
   2  -4 -12   42.51    6.65
   2   4 -11   54.25   12.62
   2  -4 -10  310.35   33.07
   2   4 -10  267.60   26.88
   2  -4  -9  211.85   26.25
   2   4  -9  186.79   21.21
   2   4  -9  160.94   18.28
   2  -4  -8  140.96   20.13
   2   4  -8  133.14   16.85
   2   4  -8  110.20   14.00
   2  -4  -7   30.50    9.92
   2   4  -7   29.64    8.12
   2   4  -7   24.65    6.83
   2  -4  -6  228.34   14.29
   2   4  -6  282.90   21.27
  -2  -4   6  239.70   14.33
   2  -4  -6  294.75   24.90
   2   4  -6  304.04   21.99
   2  -4  -5   65.13   12.76
   2   4  -5   65.32    9.94
   2  -4  -5   62.01    7.56
   2   4  -5   63.50    9.28
   2   4  -4  649.91   30.22
   2  -4  -4  709.44   37.22
   2  -4  -4  683.47   29.45
   2   4  -4  711.78   33.39
   2  -4  -3  416.77   22.11
   2   4  -3  419.38   20.87
   2   4  -3  433.97   23.94
  -2  -4   3  362.71   13.31
   2   4  -2 2197.70   65.28
   2  -4  -2 2478.18   72.63
   2   4  -1  807.24   27.69
   2  -4  -1  862.09   35.47
  -2  -4   1  792.07   29.24
   2   4   0  251.59   15.82
   2  -4   0  266.60   18.40
   2   4   0  234.77   11.21
  -2  -4   0  252.33   15.51
   2   4   1   38.29    8.97
  -2  -4  -1   24.64    7.30
   2  -4   1   12.55    8.67
   2   4   1   22.04    5.83
   2   4   2  938.21   35.00
   2  -4   2  976.62   44.34
  -2  -4  -2 1111.32   43.18
   2   4   2 1081.46   41.77
   2   4   3 1294.31   42.48
   2   4   3 1420.01   49.92
  -2  -4  -3 1391.48   52.95
   2  -4   3 1419.50   55.50
   2  -4   4  676.25   36.04
   2   4   4  594.87   29.60
  -2  -4  -4  683.94   35.54
   2   4   4  602.97   23.08
   2   4   5  478.25   17.95
   2   4   5  504.61   26.66
  -2  -4  -5  499.66   31.90
   2  -4   5  525.96   32.35
   2  -4   6  381.51   27.90
  -2  -4  -6  325.03   15.67
   2   4   6  374.75   22.22
  -2  -4  -6  415.50   29.30
  -2   4  -7   13.66    4.30
   2  -4   7    8.61    4.64
   2   4   7    5.12    2.11
  -2  -4  -7   10.52    6.69
  -2   4  -8  356.28   29.13
  -2  -4  -8  371.16   31.67
   2  -4   8  375.19   28.88
  -2  -4  -9  275.31   27.60
  -2   4  -9  259.26   24.93
  -2  -4 -10   10.40    5.16
  -2  -4 -11  -12.35    7.12
  -2  -4 -12   26.75    7.17
  -2  -4 -12   27.39    6.38
  -2  -4 -12   15.81    6.47
  -2  -4 -12   22.38    5.01
  -2  -4 -13   92.53   14.01
  -2   4 -13   51.31   10.12
  -2  -4 -13   74.82   10.21
  -2  -4 -13   62.42   15.40
  -2  -4 -13   83.90   10.79
  -2   4 -13   46.07   11.99
  -2   4 -14   82.99   12.81
  -2  -4 -14  131.20   16.42
  -2  -4 -14  121.99   13.01
  -2   4 -15   28.37    7.54
  -2  -4 -15   35.58    9.01
  -2  -4 -15   30.71    6.64
  -2  -4 -16    9.88    3.45
  -2   4 -16    9.31    5.49
  -2   4 -17   30.52    5.47
  -2  -4 -17   35.50    6.04
  -2   4 -17   33.53    7.39
  -2  -4 -18  111.27    9.40
  -2   4 -18  105.61    9.34
  -2   4 -18  101.17   10.43
  -2  -4 -19    4.29    1.54
  -2   4 -19    1.71    1.51
  -2   4 -19    5.89    3.04
   2   5 -19   78.27    7.93
   2   5 -19   77.64    7.39
   2   5 -19   64.16    5.80
   2   5 -18    3.09    2.17
   2   5 -18   -0.30    3.13
   2  -5 -18    3.55    3.46
   2   5 -18    3.30    2.71
   2   5 -17   89.95    8.64
   2   5 -17  105.15   10.17
   2  -5 -17  110.94   12.87
   2   5 -17  116.10   12.64
   2   5 -17  123.16   11.80
   2  -5 -17   90.92    8.96
   2   5 -16   11.53    4.24
   2   5 -16   18.04    4.63
   2   5 -16    5.65    3.09
   2   5 -16   17.25    4.39
   2  -5 -16   13.97    5.16
   2  -5 -16    8.97    3.33
   2  -5 -15   19.52    5.76
   2   5 -15   15.23    4.15
   2  -5 -15   13.70    5.20
   2   5 -15    9.34    5.21
   2   5 -15   19.90    5.93
   2  -5 -15   20.09    7.01
   2  -5 -15   14.38    3.89
   2   5 -14   10.50    5.76
   2   5 -14   10.97    3.76
   2  -5 -14    8.06    5.58
   2  -5 -14   10.19    3.85
   2  -5 -14    6.70    3.32
   2  -5 -14   10.69    3.52
   2  -5 -14    9.05    5.56
   2  -5 -14   21.79    5.76
   2   5 -14   13.36    4.14
   2  -5 -13  429.56   23.55
   2   5 -13  426.76   24.39
   2   5 -13  408.14   40.24
   2   5 -13  440.26   26.94
   2  -5 -13  463.65   27.89
   2   5 -13  439.18   25.11
   2  -5 -13  383.16   30.04
   2  -5 -13  467.91   26.44
   2  -5 -13  505.29   28.19
   2  -5 -13  392.61   24.13
   2  -5 -12   11.26    4.84
   2  -5 -12   14.84    4.09
   2  -5 -12   24.11    4.63
   2   5 -12    6.40    4.08
   2  -5 -12   13.64    4.89
   2  -5 -12   17.31    4.92
   2  -5 -12   18.89    5.59
   2   5 -12   19.66    5.53
   2  -5 -12   18.98    5.21
   2  -5 -12   14.96    5.06
   2   5 -12   10.83    3.90
   2   5 -12   12.67    4.07
   2  -5 -11  477.83   44.14
   2  -5 -11  469.67   26.41
   2   5 -11  443.88   25.53
   2  -5 -11  515.17   29.35
   2  -5 -11  480.08   26.17
   2   5 -11  459.18   39.16
   2  -5 -11  472.46   25.30
   2  -5 -10   22.81    7.71
   2   5 -10   54.61   13.49
   2  -5  -9   73.00   16.86
   2   5  -9   39.46    9.11
   2   5  -9   78.28   15.22
   2  -5  -8    3.09    4.28
   2   5  -8   11.61    5.10
   2   5  -8    4.43    3.91
   2  -5  -7   25.10    7.29
   2   5  -7   31.83    9.15
   2  -5  -6  811.52   34.15
   2  -5  -6  871.58   47.12
   2   5  -6  790.68   39.45
   2   5  -6  827.28   41.38
   2  -5  -5  825.04   44.32
  -2  -5   5  755.04   30.52
   2  -5  -5  784.98   34.39
   2   5  -5  828.58   40.05
   2   5  -5  838.21   37.43
   2   5  -4    5.66    5.09
   2  -5  -4    7.14    4.39
   2   5  -4    2.27    3.62
   2   5  -3 1098.31   43.36
   2  -5  -3 1145.99   41.89
   2   5  -3 1034.24   36.93
   2   5  -2   25.00    5.53
  -2  -5   2   20.54    3.65
   2   5  -2   22.29    4.23
   2  -5  -2   25.16    5.54
  -2  -5   1   83.20    8.32
   2  -5  -1  101.51   12.94
   2   5  -1   63.49    6.59
   2  -5   0   18.47    5.75
  -2  -5   0   16.77    4.34
   2   5   0   11.22    2.24
   2  -5   1 1137.47   46.43
  -2  -5  -1 1053.35   41.64
  -2  -5  -2    7.67    3.88
   2  -5   2    9.20    5.24
  -2  -5  -3 1980.02   69.67
   2  -5   3 1967.44   72.55
   2   5   4  271.81   15.37
   2  -5   4  292.16   23.71
  -2  -5  -4  304.69   23.02
   2  -5   5 1094.23   51.24
  -2  -5  -5 1184.40   52.66
   2  -5   6   54.20   11.55
  -2  -5  -6   58.35   14.19
  -2  -5  -7  995.28   52.93
   2  -5   7  996.20   51.34
  -2   5  -7  921.75   40.96
   2  -5   8   89.51   14.30
  -2  -5  -8  103.70   17.34
  -2  -5  -9  636.02   45.52
  -2   5  -9  669.10   42.84
  -2  -5 -10   16.04    7.68
  -2  -5 -11  452.03   29.21
  -2   5 -11  357.65   26.17
  -2  -5 -11  396.49   38.54
  -2  -5 -11  404.38   23.17
  -2  -5 -12   88.12   10.67
  -2  -5 -12   71.81   10.01
  -2  -5 -12   67.92   15.78
  -2  -5 -12   98.27   13.65
  -2   5 -12   64.28   11.43
  -2   5 -13  221.30   21.04
  -2  -5 -13  243.26   18.72
  -2  -5 -13  300.73   24.88
  -2  -5 -13  229.94   30.66
  -2  -5 -13  261.07   19.56
  -2   5 -13  216.70   28.32
  -2  -5 -14    8.86    5.57
  -2  -5 -14    5.14    2.61
  -2   5 -14   12.43    4.63
  -2  -5 -15   53.02    7.93
  -2   5 -15   48.97    8.60
  -2  -5 -15   64.42    9.26
  -2  -5 -15   54.59   10.97
  -2  -5 -16   12.08    3.82
  -2   5 -16   10.82    5.10
  -2   5 -17  121.98   12.45
  -2  -5 -17  122.28   10.61
  -2   5 -17  120.36   11.23
  -2   5 -18    5.62    3.06
  -2  -5 -18   12.31    2.81
  -2   5 -18   10.33    3.18
  -2   5 -19  145.77    9.25
  -2   5 -19  141.37   10.32
   2   6 -19   21.71    4.26
   2   6 -19   20.68    3.31
   2   6 -19   21.15    3.71
   2   6 -18   94.26   10.04
   2   6 -18   97.84    8.75
   2   6 -18  103.63    9.55
   2  -6 -18  104.86   10.80
   2  -6 -17   56.01    8.94
   2   6 -17   52.37    7.01
   2   6 -17   51.75    6.42
   2   6 -17   41.75    7.44
   2   6 -17   52.61    7.97
   2   6 -16  132.07   11.74
   2   6 -16  113.77   11.52
   2   6 -16  136.35   13.19
   2   6 -16  129.57   13.68
   2  -6 -16  121.63   14.32
   2  -6 -15   28.37    8.43
   2   6 -15   21.98    6.56
   2   6 -15   14.06    3.33
   2   6 -15   21.12    5.87
   2  -6 -15   31.68    7.46
   2  -6 -15   23.85    6.88
   2   6 -14  332.99   23.46
   2   6 -14  290.33   19.62
   2   6 -14  307.78   20.95
   2  -6 -14  295.08   20.89
   2  -6 -14  339.17   23.31
   2  -6 -14  285.69   25.38
   2  -6 -14  317.33   24.32
   2  -6 -13   15.83    5.72
   2   6 -13   10.57    4.29
   2   6 -13    6.14    2.22
   2  -6 -13    5.35    4.27
   2   6 -13    8.20    4.75
   2  -6 -13    1.50    2.80
   2  -6 -13    6.43    4.94
   2   6 -12  107.49   19.68
   2  -6 -12   67.38   12.16
   2   6 -12   85.16   10.04
   2  -6 -12  104.93   12.22
   2  -6 -12   70.81    9.35
   2  -6 -12   91.52   10.99
   2   6 -12   84.37    9.93
   2  -6 -12   90.21   12.59
   2   6 -12   83.08   10.95
   2  -6 -12   89.20   11.05
   2  -6 -11  398.26   23.74
   2   6 -11  387.20   36.47
   2  -6 -11  358.64   27.48
   2   6 -11  362.54   21.47
   2  -6 -11  375.03   22.49
   2  -6 -11  386.08   23.88
   2  -6 -11  403.81   23.26
   2  -6 -11  405.28   41.12
   2   6 -11  407.32   24.08
   2  -6 -11  404.40   25.91
   2   6 -10  215.15   25.54
   2  -6 -10  250.27   30.91
   2   6  -9  239.70   23.60
   2   6  -9  253.84   25.70
   2  -6  -9  246.61   28.64
   2  -6  -8  834.43   52.86
   2   6  -8  823.64   46.04
   2   6  -8  885.95   48.14
   2   6  -7  102.29   14.28
   2  -6  -7  103.68   16.97
   2   6  -7   84.38   13.27
   2  -6  -6   33.19    6.08
   2   6  -6   44.56    9.39
   2   6  -6   32.98    9.69
   2  -6  -6   49.60   12.48
   2   6  -5   24.98    6.66
  -2  -6   5   23.69    4.70
   2   6  -5   20.44    5.73
   2  -6  -5   24.65    8.86
   2  -6  -5   25.06    5.40
   2   6  -4   92.08   12.47
   2   6  -4   94.27   10.86
   2  -6  -4   98.30   11.80
   2   6  -3    6.09    4.49
   2   6  -3    2.71    2.75
   2  -6  -3    0.44    3.29
   2   6  -2  551.73   24.02
   2  -6  -2  579.25   30.28
   2  -6  -1  741.64   35.61
   2   6  -1  658.37   25.29
  -2  -6   1  671.07   27.43
  -2  -6   0    3.63    3.59
   2   6   0    3.59    1.41
   2  -6   0    8.02    4.63
  -2  -6  -1  143.68   13.93
   2  -6   1  149.09   16.14
  -2  -6  -2  236.29    9.55
   2  -6   2  314.95   23.60
  -2  -6  -2  286.59   20.88
  -2  -6  -3   97.95   12.62
   2  -6   3   88.40   13.05
  -2  -6  -3   97.77    6.93
  -2  -6  -4  227.65   20.84
   2  -6   4  181.51   19.63
   2   6   5    5.71    2.95
   2  -6   5    3.30    5.10
  -2  -6  -5   -4.44    5.21
   2  -6   6  597.05   39.07
  -2  -6  -6  614.63   39.53
  -2  -6  -7   11.52    7.19
   2  -6   7    7.38    6.28
   2  -6   8  111.09   17.00
  -2  -6  -8  127.86   19.89
  -2  -6  -9   20.77    7.03
  -2   6  -9   20.16    7.01
  -2  -6 -10   -3.80    5.01
  -2   6 -11   34.09    8.14
  -2  -6 -11   35.83    6.73
  -2  -6 -11   29.37   12.40
  -2  -6 -12   74.88   12.39
  -2  -6 -12   85.18   18.06
  -2  -6 -12   62.02    8.97
  -2  -6 -12   70.46    9.94
  -2  -6 -13    1.14    4.15
  -2  -6 -13    9.24    4.63
  -2  -6 -13    7.69    3.61
  -2  -6 -14   70.71   12.70
  -2  -6 -14   41.73    6.90
  -2   6 -14   46.43    8.95
  -2  -6 -14   55.29    8.72
  -2  -6 -15   -1.03    6.77
  -2  -6 -15   -0.66    2.13
  -2  -6 -15   -1.68    2.33
  -2   6 -15    2.17    3.14
  -2  -6 -16   51.48   10.15
  -2  -6 -16   58.46    7.40
  -2   6 -16   47.21    8.36
  -2   6 -17   74.20    8.75
  -2   6 -17   69.36    9.13
  -2   6 -18  126.20   10.19
  -2   6 -18  117.27   10.47
  -2   6 -19  145.22    9.81
  -2   6 -19  144.46    9.07
   2   7 -19   -0.61    1.24
   2   7 -19    0.05    1.63
   2   7 -19   -0.57    1.76
   2   7 -18   98.24    9.13
   2  -7 -18   90.67    9.52
   2   7 -18   86.89    7.92
   2   7 -18   83.95    8.80
   2  -7 -17  127.61   12.78
   2   7 -17  111.86   10.36
   2   7 -17  113.86    9.41
   2   7 -17  124.27   11.41
   2   7 -17  101.39   10.90
   2   7 -16  229.65   16.92
   2   7 -16  208.34   15.50
   2  -7 -16  238.59   19.23
   2   7 -16  198.21   14.48
   2   7 -16  197.33   16.80
   2  -7 -16  204.97   19.56
   2  -7 -15   92.54   12.11
   2   7 -15   89.18   10.09
   2  -7 -15   85.75   13.46
   2   7 -15   81.87   11.09
   2   7 -15  106.86   11.72
   2   7 -14   17.95    5.13
   2   7 -14   12.90    4.12
   2   7 -14   22.13    6.94
   2  -7 -14    4.12    3.33
   2  -7 -14    8.12    6.19
   2  -7 -13  226.77   17.77
   2   7 -13  215.62   16.58
   2   7 -13  224.91   17.53
   2  -7 -13  239.03   19.15
   2   7 -13  208.01   17.99
   2  -7 -13  174.78   19.70
   2   7 -12  108.88   12.31
   2  -7 -12   99.05   11.67
   2   7 -12  108.35   11.65
   2  -7 -12  113.95   12.62
   2  -7 -12   85.21   13.09
   2   7 -12  114.05   20.66
   2  -7 -12   99.22   12.04
   2  -7 -12  120.46   14.11
   2   7 -12   94.14   10.78
   2   7 -12   78.74   10.09
   2  -7 -11  671.65   35.28
   2  -7 -11  664.75   32.74
   2   7 -11  633.62   31.94
   2   7 -11  601.65   29.43
   2   7 -11  688.90   50.38
   2  -7 -11  691.73   32.18
   2   7 -11  538.87   29.26
   2  -7 -11  625.37   31.59
   2  -7 -11  693.33   54.93
   2  -7 -10  604.38   49.40
   2   7 -10  611.22   45.77
   2   7  -9  102.33   15.97
   2   7  -9  111.60   17.65
   2  -7  -9   78.31   17.76
   2   7  -8  129.27   17.88
   2   7  -8  150.97   19.56
   2  -7  -8  122.26   20.84
   2   7  -7   58.95   11.90
   2  -7  -7   54.47   12.76
   2   7  -7   69.49   12.36
   2   7  -6  224.96   22.55
   2   7  -6  213.65   20.42
   2  -7  -6  226.07   24.14
   2  -7  -6  210.35   18.79
   2   7  -5  746.96   37.76
   2   7  -5  816.93   43.74
   2  -7  -5  822.34   47.18
  -2  -7   5  741.57   34.95
   2  -7  -5  734.96   37.84
  -2  -7   4   43.99    8.61
   2   7  -4   57.69   12.01
   2  -7  -4   53.45   11.18
   2   7  -4   36.65    7.77
   2   7  -3  346.31   20.68
   2  -7  -3  345.76   24.51
   2   7  -3  372.82   26.51
  -2  -7   2 2099.32   61.91
   2   7  -2 2158.71   65.86
   2   7  -1  533.84   22.91
  -2  -7   1  573.12   25.49
   2   7   0 1650.42   47.64
  -2  -7   0 1717.19   58.39
   2  -7   1  937.62   45.32
  -2  -7  -1  841.94   38.61
   2  -7   2 1624.20   61.64
  -2  -7  -2 1544.56   56.18
  -2  -7  -3   37.67    4.46
   2  -7   3   55.49   11.42
  -2  -7  -3   60.91   11.40
  -2  -7  -4 1067.32   49.28
   2  -7   4 1074.79   51.89
   2  -7   5  940.12   51.32
  -2  -7  -5  959.80   50.57
   2  -7   6  651.30   43.50
  -2  -7  -6  747.38   44.89
  -2  -7  -7   10.55    5.56
   2  -7   7    8.61    5.28
  -2  -7  -8  631.70   45.90
   2  -7   8  651.22   45.03
  -2  -7  -8  634.64   40.18
  -2  -7  -9  497.81   42.20
  -2  -7 -10  675.81   51.96
  -2  -7 -10  667.23   30.83
  -2  -7 -11  714.84   55.61
  -2  -7 -11  746.83   34.25
  -2  -7 -12   73.01    9.71
  -2  -7 -12   97.52   14.50
  -2  -7 -13  178.87   16.20
  -2  -7 -13  220.42   21.93
  -2   7 -13  177.78   16.61
  -2  -7 -14   35.13    6.59
  -2   7 -14   31.71    6.87
  -2  -7 -14   43.11   10.09
  -2  -7 -15   98.83   14.14
  -2   7 -15   68.88   10.28
  -2  -7 -15   74.90    9.25
  -2   7 -15   61.94    8.78
  -2  -7 -16  171.67   17.23
  -2   7 -16  123.24   12.67
  -2   7 -17    3.45    1.88
  -2   7 -17    0.06    3.06
  -2   7 -17    3.16    2.76
  -2   7 -18   79.14    8.27
  -2   7 -18   97.67    8.59
  -2   7 -19  118.77    7.84
  -2   7 -19  123.34    8.01
   2   8 -19   67.79    5.80
   2   8 -18   -1.45    1.80
   2  -8 -18    2.58    2.61
   2   8 -18    2.14    1.82
   2   8 -18   -1.08    2.44
   2  -8 -17   69.60    9.03
   2   8 -17   55.71    8.03
   2   8 -17   64.19    7.63
   2   8 -17   58.45    6.45
   2   8 -17   56.86    7.61
   2   8 -16   12.64    3.72
   2   8 -16   13.14    3.43
   2   8 -16    6.57    3.57
   2  -8 -16   22.06    6.41
   2  -8 -16   14.20    6.24
   2   8 -15   82.46   11.19
   2  -8 -15   84.31   11.89
   2   8 -15   69.69    9.84
   2  -8 -15   81.59   12.23
   2   8 -15   66.24    8.73
   2   8 -14   21.84    6.71
   2   8 -14   18.53    5.32
   2   8 -14   18.74    5.00
   2  -8 -14   19.54    7.34
   2  -8 -14   19.47    5.49
   2  -8 -13   53.81   10.07
   2   8 -13   59.23    8.74
   2   8 -13   70.53    9.72
   2  -8 -13   68.41    9.88
   2   8 -13   51.91    8.79
   2   8 -13   52.33    8.10
   2  -8 -12  144.37   14.08
   2  -8 -12  147.96   14.73
   2   8 -12  142.23   13.57
   2   8 -12  148.18   13.67
   2  -8 -12  158.75   15.22
   2  -8 -12  130.02   16.96
   2   8 -12  149.42   14.96
   2  -8 -12  145.91   15.76
   2   8 -12  143.66   14.04
   2   8 -12  173.42   26.43
   2  -8 -11  172.85   15.22
   2   8 -11  154.21   14.46
   2  -8 -11  162.55   25.73
   2   8 -11  124.72   20.60
   2  -8 -11  166.23   16.44
   2  -8 -11  154.46   14.55
   2   8 -11  143.08   13.21
   2  -8 -11  169.59   15.02
   2   8 -11  133.77   13.67
   2   8 -10  287.15   20.02
   2   8 -10  373.29   35.62
   2  -8 -10  339.92   21.00
   2  -8 -10  320.30   35.38
   2  -8 -10  357.68   23.86
   2   8 -10  315.50   21.05
   2  -8 -10  311.73   20.57
   2  -8 -10  312.71   20.82
   2   8  -9   53.04   12.56
   2   8  -9   64.78   13.31
   2  -8  -9   45.65   13.10
   2   8  -8  170.41   21.04
   2   8  -8  150.20   20.11
   2  -8  -8  156.48   23.40
   2  -8  -7  362.90   33.68
   2   8  -7  383.08   31.96
   2   8  -7  379.58   30.30
   2   8  -6 1628.21   66.83
   2   8  -6 1677.30   72.56
   2  -8  -6 1592.90   64.92
   2  -8  -6 1639.51   75.68
   2   8  -5  112.73   16.67
  -2  -8   5   96.48   12.19
   2   8  -5   94.30   12.46
   2  -8  -5   91.33   12.93
   2  -8  -5  116.03   17.72
   2   8  -4  272.32   24.52
   2   8  -4  267.84   20.21
   2  -8  -4  269.02   22.99
  -2  -8   4  299.90   22.51
  -2  -8   3  101.80   13.08
   2   8  -3  107.61   11.50
   2  -8  -3  131.92   15.85
  -2  -8   2    7.83    2.59
   2   8  -2    0.58    2.93
   2   8  -1  354.36   17.94
  -2  -8   1  352.61   20.40
   2   8   0   55.58    5.39
   2  -8   0   52.74   10.39
  -2  -8   0   64.58    9.13
  -2  -8  -1  495.66   29.19
   2  -8   1  537.40   34.76
  -2  -8  -2  911.76   43.72
   2  -8   2  974.05   49.81
  -2  -8  -3    4.10    5.80
   2  -8   3    5.40    6.96
  -2  -8  -4   31.27    9.52
   2  -8   4   17.94    7.77
  -2  -8  -5   73.03   13.08
   2  -8   5   71.28   13.76
   2  -8   6  290.68   29.41
  -2  -8  -6  334.99   31.83
   2  -8   7   49.55   11.79
  -2  -8  -7   60.65   14.19
  -2  -8  -7   40.22   10.51
  -2  -8  -8   33.17   11.66
   2  -8   8   16.76    7.25
  -2  -8  -8   23.94    8.93
  -2  -8  -9   43.74   13.14
  -2  -8 -10   13.71    7.09
  -2  -8 -10   21.23    4.92
  -2  -8 -11    6.41    3.48
  -2  -8 -11    3.92    7.73
  -2   8 -12  126.13   13.28
  -2  -8 -12  149.88   14.22
  -2  -8 -12  116.41   22.29
  -2  -8 -13   -2.01    5.41
  -2  -8 -13   -3.35    3.60
  -2   8 -13    5.01    3.32
  -2   8 -14   51.32    8.44
  -2  -8 -14   45.64   10.35
  -2   8 -15    4.21    3.87
  -2   8 -15    3.11    2.09
  -2  -8 -16   16.31    5.82
  -2   8 -16   14.47    4.38
  -2   8 -16   10.60    4.10
  -2   8 -17   66.46    7.80
  -2   8 -17   56.52    7.61
  -2   8 -18  119.67    9.33
  -2   8 -18  123.16    9.30
  -2   8 -19   -0.80    1.12
   2   9 -18    5.53    2.02
   2   9 -18    3.98    2.46
   2  -9 -17   64.11    8.40
   2   9 -17   67.15    6.43
   2   9 -17   65.14    7.97
   2   9 -17   66.45    7.31
   2   9 -17   66.39    7.78
   2  -9 -16    2.11    3.79
   2  -9 -16    3.23    3.20
   2   9 -16    0.76    2.03
   2   9 -16   10.77    4.76
   2   9 -16   -2.47    2.86
   2  -9 -15   88.46   13.08
   2   9 -15  100.55   11.54
   2   9 -15   83.42    9.62
   2  -9 -15  114.93   13.40
   2   9 -15  102.38   11.30
   2  -9 -14    7.34    3.90
   2  -9 -14   16.62    5.33
   2   9 -14    4.42    2.71
   2   9 -14    9.77    5.05
   2   9 -14   11.69    4.30
   2   9 -14   10.66    4.64
   2   9 -13    0.46    3.00
   2   9 -13    4.17    2.41
   2   9 -13    6.03    3.31
   2  -9 -13    5.12    4.14
   2  -9 -13    7.05    4.47
   2   9 -13   12.92    5.08
   2  -9 -13    7.50    5.97
   2   9 -12  215.50   17.82
   2  -9 -12  184.42   16.53
   2   9 -12  202.92   17.29
   2  -9 -12  180.96   20.19
   2   9 -12  195.34   16.00
   2   9 -12  193.33   16.05
   2  -9 -12  206.87   19.05
   2  -9 -11   14.55    4.98
   2  -9 -11   10.81    4.10
   2   9 -11    7.18    5.56
   2   9 -11   13.62    4.46
   2   9 -11    7.39    3.65
   2  -9 -11    5.75    4.24
   2  -9 -11    3.35    3.95
   2   9 -11    7.26    3.19
   2  -9 -10  571.38   29.84
   2   9 -10  564.66   45.50
   2  -9 -10  604.36   29.99
   2   9 -10  574.33   30.82
   2  -9 -10  605.41   29.91
   2  -9 -10  595.50   32.82
   2  -9 -10  635.19   51.46
   2   9 -10  546.07   28.84
   2   9  -9  574.58   43.72
   2   9  -9  554.91   43.46
   2  -9  -9  617.72   49.40
   2  -9  -9  675.72   35.40
   2   9  -8  740.64   47.91
   2  -9  -8  786.47   53.89
   2   9  -8  675.38   47.65
   2  -9  -7  162.62   22.92
   2   9  -7  157.16   19.68
   2   9  -7  159.85   21.83
   2   9  -6 1182.39   61.52
   2  -9  -6 1094.93   62.41
   2   9  -6 1120.64   54.76
   2  -9  -6 1188.43   55.85
  -2  -9   5  116.52   14.56
   2  -9  -5  179.84   23.48
   2   9  -5  165.32   21.85
   2   9  -5  131.38   15.89
   2  -9  -5  155.49   18.59
  -2  -9   4  660.44   37.49
   2  -9  -4  616.44   38.52
   2   9  -4  551.66   32.14
   2   9  -4  687.96   42.12
   2  -9  -3  713.81   41.81
  -2  -9   3  745.50   40.91
   2   9  -3  722.50   34.48
   2   9  -2  693.11   30.96
   2  -9  -2  710.21   41.48
  -2  -9   2  734.28   40.72
   2   9  -1  310.67   17.41
  -2  -9   1  343.34   21.04
  -2  -9   0 1301.56   51.64
   2  -9   0 1336.24   61.62
   2  -9   1  446.29   33.18
  -2  -9  -1  404.34   27.21
   2  -9   2  132.30   20.05
  -2  -9  -2  136.27   16.91
  -2  -9  -3  240.69   23.23
   2  -9   3  255.87   26.30
  -2  -9  -4  195.24   22.02
   2  -9   4  196.53   23.43
   2  -9   5  656.66   45.32
  -2  -9  -5  638.21   42.85
  -2  -9  -6  303.14   30.46
  -2  -9  -6  285.01   27.88
   2  -9   6  292.63   30.47
  -2  -9  -7  244.27   28.05
  -2  -9  -7  247.87   26.88
   2  -9   7  295.73   31.38
  -2  -9  -8  740.39   48.08
  -2  -9  -8  672.40   51.73
   2  -9   8  698.35   50.56
  -2  -9  -9  134.55   12.13
  -2  -9  -9  156.50   25.18
  -2  -9 -10  510.66   26.53
  -2  -9 -10  477.20   45.30
  -2  -9 -11   99.53   19.49
  -2  -9 -11  110.34   11.84
  -2   9 -11   86.08   10.89
  -2   9 -12  344.67   23.14
  -2  -9 -12  437.89   25.20
  -2  -9 -13  158.06   18.34
  -2  -9 -13  151.23   14.32
  -2   9 -13  122.57   13.12
  -2   9 -14  293.05   20.53
  -2   9 -14  264.04   20.20
  -2   9 -15  227.47   17.10
  -2   9 -15  219.87   17.11
  -2   9 -16  100.30   10.35
  -2   9 -16   77.99    8.91
  -2  -9 -16   98.26   12.09
  -2   9 -17  183.71   12.45
  -2   9 -17  174.14   12.46
  -2   9 -18  119.18    7.92
  -2   9 -18  136.74    9.45
   2  10 -18   66.27    5.94
   2  10 -18   57.28    5.74
   2  10 -17   16.76    3.96
   2  10 -17   22.77    4.68
   2 -10 -17   16.11    4.49
   2  10 -17   14.11    2.92
   2  10 -17   17.98    3.91
   2  10 -16    6.11    2.06
   2 -10 -16    3.00    3.64
   2 -10 -16    5.98    3.23
   2  10 -16    7.48    3.29
   2  10 -16    5.20    2.41
   2  10 -15   -0.03    2.92
   2 -10 -15    7.14    4.60
   2  10 -15    1.79    2.99
   2 -10 -15    4.80    3.46
   2  10 -15   -2.99    2.58
   2 -10 -14   65.50    9.34
   2 -10 -14   57.94   11.22
   2  10 -14   59.30    8.75
   2  10 -14   55.85    8.55
   2  10 -14   59.92    8.70
   2  10 -14   49.72    7.78
   2  10 -13    0.02    3.06
   2 -10 -13   -2.22    2.34
   2  10 -13    2.74    2.63
   2 -10 -13    1.46    5.00
   2  10 -13    6.48    3.76
   2  10 -13    1.14    2.62
   2 -10 -13   -1.05    5.05
   2  10 -12  104.40   11.98
   2  10 -12  104.48   11.54
   2  10 -12   96.45   11.12
   2 -10 -12  111.90   12.61
   2  10 -12  105.41   12.75
   2 -10 -12  113.66   13.87
   2  10 -11    7.31    2.55
   2  10 -11   16.56    3.77
   2 -10 -11   20.74    6.18
   2 -10 -11   10.34    3.41
   2  10 -11   16.50    4.75
   2  10 -11   23.86    6.44
   2  10 -11   22.35    9.12
   2  10 -10  124.20   13.99
   2 -10 -10  118.14   12.22
   2 -10 -10  146.88   15.63
   2  10 -10  104.26   19.66
   2 -10 -10  114.39   12.28
   2 -10 -10  138.55   23.82
   2 -10  -9   59.34   14.74
   2  10  -9   46.26   12.97
   2  10  -9   43.06    8.23
   2 -10  -9   35.79    6.48
   2 -10  -9   53.31    8.96
   2 -10  -9   50.84    9.67
   2  10  -9   47.81   12.92
   2  10  -8   70.21   14.42
   2  10  -8   82.42   15.84
   2 -10  -8   62.95   15.65
   2  10  -7  205.10   23.67
   2 -10  -7  168.51   23.64
   2  10  -7  187.21   24.61
   2  10  -6    8.68    3.98
   2  10  -6   23.78    8.34
   2 -10  -6   16.96    6.43
   2 -10  -6    8.02    3.78
  -2 -10   6   14.15    6.06
   2  10  -5    7.87    6.40
   2 -10  -5    9.75    5.16
  -2 -10   5    4.75    3.68
   2  10  -5   15.43    6.50
   2 -10  -5   14.26    6.96
  -2 -10   4  648.98   39.89
   2  10  -4  615.30   34.53
   2  10  -4  675.48   45.07
   2 -10  -4  611.81   40.49
   2 -10  -3   58.54   12.82
  -2 -10   3   48.97   10.76
   2  10  -3   47.13    8.76
   2  10  -2 1306.78   48.63
   2 -10  -2 1327.22   63.60
  -2 -10   2 1447.48   64.25
   2 -10  -1  120.33   17.55
  -2 -10   1  123.17   17.02
  -2 -10   1   94.61   11.06
  -2 -10   0  516.88   36.55
  -2 -10   0  499.43   29.81
   2 -10   0  510.20   37.25
  -2 -10  -1   16.19    6.56
  -2 -10  -1    8.19    4.13
   2 -10   1   19.51    7.92
  -2 -10  -2   64.47   13.40
   2 -10   2   66.32   16.86
  -2 -10  -3  177.21   20.59
  -2 -10  -3  179.74   21.97
   2 -10   3  173.99   22.69
  -2 -10  -4   10.67    9.39
   2 -10   4   -2.89    6.70
  -2 -10  -4   15.62    9.79
  -2 -10  -5   -2.75    5.01
   2 -10   5   11.53    7.24
  -2 -10  -5   12.62    7.88
  -2 -10  -6  -17.92    7.96
  -2 -10  -6   -2.74    5.51
   2 -10   6   -3.22    5.09
  -2 -10  -7   22.48   10.85
  -2 -10  -7   25.59    8.99
   2 -10   7   23.91   11.51
   2 -10   8  104.54   19.49
  -2 -10  -8  124.64   21.88
  -2 -10  -8   94.42   17.63
  -2 -10  -9   -1.74    2.76
  -2 -10  -9   -2.85    5.85
  -2 -10 -10  539.68   50.10
  -2 -10 -10  572.87   28.49
  -2 -10 -11   -3.11    3.43
  -2 -10 -12   43.85    7.92
  -2  10 -12   33.08    6.56
  -2  10 -13    6.61    3.37
  -2 -10 -13    1.84    4.98
  -2  10 -14    6.87    4.55
  -2 -10 -14   -1.20    4.63
  -2  10 -14    1.90    3.08
  -2  10 -15    6.10    3.58
  -2 -10 -15   -1.19    5.02
  -2  10 -16    1.63    1.85
  -2  10 -16   -0.48    2.08
  -2 -10 -16   -0.11    3.80
  -2  10 -17   -0.13    1.89
  -2  10 -17    1.94    1.26
  -2  10 -18    3.93    1.93
   2  11 -18   -0.63    1.39
   2  11 -17  112.76    8.73
   2 -11 -17  102.20    8.87
   2  11 -17  108.83    8.62
   2  11 -16   13.91    3.99
   2 -11 -16   12.33    4.58
   2 -11 -16    6.59    3.43
   2  11 -16   11.05    2.96
   2  11 -16    8.19    3.14
   2 -11 -15  128.39   14.49
   2  11 -15  117.85   11.07
   2  11 -15  124.73   11.09
   2  11 -15  126.27   11.61
   2 -11 -15  123.76   12.65
   2 -11 -14   -6.63    6.68
   2  11 -14   -1.02    2.42
   2  11 -14  -13.09    4.50
   2  11 -14   -3.88    4.16
   2  11 -14    3.18    2.71
   2  11 -13   32.45    7.42
   2 -11 -13   30.79    8.10
   2  11 -13   39.60    7.67
   2  11 -13   43.46    7.14
   2 -11 -13   38.76    6.69
   2 -11 -13   31.89    7.12
   2  11 -13   34.48    6.57
   2 -11 -12   51.05    8.87
   2  11 -12   26.60    5.94
   2  11 -12   42.08    8.17
   2 -11 -12   37.17    6.95
   2  11 -12   33.11    6.58
   2 -11 -11  262.58   21.21
   2  11 -11  240.71   17.44
   2  11 -11  244.83   20.24
   2 -11 -11  256.15   18.94
   2  11 -11  253.33   18.37
   2 -11 -10  146.01   13.73
   2  11 -10  142.32   12.77
   2  11 -10  174.10   25.04
   2  11 -10  163.51   16.20
   2 -11 -10  139.72   23.84
   2 -11 -10  166.93   17.03
   2 -11  -9  329.04   36.64
   2 -11  -9  348.46   25.83
   2  11  -9  293.48   32.18
   2  11  -9  318.00   34.26
   2 -11  -9  331.01   23.78
   2  11  -9  319.21   23.14
   2 -11  -8  256.20   21.19
   2  11  -8  210.12   25.65
   2  11  -8  263.29   31.05
   2 -11  -8  255.83   20.14
   2  11  -8  240.98   19.25
   2 -11  -8  282.02   32.65
   2 -11  -7 1544.37   80.45
   2  11  -7 1387.24   69.46
   2  11  -7 1514.43   79.65
   2  11  -6  201.58   26.03
  -2 -11   6  161.08   20.65
   2 -11  -6  190.68   25.55
   2 -11  -6  175.29   21.90
   2  11  -6  165.36   20.14
   2  11  -5  755.28   51.91
  -2 -11   5  668.15   43.29
   2  11  -5  721.72   41.51
   2 -11  -5  718.64   46.65
   2 -11  -5  706.05   49.94
   2  11  -4  140.88   21.28
  -2 -11   4  103.39   15.71
   2  11  -4  109.54   13.71
   2 -11  -4  108.26   17.34
  -2 -11   3  680.05   44.07
   2 -11  -3  662.93   44.87
   2 -11  -2   18.07    8.58
  -2 -11   2   19.24    7.65
  -2 -11   1 1102.39   58.52
   2 -11  -1 1020.88   58.12
  -2 -11   0    0.57    5.55
   2 -11   0   -4.40    8.21
  -2 -11   0    5.41    3.68
  -2 -11  -1  730.84   41.36
   2 -11   1  758.55   49.99
  -2 -11  -1  771.42   48.94
  -2 -11  -2   -0.20    5.30
  -2 -11  -2   -2.78    3.33
  -2 -11  -3  411.62   33.94
  -2 -11  -3  459.68   38.13
   2 -11   3  461.41   39.62
  -2 -11  -4   45.12   13.04
  -2 -11  -4   44.66   12.19
   2 -11   4   58.73   15.46
   2 -11   5 1092.48   66.05
  -2 -11  -5 1103.67   62.88
  -2 -11  -5 1063.69   62.59
  -2 -11  -6  167.08   23.33
   2 -11   6  160.03   24.37
  -2 -11  -6  161.41   23.52
  -2 -11  -7  572.02   46.17
   2 -11   7  637.61   51.13
  -2 -11  -7  623.30   49.87
  -2 -11  -8   75.24    8.85
   2 -11   8   64.86   16.05
  -2 -11  -8   79.61   18.04
  -2 -11  -8   80.83   16.30
  -2 -11  -9  650.54   53.98
  -2 -11  -9  567.69   27.84
  -2 -11 -10   40.61    7.36
  -2 -11 -10   41.08   14.72
  -2 -11 -11  193.76   16.12
  -2 -11 -12   54.46    7.96
  -2  11 -13  163.39   16.31
  -2 -11 -13  248.66   22.08
  -2 -11 -14   75.00   11.64
  -2  11 -14   44.03    8.64
  -2 -11 -15  531.94   29.61
  -2  11 -15  378.13   22.67
  -2  11 -16   67.66    7.61
  -2 -11 -16   65.87    9.25
  -2  11 -16   56.22    6.98
  -2  11 -17  140.08    9.97
  -2  11 -18   42.49    4.25
   2  12 -17    6.10    2.39
   2  12 -17    2.06    1.43
   2 -12 -17    7.30    2.29
   2 -12 -16   27.94    5.54
   2 -12 -16   25.53    4.82
   2  12 -16   30.59    4.91
   2  12 -16   28.39    4.18
   2  12 -16   26.08    4.49
   2 -12 -15    2.19    3.72
   2  12 -15    1.10    2.36
   2  12 -15   -0.41    2.11
   2 -12 -15   -1.41    3.60
   2 -12 -14   36.63    8.27
   2  12 -14   64.66    8.24
   2  12 -14   58.08    7.75
   2  12 -13  117.90   11.87
   2 -12 -13   96.22   13.79
   2  12 -13  118.10   13.18
   2  12 -13  102.99   10.95
   2 -12 -13  113.76   11.58
   2  12 -12   99.91   10.78
   2  12 -12  100.81   11.27
   2 -12 -12  100.77   11.33
   2  12 -12  111.99   13.53
   2 -12 -12  111.34   13.31
   2  12 -11   81.16   10.56
   2  12 -11   83.76   11.82
   2  12 -11   81.20    9.69
   2 -12 -11   83.82   11.55
   2 -12 -10    9.54    3.77
   2  12 -10   19.61    6.56
   2  12 -10    9.79    3.35
   2 -12  -9   -1.08    3.35
   2  12  -9    3.03    3.22
   2  12  -9   -2.76    4.79
   2 -12  -9    6.30    3.83
   2 -12  -8   32.77   11.19
   2  12  -8   34.07   10.60
   2 -12  -8   65.64   11.11
   2  12  -8   57.27    9.68
   2  12  -8   50.75   13.08
   2 -12  -8   60.42    9.29
  -2 -12   7  181.84   15.60
   2 -12  -7  238.02   29.98
   2 -12  -7  205.52   18.62
   2  12  -7  205.52   17.66
   2  12  -7  190.61   23.70
   2  12  -7  214.60   29.03
   2  12  -6   32.38    7.01
   2  12  -6   37.50   11.71
   2 -12  -6   41.63   11.75
  -2 -12   6   19.66    8.06
   2  12  -6   39.22   10.26
   2 -12  -6   37.11   11.30
   2  12  -5   84.41   13.70
   2 -12  -5   63.39   13.96
   2  12  -5   88.98   18.69
   2 -12  -5   73.56   16.05
  -2 -12   5   91.41   16.49
   2  12  -4   35.24   11.70
  -2 -12   4   23.47    7.80
   2 -12  -4   34.15   11.62
   2  12  -3  600.60   46.54
  -2 -12   3  577.98   42.67
   2 -12  -3  608.32   44.73
  -2 -12   2   81.69   16.16
   2 -12  -2   88.87   17.27
   2 -12  -1  319.22   33.01
  -2 -12   1  322.65   31.65
   2 -12   0  102.73   18.23
  -2 -12   0  112.95   19.16
   2 -12   1  330.70   33.95
  -2 -12  -1  303.43   27.01
  -2 -12  -1  362.12   34.17
   2 -12   2    4.69    5.51
  -2 -12  -2    6.79    6.84
  -2 -12  -2   -2.95    3.30
  -2 -12  -3   11.21   10.44
   2 -12   3    8.74    9.32
  -2 -12  -3   -7.46    4.94
   2 -12   4   10.79    7.96
  -2 -12  -4    0.90    5.08
  -2 -12  -4    3.66    4.62
  -2 -12  -5   12.38    6.92
  -2 -12  -5   11.80    7.86
   2 -12   5    9.51    6.67
  -2 -12  -6  106.65   19.50
  -2 -12  -6  123.13   21.28
   2 -12   6  104.38   20.96
  -2 -12  -7   20.46    9.46
   2 -12   7    8.98    6.14
  -2 -12  -7    5.66    6.41
  -2 -12  -8   87.38   18.85
  -2 -12  -8  104.68   10.69
   2 -12   8  114.46   21.40
  -2 -12  -9   -5.51    6.76
  -2 -12  -9    3.02    2.94
  -2 -12 -10   67.02    8.70
  -2 -12 -11  288.64   19.32
  -2  12 -12   69.60   10.85
  -2 -12 -13    4.92    5.27
  -2  12 -13   -1.63    4.52
  -2  12 -14    0.97    3.13
  -2 -12 -14   -3.50    5.28
  -2 -12 -15   -3.45    4.52
  -2  12 -15    4.45    3.10
  -2 -12 -16   -2.22    3.36
  -2  12 -16    1.03    1.82
  -2  12 -16    1.12    1.91
  -2  12 -17   14.25    2.21
  -2  12 -17   10.92    2.49
   2  13 -17   39.47    4.25
   2  13 -16  182.79    9.93
   2  13 -16  193.27   11.73
   2  13 -16  164.12    9.97
   2 -13 -16  169.33   10.96
   2 -13 -16  163.83   12.35
   2 -13 -15   56.52    8.50
   2  13 -15   59.49    6.64
   2 -13 -15   44.54    6.72
   2  13 -15   41.02    5.49
   2 -13 -14  103.26   12.12
   2  13 -14   82.50    8.95
   2  13 -14   73.38    8.25
   2 -13 -14   78.72    9.63
   2  13 -13    0.60    2.89
   2 -13 -13    0.45    3.98
   2  13 -13    1.96    1.87
   2  13 -13    1.49    3.67
   2  13 -12  107.39   11.52
   2  13 -12  111.10   10.85
   2  13 -12  124.01   14.28
   2 -13 -12  115.65   13.40
   2  13 -11   10.18    4.96
   2  13 -11    3.51    3.69
   2 -13 -11    6.72    4.17
   2 -13 -10  117.52   13.84
   2  13 -10  122.10   14.77
   2 -13  -9   22.70    7.75
   2 -13  -9   23.64    6.38
   2  13  -9   15.75    4.98
   2  13  -8  328.66   33.45
   2  13  -8  279.47   34.56
   2 -13  -8  402.81   27.93
   2  13  -8  436.28   27.95
  -2 -13   8  334.72   22.68
   2 -13  -8  355.36   24.89
  -2 -13   7   28.15    6.19
   2  13  -7   28.19    6.58
   2 -13  -7   31.68    7.33
   2  13  -7   17.69    7.41
   2 -13  -6  553.43   47.11
  -2 -13   6  568.22   47.13
   2  13  -6  619.27   51.97
   2  13  -6  672.42   34.43
  -2 -13   6  574.50   31.13
   2 -13  -6  636.72   35.17
   2  13  -5    3.24    5.49
  -2 -13   5    8.20    3.92
   2 -13  -5   -7.90    6.06
  -2 -13   5   -0.43    7.55
   2 -13  -5   -7.92    6.37
   2  13  -5   20.61    5.73
   2 -13  -5    5.05    3.38
   2 -13  -4  239.71   30.14
  -2 -13   4  282.79   31.01
   2  13  -4  300.62   35.70
   2  13  -3   44.89   13.38
   2 -13  -3   46.19   12.19
  -2 -13   3   23.59    8.23
   2 -13  -2  799.65   55.53
  -2 -13   2  802.13   54.55
  -2 -13   1    2.13    3.43
   2 -13  -1   17.14   11.47
   2 -13   0 1133.65   70.04
  -2 -13   0 1316.57   72.58
  -2 -13  -1    8.74    7.97
   2 -13   1   11.87   10.06
  -2 -13  -2  704.98   47.24
   2 -13   2  821.02   58.54
  -2 -13  -2  819.96   57.13
  -2 -13  -3  112.11   18.97
  -2 -13  -3  114.17   20.46
   2 -13   3  117.53   21.88
  -2 -13  -4  579.14   48.86
  -2 -13  -4  549.40   44.10
   2 -13   4  611.19   51.39
  -2 -13  -5  170.26   15.39
  -2 -13  -5  135.71   22.38
   2 -13   5  136.20   23.99
  -2 -13  -5  168.99   26.11
  -2 -13  -6  733.45   55.76
  -2 -13  -6  673.70   53.10
   2 -13   6  729.99   58.24
  -2 -13  -6  617.65   32.68
   2 -13   7   -3.13    5.08
  -2 -13  -7   -1.14    4.36
  -2 -13  -7    2.03    2.78
  -2 -13  -8  705.27   58.40
  -2 -13  -8  752.08   31.79
  -2 -13  -8  674.31   55.11
  -2 -13  -9   -0.46    2.93
  -2  13 -10  257.79   22.09
  -2 -13 -10  306.09   19.06
  -2 -13 -11   58.52    8.25
  -2  13 -11   36.33    8.63
  -2  13 -12   44.48    8.99
  -2 -13 -13   -3.90    4.62
  -2  13 -13    2.85    4.03
  -2 -13 -14  260.35   19.87
  -2  13 -14  192.55   16.16
  -2 -13 -15    5.41    4.20
  -2  13 -15    1.15    2.28
  -2  13 -15   -1.21    2.11
  -2 -13 -16  297.55   17.30
  -2  13 -16  246.50   13.79
  -2  13 -16  283.19   14.13
   2  14 -16    0.44    1.46
   2 -14 -15   85.10    9.52
   2  14 -15   79.96    7.18
   2 -14 -15   76.69    7.58
   2 -14 -14   -0.20    3.15
   2 -14 -14    7.54    3.31
   2  14 -14    2.45    2.52
   2 -14 -13  180.50   16.92
   2  14 -13  183.05   13.92
   2  14 -12   17.30    5.70
   2 -14 -12   15.99    5.46
   2  14 -12   12.96    4.15
   2  14 -11  253.39   18.25
   2 -14 -11  285.21   21.02
   2  14 -11  287.48   22.45
   2  14 -10   11.92    5.67
   2 -14 -10    9.23    4.39
   2  14  -9  136.60   15.95
   2 -14  -9  103.17   12.50
   2 -14  -8  101.03   14.27
   2 -14  -8   85.95   11.64
  -2 -14   8   79.16   10.50
   2  14  -8   95.41   12.71
   2  14  -7  265.78   21.67
   2 -14  -7  266.75   22.43
  -2 -14   7  225.61   19.02
   2  14  -7  206.40   30.43
  -2 -14   6   64.51   10.42
   2  14  -6   53.41   15.24
   2 -14  -6   49.02    9.50
   2  14  -6   74.10   10.89
  -2 -14   6   32.45   11.32
  -2 -14   5    1.10    3.78
   2  14  -5   -0.97    4.14
   2 -14  -5    0.58    2.55
  -2 -14   5    1.14    2.96
   2 -14  -5    4.32    4.35
  -2 -14   4  103.14   12.25
   2  14  -4   92.60   11.76
   2 -14  -4   85.12   17.46
   2 -14  -4   82.68   18.18
  -2 -14   4   86.11   18.80
   2  14  -4   90.60   19.67
   2 -14  -4   89.75   12.08
   2  14  -3  274.15   33.40
   2 -14  -3  253.67   31.85
   2  14  -3  301.22   20.89
   2 -14  -3  255.86   20.55
  -2 -14   3  293.39   21.49
  -2 -14   3  318.44   34.46
  -2 -14   2   13.42    4.17
   2  14  -2   15.88    8.18
  -2 -14   2   17.64    8.31
   2  14  -2   14.46    4.46
  -2 -14   1    0.65    3.00
  -2 -14   1   10.47    7.49
   2 -14  -1    8.78    5.50
  -2 -14   0   -2.53    4.46
   2 -14   0    6.37   11.04
  -2 -14   0    3.05    2.51
  -2 -14  -1   40.86    7.49
  -2 -14  -1   50.51   14.90
   2 -14   1   61.22   16.20
   2 -14   2    3.40    5.73
  -2 -14  -2    5.26    2.05
  -2 -14  -2    0.14    7.15
  -2 -14  -3   10.69    4.85
  -2 -14  -3    4.69    3.56
  -2  14  -3    6.84    3.56
  -2 -14  -4   36.45    7.84
  -2 -14  -4   45.75   14.07
   2 -14   4   16.73    6.33
  -2  14  -4   45.69    8.11
  -2 -14  -5   14.87    8.57
  -2 -14  -5    1.64    2.95
   2 -14   5    4.71    5.53
  -2  14  -5   -1.61    3.35
  -2 -14  -5    5.52    5.06
  -2 -14  -6   23.33   10.50
  -2 -14  -6   17.00    7.68
  -2 -14  -6   17.99    4.97
   2 -14   6   23.13   15.69
  -2  14  -7  112.85   14.11
  -2 -14  -7  108.49   22.48
  -2 -14  -7  132.91   23.68
  -2 -14  -7  119.32   13.57
   2 -14   7   88.81   20.54
  -2  14  -8   43.26    8.82
  -2 -14  -9   -2.62    2.08
  -2  14  -9    7.10    5.32
  -2  14 -10   69.40   11.05
  -2  14 -11   38.46    9.06
   2 -14  12    2.71    3.53
  -2  14 -12    3.48    4.92
  -2 -14 -13   -3.81    4.11
  -2  14 -13    1.72    3.98
  -2 -14 -14   -3.11    4.71
  -2  14 -14   -3.04    4.08
  -2 -14 -15    6.60    3.67
  -2  14 -15    1.93    2.07
  -2  14 -15    1.30    1.86
  -2 -14 -16    2.21    1.82
  -2  14 -16    2.66    1.24
   2 -15 -15   29.38    4.91
   2  15 -15   25.93    3.47
   2 -15 -14   66.76    8.45
   2  15 -14   74.09    7.45
   2 -15 -14   55.55    6.60
   2 -15 -13   14.26    4.84
   2  15 -13   14.40    4.06
   2 -15 -12   13.54    4.42
   2  15 -12   13.51    4.27
   2  15 -11  222.34   16.61
   2 -15 -11  235.57   18.27
   2  15 -11  246.26   19.89
   2  15 -10   12.89    6.02
   2 -15 -10   16.76    5.07
   2  15  -9  170.86   17.68
   2 -15  -9  140.03   14.95
   2  15  -8  272.76   22.65
   2 -15  -8  295.47   23.70
   2 -15  -8  261.96   20.75
  -2 -15   8  288.12   21.30
  -2 -15   7  227.13   19.67
   2 -15  -7  250.51   20.48
   2 -15  -7  229.41   20.92
   2  15  -7  264.60   21.86
   2  15  -6   79.50   11.99
  -2 -15   6   69.13   10.46
   2 -15  -6   52.77   10.41
   2  15  -5  264.12   21.56
   2 -15  -5  233.93   20.51
  -2 -15   5  273.38   34.65
  -2 -15   5  239.56   20.34
   2  15  -5  265.76   35.60
   2 -15  -5  217.59   30.02
   2  15  -4   16.48    9.50
   2 -15  -4    1.88    5.55
  -2 -15   4   21.55    5.50
   2 -15  -4   17.27    6.50
  -2 -15   4    3.95    7.67
  -2 -15   4   11.92    5.41
   2  15  -4   13.75    5.17
   2  15  -3  335.40   39.75
   2  15  -3  327.28   22.53
   2 -15  -3  282.35   22.22
  -2 -15   3  341.84   24.16
   2 -15  -3  296.15   35.72
  -2 -15   3  291.76   35.22
   2 -15  -3  256.76   19.89
   2 -15  -2   45.64    8.39
  -2 -15   2   39.25   12.92
  -2 -15   2   62.79   10.08
   2 -15  -2   50.72   14.14
   2 -15  -2   60.03    9.67
   2  15  -2   60.02   16.89
   2 -15  -1  726.92   37.36
   2  15  -1  837.04   62.93
  -2 -15   1  807.77   60.57
  -2 -15   1  872.54   41.09
   2 -15  -1  859.96   63.45
   2 -15   0  148.62   15.43
   2 -15   0  191.86   29.26
  -2 -15   0  164.42   27.16
  -2 -15   0  186.26   17.26
   2  15   0  168.09   26.83
  -2 -15  -1 1396.44   56.17
   2 -15   1 1463.29   87.40
  -2 -15  -1 1419.54   85.03
   2 -15   2  103.73   20.69
   2  15   2   98.54   19.71
  -2 -15  -2  104.90   21.66
  -2 -15  -2  110.97   13.07
   2  15   3  218.30   27.81
  -2 -15  -3  228.46   33.13
   2 -15   3  251.42   33.79
  -2  15  -3  206.05   17.16
  -2 -15  -3  245.62   19.78
  -2  15  -4  190.76   16.72
  -2 -15  -4  195.04   17.63
  -2 -15  -4  206.03   30.54
   2 -15   4  204.44   31.93
   2 -15   5  341.88   42.32
  -2 -15  -5  360.32   41.46
  -2 -15  -5  348.34   23.83
  -2  15  -5  298.76   22.49
  -2 -15  -6  198.03   17.65
  -2  15  -6  217.12   18.88
  -2 -15  -7  597.73   32.23
  -2  15  -7  576.69   33.14
  -2  15  -8   85.18   12.79
  -2  15  -9  361.96   25.77
   2 -15  10    2.60    3.14
  -2  15 -10    7.89    5.95
   2 -15  11   80.50   10.38
  -2  15 -11   93.94   12.46
   2 -15  12   -0.64    2.68
  -2  15 -12   12.70    5.98
  -2 -15 -13   62.99    9.68
  -2  15 -13   63.89    9.07
  -2  15 -14   20.92    3.56
  -2  15 -14   20.84    4.97
  -2 -15 -14   30.89    6.63
  -2 -15 -15   69.58    7.86
  -2  15 -15   63.30    6.80
  -2  15 -15   55.64    4.89
   2  16 -15   41.26    4.29
   2  16 -14   18.62    3.41
   2 -16 -14   16.26    3.76
   2 -16 -13    0.20    2.74
   2 -16 -13    2.84    1.99
   2  16 -13    2.27    2.03
   2 -16 -12  283.46   20.57
   2  16 -12  306.50   17.98
   2  16 -11    1.55    2.92
   2 -16 -11    1.86    2.64
   2  16 -10  189.41   17.74
   2 -16 -10  193.13   15.95
  -2 -16   9   39.52    7.45
   2  16  -9   45.62    8.69
   2 -16  -9   40.59    7.47
   2  16  -8   93.60   12.98
   2 -16  -8   90.64   11.63
  -2 -16   8  104.74   12.57
  -2 -16   7   -2.99    2.74
   2 -16  -7    5.53    3.38
   2  16  -7    2.23    5.80
   2 -16  -7    2.55    3.54
  -2 -16   6   14.36    5.95
   2 -16  -6    9.39    3.71
   2  16  -6    0.58    3.40
  -2 -16   5   24.69    7.43
   2  16  -5   19.19    6.58
   2 -16  -5   18.27    4.39
   2 -16  -4    0.57    2.83
  -2 -16   4   14.25    7.02
   2  16  -3  195.72   30.20
   2 -16  -3  185.07   17.62
   2 -16  -3  164.70   27.24
  -2 -16   3  167.39   28.19
  -2 -16   3  146.17   25.46
  -2 -16   3  210.06   19.26
   2 -16  -3  157.34   15.20
  -2 -16   2   76.51   11.38
   2  16  -2   81.00   21.01
   2 -16  -2   55.31    9.35
  -2 -16   2   71.92   17.74
   2 -16  -2   49.12   14.85
   2 -16  -2   88.84   12.09
   2  16  -1   76.21   18.17
  -2 -16   1   91.14   21.07
  -2 -16   1   90.60   12.36
   2 -16  -1   91.97   20.33
   2 -16  -1   79.79   11.48
  -2 -16   0   15.10    8.70
   2 -16   0   -5.08    7.82
  -2 -16   0    4.06    3.46
   2  16   0   21.15    9.43
   2 -16   0    6.07    3.38
  -2 -16  -1   23.75    9.50
   2 -16   1   35.75   17.31
   2 -16   1   24.34    7.02
   2  16   1   22.46    7.51
  -2 -16  -1   11.78    5.85
   2 -16   2    8.01    5.90
  -2 -16  -2   10.00    5.10
   2 -16   2    2.06    4.41
   2  16   2  -42.04   13.58
  -2 -16  -2  -28.30   12.13
   2 -16   3   80.93   12.55
   2  16   3   52.40   15.04
  -2 -16  -3   52.47   15.32
   2 -16   3   38.17   14.92
  -2  16  -3   68.08    9.74
  -2 -16  -3   88.08   12.10
  -2 -16  -4  127.84   14.45
  -2  16  -4  110.67   12.58
  -2 -16  -5  181.86   16.92
  -2  16  -5  162.58   16.14
  -2 -16  -6   17.15    5.23
  -2  16  -6    9.88    4.72
  -2  16  -7  162.44   16.85
  -2 -16  -7  192.22   16.93
   2 -16   8    5.15    3.98
  -2  16  -8    3.93    4.99
  -2  16  -9    1.92    4.29
   2 -16   9   -3.26    4.62
   2 -16  10   26.93    6.54
  -2  16 -10   32.43    7.68
   2 -16  11   32.96    7.01
  -2  16 -11   27.59    7.47
   2 -16  12    3.30    2.87
  -2  16 -12    0.20    3.40
  -2 -16 -13    4.75    3.69
  -2  16 -13    1.07    2.69
  -2  16 -14   15.04    3.85
  -2 -16 -14   18.41    4.38
  -2 -16 -15   14.18    3.05
   2 -17 -14   15.82    3.08
   2  17 -14   13.27    2.64
   2 -17 -13   48.58    6.61
   2  17 -13   44.21    5.52
   2 -17 -12   79.05    9.57
   2  17 -12   73.05    7.92
   2  17 -11  100.54    9.99
   2 -17 -11   98.00    9.66
   2 -17 -10   71.12    8.64
   2 -17  -9  226.02   17.16
  -2 -17   9  198.43   16.29
  -2 -17   8   13.12    4.93
   2 -17  -8    8.07    4.34
   2 -17  -7  229.29   18.49
   2 -17  -7  254.98   20.99
  -2 -17   7  256.64   20.24
   2 -17  -6   20.44    6.84
  -2 -17   6    6.79    4.41
  -2 -17   5   10.45    4.55
   2 -17  -5    6.02    3.35
  -2 -17   4   17.27    6.39
   2 -17  -4   32.83    7.03
   2 -17  -3  212.34   18.52
  -2 -17   3  212.62   19.81
   2 -17  -3  187.38   17.01
  -2 -17   2  188.92   18.79
   2 -17  -2  152.96   16.13
  -2 -17   1  715.15   38.23
   2 -17  -1  616.85   34.58
  -2 -17   0  517.33   32.24
   2 -17   0  491.03   30.67
   2 -17   1  357.74   26.12
  -2 -17  -1  356.10   26.30
   2 -17   2  217.72   20.20
  -2 -17  -2  245.86   21.00
   2 -17   3   22.95    8.32
  -2 -17  -3   22.97    6.76
   2 -17   4  381.44   27.51
  -2  17  -4  353.00   23.22
  -2 -17  -4  362.76   25.27
   2 -17   5   97.78   13.90
  -2 -17  -5   89.38   12.06
  -2  17  -5   68.27   10.12
  -2 -17  -6  166.12   15.85
   2 -17   6  164.40   17.74
  -2  17  -6  170.47   16.20
   2 -17   7  189.17   18.23
  -2 -17  -7  187.08   16.16
  -2  17  -7  175.02   16.89
   2 -17   8   95.55   12.81
  -2  17  -8  107.72   13.01
   2 -17   9  437.06   26.92
  -2  17  -9  402.97   26.04
  -2  17 -10  133.85   13.66
   2 -17  10  113.72   12.45
  -2  17 -11   60.58    9.08
   2 -17  11   52.11    7.79
  -2 -17 -12   30.54    6.52
  -2  17 -12   16.66    5.04
  -2 -17 -13   41.23    6.44
  -2  17 -13   49.04    6.76
  -2 -17 -14   11.71    3.03
   2 -18 -13   15.45    3.07
   2  18 -13   19.82    3.13
   2 -18 -12    1.93    2.27
   2  18 -12   -0.87    2.29
   2  18 -11   58.81    7.05
   2  18 -10    5.65    3.92
   2 -18 -10    4.63    2.33
   2 -18  -9   95.74   10.12
  -2 -18   9   96.58   10.55
  -2 -18   8   13.93    4.88
   2 -18  -8   14.72    3.93
   2 -18  -7  503.13   27.02
  -2 -18   7  479.30   28.51
   2 -18  -6  144.18   15.08
   2 -18  -6  123.23   12.94
  -2 -18   6  137.90   14.98
  -2 -18   5   36.48    8.36
   2 -18  -5   59.23    9.64
  -2 -18   4   23.50    7.30
   2 -18  -4   22.69    6.14
  -2 -18   3    6.60    5.60
   2 -18  -3    4.36    2.90
   2 -18  -2  121.51   13.60
  -2 -18   2  138.68   16.07
  -2 -18   1   16.38    6.93
   2 -18  -1   15.84    4.41
   2 -18   0   25.46    7.42
  -2 -18   0   46.28    9.24
  -2 -18  -1    0.53    5.29
   2 -18   1    5.87    4.28
   2 -18   2   13.79    5.95
  -2 -18  -2    6.29    5.63
   2 -18   3   18.30    6.55
  -2 -18  -3   30.98    7.18
  -2 -18  -4   16.95    4.60
   2 -18   4   14.85    4.83
  -2  18  -4   26.15    6.03
  -2 -18  -5   21.74    5.69
   2 -18   5   27.83    7.98
  -2  18  -5   29.95    6.74
  -2  18  -6   12.41    4.32
  -2 -18  -6    7.50    3.57
   2 -18   6    8.92    4.81
   2 -18   7   17.37    8.06
  -2 -18  -7    1.36    3.01
  -2  18  -7   19.42    6.79
   2 -18   8   25.10    7.08
  -2  18  -8   38.89    7.90
   2 -18   9    9.86    4.72
  -2  18  -9    9.66    4.44
  -2  18 -10   69.92    9.32
  -2  18 -10   65.19    6.40
   2 -18  10   61.45    8.51
  -2  18 -11    4.94    3.32
   2 -18  11    7.89    3.13
  -2  18 -12   19.00    4.17
  -2 -18 -12   19.93    4.99
  -2 -18 -13    2.35    1.96
   2  19 -12  108.01    7.27
   2 -19 -12   96.14    7.52
   2 -19 -11    5.92    2.54
   2  19 -11    6.65    2.66
   2  19 -10  384.81   19.27
  -2 -19   9    7.05    2.86
  -2 -19   8  477.81   25.56
  -2 -19   7   60.39    9.17
   2 -19  -7   51.91    7.35
   2 -19  -6  247.80   17.54
  -2 -19   6  278.90   21.06
  -2 -19   5   12.74    6.78
   2 -19  -5    2.31    2.85
  -2 -19   4  296.92   22.88
   2 -19  -3   44.00    8.09
  -2 -19   3   50.78    9.90
  -2 -19   2  622.81   34.39
   2 -19  -2  473.83   28.42
  -2 -19   1   65.11   10.98
   2 -19  -1   65.28   10.05
   2 -19   0  619.72   34.34
  -2 -19   0  651.91   35.94
  -2 -19  -1   14.12    6.32
   2 -19   1   11.48    5.82
   2 -19   2  263.75   21.83
  -2 -19  -2  224.48   19.67
  -2 -19  -3  113.98   13.63
   2 -19   3  122.99   14.77
   2 -19   4   51.18   10.59
  -2 -19  -4   46.33    8.44
  -2  19  -5  201.46   15.96
   2 -19   5  215.32   19.61
  -2 -19  -5  212.69   17.63
  -2  19  -6  260.91   18.58
   2 -19   6  296.28   22.10
  -2 -19  -6  247.74   18.48
   2 -19   7   -0.79    3.77
  -2  19  -7    4.18    2.82
  -2  19  -8  590.14   29.37
   2 -19   8  638.51   31.97
   2 -19   9   14.68    4.81
  -2  19  -9   13.59    4.69
  -2  19 -10  429.19   21.87
   2 -19  10  360.48   19.97
  -2  19 -11   53.46    6.99
   2 -19  11   47.45    5.45
  -2 -19 -12  268.65   14.64
   2  20 -11   20.28    3.18
   2  20 -10   13.78    3.37
   2 -20 -10    8.02    2.31
   2  20  -9   57.92    6.69
  -2 -20   8   28.50    4.99
  -2 -20   7    0.08    3.27
  -2 -20   6  174.37   15.49
  -2 -20   5    8.42    3.76
  -2 -20   4   33.64    7.86
   2 -20  -3   16.08    4.26
  -2 -20   3   21.68    6.93
   2 -20  -2   68.25    9.42
  -2 -20   2   79.56   11.90
  -2 -20   1   54.82    9.79
   2 -20  -1   38.39    7.84
   2 -20   0  138.20   14.77
  -2 -20   0  157.48   16.48
   2 -20   1  141.01   14.90
  -2 -20  -1  174.86   16.69
   2 -20   2    2.50    3.71
  -2 -20  -2    6.36    5.44
   2 -20   3    5.00    4.77
  -2 -20  -3   -1.87    3.96
  -2 -20  -4    0.81    3.94
   2 -20   4    3.91    3.96
  -2 -20  -5   19.22    4.67
   2 -20   5   17.79    6.15
   2 -20   6   52.23    9.46
  -2 -20  -6   43.35    6.92
   2 -20   7    1.81    3.06
  -2  20  -7   -1.85    3.19
   2 -20   8    0.82    2.85
  -2  20  -9  106.93    7.17
   2 -20   9  118.35   10.74
   2 -20  10   26.81    4.23
  -2 -20 -11   36.70    5.04
   2  21 -10   17.30    2.93
   2  21  -9  158.52    9.93
  -2 -21   8    8.81    2.74
  -2 -21   7  420.51   21.64
  -2 -21   6  144.67   12.88
  -2 -21   5  289.09   19.84
  -2 -21   4   58.13    9.48
  -2 -21   3  301.96   21.28
   2 -21  -3  249.48   16.27
  -2 -21   2   -0.53    4.30
   2 -21  -2    3.82    2.64
  -2 -21   1  240.06   19.01
   2 -21  -1  179.33   15.34
  -2 -21   0   48.28    8.87
   2 -21   0   48.40    8.38
   2 -21   1  260.57   19.42
  -2 -21  -1  307.26   21.30
  -2 -21  -2   40.41    7.04
   2 -21   2   42.43    7.75
  -2 -21  -3  141.60   13.86
   2 -21   3  160.62   15.06
  -2 -21  -4   89.00   10.19
   2 -21   4  112.24   12.47
   2 -21   5  224.76   17.55
  -2 -21  -5  185.64   13.92
   2 -21   6    4.12    4.16
  -2 -21  -6    0.39    1.81
   2 -21   7  131.76   12.21
   2 -21   8   17.74    4.23
   2 -21   9  315.89   15.56
   2  22  -8    7.94    2.21
  -2 -22   7   43.47    5.44
  -2 -22   6    2.36    2.10
  -2 -22   5   44.52    7.06
  -2 -22   4   14.09    5.17
  -2 -22   3   45.62    7.85
  -2 -22   2   17.48    5.17
   2 -22  -2   17.17    4.12
   2 -22  -1   34.28    5.91
  -2 -22   1   38.05    7.76
  -2 -22   0   32.23    6.60
   2 -22   0   24.92    5.29
  -2 -22  -1   75.39    9.65
   2 -22   1   69.40    8.94
  -2 -22  -2    8.44    3.59
   2 -22   2    1.94    3.62
   2 -22   3    5.09    3.35
  -2 -22  -3    6.75    3.85
  -2 -22  -4   10.91    3.57
   2 -22   4    2.91    3.11
   2 -22   5    2.50    2.98
  -2 -22  -5    0.69    2.26
   2 -22   6   17.59    3.90
   2 -22   7    3.22    2.28
   2 -22   8   -2.31    1.86
   2  23  -6  279.42   12.50
  -2 -23   5    6.56    2.37
  -2 -23   4  208.80   13.71
  -2 -23   3   33.07    5.75
  -2 -23   2  107.80   10.75
  -2 -23   1  114.36   10.88
   2 -23  -1  102.74    8.38
  -2 -23   0   38.91    5.97
   2 -23   0   45.89    6.08
  -2 -23  -1  134.77   11.50
   2 -23   1  136.33   10.85
   2 -23   2  356.17   18.60
  -2 -23  -2  341.93   18.23
  -2 -23  -3   68.85    7.21
   2 -23   3   63.23    7.62
   2 -23   4  330.92   17.35
   2 -23   5   45.37    5.79
   2 -23   6  173.32   10.50
  -2 -24   2   -0.47    1.91
  -2 -24   1    7.11    2.63
  -2 -24   0    9.96    2.91
   3   0 -19  330.84   15.41
   3   0 -19  338.06   17.13
   3   0 -18    2.59    2.67
   3   0 -18   -4.40    2.30
   3   0 -17  368.54   20.12
   3   0 -17  365.53   20.72
   3   0 -17  377.00   20.35
   3   0 -17  398.35   22.94
   3   0 -16    6.80    3.13
   3   0 -16    0.83    2.45
   3   0 -16    4.11    3.17
   3   0 -16    1.82    2.36
   3   0 -16   -1.84    4.83
   3   0 -16    1.62    3.03
   3   0 -15  645.99   36.60
   3   0 -15  621.08   30.21
   3   0 -15  629.98   30.41
   3   0 -15  568.13   29.57
   3   0 -15  627.17   32.35
   3   0 -15  596.96   29.35
   3   0 -14    1.59    3.31
   3   0 -14    2.03    3.81
   3   0 -14    2.56    2.80
   3   0 -14   -2.67    3.78
   3   0 -14    3.47    2.75
   3   0 -14    5.47    3.32
   3   0 -14    5.07    4.33
   3   0 -14    5.71    4.91
   3   0 -13  832.55   39.15
   3   0 -13  768.95   36.45
   3   0 -13  772.93   34.37
   3   0 -13  740.51   52.60
   3   0 -13  830.29   41.75
   3   0 -13  793.41   35.36
   3   0 -13  796.95   36.83
   3   0 -13  780.60   35.77
   3   0 -13  758.98   34.31
   3   0 -12    1.22    2.57
   3   0 -12    3.91    2.45
   3   0 -12    0.66    4.45
   3   0 -12    1.45    2.10
   3   0 -12   -3.05    2.48
   3   0 -12    1.28    2.26
   3   0 -12    0.44    2.90
   3   0 -12    1.22    2.14
   3   0 -11  854.42   52.24
   3   0 -10    2.52    4.40
   3   0  -9  875.61   55.08
   3   0  -9  873.10   47.15
   3   0  -9  720.28   42.64
   3   0  -8   -1.46    2.55
   3   0  -8    4.77    5.13
   3   0  -7 2319.42   80.35
   3   0  -7 2394.38   90.22
   3   0  -6    3.82    4.53
   3   0  -6    4.35    3.97
   3   0  -6   -1.30    4.52
   3   0  -5 3205.67   95.90
   3   0  -5 3184.45  102.81
   3   0  -5 3076.56   98.80
   3   0  -4    0.56    2.38
   3   0  -4    0.78    1.03
   3   0  -4    6.86    5.13
  -3   0   4    0.89    0.61
   3   0  -4    2.27    2.99
   3   0  -3 4407.67  123.16
   3   0  -3 4814.09  131.41
  -3   0   3 4610.10  117.80
   3   0  -3 4885.98  131.16
   3   0  -2    0.10    2.64
   3   0  -1 1916.38   66.26
   3   0   0    3.10    3.65
   3   0   0    4.07    5.04
  -3   0  -1 1209.75   48.24
   3   0   1 1266.32   44.66
   3   0   1 1243.65   51.50
   3   0   2    1.48    2.23
   3   0   2    0.78    3.31
  -3   0  -2    0.31    3.75
  -3   0  -3 3237.37  103.94
   3   0   3 3397.23  105.38
  -3   0  -4   -2.73    5.91
   3   0   4    0.37    3.45
   3   0   5  529.55   32.28
  -3   0  -5  474.63   32.85
   3   0   6    4.85    4.82
  -3   0  -6    6.13    5.57
  -3   0  -7 2573.47   96.14
  -3   0  -7 2604.69   95.33
   3   0   7 2672.05   89.54
   3   0   8    4.30    3.45
  -3   0  -8   -6.07    4.89
  -3   0  -8   10.52    6.31
  -3   0  -9 1282.08   64.31
  -3   0  -9 1313.18   64.92
  -3   0 -10    2.32    4.08
  -3   0 -11   41.49   10.11
  -3   0 -12    1.65    2.19
  -3   0 -13   51.81   10.10
  -3   0 -13   44.24    7.43
  -3   0 -14   -0.59    3.72
  -3   0 -15   32.33    8.16
  -3   0 -16   -0.34    3.00
  -3   0 -16    0.67    1.79
  -3   0 -16   -5.06    5.33
  -3   0 -17  106.44   11.77
  -3   0 -17  101.00    8.95
  -3   0 -18   -0.33    3.05
  -3   0 -19  285.03   15.22
   3   1 -19   25.68    4.68
   3  -1 -19   25.90    4.50
   3   1 -19   20.54    3.61
   3   1 -18   93.51    9.14
   3  -1 -18   89.34    9.29
   3   1 -18   84.68    7.71
   3   1 -18   90.05    9.72
   3  -1 -18   85.72    8.40
   3  -1 -17   68.70    8.86
   3   1 -17   59.85    8.81
   3   1 -17   61.75    7.79
   3  -1 -17   63.16    7.89
   3  -1 -17   63.62   10.40
   3   1 -17   58.60    7.63
   3  -1 -17   69.12    8.30
   3   1 -17   59.25    8.17
   3   1 -16   19.52    7.12
   3   1 -16    6.68    3.35
   3   1 -16   10.54    3.70
   3   1 -16    2.85    3.94
   3  -1 -16    9.77    3.45
   3  -1 -16   19.22    5.81
   3  -1 -16    9.18    4.35
   3   1 -16    8.95    3.54
   3  -1 -16    3.64    2.43
   3   1 -16    9.31    3.60
   3  -1 -16   12.27    3.72
   3  -1 -16   17.82    6.36
   3  -1 -15   24.43    5.82
   3   1 -15   18.32    5.01
   3  -1 -15   24.57    6.04
   3   1 -15   18.50    4.77
   3   1 -15   23.68    5.46
   3  -1 -15   15.80    4.96
   3   1 -15   18.31    6.15
   3  -1 -15   17.13    4.96
   3   1 -15   11.71    3.64
   3   1 -15   23.63    7.42
   3  -1 -15   17.82    5.11
   3  -1 -15   24.39    7.18
   3  -1 -14  158.35   14.27
   3  -1 -14  151.37   13.60
   3  -1 -14  134.49   12.88
   3   1 -14  151.31   15.05
   3   1 -14  150.98   13.70
   3  -1 -14  126.39   13.08
   3  -1 -14  152.60   14.88
   3   1 -14  145.71   13.79
   3   1 -14  144.81   13.53
   3   1 -14  129.87   13.26
   3   1 -14  140.40   15.05
   3  -1 -14  151.69   15.66
   3  -1 -14  143.82   14.32
   3  -1 -14  146.94   16.61
   3   1 -14  161.11   17.12
   3   1 -14  157.34   14.87
   3   1 -13  132.75   21.02
   3  -1 -13  165.10   14.77
   3  -1 -13  168.07   14.32
   3   1 -13  187.71   14.95
   3   1 -13  182.89   18.30
   3   1 -13  143.41   14.03
   3  -1 -13  189.88   18.45
   3   1 -13  172.09   15.70
   3  -1 -13  184.16   15.42
   3   1 -13  187.55   15.77
   3   1 -13  176.75   14.97
   3   1 -13  157.91   14.09
   3   1 -13  176.45   16.26
   3  -1 -13  177.62   16.92
   3  -1 -13  166.94   14.35
   3  -1 -13  185.77   16.15
   3  -1 -13  183.98   16.07
   3  -1 -12  325.65   19.75
   3  -1 -12  247.74   22.60
   3  -1 -12  371.53   22.58
   3  -1 -12  356.79   20.61
   3   1 -12  348.59   20.29
   3  -1 -12  362.80   33.82
   3   1 -12  347.10   34.10
   3  -1 -12  305.35   20.52
   3   1 -12  327.85   20.82
   3  -1 -12  337.01   21.27
   3   1 -12  345.78   21.99
   3  -1 -12  354.48   23.13
   3  -1 -12  319.61   20.53
   3   1 -12  336.99   20.49
   3   1 -12  341.32   22.52
   3   1 -12  349.27   24.46
   3  -1 -12  355.92   25.03
   3   1 -12  339.46   21.33
   3  -1 -11  112.95   17.39
   3   1 -11  108.64   17.67
   3   1 -10  400.87   32.81
   3  -1 -10  328.30   29.70
   3   1  -9   74.00   13.13
   3  -1  -9   83.07   15.32
   3  -1  -9   89.98   14.28
   3   1  -9   91.05   14.00
   3  -1  -8    9.04    5.93
   3   1  -8   11.60    4.85
   3  -1  -8   10.97    7.26
   3  -1  -8   11.28    5.45
   3   1  -8    8.73    6.06
   3   1  -8    4.30    3.70
   3   1  -7  132.62   18.17
   3  -1  -7  141.06   18.66
   3   1  -7   98.92   13.35
   3  -1  -7   84.31   13.05
   3  -1  -7  135.83   15.32
   3   1  -7  119.65   14.74
   3  -1  -6   66.34   12.49
   3  -1  -6   57.23   10.83
   3   1  -6   45.80    9.30
   3   1  -6   58.41    9.72
   3   1  -6   66.77   12.08
   3  -1  -6   57.67    9.66
   3  -1  -5  227.23   19.91
   3  -1  -5  259.13   19.08
   3   1  -5  236.40   18.25
   3   1  -5  251.49   20.94
   3  -1  -5  275.61   22.90
   3   1  -5  245.13   19.44
   3  -1  -4   74.74   11.18
   3   1  -4   71.28    9.91
   3   1  -4   79.26   10.64
   3  -1  -4   78.12   11.59
   3  -1  -4   71.20    7.31
   3   1  -4   68.35    8.90
   3  -1  -3   26.08    7.01
   3   1  -3   20.51    5.28
   3   1  -3   11.12    3.70
   3  -1  -3   18.75    4.32
   3   1  -3   19.42    4.77
   3   1  -3   18.63    4.32
   3  -1  -3   22.58    6.25
   3  -1  -2   12.36    4.09
   3   1  -2    4.59    2.26
   3  -1  -2    4.95    3.15
  -3  -1   2   14.02    3.44
   3   1  -2    8.93    3.42
   3   1  -1    9.74    4.97
   3  -1  -1    5.25    3.96
   3  -1  -1    2.69    3.72
  -3  -1   1    4.60    2.99
   3  -1   0   46.76    7.54
   3   1   0   47.62    8.58
   3  -1   0   47.93    8.56
   3   1   0   45.26    6.42
  -3  -1   0   48.41    7.39
   3  -1   1  279.60   21.00
   3   1   1  337.33   22.44
   3  -1   1  280.81   18.81
   3   1   1  308.53   17.64
  -3  -1  -1  288.81   19.82
   3   1   2  222.42   18.66
   3   1   2  225.01   14.36
   3  -1   2  220.81   18.92
  -3  -1  -2  226.84   18.32
   3   1   3  142.42   14.96
  -3  -1  -3  126.78   14.79
   3   1   3  137.43   10.58
   3  -1   3  144.91   15.59
  -3  -1  -4  147.16   16.19
   3  -1   4  140.21   15.66
  -3   1  -4  124.49   15.23
   3   1   4  135.05   15.02
  -3   1  -5   20.30    6.91
  -3  -1  -5   21.34    7.60
   3  -1   5   15.25    5.88
   3   1   5   15.97    5.72
  -3  -1  -6  133.87   16.48
   3   1   6  152.77   15.74
   3  -1   6  135.84   16.68
  -3   1  -6  133.40   17.31
  -3  -1  -6  137.07   17.30
  -3   1  -7    9.58    4.00
  -3  -1  -7   13.23    6.93
  -3   1  -7   21.31    6.95
  -3  -1  -7   15.94    7.89
   3  -1   7    7.63    2.87
  -3   1  -8   94.20   15.42
  -3  -1  -8   89.25   15.01
   3  -1   8  107.56   14.26
  -3   1  -8  118.21   16.69
  -3  -1  -9   12.02    7.62
  -3   1  -9    9.39    6.41
  -3   1  -9    7.30    3.42
  -3  -1 -10  124.25   19.14
  -3   1 -10  128.62   18.66
  -3  -1 -11   14.01    6.74
  -3  -1 -12   15.43    5.12
  -3   1 -12   19.23    7.53
  -3   1 -12    3.88    1.95
  -3  -1 -12    5.84    3.22
  -3   1 -13   74.10    9.48
  -3   1 -13   76.60   12.50
  -3  -1 -13   61.80    8.92
  -3  -1 -14   39.17    8.35
  -3   1 -14   46.16    8.83
  -3   1 -15    8.23    4.26
  -3  -1 -15   14.35    5.65
  -3   1 -16   89.90   11.85
  -3   1 -16  105.02   12.24
  -3  -1 -16   91.66   11.85
  -3  -1 -16   99.38   11.67
  -3  -1 -17   27.30    5.72
  -3   1 -17   33.90    5.61
  -3  -1 -17   24.66    5.24
  -3   1 -17   37.01    7.08
  -3   1 -18  105.29   10.10
  -3  -1 -18  115.22   10.37
  -3   1 -18   91.44    7.50
  -3  -1 -19   49.70    5.86
  -3   1 -19   47.00    5.87
   3   2 -19   52.20    6.66
   3   2 -19   48.76    5.70
   3  -2 -18  383.96   19.65
   3   2 -18  380.04   20.95
   3   2 -18  327.63   16.84
   3   2 -18  390.99   19.79
   3   2 -18  354.55   18.05
   3  -2 -18  350.31   17.41
   3  -2 -17    0.93    4.92
   3   2 -17   -0.97    3.47
   3   2 -17   -1.50    2.61
   3  -2 -17    0.51    2.52
   3   2 -17    1.40    3.27
   3   2 -17   -4.50    3.75
   3  -2 -17   -0.51    2.78
   3   2 -16  666.18   29.57
   3  -2 -16  606.65   29.04
   3   2 -16  624.54   30.31
   3  -2 -16  724.43   37.84
   3   2 -16  712.08   32.24
   3  -2 -16  679.22   31.50
   3  -2 -16  655.26   30.57
   3  -2 -16  686.67   30.62
   3  -2 -16  672.66   32.06
   3   2 -16  744.40   35.02
   3   2 -16  671.24   30.84
   3   2 -15   61.84    9.58
   3  -2 -15   54.73    7.90
   3  -2 -15   59.56    8.94
   3   2 -15   58.09    8.66
   3   2 -15   69.24    9.36
   3  -2 -15   59.95    9.18
   3  -2 -15   63.26    8.47
   3   2 -15   61.97    8.26
   3   2 -15   64.81    9.40
   3   2 -15   68.22   11.51
   3  -2 -15   62.75   10.11
   3  -2 -15   67.69   11.38
   3  -2 -15   65.09    9.26
   3   2 -14  770.01   40.05
   3  -2 -14  751.97   36.10
   3  -2 -14  745.06   37.36
   3  -2 -14  697.60   32.29
   3   2 -14  678.61   32.26
   3   2 -14  714.21   32.39
   3   2 -14  639.38   32.35
   3  -2 -14  675.84   31.70
   3   2 -14  711.12   35.77
   3   2 -14  709.70   33.52
   3  -2 -14  703.44   33.67
   3  -2 -14  639.76   32.56
   3   2 -14  694.34   33.82
   3  -2 -14  770.36   40.36
   3  -2 -14  652.21   32.80
   3  -2 -13  267.52   24.44
   3   2 -13  385.68   22.38
   3   2 -13  375.15   36.91
   3  -2 -13  374.52   23.43
   3  -2 -13  368.87   23.01
   3   2 -13  370.99   23.02
   3   2 -13  409.99   23.53
   3  -2 -13  394.96   27.57
   3   2 -13  380.21   22.35
   3   2 -13  402.89   25.42
   3  -2 -13  390.08   25.41
   3   2 -13  402.80   27.62
   3  -2 -13  400.66   23.82
   3   2 -13  374.44   23.08
   3  -2 -13  387.78   22.35
   3  -2 -13  410.02   23.07
   3  -2 -13  411.47   25.13
   3   2 -13  393.97   24.82
   3   2 -12  313.74   21.59
   3  -2 -12  244.77   22.19
   3   2 -12  327.46   33.24
   3  -2 -12  309.65   20.68
   3  -2 -12  301.84   19.92
   3   2 -12  333.31   21.88
   3   2 -12  337.41   24.00
   3  -2 -12  314.41   19.45
   3   2 -12  333.50   20.28
   3  -2 -12  341.67   22.70
   3  -2 -12  337.56   21.03
   3   2 -12  316.81   20.42
   3  -2 -12  308.63   19.00
   3   2 -12  313.24   20.26
   3  -2 -12  332.73   21.87
   3   2 -11  208.13   25.29
   3  -2 -10 1342.82   75.26
   3  -2 -10 1189.31   60.37
   3   2 -10 1158.06   61.21
   3  -2  -9  315.52   27.38
   3   2  -9  342.68   29.15
   3  -2  -9  319.53   33.23
   3   2  -9  297.81   26.55
   3  -2  -8 1229.98   64.11
   3  -2  -8 1121.74   52.86
   3   2  -8 1140.42   54.17
   3   2  -8 1133.64   53.72
   3   2  -7   41.39    9.96
   3   2  -7   32.69    7.82
   3  -2  -7   56.11   10.50
   3  -2  -7   41.72   11.76
   3   2  -6 1324.41   53.03
   3   2  -6 1317.32   57.75
   3  -2  -6 1342.96   61.45
   3  -2  -6 1131.08   53.97
   3   2  -6 1344.75   54.95
   3   2  -5   51.59    9.62
   3  -2  -5   56.77   10.30
   3   2  -5   50.58    8.71
   3   2  -5   43.35    8.36
   3  -2  -5   46.39   10.13
   3  -2  -5   46.10    4.51
   3  -2  -4  606.86   28.92
   3   2  -4  639.77   29.93
   3   2  -4  659.50   32.18
   3  -2  -4  599.87   33.65
   3   2  -4  655.61   32.49
   3  -2  -4  651.72   35.85
   3   2  -3 1923.52   59.10
   3   2  -3 1968.72   63.21
   3  -2  -3 1987.81   67.16
   3   2  -3 1870.30   59.94
   3   2  -3 1823.70   59.40
   3   2  -2 2586.88   77.39
   3   2  -2 2498.08   72.68
   3   2  -2 2558.75   71.86
  -3  -2   1  264.45   16.19
   3  -2  -1  224.23   18.02
   3   2  -1  253.72   18.12
   3   2  -1  222.78   12.74
  -3  -2   0 9921.33  247.27
   3   2   0 9999.00  252.09
   3  -2   0 9489.87  253.31
   3   2   0 9978.66  244.99
   3   2   1   11.55    3.54
  -3  -2  -1   14.63    4.87
   3  -2   1   19.66    6.97
  -3  -2  -2 2677.80   84.18
   3   2   2 2557.49   73.09
  -3  -2  -3   62.43   11.97
   3   2   3   38.92    5.56
   3  -2   3   56.68   12.05
   3  -2   4 1421.37   59.17
  -3  -2  -4 1443.67   58.19
   3   2   4 1315.05   41.70
  -3  -2  -5  256.32   22.17
  -3  -2  -5  234.50   21.82
   3  -2   5  269.38   23.43
  -3  -2  -6 1267.84   58.22
  -3  -2  -6 1321.79   59.73
  -3   2  -6 1218.17   58.53
   3  -2   7  306.34   26.19
  -3   2  -7  315.06   27.84
  -3  -2  -7  282.03   26.56
  -3   2  -8  695.14   44.94
   3   2   8  770.70   41.30
  -3  -2  -8  805.90   48.37
   3  -2   8  760.11   43.34
  -3   2  -8  755.03   43.62
  -3   2  -9  912.49   52.81
  -3   2  -9  878.81   50.12
  -3  -2  -9  928.58   54.97
  -3  -2 -10  686.96   48.32
  -3   2 -10  643.24   44.55
  -3   2 -10  724.25   45.21
  -3  -2 -11   58.72   13.98
  -3   2 -12    2.09    3.39
  -3  -2 -12   12.05    4.95
  -3  -2 -12   10.65    3.69
  -3  -2 -12    0.30    4.39
  -3  -2 -13   -0.61    5.14
  -3   2 -13    5.54    3.64
  -3  -2 -13    0.03    3.81
  -3   2 -14  102.45   14.04
  -3  -2 -14  107.10   14.33
  -3  -2 -14  112.41   12.43
  -3  -2 -15    6.83    3.72
  -3   2 -15   -1.61    3.95
  -3   2 -16  108.77   12.61
  -3  -2 -16   96.18   11.69
  -3  -2 -16  115.32   12.14
  -3  -2 -17  148.18   13.01
  -3  -2 -17  159.96   13.56
  -3   2 -17  164.14   14.49
  -3   2 -17  150.10   11.77
  -3  -2 -18  103.25    9.65
  -3   2 -18  105.90   10.51
  -3   2 -18  110.26    8.62
  -3   2 -19    7.73    3.03
  -3  -2 -19    4.49    2.15
   3   3 -19   39.50    5.16
   3   3 -19   34.77    5.12
   3   3 -18   -3.69    4.28
   3   3 -18    0.32    2.56
   3   3 -18   -0.27    2.19
   3  -3 -18    0.85    2.52
   3   3 -18    0.90    2.00
   3  -3 -17   62.08    7.26
   3   3 -17   68.24    8.38
   3   3 -17   45.55    6.37
   3   3 -17   70.14    8.98
   3  -3 -17   58.52    9.56
   3  -3 -17   62.99    8.11
   3   3 -17   59.55    9.07
   3  -3 -16  205.05   15.91
   3  -3 -16  161.16   13.74
   3   3 -16  216.08   17.79
   3  -3 -16  182.78   14.07
   3   3 -16  192.03   15.08
   3   3 -16  207.32   14.25
   3  -3 -16  189.86   18.02
   3  -3 -16  187.98   15.24
   3   3 -16  203.38   16.10
   3   3 -16  188.24   14.84
   3   3 -15   26.25    5.95
   3  -3 -15   30.67    6.23
   3   3 -15   27.14    6.04
   3  -3 -15   26.70    5.99
   3  -3 -15   30.92    7.04
   3  -3 -15   25.00    5.25
   3  -3 -15   27.22    6.12
   3   3 -15   20.51    5.44
   3   3 -15   30.72    5.63
   3  -3 -15   31.20    7.59
   3   3 -15   24.34    6.85
   3  -3 -15   29.75    8.03
   3  -3 -14  219.17   19.39
   3   3 -14  218.57   16.04
   3   3 -14  203.78   16.81
   3  -3 -14  207.66   17.05
   3   3 -14  233.43   21.15
   3  -3 -14  204.62   15.68
   3   3 -14  219.79   17.30
   3  -3 -14  206.85   17.12
   3   3 -14  221.17   18.67
   3  -3 -14  237.37   21.25
   3   3 -14  220.28   16.77
   3  -3 -14  212.73   16.75
   3  -3 -14  239.19   19.01
   3  -3 -14  193.81   15.53
   3  -3 -13  209.39   16.10
   3  -3 -13  157.67   18.16
   3   3 -13  189.15   17.10
   3  -3 -13  193.84   16.52
   3   3 -13  211.39   28.17
   3   3 -13  203.38   16.42
   3  -3 -13  215.10   18.69
   3  -3 -13  217.04   17.30
   3   3 -13  213.60   15.76
   3  -3 -13  201.74   15.45
   3   3 -13  197.66   19.23
   3  -3 -13  216.84   17.92
   3   3 -13  201.94   16.04
   3   3 -13  185.81   15.84
   3  -3 -13  191.69   15.78
   3  -3 -12  345.94   21.21
   3  -3 -12  387.28   22.88
   3  -3 -12  383.06   21.63
   3  -3 -12  284.47   24.34
   3  -3 -12  397.82   24.11
   3  -3 -12  353.23   22.42
   3   3 -12  395.34   37.18
   3   3 -12  369.16   22.12
   3   3 -12  371.35   23.22
   3   3 -12  390.19   23.90
   3  -3 -12  399.41   24.81
   3   3 -12  351.38   21.47
   3  -3 -12  359.23   20.76
   3   3 -12  361.51   25.37
   3   3 -12  346.63   21.28
   3  -3 -11  231.03   19.37
   3  -3 -11  260.68   17.73
   3   3 -11  239.30   27.23
   3   3 -11  252.57   18.23
   3   3 -11  241.37   16.40
   3  -3 -11  249.52   18.65
   3  -3 -11  240.50   32.04
   3  -3 -11  237.74   17.66
   3   3 -10   21.66    8.32
   3  -3 -10   14.82    9.28
   3   3  -9   35.20    9.17
   3  -3  -9   19.45    8.11
   3   3  -9   23.88    8.97
   3  -3  -8    8.54    7.11
   3   3  -8    2.04    3.41
   3   3  -8    5.54    7.14
   3   3  -7    4.56    4.44
   3  -3  -7    7.69    5.54
   3   3  -7    9.38    4.20
   3  -3  -6  255.43   24.76
   3   3  -6  257.27   21.57
   3   3  -6  274.89   21.54
   3   3  -5   64.54    9.59
   3   3  -5   73.92   11.07
   3  -3  -5   56.42    7.17
   3  -3  -5   75.15   13.74
   3  -3  -5   77.69    8.82
   3  -3  -4   15.63    4.50
   3   3  -4   24.09    6.14
   3   3  -4   23.27    6.66
   3   3  -4   23.58    5.56
   3  -3  -4   19.55    7.63
   3  -3  -4   17.76    4.38
   3  -3  -3  109.50   11.98
   3   3  -3  120.36   11.30
   3   3  -3  121.18   12.73
   3   3  -3  114.10   11.17
   3   3  -2   49.30    8.36
   3   3  -2   36.74    5.29
   3   3  -2   55.15    8.11
   3  -3  -2   30.59    6.95
   3   3  -2   41.32    6.24
   3   3  -1   89.89    6.84
   3   3  -1  111.42   12.21
   3  -3  -1  120.31   14.71
   3   3  -1  112.06   12.33
   3   3   0   35.13    7.23
   3   3   0   27.95    5.77
   3  -3   0   36.74    8.74
   3  -3   1 1958.85   70.47
   3   3   1 1869.63   59.85
   3   3   1 1903.25   66.97
   3   3   2    8.93    3.28
   3  -3   2    7.23    4.67
   3   3   2   14.13    5.75
   3   3   3  585.35   32.17
   3   3   3  543.09   23.55
   3  -3   3  580.39   34.78
   3   3   4   71.13   11.20
  -3  -3  -4   68.91   12.17
   3   3   4   65.85    6.52
   3  -3   4   63.34   11.61
  -3  -3  -5   40.63   10.46
   3  -3   5   34.39    8.96
   3   3   5   34.88    7.22
   3  -3   6  517.36   35.37
   3   3   6  533.15   32.21
  -3  -3  -6  538.30   36.07
  -3   3  -7   58.50   12.59
   3  -3   7   74.09   13.42
  -3  -3  -7   57.92   12.17
   3   3   7   56.22   10.06
  -3  -3  -8   67.48   14.19
   3   3   8   77.84   11.74
  -3   3  -8   67.98   11.59
  -3   3  -8   68.57   13.65
  -3   3  -9   74.44   14.37
  -3  -3  -9   94.84   17.32
  -3   3  -9   71.10   12.68
  -3  -3 -10   14.81    6.76
  -3   3 -10   27.98    9.30
  -3  -3 -11  143.32   22.04
  -3   3 -11  169.26   17.53
  -3  -3 -11  149.95   13.36
  -3  -3 -12   -0.06    2.79
  -3  -3 -12    3.66    3.09
  -3   3 -12    0.69    3.11
  -3  -3 -12    2.21    2.77
  -3   3 -13  310.85   25.46
  -3  -3 -13  314.26   21.45
  -3  -3 -13  335.99   25.42
  -3   3 -14  125.23   15.50
  -3  -3 -14  124.72   13.16
  -3  -3 -14  133.26   16.07
  -3   3 -15    8.27    4.97
  -3  -3 -15    6.96    2.90
  -3  -3 -16    0.34    3.13
  -3  -3 -16   -1.44    2.88
  -3   3 -16    1.17    3.68
  -3  -3 -17   14.04    4.21
  -3   3 -17   15.49    4.19
  -3   3 -17   16.70    4.35
  -3   3 -18    6.54    2.59
  -3  -3 -18    8.29    2.98
  -3   3 -18    7.70    3.43
  -3   3 -19    8.31    2.12
  -3  -3 -19   10.42    2.64
  -3   3 -19    7.77    2.98
   3   4 -19  137.02    9.77
   3   4 -19  129.43   10.11
   3   4 -18   69.14    8.82
   3  -4 -18   78.61    9.80
   3   4 -18   68.40    7.39
   3   4 -18   56.68    6.14
   3  -4 -18   77.90    7.33
   3   4 -18   74.24    8.20
   3   4 -17  363.64   19.92
   3   4 -17  364.42   20.78
   3  -4 -17  345.03   18.84
   3   4 -17  381.93   22.87
   3  -4 -17  328.17   17.22
   3  -4 -17  377.41   24.64
   3   4 -17  315.40   18.49
   3   4 -16  299.78   19.29
   3  -4 -16  284.98   17.46
   3  -4 -16  316.64   19.31
   3  -4 -16  332.24   24.53
   3   4 -16  338.99   22.58
   3   4 -16  336.67   21.08
   3   4 -16  323.49   19.84
   3  -4 -15  235.48   20.68
   3   4 -15  180.16   15.32
   3  -4 -15  188.15   15.71
   3   4 -15  187.78   15.70
   3  -4 -15  189.78   14.52
   3   4 -15  199.07   16.26
   3   4 -15  186.33   13.92
   3  -4 -15  192.51   17.84
   3  -4 -15  192.46   16.20
   3   4 -15  211.65   18.25
   3  -4 -15  182.25   14.92
   3  -4 -14  139.32   16.87
   3  -4 -14  151.08   14.26
   3   4 -14  149.09   14.05
   3  -4 -14  167.28   15.16
   3  -4 -14  156.39   17.43
   3  -4 -14  150.10   13.57
   3  -4 -14  157.27   13.20
   3   4 -14  164.07   14.96
   3   4 -14  158.23   13.25
   3   4 -14  167.19   16.25
   3  -4 -14  185.51   16.82
   3  -4 -14  183.00   17.21
   3  -4 -13  478.79   27.92
   3   4 -13  452.36   42.04
   3  -4 -13  493.63   28.93
   3  -4 -13  484.79   26.95
   3   4 -13  436.93   25.37
   3   4 -13  480.80   28.07
   3   4 -13  441.07   29.27
   3  -4 -13  426.35   24.23
   3  -4 -13  330.58   27.63
   3  -4 -13  440.83   23.60
   3  -4 -13  440.87   24.47
   3   4 -13  476.07   24.30
   3   4 -13  440.17   25.31
   3  -4 -13  431.93   25.60
   3   4 -13  454.79   24.81
   3  -4 -12  156.42   12.98
   3  -4 -12  152.02   17.29
   3  -4 -12  157.11   13.51
   3   4 -12  197.08   26.12
   3   4 -12  144.86   12.96
   3  -4 -12  180.71   16.34
   3  -4 -12  154.54   14.47
   3  -4 -12  149.24   12.98
   3   4 -12  174.34   15.62
   3   4 -12  173.12   14.69
   3   4 -12  175.56   14.57
   3  -4 -12  204.71   16.22
   3  -4 -12  176.69   17.51
   3  -4 -12  167.22   15.29
   3   4 -12  167.60   16.73
   3  -4 -11  386.95   22.62
   3  -4 -11  364.56   22.25
   3  -4 -11  406.71   42.13
   3  -4 -11  339.83   20.51
   3   4 -11  386.23   35.89
   3   4 -11  356.45   21.11
   3   4 -11  392.96   23.37
   3   4 -11  387.32   21.63
   3  -4 -11  369.01   24.97
   3  -4 -11  360.13   22.41
   3  -4 -11  373.96   23.48
   3  -4 -10  971.21   64.36
   3   4 -10  885.40   53.92
   3  -4  -9  857.41   57.08
   3   4  -9  831.29   48.20
   3   4  -9  775.28   45.80
   3   4  -8 2373.45   87.63
   3  -4  -8 2404.72   99.68
   3   4  -7 1506.25   62.85
   3  -4  -7 1653.20   75.09
   3   4  -7 1445.56   63.20
   3  -4  -6 1300.44   62.32
   3   4  -6 1197.69   51.85
   3   4  -6 1166.72   53.06
   3  -4  -5  684.61   33.30
   3  -4  -5  703.48   33.43
   3   4  -5  838.66   37.81
   3  -4  -5  878.62   47.09
   3   4  -5  819.39   40.47
   3   4  -4  433.79   26.92
   3  -4  -4  387.56   23.93
   3   4  -4  397.30   23.51
   3  -4  -3  470.55   28.34
   3   4  -3  518.17   25.64
   3   4  -3  528.79   29.85
   3  -4  -2 1582.66   60.59
   3   4  -2 1752.39   59.57
   3   4  -2 1567.34   52.00
   3   4  -1  794.24   30.66
   3   4  -1  826.26   38.13
   3  -4  -1  838.93   40.22
   3   4  -1  831.43   36.44
   3   4   0  151.58   15.25
   3  -4   0  147.50   15.84
   3   4   0  133.22   12.86
   3   4   1  413.06   26.05
   3  -4   1  372.31   26.95
   3   4   1  372.33   21.25
   3   4   2 2045.13   70.51
   3  -4   2 2026.22   75.14
   3   4   2 1885.38   61.07
   3  -4   3 2462.78   86.67
   3   4   3 2238.91   68.54
   3   4   3 2393.59   80.35
  -3  -4  -3 2392.49   82.23
   3   4   4   26.50    4.45
  -3  -4  -4   34.03    7.91
   3  -4   4   33.92    9.10
   3   4   4   21.86    7.75
  -3  -4  -5  466.61   33.25
   3   4   5  458.18   29.76
   3  -4   5  516.48   35.34
  -3  -4  -6  234.24   24.07
   3  -4   6  193.38   21.52
   3   4   6  204.86   19.41
   3   4   7  182.60   17.80
  -3  -4  -7  171.72   22.57
   3  -4   7  167.51   20.72
  -3   4  -8 1437.35   69.63
  -3   4  -8 1305.43   60.50
  -3  -4  -8 1537.03   72.63
  -3   4  -9   18.68    7.65
  -3  -4  -9   22.85    8.57
  -3   4 -10  553.14   41.85
  -3  -4 -10  567.01   45.36
  -3  -4 -11  258.69   21.13
  -3  -4 -11  255.99   18.25
  -3   4 -11  236.31   21.24
  -3  -4 -11  224.43   29.27
  -3  -4 -12   58.37   10.33
  -3   4 -12   50.87    9.56
  -3  -4 -12   53.33    8.32
  -3  -4 -12   64.11   15.60
  -3  -4 -13  441.49   29.71
  -3   4 -13  384.12   28.49
  -3  -4 -13  393.74   24.46
  -3  -4 -14   14.66    7.43
  -3   4 -14    0.71    3.16
  -3  -4 -14    8.37    3.88
  -3  -4 -15   35.09    8.19
  -3  -4 -15   34.23    7.53
  -3  -4 -16  154.05   14.72
  -3  -4 -16  173.58   14.43
  -3   4 -16  189.67   16.32
  -3   4 -17   14.02    3.90
  -3  -4 -17   13.83    3.89
  -3   4 -17   12.79    4.53
  -3   4 -18   60.20    6.71
  -3  -4 -18   63.92    6.83
  -3   4 -18   76.15    8.61
  -3   4 -19    3.32    2.32
  -3   4 -19    4.13    1.68
   3   5 -19   13.85    3.25
   3   5 -19   11.30    2.48
   3   5 -19   11.12    2.57
   3   5 -18    1.20    2.68
   3   5 -18    1.28    2.17
   3   5 -18    4.17    2.06
   3  -5 -18   -1.04    2.93
   3   5 -18    1.58    2.36
   3  -5 -17   -0.85    4.10
   3   5 -17    0.49    3.39
   3   5 -17    0.22    2.64
   3   5 -17    0.07    3.41
   3   5 -17   -2.77    2.63
   3   5 -16    3.97    3.14
   3  -5 -16    1.64    2.41
   3   5 -16    4.44    3.53
   3   5 -16    5.01    3.12
   3   5 -16    1.81    4.24
   3  -5 -16    7.92    4.91
   3  -5 -15    3.67    1.86
   3  -5 -15    6.85    3.97
   3  -5 -15    9.37    3.43
   3  -5 -15    9.78    4.67
   3   5 -15    4.52    2.92
   3   5 -15   10.19    3.79
   3   5 -15    7.74    4.61
   3   5 -15   14.06    5.08
   3  -5 -15    9.46    3.91
   3  -5 -14   17.93    5.93
   3  -5 -14   10.74    4.75
   3  -5 -14   21.57    5.62
   3   5 -14   15.36    4.99
   3  -5 -14   16.89    4.32
   3  -5 -14   18.67    4.48
   3   5 -14   18.64    5.42
   3   5 -14   23.68    5.92
   3  -5 -14   15.52    4.44
   3  -5 -14   19.69    6.88
   3  -5 -14   21.34    6.63
   3   5 -13   14.66    3.94
   3  -5 -13   18.25    5.22
   3  -5 -13   12.11    5.20
   3  -5 -13   16.24    5.12
   3  -5 -13    6.21    4.55
   3  -5 -13   22.28    4.93
   3  -5 -13   24.33    5.17
   3   5 -13   19.96    6.17
   3   5 -13   15.74    5.18
   3  -5 -13   14.65    4.55
   3   5 -13   22.25    5.89
   3  -5 -12  101.07   14.45
   3  -5 -12  131.96   13.61
   3  -5 -12  130.92   13.34
   3  -5 -12  133.63   12.06
   3   5 -12  120.38   12.42
   3   5 -12  132.15   12.72
   3   5 -12  128.20   13.71
   3   5 -12  134.02   22.11
   3  -5 -12  139.09   14.31
   3  -5 -12  116.46   11.27
   3  -5 -12  127.76   14.72
   3  -5 -12  126.12   13.09
   3   5 -11   30.50   10.62
   3   5 -11   28.46    5.92
   3  -5 -11   27.75    5.77
   3  -5 -11   34.81    6.14
   3   5 -11   22.03    4.74
   3   5 -11   24.66    5.25
   3  -5 -11   33.95    6.64
   3  -5 -11   29.51    7.23
   3  -5 -11   18.74    6.80
   3  -5 -11   27.26    5.97
   3   5 -11   31.33    6.79
   3  -5 -11   30.28   10.61
   3  -5 -11   24.33    5.57
   3  -5 -10   60.49   15.07
   3   5 -10   68.49   14.62
   3  -5  -9   93.88   18.23
   3   5  -9  103.18   16.60
   3   5  -9  106.97   16.07
   3  -5  -8   57.77   14.32
   3   5  -8   42.07   10.22
   3   5  -8   44.94   11.13
   3   5  -7   90.10   13.93
   3   5  -7   68.51   11.86
   3  -5  -7   72.88   14.84
   3   5  -6  311.76   24.13
   3  -5  -6  392.48   33.04
   3   5  -6  379.02   28.03
   3   5  -5  802.16   38.51
   3  -5  -5  910.16   49.09
   3   5  -5  863.82   42.95
   3   5  -4 1896.60   69.80
   3   5  -4 1852.76   63.70
   3  -5  -4 1802.75   66.52
  -3  -5   3   94.63    8.18
   3  -5  -3  105.44   13.17
   3   5  -3   94.91   10.46
   3   5  -3   90.44   12.30
   3   5  -2   37.69    8.60
   3  -5  -2   50.04   10.63
   3   5  -2   32.70    5.60
   3   5  -1  194.43   16.44
   3   5  -1  180.26   12.36
   3  -5  -1  206.39   19.11
   3   5   0  227.63   17.50
   3  -5   0  241.49   21.28
  -3  -5   0  192.85   16.10
   3   5   1   73.64    9.51
  -3  -5  -1   81.00   10.71
   3   5   1   80.59   11.37
   3  -5   1   95.91   13.90
   3   5   2 1393.10   54.88
   3  -5   2 1360.37   59.07
  -3  -5  -2 1308.25   53.87
   3   5   2 1210.41   46.41
   3  -5   3  115.22   16.20
   3   5   3  129.48   14.87
  -3  -5  -3  154.87   16.94
   3   5   3  115.75   11.21
   3   5   4   57.82   11.59
   3  -5   4   54.97   14.05
   3   5   4   47.53    6.60
  -3  -5  -4   73.01   15.51
   3   5   5  202.13   13.14
   3   5   5  236.12   20.87
   3  -5   5  219.83   23.26
  -3  -5  -5  234.19   23.40
  -3  -5  -6  445.15   34.48
   3  -5   6  440.04   34.75
   3   5   6  417.09   28.36
   3   5   7   58.36    9.97
  -3  -5  -7   58.34   13.11
   3  -5   7   62.15   12.23
  -3  -5  -8  255.29   28.11
  -3   5  -8  240.84   26.92
   3  -5   8  249.47   26.71
  -3  -5  -9   14.91    6.68
  -3   5  -9   10.28    4.09
  -3   5 -10  141.12   20.93
  -3  -5 -10  187.40   25.79
  -3  -5 -11  143.85   15.95
  -3   5 -11  138.20   16.19
  -3  -5 -11  163.37   14.51
  -3  -5 -11  126.60   21.90
  -3  -5 -12  171.94   18.06
  -3   5 -12  170.17   18.28
  -3  -5 -12  165.85   15.35
  -3  -5 -12  140.10   24.24
  -3   5 -13   23.61    7.43
  -3  -5 -13   38.76    7.81
  -3  -5 -13   24.42    6.26
  -3  -5 -14    6.31    4.70
  -3  -5 -14   11.33    4.21
  -3  -5 -15   46.57    9.16
  -3  -5 -15   57.85    9.79
  -3  -5 -15   34.69    6.32
  -3   5 -15   50.47    8.66
  -3  -5 -16   86.54   10.55
  -3   5 -16   84.35   11.07
  -3  -5 -16   75.31    8.78
  -3   5 -17   20.89    4.93
  -3  -5 -17   15.90    3.97
  -3  -5 -18    1.51    1.30
  -3   5 -18    2.03    1.87
  -3   5 -18   -2.88    2.66
  -3   5 -19   41.20    4.25
  -3   5 -19   48.36    5.51
   3   6 -19  157.94    9.06
   3   6 -19  157.84    9.88
   3   6 -18   16.02    3.53
   3   6 -18   13.85    2.85
   3   6 -18   18.91    4.38
   3  -6 -18   19.92    5.31
   3   6 -18   21.11    4.60
   3   6 -17  386.85   20.22
   3   6 -17  339.76   18.59
   3   6 -17  375.36   22.20
   3   6 -17  399.52   21.31
   3  -6 -17  406.09   24.23
   3   6 -16   49.19    8.59
   3   6 -16   45.43    7.31
   3  -6 -16   56.49    9.87
   3   6 -16   40.35    6.54
   3   6 -16   56.74    8.43
   3   6 -15  348.06   21.20
   3  -6 -15  276.10   23.93
   3   6 -15  354.38   23.72
   3  -6 -15  394.40   25.04
   3   6 -15  318.69   20.59
   3   6 -15  352.49   22.17
   3  -6 -15  330.97   24.85
   3  -6 -14   79.42   11.09
   3  -6 -14   78.57   12.67
   3  -6 -14   92.43   11.97
   3   6 -14   73.83   10.83
   3   6 -14   80.52   10.48
   3  -6 -14   79.49   10.56
   3   6 -14   86.21   10.80
   3  -6 -13  146.67   17.48
   3   6 -13  193.69   17.50
   3   6 -13  182.30   15.55
   3  -6 -13  187.58   17.31
   3   6 -13  193.30   16.18
   3  -6 -13  199.15   16.69
   3  -6 -13  186.07   17.02
   3   6 -12  263.38   18.62
   3  -6 -12  240.19   18.51
   3   6 -12  239.28   17.94
   3  -6 -12  234.62   34.24
   3  -6 -12  274.64   20.19
   3  -6 -12  266.49   19.59
   3  -6 -12  272.85   20.76
   3  -6 -12  276.79   22.49
   3  -6 -12  221.35   21.41
   3   6 -12  288.66   32.97
   3   6 -12  270.28   20.43
   3  -6 -11  395.06   28.88
   3  -6 -11  492.35   47.48
   3   6 -11  507.14   27.79
   3  -6 -11  449.10   25.89
   3   6 -11  525.01   43.36
   3   6 -11  483.94   25.57
   3  -6 -11  508.03   26.94
   3  -6 -11  477.35   26.94
   3   6 -11  471.21   25.11
   3  -6 -11  497.28   28.21
   3  -6 -11  485.14   29.76
   3   6 -10  681.51   46.08
   3   6 -10  778.37   51.19
   3  -6 -10  772.23   58.06
   3  -6  -9 2110.62  100.96
   3   6  -9 2144.78   89.32
   3   6  -9 2054.41   87.29
   3   6  -8  658.79   41.80
   3  -6  -8  673.73   49.68
   3   6  -8  585.59   40.87
   3   6  -7 3164.97  108.63
   3   6  -7 3147.28  111.97
   3  -6  -7 3379.47  124.64
   3   6  -6  756.96   40.71
   3  -6  -6  838.85   51.20
   3   6  -6  818.38   45.24
   3  -6  -5 2135.66   78.48
   3   6  -5 2277.57   78.64
   3   6  -5 2332.01   85.35
   3  -6  -4 1945.36   72.31
   3   6  -4 1863.93   66.41
   3   6  -3 1436.96   50.62
   3   6  -3 1556.29   59.86
   3  -6  -3 1445.97   59.03
   3   6  -2  264.49   21.54
   3   6  -2  252.71   16.38
   3  -6  -2  286.95   23.19
  -3  -6   2  267.98   16.36
   3  -6  -1 1747.31   67.22
   3   6  -1 1731.18   62.03
   3   6  -1 1531.61   50.15
  -3  -6   1 1558.71   55.10
   3   6   0  203.97   17.20
   3  -6   0  211.15   20.54
  -3  -6   0  196.48   16.52
   3   6   1 2352.25   79.36
   3  -6   1 2654.72   91.93
  -3  -6  -1 2555.35   83.27
   3   6   2  128.54   12.71
   3  -6   2  124.28   17.16
  -3  -6  -2  142.73   15.81
   3   6   3  895.48   38.89
  -3  -6  -3  992.90   48.36
   3  -6   3 1063.19   53.47
   3  -6   4  589.90   40.11
  -3  -6  -4  659.96   39.46
   3   6   4  549.93   27.37
   3  -6   5 2459.12   94.45
   3   6   5 2209.50   68.84
  -3  -6  -5 2436.59   91.48
   3  -6   6  481.14   37.42
  -3  -6  -6  445.13   35.22
  -3  -6  -7  244.81   27.15
   3  -6   7  208.45   24.97
   3  -6   8    6.79    3.76
  -3  -6  -8   14.45    4.85
  -3  -6  -9  488.72   42.53
   3  -6   9  527.00   40.96
  -3   6  -9  495.54   40.59
  -3   6 -10  407.25   27.96
  -3  -6 -10  395.74   22.69
  -3  -6 -10  351.50   37.56
  -3  -6 -11  864.26   42.84
  -3   6 -11  795.81   42.55
  -3  -6 -11  866.51   37.58
  -3  -6 -11  821.63   60.16
  -3  -6 -12  151.58   16.82
  -3   6 -12  124.64   15.55
  -3  -6 -12  136.06   24.39
  -3  -6 -12  117.88   12.91
  -3  -6 -13  380.66   27.96
  -3  -6 -13  375.47   24.19
  -3  -6 -14  235.71   21.66
  -3  -6 -14  206.27   17.23
  -3   6 -15  229.27   18.63
  -3  -6 -15  275.38   22.43
  -3  -6 -15  243.22   16.73
  -3   6 -16   29.33    6.17
  -3  -6 -16   16.56    4.08
  -3  -6 -17   56.33    6.23
  -3   6 -17   74.12    9.11
  -3   6 -18   28.60    4.51
  -3   6 -18   19.52    4.11
  -3   6 -19   -0.93    1.59
  -3   6 -19    3.62    1.40
   3   7 -19    2.75    1.73
   3   7 -19    2.11    1.65
   3   7 -18    8.75    3.35
   3   7 -18    7.35    2.95
   3  -7 -18   11.63    3.51
   3   7 -18    8.65    2.12
   3   7 -18    7.19    2.85
   3   7 -17    2.70    3.52
   3   7 -17    1.60    2.68
   3   7 -17   -1.98    3.33
   3   7 -17   -0.85    2.43
   3  -7 -17    1.52    3.16
   3   7 -16   17.62    5.46
   3   7 -16   19.73    4.89
   3   7 -16   18.95    4.68
   3   7 -16   15.88    5.22
   3  -7 -16   14.79    4.45
   3  -7 -15   64.90   11.27
   3   7 -15   67.07    9.40
   3   7 -15   75.39   10.65
   3   7 -15   63.76    9.04
   3  -7 -15   69.47   10.43
   3  -7 -15   63.58   10.96
   3  -7 -14  153.82   15.39
   3  -7 -14  127.60   16.52
   3   7 -14  148.53   13.81
   3   7 -14  152.93   15.56
   3   7 -14  146.54   13.97
   3  -7 -14  156.92   14.69
   3   7 -13    0.06    2.58
   3  -7 -13   -0.20    2.87
   3   7 -13    3.79    3.40
   3   7 -13    5.80    4.07
   3  -7 -13    1.71    3.16
   3  -7 -13   -0.79    5.16
   3  -7 -13   -3.96    3.07
   3  -7 -13    0.19    3.29
   3  -7 -12   13.85    4.97
   3  -7 -12    5.57    3.63
   3  -7 -12   16.48    5.46
   3  -7 -12    2.89    7.31
   3   7 -12   13.52    4.61
   3   7 -12   13.86    9.54
   3  -7 -12    6.16    3.08
   3  -7 -12   16.36    5.61
   3   7 -12    7.83    3.26
   3   7 -12   13.50    5.45
   3   7 -11    3.41    2.32
   3  -7 -11   13.19    3.96
   3  -7 -11    3.90    3.55
   3  -7 -11    8.71    9.66
   3   7 -11    8.92    4.25
   3  -7 -11    9.30    4.23
   3  -7 -11   -1.79    3.39
   3   7 -11    0.53    3.19
   3   7 -11   -9.77    6.35
   3  -7 -11    2.38    2.31
   3   7 -11    5.25    2.25
   3  -7 -10    8.03    3.35
   3   7 -10    4.38    2.14
   3  -7 -10    8.27    4.05
   3  -7 -10    9.41    4.16
   3   7 -10    6.34    3.19
   3  -7 -10    9.98    4.60
   3   7 -10   13.38    3.98
   3   7 -10    4.72    5.44
   3  -7 -10   13.40    4.15
   3  -7 -10    3.13    6.51
   3  -7 -10   14.76    4.99
   3   7  -9   60.04   13.35
   3   7  -9   65.51   15.16
   3  -7  -9   64.01   15.70
   3  -7  -8    5.55    4.10
   3   7  -8   -0.77    6.24
   3   7  -7    1.05    3.63
   3   7  -7   14.20    6.96
   3  -7  -7   15.42    9.95
   3   7  -6   88.40   14.40
   3  -7  -6   91.15   17.52
   3   7  -6   96.05   13.75
   3   7  -5   65.80   12.69
   3   7  -5   49.34    9.67
   3  -7  -5   48.25    9.25
   3  -7  -5   57.74   12.65
   3  -7  -4  114.26   15.08
   3   7  -4  110.58   12.48
   3   7  -4  119.45   16.32
   3   7  -3  267.97   23.34
   3  -7  -3  257.36   22.87
   3   7  -3  226.97   17.32
  -3  -7   2   33.43    5.68
   3   7  -2   49.37   10.40
   3   7  -2   36.72    6.19
   3  -7  -2   34.30    8.50
   3   7  -1  217.19   19.69
   3   7  -1  207.56   13.51
   3  -7  -1  243.60   22.74
  -3  -7   1  191.33   15.40
   3   7   0    0.06    4.11
  -3  -7   0    3.50    2.36
   3  -7   0    4.51    5.20
   3  -7   1   37.14   11.42
   3   7   1   28.55    6.99
  -3  -7  -1   26.45    7.44
  -3  -7  -2   57.79    9.63
   3   7   2   55.11    9.52
   3  -7   2   57.06   12.87
   3   7   3   57.78    9.01
   3  -7   3   59.47   12.50
  -3  -7  -3   69.52   12.47
   3   7   4  303.83   20.44
   3  -7   4  319.02   29.67
  -3  -7  -4  348.67   28.46
   3  -7   5  423.17   35.18
  -3  -7  -5  490.18   35.82
   3   7   5  388.56   22.83
  -3  -7  -6  164.68   21.52
   3  -7   6  183.50   24.06
  -3  -7  -7  331.67   31.93
   3  -7   7  399.36   35.78
  -3  -7  -8  112.67   19.07
   3  -7   8  134.92   21.72
  -3  -7  -9  213.33   28.01
   3  -7   9  237.63   28.21
  -3   7  -9  209.21   27.01
  -3   7 -10  275.91   23.17
  -3  -7 -10  317.89   20.30
  -3  -7 -10  298.95   35.12
  -3   7 -11    5.78    5.31
  -3  -7 -11   12.02    9.20
  -3  -7 -11   11.81    4.27
  -3  -7 -12  128.36   15.75
  -3  -7 -12  121.25   13.14
  -3  -7 -12  119.97   22.41
  -3  -7 -13   73.77   12.05
  -3  -7 -13   62.16    9.68
  -3  -7 -14    6.79    5.80
  -3   7 -14   17.25    5.96
  -3  -7 -14   12.95    5.13
  -3  -7 -15   21.52    5.64
  -3   7 -15   23.29    6.26
  -3  -7 -16    3.36    3.95
  -3   7 -16    3.68    2.70
  -3   7 -16    6.02    3.12
  -3   7 -17    3.47    3.04
  -3   7 -18   35.23    5.13
  -3   7 -18   30.04    4.44
   3   8 -18  270.60   13.83
   3   8 -18  225.54   11.16
   3  -8 -18  268.34   15.80
   3   8 -18  263.99   14.24
   3   8 -17   65.89    7.16
   3   8 -17   71.61    8.82
   3   8 -17   79.08    8.44
   3   8 -17   78.96    8.39
   3  -8 -17   74.16    9.41
   3   8 -16  415.36   22.05
   3   8 -16  367.42   20.42
   3   8 -16  382.07   22.81
   3  -8 -16  423.77   25.38
   3   8 -16  395.52   21.94
   3  -8 -15    3.30    4.84
   3   8 -15   -4.58    4.32
   3  -8 -15   -3.28    4.49
   3   8 -15    2.14    3.07
   3  -8 -15    1.97    3.98
   3   8 -15    0.71    2.97
   3  -8 -14  439.79   30.53
   3   8 -14  468.72   26.05
   3  -8 -14  531.08   29.46
   3   8 -14  524.61   27.52
   3   8 -14  476.24   28.12
   3  -8 -13  365.59   28.53
   3   8 -13  400.26   24.06
   3   8 -13  396.02   25.44
   3  -8 -13  396.57   24.62
   3   8 -13  399.16   24.01
   3  -8 -13  438.45   26.79
   3  -8 -13  416.05   28.25
   3  -8 -13  429.43   25.88
   3  -8 -12  268.30   20.08
   3   8 -12  276.68   20.79
   3   8 -12  255.60   18.80
   3  -8 -12  263.35   23.55
   3   8 -12  268.09   19.46
   3  -8 -12  274.35   20.09
   3   8 -12  265.70   19.00
   3  -8 -12  298.59   21.66
   3  -8 -12  292.01   23.37
   3   8 -11   74.84    9.55
   3  -8 -11   79.67   18.80
   3   8 -11  110.67   20.00
   3   8 -11   72.35   10.15
   3   8 -11   73.86    9.61
   3  -8 -11   80.76   10.04
   3   8 -11   86.45   10.17
   3  -8 -11   79.39   10.69
   3  -8 -11   76.68   11.44
   3  -8 -11   83.54   10.77
   3   8 -10  870.25   39.23
   3  -8 -10  963.39   40.31
   3   8 -10 1011.02   61.04
   3  -8 -10  993.19   46.08
   3  -8 -10  936.82   39.44
   3   8 -10  926.80   37.40
   3  -8 -10  921.68   40.82
   3  -8 -10 1017.56   45.41
   3  -8 -10 1065.35   70.75
   3   8 -10  924.00   39.88
   3   8 -10  867.11   56.16
   3   8 -10  897.55   38.01
   3   8  -9   58.58   13.62
   3  -8  -9   46.24   12.87
   3   8  -9   65.31   14.71
   3   8  -8  392.81   33.47
   3  -8  -8  421.77   40.59
   3   8  -8  424.66   36.24
   3   8  -7   22.52    7.69
   3  -8  -7   15.60    9.23
   3   8  -7   16.54    8.48
   3   8  -6 1824.49   73.44
   3  -8  -6 1755.66   73.06
   3  -8  -6 1931.50   88.20
   3   8  -6 1916.95   82.26
   3  -8  -5   94.81   14.36
   3   8  -5  102.53   16.06
   3   8  -5  104.88   13.92
  -3  -8   5  110.02   13.96
   3  -8  -5  102.68   17.74
   3   8  -4  715.72   43.97
   3   8  -4  752.14   37.19
   3  -8  -4  716.91   42.35
   3   8  -3 1549.25   65.32
   3   8  -3 1330.09   52.09
   3  -8  -3 1453.17   64.41
   3   8  -2 1055.20   51.84
   3   8  -2  990.62   39.37
   3  -8  -2 1082.21   53.81
   3   8  -1   12.15    3.21
   3  -8  -1   24.45    9.05
   3   8  -1   24.57    8.44
  -3  -8   1   23.54    5.44
   3  -8   0 3894.63  126.47
  -3  -8   0 3577.19  110.29
   3   8   0 3658.54  116.86
  -3  -8  -1  264.33   21.83
   3   8   1  272.45   22.53
   3  -8   1  286.07   27.40
  -3  -8  -2 1299.42   57.91
   3   8   2 1268.97   54.66
   3  -8   2 1439.51   67.08
  -3  -8  -3  205.97   22.14
   3   8   3  172.91   16.65
   3  -8   3  221.86   25.49
   3   8   4 1564.57   60.73
  -3  -8  -4 1769.38   74.36
   3  -8   4 1669.33   77.93
  -3  -8  -5   -2.29    5.48
   3  -8   5    2.72    7.21
  -3  -8  -6  962.66   57.69
   3  -8   6 1042.60   61.18
  -3  -8  -7   10.13    8.04
   3  -8   7    2.81    5.38
   3  -8   8  121.57   20.35
  -3  -8  -8  121.10   20.45
  -3  -8  -9   69.81   14.15
  -3  -8  -9   84.81    9.73
   3  -8   9   96.03   18.41
  -3  -8  -9   75.19   16.56
  -3  -8 -10  201.88   15.84
  -3  -8 -10  191.91   27.89
  -3  -8 -11   76.23    9.86
  -3  -8 -11   73.45   18.84
  -3  -8 -12  445.32   30.54
  -3  -8 -12  467.18   26.78
  -3   8 -13   14.44    5.01
  -3  -8 -13   18.19    6.31
  -3  -8 -13    8.94    4.30
  -3  -8 -14   91.08   12.95
  -3  -8 -14   95.39   11.24
  -3   8 -14   69.83   10.00
  -3  -8 -15    5.51    3.83
  -3   8 -15    6.63    3.82
  -3   8 -15    7.45    4.54
  -3   8 -16   64.08    7.88
  -3  -8 -16   93.68   11.49
  -3   8 -16   82.42    9.47
  -3   8 -17    1.89    2.66
  -3   8 -17   -0.80    2.68
  -3   8 -18   24.16    4.10
  -3   8 -18   21.09    3.42
   3   9 -18    6.64    2.43
   3  -9 -18    4.19    2.58
   3   9 -18    3.78    1.76
   3   9 -17   19.63    4.41
   3   9 -17   16.78    3.51
   3   9 -17   10.75    3.30
   3   9 -17   20.33    4.42
   3  -9 -17   19.35    5.22
   3   9 -16   -0.50    2.81
   3   9 -16   -1.87    2.21
   3   9 -16    3.98    2.72
   3  -9 -16    3.25    2.98
   3   9 -16    1.09    3.53
   3  -9 -15   57.57    8.90
   3  -9 -15   43.93    8.19
   3   9 -15   52.36    7.78
   3   9 -15   51.97    8.45
   3   9 -15   58.17    8.40
   3  -9 -15   64.97   10.45
   3   9 -14   17.38    5.20
   3   9 -14   10.30    4.52
   3  -9 -14   19.32    5.91
   3  -9 -14    8.55    3.66
   3   9 -14   13.25    5.07
   3  -9 -13  106.38   12.77
   3  -9 -13  110.79   14.15
   3   9 -13   99.58   11.51
   3   9 -13   94.32   11.85
   3   9 -13   93.79   11.08
   3   9 -13   75.02    9.82
   3  -9 -13   81.50   12.53
   3  -9 -12   90.82   13.64
   3   9 -12   97.45   11.55
   3   9 -12  102.21   12.22
   3   9 -12  121.76   13.56
   3  -9 -12  114.00   12.46
   3  -9 -12  111.18   12.72
   3   9 -12   91.03   11.05
   3  -9 -12  107.38   14.35
   3  -9 -12  107.56   12.24
   3  -9 -11    9.71    5.05
   3  -9 -11   13.48    8.25
   3  -9 -11    5.24    2.13
   3   9 -11    6.32    2.85
   3   9 -11    9.31    3.66
   3  -9 -11    9.65    4.40
   3  -9 -11    1.23    3.74
   3   9 -11    1.64    2.23
   3   9 -11    7.11    3.76
   3  -9 -10   -1.24    3.37
   3  -9 -10   -6.45    3.34
   3  -9 -10    0.19    3.82
   3   9 -10    0.75    2.51
   3  -9 -10  -21.23    5.59
   3   9 -10    2.40    1.65
   3   9 -10    6.12    2.75
   3   9 -10   -9.26    5.81
   3   9 -10    0.32    2.18
   3  -9 -10   15.31    8.58
   3  -9 -10    3.02    3.53
   3  -9  -9    1.80    2.42
   3   9  -9    3.79    4.57
   3  -9  -9    1.06    2.55
   3   9  -9    4.73    4.08
   3  -9  -9   -2.85    3.44
   3   9  -9    0.66    2.40
   3   9  -9    6.55    3.15
   3  -9  -9    6.76    4.56
   3  -9  -9    1.33    5.55
   3  -9  -9    2.25    2.81
   3   9  -8   17.00    8.36
   3   9  -8    3.51    5.21
   3  -9  -8   15.90    8.50
   3   9  -7    5.30    5.88
   3   9  -7   16.21    8.38
   3  -9  -7   20.19   10.75
   3   9  -6   46.75   10.09
   3   9  -6   53.14   12.48
   3  -9  -6   37.55   12.21
   3  -9  -5   48.63   10.57
   3   9  -5   47.45   12.16
  -3  -9   5   47.50    9.76
   3   9  -5   62.99   10.91
   3  -9  -5   41.26   11.73
  -3  -9   4   60.75   10.97
   3   9  -4   74.58   11.17
   3  -9  -4   87.33   14.93
   3   9  -4   69.29   13.89
   3   9  -3   99.20   11.74
   3  -9  -3   95.50   15.84
   3   9  -3  122.22   17.53
   3   9  -2  408.58   31.83
   3  -9  -2  373.59   31.21
   3   9  -2  339.39   20.66
   3   9  -1  139.27   17.25
  -3  -9   1  136.38   13.75
   3  -9  -1  121.62   17.85
   3   9   0    9.89    4.88
   3  -9   0   15.38    7.64
  -3  -9   0   17.70    5.27
   3   9   1  228.80   21.68
   3  -9   1  239.70   26.02
  -3  -9  -1  199.74   19.49
   3   9   2  117.55   15.36
  -3  -9  -2  117.57   15.95
   3  -9   2  134.18   18.92
   3   9   3   55.02   10.09
   3  -9   3   60.61   13.49
  -3  -9  -3   62.34   12.56
   3   9   4    5.90    3.62
  -3  -9  -4   10.41    5.91
   3  -9   4   -0.04    5.75
   3  -9   5   28.56    8.67
  -3  -9  -5   32.40   10.42
  -3  -9  -6  206.21   25.40
   3  -9   6  212.99   27.65
   3  -9   7   87.34   17.67
  -3  -9  -7  114.05   20.20
  -3  -9  -8   36.09   13.12
  -3  -9  -8   39.46   10.89
   3  -9   8   37.36   11.80
  -3  -9  -9   19.56    9.16
  -3  -9  -9   28.56   10.08
  -3  -9  -9   11.97    3.42
  -3  -9 -10  -34.98   13.00
  -3  -9 -10    4.56    3.48
  -3  -9 -11  248.88   18.44
  -3  -9 -11  256.01   34.41
  -3  -9 -12  212.10   20.59
  -3  -9 -12  244.73   18.54
  -3   9 -12  185.28   16.29
  -3  -9 -13   23.35    7.16
  -3  -9 -13   14.36    4.68
  -3   9 -13    7.92    4.02
  -3  -9 -14   69.94   10.95
  -3   9 -14   58.70    8.54
  -3  -9 -14   70.17    9.47
  -3  -9 -15   15.80    5.60
  -3   9 -15    2.86    2.60
  -3   9 -15   16.20    4.35
  -3   9 -16   51.63    7.02
  -3   9 -16   69.28    8.05
  -3  -9 -16   69.24    9.43
  -3   9 -17   67.84    7.38
  -3   9 -17   72.95    7.05
  -3   9 -18    9.19    2.58
   3  10 -18  101.37    7.05
   3  10 -18   86.06    6.46
   3  10 -17  142.73    9.44
   3  10 -17  153.72   10.75
   3  10 -17  130.97    9.95
   3 -10 -17  146.61   11.75
   3  10 -16  107.82    9.68
   3  10 -16  101.73    9.77
   3  10 -16   93.77    9.65
   3  10 -16  101.60    9.71
   3 -10 -16  110.16   11.45
   3 -10 -15  360.70   24.36
   3  10 -15  373.00   20.88
   3  10 -15  341.22   21.10
   3  10 -15  380.84   21.25
   3 -10 -15  394.98   24.33
   3  10 -14   22.67    5.46
   3 -10 -14   20.41    7.35
   3 -10 -14   21.29    5.62
   3  10 -14   14.41    4.96
   3  10 -14   15.87    5.02
   3  10 -13  730.55   34.03
   3  10 -13  711.16   33.38
   3 -10 -13  721.82   40.07
   3 -10 -13  739.82   35.55
   3 -10 -13  807.85   39.87
   3  10 -13  712.11   34.84
   3 -10 -12    8.76    4.23
   3  10 -12   14.65    4.65
   3 -10 -12    7.45    3.58
   3  10 -12    2.94    2.68
   3 -10 -12   18.31    6.44
   3  10 -12   15.18    4.86
   3  10 -12    6.57    4.04
   3  10 -11 1162.87   46.36
   3 -10 -11 1187.40   47.30
   3  10 -11 1210.60   49.67
   3 -10 -11 1165.54   48.19
   3  10 -11 1141.40   44.99
   3  10 -11 1171.65   47.26
   3 -10 -11 1255.25   53.14
   3  10 -10   24.57    6.11
   3 -10 -10   16.50    4.80
   3  10 -10    7.90    6.55
   3 -10 -10   30.30    7.87
   3  10 -10   23.53    5.56
   3 -10 -10   26.92    5.94
   3  10 -10   23.92    5.38
   3 -10 -10   23.35    5.83
   3 -10 -10   29.84   11.74
   3 -10 -10   15.02    5.34
   3  10  -9   76.42   16.02
   3 -10  -9   81.18   19.17
   3  10  -9   95.01   17.36
   3 -10  -9  114.96   14.50
   3  10  -9  101.55   12.02
   3  10  -9   91.08    9.68
   3 -10  -9   88.79   10.41
   3 -10  -9  100.89   11.53
   3 -10  -9  104.35   11.42
   3 -10  -9  120.94   14.42
   3  10  -8  290.47   30.25
   3  10  -8  281.86   32.31
   3 -10  -8  270.46   21.90
   3  10  -8  259.38   19.36
   3 -10  -8  279.50   33.92
   3 -10  -8  265.66   20.87
   3  10  -7  298.75   28.83
   3 -10  -7  281.76   33.82
   3  10  -7  320.24   34.05
   3  10  -6  176.16   20.57
   3  10  -6  183.34   23.96
   3 -10  -6  187.87   26.38
   3  10  -5 2131.06   92.00
   3 -10  -5 2071.12   94.98
  -3 -10   5 1941.63   79.86
   3  10  -5 1949.82   76.67
   3 -10  -5 1961.84   85.26
  -3 -10   4   -2.26    3.36
   3  10  -4   -0.88    3.77
   3 -10  -4    6.69    4.93
   3  10  -3 2504.78   97.19
   3  10  -3 2195.76   75.95
   3 -10  -3 2251.28   93.84
  -3 -10   3 2285.43   90.42
   3  10  -2   17.59    9.10
   3 -10  -2   16.49    9.66
   3  10  -1 1161.02   59.65
   3 -10  -1 1123.53   61.73
   3  10   0  193.43   21.89
  -3 -10   0  223.12   19.83
   3 -10   0  241.44   26.14
   3 -10   1 1776.18   82.51
   3  10   1 1852.94   75.90
  -3 -10  -1 1681.36   69.64
   3  10   2  829.58   45.94
  -3 -10  -2  755.81   45.18
   3 -10   2  849.99   53.73
  -3 -10  -3  995.80   54.67
   3 -10   3 1103.67   63.90
   3  10   3  938.32   49.77
   3  10   4   87.26   13.33
  -3 -10  -4   92.31   16.61
   3 -10   4   80.46   17.05
  -3 -10  -5 2333.17   99.10
   3 -10   5 2313.70  104.58
  -3 -10  -6   69.44   15.97
   3 -10   6   63.12   16.03
  -3 -10  -7 1066.84   66.85
   3 -10   7 1106.84   69.25
  -3 -10  -7  897.65   59.32
  -3 -10  -8   63.90   14.99
   3 -10   8   87.64   17.84
  -3 -10  -8   74.89    8.82
  -3 -10  -8   73.05   16.80
  -3 -10  -9  244.52   17.40
  -3 -10  -9  196.28   29.80
  -3 -10 -10   15.49    4.81
  -3 -10 -10   18.08   10.04
  -3 -10 -11   89.62   10.89
  -3 -10 -12    0.83    2.59
  -3 -10 -13  158.99   17.13
  -3 -10 -13  145.00   13.91
  -3  10 -13  123.28   12.40
  -3 -10 -14    5.20    3.65
  -3  10 -14    1.72    2.28
  -3  10 -14    3.27    3.25
  -3 -10 -15    9.09    4.75
  -3  10 -15   14.76    4.56
  -3  10 -15   21.07    4.29
  -3 -10 -16   13.15    4.45
  -3  10 -16   17.03    3.90
  -3  10 -16   20.53    4.32
  -3  10 -17   15.87    3.49
  -3  10 -18   14.98    2.67
   3  11 -17   35.76    4.60
   3  11 -17   38.26    4.30
   3  11 -17   38.57    4.93
   3 -11 -17   42.38    5.76
   3  11 -16    6.66    3.55
   3  11 -16    3.15    2.48
   3  11 -16    7.68    2.20
   3 -11 -16    9.03    3.89
   3 -11 -15   20.22    5.44
   3  11 -15   23.78    4.58
   3  11 -15   19.31    4.14
   3 -11 -15   22.88    5.97
   3  11 -14   44.76    7.11
   3 -11 -14   47.43    9.46
   3  11 -14   43.44    7.44
   3 -11 -14   50.23    7.89
   3  11 -14   48.65    7.48
   3  11 -13   34.05    6.62
   3 -11 -13   19.53    6.09
   3  11 -13   17.45    4.84
   3 -11 -13   28.62    6.63
   3  11 -13   26.05    5.93
   3 -11 -13   25.53    7.35
   3  11 -12   20.46    5.02
   3 -11 -12   37.91    9.32
   3 -11 -12   32.67    6.80
   3  11 -12   35.68    7.87
   3  11 -12   33.71    6.24
   3  11 -12   35.89    7.23
   3 -11 -12   33.20    7.43
   3 -11 -11  131.61   13.87
   3  11 -11  119.63   12.93
   3 -11 -11  125.85   14.90
   3  11 -11  127.02   12.18
   3  11 -11  141.09   14.91
   3 -11 -10    1.81    1.97
   3  11 -10    9.83    4.20
   3  11 -10   17.74    5.57
   3 -11 -10   11.62    4.09
   3 -11 -10    6.82    7.31
   3 -11 -10   10.57    4.57
   3 -11 -10   14.55    4.85
   3 -11  -9   -1.39    5.38
   3  11  -9  -15.02    8.05
   3 -11  -9   11.78    7.37
   3 -11  -9    5.43    2.04
   3  11  -9   -0.11    3.91
   3 -11  -9    5.90    3.90
   3  11  -9  -19.59    8.29
   3  11  -8   70.88   16.28
   3 -11  -8   80.03   18.13
   3  11  -8   92.19   16.47
   3  11  -8   86.96   11.59
   3 -11  -8   89.90   12.65
   3 -11  -8   73.22    9.87
   3 -11  -8   65.88   10.61
   3  11  -7  266.81   19.75
   3  11  -7  204.87   24.09
   3 -11  -7  241.72   20.67
   3  11  -7  242.22   30.48
   3 -11  -7  247.62   31.83
   3  11  -6   25.70   10.28
   3  11  -6   16.66    6.23
   3 -11  -6   27.01    8.11
   3 -11  -5   -5.28    9.86
   3  11  -5   -9.88    4.78
   3  11  -5    5.91    4.81
   3 -11  -5   14.35    7.33
   3  11  -4   20.97    9.35
   3 -11  -4   15.05    7.16
  -3 -11   4   15.07    5.36
   3  11  -3   86.66   16.65
  -3 -11   3   80.93   15.51
   3 -11  -3   75.27   15.78
   3  11  -2  472.44   38.19
  -3 -11   2  400.41   34.60
   3 -11  -2  399.73   35.77
  -3 -11   1    3.95    3.98
   3  11  -1   -1.58    4.83
   3 -11  -1    6.13    6.94
   3  11   0   65.52   13.98
   3 -11   0   65.41   14.43
   3  11   1   48.33   11.63
   3 -11   1   55.07   14.95
  -3 -11  -1   55.46   10.52
   3  11   2   28.57    8.26
  -3 -11  -2   28.36    8.78
   3 -11   2   32.52   12.77
   3  11   3  459.93   34.90
  -3 -11  -3  467.36   36.72
   3 -11   3  491.35   43.03
   3  11   4   16.87    6.37
   3 -11   4   15.15    7.45
  -3 -11  -4   18.40    5.57
  -3 -11  -5   26.18    8.71
  -3 -11  -5   16.30    7.98
   3 -11   5   30.75   10.70
  -3 -11  -6   52.59   14.47
  -3 -11  -6   45.85   14.14
   3 -11   6   50.84   13.75
  -3 -11  -7   64.47    9.80
  -3 -11  -7   63.67   16.10
  -3 -11  -7   70.91    8.45
   3 -11   7   69.90   17.77
  -3 -11  -7   77.61   17.67
  -3 -11  -8   38.11    7.47
  -3 -11  -8   39.28    6.22
   3 -11   8   53.23   14.48
  -3 -11  -8   19.93    6.65
  -3 -11  -8   53.01   15.92
  -3 -11  -9  158.42   13.78
  -3 -11  -9  130.73   24.08
  -3 -11 -10   30.40    6.25
  -3 -11 -11   69.35    9.41
  -3 -11 -12    0.95    2.83
  -3 -11 -13   19.38    5.23
  -3 -11 -13   27.89    7.70
  -3 -11 -14  138.30   14.82
  -3  11 -14  101.98   12.24
  -3 -11 -15   45.99    8.25
  -3  11 -15   43.20    6.99
  -3 -11 -16  257.18   16.99
  -3  11 -16  194.12   13.10
  -3  11 -17   74.09    6.75
   3  12 -17    9.90    2.45
   3 -12 -17    3.78    1.88
   3  12 -16   94.95    8.48
   3  12 -16   90.40    7.69
   3  12 -16   81.42    7.23
   3 -12 -16   87.94    8.83
   3  12 -15   79.97    8.24
   3 -12 -15   94.06   10.56
   3  12 -15  106.94    9.66
   3 -12 -15   98.99   10.68
   3  12 -14  376.12   20.83
   3  12 -14  341.73   19.35
   3 -12 -14  335.23   23.05
   3 -12 -13  321.15   20.11
   3 -12 -13  300.38   23.09
   3  12 -13  285.27   19.17
   3  12 -13  293.13   18.70
   3 -12 -13  314.47   22.53
   3 -12 -12  995.92   41.78
   3 -12 -12 1000.14   47.98
   3  12 -12 1032.40   41.97
   3  12 -12 1004.44   39.96
   3 -12 -12 1092.22   47.32
   3  12 -11  358.20   22.48
   3  12 -11  336.68   24.21
   3  12 -11  328.06   20.02
   3 -12 -11  320.43   21.39
   3 -12 -11  334.35   24.55
   3 -12 -10  385.93   27.22
   3  12 -10  448.15   28.12
   3 -12 -10  386.65   23.82
   3 -12 -10  414.73   29.89
   3 -12  -9   99.58   13.68
   3  12  -9  136.86   23.57
   3 -12  -9   86.70   10.70
   3  12  -9   78.05   16.37
   3  12  -9  107.29   13.34
   3 -12  -9  101.30   13.28
   3 -12  -9  106.30   21.72
   3  12  -8   69.71   14.36
   3  12  -8   55.18    9.01
   3 -12  -8   56.41    9.87
   3 -12  -8   48.11    7.66
   3 -12  -8   35.88   12.54
   3 -12  -8   74.79   11.56
   3  12  -7   24.07    7.83
   3  12  -7   28.42    6.58
   3 -12  -7   25.01    7.12
   3  12  -7   28.92    8.98
   3 -12  -7   44.95   15.05
   3 -12  -6  382.29   40.29
   3  12  -6  465.53   27.01
   3 -12  -6  402.05   27.14
   3  12  -6  452.45   42.94
  -3 -12   6  365.90   23.21
   3  12  -5  322.68   35.57
   3 -12  -5  294.24   34.77
   3 -12  -5  249.79   29.81
   3  12  -5  307.29   21.11
   3  12  -4 1187.37   69.64
  -3 -12   4 1046.60   60.80
   3 -12  -4 1046.94   63.82
   3  12  -3  677.81   50.93
  -3 -12   3  687.43   48.28
   3 -12  -3  653.14   49.20
  -3 -12   2 1921.03   89.93
   3  12  -2 2018.86   93.81
   3 -12  -2 2086.67   95.78
   3  12  -1  213.43   26.24
  -3 -12   1  216.89   26.94
   3 -12  -1  221.52   28.12
   3  12   0  966.88   57.93
   3 -12   0  871.15   59.22
  -3 -12   0  911.65   57.97
   3  12   1   29.69    8.63
  -3 -12  -1   43.74   13.63
   3 -12   1   56.83   16.15
  -3 -12  -1   27.49    7.93
   3  12   2  667.10   45.96
  -3 -12  -2  654.45   44.88
   3 -12   2  815.93   57.67
  -3 -12  -2  725.08   52.54
   3  12   3   21.96    8.58
  -3 -12  -3    8.52    6.83
   3 -12   3   13.61    8.37
  -3 -12  -3   12.61    7.02
   3  12   4  949.86   53.83
  -3 -12  -4 1030.43   65.14
  -3 -12  -4 1009.21   61.08
   3 -12   4  993.45   67.71
  -3 -12  -5   45.38   14.31
  -3 -12  -5   35.38   11.08
   3 -12   5   24.27    7.86
  -3 -12  -6  733.26   55.76
  -3 -12  -6  707.60   35.25
   3 -12   6  823.45   61.79
  -3 -12  -6  706.30   54.97
  -3 -12  -7   52.22   13.73
  -3 -12  -7   75.81    8.78
  -3 -12  -7   82.43   18.10
   3 -12   7   91.66   20.42
  -3 -12  -7   77.35   10.44
  -3 -12  -8  340.70   37.30
  -3 -12  -8  376.01   21.63
   3 -12   8  372.31   42.27
  -3 -12  -8  417.10   43.77
  -3 -12  -8  376.27   24.70
  -3 -12  -9  212.86   16.04
  -3 -12 -10   40.90    6.92
  -3 -12 -11   79.41    9.73
  -3 -12 -12  123.74   12.28
  -3 -12 -13   33.74    8.05
  -3  12 -13   27.79    7.02
  -3 -12 -14   87.25   11.33
  -3  12 -14   72.56   10.18
  -3 -12 -15   39.75    6.78
  -3  12 -15   38.93    6.42
  -3 -12 -16    4.10    2.84
  -3  12 -16    2.44    1.72
  -3  12 -16    3.43    2.13
  -3  12 -17   36.26    4.15
   3  13 -16   25.63    4.11
   3 -13 -16   21.55    3.83
   3  13 -16   26.30    3.79
   3 -13 -15   31.11    5.90
   3 -13 -15   24.70    5.05
   3  13 -15   18.68    3.59
   3  13 -15   20.42    4.25
   3  13 -15   24.39    4.54
   3 -13 -14   67.18    9.36
   3  13 -14   65.43    8.12
   3  13 -14   53.89    6.56
   3 -13 -13   -1.19    3.62
   3 -13 -13   -2.47    2.05
   3  13 -13   -0.83    2.84
   3  13 -13   -1.52    2.37
   3 -13 -13   -0.38    3.82
   3 -13 -12   69.05   11.36
   3  13 -12   68.92    9.50
   3 -13 -12   66.60    8.52
   3 -13 -12   79.42   11.44
   3  13 -11   23.67    5.69
   3  13 -11   21.00    6.55
   3 -13 -11   19.77    4.97
   3 -13 -11   21.21    6.59
   3 -13 -10   56.66   10.22
   3  13 -10   64.35   10.39
   3 -13  -9    1.53    3.56
   3  13  -9    2.54    3.50
   3 -13  -9   -1.78    3.58
   3  13  -8   69.58   15.23
   3 -13  -8   49.37   10.89
   3  13  -8   48.93    8.99
   3 -13  -8   46.10    9.28
   3 -13  -8   65.34   16.93
   3  13  -7   15.93    5.55
  -3 -13   7    6.58    3.33
   3 -13  -7    2.75    4.20
   3  13  -7   -4.10    5.38
   3 -13  -7    8.22    4.42
   3  13  -6   -2.79    4.51
  -3 -13   6   -3.71    3.73
   3 -13  -6    0.25    4.15
   3  13  -6   -0.57    2.65
   3 -13  -6   -2.17    4.07
  -3 -13   5    3.10    2.56
   3  13  -5  -18.80    9.38
   3 -13  -5    0.44    4.01
   3 -13  -5  -19.63    9.01
   3  13  -5    1.62    2.86
   3 -13  -5  -35.66   12.53
   3  13  -4   12.77    3.47
  -3 -13   4    4.95    3.71
  -3 -13   4   12.09    3.26
   3  13  -4   23.93   10.72
   3 -13  -4   25.56    9.57
   3 -13  -4   21.02    6.30
  -3 -13   3  129.59   21.31
   3 -13  -3  147.87   23.23
   3  13  -3  157.20   25.07
  -3 -13   3  125.16   13.10
   3  13  -2   26.66   10.44
   3 -13  -2   14.49    5.49
  -3 -13   2   18.39    5.77
   3  13  -1   43.32   12.60
   3 -13  -1   48.45   14.06
  -3 -13   1   45.28   13.80
   3  13   0   48.36   13.60
   3 -13   0   43.90   14.39
  -3 -13   0   58.97   14.24
   3 -13   1    6.83    7.34
   3  13   1   -0.54    4.87
  -3 -13  -1   -2.28    6.29
   3  13   2   12.75    8.52
  -3 -13  -2   -5.94    7.86
   3 -13   2    5.40    6.58
  -3 -13  -2   14.06    7.81
  -3 -13  -3   16.87    5.56
  -3 -13  -3   19.46    8.75
   3 -13   3   -1.41    6.66
  -3 -13  -3    6.84    5.61
   3  13   3   16.47    8.90
  -3 -13  -4  199.39   28.51
  -3 -13  -4  211.04   27.64
   3 -13   4  223.03   31.64
  -3 -13  -4  188.47   16.56
  -3 -13  -5  190.78   26.68
   3 -13   5  197.48   30.07
  -3 -13  -5  184.09   27.83
  -3 -13  -5  205.95   17.76
  -3 -13  -6  400.64   41.75
  -3 -13  -6  374.43   24.92
   3 -13   6  415.78   44.78
  -3 -13  -6  399.38   41.31
  -3 -13  -7  361.93   39.50
  -3 -13  -7  342.53   39.03
  -3 -13  -7  357.17   20.37
   3 -13   7  359.84   41.67
  -3 -13  -7  366.69   24.31
  -3 -13  -8  337.79   39.14
  -3 -13  -8  390.19   21.82
  -3 -13  -8  383.69   25.14
  -3 -13  -9   24.70    5.27
  -3 -13 -10   -3.71    3.98
  -3 -13 -11    4.12    3.15
  -3  13 -12    2.75    3.57
  -3 -13 -12    2.13    2.08
  -3 -13 -13   62.78   10.20
  -3  13 -13   63.52   10.50
  -3 -13 -14    5.63    3.67
  -3  13 -14    3.27    3.27
  -3 -13 -15  171.12   13.67
  -3  13 -15  157.16   12.33
  -3  13 -16   -1.28    1.88
  -3  13 -16   -1.80    1.93
   3  14 -16   11.81    2.52
   3 -14 -15   55.76    6.53
   3  14 -15   61.67    6.43
   3 -14 -15   61.97    6.87
   3  14 -15   64.42    6.36
   3 -14 -14  158.67   13.09
   3  14 -14  166.42   12.20
   3 -14 -14  162.83   13.19
   3 -14 -13  137.49   13.66
   3  14 -13  136.99   12.02
   3 -14 -12  542.78   30.82
   3  14 -12  521.72   26.70
   3 -14 -12  507.35   28.60
   3 -14 -11  137.18   14.75
   3  14 -11  156.96   14.21
   3 -14 -10  539.45   31.29
   3  14  -9   87.70   12.54
   3 -14  -9   61.98   11.12
   3 -14  -9   74.30   10.99
   3 -14  -8  527.68   33.48
   3  14  -8  571.39   33.26
   3 -14  -8  518.52   31.63
   3 -14  -7  167.44   18.13
   3  14  -7  177.30   17.54
  -3 -14   7  155.44   15.09
   3 -14  -6  358.78   26.48
   3  14  -6  395.74   26.16
   3  14  -6  319.55   38.49
  -3 -14   6  321.08   22.67
   3 -14  -5  184.97   27.37
   3  14  -5  223.88   19.19
   3 -14  -5  220.00   20.25
  -3 -14   5  220.79   18.53
   3 -14  -5  189.51   28.44
   3  14  -5  191.47   29.68
   3 -14  -4 1355.63   56.19
   3 -14  -4 1206.01   77.06
   3 -14  -4 1126.67   73.52
  -3 -14   4 1257.46   74.20
   3  14  -4 1433.33   83.98
  -3 -14   4 1380.48   53.61
   3  14  -3  104.26   21.52
  -3 -14   3  108.23   20.20
   3 -14  -3  107.18   21.45
  -3 -14   3  122.84   13.48
   3 -14  -2  500.76   28.72
   3  14  -2  627.75   51.87
  -3 -14   2  681.08   52.92
   3 -14  -2  607.88   51.72
  -3 -14   2  662.03   33.55
   3  14  -1  178.85   26.44
   3 -14  -1  156.67   26.27
  -3 -14   1  137.52   23.98
  -3 -14   1  158.57   15.65
  -3 -14   0   51.08    8.39
   3  14   0   31.80   10.31
   3 -14   0   20.61    9.24
  -3 -14   0   53.60   14.82
   3  14   1  234.16   30.13
  -3 -14  -1  290.51   35.50
  -3 -14  -1  268.12   20.41
   3 -14   1  241.34   32.47
   3 -14   2  150.53   27.17
   3  14   2  139.03   21.95
  -3 -14  -2  133.81   24.58
  -3 -14  -2  146.48   14.89
  -3 -14  -3  300.45   36.93
   3  14   3  321.37   33.32
   3 -14   3  299.67   37.63
  -3 -14  -3  307.69   22.31
  -3 -14  -4  175.30   28.44
   3 -14   4  132.83   24.54
  -3 -14  -4  132.72   22.38
  -3 -14  -4  160.48   15.95
  -3 -14  -5   92.20   19.32
   3 -14   5  117.76   23.74
  -3 -14  -5   80.03   18.57
  -3 -14  -5  115.44   13.52
  -3 -14  -6  430.50   45.51
  -3 -14  -6  409.51   26.41
   3 -14   6  370.74   43.47
  -3 -14  -6  328.86   38.19
  -3 -14  -7   25.83    6.26
  -3 -14  -8  280.66   21.17
  -3 -14  -8  253.13   16.84
  -3 -14  -9    1.87    2.02
  -3 -14 -10  288.11   18.12
  -3  14 -10  269.49   22.25
  -3 -14 -11   71.55    8.48
  -3  14 -11   69.94   10.67
   3 -14  12  177.46   15.35
  -3  14 -12  208.42   17.73
  -3 -14 -13   46.82    8.62
  -3  14 -13   51.95    8.70
  -3 -14 -14  111.09   11.61
  -3  14 -14  110.62   10.81
  -3  14 -15    1.08    2.13
  -3  14 -15    5.02    2.04
  -3 -14 -15    7.66    3.65
   3  15 -15   12.88    2.82
   3  15 -15   11.42    2.39
   3 -15 -15   13.48    2.67
   3 -15 -14   31.59    5.29
   3 -15 -14   28.69    4.89
   3  15 -14   39.06    5.34
   3 -15 -13    5.67    2.80
   3  15 -13    8.00    3.38
   3  15 -12    8.61    4.04
   3 -15 -12    4.31    3.60
   3 -15 -12    6.35    3.13
   3  15 -11    9.90    4.57
   3 -15 -11    9.59    3.77
   3 -15 -10   53.86    9.42
   3 -15  -9   -3.15    4.05
   3 -15  -9   -2.57    4.30
  -3 -15   8   44.86    7.77
   3 -15  -8   32.67    8.92
   3 -15  -8   41.28    8.36
  -3 -15   7    0.17    2.76
   3 -15  -7    0.65    5.19
  -3 -15   6   -1.54    4.23
   3 -15  -6   -0.06    4.13
  -3 -15   5   15.14    4.57
   3 -15  -5   32.16    8.40
  -3 -15   4   44.11    8.15
   3  15  -4   31.65   10.90
   3 -15  -4   47.37   13.60
   3 -15  -4   36.59    8.88
   3 -15  -4   65.65   16.06
   3  15  -3  114.90   23.01
   3 -15  -3   87.65   19.47
   3 -15  -3   94.85   12.93
  -3 -15   3   94.67   20.41
  -3 -15   3   93.70   12.32
  -3 -15   2   20.49    5.82
   3  15  -2    7.23    5.46
   3 -15  -2   -4.16    7.37
  -3 -15   2    1.75    7.01
   3 -15  -2    7.44    2.74
  -3 -15   1   15.39    6.44
   3 -15  -1    8.30    3.97
   3  15  -1  -26.55   11.38
  -3 -15   1  -39.82   13.65
   3 -15  -1   10.29   11.41
  -3 -15   0    1.66    3.72
   3  15   0   -4.71    5.02
  -3 -15  -1   84.70   19.93
   3  15   1   90.21   19.25
  -3 -15  -1   77.70   11.25
   3 -15   1   75.97   20.20
  -3 -15  -2   16.49    6.35
   3  15   2   13.73    8.01
   3 -15   2   16.51    6.63
  -3 -15  -2   -0.33    8.00
  -3 -15  -3   35.84   13.12
  -3 -15  -3   25.48    6.69
  -3  15  -3   37.68    7.10
   3  15   3   55.74   13.96
   3 -15   3   47.15   17.98
  -3  15  -4   42.28    7.89
  -3 -15  -4   48.70   14.15
  -3 -15  -4   38.72    7.87
   3 -15   4   33.54   16.06
  -3 -15  -5  183.07   17.22
  -3  15  -5  163.56   16.07
  -3  15  -6  232.42   19.81
  -3 -15  -6  256.17   20.74
  -3  15  -7  169.32   16.92
  -3 -15  -7  164.73   16.10
  -3 -15  -8  230.56   18.83
  -3  15  -8  231.95   20.27
  -3  15  -9   12.04    5.29
  -3  15 -10   14.15    5.36
  -3  15 -11    1.60    3.83
   3 -15  11    0.78    2.95
   3 -15  12   47.33    7.65
  -3  15 -12   54.42    9.13
  -3  15 -13    5.34    3.92
  -3 -15 -13   10.59    4.79
  -3 -15 -14   25.22    4.92
  -3  15 -14   27.39    4.01
  -3  15 -14   26.32    5.09
  -3 -15 -15   25.01    4.09
  -3  15 -15   18.55    3.43
   3 -16 -14    8.21    2.32
   3  16 -14    3.34    1.54
   3 -16 -14    2.87    1.37
   3  16 -14   10.89    2.84
   3 -16 -13  268.67   16.14
   3  16 -13  281.56   15.70
   3 -16 -12    4.10    2.31
   3  16 -12   -0.41    2.59
   3 -16 -12    2.02    3.13
   3  16 -11  481.11   24.73
   3 -16 -11  490.51   26.19
   3  16 -10  144.38   13.48
   3 -16 -10  150.61   14.40
   3 -16  -9  581.28   31.60
   3 -16  -8  331.39   25.41
   3 -16  -8  305.72   22.77
  -3 -16   8  324.31   21.79
   3 -16  -7 1100.72   50.65
   3 -16  -7 1106.21   48.68
  -3 -16   7 1119.52   47.36
   3 -16  -6  254.65   22.16
  -3 -16   6  261.56   20.75
  -3 -16   5  618.19   34.23
   3 -16  -5  592.69   35.09
   3 -16  -4  105.67   13.77
  -3 -16   4  124.61   14.49
   3 -16  -3  895.82   43.62
  -3 -16   3  966.40   44.03
  -3 -16   2   43.21    8.73
   3 -16  -2   43.38    8.27
   3 -16  -2   30.87    7.88
   3  16  -1  435.20   45.57
  -3 -16   1  455.07   46.77
  -3 -16   1  518.05   30.80
   3 -16  -1  363.88   25.40
  -3 -16   0    1.37    4.22
   3  16   0   -8.18    6.72
   3 -16   0   -3.25    5.97
  -3 -16   0    4.50    6.52
   3 -16   0    6.72    4.46
   3 -16   1  325.34   24.38
   3  16   1  341.10   38.03
  -3 -16  -1  364.81   25.82
  -3 -16  -2   57.03    9.67
  -3 -16  -3  723.85   37.90
  -3 -16  -4   -1.34    4.06
  -3  16  -4    0.41    3.17
  -3  16  -5  933.92   42.63
  -3 -16  -5 1045.14   46.22
  -3 -16  -6   44.79    8.60
  -3  16  -6   38.00    7.91
  -3 -16  -7  217.72   18.49
  -3  16  -7  203.77   18.64
  -3 -16  -8   -0.37    3.56
  -3  16  -8    6.45    3.77
  -3  16  -9  168.97   16.62
   3 -16  10   56.33    8.91
  -3  16 -10   61.57   10.48
   3 -16  11  188.38   15.72
  -3  16 -11  212.05   17.17
   3 -16  12   23.50    4.86
  -3 -16 -12   22.38    6.12
  -3  16 -12   29.92    6.21
  -3 -16 -13  352.30   19.90
  -3  16 -13  349.76   19.14
  -3  16 -14   17.08    3.81
  -3 -16 -14   14.07    3.27
   3 -17 -13    4.96    2.67
   3  17 -13    1.59    1.48
   3 -17 -13    1.81    1.21
   3  17 -13    0.86    1.71
   3 -17 -12    0.22    2.15
   3  17 -12    9.18    3.42
   3 -17 -11   11.11    3.88
   3  17 -11   17.51    4.76
   3 -17 -11   14.86    3.90
   3  17 -10   51.59    7.67
   3 -17 -10   56.49    8.25
   3 -17  -9   15.00    4.93
  -3 -17   8   27.59    6.39
   3 -17  -8   16.90    5.05
  -3 -17   7    8.32    4.75
   3 -17  -7   13.04    5.53
   3 -17  -7   11.90    4.95
   3 -17  -6  136.75   15.31
  -3 -17   6  132.02   14.40
  -3 -17   5   84.16   12.21
   3 -17  -5   97.54   13.37
   3 -17  -4  150.06   16.05
  -3 -17   4  173.02   17.17
  -3 -17   3   90.89   12.74
   3 -17  -3   76.16   11.44
   3 -17  -3   80.20   10.70
  -3 -17   2  190.16   18.43
   3 -17  -2  193.68   18.48
   3 -17  -2  155.78   15.45
  -3 -17   1   14.46    5.49
   3 -17  -1   12.30    5.53
   3 -17  -1   11.03    4.56
  -3 -17   0   93.47   13.17
   3 -17   0   75.03   11.41
   3 -17   1   16.45    6.22
  -3 -17  -1    8.29    4.53
   3 -17   2   23.28    7.00
  -3 -17  -2   40.41    8.50
  -3 -17  -3    1.32    3.72
   3 -17   3    8.99    5.11
   3 -17   4    6.45    5.75
  -3 -17  -4   -3.94    3.96
  -3  17  -4   -2.51    4.12
  -3 -17  -5    5.69    3.53
  -3  17  -5    0.84    2.57
  -3 -17  -6   25.34    6.92
  -3  17  -6   26.38    6.19
   3 -17   7   50.87    9.86
  -3 -17  -7   59.59    9.41
  -3  17  -7   51.52    8.77
  -3 -17  -8   15.65    4.70
  -3  17  -8   17.32    6.74
   3 -17   8   16.51    6.61
   3 -17   9   25.97    6.22
  -3  17  -9   25.56    6.19
   3 -17  10    4.42    3.71
  -3  17 -10    1.15    2.99
  -3  17 -11   65.95    9.21
   3 -17  11   50.34    7.47
  -3 -17 -12   95.02   10.20
  -3  17 -12   98.16    9.76
   3 -17  12   80.27    7.69
  -3  17 -13    1.97    2.02
  -3 -17 -13    2.06    2.12
  -3  17 -14   45.56    4.77
   3  18 -13    2.17    1.15
   3 -18 -12  184.02   10.82
   3  18 -12  210.82   12.02
   3 -18 -11   -2.29    2.15
   3  18 -11   -2.96    2.79
   3  18 -10  224.16   15.13
   3 -18 -10  240.75   15.65
   3 -18  -9   42.83    6.96
   3 -18  -8  492.99   26.75
  -3 -18   8  512.81   26.81
  -3 -18   7    7.42    3.14
   3 -18  -7    6.01    3.27
   3 -18  -7    4.33    2.47
   3 -18  -6  664.86   33.86
   3 -18  -6  670.20   35.68
  -3 -18   6  703.63   35.37
  -3 -18   5    2.51    3.56
   3 -18  -5    0.50    3.97
  -3 -18   4  336.61   25.02
   3 -18  -4  312.61   23.60
  -3 -18   3   29.24    7.74
   3 -18  -3   22.88    6.26
   3 -18  -3   23.45    6.17
   3 -18  -2  657.91   34.85
  -3 -18   2  711.18   37.42
  -3 -18   1    5.70    3.50
   3 -18  -1    0.30    3.45
   3 -18  -1    2.28    2.06
   3 -18   0  420.25   27.74
  -3 -18   0  494.38   30.75
   3 -18   1   14.87    5.36
  -3 -18  -1   20.67    6.48
   3 -18   2  474.68   30.42
  -3 -18  -2  515.25   31.19
  -3 -18  -3   48.95    9.37
   3 -18   3   29.42    7.68
   3 -18   4  918.08   44.40
  -3 -18  -4  886.44   42.54
  -3 -18  -5   83.92   11.46
   3 -18   5   93.02   13.27
  -3  18  -5   79.39   10.04
   3 -18   6  176.12   18.21
  -3  18  -6  174.25   15.37
  -3 -18  -6  186.09   16.70
   3 -18   7    7.36    5.75
  -3  18  -7    2.51    3.26
  -3 -18  -7    5.84    3.08
  -3  18  -8   97.90   11.40
   3 -18   8  122.67   14.01
   3 -18   9    2.11    3.92
  -3  18  -9    9.88    3.71
  -3  18 -10  123.08   11.84
   3 -18  10  111.70   11.38
   3 -18  11    7.33    2.75
  -3  18 -11    2.58    2.43
  -3 -18 -12  224.35   14.07
  -3  18 -12  246.85   14.49
   3  19 -12   10.74    2.21
   3  19 -11   11.36    3.00
   3 -19 -10   36.29    5.55
   3  19 -10   50.89    6.62
   3 -19 -10   33.43    4.80
   3 -19  -9   31.43    5.09
   3  19  -9   36.59    5.73
  -3 -19   8    2.76    2.02
   3 -19  -8    0.01    2.81
  -3 -19   7    3.93    2.65
   3 -19  -7    7.00    3.47
  -3 -19   6    7.35    4.25
   3 -19  -6    1.24    2.61
  -3 -19   5    5.13    3.80
   3 -19  -5    9.60    3.54
  -3 -19   4   13.79    5.95
   3 -19  -4    1.43    3.05
  -3 -19   3   19.10    5.84
   3 -19  -3   17.13    5.03
  -3 -19   2   28.95    7.61
   3 -19  -2   13.94    3.99
  -3 -19   1  186.62   17.89
   3 -19  -1  158.72   15.37
  -3 -19   0    2.41    4.77
   3 -19   0   -2.36    4.83
  -3 -19  -1   46.96    9.68
   3 -19   1   48.08    9.69
  -3 -19  -2   12.91    5.93
   3 -19   2    4.81    3.73
  -3 -19  -3   25.04    7.18
   3 -19   3   40.88    8.59
  -3 -19  -4    3.18    3.14
   3 -19   4    3.48    4.34
  -3  19  -5    8.23    3.18
  -3 -19  -5    1.77    2.65
   3 -19   5    0.23    4.36
  -3 -19  -6   24.68    6.04
   3 -19   6   27.07    6.90
  -3  19  -6   27.13    5.80
  -3 -19  -7   10.01    3.83
   3 -19   7   -0.69    5.29
  -3  19  -7    7.95    3.65
   3 -19   8   48.23    8.49
  -3  19  -8   49.75    7.18
  -3  19  -9   31.07    5.73
   3 -19   9   31.42    6.54
   3 -19  10   17.38    4.31
  -3  19 -10   19.00    4.05
  -3  19 -11   44.06    5.72
  -3 -19 -11   45.93    6.02
   3 -19  11   49.06    5.48
   3  20 -11  114.19    7.17
   3  20 -10   12.23    2.75
   3  20  -9   98.00    8.68
  -3 -20   8   24.19    4.35
   3 -20  -8   21.18    3.84
   3 -20  -7  300.75   17.06
  -3 -20   7  328.05   19.36
   3 -20  -6  141.20   12.02
  -3 -20   6  158.21   14.06
   3 -20  -5  233.03   16.30
  -3 -20   5  236.77   18.49
  -3 -20   4  174.89   16.09
  -3 -20   3  538.74   30.67
   3 -20  -2    1.71    2.42
  -3 -20   2   13.27    6.75
  -3 -20   1  463.77   29.04
   3 -20  -1  413.63   24.57
  -3 -20   0   11.14    6.13
   3 -20   0    5.79    3.21
  -3 -20  -1  893.22   40.72
   3 -20   1  752.02   36.93
  -3 -20  -2  239.41   19.22
   3 -20   2  240.74   18.99
  -3 -20  -3  266.91   20.27
   3 -20   3  275.86   21.22
  -3 -20  -4  156.76   14.70
   3 -20   4  178.82   16.48
  -3 -20  -5  275.02   19.29
   3 -20   5  309.78   21.78
   3 -20   6   86.58   11.14
  -3  20  -6   85.79    8.60
  -3 -20  -6   94.01    9.97
  -3  20  -7  310.44   16.81
   3 -20   7  314.35   20.10
   3 -20   8    1.94    2.72
  -3  20  -8   -2.72    2.67
   3 -20   9  273.12   16.26
   3 -20  10   -2.44    1.91
  -3 -20 -10    3.22    2.54
   3  21  -9   60.86    5.71
   3  21  -8    0.33    2.32
  -3 -21   7   15.40    3.81
  -3 -21   6   20.70    4.69
  -3 -21   5   10.65    3.41
   3 -21  -5    5.64    1.94
  -3 -21   4   71.65    9.62
   3 -21  -4   74.28    8.09
  -3 -21   3    1.38    3.47
  -3 -21   2   79.68   10.68
   3 -21  -2   73.63    8.41
  -3 -21   1   59.37    9.64
   3 -21  -1   42.97    7.18
  -3 -21   0   -0.09    3.78
   3 -21   0   -0.30    2.53
  -3 -21  -1   42.60    7.91
   3 -21   1   21.88    5.88
  -3 -21  -2   51.74    8.07
   3 -21   2   46.14    8.51
  -3 -21  -3    8.89    4.63
   3 -21   3    6.08    3.14
  -3 -21  -4   11.52    4.48
   3 -21   4   17.20    5.76
  -3 -21  -5    5.87    3.05
   3 -21   5    3.14    2.99
  -3 -21  -6   -1.29    2.09
   3 -21   6    1.33    2.60
   3 -21   7   30.62    5.70
   3 -21   8   22.38    4.83
   3 -21   9   41.58    4.87
   3  22  -7   57.90    5.57
  -3 -22   6   95.24    8.30
  -3 -22   5  115.04   10.17
  -3 -22   4  131.18   11.86
  -3 -22   3  191.14   14.85
  -3 -22   2  270.77   18.29
  -3 -22   1   99.18   10.79
   3 -22  -1   84.55    8.25
  -3 -22   0  475.89   24.92
   3 -22   0  406.98   21.06
   3 -22   1  197.47   14.28
  -3 -22  -1  238.49   16.78
  -3 -22  -2  162.59   13.38
   3 -22   2  161.74   13.06
  -3 -22  -3  112.47   10.86
   3 -22   3  110.00   10.68
  -3 -22  -4   34.93    5.62
   3 -22   4   39.59    6.25
  -3 -22  -5   64.58    6.92
   3 -22   5   93.10    9.06
   3 -22   6  112.13    9.58
   3 -22   7   46.80    5.61
   3  23  -5   46.94    4.42
  -3 -23   4   -2.30    1.92
  -3 -23   3    3.27    2.11
  -3 -23   2    3.80    2.12
  -3 -23   1   -0.50    2.77
   3 -23   0   45.00    5.10
  -3 -23   0   47.95    6.73
  -3 -23  -1   11.82    3.73
   3 -23   1   12.28    2.60
  -3 -23  -2   10.48    3.11
   3 -23   2    5.75    2.19
  -3 -23  -3   94.01    8.09
   3 -23   3  107.29    8.67
   3 -23   4   49.86    5.67
   3 -23   5   40.25    4.88
   4   0 -18  354.39   19.23
   4   0 -18  346.17   17.76
   4   0 -17   -2.76    3.06
   4   0 -17   -0.67    3.25
   4   0 -17    1.67    3.52
   4   0 -17    1.03    2.63
   4   0 -16  512.36   25.79
   4   0 -16  473.84   24.87
   4   0 -16  461.00   25.06
   4   0 -16  479.31   25.05
   4   0 -16  521.86   30.88
   4   0 -16  505.95   27.26
   4   0 -15    0.34    2.72
   4   0 -15   -0.27    2.89
   4   0 -15    2.84    3.19
   4   0 -15    2.69    3.04
   4   0 -15    2.55    3.31
   4   0 -15   -1.06    3.97
   4   0 -15    3.75    4.66
   4   0 -15    5.18    3.56
   4   0 -14  380.96   22.88
   4   0 -14  367.68   22.62
   4   0 -14  365.24   23.45
   4   0 -14  403.78   24.95
   4   0 -14  366.44   25.00
   4   0 -14  384.11   27.47
   4   0 -14  366.19   23.03
   4   0 -14  380.27   24.42
   4   0 -13    5.39    3.89
   4   0 -13    0.86    3.84
   4   0 -13   -2.27    3.73
   4   0 -13   -1.76    2.49
   4   0 -13    2.10    2.52
   4   0 -13   -1.01    3.49
   4   0 -13   -1.05    3.24
   4   0 -12  487.99   30.58
   4   0 -12  509.20   26.09
   4   0 -12  488.36   27.07
   4   0 -12  508.48   26.19
   4   0 -12  532.05   29.44
   4   0 -12  490.34   27.28
   4   0 -12  498.11   27.79
   4   0 -11   -1.14    2.03
   4   0 -11    0.11    2.29
   4   0 -11    1.43    2.12
   4   0 -11   -1.10    2.01
   4   0 -11    1.84    2.27
   4   0 -11    1.25    2.29
   4   0 -10 3308.10  121.40
   4   0  -9  -16.05    6.77
   4   0  -9    6.57    8.39
   4   0  -9   -1.39    4.37
   4   0  -8 1442.88   63.51
   4   0  -8 1351.23   70.67
   4   0  -8 1253.98   63.24
   4   0  -7    1.84    3.50
   4   0  -7    0.16    5.75
   4   0  -7    2.54    5.44
   4   0  -6  743.14   44.33
   4   0  -6  735.37   42.41
   4   0  -5    0.55    3.89
   4   0  -5    0.65    2.18
   4   0  -5    0.21    4.55
   4   0  -4 1097.36   44.08
  -4   0   4 1068.19   36.29
   4   0  -4 1159.62   51.76
   4   0  -4 1213.25   52.82
   4   0  -3   -1.05    4.27
  -4   0   3    0.78    2.24
   4   0  -3    1.87    4.03
   4   0  -3   -1.36    2.37
   4   0  -2 3883.51  119.45
   4   0  -2 4033.85  118.09
  -4   0   2 3711.95  110.15
   4   0  -1   -7.21    4.17
  -4   0   1   -1.95    4.21
   4   0  -1   -5.85    5.44
   4   0   0 4539.82  125.71
   4   0   0 4101.70  131.35
  -4   0   0 4197.47  126.64
   4   0   1   -1.27    4.21
  -4   0  -1   -0.95    4.82
   4   0   1    8.73    7.03
   4   0   2 3065.77  105.30
   4   0   2 3097.22   93.84
  -4   0  -2 3074.35  102.56
   4   0   3    2.51    4.48
  -4   0  -3   -0.16    5.37
   4   0   4 1837.32   75.54
  -4   0  -4 1908.66   77.03
   4   0   5    1.02    3.89
  -4   0  -5    7.39    5.71
  -4   0  -6 2308.65   92.27
   4   0   6 2247.23   87.95
   4   0   7   -0.13    3.88
  -4   0  -7    1.00    3.94
  -4   0  -7    2.60    5.04
  -4   0  -8 4464.00  150.11
  -4   0  -8 4154.79  146.24
  -4   0  -9    1.99    5.62
  -4   0  -9   -7.91    5.97
  -4   0 -10 1607.16   81.16
  -4   0 -11   -4.51    7.28
  -4   0 -11    0.83    2.20
  -4   0 -12   34.61    6.43
  -4   0 -13   -3.26    5.06
  -4   0 -13   -2.81    2.73
  -4   0 -14  414.88   29.36
  -4   0 -14  367.62   22.52
  -4   0 -15   -3.52    4.26
  -4   0 -16   34.75    7.22
  -4   0 -17   -2.82    3.31
  -4   0 -17   -1.68    3.30
  -4   0 -18  127.48   10.66
  -4   0 -19    1.50    1.72
   4  -1 -18    6.73    2.94
   4  -1 -18    1.74    2.72
   4   1 -18    4.73    2.62
   4   1 -18    5.58    2.55
   4   1 -18    6.71    3.86
   4  -1 -17  193.94   13.97
   4   1 -17  187.00   13.64
   4  -1 -17  191.88   13.58
   4   1 -17  171.93   13.22
   4  -1 -17  199.81   17.04
   4  -1 -17  195.66   14.92
   4   1 -17  185.34   15.11
   4  -1 -17  176.11   13.36
   4   1 -17  179.18   13.22
   4   1 -17  186.51   13.91
   4  -1 -16   15.46    4.91
   4  -1 -16   17.80    4.89
   4   1 -16   16.05    4.62
   4  -1 -16   23.66    5.82
   4   1 -16   13.32    4.13
   4  -1 -16   22.21    5.43
   4   1 -16   25.19    7.11
   4   1 -16   26.47    6.17
   4  -1 -16   15.11    4.71
   4   1 -16   16.11    4.51
   4  -1 -16   10.74    4.98
   4   1 -16   19.21    5.40
   4  -1 -15    8.10    4.14
   4   1 -15    7.40    4.03
   4  -1 -15    9.32    4.44
   4  -1 -15   12.20    4.09
   4   1 -15   10.09    3.93
   4  -1 -15    8.82    4.48
   4   1 -15    8.48    5.20
   4   1 -15    9.14    4.43
   4  -1 -15   13.37    4.75
   4   1 -15   13.45    4.88
   4  -1 -15   12.58    4.76
   4   1 -15    5.06    3.38
   4  -1 -15    5.15    3.44
   4   1 -15    8.78    4.14
   4  -1 -15   13.36    5.03
   4  -1 -14  221.89   16.93
   4   1 -14  230.68   17.56
   4  -1 -14  226.65   17.97
   4   1 -14  227.59   17.89
   4   1 -14  253.56   19.57
   4   1 -14  242.19   17.76
   4  -1 -14  230.70   17.25
   4   1 -14  236.10   17.74
   4  -1 -14  220.70   17.73
   4   1 -14  232.08   19.26
   4  -1 -14  246.44   20.21
   4   1 -14  229.00   21.07
   4  -1 -14  238.12   21.14
   4  -1 -14  213.34   17.60
   4   1 -14  232.18   18.40
   4  -1 -14  226.45   18.63
   4  -1 -13  275.21   21.46
   4   1 -13  269.39   22.52
   4  -1 -13  265.05   19.45
   4  -1 -13  269.49   18.93
   4   1 -13  279.21   18.99
   4  -1 -13  282.90   20.09
   4   1 -13  261.91   19.36
   4  -1 -13  266.45   18.68
   4  -1 -13  284.65   20.68
   4  -1 -13  272.28   19.58
   4   1 -13  276.87   19.11
   4   1 -13  272.97   20.97
   4  -1 -13  279.00   23.04
   4   1 -13  280.76   20.75
   4   1 -13  282.44   20.26
   4  -1 -12   86.42   10.05
   4  -1 -12   85.01   10.66
   4  -1 -12   83.46    9.82
   4   1 -12   93.35   10.48
   4  -1 -12   89.50   11.39
   4  -1 -12   79.73   10.31
   4   1 -12   92.02   10.97
   4  -1 -12   92.37   12.77
   4   1 -12   77.65   16.80
   4  -1 -12   81.51   10.22
   4   1 -12   76.81   10.30
   4   1 -12   91.25   10.31
   4   1 -12   67.95    9.76
   4   1 -12   74.94   11.48
   4   1 -12   81.83   10.46
   4  -1 -11  771.13   32.60
   4   1 -11  754.90   32.09
   4   1 -11  754.09   50.81
   4   1 -11  762.57   33.70
   4  -1 -11  739.48   31.94
   4   1 -11  753.35   34.11
   4  -1 -11  731.21   33.41
   4   1 -11  693.82   36.54
   4  -1 -11  714.16   34.93
   4   1 -11  671.22   33.71
   4   1 -11  736.88   32.31
   4   1 -11  748.22   34.08
   4  -1 -11  735.98   34.35
   4  -1 -11  754.53   33.54
   4  -1 -10  876.36   62.21
   4   1 -10  905.78   53.81
   4   1 -10  825.08   51.03
   4  -1  -9 1275.73   72.15
   4   1  -9 1153.75   59.85
   4   1  -9 1148.31   60.65
   4   1  -8 1358.90   69.23
   4   1  -8 1343.12   61.26
   4  -1  -8 1350.11   71.01
   4  -1  -8 1191.49   61.64
   4   1  -8 1172.52   60.94
   4   1  -7  988.06   55.58
   4   1  -7 1036.59   53.45
   4   1  -7 1033.16   50.31
   4  -1  -7  969.98   52.87
   4  -1  -7 1077.16   59.00
   4   1  -6  752.39   39.19
   4  -1  -6  681.37   43.63
   4   1  -6  713.05   42.77
   4  -1  -6  642.58   40.65
   4   1  -6  725.82   41.38
   4   1  -5  370.22   25.23
   4  -1  -5  348.86   28.36
   4   1  -5  352.19   26.98
   4  -1  -5  308.83   18.60
   4  -1  -5  334.77   27.42
   4   1  -5  347.51   26.33
   4   1  -4  367.81   26.08
   4   1  -4  371.68   23.25
   4  -1  -4  403.26   29.05
   4  -1  -4  399.76   23.38
   4  -1  -4  433.54   29.59
   4   1  -4  395.46   27.54
  -4  -1   3  941.76   35.13
   4  -1  -3  957.11   45.60
   4   1  -3 1008.06   45.34
   4   1  -3  898.95   41.65
   4  -1  -3 1021.08   47.70
   4   1  -3  938.89   41.84
   4  -1  -3  881.57   43.71
  -4  -1   2  376.89   22.02
   4   1  -2  384.94   25.38
   4  -1  -2  359.98   26.84
   4  -1  -2  367.10   26.01
   4   1  -2  360.37   22.55
   4   1  -2  429.28   26.24
  -4  -1   1 2769.96   88.17
   4  -1  -1 2977.70   94.16
   4   1  -1 3054.79   91.66
   4   1   0  334.69   22.53
   4  -1   0  285.27   23.37
   4   1   0  363.07   26.82
   4  -1   0  340.39   23.52
   4  -1   0  298.01   25.49
  -4  -1   0  339.01   23.33
   4   1   1 1755.24   68.99
   4  -1   1 1615.55   66.66
   4  -1   1 1544.44   68.13
   4  -1   1 1705.08   62.02
   4   1   1 1755.07   60.23
  -4  -1  -1 1689.65   65.04
  -4  -1  -2  266.00   22.64
   4  -1   2  267.14   25.11
   4   1   2  308.17   25.40
   4   1   2  267.14   18.87
   4   1   3 1474.15   62.24
  -4  -1  -3 1454.48   62.01
  -4   1  -3 1338.21   61.07
   4   1   3 1305.02   49.59
   4  -1   3 1453.06   64.66
  -4   1  -4  113.72   16.50
   4   1   4  126.02   16.62
   4  -1   4  106.55   15.87
  -4  -1  -4  115.63   16.04
  -4   1  -5  521.71   36.86
  -4  -1  -5  526.93   36.90
   4  -1   5  483.36   35.66
   4   1   5  485.66   33.72
  -4  -1  -6  528.84   38.32
   4  -1   6  482.90   35.79
   4   1   6  546.06   35.97
  -4   1  -6  554.37   39.56
  -4   1  -7  358.84   32.49
  -4  -1  -7  384.05   33.22
  -4  -1  -7  403.13   34.02
   4  -1   7  373.73   31.30
  -4   1  -8  839.42   53.77
  -4  -1  -8  923.58   55.59
  -4  -1  -8  873.28   54.22
   4  -1   8  916.74   51.12
  -4   1  -8  867.68   52.56
  -4   1  -9  146.10   21.73
  -4   1  -9  147.19   21.07
  -4  -1  -9  129.08   20.42
  -4   1 -10  162.50   23.71
  -4   1 -10  157.93   22.53
  -4  -1 -10  152.38   22.95
  -4  -1 -11  131.20   13.97
  -4  -1 -11  149.25   13.28
  -4  -1 -11  124.63   20.75
  -4   1 -12  154.81   17.46
  -4   1 -12  128.52   12.08
  -4  -1 -12  132.98   12.99
  -4  -1 -12  130.18   21.27
  -4   1 -13  937.74   39.96
  -4  -1 -13 1009.16   42.09
  -4   1 -14  393.19   28.44
  -4  -1 -14  400.16   28.71
  -4  -1 -14  353.13   22.39
  -4  -1 -15  104.16   14.10
  -4   1 -15   89.50   12.84
  -4   1 -16    8.86    3.86
  -4  -1 -16   14.22    5.00
  -4  -1 -17    8.89    3.71
  -4   1 -17    4.42    3.28
  -4   1 -17    9.82    2.86
  -4  -1 -17    2.65    3.09
  -4   1 -18    1.04    3.18
  -4  -1 -18   -0.38    1.88
  -4  -1 -19   10.99    2.64
  -4   1 -19    5.15    2.31
   4   2 -19   96.37    7.76
   4   2 -18    8.66    2.83
   4   2 -18    8.17    3.07
   4   2 -18   11.09    3.60
   4   2 -17  283.48   17.20
   4   2 -17  267.54   16.87
   4  -2 -17  271.94   20.57
   4  -2 -17  281.82   17.59
   4   2 -17  292.78   19.27
   4  -2 -17  271.99   16.53
   4   2 -17  269.74   15.94
   4   2 -17  295.87   18.10
   4   2 -16   15.03    4.73
   4  -2 -16   26.37    6.09
   4   2 -16   18.17    4.90
   4   2 -16   16.13    4.96
   4  -2 -16   15.91    5.04
   4  -2 -16   20.93    5.57
   4   2 -16   19.14    4.69
   4  -2 -16   18.57    6.31
   4   2 -16   13.95    5.40
   4  -2 -16   16.62    4.53
   4   2 -15  283.09   20.82
   4  -2 -15  270.83   18.44
   4   2 -15  276.92   19.00
   4  -2 -15  265.18   18.86
   4   2 -15  279.52   19.54
   4  -2 -15  304.84   20.68
   4  -2 -15  305.21   22.50
   4   2 -15  269.16   19.11
   4  -2 -15  262.60   18.92
   4   2 -15  249.53   21.61
   4  -2 -15  273.19   22.56
   4  -2 -15  268.27   18.49
   4  -2 -15  274.99   20.40
   4   2 -15  268.58   18.34
   4   2 -14   12.66    4.92
   4   2 -14    9.69    3.20
   4  -2 -14    7.45    3.47
   4  -2 -14    2.51    3.20
   4   2 -14   11.70    4.46
   4  -2 -14   10.74    4.72
   4   2 -14    9.37    3.94
   4  -2 -14   10.31    4.88
   4   2 -14    9.72    4.31
   4  -2 -14    8.55    4.29
   4   2 -14    7.66    4.77
   4  -2 -14    9.58    3.96
   4   2 -14   10.39    4.93
   4  -2 -14    7.08    5.33
   4   2 -14    6.72    2.99
   4  -2 -14    3.60    2.57
   4  -2 -13  324.75   21.60
   4  -2 -13  334.49   21.34
   4   2 -13  347.82   21.54
   4   2 -13  346.87   36.89
   4  -2 -13  321.30   21.92
   4   2 -13  334.04   21.92
   4   2 -13  377.55   24.30
   4   2 -13  337.78   21.60
   4  -2 -13  339.34   22.35
   4   2 -13  336.80   23.25
   4  -2 -13  355.07   24.63
   4   2 -13  335.35   25.29
   4  -2 -13  368.80   26.86
   4  -2 -13  355.01   21.56
   4   2 -13  347.94   22.41
   4  -2 -13  350.52   23.62
   4  -2 -12   69.12    9.40
   4   2 -12   70.77    9.45
   4   2 -12   78.02   11.63
   4   2 -12   65.76    9.11
   4  -2 -12   75.04   10.24
   4  -2 -12   71.30    9.30
   4   2 -12   80.26    9.84
   4   2 -12   75.18    9.84
   4  -2 -12   74.93    9.74
   4   2 -12   72.10   15.70
   4   2 -12   78.45   10.37
   4  -2 -12   74.21    9.30
   4  -2 -12   71.92   10.83
   4   2 -12   61.23    9.01
   4  -2 -11  629.05   30.34
   4  -2 -11  683.98   30.67
   4   2 -11  688.51   30.19
   4   2 -11  666.67   48.52
   4  -2 -11  679.49   32.25
   4   2 -11  643.18   30.85
   4  -2 -11  740.14   59.40
   4   2 -11  685.02   32.62
   4   2 -11  629.64   30.90
   4   2 -11  659.75   30.22
   4   2 -11  668.85   32.54
   4  -2 -11  699.91   34.21
   4   2 -11  629.74   34.11
   4  -2 -11  681.83   30.23
   4  -2 -11  692.09   36.07
   4  -2 -11  682.77   32.94
   4   2 -10  131.64   18.64
   4  -2 -10  173.87   27.36
   4   2 -10  148.03   20.91
   4   2  -9  966.65   53.55
   4  -2  -9  932.78   61.72
   4   2  -9  878.16   52.43
   4   2  -8  344.42   28.46
   4  -2  -8  331.27   33.72
   4   2  -8  319.67   28.76
   4   2  -7  833.76   44.68
   4   2  -7  839.49   49.85
   4   2  -7  779.24   45.77
   4  -2  -7  867.74   53.10
   4  -2  -6   12.89    5.81
   4   2  -6   31.59    8.84
   4   2  -6   14.76    6.24
   4   2  -6   11.01    5.63
   4  -2  -6   23.25    8.31
   4  -2  -5  368.87   29.75
   4   2  -5  353.92   24.65
   4  -2  -5  329.56   27.50
   4   2  -5  358.26   26.51
   4   2  -5  369.23   27.31
   4  -2  -5  297.17   18.17
   4  -2  -4    6.64    4.91
   4   2  -4    4.50    2.80
   4   2  -4    4.80    3.56
   4   2  -4    6.74    4.52
   4  -2  -4    3.15    5.24
   4  -2  -4    7.82    4.02
   4   2  -4    3.09    3.00
   4   2  -3 1491.48   56.30
   4   2  -3 1496.07   54.16
   4  -2  -3 1212.87   52.85
   4  -2  -3 1244.68   57.07
   4  -2  -3 1593.99   63.36
   4   2  -3 1489.75   58.20
   4  -2  -2 2329.14   90.21
   4   2  -2 2830.66   89.58
   4   2  -2 2608.76   79.92
   4  -2  -2 2421.28   87.37
   4  -2  -2 3026.83   94.27
   4   2  -2 2859.74   88.32
  -4  -2   1 2167.40   71.26
   4  -2  -1 1981.60   79.52
   4   2  -1 2023.98   75.48
   4  -2  -1 2195.54   77.97
   4  -2  -1 2022.90   76.67
   4   2  -1 2123.58   64.30
   4  -2   0  335.64   26.00
  -4  -2   0  324.80   23.07
   4   2   0  360.72   22.59
  -4  -2  -1 1182.31   51.53
   4  -2   1 1186.59   55.20
   4   2   1 1217.13   46.79
  -4  -2  -2  340.01   26.07
   4  -2   2  391.78   29.99
   4   2   2  327.02   20.88
  -4  -2  -3 3646.45  118.93
   4  -2   3 3725.15  122.59
   4   2   3 3664.37  104.23
  -4  -2  -4  712.72   42.11
   4   2   4  691.09   30.07
   4  -2   4  726.24   43.32
  -4  -2  -5 1097.16   56.01
  -4   2  -5 1086.73   57.35
  -4  -2  -6    8.09    5.92
  -4   2  -6    3.24    4.90
   4  -2   6    8.60    5.90
  -4  -2  -6   10.59    8.16
   4  -2   7 1996.37   84.91
  -4  -2  -7 2018.28   86.60
  -4   2  -7 1856.16   84.96
  -4   2  -8  120.34   20.00
   4  -2   8  143.16   19.46
  -4  -2  -8  139.20   20.38
  -4   2  -8  122.57   18.33
  -4   2  -9 1294.70   69.96
  -4   2  -9 1215.13   64.75
  -4  -2  -9 1190.12   68.24
  -4   2 -10   37.29   10.35
  -4  -2 -10   26.73   10.86
  -4   2 -10   18.79    8.51
  -4  -2 -11  194.40   27.14
  -4  -2 -11  146.03   15.02
  -4   2 -11  182.12   18.66
  -4  -2 -11  150.94   13.43
  -4  -2 -12  157.57   25.54
  -4  -2 -12  216.69   18.86
  -4   2 -12  221.90   21.22
  -4  -2 -12  190.04   15.88
  -4   2 -13  260.10   23.28
  -4  -2 -13  256.07   18.86
  -4   2 -14  119.01   15.19
  -4  -2 -14  113.11   14.89
  -4  -2 -14  108.70   12.00
  -4  -2 -15  291.99   22.93
  -4   2 -15  296.19   23.85
  -4   2 -16  100.51   12.38
  -4  -2 -16   87.37   11.65
  -4   2 -17   48.52    7.49
  -4  -2 -17   47.14    7.45
  -4   2 -17   47.72    6.01
  -4  -2 -17   49.58    7.06
  -4   2 -18   51.71    6.90
  -4  -2 -18   46.89    6.01
  -4   2 -18   43.75    4.76
  -4  -2 -19   32.76    4.04
  -4   2 -19   35.94    4.71
   4   3 -19   24.27    4.06
   4   3 -18  251.16   14.68
   4   3 -18  258.66   14.29
   4   3 -18  289.34   17.39
   4   3 -18  289.55   16.16
   4   3 -17   18.63    4.69
   4   3 -17   23.10    5.83
   4   3 -17   16.45    3.86
   4   3 -17   15.20    3.20
   4   3 -17   21.70    5.20
   4  -3 -17   19.17    4.18
   4  -3 -17   14.36    5.88
   4  -3 -17   13.84    3.82
   4   3 -16  188.97   14.61
   4   3 -16  204.84   15.79
   4  -3 -16  159.14   13.69
   4   3 -16  177.45   14.48
   4  -3 -16  180.56   14.33
   4   3 -16  205.29   17.11
   4  -3 -16  179.05   13.73
   4  -3 -16  172.08   14.33
   4   3 -16  174.40   13.27
   4  -3 -16  184.03   17.69
   4  -3 -15  127.47   12.40
   4   3 -15  105.35   10.94
   4   3 -15  115.44   11.77
   4  -3 -15  121.82   12.50
   4   3 -15  106.14   11.86
   4   3 -15  124.15   13.88
   4  -3 -15  115.08   11.47
   4   3 -15  122.38   12.60
   4  -3 -15  108.42   11.99
   4  -3 -15  108.51   13.32
   4  -3 -15  109.27   14.43
   4  -3 -15  139.85   14.38
   4  -3 -14  353.42   21.82
   4  -3 -14  400.99   25.16
   4  -3 -14  356.18   22.99
   4   3 -14  360.13   23.18
   4   3 -14  373.21   22.52
   4  -3 -14  352.93   22.24
   4   3 -14  365.55   24.66
   4  -3 -14  356.08   21.79
   4   3 -14  380.30   23.38
   4  -3 -14  361.76   23.28
   4   3 -14  338.48   21.10
   4  -3 -14  380.84   25.76
   4  -3 -14  368.49   27.19
   4   3 -14  356.38   26.24
   4   3 -14  369.62   22.89
   4  -3 -13  589.37   29.65
   4  -3 -13  555.52   28.53
   4   3 -13  577.77   29.05
   4  -3 -13  551.79   29.94
   4   3 -13  556.33   29.52
   4  -3 -13  577.02   28.42
   4  -3 -13  547.00   29.65
   4   3 -13  576.96   31.25
   4  -3 -13  636.26   33.88
   4   3 -13  500.46   32.04
   4   3 -13  609.86   32.30
   4   3 -13  616.19   30.85
   4   3 -13  570.39   29.41
   4  -3 -13  607.83   32.18
   4  -3 -12  666.71   39.18
   4  -3 -12  859.74   36.48
   4   3 -12  855.69   36.13
   4   3 -12  829.55   57.18
   4  -3 -12  855.94   37.97
   4  -3 -12  824.79   35.21
   4   3 -12  847.15   37.18
   4  -3 -12  839.47   37.53
   4  -3 -12  783.85   35.42
   4  -3 -12  861.81   40.37
   4   3 -12  880.22   36.93
   4   3 -12  770.26   39.68
   4   3 -12  889.14   39.44
   4   3 -12  848.43   38.32
   4   3 -12  797.96   36.24
   4  -3 -12  895.49   39.72
   4   3 -11    5.80    2.58
   4  -3 -11    9.17    4.09
   4  -3 -11    5.80    2.86
   4  -3 -11   10.63    4.17
   4   3 -11    0.30    1.95
   4   3 -11   -7.91    3.55
   4  -3 -11    4.26    3.25
   4  -3 -11    2.09    7.33
   4  -3 -11    6.72    2.67
   4   3 -11    1.28    2.69
   4  -3 -11    6.35    3.01
   4  -3 -11    9.09    4.92
   4   3 -11    1.70    1.95
   4   3 -11    6.60    5.85
   4   3 -11    5.39    3.43
   4  -3 -10  765.53   58.60
   4   3 -10  784.84   50.46
   4   3 -10  780.01   50.35
   4   3  -9   64.36   13.27
   4  -3  -9   89.61   19.64
   4   3  -9   68.76   13.83
   4   3  -8  362.46   29.84
   4   3  -8  329.87   29.99
   4  -3  -8  405.52   37.69
   4  -3  -7  479.67   39.26
   4   3  -7  434.97   31.24
   4   3  -7  451.13   33.69
   4   3  -6  690.18   38.18
   4  -3  -6  720.37   46.39
   4   3  -6  688.63   40.92
   4   3  -5   95.26   13.67
   4   3  -5  132.53   15.37
   4   3  -5  100.66   12.66
   4  -3  -5  103.19   12.75
   4  -3  -5  129.06   18.41
   4  -3  -4  625.03   35.39
   4   3  -4  922.90   39.67
   4   3  -4  764.44   37.58
   4  -3  -4  890.92   47.58
   4  -3  -4  707.51   39.45
   4   3  -4  909.96   43.41
   4   3  -3  640.81   34.64
   4  -3  -3  501.36   31.59
   4   3  -3  582.30   29.00
   4   3  -3  643.55   34.18
   4  -3  -3  502.06   33.54
   4   3  -2 2283.13   79.64
   4   3  -2 2218.27   67.73
   4  -3  -2 2179.54   80.73
   4   3  -2 2424.32   79.34
   4   3  -1  108.01    8.65
   4  -3  -1  122.37   15.07
   4   3  -1  109.84   14.24
   4   3  -1  105.62   12.59
   4   3   0 2928.50   94.64
   4  -3   0 2904.56   97.08
   4   3   0 3017.27   87.32
   4   3   1   38.46    7.27
   4  -3   1   43.82   10.95
   4   3   1   42.65    9.30
   4   3   1   32.43    2.66
   4   3   2 1323.41   60.04
  -4  -3  -2 1435.34   60.05
   4  -3   2 1483.18   65.36
   4   3   2 1384.02   50.79
  -4  -3  -3  360.15   27.76
   4   3   3  337.13   27.03
   4   3   3  342.21   20.51
   4  -3   3  349.53   29.51
   4  -3   4  893.18   50.12
   4   3   4  862.07   34.80
  -4  -3  -5    9.70    5.97
   4  -3   5   -0.06    7.01
   4   3   5   -3.59    5.49
   4  -3   6 1193.23   61.47
   4   3   6 1090.28   56.05
  -4   3  -6 1218.17   63.49
  -4  -3  -6 1135.41   60.70
  -4   3  -7  730.54   48.58
   4  -3   7  664.13   46.24
   4   3   7  705.11   43.00
  -4  -3  -7  723.95   47.98
  -4   3  -8  142.12   21.36
  -4   3  -8  139.78   18.99
   4   3   8  127.13   17.20
   4  -3   8  142.99   19.89
  -4  -3  -8  134.31   21.18
  -4   3  -9  559.20   44.57
  -4   3  -9  513.86   39.81
  -4  -3  -9  556.44   45.26
  -4  -3 -10  171.94   25.91
  -4   3 -10  155.03   23.28
  -4  -3 -11   47.66    8.72
  -4  -3 -11   30.14   10.78
  -4   3 -11   38.50    8.41
  -4  -3 -11   42.68    7.21
  -4   3 -11   45.04   13.54
  -4  -3 -12   60.29    9.56
  -4   3 -12   73.68   12.36
  -4  -3 -12   64.32    9.31
  -4  -3 -12   59.35   15.49
  -4  -3 -13  131.69   14.86
  -4   3 -13  128.40   16.43
  -4  -3 -13  128.15   13.34
  -4   3 -14  260.45   22.81
  -4  -3 -14  222.33   17.66
  -4   3 -15   47.19    9.28
  -4  -3 -15   39.33    8.69
  -4  -3 -16   38.39    7.66
  -4   3 -16   33.06    7.02
  -4  -3 -17  101.88   10.58
  -4   3 -17  114.18   11.49
  -4   3 -17  111.38    9.47
  -4  -3 -17  113.99   10.50
  -4  -3 -18   10.52    2.84
  -4   3 -18    6.31    2.16
  -4   3 -18   10.57    4.01
  -4   3 -19   17.51    3.40
   4   4 -19   60.59    6.04
   4   4 -18  129.30   10.32
   4   4 -18  128.61    9.90
   4   4 -18  113.51    8.86
   4   4 -18  136.18   11.54
   4  -4 -18  125.84   12.22
   4   4 -17  124.89   11.08
   4   4 -17  110.59   10.45
   4   4 -17  118.86   12.49
   4  -4 -17  111.63   12.88
   4   4 -17  121.82   11.22
   4   4 -16  219.97   15.95
   4   4 -16  191.13   15.13
   4  -4 -16  224.13   15.41
   4   4 -16  226.82   16.73
   4   4 -16  202.09   13.80
   4  -4 -16  219.10   18.12
   4  -4 -16  211.76   19.03
   4   4 -16  207.56   17.40
   4  -4 -16  215.65   14.50
   4  -4 -16  189.40   15.45
   4   4 -15    5.33    2.03
   4  -4 -15    2.75    4.24
   4  -4 -15    2.59    4.91
   4   4 -15    8.46    3.39
   4  -4 -15    9.56    4.23
   4   4 -15    0.89    3.78
   4   4 -15    9.24    4.89
   4  -4 -15    7.42    3.52
   4  -4 -15   10.65    4.10
   4   4 -15    7.27    3.60
   4  -4 -15   12.43    4.93
   4  -4 -15   12.49    5.08
   4   4 -14  447.76   24.98
   4  -4 -14  416.27   25.19
   4   4 -14  424.62   25.40
   4  -4 -14  400.49   23.12
   4   4 -14  472.46   26.37
   4  -4 -14  453.35   26.23
   4   4 -14  426.27   23.60
   4  -4 -14  453.24   30.21
   4  -4 -14  414.57   23.77
   4  -4 -14  470.06   28.53
   4   4 -14  460.06   24.94
   4  -4 -14  435.71   26.99
   4   4 -14  464.63   27.94
   4  -4 -13  305.91   25.09
   4  -4 -13  424.41   25.93
   4   4 -13  397.96   23.06
   4  -4 -13  374.17   23.82
   4   4 -13  362.32   23.04
   4  -4 -13  367.03   21.74
   4   4 -13  406.90   24.00
   4   4 -13  381.30   25.29
   4  -4 -13  387.42   26.00
   4  -4 -13  346.52   21.58
   4   4 -13  349.08   25.51
   4   4 -13  365.81   22.25
   4  -4 -13  369.73   23.71
   4  -4 -12   80.99    9.71
   4  -4 -12   97.32   10.87
   4   4 -12   91.04   10.59
   4  -4 -12  101.21   11.81
   4   4 -12  106.58   11.93
   4  -4 -12  103.01   12.85
   4  -4 -12   92.54   10.34
   4   4 -12   95.77   11.02
   4  -4 -12   89.19   10.77
   4   4 -12   91.68   11.01
   4   4 -12   91.79   12.56
   4  -4 -12   75.01   11.82
   4   4 -12  103.50   12.53
   4   4 -12   99.64   19.66
   4  -4 -12   81.42   11.86
   4  -4 -12   87.10   11.14
   4  -4 -11  137.25   15.83
   4  -4 -11  179.49   14.49
   4  -4 -11  169.56   15.01
   4   4 -11  192.93   25.22
   4   4 -11  183.62   14.92
   4  -4 -11  212.83   31.15
   4   4 -11  198.87   16.22
   4  -4 -11  197.76   17.22
   4   4 -11  159.00   15.66
   4   4 -11  152.63   13.20
   4  -4 -11  157.93   13.28
   4  -4 -11  175.17   13.94
   4  -4 -11  182.72   17.45
   4   4 -11  168.85   14.14
   4  -4 -11  186.04   16.14
   4   4 -10  185.94   23.70
   4   4 -10  195.73   25.02
   4  -4 -10  194.11   28.55
   4  -4  -9  906.74   62.32
   4   4  -9  845.77   51.41
   4   4  -9  834.27   51.24
   4  -4  -8 1287.59   71.70
   4   4  -8 1209.35   59.25
   4   4  -7  860.97   45.77
   4  -4  -7  822.80   53.37
   4   4  -7  731.94   45.41
   4   4  -6 2028.59   77.02
   4  -4  -6 2209.17   92.62
   4   4  -6 2076.34   81.92
   4   4  -5  362.47   25.25
   4  -4  -5  370.70   31.82
   4  -4  -5  309.53   24.08
   4  -4  -5  291.05   22.15
   4   4  -5  399.92   28.83
   4   4  -4  192.30   17.05
   4  -4  -4  164.18   18.21
   4  -4  -4  182.80   17.97
   4   4  -4  206.73   19.81
   4   4  -3 1483.72   55.45
   4   4  -3 1660.62   63.26
   4  -4  -3 1471.06   62.25
   4   4  -2 1918.18   71.98
   4  -4  -2 1817.20   73.18
   4   4  -2 1925.69   69.84
   4  -4  -1 4042.26  130.33
   4   4  -1 4234.93  127.98
   4   4  -1 4149.43  122.59
   4   4   0 2766.17   92.08
   4  -4   0 2645.11   94.34
   4   4   1 2369.68   84.96
   4  -4   1 2367.21   88.61
   4   4   1 2215.05   74.24
   4   4   2 2442.76   85.63
   4  -4   2 2342.86   89.12
   4  -4   3  154.64   20.02
   4   4   3  171.01   19.40
   4   4   3  146.05   13.16
   4  -4   4  333.75   29.82
   4   4   4  296.21   25.41
   4   4   4  300.00   18.44
  -4  -4  -4  297.62   26.49
   4  -4   5  321.97   30.37
   4   4   5  312.55   26.90
  -4  -4  -5  357.26   30.95
   4  -4   6  988.96   56.38
   4   4   6  892.20   49.48
  -4  -4  -6  920.10   54.59
   4  -4   7  899.96   54.58
  -4  -4  -7  860.36   54.63
   4   4   7  861.35   48.05
  -4   4  -7  814.74   53.50
   4   4   8  248.30   24.47
  -4   4  -8  241.18   28.50
  -4  -4  -8  278.69   30.33
  -4   4  -9  255.71   29.83
  -4  -4  -9  216.32   27.94
  -4  -4 -10  300.43   34.45
  -4   4 -10  277.77   31.59
  -4   4 -10  309.97   24.01
  -4  -4 -10  284.38   18.87
  -4  -4 -11  106.55   13.07
  -4   4 -11  147.83   16.90
  -4  -4 -11  121.27   12.39
  -4  -4 -11   99.89   20.51
  -4  -4 -12  129.27   14.90
  -4   4 -12  155.58   17.86
  -4  -4 -12  152.95   14.66
  -4  -4 -12  107.22   21.54
  -4   4 -13  385.82   28.62
  -4  -4 -13  338.99   22.37
  -4  -4 -13  317.94   24.15
  -4  -4 -14  598.68   33.95
  -4   4 -14  624.20   36.56
  -4  -4 -14  577.53   30.55
  -4  -4 -15  182.84   17.34
  -4  -4 -15  165.15   14.73
  -4  -4 -16  222.62   15.98
  -4  -4 -16  206.21   17.28
  -4   4 -16  221.17   17.14
  -4  -4 -17  250.50   16.51
  -4   4 -17  299.28   18.44
  -4  -4 -17  262.04   15.82
  -4   4 -18   49.34    5.36
  -4  -4 -18   37.45    4.82
  -4   4 -18   55.34    6.89
  -4   4 -19   55.96    5.43
   4   5 -19  159.50    9.66
   4   5 -18   12.18    3.27
   4   5 -18   19.50    3.94
   4  -5 -18   18.82    5.05
   4   5 -18   20.34    4.48
   4  -5 -17  115.37   12.42
   4   5 -17  112.96   10.25
   4   5 -17  132.34   11.79
   4   5 -17  149.37   13.24
   4   5 -17  132.57   11.16
   4   5 -16    9.82    4.71
   4  -5 -16    7.84    2.88
   4   5 -16    6.22    3.24
   4   5 -16    6.82    4.17
   4   5 -16    4.31    3.08
   4  -5 -16   15.14    6.28
   4  -5 -16    3.15    3.50
   4   5 -15  435.00   22.23
   4   5 -15  449.40   24.63
   4   5 -15  431.55   24.81
   4  -5 -15  443.16   22.98
   4   5 -15  447.52   25.17
   4  -5 -15  405.35   22.00
   4  -5 -15  454.21   25.53
   4  -5 -15  469.25   27.94
   4  -5 -15  455.66   29.41
   4   5 -15  445.62   27.09
   4  -5 -15  478.29   27.48
   4  -5 -14   19.38    5.81
   4  -5 -14   21.41    7.12
   4   5 -14   32.84    6.89
   4  -5 -14   20.02    4.90
   4  -5 -14   28.85    7.78
   4  -5 -14   11.06    3.32
   4   5 -14   21.13    5.67
   4  -5 -14   23.85    5.37
   4  -5 -14   24.80    6.36
   4   5 -14   23.56    4.90
   4   5 -14   26.79    6.91
   4   5 -14   28.63    7.22
   4   5 -13  827.89   39.04
   4  -5 -13  761.91   36.10
   4   5 -13  768.71   35.67
   4   5 -13  765.41   35.34
   4  -5 -13  831.28   39.67
   4  -5 -13  788.86   36.57
   4  -5 -13  742.33   32.86
   4  -5 -13  726.15   32.80
   4  -5 -13  822.62   38.61
   4  -5 -12    7.05    4.64
   4  -5 -12    3.94    3.82
   4  -5 -12    6.40    3.46
   4   5 -12    6.82    3.38
   4  -5 -12    1.91    7.81
   4   5 -12    4.47    3.59
   4  -5 -12    5.22    2.88
   4   5 -12    1.99    2.67
   4  -5 -12    9.27    3.59
   4  -5 -12    4.91    2.95
   4  -5 -12   11.23    4.25
   4   5 -12    5.35    4.66
   4  -5 -12    1.89    3.20
   4   5 -11  101.21   11.85
   4  -5 -11  107.51   22.96
   4  -5 -11   68.89   10.87
   4  -5 -11   99.04   11.30
   4  -5 -11   91.35   11.43
   4   5 -11   93.82   10.44
   4   5 -11   89.51   16.99
   4  -5 -11  107.12   13.64
   4  -5 -11   79.29    9.20
   4   5 -11   98.27   10.64
   4  -5 -11   95.23   11.21
   4  -5 -11   95.66   11.93
   4   5 -11   88.83   11.65
   4  -5 -10   69.49    9.85
   4   5 -10   71.52   14.68
   4  -5 -10   81.63   10.17
   4   5 -10   84.83   10.30
   4   5 -10   81.40    9.39
   4  -5 -10   82.89   19.21
   4   5 -10   75.12    8.85
   4   5 -10   82.50   17.14
   4  -5 -10   75.11   10.58
   4  -5 -10   78.25    9.91
   4   5  -9  119.28   18.47
   4   5  -9  102.98   17.03
   4  -5  -9  108.52   20.50
   4  -5  -8   15.24   10.86
   4   5  -8   20.60    8.55
   4   5  -8   10.71    4.84
   4   5  -7  488.33   34.08
   4  -5  -7  505.88   42.34
   4   5  -7  475.59   36.07
   4   5  -6   -0.62    5.84
   4   5  -6   -1.71    5.13
   4  -5  -6    5.29    5.89
   4   5  -5 1058.94   47.51
   4  -5  -5 1082.21   59.37
   4  -5  -5  972.42   47.05
   4   5  -5 1132.98   53.29
   4  -5  -4   86.41   13.13
   4   5  -4   78.72   10.92
   4   5  -4   98.72   14.49
   4   5  -3 4395.76  125.77
   4   5  -3 4599.57  136.66
   4  -5  -3 4341.21  137.38
   4   5  -2    5.19    5.76
   4  -5  -2    1.28    4.47
   4   5  -1  452.08   31.27
   4   5  -1  437.65   28.07
   4  -5  -1  456.19   32.52
   4   5   0   17.70    6.54
   4  -5   0   12.86    7.68
   4   5   0   18.62    7.69
   4  -5   1  180.29   21.22
   4   5   1  178.50   19.44
   4   5   1  157.54   15.47
   4  -5   2   23.53    9.25
   4   5   2   24.17    6.39
  -4  -5  -2   43.00    9.11
   4   5   2   25.07    8.55
   4   5   3 1817.10   72.96
  -4  -5  -3 1762.16   73.02
   4   5   3 1623.85   59.14
   4  -5   3 1807.84   78.66
  -4  -5  -4  125.32   18.16
   4   5   4  106.56   11.21
   4  -5   4  103.56   17.17
   4   5   4   98.69   15.26
   4  -5   5  497.50   38.87
   4   5   5  443.43   32.98
  -4  -5  -5  449.51   35.63
  -4  -5  -6   35.53   10.91
   4  -5   6   41.64   12.69
   4   5   6   33.11    9.19
   4   5   7  984.42   52.69
  -4  -5  -7 1003.07   60.41
   4  -5   7 1149.24   63.47
  -4   5  -8   30.19   11.76
   4  -5   8   17.92    6.22
  -4  -5  -8   33.90   12.47
   4   5   8   34.16    8.76
  -4   5  -9  133.45   22.46
  -4  -5  -9  135.63   22.07
   4  -5   9  181.99   24.80
  -4   5 -10   19.12    5.99
  -4   5 -10   20.23   10.74
  -4  -5 -10   20.21    4.91
  -4  -5 -10   25.69   10.35
  -4  -5 -11   29.49    6.67
  -4   5 -11   25.97    7.92
  -4  -5 -11   34.34    7.00
  -4  -5 -12   86.73   12.26
  -4   5 -12   79.38   12.93
  -4  -5 -12   45.02   13.49
  -4  -5 -12   88.00   11.18
  -4  -5 -13    5.48    4.12
  -4   5 -13    3.71    5.61
  -4  -5 -13    0.88    3.83
  -4  -5 -14    2.05    3.12
  -4   5 -14   -2.97    4.24
  -4  -5 -14   -1.13    3.96
  -4  -5 -15   23.67    5.94
  -4  -5 -15   31.85    6.43
  -4   5 -16    0.86    3.00
  -4  -5 -16   -1.83    4.36
  -4  -5 -16    3.31    2.88
  -4  -5 -17  100.38    9.74
  -4  -5 -17  110.05    9.23
  -4   5 -17  113.48   10.82
  -4  -5 -18   13.03    2.53
  -4   5 -18   10.82    3.25
  -4   5 -18    6.01    2.14
  -4   5 -19   29.69    3.70
   4   6 -19    4.57    1.92
   4   6 -18  146.87   10.33
   4   6 -18  148.19    9.64
   4   6 -18  148.51   10.85
   4  -6 -18  154.14   12.48
   4  -6 -17    9.22    4.28
   4   6 -17   18.39    4.41
   4   6 -17   12.58    5.14
   4   6 -17    9.23    3.47
   4   6 -17   11.79    3.99
   4  -6 -16  207.16   18.27
   4   6 -16  213.36   15.39
   4   6 -16  205.35   15.18
   4   6 -16  217.59   17.05
   4   6 -16  217.81   15.93
   4  -6 -16  210.56   17.30
   4   6 -15   40.82    7.42
   4   6 -15   48.40    7.97
   4  -6 -15   45.16    7.23
   4  -6 -15   42.45    8.27
   4   6 -15   29.97    6.66
   4  -6 -15   38.88    9.44
   4   6 -15   41.82    7.92
   4  -6 -14   61.92    9.73
   4  -6 -14   37.43    7.95
   4   6 -14   47.88    8.45
   4   6 -14   50.94    8.28
   4  -6 -14   61.86   10.68
   4   6 -14   54.56    8.79
   4   6 -14   55.45    8.39
   4  -6 -14   54.95    8.87
   4  -6 -13  601.48   36.18
   4  -6 -13  724.62   34.38
   4  -6 -13  646.13   30.08
   4  -6 -13  705.44   35.40
   4   6 -13  670.54   33.12
   4   6 -13  685.63   33.21
   4  -6 -13  668.71   33.64
   4  -6 -13  739.49   37.19
   4  -6 -13  715.96   39.22
   4   6 -13  735.66   36.47
   4  -6 -12   17.29    9.89
   4  -6 -12   20.42    4.47
   4  -6 -12   24.36    6.70
   4  -6 -12   21.31    5.83
   4   6 -12   14.50    7.45
   4   6 -12   22.24    6.77
   4  -6 -12   24.52    4.97
   4   6 -12   17.08    4.88
   4  -6 -12   30.60    6.82
   4  -6 -12   41.66    8.30
   4   6 -12   15.51    4.69
   4  -6 -12   18.16    6.01
   4  -6 -11   14.29    4.37
   4   6 -11    9.93    3.47
   4   6 -11   19.03    5.04
   4  -6 -11   13.17    5.04
   4  -6 -11   10.65    4.85
   4  -6 -11    9.85    3.70
   4  -6 -11    4.30    8.18
   4   6 -11   19.11   10.35
   4  -6 -11    4.91    2.41
   4  -6 -11    6.63    3.15
   4  -6 -11    9.45    3.59
   4   6 -11   16.14    5.13
   4  -6 -10  364.53   25.62
   4  -6 -10  379.33   23.36
   4   6 -10  396.99   36.45
   4   6 -10  370.77   21.95
   4   6 -10  384.89   23.33
   4   6 -10  347.50   20.74
   4  -6 -10  365.01   22.29
   4  -6 -10  392.19   24.58
   4  -6 -10  357.27   41.49
   4  -6 -10  409.90   26.91
   4   6 -10  355.83   34.39
   4  -6 -10  382.35   23.31
   4   6  -9   50.66   12.95
   4   6  -9   40.07   10.47
   4  -6  -9   49.31   14.13
   4   6  -8 1420.94   67.48
   4  -6  -8 1278.07   76.57
   4   6  -8 1322.93   68.58
   4   6  -7 1329.91   61.68
   4  -6  -7 1292.35   73.36
   4   6  -7 1279.75   64.71
   4  -6  -6 3408.75  127.03
   4   6  -6 3097.98  106.26
   4   6  -6 3085.40  112.51
   4   6  -5 1144.77   51.14
   4  -6  -5 1171.54   64.60
   4  -6  -5 1115.44   53.91
   4   6  -5 1163.44   57.47
   4   6  -4  106.82   12.88
   4  -6  -4  121.73   16.29
   4   6  -4  128.92   16.91
   4   6  -3  987.46   42.74
   4  -6  -3  980.75   51.38
  -4  -6   3 1012.94   39.74
   4   6  -3 1007.94   50.33
  -4  -6   2 2303.33   74.83
   4   6  -2 2378.60   84.44
   4  -6  -2 2189.25   87.36
  -4  -6   1  889.48   41.25
   4  -6  -1  868.42   49.09
   4   6  -1  889.33   44.04
   4  -6   0 1465.28   66.89
  -4  -6   0 1354.03   57.19
   4   6   0 1415.87   57.41
   4  -6   1  519.00   37.79
   4   6   1  525.76   35.57
  -4  -6  -1  527.61   33.28
   4   6   1  490.65   29.82
   4   6   2  261.85   25.05
   4  -6   2  213.37   25.10
  -4  -6  -2  210.03   21.80
   4   6   2  220.10   18.91
   4  -6   3  719.46   47.05
   4   6   3  674.20   33.89
   4   6   3  665.21   41.28
  -4  -6  -3  715.72   43.06
   4  -6   4  756.64   48.97
  -4  -6  -4  691.21   43.89
   4   6   4  722.97   42.76
   4   6   4  626.19   31.85
   4  -6   5  207.40   25.62
   4   6   5  193.32   21.62
  -4  -6  -5  215.00   24.41
   4  -6   6 1724.18   81.52
  -4  -6  -6 1523.15   76.28
   4   6   6 1497.93   68.90
  -4  -6  -7  108.24   20.12
   4  -6   7  125.55   21.02
  -4  -6  -8  710.22   53.25
   4  -6   8  765.40   53.43
  -4  -6  -9   43.95   13.33
  -4   6  -9   62.15   15.02
  -4  -6 -10  506.22   46.56
  -4   6 -10  492.61   31.55
  -4  -6 -10  484.90   26.16
  -4   6 -10  431.49   41.46
  -4  -6 -11   99.18   20.71
  -4  -6 -11   86.62   12.26
  -4   6 -11  113.21   14.95
  -4  -6 -11  111.68   12.23
  -4  -6 -12  142.27   15.74
  -4   6 -12  131.12   16.27
  -4  -6 -12  142.27   14.03
  -4  -6 -13  599.70   34.47
  -4   6 -13  620.08   37.39
  -4  -6 -13  617.16   31.95
  -4  -6 -14  425.10   27.82
  -4  -6 -14  452.78   25.88
  -4  -6 -15   72.06   10.24
  -4  -6 -15   81.93   10.25
  -4   6 -15   69.21    9.94
  -4  -6 -16  548.02   27.68
  -4  -6 -16  506.01   23.29
  -4   6 -16  476.90   23.35
  -4   6 -16  569.57   27.54
  -4  -6 -17   58.25    6.01
  -4   6 -17   67.31    8.21
  -4   6 -18  119.59    9.14
  -4   6 -18  115.00    8.28
   4   7 -18  188.19   11.33
   4   7 -18  170.60    9.97
   4   7 -18  183.91   11.66
   4  -7 -18  188.85   13.23
   4   7 -17   -0.07    2.90
   4   7 -17    5.71    2.76
   4   7 -17    1.90    2.69
   4   7 -17   -1.19    1.98
   4  -7 -17    5.45    3.87
   4   7 -16  198.81   14.41
   4   7 -16  168.20   13.29
   4   7 -16  182.01   15.09
   4   7 -16  168.71   13.84
   4  -7 -16  178.07   16.11
   4   7 -15   78.84    9.94
   4   7 -15   73.88    9.23
   4   7 -15   82.30    9.84
   4  -7 -15   80.73   11.85
   4  -7 -15   76.01   10.62
   4   7 -15   84.73   10.94
   4  -7 -14  653.67   34.38
   4  -7 -14  566.49   33.76
   4   7 -14  673.28   31.35
   4   7 -14  635.27   31.44
   4   7 -14  680.01   34.19
   4   7 -14  646.48   31.47
   4  -7 -14  638.81   31.89
   4  -7 -14  672.85   33.64
   4   7 -13  208.20   17.88
   4  -7 -13  175.89   18.29
   4   7 -13  199.58   16.57
   4   7 -13  217.24   16.98
   4  -7 -13  192.92   16.46
   4  -7 -13  218.64   18.72
   4  -7 -13  227.51   20.64
   4  -7 -13  197.89   17.25
   4  -7 -12   56.33    9.15
   4  -7 -12   43.79    9.34
   4   7 -12   51.14    8.33
   4   7 -12   57.46    9.09
   4   7 -12   59.34    8.66
   4  -7 -12   51.22    8.35
   4  -7 -12   55.51    9.26
   4  -7 -12   53.28   10.37
   4   7 -11  760.85   36.27
   4  -7 -11  697.18   60.17
   4  -7 -11  649.45   37.30
   4  -7 -11  756.95   35.28
   4   7 -11  767.00   54.78
   4   7 -11  711.67   33.61
   4   7 -11  755.22   33.74
   4  -7 -11  760.90   37.22
   4  -7 -11  798.48   40.76
   4  -7 -11  727.15   35.52
   4  -7 -10  263.78   35.27
   4  -7 -10  256.53   18.86
   4   7 -10  204.64   26.65
   4   7 -10  252.21   29.51
   4   7 -10  225.75   16.71
   4   7 -10  214.84   17.51
   4  -7 -10  229.10   20.40
   4  -7 -10  230.34   17.34
   4  -7 -10  215.62   18.14
   4  -7 -10  246.92   20.62
   4   7 -10  228.58   16.47
   4   7 -10  227.91   17.24
   4  -7 -10  248.19   18.48
   4   7  -9    2.26    1.65
   4   7  -9   13.04    7.61
   4  -7  -9    3.42    2.47
   4   7  -9    0.57    6.47
   4  -7  -9    4.73    2.51
   4  -7  -9    8.85    4.05
   4  -7  -9    2.83    2.90
   4  -7  -9   13.69    7.47
   4   7  -8  571.69   40.86
   4   7  -8  534.93   41.94
   4  -7  -8  556.59   48.79
   4   7  -7    2.41    3.58
   4  -7  -7   12.04    6.96
   4   7  -7    1.19    5.55
   4  -7  -6  390.64   37.22
   4   7  -6  401.23   33.94
   4   7  -6  352.00   28.12
   4   7  -5  752.39   40.62
   4  -7  -5  742.08   44.16
   4  -7  -5  731.50   51.06
   4   7  -5  750.42   45.82
   4   7  -4 1213.21   52.19
   4  -7  -4 1322.55   61.96
   4   7  -4 1279.08   61.94
   4   7  -3  978.25   42.95
   4  -7  -3  982.90   52.95
   4   7  -3 1033.56   52.11
   4  -7  -2  990.18   53.67
  -4  -7   2  951.05   41.41
   4   7  -2 1021.11   51.12
   4  -7  -1  436.22   34.58
  -4  -7   1  424.86   27.36
   4   7  -1  500.99   32.66
  -4  -7   0 2141.32   78.57
   4  -7   0 2187.38   89.17
   4   7   0 2161.90   79.00
   4  -7   1    5.35    7.34
   4   7   1    3.01    4.03
  -4  -7  -1    2.96    4.10
  -4  -7  -2 1470.69   64.97
   4   7   2 1345.07   57.65
   4  -7   3  265.98   28.40
  -4  -7  -3  249.09   24.74
   4   7   3  231.53   19.51
   4  -7   4  304.01   31.01
  -4  -7  -4  272.02   27.29
   4   7   4  239.76   19.07
   4  -7   5 1614.87   79.77
  -4  -7  -5 1440.91   72.73
  -4  -7  -6  727.88   50.52
   4  -7   6  858.73   56.81
   4  -7   7   52.17   14.52
  -4  -7  -7   53.17   14.90
  -4  -7  -8  234.98   29.82
   4  -7   8  228.35   29.02
  -4  -7  -9    7.91    4.78
  -4   7  -9    9.84    4.83
  -4   7  -9   -1.75    6.65
   4  -7   9   -3.62    7.13
  -4  -7  -9    7.38    3.43
  -4   7 -10  160.35   17.38
  -4  -7 -10  141.33   13.53
  -4   7 -10  110.63   21.32
  -4  -7 -10   94.72   21.27
  -4  -7 -11   62.35   10.81
  -4   7 -11   67.33   11.66
  -4  -7 -11   87.79   20.49
  -4  -7 -11   48.26    7.59
  -4  -7 -12   41.03    8.87
  -4  -7 -12   39.12    7.57
  -4  -7 -13   48.37    9.19
  -4  -7 -13   41.01    7.78
  -4  -7 -14    9.40    4.03
  -4  -7 -14   21.97    6.15
  -4   7 -15  153.84   13.96
  -4  -7 -15  147.42   14.72
  -4   7 -16  119.03   10.61
  -4  -7 -16  140.01   12.57
  -4   7 -16  141.14   12.32
  -4   7 -17   16.50    4.02
  -4   7 -18   91.57    7.18
  -4   7 -18   92.24    7.13
   4  -8 -18   16.17    3.76
   4   8 -18   21.42    3.79
   4   8 -18   19.64    3.04
   4   8 -18   20.41    3.75
   4   8 -17  133.96   10.34
   4   8 -17  152.67   11.52
   4  -8 -17  145.17   12.65
   4   8 -16   76.32    8.57
   4   8 -16   77.07    8.94
   4   8 -16   69.32    8.65
   4   8 -16   69.55    9.19
   4  -8 -16   73.20    9.90
   4   8 -15  361.31   20.74
   4   8 -15  316.74   19.99
   4   8 -15  324.66   21.60
   4   8 -15  339.79   20.58
   4  -8 -15  315.30   21.54
   4  -8 -15  324.82   23.47
   4  -8 -14   18.52    5.31
   4  -8 -14   36.75    7.76
   4   8 -14   33.88    6.94
   4   8 -14   31.68    6.85
   4   8 -14   24.91    6.52
   4   8 -13  259.95   18.63
   4  -8 -13  242.30   21.06
   4   8 -13  257.82   18.88
   4   8 -13  259.01   20.17
   4  -8 -13  278.07   19.87
   4  -8 -13  261.10   19.87
   4  -8 -13  280.18   21.08
   4  -8 -13  261.62   22.22
   4  -8 -12   55.11    9.33
   4  -8 -12   42.56    8.86
   4   8 -12   48.66    8.42
   4   8 -12   45.39    7.75
   4  -8 -12   52.06    8.33
   4  -8 -12   45.39    8.95
   4  -8 -12   55.99   10.32
   4   8 -12   54.90    9.47
   4  -8 -11  253.67   21.88
   4   8 -11  300.56   20.33
   4  -8 -11  259.36   36.37
   4   8 -11  298.11   21.21
   4   8 -11  295.30   33.32
   4   8 -11  273.15   18.91
   4  -8 -11  268.54   19.51
   4  -8 -11  282.91   21.50
   4  -8 -11  293.31   23.75
   4  -8 -11  275.26   20.10
   4  -8 -10   31.47    7.09
   4   8 -10   19.44    5.11
   4   8 -10   17.79    7.35
   4   8 -10    4.63    3.87
   4   8 -10   23.56    5.42
   4  -8 -10    4.70    8.34
   4   8 -10   23.57    5.94
   4  -8 -10   27.31    6.07
   4   8 -10   21.79    5.12
   4  -8 -10   28.66    6.41
   4  -8 -10   26.43    6.03
   4  -8 -10   15.32    5.59
   4  -8  -9  629.18   55.25
   4  -8  -9  675.43   36.14
   4   8  -9  664.60   47.38
   4   8  -9  633.34   29.63
   4  -8  -9  612.59   30.07
   4   8  -9  642.85   31.35
   4  -8  -9  616.94   30.70
   4   8  -9  651.68   31.98
   4  -8  -9  650.88   32.96
   4   8  -9  639.59   48.36
   4  -8  -9  635.59   35.05
   4   8  -9  627.29   28.76
   4   8  -8    1.65    6.20
   4   8  -8   -0.03    5.52
   4  -8  -8    7.76   10.53
   4   8  -7  583.13   39.88
   4  -8  -7  540.95   47.56
   4   8  -7  575.40   44.30
   4   8  -6  587.44   38.09
   4  -8  -6  595.03   48.56
   4   8  -6  628.06   44.77
   4   8  -5 2270.32   92.40
   4   8  -5 2133.77   80.53
   4  -8  -5 2138.64   87.90
   4   8  -4   11.82    6.35
   4   8  -4    1.84    2.96
   4  -8  -4    5.02    5.71
   4   8  -3  725.30   44.10
   4   8  -3  618.43   32.89
   4  -8  -3  620.12   42.72
   4  -8  -2  494.77   37.95
   4   8  -2  547.42   36.97
   4  -8  -1  314.44   30.17
  -4  -8   1  283.26   22.11
   4   8  -1  302.95   26.50
   4   8   0   27.63    8.66
  -4  -8   0   23.56    6.62
   4  -8   0   30.03   11.06
   4  -8   1 1483.70   71.90
  -4  -8  -1 1329.28   60.40
   4   8   1 1322.56   58.69
   4   8   2   52.19    9.82
  -4  -8  -2   73.07   13.45
   4  -8   2   46.28   12.49
   4   8   3 1053.90   49.13
  -4  -8  -3  991.38   55.31
   4   8   4   15.50    5.56
  -4  -8  -4    8.88    4.50
   4  -8   4   23.69   10.59
  -4  -8  -5 3150.49  121.04
   4  -8   5 3198.40  127.04
   4  -8   6   35.87   11.62
  -4  -8  -6   59.79   15.07
  -4  -8  -7  703.80   52.92
   4  -8   7  801.88   57.92
   4  -8   8   37.61   13.41
  -4   8  -8   19.20    4.97
  -4  -8  -8   22.41   10.60
  -4  -8  -9  324.71   37.46
   4  -8   9  324.52   36.29
  -4  -8  -9  376.10   22.21
  -4   8  -9  327.16   36.76
  -4  -8 -10  152.46   13.94
  -4  -8 -10  104.87   21.62
  -4  -8 -11  656.52   36.44
  -4  -8 -11  679.26   33.28
  -4  -8 -12   42.49    8.24
  -4  -8 -12   54.36   10.14
  -4  -8 -13  166.18   16.92
  -4  -8 -13  173.93   15.55
  -4  -8 -14   26.16    6.60
  -4  -8 -14   30.65    6.62
  -4   8 -14   32.78    6.56
  -4  -8 -15  263.81   19.72
  -4   8 -15  238.64   17.09
  -4  -8 -16    4.96    1.86
  -4   8 -16    7.63    3.56
  -4   8 -16    4.70    2.22
  -4   8 -17   63.48    6.74
  -4   8 -18   10.52    2.43
   4   9 -18   12.27    2.55
   4  -9 -18   10.02    2.93
   4   9 -18    9.19    2.27
   4   9 -17  278.69   15.02
   4   9 -17  268.95   14.38
   4   9 -17  267.16   14.99
   4  -9 -17  283.91   17.24
   4   9 -16  107.38   10.06
   4   9 -16  106.50    9.76
   4   9 -16   98.51    9.66
   4  -9 -16   95.05   11.17
   4  -9 -15  241.15   19.11
   4  -9 -15  213.74   16.82
   4   9 -15  235.17   16.17
   4   9 -15  223.71   16.11
   4   9 -15  214.24   16.66
   4   9 -15  225.14   16.02
   4  -9 -14  197.05   17.48
   4   9 -14  212.01   16.39
   4   9 -14  193.29   16.54
   4   9 -14  208.88   16.07
   4  -9 -14  201.65   16.79
   4  -9 -13   82.81   10.56
   4  -9 -13   77.86   11.54
   4   9 -13   77.54   10.37
   4   9 -13   88.54   11.09
   4  -9 -13  100.15   12.28
   4   9 -13   86.78   10.29
   4  -9 -13   95.82   13.27
   4  -9 -12  426.81   29.22
   4   9 -12  494.27   27.12
   4   9 -12  477.00   27.95
   4  -9 -12  488.61   27.11
   4   9 -12  484.63   26.31
   4  -9 -12  468.20   28.35
   4  -9 -12  495.38   31.30
   4  -9 -12  463.39   27.14
   4  -9 -11  218.65   20.59
   4  -9 -11  194.63   16.82
   4  -9 -11  179.27   18.33
   4   9 -11  206.19   16.65
   4   9 -11  185.48   16.54
   4   9 -11  193.09   15.41
   4  -9 -11  206.54   17.00
   4  -9 -11  205.82   18.01
   4   9 -10  686.10   33.90
   4   9 -10  622.74   49.02
   4   9 -10  675.59   32.14
   4  -9 -10  642.45   57.89
   4   9 -10  630.04   32.53
   4   9 -10  641.76   30.24
   4  -9 -10  656.15   32.14
   4  -9 -10  685.68   34.84
   4  -9 -10  709.87   38.95
   4  -9 -10  666.27   37.07
   4   9 -10  667.66   52.01
   4  -9 -10  656.08   32.66
   4   9  -9  576.97   27.57
   4   9  -9  597.33   45.65
   4  -9  -9  628.60   55.88
   4   9  -9  612.38   30.67
   4   9  -9  638.26   32.18
   4  -9  -9  584.54   29.26
   4  -9  -9  608.85   31.94
   4  -9  -9  573.09   29.78
   4  -9  -9  661.88   35.92
   4  -9  -9  624.91   35.49
   4   9  -9  597.74   47.86
   4   9  -8  261.79   28.02
   4  -9  -8  278.46   20.11
   4  -9  -8  283.12   35.99
   4  -9  -8  306.50   23.20
   4   9  -8  303.98   20.63
   4  -9  -8  308.84   22.97
   4   9  -8  313.07   33.49
   4   9  -7 1502.30   70.96
   4  -9  -7 1527.42   86.49
   4   9  -7 1518.90   78.96
   4   9  -6  980.57   52.13
   4   9  -6 1007.06   60.98
   4  -9  -6 1009.06   66.43
   4   9  -5  130.10   20.16
   4   9  -5  131.46   16.45
   4  -9  -5  110.15   17.45
  -4  -9   5  127.88   16.84
   4   9  -4  368.16   26.25
   4  -9  -4  329.06   31.37
   4   9  -4  406.93   34.73
   4   9  -3   -1.64    5.42
   4   9  -3    8.14    4.56
   4  -9  -3   -0.13    6.29
   4  -9  -2  275.45   29.54
   4   9  -2  293.54   27.97
   4  -9  -1  542.09   41.97
   4   9  -1  571.95   38.57
   4   9   0    7.39    5.37
   4  -9   0   11.57    8.43
  -4  -9   0   11.76    5.90
  -4  -9  -1 2233.62   86.11
   4  -9   1 2333.03   99.37
   4   9   1 2261.76   86.85
   4   9   2   10.16    5.32
   4  -9   2    5.98    5.64
  -4  -9  -2    7.40    4.68
  -4  -9  -3  453.20   35.95
   4  -9   3  446.30   40.18
   4   9   3  445.56   30.81
  -4  -9  -4  365.82   33.56
   4  -9   4  390.81   37.69
   4   9   4  367.15   27.05
  -4  -9  -5   17.48    7.78
   4  -9   5   20.93   11.15
  -4  -9  -6  502.15   43.10
   4  -9   6  533.60   46.60
  -4  -9  -7   33.95   12.86
   4  -9   7   26.12   10.87
  -4  -9  -8  528.16   47.21
  -4  -9  -8  503.35   26.08
   4  -9   8  568.68   49.53
  -4  -9  -8  474.64   28.61
  -4  -9  -9  243.82   33.26
  -4  -9  -9  225.55   16.84
   4  -9   9  195.16   28.85
  -4  -9  -9  170.02   24.77
  -4  -9  -9  187.06   17.29
  -4  -9 -10  189.91   15.84
  -4  -9 -10  191.99   30.07
  -4  -9 -11  526.45   28.79
  -4  -9 -12  203.19   19.13
  -4  -9 -12  199.03   16.93
  -4  -9 -13   87.87   12.31
  -4  -9 -13   89.78   11.03
  -4   9 -13   86.78   10.64
  -4   9 -14   32.04    5.90
  -4  -9 -14   23.78    6.31
  -4  -9 -14   29.32    6.72
  -4  -9 -15    6.18    3.43
  -4   9 -15    0.87    2.59
  -4   9 -15    7.04    3.20
  -4   9 -16   43.92    6.03
  -4   9 -16   39.31    5.82
  -4   9 -17   28.32    3.87
  -4   9 -17   24.73    4.07
  -4   9 -18   15.45    2.48
   4  10 -17   25.94    4.25
   4 -10 -17   30.96    5.20
   4  10 -17   24.39    3.70
   4  10 -17   19.13    3.49
   4  10 -16  279.67   16.17
   4  10 -16  301.10   16.63
   4  10 -16  283.31   16.12
   4 -10 -16  291.11   18.76
   4 -10 -15   46.81    8.20
   4  10 -15   46.19    6.86
   4  10 -15   50.92    7.19
   4  10 -15   50.45    7.31
   4 -10 -15   41.12    7.07
   4 -10 -14  512.86   29.16
   4  10 -14  576.96   28.24
   4  10 -14  540.23   28.30
   4  10 -14  578.91   27.44
   4 -10 -14  571.51   29.31
   4 -10 -13   -4.35    4.64
   4 -10 -13   -3.42    4.53
   4  10 -13   -0.57    3.75
   4  10 -13   -0.77    2.90
   4  10 -13    8.75    4.14
   4 -10 -13    4.88    4.46
   4 -10 -12  628.42   35.52
   4  10 -12  713.53   33.28
   4  10 -12  670.14   33.51
   4 -10 -12  659.37   34.09
   4  10 -12  644.43   30.98
   4 -10 -12  704.76   38.14
   4 -10 -12  681.11   33.25
   4 -10 -11   25.90    5.93
   4 -10 -11   29.75    7.38
   4  10 -11   38.86    6.85
   4  10 -11   30.97    6.94
   4 -10 -11   41.64    7.54
   4 -10 -11   30.99    7.13
   4  10 -11   27.89    6.65
   4 -10 -11   42.82    9.60
   4 -10 -10  859.48   38.50
   4  10 -10  877.19   59.50
   4  10 -10  924.66   39.35
   4 -10 -10  847.30   66.96
   4  10 -10  888.11   39.40
   4 -10 -10  844.46   37.82
   4  10 -10  881.07   36.73
   4 -10 -10  888.73   40.82
   4 -10 -10  964.52   47.21
   4 -10 -10  900.42   44.64
   4  10  -9   -9.44    6.47
   4 -10  -9    5.57    3.79
   4 -10  -9    1.66    4.21
   4  10  -9    9.02    5.65
   4  10  -9   10.85    4.04
   4 -10  -9    8.19    4.67
   4  10  -9    4.05    2.79
   4 -10  -9    2.48    2.86
   4 -10  -9    2.84    8.67
   4 -10  -9    6.90    2.91
   4  10  -8   26.29   10.51
   4 -10  -8   27.70    6.99
   4  10  -8   20.84    5.78
   4 -10  -8   24.85    4.99
   4 -10  -8   22.90    5.83
   4 -10  -8   27.34   13.87
   4  10  -8   23.39    8.23
   4  10  -7   14.50    6.13
   4 -10  -7   18.74    4.77
   4  10  -7   19.29    4.54
   4  10  -7   12.75    5.52
   4 -10  -7    6.46    6.29
   4 -10  -7   12.08    4.50
   4  10  -6  546.98   37.76
   4 -10  -6  518.86   47.83
   4  10  -6  557.27   45.69
   4  10  -5   34.10    9.77
   4 -10  -5   46.83   14.69
   4  10  -5   33.99    8.54
   4 -10  -5   48.82   12.23
   4  10  -4  789.07   42.03
  -4 -10   4  844.43   50.39
   4 -10  -4  857.98   54.48
   4  10  -4  889.38   56.12
   4  10  -3   72.97   15.00
   4 -10  -3   72.90   16.20
   4 -10  -2  618.97   46.63
   4  10  -2  628.60   44.99
   4  10  -1   33.74   10.24
   4 -10  -1   31.66   12.63
   4  10   0 1063.35   57.27
  -4 -10   0 1037.53   51.45
   4 -10   0 1158.56   65.73
  -4 -10  -1  109.86   15.96
   4  10   1   88.71   14.82
   4 -10   1  101.55   18.93
  -4 -10  -2 2299.64   92.16
   4 -10   2 2275.58  103.63
   4  10   2 2287.00   89.60
  -4 -10  -3  207.37   24.68
   4 -10   3  235.67   29.86
   4  10   3  236.18   23.13
  -4 -10  -4 1332.73   71.96
   4 -10   4 1576.25   84.13
   4  10   4 1472.81   64.49
   4 -10   5  107.18   21.89
  -4 -10  -5   99.29   18.40
  -4 -10  -6  822.45   58.07
   4 -10   6  808.79   60.51
  -4 -10  -7  102.33   12.38
   4 -10   7   83.80   20.10
  -4 -10  -7  118.98   21.55
  -4 -10  -7  101.94   10.59
  -4 -10  -8  754.13   59.32
  -4 -10  -8  781.49   33.85
   4 -10   8  833.17   62.32
  -4 -10  -8  680.99   36.15
  -4 -10  -8  694.81   53.16
  -4 -10  -9    9.59    4.99
   4 -10   9    4.63    5.32
  -4 -10  -9    3.29    2.11
  -4 -10 -10  907.53   39.21
  -4 -10 -11   61.13    9.22
  -4 -10 -12  393.81   27.37
  -4 -10 -12  408.80   24.10
  -4 -10 -13    3.55    3.63
  -4  10 -13    3.33    2.46
  -4 -10 -14  119.76   13.26
  -4 -10 -14  115.29   11.62
  -4  10 -14  120.08   10.93
  -4 -10 -15   34.76    6.93
  -4  10 -15   36.38    5.44
  -4  10 -15   41.79    7.06
  -4  10 -16    5.60    2.33
  -4  10 -17   14.69    3.20
   4  11 -17  164.54    9.80
   4  11 -17  152.38    8.90
   4 -11 -17  165.77   10.80
   4  11 -16   62.99    6.84
   4  11 -16   63.02    6.90
   4  11 -16   57.21    6.28
   4 -11 -16   61.60    7.94
   4  11 -15  134.21   11.22
   4  11 -15  125.33   10.98
   4  11 -15  121.05   10.41
   4 -11 -15  130.15   13.06
   4  11 -14   46.46    6.80
   4 -11 -14   43.28    7.56
   4 -11 -14   44.88    7.31
   4  11 -14   55.53    8.18
   4  11 -13   45.59    6.89
   4 -11 -13   47.30    8.65
   4  11 -13   55.71    8.46
   4 -11 -13   65.42    9.58
   4 -11 -13   60.98   10.56
   4 -11 -12   -1.19    3.91
   4 -11 -12   -2.90    4.97
   4  11 -12    3.50    1.88
   4  11 -12   -0.13    2.96
   4 -11 -12    4.03    4.51
   4 -11 -11  509.76   31.61
   4  11 -11  547.39   28.86
   4  11 -11  521.57   28.13
   4 -11 -11  523.83   32.55
   4  11 -11  548.35   27.01
   4 -11 -11  533.85   29.77
   4 -11 -11  530.93   28.20
   4 -11 -10  361.20   22.63
   4  11 -10  390.04   23.91
   4 -11 -10  389.64   24.80
   4 -11 -10  431.27   30.22
   4 -11 -10  400.89   28.12
   4  11  -9  488.94   46.35
   4  11  -9  513.13   43.30
   4 -11  -9  530.63   27.70
   4 -11  -9  564.61   30.53
   4 -11  -9  510.36   51.14
   4 -11  -9  577.46   35.08
   4 -11  -9  564.97   33.83
   4 -11  -8  546.59   33.52
   4  11  -8  478.73   40.22
   4  11  -8  548.20   48.41
   4  11  -8  587.46   31.70
   4 -11  -8  446.55   27.29
   4 -11  -8  535.39   50.82
   4 -11  -7  849.28   64.24
   4  11  -7  986.71   56.08
   4  11  -7  913.25   40.91
   4 -11  -7  749.94   36.69
   4 -11  -7  891.18   44.05
   4  11  -7  907.34   62.81
   4  11  -6  630.59   50.44
   4 -11  -6  649.44   35.49
   4 -11  -6  523.82   29.35
   4 -11  -6  612.58   53.38
   4  11  -6  709.88   34.10
   4 -11  -5  643.29   48.74
   4 -11  -5  723.41   57.40
   4  11  -5  736.66   53.98
   4  11  -4   -0.29    7.21
  -4 -11   4   11.96    5.29
   4 -11  -4   -1.01    3.84
  -4 -11   3   92.96   16.51
   4  11  -3  100.82   17.62
   4 -11  -3  102.48   19.50
   4  11  -2   50.82   12.95
   4 -11  -2   45.22   11.70
   4  11  -1  561.32   42.97
   4 -11  -1  569.66   46.56
   4  11   0  246.09   27.05
   4 -11   0  216.08   28.79
   4  11   1 1382.29   68.40
  -4 -11  -1 1266.82   62.90
   4 -11   1 1438.85   79.06
  -4 -11  -2  169.32   21.66
   4 -11   2  171.85   25.90
   4  11   2  155.51   20.78
  -4 -11  -3  238.68   27.08
   4 -11   3  261.24   32.44
   4  11   3  229.69   24.56
  -4 -11  -4  139.87   21.90
   4 -11   4  157.62   26.33
  -4 -11  -5  309.49   33.92
   4 -11   5  332.73   39.18
  -4 -11  -6   55.48    9.18
  -4 -11  -6   33.36    5.54
  -4 -11  -6   25.56    8.98
   4 -11   6   43.27   13.67
  -4 -11  -7  102.81   20.08
  -4 -11  -7  123.99   11.90
  -4 -11  -7  138.54   23.33
   4 -11   7  165.53   27.09
  -4 -11  -7  139.89   14.77
  -4 -11  -8  363.21   40.75
  -4 -11  -8  305.31   19.69
   4 -11   8  298.72   38.09
  -4 -11  -8  276.83   34.41
  -4 -11  -8  303.87   22.75
  -4 -11  -9  475.09   25.81
  -4 -11  -9  455.05   28.32
  -4 -11 -10  209.74   16.88
  -4 -11 -11  370.29   22.76
  -4 -11 -12  145.86   15.76
  -4 -11 -12  130.84   12.90
  -4 -11 -13  173.26   16.32
  -4 -11 -13  161.10   13.82
  -4 -11 -14   64.87    9.34
  -4  11 -14   58.97    8.93
  -4 -11 -15   15.84    4.52
  -4  11 -15    4.69    3.14
  -4  11 -16   22.35    4.10
  -4  11 -17   29.13    3.74
   4  12 -17   46.92    4.41
   4  12 -16    0.88    1.52
   4  12 -16    0.94    1.58
   4  12 -16    1.21    1.05
   4 -12 -16    3.36    2.33
   4  12 -15  178.44   12.39
   4  12 -15  183.48   12.66
   4  12 -15  153.07   10.72
   4 -12 -15  180.72   14.24
   4  12 -14   20.94    4.48
   4 -12 -14   19.06    4.74
   4  12 -14   25.46    5.11
   4  12 -14   25.22    5.65
   4 -12 -14   14.05    3.78
   4 -12 -13  642.25   32.17
   4  12 -13  661.67   30.79
   4  12 -13  613.06   27.72
   4 -12 -13  631.79   30.42
   4 -12 -13  707.05   35.08
   4 -12 -12  127.61   12.92
   4 -12 -12  121.94   13.80
   4  12 -12  136.10   13.34
   4  12 -12  120.67   11.29
   4 -12 -12  111.24   13.84
   4 -12 -11  401.58   27.11
   4  12 -11  423.21   24.72
   4 -12 -11  394.59   24.63
   4 -12 -11  464.87   29.50
   4  12 -10  158.23   14.77
   4 -12 -10  160.21   18.35
   4 -12 -10  179.46   16.09
   4 -12 -10  162.86   17.16
   4 -12  -9  300.47   24.90
   4 -12  -9  278.84   20.37
   4 -12  -9  295.51   23.84
   4 -12  -8  332.64   25.93
   4 -12  -8  318.71   21.87
   4 -12  -8  312.16   39.10
   4 -12  -8  343.36   25.46
   4  12  -8  284.34   35.55
   4  12  -7  153.01   26.14
   4 -12  -7  174.62   28.11
   4 -12  -7  151.52   17.23
   4 -12  -7  140.01   14.12
   4  12  -6  184.79   27.65
   4 -12  -6  165.53   14.89
   4 -12  -6  184.50   18.51
   4 -12  -6  183.44   29.10
  -4 -12   6  156.89   14.46
   4 -12  -5  403.17   39.27
   4 -12  -5  394.95   42.48
   4 -12  -5  368.81   26.17
   4  12  -5  421.64   42.11
  -4 -12   5  363.05   22.78
  -4 -12   4  841.01   55.02
   4 -12  -4  783.98   56.53
   4  12  -4  848.14   59.76
   4 -12  -3  810.91   58.75
  -4 -12   3  888.02   58.11
   4  12  -3  952.60   62.09
   4 -12  -2  437.84   41.72
  -4 -12   2  385.49   37.93
   4  12  -2  457.23   40.87
   4  12  -1  543.61   44.01
   4 -12  -1  524.64   46.52
  -4 -12   1  524.75   44.43
   4  12   0  244.07   28.75
   4 -12   0  224.35   30.71
   4  12   1 1050.82   61.22
   4 -12   1 1033.92   68.83
  -4 -12  -2  347.54   32.26
   4 -12   2  371.26   41.06
   4  12   2  339.04   32.44
  -4 -12  -3 1127.14   46.33
  -4 -12  -3 1046.86   62.57
   4 -12   3 1178.61   75.91
   4  12   3 1111.79   60.75
  -4 -12  -4   85.22   10.80
   4 -12   4   96.67   21.64
  -4 -12  -4   57.82   13.13
  -4 -12  -5  394.07   39.71
  -4 -12  -5  347.62   19.85
   4 -12   5  369.85   42.48
  -4 -12  -5  343.04   38.35
  -4 -12  -5  360.23   23.82
  -4 -12  -6  107.40   10.68
  -4 -12  -6  102.44   21.37
  -4 -12  -6   99.46   21.07
   4 -12   6   97.22   21.50
  -4 -12  -6  105.84   12.81
  -4 -12  -7  416.14   23.06
  -4 -12  -7  426.61   44.56
   4 -12   7  441.10   47.19
  -4 -12  -7  403.98   42.20
  -4 -12  -7  437.23   27.71
  -4 -12  -8   32.48    7.05
  -4 -12  -8   35.25    6.44
  -4 -12  -8   12.84    8.78
   4 -12   8   30.32   12.52
  -4 -12  -9  467.03   25.57
  -4 -12  -9  494.77   29.36
  -4 -12 -10  168.96   14.44
  -4 -12 -11  636.68   30.71
  -4 -12 -12  260.55   20.87
  -4 -12 -12  242.38   17.28
  -4 -12 -13  209.02   17.64
  -4 -12 -13  184.82   14.42
  -4 -12 -14   47.63    7.83
  -4  12 -14   39.29    7.17
  -4 -12 -15   36.79    6.07
  -4  12 -15   37.34    6.03
  -4  12 -16   28.72    4.13
  -4  12 -16   29.20    4.17
   4  13 -16  242.65   12.00
   4  13 -16  237.05   11.83
   4 -13 -16  259.01   13.38
   4  13 -15   35.17    5.11
   4  13 -15   36.16    5.36
   4 -13 -15   38.34    6.11
   4 -13 -14   82.85    8.55
   4  13 -14   87.95    8.68
   4  13 -14   95.58    9.62
   4 -13 -13  153.28   13.84
   4  13 -13  147.17   12.94
   4 -13 -13  149.61   12.34
   4 -13 -13  138.16   14.08
   4 -13 -12  170.81   15.79
   4  13 -12  181.27   15.14
   4 -13 -12  157.23   15.62
   4 -13 -12  181.77   14.67
   4 -13 -11   14.95    4.43
   4 -13 -11   12.08    3.71
   4  13 -11   23.33    5.92
   4 -13 -11    8.77    5.22
   4  13 -10  274.10   19.79
   4 -13 -10  293.85   24.53
   4 -13 -10  261.13   19.01
   4 -13 -10  285.39   22.66
   4 -13  -9    7.98    5.42
   4 -13  -9   -0.17    2.88
   4 -13  -9   -3.69    5.86
   4 -13  -8  543.73   34.36
   4 -13  -8  523.77   28.65
   4 -13  -8  519.61   32.53
   4 -13  -7   75.74   18.99
   4  13  -7   83.59   19.81
   4 -13  -7  117.02   15.21
   4 -13  -7  105.42   11.98
   4 -13  -6  647.03   56.83
   4 -13  -6  751.29   40.25
   4  13  -6  813.43   61.44
  -4 -13   6  667.45   33.73
  -4 -13   5   40.16    7.23
   4  13  -5   63.47   18.05
   4 -13  -5   63.62   10.80
   4 -13  -5   46.63   14.91
  -4 -13   4  253.54   30.32
   4 -13  -4  201.80   28.61
  -4 -13   4  240.49   18.91
   4  13  -4  251.04   32.73
  -4 -13   3    8.54    3.29
   4  13  -3    1.42    8.71
   4 -13  -3   15.62   11.70
  -4 -13   3   10.42    4.28
  -4 -13   2  190.07   27.31
   4 -13  -2  157.30   25.77
   4  13  -2  219.08   28.93
  -4 -13   2  205.26   17.46
  -4 -13   1    3.54    3.68
   4  13  -1    0.35    6.63
  -4 -13   1    6.59    4.85
   4 -13  -1    8.61   10.49
   4 -13   0 1469.45   85.97
  -4 -13   0 1506.33   84.60
  -4 -13   0 1442.94   55.86
   4  13   0 1604.97   82.18
  -4 -13  -1   21.26    5.77
   4  13   1   19.92    8.82
  -4 -13  -1   47.66   16.10
   4 -13   1   36.24   13.76
  -4 -13  -2 1299.71   51.81
   4 -13   2 1182.54   78.49
  -4 -13  -2 1284.35   79.16
   4  13   2 1266.14   69.87
  -4 -13  -3   -0.53    2.93
   4  13   3  -21.74    8.45
  -4 -13  -3   -3.26    8.86
   4 -13   3   18.25   11.41
  -4 -13  -3  -24.55    9.43
  -4 -13  -4  100.89   20.87
   4 -13   4  102.66   23.81
  -4 -13  -4  107.82   13.02
  -4 -13  -4   96.44   19.36
   4 -13   5    8.11   10.31
  -4 -13  -5    5.25    6.76
  -4 -13  -5    4.03    3.60
  -4 -13  -6   64.41   10.58
  -4 -13  -6   59.00    7.83
   4 -13   6   35.08   10.85
  -4 -13  -6   52.27   14.30
  -4 -13  -6   55.26   17.78
  -4 -13  -7  129.65   11.96
  -4 -13  -7  128.65   14.79
  -4 -13  -8   22.85    6.59
  -4 -13  -8   25.76    5.09
  -4 -13  -9  178.83   14.45
  -4 -13  -9  157.50   15.81
  -4 -13 -10  430.13   23.90
  -4 -13 -11   14.43    4.54
  -4 -13 -12  124.37   13.70
  -4 -13 -12  138.53   12.05
  -4 -13 -13   33.77    7.38
  -4  13 -13   27.18    6.78
  -4 -13 -14    6.65    3.33
  -4  13 -14   -0.15    3.56
  -4 -13 -15   28.60    4.86
  -4  13 -15   28.24    5.22
  -4  13 -16   24.24    3.34
   4  14 -15   29.48    4.32
   4  14 -15   26.60    3.91
   4 -14 -15   22.30    4.04
   4  14 -14  116.23    9.32
   4  14 -14  122.82   10.17
   4 -14 -13   95.20    9.72
   4  14 -13  100.96   10.19
   4 -14 -13   90.58   10.68
   4 -14 -12  178.63   15.05
   4  14 -12  198.31   15.38
   4 -14 -12  163.74   12.91
   4 -14 -12  172.73   15.99
   4 -14 -11  183.09   16.29
   4  14 -11  180.33   15.23
   4 -14 -11  177.75   14.00
   4 -14 -11  192.73   17.21
   4  14 -10  102.60   11.80
   4 -14 -10   93.57   12.91
   4 -14 -10   98.28   10.98
   4 -14  -9  218.93   21.05
   4 -14  -9  223.98   19.79
   4 -14  -8  301.54   25.25
   4 -14  -8  268.42   22.39
   4 -14  -7  291.63   24.32
  -4 -14   7  275.21   19.91
   4 -14  -6  724.69   40.21
  -4 -14   6  699.04   34.94
   4 -14  -5  973.57   47.06
   4 -14  -5  795.15   64.49
   4  14  -5  993.95   70.54
  -4 -14   5  904.44   41.54
   4  14  -4  134.81   25.57
   4 -14  -4   70.44   17.64
   4 -14  -4  128.40   15.42
  -4 -14   4  116.84   13.25
  -4 -14   3  567.62   49.46
  -4 -14   3  608.53   32.91
   4  14  -3  614.51   53.23
   4 -14  -3  554.77   50.47
  -4 -14   2  291.31   34.95
   4 -14  -2  274.07   35.76
  -4 -14   2  278.82   21.37
   4  14  -2  316.33   36.77
  -4 -14   1  441.11   44.67
   4 -14  -1  439.26   45.62
  -4 -14   1  444.55   27.53
   4  14  -1  464.07   44.62
  -4 -14   0  263.51   34.42
   4 -14   0  206.23   32.22
  -4 -14   0  259.22   20.44
   4  14   0  218.70   29.46
   4 -14   1  449.51   46.81
  -4 -14  -1  412.08   26.71
   4  14   1  405.31   39.74
  -4 -14  -1  471.48   47.07
   4 -14   2  647.12   57.18
  -4 -14  -2  649.96   34.54
  -4 -14  -2  677.68   57.03
   4  14   2  571.61   47.04
  -4 -14  -3  384.17   26.05
   4 -14   3  389.50   44.76
  -4 -14  -3  422.34   45.18
  -4 -14  -4  473.24   47.97
   4 -14   4  516.07   52.38
  -4 -14  -4  485.25   29.89
  -4 -14  -5  134.82   23.28
   4 -14   5  172.13   31.70
  -4 -14  -5  198.76   30.52
  -4 -14  -5  189.34   18.15
  -4 -14  -6  316.92   23.45
  -4 -14  -7  225.45   15.87
  -4 -14  -7  241.61   20.02
  -4 -14  -8  107.08   10.73
  -4 -14  -8  109.82   13.05
  -4 -14  -9  149.48   12.73
  -4 -14  -9  142.46   14.27
  -4 -14 -10  138.15   12.08
  -4 -14 -11  369.23   20.73
  -4  14 -11  432.50   26.62
  -4 -14 -12   33.30    7.16
  -4  14 -12   24.87    6.50
   4 -14  13  162.44   12.35
  -4 -14 -13  190.00   14.98
  -4  14 -13  168.90   14.49
  -4 -14 -14   81.94    8.61
  -4  14 -14   88.75    9.18
  -4  14 -15    8.75    2.30
  -4  14 -15    8.31    2.64
   4  15 -15  236.98   11.30
   4  15 -14   -0.68    1.30
   4  15 -14    0.01    1.93
   4 -15 -14    1.85    2.19
   4  15 -13  102.27    8.62
   4  15 -13  110.80    9.91
   4 -15 -12   18.88    4.64
   4  15 -12    7.27    3.88
   4 -15 -12   15.08    4.54
   4 -15 -11  105.41   11.69
   4  15 -11  108.47   11.20
   4 -15 -11  110.39   12.48
   4  15 -10    7.03    4.98
   4 -15 -10    3.76    3.47
   4 -15  -9  105.79   14.85
   4 -15  -9   95.99   12.63
   4 -15  -8  101.82   14.17
   4 -15  -8  101.99   13.47
   4 -15  -7  379.15   27.73
  -4 -15   7  359.16   23.24
  -4 -15   6   60.61    9.78
   4 -15  -6   58.29   10.95
   4 -15  -5  848.64   43.91
  -4 -15   5  849.97   40.30
  -4 -15   4   69.66   10.71
   4 -15  -4   67.97   11.47
   4 -15  -3  276.78   37.06
  -4 -15   3  340.51   24.21
   4  15  -3  379.11   42.59
  -4 -15   2    2.19    3.24
   4 -15  -2    4.35    4.06
  -4 -15   2   21.30    9.83
   4  15  -2    5.27    5.64
   4 -15  -2   -1.99    9.25
   4 -15  -1  380.38   43.77
  -4 -15   1  447.91   28.31
   4  15  -1  427.30   42.95
  -4 -15   1  432.22   45.84
  -4 -15   0   44.98    8.68
   4  15   0   49.56   13.54
   4 -15   0   44.48   14.93
  -4 -15   0   53.65   15.91
  -4 -15  -1  592.11   54.47
   4 -15   1  625.55   57.49
  -4 -15  -1  628.12   34.58
   4  15   1  594.49   50.37
   4  15   2  131.74   22.78
   4 -15   2  140.31   26.59
  -4 -15  -2  130.28   25.68
  -4 -15  -2  172.93   17.27
  -4 -15  -3  438.94   28.43
  -4 -15  -4   78.73   11.49
  -4 -15  -5  547.39   32.33
  -4 -15  -6  120.20   14.57
  -4 -15  -7  129.00   14.51
  -4 -15  -8    4.05    2.71
  -4 -15  -9  279.27   17.16
  -4  15  -9  306.13   22.40
  -4 -15  -9  300.56   20.92
  -4 -15 -10   23.15    4.35
  -4  15 -10   14.35    4.84
  -4  15 -11  103.47   12.47
   4 -15  12    0.81    2.47
  -4 -15 -12   -2.08    4.34
  -4  15 -12   -2.55    3.62
  -4 -15 -13    8.69    3.20
  -4  15 -13   13.92    4.57
  -4 -15 -14   13.45    3.16
  -4  15 -14   19.57    3.22
  -4  15 -14   21.49    4.47
   4  16 -14  192.42   10.52
   4 -16 -14  169.56    9.92
   4  16 -13    6.16    1.83
   4  16 -13    0.83    2.14
   4  16 -12   91.67    7.87
   4  16 -12   96.96    9.39
   4 -16 -12  104.62   10.42
   4 -16 -11    5.73    2.00
   4  16 -11    8.55    4.25
   4 -16 -11    3.42    2.82
   4  16 -10   79.42    9.81
   4 -16 -10   81.30   10.64
   4 -16  -9  118.15   14.59
   4 -16  -9  130.26   13.94
   4 -16  -8  310.48   24.68
   4 -16  -8  355.90   24.46
   4 -16  -7  212.34   20.19
   4 -16  -7  201.97   18.82
  -4 -16   7  193.26   16.73
   4 -16  -6  746.35   40.21
  -4 -16   6  727.36   36.41
   4 -16  -5  376.46   27.51
  -4 -16   5  380.57   25.38
   4 -16  -4  958.63   47.15
  -4 -16   4 1029.58   46.11
  -4 -16   3   74.68   11.11
   4 -16  -3   55.86   10.37
  -4 -16   2  507.66   30.34
   4 -16  -2  417.58   25.88
  -4 -16   1   36.35    7.43
   4 -16  -1   38.70    7.62
   4 -16   0  333.87   24.08
  -4 -16   0  387.37   26.68
  -4 -16  -1   89.04   12.87
  -4 -16  -2  560.47   33.15
  -4 -16  -3    2.42    4.62
  -4  16  -4  583.19   30.80
  -4 -16  -4  679.25   36.15
  -4 -16  -5   81.59   11.55
  -4  16  -5   83.04   10.77
  -4  16  -6  371.68   24.52
  -4 -16  -6  397.56   26.29
  -4 -16  -7  195.60   17.59
  -4  16  -7  177.21   16.39
  -4  16  -8   84.21   11.10
  -4 -16  -8  101.62   12.13
  -4  16  -9    5.00    3.00
  -4  16 -10  285.52   20.11
   4 -16  11   -3.84    2.96
  -4  16 -11    2.83    3.00
  -4 -16 -12  430.76   22.64
  -4  16 -12  440.69   22.78
   4 -16  12  412.76   20.81
  -4 -16 -13   15.98    3.88
  -4  16 -13   14.57    2.66
  -4  16 -13   17.22    3.62
  -4  16 -14  119.15    8.40
   4  17 -13  125.03    8.61
   4 -17 -13  105.24    7.65
   4  17 -12   80.95    6.21
   4  17 -12  104.02    8.79
   4  17 -11   66.26    7.91
   4 -17 -11   59.64    7.68
   4 -17 -10   47.39    6.74
   4  17 -10   50.02    7.25
   4 -17 -10   50.20    7.73
   4  17  -9   47.49    7.17
   4 -17  -9   43.66    7.83
   4 -17  -8    9.33    4.63
   4 -17  -8   19.66    5.95
  -4 -17   7  214.83   17.10
   4 -17  -7  214.37   19.74
   4 -17  -7  228.75   18.86
   4 -17  -6  156.07   16.83
  -4 -17   6  155.03   14.95
  -4 -17   5   22.60    6.57
   4 -17  -5    6.36    4.33
   4 -17  -4  375.36   26.85
  -4 -17   4  364.83   25.09
   4 -17  -3  122.15   14.87
  -4 -17   3  137.64   15.69
   4 -17  -2  598.47   34.62
   4 -17  -2  522.19   29.51
  -4 -17   1   43.39    9.49
   4 -17  -1   31.30    6.57
   4 -17   0  291.10   22.34
  -4 -17   0  325.78   24.57
  -4 -17  -1   44.03    9.37
   4 -17   1   37.90    8.47
   4 -17   2  109.02   14.00
  -4 -17  -2  153.10   16.88
  -4 -17  -3   46.75    8.88
  -4 -17  -4  315.96   23.69
  -4 -17  -5    3.36    3.13
  -4  17  -5    8.37    3.49
  -4  17  -6  367.58   23.22
  -4 -17  -6  381.60   25.23
  -4 -17  -7   -8.58    4.30
  -4  17  -7   -0.03    3.78
  -4 -17  -8   13.84    4.95
  -4  17  -8   13.98    4.98
   4 -17   9  160.73   15.32
  -4  17  -9  177.08   15.08
   4 -17  10   11.41    4.25
  -4  17 -10   13.91    4.72
   4 -17  11    8.52    3.11
  -4 -17 -11    8.15    3.66
  -4  17 -11    4.42    2.69
   4 -17  12    2.92    2.12
  -4 -17 -12    1.02    1.86
  -4  17 -12   -1.72    2.40
  -4  17 -13   -2.53    2.08
   4  18 -12    3.39    1.57
   4  18 -11   88.89    8.23
   4 -18 -11   87.22    8.17
   4  18 -10   19.52    4.33
   4 -18 -10   10.46    3.31
   4  18  -9  199.04   14.39
   4 -18  -9  206.80   15.42
   4 -18  -8   51.76    8.20
   4 -18  -7  358.99   24.25
   4 -18  -7  377.98   23.49
  -4 -18   7  351.49   21.86
  -4 -18   6   31.91    6.46
   4 -18  -6   42.88    8.43
   4 -18  -6   33.44    6.95
   4 -18  -5  474.12   29.67
  -4 -18   5  504.39   28.92
  -4 -18   4   17.67    5.61
   4 -18  -4    7.03    5.03
   4 -18  -3  475.55   29.74
  -4 -18   3  509.96   30.52
   4 -18  -2   98.18   12.84
  -4 -18   2  114.49   14.54
   4 -18  -2   90.95   10.91
   4 -18  -1  308.00   23.04
  -4 -18   1  317.56   23.76
   4 -18  -1  285.83   20.86
  -4 -18   0   77.72   11.61
   4 -18   0   68.91   10.57
   4 -18   0   79.89   11.40
  -4 -18  -1  334.21   24.46
   4 -18   1  281.75   21.89
  -4 -18  -2   38.30    8.69
   4 -18   2   28.11    7.31
   4 -18   3  691.81   37.17
  -4 -18  -3  752.32   38.19
   4 -18   4   64.81   10.48
  -4 -18  -4   69.75   10.96
   4 -18   5  539.44   31.63
  -4  18  -5  481.02   25.40
  -4 -18  -5  532.91   30.31
  -4 -18  -6   -1.60    4.12
   4 -18   6    0.29    5.18
  -4  18  -6   -1.25    3.29
   4 -18   7  175.62   17.02
  -4 -18  -7  179.29   15.43
  -4  18  -7  167.39   14.14
  -4 -18  -8    4.91    3.53
   4 -18   8   -3.96    6.22
  -4  18  -8    2.37    2.97
  -4  18  -9  109.54   10.66
   4 -18   9  105.01   11.67
   4 -18  10    4.28    3.21
  -4  18 -10    2.28    3.07
  -4 -18 -11  300.22   16.22
  -4  18 -11  309.48   16.57
   4 -18  11  270.73   15.27
  -4  18 -12   12.13    2.87
   4  19 -11  174.01   10.31
   4  19 -10  153.36   10.69
   4 -19 -10  151.93   10.27
   4  19  -9   61.23    7.20
   4 -19  -9   61.64    7.21
   4 -19  -8  156.48   12.66
   4  19  -8  146.75   11.80
  -4 -19   7   48.61    7.16
   4 -19  -7   45.04    7.19
   4 -19  -6  334.51   22.11
   4 -19  -6  327.79   21.07
  -4 -19   6  326.97   21.12
  -4 -19   5   27.91    6.64
   4 -19  -5   17.06    5.37
   4 -19  -4  282.21   20.70
  -4 -19   4  282.70   20.74
   4 -19  -3  154.50   15.39
  -4 -19   3  164.53   16.22
   4 -19  -2  266.15   20.06
   4 -19  -2  235.26   17.18
   4 -19  -1  209.01   17.67
   4 -19  -1  192.85   15.94
   4 -19   0   16.82    5.41
   4 -19   0   18.02    4.78
  -4 -19  -1  131.40   14.74
   4 -19   1  103.72   12.21
  -4 -19  -2   27.56    7.55
   4 -19   2   23.30    6.14
  -4 -19  -3  128.60   13.97
   4 -19   3  124.95   13.85
  -4 -19  -4  173.31   16.23
   4 -19   4  142.24   15.01
  -4 -19  -5  173.92   15.80
   4 -19   5  174.26   16.65
  -4 -19  -6   46.29    8.01
   4 -19   6   46.18    8.74
  -4  19  -6   38.71    5.88
  -4 -19  -7   16.29    4.51
   4 -19   7   17.84    5.93
  -4  19  -7   21.23    4.31
  -4  19  -8  368.26   19.27
   4 -19   8  387.21   22.46
   4 -19   9   28.02    5.43
  -4  19  -9   20.64    4.03
  -4 -19 -10  114.80    9.38
  -4  19 -10  122.85    9.17
   4 -19  10   99.48    8.98
  -4  19 -11   34.57    4.26
   4  20 -10  258.82   12.44
   4  20  -9    0.78    1.91
   4 -20  -9    1.07    1.28
   4  20  -8   19.94    4.09
   4 -20  -8   19.84    3.92
   4  20  -7   52.71    6.56
   4 -20  -7   58.93    7.13
  -4 -20   7   70.88    7.86
  -4 -20   6    8.20    3.82
   4 -20  -6   16.52    4.53
   4 -20  -5  199.38   15.28
   4 -20  -5  199.56   15.27
  -4 -20   5  218.42   16.53
   4 -20  -4  215.00   16.22
  -4 -20   4  232.83   17.83
  -4 -20   3    6.20    3.76
   4 -20  -3   14.79    5.93
  -4 -20   2  117.52   13.15
   4 -20  -2  127.67   12.53
   4 -20  -2   98.06    9.87
  -4 -20   1    3.93    4.38
   4 -20  -1    5.27    2.23
  -4 -20   0  283.99   20.81
   4 -20   0  245.76   17.82
  -4 -20  -1    4.32    4.92
   4 -20   1   -1.73    3.82
  -4 -20  -2  484.15   27.67
   4 -20   2  419.90   24.99
  -4 -20  -3  241.02   18.54
   4 -20   3  220.47   17.66
  -4 -20  -4  234.68   17.73
   4 -20   4  223.32   17.72
  -4 -20  -5  176.17   14.64
   4 -20   5  221.62   16.95
  -4 -20  -6  338.08   19.98
   4 -20   6  386.23   22.44
  -4 -20  -7   25.00    4.47
   4 -20   7   22.28    5.23
  -4  20  -7   28.54    4.29
  -4  20  -8  207.41   11.57
   4 -20   8  232.55   15.14
   4 -20   9   45.85    5.96
   4  21  -8   23.24    3.52
   4  21  -7  205.81   11.74
   4 -21  -7  174.34   10.14
  -4 -21   6   42.99    6.07
   4  21  -6   41.54    5.49
   4 -21  -6   48.75    5.76
   4 -21  -5  152.37   11.22
  -4 -21   5  163.83   13.01
  -4 -21   4   16.05    4.79
   4 -21  -4   19.94    4.33
  -4 -21   3  210.81   16.31
  -4 -21   2   60.16    9.08
  -4 -21   1   24.99    5.72
   4 -21  -1   20.42    4.36
  -4 -21   0    9.16    4.78
   4 -21   0   14.14    3.98
  -4 -21  -1  143.24   13.90
   4 -21   1  126.69   11.79
  -4 -21  -2    2.13    3.87
   4 -21   2    9.30    3.85
  -4 -21  -3   27.54    6.24
   4 -21   3   22.79    5.29
  -4 -21  -4  102.85   10.67
   4 -21   4  113.94   11.22
  -4 -21  -5   82.19    8.86
   4 -21   5   92.94    9.76
  -4 -21  -6   44.59    5.85
   4 -21   6   58.95    7.53
   4 -21   7  115.37    9.79
   4 -21   8   32.36    4.78
   4  22  -6  135.85    8.24
  -4 -22   5   40.71    5.46
   4  22  -5   42.66    4.68
  -4 -22   4  191.96   13.37
   4 -22  -3  122.94    9.00
  -4 -22   3  157.30   12.35
   4 -22  -2  168.72   11.31
  -4 -22   2  216.03   15.09
  -4 -22   1  282.75   18.07
  -4 -22   0   55.73    7.80
   4 -22   0   50.55    5.88
  -4 -22  -1  269.85   17.07
   4 -22   1  212.85   13.40
  -4 -22  -2  199.92   14.35
   4 -22   2  171.42   12.29
  -4 -22  -3   54.50    7.14
   4 -22   3   57.18    7.02
  -4 -22  -4  191.13   12.70
   4 -22   4  220.43   13.74
  -4 -22  -5   76.55    6.99
   4 -22   5  100.40    8.67
   4 -22   6  109.23    8.55
  -4 -23   3    3.37    1.67
  -4 -23   2  109.80    9.09
  -4 -23   1    4.92    2.60
  -4 -23   0  156.55   11.34
  -4 -23  -1   27.43    4.89
  -4 -23  -2  188.22   11.72
   5   0 -17    4.67    3.15
   5   0 -17    3.39    2.67
   5   0 -17    4.77    2.79
   5   0 -16    2.71    4.35
   5   0 -16   -2.55    3.70
   5   0 -16   -2.93    4.22
   5   0 -16    0.59    2.79
   5   0 -16    3.77    3.55
   5   0 -16   -4.09    4.40
   5   0 -15   97.04   11.08
   5   0 -15   89.03   10.49
   5   0 -15   92.96   10.83
   5   0 -15  100.58   11.65
   5   0 -15   93.03   11.96
   5   0 -15   79.36   11.72
   5   0 -15   91.24   10.48
   5   0 -15   85.81   10.92
   5   0 -14   -2.44    3.42
   5   0 -14    4.23    3.72
   5   0 -14    3.49    3.61
   5   0 -14   -0.49    3.33
   5   0 -14   -1.62    3.78
   5   0 -14    0.04    2.59
   5   0 -14    5.04    4.84
   5   0 -14    6.12    5.07
   5   0 -13  126.01   12.64
   5   0 -13  125.97   12.77
   5   0 -13  103.16   12.15
   5   0 -13  115.00   12.77
   5   0 -13   95.95   13.32
   5   0 -13  112.37   13.39
   5   0 -13  116.85   13.07
   5   0 -12    3.34    2.47
   5   0 -12    0.49    2.02
   5   0 -12    2.55    3.70
   5   0 -12   -0.63    3.13
   5   0 -12   -0.46    3.50
   5   0 -12   -0.02    2.78
   5   0 -12   -0.33    2.98
   5   0 -11 1328.15   47.89
   5   0 -11 1308.49   49.36
   5   0 -11 1301.83   49.27
   5   0 -11 1307.93   47.87
   5   0 -11 1260.40   51.05
   5   0 -11 1132.97   51.43
   5   0 -11 1311.57   50.27
   5   0 -10    1.05    3.94
   5   0 -10   -0.82    2.38
   5   0 -10    0.45    2.06
   5   0 -10    3.94    3.19
   5   0 -10    8.15    3.73
   5   0  -9  128.56   20.16
   5   0  -9  150.00   23.88
   5   0  -8    4.52    6.76
   5   0  -8    2.35    5.09
   5   0  -7  335.52   33.22
   5   0  -7  356.93   32.19
   5   0  -6    0.46    6.61
   5   0  -6    2.87    4.95
   5   0  -5  134.27   18.24
   5   0  -5  153.31   15.39
   5   0  -5  149.32   19.67
   5   0  -4   -0.69    6.71
   5   0  -4   -9.16    5.44
   5   0  -4   -0.40    4.05
  -5   0   3  118.88   12.81
   5   0  -3  119.60   15.46
   5   0  -3  111.33   15.05
   5   0  -3  132.59   17.24
   5   0  -2    1.95    6.35
   5   0  -2    3.77    4.86
  -5   0   2    1.65    2.88
   5   0  -2   11.32    8.15
  -5   0   1  308.71   24.67
   5   0  -1  300.73   27.86
   5   0  -1  335.17   26.41
   5   0   0    1.05    3.63
  -5   0   0    2.09    4.40
   5   0   0   -6.37    8.52
   5   0   1   43.84    8.99
  -5   0  -1   45.81   10.86
   5   0   1   50.74   12.73
   5   0   2   -0.53    4.58
  -5   0  -2   -0.27    5.28
   5   0   2    3.98    5.32
  -5   0  -3   16.40    7.68
   5   0   3    7.13    6.10
  -5   0  -4   -0.06    5.71
   5   0   4   -2.60    6.37
  -5   0  -5   54.97   13.50
   5   0   5   36.47   10.60
  -5   0  -6   -0.65    7.06
   5   0   6   -9.74    6.10
  -5   0  -7   88.82   17.73
   5   0   7   98.51   16.83
  -5   0  -8    8.54    7.18
  -5   0  -8    1.69    6.94
  -5   0  -9  367.50   37.75
  -5   0  -9  316.89   34.89
  -5   0 -10   11.33    5.68
  -5   0 -10    5.04    5.70
  -5   0 -10   -0.56    3.44
  -5   0 -11  635.55   30.31
  -5   0 -11  587.82   49.84
  -5   0 -12   -2.92    2.38
  -5   0 -13  212.62   20.81
  -5   0 -13  171.38   14.66
  -5   0 -14   -5.13    6.54
  -5   0 -14  -12.03    3.95
  -5   0 -15  200.76   18.84
  -5   0 -16   -4.20    5.39
  -5   0 -17   -1.44    3.63
  -5   0 -17   -0.03    2.83
  -5   0 -18    1.13    2.18
  -5   0 -19    5.82    1.79
   5   1 -18  143.51   10.12
   5   1 -17    0.65    3.04
   5  -1 -17   -0.52    3.00
   5   1 -17   -1.80    3.05
   5  -1 -17    5.73    2.93
   5   1 -17    3.43    2.90
   5  -1 -17    4.13    2.83
   5   1 -17    3.24    2.06
   5   1 -16  148.00   12.71
   5  -1 -16  153.37   13.08
   5   1 -16  145.93   13.00
   5  -1 -16  128.99   12.35
   5   1 -16  152.30   13.82
   5  -1 -16  142.07   12.32
   5  -1 -16  148.28   13.07
   5   1 -16  150.46   12.53
   5  -1 -16  141.41   14.84
   5   1 -16  159.12   13.34
   5   1 -15   50.22    8.42
   5  -1 -15   68.84    9.85
   5   1 -15   65.55    9.83
   5  -1 -15   63.42    8.61
   5   1 -15   44.26    7.41
   5  -1 -15   60.82    8.86
   5   1 -15   63.86    8.85
   5  -1 -15   63.56    9.21
   5   1 -15   58.15    8.46
   5  -1 -15   55.11    9.11
   5  -1 -15   62.84    9.08
   5   1 -15   56.38    9.91
   5  -1 -15   59.27    8.49
   5   1 -15   49.31    8.22
   5  -1 -15   35.11    7.61
   5  -1 -14  164.00   14.62
   5  -1 -14  136.51   16.24
   5  -1 -14  157.53   13.94
   5   1 -14  156.64   14.21
   5  -1 -14  149.95   14.34
   5   1 -14  154.25   14.44
   5   1 -14  126.33   15.36
   5  -1 -14  156.72   14.93
   5   1 -14  156.78   15.36
   5  -1 -14  150.86   14.44
   5   1 -14  146.76   15.14
   5  -1 -14  142.18   15.43
   5   1 -14  150.87   14.32
   5   1 -14  171.46   15.23
   5   1 -14  157.44   14.86
   5  -1 -14  167.14   15.66
   5   1 -13   59.46    9.68
   5  -1 -13   70.91   10.55
   5   1 -13   70.58    9.65
   5  -1 -13   52.36    8.14
   5   1 -13   48.97    9.76
   5  -1 -13   67.98    9.75
   5   1 -13   69.27   10.06
   5  -1 -13   61.60    9.77
   5   1 -13   47.30    8.39
   5   1 -13   56.60    8.92
   5   1 -13   65.80    9.50
   5  -1 -13   57.38    8.30
   5  -1 -13   62.55   10.74
   5  -1 -13   54.97    8.79
   5  -1 -12  170.75   14.54
   5  -1 -12  166.60   14.55
   5   1 -12  174.66   14.72
   5  -1 -12  165.59   15.13
   5   1 -12  174.37   15.31
   5  -1 -12  165.60   14.97
   5   1 -12  183.30   16.25
   5  -1 -12  147.26   16.12
   5   1 -12  180.87   15.03
   5   1 -12  176.90   16.34
   5  -1 -12  193.09   17.70
   5   1 -12  159.02   16.71
   5   1 -12  155.77   14.86
   5  -1 -12  170.34   15.80
   5  -1 -11  217.52   16.29
   5   1 -11  234.12   16.59
   5  -1 -11  239.05   18.04
   5   1 -11  232.70   17.48
   5  -1 -11  218.56   16.82
   5   1 -11  244.09   18.23
   5  -1 -11  209.79   17.93
   5   1 -11  218.81   17.92
   5  -1 -11  233.84   16.82
   5   1 -11  223.95   16.43
   5   1 -11  179.75   17.64
   5   1 -11  220.68   17.45
   5  -1 -11  231.11   18.20
   5  -1 -10  904.21   36.35
   5   1 -10  915.17   36.14
   5   1 -10  858.38   56.46
   5  -1 -10  877.54   37.26
   5   1 -10  893.64   37.21
   5  -1 -10  910.93   40.09
   5  -1 -10  936.21   66.96
   5  -1 -10  846.74   36.54
   5   1 -10  899.54   38.03
   5  -1 -10  903.69   36.30
   5   1 -10  891.57   36.28
   5   1 -10  855.49   37.86
   5  -1 -10  891.09   38.80
   5  -1  -9  634.20   51.65
   5   1  -9  563.41   44.04
   5   1  -8  819.81   54.79
   5  -1  -8  775.26   55.62
   5  -1  -8  756.11   50.78
   5   1  -8  759.86   50.47
   5   1  -7  426.91   36.80
   5  -1  -7  469.84   37.49
   5   1  -7  442.39   36.62
   5  -1  -7  447.40   38.54
   5  -1  -6 2476.74  101.69
   5   1  -6 2494.62   98.53
   5  -1  -6 2555.70  100.78
   5   1  -6 2652.11  100.26
   5  -1  -5 1388.05   66.97
   5   1  -5 1268.60   54.23
   5   1  -5 1395.55   63.45
   5  -1  -5 1248.69   52.00
   5  -1  -5 1373.21   65.86
   5  -1  -4 1295.04   62.00
  -5   1   4 1227.50   48.61
   5  -1  -4 1427.02   64.86
   5   1  -4 1233.48   57.12
   5   1  -4 1382.61   62.07
   5  -1  -4 1219.31   53.97
   5   1  -4 1255.92   54.98
  -5  -1   3 1934.66   66.16
   5   1  -3 1953.08   73.15
   5   1  -3 1950.32   75.52
   5  -1  -3 1860.60   76.81
   5  -1  -3 1768.30   77.18
  -5   1   3 1933.89   70.04
  -5  -1   2 1006.37   45.26
   5   1  -2  995.29   50.96
   5  -1  -2  887.28   51.38
   5  -1  -2 1116.21   53.51
  -5   1   2 1059.97   48.62
   5   1  -2 1187.26   52.56
   5   1  -2  984.01   44.93
   5  -1  -1   65.75   12.10
   5   1  -1   55.36   10.74
  -5  -1   1   67.72   11.10
   5  -1  -1   73.18   14.45
  -5  -1   0 1884.91   74.37
   5   1   0 1909.35   80.10
   5  -1   0 2073.63   76.24
   5   1   0 2046.03   73.56
   5  -1   1   23.92    8.07
   5   1   1   15.83    5.10
  -5   1  -1   11.42    6.98
  -5  -1  -1   13.88    7.66
   5  -1   1   12.77    7.34
   5   1   1    7.49    5.78
  -5  -1  -2 1931.96   79.65
   5  -1   2 2006.57   86.13
   5   1   2 1998.13   83.44
   5   1   2 1922.46   71.14
  -5   1  -2 1957.96   80.89
  -5  -1  -3 1039.12   55.41
   5   1   3  996.62   45.14
   5  -1   3 1083.21   59.42
   5   1   3  989.33   55.18
  -5   1  -3  971.16   54.37
  -5  -1  -4 1693.06   77.95
   5   1   4 1705.30   77.20
   5  -1   4 1783.43   81.13
  -5   1  -4 1746.97   79.01
  -5  -1  -5  381.30   34.30
   5  -1   5  372.57   34.36
   5   1   5  358.51   31.84
  -5   1  -5  416.45   35.99
  -5   1  -6  901.59   57.17
  -5  -1  -6  989.17   59.14
   5  -1   6  981.59   58.25
  -5   1  -7  179.91   24.84
   5  -1   7  179.85   24.08
  -5  -1  -7  152.45   22.68
  -5  -1  -7  165.24   23.27
  -5   1  -8  160.83   24.08
  -5  -1  -8  152.32   24.03
  -5   1  -8  115.66   20.30
  -5  -1  -8  147.62   22.99
   5  -1   8  154.14   21.26
  -5   1  -9  368.34   37.49
  -5   1  -9  316.41   34.26
  -5  -1  -9  366.73   37.11
  -5   1 -10  655.14   52.42
  -5  -1 -10  724.17   32.22
  -5  -1 -10  703.60   36.48
  -5   1 -10  735.33   54.16
  -5  -1 -10  631.21   51.67
  -5   1 -11  179.17   14.71
  -5  -1 -11  218.17   16.43
  -5  -1 -11  180.43   26.51
  -5   1 -11  188.07   26.42
  -5   1 -12  542.53   27.88
  -5  -1 -12  553.93   29.00
  -5   1 -13  349.79   27.28
  -5  -1 -13  290.67   19.93
  -5   1 -14  785.86   41.84
  -5  -1 -14  805.70   42.10
  -5  -1 -14  690.34   32.89
  -5   1 -15  132.58   15.35
  -5  -1 -15  143.80   15.85
  -5   1 -16  182.07   16.63
  -5  -1 -16  184.70   16.48
  -5  -1 -17   91.57   10.11
  -5   1 -17   89.86    9.56
  -5  -1 -17   92.16    9.50
  -5  -1 -18   91.92    8.11
  -5   1 -18   93.06    8.46
  -5   1 -19  116.53    7.35
   5   2 -18   24.51    4.50
   5   2 -18   25.60    4.46
   5   2 -17    8.67    3.95
   5   2 -17    5.28    2.52
   5   2 -17   -1.29    3.84
   5   2 -17   11.46    4.00
   5  -2 -17    8.97    3.77
   5   2 -17    4.08    2.11
   5  -2 -17    4.88    3.19
   5   2 -16    3.57    2.83
   5  -2 -16    2.68    3.36
   5   2 -16    3.51    2.86
   5   2 -16    1.58    3.44
   5  -2 -16    8.06    3.80
   5  -2 -16    4.81    3.37
   5   2 -16    5.43    2.61
   5  -2 -16    5.83    4.94
   5  -2 -16    7.17    4.13
   5   2 -16    6.01    3.16
   5   2 -15  180.94   14.92
   5  -2 -15  192.68   15.92
   5   2 -15  179.42   15.23
   5  -2 -15  180.62   15.23
   5   2 -15  196.10   16.71
   5   2 -15  171.26   14.52
   5   2 -15  190.57   15.57
   5  -2 -15  196.91   16.18
   5  -2 -15  188.93   17.08
   5   2 -15  164.04   16.77
   5  -2 -15  170.01   17.44
   5   2 -15  175.44   15.13
   5  -2 -15  195.82   16.57
   5  -2 -15  185.61   14.89
   5   2 -14   20.86    5.93
   5  -2 -14   38.47    8.36
   5  -2 -14   22.67    5.50
   5   2 -14   21.37    5.46
   5   2 -14   29.70    7.00
   5  -2 -14   21.55    5.91
   5   2 -14   24.00    6.30
   5  -2 -14   31.88    6.97
   5  -2 -14   29.41    6.36
   5   2 -14   30.18    6.71
   5  -2 -14   19.98    5.90
   5   2 -14   28.72    7.01
   5  -2 -14   32.53    7.85
   5  -2 -14   27.34    7.84
   5   2 -14   16.77    5.00
   5   2 -14   21.37    5.14
   5   2 -13    8.45    3.54
   5  -2 -13   13.05    5.17
   5  -2 -13   18.93    5.69
   5   2 -13   11.93    4.49
   5  -2 -13   12.39    3.80
   5   2 -13   19.30    5.94
   5   2 -13   13.54    5.35
   5  -2 -13   20.40    5.09
   5   2 -13   14.15    4.93
   5  -2 -13   11.54    4.58
   5  -2 -13   14.23    4.52
   5   2 -13   15.51    5.69
   5  -2 -13   16.82    5.85
   5   2 -13   11.05    5.07
   5  -2 -13    4.99    3.93
   5   2 -12  112.94   12.87
   5  -2 -12   90.07   10.71
   5   2 -12  106.18   11.35
   5  -2 -12   97.17   11.68
   5   2 -12  118.24   12.46
   5  -2 -12   93.38   11.03
   5   2 -12  113.55   12.72
   5  -2 -12  111.84   11.65
   5   2 -12  103.13   11.48
   5  -2 -12  114.43   13.44
   5   2 -12   86.39   11.85
   5   2 -12   93.39   11.36
   5  -2 -12  108.53   12.80
   5   2 -11    2.00    2.50
   5  -2 -11   -2.17    3.08
   5  -2 -11    1.07    2.11
   5   2 -11   -0.66    2.63
   5  -2 -11    1.70    2.52
   5   2 -11   -2.50    3.27
   5  -2 -11    3.65    2.46
   5   2 -11   -0.21    3.38
   5  -2 -11    4.43    2.74
   5   2 -11    0.29    2.81
   5   2 -11    4.20    2.69
   5  -2 -11    6.70    3.44
   5   2 -11    8.01    3.96
   5  -2 -11   -2.18    5.11
   5  -2 -10  240.03   33.58
   5  -2 -10  207.95   15.50
   5   2 -10  213.39   15.21
   5  -2 -10  207.81   16.17
   5   2 -10  216.45   15.90
   5  -2 -10  202.15   15.33
   5   2 -10  205.86   16.26
   5  -2 -10  224.00   15.75
   5   2 -10  213.09   15.54
   5  -2 -10  206.91   17.48
   5   2 -10  177.24   23.76
   5  -2 -10  194.86   17.87
   5   2 -10  199.00   15.94
   5  -2 -10  219.84   17.20
   5  -2  -9  263.24   33.43
   5   2  -9  260.13   28.67
   5   2  -8   96.79   17.21
   5  -2  -8   87.39   17.41
   5   2  -7   -2.73    6.29
   5   2  -7    2.14    4.64
   5  -2  -7    0.04    5.02
   5   2  -6  138.52   18.81
   5  -2  -6  154.35   21.96
   5   2  -6  166.36   20.40
   5  -2  -5   75.55   10.69
   5  -2  -5   91.92   16.02
   5   2  -5   88.53   14.31
   5   2  -5   90.62   14.09
   5  -2  -5   85.09   15.62
   5   2  -4  233.74   21.56
   5  -2  -4  223.35   24.13
   5  -2  -4  193.86   20.90
   5  -2  -4  251.05   25.29
   5   2  -4  277.17   25.29
   5   2  -4  244.78   21.72
   5   2  -3  323.16   23.25
   5   2  -3  300.57   25.13
   5  -2  -3  285.06   26.72
   5  -2  -3  328.98   28.65
   5   2  -3  365.61   28.10
   5  -2  -2   11.63    7.94
   5   2  -2    3.89    4.25
   5  -2  -2    3.96    5.67
   5   2  -2   13.65    4.92
   5   2  -2    1.28    4.30
  -5  -2   1  580.12   33.76
   5   2  -1  530.62   27.26
   5   2  -1  583.66   37.84
   5  -2  -1  529.17   39.27
   5  -2  -1  633.91   38.64
   5   2  -1  633.24   35.74
   5   2   0   10.95    4.67
   5  -2   0   26.21    9.25
   5   2   0   21.17    4.87
   5   2   0   20.90    8.53
  -5  -2   0   17.24    7.79
   5  -2   0   13.00    5.99
  -5  -2  -1  363.70   28.46
   5  -2   1  366.56   31.27
   5  -2   1  350.42   32.77
   5   2   1  382.05   25.88
   5   2   2   78.69   11.29
   5  -2   2   78.13   14.04
  -5  -2  -2   58.01   11.99
   5  -2   2   61.49   12.70
   5   2   3   -0.18    2.49
  -5  -2  -3   -1.47    4.87
   5  -2   3    0.17    8.97
  -5  -2  -4  616.82   43.02
   5   2   4  579.60   30.92
   5  -2   4  654.29   46.14
  -5   2  -4  614.92   43.65
  -5   2  -5   16.39    7.17
  -5  -2  -5   10.08    6.05
   5  -2   5   11.18    8.42
  -5  -2  -6  153.36   22.39
  -5   2  -6  150.45   22.58
   5  -2   6  146.31   22.06
  -5  -2  -7  107.04   19.04
  -5   2  -7   90.48   18.32
   5  -2   7   78.40   16.43
  -5   2  -8  352.65   36.81
  -5  -2  -8  334.92   35.72
   5  -2   8  362.64   34.66
   5   2   8  343.69   33.15
  -5   2  -9    3.38    4.94
   5   2   9    6.64    4.78
  -5  -2  -9    6.21    4.70
  -5   2  -9   15.21    8.50
  -5  -2 -10  124.53   12.28
  -5  -2 -10  122.45   22.92
  -5   2 -10   90.45   19.38
  -5  -2 -10  142.33   15.16
  -5   2 -10  122.16   21.18
  -5  -2 -11   -2.40    5.30
  -5   2 -11    8.60    5.30
  -5  -2 -11    9.55    3.57
  -5   2 -12  123.43   16.22
  -5  -2 -12  109.72   12.03
  -5   2 -13   83.87   13.04
  -5  -2 -13   68.39    9.90
  -5   2 -14   34.08    8.58
  -5  -2 -14   34.23    8.87
  -5  -2 -14   24.11    5.69
  -5   2 -15   15.26    6.26
  -5  -2 -15   19.32    6.09
  -5   2 -16   24.26    6.37
  -5  -2 -16   31.79    7.12
  -5  -2 -17   -0.58    2.46
  -5   2 -17    3.05    3.26
  -5  -2 -17    2.50    2.95
  -5   2 -17   -0.73    1.42
  -5  -2 -18   18.75    3.64
  -5   2 -18   18.47    3.97
  -5   2 -19   25.08    3.34
   5   3 -18    3.09    1.75
   5   3 -18    6.20    2.91
   5   3 -17  253.23   15.54
   5   3 -17  250.05   15.56
   5   3 -17  270.94   16.59
   5   3 -17  226.06   13.59
   5  -3 -17  252.82   18.40
   5   3 -16    6.75    4.58
   5   3 -16    3.74    2.90
   5  -3 -16    4.55    3.28
   5   3 -16    8.56    4.25
   5  -3 -16    6.25    3.44
   5   3 -16    5.19    2.50
   5   3 -16    6.63    4.07
   5  -3 -16    9.26    4.86
   5  -3 -16    9.01    5.00
   5   3 -15  219.35   16.48
   5  -3 -15  212.71   16.58
   5   3 -15  208.09   16.48
   5  -3 -15  200.31   15.56
   5   3 -15  214.86   17.72
   5  -3 -15  199.07   15.40
   5   3 -15  249.91   17.73
   5  -3 -15  208.02   16.68
   5   3 -15  187.28   15.07
   5  -3 -15  204.95   18.00
   5  -3 -15  226.67   20.03
   5   3 -15  211.42   16.12
   5  -3 -15  201.95   17.27
   5   3 -14    3.71    2.87
   5  -3 -14    4.95    3.16
   5   3 -14    7.93    5.17
   5  -3 -14    6.23    2.90
   5   3 -14    5.17    3.63
   5   3 -14    4.76    3.93
   5   3 -14    2.29    2.96
   5  -3 -14    1.18    3.76
   5   3 -14    5.74    3.64
   5  -3 -14    8.38    3.54
   5   3 -14    4.60    3.18
   5  -3 -14    3.36    3.43
   5  -3 -14    4.93    3.35
   5  -3 -14    8.48    3.88
   5   3 -13 1601.43   56.26
   5  -3 -13 1529.70   57.74
   5   3 -13 1570.72   57.51
   5  -3 -13 1692.08   62.80
   5  -3 -13 1566.78   56.26
   5   3 -13 1717.25   61.31
   5  -3 -13 1572.32   55.69
   5   3 -13 1620.05   57.38
   5  -3 -13 1566.88   58.21
   5   3 -13 1547.91   58.32
   5   3 -13 1588.73   57.25
   5  -3 -13 1643.28   60.73
   5   3 -12    8.51    3.59
   5  -3 -12    5.43    3.15
   5  -3 -12    6.76    2.84
   5   3 -12    2.80    2.51
   5   3 -12    8.57    3.28
   5  -3 -12    7.19    3.42
   5   3 -12    8.88    4.34
   5  -3 -12    5.65    3.51
   5   3 -12    1.73    3.10
   5  -3 -12   12.99    4.92
   5   3 -12    6.37    4.21
   5  -3 -12    2.40    3.10
   5   3 -12    8.34    3.69
   5  -3 -11 1003.06   73.74
   5  -3 -11 1055.56   41.49
   5   3 -11 1065.22   40.68
   5  -3 -11 1001.56   42.12
   5   3 -11 1010.34   41.44
   5  -3 -11  972.28   40.18
   5   3 -11 1080.64   44.12
   5   3 -11  989.25   42.04
   5  -3 -11 1024.89   40.52
   5   3 -11 1075.04   41.49
   5  -3 -11 1070.03   45.92
   5   3 -11  808.61   41.71
   5  -3 -11  973.29   46.36
   5   3 -11  952.94   40.95
   5  -3 -11 1054.61   44.08
   5  -3 -10  219.23   15.91
   5   3 -10  199.09   14.46
   5   3 -10  209.74   26.21
   5  -3 -10  197.31   15.89
   5   3 -10  205.34   15.66
   5  -3 -10  171.75   28.33
   5  -3 -10  185.29   14.51
   5   3 -10  208.31   16.49
   5  -3 -10  216.09   15.46
   5   3 -10  211.62   15.46
   5  -3 -10  200.62   17.28
   5  -3 -10  182.02   17.40
   5   3 -10  192.53   26.45
   5   3 -10  184.00   15.25
   5  -3 -10  197.71   16.43
   5  -3  -9  572.32   51.45
   5   3  -9  657.28   46.12
   5   3  -9  570.76   44.89
   5   3  -8   81.72   15.37
   5   3  -8   59.95   13.91
   5  -3  -8   84.92   18.76
   5  -3  -7 1290.71   73.61
   5   3  -7 1317.64   63.28
   5   3  -7 1407.84   69.00
   5   3  -6   53.99   12.80
   5  -3  -6   62.71   14.16
   5   3  -6   50.18   10.88
   5  -3  -5 2582.17  102.17
   5  -3  -5 2195.86   86.51
   5   3  -5 2369.21   88.40
   5   3  -5 2790.02   97.49
   5  -3  -4  475.57   35.28
   5  -3  -4  517.97   39.07
   5   3  -4  569.04   32.85
   5   3  -4  623.71   38.62
   5   3  -3 2652.36   86.46
   5  -3  -3 2420.71   99.23
   5   3  -3 2980.61   99.48
   5  -3  -3 2537.38   95.74
   5   3  -3 3222.81  101.57
   5   3  -2  338.25   20.44
   5  -3  -2  348.10   29.14
   5   3  -2  383.98   29.50
   5  -3  -2  317.63   30.18
   5   3  -2  410.29   28.58
   5  -3  -1 2132.63   82.50
   5   3  -1 2015.79   78.83
   5  -3  -1 1868.39   82.88
   5   3  -1 2025.14   73.38
   5   3   0   36.34    8.19
   5  -3   0   38.57   10.64
   5   3   0   24.47    8.62
  -5  -3  -1 2507.91   93.04
   5  -3   1 2573.93   99.90
   5   3   1 2630.20   98.81
   5   3   1 2561.09   86.03
  -5  -3  -2  138.87   18.28
   5  -3   2  131.63   19.94
   5   3   2  125.90   18.36
   5   3   2  142.12   15.19
  -5  -3  -3 5059.67  161.86
   5   3   3 5065.01  163.48
   5   3   3 5047.59  144.73
   5  -3   3 5560.93  171.64
   5   3   4   32.23    6.99
   5   3   4   20.97    8.69
   5  -3   4   26.06   11.03
   5  -3   5 3302.01  125.81
  -5   3  -5 3217.33  122.65
   5   3   5 3085.89  117.28
  -5   3  -6   25.30   10.60
  -5  -3  -6   21.34    9.56
   5   3   6   19.58    8.19
   5  -3   6   51.80   14.37
   5   3   7 1658.61   79.52
   5  -3   7 1699.31   85.01
  -5  -3  -7 1654.09   83.64
  -5   3  -7 1719.03   85.87
  -5  -3  -8   18.62    6.53
  -5   3  -8   26.19    8.62
   5   3   8   27.89    9.19
   5  -3   8   18.08    8.31
  -5   3  -9  533.62   46.47
  -5  -3  -9  506.38   46.41
  -5   3  -9  482.99   41.49
  -5   3 -10  275.17   33.58
  -5   3 -10  342.14   25.55
  -5  -3 -10  268.14   18.76
  -5  -3 -10  280.65   21.86
  -5  -3 -10  251.53   32.19
  -5  -3 -11 1069.93   72.11
  -5   3 -11 1083.37   70.46
  -5  -3 -11 1161.42   46.11
  -5  -3 -11 1119.06   49.04
  -5   3 -12    5.04    5.69
  -5  -3 -12   -0.03    2.37
  -5   3 -13 1632.94   65.73
  -5  -3 -13 1422.56   54.27
  -5   3 -14   34.85    9.63
  -5  -3 -14   19.37    5.43
  -5   3 -15  224.22   20.03
  -5  -3 -15  206.78   19.03
  -5  -3 -15  200.55   15.60
  -5  -3 -16  154.86   14.64
  -5  -3 -17  114.62   10.95
  -5  -3 -17  108.25    9.63
  -5   3 -17  126.70   11.12
  -5   3 -17  107.05    8.37
  -5   3 -18   73.11    7.27
  -5  -3 -18   64.27    6.14
   5   4 -18   38.72    4.87
   5   4 -18   38.37    5.27
   5   4 -17    2.30    2.68
   5   4 -17    4.09    3.24
   5   4 -17   -3.02    2.83
   5  -4 -17    1.81    3.03
   5   4 -17    2.28    1.43
   5   4 -16    6.31    4.07
   5   4 -16    5.03    2.94
   5   4 -16    6.01    4.27
   5   4 -16    6.72    4.09
   5  -4 -16    3.41    3.43
   5  -4 -16    4.53    4.19
   5   4 -16   -0.81    2.60
   5  -4 -16    9.44    5.10
   5  -4 -15   34.08    7.36
   5   4 -15   24.79    5.19
   5  -4 -15   19.25    5.23
   5   4 -15   26.15    6.43
   5  -4 -15   19.77    4.59
   5   4 -15   22.30    4.87
   5  -4 -15   20.58    5.69
   5  -4 -15   28.73    6.94
   5  -4 -15   18.10    6.96
   5   4 -15   24.86    5.91
   5   4 -15   25.04    6.58
   5   4 -14  150.76   13.51
   5  -4 -14  132.78   13.26
   5   4 -14  132.22   13.46
   5  -4 -14  136.16   13.64
   5  -4 -14  127.53   12.25
   5   4 -14  162.68   15.56
   5  -4 -14  115.80   14.55
   5  -4 -14  142.48   13.09
   5   4 -14  130.96   13.19
   5  -4 -14  149.47   15.83
   5   4 -14  137.28   12.91
   5  -4 -14  146.93   14.82
   5  -4 -13   -2.27    4.44
   5   4 -13    0.33    2.89
   5  -4 -13    0.88    2.94
[truncated: 352,341 more chars]
