# Supplementary material for: Taming Heavier Group 14 Imine Analogues: Accessing Tin Nitrogen [Sn=N] Double Bonds and their Cycloaddition/Metathesis Chemistry
Source: Angew Chem Int Ed Engl. 2022 Oct 25;61(48):e202211616. doi: 10.1002/anie.202211616 (PMC9828258; doi:10.1002/anie.202211616)
Supplement: Supplementary file 11 — Supporting Information [file ANIE-61-0-s002.cif]

data_164mfme22_ap_num
_audit_creation_date               2022-04-04
_audit_creation_method
;
Olex2 1.5
(compiled 2021.12.09 svn.r5202d8cf for OlexSys, GUI svn.r6439)
;
_shelx_SHELXL_version_number       '2018/3'
_audit_contact_author_address      ?
_audit_contact_author_email        ?
_audit_contact_author_name         ''
_audit_contact_author_phone        ?
_publ_contact_author_id_orcid      ?
_publ_section_references
;
Dolomanov, O.V., Bourhis, L.J., Gildea, R.J, Howard, J.A.K. & Puschmann, H.
 (2009), J. Appl. Cryst. 42, 339-341.

Sheldrick, G.M. (2015). Acta Cryst. A71, 3-8.

Sheldrick, G.M. (2015). Acta Cryst. C71, 3-8.
;
_chemical_name_common              ?
_chemical_name_systematic          ?
_chemical_formula_moiety           'C36 H61 N Si5 Sn'
_chemical_formula_sum              'C36 H61 N Si5 Sn'
_chemical_formula_weight           766.99
_chemical_melting_point            ?
_chemical_oxdiff_formula           'C36 H61 Sn1 N1 Si5 '
_chemical_oxdiff_usercomment       ' '
loop_
  _atom_type_symbol
  _atom_type_description
  _atom_type_scat_dispersion_real
  _atom_type_scat_dispersion_imag
  _atom_type_scat_source
 'C' 'C' 0.0181 0.0091 'International Tables Vol C Tables 4.2.6.8 and 6.1.1.4'
 'H' 'H' 0.0000 0.0000 'International Tables Vol C Tables 4.2.6.8 and 6.1.1.4'
 'N' 'N' 0.0311 0.0180 'International Tables Vol C Tables 4.2.6.8 and 6.1.1.4'
 'Si' 'Si' 0.2541 0.3302 'International Tables Vol C Tables 4.2.6.8 and 6.1.1.4'
 'Sn' 'Sn' 0.0259 5.4591 'International Tables Vol C Tables 4.2.6.8 and 6.1.1.4'

_shelx_space_group_comment
;
The symmetry employed for this shelxl refinement is uniquely defined
by the following loop, which should always be used as a source of
symmetry information in preference to the above space-group names.
They are only intended as comments.
;
_space_group_crystal_system        'triclinic'
_space_group_IT_number             2
_space_group_name_H-M_alt          'P -1'
_space_group_name_Hall             '-P 1'
loop_
  _space_group_symop_operation_xyz
 'x, y, z'
 '-x, -y, -z'

_cell_length_a                     10.6743(3)
_cell_length_b                     12.6354(4)
_cell_length_c                     16.0801(5)
_cell_angle_alpha                  90.543(2)
_cell_angle_beta                   93.054(2)
_cell_angle_gamma                  105.893(3)
_cell_volume                       2082.27(11)
_cell_formula_units_Z              2
_cell_measurement_reflns_used      21684
_cell_measurement_temperature      150.00(12)
_cell_measurement_theta_max        76.3230
_cell_measurement_theta_min        4.2510
_shelx_estimated_absorpt_T_max     0.651
_shelx_estimated_absorpt_T_min     0.335
_exptl_absorpt_coefficient_mu      6.426
_exptl_absorpt_correction_T_max    0.774
_exptl_absorpt_correction_T_min    0.362
_exptl_absorpt_correction_type     gaussian
_exptl_absorpt_process_details
;
CrysAlisPro 1.171.41.117a (Rigaku Oxford Diffraction, 2021)
Numerical absorption correction based on gaussian integration over
a multifaceted crystal model
Empirical absorption correction using spherical harmonics,
implemented in SCALE3 ABSPACK scaling algorithm.
;
_exptl_absorpt_special_details     ?
_exptl_crystal_colour              'clear yellow'
_exptl_crystal_colour_lustre       clear
_exptl_crystal_colour_modifier     .
_exptl_crystal_colour_primary      yellow
_exptl_crystal_density_diffrn      1.223
_exptl_crystal_density_meas        ?
_exptl_crystal_density_method      ?
_exptl_crystal_description         needle
_exptl_crystal_F_000               808
loop_
  _exptl_crystal_face_index_h
  _exptl_crystal_face_index_k
  _exptl_crystal_face_index_l
  _exptl_crystal_face_perp_dist
 1 2 0 0.0281
 0 0 -1 0.0855
 0 0 1 0.1280
 1 1 0 0.0182
 -1 -1 0 0.0568
 2 1 0 0.0119
 -1 1 -1 0.1075
 2 -2 1 0.0150
 -1 2 0 0.0645
 1 -2 0 0.0081
 1 -2 -2 0.0330
 0 -1 1 0.0632
 1 -1 0 0.0038
 -1 1 0 0.0808

_exptl_crystal_size_max            0.218
_exptl_crystal_size_mid            0.084
_exptl_crystal_size_min            0.073
loop_
  _exptl_oxdiff_crystal_face_indexfrac_h
  _exptl_oxdiff_crystal_face_indexfrac_k
  _exptl_oxdiff_crystal_face_indexfrac_l
  _exptl_oxdiff_crystal_face_x
  _exptl_oxdiff_crystal_face_y
  _exptl_oxdiff_crystal_face_z
 1.0071 2.0012 0.0014 0.3118 -0.0119 0.1052
 -0.0013 0.0016 -1.0025 -0.0232 -0.0814 0.0457
 0.0006 0.0027 0.9996 0.0236 0.0810 -0.0457
 0.9977 1.0016 -0.0054 0.1896 0.0226 0.1124
 -1.0044 -0.9996 -0.0014 -0.1900 -0.0236 -0.1129
 1.9992 0.9989 -0.0044 0.2576 0.0816 0.2329
 -1.0008 1.0032 -0.9946 0.0305 -0.1751 -0.0829
 1.9991 -1.9952 1.0054 -0.0826 0.2700 0.2105
 -1.0020 2.0032 0.0057 0.1751 -0.1297 -0.1368
 1.0008 -2.0031 -0.0076 -0.1752 0.1294 0.1368
 1.0041 -2.0014 -2.0085 -0.2213 -0.0326 0.2288
 0.0010 -0.9996 1.0012 -0.0981 0.1168 -0.0378
 1.0008 -0.9930 0.0042 -0.0522 0.0945 0.1282
 -0.9989 0.9978 -0.0001 0.0531 -0.0942 -0.1282

_exptl_transmission_factor_max     ?
_exptl_transmission_factor_min     ?
_diffrn_reflns_av_R_equivalents    0.0449
_diffrn_reflns_av_unetI/netI       0.0316
_diffrn_reflns_Laue_measured_fraction_full  1.000
_diffrn_reflns_Laue_measured_fraction_max  0.988
_diffrn_reflns_limit_h_max         13
_diffrn_reflns_limit_h_min         -12
_diffrn_reflns_limit_k_max         15
_diffrn_reflns_limit_k_min         -15
_diffrn_reflns_limit_l_max         20
_diffrn_reflns_limit_l_min         -20
_diffrn_reflns_number              38311
_diffrn_reflns_point_group_measured_fraction_full  1.000
_diffrn_reflns_point_group_measured_fraction_max  0.988
_diffrn_reflns_theta_full          67.684
_diffrn_reflns_theta_max           76.296
_diffrn_reflns_theta_min           3.638
_diffrn_ambient_environment        N~2~
_diffrn_ambient_temperature        150.00(12)
_diffrn_detector                   'CCD plate'
_diffrn_detector_area_resol_mean   10.5035
_diffrn_detector_type              Atlas
_diffrn_measured_fraction_theta_full  1.000
_diffrn_measured_fraction_theta_max  0.988
_diffrn_measurement_details
;
List of Runs (angles in degrees, time in seconds):

  # Type    Start    End  Width  t~exp~   \w     \q     \k     \f   Frames
--------------------------------------------------------------------------
  1  \w     -4.00  33.00   1.00    5.00    --  -41.40  19.00   0.00   37
  2  \w    -44.00   7.00   1.00    5.00    --  -41.40  57.00  60.00   51
  3  \w    -19.00  32.00   1.00    5.00    --  -41.40  37.00 -60.00   51
  4  \w    -73.00  31.00   1.00    5.00    --  -41.40  77.00-180.00  104
  5  \w      3.00  30.00   1.00    5.00    --  -41.40  19.00 -30.00   27
  6  \w     -7.00  27.00   1.00    5.00    --  -41.40  37.00  90.00   34
  7  \w     -5.00  20.00   1.00    5.00    --  -41.40  19.00 -90.00   25
  8  \w     41.00  92.00   1.00    5.00    --   41.40-125.00 -30.00   51
  9  \w     98.00 137.00   1.00   20.00    --  111.00  30.00 -30.00   39
 10  \w     44.00  70.00   1.00   20.00    --  111.00 -45.00 -60.00   26
 11  \w     39.00  95.00   1.00   20.00    --  111.00 -94.00 150.00   56
 12  \w     40.00  70.00   1.00   20.00    --  111.00 -45.00   0.00   30
 13  \w     73.00 108.00   1.00   20.00    --  111.00-111.00 150.00   35
 14  \w     67.00 109.00   1.00   20.00    --  111.00-111.00 120.00   42
 15  \w     84.00 126.00   1.00   20.00    --  111.00 -77.00 -60.00   42
 16  \w     97.00 177.00   1.00   20.00    --  111.00  30.00  30.00   80
 17  \w     87.00 128.00   1.00   20.00    --  111.00  45.00 120.00   41
 18  \w     44.00  71.00   1.00   20.00    --  111.00 -45.00  90.00   27
 19  \w    122.00 156.00   1.00   20.00    --  111.00  15.00 -90.00   34
 20  \w     59.00  85.00   1.00   20.00    --  111.00-111.00  90.00   26
 21  \w     42.00  68.00   1.00   20.00    --  111.00 -94.00  30.00   26
 22  \w     84.00 109.00   1.00   20.00    --  111.00-111.00-150.00   25
 23  \w     31.00  71.00   1.00   20.00    --  111.00 -94.00 -60.00   40
 24  \w     76.00 107.00   1.00   20.00    --  111.00 -94.00 -60.00   31
 25  \w    105.00 173.00   1.00   20.00    --  111.00 111.00  90.00   68
 26  \w     37.00  68.00   1.00   20.00    --  111.00-111.00 150.00   31
 27  \w     45.00  70.00   1.00   20.00    --  111.00 -45.00  30.00   25
 28  \w    101.00 176.00   1.00   20.00    --  111.00  30.00  90.00   75
 29  \w     40.00  70.00   1.00   20.00    --  111.00 -45.00-150.00   30
 30  \w     30.00  77.00   1.00   20.00    --  111.00 -94.00-150.00   47
 31  \w     36.00  84.00   1.00   20.00    --  111.00 -94.00-120.00   48
 32  \w     66.00 109.00   1.00   20.00    --  111.00-111.00  30.00   43
 33  \w     82.00 107.00   1.00   20.00    --  111.00 -94.00-150.00   25
 34  \w     40.00  72.00   1.00   20.00    --  111.00-111.00-150.00   32
 35  \w     40.00  65.00   1.00   20.00    --  111.00 -45.00 120.00   25
 36  \w     70.00 104.00   1.00   20.00    --  111.00-111.00 -60.00   34
 37  \w    140.00 176.00   1.00   20.00    --  111.00  30.00 -30.00   36
 38  \w     82.00 107.00   1.00   20.00    --  111.00 -94.00  30.00   25
 39  \w     66.00  94.00   1.00   20.00    --  111.00  15.00 -90.00   28
 40  \w    151.00 176.00   1.00   20.00    --  111.00  45.00 120.00   25
 41  \w     54.00  80.00   1.00   20.00    --  111.00 -77.00 -60.00   26
 42  \w      6.00  33.00   1.00    5.00    --   38.00  80.00 -42.69   27
 43  \w   -102.00 -76.00   1.00    5.00    --  -41.40 -37.00 150.00   26
 44  \w    -31.00  -5.00   1.00    5.00    --  -41.40 -19.00 -90.00   26
 45  \w   -119.00 -49.00   1.00    5.00    --  -41.40 -19.00 -90.00   70
 46  \w    -58.00 -19.00   1.00    5.00    --  -41.40 -37.00 150.00   39
 47  \w      9.00  34.00   1.00    5.00    --   41.40  79.00 142.44   25
 48  \w     10.00  35.00   1.00    5.00    --   41.40  75.00  35.55   25
 49  \w     13.00  39.00   1.00    5.00    --   46.00  82.00-126.62   26
 50  \w     17.00  42.00   1.00    5.00    --   46.00  80.00  32.47   25
 51  \w     13.00  38.00   1.00    5.00    --   46.00  82.00 162.55   25
 52  \w     13.00  38.00   1.00    5.00    --   46.00  82.00  94.07   25
 53  \w     31.00  57.00   1.00    5.00    --   58.00  68.00  -1.26   26
 54  \w     74.00 101.00   1.00    5.00    --   58.00  68.00  -1.26   27
 55  \w     34.00  61.00   1.00    5.00    --   62.00  70.00 -87.66   27
 56  \w     37.00  63.00   1.00    5.00    --   66.00  68.00 -59.65   26
 57  \w     39.00  70.00   1.00    5.00    --   66.00  69.00  56.29   31
 58  \w     38.00  64.00   1.00    5.00    --   66.00  71.00-141.26   26
 59  \w     39.00  73.00   1.00    5.00    --   66.00  69.00  90.25   34
 60  \w     36.00  62.00   1.00    5.00    --   66.00  71.00 167.14   26
 61  \w     82.00 108.00   1.00    5.00    --   66.00  69.00  56.29   26
 62  \w     41.00  67.00   1.00    5.00    --   70.00  69.00 123.34   26
 63  \w     41.00  67.00   1.00    5.00    --   70.00  71.00-177.26   26
 64  \w     46.00  80.00   1.00    5.00    --   74.00  63.00 -37.48   34
 65  \w     47.00  73.00   1.00    5.00    --   74.00  64.00 -75.12   26
 66  \w     46.00  71.00   1.00    5.00    --   74.00  63.00-107.99   25
 67  \w     44.00  74.00   1.00    5.00    --   74.00  71.00  11.31   30
 68  \w     49.00  75.00   1.00   20.00    --   78.00  71.00 126.99   26
 69  \w     52.00  82.00   1.00   20.00    --   82.00  71.00 -71.25   30
 70  \w     54.00  83.00   1.00   20.00    --   82.00  63.00-158.10   29
 71  \w     53.00  86.00   1.00   20.00    --   82.00  70.00  46.72   33
 72  \w     56.00  81.00   1.00   20.00    --   86.00  71.00 -26.62   25
 73  \w     62.00  87.00   1.00   20.00    --   90.00  63.00-153.05   25
 74  \w     60.00  86.00   1.00   20.00    --   90.00  71.00 106.23   26
 75  \w     63.00  89.00   1.00   20.00    --   90.00  59.00  92.56   26
 76  \w     70.00  96.00   1.00   20.00    --   94.00  61.00  -6.87   26
 77  \w     68.00  94.00   1.00   20.00    --   98.00  71.00 134.49   26
 78  \w     68.00  94.00   1.00   20.00    --   98.00  70.00-146.60   26
 79  \w     72.00 100.00   1.00   20.00    --  102.00  71.00 -94.41   28
 80  \w    133.00 159.00   1.00   20.00    --  106.00  71.00-133.69   26
 81  \w     77.00 103.00   1.00   20.00    --  106.00  71.00-133.69   26
 82  \w     83.00 165.00   1.00   20.00    --  111.00  61.00-180.00   82
 83  \w    133.00 164.00   1.00   20.00    --  111.00  65.00  48.95   31
 84  \w     83.00 166.00   1.00   20.00    --  111.00  61.00 -90.00   83
 85  \w     83.00  98.00   1.00   20.00    --  111.00  65.00  48.95   15
;
_diffrn_measurement_device         'four-circle diffractometer'
_diffrn_measurement_device_type    'SuperNova, Dual, Cu at home/near, Atlas'
_diffrn_measurement_method         '\w scans'
_diffrn_orient_matrix_type        
 'CrysAlisPro convention (1999,Acta A55,543-557)'
_diffrn_orient_matrix_UB_11        0.0682074000
_diffrn_orient_matrix_UB_12        0.1214591000
_diffrn_orient_matrix_UB_13        0.0232536000
_diffrn_orient_matrix_UB_21        0.0587636000
_diffrn_orient_matrix_UB_22        -0.0355678000
_diffrn_orient_matrix_UB_23        0.0810729000
_diffrn_orient_matrix_UB_31        0.1203704000
_diffrn_orient_matrix_UB_32        -0.0079533000
_diffrn_orient_matrix_UB_33        -0.0457935000
_diffrn_radiation_monochromator    mirror
_diffrn_radiation_probe            x-ray
_diffrn_radiation_type             'Cu K\a'
_diffrn_radiation_wavelength       1.54184
_diffrn_source                     'micro-focus sealed X-ray tube'
_diffrn_source_type                'SuperNova (Cu) X-ray Source'
_reflns_Friedel_coverage           0.000
_reflns_Friedel_fraction_full      .
_reflns_Friedel_fraction_max       .
_reflns_number_gt                  7778
_reflns_number_total               8616
_reflns_special_details
;
 Reflections were merged by SHELXL according to the crystal
 class for the calculation of statistics and refinement.
 
 _reflns_Friedel_fraction is defined as the number of unique
 Friedel pairs measured divided by the number that would be
 possible theoretically, ignoring centric projections and
 systematic absences.
;
_reflns_threshold_expression       'I > 2\s(I)'
_computing_cell_refinement         'CrysAlisPro 1.171.41.117a (Rigaku OD, 2021)'
_computing_data_collection         'CrysAlisPro 1.171.41.117a (Rigaku OD, 2021)'
_computing_data_reduction          'CrysAlisPro 1.171.41.117a (Rigaku OD, 2021)'
_computing_molecular_graphics      'Olex2 1.5 (Dolomanov et al., 2009)'
_computing_publication_material    'Olex2 1.5 (Dolomanov et al., 2009)'
_computing_structure_refinement    'SHELXL 2018/3 (Sheldrick, 2015)'
_computing_structure_solution      'SHELXT 2018/2 (Sheldrick, 2018)'
_refine_diff_density_max           1.251
_refine_diff_density_min           -0.686
_refine_diff_density_rms           0.066
_refine_ls_extinction_coef         .
_refine_ls_extinction_method       none
_refine_ls_goodness_of_fit_ref     1.043
_refine_ls_hydrogen_treatment      constr
_refine_ls_matrix_type             full
_refine_ls_number_parameters       465
_refine_ls_number_reflns           8616
_refine_ls_number_restraints       16
_refine_ls_R_factor_all            0.0344
_refine_ls_R_factor_gt             0.0294
_refine_ls_restrained_S_all        1.043
_refine_ls_shift/su_max            0.002
_refine_ls_shift/su_mean           0.000
_refine_ls_structure_factor_coef   Fsqd
_refine_ls_weighting_details      
 'w=1/[\s^2^(Fo^2^)+(0.0372P)^2^+0.8979P] where P=(Fo^2^+2Fc^2^)/3'
_refine_ls_weighting_scheme        calc
_refine_ls_wR_factor_gt            0.0715
_refine_ls_wR_factor_ref           0.0743
_refine_special_details            ?
_olex2_refinement_description
;
1. Fixed Uiso
 At 1.2 times of:
  All C(H) groups
 At 1.5 times of:
  All C(H,H,H) groups
2. Restrained distances
 C41A-C40A \\sim C41B-C40B
 with sigma of 0.04
 C39A-C40A \\sim C39B-C40B
 with sigma of 0.04
 C39A-C41A \\sim C39B-C41B
 with sigma of 0.04
 Si2-C39A \\sim Si2-C39B
 with sigma of 0.04
 Si2-C41A \\sim Si2-C41B
 with sigma of 0.04
 Si2-C40A \\sim Si2-C40B
 with sigma of 0.04
 Si1A-N1 \\sim Si1B-N1
 with sigma of 0.02
 Si1A-C32A \\sim Si1B-C32B
 with sigma of 0.02
 Si1A-C31A \\sim Si1B-C31B
 with sigma of 0.02
 Si1A-C30A \\sim Si1B-C30B
 with sigma of 0.02
 N1-C30A \\sim N1-C30B
 with sigma of 0.04
 N1-C32A \\sim N1-C32B
 with sigma of 0.04
 C32A-C30A \\sim C32B-C30B
 with sigma of 0.04
 C31A-C30A \\sim C31B-C30B
 with sigma of 0.04
 N1-C31A \\sim N1-C31B
 with sigma of 0.04
 C32A-C31A \\sim C32B-C31B
 with sigma of 0.04
3. Rigid bond restraints
 C39B, C41B
 with sigma for 1-2 distances of 0.01 and sigma for 1-3 distances of 0.01
4. Rigid body (RIGU) restrains
 C39B, C41B
 with sigma for 1-2 distances of 0.01 and sigma for 1-3 distances of 0.01
5. Others
 Sof(C39B)=Sof(H39D)=Sof(H39E)=Sof(H39F)=Sof(C40B)=Sof(H40D)=Sof(H40E)=
 Sof(H40F)=Sof(C41B)=Sof(H41D)=Sof(H41E)=Sof(H41F)=1-FVAR(1)
 Sof(C39A)=Sof(H39A)=Sof(H39B)=Sof(H39C)=Sof(C40A)=Sof(H40A)=Sof(H40B)=
 Sof(H40C)=Sof(C41A)=Sof(H41A)=Sof(H41B)=Sof(H41C)=FVAR(1)
 Sof(Si1B)=Sof(C30B)=Sof(H30D)=Sof(H30E)=Sof(H30F)=Sof(C31B)=Sof(H31D)=
 Sof(H31E)=Sof(H31F)=Sof(C32B)=Sof(H32D)=Sof(H32E)=Sof(H32F)=1-FVAR(2)
 Sof(Si1A)=Sof(C30A)=Sof(H30A)=Sof(H30B)=Sof(H30C)=Sof(C31A)=Sof(H31A)=
 Sof(H31B)=Sof(H31C)=Sof(C32A)=Sof(H32A)=Sof(H32B)=Sof(H32C)=FVAR(2)
6.a Me refined with riding coordinates:
 C30A(H30A,H30B,H30C), C30B(H30D,H30E,H30F), C31A(H31A,H31B,H31C), C31B(H31D,
 H31E,H31F), C32A(H32A,H32B,H32C), C32B(H32D,H32E,H32F), C39A(H39A,H39B,H39C),
 C39B(H39D,H39E,H39F), C40A(H40A,H40B,H40C), C40B(H40D,H40E,H40F), C41A(H41A,
 H41B,H41C), C41B(H41D,H41E,H41F)
6.b Aromatic/amide H refined with riding coordinates:
 C3(H3), C4(H4), C5(H5), C9(H9), C11(H11), C18(H18), C20(H20)
6.c Idealised Me refined as rotating group:
 C13(H13A,H13B,H13C), C14(H14A,H14B,H14C), C15(H15A,H15B,H15C), C22(H22A,H22B,
 H22C), C23(H23A,H23B,H23C), C24(H24A,H24B,H24C), C33(H33A,H33B,H33C), C34(H34A,
 H34B,H34C), C35(H35A,H35B,H35C), C36(H36A,H36B,H36C), C37(H37A,H37B,H37C),
 C38(H38A,H38B,H38C)
;
_atom_sites_solution_hydrogens     geom
_atom_sites_solution_primary       dual
_atom_sites_solution_secondary     ?
loop_
  _atom_site_label
  _atom_site_type_symbol
  _atom_site_fract_x
  _atom_site_fract_y
  _atom_site_fract_z
  _atom_site_U_iso_or_equiv
  _atom_site_adp_type
  _atom_site_occupancy
  _atom_site_site_symmetry_order
  _atom_site_calc_flag
  _atom_site_refinement_flags_posn
  _atom_site_refinement_flags_adp
  _atom_site_refinement_flags_occupancy
  _atom_site_disorder_assembly
  _atom_site_disorder_group
 Sn1 Sn 0.72203(2) 0.17401(2) 0.72076(2) 0.02774(5) Uani 1 1 d . . . . .
 Si1A Si 0.95331(9) 0.41782(8) 0.77540(13) 0.0305(3) Uani 0.783(5) 1 d D . P A
 1
 Si1B Si 0.9481(4) 0.4277(3) 0.7317(5) 0.0363(13) Uani 0.217(5) 1 d D . P A 2
 Si2 Si 0.65580(6) 0.39682(5) 0.75943(4) 0.02366(12) Uani 1 1 d D . . . .
 Si3 Si 0.50384(6) 0.33693(5) 0.64243(4) 0.03114(14) Uani 1 1 d . . . . .
 Si4 Si 0.55309(6) 0.33515(6) 0.88383(4) 0.03145(14) Uani 1 1 d . . . . .
 Si5 Si 0.69151(8) 0.59135(5) 0.75843(5) 0.03969(16) Uani 1 1 d . . . . .
 N1 N 0.79232(18) 0.34211(15) 0.75088(12) 0.0264(4) Uani 1 1 d D . . . .
 C1 C 0.8833(2) 0.09412(18) 0.72121(13) 0.0235(4) Uani 1 1 d . . . . .
 C2 C 0.9240(2) 0.06906(19) 0.64346(13) 0.0253(4) Uani 1 1 d . . . . .
 C3 C 1.0147(3) 0.0087(2) 0.63814(15) 0.0359(5) Uani 1 1 d . . . . .
 H3 H 1.043786 -0.005525 0.585453 0.043 Uiso 1 1 calc R U . . .
 C4 C 1.0625(3) -0.0307(3) 0.70987(16) 0.0424(6) Uani 1 1 d . . . . .
 H4 H 1.125209 -0.071155 0.706426 0.051 Uiso 1 1 calc R U . . .
 C5 C 1.0186(3) -0.0111(2) 0.78650(15) 0.0361(5) Uani 1 1 d . . . . .
 H5 H 1.050257 -0.039667 0.835213 0.043 Uiso 1 1 calc R U . . .
 C6 C 0.9289(2) 0.04989(19) 0.79330(13) 0.0255(4) Uani 1 1 d . . . . .
 C7 C 0.8622(2) 0.10209(19) 0.56502(13) 0.0260(4) Uani 1 1 d . . . . .
 C8 C 0.9253(2) 0.1926(2) 0.51902(14) 0.0326(5) Uani 1 1 d . . . . .
 C9 C 0.8609(3) 0.2188(2) 0.44716(15) 0.0350(5) Uani 1 1 d . . . . .
 H9 H 0.902653 0.281759 0.417003 0.042 Uiso 1 1 calc R U . . .
 C10 C 0.7385(2) 0.1558(2) 0.41895(14) 0.0330(5) Uani 1 1 d . . . . .
 C11 C 0.6798(2) 0.0631(2) 0.46249(14) 0.0321(5) Uani 1 1 d . . . . .
 H11 H 0.596724 0.017893 0.442665 0.039 Uiso 1 1 calc R U . . .
 C12 C 0.7398(2) 0.03433(19) 0.53510(14) 0.0297(5) Uani 1 1 d . . . . .
 C13 C 1.0633(3) 0.2591(3) 0.5413(2) 0.0558(8) Uani 1 1 d . . . . .
 H13A H 1.119143 0.251408 0.496443 0.084 Uiso 1 1 calc R U . . .
 H13B H 1.094782 0.232379 0.593180 0.084 Uiso 1 1 calc R U . . .
 H13C H 1.065921 0.336729 0.548732 0.084 Uiso 1 1 calc R U . . .
 C14 C 0.6709(3) 0.1873(3) 0.34162(17) 0.0482(7) Uani 1 1 d . . . . .
 H14A H 0.622872 0.120591 0.309941 0.072 Uiso 1 1 calc R U . . .
 H14B H 0.736147 0.233456 0.306973 0.072 Uiso 1 1 calc R U . . .
 H14C H 0.609944 0.228299 0.357934 0.072 Uiso 1 1 calc R U . . .
 C15 C 0.6745(3) -0.0703(2) 0.57748(17) 0.0400(6) Uani 1 1 d . . . . .
 H15A H 0.735904 -0.114999 0.585297 0.060 Uiso 1 1 calc R U . . .
 H15B H 0.597988 -0.111599 0.542954 0.060 Uiso 1 1 calc R U . . .
 H15C H 0.647007 -0.052410 0.631826 0.060 Uiso 1 1 calc R U . . .
 C16 C 0.8790(2) 0.06652(18) 0.87617(13) 0.0254(4) Uani 1 1 d . . . . .
 C17 C 0.9622(2) 0.1293(2) 0.94070(14) 0.0298(5) Uani 1 1 d . . . . .
 C18 C 0.9090(2) 0.1507(2) 1.01420(14) 0.0327(5) Uani 1 1 d . . . . .
 H18 H 0.964330 0.196719 1.056063 0.039 Uiso 1 1 calc R U . . .
 C19 C 0.7783(2) 0.1073(2) 1.02836(14) 0.0315(5) Uani 1 1 d . . . . .
 C20 C 0.7006(2) 0.0395(2) 0.96731(14) 0.0301(5) Uani 1 1 d . . . . .
 H20 H 0.611489 0.006491 0.977036 0.036 Uiso 1 1 calc R U . . .
 C21 C 0.7477(2) 0.01730(18) 0.89172(14) 0.0268(4) Uani 1 1 d . . . . .
 C22 C 1.1084(3) 0.1704(3) 0.93538(17) 0.0461(7) Uani 1 1 d . . . . .
 H22A H 1.150513 0.122997 0.967772 0.069 Uiso 1 1 calc R U . . .
 H22B H 1.139213 0.246007 0.957860 0.069 Uiso 1 1 calc R U . . .
 H22C H 1.130297 0.168817 0.877044 0.069 Uiso 1 1 calc R U . . .
 C23 C 0.7239(3) 0.1311(3) 1.10899(16) 0.0434(6) Uani 1 1 d . . . . .
 H23A H 0.643388 0.152543 1.096894 0.065 Uiso 1 1 calc R U . . .
 H23B H 0.787963 0.191236 1.139673 0.065 Uiso 1 1 calc R U . . .
 H23C H 0.705038 0.065058 1.142761 0.065 Uiso 1 1 calc R U . . .
 C24 C 0.6576(2) -0.0670(2) 0.83229(16) 0.0351(5) Uani 1 1 d . . . . .
 H24A H 0.591641 -0.035253 0.806079 0.053 Uiso 1 1 calc R U . . .
 H24B H 0.614439 -0.132183 0.863112 0.053 Uiso 1 1 calc R U . . .
 H24C H 0.708399 -0.088107 0.789231 0.053 Uiso 1 1 calc R U . . .
 C30A C 1.0058(4) 0.5332(4) 0.7016(3) 0.0572(12) Uani 0.783(5) 1 d D . P A 1
 H30A H 1.096362 0.574579 0.716465 0.086 Uiso 0.783(5) 1 calc R U P A 1
 H30B H 0.999393 0.503114 0.644657 0.086 Uiso 0.783(5) 1 calc R U P A 1
 H30C H 0.949284 0.582277 0.705094 0.086 Uiso 0.783(5) 1 calc R U P A 1
 C30B C 0.9601(16) 0.4710(12) 0.6220(8) 0.055(4) Uani 0.217(5) 1 d D . P A 2
 H30D H 1.048039 0.518223 0.614283 0.083 Uiso 0.217(5) 1 calc R U P A 2
 H30E H 0.942572 0.405772 0.585130 0.083 Uiso 0.217(5) 1 calc R U P A 2
 H30F H 0.895990 0.511805 0.608694 0.083 Uiso 0.217(5) 1 calc R U P A 2
 C31A C 0.9782(4) 0.4713(4) 0.8853(2) 0.0559(11) Uani 0.783(5) 1 d D . P A 1
 H31A H 1.069615 0.513129 0.896382 0.084 Uiso 0.783(5) 1 calc R U P A 1
 H31B H 0.921715 0.519306 0.894022 0.084 Uiso 0.783(5) 1 calc R U P A 1
 H31C H 0.956454 0.409406 0.923153 0.084 Uiso 0.783(5) 1 calc R U P A 1
 C31B C 1.0020(15) 0.5539(11) 0.8010(11) 0.061(5) Uani 0.217(5) 1 d D . P A 2
 H31D H 1.088929 0.597354 0.786829 0.092 Uiso 0.217(5) 1 calc R U P A 2
 H31E H 0.940105 0.598257 0.793128 0.092 Uiso 0.217(5) 1 calc R U P A 2
 H31F H 1.005005 0.532229 0.859242 0.092 Uiso 0.217(5) 1 calc R U P A 2
 C32A C 1.0728(5) 0.3371(8) 0.7667(6) 0.0451(17) Uani 0.783(5) 1 d D . P A 1
 H32A H 1.160828 0.384399 0.781301 0.068 Uiso 0.783(5) 1 calc R U P A 1
 H32B H 1.052445 0.275472 0.804882 0.068 Uiso 0.783(5) 1 calc R U P A 1
 H32C H 1.068651 0.308649 0.709454 0.068 Uiso 0.783(5) 1 calc R U P A 1
 C32B C 1.077(3) 0.358(2) 0.754(2) 0.060(10) Uani 0.217(5) 1 d D . P A 2
 H32D H 1.161637 0.407818 0.742963 0.089 Uiso 0.217(5) 1 calc R U P A 2
 H32E H 1.076493 0.337977 0.812983 0.089 Uiso 0.217(5) 1 calc R U P A 2
 H32F H 1.059682 0.291544 0.718914 0.089 Uiso 0.217(5) 1 calc R U P A 2
 C33 C 0.5989(3) 0.3233(3) 0.54983(17) 0.0476(7) Uani 1 1 d . . . . .
 H33A H 0.633467 0.259380 0.556266 0.071 Uiso 1 1 calc R U . . .
 H33B H 0.671327 0.389968 0.545871 0.071 Uiso 1 1 calc R U . . .
 H33C H 0.541535 0.313538 0.499056 0.071 Uiso 1 1 calc R U . . .
 C34 C 0.3747(3) 0.2042(2) 0.6575(2) 0.0439(6) Uani 1 1 d . . . . .
 H34A H 0.323145 0.180886 0.604971 0.066 Uiso 1 1 calc R U . . .
 H34B H 0.317311 0.215404 0.700397 0.066 Uiso 1 1 calc R U . . .
 H34C H 0.416305 0.147266 0.675075 0.066 Uiso 1 1 calc R U . . .
 C35 C 0.4083(3) 0.4371(3) 0.6127(2) 0.0522(8) Uani 1 1 d . . . . .
 H35A H 0.468563 0.509899 0.605128 0.078 Uiso 1 1 calc R U . . .
 H35B H 0.350110 0.441832 0.656881 0.078 Uiso 1 1 calc R U . . .
 H35C H 0.356356 0.411911 0.560539 0.078 Uiso 1 1 calc R U . . .
 C36 C 0.6746(3) 0.3648(3) 0.97574(19) 0.0546(8) Uani 1 1 d . . . . .
 H36A H 0.713360 0.444422 0.982251 0.082 Uiso 1 1 calc R U . . .
 H36B H 0.743372 0.328697 0.966749 0.082 Uiso 1 1 calc R U . . .
 H36C H 0.630557 0.336633 1.026199 0.082 Uiso 1 1 calc R U . . .
 C37 C 0.4726(3) 0.1826(2) 0.8800(2) 0.0485(7) Uani 1 1 d . . . . .
 H37A H 0.431782 0.160654 0.932679 0.073 Uiso 1 1 calc R U . . .
 H37B H 0.538191 0.143045 0.871491 0.073 Uiso 1 1 calc R U . . .
 H37C H 0.405756 0.164689 0.833978 0.073 Uiso 1 1 calc R U . . .
 C38 C 0.4198(3) 0.4000(3) 0.9058(2) 0.0525(7) Uani 1 1 d . . . . .
 H38A H 0.371797 0.363284 0.952526 0.079 Uiso 1 1 calc R U . . .
 H38B H 0.360085 0.392399 0.856289 0.079 Uiso 1 1 calc R U . . .
 H38C H 0.457883 0.478217 0.920030 0.079 Uiso 1 1 calc R U . . .
 C39A C 0.5404(8) 0.6255(5) 0.7822(5) 0.0467(16) Uani 0.732(19) 1 d D . P B 1
 H39A H 0.468291 0.582659 0.745030 0.070 Uiso 0.732(19) 1 calc R U P B 1
 H39B H 0.521099 0.607804 0.840193 0.070 Uiso 0.732(19) 1 calc R U P B 1
 H39C H 0.551367 0.704215 0.774168 0.070 Uiso 0.732(19) 1 calc R U P B 1
 C39B C 0.507(2) 0.610(2) 0.7620(16) 0.080(9) Uani 0.268(19) 1 d D . P B 2
 H39D H 0.462015 0.566173 0.806977 0.121 Uiso 0.268(19) 1 calc R U P B 2
 H39E H 0.512646 0.687802 0.772160 0.121 Uiso 0.268(19) 1 calc R U P B 2
 H39F H 0.458828 0.585040 0.708703 0.121 Uiso 0.268(19) 1 calc R U P B 2
 C40A C 0.8223(8) 0.6778(5) 0.8331(6) 0.062(2) Uani 0.732(19) 1 d D . P B 1
 H40A H 0.905867 0.662977 0.823268 0.092 Uiso 0.732(19) 1 calc R U P B 1
 H40B H 0.829765 0.755865 0.824396 0.092 Uiso 0.732(19) 1 calc R U P B 1
 H40C H 0.799497 0.659453 0.890421 0.092 Uiso 0.732(19) 1 calc R U P B 1
 C40B C 0.756(3) 0.6560(12) 0.8684(11) 0.057(6) Uani 0.268(19) 1 d D . P B 2
 H40D H 0.710893 0.607671 0.911268 0.085 Uiso 0.268(19) 1 calc R U P B 2
 H40E H 0.849920 0.664548 0.875650 0.085 Uiso 0.268(19) 1 calc R U P B 2
 H40F H 0.739214 0.728192 0.873653 0.085 Uiso 0.268(19) 1 calc R U P B 2
 C41A C 0.7368(8) 0.6462(6) 0.6487(5) 0.0552(19) Uani 0.732(19) 1 d D . P B 1
 H41A H 0.817232 0.629299 0.634034 0.083 Uiso 0.732(19) 1 calc R U P B 1
 H41B H 0.665932 0.610988 0.607764 0.083 Uiso 0.732(19) 1 calc R U P B 1
 H41C H 0.749998 0.726089 0.648869 0.083 Uiso 0.732(19) 1 calc R U P B 1
 C41B C 0.765(3) 0.6700(18) 0.6787(16) 0.073(7) Uani 0.268(19) 1 d D . P B 2
 H41D H 0.728476 0.633602 0.625218 0.110 Uiso 0.268(19) 1 calc R U P B 2
 H41E H 0.748061 0.742497 0.681726 0.110 Uiso 0.268(19) 1 calc R U P B 2
 H41F H 0.858767 0.678853 0.683723 0.110 Uiso 0.268(19) 1 calc R U P B 2

loop_
  _atom_site_aniso_label
  _atom_site_aniso_U_11
  _atom_site_aniso_U_22
  _atom_site_aniso_U_33
  _atom_site_aniso_U_23
  _atom_site_aniso_U_13
  _atom_site_aniso_U_12
 Sn1 0.02126(7) 0.02431(8) 0.03937(9) -0.00127(5) 0.00001(5) 0.00955(5)
 Si1A 0.0226(4) 0.0316(5) 0.0344(8) 0.0024(4) -0.0007(4) 0.0030(3)
 Si1B 0.0289(17) 0.0343(18) 0.043(3) -0.0027(19) 0.0061(18) 0.0041(13)
 Si2 0.0261(3) 0.0208(3) 0.0248(3) -0.0014(2) 0.0000(2) 0.0080(2)
 Si3 0.0300(3) 0.0325(3) 0.0324(3) -0.0055(2) -0.0066(2) 0.0129(3)
 Si4 0.0311(3) 0.0356(3) 0.0310(3) 0.0037(2) 0.0062(2) 0.0139(3)
 Si5 0.0508(4) 0.0218(3) 0.0448(4) -0.0021(3) -0.0112(3) 0.0100(3)
 N1 0.0256(9) 0.0249(9) 0.0286(9) -0.0019(7) -0.0009(7) 0.0072(7)
 C1 0.0228(10) 0.0279(10) 0.0217(10) 0.0015(8) 0.0019(8) 0.0100(8)
 C2 0.0252(10) 0.0328(11) 0.0208(10) 0.0015(8) 0.0019(8) 0.0124(9)
 C3 0.0420(13) 0.0520(15) 0.0233(11) 0.0001(10) 0.0068(10) 0.0280(12)
 C4 0.0457(15) 0.0638(18) 0.0330(13) 0.0061(12) 0.0064(11) 0.0399(14)
 C5 0.0399(13) 0.0514(15) 0.0265(11) 0.0090(10) 0.0029(10) 0.0279(12)
 C6 0.0238(10) 0.0337(11) 0.0214(10) 0.0038(8) 0.0022(8) 0.0116(9)
 C7 0.0299(11) 0.0345(11) 0.0176(10) -0.0013(8) 0.0028(8) 0.0157(9)
 C8 0.0330(12) 0.0427(13) 0.0226(11) 0.0029(9) 0.0028(9) 0.0112(10)
 C9 0.0420(13) 0.0427(14) 0.0229(11) 0.0089(10) 0.0067(10) 0.0150(11)
 C10 0.0400(13) 0.0463(14) 0.0192(10) 0.0006(9) 0.0015(9) 0.0229(11)
 C11 0.0344(12) 0.0387(13) 0.0258(11) -0.0066(9) -0.0035(9) 0.0157(10)
 C12 0.0350(12) 0.0300(11) 0.0263(11) -0.0037(9) 0.0004(9) 0.0134(9)
 C13 0.0393(15) 0.074(2) 0.0423(16) 0.0208(15) -0.0004(12) -0.0040(14)
 C14 0.0517(16) 0.073(2) 0.0268(13) 0.0115(13) -0.0010(11) 0.0291(15)
 C15 0.0436(14) 0.0334(13) 0.0399(14) 0.0020(10) -0.0058(11) 0.0067(11)
 C16 0.0267(10) 0.0310(11) 0.0216(10) 0.0046(8) 0.0021(8) 0.0128(9)
 C17 0.0281(11) 0.0415(13) 0.0204(10) 0.0063(9) 0.0009(8) 0.0106(9)
 C18 0.0369(12) 0.0398(13) 0.0218(11) 0.0004(9) -0.0021(9) 0.0119(10)
 C19 0.0373(12) 0.0404(13) 0.0227(11) 0.0076(9) 0.0068(9) 0.0194(10)
 C20 0.0268(11) 0.0373(12) 0.0295(11) 0.0105(9) 0.0081(9) 0.0127(9)
 C21 0.0290(11) 0.0297(11) 0.0247(11) 0.0062(8) 0.0025(8) 0.0129(9)
 C22 0.0297(13) 0.073(2) 0.0298(13) 0.0011(13) 0.0000(10) 0.0052(13)
 C23 0.0515(16) 0.0588(17) 0.0279(12) 0.0025(11) 0.0105(11) 0.0272(14)
 C24 0.0347(12) 0.0315(12) 0.0366(13) 0.0019(10) 0.0029(10) 0.0049(10)
 C30A 0.044(2) 0.049(2) 0.074(3) 0.026(2) 0.0127(19) 0.0019(17)
 C30B 0.065(9) 0.040(7) 0.060(9) 0.017(6) 0.026(7) 0.010(6)
 C31A 0.044(2) 0.069(3) 0.045(2) -0.0152(19) -0.0110(17) 0.0014(19)
 C31B 0.048(8) 0.043(8) 0.088(12) -0.016(8) -0.003(8) 0.006(6)
 C32A 0.019(2) 0.050(4) 0.065(3) 0.007(3) -0.0023(19) 0.007(2)
 C32B 0.065(17) 0.036(11) 0.071(19) -0.007(12) 0.007(11) 0.002(9)
 C33 0.0554(17) 0.0585(18) 0.0308(13) -0.0073(12) -0.0024(12) 0.0201(14)
 C34 0.0322(13) 0.0397(14) 0.0572(17) -0.0084(12) -0.0104(12) 0.0083(11)
 C35 0.0474(16) 0.0458(16) 0.066(2) 0.0000(14) -0.0187(14) 0.0222(13)
 C36 0.0571(18) 0.073(2) 0.0372(15) 0.0076(14) -0.0043(13) 0.0259(16)
 C37 0.0546(17) 0.0381(15) 0.0543(17) 0.0142(12) 0.0173(14) 0.0121(13)
 C38 0.0440(16) 0.0545(18) 0.066(2) 0.0017(15) 0.0168(14) 0.0225(14)
 C39A 0.056(3) 0.033(2) 0.056(4) -0.007(3) 0.001(3) 0.022(2)
 C39B 0.112(19) 0.093(16) 0.060(11) -0.040(10) -0.043(11) 0.079(15)
 C40A 0.063(4) 0.035(2) 0.082(5) -0.022(3) -0.024(4) 0.011(2)
 C40B 0.084(14) 0.029(6) 0.056(9) -0.019(5) -0.025(9) 0.017(7)
 C41A 0.060(3) 0.044(3) 0.060(4) 0.030(3) 0.008(3) 0.009(2)
 C41B 0.114(18) 0.060(12) 0.063(13) 0.011(9) 0.000(11) 0.052(12)

_geom_special_details
;
 All esds (except the esd in the dihedral angle between two l.s. planes)
 are estimated using the full covariance matrix.  The cell esds are taken
 into account individually in the estimation of esds in distances, angles
 and torsion angles; correlations between esds in cell parameters are only
 used when they are defined by crystal symmetry.  An approximate (isotropic)
 treatment of cell esds is used for estimating esds involving l.s. planes.
;
loop_
  _geom_bond_atom_site_label_1
  _geom_bond_atom_site_label_2
  _geom_bond_distance
  _geom_bond_site_symmetry_2
  _geom_bond_publ_flag
 Sn1 N1 2.0923(18) . ?
 Sn1 C1 2.221(2) . ?
 Si1A N1 1.745(2) . ?
 Si1A C30A 1.872(4) . ?
 Si1A C31A 1.865(4) . ?
 Si1A C32A 1.848(6) . ?
 Si1B N1 1.763(4) . ?
 Si1B C30B 1.851(13) . ?
 Si1B C31B 1.875(12) . ?
 Si1B C32B 1.843(15) . ?
 Si2 Si3 2.3914(8) . ?
 Si2 Si4 2.3677(9) . ?
 Si2 Si5 2.3823(8) . ?
 Si2 N1 1.7865(19) . ?
 Si3 C33 1.878(3) . ?
 Si3 C34 1.884(3) . ?
 Si3 C35 1.881(3) . ?
 Si4 C36 1.878(3) . ?
 Si4 C37 1.882(3) . ?
 Si4 C38 1.872(3) . ?
 Si5 C39A 1.838(7) . ?
 Si5 C39B 2.05(2) . ?
 Si5 C40A 1.883(5) . ?
 Si5 C40B 1.950(12) . ?
 Si5 C41A 1.938(7) . ?
 Si5 C41B 1.72(2) . ?
 C1 C2 1.406(3) . ?
 C1 C6 1.412(3) . ?
 C2 C3 1.392(3) . ?
 C2 C7 1.507(3) . ?
 C3 H3 0.9500 . ?
 C3 C4 1.388(3) . ?
 C4 H4 0.9500 . ?
 C4 C5 1.385(4) . ?
 C5 H5 0.9500 . ?
 C5 C6 1.391(3) . ?
 C6 C16 1.495(3) . ?
 C7 C8 1.398(3) . ?
 C7 C12 1.409(3) . ?
 C8 C9 1.402(3) . ?
 C8 C13 1.505(4) . ?
 C9 H9 0.9500 . ?
 C9 C10 1.381(4) . ?
 C10 C11 1.384(4) . ?
 C10 C14 1.516(3) . ?
 C11 H11 0.9500 . ?
 C11 C12 1.401(3) . ?
 C12 C15 1.503(4) . ?
 C13 H13A 0.9800 . ?
 C13 H13B 0.9800 . ?
 C13 H13C 0.9800 . ?
 C14 H14A 0.9800 . ?
 C14 H14B 0.9800 . ?
 C14 H14C 0.9800 . ?
 C15 H15A 0.9800 . ?
 C15 H15B 0.9800 . ?
 C15 H15C 0.9800 . ?
 C16 C17 1.413(3) . ?
 C16 C21 1.406(3) . ?
 C17 C18 1.394(3) . ?
 C17 C22 1.511(3) . ?
 C18 H18 0.9500 . ?
 C18 C19 1.384(4) . ?
 C19 C20 1.376(4) . ?
 C19 C23 1.509(3) . ?
 C20 H20 0.9500 . ?
 C20 C21 1.394(3) . ?
 C21 C24 1.515(3) . ?
 C22 H22A 0.9800 . ?
 C22 H22B 0.9800 . ?
 C22 H22C 0.9800 . ?
 C23 H23A 0.9800 . ?
 C23 H23B 0.9800 . ?
 C23 H23C 0.9800 . ?
 C24 H24A 0.9800 . ?
 C24 H24B 0.9800 . ?
 C24 H24C 0.9800 . ?
 C30A H30A 0.9800 . ?
 C30A H30B 0.9800 . ?
 C30A H30C 0.9800 . ?
 C30B H30D 0.9800 . ?
 C30B H30E 0.9800 . ?
 C30B H30F 0.9800 . ?
 C31A H31A 0.9800 . ?
 C31A H31B 0.9800 . ?
 C31A H31C 0.9800 . ?
 C31B H31D 0.9800 . ?
 C31B H31E 0.9800 . ?
 C31B H31F 0.9800 . ?
 C32A H32A 0.9800 . ?
 C32A H32B 0.9800 . ?
 C32A H32C 0.9800 . ?
 C32B H32D 0.9800 . ?
 C32B H32E 0.9800 . ?
 C32B H32F 0.9800 . ?
 C33 H33A 0.9800 . ?
 C33 H33B 0.9800 . ?
 C33 H33C 0.9800 . ?
 C34 H34A 0.9800 . ?
 C34 H34B 0.9800 . ?
 C34 H34C 0.9800 . ?
 C35 H35A 0.9800 . ?
 C35 H35B 0.9800 . ?
 C35 H35C 0.9800 . ?
 C36 H36A 0.9800 . ?
 C36 H36B 0.9800 . ?
 C36 H36C 0.9800 . ?
 C37 H37A 0.9800 . ?
 C37 H37B 0.9800 . ?
 C37 H37C 0.9800 . ?
 C38 H38A 0.9800 . ?
 C38 H38B 0.9800 . ?
 C38 H38C 0.9800 . ?
 C39A H39A 0.9800 . ?
 C39A H39B 0.9800 . ?
 C39A H39C 0.9800 . ?
 C39B H39D 0.9800 . ?
 C39B H39E 0.9800 . ?
 C39B H39F 0.9800 . ?
 C40A H40A 0.9800 . ?
 C40A H40B 0.9800 . ?
 C40A H40C 0.9800 . ?
 C40B H40D 0.9800 . ?
 C40B H40E 0.9800 . ?
 C40B H40F 0.9800 . ?
 C41A H41A 0.9800 . ?
 C41A H41B 0.9800 . ?
 C41A H41C 0.9800 . ?
 C41B H41D 0.9800 . ?
 C41B H41E 0.9800 . ?
 C41B H41F 0.9800 . ?

loop_
  _geom_angle_atom_site_label_1
  _geom_angle_atom_site_label_2
  _geom_angle_atom_site_label_3
  _geom_angle
  _geom_angle_site_symmetry_1
  _geom_angle_site_symmetry_3
  _geom_angle_publ_flag
 N1 Sn1 C1 111.23(8) . . ?
 N1 Si1A C30A 110.80(17) . . ?
 N1 Si1A C31A 112.14(17) . . ?
 N1 Si1A C32A 113.7(3) . . ?
 C31A Si1A C30A 110.6(2) . . ?
 C32A Si1A C30A 104.8(3) . . ?
 C32A Si1A C31A 104.4(3) . . ?
 N1 Si1B C30B 112.3(6) . . ?
 N1 Si1B C31B 114.0(6) . . ?
 N1 Si1B C32B 111.6(11) . . ?
 C30B Si1B C31B 108.4(8) . . ?
 C32B Si1B C30B 107.3(12) . . ?
 C32B Si1B C31B 102.7(12) . . ?
 Si4 Si2 Si3 109.66(3) . . ?
 Si4 Si2 Si5 106.84(3) . . ?
 Si5 Si2 Si3 102.13(3) . . ?
 N1 Si2 Si3 110.07(7) . . ?
 N1 Si2 Si4 109.07(7) . . ?
 N1 Si2 Si5 118.69(7) . . ?
 C33 Si3 Si2 107.87(10) . . ?
 C33 Si3 C34 110.12(14) . . ?
 C33 Si3 C35 106.07(15) . . ?
 C34 Si3 Si2 114.56(10) . . ?
 C35 Si3 Si2 113.90(10) . . ?
 C35 Si3 C34 103.97(14) . . ?
 C36 Si4 Si2 110.87(11) . . ?
 C36 Si4 C37 107.36(15) . . ?
 C37 Si4 Si2 112.21(10) . . ?
 C38 Si4 Si2 112.96(11) . . ?
 C38 Si4 C36 108.01(16) . . ?
 C38 Si4 C37 105.09(15) . . ?
 C39A Si5 Si2 109.5(2) . . ?
 C39A Si5 C40A 105.7(3) . . ?
 C39A Si5 C41A 107.4(3) . . ?
 C39B Si5 Si2 103.3(8) . . ?
 C40A Si5 Si2 117.80(19) . . ?
 C40A Si5 C41A 105.7(3) . . ?
 C40B Si5 Si2 110.4(4) . . ?
 C40B Si5 C39B 96.9(8) . . ?
 C41A Si5 Si2 110.2(3) . . ?
 C41B Si5 Si2 122.4(8) . . ?
 C41B Si5 C39B 106.9(10) . . ?
 C41B Si5 C40B 113.1(8) . . ?
 Si1A N1 Sn1 127.93(10) . . ?
 Si1A N1 Si2 123.45(11) . . ?
 Si1B N1 Sn1 126.16(16) . . ?
 Si1B N1 Si2 121.33(18) . . ?
 Si2 N1 Sn1 108.29(9) . . ?
 C2 C1 Sn1 117.25(14) . . ?
 C2 C1 C6 118.57(19) . . ?
 C6 C1 Sn1 123.11(15) . . ?
 C1 C2 C7 119.32(18) . . ?
 C3 C2 C1 120.7(2) . . ?
 C3 C2 C7 119.83(19) . . ?
 C2 C3 H3 120.0 . . ?
 C4 C3 C2 120.0(2) . . ?
 C4 C3 H3 120.0 . . ?
 C3 C4 H4 120.1 . . ?
 C5 C4 C3 119.9(2) . . ?
 C5 C4 H4 120.1 . . ?
 C4 C5 H5 119.5 . . ?
 C4 C5 C6 121.1(2) . . ?
 C6 C5 H5 119.5 . . ?
 C1 C6 C16 120.18(19) . . ?
 C5 C6 C1 119.6(2) . . ?
 C5 C6 C16 120.20(19) . . ?
 C8 C7 C2 122.5(2) . . ?
 C8 C7 C12 119.5(2) . . ?
 C12 C7 C2 117.9(2) . . ?
 C7 C8 C9 119.1(2) . . ?
 C7 C8 C13 122.1(2) . . ?
 C9 C8 C13 118.7(2) . . ?
 C8 C9 H9 119.1 . . ?
 C10 C9 C8 121.9(2) . . ?
 C10 C9 H9 119.1 . . ?
 C9 C10 C11 118.5(2) . . ?
 C9 C10 C14 120.5(2) . . ?
 C11 C10 C14 120.9(2) . . ?
 C10 C11 H11 119.2 . . ?
 C10 C11 C12 121.6(2) . . ?
 C12 C11 H11 119.2 . . ?
 C7 C12 C15 121.5(2) . . ?
 C11 C12 C7 119.2(2) . . ?
 C11 C12 C15 119.3(2) . . ?
 C8 C13 H13A 109.5 . . ?
 C8 C13 H13B 109.5 . . ?
 C8 C13 H13C 109.5 . . ?
 H13A C13 H13B 109.5 . . ?
 H13A C13 H13C 109.5 . . ?
 H13B C13 H13C 109.5 . . ?
 C10 C14 H14A 109.5 . . ?
 C10 C14 H14B 109.5 . . ?
 C10 C14 H14C 109.5 . . ?
 H14A C14 H14B 109.5 . . ?
 H14A C14 H14C 109.5 . . ?
 H14B C14 H14C 109.5 . . ?
 C12 C15 H15A 109.5 . . ?
 C12 C15 H15B 109.5 . . ?
 C12 C15 H15C 109.5 . . ?
 H15A C15 H15B 109.5 . . ?
 H15A C15 H15C 109.5 . . ?
 H15B C15 H15C 109.5 . . ?
 C17 C16 C6 121.2(2) . . ?
 C21 C16 C6 120.1(2) . . ?
 C21 C16 C17 118.7(2) . . ?
 C16 C17 C22 122.8(2) . . ?
 C18 C17 C16 119.1(2) . . ?
 C18 C17 C22 118.0(2) . . ?
 C17 C18 H18 118.8 . . ?
 C19 C18 C17 122.3(2) . . ?
 C19 C18 H18 118.8 . . ?
 C18 C19 C23 121.1(2) . . ?
 C20 C19 C18 117.7(2) . . ?
 C20 C19 C23 121.2(2) . . ?
 C19 C20 H20 118.8 . . ?
 C19 C20 C21 122.5(2) . . ?
 C21 C20 H20 118.8 . . ?
 C16 C21 C24 122.3(2) . . ?
 C20 C21 C16 119.3(2) . . ?
 C20 C21 C24 118.2(2) . . ?
 C17 C22 H22A 109.5 . . ?
 C17 C22 H22B 109.5 . . ?
 C17 C22 H22C 109.5 . . ?
 H22A C22 H22B 109.5 . . ?
 H22A C22 H22C 109.5 . . ?
 H22B C22 H22C 109.5 . . ?
 C19 C23 H23A 109.5 . . ?
 C19 C23 H23B 109.5 . . ?
 C19 C23 H23C 109.5 . . ?
 H23A C23 H23B 109.5 . . ?
 H23A C23 H23C 109.5 . . ?
 H23B C23 H23C 109.5 . . ?
 C21 C24 H24A 109.5 . . ?
 C21 C24 H24B 109.5 . . ?
 C21 C24 H24C 109.5 . . ?
 H24A C24 H24B 109.5 . . ?
 H24A C24 H24C 109.5 . . ?
 H24B C24 H24C 109.5 . . ?
 Si1A C30A H30A 109.5 . . ?
 Si1A C30A H30B 109.5 . . ?
 Si1A C30A H30C 109.5 . . ?
 H30A C30A H30B 109.5 . . ?
 H30A C30A H30C 109.5 . . ?
 H30B C30A H30C 109.5 . . ?
 Si1B C30B H30D 109.5 . . ?
 Si1B C30B H30E 109.5 . . ?
 Si1B C30B H30F 109.5 . . ?
 H30D C30B H30E 109.5 . . ?
 H30D C30B H30F 109.5 . . ?
 H30E C30B H30F 109.5 . . ?
 Si1A C31A H31A 109.5 . . ?
 Si1A C31A H31B 109.5 . . ?
 Si1A C31A H31C 109.5 . . ?
 H31A C31A H31B 109.5 . . ?
 H31A C31A H31C 109.5 . . ?
 H31B C31A H31C 109.5 . . ?
 Si1B C31B H31D 109.5 . . ?
 Si1B C31B H31E 109.5 . . ?
 Si1B C31B H31F 109.5 . . ?
 H31D C31B H31E 109.5 . . ?
 H31D C31B H31F 109.5 . . ?
 H31E C31B H31F 109.5 . . ?
 Si1A C32A H32A 109.5 . . ?
 Si1A C32A H32B 109.5 . . ?
 Si1A C32A H32C 109.5 . . ?
 H32A C32A H32B 109.5 . . ?
 H32A C32A H32C 109.5 . . ?
 H32B C32A H32C 109.5 . . ?
 Si1B C32B H32D 109.5 . . ?
 Si1B C32B H32E 109.5 . . ?
 Si1B C32B H32F 109.5 . . ?
 H32D C32B H32E 109.5 . . ?
 H32D C32B H32F 109.5 . . ?
 H32E C32B H32F 109.5 . . ?
 Si3 C33 H33A 109.5 . . ?
 Si3 C33 H33B 109.5 . . ?
 Si3 C33 H33C 109.5 . . ?
 H33A C33 H33B 109.5 . . ?
 H33A C33 H33C 109.5 . . ?
 H33B C33 H33C 109.5 . . ?
 Si3 C34 H34A 109.5 . . ?
 Si3 C34 H34B 109.5 . . ?
 Si3 C34 H34C 109.5 . . ?
 H34A C34 H34B 109.5 . . ?
 H34A C34 H34C 109.5 . . ?
 H34B C34 H34C 109.5 . . ?
 Si3 C35 H35A 109.5 . . ?
 Si3 C35 H35B 109.5 . . ?
 Si3 C35 H35C 109.5 . . ?
 H35A C35 H35B 109.5 . . ?
 H35A C35 H35C 109.5 . . ?
 H35B C35 H35C 109.5 . . ?
 Si4 C36 H36A 109.5 . . ?
 Si4 C36 H36B 109.5 . . ?
 Si4 C36 H36C 109.5 . . ?
 H36A C36 H36B 109.5 . . ?
 H36A C36 H36C 109.5 . . ?
 H36B C36 H36C 109.5 . . ?
 Si4 C37 H37A 109.5 . . ?
 Si4 C37 H37B 109.5 . . ?
 Si4 C37 H37C 109.5 . . ?
 H37A C37 H37B 109.5 . . ?
 H37A C37 H37C 109.5 . . ?
 H37B C37 H37C 109.5 . . ?
 Si4 C38 H38A 109.5 . . ?
 Si4 C38 H38B 109.5 . . ?
 Si4 C38 H38C 109.5 . . ?
 H38A C38 H38B 109.5 . . ?
 H38A C38 H38C 109.5 . . ?
 H38B C38 H38C 109.5 . . ?
 Si5 C39A H39A 109.5 . . ?
 Si5 C39A H39B 109.5 . . ?
 Si5 C39A H39C 109.5 . . ?
 H39A C39A H39B 109.5 . . ?
 H39A C39A H39C 109.5 . . ?
 H39B C39A H39C 109.5 . . ?
 Si5 C39B H39D 109.5 . . ?
 Si5 C39B H39E 109.5 . . ?
 Si5 C39B H39F 109.5 . . ?
 H39D C39B H39E 109.5 . . ?
 H39D C39B H39F 109.5 . . ?
 H39E C39B H39F 109.5 . . ?
 Si5 C40A H40A 109.5 . . ?
 Si5 C40A H40B 109.5 . . ?
 Si5 C40A H40C 109.5 . . ?
 H40A C40A H40B 109.5 . . ?
 H40A C40A H40C 109.5 . . ?
 H40B C40A H40C 109.5 . . ?
 Si5 C40B H40D 109.5 . . ?
 Si5 C40B H40E 109.5 . . ?
 Si5 C40B H40F 109.5 . . ?
 H40D C40B H40E 109.5 . . ?
 H40D C40B H40F 109.5 . . ?
 H40E C40B H40F 109.5 . . ?
 Si5 C41A H41A 109.5 . . ?
 Si5 C41A H41B 109.5 . . ?
 Si5 C41A H41C 109.5 . . ?
 H41A C41A H41B 109.5 . . ?
 H41A C41A H41C 109.5 . . ?
 H41B C41A H41C 109.5 . . ?
 Si5 C41B H41D 109.5 . . ?
 Si5 C41B H41E 109.5 . . ?
 Si5 C41B H41F 109.5 . . ?
 H41D C41B H41E 109.5 . . ?
 H41D C41B H41F 109.5 . . ?
 H41E C41B H41F 109.5 . . ?

loop_
  _geom_torsion_atom_site_label_1
  _geom_torsion_atom_site_label_2
  _geom_torsion_atom_site_label_3
  _geom_torsion_atom_site_label_4
  _geom_torsion
  _geom_torsion_site_symmetry_1
  _geom_torsion_site_symmetry_2
  _geom_torsion_site_symmetry_3
  _geom_torsion_site_symmetry_4
  _geom_torsion_publ_flag
 Sn1 C1 C2 C3 -173.17(19) . . . . ?
 Sn1 C1 C2 C7 3.0(3) . . . . ?
 Sn1 C1 C6 C5 171.85(19) . . . . ?
 Sn1 C1 C6 C16 -6.9(3) . . . . ?
 Si3 Si2 N1 Sn1 -47.45(10) . . . . ?
 Si3 Si2 N1 Si1A 138.70(13) . . . . ?
 Si3 Si2 N1 Si1B 110.8(3) . . . . ?
 Si4 Si2 N1 Sn1 72.90(9) . . . . ?
 Si4 Si2 N1 Si1A -100.95(14) . . . . ?
 Si4 Si2 N1 Si1B -128.9(3) . . . . ?
 Si5 Si2 N1 Sn1 -164.51(5) . . . . ?
 Si5 Si2 N1 Si1A 21.64(17) . . . . ?
 Si5 Si2 N1 Si1B -6.3(3) . . . . ?
 C1 C2 C3 C4 2.2(4) . . . . ?
 C1 C2 C7 C8 103.4(3) . . . . ?
 C1 C2 C7 C12 -80.7(3) . . . . ?
 C1 C6 C16 C17 -114.7(2) . . . . ?
 C1 C6 C16 C21 66.7(3) . . . . ?
 C2 C1 C6 C5 4.0(3) . . . . ?
 C2 C1 C6 C16 -174.7(2) . . . . ?
 C2 C3 C4 C5 0.8(5) . . . . ?
 C2 C7 C8 C9 -179.3(2) . . . . ?
 C2 C7 C8 C13 4.3(4) . . . . ?
 C2 C7 C12 C11 179.8(2) . . . . ?
 C2 C7 C12 C15 -2.5(3) . . . . ?
 C3 C2 C7 C8 -80.4(3) . . . . ?
 C3 C2 C7 C12 95.6(3) . . . . ?
 C3 C4 C5 C6 -1.4(5) . . . . ?
 C4 C5 C6 C1 -1.1(4) . . . . ?
 C4 C5 C6 C16 177.7(3) . . . . ?
 C5 C6 C16 C17 66.5(3) . . . . ?
 C5 C6 C16 C21 -112.1(3) . . . . ?
 C6 C1 C2 C3 -4.6(3) . . . . ?
 C6 C1 C2 C7 171.6(2) . . . . ?
 C6 C16 C17 C18 174.3(2) . . . . ?
 C6 C16 C17 C22 -8.6(4) . . . . ?
 C6 C16 C21 C20 -175.82(19) . . . . ?
 C6 C16 C21 C24 9.5(3) . . . . ?
 C7 C2 C3 C4 -173.9(3) . . . . ?
 C7 C8 C9 C10 -2.1(4) . . . . ?
 C8 C7 C12 C11 -4.1(3) . . . . ?
 C8 C7 C12 C15 173.6(2) . . . . ?
 C8 C9 C10 C11 -1.2(4) . . . . ?
 C8 C9 C10 C14 179.2(2) . . . . ?
 C9 C10 C11 C12 1.9(4) . . . . ?
 C10 C11 C12 C7 0.7(3) . . . . ?
 C10 C11 C12 C15 -177.0(2) . . . . ?
 C12 C7 C8 C9 4.7(3) . . . . ?
 C12 C7 C8 C13 -171.6(3) . . . . ?
 C13 C8 C9 C10 174.4(3) . . . . ?
 C14 C10 C11 C12 -178.5(2) . . . . ?
 C16 C17 C18 C19 3.8(4) . . . . ?
 C17 C16 C21 C20 5.6(3) . . . . ?
 C17 C16 C21 C24 -169.1(2) . . . . ?
 C17 C18 C19 C20 1.0(4) . . . . ?
 C17 C18 C19 C23 179.4(2) . . . . ?
 C18 C19 C20 C21 -2.6(3) . . . . ?
 C19 C20 C21 C16 -0.7(3) . . . . ?
 C19 C20 C21 C24 174.2(2) . . . . ?
 C21 C16 C17 C18 -7.1(3) . . . . ?
 C21 C16 C17 C22 170.0(2) . . . . ?
 C22 C17 C18 C19 -173.4(2) . . . . ?
 C23 C19 C20 C21 179.0(2) . . . . ?
 C30A Si1A N1 Sn1 121.6(2) . . . . ?
 C30A Si1A N1 Si2 -65.8(2) . . . . ?
 C30B Si1B N1 Sn1 79.0(6) . . . . ?
 C30B Si1B N1 Si2 -75.1(6) . . . . ?
 C31A Si1A N1 Sn1 -114.4(2) . . . . ?
 C31A Si1A N1 Si2 58.2(2) . . . . ?
 C31B Si1B N1 Sn1 -157.2(6) . . . . ?
 C31B Si1B N1 Si2 48.6(8) . . . . ?
 C32A Si1A N1 Sn1 3.8(4) . . . . ?
 C32A Si1A N1 Si2 176.4(4) . . . . ?
 C32B Si1B N1 Sn1 -41.5(13) . . . . ?
 C32B Si1B N1 Si2 164.4(12) . . . . ?

loop_
  _diffrn_refln_index_h
  _diffrn_refln_index_k
  _diffrn_refln_index_l
  _diffrn_refln_intensity_net
  _diffrn_refln_intensity_u
 0 0 2 3659.48 76.47
 0 0 -2 3731.98 78.75
 0 0 3 263.86 12.07
 0 0 -3 269.01 13.61
 0 0 4 1141.9 33.73
 0 0 -4 1116.68 36.25
 0 0 -5 757.35 31.12
 0 0 5 713.12 28.93
 0 0 -5 773.38 29.17
 0 0 5 762.95 28.04
 0 0 -6 1714.78 55.3
 0 0 6 1840.36 56.46
 0 0 -6 1701.72 52.53
 0 0 6 1688.34 50.86
 0 0 7 373.95 24.88
 0 0 7 361.1 21.96
 0 0 -7 342.05 18.96
 0 0 -7 356.88 24.85
 0 0 7 346.65 24.21
 0 0 8 870.81 42.61
 0 0 8 795.1 36.69
 0 0 -8 831.66 41.77
 0 0 -8 887.28 34.2
 0 0 8 875.97 42.7
 0 0 9 83.56 14.07
 0 0 9 103.44 13.88
 0 0 9 116.13 17.5
 0 0 -9 97.26 15.5
 0 0 10 224.29 24.21
 0 0 -10 212.68 23.53
 0 0 10 204.1 23.54
 0 0 11 355.81 31.4
 0 0 11 390.03 33.25
 0 0 11 357.62 32.8
 0 0 11 365.73 16.4
 0 0 -11 351.28 32.25
 0 0 11 390.34 29.31
 0 0 -12 457.67 37.48
 0 0 12 414.26 38
 0 0 12 425.71 36.12
 0 0 12 394.76 18.81
 0 0 -12 402.79 17.79
 0 0 12 363.07 17.21
 0 0 13 253.28 30.37
 0 0 -13 261.45 14.67
 0 0 13 254.07 15.73
 0 0 -13 264.2 16.11
 0 0 -13 291.4 30.91
 0 0 13 338 36.81
 0 0 -14 101.98 9.78
 0 0 14 97.53 10.17
 0 0 -14 98.75 10.41
 0 0 -14 98.33 10.58
 0 0 14 93.05 20.35
 0 0 14 109.52 22.76
 0 0 -15 42.64 6.76
 0 0 -15 50.89 8.42
 0 0 15 42.92 7.27
 0 0 -15 43.06 6.49
 0 0 15 41.92 16.6
 0 0 15 63.4 9.11
 0 0 15 60.48 20.45
 0 0 -16 125.49 10.23
 0 0 -16 144.1 11.26
 0 0 16 153.75 12.97
 0 0 16 150.74 25.84
 0 0 16 151.35 26.53
 0 0 -16 137.97 12.08
 0 0 16 133.42 11.34
 0 0 17 234.71 31.83
 0 0 17 231.1 14.53
 0 0 17 245.26 16.05
 0 0 -17 187.45 13.19
 0 0 -17 240.39 15.81
 0 0 -18 74.62 8.51
 0 0 18 64.39 8.91
 0 0 -18 60.9 7.31
 0 0 18 84.63 9.47
 0 0 -18 85.7 7.48
 0 0 19 25.14 5.39
 0 0 19 24.45 5.75
 0 0 -19 21.93 5.16
 0 0 20 35.61 4.91
 0 0 -20 34.08 4.36
 0 -1 20 18.4 4.29
 0 1 -20 7.84 2.95
 0 1 -19 20.12 5.07
 0 -1 19 10.25 4.77
 0 -1 19 7.46 4.71
 0 1 -19 4.69 3.04
 0 1 -18 5.58 4.89
 0 -1 18 -4.16 5.76
 0 1 -18 -2.35 4.18
 0 1 -18 5.33 4.17
 0 -1 18 0.66 4.73
 0 -1 17 19.98 11.82
 0 -1 17 17.04 5.16
 0 1 -17 18.89 6.76
 0 1 -17 10.99 5.31
 0 -1 17 19.01 6.79
 0 -1 16 42.3 16.95
 0 1 -16 51.76 8.18
 0 -1 16 45.13 7.4
 0 -1 16 46.78 18.4
 0 1 -16 47.25 8.29
 0 -1 16 46.85 8.98
 0 1 -15 6.65 4.2
 0 -1 15 6.45 13.03
 0 -1 15 4.52 3.78
 0 1 -15 1.65 4.86
 0 -1 15 5.07 15.05
 0 -1 15 4.93 5.06
 0 1 -14 521.95 22.48
 0 -1 14 571.65 25.34
 0 -1 14 591.03 50.41
 0 1 -14 546.69 25.02
 0 -1 14 538.16 23.46
 0 -1 14 579.72 48.68
 0 -1 13 -10.16 14.49
 0 1 -13 6.65 10.43
 0 1 -13 1.36 10.58
 0 1 -13 -0.14 3.7
 0 1 -13 3.58 4.38
 0 -1 13 0.76 3.16
 0 -1 13 2.33 14.49
 0 -1 12 832.57 54.02
 0 -1 12 973.87 58.13
 0 -1 12 851.42 51.64
 0 1 -12 833.86 52.67
 0 1 -12 879.27 28.81
 0 -1 12 849.03 29.26
 0 -1 12 770.26 53.08
 0 1 -11 46.08 14.59
 0 -1 11 66.6 17.62
 0 -1 11 44.83 13.85
 0 -1 11 39.21 10.65
 0 -1 11 52.03 12.86
 0 1 -10 957.13 52.11
 0 -1 10 955.51 46.87
 0 -1 10 1055.48 52.01
 0 -1 10 955.66 51.02
 0 1 -9 1095.14 51.76
 0 -1 9 963.03 48.31
 0 -1 9 1113.23 51.13
 0 -1 9 1028.17 45.91
 0 -1 9 1061.22 51.16
 0 1 -8 1035.68 47.51
 0 -1 8 962.19 45.15
 0 -1 8 1071.35 46.98
 0 -1 8 1025.84 43.28
 0 -1 8 1025.36 46.98
 0 1 -7 2606.05 78.82
 0 1 -7 2526.08 60.7
 0 -1 7 2550.94 76.65
 0 -1 7 2475.66 72.51
 0 -1 7 2540.41 77.85
 0 1 -6 1864.67 47.39
 0 1 -6 1957.05 61.44
 0 -1 6 2045.83 60.9
 0 -1 6 1983.72 57.77
 0 -1 6 1971.28 61.08
 0 1 -5 2711.93 73.53
 0 -1 5 2665.33 69.73
 0 -1 5 2793.56 73.21
 0 1 -4 1286.55 40.47
 0 1 -4 1282.03 40.5
 0 -1 4 1292.77 38.23
 0 1 -3 700.93 24.35
 0 1 -3 696.98 24.53
 0 -1 3 743.55 25.01
 0 -1 3 708.72 23.47
 0 1 -2 1229.17 34.68
 0 1 -2 1228.23 33.2
 0 -1 2 1321 32.68
 0 -1 2 1299.61 33.36
 0 1 -1 5931.79 124.88
 0 -1 1 6222.37 119.36
 0 1 -1 6269.85 124.22
 0 -1 0 871.06 21.67
 0 -1 0 834.81 22.37
 0 1 1 4150.72 83.93
 0 -1 -1 3872.81 83.31
 0 -1 -2 685.23 21.31
 0 1 2 668.91 20.94
 0 1 2 645.84 18.48
 0 1 3 79.01 6.19
 0 -1 -3 73.1 7.71
 0 -1 -4 1088.85 36.41
 0 1 5 256.84 17.06
 0 -1 -5 268.52 15.52
 0 -1 -5 257.32 17.96
 0 -1 -6 171.71 14.14
 0 1 6 182.52 16.08
 0 -1 -6 183.87 15.09
 0 -1 -6 181.23 16.81
 0 -1 -7 93.6 11.66
 0 1 7 82.37 12.36
 0 -1 -7 96.37 12.16
 0 -1 -7 104.28 15.52
 0 1 7 92.05 13.15
 0 -1 -8 270.24 20.55
 0 -1 -8 260.92 23.38
 0 1 8 277.06 19.47
 0 1 8 235.53 22.16
 0 -1 -9 42.2 8.74
 0 -1 -9 49.37 12.45
 0 1 9 31.38 8.04
 0 -1 -9 37.5 10.94
 0 1 9 17 7.53
 0 1 9 41.5 12.09
 0 1 10 146.96 16.09
 0 -1 -10 161.11 20.08
 0 1 10 140.59 20.07
 0 1 10 141.82 20.2
 0 1 11 768.54 48.65
 0 -1 -11 834.76 48.69
 0 1 11 757.85 26.61
 0 1 11 693.68 46.69
 0 1 12 19.04 14.09
 0 -1 -12 1.57 3.12
 0 1 12 2.16 10.32
 0 1 12 6.7 3.88
 0 -1 -12 8.03 9.55
 0 -1 -13 1149.03 63.09
 0 1 13 998.78 62.24
 0 -1 -13 1029.22 33.07
 0 1 13 971.76 33.41
 0 1 13 977.29 35.22
 0 1 13 1086.73 64.73
 0 1 14 8.99 12.66
 0 -1 -14 2.33 4.66
 0 -1 -14 1.04 3.7
 0 -1 -14 3.72 4.57
 0 1 14 5.5 5.13
 0 1 14 10.58 13.37
 0 1 15 245.45 32.32
 0 -1 -15 245.45 16.02
 0 -1 -15 244.74 14.69
 0 1 15 233.1 16.3
 0 -1 -15 239.89 15.8
 0 1 15 270.27 34.74
 0 1 16 217.65 31.26
 0 -1 -16 200.1 13.08
 0 -1 -16 204.4 14.32
 0 1 16 220.41 31.87
 0 1 16 224.64 14.83
 0 1 16 202.06 14.38
 0 -1 -16 189.78 13.52
 0 -1 -17 119.63 10
 0 1 17 147.8 25.38
 0 1 17 115.16 10.14
 0 1 17 120.43 12.11
 0 1 17 103.9 10.2
 0 -1 -17 107.93 9.66
 0 1 18 89.22 9.38
 0 -1 -18 57.88 6.45
 0 -1 -18 79.79 8.98
 0 1 19 118.68 9.02
 0 1 19 114.55 9.21
 0 -1 -19 124.97 9.34
 0 1 20 26.59 4.29
 0 -1 -20 42.1 4.83
 0 2 -19 13.7 4.7
 0 -2 19 13.27 4.61
 0 -2 19 15.54 4.87
 0 2 -19 8.69 3.39
 0 2 -18 10.99 5.07
 0 2 -18 8.7 4.56
 0 -2 18 6.84 5.18
 0 -2 18 17.9 6.23
 0 2 -18 9.3 4.8
 0 -2 17 40.61 7.71
 0 -2 17 36.38 6.53
 0 2 -17 41.65 7.87
 0 2 -17 47.35 7.94
 0 -2 17 37.74 7.76
 0 -2 16 30.73 17.82
 0 -2 16 22.67 8.08
 0 -2 16 -1.5 15.3
 0 -2 16 23.56 6.91
 0 2 -16 19.9 6.12
 0 -2 16 10.51 4.09
 0 2 -16 14.85 5.84
 0 -2 15 295.13 35.56
 0 2 -15 320.88 19.13
 0 -2 15 293.42 18.21
 0 -2 15 352.98 38.77
 0 -2 15 301.32 16.07
 0 2 -15 304.64 18.32
 0 -2 15 308.32 19.51
 0 -2 14 50.22 8.13
 0 -2 14 34.02 15.13
 0 -2 14 58.92 7.52
 0 2 -14 60.18 8.77
 0 2 -14 72.13 8.47
 0 2 -14 57.44 8.73
 0 -2 14 83.38 22.15
 0 -2 14 61.07 9.09
 0 -2 13 748.24 55.75
 0 -2 13 794.02 30.26
 0 -2 13 694.91 47.33
 0 2 -13 802.35 55.57
 0 2 -13 740.49 27.06
 0 -2 13 693.19 26.6
 0 2 -13 801.88 30.34
 0 -2 13 734.76 53.86
 0 -2 12 16.9 12.89
 0 -2 12 -1.92 9.02
 0 -2 12 6.13 7.7
 0 2 -12 -1.18 9.58
 0 2 -12 2.55 3.4
 0 2 -12 11.45 4.41
 0 -2 12 -3.42 4.08
 0 -2 12 12.72 12.58
 0 2 -11 318.04 31.92
 0 -2 11 309.75 31.44
 0 -2 11 329.73 32.69
 0 -2 11 268.36 27.29
 0 -2 11 333.26 29.39
 0 2 -10 1184.66 59.35
 0 -2 10 1212.44 60.69
 0 -2 10 1154.02 54.54
 0 -2 10 1178.1 56.61
 0 -2 10 1185.45 60.06
 0 -2 10 1127.93 57.6
 0 2 -9 681.15 41.64
 0 -2 9 673.46 41.47
 0 -2 9 671.24 39.36
 0 -2 9 697.89 38.71
 0 -2 9 708.78 43.01
 0 -2 9 669.81 40.38
 0 2 -8 665.45 38.32
 0 -2 8 618.52 37.43
 0 -2 8 645.55 34.24
 0 -2 8 577.15 34.91
 0 -2 8 565.41 35.17
 0 -2 8 646.44 37.9
 0 2 -7 525.73 31.57
 0 -2 7 564.27 32.29
 0 -2 7 541.72 29.6
 0 -2 7 510.22 30.03
 0 -2 7 489.22 30.5
 0 -2 7 535.35 31.97
 0 2 -6 440.95 27.25
 0 2 -6 441.77 27.11
 0 -2 6 522.13 28.49
 0 -2 6 462.39 26.07
 0 -2 6 448.03 25.17
 0 -2 6 443.56 26.67
 0 -2 6 454.62 27.42
 0 2 -5 397.21 23.24
 0 2 -5 407.72 24.03
 0 -2 5 419.38 22.91
 0 -2 5 401.79 21.99
 0 -2 5 441.79 24.71
 0 -2 5 383.52 22.39
 0 2 -4 1307.01 43.82
 0 -2 4 1453 43.45
 0 -2 4 1333.12 42.74
 0 2 -3 616.93 26.82
 0 -2 3 636.23 14.97
 0 -2 3 597.69 24.32
 0 -2 3 625.43 24.36
 0 2 -2 55.24 8.31
 0 -2 2 58.67 4.47
 0 2 -2 53.44 7.75
 0 -2 1 22.14 4.21
 0 -2 1 22.2 5.99
 0 2 -1 16.68 6.01
 0 2 0 8.23 3.08
 0 -2 0 12.69 4.25
 0 -2 0 6.62 4.48
 0 2 1 712.25 27
 0 2 1 723.56 21.99
 0 -2 -2 117.87 5.01
 0 2 2 103.73 9.74
 0 -2 -2 101.95 9.61
 0 2 3 3039.29 71.17
 0 -2 -3 2936.76 72.52
 0 -2 -4 567.96 25.54
 0 2 4 538.14 24.45
 0 2 4 529.23 20.68
 0 2 5 1202.1 42.88
 0 2 5 1148.09 36.52
 0 -2 -5 1110.81 42.53
 0 2 5 1289.01 44.86
 0 -2 -5 1201.23 43.83
 0 2 6 804.32 30.29
 0 -2 -6 726.54 34.84
 0 -2 -6 774.83 30.88
 0 2 6 796.21 36.95
 0 -2 -6 830.21 37.03
 0 2 7 190.96 14.86
 0 -2 -7 163.67 17.91
 0 -2 -7 189.44 18.24
 0 -2 -7 200.77 16.11
 0 2 7 174.86 18.3
 0 -2 -8 895.26 42.3
 0 2 8 976.2 37.77
 0 -2 -8 930.64 44.11
 0 2 8 802.51 43.33
 0 -2 -8 824.52 37.92
 0 2 8 815.19 25.18
 0 2 9 -0.67 9.3
 0 2 9 4.22 2.66
 0 -2 -9 6.17 7.82
 0 2 9 0.74 4.69
 0 -2 -9 5.98 7.05
 0 2 10 769.07 46.94
 0 2 10 738.6 46.82
 0 2 10 727.23 25.81
 0 -2 -10 740.08 44.28
 0 -2 -10 740.11 41.54
 0 2 11 97.16 20.14
 0 -2 -11 102.91 18.55
 0 2 11 85.43 8.69
 0 2 11 94.56 18.87
 0 2 12 27.66 14.38
 0 2 12 26.97 5.3
 0 -2 -12 34.13 12.88
 0 2 12 21.42 5.48
 0 -2 -12 28.71 5.19
 0 2 13 40.13 18.52
 0 -2 -13 2.42 11.54
 0 2 13 45.69 17.63
 0 -2 -13 28.62 5.44
 0 2 13 26.34 5.6
 0 2 13 28.24 6.7
 0 2 13 26.15 5.97
 0 -2 -14 469.65 20.76
 0 2 14 452.86 22.14
 0 2 14 456.36 23.06
 0 -2 -14 441.4 20.77
 0 2 14 462.27 42.83
 0 2 15 13.01 14.38
 0 -2 -15 7.57 5.7
 0 -2 -15 10.86 4.44
 0 -2 -15 5.04 4.29
 0 2 15 6.99 5.07
 0 2 15 1.56 17.27
 0 2 16 85.56 23.9
 0 -2 -16 80.3 8.32
 0 2 16 99.71 22.52
 0 -2 -16 78.49 8.32
 0 2 16 85.12 10.29
 0 -2 -16 90.99 10.45
 0 -2 -17 56.34 6.73
 0 -2 -17 48.38 7.29
 0 2 17 26.12 14.51
 0 -2 -17 40.51 5.78
 0 2 17 46.37 7.53
 0 -2 -18 79.18 8.92
 0 -2 -18 65.43 6.85
 0 2 18 83.41 8.64
 0 -2 -19 94.12 8.33
 0 2 19 92.02 7.52
 0 2 19 93.92 8.24
 0 -3 19 -0.17 3.99
 0 -3 19 -3.41 3.87
 0 3 -19 0.16 3.59
 0 3 -19 7.19 3.6
 0 3 -18 128.09 10.09
 0 -3 18 127.2 10.62
 0 -3 18 138.42 11.29
 0 3 -18 130.03 10.39
 0 3 -18 137.24 10.41
 0 -3 17 12.7 4.51
 0 3 -17 18.36 6.16
 0 -3 17 12.63 6.34
 0 3 -17 17.73 5.99
 0 -3 17 25.34 6.99
 0 -3 16 100.15 8.9
 0 -3 16 97.89 10.37
 0 -3 16 102.04 11.11
 0 3 -16 104.62 10.92
 0 -3 16 89.36 22.48
 0 -3 16 122.17 12.4
 0 3 -16 104.82 10.54
 0 -3 15 104.54 11.07
 0 -3 15 100.95 9.18
 0 -3 15 96.36 10.9
 0 3 -15 97.84 10.76
 0 -3 15 122.19 25.42
 0 -3 15 94.22 11.52
 0 3 -15 103.25 10.92
 0 -3 14 265.2 35.33
 0 -3 14 280.23 18.07
 0 -3 14 257.42 14.79
 0 -3 14 301.98 35.15
 0 3 -14 271.7 17.3
 0 -3 14 234.01 16.93
 0 3 -14 263.16 16.88
 0 3 -14 238.96 14
 0 -3 13 179.55 28.75
 0 -3 13 181.67 14.1
 0 -3 13 169.22 11.83
 0 -3 13 167.15 28.71
 0 -3 13 187.54 25.88
 0 -3 13 158.97 13.41
 0 3 -13 165.75 13.43
 0 3 -13 164.33 13.11
 0 3 -13 150.41 11.15
 0 3 -13 178.98 27.48
 0 3 -12 6.96 11.32
 0 -3 12 13.53 12.28
 0 -3 12 -14.8 13.65
 0 -3 12 10.25 4.97
 0 3 -12 10.25 4.56
 0 3 -12 15.94 4.26
 0 3 -12 17.94 5.93
 0 -3 12 9.78 5.77
 0 -3 12 19.07 14.4
 0 3 -11 92.23 19.22
 0 -3 11 90.4 9.89
 0 -3 11 81.07 17.84
 0 -3 11 109.78 18.53
 0 -3 11 95.29 21.14
 0 3 -10 450.98 37.13
 0 -3 10 439.32 36.87
 0 -3 10 453.22 20.22
 0 -3 10 426.04 36.12
 0 -3 10 415.95 33.19
 0 -3 10 472.77 35.48
 0 3 -9 1058.09 55.07
 0 -3 9 1090.74 55.82
 0 -3 9 1125.89 33.56
 0 -3 9 1096.84 56.2
 0 -3 9 1027.13 52.1
 0 -3 9 1084.96 52.44
 0 3 -8 650.16 39.49
 0 -3 8 607.67 21.51
 0 -3 8 585.41 37.39
 0 -3 8 543.31 36.82
 0 -3 8 576.85 35.61
 0 -3 8 599.09 35.8
 0 3 -7 784.52 41.74
 0 3 -7 747.95 39.84
 0 -3 7 807.24 24.33
 0 -3 7 797.65 41.1
 0 -3 7 724.98 40.14
 0 -3 7 733.52 37.65
 0 -3 7 680.79 37.5
 0 3 -6 8.79 9.01
 0 3 -6 -0.52 8.64
 0 -3 6 4.49 6.18
 0 -3 6 3.3 6.74
 0 -3 6 1.68 7.69
 0 -3 6 -3.87 7.03
 0 3 -5 1131.61 46.16
 0 -3 5 1242.73 46.63
 0 -3 5 1109.99 45.89
 0 -3 5 1197.45 44.45
 0 -3 4 641.17 30.52
 0 3 -4 594.31 31.81
 0 -3 4 627.11 28.95
 0 -3 3 1505.6 36.92
 0 3 -3 1439.55 51.68
 0 -3 2 13.19 3.9
 0 3 -2 12.27 7.78
 0 3 -2 16.77 7.23
 0 -3 1 12.93 4.08
 0 -3 1 13.76 7.08
 0 3 -1 14.83 8.63
 0 -3 1 5.98 5.94
 0 -3 0 28.38 6.88
 0 3 0 25.77 5.21
 0 -3 0 20.61 6.96
 0 -3 0 29.55 5.36
 0 -3 0 22.18 5.74
 0 -3 0 19.28 6.12
 0 3 1 105.51 13.54
 0 3 1 117.32 9.28
 0 -3 -1 100.61 11.16
 0 -3 -2 217.98 15.47
 0 3 2 231.93 17.68
 0 3 2 232.92 13.18
 0 -3 -2 218.73 16.22
 0 -3 -3 573.25 14.83
 0 -3 -3 571.44 27.44
 0 3 3 580.87 28.31
 0 3 3 577.99 24.66
 0 -3 -3 534.5 27.72
 0 3 4 303.36 19.2
 0 3 4 335.78 22.12
 0 3 4 292.36 19.99
 0 3 4 335.99 21.09
 0 -3 -4 298.49 11.86
 0 -3 -4 288 21.2
 0 -3 -4 299.33 20.9
 0 3 5 1386.7 51.18
 0 3 5 1309.77 47.58
 0 -3 -5 1235.61 49.42
 0 -3 -5 1352.48 49.61
 0 3 5 1316.96 49.99
 0 -3 -5 1350.65 36.82
 0 3 6 658.18 20.77
 0 3 6 633.58 34.81
 0 -3 -6 666.85 27.43
 0 3 6 669.75 34.29
 0 -3 -6 666.63 35.43
 0 -3 -6 693.9 35.5
 0 3 7 2291.82 53.8
 0 -3 -7 2216.48 65.31
 0 3 7 2223.31 77.41
 0 -3 -7 2263.59 77.03
 0 -3 -7 2374.51 78.03
 0 3 8 5.46 2.81
 0 3 8 1.9 3.1
 0 -3 -8 9.08 5.55
 0 3 8 16.59 10.69
 0 -3 -8 9.45 9.17
 0 -3 -8 13.84 10.59
 0 3 9 1473.68 40.63
 0 3 9 1425.85 40.48
 0 -3 -9 1526.51 64.7
 0 -3 -9 1616.04 67.55
 0 3 10 60.28 7.3
 0 3 10 65.54 7.53
 0 3 10 52.68 14.71
 0 -3 -10 70.2 15.62
 0 -3 -10 70.66 13.96
 0 3 11 193.17 26.99
 0 -3 -11 157.05 21.16
 0 -3 -11 168.98 23.08
 0 3 11 178.94 12.92
 0 3 11 206.23 27.23
 0 3 12 0.13 12.2
 0 3 12 1.3 4.06
 0 3 12 4.53 11.55
 0 3 12 9.63 13.09
 0 -3 -12 7.26 8.31
 0 3 12 0.25 4.62
 0 -3 -12 3.13 3.45
 0 -3 -13 39.36 6.81
 0 3 13 24.81 6.17
 0 3 13 16.55 12.54
 0 3 13 15.83 9.44
 0 3 13 16.08 15.84
 0 3 13 26.09 6.64
 0 3 14 151.89 13.55
 0 -3 -14 127.1 10.72
 0 3 14 140.71 12.05
 0 3 14 149.84 13.18
 0 3 14 141.5 27.4
 0 3 14 163.11 26.97
 0 3 15 204.97 28.92
 0 3 15 232.52 33.46
 0 3 15 175.91 14.82
 0 -3 -15 198.43 13.02
 0 -3 -16 81.9 10.65
 0 3 16 90.09 22.1
 0 3 16 94.63 10.82
 0 -3 -16 85.99 8.48
 0 3 17 24.37 6.37
 0 -3 -17 24.21 6.53
 0 -3 -17 22.82 4.88
 0 -3 -18 133.04 9.98
 0 3 18 123.06 9.52
 0 3 18 133.22 10.49
 0 3 19 23.92 4.49
 0 -3 -19 18.41 4.54
 0 4 -19 188.27 10.1
 0 -4 18 5.21 4.56
 0 4 -18 14.67 5.14
 0 4 -18 8.35 4.27
 0 -4 18 4.97 4.41
 0 -4 17 301.5 17.06
 0 4 -17 292.5 16.36
 0 -4 17 302.16 17.19
 0 4 -17 269.03 15.88
 0 -4 17 289.63 17.5
 0 -4 16 4.82 6.05
 0 -4 16 6.6 5.68
 0 4 -16 -4.19 6.27
 0 -4 16 0.71 4.53
 0 4 -16 8.45 5.63
 0 -4 15 416.21 43.2
 0 -4 15 359.78 20.93
 0 4 -15 362.36 20.01
 0 -4 15 345.7 19.86
 0 -4 15 329.56 16.92
 0 -4 15 367.62 20.7
 0 4 -15 353.42 19.64
 0 4 -15 360.06 17.05
 0 -4 14 41.39 19.79
 0 -4 14 47.51 6.8
 0 -4 14 43.34 8.87
 0 -4 14 39.96 7.91
 0 4 -14 42.66 7.87
 0 4 -14 39.32 6.24
 0 4 -14 57.59 8.71
 0 -4 14 53.83 9.03
 0 -4 13 5.26 5.9
 0 -4 13 16.39 18.78
 0 -4 13 1.05 13.38
 0 -4 13 28.96 13.08
 0 -4 13 -0.79 5.13
 0 4 -13 0.24 4.64
 0 -4 13 -2.54 5.16
 0 4 -13 -1.83 3.53
 0 4 -13 -1.47 5.09
 0 -4 13 -0.99 4.31
 0 -4 12 77.71 20.65
 0 -4 12 79.39 9.97
 0 -4 12 71.26 7.69
 0 -4 12 86.17 21.9
 0 -4 12 85.75 17.75
 0 4 -12 78.47 9.2
 0 4 -12 73.81 8.03
 0 -4 12 83.43 9.93
 0 -4 12 84.81 9.48
 0 4 -12 92.33 9.97
 0 4 -12 84.91 19.99
 0 4 -11 55.59 15.61
 0 -4 11 81.38 20.54
 0 -4 11 51.67 14.17
 0 -4 11 61.21 18.59
 0 -4 11 72 8.94
 0 -4 11 69.58 8.79
 0 4 -11 75.49 8.59
 0 4 -11 61.43 7.3
 0 4 -11 62.14 7.76
 0 -4 10 321.09 31.22
 0 -4 10 297.93 32.23
 0 -4 10 302.43 16.84
 0 -4 10 347.98 34.87
 0 -4 10 295.38 16.07
 0 4 -10 320.28 33.45
 0 -4 9 156.11 22.9
 0 -4 9 158.16 11.75
 0 4 -9 155.93 22.36
 0 -4 9 169.48 23.86
 0 -4 9 150.22 20.81
 0 -4 8 167.82 11.32
 0 -4 8 165.58 21.05
 0 4 -8 215.8 25.09
 0 4 -8 186.42 22.82
 0 -4 8 167.45 22.11
 0 -4 8 201.46 22.61
 0 -4 7 92.83 15.84
 0 -4 7 68.51 6.87
 0 4 -7 74.66 15.54
 0 4 -7 50.64 12.67
 0 -4 7 64.77 14.31
 0 -4 7 74.42 13.1
 0 -4 6 17.53 9.1
 0 -4 6 21.86 4.89
 0 4 -6 10.14 9.35
 0 -4 6 5.08 9.11
 0 -4 6 18.17 9.52
 0 -4 5 363.98 14.46
 0 4 -5 348.69 28.38
 0 4 -5 352.7 27.15
 0 -4 5 313.44 23.85
 0 -4 5 394.15 28.19
 0 -4 5 339.94 26.14
 0 4 -4 39.31 13.88
 0 -4 4 29.55 4.18
 0 -4 4 15.02 8.75
 0 -4 4 35.24 9.81
 0 4 -3 1720.52 63.18
 0 -4 3 1667.11 46.32
 0 4 -3 1764.07 61.35
 0 -4 3 1851.66 64.07
 0 4 -2 510.85 30.44
 0 -4 2 507.68 28.97
 0 -4 2 452.64 21.03
 0 4 -2 459.37 29.72
 0 4 -2 483.79 22.97
 0 -4 1 104.91 13.79
 0 4 -1 96.98 14.7
 0 -4 1 96.21 12.4
 0 -4 1 77.35 9.48
 0 4 -1 96.56 10.92
 0 -4 0 3166.75 84.55
 0 -4 0 3099.09 76.09
 0 -4 0 3226.53 74.72
 0 -4 0 3062.56 81.21
 0 4 0 3095.66 82.55
 0 4 1 2147.25 58.19
 0 -4 -1 2160.47 64.19
 0 -4 -1 2134.37 63.95
 0 4 1 2239.77 64.29
 0 4 2 805.64 34.61
 0 4 2 772.91 28.46
 0 -4 -2 790.75 35.48
 0 4 2 744.75 38.48
 0 -4 -2 740.87 34.16
 0 4 3 469.81 26.69
 0 4 3 395.76 19.65
 0 -4 -3 386.57 25.39
 0 4 3 476.96 29.93
 0 4 3 449.46 22.97
 0 -4 -3 413.62 26.13
 0 4 4 1271.13 50.38
 0 4 4 1291.73 49.3
 0 4 4 1310.65 53.05
 0 -4 -4 1253.04 51.2
 0 4 4 1356.98 46.44
 0 -4 -4 1155.78 49.48
 0 4 4 1320.73 42.16
 0 4 5 322.83 13.5
 0 4 5 310.87 24.5
 0 4 5 335.87 26.58
 0 4 5 328.89 22.65
 0 4 5 328.78 19.62
 0 -4 -5 305.36 25.61
 0 4 6 2048.47 49.96
 0 4 6 2072.62 73.47
 0 -4 -6 1924.28 72.48
 0 4 6 2203.96 77.08
 0 4 6 2109.73 69.81
 0 4 7 2.67 9.8
 0 4 7 2.34 3.45
 0 4 7 4.11 3.2
 0 4 7 7.42 9.36
 0 -4 -7 6.2 10
 0 4 8 2362.5 87.7
 0 4 8 2185.8 55.77
 0 4 8 2265.38 56.09
 0 4 8 2187.21 84.74
 0 -4 -8 2082.55 81.14
 0 4 9 134.65 21.71
 0 4 9 107.29 9.59
 0 4 9 113.89 9.79
 0 4 9 117.6 20.12
 0 -4 -9 108.1 18.68
 0 4 10 1254.16 67.73
 0 -4 -10 1102.81 60.35
 0 4 10 1209.74 38.28
 0 4 10 1113.22 36.75
 0 4 10 1197.26 65.04
 0 4 11 23.09 13.2
 0 4 11 32.53 6.03
 0 4 11 26.67 11.25
 0 -4 -11 32.75 12.5
 0 4 11 30.32 6.1
 0 4 11 29.69 7.36
 0 -4 -11 27.98 5.12
 0 -4 -12 10.42 4.72
 0 4 12 -0.92 9.31
 0 4 12 11.6 11
 0 4 12 11.49 13.34
 0 4 12 32.31 7.46
 0 4 12 15.02 5.06
 0 -4 -13 84.34 8.95
 0 4 13 73.63 9.47
 0 4 13 79.79 21.31
 0 4 13 80.82 21.81
 0 4 13 67.39 9.39
 0 4 14 9.33 7.04
 0 -4 -14 3.87 3.64
 0 4 14 2.47 4.95
 0 4 14 6.05 5.84
 0 4 14 -0.05 13.85
 0 4 14 -19.68 14.38
 0 -4 -15 55.05 7.15
 0 4 15 51.45 8.54
 0 4 15 62.66 10.14
 0 4 15 41.29 16.49
 0 -4 -16 9.52 6.81
 0 4 16 7.63 13.31
 0 4 16 17.23 6.71
 0 -4 -16 5.3 3.14
 0 -4 -17 19 6.29
 0 -4 -17 29.65 4.43
 0 4 17 29 6.85
 0 -4 -18 3.73 3.95
 0 4 18 -3.85 2.58
 0 4 18 -2.89 4.06
 0 4 19 29.83 4.08
 0 -4 -19 30.91 4.59
 0 5 -19 -2.87 2.69
 0 5 -18 72.94 7.17
 0 -5 17 5.72 5.25
 0 5 -17 -2.62 4.85
 0 -5 17 -5.92 5.63
 0 5 -16 153.58 12.45
 0 -5 16 138.01 12.29
 0 5 -16 149.52 9.81
 0 5 -16 130.34 11.42
 0 -5 16 175.08 28.39
 0 -5 16 154.08 13.44
 0 -5 15 9.16 6.55
 0 -5 15 -0.54 5.39
 0 5 -15 1.67 5.41
 0 -5 15 9 3.82
 0 -5 15 -0.29 5.32
 0 5 -15 2.98 4.79
 0 5 -15 3.07 3.4
 0 -5 14 -4.68 14.77
 0 -5 14 -0.71 5.82
 0 -5 14 -4.18 5.53
 0 5 -14 1.54 5.61
 0 -5 14 1.16 3.27
 0 -5 14 3.25 6.05
 0 5 -14 -1.81 3.89
 0 5 -14 -0.99 4.97
 0 -5 13 53.18 21.04
 0 -5 13 49.25 6.88
 0 -5 13 50.84 8.99
 0 -5 13 53.23 8.37
 0 5 -13 38.39 7.97
 0 5 -13 49.91 7.22
 0 5 -13 45.54 8.12
 0 -5 13 52.69 9.67
 0 -5 12 82.23 10.7
 0 -5 12 92.73 24.27
 0 -5 12 74.71 8.19
 0 -5 12 56.62 17.37
 0 -5 12 93.97 10.91
 0 -5 12 92.25 10.28
 0 5 -12 72.65 9.18
 0 5 -12 102.14 21.77
 0 5 -12 72.88 8.49
 0 5 -12 66.81 8.79
 0 -5 11 8.86 6.43
 0 -5 11 5.95 12.46
 0 -5 11 4.72 3.79
 0 5 -11 -0.03 3.72
 0 -5 11 0.62 8.46
 0 5 -11 3.59 4.19
 0 5 -11 4.98 3.57
 0 -5 11 2.44 4.75
 0 5 -11 11.61 4.49
 0 -5 11 3.46 4.16
 0 5 -11 -2.7 11.61
 0 -5 10 397.1 37.48
 0 -5 10 376.23 20.04
 0 -5 10 392.14 19.78
 0 -5 10 366.28 38.27
 0 5 -10 356.62 37.62
 0 -5 9 0.79 10.07
 0 -5 9 9.19 5.15
 0 -5 9 18.5 4.96
 0 -5 9 11.64 10.65
 0 5 -9 12.44 11.9
 0 5 -9 4.81 9.73
 0 -5 8 916.49 31.47
 0 -5 8 998.12 54.71
 0 -5 8 984.72 57.98
 0 5 -8 992.21 57.16
 0 5 -8 1069.88 59.9
 0 -5 7 128.17 10.46
 0 -5 7 130.13 18.54
 0 -5 7 125.64 20.46
 0 5 -7 101.47 18.97
 0 -5 6 2095.08 53.43
 0 -5 6 2223.27 79
 0 -5 6 2228.93 86.81
 0 5 -6 2204.81 84.66
 0 5 -6 2232.14 89.38
 0 -5 5 49.93 6.12
 0 -5 5 40.44 12.97
 0 -5 5 41.1 13.62
 0 5 -5 26.49 13.26
 0 -5 4 3159.66 96.59
 0 -5 4 3009.86 91.46
 0 -5 4 2974.29 68.61
 0 -5 4 2977.62 98.57
 0 5 -4 3097.31 102.8
 0 -5 3 227.64 23.22
 0 5 -3 210.98 22.61
 0 5 -3 212.16 23.77
 0 -5 3 214.3 14.93
 0 -5 3 201.73 20.76
 0 -5 2 2359.52 82.37
 0 -5 2 2329.04 65.8
 0 5 -2 2335.75 81.16
 0 -5 2 2208.88 74.84
 0 5 -2 2308.69 81.13
 0 -5 1 730.39 30.54
 0 -5 1 802.22 38.54
 0 -5 1 711.69 28.32
 0 5 -1 750.59 32.39
 0 -5 1 723.48 32.77
 0 5 -1 678.2 38.52
 0 -5 0 2113.26 54.49
 0 -5 0 2065.93 56.27
 0 5 0 2056.15 63.78
 0 -5 0 1911.19 63.51
 0 -5 0 2035.49 67.46
 0 5 1 1201.52 46.52
 0 -5 -1 1244.61 48.39
 0 -5 -1 1174.93 47.67
 0 -5 -2 1153.14 48.2
 0 5 2 1190.16 48.34
 0 -5 -2 1192.81 49.01
 0 5 2 1208.34 40.31
 0 -5 -2 1115.84 45.8
 0 -5 -3 1007.56 45.18
 0 5 3 859.19 48.55
 0 5 3 956.55 37.33
 0 5 3 921.03 43.6
 0 -5 -3 926.56 44.63
 0 5 3 952.93 34.89
 0 -5 -4 386.11 28.48
 0 5 4 319.35 28.49
 0 5 4 328.61 21.84
 0 5 4 296.13 25.79
 0 5 4 361.75 26.24
 0 5 4 284.42 18.32
 0 -5 -4 309.74 25.92
 0 5 4 354.88 14.42
 0 5 5 689.62 35.19
 0 5 5 757.17 45.15
 0 5 5 662 38.36
 0 5 5 704.07 31.22
 0 -5 -5 739.4 42.18
 0 5 5 764.39 24.17
 0 5 6 -0.91 11.28
 0 5 6 3.46 6.3
 0 5 6 4.23 8.36
 0 5 6 5.25 9.03
 0 -5 -6 5.35 9.87
 0 5 7 33.59 12.76
 0 5 7 47.07 6.5
 0 5 7 41.69 6.26
 0 5 7 49.89 13.95
 0 -5 -7 39.05 12.65
 0 5 8 17.51 12.78
 0 5 8 10.82 4.36
 0 5 8 9.07 4.81
 0 5 8 35.67 12.78
 0 -5 -8 20.3 13.39
 0 5 9 73.75 18.02
 0 5 9 58.15 7.74
 0 5 9 72.11 8.51
 0 5 9 72.13 17.68
 0 -5 -9 48.4 14.22
 0 -5 -10 215.9 27.37
 0 5 10 244.89 29.52
 0 5 10 245.19 16
 0 5 10 233.07 15.5
 0 5 10 308.22 35.58
 0 5 11 7.06 4.6
 0 5 11 15.94 6.42
 0 5 11 8.4 12.39
 0 5 11 13.61 5.47
 0 -5 -11 4.02 11.53
 0 -5 -11 8.36 4
 0 5 11 -5.78 14.44
 0 -5 -11 5.1 4.88
 0 5 12 89.53 22.16
 0 5 12 83.39 10.61
 0 5 12 130.72 23.84
 0 -5 -12 106.02 9.61
 0 -5 -12 94.6 10.86
 0 5 12 100.05 11.61
 0 5 13 206.42 31.44
 0 5 13 212.2 28.67
 0 5 13 185.65 15.18
 0 -5 -13 191.49 12.93
 0 -5 -13 182.75 14.44
 0 5 13 175.33 14.69
 0 5 14 66.8 9.46
 0 -5 -14 65.78 7.59
 0 5 14 60.52 9.05
 0 5 14 70.36 20.26
 0 5 14 46.37 18.71
 0 5 14 67.81 9.72
 0 5 15 13.28 5.45
 0 5 15 5.41 5.49
 0 -5 -15 16.45 4.9
 0 5 15 18.23 7.48
 0 -5 -16 13.96 6.8
 0 5 16 12.72 6.06
 0 -5 -16 21.15 4.06
 0 5 17 55.05 5.82
 0 5 17 41.24 7.04
 0 -5 -17 49.41 7.63
 0 5 18 2.08 3.5
 0 -5 -18 0.45 3.74
 0 6 -18 42.14 5.03
 0 6 -17 3.99 4.12
 0 6 -16 23.29 6.07
 0 6 -16 23.83 4.54
 0 -6 15 4.65 5.16
 0 6 -15 5.64 5.31
 0 -6 15 4.93 5.64
 0 -6 15 16.11 13.95
 0 6 -15 4.61 3.43
 0 6 -14 182.45 14.47
 0 6 -14 202.41 13.09
 0 -6 14 161.57 11.65
 0 6 -14 183.8 14.1
 0 -6 14 191.33 14.9
 0 -6 14 180.48 15.25
 0 -6 14 210.64 31.07
 0 -6 13 684.71 57.82
 0 -6 13 638.05 29.62
 0 6 -13 659.99 27.64
 0 -6 13 610.4 27.88
 0 -6 13 563.58 24
 0 -6 13 629.08 28.99
 0 6 -13 617.55 25.24
 0 6 -13 665.6 25.44
 0 6 -13 656.73 28.36
 0 -6 12 410.64 44.86
 0 -6 12 330.85 17.67
 0 -6 12 369.54 21.96
 0 -6 12 335.7 20.19
 0 6 -12 372.58 19.91
 0 6 -12 334.85 17.76
 0 6 -12 376.1 18.88
 0 6 -12 385.25 20.97
 0 -6 12 383.94 21.85
 0 -6 11 106.27 11.52
 0 -6 11 119.1 12.85
 0 -6 11 154.75 29.18
 0 -6 11 119.03 10.52
 0 6 -11 99.79 8.99
 0 -6 11 127.43 23.61
 0 6 -11 117.69 11.09
 0 -6 11 98.43 11.05
 0 6 -11 95.81 23.01
 0 6 -11 109.74 10.9
 0 6 -11 115.67 10.36
 0 -6 10 58.33 8.9
 0 -6 10 56.67 9.55
 0 -6 10 59.04 18.05
 0 -6 10 57.76 7.72
 0 6 -10 54.15 20.66
 0 -6 10 65.84 16.2
 0 6 -10 72.24 7.66
 0 6 -10 60.81 8.28
 0 6 -10 57.8 7.62
 0 6 -10 58.14 7.93
 0 -6 10 46.34 7.49
 0 -6 9 656.6 48.84
 0 6 -9 661.67 51.87
 0 6 -9 707.35 54.23
 0 -6 9 627.49 26.91
 0 -6 9 580.77 25.65
 0 -6 9 663.97 53.48
 0 -6 8 9.13 8.51
 0 6 -8 9.23 13.58
 0 6 -8 11.08 10.58
 0 -6 8 9.71 5.29
 0 -6 8 12.46 4.56
 0 -6 8 8.6 10.38
 0 -6 7 531.26 22.8
 0 6 -7 580.87 46.67
 0 -6 7 562.88 45.77
 0 -6 7 563.31 41.58
 0 -6 6 51.1 14.32
 0 -6 6 52.44 14.17
 0 -6 6 46.07 6.9
 0 -6 6 56.15 16.65
 0 6 -6 52.43 15.73
 0 6 -6 67.32 18.05
 0 -6 5 1182.15 63.01
 0 -6 5 1286.77 60.54
 0 -6 5 1283.91 58.51
 0 6 -5 1290.73 68.07
 0 -6 4 348.91 16.09
 0 -6 4 321.37 30.86
 0 -6 4 369.72 29.02
 0 -6 4 372.19 30.1
 0 6 -4 358.3 34.03
 0 6 -3 810.36 48.66
 0 -6 3 853.44 44.71
 0 -6 3 788.29 48.89
 0 -6 3 853.56 27.13
 0 6 -3 880.48 51.19
 0 -6 3 829.86 35.15
 0 6 -2 276.95 26.39
 0 -6 2 323.42 26.36
 0 -6 2 274.41 20.34
 0 -6 2 300.96 14.58
 0 6 -2 335.29 21.89
 0 -6 2 304.55 21.31
 0 6 -2 315.1 29.4
 0 6 -1 102.23 17.63
 0 -6 1 103.39 11.2
 0 -6 1 122.3 15.11
 0 6 -1 110.13 13.52
 0 -6 1 117.54 14.19
 0 -6 0 1130.52 45.98
 0 -6 0 1243.12 50.05
 0 6 0 1189.57 48.39
 0 -6 0 1143.66 51.32
 0 -6 -1 245.4 22.38
 0 -6 -1 234.52 21.61
 0 -6 -1 260.51 20.93
 0 6 1 228.29 21
 0 -6 -1 226.66 21.88
 0 -6 -2 43.6 10.81
 0 -6 -2 42.22 10.24
 0 6 2 51.2 8.17
 0 6 2 53.27 11.64
 0 -6 -2 55.37 13.34
 0 -6 -3 326.2 25.46
 0 -6 -3 343.51 27.87
 0 6 3 341.79 21.47
 0 6 3 342.9 14.64
 0 6 3 333.5 25.06
 0 6 3 333.42 27.44
 0 -6 -3 306.41 27.4
 0 -6 -4 24.36 10.03
 0 6 4 30.33 5.37
 0 6 4 25.81 7.53
 0 -6 -4 24.39 10.42
 0 6 4 22.08 8.85
 0 -6 -4 26.97 13.22
 0 6 5 766.91 25.78
 0 6 5 746.62 37.73
 0 6 5 719.49 49.51
 0 -6 -5 769.95 46.2
 0 6 5 763.84 43.04
 0 6 6 -6.18 7.61
 0 6 6 7.24 4.11
 0 6 6 5.99 4.02
 0 6 6 12.51 8.41
 0 6 6 14.06 11.19
 0 -6 -6 13.18 11.51
 0 6 7 270.87 27.99
 0 6 7 214.11 13.63
 0 6 7 229.67 14.08
 0 6 7 225.61 30.47
 0 -6 -7 255.09 29.29
 0 6 8 30.91 12.34
 0 6 8 40.99 15.49
 0 6 8 39.98 6.99
 0 -6 -8 51.41 15.45
 0 6 8 49.03 7.67
 0 6 9 100.44 10.63
 0 6 9 111.7 11.06
 0 6 9 113.36 21.44
 0 6 9 103.12 22.08
 0 -6 -9 121.22 11.14
 0 -6 -9 112.33 10.27
 0 6 9 107.56 10.22
 0 -6 -9 85.52 19.25
 0 -6 -10 79.92 20.54
 0 6 10 103.94 23.03
 0 -6 -10 97.46 10.5
 0 -6 -10 104.47 9.53
 0 6 10 92.53 10.08
 0 6 10 96.38 10.8
 0 6 10 97.25 10.53
 0 6 10 76.86 18.86
 0 -6 -11 742.64 54.02
 0 6 11 869.42 66.15
 0 6 11 739.93 30.61
 0 -6 -11 812.32 28.85
 0 6 11 827.52 57.82
 0 6 11 848.51 32.83
 0 6 11 763.06 31.61
 0 6 12 91.22 20.56
 0 6 12 80.8 11.2
 0 6 12 112.67 23.17
 0 6 12 85.1 10.96
 0 -6 -12 85.3 10.89
 0 -6 -12 88.12 9.14
 0 -6 -13 243.07 14.22
 0 6 13 220 16.85
 0 6 13 238.91 16.84
 0 -6 -13 227.01 16.23
 0 6 13 242.2 32.63
 0 6 14 123.91 12.47
 0 -6 -14 118.79 9.33
 0 6 14 124.16 12.57
 0 6 14 106.29 22.7
 0 6 14 125.85 12.43
 0 6 15 98.44 10.72
 0 6 15 103.18 10.56
 0 -6 -15 102.69 7.89
 0 6 15 122.24 11.85
 0 -6 -16 97.67 10.97
 0 6 16 112.41 10.43
 0 -6 -17 22.01 6.06
 0 6 17 20.74 5.24
 0 -6 -18 48.47 5.24
 0 7 -18 12.53 2.71
 0 7 -17 20.44 4.09
 0 -7 17 22.49 4.44
 0 7 -16 4.19 3.75
 0 7 -16 4.52 2.94
 0 7 -15 28.86 6.09
 0 7 -15 25.07 5.33
 0 7 -14 114.37 9.68
 0 7 -14 129.32 10.02
 0 -7 14 151.18 26.8
 0 -7 13 220.21 13.57
 0 7 -13 207.18 13.61
 0 7 -13 224.85 14.1
 0 -7 13 237.08 35.24
 0 -7 12 245.99 36.11
 0 7 -12 208.11 14.59
 0 -7 12 191.64 13.25
 0 -7 12 220.17 15.09
 0 7 -12 225.81 14.71
 0 7 -12 213.65 14.16
 0 -7 11 299.92 39.82
 0 -7 11 311.13 17.23
 0 7 -11 340.99 18.18
 0 7 -11 299.56 17.37
 0 7 -11 334.96 16.79
 0 -7 11 348.19 19.46
 0 7 -11 323.48 17.76
 0 7 -10 380.2 19.15
 0 -7 10 326.55 17.93
 0 -7 10 352.68 39.26
 0 7 -10 359.21 19.05
 0 7 -10 359.86 18.07
 0 7 -10 451.9 48.39
 0 7 -10 466.84 48.28
 0 -7 10 371.88 45.52
 0 7 -9 208.72 13.74
 0 -7 9 215.39 15.12
 0 -7 9 186.51 31.7
 0 -7 9 205.63 31.01
 0 -7 9 177.06 26.54
 0 7 -9 211.74 13.73
 0 7 -9 186.39 12.59
 0 -7 9 182.35 12.82
 0 7 -9 206.96 31.12
 0 7 -9 242.81 34.93
 0 -7 8 117.15 24.18
 0 -7 8 130.42 22.15
 0 -7 8 131.87 22.36
 0 -7 8 136.81 11.97
 0 7 -8 138.96 10.81
 0 7 -8 132.44 10.46
 0 7 -8 147.86 26.47
 0 7 -8 163.98 29.42
 0 -7 7 133.4 22.16
 0 -7 7 143.14 23.68
 0 -7 7 122.75 24.69
 0 -7 7 124.34 11.01
 0 7 -7 150.14 26.57
 0 -7 6 3.18 9.87
 0 -7 6 30.2 12.33
 0 -7 6 19.14 14.15
 0 -7 6 27.03 6.32
 0 7 -6 28.17 16.3
 0 -7 5 24.43 10.42
 0 -7 5 42.2 14.12
 0 -7 5 30.24 14.96
 0 -7 5 29.95 5.97
 0 7 -5 25.9 11.6
 0 -7 4 7.94 8.51
 0 -7 4 18.79 11
 0 -7 4 1.91 9.81
 0 -7 4 11.65 5.44
 0 7 -4 11.15 10.87
 0 -7 3 131.18 10.52
 0 7 -3 143.52 23.73
 0 7 -3 129.01 20.78
 0 7 -2 55.51 10.26
 0 -7 2 27.63 8.6
 0 7 -2 27.86 11.17
 0 -7 2 37.3 9.12
 0 -7 2 30.06 5.84
 0 7 -2 41.39 12.64
 0 7 -1 606.04 33.75
 0 7 -1 617.84 43.04
 0 -7 1 520.81 32.69
 0 -7 1 518.55 31.16
 0 7 -1 534.88 37.91
 0 7 0 -4.57 8.58
 0 -7 0 10.76 8.31
 0 -7 0 4.74 6.49
 0 7 0 22.04 12.41
 0 7 1 1341.5 57.9
 0 -7 -1 1287.33 57.76
 0 -7 -1 1382.05 58.38
 0 -7 -1 1388.01 60.1
 0 7 2 174.55 10.65
 0 -7 -2 207.82 22.55
 0 -7 -2 193.09 21.8
 0 7 2 206.41 19.22
 0 -7 -2 190.39 22.62
 0 -7 -3 56.59 13.06
 0 -7 -3 47.03 11.78
 0 7 3 51.32 10.55
 0 7 3 46.99 5.75
 0 -7 -3 33.21 11.31
 0 -7 -4 1366.97 61.79
 0 -7 -4 1421.37 67.19
 0 7 4 1488.1 61.44
 0 7 4 1487.43 40.8
 0 -7 -4 1456.13 68.27
 0 -7 -5 79.5 14.77
 0 7 5 99.78 14.43
 0 7 5 89.5 15.67
 0 7 5 98.03 8.99
 0 -7 -5 89.43 18.09
 0 -7 -6 1005.76 52.88
 0 -7 -6 1114.39 62.92
 0 7 6 1107.04 57.73
 0 7 6 1137.29 35.63
 0 7 6 1113.57 35.64
 0 7 7 84.38 9.5
 0 7 7 39.98 13.45
 0 7 7 70.78 21.5
 0 -7 -7 62.56 12.78
 0 -7 -7 71.4 17.63
 0 7 7 65.37 8.3
 0 7 8 142.57 11.9
 0 7 8 144.74 12.64
 0 7 8 128.59 23.28
 0 7 8 109.64 26.2
 0 -7 -8 148.46 12.83
 0 -7 -8 131.86 10.55
 0 -7 -8 139.39 11.74
 0 7 8 144.41 12.35
 0 -7 -8 140.45 25.01
 0 7 9 15.76 6.42
 0 -7 -9 1.67 11.85
 0 7 9 1.64 14.49
 0 -7 -9 11.95 4.96
 0 -7 -9 5.64 3.62
 0 -7 -9 16.25 4.79
 0 7 9 21.35 6.4
 0 7 9 18.17 5.62
 0 -7 -10 111.1 21.89
 0 7 10 108.56 25.11
 0 -7 -10 87.61 11.13
 0 7 10 78.31 10.02
 0 -7 -10 78.06 8.35
 0 7 10 93.46 10.5
 0 7 10 80.13 10.58
 0 7 10 99.99 20.32
 0 7 11 108.51 11.3
 0 -7 -11 114.69 10.03
 0 7 11 106.86 23.03
 0 7 11 103.22 11.31
 0 7 11 111.17 12.18
 0 7 12 360.67 21.04
 0 7 12 336.75 22.13
 0 7 12 331.29 19.46
 0 -7 -12 367.63 17.55
 0 7 12 361.08 37.86
 0 -7 -12 314.32 21.09
 0 7 13 33.43 7.99
 0 7 13 25.29 7.88
 0 -7 -13 29.25 5.1
 0 7 13 31.59 14.01
 0 -7 -13 22.18 7.11
 0 7 14 82.52 10.3
 0 -7 -14 65.06 8.44
 0 7 14 77.27 10.54
 0 7 14 78.88 18.57
 0 7 14 89.21 9.96
 0 -7 -14 72.77 6.59
 0 7 15 32.37 7.25
 0 7 15 42.53 7.09
 0 7 16 9.29 4.49
 0 -7 -16 9.12 5.61
 0 7 17 74.74 6.45
 0 -7 -17 61.04 6.6
 0 -8 17 24.86 3.63
 0 8 -17 25.17 3.08
 0 -8 16 10.27 3.44
 0 8 -16 4.91 2.93
 0 8 -16 9.12 2.9
 0 -8 15 84.29 8.17
 0 8 -15 97.91 8.05
 0 8 -15 88.44 7.27
 0 8 -14 71.01 7.6
 0 8 -14 76.54 7.5
 0 8 -14 75.73 7.71
 0 -8 14 68.93 18.36
 0 8 -13 182.97 12.14
 0 8 -13 166.1 12.02
 0 8 -13 185.98 12.62
 0 -8 13 181.25 29.12
 0 8 -12 73.99 9.05
 0 8 -12 67.64 8.56
 0 -8 12 69.28 22.89
 0 8 -11 186.18 12.66
 0 8 -11 181.24 13.39
 0 8 -11 193.15 13.82
 0 -8 11 176.47 30.11
 0 -8 11 190.68 13.85
 0 8 -10 52.66 8.05
 0 -8 10 53.18 7.77
 0 8 -10 47.81 7.88
 0 -8 10 56.92 21.38
 0 8 -10 63.22 7.87
 0 8 -9 261.07 36.1
 0 8 -9 332.72 42.96
 0 -8 9 220.97 31.17
 0 8 -9 250.14 15.82
 0 -8 9 282.81 17.24
 0 -8 9 236.29 36.55
 0 8 -9 271.82 15.85
 0 8 -8 194.73 31
 0 8 -8 179.2 31.04
 0 -8 8 158.42 25.82
 0 8 -8 169.83 12.88
 0 -8 8 167.44 13.18
 0 8 -8 174.93 12.87
 0 -8 8 190.25 31.83
 0 8 -7 389.37 43.47
 0 -8 7 419.31 39.82
 0 -8 7 341.7 40.85
 0 -8 7 367.01 19.82
 0 8 -7 381.04 18.78
 0 8 -7 382.49 19.08
 0 -8 6 95.01 23.09
 0 -8 6 115.1 22.47
 0 -8 6 111.62 21.21
 0 8 -6 94.75 8.83
 0 8 -6 88.68 8.89
 0 8 -6 84.35 20.9
 0 8 -6 97.6 20.74
 0 -8 6 94 10.08
 0 8 -5 9.89 13.31
 0 -8 5 -0.75 4.21
 0 -8 5 10.16 9.59
 0 -8 5 -7.24 11.36
 0 8 -4 148.82 24.99
 0 -8 4 143.21 11.43
 0 -8 4 138.21 20.77
 0 8 -3 82.63 17.95
 0 -8 3 77.82 9.07
 0 -8 3 64.88 15.22
 0 8 -3 66.97 17.07
 0 8 -2 399.77 37.73
 0 -8 2 356.29 16.86
 0 -8 1 -3.65 5.92
 0 8 -1 4.76 12.18
 0 -8 1 5.91 3.46
 0 8 -1 22.22 11.8
 0 8 0 952.01 54.42
 0 -8 0 990.12 50.63
 0 8 0 952.6 57.72
 0 -8 0 811.14 47.11
 0 -8 0 957.06 30.41
 0 8 0 951.92 28.05
 0 8 1 342.34 32.27
 0 -8 -1 362.59 30.05
 0 -8 -1 336.87 30.22
 0 -8 -1 363.21 17.1
 0 8 1 360.86 15.89
 0 -8 -2 481.56 36.29
 0 -8 -2 456.99 35.87
 0 8 2 472.95 19.07
 0 -8 -2 474.32 20.49
 0 -8 -2 389.18 33.95
 0 -8 -3 360.46 31.54
 0 -8 -3 363.91 33.39
 0 -8 -3 344.44 33.08
 0 8 3 383.39 28.69
 0 8 3 348.52 16.64
 0 -8 -4 14.83 10.27
 0 8 4 4.53 4.03
 0 8 4 4.23 6.46
 0 -8 -4 1.39 7.75
 0 8 5 889.08 50.22
 0 -8 -5 818.54 55.77
 0 -8 -5 904.38 51.2
 0 8 5 899.01 31.11
 0 8 5 939.11 31.73
 0 8 6 41.29 7.17
 0 8 6 31.38 12.97
 0 -8 -6 40.17 16.08
 0 -8 -6 41.03 11.46
 0 -8 -6 32.56 5.72
 0 -8 -6 67.33 8.76
 0 -8 -6 36.89 5.99
 0 8 6 45.15 7.99
 0 8 6 35.43 6.48
 0 8 7 105.57 10.91
 0 8 7 109.36 20.37
 0 8 7 110.02 11.19
 0 -8 -7 117.86 10.51
 0 -8 -7 110.06 9.99
 0 -8 -7 107.15 10.83
 0 8 7 106.33 10.34
 0 -8 -7 131.52 24.39
 0 -8 -8 71.98 19.9
 0 8 8 75.35 9.3
 0 -8 -8 67.76 7.85
 0 -8 -8 58.37 8.22
 0 -8 -8 70.49 9.81
 0 8 8 66.08 9.09
 0 8 8 57.58 8.67
 0 -8 -9 57.87 9.67
 0 8 9 58.01 8.94
 0 8 9 65.91 9.94
 0 -8 -9 56.77 7.39
 0 8 9 53.11 8.46
 0 8 9 61.31 9.64
 0 -8 -10 161.5 14.74
 0 8 10 144.15 13.01
 0 8 10 143.42 13.53
 0 8 10 128.42 12.48
 0 -8 -10 167.28 11.44
 0 8 10 169.8 26.77
 0 8 11 56.02 9.2
 0 8 11 58.81 8.75
 0 -8 -11 57.78 7
 0 8 11 31.04 14.22
 0 8 11 53.5 8.35
 0 8 12 42.18 7.43
 0 -8 -12 46.75 6.1
 0 8 12 27 12.89
 0 -8 -12 37.73 8.96
 0 8 12 48.18 9.81
 0 8 12 39.65 8.2
 0 8 13 17.68 6.11
 0 8 13 3.48 5.72
 0 8 13 12.6 4.91
 0 8 13 22.56 5.98
 0 -8 -13 17.67 6.76
 0 8 14 63.96 8.92
 0 8 14 69.11 8.45
 0 8 14 73.9 8.44
 0 -8 -14 69.09 8.33
 0 8 15 4.61 3.97
 0 8 15 5.4 3.98
 0 -8 -16 157.73 9.97
 0 8 16 142 8.66
 0 -9 16 41.27 4.4
 0 9 -15 16.9 2.92
 0 -9 15 14.24 3.53
 0 9 -15 10.91 3.04
 0 9 -14 55.81 5.59
 0 -9 14 51.48 6.13
 0 9 -14 68.19 6.69
 0 9 -14 64.56 6.62
 0 9 -13 60.95 7.1
 0 9 -13 51.4 5.77
 0 -9 13 38.09 6.4
 0 9 -13 50.93 6.88
 0 9 -12 3.14 4.47
 0 -9 12 9.14 4.2
 0 9 -12 10.92 4.93
 0 9 -11 1.98 4.77
 0 -9 11 2.06 4.49
 0 9 -11 -0.14 4.83
 0 -9 10 25.15 5.7
 0 9 -10 37.76 7.04
 0 -9 10 39.81 7.52
 0 9 -10 38.05 7.08
 0 -9 9 124.06 11.15
 0 9 -9 121.21 10.58
 0 -9 9 140.74 11.91
 0 9 -9 118.77 11.18
 0 9 -9 126.75 11.15
 0 9 -8 14.77 5.21
 0 -9 8 22.54 6.79
 0 9 -7 445.81 47.47
 0 -9 7 403.71 40.16
 0 -9 7 429.9 21.49
 0 9 -7 395.71 19.96
 0 -9 7 352.9 19.1
 0 9 -7 357.39 18.89
 0 9 -6 -9.62 20.89
 0 9 -6 10.88 12.32
 0 -9 6 4.66 9.37
 0 9 -6 13 4.38
 0 9 -6 15.75 5.41
 0 -9 6 5.49 3.61
 0 -9 6 15.99 5.67
 0 -9 5 132.71 11.51
 0 9 -5 153.35 28.17
 0 -9 5 162.85 24.62
 0 -9 5 141.61 12.02
 0 9 -5 151.49 11.63
 0 -9 5 129.74 10.69
 0 9 -5 132.74 10.85
 0 9 -4 451.37 45.34
 0 -9 4 359.32 35.02
 0 -9 4 377.49 18.23
 0 9 -4 377.22 18.92
 0 -9 4 367.51 18.94
 0 9 -4 410.22 19.43
 0 -9 3 229.38 14.36
 0 -9 3 222.86 26.29
 0 9 -3 255.71 14.46
 0 9 -3 239.3 32.22
 0 -9 3 231.34 13.96
 0 9 -3 239.1 14.59
 0 9 -2 319.22 33.02
 0 -9 2 272.75 15.46
 0 9 -2 285.09 34.19
 0 -9 2 287.52 27.39
 0 -9 2 250.53 14.39
 0 9 -1 165.6 23.54
 0 -9 1 173.91 12.13
 0 9 -1 190.8 27.3
 0 -9 1 181.14 22.78
 0 -9 1 175.45 12.13
 0 9 0 309.8 31.7
 0 -9 0 279.87 15.86
 0 -9 0 294.43 29.18
 0 9 0 276.75 32.51
 0 -9 0 261.35 15.02
 0 -9 0 313.07 29.07
 0 -9 -1 131.11 19.92
 0 9 1 118.45 21.08
 0 -9 -1 130.53 10.76
 0 9 1 124.69 9.3
 0 -9 -1 104.4 18.05
 0 9 1 114.67 21.69
 0 -9 -1 117.49 10.09
 0 9 2 728.21 49.5
 0 9 2 745.53 26.07
 0 -9 -2 676.22 48.02
 0 -9 -2 736.43 47.54
 0 -9 -2 745.6 28.31
 0 9 3 66.41 7.35
 0 -9 -3 59.27 8.46
 0 -9 -3 56.46 15.01
 0 -9 -3 30.67 12.44
 0 9 3 50.99 6.87
 0 -9 -3 48.01 6.43
 0 -9 -4 960.25 61.54
 0 -9 -4 1032.65 58.32
 0 -9 -4 1045.39 35.67
 0 9 4 1083.15 35.03
 0 9 4 1105.18 34.83
 0 9 4 1080.9 37.27
 0 9 5 33.81 6.5
 0 9 5 41.92 15
 0 -9 -5 18.43 9.3
 0 -9 -5 41.63 12.74
 0 -9 -5 35.73 6.15
 0 -9 -5 47.24 7.38
 0 9 5 36.02 7.53
 0 9 5 46.6 7.35
 0 9 6 491.62 22.53
 0 9 6 477.03 38.15
 0 9 6 445.24 22.84
 0 -9 -6 427.06 20.72
 0 -9 -6 405.83 19.25
 0 -9 -6 501.19 23.64
 0 9 6 451.16 21.84
 0 -9 -6 438.63 42.74
 0 9 7 111.69 11.06
 0 -9 -7 132.12 12.47
 0 -9 -7 106.1 10.28
 0 -9 -7 111.02 9.7
 0 9 7 108.52 11.81
 0 9 7 108.92 10.97
 0 9 8 33.81 6.62
 0 9 8 30.36 7.04
 0 -9 -8 38.3 6.69
 0 -9 -8 43.01 8
 0 -9 -8 27.79 6.03
 0 9 8 33.8 7.54
 0 9 8 31.09 6.74
 0 -9 -9 401.54 21.95
 0 9 9 359.12 19.29
 0 9 9 373.2 20.63
 0 -9 -9 370.1 17.72
 0 9 9 383.6 21.44
 0 9 9 443.66 38.39
 0 -9 -10 0.66 5.57
 0 9 10 1.4 5.17
 0 9 10 -3.17 4.75
 0 9 10 7.62 5.56
 0 -9 -10 -1.08 3.23
 0 9 10 11.79 10.25
 0 9 11 94.76 10.26
 0 9 11 92.06 9.91
 0 9 12 5.79 5.69
 0 -9 -12 5.79 5.36
 0 9 12 6.17 4.75
 0 9 12 14.13 5.03
 0 9 12 15.43 5.3
 0 9 13 43.38 7.49
 0 -9 -13 42.58 6.83
 0 9 13 51.96 7.12
 0 9 13 38.66 5.62
 0 9 13 48.23 6.68
 0 9 14 4.34 3.06
 0 -9 -14 5.28 3.19
 0 9 14 6.53 4.22
 0 -9 -15 136.97 9.35
 0 9 15 144.16 7.96
 0 -9 -16 41.86 4.54
 0 -10 15 5.18 2.52
 0 10 -14 22.87 4.01
 0 10 -14 30.52 4.05
 0 -10 14 22.47 4.46
 0 -10 13 4.24 2.75
 0 10 -13 5.55 3.91
 0 10 -13 -2.58 4.16
 0 -10 13 -0.42 4.07
 0 -10 12 180.67 10.87
 0 10 -12 191.22 11.92
 0 10 -12 187.37 11.93
 0 -10 12 167.18 12.04
 0 -10 11 -1.44 4.08
 0 10 -11 -4.97 5.25
 0 10 -11 4.44 5.07
 0 -10 11 5.95 5.3
 0 -10 10 312.8 16.15
 0 10 -10 268.62 16.08
 0 10 -10 278.08 16.31
 0 -10 10 259.99 16.65
 0 -10 9 7.27 4.11
 0 10 -9 -1.32 4.9
 0 10 -9 2.68 4.82
 0 -10 9 6.05 5.85
 0 -10 8 443.02 22.31
 0 -10 8 477.45 21.17
 0 10 -8 452.85 21.75
 0 10 -8 453.97 21.4
 0 -10 8 444.51 19.84
 0 -10 7 63.38 9.3
 0 -10 7 61.56 7.27
 0 -10 7 70.19 8.18
 0 10 -7 66.62 8.55
 0 -10 6 668.24 25.33
 0 -10 6 634.06 26.98
 0 10 -6 654.31 26.63
 0 -10 5 191.95 12.53
 0 10 -5 200.7 13.92
 0 -10 5 180.04 13.61
 0 -10 4 635.62 47.84
 0 -10 4 548.5 24.31
 0 -10 4 576.95 23.33
 0 10 -4 557.08 23.76
 0 10 -4 611.59 53.39
 0 -10 3 592.56 45.29
 0 -10 3 535.86 23.4
 0 -10 3 533.16 22.46
 0 10 -3 533.75 22.77
 0 10 -3 561.41 50.67
 0 -10 2 149.44 11.25
 0 -10 2 137.85 11.08
 0 -10 2 130.76 21.07
 0 -10 1 168.51 12.12
 0 10 -1 194.06 28.51
 0 -10 1 142.04 11.89
 0 10 -1 149.55 23.1
 0 10 0 -14.55 12.62
 0 -10 0 -0.8 3.74
 0 -10 0 -4.6 3.96
 0 10 0 13.72 10.6
 0 -10 -1 216.86 25.63
 0 10 1 204.05 27.1
 0 10 1 221.03 14.86
 0 10 1 181.63 27.86
 0 -10 -1 232.53 15.16
 0 -10 -2 38.37 6.56
 0 -10 -2 31.4 12.64
 0 10 2 34.18 13.17
 0 -10 -2 43.09 13.83
 0 10 2 39.1 17.15
 0 -10 -2 28.43 4.9
 0 10 2 26.78 5.12
 0 10 2 26.9 6.1
 0 10 3 325.84 18.59
 0 10 3 269.85 32.42
 0 -10 -3 292.73 33.44
 0 10 3 303.51 15.7
 0 10 3 299.12 16.18
 0 10 4 4.22 4.9
 0 -10 -4 12.78 4.73
 0 -10 -4 4.3 4.62
 0 10 4 10.26 4.4
 0 10 4 10.45 4.81
 0 10 5 107.62 11.6
 0 -10 -5 107.88 10.14
 0 -10 -5 88.53 8.72
 0 -10 -5 105.42 10.9
 0 10 5 96.1 9.3
 0 10 5 96.77 10.1
 0 10 6 68.78 9.31
 0 -10 -6 81.17 8.76
 0 -10 -6 85.62 10.23
 0 -10 -6 88.11 8.77
 0 10 6 68.46 8.49
 0 10 6 71.95 7.62
 0 10 6 74.24 9.08
 0 10 7 2.23 5.94
 0 -10 -7 1.68 4.19
 0 -10 -7 0.56 5.22
 0 -10 -7 -1.63 3.41
 0 10 7 1.64 4.59
 0 10 7 -3.79 3.86
 0 10 7 1.12 4.38
 0 -10 -8 312.87 17.05
 0 10 8 267.9 15.65
 0 10 8 302.13 17.32
 0 10 8 279.7 17.86
 0 -10 -8 335.93 18.9
 0 10 9 31.83 5.84
 0 10 9 37.69 7.46
 0 -10 -9 37.35 7.51
 0 10 9 34.08 7.53
 0 -10 -10 83.21 8.96
 0 10 10 80.33 9.73
 0 10 10 85.22 8.73
 0 10 11 107.64 11.1
 0 10 11 105.75 9.13
 0 10 11 102.25 7.91
 0 10 11 100.21 9.98
 0 -10 -11 105.61 10.97
 0 10 12 6.7 5.15
 0 10 12 1.9 3.15
 0 10 12 -0.65 2.86
 0 10 12 1.21 3.76
 0 -10 -12 4.1 4.77
 0 -10 -13 84.4 7.4
 0 10 13 102.25 8.5
 0 10 13 101.1 7.86
 0 10 13 92.99 6.37
 0 10 14 4.04 2.6
 0 -10 -14 0.46 3.37
 0 -11 14 35.24 3.82
 0 11 -13 403.76 14.35
 0 -11 13 371.26 14.52
 0 11 -12 -4.71 3.86
 0 -11 12 -1.44 3.73
 0 11 -11 361.34 16.45
 0 11 -11 349.32 16.31
 0 -11 11 352.98 16.39
 0 11 -10 6.84 4.63
 0 11 -10 11.08 5.32
 0 -11 10 6.43 5.44
 0 11 -9 200.64 13.49
 0 11 -9 191.57 13.02
 0 -11 9 196.76 13.58
 0 11 -8 8.22 5.09
 0 11 -8 1.8 5.23
 0 -11 8 -0.92 5.29
 0 11 -7 97.62 10.01
 0 11 -7 98.92 9.72
 0 -11 7 94.3 10.17
 0 11 -6 17.73 5.75
 0 11 -6 18.73 5.77
 0 -11 6 16.25 6.27
 0 11 -5 150.29 12.01
 0 -11 5 171.13 13.17
 0 -11 5 156.68 11.19
 0 -11 4 141.41 11.9
 0 -11 4 138.88 10.5
 0 -11 3 21.25 6.32
 0 -11 3 10.81 4.25
 0 -11 2 80.95 9.31
 0 -11 2 88.98 8.89
 0 -11 1 74.33 9.4
 0 11 -1 71.79 7.81
 0 -11 0 20.69 6.03
 0 11 0 17 5.16
 0 -11 -1 391.33 20.15
 0 11 1 365.46 19.18
 0 11 2 15.53 4.04
 0 11 2 22.12 6.2
 0 -11 -3 393.74 19.59
 0 -11 -3 390.33 18.9
 0 11 3 420.72 18.87
 0 11 3 397.38 20.93
 0 11 4 37.74 7.64
 0 -11 -4 50.88 6.83
 0 -11 -4 44.36 7.22
 0 -11 -4 33.8 5.21
 0 11 4 54.06 6.88
 0 11 4 38.69 5.75
 0 11 5 189.95 14.8
 0 -11 -5 203.64 12.95
 0 -11 -5 189.19 11.67
 0 -11 -5 178.63 13.63
 0 11 5 180.52 12.08
 0 11 5 168.31 12.34
 0 -11 -6 18.94 4.55
 0 -11 -6 25.5 5.63
 0 -11 -6 18.45 6.07
 0 11 6 28.65 5.42
 0 11 6 31.91 8.12
 0 -11 -7 471.45 20.15
 0 11 7 460.68 20.7
 0 11 7 470.74 23.08
 0 -11 -7 514.3 22.88
 0 11 8 45.67 6.53
 0 11 8 42.84 5.49
 0 11 8 53.9 8.43
 0 -11 -8 54.95 8.15
 0 11 9 339.7 15.45
 0 -11 -9 359.63 18.02
 0 11 9 345.52 18.45
 0 -11 -10 164.02 10.59
 0 11 10 176.82 12.44
 0 11 10 163.69 10.03
 0 11 11 35.1 6.22
 0 11 11 32.92 4.47
 0 11 11 26.97 5.44
 0 -11 -11 28.58 5.95
 0 11 12 193.94 10.51
 0 -11 -12 202.94 10.93
 0 11 12 216.03 11.36
 0 -11 -13 4.03 2.53
 0 11 13 0.46 2.28
 0 12 -12 79.37 5.71
 0 -12 12 74.65 5.6
 0 12 -12 67.91 4.47
 0 12 -11 12.07 3.82
 0 -12 11 6.75 3.21
 0 12 -10 40.55 5.47
 0 -12 10 38.43 5.57
 0 12 -9 6.09 4.1
 0 -12 9 7.72 4.51
 0 12 -8 6.42 4.83
 0 -12 8 3.79 4.41
 0 12 -7 81.56 8.58
 0 -12 7 82.77 8.71
 0 12 -6 -0.68 4.03
 0 -12 6 -4.22 5.36
 0 12 -5 187.22 12.39
 0 -12 5 214.58 14.14
 0 12 -4 17.83 4.97
 0 -12 4 22.45 6.25
 0 12 -3 61.91 7.05
 0 -12 3 55.66 7.87
 0 12 -2 220.36 12.77
 0 -12 2 238.8 14.88
 0 12 -1 184.84 11.89
 0 -12 1 181.54 13.29
 0 12 0 635.52 25.18
 0 -12 0 773.4 28.02
 0 -12 -1 66.4 7.05
 0 12 1 44.08 6.64
 0 12 1 58.71 7.01
 0 -12 -2 648.57 23.31
 0 12 2 660.56 24.41
 0 -12 -2 657.64 25.42
 0 12 2 707.16 27.18
 0 -12 -3 5.95 5.23
 0 -12 -3 1.09 2.83
 0 -12 -3 5.13 2.94
 0 12 3 11.76 5.44
 0 -12 -4 100.64 8.28
 0 -12 -4 89.22 7.43
 0 12 4 98.49 10.48
 0 -12 -4 109.28 10.2
 0 12 5 3.42 4.85
 0 -12 -5 5.64 3.46
 0 -12 -5 4.62 4.81
 0 -12 -6 420.72 17.37
 0 12 6 416.64 20.18
 0 -12 -6 437.28 19.84
 0 12 7 66.77 8.87
 0 -12 -7 62.69 8.23
 0 12 8 324.01 16.87
 0 -12 -8 339.53 16.07
 0 -12 -9 26.25 4.48
 0 12 9 29.76 5.93
 0 -12 -10 83.57 7.85
 0 12 10 89.64 7.57
 0 12 10 84.86 7.59
 0 -12 -11 105.41 7.21
 0 12 11 103.04 7.08
 0 12 11 104.07 6.99
 0 -13 11 14.69 2.33
 0 13 -11 13.31 2.48
 0 -13 10 103.21 6.35
 0 13 -10 107.97 6.57
 0 13 -10 91.77 5.88
 0 13 -9 8.81 3.34
 0 13 -9 14.32 3.88
 0 -13 9 8.77 3.25
 0 13 -8 88.44 7.06
 0 -13 8 94.72 7.53
 0 13 -7 94.49 7.61
 0 -13 7 113.21 8.58
 0 13 -6 228.97 12.02
 0 -13 6 256.07 13.45
 0 13 -5 29.94 4.9
 0 -13 5 42.31 6.36
 0 13 -4 72.59 6.86
 0 -13 4 81.48 8.07
 0 -13 3 42.08 6.9
 0 13 -3 31.07 4.48
 0 13 -2 35.18 5.76
 0 -13 2 46.72 6.79
 0 13 -1 305.61 15.21
 0 13 0 76.92 7.2
 0 13 0 57.75 6.92
 0 -13 0 66.15 8.39
 0 13 1 354.57 16.46
 0 13 1 317.76 14.6
 0 -13 -1 304.22 15.42
 0 13 2 6.91 4.48
 0 -13 -2 -0.4 4.7
 0 13 3 74.43 8.07
 0 -13 -3 76.24 6.36
 0 -13 -3 72.46 7.64
 0 13 4 30.31 6.01
 0 -13 -4 24.51 3.96
 0 -13 -4 30.93 5.42
 0 13 5 132.05 10.2
 0 -13 -5 112.67 8.98
 0 13 6 211.09 12.3
 0 -13 -6 200.18 11.45
 0 13 7 12.87 4.65
 0 -13 -7 9.74 3.85
 0 -13 -8 11.82 3.45
 0 13 8 8.87 3.59
 0 -13 -9 -3.2 3.43
 0 13 9 -0.16 2.37
 0 13 9 -1.41 3.18
 0 13 10 39.72 3.63
 0 13 10 48.98 4.19
 0 -14 8 101.71 5.82
 0 14 -8 104.2 5.56
 0 14 -8 95.73 5.82
 0 -14 7 78.6 5.72
 0 14 -7 73.96 5.02
 0 14 -7 75.61 5.79
 0 -14 6 172.03 9.07
 0 14 -6 151.41 8.57
 0 14 -6 154.88 7.69
 0 14 -5 44.12 5.06
 0 14 -5 42.25 4.18
 0 14 -4 198.46 8.75
 0 14 -4 191.41 10.29
 0 14 -3 2.37 2.82
 0 -14 2 180.77 10.15
 0 14 -2 176.45 9.78
 0 -14 1 7.83 3.79
 0 14 -1 1.21 2.49
 0 14 0 175.12 9.16
 0 -14 0 188.86 10.51
 0 14 1 3.02 3.02
 0 -14 -1 12.9 4.36
 0 14 2 80.19 6.45
 0 -14 -2 84.15 7.08
 0 14 3 92.45 7.16
 0 -14 -3 83.19 6.88
 0 14 4 56.6 5.84
 0 -14 -4 59.24 5.66
 0 14 5 194.03 9.97
 0 -14 -5 193.74 9.51
 0 14 6 1.2 2.82
 0 -14 -6 1.51 2.31
 0 14 7 85.74 5.77
 0 -14 -7 72.85 5.83
 0 -15 4 26.15 2.89
 0 -15 3 114.78 5.95
 0 -15 2 -0.8 2.06
 0 -15 1 72.16 5.01
 0 -15 0 10.73 2.67
 0 -15 -1 24.34 3.17
 0 -15 -2 24.61 3.04
 0 -15 -3 0.72 1.84
 1 -15 -4 2.58 2.26
 1 -15 -4 -0.09 1.75
 -1 15 3 15.96 2.71
 1 -15 -3 18.24 2.83
 1 -15 -2 2.8 2.26
 1 -15 -1 0.29 2.49
 1 -15 0 18.53 3.2
 1 -15 1 7.91 2.82
 -1 15 -2 104.09 5.61
 1 -15 2 123.31 6.96
 -1 15 -3 12.76 2.33
 1 -15 3 19.42 3.23
 -1 15 -4 195.5 8.31
 1 -15 4 211.72 8.65
 -1 15 -5 10.67 2.22
 1 -15 5 17.21 2.63
 1 -14 -8 15.69 3.39
 -1 14 8 16.08 2.84
 -1 14 8 20.95 3.32
 1 -14 -7 12.98 3.42
 -1 14 7 7.81 3.04
 1 -14 -7 15.62 3.97
 -1 14 6 72.15 6.51
 1 -14 -6 70.28 5.75
 -1 14 5 214.59 11.63
 1 -14 -5 221.72 10.57
 -1 14 4 18.2 4.74
 1 -14 -4 13.43 3.68
 1 -14 -4 13.81 2.93
 1 -14 -3 166.65 8.56
 -1 14 3 188.15 10.84
 1 -14 -3 185.59 10.38
 1 -14 -2 18.49 4.27
 1 -14 -2 21.44 3.62
 1 -14 -1 125.47 7.5
 -1 14 1 131.7 8.74
 1 -14 -1 125.69 8.68
 1 -14 0 17.76 4.08
 1 -14 0 19.07 3.5
 -1 14 0 7.44 2.87
 -1 14 0 12.34 3.11
 1 -14 1 277.28 13.02
 -1 14 -1 268.76 12.29
 1 -14 1 291.88 11.71
 -1 14 -2 0.77 3.23
 1 -14 2 6.84 2.39
 -1 14 -3 356.4 13.11
 -1 14 -3 302.8 13.99
 -1 14 -4 4.45 2.49
 1 -14 4 1.56 3.58
 1 -14 5 351.76 14.39
 -1 14 -5 315.83 12.95
 1 -14 6 71.81 6.24
 -1 14 -6 59.57 5.48
 1 -14 7 71.92 5.87
 -1 14 -7 65.36 5.48
 1 -14 8 157.64 7.9
 -1 14 -8 154.33 7.66
 -1 14 -8 136.35 7.57
 -1 14 -9 34.08 3.4
 1 -14 9 41.8 3.62
 -1 14 -9 37.34 3.49
 1 -13 -10 2.94 2.92
 -1 13 10 4.47 2.21
 -1 13 10 1.11 2.4
 1 -13 -9 57.44 5.19
 -1 13 9 45.94 5.58
 1 -13 -9 59.48 6.65
 1 -13 -8 6.07 3.74
 -1 13 8 3.09 4.22
 1 -13 -7 108.87 8.27
 -1 13 7 96.19 8.64
 1 -13 -6 210.43 11.24
 1 -13 -6 236.32 12.55
 -1 13 6 240.2 14.11
 1 -13 -5 25.06 5.17
 1 -13 -5 29.45 4.71
 -1 13 5 29.66 6.44
 1 -13 -4 361.68 15.78
 1 -13 -4 399.03 17.57
 -1 13 4 397.85 18.77
 1 -13 -3 10.24 4.63
 1 -13 -3 13.82 4.22
 -1 13 3 2.46 4.72
 1 -13 -2 182.24 11.03
 1 -13 -2 218.13 12.77
 -1 13 2 225.24 13.74
 1 -13 -1 27.3 4.9
 1 -13 -1 31.52 6.27
 -1 13 1 22.11 5.43
 -1 13 1 20.8 4.35
 -1 13 0 208.9 12.64
 -1 13 0 196.1 11.67
 -1 13 -1 167.08 10.58
 1 -13 1 170.42 12.23
 -1 13 -2 286.67 14.04
 1 -13 2 326.77 16.35
 -1 13 -3 8.44 4.05
 1 -13 3 11.84 4.71
 -1 13 -4 180.38 11.36
 1 -13 4 211.16 12.96
 -1 13 -5 84.1 8.04
 1 -13 5 107.04 9.42
 -1 13 -6 36.68 5.63
 1 -13 6 34.07 5.85
 -1 13 -7 177.44 10.85
 1 -13 7 178.45 11.1
 -1 13 -8 -4.35 3.94
 1 -13 8 -0.94 3.62
 -1 13 -9 187.89 9.94
 1 -13 9 179.77 9.85
 1 -13 10 15.37 3.52
 -1 13 -10 16.23 3.42
 1 -13 11 3.35 2.22
 -1 13 -11 6.24 2.6
 -1 13 -11 4.03 1.94
 1 -12 -12 91.85 6.31
 -1 12 12 85.52 5.25
 1 -12 -11 118.82 8.81
 -1 12 11 131.63 8.63
 -1 12 11 124.16 8.09
 -1 12 10 66.22 6.98
 1 -12 -10 53.65 7.59
 1 -12 -10 59.25 6.17
 -1 12 10 66.07 7.27
 -1 12 10 65.42 5.46
 1 -12 -9 131.25 10.28
 -1 12 9 135.92 10.58
 -1 12 9 140.72 8.62
 -1 12 8 46.24 6.25
 -1 12 8 49.27 5.5
 1 -12 -8 52.84 7.02
 -1 12 8 52.91 8.19
 1 -12 -7 337.25 16.39
 -1 12 7 345.35 16.71
 1 -12 -7 383.53 17.94
 -1 12 7 371.98 19.24
 1 -12 -6 89.24 9.27
 -1 12 6 87.3 8.56
 1 -12 -6 98.24 8.91
 -1 12 6 94.35 8.49
 -1 12 6 91.26 10.36
 1 -12 -5 696.25 26.01
 -1 12 5 628.34 24.6
 -1 12 5 667.11 24.44
 -1 12 5 646.96 26.86
 1 -12 -5 640.38 24.25
 -1 12 4 29.95 5.59
 1 -12 -4 26.61 5.84
 1 -12 -4 27.06 6.55
 -1 12 4 23.95 4.44
 -1 12 4 30.88 7.06
 1 -12 -3 521.65 21.6
 -1 12 3 542.65 21.73
 -1 12 3 570.79 24.7
 1 -12 -3 555.12 22.82
 -1 12 2 3.03 4.47
 1 -12 -2 9.61 4.31
 1 -12 -1 347.15 16.37
 -1 12 1 367.43 19.02
 1 -12 0 251.03 13.42
 1 -12 0 268.12 16.14
 -1 12 0 229.57 14.97
 1 -12 1 364.05 18.58
 -1 12 -1 355.8 17.8
 1 -12 2 116.98 10.55
 1 -12 2 120.33 9.67
 1 -12 3 148.48 11.76
 1 -12 3 146.74 10.46
 1 -12 4 66.35 8.81
 1 -12 4 72.83 7.6
 1 -12 5 -2.85 4.76
 1 -12 5 -0.28 3.09
 1 -12 6 275.64 15.78
 1 -12 6 263.43 13.92
 -1 12 -7 14.54 5.47
 1 -12 7 13.34 5.7
 1 -12 7 14.23 3.91
 -1 12 -7 11.29 4.83
 -1 12 -8 60.79 7.81
 1 -12 8 65.58 8.23
 1 -12 8 70.25 6.78
 -1 12 -8 63.51 7.55
 -1 12 -9 45.28 6.49
 1 -12 9 53.54 6.92
 1 -12 9 45.08 5.47
 -1 12 -9 52.54 6.85
 -1 12 -10 6.56 4.02
 1 -12 10 6.39 3.78
 1 -12 10 11.08 2.91
 -1 12 -10 10.44 4.29
 1 -12 11 44.22 5.58
 -1 12 -11 49.54 5.57
 1 -12 12 2.37 2.68
 -1 12 -12 4.72 2.76
 1 -12 13 109.52 5.9
 1 -11 -13 244.48 11.33
 1 -11 -13 234.11 10.44
 -1 11 13 255.98 10.58
 -1 11 12 213.64 11.63
 -1 11 12 184.98 10.33
 -1 11 12 189.23 9.08
 -1 11 12 196.8 11.07
 1 -11 -12 202 12.12
 -1 11 11 339.91 16.97
 -1 11 11 315.27 14.68
 -1 11 11 341.27 13.81
 -1 11 11 306.66 15.81
 1 -11 -11 309.6 14.71
 1 -11 -11 329.48 17.23
 -1 11 10 213.7 12.5
 1 -11 -10 211.61 13.6
 -1 11 10 227.3 14.29
 1 -11 -10 241.5 15.85
 1 -11 -9 82.07 9.01
 -1 11 9 53.07 7.35
 -1 11 9 56.94 6.74
 -1 11 9 67.54 8.88
 -1 11 8 360.09 19.16
 1 -11 -8 393.33 19.08
 1 -11 -8 424.75 20.04
 -1 11 8 398.99 19.56
 -1 11 8 392.76 18.26
 -1 11 8 414.67 21.16
 -1 11 7 4.07 4.35
 1 -11 -7 16.93 5.57
 1 -11 -7 11.69 5.45
 -1 11 7 6.43 4.14
 -1 11 7 9.51 3.32
 -1 11 7 12.83 6.19
 -1 11 6 416.5 20.7
 1 -11 -6 436.06 20.52
 1 -11 -6 470.05 21.68
 -1 11 6 462.77 21.2
 -1 11 6 460.74 22.98
 -1 11 5 172.95 12.85
 1 -11 -5 171.36 12.47
 1 -11 -5 175.84 13.09
 -1 11 5 139.63 11.26
 -1 11 5 172.29 13.94
 -1 11 4 324.63 17.19
 1 -11 -4 298.07 16.88
 1 -11 -4 291.53 16.24
 -1 11 4 298.82 16.41
 -1 11 4 299.38 18.24
 1 -11 -3 50.99 7.19
 1 -11 -3 53.48 7.22
 -1 11 3 42.67 6.49
 -1 11 3 52.53 8.52
 -1 11 3 53.67 7.09
 -1 11 2 242.76 14.34
 -1 11 2 253.67 14.25
 1 -11 -2 265.43 14.59
 1 -11 -1 12.49 4.68
 -1 11 1 23.42 4.98
 1 -11 -1 15.4 5.75
 1 -11 0 54.3 6.66
 1 -11 0 42.95 7.43
 1 -11 0 32.22 5.31
 1 -11 1 133.38 10.26
 1 -11 1 115.11 10.71
 1 -11 1 122.25 9.34
 1 -11 2 12.06 5.36
 1 -11 2 8.01 4.02
 -1 11 -3 8.45 4.29
 1 -11 3 10.68 5.33
 1 -11 3 12.06 4.3
 -1 11 -4 156.79 11.99
 1 -11 4 171.84 13.11
 1 -11 4 169.49 11.95
 -1 11 -5 20.18 5.71
 1 -11 5 28.07 6.53
 1 -11 5 25.09 5.39
 -1 11 -6 199.89 13.74
 1 -11 6 215.65 14.65
 1 -11 6 211.72 13.57
 -1 11 -7 54.08 7.73
 1 -11 7 55.05 8.7
 1 -11 7 56.31 7.47
 -1 11 -8 99.77 9.98
 1 -11 8 108.4 10.88
 1 -11 8 104.03 9.6
 1 -11 9 -4.77 5.85
 -1 11 -9 -1.66 4.88
 1 -11 9 -3.92 4.24
 -1 11 -9 -1.01 4.67
 -1 11 -10 273.82 14.96
 -1 11 -10 251.12 14.65
 1 -11 10 262.65 15.47
 1 -11 10 251.24 13.9
 1 -11 11 8.07 4.61
 -1 11 -11 14.93 5.43
 1 -11 11 16.93 4.43
 -1 11 -11 12.79 5.09
 -1 11 -12 353 15.32
 -1 11 -12 339.56 15.08
 1 -11 12 370.03 16.22
 1 -11 12 337.43 14.21
 1 -11 13 33.78 5.11
 -1 11 -13 29.5 4.5
 -1 11 -13 33.03 4.43
 1 -11 13 33.07 4
 1 -11 14 112.88 6.79
 1 -10 -15 -0.24 2.43
 1 -10 -14 252.2 12.37
 1 -10 -14 257.7 12.08
 -1 10 14 266.97 11.34
 -1 10 14 274.99 11.46
 -1 10 13 22.51 4.95
 -1 10 13 13.96 3.53
 -1 10 13 25.36 4.58
 1 -10 -13 19.22 5.47
 -1 10 13 20.42 4.31
 -1 10 12 311.37 17.14
 -1 10 12 308.42 15.93
 -1 10 12 278.01 15.46
 1 -10 -12 309.83 17.45
 1 -10 -11 50.74 7.67
 -1 10 11 54.71 7.57
 1 -10 -11 47.05 8.99
 -1 10 11 54.01 7.77
 -1 10 10 10.08 5.43
 1 -10 -10 6.87 5.26
 -1 10 10 22.88 6.65
 -1 10 10 11.69 4.95
 1 -10 -9 345.38 19.06
 1 -10 -9 321.14 18.09
 -1 10 9 326.87 19.18
 -1 10 9 333.62 17.88
 -1 10 9 313.75 18.26
 -1 10 9 298.23 18.13
 1 -10 -8 38.02 7.49
 1 -10 -8 36.37 7.12
 -1 10 8 37.53 8
 -1 10 8 45.82 8.02
 -1 10 8 43.94 7.92
 -1 10 7 15.08 12.49
 1 -10 -7 25.69 6.42
 1 -10 -7 12.21 6.03
 -1 10 7 23.26 6.64
 -1 10 7 23.69 6
 -1 10 7 24.85 6.91
 -1 10 6 9.23 10.51
 1 -10 -6 3.82 5.03
 1 -10 -6 5.24 4.79
 -1 10 6 -2.97 5.47
 -1 10 6 5.29 4.6
 -1 10 6 9.24 5.98
 -1 10 5 53.62 14.32
 -1 10 5 48.59 8.49
 -1 10 5 27.8 6.84
 1 -10 -5 36.94 6.15
 1 -10 -5 38.92 7
 -1 10 5 48.82 7.78
 -1 10 4 22.95 10.28
 -1 10 4 35.44 6.97
 1 -10 -4 22.23 5.32
 1 -10 -4 27.42 5.7
 1 -10 -3 38.54 6.12
 -1 10 3 34.31 13.04
 1 -10 -3 17.73 11.12
 -1 10 3 44.28 6.67
 -1 10 3 27.66 12.85
 1 -10 -2 283.07 15.53
 1 -10 -2 296.55 32.05
 -1 10 2 320.22 34.72
 -1 10 2 341.97 36.11
 -1 10 2 348.16 17.05
 1 -10 -2 334.9 17.94
 -1 10 1 35.5 14.91
 -1 10 1 15.12 8.41
 1 -10 -1 31 6.34
 1 -10 -1 27.42 5.32
 -1 10 1 41.26 6.29
 1 -10 -1 27.36 6.01
 1 -10 0 387.86 18.69
 1 -10 0 293.52 29.22
 -1 10 0 337.1 37.39
 -1 10 0 366.13 35.99
 1 -10 0 305.13 15.53
 -1 10 0 377.15 16.9
 1 -10 0 336.13 16.96
 -1 10 -1 185.59 27.18
 -1 10 -1 197.01 25.8
 1 -10 1 200.81 24.66
 1 -10 1 177.65 12.24
 1 -10 1 187 11.87
 1 -10 1 206.5 12.4
 1 -10 1 185.74 12.99
 -1 10 -2 410.19 41.51
 1 -10 2 385.36 35.05
 -1 10 -2 380.22 39.12
 1 -10 2 392.19 19.12
 -1 10 -2 403.79 19.16
 1 -10 2 357.56 16.41
 1 -10 2 358.89 17.89
 -1 10 -2 352.52 17.6
 -1 10 -3 1175.07 73.82
 1 -10 3 1121.74 61.99
 1 -10 3 1006.36 34.8
 -1 10 -3 1049.36 35.2
 1 -10 3 1079.42 34.88
 -1 10 -3 1013.86 33.82
 -1 10 -4 96.26 22.07
 1 -10 4 105.85 19.61
 1 -10 4 129.5 11.69
 -1 10 -4 116.97 10.89
 1 -10 4 119.45 10.72
 -1 10 -4 120.64 10.58
 -1 10 -5 1018.8 68.64
 -1 10 -5 1065.59 73.54
 1 -10 5 989.01 60.61
 1 -10 5 1004.64 34.38
 -1 10 -5 971.44 33.4
 1 -10 5 940.99 34.32
 -1 10 -5 979.05 34.31
 1 -10 6 15.37 4.97
 -1 10 -6 14.29 5.28
 1 -10 6 19.54 6.46
 -1 10 -6 12.09 5.14
 1 -10 7 533.51 24.12
 -1 10 -7 519.76 23.36
 1 -10 7 489.6 23.98
 -1 10 -7 515.57 23.67
 1 -10 8 3.67 4.21
 -1 10 -8 8.48 5.47
 1 -10 8 7.24 5.43
 -1 10 -8 12.09 5.09
 -1 10 -9 216.11 14.72
 1 -10 9 198.88 14.43
 -1 10 -9 246.78 15.47
 -1 10 -10 8.37 5.42
 -1 10 -10 2 5.02
 1 -10 10 8.25 5.16
 -1 10 -10 2.47 4.26
 -1 10 -11 305.99 16.57
 -1 10 -11 308.67 16.69
 1 -10 11 271.04 16.21
 -1 10 -12 16.23 5.14
 1 -10 12 2.93 4.04
 -1 10 -12 13.83 5.35
 -1 10 -13 146.07 10.04
 -1 10 -13 157.03 9.99
 1 -10 13 137.48 10.49
 1 -10 13 142.42 10.21
 1 -10 14 41.9 5.69
 -1 10 -14 32.08 4.87
 1 -10 14 33.56 4.72
 -1 10 -14 42.67 4.65
 -1 10 -15 13.77 3.23
 1 -10 15 7.41 3
 1 -10 15 7.34 2.22
 1 -9 -16 5.44 2.98
 -1 9 15 79.84 6.95
 1 -9 -15 75.26 6.2
 -1 9 14 42.89 6.36
 -1 9 14 29.47 5.47
 -1 9 14 38.65 5.83
 1 -9 -14 30.25 6.07
 -1 9 13 54.89 7.76
 -1 9 13 46.32 7.58
 1 -9 -13 39.59 7.77
 -1 9 12 62.63 8.27
 -1 9 12 45.31 8.24
 -1 9 12 44.77 7.81
 1 -9 -12 43.47 8.61
 -1 9 12 50.63 15.37
 -1 9 11 3.37 4.88
 1 -9 -11 -5.96 5.85
 -1 9 11 1.87 4.69
 -1 9 11 1.19 5.81
 1 -9 -11 0.11 6.52
 -1 9 11 8.82 10.81
 1 -9 -10 71.17 10.15
 -1 9 10 50.22 9.05
 1 -9 -10 50.48 7.61
 -1 9 10 69.59 9.81
 -1 9 10 59.16 8.53
 -1 9 10 58.14 9.26
 -1 9 9 336.4 19.76
 1 -9 -9 319.18 19.12
 -1 9 9 301.4 19.01
 1 -9 -9 336.89 19.18
 -1 9 9 332.58 19.75
 -1 9 9 262.98 33.12
 -1 9 8 309.89 19.08
 1 -9 -8 312.12 18.89
 -1 9 8 299.58 18.75
 1 -9 -8 294.33 18.15
 -1 9 8 338.83 19.43
 -1 9 8 291.77 33.12
 -1 9 7 290.2 31.4
 1 -9 -7 266.03 33.81
 1 -9 -7 283.94 17.63
 1 -9 -7 297.67 17.72
 -1 9 7 280.37 17.54
 -1 9 7 299.91 17.8
 -1 9 7 279.52 17.82
 1 -9 -6 -0.09 13.55
 -1 9 6 19.45 5.68
 1 -9 -6 10 4.33
 1 -9 -6 22.03 6.64
 -1 9 6 10.21 12.39
 -1 9 6 17.68 6.21
 1 -9 -5 549.88 24.27
 -1 9 5 614.49 25.71
 1 -9 -5 572.06 46.73
 1 -9 -5 602.2 24.41
 -1 9 5 660.53 44.47
 1 -9 -4 153.37 11.54
 1 -9 -4 122.66 21.41
 -1 9 4 152.19 11.81
 1 -9 -4 146.73 11.07
 -1 9 4 147.57 23.32
 -1 9 3 1029.11 52.72
 -1 9 3 973.15 32.12
 1 -9 -3 928.87 57.6
 1 -9 -3 993.16 33.81
 -1 9 2 91.66 8.65
 1 -9 -2 84.21 15.95
 -1 9 2 96.15 19.24
 -1 9 2 107.56 15.93
 -1 9 2 69.19 15.59
 -1 9 1 1175.5 61.4
 1 -9 -1 1289.54 64.83
 -1 9 1 1281.48 69.32
 -1 9 1 1212.1 66
 1 -9 -1 1326.63 58.8
 -1 9 0 41.48 12.11
 -1 9 0 34.97 11.11
 1 -9 0 26.42 4.37
 -1 9 0 34.81 5.95
 1 -9 0 11.52 7.54
 -1 9 0 44.53 12.93
 1 -9 1 517.64 37.4
 -1 9 -1 497.1 34.99
 -1 9 -1 495.94 22.11
 1 -9 1 512.82 20.11
 -1 9 -1 478.54 40.06
 1 -9 1 531.54 37.75
 -1 9 -1 557.83 45.25
 -1 9 -2 752.93 51.93
 1 -9 2 707.24 45.16
 1 -9 2 723.41 24.69
 -1 9 -2 650.3 26.37
 -1 9 -3 765.16 55.64
 1 -9 3 726.49 47.09
 -1 9 -3 645.97 26.56
 -1 9 -3 731.26 26.56
 1 -9 3 711.81 26.81
 1 -9 4 927.13 32.28
 1 -9 4 850.62 31.62
 -1 9 -4 940.85 32.22
 1 -9 4 947.82 55.22
 -1 9 -4 936.62 32.75
 -1 9 -4 1000.95 66.5
 -1 9 -4 917.9 30.87
 1 -9 5 120.44 10.75
 -1 9 -5 146.84 11.36
 1 -9 5 128.86 22.05
 -1 9 -5 126.02 26.8
 -1 9 -5 127.4 10.47
 1 -9 6 218.67 14.96
 -1 9 -6 217.11 14.29
 1 -9 6 220.96 28.5
 1 -9 6 241.49 14.78
 -1 9 -6 206.16 13.7
 -1 9 -6 199.52 29.99
 -1 9 -7 21.64 5.52
 1 -9 7 32.41 14.48
 1 -9 7 21.64 5.43
 -1 9 -7 17.74 9.97
 1 -9 7 14.55 5.83
 -1 9 -7 14.55 5.07
 -1 9 -8 83.72 9.49
 1 -9 8 53.05 8.57
 -1 9 -8 79.63 9.08
 -1 9 -9 29.43 6.53
 1 -9 9 28.12 6.93
 -1 9 -9 25.72 6.16
 -1 9 -10 70.93 9.07
 1 -9 10 71.65 10.02
 -1 9 -10 83.32 9.3
 -1 9 -11 106.89 10.5
 -1 9 -11 100.74 10.88
 1 -9 11 71.3 9.77
 -1 9 -11 89.67 9.3
 -1 9 -12 23.38 4.56
 -1 9 -12 19.87 5.72
 -1 9 -12 25.54 6.43
 1 -9 12 22.98 6.88
 -1 9 -12 26.98 5.63
 1 -9 13 1.54 4.68
 -1 9 -13 15.5 4.36
 -1 9 -13 10.93 3.37
 -1 9 -13 15.4 5.64
 1 -9 14 57.78 7.48
 -1 9 -14 64.46 6.6
 -1 9 -14 71.54 6.55
 -1 9 -14 69.14 7.46
 1 -9 15 135.98 9.34
 -1 9 -15 162.06 8.48
 -1 9 -15 164.39 9.37
 1 -9 16 43.45 4.6
 1 -9 16 57.89 5.62
 -1 9 -16 57.6 4.64
 1 -8 -17 21.98 3.91
 -1 8 16 24.53 4.68
 1 -8 -16 34.52 5.76
 1 -8 -15 105.07 9.03
 1 -8 -15 98.32 10.49
 -1 8 15 129.07 10.21
 -1 8 15 115.55 9.96
 -1 8 15 115.26 9.02
 -1 8 14 2.79 4.87
 -1 8 14 7.4 4.98
 1 -8 -14 2.25 5.06
 -1 8 13 22.47 6.69
 1 -8 -13 13.66 6.4
 -1 8 13 13.44 5.77
 -1 8 12 54.8 8.06
 -1 8 12 46.66 9.26
 -1 8 12 54.12 9.62
 -1 8 12 68.07 9.72
 1 -8 -12 58.77 10.41
 -1 8 12 51.83 16.81
 -1 8 11 76.37 10.05
 1 -8 -11 59.07 8.65
 -1 8 11 81.23 10.32
 -1 8 11 83.67 10.73
 1 -8 -11 61.58 10.43
 -1 8 11 85.26 21.88
 -1 8 10 79.95 10.27
 -1 8 10 64.25 9.51
 -1 8 10 68.95 10.59
 -1 8 9 218.28 30.17
 1 -8 -9 219.52 30.04
 1 -8 -9 207.57 15.2
 -1 8 9 200.16 15.7
 1 -8 -9 188.11 14.66
 -1 8 9 187.13 14.9
 -1 8 9 193.97 15.22
 -1 8 8 847.7 55.76
 1 -8 -8 840.68 58.31
 1 -8 -8 789.69 31.64
 -1 8 8 893.42 33.14
 1 -8 -8 810.87 31.35
 -1 8 8 735.87 30.92
 -1 8 8 796.58 31.44
 -1 8 7 3.09 5.05
 -1 8 7 4.88 10.92
 -1 8 7 17.52 10.95
 -1 8 7 0.44 5.47
 1 -8 -7 -2.3 3.79
 1 -8 -7 8.28 5.52
 -1 8 7 4.11 4.16
 1 -8 -7 6.61 10.46
 -1 8 6 691.79 42.45
 1 -8 -6 628.65 26.44
 -1 8 6 628.08 45.68
 1 -8 -6 680.59 26.52
 -1 8 6 680.07 26.97
 1 -8 -6 652.87 49.55
 1 -8 -5 140.91 18.59
 -1 8 5 151.54 11.67
 -1 8 5 135.15 21.04
 1 -8 -5 149.03 22.49
 1 -8 -4 738.35 41.79
 1 -8 -4 626.3 45.73
 -1 8 4 661.73 45.88
 -1 8 4 724.05 44.1
 -1 8 4 696.58 25.96
 -1 8 3 396.93 34.19
 1 -8 -3 366.18 33.75
 1 -8 -2 450.77 31.74
 -1 8 2 386.46 17.62
 -1 8 2 404.08 33.43
 1 -8 -2 438.03 35.14
 -1 8 1 248.43 26.97
 1 -8 -1 276.62 23.51
 -1 8 1 280 14.51
 1 -8 -1 272.68 13.62
 -1 8 1 251.18 25.96
 1 -8 -1 225.59 24.9
 -1 8 0 95.81 18.2
 1 -8 0 102.4 13.85
 -1 8 0 96.83 8.73
 1 -8 0 100.23 8.04
 -1 8 0 120.5 17.45
 1 -8 0 106.56 16.04
 -1 8 0 106.97 19.42
 -1 8 -1 272.62 29.28
 1 -8 1 271.03 22.68
 -1 8 -1 307.66 15.31
 1 -8 1 262.33 13.32
 -1 8 -1 256.11 24.21
 -1 8 -1 295.23 31.52
 1 -8 1 259.87 24.35
 -1 8 -2 219.09 27.36
 1 -8 2 212.65 22.7
 -1 8 -2 215.65 12.87
 -1 8 -2 229.06 22.24
 -1 8 -2 221.98 27.31
 1 -8 2 204.32 21.36
 -1 8 -3 505.03 20.94
 -1 8 -3 530.77 42.86
 -1 8 -3 513.68 43.26
 1 -8 3 503.2 36.76
 -1 8 -4 37.71 5.77
 1 -8 4 37.59 6.18
 -1 8 -4 34.22 15.52
 1 -8 4 45.19 12.86
 -1 8 -5 462.24 20.37
 1 -8 5 500.49 21.12
 -1 8 -5 451.94 44.36
 1 -8 5 514.33 39.75
 1 -8 6 342.7 17.07
 -1 8 -6 312.83 16.24
 1 -8 6 328.59 32.55
 -1 8 -6 382.1 39.81
 -1 8 -7 62.65 17.7
 1 -8 7 61.46 14.26
 1 -8 7 61.56 7.51
 -1 8 -7 62.65 7.41
 -1 8 -7 62.89 7.73
 1 -8 7 46.64 16.59
 1 -8 8 692.34 55.03
 -1 8 -8 812.07 64.82
 -1 8 -8 733.61 59.81
 1 -8 8 681.99 27.8
 1 -8 8 734.15 53.73
 1 -8 8 727 27.83
 -1 8 -8 738.68 27.93
 -1 8 -8 742.6 28.04
 1 -8 9 -1.6 15.53
 1 -8 9 8.26 4.33
 -1 8 -9 5.58 3.46
 -1 8 -9 1.36 12.56
 -1 8 -9 -19.45 18.4
 -1 8 -9 1.96 4.14
 -1 8 -9 3.84 4.31
 -1 8 -10 410.43 19.95
 1 -8 10 360.71 19.96
 1 -8 10 425.44 45.4
 -1 8 -10 413.44 20.81
 -1 8 -10 419.28 19.88
 1 -8 11 60.56 20.21
 1 -8 11 45.24 7.22
 -1 8 -11 43.22 7.34
 -1 8 -11 46.8 7.68
 -1 8 -11 40.45 7.19
 -1 8 -11 54.43 7.49
 1 -8 12 65.89 8.47
 -1 8 -12 78.99 9.01
 -1 8 -12 104.41 10.43
 1 -8 12 100.26 24.22
 -1 8 -12 90.56 8.71
 -1 8 -13 -0.04 3.8
 -1 8 -13 -0.83 4.45
 1 -8 13 0.04 12.88
 -1 8 -13 -1.59 3.31
 -1 8 -14 104.25 8.53
 -1 8 -14 93.9 8.89
 -1 8 -15 73.1 7.42
 -1 8 -15 67.02 6.86
 1 -8 16 98.42 8.37
 -1 8 -16 110.09 7.39
 -1 8 -16 117.86 7.87
 1 -8 17 30.29 4.04
 -1 8 -17 26.07 3.33
 1 -7 -17 3.08 4.15
 -1 7 17 1.09 3.72
 1 -7 -16 125.03 11.01
 -1 7 16 141.87 10.82
 1 -7 -15 93.57 9.85
 -1 7 15 98.28 10.52
 -1 7 15 101.99 9.69
 -1 7 15 110.54 10.86
 -1 7 14 5.7 5.96
 1 -7 -14 -3.53 5.25
 -1 7 14 6.65 11.94
 -1 7 14 10.3 5.72
 -1 7 13 235.92 17.41
 -1 7 13 227.31 32.2
 -1 7 13 245.81 17.4
 1 -7 -13 207.4 16.58
 -1 7 13 230.69 32.78
 -1 7 12 4.23 7.08
 -1 7 12 6.5 5.75
 1 -7 -12 -1.75 6.56
 -1 7 12 3.1 5.89
 -1 7 11 476.93 46.83
 -1 7 11 436.56 23.29
 -1 7 11 477.05 24.01
 -1 7 11 445.66 23.35
 1 -7 -11 394.67 23.8
 -1 7 11 383.01 21.28
 -1 7 10 109.84 11.48
 -1 7 10 107.3 24.11
 -1 7 10 131.05 26.82
 1 -7 -10 125.16 12.26
 -1 7 10 100.01 11.52
 1 -7 -10 127.17 25.12
 -1 7 10 99.07 10.91
 -1 7 9 399.82 21.57
 -1 7 9 446.88 42.34
 -1 7 9 447.73 47.12
 1 -7 -9 408.35 20.97
 1 -7 -9 430.84 21.62
 -1 7 9 373.63 20.53
 -1 7 9 443.39 22.04
 1 -7 -9 423.5 40.3
 -1 7 8 62.06 8.8
 -1 7 8 75.76 20.87
 -1 7 8 67.46 8.8
 1 -7 -8 72.83 8.79
 1 -7 -8 75.86 8.86
 -1 7 8 63.51 8.6
 1 -7 -8 66.41 16.83
 -1 7 8 67.9 18.71
 -1 7 7 711.93 48.95
 -1 7 7 712.24 27.63
 -1 7 7 637.26 42.3
 -1 7 7 634.76 53.74
 1 -7 -7 707.72 49.37
 1 -7 -6 275.56 23.58
 -1 7 6 261.61 27.93
 -1 7 6 286.13 15.79
 -1 7 6 274.5 34.17
 -1 7 6 305.95 27.36
 1 -7 -6 240.46 28.56
 1 -7 -5 1454.33 58.83
 -1 7 5 1636.01 68.98
 -1 7 5 1327.29 66.42
 -1 7 5 1403.45 41.63
 -1 7 5 1561.8 62.31
 1 -7 -5 1450.96 69.27
 1 -7 -4 566.6 34.34
 -1 7 4 570.06 33.82
 1 -7 -4 541.14 38.98
 -1 7 4 523.99 38.69
 1 -7 -3 453.03 29.9
 1 -7 -3 438.96 31.05
 1 -7 -3 468.73 35.15
 -1 7 3 425.9 33.18
 1 -7 -2 419.8 29.15
 1 -7 -2 449.79 29.6
 1 -7 -2 423.5 32.54
 -1 7 2 445.23 32.75
 1 -7 -1 -0.38 6.6
 1 -7 -1 8.51 8.35
 -1 7 1 6.99 8.5
 -1 7 0 441.15 33.86
 1 -7 0 436.21 27.56
 -1 7 0 442.11 30.36
 1 -7 0 436.63 30.95
 -1 7 -1 760.71 39.19
 -1 7 -1 743.48 44.93
 -1 7 -1 706.44 44.83
 1 -7 1 648.39 37.48
 -1 7 -2 386.91 26.05
 -1 7 -2 352.13 32.36
 1 -7 2 328.14 24.75
 -1 7 -2 320.7 30.76
 1 -7 3 67.67 7.38
 -1 7 -3 60.3 10.68
 1 -7 3 94.14 14.98
 -1 7 -3 60.39 16.07
 1 -7 3 75.84 12.1
 -1 7 -3 66.87 16.84
 1 -7 4 384.43 16.94
 -1 7 -4 359.39 35.61
 1 -7 4 362.22 29.63
 1 -7 4 323.32 26.43
 1 -7 5 283.35 14.86
 -1 7 -5 337.92 36.01
 1 -7 5 286.72 31.8
 1 -7 5 278.51 27.42
 1 -7 6 75.88 8.05
 -1 7 -6 68.5 6.93
 -1 7 -6 78.09 17.9
 1 -7 6 66.19 17.08
 1 -7 6 75.65 15.63
 -1 7 -7 655.82 23.81
 1 -7 7 612.63 48.95
 1 -7 7 665.78 24.91
 1 -7 7 713.43 47.57
 -1 7 -7 761.49 55.65
 -1 7 -8 -12.32 15.18
 -1 7 -8 6.44 11.77
 1 -7 8 10.59 8.74
 1 -7 8 -1.7 3.62
 -1 7 -8 3.23 3.23
 1 -7 8 -12.93 12.75
 -1 7 -9 427.37 44.51
 -1 7 -9 414.52 44.66
 1 -7 9 337.99 18.14
 1 -7 9 342.1 36.2
 1 -7 9 330.19 37.69
 -1 7 -9 355.58 17.9
 -1 7 -9 352.1 18.14
 -1 7 -9 326.87 16.95
 1 -7 10 17.19 12.99
 1 -7 10 4.1 4.11
 1 -7 10 -7.1 10.71
 -1 7 -10 5.84 3.69
 -1 7 -10 5.32 3.7
 -1 7 -10 7.92 4.42
 -1 7 -10 7.02 11.24
 -1 7 -11 57.67 7.22
 1 -7 11 69.4 8.76
 1 -7 11 60.33 23.09
 -1 7 -11 58.71 8.21
 -1 7 -11 69.55 8.84
 -1 7 -12 305.56 15.94
 1 -7 12 249.18 16.07
 -1 7 -12 297.06 16.68
 -1 7 -12 286.95 16.89
 -1 7 -12 267.56 16.51
 -1 7 -13 7.3 4.6
 1 -7 13 5.6 4.45
 1 -7 13 -6.84 14.95
 -1 7 -13 13.08 5.88
 -1 7 -13 6.5 4.74
 -1 7 -14 34.83 6.91
 1 -7 14 40.18 6.87
 -1 7 -14 45.08 7.11
 1 -7 15 15.95 3.93
 -1 7 -15 15.3 4.43
 -1 7 -16 17.03 4.43
 -1 7 -16 17.73 4.22
 -1 7 -17 6.19 3.25
 -1 7 -17 3.33 2.16
 -1 7 -18 7.23 2.55
 1 -7 18 6.4 2.64
 1 -6 -18 31.66 5.09
 -1 6 18 35.94 5.12
 1 -6 -18 32.56 4.15
 1 -6 -17 140.25 11.14
 -1 6 17 167.01 11.37
 1 -6 -16 179.48 13.85
 -1 6 16 189.85 14
 -1 6 15 76.44 21.09
 -1 6 15 52.75 7.67
 -1 6 15 43.63 8.54
 1 -6 -15 52.29 7.56
 -1 6 15 48.8 8.83
 -1 6 14 187.52 14.29
 1 -6 -14 175.96 14.38
 -1 6 14 161.96 14.29
 -1 6 14 181.41 28.65
 -1 6 14 232.64 31.99
 -1 6 13 -0.5 5.08
 -1 6 13 18.93 13.33
 -1 6 13 0.74 6.16
 1 -6 -13 0.07 6.58
 -1 6 13 2.73 13.12
 -1 6 12 825.38 33.89
 -1 6 12 896.01 35.34
 1 -6 -12 849 35.38
 -1 6 12 873.12 64.22
 -1 6 12 945.37 36.11
 -1 6 11 52.62 8.86
 -1 6 11 59.12 9.35
 1 -6 -11 55.43 9.57
 1 -6 -11 79.3 19.67
 -1 6 11 69.93 20.12
 -1 6 10 393.52 20.96
 -1 6 10 444.88 44.77
 -1 6 10 385.97 20.55
 -1 6 10 402.36 41.58
 -1 6 10 382.8 20.22
 1 -6 -10 341.38 35.54
 -1 6 9 19.82 6.24
 -1 6 9 13.65 12.64
 -1 6 9 11.92 5.68
 1 -6 -9 25.03 5.66
 1 -6 -9 15.22 12.34
 -1 6 9 46.22 18.25
 -1 6 8 109.83 10.25
 -1 6 8 94.4 18.98
 1 -6 -8 120.91 19.98
 -1 6 8 104.56 10.26
 -1 6 8 96.35 19.33
 -1 6 8 113.84 23.86
 -1 6 7 20.35 13.99
 -1 6 7 13.02 8.19
 -1 6 7 14.65 10.88
 -1 6 7 7.67 4.39
 1 -6 -7 -9.72 11.16
 1 -6 -6 512.1 30.78
 -1 6 6 535.97 43.52
 -1 6 6 545.14 36.14
 -1 6 6 570.04 39.62
 -1 6 6 519.5 37.89
 -1 6 6 532.67 21.47
 1 -6 -6 526.06 38.73
 -1 6 5 308.88 28.02
 1 -6 -5 338.76 24.15
 -1 6 5 351.99 27.72
 -1 6 5 337.17 33.49
 1 -6 -5 354.85 30.85
 -1 6 4 111.59 17.72
 1 -6 -4 124.74 14.83
 -1 6 4 138.09 16.05
 -1 6 4 124.72 21.99
 1 -6 -4 125.85 18.67
 -1 6 3 289.39 25.23
 1 -6 -3 300.53 22.6
 1 -6 -3 298.92 23.67
 1 -6 -3 279.3 25.97
 -1 6 2 10.11 9.67
 -1 6 2 2.9 7.7
 1 -6 -2 2.39 7.01
 1 -6 -2 0.7 5.8
 1 -6 -2 0.09 9.29
 -1 6 1 474.02 30.44
 -1 6 1 455.15 30.97
 1 -6 -1 533.45 30.91
 1 -6 -1 464.41 30.72
 1 -6 -1 486.82 27.78
 -1 6 0 873.12 40.69
 -1 6 0 816.07 41.3
 1 -6 0 823.6 36.61
 1 -6 0 826.16 40.15
 -1 6 -1 27.97 11.31
 -1 6 -1 35.94 12.74
 1 -6 1 24.16 8.93
 -1 6 -1 27.33 9.12
 -1 6 -1 31.11 10.12
 -1 6 -2 329.1 30.71
 -1 6 -2 328.93 28.22
 1 -6 2 361.34 23.79
 -1 6 -2 355.16 23.05
 -1 6 -2 341.94 24.74
 -1 6 -3 121.21 12.91
 1 -6 3 114.61 17.61
 -1 6 -3 102.92 13.82
 -1 6 -3 121.91 19.17
 1 -6 3 107.82 12.65
 1 -6 3 108.13 14.42
 -1 6 -3 128.43 19.99
 1 -6 3 129.53 16.1
 1 -6 4 327.48 26.1
 1 -6 4 323.8 24.76
 -1 6 -4 311.22 22.01
 1 -6 4 313.53 29.45
 -1 6 -4 337.58 31.34
 -1 6 -5 301.23 31.23
 1 -6 5 270.62 24.76
 1 -6 5 256.68 28.13
 1 -6 5 319.18 14.54
 1 -6 5 338.92 28.31
 -1 6 -6 599.95 44.75
 1 -6 6 556.03 37.49
 1 -6 6 559.79 41.69
 1 -6 6 624.07 40.08
 -1 6 -7 253.13 30.58
 1 -6 7 213.47 24.2
 1 -6 7 192 25.53
 1 -6 7 191.05 13.44
 -1 6 -8 696.68 51.69
 -1 6 -8 737.96 52.82
 1 -6 8 638.68 25.88
 1 -6 8 661.16 45.5
 1 -6 8 661.88 48.72
 1 -6 8 615.77 25.93
 -1 6 -9 5.37 10.78
 -1 6 -9 16.54 10.37
 1 -6 9 12.48 10.02
 1 -6 9 7.12 5.2
 1 -6 9 7.68 6.01
 1 -6 9 13.14 9.64
 -1 6 -10 643.69 25.22
 1 -6 10 634.13 27.65
 -1 6 -10 611.37 23.9
 1 -6 10 637.95 28.06
 1 -6 10 689.09 52.34
 1 -6 10 625.89 25.43
 1 -6 10 666.03 50.37
 1 -6 10 631.2 27.64
 -1 6 -10 690.66 55.35
 -1 6 -10 575.91 25.03
 -1 6 -10 615.17 24.77
 1 -6 11 822.99 33.39
 -1 6 -11 865.69 31.64
 -1 6 -11 843.64 29.61
 1 -6 11 881.85 34.68
 1 -6 11 978.22 66.05
 1 -6 11 826.42 31.15
 1 -6 11 1028.36 65.15
 1 -6 11 882.35 34.34
 -1 6 -11 854.66 32.21
 -1 6 -11 848.76 30.82
 -1 6 -11 1033.54 70.84
 1 -6 12 12.11 6.52
 1 -6 12 20.43 5.99
 -1 6 -12 11.39 3.96
 1 -6 12 7.37 15.13
 1 -6 12 15.84 6.4
 -1 6 -12 18.89 5.32
 -1 6 -12 17.14 4.83
 -1 6 -12 17.3 5.91
 1 -6 12 14.27 6.81
 1 -6 13 294.79 17.27
 1 -6 13 370.33 40.42
 -1 6 -13 316.04 18.2
 1 -6 13 295.63 19.46
 -1 6 -13 304.42 18.14
 -1 6 -13 317.08 17.39
 1 -6 13 323.77 20.55
 1 -6 14 17.13 5.27
 1 -6 14 14.54 15
 -1 6 -14 22.97 5.45
 -1 6 -14 14.11 5.13
 -1 6 -14 24.96 6.61
 1 -6 14 18.26 7.33
 1 -6 14 22.4 8.2
 -1 6 -15 119.09 10.95
 -1 6 -15 130.91 10.29
 1 -6 15 125.55 12.55
 -1 6 -15 147.37 12.3
 1 -6 15 126.02 10.13
 -1 6 -16 3.75 3.47
 -1 6 -16 2.13 4.42
 1 -6 16 -7.09 3.64
 -1 6 -17 38.82 6.31
 -1 6 -17 36.99 4.81
 -1 6 -18 9.14 3.3
 1 -5 -18 138.55 9.92
 -1 5 18 132.32 9.73
 1 -5 -18 154.54 9.73
 -1 5 18 146.13 8.87
 1 -5 -17 23.57 7.05
 -1 5 17 17.42 5.48
 1 -5 -16 143.34 13.43
 -1 5 16 161.79 27.5
 -1 5 16 140.14 12.71
 -1 5 15 34.27 17.26
 -1 5 15 38.75 8.71
 1 -5 -15 40.47 7.01
 -1 5 15 36.61 7.91
 -1 5 14 71.25 9
 -1 5 14 62.69 21.45
 1 -5 -14 90.29 10.61
 -1 5 14 84.07 10.94
 -1 5 14 76.75 21.76
 -1 5 13 128.69 11.74
 -1 5 13 139.42 26.15
 -1 5 13 128.95 13.07
 1 -5 -13 116.13 12.18
 -1 5 13 124.25 25.34
 -1 5 12 64.51 9.06
 -1 5 12 102.73 24.59
 -1 5 12 76.66 10.01
 -1 5 12 77.59 9.66
 1 -5 -12 78.31 9.99
 -1 5 12 95.22 20.46
 -1 5 11 509.15 46.36
 -1 5 11 470.29 22.52
 -1 5 11 471.48 23.05
 1 -5 -11 492.75 24.5
 -1 5 11 436.85 22.13
 -1 5 11 471.78 45.18
 1 -5 -11 422.84 38.62
 -1 5 10 -1.36 11.79
 -1 5 10 9.21 5.9
 -1 5 10 14.27 11.83
 -1 5 10 11.75 7.66
 1 -5 -10 23.75 12.25
 -1 5 9 117.74 22.21
 -1 5 9 101.07 9.81
 -1 5 9 117.74 22.27
 -1 5 9 94.13 9.43
 1 -5 -9 127.28 19.63
 -1 5 8 37.99 14.44
 -1 5 8 49.3 6.96
 -1 5 8 46.23 6.63
 1 -5 -8 43.22 15.15
 -1 5 8 52.67 15.37
 -1 5 8 45.54 14.04
 -1 5 7 24.79 11.52
 -1 5 7 35.47 5.95
 1 -5 -7 32.84 11.89
 -1 5 7 19.95 10.7
 -1 5 7 30.82 11.24
 -1 5 6 446.29 32.93
 -1 5 6 503.78 35
 -1 5 6 480.29 18.93
 -1 5 6 498.67 36.21
 -1 5 6 470.52 32.12
 1 -5 -6 480.54 34.87
 -1 5 5 239.67 21.49
 -1 5 5 219.91 24.9
 1 -5 -5 211.03 22.86
 -1 5 5 190.28 20.97
 -1 5 4 715.2 42.14
 -1 5 4 670.39 37.48
 1 -5 -4 626.88 37.62
 1 -5 -3 434.25 25.99
 -1 5 3 373.98 30.58
 -1 5 3 385.79 27.13
 -1 5 3 391.01 27.25
 1 -5 -3 381.07 27.92
 1 -5 -3 395.85 23.1
 1 -5 -2 95.28 11.96
 -1 5 2 84.84 13.18
 -1 5 2 99.53 13.64
 1 -5 -2 90.76 14.37
 1 -5 -2 88.17 11.75
 1 -5 -1 993.04 38.27
 -1 5 1 994.3 41.44
 -1 5 1 961.88 42.67
 1 -5 -1 980.21 41.98
 1 -5 -1 1027.78 39.66
 -1 5 0 243.38 19.42
 1 -5 0 246.99 19.64
 1 -5 1 2610.99 57.34
 1 -5 1 2654.37 62.07
 -1 5 -1 2662.77 83.72
 1 -5 1 2728.39 75.71
 -1 5 -1 2794.53 78.72
 -1 5 -1 2588.66 84.39
 -1 5 -2 292.64 20.5
 1 -5 2 320.39 20.96
 1 -5 2 310.88 25.32
 -1 5 -2 303.96 12.32
 -1 5 -2 313.86 25.55
 1 -5 2 328.63 20.39
 -1 5 -2 309.69 26.41
 -1 5 -3 1200.92 44.32
 1 -5 3 1201.41 47.31
 1 -5 3 1096.66 45.2
 -1 5 -3 1249.54 31.92
 1 -5 3 1206.41 53.38
 -1 5 -3 1230.37 54.81
 1 -5 3 1239.43 42.54
 -1 5 -3 1267.24 55.96
 1 -5 4 3.39 7.1
 1 -5 4 5.57 8.34
 1 -5 4 7.16 4.18
 -1 5 -4 19.24 11.57
 -1 5 -4 5.75 4.38
 1 -5 4 21.65 10.39
 1 -5 5 563.74 34.13
 -1 5 -5 536.95 38.73
 -1 5 -5 536.35 36.38
 1 -5 5 595.51 37.19
 1 -5 5 593.67 20.9
 1 -5 6 32.36 12.53
 -1 5 -6 8.97 9.28
 1 -5 6 26.21 8.88
 1 -5 6 18.95 5.68
 1 -5 7 1301.07 58.51
 -1 5 -7 1319.22 64.14
 1 -5 7 1293.86 62.05
 1 -5 7 1224.82 36.7
 1 -5 8 -7.57 10.73
 1 -5 8 5.15 4.44
 -1 5 -8 4.82 9.67
 -1 5 -8 2.06 9.23
 1 -5 8 11.27 11.93
 1 -5 9 1329.14 65.63
 1 -5 9 1220.11 38.99
 1 -5 9 1270.37 39.54
 -1 5 -9 1332.32 69.79
 -1 5 -9 1331.28 70.47
 1 -5 9 1364.48 69.33
 1 -5 10 181.68 24.72
 1 -5 10 125.3 11.72
 1 -5 10 146.28 12.2
 -1 5 -10 180.74 27.83
 1 -5 10 141.62 23.18
 1 -5 11 18.92 5.62
 -1 5 -11 23.27 5.55
 1 -5 11 6.67 10.41
 1 -5 11 9.09 3.78
 1 -5 11 12.2 8.21
 1 -5 11 7.6 5.39
 1 -5 11 18.55 6.11
 -1 5 -11 10.92 3.93
 -1 5 -11 6.45 4.38
 -1 5 -11 22.13 15.64
 1 -5 12 298.3 18.68
 -1 5 -12 311.98 17.77
 1 -5 12 303.06 35.91
 1 -5 12 303.81 17.39
 1 -5 12 354.34 37.1
 1 -5 12 310.77 19.51
 1 -5 12 332.23 19.4
 -1 5 -12 292.13 16.66
 -1 5 -12 319.18 18.04
 -1 5 -12 320.68 38.39
 1 -5 13 44.04 8.73
 1 -5 13 33.56 8.06
 1 -5 13 34.49 6.5
 1 -5 13 56.46 19.75
 -1 5 -13 25.67 5.85
 -1 5 -13 39.36 7.17
 -1 5 -13 43.04 7.58
 1 -5 13 43.39 8.32
 1 -5 14 89.48 10.67
 1 -5 14 87.77 11.45
 1 -5 14 60.5 7.66
 -1 5 -14 86.92 9.99
 1 -5 14 88.4 11.14
 -1 5 -14 75.75 9.24
 -1 5 -14 99.39 9.71
 1 -5 15 33.01 6.35
 1 -5 15 43.57 9.22
 -1 5 -15 25.93 6.92
 -1 5 -15 27.02 5.38
 -1 5 -15 30.08 6.69
 1 -5 15 26.17 8.13
 1 -5 15 38.4 7.6
 -1 5 -16 5.57 4.7
 -1 5 -16 0.15 3.43
 1 -5 16 5.41 3.38
 1 -5 16 0.88 7.41
 -1 5 -16 6.14 5.2
 1 -5 16 -6.34 6.9
 -1 5 -17 15.61 5.19
 -1 5 -17 22.66 5.25
 -1 5 -17 28.44 4.3
 1 -5 17 25.5 4.29
 -1 5 -18 2.1 4.02
 -1 5 -19 -3.86 2.59
 1 -4 -19 25.24 4.33
 1 -4 -19 14.77 3.65
 1 -4 -18 0.64 4.25
 -1 4 18 7.83 4.65
 -1 4 18 5.54 4.06
 1 -4 -18 9.2 4.64
 -1 4 17 20.56 5.92
 1 -4 -17 17.68 6.64
 1 -4 -16 18.03 6.76
 -1 4 16 7.22 15.36
 -1 4 16 19.02 7.42
 -1 4 15 6.98 6.01
 -1 4 15 -13.9 14.88
 1 -4 -15 9.48 7.2
 1 -4 -15 3.16 2.96
 -1 4 15 1.54 5.03
 -1 4 15 -10.01 16.83
 -1 4 14 137.65 25.4
 -1 4 14 156.36 12.27
 1 -4 -14 175.57 13.4
 -1 4 14 154.85 13.65
 -1 4 14 199.44 32.5
 1 -4 -14 153.18 10.6
 1 -4 -13 34.62 5.74
 -1 4 13 28.55 6.27
 -1 4 13 66.2 20.87
 -1 4 13 34.26 7.6
 1 -4 -13 28.91 6.58
 -1 4 13 39.25 17.71
 1 -4 -12 20.18 4.59
 -1 4 12 23.51 5.48
 -1 4 12 18.61 13.16
 -1 4 12 14.7 5.28
 -1 4 12 10.55 4.86
 1 -4 -12 31.9 6.7
 -1 4 12 13.66 9.42
 -1 4 12 19.21 14.36
 -1 4 11 639.49 49.7
 -1 4 11 560.54 24.18
 -1 4 11 597.16 26.11
 1 -4 -11 557.99 41.52
 1 -4 -11 622.94 25.89
 -1 4 11 665.01 50.22
 -1 4 10 64.41 17.02
 -1 4 10 42.72 6.87
 1 -4 -10 44.37 13.48
 -1 4 10 59.19 13.88
 -1 4 10 41.75 6.72
 -1 4 9 810.79 51.28
 -1 4 9 832.2 28.55
 1 -4 -9 823.99 47.82
 -1 4 9 883.92 52.36
 -1 4 9 820.94 28.63
 -1 4 8 153.49 20.89
 -1 4 8 151.91 10.55
 1 -4 -8 154.51 20.06
 -1 4 8 170.79 22.25
 -1 4 8 183.59 22.59
 -1 4 8 172.27 11.01
 -1 4 7 1122.95 53.64
 -1 4 7 1090.2 52.19
 -1 4 7 1087.21 32.04
 1 -4 -7 1117.99 51.77
 -1 4 7 1048.73 53.16
 1 -4 -7 1194.55 40.15
 -1 4 6 55.32 12.69
 -1 4 6 41.36 10.66
 -1 4 6 58.49 6.36
 1 -4 -6 53.99 7.16
 -1 4 6 59.04 12.74
 1 -4 -6 32.58 10.04
 -1 4 5 1052.48 46.32
 -1 4 5 1130.74 46.96
 -1 4 5 1159.25 49
 1 -4 -5 1075.86 33.7
 1 -4 -5 1093.59 47.92
 -1 4 4 45.91 10
 -1 4 4 42.62 9.49
 -1 4 4 45.34 11.8
 1 -4 -4 47.2 5.52
 1 -4 -4 52.94 12.47
 -1 4 4 45.21 5.63
 -1 4 3 1079.66 42.87
 -1 4 3 1115.2 43.75
 -1 4 3 1116.58 46.52
 1 -4 -3 1067.34 43.17
 -1 4 3 1023.71 26.85
 -1 4 2 1646.39 53.43
 1 -4 -2 1463.38 46.03
 1 -4 -2 1643.28 48.8
 -1 4 2 1415.27 56.63
 1 -4 -2 1470.75 52.17
 -1 4 1 1971.94 59.32
 1 -4 -1 1870.53 54.66
 1 -4 -1 1951.41 58.78
 1 -4 -1 1887.06 53.06
 1 -4 0 2590.61 72.47
 -1 4 0 2780.96 74.43
 -1 4 -1 16.37 5.94
 -1 4 -1 26.9 9.27
 1 -4 1 18.25 5.68
 1 -4 1 22.08 6.99
 -1 4 -1 9.4 6.37
 -1 4 -2 3653.35 89.88
 1 -4 2 3548.8 89.95
 1 -4 2 3412.63 89.31
 1 -4 2 3561.52 87.19
 -1 4 -2 3561.59 97.25
 -1 4 -3 316.45 18.18
 -1 4 -3 311.07 23.61
 1 -4 3 306.75 17.12
 1 -4 3 284.4 19.5
 1 -4 4 133.96 15.29
 -1 4 -4 125.47 17.98
 1 -4 4 133.5 10.5
 1 -4 4 140.39 15.28
 1 -4 5 44.53 10.73
 -1 4 -5 52.52 12.55
 1 -4 5 42.1 11.43
 1 -4 6 76.13 13.44
 1 -4 6 75.09 13.48
 1 -4 6 87.85 14
 1 -4 6 85.46 7.17
 -1 4 -6 66.67 13.75
 1 -4 7 112.18 17.67
 1 -4 7 122.84 17.65
 1 -4 7 130.32 8.98
 -1 4 -7 135.04 19.72
 -1 4 -7 139.83 20.14
 1 -4 7 122.8 16.83
 1 -4 8 0.03 7.98
 1 -4 8 3.36 3.68
 1 -4 8 13.14 10.46
 -1 4 -8 -2.43 9.28
 -1 4 -8 2.36 9.1
 1 -4 8 4.49 8.18
 1 -4 9 33 12.57
 1 -4 9 14.87 11.36
 1 -4 9 15.95 5.3
 -1 4 -9 6.89 9.33
 1 -4 9 18.12 10.19
 -1 4 -10 53.56 16.2
 1 -4 10 40.86 14.37
 1 -4 10 36.28 13.12
 1 -4 10 41.61 7.13
 1 -4 10 20.04 12.53
 1 -4 10 38.5 6.62
 1 -4 11 113.94 10.73
 1 -4 11 128.15 23.78
 1 -4 11 102.51 10.3
 1 -4 11 99.74 9.16
 1 -4 11 104.98 21.22
 1 -4 11 130.75 21.81
 -1 4 -11 129.48 10.27
 1 -4 11 105.36 10.3
 -1 4 -11 97.33 8.83
 -1 4 -11 126.23 23.44
 -1 4 -11 101.8 8.98
 -1 4 -11 125.35 10.53
 1 -4 12 86.07 9.96
 1 -4 12 65.94 7.59
 1 -4 12 72.99 19.65
 1 -4 12 62.57 14.89
 -1 4 -12 85.41 9.2
 -1 4 -12 76.81 8.89
 1 -4 12 77.9 9.76
 1 -4 12 74.26 9.1
 -1 4 -12 87.72 9.81
 -1 4 -12 70.61 16.26
 1 -4 13 236.74 16.24
 1 -4 13 249.64 17.21
 1 -4 13 226.89 14.6
 1 -4 13 265.42 33.86
 -1 4 -13 238.5 14.7
 -1 4 -13 214.66 14.96
 -1 4 -13 246.92 16.03
 1 -4 13 226.56 16.14
 1 -4 14 247.92 17
 1 -4 14 204.31 16.35
 1 -4 14 207.45 14.17
 1 -4 14 242.66 31.97
 -1 4 -14 225.46 15.32
 -1 4 -14 217.46 13.89
 -1 4 -14 222.59 15.69
 1 -4 14 217.18 15.91
 1 -4 15 8.77 5.64
 1 -4 15 -2.27 6.13
 1 -4 15 4.22 3.83
 1 -4 15 -1.69 14.91
 -1 4 -15 6.64 6.1
 1 -4 15 5.76 5.65
 -1 4 -15 4.12 4.57
 -1 4 -15 6.22 4.14
 1 -4 16 286.4 15.49
 -1 4 -16 299.13 17.6
 1 -4 16 307.84 18.67
 -1 4 -16 277.16 14.37
 -1 4 -16 312.29 17.18
 1 -4 16 307.65 19.39
 1 -4 16 281.02 17.16
 -1 4 -17 -5.26 4.49
 1 -4 17 1.29 3.04
 1 -4 17 -2.68 5.73
 -1 4 -17 12.06 6.08
 1 -4 17 5.6 5.58
 -1 4 -18 106.29 8.62
 -1 4 -18 116.43 9.53
 1 -4 18 105.67 9.77
 -1 4 -19 -0.13 2.91
 1 -3 -19 16.94 3.73
 -1 3 19 17.06 4.19
 1 -3 -19 12.85 4.03
 1 -3 -18 16.81 5.11
 -1 3 18 8.42 3.89
 1 -3 -18 16.41 5.58
 -1 3 18 3.67 4.36
 1 -3 -17 -1.84 5.3
 -1 3 17 -18.26 17.72
 -1 3 17 -0.63 4.99
 1 -3 -16 85.12 10.58
 -1 3 16 91.93 10.61
 -1 3 16 113.3 24.56
 1 -3 -16 87.4 7.66
 -1 3 15 64.28 9.77
 -1 3 15 79.76 22.37
 1 -3 -15 72.09 7.37
 1 -3 -15 70.57 10.54
 -1 3 15 63.9 8.38
 -1 3 15 70.78 17.76
 -1 3 14 173.71 29.05
 1 -3 -14 153.34 10.8
 -1 3 14 154.21 12.73
 -1 3 14 133.84 24.07
 -1 3 13 94.87 20.03
 -1 3 13 149.53 25.75
 -1 3 13 103.76 9.79
 1 -3 -13 118.06 11.35
 -1 3 13 102.15 10.73
 -1 3 13 117.06 22.95
 1 -3 -13 122.48 9.62
 1 -3 -12 13.05 3.9
 -1 3 12 6.37 3.67
 -1 3 12 18.59 12.28
 -1 3 12 9.09 4.86
 1 -3 -12 -4.3 4.46
 -1 3 12 15.13 8.17
 -1 3 12 4.16 14.08
 -1 3 11 119.94 10.72
 -1 3 11 111.96 9.78
 1 -3 -11 121.27 19.21
 -1 3 10 1730.55 77.09
 -1 3 10 1739.42 47.68
 1 -3 -10 1829.59 71.4
 1 -3 -10 1829.11 75.25
 -1 3 10 1747.69 47.15
 -1 3 9 24.73 11.53
 -1 3 9 22.87 4.14
 1 -3 -9 30.9 10.52
 1 -3 -9 35.97 10.86
 -1 3 9 27.4 5.03
 1 -3 -9 19.72 8.09
 -1 3 8 1833.65 71.71
 1 -3 -8 1709.26 66.66
 1 -3 -8 1899.24 68.7
 -1 3 8 1851.2 72.7
 -1 3 8 1805.46 46.19
 -1 3 7 74.08 14.5
 1 -3 -7 69.56 13.12
 1 -3 -7 59.09 12.88
 -1 3 7 62.82 12.93
 -1 3 7 66.2 6.01
 1 -3 -7 69.21 9.59
 -1 3 6 652.73 36.48
 -1 3 6 644.36 33.82
 -1 3 6 684.56 36.2
 1 -3 -6 711.18 28.48
 1 -3 -6 672.14 34.88
 1 -3 -6 718.17 34.46
 -1 3 5 70.76 10.55
 -1 3 5 74.9 12.63
 -1 3 5 80.46 12.56
 1 -3 -5 81.84 8.55
 1 -3 -5 82.86 12.9
 -1 3 4 1052.03 41.41
 -1 3 4 1073.33 40.18
 -1 3 4 1114.63 41.62
 1 -3 -4 1076.21 32.7
 1 -3 -4 1030.28 41.06
 -1 3 3 2018.11 59.01
 -1 3 3 2014.88 44.93
 1 -3 -3 1843.87 58.98
 1 -3 -3 1987.46 49.28
 -1 3 3 2163.54 60.68
 1 -3 -2 499.57 24.45
 -1 3 2 484.23 12.56
 -1 3 2 510.44 25.7
 1 -3 -1 20.66 6.92
 1 -3 -1 25.47 5.14
 -1 3 1 28.8 9.7
 1 -3 0 1012.21 33.88
 -1 3 0 1026.99 34.47
 -1 3 -1 1823.14 52.95
 1 -3 1 1792.23 48.88
 -1 3 -1 1902.85 56.08
 -1 3 -1 1727.18 48.53
 1 -3 2 4985.42 108.73
 -1 3 -2 4898.96 116.38
 -1 3 -2 5245.34 117.77
 -1 3 -2 5084.73 109.41
 1 -3 2 4702.95 110.43
 1 -3 3 2168.92 53.07
 1 -3 3 2079.41 57.9
 -1 3 -3 2072.52 52.02
 1 -3 4 687.58 29.92
 -1 3 -4 646.91 21.92
 1 -3 4 695.6 31.23
 1 -3 4 726.33 23.78
 -1 3 -4 675.95 31.97
 1 -3 5 409.32 24.5
 -1 3 -5 379.49 24.7
 1 -3 5 365.43 23.99
 1 -3 5 375.76 23.11
 1 -3 6 1402.3 53.63
 -1 3 -6 1369.32 53.37
 -1 3 -6 1431.69 54.77
 1 -3 6 1396.63 53.18
 1 -3 6 1320.72 50.49
 1 -3 7 12.99 3.92
 1 -3 7 20.1 9.31
 1 -3 7 0.19 6.87
 1 -3 7 19.38 8.53
 -1 3 -7 13.87 10.44
 -1 3 -7 20.15 12.47
 1 -3 8 830.06 25.52
 1 -3 8 764.17 43.31
 -1 3 -8 733.44 42.5
 1 -3 8 766.06 40.86
 1 -3 8 720.04 41.49
 1 -3 9 753.34 25.67
 1 -3 9 728.89 44.89
 -1 3 -9 808.92 47.34
 1 -3 9 756.62 43.14
 1 -3 9 756.53 44.43
 1 -3 10 944.15 53.89
 1 -3 10 896.96 29.99
 -1 3 -10 903.76 53.49
 1 -3 10 890.89 51.25
 1 -3 10 851.61 49.39
 1 -3 11 212.02 25.64
 1 -3 11 213.31 25.29
 -1 3 -11 213.78 27.72
 1 -3 11 209.02 13.95
 1 -3 11 173.74 25.48
 1 -3 11 218.25 14.37
 1 -3 12 179.41 13.56
 1 -3 12 170.31 25.98
 -1 3 -12 207.64 28.55
 1 -3 12 178.92 25.87
 1 -3 12 184.55 25.44
 -1 3 -12 181.17 11.8
 1 -3 12 169.35 13.45
 -1 3 -12 156.96 11.44
 1 -3 13 57.57 8.65
 1 -3 13 43.51 17.33
 -1 3 -13 52.9 14.93
 1 -3 13 17.61 12.36
 1 -3 13 78 17.56
 1 -3 13 54.61 8.82
 -1 3 -13 53.71 7.16
 -1 3 -13 54.61 8.1
 -1 3 -13 39.53 6.58
 -1 3 -13 48.67 7.65
 1 -3 14 12.21 15.08
 1 -3 14 3.62 5.9
 -1 3 -14 5.81 5.82
 1 -3 14 -2.13 4.82
 1 -3 14 -1.32 13.68
 -1 3 -14 4.37 4.94
 -1 3 -14 4.81 3.8
 1 -3 14 7.76 5.03
 1 -3 15 291.95 17.89
 1 -3 15 278.17 18.47
 1 -3 15 283.96 16.34
 1 -3 15 237.73 31.11
 -1 3 -15 269.95 17.32
 1 -3 15 260.68 17.24
 -1 3 -15 250 14.71
 -1 3 -15 251.76 16.33
 1 -3 16 -0.9 3.64
 1 -3 16 2.73 5.69
 -1 3 -16 -4.98 6.51
 -1 3 -16 1.58 4.61
 -1 3 -16 -2.97 3.19
 1 -3 16 6.58 6.78
 1 -3 16 -4.41 4.24
 1 -3 17 150.28 10.39
 1 -3 17 146.28 12.87
 -1 3 -17 152.29 12.42
 -1 3 -17 157.31 11.89
 1 -3 17 149.5 12.72
 1 -3 17 164.19 11.74
 -1 3 -18 3.14 3.8
 1 -3 18 0.98 2.85
 1 -3 18 6.49 4.81
 -1 3 -18 6.73 4.98
 1 -3 18 10.04 5.64
 1 -3 19 6.04 4.14
 -1 3 -19 4.87 3.27
 -1 3 -19 7.53 3.36
 1 -2 -20 81.4 5.8
 -1 2 20 74.47 6.26
 1 -2 -19 11.88 2.98
 1 -2 -19 12.9 4.72
 -1 2 19 7.23 3.95
 -1 2 18 -3 4.01
 1 -2 -18 1.64 4.62
 -1 2 18 0.97 4.73
 1 -2 -17 156.39 12.28
 -1 2 17 140.35 11.57
 -1 2 17 141.09 12.01
 -1 2 16 -1.09 13.97
 -1 2 16 -4.66 14.23
 1 -2 -16 -6.17 6.33
 1 -2 -16 -2.95 3.72
 -1 2 16 6.99 4.95
 -1 2 16 14.78 12.85
 -1 2 15 329.11 38.87
 1 -2 -15 301.86 15.51
 1 -2 -15 309.53 19.13
 -1 2 15 282.15 18.02
 1 -2 -15 296.52 15.96
 -1 2 15 353.61 40.58
 1 -2 -14 0.71 3.36
 -1 2 14 -4.45 4.07
 1 -2 -14 -0.15 5.76
 -1 2 14 5.74 10.1
 -1 2 14 3.23 4.68
 1 -2 -14 3.85 3.62
 -1 2 13 54.14 18.25
 1 -2 -13 51.56 13.87
 -1 2 13 57.07 19.59
 1 -2 -13 56.14 6.74
 1 -2 -13 54.67 6.5
 -1 2 13 62.21 7.9
 -1 2 12 11.3 12.84
 -1 2 12 9.57 13.93
 1 -2 -12 12.9 9.55
 1 -2 -12 16.02 11.39
 1 -2 -12 1.15 3
 -1 2 12 6.69 3.82
 -1 2 11 581.24 43.93
 -1 2 11 632.09 46.54
 1 -2 -11 634.51 41.42
 1 -2 -11 701.15 40.2
 -1 2 11 613.17 23.94
 -1 2 10 188.57 23.64
 1 -2 -10 150.71 19.57
 -1 2 10 166.58 11.16
 -1 2 10 165.92 10.36
 -1 2 9 1026.41 50.82
 -1 2 9 979.55 28.75
 1 -2 -9 1127.79 47.09
 1 -2 -9 1109.61 50.01
 -1 2 9 970.32 29.11
 -1 2 8 502.17 32.63
 1 -2 -8 513.47 29.73
 -1 2 8 519.31 17.81
 1 -2 -8 528.03 31.65
 -1 2 7 539.11 32.59
 1 -2 -7 491.79 28.56
 -1 2 7 532.84 22.32
 1 -2 -7 538.84 29.87
 -1 2 7 541.5 32.67
 -1 2 6 718.53 35.13
 1 -2 -6 732.5 33.37
 -1 2 6 744.37 24.76
 1 -2 -6 777.57 33.54
 -1 2 6 721.14 34.9
 -1 2 6 682.27 31.32
 -1 2 5 -0.33 6.13
 1 -2 -5 0.87 6.26
 -1 2 5 7.96 3.11
 1 -2 -5 4.03 5.96
 1 -2 -4 1967.99 49.69
 -1 2 4 1839.18 42.03
 1 -2 -4 1783.52 54.19
 1 -2 -4 1842.98 52.7
 1 -2 -3 4903.65 101.68
 -1 2 3 4732.97 93.05
 -1 2 3 4544.71 106.6
 1 -2 -3 4678.51 105.47
 1 -2 -3 4593.92 107.53
 1 -2 -2 91.24 7.03
 1 -2 -2 92.6 9.41
 -1 2 2 96.39 8.96
 -1 2 2 97.68 8.96
 1 -2 -1 574.11 18.47
 1 -2 -1 595.34 22.18
 -1 2 1 574.85 20.79
 -1 2 1 578.7 24.02
 1 -2 -1 591.13 17.73
 1 -2 0 1199.7 33.92
 -1 2 0 1239.89 34.55
 -1 2 -1 81.77 7.57
 1 -2 1 81.77 6.9
 -1 2 -1 76.02 7.02
 1 -2 1 76.54 6.42
 -1 2 -1 76.51 7.5
 -1 2 -2 275.23 15.47
 1 -2 2 291.04 12.99
 -1 2 -2 313.29 14.22
 1 -2 2 309.98 14.63
 -1 2 -3 5820.45 132.12
 1 -2 3 6254.04 124.59
 -1 2 -3 5875.58 126.05
 1 -2 3 6067.5 130.55
 -1 2 -4 406.47 21.73
 1 -2 4 381.59 18.36
 1 -2 4 404.42 20.55
 1 -2 5 1540.11 48.73
 -1 2 -5 1433.55 49.47
 -1 2 -5 1391.37 48.15
 -1 2 -5 1467.01 47.42
 1 -2 5 1331.44 43.63
 1 -2 5 1464.18 47.43
 -1 2 -6 25.48 7.42
 1 -2 6 18.13 6.5
 1 -2 6 19.51 7.31
 1 -2 6 32.52 7.56
 -1 2 -6 13.22 7.25
 1 -2 6 20.96 8.37
 1 -2 6 17.3 6.36
 -1 2 -7 1324.62 52.16
 1 -2 7 1361.46 52.64
 1 -2 7 1304.92 52.03
 1 -2 7 1399.56 54.29
 -1 2 -7 1332.04 53.53
 1 -2 7 1353.51 51.15
 1 -2 7 1340.86 48.07
 1 -2 8 1327.29 55.35
 1 -2 8 1364.79 56.68
 -1 2 -8 1321 56.48
 1 -2 8 1271.04 49.89
 1 -2 8 1305.9 52.94
 1 -2 9 231.84 23.24
 1 -2 9 212.8 23.26
 -1 2 -9 217.79 23.36
 1 -2 9 219.27 21.58
 1 -2 9 231.16 20.63
 -1 2 -10 291.29 28.64
 1 -2 10 294.58 28.6
 1 -2 10 282.99 27.17
 1 -2 10 280.09 24.55
 1 -2 10 284.8 26.3
 1 -2 11 12.34 8.45
 1 -2 11 25.85 9.59
 1 -2 11 11.86 10.9
 1 -2 11 11.63 4.83
 -1 2 -11 8.57 8.07
 -1 2 -12 6.19 9.74
 1 -2 12 16.38 11.29
 1 -2 12 11.3 6.4
 1 -2 12 12.35 4.79
 1 -2 12 5.02 10.67
 1 -2 12 6.99 4.15
 -1 2 -12 10.36 3.49
 -1 2 -12 12.82 4.5
 -1 2 -13 -7.04 11.7
 1 -2 13 13.27 14.33
 -1 2 -13 0.78 3.54
 1 -2 13 4.47 3.72
 1 -2 13 0.38 5.6
 -1 2 -13 2.92 3.13
 1 -2 13 -5.56 5.17
 1 -2 13 -20.33 16.23
 1 -2 14 6.08 12.45
 -1 2 -14 10.93 5.24
 -1 2 -14 9.38 6.89
 1 -2 14 14.64 7.08
 -1 2 -14 11.81 4.7
 1 -2 14 15.18 5.54
 1 -2 14 5.22 14.13
 1 -2 15 66.07 19.19
 -1 2 -15 37.8 6.96
 -1 2 -15 39.19 7.84
 1 -2 15 31.14 8.06
 -1 2 -15 23.74 4.63
 -1 2 -15 35.82 7.2
 1 -2 15 38.84 7.13
 1 -2 15 54.53 18.74
 1 -2 16 373.61 18.64
 1 -2 16 380.9 20.55
 -1 2 -16 386.79 20.71
 1 -2 16 372.95 20.89
 -1 2 -16 356.89 19.48
 1 -2 16 391.41 19.88
 1 -2 17 25.26 5.08
 -1 2 -17 22.17 6.54
 1 -2 17 32.28 7.36
 1 -2 17 30.2 7.06
 -1 2 -17 39.67 7.33
 1 -2 17 37.34 6.68
 1 -2 18 43.04 6.83
 1 -2 18 36.14 5.15
 -1 2 -18 41.07 6.38
 -1 2 -18 49.6 7.24
 1 -2 18 49.33 7.74
 1 -2 19 63.35 7.19
 -1 2 -19 68.68 6.37
 -1 2 -19 59.78 6.39
 -1 2 -19 68.23 6.9
 1 -2 19 74.08 7.7
 1 -1 -20 42.89 4.68
 -1 1 20 38.86 5.17
 -1 1 19 101.03 9.01
 -1 1 19 88.1 8.35
 1 -1 -19 88.16 8.16
 -1 1 18 347.57 18.08
 1 -1 -18 294.15 14.55
 1 -1 -18 339.22 17.34
 1 -1 -18 267.35 13.13
 -1 1 18 322.39 16.63
 -1 1 17 25.95 16.57
 -1 1 17 19.51 5.58
 1 -1 -17 13.41 5.06
 1 -1 -17 17.98 4.17
 1 -1 -17 18.02 6.51
 1 -1 -17 18.5 4.87
 -1 1 17 12.73 4.98
 1 -1 -16 322.34 17.29
 -1 1 16 366.37 19.11
 1 -1 -16 360.18 19.38
 -1 1 16 428.98 42.68
 -1 1 16 374.57 40.1
 -1 1 15 30.66 16.01
 -1 1 15 23.25 15.68
 1 -1 -15 25.48 6.63
 1 -1 -15 33.71 5.72
 1 -1 -15 20.73 5.12
 -1 1 15 24.98 5.94
 -1 1 15 46.64 20.59
 -1 1 14 184.01 28.81
 1 -1 -14 178.39 11.94
 1 -1 -14 188.9 14.64
 -1 1 14 171.76 13.5
 1 -1 -14 183.62 13.41
 -1 1 14 224.62 33.6
 -1 1 13 8.15 3.98
 -1 1 13 0.87 11.06
 1 -1 -13 -14.52 12.67
 -1 1 13 -4.18 12.94
 -1 1 13 5.36 9.03
 1 -1 -13 -3.06 3.85
 1 -1 -13 4.47 4.62
 1 -1 -13 8.58 9.55
 1 -1 -13 9.47 4.81
 -1 1 12 34.33 12.38
 1 -1 -12 56.99 13.86
 -1 1 12 41.97 17.36
 -1 1 12 43.41 5.95
 -1 1 11 88.4 18.63
 1 -1 -11 105.34 16.78
 -1 1 11 105.46 8.65
 -1 1 11 114.34 21.07
 1 -1 -10 756.81 42.44
 -1 1 10 726.75 44.71
 -1 1 10 762.51 47.49
 1 -1 -9 -5.97 9.44
 1 -1 -9 9.06 4.66
 -1 1 9 -1.64 7.62
 1 -1 -8 177.73 17.39
 -1 1 8 163.29 17.5
 1 -1 -8 181.99 15.16
 1 -1 -8 177.76 19.15
 -1 1 8 153.32 18.5
 -1 1 7 1436.55 53.2
 -1 1 7 1506.59 55.56
 1 -1 -7 1526.5 54.55
 1 -1 -7 1547.56 48.45
 -1 1 7 1380.16 45.45
 -1 1 6 91.29 10.95
 -1 1 6 89.2 12.06
 1 -1 -6 73.88 11.05
 1 -1 -6 85.12 10.03
 -1 1 6 83.87 8.59
 -1 1 5 2567.86 68.42
 -1 1 5 2490.36 68.87
 1 -1 -5 2479.68 67.14
 1 -1 -5 2420.95 63.72
 -1 1 5 2374.46 59.44
 1 -1 -4 3146.95 74.16
 1 -1 -4 3075.24 75.84
 -1 1 4 3124.01 68.98
 1 -1 -3 374.79 15.31
 -1 1 3 363.06 15.6
 -1 1 3 373.33 13.41
 1 -1 -3 384.54 16.43
 1 -1 -3 372.49 16.34
 -1 1 3 370.48 12.58
 1 -1 -2 351.53 13.77
 -1 1 2 350.88 14.15
 -1 1 2 352.11 12.72
 1 -1 -2 336.9 12.5
 1 -1 -2 311.74 13.92
 1 -1 -1 3.68 2.5
 1 -1 -1 6.99 3.08
 1 -1 -1 5.11 1.49
 -1 1 1 2.89 1.97
 1 -1 0 731.85 21.39
 -1 1 0 754.31 18.29
 -1 1 0 745.12 19.58
 -1 1 0 802.79 18.99
 -1 1 0 777.89 21.12
 1 -1 0 770.26 18.05
 1 -1 1 224.93 9.92
 -1 1 -1 216.92 9.13
 1 -1 1 228.05 9.27
 1 -1 2 678.38 20.61
 -1 1 -2 690.68 22.43
 1 -1 2 710.71 18.58
 1 -1 2 734.78 22.31
 -1 1 -3 3.95 4.84
 -1 1 -3 2.74 4.49
 1 -1 3 1.41 2.78
 1 -1 3 0.16 4.2
 -1 1 -4 1496.58 45.29
 -1 1 -4 1511.87 36.01
 1 -1 4 1498.67 44.42
 1 -1 4 1461.26 43.72
 -1 1 -5 326.02 11.39
 1 -1 5 349.84 19.87
 -1 1 -5 329.53 20.01
 -1 1 -5 344.66 19.58
 1 -1 5 316.42 18.92
 -1 1 -6 737.94 32.93
 1 -1 6 760.8 33.31
 1 -1 6 773.47 34.11
 -1 1 -6 742.34 34.29
 1 -1 6 727.08 32.06
 -1 1 -7 3399.13 95.04
 1 -1 7 3377.75 95.13
 1 -1 7 3431 95.96
 -1 1 -7 3408.08 96.26
 1 -1 7 3422.14 93.01
 -1 1 -8 132.99 16.8
 1 -1 8 148.63 17.75
 -1 1 -8 141.44 17.13
 1 -1 8 126.17 16.65
 1 -1 8 165.88 16.2
 1 -1 8 150.48 16.18
 1 -1 9 1224.2 54.76
 -1 1 -9 1178.42 54.94
 1 -1 9 1143.63 54.82
 1 -1 9 1207.27 51.94
 1 -1 9 1244.25 50.8
 1 -1 10 141.82 20.04
 -1 1 -10 146.84 21.13
 1 -1 10 167.36 21.52
 1 -1 10 111.92 15.59
 1 -1 10 135.37 17.71
 1 -1 11 419.98 35.39
 1 -1 11 400.96 34.36
 1 -1 11 379.13 34.09
 -1 1 -11 377.43 34.36
 1 -1 12 144.97 23.66
 -1 1 -12 145.76 10.47
 1 -1 12 129.51 18.75
 -1 1 -12 151.97 23.1
 1 -1 12 136.72 22.73
 1 -1 12 121.43 10.21
 1 -1 13 407.34 20.11
 -1 1 -13 389.21 38.39
 -1 1 -13 429.02 19.55
 1 -1 13 442.43 20.99
 1 -1 13 423.85 39.62
 1 -1 13 404.11 37.88
 -1 1 -13 399.58 18.59
 -1 1 -14 40.71 6.94
 1 -1 14 37.35 7.29
 1 -1 14 22.9 11.1
 1 -1 14 33.12 14.41
 1 -1 14 35.44 6.84
 -1 1 -15 170.63 12.37
 -1 1 -15 188.49 14.65
 1 -1 15 161.46 13.01
 1 -1 15 169.06 14.23
 1 -1 15 198.23 13.99
 1 -1 15 207.4 30.49
 1 -1 15 202.43 28.63
 -1 1 -16 94.05 9.51
 1 -1 16 81.16 8.79
 1 -1 16 127.35 24.74
 -1 1 -16 91.91 10.59
 -1 1 -16 94.4 11.09
 1 -1 16 99.54 11.54
 1 -1 17 96.87 8.85
 -1 1 -17 84.88 9.66
 1 -1 17 91.66 10.29
 -1 1 -17 93.18 10.16
 1 -1 17 96.99 10.44
 1 -1 18 8.36 3.45
 -1 1 -18 5.13 4.88
 1 -1 18 5.67 5.01
 -1 1 -18 3.3 4.18
 1 -1 18 3.87 4.77
 -1 1 -19 11.16 3.32
 1 -1 19 9.51 4.46
 -1 1 -19 3.05 3.4
 -1 1 -19 9.56 3.95
 1 -1 19 7.92 3.68
 -1 0 20 43.68 5.31
 1 0 -20 52.4 5.35
 1 0 -19 111.82 8.82
 -1 0 19 126.46 9.69
 -1 0 19 103.19 8.73
 1 0 -18 22.85 5.02
 -1 0 18 18.92 5.76
 1 0 -18 34.6 5.06
 1 0 -18 30.69 6.98
 -1 0 18 22.36 4.59
 1 0 -17 80.68 8.56
 1 0 -17 102.79 9
 -1 0 17 105.47 11.1
 1 0 -17 109.98 9.34
 1 0 -17 128.99 12.06
 -1 0 17 130.09 11.74
 -1 0 17 154.25 27.66
 -1 0 16 61.97 19.47
 -1 0 16 36.06 6.27
 1 0 -16 32.49 5.98
 1 0 -16 42.05 6.51
 1 0 -16 34.21 7.69
 -1 0 16 28.68 13.43
 -1 0 16 31.4 7.22
 1 0 -15 84.88 8.71
 -1 0 15 125.17 25.78
 1 0 -15 92.48 9.78
 -1 0 15 91.11 22.66
 1 0 -15 88.71 9.72
 -1 0 15 90.24 9.37
 1 0 -14 23.11 13.37
 -1 0 14 17.12 14.05
 -1 0 14 42.68 20.17
 1 0 -14 27.96 5.46
 1 0 -14 22.11 5.9
 -1 0 14 21.12 16.19
 1 0 -14 32.64 6.42
 -1 0 14 23.24 5.33
 1 0 -13 2.46 10.44
 -1 0 13 19.55 16.82
 -1 0 13 1.95 9.65
 1 0 -13 4.12 3.15
 1 0 -13 2.68 3.94
 1 0 -13 9.49 4.42
 -1 0 13 -3.91 3.97
 -1 0 13 17.67 16.64
 -1 0 12 68.84 17.98
 -1 0 12 55.91 16.07
 1 0 -12 59.14 13.24
 -1 0 12 61.84 7.19
 -1 0 12 68.28 19.26
 -1 0 11 1.26 7.87
 1 0 -11 -3.49 7.36
 1 0 -11 4.02 9.31
 -1 0 11 16 12.84
 -1 0 11 3.47 8.04
 -1 0 10 102.92 16.49
 1 0 -10 126.38 18.83
 -1 0 10 117.43 20
 -1 0 10 132.04 15.57
 -1 0 9 77.69 14.15
 1 0 -9 90.14 15.02
 -1 0 9 95.03 16.33
 -1 0 9 104.61 13.3
 -1 0 8 60.83 11.98
 1 0 -8 37.19 9.7
 -1 0 8 51.57 11.88
 -1 0 8 61.72 9.85
 -1 0 7 923.24 40.01
 1 0 -7 883.27 39.01
 1 0 -7 877.43 29.55
 -1 0 7 812.13 35.61
 -1 0 7 860.23 33.76
 -1 0 6 820.67 34.54
 1 0 -6 825.11 34.46
 1 0 -6 773.07 25.93
 -1 0 6 769.77 31.53
 -1 0 6 791.25 29.58
 1 0 -5 2379.98 55.75
 1 0 -5 2377.33 64.62
 -1 0 5 2198.79 64.05
 -1 0 5 2389.96 59.16
 1 0 -4 1526.09 37.13
 1 0 -4 1480.15 43.16
 -1 0 4 1481.46 43.31
 -1 0 4 1457.95 35.52
 -1 0 4 1510.59 38.98
 1 0 -3 4462.3 89.44
 1 0 -3 4417.7 94.44
 -1 0 3 4362.8 94.93
 -1 0 3 4143.8 89.84
 -1 0 2 1.13 1.58
 1 0 -2 -0.39 2.46
 1 0 -2 0.51 1.95
 1 0 -2 2.19 2.18
 -1 0 1 7386.1 143.55
 1 0 -1 7436.29 141.63
 1 0 -1 7395.35 143.94
 1 0 -1 7471.23 142.28
 1 0 0 26.07 3.04
 1 0 0 25.68 2.98
 1 0 0 26.41 3.54
 -1 0 0 34.42 2.62
 1 0 0 29.85 3.63
 -1 0 -1 7217.89 142.36
 1 0 1 7399.22 145.91
 -1 0 -2 22.51 3.63
 -1 0 -2 18.12 3.75
 1 0 2 23.84 4.55
 -1 0 -3 2881.54 68.26
 1 0 3 2851.4 67.48
 1 0 4 477.14 20.67
 -1 0 -4 447.84 21.71
 1 0 4 459.16 20.77
 -1 0 -5 1061.94 37.28
 -1 0 -5 1010.47 38.14
 1 0 5 1000.22 36.33
 1 0 5 1099.91 37.68
 1 0 6 757.98 32.91
 -1 0 -6 742.69 32.35
 1 0 6 732.55 32.03
 1 0 6 801.91 34.79
 -1 0 -6 748.95 34.21
 1 0 7 412.03 25.85
 -1 0 -7 401.77 25.14
 1 0 7 369.95 23.65
 1 0 7 408.72 26.14
 -1 0 -7 381.07 25.82
 1 0 8 1563.59 58.91
 -1 0 -8 1568.72 58.58
 1 0 8 1516.4 55.79
 1 0 8 1562.36 61.22
 -1 0 -8 1534.44 60.26
 1 0 9 377.21 29.11
 1 0 9 379.77 29.75
 -1 0 -9 372.35 25.15
 -1 0 -9 390.28 29.83
 -1 0 -9 438.22 30.25
 1 0 10 460.77 34.47
 1 0 10 430.55 33.54
 1 0 10 451.79 31.23
 -1 0 -10 426.64 33.35
 1 0 11 44.47 13.67
 1 0 11 97.51 16.93
 1 0 11 65.49 7.45
 1 0 11 62.41 6.91
 -1 0 -11 69.92 15.46
 1 0 11 100.54 16.32
 1 0 12 237.09 28.3
 1 0 12 265.93 29.95
 -1 0 -12 249.15 14.16
 -1 0 -12 258.69 29.32
 1 0 12 256.98 15.23
 1 0 13 229.76 28.89
 1 0 13 218.2 28.66
 -1 0 -13 227.65 13.99
 -1 0 -13 245.05 29.26
 1 0 13 205.72 14.68
 1 0 14 172.65 12.73
 1 0 14 154.65 26.7
 1 0 14 135.54 12.07
 1 0 14 161.68 25.25
 -1 0 -14 126.17 10.86
 1 0 15 12.31 5.56
 1 0 15 -9.77 15.52
 -1 0 -15 4.19 4.87
 1 0 15 5.09 5.49
 1 0 15 7.4 13.98
 -1 0 -15 13.95 5.87
 1 0 16 16.26 4.23
 1 0 16 31.34 16
 1 0 16 25.42 6.6
 -1 0 -16 21.75 5.37
 1 0 16 21.71 6.16
 -1 0 -16 15.82 5.64
 -1 0 -17 6.31 4.32
 1 0 17 11.41 5.91
 -1 0 -17 4.96 5.25
 -1 0 -17 7.57 5.2
 1 0 18 -4.29 3.3
 -1 0 -18 1.6 4.45
 -1 0 -18 1.37 4.05
 1 0 18 -4.3 5.54
 1 0 18 -5.4 4.66
 -1 0 -19 12.98 4.51
 -1 0 -19 14.16 3.91
 1 0 19 15.58 4.92
 1 0 19 7.17 3.04
 -1 0 -20 16.52 3.28
 1 1 -20 1.04 2.73
 -1 -1 20 -0.17 3.02
 1 1 -19 4.9 3.27
 -1 -1 19 4.76 4.1
 -1 -1 19 1.63 4.14
 1 1 -19 -0.74 3.82
 -1 -1 18 20.92 5.34
 1 1 -18 8.16 4.29
 -1 -1 18 3.64 4.78
 -1 -1 18 9.79 5.82
 1 1 -18 6 4.02
 1 1 -18 8.97 5.06
 -1 -1 17 0.44 13.75
 -1 -1 17 5.13 4.7
 1 1 -17 18.43 5.89
 -1 -1 17 16.09 7.45
 1 1 -17 6.17 5.3
 1 1 -17 8.13 4.7
 -1 -1 16 3.15 16.54
 -1 -1 16 14.72 6.01
 1 1 -16 13.35 5.82
 -1 -1 16 -13.98 13.33
 -1 -1 16 12.5 7.21
 1 1 -16 20.5 6.9
 1 1 -15 49.97 8.29
 1 1 -15 46.68 7.16
 -1 -1 15 48.52 16.15
 -1 -1 15 36.07 15.08
 -1 -1 15 66.6 9.79
 1 1 -15 38.6 7.64
 -1 -1 14 21.01 16.1
 1 1 -14 0.75 4.27
 -1 -1 14 -8.67 14.22
 -1 -1 14 13.96 4.36
 1 1 -14 11.19 5.55
 1 1 -13 958.44 59.09
 -1 -1 13 870.92 59.6
 -1 -1 13 890.41 59.02
 -1 -1 13 750.98 53.32
 1 1 -13 895.49 29.73
 1 1 -13 917.57 32.3
 1 1 -13 924.27 32.9
 -1 -1 13 869.76 29.96
 -1 -1 13 875.06 59.88
 -1 -1 12 91.56 21.05
 -1 -1 12 94.75 18.8
 -1 -1 12 76.57 13.12
 -1 -1 12 135.65 22.9
 1 1 -12 118.25 19.42
 1 1 -12 98.98 8.42
 1 1 -12 114.18 9.7
 -1 -1 12 95.35 20.93
 1 1 -11 1461.22 67.59
 -1 -1 11 1373.38 68.89
 -1 -1 11 1369.73 58.86
 -1 -1 11 1346.64 67.03
 -1 -1 11 1360.86 66.71
 1 1 -10 248.16 25.26
 -1 -1 10 241.39 24.31
 -1 -1 10 256.9 22.32
 -1 -1 10 268.85 27.33
 -1 -1 10 247.14 26.62
 1 1 -9 252.12 23.77
 -1 -1 9 236.98 22.38
 -1 -1 9 278.51 26.19
 -1 -1 9 262.98 21.54
 -1 -1 9 235.2 23.79
 1 1 -8 1468.28 57.4
 -1 -1 8 1382.1 55.53
 -1 -1 8 1436.71 51.82
 -1 -1 8 1452.14 58.15
 1 1 -7 490.03 29.23
 -1 -1 7 455.83 26.55
 -1 -1 7 463.59 25
 -1 -1 7 471.68 29.84
 -1 -1 7 432.65 28.09
 -1 -1 6 3047.73 85.54
 -1 -1 6 2866.17 76.21
 -1 -1 6 2993.25 83.08
 1 1 -6 2957.46 81.34
 -1 -1 5 1854.38 52.25
 -1 -1 5 1985.75 57.72
 1 1 -5 1866.19 56.17
 1 1 -5 1878.51 55.66
 -1 -1 4 2815.6 68.78
 1 1 -4 2791.52 70.42
 1 1 -4 2732.2 70.11
 -1 -1 3 2525.71 60.16
 1 1 -3 2550.67 60.51
 1 1 -3 2446.01 62.66
 -1 -1 2 526.69 15.7
 1 1 -2 507.82 19.88
 -1 -1 1 12.98 4.16
 -1 -1 1 9.1 4.48
 1 1 -1 10.29 3.29
 1 1 -1 7.53 4.93
 1 1 0 9855.09 196.87
 1 1 0 9999 189.02
 1 1 1 252.63 12.37
 -1 -1 -1 263.78 12.04
 1 1 1 281.38 12.31
 -1 -1 -1 295.56 14.87
 1 1 2 30.13 5.46
 -1 -1 -2 29.65 5.15
 1 1 3 125.45 10.07
 -1 -1 -3 138.68 7.38
 1 1 4 184.16 12.9
 -1 -1 -4 176.67 13.59
 -1 -1 -5 29.29 7.9
 1 1 5 38.66 7.83
 1 1 6 52.72 9.63
 -1 -1 -6 50.38 8.94
 1 1 6 55.58 9.54
 -1 -1 -6 54.83 10.66
 -1 -1 -7 460.79 29.17
 1 1 7 527.01 28.31
 -1 -1 -7 489.52 27.92
 1 1 7 502.48 29.93
 1 1 7 506.14 29.17
 1 1 8 53.12 10.37
 -1 -1 -8 56.97 12.69
 -1 -1 -8 46.88 10.36
 1 1 8 57.83 11.62
 1 1 8 62.99 12.39
 1 1 9 2.64 5.45
 -1 -1 -9 7.08 6.64
 -1 -1 -9 -2.5 8.16
 1 1 9 2.39 7.77
 1 1 9 9.13 8.79
 1 1 10 274.3 26.99
 1 1 10 270.52 27.25
 1 1 10 272.76 14.18
 -1 -1 -10 275.84 25.39
 1 1 10 318.44 25.64
 -1 -1 -10 272.59 24.42
 -1 -1 -10 290.99 28.8
 1 1 11 17.16 7.54
 -1 -1 -11 13.41 8.37
 1 1 11 25.98 12.46
 1 1 11 11.77 9.69
 1 1 11 16.54 4.1
 1 1 11 17.29 5.08
 -1 -1 -12 1795.36 82.04
 1 1 12 1732.6 79.68
 1 1 12 1615.37 47.06
 1 1 12 1692.31 48.83
 1 1 12 1573.83 47.28
 1 1 12 1676.19 80.19
 -1 -1 -12 1759.34 47.34
 1 1 13 -2.44 10.85
 1 1 13 9.95 5.09
 -1 -1 -13 3.09 4.08
 1 1 13 9.24 13.04
 -1 -1 -13 -1.38 10.61
 1 1 14 423.42 40.31
 -1 -1 -14 405.62 19.69
 1 1 14 400.91 39.97
 1 1 14 372.65 20.77
 -1 -1 -15 61.52 7.9
 -1 -1 -15 67.88 8.89
 1 1 15 48.1 7.15
 1 1 15 45.57 16.28
 -1 -1 -15 60.44 8.78
 1 1 15 36.86 7.49
 -1 -1 -16 50.73 7.53
 1 1 16 43.89 7.19
 -1 -1 -16 51.21 7.34
 1 1 16 48.57 14.73
 -1 -1 -16 35.3 6.81
 1 1 16 43.96 7.94
 -1 -1 -17 112.63 9.69
 -1 -1 -17 102.09 9.63
 1 1 17 117.14 10.4
 1 1 17 97.46 20.45
 -1 -1 -18 26.33 6.42
 1 1 18 15.52 4.37
 1 1 18 24.96 6.06
 -1 -1 -18 19.73 4.75
 -1 -1 -19 61.36 6.64
 1 1 19 42.88 5.14
 1 1 19 69.31 6.88
 -1 -2 19 11.37 4.52
 -1 -2 19 15.74 4.76
 1 2 -19 5.29 3.86
 1 2 -19 1.93 3.16
 -1 -2 18 44.34 6.41
 -1 -2 18 54.91 7.31
 -1 -2 18 48.92 7.35
 1 2 -18 51.63 7.21
 1 2 -18 57.68 7.31
 1 2 -17 -0.21 5.08
 -1 -2 17 5.61 5.79
 1 2 -17 0.08 4.85
 -1 -2 17 -2.63 5.09
 -1 -2 17 3.18 4.69
 1 2 -17 1.74 5.51
 -1 -2 16 164.69 13.81
 1 2 -16 166.43 13.43
 -1 -2 16 162.15 27.31
 -1 -2 16 149.4 12.88
 -1 -2 16 177.05 29.56
 1 2 -16 146.16 13.36
 -1 -2 15 2.75 5.31
 1 2 -15 -3.57 5.08
 1 2 -15 1.66 5.38
 -1 -2 15 -5.93 5.75
 -1 -2 15 -3.05 12.72
 -1 -2 15 -7.91 15.04
 1 2 -14 922.18 34.43
 1 2 -14 894.92 33.8
 -1 -2 14 981.97 65.4
 -1 -2 14 935.63 35.05
 -1 -2 14 1012.29 65.68
 -1 -2 13 122.42 24.71
 -1 -2 13 129.33 21.21
 1 2 -13 147.18 12.23
 1 2 -13 151.27 12.34
 1 2 -13 154.86 25.8
 -1 -2 13 130.53 12.03
 -1 -2 13 130.92 25.4
 -1 -2 12 1246.26 69.71
 -1 -2 12 1240.32 61.56
 -1 -2 12 1190.74 65.92
 1 2 -12 1352.2 41.08
 1 2 -12 1305.67 68.56
 1 2 -12 1292.26 40.49
 -1 -2 12 1197.85 69.14
 -1 -2 11 276.17 29.88
 -1 -2 11 235.17 24.15
 -1 -2 11 203.78 25.85
 -1 -2 11 254.44 28.98
 -1 -2 11 244.93 28.63
 1 2 -11 204.61 24.47
 -1 -2 10 1199.42 61.03
 -1 -2 10 1247.44 56.52
 -1 -2 10 1156.27 60.32
 -1 -2 10 1199.77 59.2
 -1 -2 10 1206.31 62.26
 1 2 -10 1261.33 61.34
 -1 -2 9 71.65 12.96
 -1 -2 9 92.01 17.09
 -1 -2 9 55.64 12.93
 -1 -2 9 60.61 13.43
 -1 -2 9 82.21 15.96
 1 2 -9 69.72 14.32
 -1 -2 8 -4.5 10.24
 -1 -2 8 6.73 6.32
 -1 -2 8 4.66 7.81
 -1 -2 8 -5.98 9.12
 -1 -2 8 -12.01 9.71
 1 2 -8 7.01 8.51
 -1 -2 7 585.6 34.14
 -1 -2 7 553.93 30.3
 -1 -2 7 609.55 34.74
 -1 -2 7 534.93 32.19
 1 2 -7 580 32.66
 1 2 -7 527.18 31.32
 -1 -2 6 287.15 19.86
 -1 -2 6 276.54 22.23
 -1 -2 6 309.67 22.22
 1 2 -6 310.66 22.02
 1 2 -6 309.73 21.98
 -1 -2 6 281.3 21.09
 -1 -2 6 296.99 22.67
 1 2 -5 608.39 29.31
 1 2 -5 627.12 29.05
 -1 -2 5 618.62 28.24
 -1 -2 5 583.53 30.06
 -1 -2 5 632.37 28.98
 -1 -2 5 604.83 30.57
 1 2 -4 611.37 29.32
 1 2 -4 550.55 25.89
 -1 -2 4 585.29 27.73
 -1 -2 4 585.8 26.31
 -1 -2 4 588.78 25.43
 -1 -2 4 610.87 28.16
 1 2 -3 325.49 19.84
 -1 -2 3 347.59 17.15
 1 2 -2 1800.16 54.27
 1 2 -2 1738.77 49.38
 1 2 -1 439.57 22.15
 1 2 -1 475 21.28
 -1 -2 1 441.25 21.86
 1 2 0 8760.07 169.13
 1 2 0 8582.18 181.74
 -1 -2 -1 28.13 6.75
 1 2 1 23.63 6.76
 1 2 1 26.69 6.87
 1 2 2 4726.74 105.23
 -1 -2 -2 4460.32 104.64
 1 2 3 2161.44 58.74
 1 2 3 2312.22 61.88
 1 2 3 2295.53 60.63
 -1 -2 -3 2160.75 61.74
 1 2 4 294.67 17.88
 -1 -2 -4 385.86 23.25
 -1 -2 -4 335.06 12.03
 -1 -2 -4 343.32 18.48
 1 2 4 345.45 20.28
 -1 -2 -4 312.41 20.67
 1 2 5 2173.01 66.62
 -1 -2 -5 2229.01 67.94
 1 2 5 2174.15 62.96
 -1 -2 -6 646.22 34.54
 1 2 6 640.99 30.09
 1 2 7 432.96 25.71
 -1 -2 -7 480.33 31.1
 1 2 7 475.84 29.78
 -1 -2 -7 409.62 25.85
 -1 -2 -8 400.91 26.93
 1 2 8 383.67 15.92
 1 2 8 404.73 26.07
 1 2 8 373.46 29.35
 -1 -2 -8 436.87 32.11
 -1 -2 -9 95.54 17.05
 -1 -2 -9 86.8 14.88
 1 2 9 108.06 14
 1 2 9 102.86 16.53
 1 2 9 109.7 17.69
 -1 -2 -9 94.19 14.92
 -1 -2 -10 136.49 17.81
 1 2 10 148.05 21.7
 1 2 10 159.51 11
 1 2 10 153.3 20.05
 -1 -2 -10 163.46 20.76
 -1 -2 -10 125.03 20.1
 1 2 10 165.2 18.42
 1 2 11 705.12 45.81
 1 2 11 678.06 47.26
 1 2 11 736.35 27.5
 -1 -2 -11 729.27 48.69
 1 2 12 78.48 19.86
 1 2 12 85.31 18.07
 1 2 12 81.1 8.93
 -1 -2 -12 77.47 16.61
 -1 -2 -12 77.63 8.11
 1 2 12 79.94 9.51
 1 2 12 78.75 9.21
 1 2 13 1093.77 62.73
 1 2 13 992.04 35.52
 1 2 13 1037.48 36.84
 1 2 13 1005.46 36.19
 -1 -2 -13 1052.58 34.7
 -1 -2 -13 1119.72 66.27
 -1 -2 -14 118.06 10.86
 1 2 14 141.11 25.27
 1 2 14 108.95 20.38
 1 2 14 93.88 11.11
 1 2 15 23.42 7.47
 -1 -2 -15 19.84 5.85
 -1 -2 -16 320.89 17.89
 1 2 16 308.18 18.29
 -1 -2 -16 265.55 15.47
 -1 -2 -16 281.87 15.79
 -1 -2 -17 -0.33 3.93
 -1 -2 -17 0.74 3.75
 -1 -2 -17 13.11 4.27
 1 2 17 7.88 5.33
 1 2 17 -0.44 4.36
 1 2 18 85.71 7.77
 1 2 19 -0.67 3.2
 -1 -2 -19 7.97 3.91
 -1 -3 19 130.1 9.27
 -1 -3 19 123.01 8.74
 1 3 -19 139.76 8.81
 1 3 -18 0.1 4.26
 -1 -3 18 5.48 4.56
 -1 -3 18 -4.4 4.45
 1 3 -18 -3.58 4.27
 1 3 -17 60.19 8.1
 -1 -3 17 64.69 9.07
 1 3 -17 68.1 8.8
 -1 -3 17 55.37 7.91
 -1 -3 17 74.79 21.59
 1 3 -17 64.76 8.74
 -1 -3 17 72.05 9.07
 -1 -3 16 94.34 10.71
 1 3 -16 104.03 10.98
 -1 -3 16 90.33 10.21
 -1 -3 16 97.15 22.99
 -1 -3 16 96.22 10.96
 1 3 -16 82.95 10.21
 -1 -3 15 184.39 14.91
 1 3 -15 174.23 14.18
 -1 -3 15 174.92 13.71
 -1 -3 15 199.89 15.08
 -1 -3 15 165.26 27.19
 1 3 -15 182.79 14.5
 -1 -3 15 178.43 28.51
 -1 -3 14 99.52 11
 1 3 -14 74.05 9.9
 -1 -3 14 77.82 10.69
 -1 -3 14 82.13 19.31
 1 3 -14 87.96 10.42
 -1 -3 14 93.9 22.24
 -1 -3 13 600.63 51.06
 -1 -3 13 635.22 27.76
 -1 -3 13 666.34 52.93
 -1 -3 13 567 25.86
 1 3 -13 597.43 26.44
 1 3 -13 642.4 27.14
 1 3 -13 702.06 52.38
 -1 -3 12 166.15 28.45
 -1 -3 12 136.54 20.5
 1 3 -12 172.32 12.69
 1 3 -12 170.91 26.44
 1 3 -12 179.64 13.12
 -1 -3 12 185.55 14.42
 -1 -3 12 163.12 27.73
 1 3 -11 70.8 18.41
 -1 -3 11 50.44 17.15
 -1 -3 11 72.01 9.33
 -1 -3 11 65.22 14.57
 -1 -3 11 43.43 16.24
 1 3 -10 903.24 52.03
 -1 -3 10 877.45 53.06
 -1 -3 10 897 30.58
 -1 -3 10 850.84 53.73
 -1 -3 10 811.84 51
 -1 -3 10 914.63 50.25
 1 3 -9 114.15 18.11
 -1 -3 9 118.9 9.57
 -1 -3 9 143.92 20.7
 -1 -3 9 117.27 18.97
 -1 -3 9 122.1 17.13
 -1 -3 9 124.68 20.16
 1 3 -8 593.46 37.72
 1 3 -8 617.86 38.62
 -1 -3 8 643.31 39.35
 -1 -3 8 618.37 40.12
 -1 -3 8 612.86 36.84
 -1 -3 8 612.05 39.71
 1 3 -7 165.68 19.43
 1 3 -7 173.28 19.78
 -1 -3 7 183.28 20.25
 -1 -3 7 185.76 20.5
 -1 -3 7 170.45 20.09
 -1 -3 7 192.56 19.5
 1 3 -6 670.08 35.2
 1 3 -6 721.88 37.15
 -1 -3 6 718.68 21.92
 -1 -3 6 684.53 36.05
 -1 -3 6 681.56 37.88
 -1 -3 6 720.88 36.2
 -1 -3 6 647.5 36.28
 1 3 -5 344.17 26.1
 1 3 -5 337.79 24.04
 -1 -3 5 375.02 24.3
 -1 -3 5 329.32 23.73
 -1 -3 5 338.26 23.52
 -1 -3 4 31.45 8.39
 1 3 -4 45.32 12.21
 -1 -3 3 2850.12 79.71
 -1 -3 3 2884.19 63.52
 1 3 -3 2983.92 85.49
 -1 -3 2 17.28 4.28
 1 3 -2 12 9.36
 1 3 -2 18.02 7.38
 -1 -3 2 18 7.71
 1 3 -1 500.17 25.46
 -1 -3 1 484.79 26.47
 1 3 -1 481.41 25.84
 -1 -3 1 432.28 27.41
 1 3 0 1.47 1.93
 1 3 0 0.39 5.84
 1 3 0 2.04 1.1
 -1 -3 0 0.65 7.27
 -1 -3 0 -2.76 6.87
 1 3 1 576.69 26.77
 -1 -3 -1 611.78 27.43
 1 3 1 620.36 18.63
 1 3 2 1063.58 38.83
 -1 -3 -2 1034.79 42.08
 1 3 2 1130.46 32.1
 1 3 2 1096.08 42.55
 1 3 3 2637.12 69.91
 1 3 3 2479.85 69.66
 1 3 3 2584.28 73.71
 -1 -3 -3 2411.72 75.36
 1 3 4 400.26 23.69
 -1 -3 -4 402.47 21.47
 -1 -3 -4 392.04 25.14
 1 3 4 449.11 26.51
 -1 -3 -4 456.94 28.7
 1 3 5 488.29 28.85
 1 3 5 527.97 30.39
 -1 -3 -5 516.43 30.56
 1 3 6 561.59 18.96
 1 3 6 501.3 31.81
 -1 -3 -6 552.03 33.4
 1 3 6 568.89 33.92
 1 3 7 32.31 4.76
 1 3 7 22.84 4.45
 -1 -3 -7 25.86 7.65
 -1 -3 -7 44.71 12.78
 1 3 8 414.92 31.64
 1 3 8 396.51 17.03
 -1 -3 -8 398.04 25.93
 -1 -3 -8 398.39 31.64
 -1 -3 -8 362.89 29.92
 1 3 9 99.06 17.96
 1 3 9 91.91 8.6
 1 3 9 98.3 8.6
 -1 -3 -9 106.45 14.67
 -1 -3 -9 109.93 18.4
 -1 -3 -9 93.27 17.2
 1 3 10 463.64 34.86
 -1 -3 -10 417.26 30.32
 -1 -3 -10 434.11 36.81
 -1 -3 -10 381.78 34.27
 1 3 10 451.25 20.31
 1 3 10 444.14 36.6
 1 3 11 1.72 10.58
 1 3 11 6.99 4.09
 1 3 11 8.73 9.99
 1 3 11 5.59 10.91
 -1 -3 -11 31.25 15.23
 -1 -3 -11 1.42 10.61
 1 3 11 12.63 5.36
 -1 -3 -11 4.58 3.72
 1 3 12 58.08 17.58
 1 3 12 57 14.98
 1 3 12 43 12.81
 1 3 12 52.97 7.44
 -1 -3 -12 46.43 14.13
 1 3 12 46.71 7.6
 -1 -3 -12 30.72 5.82
 1 3 13 516.8 24.69
 -1 -3 -13 512.84 22.89
 1 3 13 471.21 23.34
 1 3 13 508.83 42.02
 1 3 13 550.43 45.99
 1 3 13 495.61 23.86
 1 3 14 81.24 19.06
 1 3 14 87.74 10.11
 -1 -3 -14 84.22 9.4
 1 3 14 88.78 10.71
 1 3 14 102.95 23.63
 -1 -3 -15 312.62 17.23
 1 3 15 312.31 19.45
 -1 -3 -15 314.25 16.32
 -1 -3 -16 9.23 5.09
 1 3 16 7.75 6.03
 -1 -3 -16 12.43 4.4
 -1 -3 -17 219.66 14.23
 1 3 17 254.09 13.48
 1 3 17 246.19 15.37
 -1 -3 -17 224.5 12.72
 -1 -3 -18 6.89 3.45
 1 3 19 79.37 5.69
 -1 -3 -19 78.18 6.79
 1 4 -19 -2.5 3.29
 -1 -4 18 166.13 11.12
 -1 -4 18 173.41 11.77
 -1 -4 17 22.16 5.34
 -1 -4 17 9.65 5.39
 -1 -4 17 2.99 4.69
 1 4 -17 17.17 5.75
 1 4 -17 16.03 5.83
 -1 -4 16 46.45 8.51
 1 4 -16 35 8.13
 -1 -4 16 29.65 6.54
 -1 -4 16 30.18 7.2
 1 4 -16 33.46 7.65
 -1 -4 16 50.31 21.36
 -1 -4 15 44.5 8.78
 1 4 -15 48.37 8.38
 -1 -4 15 49.95 8.1
 -1 -4 15 50.79 9.05
 1 4 -15 38.93 7.61
 -1 -4 15 37.16 20.15
 -1 -4 14 300.11 18.77
 -1 -4 14 307.08 18.33
 1 4 -14 303.83 18.33
 -1 -4 14 339.33 20.4
 1 4 -14 325.15 19.16
 1 4 -14 308.33 15.67
 -1 -4 14 369.35 43.13
 -1 -4 13 144.45 29
 -1 -4 13 107.27 25.32
 -1 -4 13 112.06 11.43
 -1 -4 13 122.26 11.57
 1 4 -13 115.88 11.72
 1 4 -13 112.05 11.3
 1 4 -13 116.93 9.74
 -1 -4 13 131.57 13.05
 1 4 -12 45.75 15.45
 -1 -4 12 62.66 19.42
 -1 -4 12 26.14 11.39
 -1 -4 12 58.32 8.57
 -1 -4 12 61.57 8
 1 4 -12 60.8 8.35
 1 4 -12 48.59 5.94
 1 4 -12 57.13 8.49
 -1 -4 12 88.46 21.52
 -1 -4 12 61.28 9.67
 1 4 -11 18.99 13.32
 -1 -4 11 12.91 14.31
 -1 -4 11 12.72 10.6
 -1 -4 11 6.75 4.19
 1 4 -11 10.86 4.82
 1 4 -11 14.09 4.18
 1 4 -11 13.89 3.89
 -1 -4 11 -2.16 13.84
 -1 -4 11 10.46 5.33
 -1 -4 10 -5.81 10.39
 -1 -4 10 8.43 5.66
 -1 -4 10 -13.84 10.88
 -1 -4 10 8.44 4.45
 1 4 -10 -4.58 9.63
 -1 -4 10 1.91 13.3
 1 4 -9 920.69 53.5
 1 4 -9 829.21 50.58
 -1 -4 9 769.22 49.44
 -1 -4 9 811.99 28.87
 -1 -4 9 854.01 53.07
 -1 -4 9 834.68 49.88
 1 4 -8 19.23 11.55
 1 4 -8 -0.03 9.75
 -1 -4 8 12.85 4.61
 -1 -4 8 9.68 9.04
 -1 -4 8 15.1 8.6
 -1 -4 8 6.41 9.83
 1 4 -7 312.78 27.2
 1 4 -7 356.69 30.1
 -1 -4 7 334.34 28.58
 -1 -4 7 325.16 15.31
 -1 -4 7 320.83 28.77
 -1 -4 7 324.65 28.14
 1 4 -6 351.9 31.05
 1 4 -6 321.36 27.65
 -1 -4 6 302.59 26.1
 -1 -4 6 322.69 14.32
 -1 -4 6 305.79 27.11
 -1 -4 6 332.95 29.12
 -1 -4 6 319.41 26.47
 -1 -4 5 91.9 14.79
 -1 -4 5 74.59 6.29
 -1 -4 5 103.84 17.38
 -1 -4 5 85.72 14.27
 1 4 -5 80.95 17.1
 1 4 -4 646.71 39.58
 -1 -4 4 572.13 35.64
 -1 -4 3 152.78 10.85
 1 4 -3 176.02 21.64
 -1 -4 3 153.46 17.75
 1 4 -3 145.9 17.11
 1 4 -2 2048.54 73.16
 -1 -4 2 2047.51 55.99
 -1 -4 2 2009.59 71.84
 -1 -4 2 2130.92 69.67
 1 4 -2 1976.44 67.6
 -1 -4 2 1987.84 72.07
 -1 -4 1 929.94 35.8
 -1 -4 1 1048.87 47.42
 1 4 -1 962.76 43.16
 -1 -4 1 1088.51 45.13
 -1 -4 1 1047.3 47.32
 -1 -4 0 90.01 14.03
 1 4 0 98.69 11.97
 -1 -4 0 90.19 11.63
 1 4 0 80.37 4.97
 -1 -4 0 74.41 11.1
 1 4 0 100.9 6.15
 -1 -4 -1 1679.9 53.63
 1 4 1 1654.92 40.79
 1 4 1 1609.5 53.73
 -1 -4 -2 20.72 8.54
 1 4 2 20.77 5.82
 1 4 2 19.12 7.21
 1 4 2 25.29 4.74
 1 4 2 20.3 10.74
 -1 -4 -2 35.53 10.45
 -1 -4 -3 2446.93 67.54
 1 4 3 2497.88 71.42
 1 4 3 2601.38 65.73
 -1 -4 -3 2392.03 80.19
 1 4 3 2520.17 80.67
 1 4 3 2402.98 71.91
 1 4 4 758.96 22.31
 1 4 4 682.42 34.15
 -1 -4 -4 666.65 29.56
 -1 -4 -4 774.55 40.99
 1 4 4 790.29 40.57
 1 4 4 742.7 34.57
 1 4 5 792.1 23.85
 1 4 5 754.28 38.05
 -1 -4 -5 694.08 31.23
 1 4 5 760.63 36.01
 1 4 5 744.44 41.53
 -1 -4 -5 764.95 43.74
 1 4 6 45.35 13.2
 1 4 6 52.7 6.29
 1 4 6 40.8 5.28
 1 4 6 48.26 11.76
 -1 -4 -6 52.2 13.56
 1 4 7 1382.31 62.66
 1 4 7 1271.82 36.74
 1 4 7 1379.41 37.38
 -1 -4 -7 1225.48 47.46
 1 4 7 1237.35 57.53
 -1 -4 -7 1260.22 60.08
 1 4 8 754.39 48
 1 4 8 744.85 25.98
 1 4 8 717.86 25.6
 1 4 8 665.55 25.19
 -1 -4 -8 759.02 47.09
 1 4 9 1124.1 61.24
 1 4 9 1058.29 34
 1 4 9 999.99 33.28
 1 4 9 1003.68 55.13
 -1 -4 -9 947.97 56
 1 4 10 312.32 30.14
 1 4 10 312.13 33.25
 -1 -4 -10 261.56 29.85
 1 4 10 242.93 15.53
 1 4 10 276.48 30.34
 1 4 11 262.45 30.98
 1 4 11 320.23 18.67
 1 4 11 340.01 32.28
 1 4 11 303.96 34.92
 -1 -4 -11 247.2 30.64
 1 4 11 300.36 17.77
 -1 -4 -11 294.18 16.48
 -1 -4 -12 5.16 4.25
 1 4 12 0.3 4.67
 1 4 12 26.85 13.63
 1 4 12 10.05 15.68
 1 4 12 -6.79 12.92
 1 4 12 5.05 5.21
 1 4 13 13.88 6.4
 -1 -4 -13 3.55 4.92
 1 4 13 16.91 6.04
 1 4 13 8.03 13.96
 1 4 13 8.95 12.64
 1 4 13 12.8 6.81
 1 4 14 219.27 15.82
 -1 -4 -14 204.15 14.16
 1 4 14 179.21 14.78
 1 4 14 189.59 14.92
 -1 -4 -15 16.99 5.29
 1 4 15 39.32 10.47
 -1 -4 -16 185.86 12.02
 1 4 16 207.22 14.77
 -1 -4 -17 3.24 5.13
 -1 -4 -17 6.67 3.18
 1 4 17 1.84 4.45
 1 4 18 49.88 5.28
 -1 -4 -18 48.8 5.9
 -1 -4 -19 2.38 2.6
 1 5 -19 29.08 3.8
 1 5 -18 13.43 4.34
 1 5 -17 25.4 5.5
 -1 -5 16 9.99 17.39
 -1 -5 16 -0.77 5.16
 -1 -5 16 8.57 5.15
 1 5 -16 11.26 6
 1 5 -16 8.89 5.74
 -1 -5 16 5.44 4.67
 -1 -5 15 13.99 6.57
 1 5 -15 9.64 5.22
 -1 -5 15 3.94 4.7
 -1 -5 15 -8 6.3
 1 5 -15 6.73 5.61
 1 5 -15 5.34 3.26
 -1 -5 15 -3.09 13.02
 -1 -5 14 3.34 6.45
 1 5 -14 5.34 5.26
 -1 -5 14 0.52 5.06
 -1 -5 14 4.26 5.29
 1 5 -14 3.69 5.33
 1 5 -14 2.53 3.51
 -1 -5 14 4.42 15.7
 -1 -5 13 256.07 17.75
 -1 -5 13 226.9 16.08
 1 5 -13 227.75 15.54
 -1 -5 13 228.18 15.71
 1 5 -13 219 13.81
 1 5 -13 227.52 16.2
 1 5 -13 207.54 13.27
 -1 -5 13 277.8 38.62
 -1 -5 12 266.87 37.68
 1 5 -12 233.11 31.08
 -1 -5 12 267.25 32.08
 -1 -5 12 225.62 15.97
 1 5 -12 255.56 16.35
 -1 -5 12 239.97 16.13
 1 5 -12 234.31 14.21
 1 5 -12 241.2 14.59
 1 5 -12 228.65 16.28
 -1 -5 12 261.72 17.99
 -1 -5 11 69.06 10.06
 -1 -5 11 40.83 17.13
 1 5 -11 55.61 7.02
 -1 -5 11 52.16 16.12
 1 5 -11 62.96 8.59
 1 5 -11 55.64 7.19
 -1 -5 11 49.39 8.28
 1 5 -11 68.11 19.25
 -1 -5 11 60.95 7.88
 1 5 -11 59.78 8.24
 -1 -5 10 136.33 25.18
 1 5 -10 167.62 25.46
 -1 -5 10 148.57 24.26
 -1 -5 10 142.8 12.91
 -1 -5 10 134.5 11.39
 1 5 -10 128.48 10.21
 1 5 -10 153.08 12.24
 1 5 -10 133.9 10.67
 1 5 -10 135.35 11.07
 -1 -5 9 325.89 33.07
 -1 -5 9 292.97 16.03
 -1 -5 9 297.37 17.03
 -1 -5 9 308.02 35.79
 1 5 -9 314.26 33.27
 1 5 -9 353.1 35.59
 -1 -5 8 90.65 9.19
 1 5 -8 122.9 22.61
 1 5 -8 84.52 17.75
 -1 -5 8 81.31 21.36
 -1 -5 8 80.82 17.29
 -1 -5 7 1339.06 39.62
 1 5 -7 1345.32 64.47
 1 5 -7 1455.06 69.57
 -1 -5 7 1341.76 69.59
 -1 -5 7 1398.93 65.31
 -1 -5 6 344.27 16.15
 1 5 -6 354.35 34.21
 1 5 -6 334.4 30.7
 -1 -5 6 393.32 34.82
 -1 -5 6 339.46 29.62
 -1 -5 5 2454.57 87.36
 -1 -5 5 2541.81 95.6
 1 5 -5 2740.43 100.59
 -1 -5 5 2627.6 62.17
 -1 -5 4 27.15 13.26
 -1 -5 4 7.79 3.7
 -1 -5 4 15.66 10.38
 1 5 -4 -9.67 14.99
 -1 -5 3 3708.74 117.88
 -1 -5 3 3685.35 116.39
 1 5 -3 3924.06 121.01
 -1 -5 3 3961.03 93.99
 1 5 -3 3766.31 112.66
 -1 -5 2 789.83 45.85
 -1 -5 2 791.24 45.18
 1 5 -2 843.36 43.31
 -1 -5 2 896.52 35.22
 1 5 -2 871.34 48.07
 -1 -5 1 20.94 8.43
 -1 -5 1 14.39 7.01
 -1 -5 1 17.47 11.54
 -1 -5 1 15.84 6.85
 1 5 -1 33.03 12.03
 -1 -5 1 17.69 11.23
 -1 -5 0 1055 45.87
 -1 -5 0 1076.4 40.86
 -1 -5 0 1001.76 41.64
 -1 -5 0 919.66 41.5
 1 5 0 1042.38 43.48
 -1 -5 0 1022.2 47.13
 -1 -5 -1 74.92 13.72
 1 5 1 89.44 10.13
 1 5 1 73.22 6.57
 -1 -5 -1 74.89 13.49
 1 5 1 68.89 11.45
 -1 -5 -1 89.54 13.06
 1 5 2 941.66 37.14
 -1 -5 -2 877.78 45.35
 1 5 2 928.98 30.82
 1 5 2 898.34 39.52
 -1 -5 -2 864.34 43.27
 -1 -5 -2 999.47 45.28
 -1 -5 -3 370.56 21.06
 1 5 3 374.13 23.68
 1 5 3 336.75 30.48
 -1 -5 -3 309.43 27.57
 1 5 3 347.38 23.49
 -1 -5 -3 365.9 27.79
 1 5 3 376.34 14.51
 1 5 4 1142.86 49.01
 1 5 4 1147.17 46.67
 -1 -5 -4 1174.37 55.46
 1 5 4 1233.14 33.13
 -1 -5 -4 1178.73 56.79
 1 5 4 1146.1 57.64
 -1 -5 -5 505.09 38.17
 1 5 5 519.56 37.68
 1 5 5 472.87 31.86
 1 5 5 489.12 18.9
 -1 -5 -5 450.84 34.64
 1 5 5 465.44 28.77
 1 5 5 537.37 19.33
 1 5 6 663.83 45.12
 1 5 6 648.95 39.57
 1 5 6 667.17 23.66
 1 5 6 665.72 36.4
 -1 -5 -6 591.68 41.25
 1 5 6 677.77 23.58
 1 5 7 361.37 34.13
 1 5 7 354.15 31.13
 1 5 7 333.73 16.71
 -1 -5 -7 363.33 33.03
 1 5 7 369.99 17.34
 -1 -5 -8 579.77 43.89
 1 5 8 544.18 22.82
 1 5 8 524.62 22.63
 1 5 8 550.64 22.66
 1 5 8 587.56 45.45
 -1 -5 -9 312.81 33.3
 1 5 9 329.86 36.75
 1 5 9 305.15 17.28
 1 5 9 314.35 17.45
 1 5 9 312.32 30.86
 1 5 10 27.78 10.31
 1 5 10 50.63 17.08
 -1 -5 -10 50.25 16.55
 -1 -5 -10 54.58 7.83
 1 5 10 42.88 6.98
 1 5 10 47.44 7.24
 1 5 10 48.81 7.89
 1 5 11 110.33 20.22
 1 5 11 74.82 16.53
 1 5 11 110.23 11.78
 1 5 11 102.17 10.57
 -1 -5 -11 110.11 10.7
 1 5 11 98.97 10.86
 -1 -5 -11 84.79 19.5
 1 5 12 18.5 7
 1 5 12 15.47 6.26
 1 5 12 33.28 16.16
 -1 -5 -12 27.16 6.68
 1 5 13 22.41 7.14
 -1 -5 -13 23.05 5.55
 1 5 13 19.46 7.58
 1 5 13 10.54 14.53
 1 5 13 35.19 8.11
 1 5 14 22.98 7.26
 1 5 14 27.22 7.22
 -1 -5 -14 30.37 6.33
 1 5 14 22.7 7.66
 -1 -5 -15 3.36 3.93
 1 5 15 7.49 5.98
 1 5 15 -1.56 5.75
 1 5 16 7.82 5.31
 -1 -5 -16 10.77 4.1
 1 5 17 7.64 4.46
 -1 -5 -17 2.1 4.66
 -1 -5 -17 9.35 3.21
 -1 -5 -18 29.76 4.57
 -1 -6 18 10.56 2.74
 1 6 -18 9.01 3.28
 1 6 -17 194.9 11.2
 1 6 -16 25.38 5.82
 1 6 -15 34.81 5.02
 1 6 -15 32.16 6.56
 -1 -6 15 26.46 6.78
 -1 -6 14 163.09 29.9
 -1 -6 14 163.55 14.24
 -1 -6 14 145.12 12.25
 1 6 -14 176.67 13.13
 -1 -6 14 157.89 13.84
 1 6 -14 161.36 11.15
 1 6 -14 138.37 10.41
 -1 -6 13 -1.19 14.8
 -1 -6 13 -6.42 7.65
 1 6 -13 1.07 5.56
 -1 -6 13 12.73 6.32
 1 6 -13 4.54 3.91
 1 6 -13 1.23 3.97
 -1 -6 13 6.37 5.59
 -1 -6 12 487.37 24.48
 -1 -6 12 596.13 55.76
 1 6 -12 506.05 23.83
 -1 -6 12 490.66 24.13
 -1 -6 12 541.15 27.07
 1 6 -12 533.22 22.99
 1 6 -12 497.24 25.3
 1 6 -12 485.24 21.86
 -1 -6 11 121.85 13.46
 -1 -6 11 84.25 26.29
 1 6 -11 122.04 22.96
 -1 -6 11 126.32 26.05
 1 6 -11 111.24 10.57
 -1 -6 11 105.56 10.69
 -1 -6 11 121.35 11.86
 1 6 -11 111.96 10.19
 1 6 -11 115.21 11.82
 1 6 -11 112.89 10.42
 -1 -6 10 484.44 24.28
 -1 -6 10 503.77 49.74
 1 6 -10 449.67 44.65
 1 6 -10 578.3 51.75
 -1 -6 10 466.65 44.83
 -1 -6 10 441.75 21.88
 1 6 -10 452.43 21.59
 1 6 -10 399.3 18.97
 -1 -6 10 470.42 22.75
 1 6 -10 441.88 22.61
 1 6 -10 463.7 20.78
 1 6 -10 472.19 21.06
 -1 -6 9 96.7 11.07
 -1 -6 9 82.86 19.84
 1 6 -9 90.04 9
 -1 -6 9 101.72 21.74
 1 6 -9 88.38 9.74
 1 6 -9 91.24 8.67
 1 6 -9 123.4 24.35
 1 6 -9 124.03 23.51
 -1 -6 9 96.11 9.33
 1 6 -9 83.43 8.8
 -1 -6 8 355.7 35.86
 -1 -6 8 352.51 17.99
 -1 -6 8 380.58 19.88
 -1 -6 8 370.77 40.41
 1 6 -8 356.27 36.2
 1 6 -8 427.77 41.24
 -1 -6 7 14.09 9.09
 -1 -6 7 -25.24 14.26
 -1 -6 7 -1.72 4.44
 -1 -6 7 12.63 16.34
 1 6 -7 -4.43 9.88
 -1 -6 6 1303.51 70.46
 -1 -6 6 1176.66 37.47
 1 6 -6 1259.94 72.42
 1 6 -6 1176.69 65.75
 -1 -6 6 1228.51 62.6
 -1 -6 6 1188.71 65.82
 -1 -6 5 203.32 23.79
 -1 -6 5 184.12 25.97
 -1 -6 5 206.02 28.55
 1 6 -5 202.12 29.02
 -1 -6 4 2633.03 63.78
 -1 -6 4 2319.46 94.72
 1 6 -4 2506.2 100.24
 -1 -6 4 2357.21 93.64
 1 6 -3 113.84 18.42
 -1 -6 3 97.05 18.14
 1 6 -3 113.64 21.16
 -1 -6 3 118.77 9.69
 -1 -6 3 111.74 19.26
 -1 -6 2 39.42 6.26
 1 6 -2 60.53 17.17
 -1 -6 2 29.87 8.25
 -1 -6 2 44.99 10.64
 -1 -6 2 26.29 7.46
 -1 -6 2 37.04 12.75
 1 6 -2 46.8 13.97
 -1 -6 1 303.11 27.3
 1 6 -1 254.41 25.22
 -1 -6 1 277.14 21.58
 -1 -6 1 254.09 19.48
 -1 -6 1 252.49 23.36
 -1 -6 1 279.45 21.9
 -1 -6 1 278.5 14.57
 -1 -6 0 -3.63 7.87
 -1 -6 0 3.14 4.21
 -1 -6 0 11.18 5.79
 -1 -6 0 3.1 7.91
 -1 -6 0 10.58 10.22
 1 6 0 5.13 8.75
 1 6 1 354.55 13.66
 -1 -6 -1 313.95 26.7
 -1 -6 -1 337.01 27.06
 -1 -6 -1 334.56 27.71
 -1 -6 -2 2.61 9.5
 -1 -6 -2 11.32 9.78
 -1 -6 -2 1 8.24
 1 6 2 3.52 2.95
 -1 -6 -2 10.26 9.52
 1 6 2 2.49 5.86
 1 6 2 4.06 5.09
 1 6 3 45.54 10.08
 -1 -6 -3 37.08 12.19
 1 6 3 22.16 4.72
 1 6 3 26.88 7.75
 -1 -6 -3 7.05 9.46
 -1 -6 -3 27.9 12.43
 1 6 3 26.22 4.09
 1 6 4 53.57 11.05
 1 6 4 50.43 6.16
 -1 -6 -4 56.82 14.09
 1 6 4 63.64 10.91
 -1 -6 -4 54.37 15.26
 1 6 4 59.02 6.28
 1 6 5 69.26 14.02
 1 6 5 87.53 8.13
 -1 -6 -5 85.49 17.97
 -1 -6 -5 114.94 20.43
 1 6 5 78.59 18.82
 1 6 5 90.47 8.17
 1 6 6 828.73 46.37
 1 6 6 729.65 52.9
 1 6 6 777.92 27.49
 1 6 6 744.42 26.79
 -1 -6 -6 822.42 50.91
 -1 -6 -7 5.66 10.13
 1 6 7 -2.19 4.35
 1 6 7 9.08 5.01
 1 6 8 455.81 43.9
 -1 -6 -8 530.65 24.11
 -1 -6 -8 519.08 43.64
 1 6 8 510.96 22.75
 1 6 8 496.48 22.3
 1 6 8 477.96 22.28
 1 6 9 58.51 14.65
 1 6 9 75.37 22.39
 -1 -6 -9 52.37 8.04
 -1 -6 -9 39.78 16.26
 -1 -6 -9 60.78 7.88
 1 6 9 45.75 7.11
 1 6 9 51.81 7.79
 1 6 9 62.34 8.54
 1 6 10 465.03 39.87
 1 6 10 410.02 44.6
 -1 -6 -10 420.68 22.53
 1 6 10 400.67 21.34
 -1 -6 -10 394 20.1
 1 6 10 382.8 20.99
 1 6 10 422.43 21.58
 -1 -6 -10 404.98 41.46
 1 6 11 233.93 16.52
 -1 -6 -11 250.43 16.03
 1 6 11 265.3 19.82
 1 6 11 279.3 31.53
 1 6 11 240.5 16.46
 1 6 12 123.66 12.26
 -1 -6 -12 144.04 11.88
 1 6 12 137.98 14.13
 1 6 12 124.57 23.38
 1 6 12 125.36 11.88
 1 6 13 509.52 24.76
 -1 -6 -13 511.15 22.53
 1 6 13 495.46 26.21
 1 6 13 488.01 41.47
 1 6 13 521.19 23.99
 1 6 14 0.71 5.9
 1 6 14 3.04 5.14
 -1 -6 -14 -4.02 4.12
 1 6 14 1.44 5.5
 -1 -6 -15 14.32 4.2
 1 6 15 18.7 6.92
 1 6 15 22.3 6.07
 1 6 16 7.87 4.23
 -1 -6 -16 6.86 2.77
 -1 -6 -17 141.8 10.08
 1 6 17 135.82 9.19
 -1 -7 17 7.95 2.49
 1 7 -17 11.75 3.35
 1 7 -16 145.84 8.03
 1 7 -16 151.46 9.91
 1 7 -15 36.52 5.2
 1 7 -15 17.76 4.79
 1 7 -14 93.81 8.69
 1 7 -14 96.41 8.49
 1 7 -14 101.03 9.57
 -1 -7 14 111.24 9.92
 1 7 -13 379.96 18.86
 1 7 -13 380.9 18.32
 -1 -7 13 429.36 46.19
 -1 -7 13 390.33 20.5
 1 7 -13 378.13 19.12
 1 7 -12 68.77 8.26
 -1 -7 12 60.84 23.9
 -1 -7 12 72.4 9.31
 1 7 -12 67.76 8.92
 1 7 -12 65.76 8.26
 1 7 -11 292.79 16.91
 1 7 -11 326.91 17.87
 -1 -7 11 335.89 44.55
 -1 -7 11 279.26 37.93
 -1 -7 10 2.57 17.6
 -1 -7 10 25.12 15.6
 -1 -7 10 8.47 12.85
 1 7 -10 2.75 3.71
 1 7 -10 -19.44 19.32
 1 7 -10 9.04 12.44
 1 7 -10 -4.93 5.02
 -1 -7 9 46.35 22.35
 -1 -7 9 16.16 15.14
 -1 -7 9 54.06 16.14
 1 7 -9 46.75 7.12
 1 7 -9 34.25 5.89
 1 7 -9 50.45 7.25
 1 7 -9 40.04 16.79
 1 7 -9 36.08 15.36
 -1 -7 8 0.93 15.72
 -1 -7 8 31.94 16.05
 -1 -7 8 12.55 12.43
 -1 -7 8 20.17 6.75
 1 7 -8 20.89 5.21
 1 7 -8 22.83 5.3
 1 7 -8 14.57 13.53
 1 7 -8 1.5 16.64
 -1 -7 7 81.8 21.35
 -1 -7 7 115.15 22.06
 -1 -7 7 95.62 22.31
 -1 -7 7 97.3 10.88
 1 7 -7 104.47 9.17
 1 7 -7 103.89 23.91
 1 7 -6 288.4 37.78
 1 7 -6 350.19 38.23
 -1 -7 6 381.41 38.44
 -1 -7 6 323 37.8
 -1 -7 6 325.99 18.42
 -1 -7 6 336.41 34.01
 -1 -7 5 64.85 15.08
 -1 -7 5 61.92 19.84
 -1 -7 5 69.28 18.82
 -1 -7 5 61.24 8.2
 1 7 -5 64.31 16.99
 -1 -7 4 494.96 39.36
 -1 -7 4 441.57 33.81
 1 7 -4 496.45 45.05
 -1 -7 4 450.81 21.2
 -1 -7 4 497.02 42.26
 1 7 -3 0.48 11.44
 -1 -7 3 -2.82 5.24
 -1 -7 3 -8.47 10.91
 -1 -7 3 -10.67 9.27
 1 7 -3 -3.02 11.18
 1 7 -2 658.15 47.59
 -1 -7 2 577.31 37.33
 -1 -7 2 639.87 24.97
 1 7 -2 557.9 39.6
 1 7 -1 223.81 27.95
 -1 -7 1 197.62 20.06
 -1 -7 1 190.44 21.15
 -1 -7 1 173.39 11.42
 -1 -7 1 199.61 13.4
 1 7 -1 181.31 22.41
 -1 -7 0 1565.76 64.81
 -1 -7 0 1669.11 65.64
 -1 -7 0 1591.4 43.87
 -1 -7 0 1718.95 72.48
 1 7 0 1524.19 67.76
 -1 -7 -1 429.55 33.83
 -1 -7 -1 391.89 33.38
 -1 -7 -1 386.16 31.42
 -1 -7 -1 398.87 18.26
 -1 -7 -1 377.5 30.14
 1 7 1 399.86 15.73
 -1 -7 -2 168.29 21.86
 -1 -7 -2 191.72 24.43
 1 7 2 175.26 10.54
 1 7 2 196.8 10.56
 -1 -7 -2 206.76 12.95
 -1 -7 -2 184.01 22.88
 1 7 3 577.41 21.51
 -1 -7 -3 546.67 39.4
 -1 -7 -3 593.21 43.03
 1 7 3 583.75 33.7
 1 7 3 628.15 21.96
 -1 -7 -3 568.13 41.66
 1 7 4 60.71 7.11
 -1 -7 -4 59.38 13.82
 -1 -7 -4 39.32 14.76
 -1 -7 -4 77.72 16.91
 1 7 4 52.08 6.34
 1 7 4 58.53 11.33
 1 7 5 556.58 36.72
 1 7 5 595.92 23.45
 1 7 5 614.51 23.26
 -1 -7 -5 561.53 43.91
 -1 -7 -5 511.74 38.87
 1 7 6 5.62 4.65
 -1 -7 -6 8.56 9.19
 1 7 6 8.34 4.18
 -1 -7 -6 13.93 12.14
 -1 -7 -7 262.26 31.59
 1 7 7 233.57 15.49
 -1 -7 -7 230.85 14.09
 -1 -7 -7 244.17 15.28
 -1 -7 -7 241.2 15.45
 1 7 7 235.52 15
 1 7 7 223.89 14.23
 1 7 7 240.83 15.37
 -1 -7 -8 30.41 16
 1 7 8 36.95 19.5
 -1 -7 -8 31.09 6.52
 -1 -7 -8 25.19 6.25
 -1 -7 -8 24.64 5.12
 1 7 8 18.1 5.83
 1 7 8 18.69 5
 1 7 8 29.17 7.13
 -1 -7 -9 189.21 29.21
 1 7 9 188.64 33.04
 -1 -7 -9 212.35 15.96
 1 7 9 195.26 14.94
 -1 -7 -9 187.59 14.06
 1 7 9 193.38 14.45
 1 7 9 199.99 14.31
 1 7 9 218.44 26.81
 -1 -7 -10 74.41 10.08
 1 7 10 60.18 8.52
 -1 -7 -10 68.09 8.74
 1 7 10 64.65 8.98
 1 7 10 60.93 14.08
 1 7 11 182.51 15.85
 1 7 11 168.09 14.02
 -1 -7 -11 165.99 13.07
 1 7 11 206.1 26.56
 1 7 11 173.17 13.75
 1 7 12 307.71 18.51
 1 7 12 300.96 20.52
 1 7 12 313.35 17.49
 1 7 12 293.03 17.94
 -1 -7 -12 293.01 16.6
 1 7 12 313.98 31.36
 -1 -7 -12 280.94 18.97
 1 7 13 -1.5 5.3
 1 7 13 -2.81 4.48
 -1 -7 -13 1.77 3.83
 1 7 13 -5.3 6.86
 1 7 13 1.16 5.52
 1 7 13 1.16 11.89
 -1 -7 -14 104.53 8.43
 1 7 14 86.74 10.38
 1 7 14 100.64 9.62
 -1 -7 -15 8.15 2.88
 1 7 15 6.4 4.17
 1 7 15 11.63 5.26
 1 7 16 116.35 8.58
 -1 -7 -16 121.31 9.91
 -1 -7 -17 99.31 7.02
 -1 -8 17 62.16 4.47
 1 8 -16 31.09 4.18
 -1 -8 15 7.02 3.22
 1 8 -15 8.96 3.18
 1 8 -15 9.12 3.34
 1 8 -15 3.4 3.04
 -1 -8 14 101.17 8.51
 1 8 -14 102.42 8.8
 1 8 -14 101.09 8.56
 1 8 -14 107.88 8.52
 1 8 -13 5.96 3.8
 1 8 -13 2.5 3.8
 1 8 -13 10.07 4.66
 -1 -8 13 14.53 15.62
 -1 -8 13 7.86 4.2
 -1 -8 12 250.35 15.99
 1 8 -12 247.58 15.06
 1 8 -12 253.23 15.43
 1 8 -12 258.41 14.68
 -1 -8 12 255.5 36.48
 1 8 -11 6.71 5.4
 1 8 -11 5.21 5.34
 1 8 -11 12.52 4.52
 -1 -8 11 22.52 18.55
 -1 -8 11 7.35 5.12
 -1 -8 10 93.49 11.18
 1 8 -10 96.65 10.33
 1 8 -10 88.64 9.73
 -1 -8 10 88.2 25.41
 1 8 -10 94.85 9.12
 -1 -8 9 177.59 30.09
 1 8 -9 135.19 11.76
 -1 -8 9 135.31 13.74
 1 8 -9 130.21 11.65
 -1 -8 9 125.47 28.7
 -1 -8 8 36.11 21.41
 -1 -8 8 19.66 15.76
 -1 -8 8 53.65 15.19
 -1 -8 8 37.73 8.37
 1 8 -8 59.39 19.36
 1 8 -8 45.52 18.6
 1 8 -8 45.63 7.57
 1 8 -8 53.14 8.08
 -1 -8 7 248.65 32.57
 -1 -8 7 271.82 32.97
 1 8 -7 265.73 15.66
 -1 -8 7 253.05 17.59
 -1 -8 7 272.79 39.57
 1 8 -7 289.12 37.52
 -1 -8 6 88.07 19.26
 -1 -8 6 89.9 18.57
 -1 -8 6 73.67 9.96
 1 8 -6 73.51 8.14
 -1 -8 6 48.45 20.31
 1 8 -6 56.75 18.38
 1 8 -6 70.41 20.01
 -1 -8 5 148.19 23.02
 1 8 -5 155.9 26.59
 1 8 -5 167.9 11.87
 -1 -8 5 165.26 13.42
 -1 -8 5 190.26 26.97
 1 8 -4 21.78 15.7
 -1 -8 4 27 11.83
 -1 -8 4 34.25 7.4
 -1 -8 4 42.47 12.34
 1 8 -3 419.1 40.64
 -1 -8 3 377.23 19.78
 -1 -8 3 321.35 28.84
 1 8 -2 33.57 14.16
 -1 -8 2 49.01 12.91
 -1 -8 2 26.98 5.58
 1 8 -2 43.12 14.56
 1 8 -1 867.93 56.58
 -1 -8 1 912.15 48.32
 -1 -8 1 818.18 29.34
 1 8 -1 875.47 51.46
 1 8 0 371.72 33.35
 -1 -8 0 429.2 35.28
 -1 -8 0 368.75 31.22
 -1 -8 0 374.18 18.38
 -1 -8 0 421.63 31.82
 1 8 1 234.03 27.09
 -1 -8 -1 242.98 27.44
 -1 -8 -1 276.88 29.71
 -1 -8 -1 209.91 24.26
 -1 -8 -1 257.53 15.1
 1 8 1 256.75 12.77
 -1 -8 -2 132.36 20.31
 -1 -8 -2 120.15 21.06
 -1 -8 -2 115.55 19.38
 -1 -8 -2 113.21 10.22
 1 8 2 116.74 8.7
 1 8 2 125.44 9.17
 -1 -8 -3 36.08 12.35
 -1 -8 -3 12.14 13.71
 -1 -8 -3 16.65 10.26
 1 8 3 22.34 4.51
 1 8 3 22.16 5.08
 1 8 4 94.4 9.13
 -1 -8 -4 92.98 20.6
 -1 -8 -4 97.22 9.26
 -1 -8 -4 68.36 16.52
 1 8 4 92.57 9.66
 1 8 4 96.11 8.63
 -1 -8 -4 73.11 16.34
 -1 -8 -5 81.28 18.37
 1 8 5 98.69 10.59
 -1 -8 -5 83.24 8.31
 -1 -8 -5 101.9 10.3
 -1 -8 -5 70.81 15.52
 1 8 5 103.37 9.65
 1 8 5 98.31 9.29
 -1 -8 -6 104.49 20.53
 1 8 6 105.05 10.52
 -1 -8 -6 92.6 8.99
 -1 -8 -6 111.9 10.32
 -1 -8 -6 112.06 11.42
 -1 -8 -6 95.53 19.93
 1 8 6 106.11 10.3
 1 8 6 103.45 9.99
 1 8 6 100.78 9.07
 -1 -8 -7 145.49 26.3
 1 8 7 131.42 11.48
 1 8 7 133.55 10.93
 -1 -8 -7 177.22 24.21
 -1 -8 -7 129.25 12.58
 -1 -8 -7 120.49 10.83
 -1 -8 -7 128.23 11.49
 1 8 7 117.38 11.85
 1 8 7 132.54 12.01
 -1 -8 -8 27.92 6.65
 -1 -8 -8 22.96 6.84
 1 8 8 29.38 6.82
 1 8 8 24.88 6.16
 1 8 8 24.66 6.63
 -1 -8 -9 87.3 9.54
 -1 -8 -9 88.7 11.48
 1 8 9 81.69 9.36
 1 8 9 94.23 10.72
 1 8 9 79.35 10.36
 -1 -8 -10 25.7 6.22
 -1 -8 -10 16.39 6.86
 1 8 10 28.37 6.66
 1 8 10 19.94 6.79
 -1 -8 -11 289.37 16.16
 1 8 11 282.55 19.72
 1 8 11 277.49 16.94
 1 8 11 288.68 15.81
 1 8 11 280.93 17.98
 -1 -8 -12 5.53 5.54
 -1 -8 -12 13.9 4.66
 1 8 12 12.99 7.21
 1 8 12 9.28 4.76
 1 8 12 13.34 5.59
 1 8 12 13.55 4.64
 -1 -8 -13 300.75 16.5
 1 8 13 286.84 18.36
 1 8 13 307.22 16.86
 -1 -8 -13 308.72 14.31
 1 8 13 286.73 16.47
 1 8 13 325.82 15.88
 -1 -8 -14 5.34 2.76
 1 8 14 -0.26 4.76
 1 8 14 5.42 3.91
 1 8 15 95.56 8.36
 1 8 15 88.54 6.92
 -1 -8 -16 98.22 7.79
 -1 -9 16 0.26 1.8
 1 9 -15 32.47 3.87
 -1 -9 15 43 4.93
 1 9 -14 23.73 4.46
 1 9 -14 18.3 4.06
 1 9 -14 18.28 3.24
 -1 -9 14 18.77 4.67
 1 9 -13 114.66 9.12
 1 9 -13 124.77 9.32
 1 9 -13 114.92 7.99
 1 9 -12 6.52 4.64
 -1 -9 12 -4.5 3.65
 1 9 -12 7.92 4.75
 -1 -9 11 90.15 9.75
 1 9 -11 70.95 8.79
 1 9 -11 74.66 9.07
 -1 -9 10 110.04 11.33
 1 9 -10 111.26 10.65
 1 9 -10 97.66 10.07
 1 9 -9 3.46 4.68
 -1 -9 9 -0.17 5.13
 1 9 -9 3.95 4.78
 -1 -9 8 328.63 19.62
 1 9 -8 280.16 16.76
 1 9 -8 276.8 16.54
 -1 -9 7 33.49 7.76
 1 9 -7 33.88 6.9
 1 9 -7 26.16 6.25
 -1 -9 7 29.25 6.58
 -1 -9 6 23.51 12.5
 -1 -9 6 8.42 5.78
 1 9 -6 12.12 5.04
 1 9 -6 9.22 12.43
 1 9 -6 31.73 19.45
 -1 -9 6 19.45 6.2
 -1 -9 5 27.02 13.3
 -1 -9 5 33.37 7.61
 1 9 -5 24.86 6.17
 1 9 -5 16.17 11.09
 -1 -9 5 20.51 5.23
 1 9 -4 -2.11 12.23
 -1 -9 4 15.28 11.01
 -1 -9 4 9.46 5.86
 -1 -9 4 4.86 4.36
 -1 -9 4 2.01 3.96
 1 9 -4 7.09 4.32
 -1 -9 3 81.05 18.94
 1 9 -3 100.8 9.66
 -1 -9 3 88.62 9.02
 1 9 -3 96.71 22.26
 -1 -9 3 93.7 9.17
 -1 -9 2 29.82 6.37
 -1 -9 2 39.51 6.58
 1 9 -2 46.19 14.51
 1 9 -2 36 12.88
 1 9 -1 152.92 24.27
 -1 -9 1 165.1 12.23
 -1 -9 1 180.44 13.08
 1 9 -1 177.69 27.27
 -1 -9 1 166.32 23.45
 -1 -9 0 -2.83 10.19
 1 9 0 -10.87 8.8
 -1 -9 0 5.84 3.96
 1 9 0 3.97 3.37
 -1 -9 0 -1.91 4.46
 1 9 0 7.58 11.13
 -1 -9 -1 538.93 42.25
 1 9 1 576.13 43.53
 -1 -9 -1 560.71 23.63
 1 9 1 525.25 22.86
 -1 -9 -1 539.42 23.71
 -1 -9 -1 487.59 39.25
 -1 -9 -2 42.95 6.57
 -1 -9 -2 46.94 16.1
 1 9 2 19.76 7.79
 -1 -9 -2 17.83 8.66
 1 9 2 32.9 5.07
 1 9 2 31.52 6.62
 1 9 3 633.04 23.62
 -1 -9 -3 651.19 48.69
 1 9 3 581.43 46.35
 1 9 3 578.48 23.81
 -1 -9 -3 567.73 44.4
 1 9 3 596.18 25.48
 -1 -9 -3 561.61 22.2
 1 9 3 601.18 22.77
 -1 -9 -3 502.88 44.03
 -1 -9 -4 469.09 41.53
 -1 -9 -4 467.63 22.16
 -1 -9 -4 467.08 41.22
 1 9 4 458.27 22.43
 -1 -9 -4 451.59 19.64
 1 9 4 499.26 21.46
 1 9 4 458.45 20.04
 -1 -9 -5 394.28 39.71
 1 9 5 427.56 19.67
 -1 -9 -5 375.92 36.31
 -1 -9 -5 412.38 20.97
 -1 -9 -5 378.04 18.29
 1 9 5 407.9 21.48
 1 9 5 374.69 19.13
 -1 -9 -6 315.4 18.83
 -1 -9 -6 341.38 35.15
 -1 -9 -6 315.75 17.29
 1 9 6 281.18 18.01
 -1 -9 -6 294.69 16.04
 1 9 6 310.5 16.09
 1 9 6 302.82 16.85
 -1 -9 -7 61.12 8.07
 -1 -9 -7 48.38 8.39
 -1 -9 -7 42.8 7.14
 1 9 7 52.1 8.98
 1 9 7 54.67 7.17
 1 9 7 50.29 7.89
 -1 -9 -8 152.61 11.86
 -1 -9 -8 138.46 13.13
 1 9 8 138.75 13.3
 1 9 8 141.59 12.13
 1 9 8 145.4 11.48
 -1 -9 -9 14.48 5.2
 -1 -9 -9 6.84 5.96
 1 9 9 8.65 5.06
 1 9 9 15.06 6.75
 -1 -9 -10 174.75 12
 1 9 10 184.94 14.7
 1 9 10 197.96 11.82
 1 9 10 177.02 12.42
 -1 -9 -11 20.36 4.82
 1 9 11 26.12 7.38
 1 9 11 13.95 5.52
 1 9 11 22.25 4.34
 1 9 11 26.98 6.09
 -1 -9 -12 231.69 14.75
 -1 -9 -12 250.37 12.14
 1 9 12 251.56 16.18
 1 9 12 240.26 12.37
 1 9 12 237.05 14.7
 1 9 12 241.49 13.78
 1 9 13 5.18 4.61
 -1 -9 -13 -1.41 3.06
 -1 -9 -13 1.56 2.23
 1 9 13 -1.03 2.5
 1 9 13 7.33 3.93
 1 9 14 117.81 8.88
 1 9 14 99.23 6.38
 -1 -9 -15 4.13 3.15
 -1 -10 15 63.7 4.35
 -1 -10 14 11.25 3.25
 1 10 -14 7.6 2.88
 -1 -10 13 5.51 3.64
 1 10 -13 9.54 3.89
 -1 -10 12 1.47 4.18
 1 10 -12 -0.27 4.12
 1 10 -12 4.38 3.85
 -1 -10 11 65.16 6.76
 -1 -10 11 62.28 7.72
 1 10 -11 78.82 8.46
 1 10 -11 71.08 8.27
 -1 -10 10 3.35 4.7
 1 10 -10 0.13 4.86
 1 10 -10 -6.8 6.31
 -1 -10 9 266.16 15.96
 1 10 -9 238.85 15.11
 1 10 -9 264.55 15.68
 -1 -10 8 120.88 10.56
 -1 -10 8 113.24 10.99
 1 10 -8 110.54 10.44
 1 10 -8 114.57 10.83
 -1 -10 7 301.98 16.78
 -1 -10 7 273.76 16.99
 1 10 -7 316.03 17.19
 1 10 -7 266.94 16.51
 -1 -10 6 77.68 8.76
 -1 -10 6 75.77 9.42
 1 10 -6 77.15 8.97
 1 10 -6 73.89 9.35
 -1 -10 5 91.91 9.44
 -1 -10 5 84.81 9.73
 1 10 -5 98.72 9.58
 1 10 -5 95.37 9.79
 -1 -10 4 757.98 29.43
 -1 -10 4 767.82 29.08
 1 10 -4 768.49 28.2
 -1 -10 3 29.04 6.5
 1 10 -3 25.04 5.59
 -1 -10 3 28.17 6.72
 -1 -10 3 25.27 12.67
 -1 -10 2 556.1 45.13
 -1 -10 2 534.55 41.25
 1 10 -2 498.3 20.81
 -1 -10 2 510.17 22.8
 -1 -10 2 508.61 22.68
 1 10 -2 546.58 48.78
 1 10 -1 20.26 10.35
 -1 -10 1 27.6 15.43
 -1 -10 1 31.73 6.32
 -1 -10 1 20.73 5.9
 1 10 -1 58.22 19.35
 1 10 0 241.45 32.44
 1 10 0 233.42 30.01
 -1 -10 0 222.93 27.95
 -1 -10 0 218.96 14.67
 -1 -10 0 246.64 15.46
 1 10 0 203.67 13.81
 -1 -10 -1 22.73 12.4
 -1 -10 -1 2.74 5.29
 1 10 1 22.01 16.39
 1 10 1 0.41 11.23
 1 10 1 2.53 4.17
 1 10 2 694.77 27.34
 -1 -10 -2 782.54 53.31
 1 10 2 772.79 29.55
 1 10 3 240.89 16.18
 -1 -10 -3 225.84 15.11
 1 10 3 227.6 14.2
 -1 -10 -4 194.4 14.22
 -1 -10 -4 189.98 12.22
 1 10 4 217.27 15.47
 1 10 4 220.93 13.27
 -1 -10 -5 157.06 13.08
 -1 -10 -5 145.79 11.24
 1 10 5 156.39 13.18
 -1 -10 -5 149.72 10.89
 1 10 5 145.87 11.09
 -1 -10 -6 86.24 8.77
 1 10 6 84.74 10.42
 -1 -10 -6 83.33 10.06
 -1 -10 -6 74.61 7.85
 1 10 6 84.29 8.75
 -1 -10 -7 87.02 10.38
 -1 -10 -7 78.86 8.13
 1 10 7 81.81 10.3
 -1 -10 -8 4.52 3.76
 1 10 8 9.31 3.56
 -1 -10 -8 10.09 5.56
 1 10 8 11.14 6.15
 -1 -10 -9 88.06 7.88
 1 10 9 85.02 7.96
 -1 -10 -9 98.6 10.48
 1 10 9 89.3 10.49
 -1 -10 -10 13.02 3.52
 1 10 10 9.06 3.36
 1 10 10 8.23 5.08
 1 10 11 11.53 5.25
 -1 -10 -11 0.84 4.6
 1 10 11 16.66 5.6
 -1 -10 -11 18.76 3.57
 1 10 12 2.89 3.79
 1 10 12 0.16 4.11
 -1 -10 -12 -0.08 3.3
 1 10 13 6.23 3.9
 1 10 13 4.05 2.72
 1 10 14 56.98 4.75
 1 11 -13 1.71 2.66
 -1 -11 13 5.27 2.3
 1 11 -12 132.57 7.29
 1 11 -12 136.93 8.63
 -1 -11 12 131.49 8.65
 1 11 -11 2.38 3.94
 -1 -11 11 -0.6 3.41
 1 11 -10 243.68 13.5
 -1 -11 10 226.28 13.05
 1 11 -9 -6.06 5.41
 -1 -11 9 -4.58 3.36
 -1 -11 9 1.32 4.77
 -1 -11 8 163.88 10.85
 1 11 -8 169 12.22
 -1 -11 8 174.07 12.64
 1 11 -7 50.61 7.35
 -1 -11 7 48.45 6.68
 -1 -11 7 61.17 8.31
 -1 -11 6 148.16 11.16
 1 11 -6 128.73 10.68
 -1 -11 6 116.66 10.76
 -1 -11 5 214.26 13.54
 1 11 -5 207.78 13.29
 -1 -11 5 205.79 13.9
 1 11 -4 0.56 3.91
 -1 -11 4 -1.58 4.2
 -1 -11 4 0.33 4.73
 -1 -11 3 299.08 16.58
 1 11 -3 292.33 15.53
 -1 -11 3 296.92 17.05
 1 11 -2 18.61 4.26
 -1 -11 2 12.15 5.85
 -1 -11 2 18.62 4.89
 -1 -11 1 55.99 8.1
 -1 -11 1 53.69 7.41
 1 11 0 11.73 4.9
 -1 -11 0 22.71 6.44
 1 11 0 24.3 6.05
 1 11 1 71.68 8.39
 1 11 1 59.33 7.77
 1 11 2 246.49 15.38
 1 11 2 248.89 14.78
 -1 -11 -2 205.43 14.01
 -1 -11 -3 32.49 6.68
 1 11 3 23.04 5.94
 1 11 3 27.46 5.26
 -1 -11 -4 171.78 11.73
 -1 -11 -4 173.05 13.01
 1 11 4 205.18 14.55
 -1 -11 -5 11.16 3.99
 -1 -11 -5 15.51 5.61
 1 11 5 3.25 5.46
 -1 -11 -5 12.08 4.73
 -1 -11 -6 214.69 12.48
 -1 -11 -6 221.23 14.42
 1 11 6 215.91 15.26
 -1 -11 -7 79.38 9.57
 1 11 7 77.11 9.78
 -1 -11 -7 80.78 7.49
 -1 -11 -8 141.04 11.44
 1 11 8 133.7 11.64
 -1 -11 -8 139.72 9.28
 1 11 9 207.78 13.71
 -1 -11 -9 240.55 11.47
 1 11 10 13.61 4.95
 1 11 10 15.5 5.08
 1 11 11 74.67 7.14
 1 11 11 88.45 7.96
 -1 -11 -11 69.92 6.71
 1 11 12 -1.85 2.59
 1 11 12 -3.28 3.15
 1 12 -12 56.06 4.42
 -1 -12 12 57.07 4.24
 -1 -12 11 24.45 3.7
 1 12 -11 33.23 4.48
 1 12 -11 27.11 3.39
 -1 -12 10 19.11 4.09
 1 12 -10 17.7 3.9
 1 12 -10 14.95 3.65
 1 12 -9 32.77 5.49
 -1 -12 9 43.91 5.79
 1 12 -8 32.27 5.68
 -1 -12 8 33.91 5.66
 1 12 -7 8.97 3.8
 -1 -12 7 15.49 5
 -1 -12 6 174.78 10.65
 1 12 -6 157.8 10.7
 -1 -12 6 160.65 11.31
 1 12 -5 3.08 3.75
 -1 -12 5 -3.26 5.25
 -1 -12 5 0.24 3.74
 1 12 -4 338.23 16.1
 -1 -12 4 380.07 18.21
 -1 -12 4 364.66 17.05
 1 12 -3 93.1 7.96
 -1 -12 3 85.46 9.13
 1 12 -2 98.97 9.64
 -1 -12 2 91.61 9.44
 1 12 -1 385.66 18.94
 -1 -12 1 454.87 20.49
 1 12 0 16.24 4.94
 1 12 0 8.52 3.83
 1 12 1 363.37 17.65
 1 12 1 347.11 17.04
 -1 -12 -1 362.12 17.65
 -1 -12 -2 13.61 5.1
 1 12 2 15.09 4.44
 1 12 2 22.65 4.67
 -1 -12 -3 176.34 10.88
 -1 -12 -3 181.54 12.51
 1 12 3 182.32 12.57
 -1 -12 -4 4.11 4.63
 1 12 4 2.19 4.53
 -1 -12 -4 3.36 3.54
 -1 -12 -5 38.23 6.65
 1 12 5 30.28 6.66
 -1 -12 -5 24.61 4.09
 -1 -12 -6 63.31 7.74
 -1 -12 -6 74.44 6.36
 1 12 6 65.02 7.93
 -1 -12 -7 201.5 9.72
 1 12 7 192.9 12.69
 -1 -12 -7 203.08 12.25
 1 12 8 143.18 10.45
 -1 -12 -8 154.4 10.07
 1 12 9 57.35 6.65
 1 12 9 60.52 6.71
 -1 -12 -10 70.03 6.06
 1 12 10 85.45 6.81
 1 12 10 88.81 6.79
 1 12 11 0.49 2.12
 1 12 11 0.51 2.23
 1 13 -10 7.36 2.29
 -1 -13 10 8.13 2.26
 1 13 -9 66.77 5.34
 -1 -13 9 65.52 5.15
 1 13 -9 64.16 5.1
 1 13 -8 11.34 3.33
 -1 -13 8 21.89 4.33
 1 13 -8 12.83 3.57
 1 13 -7 91.67 6.79
 -1 -13 7 98.94 7.51
 1 13 -7 93.85 7.46
 1 13 -6 14.27 3.49
 -1 -13 6 14.71 4.11
 1 13 -6 14.75 4.41
 1 13 -5 260.81 11.88
 -1 -13 5 293.25 13.87
 1 13 -5 266.35 13.6
 -1 -13 4 8.6 5.01
 1 13 -4 6.48 2.63
 1 13 -4 11.39 4.64
 1 13 -3 145.54 10.23
 -1 -13 3 153.79 10.35
 1 13 -2 47.52 6.41
 -1 -13 1 1.27 3.81
 1 13 -1 2.09 3.25
 -1 -13 0 213.31 12.2
 1 13 0 201.19 11.58
 -1 -13 -1 52.08 6.69
 1 13 1 45.42 5.64
 1 13 1 37.24 5.16
 -1 -13 -2 144.88 8.45
 1 13 2 126.72 9.03
 -1 -13 -2 132.46 9.54
 1 13 2 120.05 8.27
 -1 -13 -3 101.53 6.81
 -1 -13 -3 95.92 8.37
 1 13 3 96.71 8.32
 -1 -13 -4 1.69 3.68
 1 13 4 4.61 3.65
 -1 -13 -4 0.82 2.14
 1 13 5 44.14 5.89
 -1 -13 -5 39.09 5.55
 1 13 6 5.22 3.57
 -1 -13 -6 -2.28 3.31
 1 13 7 157.67 9.28
 -1 -13 -7 159.17 8.85
 1 13 8 16.67 3.47
 1 13 8 13.02 3.55
 -1 -13 -8 6.09 2.97
 1 13 9 70.53 5.16
 1 13 9 78.47 5.16
 1 14 -7 69.85 4.86
 -1 -14 7 63.58 4.19
 1 14 -6 17.96 3.29
 1 14 -5 65.09 5.52
 -1 -14 5 61.74 4.95
 -1 -14 4 0.07 2.46
 1 14 -4 -2.88 2.94
 1 14 -3 70.58 5.92
 -1 -14 3 76.94 6.02
 -1 -14 2 9.13 3.14
 1 14 -2 15.52 3.63
 -1 -14 1 115.6 6.27
 1 14 -1 109.41 7.31
 -1 -14 1 121.28 7.66
 -1 -14 0 130.68 6.52
 -1 -14 0 142.22 8.33
 1 14 0 127.59 7.34
 -1 -14 -1 71.82 4.55
 -1 -14 -1 133.31 7.86
 -1 -14 -2 214.16 9.35
 1 14 2 -1.36 2.04
 -1 -14 -3 1.2 2.62
 1 14 3 3.5 2.36
 1 14 4 173.31 8.32
 -1 -14 -4 185.36 8.8
 1 14 5 -3.33 2.47
 -1 -14 -5 1.02 2.31
 1 14 6 218.41 8.71
 2 -15 -5 11.63 3.16
 -2 15 5 10.26 2.73
 2 -15 -5 8.62 2.78
 2 -15 -4 10.25 3.49
 2 -15 -4 11.59 2.29
 -2 15 4 12.47 3.06
 2 -15 -3 -0.85 1.72
 2 -15 -3 6.92 2.35
 -2 15 3 7.76 2.83
 2 -15 -2 11.99 2.91
 2 -15 -2 15.19 2.48
 -2 15 2 6.67 2.55
 2 -15 -1 50.86 4.19
 2 -15 -1 54.39 4.71
 -2 15 1 52.85 4.78
 2 -15 0 14.93 2.63
 2 -15 0 14.14 3
 2 -15 1 81.21 5.04
 2 -15 1 81.82 5.8
 2 -15 2 62.56 4.24
 -2 15 -2 57.54 4.2
 2 -15 2 59.42 4.97
 2 -15 3 135.13 7.1
 -2 15 -3 128.71 6.7
 -2 15 -4 151.26 7.54
 2 -15 4 162.34 7.59
 -2 15 -5 78.91 5.27
 2 -15 5 95.22 5.34
 2 -15 6 67.21 4.09
 -2 15 -6 62.37 4.34
 2 -14 -9 84.95 5.47
 -2 14 9 78.16 5.08
 2 -14 -8 8.8 2.87
 2 -14 -8 17.77 3.67
 -2 14 8 21.08 3.75
 2 -14 -7 19.4 4.14
 2 -14 -7 19.12 4.37
 -2 14 7 24.92 4.53
 2 -14 -6 30.42 4.03
 -2 14 6 32.01 5.18
 2 -14 -5 5.32 2.86
 2 -14 -5 7.89 3.04
 -2 14 5 10.45 4.5
 2 -14 -4 267.85 12.2
 2 -14 -4 275.95 12.37
 -2 14 4 253.76 13.59
 2 -14 -3 16.49 3.96
 2 -14 -3 9.71 3.25
 -2 14 3 11.69 4.22
 2 -14 -2 284.86 13.05
 2 -14 -2 321.93 13.91
 -2 14 2 324.33 15.18
 2 -14 -1 51.48 5.76
 2 -14 -1 50.12 5.72
 -2 14 1 41.67 5.93
 2 -14 0 208.22 10.85
 2 -14 0 199.98 11.08
 -2 14 0 204.67 11.63
 2 -14 1 14.66 4.14
 -2 14 -1 16.05 3.93
 -2 14 -1 12.91 3.5
 -2 14 -2 172.97 9.25
 -2 14 -3 115.16 7.73
 -2 14 -4 219.94 11.23
 2 -14 4 251.1 12.42
 -2 14 -5 60.3 5.88
 2 -14 5 59.03 6.13
 -2 14 -6 43.06 5.1
 2 -14 6 49.27 5.5
 -2 14 -7 30.04 4.41
 2 -14 7 27.37 3.92
 -2 14 -8 3.28 2.67
 2 -14 8 6.45 2.5
 2 -14 9 133.91 6.4
 -2 14 -9 125.14 6.77
 2 -13 -11 -0.1 2.63
 2 -13 -10 68.22 5.32
 -2 13 10 72.75 5.97
 2 -13 -10 76.69 6.8
 -2 13 10 74.32 5.16
 2 -13 -9 -0.67 3.94
 -2 13 9 -0.31 3.51
 2 -13 -9 -0.94 3.17
 -2 13 8 112.04 9.06
 2 -13 -8 113.47 9.22
 -2 13 8 84.83 6.97
 2 -13 -8 105.18 9.71
 2 -13 -7 35.64 5.41
 -2 13 7 38.95 5.24
 -2 13 7 32.65 6.36
 2 -13 -7 33.47 5.04
 2 -13 -6 103.88 8.37
 -2 13 6 95.98 8.1
 2 -13 -6 83.08 7.54
 -2 13 6 79.57 7.23
 -2 13 6 105.78 10
 2 -13 -5 272.37 13.72
 -2 13 5 260.6 13.73
 -2 13 5 264.6 13.29
 -2 13 5 273.52 15.73
 2 -13 -5 245.32 13.48
 -2 13 4 2.8 2.79
 2 -13 -4 -1.72 3.59
 2 -13 -4 1.28 3.88
 -2 13 4 -2.25 3.16
 -2 13 4 1.24 4.84
 2 -13 -3 273.62 14.57
 2 -13 -3 278.16 14.25
 -2 13 3 306.03 16.78
 -2 13 3 254.62 13.45
 -2 13 2 13.91 5.74
 2 -13 -2 7.86 3.66
 2 -13 -1 127.58 9.49
 -2 13 1 150.39 11.52
 2 -13 -1 135.54 10.04
 -2 13 0 65.07 7.99
 2 -13 0 64.35 6.68
 2 -13 1 153.47 9.9
 -2 13 -1 166.12 11.52
 2 -13 1 175 11.79
 2 -13 2 125.06 8.58
 -2 13 -2 123.05 9.12
 2 -13 2 126.46 10.26
 2 -13 3 94.44 8.17
 2 -13 3 101.28 9.16
 2 -13 4 82.93 7.75
 2 -13 4 78.4 8.19
 2 -13 5 66.84 6.7
 2 -13 5 83.9 8.34
 2 -13 6 86.1 7.38
 2 -13 6 84 8.14
 -2 13 -7 5.49 4.03
 2 -13 7 7.26 3.08
 2 -13 7 13.98 4.6
 -2 13 -8 119.82 8.79
 2 -13 8 127.46 8.91
 2 -13 8 124.79 8.13
 2 -13 9 80.98 6.63
 2 -13 9 70.95 5.64
 -2 13 -9 88.84 7.38
 2 -13 10 146.67 8.18
 2 -13 10 130.12 6.71
 -2 13 -10 149.12 8.29
 2 -13 11 25.52 3.41
 -2 13 -11 22.85 3.4
 -2 12 12 54.32 4.53
 2 -12 -12 59.71 5.93
 -2 12 11 18.92 3.53
 -2 12 11 20.66 3.49
 -2 12 11 20.4 4.29
 2 -12 -11 24.97 4.19
 2 -12 -11 19.67 4.88
 -2 12 10 47.54 5.26
 -2 12 10 40.26 6.09
 2 -12 -10 37.73 5.96
 2 -12 -10 54.27 7.48
 -2 12 9 216.32 12.78
 -2 12 9 210.99 11.79
 2 -12 -9 208.55 13.63
 2 -12 -9 220.11 14.41
 -2 12 9 212.88 13.2
 -2 12 8 33.14 5.65
 2 -12 -8 35.19 6.16
 2 -12 -8 33.12 5.95
 -2 12 8 32.57 5.09
 -2 12 8 26.92 4.92
 -2 12 8 22.78 5.88
 -2 12 7 47.14 7.11
 2 -12 -7 40.15 6.51
 2 -12 -7 40.96 6.19
 -2 12 7 42.56 6.61
 -2 12 7 52.57 6.33
 -2 12 7 30.05 6.97
 -2 12 6 533.93 23.06
 2 -12 -6 565.56 23.28
 2 -12 -6 587.87 22.95
 -2 12 6 548.33 22.9
 -2 12 6 555.93 25
 -2 12 5 7.3 3.52
 2 -12 -5 6 4.45
 2 -12 -5 8.05 4.23
 -2 12 5 8.15 4.22
 -2 12 5 5.52 5.78
 -2 12 4 585.58 23.9
 2 -12 -4 555.06 22.77
 2 -12 -4 563.23 23.3
 -2 12 4 570.37 23.05
 -2 12 4 596.91 25.73
 2 -12 -3 34.6 5.96
 -2 12 3 31.03 5.75
 -2 12 3 30.99 5.31
 2 -12 -3 30.01 5.62
 2 -12 -2 257.35 14.84
 2 -12 -2 267.12 14.84
 -2 12 2 298.76 15.58
 2 -12 -1 97.51 8.98
 2 -12 0 82.61 8.15
 2 -12 0 92.61 9.23
 2 -12 1 459.22 20.85
 2 -12 1 439.54 18.94
 2 -12 1 435.93 19.95
 2 -12 2 196.65 13.45
 2 -12 2 191.16 11.67
 2 -12 2 194.71 12.92
 2 -12 3 127.09 10.78
 2 -12 3 116.46 8.96
 2 -12 3 125.86 10.34
 2 -12 4 171.39 12.3
 2 -12 4 156.04 10.15
 2 -12 4 172.54 12.19
 -2 12 -5 257.79 14.67
 2 -12 5 299.74 16.31
 2 -12 5 273.06 15.3
 -2 12 -6 2.98 4.37
 2 -12 6 1.76 4.32
 2 -12 6 5.31 3.96
 -2 12 -7 259.13 14.68
 2 -12 7 293.63 15.92
 2 -12 7 280.67 15.39
 -2 12 -8 66.11 7.7
 2 -12 8 71.67 8.04
 2 -12 8 62.83 7.41
 2 -12 9 102.33 9.04
 -2 12 -9 109.54 9.08
 2 -12 9 98.15 8.51
 -2 12 -9 97.74 9.3
 -2 12 -10 69.72 7.22
 -2 12 -10 73.32 7.79
 2 -12 10 66.18 7.02
 2 -12 10 71.18 6.84
 2 -12 11 -1.03 3.54
 -2 12 -11 2.89 3.32
 2 -12 11 -0.11 2.58
 -2 12 -11 2.15 3.31
 2 -12 12 12.59 3.61
 -2 12 -12 3.39 2.77
 -2 12 -12 11.83 3.37
 2 -12 12 8.5 2.62
 2 -12 13 17.75 2.84
 2 -11 -14 90.95 5.74
 2 -11 -13 182.33 10.74
 2 -11 -13 189.96 9.08
 -2 11 13 179 8.85
 -2 11 13 185.7 9.78
 -2 11 12 134.71 8.81
 -2 11 12 143.16 9.7
 2 -11 -12 130.83 8.61
 2 -11 -12 116.51 8.49
 -2 11 12 137.2 9.22
 2 -11 -12 142.67 11.21
 -2 11 11 253.82 14.23
 -2 11 11 232.1 13.72
 -2 11 11 248.57 13.62
 -2 11 11 241.42 13.97
 2 -11 -11 227.84 13.76
 2 -11 -11 236.8 15.35
 -2 11 10 99.79 9.22
 -2 11 10 83.81 9.23
 2 -11 -10 91.68 9.68
 2 -11 -10 88.3 11.05
 -2 11 10 91.57 9.6
 2 -11 -9 215.24 13.6
 -2 11 9 213.28 13.66
 -2 11 9 213.26 14.11
 2 -11 -9 188.15 14.51
 2 -11 -9 222.2 14.25
 -2 11 9 176.89 13.52
 -2 11 9 221.11 14.6
 -2 11 8 201.07 25.96
 2 -11 -8 192.25 13.2
 -2 11 8 188.1 13.65
 2 -11 -8 178.14 13.23
 -2 11 8 186.43 14.52
 -2 11 8 191.95 14.04
 -2 11 7 320.86 32.58
 2 -11 -7 314 17.38
 2 -11 -7 282.39 17.11
 -2 11 7 292.72 17.26
 -2 11 7 297.91 18.27
 -2 11 7 299.65 17.67
 -2 11 6 8.65 12.93
 -2 11 6 2.78 4.38
 2 -11 -6 3.01 4.59
 2 -11 -6 11.31 4.74
 -2 11 6 0.67 4.4
 -2 11 6 7.81 5.95
 2 -11 -5 772.69 29.04
 -2 11 5 836.03 30.9
 -2 11 5 786.88 30.13
 2 -11 -5 812.26 30.18
 2 -11 -4 -3.07 4.42
 -2 11 4 -1.03 4.66
 2 -11 -3 332.22 17.25
 -2 11 3 369.12 18.7
 2 -11 -3 344.26 17.74
 2 -11 -2 39.84 6.21
 -2 11 2 57.1 7.59
 -2 11 1 -1.16 4.26
 2 -11 -1 11.8 5.29
 2 -11 -1 1.14 3.77
 2 -11 -1 13.69 6.9
 -2 11 0 194.65 12.18
 2 -11 0 202.51 13.71
 2 -11 0 187.97 12.45
 2 -11 0 190.19 13.12
 2 -11 1 36.55 6.78
 2 -11 1 23.16 5.43
 2 -11 1 24.2 5.82
 2 -11 2 96.41 9.68
 2 -11 2 89.6 8.46
 -2 11 -2 97.62 9.7
 -2 11 -2 98.03 8.83
 2 -11 2 102.6 9.86
 2 -11 3 1.26 4.16
 -2 11 -3 3.67 4.3
 -2 11 -3 3.6 3.49
 2 -11 3 3.11 4.44
 2 -11 4 77.23 9.07
 -2 11 -4 67.02 9.13
 -2 11 -4 79.28 8.65
 2 -11 4 60.51 8.12
 2 -11 5 82.8 9.26
 -2 11 -5 67.91 8.81
 -2 11 -5 76.86 8.42
 2 -11 5 74.76 8.76
 2 -11 6 81.21 9.18
 -2 11 -6 75.77 9.25
 -2 11 -6 65.27 8.24
 2 -11 6 69.23 8.88
 2 -11 7 156.99 12.43
 -2 11 -7 137.5 12.21
 -2 11 -7 155.78 11.98
 2 -11 7 156.29 12.61
 2 -11 8 12.47 5.22
 -2 11 -8 19.93 6.53
 -2 11 -8 8.56 4.76
 2 -11 8 8.5 4.9
 2 -11 9 75.25 8.9
 -2 11 -9 83.88 9.2
 -2 11 -9 77.32 8.63
 2 -11 9 72.86 8.73
 -2 11 -10 11.71 5.35
 2 -11 10 13.25 5.23
 -2 11 -10 12.42 4.93
 -2 11 -10 24.11 6.27
 2 -11 10 13.86 4.84
 -2 11 -11 94.14 8.55
 -2 11 -11 82.23 8.06
 2 -11 11 92.22 8.97
 2 -11 11 93.68 8.85
 -2 11 -12 112.58 8.64
 -2 11 -12 100.62 8.29
 2 -11 12 113.21 8.71
 2 -11 12 93.85 8.25
 2 -11 13 33.45 4.83
 -2 11 -13 37.57 4.88
 2 -11 13 29.38 4.46
 -2 11 -13 37.29 4.43
 -2 11 -14 140.84 7.49
 2 -11 14 142.4 7.5
 2 -11 14 132.06 6.85
 -2 10 15 173.81 8.26
 2 -10 -15 162.77 7.93
 2 -10 -15 175.53 8.33
 -2 10 14 59.48 6.42
 2 -10 -14 44.02 5.62
 -2 10 14 52.29 5.68
 2 -10 -14 42.91 5.86
 -2 10 13 191.5 11.06
 -2 10 13 187.91 11.95
 2 -10 -13 147.3 10.69
 2 -10 -13 168.87 12.22
 -2 10 12 233.16 14.33
 2 -10 -12 200.69 13.17
 -2 10 12 222.2 14.29
 -2 10 12 244.26 14.48
 2 -10 -12 214.26 15.23
 -2 10 12 210.51 13.33
 -2 10 11 35.31 6.53
 2 -10 -11 29.85 7.04
 -2 10 11 24.22 6.19
 -2 10 11 23.9 6.45
 2 -10 -11 33.06 8.64
 -2 10 11 34.98 15.61
 -2 10 10 61.09 8.84
 2 -10 -10 51.43 8.91
 -2 10 10 69.93 9.71
 2 -10 -10 53.37 10.13
 -2 10 10 69.51 9.72
 -2 10 9 -8.03 13.58
 2 -10 -9 -2.09 4.44
 -2 10 9 2.64 5.4
 2 -10 -9 -1.93 5.55
 -2 10 9 0.83 5.01
 -2 10 9 4.68 6.69
 -2 10 8 106.91 22.89
 2 -10 -8 103.46 10.58
 2 -10 -8 96.19 10.74
 -2 10 8 101.51 10.93
 -2 10 8 105.57 11.42
 -2 10 8 110.58 11.63
 -2 10 7 -0.22 5.08
 -2 10 7 2.65 5.68
 -2 10 7 7.2 10.46
 -2 10 7 5.94 5.64
 2 -10 -7 0.3 4.86
 2 -10 -7 -0.93 4.87
 -2 10 6 54.29 18.03
 -2 10 6 47.62 7.71
 2 -10 -6 42.27 7.04
 2 -10 -6 51.74 8.31
 2 -10 -5 45.33 6.99
 2 -10 -5 31.76 6.02
 -2 10 5 49.39 16.31
 2 -10 -5 25.92 11.45
 -2 10 5 27.59 6.92
 2 -10 -4 33.06 5.95
 -2 10 4 29.82 14.19
 -2 10 4 12.78 10.99
 2 -10 -4 26.48 12.47
 2 -10 -4 36.49 6.49
 -2 10 4 27.74 6.53
 -2 10 4 59.61 16.1
 -2 10 3 452.14 36.42
 -2 10 3 405.63 39.19
 2 -10 -3 376.59 18.49
 -2 10 3 390.86 37.13
 -2 10 3 394.25 37.55
 2 -10 -3 365.64 37.46
 -2 10 3 378.26 19.2
 -2 10 2 70.09 18.9
 2 -10 -2 53.58 7.24
 -2 10 2 47.65 14.03
 -2 10 2 56.03 8.14
 2 -10 -2 53.58 7.36
 -2 10 2 69.09 16.21
 2 -10 -2 52.72 13.71
 2 -10 -2 69.88 8.39
 -2 10 1 646.88 45.67
 2 -10 -1 645.79 24.86
 -2 10 1 647.97 47.92
 -2 10 1 522.73 24.36
 2 -10 -1 582.05 23.18
 2 -10 -1 569.25 45.1
 -2 10 1 646.28 48.19
 2 -10 -1 621.38 24.73
 -2 10 0 105.72 18.73
 2 -10 0 131.4 10.5
 2 -10 0 123.87 19.35
 -2 10 0 106.18 19.73
 -2 10 0 130.75 11.98
 2 -10 0 122.73 10.29
 -2 10 0 112.72 9.54
 2 -10 0 142.18 21.96
 -2 10 0 108.8 20.22
 2 -10 0 152.62 11.62
 -2 10 -1 481.37 36.96
 -2 10 -1 515.25 44.59
 2 -10 1 480 36.65
 -2 10 -1 517.28 42.82
 2 -10 1 508.75 22.12
 -2 10 -1 485.51 20.95
 -2 10 -1 431.2 22.09
 2 -10 1 521.29 22.02
 2 -10 2 399.2 19.09
 -2 10 -2 429.29 41.61
 2 -10 2 400.24 33.79
 -2 10 -2 368.24 17.5
 -2 10 -2 366.36 18.49
 2 -10 2 423.74 19.76
 -2 10 -2 365.47 19.84
 2 -10 3 3.7 3.79
 -2 10 -3 3.82 9.74
 2 -10 3 14.66 10.15
 -2 10 -3 5.36 3.38
 -2 10 -3 6.82 3.8
 2 -10 3 6.32 4.4
 -2 10 -3 7.73 5.16
 2 -10 4 886.2 32.21
 -2 10 -4 959.6 66.42
 2 -10 4 977.53 57.14
 -2 10 -4 891.59 31.15
 -2 10 -4 943.79 32.88
 2 -10 4 943.65 33.58
 -2 10 -4 914.04 33.45
 2 -10 5 14.46 6.06
 -2 10 -5 8.17 9.96
 2 -10 5 8.49 8.93
 -2 10 -5 11.21 4.21
 -2 10 -5 23.8 6.45
 -2 10 -5 18.38 5.33
 2 -10 5 9.3 4.88
 2 -10 6 454.65 22.22
 -2 10 -6 497.5 22.6
 -2 10 -6 454.61 21.39
 2 -10 6 490.34 23.51
 2 -10 7 13.75 6.18
 -2 10 -7 8.08 4.63
 2 -10 7 11.22 5.26
 -2 10 -7 6.79 5.09
 -2 10 -8 297.76 17.22
 2 -10 8 324.24 19.21
 -2 10 -8 302.84 17.49
 -2 10 -9 19.6 5.8
 2 -10 9 15.35 5.94
 -2 10 -9 5.48 4.86
 -2 10 -10 225.16 14.88
 2 -10 10 203.58 15.31
 -2 10 -10 225.44 14.38
 2 -10 11 107.97 11.08
 -2 10 -11 119.22 9.96
 -2 10 -11 109.73 10.24
 -2 10 -11 129.75 10.8
 -2 10 -12 162.84 10.91
 -2 10 -12 169.89 11.31
 -2 10 -12 162.35 11.58
 2 -10 12 162.24 12.34
 -2 10 -13 54.21 6.84
 -2 10 -13 70.3 6.97
 2 -10 13 55.19 7.01
 2 -10 14 12.83 4.01
 -2 10 -14 19.05 4.55
 2 -10 14 18.77 4.34
 -2 10 -14 21.15 3.74
 2 -10 15 100.69 6.72
 -2 10 -15 105.3 6.65
 2 -10 15 97.43 6.54
 -2 9 16 68.25 5.76
 2 -9 -16 64.8 5.65
 -2 9 15 19.99 4.68
 -2 9 15 15.25 4.37
 2 -9 -15 9.76 3.97
 2 -9 -15 6.64 4.13
 -2 9 14 34.86 6.67
 2 -9 -14 35.59 6.73
 2 -9 -14 20.69 6.44
 -2 9 13 181.97 12.65
 -2 9 13 191 13.92
 2 -9 -13 147.72 13.11
 -2 9 13 146.11 22.63
 -2 9 12 6.4 5.11
 2 -9 -12 -5.37 4.97
 -2 9 12 1.15 4.95
 -2 9 12 14.27 12
 2 -9 -12 8.48 7.37
 -2 9 12 -3.72 5.38
 -2 9 12 11.12 6.09
 -2 9 11 28.79 7.78
 -2 9 11 20.72 7.17
 2 -9 -11 29.19 7.29
 -2 9 11 32.47 7.35
 -2 9 11 19.29 5.81
 2 -9 -11 16.41 7.37
 -2 9 10 285.29 18.31
 2 -9 -10 233.84 17.72
 -2 9 10 297.21 18.84
 -2 9 10 254.83 33.64
 -2 9 10 284.01 18.6
 -2 9 9 107.67 11.75
 2 -9 -9 115.91 12.07
 2 -9 -9 99.67 10.92
 -2 9 9 105.06 11.72
 -2 9 9 94.6 22.31
 -2 9 9 100 11.99
 -2 9 8 836.08 33.35
 2 -9 -8 807.97 31.6
 -2 9 8 904.49 34.34
 2 -9 -8 832.33 32.89
 -2 9 8 915.64 34.55
 -2 9 8 854.06 58.17
 2 -9 -7 11.21 5.5
 2 -9 -7 -0.98 4.55
 2 -9 -7 13.29 10.49
 -2 9 7 8.75 6.21
 -2 9 7 0.67 11.46
 -2 9 6 298.74 32.76
 2 -9 -6 308.22 17.65
 2 -9 -6 284.41 16.54
 2 -9 -6 289.57 34.23
 -2 9 6 329.85 18.79
 2 -9 -6 327.11 18.07
 2 -9 -5 3.62 4.11
 -2 9 5 8.95 5.66
 2 -9 -5 1.26 3.77
 2 -9 -5 2.64 10
 -2 9 5 -2.25 14.05
 -2 9 5 -8.54 11.67
 -2 9 4 384.17 37.68
 2 -9 -4 418.23 39.13
 2 -9 -4 444.46 19.97
 2 -9 -4 426.74 19.55
 2 -9 -3 25.78 13.18
 -2 9 3 51.56 7.13
 -2 9 3 63.97 16.57
 2 -9 -2 804.5 51.99
 -2 9 2 923.64 56.22
 -2 9 2 801.8 29.24
 -2 9 2 877.28 52.92
 -2 9 2 881.65 55.29
 2 -9 -1 7.92 7.77
 -2 9 1 3.59 8.91
 -2 9 1 4.72 3.62
 -2 9 1 7.86 10.34
 2 -9 -1 -0.84 5.91
 -2 9 1 11.57 9.97
 -2 9 0 1422.54 67.27
 2 -9 0 1453.36 62.28
 -2 9 0 1559.75 75.28
 2 -9 0 1422.01 67.87
 -2 9 0 1506.82 72.89
 -2 9 0 1484.71 43.47
 -2 9 -1 515.52 41.04
 2 -9 1 465.67 34.06
 2 -9 1 491.13 36.39
 -2 9 -1 495.44 41.49
 -2 9 -1 474.24 35.33
 -2 9 -1 501.43 21.87
 2 -9 2 62.03 13.81
 -2 9 -2 46.98 15.31
 -2 9 -2 56.25 14.15
 -2 9 -2 64.25 13.28
 -2 9 -2 63.22 7.89
 2 -9 3 495.08 37.31
 -2 9 -3 512.56 22.56
 -2 9 -3 557.57 46.36
 -2 9 -4 4.17 8.2
 2 -9 4 15.22 8.46
 2 -9 4 20.87 6.01
 -2 9 -4 17.09 4.85
 -2 9 -4 16.5 5.25
 2 -9 4 21.47 5.23
 -2 9 -5 310.73 17.11
 2 -9 5 313.7 32.02
 -2 9 -5 306.32 16.2
 -2 9 -5 294.36 16.81
 2 -9 5 325.52 18.21
 -2 9 -5 311.72 36
 -2 9 -6 35.74 6.53
 2 -9 6 37.68 12.06
 -2 9 -6 39.23 6.67
 -2 9 -6 43.1 6.85
 2 -9 6 43.35 7.64
 -2 9 -6 18.47 8.51
 -2 9 -7 184.55 13
 2 -9 7 193.61 27.71
 2 -9 7 193.29 14.71
 -2 9 -7 220.66 31.86
 -2 9 -7 194.95 13.42
 -2 9 -7 198.7 13.91
 2 -9 8 83.52 10.57
 -2 9 -8 81.22 9.11
 -2 9 -8 79.3 9.12
 2 -9 9 11.47 6.33
 -2 9 -9 21.6 6.02
 -2 9 -9 21.07 5.9
 2 -9 10 129.64 13.73
 -2 9 -10 155.44 12.64
 -2 9 -10 144.55 11.9
 2 -9 11 195.53 16
 -2 9 -11 209.69 14.39
 -2 9 -11 218.36 13.87
 -2 9 -12 145.29 11.68
 -2 9 -12 148.91 11.12
 2 -9 12 127.16 12.48
 -2 9 -12 134.17 11.06
 -2 9 -13 25.37 6.18
 -2 9 -13 28.12 5.04
 -2 9 -13 27 5.48
 2 -9 13 20.34 6.44
 -2 9 -14 98.24 8.64
 -2 9 -14 100.43 7.63
 2 -9 14 89.32 9.31
 -2 9 -15 35.42 5.07
 -2 9 -15 33.14 4.11
 2 -9 15 26.31 5.22
 2 -9 16 37.14 4.49
 -2 9 -16 29.04 3.9
 2 -9 16 32.07 4.51
 2 -8 -17 -1.92 3.1
 -2 8 17 5.32 2.6
 2 -8 -16 29.87 5.77
 -2 8 16 41.77 6.2
 2 -8 -16 32.26 4.67
 2 -8 -15 4.65 5.23
 -2 8 15 -1.74 4.54
 -2 8 15 2.16 4.65
 2 -8 -15 3.3 5.02
 -2 8 14 187.99 14.14
 2 -8 -14 154.74 13.11
 -2 8 14 181.9 27.43
 -2 8 13 -1.59 6.15
 -2 8 13 3.4 5.64
 2 -8 -13 2.07 5.99
 -2 8 13 7.93 5.56
 -2 8 13 -8.33 11.58
 2 -8 -12 124.07 12.65
 -2 8 12 147.95 13.94
 -2 8 12 173.77 29.52
 2 -8 -12 158.15 14.85
 -2 8 12 168.5 14.74
 -2 8 12 191.78 15.7
 -2 8 11 22.15 17.47
 -2 8 11 10.54 7.3
 2 -8 -11 10.96 5.82
 -2 8 11 19.04 6.02
 -2 8 11 11.25 6.56
 2 -8 -11 21.49 8.76
 -2 8 10 -0.99 5.83
 -2 8 10 0.18 6.12
 2 -8 -10 3.47 5.3
 2 -8 -10 -3.63 6.13
 -2 8 10 12.29 6.35
 -2 8 10 1.56 13.65
 -2 8 9 1523.53 81.53
 2 -8 -9 1410.09 77.59
 2 -8 -9 1356.98 43.82
 -2 8 9 1432.11 46.8
 2 -8 -9 1384.6 46.02
 -2 8 9 1364.58 45.8
 -2 8 9 1459.13 46.85
 -2 8 8 42 18.84
 -2 8 8 42.05 13.38
 2 -8 -8 35.95 6.31
 2 -8 -8 31.25 7.28
 -2 8 8 40.87 8.59
 2 -8 -8 37.58 15.16
 -2 8 7 436.21 41.02
 -2 8 7 434.16 37.35
 2 -8 -7 390.78 19.54
 2 -8 -7 427.77 21.07
 -2 8 7 422.51 21.41
 2 -8 -7 402.05 39.65
 -2 8 6 20.69 11.09
 2 -8 -6 22.69 5.95
 2 -8 -6 19.35 5.22
 -2 8 6 16.76 5.85
 2 -8 -6 10.65 11.08
 -2 8 6 18.46 14.02
 -2 8 6 13.29 13.47
 2 -8 -5 61.97 14.26
 -2 8 5 79.93 15.48
 -2 8 5 77.21 19.23
 -2 8 4 155.13 10.55
 2 -8 -4 178.68 25.05
 -2 8 4 151.6 22.85
 -2 8 3 196.18 11.89
 2 -8 -3 206.79 25.12
 -2 8 3 220.45 26.35
 -2 8 2 114.57 8.93
 -2 8 2 119.11 20.27
 -2 8 2 115.29 20.34
 2 -8 -2 112.68 18.57
 -2 8 1 1206.49 36.1
 -2 8 1 1236.48 61.82
 2 -8 -1 1230 60.18
 -2 8 1 1184.15 60.2
 -2 8 1 1255.58 60.06
 -2 8 1 1332.74 64.52
 -2 8 0 352.11 31.75
 -2 8 0 390.35 33.52
 2 -8 0 318.39 28.28
 -2 8 0 370.9 16.89
 2 -8 0 365.92 27.13
 -2 8 0 332.91 30.75
 -2 8 0 361.17 30.18
 2 -8 1 6.61 6.93
 -2 8 -1 11.34 9.47
 -2 8 -1 9.55 8.14
 2 -8 1 8 7.89
 -2 8 -1 9.83 4.18
 -2 8 -1 12.04 9.46
 -2 8 -1 8.06 8.01
 -2 8 -2 575.73 43.56
 2 -8 2 587.42 36.85
 -2 8 -2 604.95 44
 2 -8 2 579.66 37.18
 -2 8 -2 624.65 23.33
 -2 8 -2 574.84 38.86
 -2 8 -2 548.69 35.12
 2 -8 3 266.76 25.7
 -2 8 -3 283.35 33.09
 -2 8 -3 253.86 14.17
 -2 8 -3 262.8 23.65
 -2 8 -3 225.3 24.28
 2 -8 4 894.44 49.4
 -2 8 -4 913.77 59.17
 -2 8 -4 914.4 30.33
 -2 8 -4 936.56 48
 -2 8 -5 420.63 41.54
 -2 8 -5 386.76 38.03
 -2 8 -5 387.54 18.22
 2 -8 5 377.23 32.65
 -2 8 -6 177.62 26.92
 2 -8 6 226.12 26.74
 -2 8 -6 175.6 11.94
 2 -8 7 467.39 21.74
 2 -8 7 470.69 39.97
 -2 8 -7 511.56 46.68
 -2 8 -7 456.98 20.75
 -2 8 -7 465.59 21.22
 -2 8 -7 460.94 20.17
 2 -8 8 146.08 12.3
 2 -8 8 154.97 24.82
 -2 8 -8 137.64 10.44
 -2 8 -8 146.91 11.71
 -2 8 -8 151.89 12.05
 -2 8 -8 151.96 26.34
 -2 8 -8 170.04 31.17
 -2 8 -9 101.81 10.02
 2 -8 9 97.94 10.74
 2 -8 9 132.11 23.82
 -2 8 -9 113.15 24.85
 -2 8 -9 144.68 28.82
 2 -8 9 123.91 25.16
 -2 8 -9 95.54 9.6
 2 -8 10 87.21 11.13
 -2 8 -10 82.12 9.79
 -2 8 -10 77.12 8.97
 2 -8 10 96.93 22.62
 -2 8 -10 92.71 9.03
 -2 8 -11 587.87 24.7
 -2 8 -11 612.21 25.84
 2 -8 11 615.06 26.48
 -2 8 -11 624.63 24.96
 -2 8 -12 56.29 7.28
 -2 8 -12 54.23 8.38
 2 -8 12 47.35 8.08
 -2 8 -12 44.62 7.12
 -2 8 -12 53.23 7.11
 -2 8 -13 66.04 7.13
 2 -8 13 51.43 7.8
 -2 8 -13 64.71 7.77
 -2 8 -13 71.22 7.92
 -2 8 -13 71.06 8.76
 2 -8 14 17.13 4.86
 -2 8 -14 35.92 6.7
 -2 8 -15 97.14 8.39
 -2 8 -16 52.29 5.56
 2 -8 16 48.6 6.71
 -2 8 -16 60.76 5.91
 -2 8 -17 27.95 3.5
 -2 8 -17 26.55 3.29
 2 -8 17 26.56 4.24
 2 -7 -18 4.42 2.66
 2 -7 -17 15.11 4.78
 -2 7 17 19.35 5.43
 2 -7 -16 78.93 8.77
 2 -7 -16 93.19 9.86
 -2 7 16 76.75 8.81
 -2 7 16 91.81 9.63
 2 -7 -15 58.77 9.51
 -2 7 15 56.5 8.45
 -2 7 15 70.19 18.27
 2 -7 -15 51.94 8.1
 -2 7 14 73.96 10.2
 2 -7 -14 67.67 9.85
 -2 7 14 94.83 21.92
 -2 7 13 36.31 7.82
 -2 7 13 34.25 8.44
 2 -7 -13 28.61 8.11
 -2 7 13 43.18 17.94
 -2 7 13 42.76 7.48
 -2 7 12 148.55 13.24
 -2 7 12 128.22 28.28
 2 -7 -12 125.23 14.13
 -2 7 12 160.04 14.99
 -2 7 12 135.46 13.47
 2 -7 -12 117.67 12.21
 2 -7 -11 9.07 5.76
 -2 7 11 20.9 7.62
 -2 7 11 13.11 5.46
 2 -7 -11 12.2 7.45
 -2 7 11 19.26 16.77
 -2 7 10 296.8 19
 -2 7 10 336.09 39.2
 -2 7 10 338.22 41.81
 -2 7 10 277.97 18.38
 2 -7 -10 271.33 17.72
 2 -7 -10 259.77 17.86
 -2 7 10 256.88 16.97
 2 -7 -10 276.57 32.99
 -2 7 9 41.62 8.15
 -2 7 9 41.79 15.8
 -2 7 9 34.75 14.45
 -2 7 9 65.12 20.12
 2 -7 -9 40.21 6.69
 2 -7 -9 39.13 7.6
 2 -7 -9 25.36 10.61
 -2 7 9 30.26 5.44
 -2 7 9 37.16 7.51
 -2 7 8 1021.71 69.82
 -2 7 8 1177.34 65.28
 2 -7 -8 1138.44 38.28
 -2 7 8 1155.61 38.89
 -2 7 8 1225.97 70.09
 2 -7 -8 1074.54 63.48
 -2 7 7 87.41 19.52
 -2 7 7 57.9 14.79
 -2 7 7 80.58 9.28
 2 -7 -7 54.84 14.91
 -2 7 7 50.53 19.05
 -2 7 7 73.26 16.29
 -2 7 6 306.78 32.45
 2 -7 -6 342.14 33.66
 -2 7 6 357.6 32.75
 -2 7 5 985.88 55.14
 2 -7 -5 949.48 54.22
 -2 7 5 1055.28 54.48
 -2 7 4 173.36 22.2
 -2 7 4 237.98 26.15
 2 -7 -4 226.43 25.84
 -2 7 3 1476.6 64.4
 -2 7 3 1360.12 63.45
 2 -7 -3 1335.66 62.48
 -2 7 2 103.13 17.05
 -2 7 2 122.26 18.71
 2 -7 -2 135.36 19.77
 -2 7 1 601.36 39.11
 -2 7 1 668.71 39.93
 2 -7 -1 616.38 38.25
 2 -7 -1 676.18 32.02
 -2 7 0 146.68 19.75
 -2 7 0 137.74 20.18
 2 -7 0 154.67 19.11
 -2 7 0 174.3 20.65
 -2 7 -1 732.78 45.55
 -2 7 -1 762.21 42.04
 -2 7 -1 771.84 45.21
 2 -7 1 738.86 40.76
 2 -7 1 714.18 36.45
 -2 7 -2 58.75 13.47
 2 -7 2 60.84 12.35
 -2 7 -2 35.56 9.05
 2 -7 2 41.04 10.1
 -2 7 -2 52.06 13.62
 2 -7 3 960.88 46.84
 -2 7 -3 983.11 55.88
 -2 7 -3 1034.43 49.07
 -2 7 -3 1046.11 56.57
 2 -7 3 1008.22 46.56
 2 -7 4 1029.29 50.24
 -2 7 -4 1099.95 60.44
 -2 7 -4 1007.3 47.21
 2 -7 5 978.07 50.93
 2 -7 5 975.49 54.87
 -2 7 -5 874.67 28.75
 -2 7 -5 938.21 55.55
 -2 7 -5 1005.62 45.63
 -2 7 -6 562.91 21.46
 2 -7 6 582.33 42.72
 2 -7 6 584.68 40.12
 -2 7 -6 545.49 44
 -2 7 -7 18.07 4.45
 -2 7 -7 13.66 11.15
 2 -7 7 8.05 10.9
 2 -7 7 11.44 8.63
 2 -7 8 146.52 23.22
 2 -7 8 145.48 11.43
 2 -7 8 150.74 22.76
 -2 7 -8 143.07 11.25
 -2 7 -8 138.46 10.74
 -2 7 -8 134.33 24.21
 -2 7 -8 163.21 26.65
 2 -7 9 -1.53 9.34
 2 -7 9 -4.29 4.44
 2 -7 9 12.55 13
 -2 7 -9 9.76 4.2
 -2 7 -9 -0.19 3.78
 -2 7 -9 9.21 5.03
 -2 7 -9 4.22 13.58
 -2 7 -9 -3.86 11.03
 2 -7 10 428.25 21.19
 2 -7 10 460.51 41.93
 -2 7 -10 415.28 20.35
 -2 7 -10 360.67 19.16
 -2 7 -10 399.46 19.39
 2 -7 10 420.52 41.68
 -2 7 -10 416.23 19.95
 2 -7 11 111.58 23.06
 -2 7 -11 86.74 8.72
 2 -7 11 98.98 10.48
 -2 7 -11 85.41 9.21
 -2 7 -11 81.97 9.07
 -2 7 -11 95.23 10.03
 -2 7 -12 13.21 4.76
 -2 7 -12 -0.64 4.6
 2 -7 12 7.72 5.62
 -2 7 -12 7.59 4.77
 -2 7 -12 3.38 4.71
 -2 7 -13 32.2 5.18
 2 -7 13 23.9 6.35
 -2 7 -13 25.9 6.11
 -2 7 -13 23.51 6.51
 2 -7 14 6.13 5.26
 -2 7 -14 6.51 4.76
 -2 7 -14 6.38 4.44
 2 -7 15 151.08 11.16
 -2 7 -15 156.59 11.19
 -2 7 -15 162.46 11.36
 2 -7 16 0.12 3.09
 -2 7 -16 -1.04 3.27
 -2 7 -17 137.93 8.63
 -2 7 -17 135.74 7.77
 -2 7 -18 72.36 5.08
 2 -7 18 59.96 5.22
 2 -6 -18 105.7 8.16
 -2 6 18 101 7.88
 2 -6 -18 98.96 6.03
 -2 6 17 198.3 13.19
 2 -6 -17 207.12 13.25
 2 -6 -16 74.73 9.82
 2 -6 -16 64.8 7.89
 -2 6 16 74.97 8.94
 -2 6 16 84.6 9.9
 -2 6 15 183.98 14.67
 -2 6 15 212.81 32.04
 2 -6 -15 195.73 16.04
 2 -6 -15 183.83 14.09
 -2 6 14 25.7 7.63
 2 -6 -14 25.11 6.78
 -2 6 14 5.57 16.77
 -2 6 14 22.04 17.23
 2 -6 -13 380.61 22.52
 -2 6 13 392.33 45.2
 -2 6 13 425.69 23.32
 -2 6 13 361.17 21.32
 -2 6 12 64.43 21.5
 -2 6 12 41.68 7.8
 2 -6 -12 42.24 8.48
 2 -6 -12 52.54 8.22
 2 -6 -11 819.75 32.58
 -2 6 11 895.39 63.93
 -2 6 11 875.24 64.7
 -2 6 11 890.68 33.28
 -2 6 11 806.65 32.89
 -2 6 11 801.85 32.96
 2 -6 -11 877.2 35.21
 2 -6 -11 807.95 54.86
 2 -6 -10 49.45 8.08
 -2 6 10 23.7 14.92
 -2 6 10 19.09 7.03
 -2 6 10 25.31 6.83
 -2 6 10 23.98 16.82
 2 -6 -10 30.93 7.27
 2 -6 -10 42.89 14.32
 -2 6 9 521.58 46.35
 -2 6 9 519.94 23.93
 -2 6 9 504.89 23.88
 2 -6 -9 549.71 23.81
 -2 6 9 552.57 44.64
 -2 6 9 545.98 47.42
 2 -6 -9 477.29 40
 -2 6 8 18.78 10.83
 -2 6 8 14.61 11.75
 -2 6 8 26.31 13.64
 -2 6 8 22.05 10.55
 2 -6 -8 22.07 10.93
 -2 6 8 24.97 6.45
 -2 6 7 306.67 32.37
 -2 6 7 276.32 29.3
 -2 6 7 237.92 29.37
 -2 6 7 328.99 31.96
 2 -6 -7 275.39 28.39
 -2 6 7 304.48 16.52
 -2 6 6 605.97 44.75
 -2 6 6 699.48 44.17
 2 -6 -6 596.92 41.45
 -2 6 6 609.53 41.84
 -2 6 5 13.33 10.57
 -2 6 5 27.51 11.4
 -2 6 5 16.85 8.58
 2 -6 -5 13.7 9.57
 -2 6 4 1203.06 56.83
 -2 6 4 1251.05 58.43
 2 -6 -4 1328.03 46.17
 2 -6 -4 1252.84 57.25
 2 -6 -3 1.4 10.06
 -2 6 3 -4.09 9.48
 -2 6 3 -1.18 7.76
 2 -6 -2 527.22 33.78
 -2 6 2 539.29 33.86
 -2 6 2 509.18 17.59
 -2 6 1 199.06 20.01
 -2 6 1 216.25 10.53
 2 -6 -1 242.79 16.63
 2 -6 -1 243.07 22.87
 -2 6 0 136.89 19.32
 -2 6 0 120.52 16.73
 -2 6 0 128.54 8.53
 2 -6 0 142.16 12.17
 2 -6 0 135.88 16.51
 -2 6 0 141.38 18.39
 -2 6 -1 1090.63 52.17
 -2 6 -1 1063.67 48.05
 -2 6 -1 1114.85 30.4
 2 -6 1 1058.29 42.61
 2 -6 1 1052.54 46
 -2 6 -1 1072.81 50.04
 -2 6 -2 955.58 49.62
 2 -6 2 988.54 42
 -2 6 -2 940.53 44.21
 -2 6 -2 1029.74 29.02
 2 -6 2 1014.46 43.99
 -2 6 -2 984.84 48.55
 -2 6 -3 15.72 11.16
 2 -6 3 23.03 8.05
 -2 6 -3 23.48 10.54
 2 -6 3 11.55 6.83
 -2 6 -3 15.42 7.22
 -2 6 -3 12.15 4.21
 2 -6 4 32.65 10.59
 2 -6 4 24.47 7.9
 -2 6 -4 27.68 11.5
 -2 6 -4 30.09 4.78
 -2 6 -4 40.36 9.96
 2 -6 4 28.92 11.14
 -2 6 -4 26.2 4.92
 2 -6 5 1423.21 58.72
 -2 6 -5 1432.61 65.71
 -2 6 -5 1386.62 37.8
 -2 6 -5 1364.72 51.51
 2 -6 5 1352.17 61.51
 -2 6 -5 1303.94 37.05
 2 -6 6 61.9 13.48
 -2 6 -6 85.66 16.59
 2 -6 6 75.84 15.58
 -2 6 -7 700.68 48.55
 2 -6 7 674.28 43.07
 2 -6 7 616.05 43.2
 2 -6 8 749.78 29.11
 -2 6 -8 680.84 50.39
 -2 6 -8 729.51 52.42
 2 -6 8 716 48.28
 2 -6 8 701.73 46.61
 -2 6 -9 258.66 32.68
 2 -6 9 189.81 24.63
 -2 6 -9 221.79 13.69
 2 -6 9 236.59 16.29
 2 -6 9 259.92 29.83
 2 -6 10 351.5 20.47
 2 -6 10 327.31 34.8
 2 -6 10 351.02 18.69
 2 -6 10 344.68 35.54
 -2 6 -10 360.54 18.14
 -2 6 -10 329.23 17.41
 -2 6 -10 335.7 17.36
 -2 6 -10 371.41 18.23
 2 -6 10 325.03 19.42
 -2 6 -10 387.8 41.82
 2 -6 11 32.38 8.58
 2 -6 11 27.8 15.63
 -2 6 -11 30.6 15.67
 2 -6 11 32.18 14.84
 -2 6 -11 29.15 6.28
 -2 6 -11 45.45 7.67
 -2 6 -11 30.9 5.65
 2 -6 11 37.35 7.35
 -2 6 -11 35.72 7.04
 2 -6 11 40.04 8.66
 -2 6 -12 319.93 18.03
 2 -6 12 330 20.3
 -2 6 -12 339.54 18.41
 -2 6 -12 313.38 17.78
 -2 6 -12 310.87 16.64
 2 -6 12 378.72 22.46
 2 -6 12 343.36 19.07
 -2 6 -13 48.08 8.01
 2 -6 13 48.59 9.99
 2 -6 13 39.19 9.58
 -2 6 -13 40.14 6.76
 -2 6 -13 50.07 8.38
 2 -6 13 43.4 7.84
 -2 6 -14 254.08 15.87
 2 -6 14 251 18.17
 2 -6 14 261.11 18.81
 -2 6 -14 265.59 15.82
 -2 6 -14 257.07 15.6
 2 -6 14 263.15 16.38
 2 -6 15 2.85 3.96
 -2 6 -15 2.82 3.97
 -2 6 -15 1.78 3.85
 -2 6 -15 7.36 5.52
 2 -6 16 208.91 12.59
 -2 6 -16 220.07 13.73
 2 -6 17 26.01 4.31
 -2 6 -17 19.47 4.01
 -2 6 -17 23.77 5.15
 -2 6 -18 65.37 5.97
 2 -5 -19 69.21 5.52
 2 -5 -18 144.42 10.08
 -2 5 18 121.12 9.69
 2 -5 -18 136.32 8.63
 -2 5 17 177.96 13.09
 2 -5 -17 200.81 13.76
 2 -5 -16 165.34 13.87
 2 -5 -16 155.16 11.54
 -2 5 16 159.55 25.69
 -2 5 16 143.05 12.8
 -2 5 16 146.92 12.17
 -2 5 15 58.4 17.04
 2 -5 -15 62.82 8.62
 -2 5 15 50.66 8.51
 2 -5 -15 83.92 11.38
 2 -5 -14 93.19 10.66
 -2 5 14 102.33 11.9
 -2 5 13 154.77 29.87
 -2 5 13 131.13 12.48
 -2 5 13 147.46 13.49
 -2 5 13 116.44 27.17
 2 -5 -13 147.49 13.66
 -2 5 12 87 10.03
 -2 5 12 109.47 26.77
 2 -5 -12 113.11 12.31
 -2 5 12 113.77 22.37
 2 -5 -11 61.69 8.05
 -2 5 11 63.95 8.88
 -2 5 11 96.73 20.63
 -2 5 11 61.77 8.29
 2 -5 -11 84.18 18.11
 -2 5 11 64.63 19.98
 2 -5 -11 64.57 9.25
 2 -5 -11 58.14 7.49
 -2 5 10 124.86 24.83
 -2 5 10 94.65 10.13
 -2 5 10 94.68 9.55
 2 -5 -10 104.09 18.23
 -2 5 10 98.91 20.79
 -2 5 9 15.69 11.8
 -2 5 9 23.95 5.97
 2 -5 -9 28.91 12.4
 -2 5 9 38.85 17.17
 -2 5 9 53 16.03
 -2 5 8 10.06 9.03
 -2 5 8 -4.78 11.29
 -2 5 8 7.36 4.89
 -2 5 8 2.72 8.36
 -2 5 8 3.72 10.58
 2 -5 -8 7.54 8.51
 -2 5 7 439.16 35.14
 -2 5 7 421.72 34.94
 2 -5 -7 392.98 32.09
 -2 5 7 360.02 31.46
 -2 5 6 178.02 22.19
 -2 5 6 235.05 24.24
 -2 5 6 178.44 21.88
 2 -5 -6 222.42 24.27
 -2 5 5 1030.54 52.22
 -2 5 5 1012.65 48.84
 -2 5 5 1011.22 49.91
 2 -5 -5 1102.94 50.76
 2 -5 -5 1038.14 36.65
 -2 5 4 48.76 12.85
 -2 5 4 63.65 12.81
 -2 5 4 57.88 12.27
 2 -5 -4 74.66 15.16
 2 -5 -4 65.1 8.51
 -2 5 3 1056.79 52.25
 -2 5 3 1062.57 47.93
 2 -5 -3 1137.5 49.14
 2 -5 -3 1180.64 38.55
 2 -5 -2 1094.23 46.38
 -2 5 2 1045.12 46.17
 -2 5 1 2.15 7.59
 2 -5 -1 21.2 5.83
 2 -5 -1 11.9 8.57
 -2 5 1 11.17 8.03
 -2 5 0 3286.09 91.8
 2 -5 0 3358.05 77.35
 -2 5 0 3173.08 90.79
 2 -5 0 3286.93 91.1
 -2 5 0 3113.56 90.19
 -2 5 -1 144.52 15.72
 -2 5 -1 142.01 15.1
 2 -5 1 128.1 9.61
 2 -5 1 130.2 13.01
 -2 5 -1 149.46 8.17
 2 -5 1 140.32 14.53
 -2 5 -1 128.53 15.22
 -2 5 -1 137.06 17.57
 -2 5 -2 2537.84 79.89
 -2 5 -2 2621.61 75.61
 -2 5 -2 2709.75 58.71
 -2 5 -2 2447.04 79.56
 2 -5 2 2507.92 75.09
 2 -5 2 2553.51 73.02
 -2 5 -2 2620.14 83.39
 -2 5 -3 14.34 7.03
 2 -5 3 7.46 7.87
 -2 5 -3 7.41 5.22
 -2 5 -3 15.72 3.74
 2 -5 3 12.59 6.89
 -2 5 -3 4.17 8.85
 2 -5 3 10.42 7.66
 -2 5 -4 20.24 7.77
 2 -5 4 30.07 8.76
 2 -5 4 22.46 8.96
 -2 5 -4 24.25 4.11
 -2 5 -4 17.4 9.38
 2 -5 4 31.29 7.62
 -2 5 -4 20.81 7.01
 -2 5 -5 558.99 19.27
 2 -5 5 548.69 34.34
 2 -5 5 633.84 29.54
 -2 5 -5 577.61 36.61
 2 -5 5 570.24 33.46
 2 -5 6 761.32 40.54
 -2 5 -6 682.8 22.42
 2 -5 6 692.15 24.21
 -2 5 -6 738.36 23.67
 -2 5 -6 687.37 42.57
 2 -5 6 665.37 40.04
 2 -5 7 677.69 40.4
 -2 5 -7 648.76 21.89
 2 -5 7 622.19 23.68
 -2 5 -7 661.79 22.96
 -2 5 -7 674.22 44.39
 -2 5 -7 710.66 45.05
 2 -5 7 690.04 42.18
 2 -5 8 477.65 35.71
 2 -5 8 457.99 20.08
 -2 5 -8 450.6 38.29
 -2 5 -8 468.75 38.65
 2 -5 8 433.73 34.66
 2 -5 9 400.88 34.52
 2 -5 9 384.59 19.12
 2 -5 9 381.73 19.24
 -2 5 -9 439.45 39.1
 2 -5 9 375.22 33.76
 2 -5 10 138.19 11.91
 2 -5 10 128.26 11.35
 2 -5 10 169.5 24.78
 2 -5 10 121.18 10.32
 2 -5 10 150.34 21.73
 2 -5 10 126.92 11.43
 -2 5 -10 140.88 23.86
 -2 5 -10 129.39 10.4
 2 -5 11 446.52 22.35
 -2 5 -11 433.1 20.56
 -2 5 -11 411.68 19.13
 2 -5 11 429.88 22.49
 2 -5 11 412.27 38.93
 2 -5 11 412.72 20.44
 2 -5 11 486.48 41.92
 2 -5 11 420.19 21.93
 -2 5 -11 418.64 19.9
 -2 5 -11 441.72 20.34
 -2 5 -11 509.54 45.9
 2 -5 12 44.79 8.95
 2 -5 12 28.55 14.74
 -2 5 -12 40.16 7.29
 2 -5 12 41.85 7.68
 -2 5 -12 57.55 19.79
 2 -5 12 57.8 16.17
 -2 5 -12 38.32 6.89
 -2 5 -12 35.9 6.77
 2 -5 12 37.14 8.12
 2 -5 12 35.32 6.81
 2 -5 13 179.56 14.56
 -2 5 -13 180.66 13.99
 2 -5 13 181.72 15.07
 -2 5 -13 184.54 13.61
 -2 5 -13 184.43 13.43
 2 -5 13 186.34 14.01
 2 -5 13 183.69 15.31
 -2 5 -14 7.5 5.04
 2 -5 14 17.55 7.5
 -2 5 -14 12.74 4.63
 -2 5 -14 11.7 5.11
 2 -5 14 10.78 5.61
 2 -5 14 15.72 7.75
 -2 5 -15 95.43 10.36
 2 -5 15 97.29 11.89
 -2 5 -15 84.23 8.95
 -2 5 -15 89.88 9.56
 2 -5 15 85.88 9.48
 2 -5 15 98.73 12.05
 -2 5 -16 36.7 6.91
 2 -5 16 37.52 8.27
 2 -5 16 35.47 6.32
 -2 5 -16 36.21 5.97
 -2 5 -16 34.68 6.25
 -2 5 -17 -1.91 4.95
 2 -5 17 -1.57 3.3
 -2 5 -17 -3.23 3.16
 -2 5 -17 7.28 3.5
 2 -5 18 25.51 3.85
 -2 5 -18 21.43 4.38
 -2 5 -19 -1.02 2.64
 2 -4 -19 4.02 2.71
 2 -4 -19 2.87 3.09
 2 -4 -18 18.23 5.2
 2 -4 -18 28.71 5.27
 -2 4 18 29.99 5.82
 -2 4 17 32.09 6.63
 2 -4 -17 30.94 6.91
 2 -4 -16 4.86 6.32
 -2 4 16 9.55 4.84
 -2 4 16 1.16 5.47
 2 -4 -16 9.99 4.7
 -2 4 15 39.24 7.14
 2 -4 -15 50.4 9.27
 -2 4 15 53.81 17.56
 2 -4 -15 45.74 7.84
 -2 4 15 30.31 18.42
 2 -4 -14 192 14.55
 2 -4 -14 193.16 16.15
 -2 4 14 208.63 31.52
 -2 4 14 205.57 32.15
 -2 4 14 169.22 14.01
 -2 4 13 27.29 12.67
 2 -4 -13 23.09 6.35
 -2 4 13 27.22 15.96
 -2 4 13 30 7.36
 -2 4 12 343.92 39.27
 -2 4 12 339.03 19.55
 -2 4 12 350.62 18.7
 2 -4 -12 336.96 19.27
 -2 4 12 327.98 35.12
 -2 4 11 25.63 12.37
 -2 4 11 25.8 5.56
 -2 4 11 24.73 5.17
 -2 4 11 23.56 13.66
 2 -4 -11 30.89 6.51
 2 -4 -11 28.86 5.78
 -2 4 10 285.53 31.69
 -2 4 10 260.34 15
 2 -4 -10 256.07 26.03
 -2 4 10 311.18 31.94
 -2 4 10 236 14.76
 -2 4 9 273.26 15.03
 -2 4 9 325.21 31.35
 -2 4 9 302.93 31.63
 -2 4 9 264.69 14.67
 2 -4 -9 250.65 25.04
 -2 4 9 278.32 30.66
 2 -4 -9 295.24 23.53
 -2 4 8 735.2 44.43
 -2 4 8 725.1 46.34
 -2 4 8 640.75 24.05
 2 -4 -8 796.65 36.81
 -2 4 8 643.59 40.42
 -2 4 8 704.94 46
 2 -4 -8 701.13 41.5
 -2 4 7 13.75 7.82
 -2 4 7 28.59 10.51
 -2 4 7 31.29 14.08
 2 -4 -7 31.42 7.02
 2 -4 -7 23.4 10.33
 -2 4 6 260.53 22.51
 -2 4 6 277.52 24.35
 -2 4 6 267.39 24.97
 -2 4 6 265.34 24.41
 2 -4 -6 307.07 19.44
 2 -4 -6 296.04 24.57
 -2 4 5 50.34 11.16
 -2 4 5 38.02 9.53
 2 -4 -5 54.3 13.09
 -2 4 5 36.2 11.29
 2 -4 -5 48.06 8.06
 2 -4 -4 1285.97 37.01
 -2 4 4 1249.02 49.27
 2 -4 -4 1293.3 50.99
 -2 4 4 1338.54 52.61
 2 -4 -4 1268.59 41.43
 2 -4 -3 1514.64 40.94
 -2 4 3 1482.79 53.21
 -2 4 3 1569.52 57.12
 -2 4 3 1530.32 54.17
 2 -4 -3 1354.87 43.68
 2 -4 -3 1502.52 54.16
 2 -4 -2 82.73 12.32
 -2 4 2 58.84 10.13
 -2 4 2 65.88 12.24
 2 -4 -1 921.57 37.77
 -2 4 1 893.5 37.11
 -2 4 0 522.01 25.6
 -2 4 0 503.91 26.32
 2 -4 0 465.12 20.34
 -2 4 0 502.72 24.81
 2 -4 0 494.03 25.81
 -2 4 -1 2780.81 76.31
 2 -4 1 2548.54 67.83
 -2 4 -1 2668.45 77.92
 -2 4 -1 2761.32 74.88
 -2 4 -1 2749.44 74.69
 2 -4 1 2788.93 74.5
 -2 4 -2 549.86 28.09
 2 -4 2 489.72 23.5
 -2 4 -2 538.5 28.97
 -2 4 -2 508.98 25.27
 -2 4 -2 466.28 26.22
 2 -4 2 508.03 25.65
 -2 4 -3 855.9 37.57
 -2 4 -3 922.26 32.88
 2 -4 3 858.47 34.7
 -2 4 -3 896.13 34
 2 -4 3 867.76 34.42
 -2 4 -3 799.7 37.81
 -2 4 -4 136.34 14.64
 -2 4 -4 129.21 12.27
 2 -4 4 151.41 13.26
 -2 4 -4 132.44 15.47
 -2 4 -4 137.78 12.02
 2 -4 4 128.28 14.68
 2 -4 5 37.16 9.31
 -2 4 -5 36.57 5.73
 -2 4 -5 32.52 9.98
 -2 4 -5 40.98 9.07
 -2 4 -5 43.66 9.8
 2 -4 5 43.54 9.49
 -2 4 -5 41.54 4.83
 -2 4 -6 144.73 19.13
 -2 4 -6 130.16 17.92
 -2 4 -6 115.01 14.71
 2 -4 6 136.36 15.61
 2 -4 6 109.6 8.08
 -2 4 -6 114.12 7.28
 2 -4 6 107.24 15.59
 -2 4 -7 127.13 18.21
 -2 4 -7 134.77 19.03
 2 -4 7 149.7 18.73
 2 -4 7 142.95 16.89
 -2 4 -7 142.8 8.49
 2 -4 7 147.72 9.78
 2 -4 8 164.3 20.73
 -2 4 -8 174.8 22.55
 2 -4 8 172.09 11.14
 -2 4 -8 157.5 10.04
 2 -4 9 11.01 8.32
 -2 4 -9 4.41 8.93
 2 -4 9 8.41 3.9
 2 -4 9 10.04 3.76
 2 -4 10 271.77 28.77
 2 -4 10 235.78 15.04
 -2 4 -10 285.45 31.82
 2 -4 10 244.7 14.84
 2 -4 11 90.98 9.69
 2 -4 11 92.16 16.95
 -2 4 -11 106 20.36
 2 -4 11 82.52 17.66
 2 -4 11 85.43 9.98
 -2 4 -11 94.64 8.57
 2 -4 11 90.23 9.76
 -2 4 -11 89.08 8.76
 -2 4 -11 96.56 9.14
 2 -4 12 340.41 19.01
 2 -4 12 394.98 37.05
 -2 4 -12 370.17 38.85
 2 -4 12 323.28 34.8
 2 -4 12 351.59 19.45
 2 -4 12 363.49 20.54
 -2 4 -12 361.55 18.35
 -2 4 -12 333.57 18.03
 -2 4 -12 336.38 17.22
 2 -4 13 202.27 14.6
 2 -4 13 207.67 15.84
 2 -4 13 186.9 14.89
 -2 4 -13 219.07 15.08
 -2 4 -13 202.25 14.07
 -2 4 -13 210.16 14.06
 2 -4 13 195.05 14.05
 2 -4 14 14.64 5.85
 2 -4 14 16.57 7.49
 -2 4 -14 11.77 6.17
 2 -4 14 17.07 7.13
 -2 4 -14 13.48 4.73
 -2 4 -14 10.31 4.44
 2 -4 14 9.17 4.95
 2 -4 15 147.11 12.27
 2 -4 15 142.73 13.44
 -2 4 -15 135.7 12.51
 -2 4 -15 146.29 11.35
 -2 4 -15 136.06 11.59
 2 -4 15 143.06 11.93
 2 -4 15 126.6 13.49
 -2 4 -16 -6.03 6.46
 2 -4 16 1.23 5.75
 -2 4 -16 6.96 4.32
 -2 4 -16 -2.27 4
 2 -4 16 5.99 4.65
 2 -4 16 -4.94 6.06
 -2 4 -17 1.77 5.39
 2 -4 17 3.22 6.03
 -2 4 -17 6.58 4.1
 -2 4 -17 8.19 3.72
 2 -4 17 6.06 4.18
 2 -4 17 -4.74 5.44
 -2 4 -18 82.13 7.93
 -2 4 -18 59.82 6.08
 2 -4 18 80.34 6.7
 -2 4 -19 22.75 3.92
 -2 3 19 2.49 3.32
 2 -3 -19 -2.8 3.35
 2 -3 -19 -0.8 3.18
 -2 3 18 8.12 3.97
 2 -3 -18 7.04 4.41
 2 -3 -18 19.4 5.21
 2 -3 -17 -2.55 5.18
 2 -3 -17 -5.83 5.17
 -2 3 17 -4.55 4.82
 2 -3 -16 53.07 8.93
 2 -3 -16 28.38 5.71
 -2 3 16 30.96 7.04
 -2 3 16 32.32 17.68
 -2 3 15 67 9.59
 2 -3 -15 75.3 10.85
 -2 3 15 83.31 19.47
 2 -3 -15 68.02 8.23
 -2 3 15 76.4 8.87
 2 -3 -14 103.23 10.52
 2 -3 -14 119.1 12.99
 -2 3 14 113.78 22.91
 -2 3 14 115.39 10.7
 -2 3 14 145.34 27.89
 2 -3 -13 444.14 22.18
 -2 3 13 550.16 47.73
 -2 3 13 534.99 46.5
 -2 3 13 568.21 50.17
 -2 3 13 486.06 23.04
 -2 3 12 57.92 17.9
 -2 3 12 51.29 7.34
 -2 3 12 48.28 6.43
 2 -3 -12 41.2 6.64
 -2 3 12 43.43 14.7
 -2 3 12 41.29 16.3
 -2 3 11 301.64 15.81
 2 -3 -11 308.59 26.8
 -2 3 11 350.6 36.26
 -2 3 11 257.5 29.3
 -2 3 10 51.79 15.39
 -2 3 10 71.09 7.36
 2 -3 -10 58.53 11.63
 2 -3 -10 94.61 15.03
 -2 3 10 66.46 6.9
 -2 3 9 240.91 12.91
 -2 3 9 283.83 28.65
 -2 3 9 266.89 13.44
 2 -3 -9 280.09 24.01
 2 -3 -9 293.96 23.93
 -2 3 9 262.17 27.28
 -2 3 8 469.51 35.4
 2 -3 -8 453.83 30.04
 -2 3 8 430.95 29.82
 -2 3 8 476.04 34.96
 -2 3 8 440.09 17.29
 2 -3 -8 492.67 29.12
 -2 3 7 19.41 9.94
 2 -3 -7 33.69 9.38
 -2 3 7 20.02 6.92
 -2 3 7 46.01 12.33
 -2 3 7 30.34 4.64
 2 -3 -7 45.56 9.53
 -2 3 6 25.65 6.86
 -2 3 6 16.83 7.53
 -2 3 6 17.29 10.35
 2 -3 -6 22.08 7.46
 2 -3 -6 19.62 10.13
 -2 3 5 56.44 9.61
 -2 3 5 74.61 11.53
 -2 3 5 59.91 4.72
 -2 3 5 57.78 10.49
 2 -3 -5 63.63 9.02
 2 -3 -5 63.58 11.98
 -2 3 4 740.58 32.28
 2 -3 -4 731.12 33.36
 -2 3 4 725.69 33.48
 -2 3 4 751.52 32.86
 -2 3 4 709.65 22.07
 2 -3 -4 732.63 28.74
 2 -3 -3 69.56 11.37
 2 -3 -3 76.32 9.21
 -2 3 3 73.17 6.59
 -2 3 3 80.21 11.16
 -2 3 3 89.89 10.49
 -2 3 3 93.56 11.58
 2 -3 -3 82.25 5.51
 2 -3 -2 671.43 29.11
 2 -3 -2 618.12 25.38
 -2 3 2 648.62 22.93
 -2 3 2 637.1 30.42
 -2 3 2 651.01 27.58
 -2 3 1 146.57 6.19
 2 -3 -1 155.29 8.22
 2 -3 0 22.91 4.18
 -2 3 0 27.28 5.46
 2 -3 0 20.33 6.21
 2 -3 1 843.87 27.85
 -2 3 -1 910.9 33.47
 -2 3 -1 900.63 30.67
 2 -3 1 924.95 32.98
 2 -3 2 1570.33 44.61
 -2 3 -2 1612.07 47.23
 2 -3 2 1556.62 46.54
 -2 3 -2 1481.97 46.54
 -2 3 -2 1469.11 47.16
 2 -3 3 1438.25 45.06
 -2 3 -3 1515.93 44.2
 -2 3 -3 1461.65 47.21
 -2 3 -3 1467.88 48.14
 2 -3 3 1491.11 44.99
 -2 3 -3 1320.55 45.8
 -2 3 -3 1359.98 44.7
 2 -3 4 35.82 8.65
 -2 3 -4 37.3 7.26
 -2 3 -4 48.2 7.36
 -2 3 -4 45.29 8.01
 -2 3 -4 29.98 7.88
 2 -3 4 46.87 7.88
 -2 3 -4 30.56 7.01
 -2 3 -5 837.13 37.56
 -2 3 -5 819.03 38.12
 -2 3 -5 815.94 35.37
 -2 3 -5 880.38 37.14
 2 -3 5 849.08 36.32
 2 -3 5 847.12 36.53
 2 -3 6 68.73 12.57
 2 -3 6 44.62 9.74
 2 -3 6 52.17 10.3
 -2 3 -6 71.82 11.52
 -2 3 -6 45.57 8.44
 -2 3 -6 62.04 12.32
 -2 3 -6 55.38 12.16
 2 -3 7 677.18 21.19
 2 -3 7 601.32 36.1
 -2 3 -7 644.8 37.37
 -2 3 -7 609.2 32.33
 2 -3 7 584.54 34.07
 -2 3 -7 604.79 34.18
 2 -3 7 653.09 36.26
 2 -3 8 77.41 14.25
 2 -3 8 60.02 11.89
 2 -3 8 74.24 6.93
 2 -3 8 71.5 14.65
 -2 3 -8 73.44 14.24
 -2 3 -8 75.14 15.25
 2 -3 9 70.2 7.27
 2 -3 9 81.76 14.61
 2 -3 9 56.02 11.84
 2 -3 9 63.51 13.93
 -2 3 -9 52.67 13.13
 -2 3 -10 279.84 30.02
 2 -3 10 258.25 26.7
 2 -3 10 298.43 27.98
 2 -3 10 249.66 14.01
 2 -3 10 266.68 28.77
 2 -3 10 278.11 15.42
 -2 3 -11 389.45 36.31
 2 -3 11 349.88 32.83
 2 -3 11 393.14 34.71
 -2 3 -11 357.82 16.88
 2 -3 11 362.88 17.85
 2 -3 11 341.5 34.11
 2 -3 11 371.01 19
 2 -3 12 279.11 16.33
 2 -3 12 279 32.8
 2 -3 12 281.66 31.09
 -2 3 -12 263.78 14.74
 2 -3 12 277.43 31.26
 -2 3 -12 270.76 15.45
 2 -3 12 241.31 16.2
 -2 3 -12 275.35 32.33
 2 -3 13 44.89 7.7
 -2 3 -13 36.84 10.46
 -2 3 -13 44.91 6.99
 2 -3 13 50.59 8.09
 2 -3 13 43.45 8.09
 -2 3 -13 35.39 6.16
 2 -3 13 28.68 12.29
 -2 3 -14 193.82 13.31
 2 -3 14 210.46 14.57
 -2 3 -14 194.61 13.4
 -2 3 -14 191.75 13.83
 -2 3 -14 211 15.27
 2 -3 14 190.63 15.01
 2 -3 14 193.22 15.38
 2 -3 15 73.2 10.54
 2 -3 15 64.94 8.53
 2 -3 15 55.31 7.93
 -2 3 -15 78.64 10.71
 2 -3 15 72.73 9.95
 -2 3 -15 69.39 8.42
 -2 3 -15 57.77 8
 -2 3 -16 175.79 13.83
 2 -3 16 188.83 14.36
 2 -3 16 171.19 14.15
 2 -3 16 171.4 12.64
 -2 3 -16 174.47 11.69
 -2 3 -16 177.23 12.92
 -2 3 -17 28.24 6.85
 2 -3 17 31.98 7.16
 2 -3 17 23.25 6.43
 -2 3 -17 27.05 4.69
 -2 3 -17 19.13 4.76
 2 -3 17 27.5 5.68
 -2 3 -18 21.22 4.46
 -2 3 -18 14.86 5
 2 -3 18 22.52 6.08
 2 -3 18 20.86 4.46
 -2 3 -19 20.57 3.49
 -2 3 -19 24.36 4.37
 -2 3 -19 19.31 4.22
 -2 2 20 5.69 3.06
 -2 2 19 3.92 3.85
 2 -2 -19 2.83 3.72
 2 -2 -19 5.08 3.27
 2 -2 -18 18.87 4.9
 2 -2 -18 20.71 5.44
 -2 2 18 20.82 4.58
 2 -2 -17 6.03 5.26
 2 -2 -17 3.78 4.72
 -2 2 17 4.25 13.2
 -2 2 17 -6.09 3.93
 -2 2 16 67.36 8.31
 2 -2 -16 63.74 9.59
 -2 2 16 21.33 12.88
 -2 2 16 86.85 20.22
 -2 2 16 60.18 19.63
 -2 2 15 -1.45 4.66
 2 -2 -15 -2.74 6.13
 2 -2 -15 3.36 3.66
 -2 2 15 -4.18 16.16
 2 -2 -14 343.45 18.48
 2 -2 -14 360.22 20.84
 -2 2 14 367.66 38.72
 -2 2 14 343.7 18.18
 -2 2 14 431.3 43.75
 -2 2 13 -2.67 3.45
 2 -2 -13 -0.2 4.39
 -2 2 13 2.49 8.88
 2 -2 -13 -0.78 4.07
 -2 2 13 3.08 12.88
 -2 2 12 221.26 28.18
 2 -2 -12 218.97 25.28
 -2 2 12 206.94 13.12
 2 -2 -12 196.2 13.24
 -2 2 12 249.33 31.76
 -2 2 11 64.58 16.24
 2 -2 -11 61.87 12.64
 2 -2 -11 91.52 16.2
 -2 2 11 78.69 7.56
 -2 2 10 693.94 46.43
 2 -2 -10 746.9 40.3
 -2 2 10 661.71 43.13
 2 -2 -10 761.94 42.05
 -2 2 9 1287.52 60.41
 -2 2 9 1157.07 32.59
 2 -2 -9 1321.88 54.26
 -2 2 9 1223.49 57.35
 2 -2 -9 1328.65 52.5
 2 -2 -9 1291.31 49.75
 -2 2 8 227.06 22.58
 -2 2 8 217.72 23.25
 2 -2 -8 240.31 21.05
 2 -2 -8 210.37 18.54
 2 -2 -8 230.16 18.93
 -2 2 7 252.94 22.82
 -2 2 7 241.13 19.27
 -2 2 7 259.78 23.4
 2 -2 -7 267.15 20.22
 2 -2 -7 270.99 19.42
 2 -2 -7 255.34 19.13
 -2 2 6 104.51 11.99
 -2 2 6 84.49 9.66
 2 -2 -6 122.25 12.18
 2 -2 -6 135.63 13.84
 2 -2 -6 136.55 13.75
 -2 2 6 118.34 15.19
 2 -2 -5 58.1 9.41
 2 -2 -5 57.65 7.68
 2 -2 -5 65.95 9.63
 -2 2 5 51.65 8.04
 2 -2 -4 158.26 13.49
 2 -2 -4 163.82 13.09
 -2 2 4 152.37 11.43
 -2 2 4 148.07 12.69
 2 -2 -3 5384.62 127.06
 2 -2 -3 5778.03 126.86
 -2 2 3 5739.05 128.81
 -2 2 3 5930.65 125.88
 -2 2 3 5668.66 124.75
 2 -2 -2 2508.65 63.76
 -2 2 2 2366.33 61.91
 -2 2 2 2512.7 61.47
 2 -2 -2 2409.71 62.22
 2 -2 -1 1416.22 35.86
 2 -2 -1 1463.23 42.77
 2 -2 -1 1361.35 41.41
 2 -2 -1 1525.98 31.42
 -2 2 1 1265.59 41.49
 -2 2 1 1415.59 39.56
 2 -2 0 15.14 2.99
 -2 2 0 27.52 5.7
 -2 2 0 25.35 3.84
 2 -2 0 15.48 6.08
 -2 2 0 18.27 3.42
 2 -2 1 465.94 17.08
 -2 2 -1 481.69 18.16
 2 -2 1 498.76 21.05
 2 -2 2 6656.6 139.46
 2 -2 2 6648.25 142.02
 -2 2 -2 6564.82 139.62
 2 -2 3 34.31 6.81
 2 -2 3 29.37 5.73
 -2 2 -3 30.86 7.01
 -2 2 -4 1719.42 52.62
 -2 2 -4 1783.45 51.77
 2 -2 4 1706.6 51.6
 -2 2 -4 1657.78 47.7
 -2 2 -4 1661.16 51.23
 -2 2 -4 1655.23 52.75
 -2 2 -5 780.61 33.16
 2 -2 5 778.88 31.57
 -2 2 -5 738.46 33.06
 -2 2 -5 755.94 33.56
 -2 2 -5 764.6 27.78
 2 -2 5 763.6 33.36
 2 -2 6 711.92 27.15
 2 -2 6 724.74 34.19
 -2 2 -6 726.35 25.94
 -2 2 -6 738.05 35.25
 2 -2 6 682.08 31.92
 -2 2 -6 692.32 31.28
 -2 2 -6 741.83 34.87
 2 -2 6 756.48 34.89
 -2 2 -6 702.55 35.2
 2 -2 7 29.28 6.52
 2 -2 7 54.39 12.2
 2 -2 7 40.84 9.84
 -2 2 -7 34.79 9.48
 -2 2 -7 33.93 7.73
 2 -2 7 54.8 11.51
 -2 2 -7 39.46 9.98
 2 -2 8 28.21 6.55
 2 -2 8 35.64 10.06
 2 -2 8 27.23 7.57
 -2 2 -8 27.43 10.31
 2 -2 8 26.89 4.27
 2 -2 8 38.46 10.89
 -2 2 -8 25.79 10.3
 2 -2 9 427.9 31.21
 -2 2 -9 493.22 35.49
 2 -2 9 462.49 31.58
 -2 2 -9 452.36 33.52
 2 -2 9 429.64 17.53
 2 -2 9 448.83 32.92
 -2 2 -9 432.59 17.05
 2 -2 10 13.62 9.46
 2 -2 10 7.54 9.39
 2 -2 10 -1.81 3.15
 2 -2 10 2 8.42
 -2 2 -10 -2.99 8.84
 -2 2 -11 138.89 20.83
 2 -2 11 123.12 18.36
 2 -2 11 121.08 20.06
 2 -2 11 147.68 11.53
 2 -2 11 145.33 21.19
 2 -2 11 147.29 10.81
 2 -2 11 151.85 11.04
 -2 2 -12 9.35 9.99
 2 -2 12 12.26 7.73
 2 -2 12 4.62 11.05
 -2 2 -12 4.48 3.29
 2 -2 12 5.6 10.05
 2 -2 12 5.59 4.19
 2 -2 12 5.99 5.23
 -2 2 -12 4.51 3.48
 2 -2 12 9.67 4.51
 2 -2 13 64.73 16.49
 -2 2 -13 47.92 7.24
 2 -2 13 56.31 7.37
 2 -2 13 62.21 18.76
 2 -2 13 35.94 7.02
 -2 2 -13 41.36 6.33
 -2 2 -13 17.96 8.29
 2 -2 13 21.68 7.58
 2 -2 14 275.21 34.23
 2 -2 14 276.24 16.17
 -2 2 -14 251.59 15.09
 2 -2 14 248.87 16.9
 -2 2 -14 239.95 14.87
 -2 2 -15 273.43 16.08
 -2 2 -15 337.26 19.56
 2 -2 15 295.78 18.11
 2 -2 15 315.18 17.37
 2 -2 15 277.04 17.78
 -2 2 -15 273.69 16.8
 -2 2 -15 283.29 15.71
 -2 2 -16 363.9 17.29
 -2 2 -16 380.06 19.3
 -2 2 -16 400.14 19.01
 -2 2 -16 376.42 20.68
 2 -2 16 385.07 20.45
 2 -2 16 386.63 20.78
 -2 2 -17 112.6 9.9
 -2 2 -17 121 11.14
 2 -2 17 119.97 11.52
 2 -2 17 136.7 11.99
 2 -2 17 115.6 9.97
 -2 2 -18 86.02 7.84
 -2 2 -18 85.42 8.86
 2 -2 18 92.51 9.23
 2 -2 18 83.03 8.55
 2 -2 18 85.96 7.66
 2 -2 19 10.17 3.04
 -2 2 -19 6.52 2.99
 -2 2 -19 13.71 3.38
 2 -2 19 13.25 4.6
 -2 2 -19 13.05 4.04
 2 -1 -20 97.23 6.19
 -2 1 20 97.71 6.97
 2 -1 -19 72.61 5.87
 -2 1 19 66.56 7.36
 2 -1 -19 75.08 7.21
 -2 1 19 60.41 7.05
 -2 1 18 -1.07 3.52
 -2 1 18 -5.64 4.83
 2 -1 -18 3.62 3.57
 2 -1 -18 5.52 4.84
 2 -1 -17 183.53 11.36
 2 -1 -17 149.99 12.07
 -2 1 17 163.08 11.42
 2 -1 -17 209.06 13.98
 -2 1 17 187.03 14.14
 -2 1 17 171.09 27.51
 -2 1 16 18.31 13.51
 2 -1 -16 22.21 5.28
 2 -1 -16 15.26 5.37
 -2 1 16 10.17 13.27
 -2 1 16 14.14 4.31
 2 -1 -16 22.48 5.26
 2 -1 -16 16.51 5.67
 -2 1 15 221.51 32.63
 -2 1 15 195.2 31.12
 2 -1 -15 198.08 13.21
 2 -1 -15 204.89 15.22
 -2 1 15 224.69 33.33
 2 -1 -15 184.85 12.92
 -2 1 15 203.34 13.74
 2 -1 -14 1.8 3.48
 -2 1 14 14.34 14.97
 2 -1 -14 -0.67 3.44
 2 -1 -14 0.12 5.61
 -2 1 14 7.7 10.97
 -2 1 14 4.49 4.05
 2 -1 -14 4.57 3.71
 2 -1 -13 177.2 23.38
 -2 1 13 215.55 30.11
 -2 1 13 197.45 29.05
 2 -1 -13 174.34 11.09
 2 -1 -13 161.11 13.42
 2 -1 -13 141.53 11.05
 2 -1 -13 159.52 11.88
 -2 1 13 178.4 25.38
 2 -1 -12 16.91 10.21
 -2 1 12 6.32 10.7
 -2 1 12 15.54 9.83
 2 -1 -12 9.38 5.24
 -2 1 12 6.89 7.9
 2 -1 -12 13.43 4.4
 2 -1 -12 10.57 4.1
 -2 1 11 295.5 30.89
 -2 1 11 251.24 28.22
 2 -1 -11 280.59 28.05
 2 -1 -11 315.37 26.46
 -2 1 10 538.38 39.4
 -2 1 10 480.39 36.27
 2 -1 -10 562.87 33.31
 -2 1 9 250.09 24.49
 2 -1 -9 297.28 22.09
 -2 1 9 257.35 23.19
 -2 1 8 2938.31 91.9
 2 -1 -8 3046.02 91.5
 2 -1 -8 3307.05 82.49
 -2 1 8 3183.87 96.86
 2 -1 -8 3147.87 87.11
 -2 1 7 356.36 17.64
 -2 1 7 300.43 22.18
 2 -1 -7 330.76 19.11
 2 -1 -7 310.03 22.47
 -2 1 7 349.02 24.99
 2 -1 -7 359.03 20.87
 -2 1 6 426.19 17.94
 -2 1 6 449.29 25.39
 2 -1 -6 464.8 24.8
 2 -1 -6 434.07 21.35
 -2 1 6 443.4 26.57
 -2 1 6 396.65 20.53
 2 -1 -6 455.35 21.66
 2 -1 -5 354.85 19.56
 2 -1 -5 355.14 18.27
 2 -1 -5 356.23 17.03
 -2 1 5 311.83 17.91
 -2 1 5 342.7 15.49
 -2 1 5 368.22 22.43
 -2 1 5 380.06 14.62
 2 -1 -4 364.1 17.91
 2 -1 -4 381.31 18.13
 2 -1 -4 401.99 15.78
 2 -1 -4 378.47 20.13
 -2 1 4 369.32 12.7
 -2 1 3 3117.07 62.29
 2 -1 -3 3179.34 73.97
 2 -1 -2 12.84 4.77
 2 -1 -2 8.59 3.98
 -2 1 1 353.45 12.25
 2 -1 -1 346.86 15.65
 2 -1 -1 333.93 12.45
 2 -1 -1 327.05 15.92
 -2 1 0 1433.66 40.2
 -2 1 0 1379.43 41.21
 2 -1 0 1416.24 39.04
 2 -1 0 1453.07 36.35
 2 -1 1 25.01 4.27
 2 -1 1 24.01 5.69
 2 -1 2 338.75 15.53
 -2 1 -2 336.33 16.49
 -2 1 -2 319.6 14.1
 2 -1 3 2539.65 63.95
 -2 1 -3 2474.47 64.16
 -2 1 -3 2519.82 62.44
 -2 1 -4 1357.53 43.7
 -2 1 -4 1382.82 43.41
 2 -1 4 1348.36 43.63
 2 -1 4 1360.97 33.58
 -2 1 -5 1073.32 39.2
 -2 1 -5 1005.41 38.78
 2 -1 5 1022.35 30.47
 2 -1 5 995.22 38.5
 2 -1 6 131.01 10.32
 2 -1 6 113.37 13.7
 2 -1 6 99.6 11.97
 -2 1 -6 129.91 13.66
 -2 1 -6 125.17 13.8
 2 -1 6 140.6 13.96
 -2 1 -6 115.78 13.24
 2 -1 7 81.49 9.49
 2 -1 7 88.78 13.89
 2 -1 7 73.47 12.08
 -2 1 -7 83.62 12.8
 -2 1 -7 91.49 12.49
 2 -1 7 90.8 12.44
 -2 1 -7 77.83 13.38
 2 -1 8 2869.37 89.95
 2 -1 8 3105.99 82.44
 2 -1 8 2898.14 90.09
 -2 1 -8 3017.3 94.83
 2 -1 8 3021.97 92.18
 -2 1 -8 3052.77 94.34
 2 -1 9 410.69 30.72
 2 -1 9 401.58 30.11
 2 -1 9 504.37 31.62
 -2 1 -9 467.67 33.89
 -2 1 -9 477.55 34.12
 -2 1 -9 434.82 16.8
 -2 1 -10 1556.28 69.6
 2 -1 10 1658.5 66.11
 2 -1 10 1477.15 67.14
 -2 1 -10 1500.51 67.93
 2 -1 11 43.38 10.72
 2 -1 11 43.45 6.62
 2 -1 11 36.62 12.48
 2 -1 11 47.3 6.21
 -2 1 -11 43.44 11.26
 2 -1 11 36.1 10.47
 -2 1 -12 226.11 28.05
 2 -1 12 242.46 27.34
 -2 1 -12 252.11 14.29
 2 -1 12 258.2 14.36
 2 -1 12 244.92 28.9
 2 -1 12 235.43 15.16
 -2 1 -12 253.91 14.36
 2 -1 12 266.55 28.98
 -2 1 -13 -3.78 9.32
 2 -1 13 17.06 8.05
 -2 1 -13 5.07 3.62
 2 -1 13 1.46 4.62
 2 -1 13 4.56 4
 2 -1 13 6.44 11.19
 -2 1 -13 -3.45 4.65
 2 -1 13 7.51 5.18
 -2 1 -14 30.69 6.45
 2 -1 14 19.93 6.3
 2 -1 14 31.33 6.11
 2 -1 14 27.2 14.88
 -2 1 -14 23.61 5.32
 2 -1 14 28.7 6.95
 2 -1 15 314.11 35.16
 2 -1 15 296.55 18.09
 -2 1 -15 294.54 15.9
 -2 1 -15 298.25 16.75
 -2 1 -16 373.7 18.5
 -2 1 -16 390.37 20.76
 2 -1 16 349.91 19.29
 2 -1 16 391.15 20.2
 -2 1 -17 104.3 10.73
 2 -1 17 92.83 9.84
 2 -1 17 93.5 9.6
 -2 1 -17 84.2 8.85
 -2 1 -18 59.86 6.9
 -2 1 -18 72.79 8.22
 2 -1 18 64.09 7.78
 2 -1 18 77.35 8.1
 2 -1 18 62.11 7.01
 -2 1 -19 20.05 4.45
 2 -1 19 16.14 4.13
 -2 1 -19 22.29 4.17
 -2 1 -19 18.27 3.21
 2 -1 19 19.76 3.45
 -2 0 20 30.01 4.22
 2 0 -20 36.48 4.21
 2 0 -19 38.71 5.81
 -2 0 19 22.82 4.91
 -2 0 19 38.57 5.82
 2 0 -18 86.91 7.45
 -2 0 18 113.58 10.16
 2 0 -18 105.33 8.31
 2 0 -18 94.23 9.22
 -2 0 18 101.83 10.14
 2 0 -17 23.71 5.41
 2 0 -17 25.24 5.46
 -2 0 17 33.71 14.55
 -2 0 17 13.94 5.67
 2 0 -17 18.55 4.96
 2 0 -17 24 6.31
 -2 0 17 21.24 6.85
 -2 0 16 177.24 14.46
 -2 0 16 220.15 33.89
 2 0 -16 170.83 12.84
 2 0 -16 167.31 12.89
 -2 0 16 213.55 31.95
 2 0 -16 166.48 13.38
 2 0 -16 151.24 12.12
 2 0 -15 0.12 3.9
 2 0 -15 2.22 4.56
 -2 0 15 9.84 13.98
 2 0 -15 8.03 5.49
 -2 0 15 -11.85 14.61
 -2 0 14 34.14 13.93
 -2 0 14 24.58 16.67
 2 0 -14 13.23 5.16
 2 0 -14 9.15 4.98
 -2 0 14 29.02 15.8
 -2 0 13 59.13 19.93
 2 0 -13 66.01 18.27
 -2 0 13 36.1 14.64
 -2 0 13 48.08 15.39
 2 0 -13 51.79 6.47
 2 0 -13 48.48 8.06
 2 0 -13 30.29 5.59
 2 0 -13 34.76 5.79
 2 0 -12 83.6 19.31
 -2 0 12 62.16 16.33
 -2 0 12 78.41 18.94
 2 0 -12 69.07 6.83
 2 0 -12 79.63 8.81
 2 0 -12 86.09 8.48
 -2 0 12 59.02 14.57
 -2 0 11 156.64 21.56
 2 0 -11 158.17 21.23
 -2 0 11 124.54 21.23
 -2 0 11 142.3 21.9
 -2 0 10 4.64 6.35
 2 0 -10 -5.01 6.17
 2 0 -10 -10 9.11
 -2 0 10 -13.18 11.83
 -2 0 10 -3.85 9.72
 -2 0 9 277.05 24.48
 2 0 -9 323.41 26.31
 -2 0 9 342.56 29.12
 -2 0 9 305.93 20.5
 -2 0 8 267.59 17.75
 -2 0 8 292.59 24.7
 -2 0 8 277.31 20.43
 2 0 -8 270.91 22.29
 -2 0 8 246.81 21.71
 -2 0 7 2126.02 59.3
 -2 0 7 2067.65 67.24
 -2 0 7 2035.45 63.02
 2 0 -7 2203.31 53.64
 2 0 -7 2206.32 67.5
 -2 0 7 2083.23 67.78
 -2 0 6 592.54 26.26
 -2 0 6 556.08 28.1
 -2 0 6 532.87 20.55
 -2 0 6 548.65 22.79
 2 0 -6 629.1 28.82
 2 0 -6 574.83 20.84
 -2 0 5 305.83 18.95
 -2 0 5 319.88 15.15
 2 0 -5 337.84 18.62
 2 0 -5 311.4 14.13
 -2 0 4 1709.49 50.1
 -2 0 4 1773.21 43.63
 2 0 -4 1750.58 44.25
 2 0 -4 1805.46 48.15
 -2 0 3 3.4 2.35
 2 0 -3 4.37 3.51
 2 0 -3 1.54 3.1
 -2 0 2 119.73 8.46
 2 0 -2 105.17 10.89
 2 0 -2 109.78 6.2
 2 0 -2 128.12 5.95
 2 0 -2 105.61 6.56
 2 0 -2 117.06 8.22
 2 0 -1 56.95 7.88
 -2 0 1 75.16 6.79
 2 0 -1 78.91 10.22
 2 0 -1 72.98 7.22
 2 0 0 237.55 14.02
 2 0 0 270.37 15.93
 2 0 0 247.37 12.89
 -2 0 0 235.29 10.37
 2 0 1 550.89 21.42
 -2 0 -1 537.98 15.34
 -2 0 -2 555.1 19.25
 2 0 2 622.44 24.03
 2 0 3 1523.33 46.52
 -2 0 -3 1548.39 42.87
 -2 0 -3 1625.06 45.46
 -2 0 -3 1468.9 43.36
 -2 0 -4 2162.47 60.81
 -2 0 -4 2071.79 57.75
 -2 0 -4 2009.82 56.82
 2 0 4 2102.02 59.88
 2 0 4 2022.25 53.71
 -2 0 -4 2008.52 55.22
 -2 0 -5 3440.32 86.38
 2 0 5 3382.55 89.15
 -2 0 -5 3327.85 87.09
 2 0 5 3321.8 83.41
 -2 0 -6 155.9 14.43
 2 0 6 164.18 15.56
 2 0 6 156.2 16.21
 -2 0 -6 140.8 15.39
 2 0 6 157.66 14.8
 -2 0 -7 2546.39 80.01
 -2 0 -7 2459.58 75.27
 2 0 7 2526.02 79.56
 -2 0 -7 2521.88 78.98
 2 0 7 2646.87 79.86
 2 0 7 2550.6 76.01
 -2 0 -8 329.23 26.32
 2 0 8 279.68 24.72
 2 0 8 308.97 25.03
 -2 0 -8 320.16 25.48
 2 0 8 299.6 23.39
 -2 0 -9 1137.81 54.2
 2 0 9 1117.81 52.26
 -2 0 -9 1060.23 52.24
 2 0 9 1147.08 51.57
 -2 0 -10 27.64 10.66
 2 0 10 21.06 8.13
 2 0 10 21.31 9.77
 -2 0 -10 7.68 8.39
 2 0 10 22.88 11.48
 -2 0 -11 154.9 22.78
 2 0 11 160.48 21.71
 2 0 11 152.62 11.16
 2 0 11 135.26 19.73
 2 0 11 128.95 18.8
 -2 0 -12 10.05 4.06
 2 0 12 5.6 11.06
 2 0 12 16.88 5
 -2 0 -12 8.32 10.71
 2 0 12 -1.96 7.79
 2 0 12 13.86 11.21
 -2 0 -13 98 9.84
 -2 0 -13 96.37 20.47
 -2 0 -13 97.12 9.14
 2 0 13 97.6 20.08
 2 0 13 81.95 9.62
 -2 0 -14 153.61 12.13
 2 0 14 163.83 13.06
 -2 0 -14 144.39 11.21
 2 0 14 159.04 13.48
 2 0 15 30.82 6.68
 2 0 15 28.04 14.66
 -2 0 -15 35.01 6.79
 2 0 15 37.68 8.09
 2 0 16 72.65 8.83
 2 0 16 56.46 17
 -2 0 -16 67.03 8.63
 -2 0 -16 64.04 9.05
 2 0 17 13.89 5.19
 -2 0 -17 21.96 6.13
 2 0 17 18.07 5.8
 -2 0 -17 11.35 5
 -2 0 -18 16.19 5.14
 -2 0 -18 11.87 4.37
 2 0 18 14.31 4.9
 2 0 18 9.15 3.7
 2 0 18 18.23 5.29
 2 0 19 51.47 5.21
 -2 0 -19 46.87 5.46
 -2 0 -19 38.71 4.74
 2 0 19 46.61 5.52
 2 1 -19 20.28 4.98
 -2 -1 19 13.91 4.2
 2 1 -19 17.82 3.55
 -2 -1 19 11.46 4.04
 2 1 -18 37.77 5.97
 -2 -1 18 34.41 6.15
 -2 -1 18 35.78 6.2
 2 1 -18 31.61 6.24
 -2 -1 18 34.91 6.65
 2 1 -17 44.69 6.85
 2 1 -17 49.18 6.25
 -2 -1 17 55.14 8.19
 -2 -1 17 47.71 13.22
 2 1 -17 49.48 7.49
 -2 -1 17 60.96 8.8
 2 1 -16 289.8 17.01
 2 1 -16 262.6 16.17
 2 1 -16 262.89 15.4
 -2 -1 16 316.86 18.63
 -2 -1 16 298.07 35.18
 2 1 -16 291.94 17.53
 -2 -1 16 310.32 36.52
 -2 -1 15 -16.28 15.85
 2 1 -15 2.15 4.41
 2 1 -15 -2.17 4.6
 -2 -1 15 16.03 12.3
 -2 -1 15 3.47 5.35
 2 1 -15 -0.28 5.61
 -2 -1 14 17.17 16.73
 2 1 -14 1.26 4.76
 2 1 -14 5.17 4.47
 -2 -1 14 0.37 11.5
 2 1 -14 12.04 5.5
 2 1 -13 85.24 20.99
 -2 -1 13 109.24 24.46
 -2 -1 13 69.78 17.74
 -2 -1 13 64.78 16.47
 2 1 -13 71.74 8.79
 2 1 -13 76.21 8
 2 1 -13 62.42 8.17
 -2 -1 13 73.8 18.79
 2 1 -13 77.94 9.46
 -2 -1 12 436.22 42.02
 -2 -1 12 401.77 37.23
 -2 -1 12 449.84 41.22
 2 1 -12 424.69 36.09
 2 1 -12 390.67 19.51
 2 1 -12 400.35 19.39
 -2 -1 12 388.73 38.11
 -2 -1 11 185.4 25.12
 2 1 -11 160.33 21.76
 -2 -1 11 154.05 23.39
 -2 -1 11 146.53 23.17
 -2 -1 10 420.4 36.2
 -2 -1 10 435.85 28.52
 2 1 -10 386.28 31.28
 -2 -1 10 397.87 33.09
 -2 -1 10 366.49 29.35
 -2 -1 9 71.17 15.65
 -2 -1 9 83.26 11.64
 2 1 -9 79.52 13.92
 -2 -1 9 88.24 16.46
 -2 -1 9 85.98 13.85
 -2 -1 8 283.89 26.56
 -2 -1 8 228.22 18.05
 2 1 -8 281.17 22.95
 -2 -1 8 251.37 23.02
 -2 -1 8 228.59 20.47
 -2 -1 7 1223.3 43.8
 -2 -1 7 1327.28 54.87
 2 1 -7 1261.77 48.26
 -2 -1 7 1192.93 49.6
 -2 -1 7 1220.84 46.55
 2 1 -6 82.84 11.06
 -2 -1 6 74.97 13.14
 -2 -1 6 74.17 9.23
 -2 -1 6 73.4 11.36
 2 1 -5 4405.31 102.85
 2 1 -5 4414.03 103.94
 -2 -1 5 4489.37 113.08
 -2 -1 5 4357.98 101.28
 -2 -1 5 4597.02 107.85
 2 1 -4 53.12 7.22
 2 1 -4 49.42 7.25
 -2 -1 4 50.4 9.65
 -2 -1 4 42 6.56
 -2 -1 4 41.02 5.6
 -2 -1 4 59.68 7.95
 -2 -1 3 3945.92 85.95
 2 1 -3 3944.24 91.66
 2 1 -3 3920.99 87.13
 2 1 -2 75.46 8.02
 2 1 -2 58.35 9.96
 2 1 -2 67.39 8.15
 -2 -1 2 86.36 9.78
 -2 -1 2 68.83 8.88
 2 1 -1 23.93 8.3
 2 1 -1 27.74 5.82
 -2 -1 1 34.83 6.81
 2 1 -1 39.08 4.23
 2 1 0 2327.23 65.23
 -2 -1 0 2466.26 71.6
 2 1 0 2248.8 58.21
 2 1 1 89.03 11.14
 2 1 1 93.84 7.72
 -2 -1 -1 77.37 7.48
 2 1 2 288.5 17.01
 -2 -1 -2 306.19 16.15
 -2 -1 -3 4006.66 95.52
 2 1 3 3690.15 92.88
 -2 -1 -3 3786.54 95.98
 -2 -1 -4 263.51 18.35
 2 1 4 245.16 17.79
 -2 -1 -4 261.44 19.14
 -2 -1 -4 261.8 14.84
 -2 -1 -5 13.02 4.18
 -2 -1 -5 1.29 5.62
 2 1 5 -3.08 3.87
 2 1 5 4.18 7.17
 -2 -1 -6 1383.79 47.18
 2 1 6 1385.26 47.13
 2 1 6 1372.37 51.28
 2 1 6 1401.54 50.63
 -2 -1 -7 230.27 17.87
 2 1 7 209.44 17.64
 2 1 7 224.86 20.21
 2 1 7 201.16 19.16
 -2 -1 -8 418.6 29.61
 -2 -1 -8 382.51 24.41
 2 1 8 380.17 27.89
 2 1 8 420.11 30.1
 2 1 8 412.17 27.06
 2 1 9 22.96 7.88
 -2 -1 -9 35.47 11.47
 2 1 9 31.29 10.08
 2 1 9 42.38 10.65
 -2 -1 -9 38.17 12.29
 2 1 9 43.71 5.94
 2 1 10 10.42 7.9
 2 1 10 -2.14 7.39
 -2 -1 -10 18.04 9.93
 2 1 10 5.23 6.67
 2 1 10 11.54 4.17
 -2 -1 -10 6.04 10
 2 1 11 249.32 15.17
 2 1 11 294.47 27.55
 -2 -1 -11 198.06 24.97
 2 1 11 257.57 25.89
 2 1 11 235.04 14.69
 -2 -1 -11 288.44 30.6
 2 1 12 104.61 18.61
 2 1 12 131.62 11.17
 -2 -1 -12 123.96 10.41
 2 1 12 118.41 20.39
 -2 -1 -12 153.65 24.73
 2 1 12 113.36 11
 -2 -1 -13 242.11 15.15
 2 1 13 225.66 28.33
 -2 -1 -13 209.17 28.88
 2 1 13 223.3 15.55
 2 1 14 19.3 14.09
 -2 -1 -14 12.01 5.57
 2 1 14 -1.2 6.06
 2 1 15 7.76 4.23
 -2 -1 -15 16.71 6.24
 2 1 15 12.3 6.32
 2 1 16 63.64 8.2
 -2 -1 -16 50.15 7.63
 2 1 16 48.12 7.82
 -2 -1 -16 40.1 7.48
 2 1 17 3.51 4.09
 2 1 17 2.51 4.66
 -2 -1 -17 0.89 4.28
 -2 -1 -17 0.61 4.45
 2 1 18 100.02 7.86
 -2 -1 -18 119.84 9.61
 2 1 18 114.55 8.93
 -2 -1 -19 0.73 2.99
 2 1 19 -9.47 3.08
 2 1 19 -2.22 2.93
 -2 -2 19 47.27 5.81
 -2 -2 19 41.87 5.7
 2 2 -19 38.46 5.01
 -2 -2 18 64.17 7.58
 -2 -2 18 70.59 7.88
 2 2 -18 60.42 7.54
 -2 -2 18 57.81 7.13
 2 2 -18 70.62 7.69
 2 2 -17 200.97 13.58
 -2 -2 17 208.23 14.28
 -2 -2 17 210.16 14.28
 2 2 -17 192.41 13.87
 -2 -2 17 204.75 31.19
 -2 -2 17 182.79 12.63
 -2 -2 16 17.15 6.5
 -2 -2 16 17.33 13.13
 -2 -2 16 20.26 6.14
 -2 -2 16 14.79 10.57
 2 2 -16 11.07 5.46
 2 2 -16 10.03 5.54
 2 2 -16 26.25 6.62
 -2 -2 15 34.05 7.72
 -2 -2 15 55.12 18.06
 2 2 -15 27.33 5.47
 2 2 -15 34.15 6.68
 2 2 -15 32.56 6.66
 -2 -2 15 33.7 14.1
 -2 -2 15 36.68 8.17
 -2 -2 14 49.86 20.74
 2 2 -14 51.32 8.63
 2 2 -14 59.97 8.06
 2 2 -14 57.19 8.66
 -2 -2 14 59.49 19.25
 -2 -2 14 54.64 8.98
 -2 -2 13 853.37 60.25
 -2 -2 13 885 33.16
 -2 -2 13 891.44 59.87
 -2 -2 13 758.86 55.83
 2 2 -13 785.6 30.8
 2 2 -13 779.17 29.91
 2 2 -13 801.17 53.98
 2 2 -13 867.47 32.25
 2 2 -12 231.95 14.92
 -2 -2 12 236.78 32.89
 -2 -2 12 248.05 30.32
 2 2 -12 250.39 29.02
 2 2 -12 243.85 14.46
 2 2 -12 206.6 13.52
 2 2 -12 220.61 14.69
 -2 -2 12 259.21 31.37
 2 2 -11 389.42 34.17
 -2 -2 11 410.44 37.2
 -2 -2 11 363.02 35.76
 -2 -2 11 400.44 38.68
 -2 -2 11 368.39 33.21
 2 2 -10 186.22 22.28
 -2 -2 10 222.76 26.29
 -2 -2 10 205.64 26.36
 -2 -2 10 218.1 22.49
 -2 -2 10 222.99 27.38
 -2 -2 10 193.2 23.23
 2 2 -9 1.75 7.84
 -2 -2 9 -2.51 8.58
 -2 -2 9 0.09 9.1
 -2 -2 9 6.58 7.05
 -2 -2 9 -11.05 9.2
 -2 -2 9 7.87 10.33
 2 2 -8 53.14 12.08
 -2 -2 8 36.5 10.68
 -2 -2 8 47.14 10.48
 -2 -2 8 44.22 12.73
 -2 -2 8 65.82 14.69
 -2 -2 8 45.08 11.65
 2 2 -7 6.75 7.08
 2 2 -7 2.74 6.79
 -2 -2 7 0.54 6.39
 -2 -2 7 5.64 9.22
 -2 -2 7 4.72 5.97
 -2 -2 7 2.25 6.61
 -2 -2 7 -4.96 7.28
 2 2 -6 956.08 40.46
 2 2 -6 966.05 40.42
 -2 -2 6 978.14 42.68
 -2 -2 6 1041.39 46.31
 -2 -2 6 999.69 40.9
 -2 -2 6 923.54 40.74
 -2 -2 6 1017.13 45.55
 2 2 -5 316.42 20.03
 2 2 -5 323.31 20.73
 2 2 -5 307.62 22.77
 -2 -2 5 359.58 22.36
 -2 -2 5 322.16 24.18
 -2 -2 5 307.15 20.49
 -2 -2 5 338.22 23.37
 -2 -2 5 381.62 22.93
 2 2 -4 560.6 29.02
 -2 -2 4 545.09 29.35
 -2 -2 4 614.27 29.27
 -2 -2 4 570.19 25.46
 2 2 -3 32.19 8.55
 -2 -2 3 31.24 8.22
 -2 -2 3 23.24 6.02
 -2 -2 3 23.4 5.07
 2 2 -2 2325.73 62.04
 2 2 -2 2366.87 69.26
 2 2 -2 2377.82 72.04
 -2 -2 2 2389.8 69.75
 2 2 -1 1472.99 42.14
 2 2 -1 1495.94 52.18
 -2 -2 1 1570.51 50.21
 2 2 -1 1400.67 42.24
 -2 -2 0 1978.41 65.18
 -2 -2 0 2029.65 64.81
 2 2 0 1873.81 59.23
 -2 -2 -1 2276.13 70.54
 -2 -2 -1 2276.61 71.78
 2 2 1 2030.66 60.18
 2 2 1 2152.65 65.1
 2 2 2 231.62 15.62
 2 2 2 224.16 17.88
 -2 -2 -2 191 14.59
 -2 -2 -3 648.44 30.21
 2 2 3 612.42 27.5
 -2 -2 -3 610.48 32.92
 -2 -2 -3 620.14 28.93
 -2 -2 -4 98.09 12.66
 2 2 4 97.36 12.51
 -2 -2 -4 95.16 13.72
 2 2 4 107.25 12.41
 -2 -2 -4 110.96 12.96
 2 2 5 137.26 15.14
 -2 -2 -5 141.2 15.95
 -2 -2 -5 141.75 15.47
 -2 -2 -5 139.44 10.58
 2 2 5 164.63 14.7
 2 2 6 1238.48 48.48
 -2 -2 -6 1274.83 32.78
 -2 -2 -6 1222.58 43.79
 2 2 6 1217.16 48.77
 2 2 6 1243.3 44.3
 -2 -2 -6 1269.75 52.63
 2 2 7 1281.13 53.2
 -2 -2 -7 1341.54 57.4
 -2 -2 -7 1360.1 35.43
 2 2 7 1321.99 54
 2 2 7 1282.66 49.05
 -2 -2 -8 121.08 17.79
 2 2 8 120.17 16.44
 -2 -2 -8 100.29 15.23
 2 2 8 97.63 15.2
 2 2 8 112.92 14.2
 2 2 9 64.81 13.75
 2 2 9 76.7 7.64
 -2 -2 -9 61.87 13.83
 -2 -2 -9 75.35 15.49
 2 2 9 85.56 14.27
 2 2 9 95.01 14.27
 2 2 10 634.78 24.55
 2 2 10 575.99 40.89
 -2 -2 -10 585.76 40.47
 2 2 10 678.01 40.02
 2 2 10 566.33 23.54
 -2 -2 -10 621.69 45.09
 2 2 10 638.28 39.63
 -2 -2 -10 566.65 41.96
 2 2 11 112.83 10.63
 -2 -2 -11 117.27 19.84
 2 2 11 109.24 17.97
 2 2 11 132.63 11.4
 -2 -2 -11 129 21.91
 -2 -2 -11 94.39 19.09
 2 2 11 155.14 19.54
 -2 -2 -11 126.97 10.36
 2 2 11 103.33 18.8
 2 2 11 122.32 10.76
 2 2 12 535.97 24.15
 -2 -2 -12 551.53 45.64
 -2 -2 -12 568.8 23.93
 2 2 12 524.39 39.98
 2 2 12 535.32 24.47
 -2 -2 -13 257 16.03
 2 2 13 232.17 16.07
 2 2 13 282.38 30.9
 2 2 13 224.77 16.07
 -2 -2 -14 188.18 13.81
 2 2 14 194.11 15.26
 2 2 15 98.55 11.13
 2 2 15 98.67 9.61
 -2 -2 -15 101.26 10.47
 -2 -2 -16 20.16 7.1
 -2 -2 -16 9.71 4.75
 2 2 16 16.26 6.87
 2 2 16 16.8 4.74
 -2 -2 -16 15.8 5.78
 -2 -2 -17 124.21 9.96
 -2 -2 -17 123.03 9.48
 -2 -2 -18 1 3.58
 -2 -2 -18 -1.56 2.38
 2 2 18 -6.43 3.64
 -2 -2 -19 101.02 7.13
 -2 -3 19 -0.16 2.98
 2 3 -19 -0.83 2.89
 -2 -3 18 87.57 8.32
 -2 -3 18 94.18 8.2
 2 3 -18 91.63 8.98
 2 3 -18 102.17 8.82
 -2 -3 17 9.34 4.84
 -2 -3 17 8.06 5.38
 -2 -3 17 9.43 5.02
 2 3 -17 8.64 5.73
 2 3 -17 10.5 5.75
 2 3 -16 30.2 7.42
 -2 -3 16 25.36 6.31
 -2 -3 16 22.16 6.04
 -2 -3 16 36.38 17.48
 2 3 -16 25.76 6.78
 -2 -3 16 24.68 6.41
 2 3 -15 8.1 5.76
 -2 -3 15 9.46 5.11
 -2 -3 15 8.46 12.56
 -2 -3 15 25.43 19.94
 -2 -3 15 12.58 5.81
 2 3 -15 11.89 5.99
 2 3 -15 7.78 5.31
 -2 -3 15 1.93 5.4
 2 3 -14 601.7 26.86
 -2 -3 14 615.23 26.92
 -2 -3 14 637.15 28.14
 -2 -3 14 664.47 52.15
 2 3 -14 598.43 27.37
 -2 -3 14 682.45 55.41
 -2 -3 13 522.2 48.35
 -2 -3 13 456.14 22.31
 2 3 -13 471.04 23.04
 -2 -3 13 501.53 24.63
 -2 -3 13 561.62 47.3
 2 3 -13 538.97 45.04
 2 3 -13 478.67 23.4
 2 3 -12 221.72 14.89
 -2 -3 12 235.83 33.09
 2 3 -12 197.87 14.26
 2 3 -12 191.88 13.01
 2 3 -12 240.5 28.84
 -2 -3 12 171.15 26.32
 -2 -3 12 200.3 15.06
 -2 -3 11 605.12 25.48
 -2 -3 11 595.75 46.1
 -2 -3 11 611.29 42.42
 2 3 -11 582.18 24.44
 2 3 -11 598.32 43.96
 2 3 -11 555.44 24.04
 -2 -3 11 668.08 50.57
 -2 -3 10 1.88 9.65
 -2 -3 10 -8.69 7.16
 2 3 -10 3.85 8.82
 -2 -3 10 27.74 13.66
 -2 -3 10 4 4.69
 -2 -3 10 8 10.2
 2 3 -9 414.93 32.93
 -2 -3 9 399.64 35.98
 -2 -3 9 468.68 20.1
 -2 -3 9 491.92 37.08
 -2 -3 9 428.63 36.41
 -2 -3 9 476.69 34.48
 2 3 -8 297.93 26.4
 2 3 -8 302.69 26.03
 -2 -3 8 291.87 28.58
 -2 -3 8 264.15 25.57
 -2 -3 8 289.12 28.54
 -2 -3 8 314.44 26.3
 2 3 -7 1198.36 50.76
 2 3 -7 1155.34 51.29
 -2 -3 7 1173.57 55.82
 -2 -3 7 1156.76 33.18
 -2 -3 7 1148.54 52.87
 -2 -3 7 1161.96 55.31
 -2 -3 7 1239.43 53.31
 2 3 -6 806.65 38.42
 2 3 -6 814.42 39.93
 -2 -3 6 792.32 42.25
 -2 -3 6 845.41 25.13
 -2 -3 6 806.18 40.51
 -2 -3 6 830.59 41.67
 -2 -3 6 870.05 44.63
 -2 -3 5 61.13 12.11
 -2 -3 5 80.46 11.56
 2 3 -5 92.49 15.15
 2 3 -5 90.84 13.37
 -2 -3 5 70.92 12.21
 2 3 -4 63.36 12.88
 -2 -3 4 53.85 10.57
 -2 -3 4 72.09 11.67
 2 3 -3 72.45 13.44
 -2 -3 3 61.03 10.26
 -2 -3 3 72.38 11.95
 2 3 -2 2497.07 78.2
 2 3 -2 2457.84 64.29
 2 3 -2 2359.86 68.13
 -2 -3 2 2524.96 78.03
 -2 -3 2 2388.9 82.67
 2 3 -1 1861.23 62.11
 2 3 -1 1693.06 47.44
 -2 -3 1 1880.67 61.74
 2 3 -1 1624.99 53.21
 -2 -3 1 1671.3 61.8
 -2 -3 1 1805.65 67.25
 2 3 0 4799.05 119.95
 -2 -3 0 4938.47 125.62
 -2 -3 0 5288.2 133.53
 -2 -3 0 5057.47 124.76
 2 3 1 27.3 9.59
 -2 -3 -1 37.1 11.69
 -2 -3 -1 43.41 12.14
 -2 -3 -1 41.97 12.6
 2 3 2 2775.89 81.01
 -2 -3 -2 2890.75 88.6
 2 3 2 2615.06 80.66
 -2 -3 -3 794.67 41.17
 -2 -3 -3 731.83 40.61
 2 3 3 806.02 36.89
 2 3 3 806.92 37.94
 -2 -3 -3 768.72 36.08
 -2 -3 -4 5.02 9.98
 2 3 4 2.47 7.95
 -2 -3 -4 9.66 6.75
 -2 -3 -4 9.48 8.4
 2 3 4 8.76 8.37
 2 3 5 182.26 16.38
 -2 -3 -5 176.1 20.5
 2 3 5 159.34 17.71
 -2 -3 -5 129.28 15.31
 -2 -3 -5 171.68 18.49
 2 3 6 19.06 7.38
 -2 -3 -6 21.05 3.79
 2 3 6 14.09 9.44
 -2 -3 -6 5.66 8.37
 -2 -3 -7 82.31 6.88
 2 3 7 68.53 12.53
 2 3 7 74.17 7.05
 2 3 7 88.66 14.92
 -2 -3 -7 58.25 13.78
 -2 -3 -8 82.27 14.14
 2 3 8 91.17 15.04
 2 3 8 81.3 7.64
 2 3 8 114.41 18.58
 2 3 8 99.37 13.92
 -2 -3 -8 133.43 19.67
 -2 -3 -9 117.48 16.66
 2 3 9 117.29 18.41
 2 3 9 113.39 9.61
 2 3 9 88.44 13.59
 2 3 9 137.75 20.3
 -2 -3 -9 107.94 18.75
 -2 -3 -9 96.36 17.95
 -2 -3 -10 375.16 31.33
 2 3 10 413.02 31.65
 2 3 10 392.46 36.1
 2 3 10 384.58 34.02
 -2 -3 -10 466.13 39.6
 -2 -3 -10 367.59 36.35
 2 3 10 382.74 19.36
 2 3 11 333.37 18.87
 -2 -3 -11 324.59 30.55
 2 3 11 441.87 40.72
 2 3 11 376.43 19.71
 -2 -3 -11 304 33.52
 -2 -3 -11 344.92 36.01
 -2 -3 -11 366.67 18.92
 2 3 11 345.83 33.82
 2 3 11 366.04 19.31
 -2 -3 -12 342.34 37.58
 2 3 12 364.74 38.48
 2 3 12 326.23 19.29
 2 3 12 318.6 18.7
 2 3 12 321.82 18.67
 -2 -3 -12 365.43 19.41
 -2 -3 -13 276.9 16.95
 2 3 13 302.88 18.24
 2 3 13 281.17 17.91
 -2 -3 -14 723.56 28.52
 2 3 14 683.98 29.46
 2 3 14 681.17 29.18
 2 3 15 -1.58 5.84
 -2 -3 -15 11.16 5.78
 -2 -3 -16 417.24 18.1
 2 3 16 419.81 20.96
 -2 -3 -16 385.61 18.73
 -2 -3 -17 6.58 3.85
 -2 -3 -17 6.83 4.29
 2 3 18 92.14 6.19
 -2 -3 -18 87.89 7.04
 -2 -3 -19 0.33 2.37
 2 4 -19 38.62 4.37
 -2 -4 18 -2.5 3.46
 2 4 -18 3.39 3.83
 -2 -4 17 60.72 7.77
 -2 -4 17 49.51 6.57
 -2 -4 17 58.99 7.4
 2 4 -17 56.42 7.53
 2 4 -16 55.51 8.49
 -2 -4 16 56.14 8.34
 -2 -4 16 47.71 7.98
 2 4 -16 50.29 8.61
 -2 -4 16 47.98 6.98
 2 4 -15 108.45 10.99
 -2 -4 15 76.14 9.28
 -2 -4 15 89.42 10.45
 2 4 -15 75.23 9.79
 -2 -4 15 95.23 23.75
 -2 -4 15 82.59 9.27
 2 4 -14 360.08 19.66
 -2 -4 14 336.54 20.33
 -2 -4 14 324.77 40.81
 -2 -4 14 335.02 18.98
 -2 -4 14 314.34 17.83
 2 4 -14 332.39 19.34
 2 4 -14 310.08 19.47
 -2 -4 13 120.54 11.32
 -2 -4 13 125.3 25.32
 -2 -4 13 107.67 25.28
 2 4 -13 111.7 11.73
 -2 -4 13 107.93 10.64
 2 4 -13 109.04 11.49
 -2 -4 13 136.29 13.35
 -2 -4 12 386.09 21.21
 -2 -4 12 347.47 37.85
 -2 -4 12 424.55 47.38
 -2 -4 12 369.74 39.27
 2 4 -12 357.93 19.54
 -2 -4 12 328.92 18.15
 2 4 -12 415.82 39.3
 -2 -4 12 336.32 18.76
 2 4 -12 372.11 20.36
 2 4 -12 355.55 17.69
 -2 -4 11 -0.56 3.63
 -2 -4 11 6.75 5.7
 -2 -4 11 6.65 11.2
 2 4 -11 -0.58 3.28
 -2 -4 11 -4.29 13.31
 -2 -4 11 15.77 8.88
 -2 -4 11 -3.12 3.58
 2 4 -11 -1.74 4.99
 2 4 -11 -4.33 3.71
 2 4 -11 0.51 9.21
 2 4 -11 5.33 3.4
 2 4 -11 2.76 4.07
 -2 -4 10 642.94 49.82
 -2 -4 10 610.48 25.62
 -2 -4 10 672.2 48.17
 -2 -4 10 644.65 46.86
 -2 -4 10 625.73 24.54
 2 4 -10 592.6 24.95
 2 4 -10 627.89 25.62
 2 4 -10 640.39 45.13
 -2 -4 9 120.31 18.39
 2 4 -9 151.58 21.41
 2 4 -9 169 22.9
 -2 -4 9 143.34 10.32
 -2 -4 9 140.59 11.42
 -2 -4 9 152.56 22.36
 -2 -4 9 140.97 21.86
 -2 -4 8 443.98 37.27
 -2 -4 8 499.25 37.58
 -2 -4 8 501.44 20.82
 -2 -4 8 460.26 35.83
 2 4 -8 484.03 34.91
 2 4 -8 508.1 37.29
 -2 -4 7 193.21 23.77
 -2 -4 7 170.18 24.52
 -2 -4 7 177.02 21.63
 -2 -4 7 176.65 11.43
 -2 -4 7 167.57 20.66
 2 4 -7 156.88 19.25
 2 4 -7 152.75 19.98
 -2 -4 6 170.88 21.66
 -2 -4 6 148.02 22.42
 -2 -4 6 159.03 20.11
 -2 -4 6 174 10.53
 2 4 -6 185.22 21.54
 2 4 -6 195.95 24.19
 -2 -4 5 20.92 10.03
 -2 -4 5 15.29 3.97
 -2 -4 5 17.21 10.24
 2 4 -5 16.68 10.54
 -2 -4 4 0.43 7.61
 2 4 -4 -1.25 10.05
 -2 -4 3 464.38 32.57
 -2 -4 3 420.82 35.28
 -2 -4 3 475.26 21.36
 2 4 -3 448.13 34.3
 2 4 -2 191.53 13.58
 -2 -4 2 150.82 18.88
 2 4 -2 157.97 16.12
 -2 -4 2 205.17 22.4
 -2 -4 2 164.44 22.79
 2 4 -1 712.93 36.29
 -2 -4 1 793.77 41.14
 2 4 -1 767.18 39.44
 2 4 -1 821.48 28.38
 -2 -4 1 765.95 43.09
 -2 -4 1 782.85 41.03
 -2 -4 1 737.69 44.72
 2 4 0 372.31 16.24
 -2 -4 0 422.14 28.92
 -2 -4 0 406.47 27.4
 2 4 0 372.78 26.5
 -2 -4 0 371.87 26.93
 2 4 1 140.94 17.2
 -2 -4 -1 200.84 21.08
 -2 -4 -1 178.43 18.98
 -2 -4 -2 3392.48 103.09
 2 4 2 3110.27 93.4
 2 4 3 188.04 9.49
 -2 -4 -3 173.02 19.79
 2 4 3 171.08 20.63
 -2 -4 -3 180.71 22.79
 -2 -4 -3 166.62 17.83
 2 4 3 180.44 18.99
 2 4 4 1173.09 31.28
 2 4 4 1126.45 49.74
 2 4 4 1111.21 52.05
 -2 -4 -4 1094.4 55.94
 -2 -4 -4 1026.92 45.37
 -2 -4 -5 104.25 14.55
 2 4 5 123.85 8.79
 -2 -4 -5 124.76 8.02
 2 4 5 137.33 17.91
 2 4 5 124.69 18.35
 -2 -4 -5 131.64 20.89
 2 4 5 137.64 8.92
 2 4 6 1447.58 56.25
 -2 -4 -6 1348.79 36.44
 2 4 6 1406.46 60.2
 2 4 6 1444.26 63.36
 2 4 6 1463.18 38.93
 2 4 7 797.35 42.85
 -2 -4 -7 786.27 25.14
 2 4 7 863.14 46.94
 2 4 7 833.41 48.72
 2 4 7 824.51 27.05
 2 4 7 783.04 26.83
 -2 -4 -8 306.83 25.09
 2 4 8 318.92 28.09
 2 4 8 352.72 30.53
 -2 -4 -8 292.6 31.3
 2 4 8 327.12 31.59
 2 4 8 333.18 16.45
 -2 -4 -9 752.89 42.4
 2 4 9 828.06 53.96
 2 4 9 834.85 48.65
 -2 -4 -9 753.39 52.16
 2 4 9 757.13 28.46
 2 4 10 454.2 37.32
 2 4 10 445.29 40.94
 2 4 10 491.24 23.04
 2 4 10 423.76 21.19
 -2 -4 -10 492.21 22.34
 -2 -4 -10 453.29 40.32
 2 4 10 465.26 22.11
 2 4 11 209.45 26.59
 2 4 11 223.51 30.03
 2 4 11 227.11 16.01
 2 4 11 189.15 14.43
 -2 -4 -11 204.17 14.58
 2 4 11 212.99 14.5
 2 4 11 181.49 13.69
 -2 -4 -11 150.54 26.02
 2 4 12 493.9 41.84
 2 4 12 545.9 26.15
 2 4 12 510.07 24.22
 -2 -4 -12 526.77 24.56
 2 4 12 506.95 24.43
 -2 -4 -13 811.59 31.36
 2 4 13 807.42 33.17
 2 4 13 796.33 31.57
 -2 -4 -14 0.01 5.05
 2 4 14 7.71 6.03
 2 4 14 0.93 5.93
 2 4 15 130.82 12.08
 -2 -4 -15 119.49 10.82
 2 4 16 -0.2 5.17
 -2 -4 -16 -3.85 4.52
 -2 -4 -17 68.62 7.58
 -2 -4 -17 69.16 6.9
 -2 -4 -18 0.63 2.28
 2 5 -18 2.54 3.28
 2 5 -17 4.1 3.98
 -2 -5 16 28.48 16.22
 2 5 -16 26.73 6.17
 -2 -5 16 17.59 5.54
 -2 -5 16 17.24 4.99
 -2 -5 15 68.61 21.38
 -2 -5 15 69.73 8.43
 2 5 -15 91.19 10.2
 -2 -5 15 69.27 8.94
 -2 -5 15 63.9 9.61
 -2 -5 14 5.88 6.29
 -2 -5 14 1.62 4.25
 2 5 -14 14.45 4.93
 2 5 -14 9.27 5.87
 -2 -5 14 15.89 5.39
 2 5 -14 4.32 6.01
 -2 -5 13 50.14 9.38
 -2 -5 13 75.83 25.41
 -2 -5 13 51.89 7.66
 2 5 -13 72.52 9.43
 2 5 -13 61.07 7.59
 -2 -5 13 59.37 8.47
 2 5 -13 52.27 6.46
 2 5 -13 47.02 8.87
 -2 -5 12 31.49 8.05
 -2 -5 12 27.9 16.88
 2 5 -12 27.68 6.31
 -2 -5 12 35.99 6.49
 -2 -5 12 27.01 6.36
 2 5 -12 30.5 7.24
 2 5 -12 16.66 4.1
 -2 -5 11 29.61 8.13
 -2 -5 11 32.87 21.42
 2 5 -11 29.61 6.06
 -2 -5 11 26.43 8.65
 -2 -5 11 16.29 5.44
 2 5 -11 22.74 5.52
 -2 -5 11 26.52 5.79
 2 5 -11 43.59 14.11
 2 5 -11 40.01 7.73
 2 5 -11 25.29 5.38
 -2 -5 10 514.8 50.16
 2 5 -10 442.92 39.38
 -2 -5 10 498.16 45.31
 -2 -5 10 481.75 21.54
 2 5 -10 459.3 21.74
 2 5 -10 431.73 19.43
 2 5 -10 469.6 22.66
 2 5 -10 455.98 20.55
 -2 -5 10 485.66 23.42
 2 5 -9 42.97 14.42
 2 5 -9 38.43 13.71
 -2 -5 9 67.4 16.33
 -2 -5 9 46.22 7.78
 -2 -5 9 45.08 6.22
 -2 -5 9 73.84 22.84
 2 5 -9 50.94 7.78
 -2 -5 8 723.05 55.3
 -2 -5 8 744.97 51.63
 -2 -5 8 697.06 27.19
 2 5 -8 752.33 47.53
 2 5 -8 766.12 50.53
 -2 -5 7 27.58 13.34
 -2 -5 7 1.18 8.57
 -2 -5 7 9.77 4.87
 2 5 -7 14.8 8.09
 2 5 -7 3.89 8.91
 -2 -5 6 219.64 25.61
 -2 -5 6 230.05 13.62
 2 5 -6 239.72 29.45
 2 5 -6 264.42 27.19
 -2 -5 6 291.19 32.28
 -2 -5 5 651.43 47.2
 -2 -5 5 635.38 22.91
 2 5 -5 683.78 47.97
 -2 -5 5 701.99 47.96
 2 5 -4 328.29 33.07
 -2 -5 4 320.73 32.06
 -2 -5 4 327.92 14.94
 -2 -5 4 322.98 32.61
 2 5 -3 1268.2 62.59
 -2 -5 3 1234.66 36.33
 -2 -5 3 1139.5 59.92
 -2 -5 3 1287.24 63.52
 -2 -5 2 89.71 15.17
 -2 -5 2 59.1 14.87
 -2 -5 2 124.64 19.86
 2 5 -2 87.8 14.96
 -2 -5 2 81.58 16.01
 -2 -5 2 92.28 8.46
 2 5 -2 80.87 9.74
 -2 -5 2 87.88 11.61
 2 5 -2 75.78 17.17
 -2 -5 1 553.98 30.25
 -2 -5 1 563.42 34.78
 -2 -5 1 548.56 40.13
 -2 -5 1 512.19 32.45
 -2 -5 1 531.73 21.12
 2 5 -1 500.94 31.78
 -2 -5 1 567.37 36.84
 -2 -5 0 56.18 13.03
 -2 -5 0 37.22 6.33
 -2 -5 0 46.19 10.39
 -2 -5 0 31.04 10.53
 -2 -5 0 29.55 12.47
 2 5 0 13.71 8.62
 2 5 0 18.02 8.44
 -2 -5 -1 1324.23 58.33
 2 5 1 1222.99 52.89
 -2 -5 -1 1273.23 56.07
 2 5 2 47.55 11.06
 -2 -5 -2 53.44 13.25
 2 5 2 53.95 5.33
 -2 -5 -2 69.61 15.69
 2 5 3 4054.44 88.39
 -2 -5 -3 4379.37 128.84
 -2 -5 -3 4270.36 129.83
 -2 -5 -3 4264.03 113.07
 -2 -5 -4 95.95 13.55
 2 5 4 82.5 7.3
 -2 -5 -4 81.65 6.42
 2 5 4 66.08 12.4
 -2 -5 -4 87.34 19.52
 2 5 4 76.15 17.1
 2 5 4 85.83 7.06
 -2 -5 -5 2678.28 83.95
 2 5 5 2619.28 100.12
 -2 -5 -5 2657.52 104.1
 2 5 5 2798.14 91.99
 2 5 5 2738.74 64.97
 -2 -5 -5 2736.77 62
 2 5 5 2766.37 64.71
 2 5 6 124.34 20.35
 -2 -5 -6 131.92 20.95
 2 5 6 137.1 18.08
 -2 -5 -6 135.71 8.7
 2 5 6 141.25 16.59
 2 5 6 128.8 9.84
 2 5 6 135.79 9.62
 2 5 7 517.06 41.89
 2 5 7 523.41 37.59
 -2 -5 -7 513.49 41.32
 2 5 7 495.58 34.31
 -2 -5 -7 516.94 19.12
 2 5 7 562.55 21.8
 2 5 7 495.82 21.3
 2 5 8 398.04 39.51
 2 5 8 398.71 31.64
 -2 -5 -8 389.46 38.22
 2 5 8 365.43 18.39
 2 5 8 371.8 18.83
 2 5 9 122.7 18.73
 2 5 9 126.46 22.94
 -2 -5 -9 167.24 12.79
 -2 -5 -9 116.72 10.85
 2 5 9 146.38 11.93
 -2 -5 -9 120.16 22.82
 2 5 9 134.25 11.54
 2 5 10 76.55 15.03
 2 5 10 55.82 17.39
 2 5 10 98.92 10.29
 -2 -5 -10 104.12 10.67
 2 5 10 81.71 9.51
 -2 -5 -10 108.37 22.11
 2 5 11 130.91 22.44
 -2 -5 -11 115.16 11.43
 2 5 11 109.98 12.17
 2 5 11 107.98 11.37
 2 5 11 125.27 11.58
 2 5 11 122.35 11.61
 2 5 12 10.63 10.61
 2 5 12 9.04 5.98
 2 5 12 0.57 5.22
 2 5 12 12.26 4.74
 -2 -5 -12 8.34 6
 2 5 12 15.6 6.55
 -2 -5 -13 6.78 5.32
 2 5 13 11.81 7.24
 2 5 13 10.6 5.48
 -2 -5 -14 26.4 6.89
 2 5 14 14.69 6.53
 2 5 14 24.52 6.53
 -2 -5 -15 3.17 4.74
 2 5 15 15.37 6.08
 2 5 15 7.64 5.14
 -2 -5 -16 21.43 4.97
 2 5 16 30.8 6.01
 -2 -5 -17 50.66 5.05
 -2 -5 -17 36.37 5.98
 2 6 -18 52.85 4.71
 2 6 -17 18.18 4.31
 2 6 -16 104.73 9.14
 -2 -6 15 124.43 26.23
 2 6 -15 140.81 11.29
 -2 -6 15 116.62 10.58
 -2 -6 14 9.59 15.01
 -2 -6 14 7.87 4.69
 2 6 -14 2.09 4.2
 2 6 -14 10.62 5.18
 2 6 -14 13.46 3.83
 -2 -6 13 238.69 15.71
 -2 -6 13 282.78 39.29
 -2 -6 13 232.05 16.75
 -2 -6 13 263.02 37.51
 2 6 -13 226.35 13.35
 2 6 -13 222.45 13.96
 2 6 -13 233.68 15.22
 -2 -6 12 19.61 6.39
 -2 -6 12 32.74 21.12
 -2 -6 12 9.23 4.62
 2 6 -12 12.61 4.22
 2 6 -12 18.44 5.78
 2 6 -12 12.03 5.45
 -2 -6 12 13.95 7.01
 -2 -6 11 357.24 45.2
 2 6 -11 339.91 18.25
 -2 -6 11 309.87 18.16
 2 6 -11 310.23 16.66
 2 6 -11 301.03 17.23
 -2 -6 11 306.81 20.04
 -2 -6 10 2.82 17.46
 2 6 -10 8.59 3.96
 2 6 -10 5.86 4.44
 -2 -6 10 -14.14 12.28
 -2 -6 10 5.79 3.91
 2 6 -10 0.22 11.43
 -2 -6 10 6.68 6.04
 2 6 -10 7.94 3.98
 -2 -6 9 731.22 60.16
 -2 -6 9 738.79 60.27
 -2 -6 9 588.03 50.62
 2 6 -9 707.52 27.05
 2 6 -9 720.94 26.72
 2 6 -9 724.34 54.69
 2 6 -9 682.35 50.02
 -2 -6 9 691.87 29.4
 2 6 -9 720.49 27.07
 -2 -6 8 11.5 14.68
 -2 -6 8 28.95 15.18
 -2 -6 8 44.82 14.62
 2 6 -8 16.89 4.37
 2 6 -8 27 10.97
 2 6 -8 34.89 15.26
 -2 -6 8 30.65 7.1
 2 6 -8 21.34 5.43
 -2 -6 7 401.31 38.81
 -2 -6 7 487.74 22.22
 -2 -6 7 495.32 46.84
 -2 -6 7 504.69 46.68
 2 6 -7 494.12 39.96
 2 6 -7 465.9 41.59
 -2 -6 6 438.92 41.98
 2 6 -6 464.79 45.27
 2 6 -6 431.76 39.15
 -2 -6 6 456.63 39
 -2 -6 6 465.46 44.58
 -2 -6 5 629.92 26.16
 -2 -6 5 647.15 49.65
 2 6 -5 702.03 53.53
 -2 -6 5 617.29 48.22
 -2 -6 5 682.03 46.12
 2 6 -4 1289.45 48.39
 2 6 -4 1228.33 67.87
 -2 -6 4 1175.71 66.14
 -2 -6 4 1115.6 36.95
 -2 -6 4 1102.02 63.39
 -2 -6 3 551.27 22.78
 -2 -6 3 506.77 35.82
 -2 -6 3 527.51 42.34
 -2 -6 3 471.37 39.94
 2 6 -3 553.15 42.73
 -2 -6 2 700.32 40.71
 -2 -6 2 713.47 39.78
 -2 -6 2 702.01 47.24
 2 6 -2 726.64 47.53
 -2 -6 2 689.16 35.2
 -2 -6 2 662.81 25.53
 2 6 -2 676.2 41.51
 -2 -6 1 -2.73 8.97
 -2 -6 1 -5.63 7.28
 -2 -6 1 3.2 4.61
 -2 -6 1 6 9.62
 -2 -6 1 3.76 7.9
 2 6 -1 -5.02 8.18
 -2 -6 1 -4.07 9.42
 -2 -6 0 183.18 11.81
 -2 -6 0 196.39 12.96
 -2 -6 0 212.75 20.43
 -2 -6 0 170.89 21.12
 -2 -6 0 154.99 18.76
 2 6 0 184.43 21.25
 -2 -6 0 191.83 23.25
 -2 -6 -1 25.74 12.92
 2 6 1 6.38 2.71
 2 6 1 0.47 6.12
 -2 -6 -1 7.31 7.24
 -2 -6 -1 5.67 4
 -2 -6 -1 9.16 10.33
 -2 -6 -2 343.93 17.01
 -2 -6 -2 338.62 32.19
 2 6 2 330.38 14.17
 -2 -6 -2 356.05 31.99
 -2 -6 -2 298.67 27.29
 2 6 2 299.11 25.73
 -2 -6 -2 325.03 29.53
 2 6 3 120.75 8.29
 -2 -6 -3 124.09 10.45
 -2 -6 -3 115.15 20.64
 2 6 3 100.07 8.15
 -2 -6 -3 93.39 17.52
 2 6 3 115.86 16.83
 -2 -6 -3 91.2 15.54
 -2 -6 -4 662.7 47.77
 2 6 4 591.37 37.26
 -2 -6 -4 595.67 42.09
 2 6 4 592.67 22.08
 2 6 4 630.38 22.19
 -2 -6 -5 26.01 14.78
 2 6 5 5.31 5.59
 -2 -6 -5 20.37 10.97
 2 6 5 27.67 5.33
 2 6 5 14.85 4.36
 2 6 5 24.91 4.49
 2 6 6 89.82 20.07
 2 6 6 106.41 9.42
 2 6 6 115.55 9.3
 -2 -6 -6 116.53 21.39
 2 6 7 493.14 46.17
 -2 -6 -7 546.37 46.58
 2 6 7 536.71 23.08
 2 6 7 558.88 22.84
 2 6 8 0.12 4.74
 -2 -6 -8 1.4 4.32
 2 6 8 8.19 11.84
 -2 -6 -8 1.55 4.63
 -2 -6 -8 10.39 9.66
 2 6 8 1.03 4.64
 2 6 9 313.04 29.89
 2 6 9 401.31 43.35
 -2 -6 -9 349.38 19.85
 -2 -6 -9 344.73 19.97
 -2 -6 -9 288.52 36.08
 2 6 9 318.44 19.05
 2 6 9 336.93 18.5
 2 6 10 110.99 10.31
 2 6 10 94.09 10.8
 -2 -6 -10 115.79 12.15
 2 6 10 126.97 11.79
 2 6 10 120.85 20.35
 2 6 11 3.26 4.08
 2 6 11 3.59 4.9
 -2 -6 -11 -1.61 5.91
 2 6 11 6.09 5.75
 2 6 11 1.15 5.49
 2 6 11 17.82 11.81
 2 6 12 137.1 13.61
 2 6 12 131.41 12.64
 -2 -6 -12 140.51 12.79
 2 6 12 141.22 12.67
 2 6 12 137.71 11.9
 -2 -6 -13 51.75 8.16
 2 6 13 36.46 7.95
 2 6 13 43.27 7.19
 2 6 13 50.63 7.34
 -2 -6 -14 112.19 10.2
 2 6 14 101.87 11.32
 2 6 14 114.97 10.44
 -2 -6 -15 -2.41 4.06
 2 6 15 -1.84 5.13
 2 6 15 2.59 4.21
 -2 -6 -16 233.74 11.12
 2 6 16 222.64 12.14
 -2 -6 -17 8.29 3.24
 -2 -7 17 140.59 7.05
 2 7 -17 168.54 8.23
 2 7 -16 34.14 5.02
 -2 -7 15 42.57 6.33
 2 7 -15 40.77 5.64
 2 7 -15 45.01 6.39
 2 7 -14 5.33 2.89
 -2 -7 14 5.38 3.67
 2 7 -14 10.25 4.74
 2 7 -14 14.5 5.1
 2 7 -13 44.92 6.49
 -2 -7 13 42.94 7.81
 -2 -7 13 61.23 20.41
 2 7 -13 44.95 7.01
 2 7 -13 50.6 7.14
 -2 -7 12 180.68 33.89
 2 7 -12 120.24 10.16
 2 7 -12 145.73 11.81
 -2 -7 12 124.25 12.76
 -2 -7 12 139.94 30.35
 2 7 -12 127.42 10.96
 2 7 -11 -0.03 4.57
 -2 -7 11 -0.01 5.86
 -2 -7 11 -14.25 17.9
 2 7 -11 6.08 4.58
 2 7 -11 -3.29 4.32
 -2 -7 10 286.39 39.54
 -2 -7 10 260.15 18.38
 2 7 -10 234.01 15.2
 2 7 -10 233.06 14.68
 2 7 -10 236.98 14.71
 -2 -7 10 246.58 37.08
 -2 -7 9 37.16 23.68
 -2 -7 9 2.93 16.71
 -2 -7 9 -4.18 10.43
 -2 -7 9 19.37 7.2
 2 7 -9 22.46 5.58
 2 7 -9 7.3 13.45
 2 7 -9 5.21 11.62
 2 7 -9 19.7 5
 2 7 -9 25.76 6.51
 -2 -7 8 296.29 35.49
 -2 -7 8 385.91 46.14
 -2 -7 8 378.91 21.78
 2 7 -8 358.92 18.5
 2 7 -8 358.06 18.26
 2 7 -8 290.94 36.86
 2 7 -8 354.91 36.19
 -2 -7 8 373.11 42.72
 -2 -7 7 147.72 29.96
 -2 -7 7 145.85 27.34
 -2 -7 7 116.64 21.37
 -2 -7 7 144.51 13.45
 2 7 -7 149.77 11.52
 2 7 -7 141.38 24.85
 2 7 -7 158.16 23.41
 2 7 -7 149.58 11.29
 -2 -7 6 27.14 16.03
 -2 -7 6 45.16 16.94
 -2 -7 6 45.52 15.07
 2 7 -6 39.11 6.37
 2 7 -6 26.46 14.9
 2 7 -6 47.04 15.08
 2 7 -6 32.24 5.75
 -2 -7 6 35.91 8.35
 -2 -7 5 1454.7 81.58
 -2 -7 5 1740.93 80.56
 -2 -7 5 1589.78 74.28
 -2 -7 5 1599.52 83.92
 2 7 -5 1669.01 87.69
 -2 -7 5 1630.27 49.49
 -2 -7 4 188.44 29.54
 -2 -7 4 190.79 14.4
 2 7 -4 206.91 29.29
 -2 -7 4 170.86 22.6
 -2 -7 4 187.75 22.77
 -2 -7 4 172.98 26.35
 -2 -7 3 573.53 25.22
 -2 -7 3 619.98 40.47
 -2 -7 3 631.87 39.03
 -2 -7 3 634.44 48.38
 2 7 -3 665.15 49.48
 2 7 -2 0.16 10.73
 -2 -7 2 13.49 8.97
 -2 -7 2 20.71 6.18
 -2 -7 2 29.71 10.8
 2 7 -2 23.9 10.16
 -2 -7 1 237.2 14.61
 -2 -7 1 256.34 16.09
 2 7 -1 283.82 31.43
 -2 -7 1 282.4 25.04
 -2 -7 1 228.89 26.63
 2 7 -1 250.37 25.27
 -2 -7 1 302.55 30.43
 -2 -7 0 286.82 15.98
 -2 -7 0 277.04 26.23
 -2 -7 0 257.49 27.42
 2 7 0 270.95 26.8
 -2 -7 0 297.81 30.88
 -2 -7 -1 294.47 29.53
 2 7 1 288.99 26.89
 -2 -7 -1 292.7 30.52
 -2 -7 -1 282.45 15.98
 -2 -7 -1 284 28.2
 -2 -7 -1 258.04 26.86
 2 7 1 284.48 13.06
 -2 -7 -2 74.15 16.56
 -2 -7 -2 110.87 21.26
 -2 -7 -2 90.15 9.69
 -2 -7 -2 85.77 16.39
 2 7 2 101.65 7.94
 -2 -7 -3 234.98 27.17
 -2 -7 -3 214.13 29.06
 2 7 3 211.43 11.66
 -2 -7 -3 231.24 15.17
 2 7 3 237.3 23.99
 -2 -7 -3 187.91 25.29
 2 7 3 204.76 12.02
 -2 -7 -4 58.25 15.36
 -2 -7 -4 83.03 20.82
 2 7 4 54.26 6.81
 -2 -7 -4 78.87 17.61
 2 7 4 67.17 6.98
 2 7 5 69.84 6.77
 2 7 5 58.48 7.15
 -2 -7 -5 62.84 14.49
 -2 -7 -5 58.48 21.19
 -2 -7 -5 69.77 16.42
 2 7 5 65.25 8.29
 -2 -7 -6 519.57 45.07
 -2 -7 -6 488.03 22.78
 -2 -7 -6 495.81 23.08
 2 7 6 480.75 21.32
 2 7 6 518.71 20.9
 2 7 6 508.51 23.84
 -2 -7 -7 97.37 21.76
 -2 -7 -7 81.92 9.72
 -2 -7 -7 88.8 10.03
 2 7 7 69.61 7.88
 2 7 7 86.88 9.8
 2 7 7 88.58 10.03
 -2 -7 -8 617.6 51.12
 -2 -7 -8 609.61 27.42
 2 7 8 581.57 24.97
 2 7 8 641.12 27.97
 -2 -7 -8 597.86 26.94
 -2 -7 -9 168.59 14.45
 2 7 9 154.9 12.67
 2 7 9 163.08 14.24
 -2 -7 -9 181.1 14.63
 2 7 10 127.63 11.66
 2 7 10 103.48 11.31
 2 7 10 129.5 10.46
 -2 -7 -10 118.29 11.73
 2 7 11 313.37 20.16
 2 7 11 296.34 17.75
 2 7 11 323.52 16.77
 2 7 11 273.52 17.82
 -2 -7 -11 292.98 18
 2 7 12 -4.54 6.63
 2 7 12 6.71 5.15
 2 7 12 4.82 3.82
 2 7 12 4.34 4.85
 -2 -7 -12 7.65 5.07
 -2 -7 -13 256.61 14.9
 2 7 13 246.27 14.26
 2 7 13 223.66 14.63
 2 7 13 256.17 17.36
 -2 -7 -14 20.14 4.69
 2 7 14 24.16 5.22
 2 7 14 20.17 6.79
 -2 -7 -15 33.64 4.54
 2 7 15 32.45 6.33
 2 7 15 33.95 5.27
 -2 -7 -16 8.52 4.03
 -2 -7 -16 -0.87 1.55
 2 8 -16 37.54 3.73
 -2 -8 16 36.13 3.93
 2 8 -15 88.98 6.65
 2 8 -15 79.94 6.58
 -2 -8 15 74.06 6.58
 2 8 -14 -0.84 3.23
 2 8 -14 -2.33 4.29
 -2 -8 13 83.72 8.99
 2 8 -13 77.58 8.19
 2 8 -13 54.86 6.61
 -2 -8 13 52.94 17.49
 2 8 -13 63 6.9
 -2 -8 12 149.53 12.7
 2 8 -12 169.94 11.43
 -2 -8 12 190.68 32.38
 2 8 -12 180.03 12.75
 2 8 -12 159.84 11.36
 -2 -8 11 135.32 13.02
 2 8 -11 136.78 11.68
 2 8 -11 132.72 10.88
 2 8 -11 143.38 10.89
 -2 -8 11 178.46 32.67
 -2 -8 10 74.59 24.05
 2 8 -10 61.75 8.17
 -2 -8 10 79.48 24.38
 2 8 -10 68.14 9.27
 2 8 -10 66.56 7.67
 -2 -8 10 63.89 10.02
 -2 -8 9 122.03 30.53
 -2 -8 9 122.09 12.86
 -2 -8 9 74.07 22.43
 2 8 -9 119.45 10.94
 2 8 -9 99.01 10.15
 -2 -8 8 183.45 27.61
 -2 -8 8 195.71 16.12
 2 8 -8 201.88 13.98
 2 8 -8 183.95 13.64
 -2 -8 8 169.93 32.76
 -2 -8 7 57.79 19.53
 -2 -8 7 39.86 15.85
 -2 -8 7 29.54 11.95
 -2 -8 7 38.67 8.25
 2 8 -7 38.43 15.04
 2 8 -7 58.31 17.42
 2 8 -7 43.15 7.06
 2 8 -7 42.83 6.95
 2 8 -6 464.05 20.87
 -2 -8 6 435.56 43.35
 -2 -8 6 430.16 41.07
 2 8 -6 438.62 20.77
 -2 -8 6 431.89 23.09
 2 8 -6 408.46 44.61
 2 8 -6 418 42.27
 -2 -8 6 392.68 20.14
 2 8 -5 16.62 5.23
 -2 -8 5 21.81 13.74
 -2 -8 5 14.26 11.54
 2 8 -5 16.23 4.93
 -2 -8 5 13.03 3.62
 2 8 -5 11.72 12.8
 -2 -8 5 17.58 7.47
 2 8 -4 624.92 24.37
 2 8 -4 693.6 54.78
 -2 -8 4 687.25 28.77
 -2 -8 4 617.53 25.09
 -2 -8 4 627.84 45.27
 2 8 -4 677.02 26.03
 -2 -8 3 14.84 8.24
 -2 -8 3 13.33 6.56
 2 8 -3 21.06 14.98
 -2 -8 3 16.72 4.78
 -2 -8 2 213.48 24.76
 2 8 -2 245.23 31.44
 -2 -8 2 195.9 13.94
 2 8 -2 226.89 26.72
 -2 -8 1 218.5 25.47
 2 8 -1 240.49 31.05
 -2 -8 1 221.59 14.72
 2 8 -1 255.31 27.47
 2 8 0 42.79 13.35
 -2 -8 0 29.99 6.33
 -2 -8 0 35.51 13.48
 -2 -8 0 40.23 11.07
 -2 -8 0 32.82 16.17
 -2 -8 -1 147.59 24.31
 2 8 1 98.79 18.23
 -2 -8 -1 135.27 11.61
 -2 -8 -1 123.06 20.27
 -2 -8 -1 101.68 18.3
 -2 -8 -1 130.51 22.41
 -2 -8 -2 31.02 13.61
 2 8 2 29.42 5.81
 -2 -8 -2 9.67 10.68
 2 8 2 33.39 12.54
 -2 -8 -2 15.32 13.31
 -2 -8 -2 23.38 4.76
 2 8 2 26.03 5.29
 -2 -8 -2 20.07 5.44
 2 8 3 18.24 4.28
 -2 -8 -3 30.54 13.38
 2 8 3 16.15 4.14
 -2 -8 -3 31.82 15.85
 -2 -8 -3 18.92 12.82
 2 8 3 7.85 3.91
 2 8 4 87.76 8.1
 2 8 4 72.75 8.27
 -2 -8 -4 46.22 12.46
 -2 -8 -4 76.42 20.72
 -2 -8 -4 70.1 8.25
 -2 -8 -4 77.91 17.68
 2 8 4 72.91 8.65
 -2 -8 -5 17.4 11.06
 -2 -8 -5 37.14 14.05
 -2 -8 -5 36.92 6.6
 2 8 5 36.72 5.77
 2 8 5 38.77 7.35
 -2 -8 -6 316.02 36.85
 -2 -8 -6 343.02 36.95
 -2 -8 -6 304.98 18.09
 -2 -8 -6 327.26 18.48
 2 8 6 308.93 16.94
 2 8 6 312.9 15.81
 2 8 6 341.75 19.68
 -2 -8 -7 94.25 10.48
 -2 -8 -7 94.57 10.73
 2 8 7 104.07 11.06
 2 8 7 90.17 8.75
 -2 -8 -8 336.78 18.92
 2 8 8 321.16 19.86
 -2 -8 -8 307.62 19.16
 2 8 8 301.04 16.68
 -2 -8 -9 45.9 7.82
 2 8 9 48.05 8.51
 -2 -8 -9 47.01 8.57
 2 8 9 59.11 8
 -2 -8 -10 391.16 20.1
 2 8 10 365.45 20.99
 2 8 10 400.58 17.74
 2 8 10 358.3 18.59
 -2 -8 -11 7.56 4.78
 2 8 11 4.35 3.14
 2 8 11 9.82 5.86
 2 8 11 10.02 6.97
 2 8 11 8.92 5.02
 -2 -8 -12 426.51 18.8
 2 8 12 406.69 17.29
 2 8 12 386.66 19.89
 2 8 12 435.62 22.19
 -2 -8 -13 122.28 8.96
 2 8 13 110.01 8.22
 2 8 13 96.98 9.07
 2 8 13 113.09 10.98
 -2 -8 -14 92.4 6.85
 2 8 14 107.73 7.27
 2 8 14 110.92 7.94
 2 8 14 105.62 9.45
 -2 -8 -15 5.27 1.61
 2 9 -15 17.06 2.73
 -2 -9 15 17.91 3.01
 -2 -9 14 184.25 9.86
 2 9 -14 194.36 10.23
 -2 -9 13 -0.92 3.51
 2 9 -13 4.96 4.08
 -2 -9 12 148.08 11.3
 -2 -9 12 139.41 10.45
 2 9 -12 157.46 11.29
 -2 -9 11 56.24 8.35
 -2 -9 11 39.92 6.65
 2 9 -11 52.13 8.28
 2 9 -11 31.48 6.21
 -2 -9 10 22.12 7.37
 -2 -9 10 15.6 5.68
 2 9 -10 16.84 6
 2 9 -10 19.56 5.99
 -2 -9 9 93.16 11.33
 -2 -9 9 78.67 9.44
 2 9 -9 89.18 9.85
 2 9 -9 91.31 9.71
 -2 -9 8 30.07 7.91
 -2 -9 8 26.31 6.36
 2 9 -8 23.58 6.38
 2 9 -8 32.24 6.98
 -2 -9 7 103.22 12.2
 -2 -9 7 76.77 9.07
 2 9 -7 71.89 8.83
 2 9 -7 85.92 9.66
 -2 -9 6 1.66 6.14
 -2 -9 6 -2.02 4.73
 2 9 -6 4.82 4.49
 2 9 -6 0.35 4.97
 -2 -9 5 1.62 12.1
 -2 -9 5 4.51 6.98
 2 9 -5 6.07 4.54
 -2 -9 5 6.08 4.22
 -2 -9 4 36.45 6.34
 -2 -9 4 27.96 13.15
 -2 -9 4 38.47 7.2
 2 9 -4 37.94 14.22
 2 9 -4 33.89 6.18
 -2 -9 4 35.06 14.44
 -2 -9 3 19.83 13.44
 -2 -9 3 8.69 4.34
 -2 -9 3 0.26 4.64
 2 9 -3 6.32 10.2
 2 9 -3 6.71 4.01
 2 9 -2 406.76 41.67
 -2 -9 2 355.77 18.25
 -2 -9 2 345.95 32.68
 2 9 -2 335.03 16.79
 -2 -9 2 363.81 19.37
 -2 -9 1 22.49 10.32
 2 9 -1 47.59 14.6
 -2 -9 1 36.66 13.38
 -2 -9 1 28.55 6.88
 2 9 -1 27.7 14.58
 -2 -9 1 41.33 6.75
 -2 -9 0 416.46 20.28
 2 9 0 421.58 37.26
 -2 -9 0 406.89 38.99
 -2 -9 0 431.95 21.6
 2 9 0 405.24 41.98
 2 9 0 401.44 19.33
 -2 -9 -1 333.65 18.07
 -2 -9 -1 295.48 33.49
 -2 -9 -1 326.94 18.45
 2 9 1 345.61 18.23
 2 9 1 355.62 38.22
 2 9 1 313.45 17.23
 2 9 1 326.92 31.67
 -2 -9 -2 382.05 38.99
 2 9 2 344.42 18.53
 -2 -9 -2 308.94 33.38
 2 9 2 384.71 35.1
 -2 -9 -2 338.66 35.89
 2 9 2 340.83 18.02
 -2 -9 -3 715.49 53.45
 2 9 3 684.92 28.22
 -2 -9 -3 633.17 49.62
 2 9 3 632.54 47.27
 -2 -9 -3 725.74 52.99
 2 9 3 663 26.76
 -2 -9 -3 707.05 27.29
 -2 -9 -4 206.02 30.49
 -2 -9 -4 205.38 14.21
 2 9 4 208.52 13.92
 -2 -9 -4 195.84 27.94
 2 9 4 178.58 25.03
 -2 -9 -4 153.4 24.58
 2 9 4 232.61 15.75
 -2 -9 -5 702.18 28.66
 2 9 5 664.65 28.64
 -2 -9 -6 180.1 14.13
 2 9 6 162.32 14.08
 -2 -9 -6 182.06 13.46
 -2 -9 -7 230.99 16.13
 2 9 7 223.31 16.33
 -2 -9 -7 235.45 15.28
 -2 -9 -8 12.57 5.19
 2 9 8 10.85 6.15
 -2 -9 -8 9.12 6.14
 2 9 8 6.38 3.18
 -2 -9 -9 338.21 17.72
 2 9 9 322.98 19.29
 -2 -9 -9 347.23 19.53
 2 9 9 307.82 15.86
 -2 -9 -10 1.74 4.29
 2 9 10 5.58 5.59
 -2 -9 -11 391.25 17.21
 -2 -9 -11 367.33 18.37
 2 9 11 408.08 20.62
 2 9 11 378.88 19.16
 -2 -9 -12 -1.65 2.83
 2 9 12 0.45 5.16
 2 9 12 1.26 4.25
 -2 -9 -13 156.19 8.22
 2 9 13 174.5 10.44
 2 9 13 184.06 11.65
 2 9 14 4.97 3.04
 2 10 -14 22.33 3.23
 -2 -10 14 11.48 2.47
 -2 -10 13 55.98 5.18
 2 10 -13 66.61 6.2
 -2 -10 12 5.89 2.55
 2 10 -12 9.77 3.94
 -2 -10 12 6.22 3.74
 -2 -10 11 9.05 3.51
 2 10 -11 3.05 4.82
 2 10 -11 8.05 3.25
 -2 -10 11 2.32 3.83
 -2 -10 10 32.48 5.62
 2 10 -10 46.43 7.13
 -2 -10 10 37.49 6.39
 2 10 -9 145.81 11.52
 -2 -10 9 131.59 10.78
 -2 -10 9 134.48 11.13
 2 10 -8 127.23 10.79
 -2 -10 8 122.18 10.75
 -2 -10 8 136.65 11.56
 2 10 -7 250.11 15.11
 -2 -10 7 229.33 15.38
 -2 -10 7 243.94 15.05
 -2 -10 6 5.81 5.01
 2 10 -6 5 5.09
 -2 -10 6 4.98 4.51
 2 10 -5 259.71 15.37
 -2 -10 5 279.81 16.98
 -2 -10 5 252.01 15.52
 -2 -10 4 10.88 5.98
 2 10 -4 12.13 4.58
 -2 -10 4 26.84 6.28
 2 10 -3 765.47 27.38
 -2 -10 3 799.24 30.28
 -2 -10 3 728.83 50.76
 -2 -10 3 785.98 29.26
 -2 -10 2 0.27 5.42
 -2 -10 2 5.17 5.53
 2 10 -2 -0.27 3.44
 -2 -10 1 852.67 56.88
 -2 -10 1 956.42 33.96
 -2 -10 1 932.4 32.84
 -2 -10 0 -7.84 5.65
 -2 -10 0 6.63 10.91
 2 10 0 5.95 3.98
 -2 -10 0 -2.82 5.85
 2 10 0 -4.68 4.98
 -2 -10 -1 447.74 41.19
 -2 -10 -1 472.08 22.08
 2 10 1 391.28 20.41
 2 10 1 467.74 21.56
 2 10 2 72.59 8.45
 2 10 2 90.14 9.6
 -2 -10 -2 94.48 20.19
 -2 -10 -3 392.57 20.07
 2 10 3 442.38 20.66
 2 10 3 436.74 21.66
 -2 -10 -3 438.39 42.5
 2 10 4 443.24 22.18
 2 10 4 452.01 21.04
 -2 -10 -4 450.85 21.54
 -2 -10 -5 114.59 10.32
 -2 -10 -5 106.65 10.75
 2 10 5 106.4 11.05
 -2 -10 -6 93.51 10.32
 2 10 6 87.86 10.58
 -2 -10 -6 93.03 9.61
 -2 -10 -7 72.23 9.43
 2 10 7 87.44 10.57
 -2 -10 -7 76.03 8.56
 -2 -10 -8 21.21 5.16
 2 10 8 7.33 6.28
 -2 -10 -8 20.37 6.51
 -2 -10 -9 8.44 3.81
 2 10 9 -0.81 5.48
 -2 -10 -9 11.31 5.73
 -2 -10 -10 36.49 5.24
 2 10 10 48.05 7.37
 2 10 10 31.92 6.94
 -2 -10 -11 6.31 2.79
 -2 -10 -11 5.46 3.33
 2 10 11 4.36 4.68
 2 10 11 2.62 4.19
 -2 -10 -12 -2.69 1.99
 2 10 12 1.5 3.61
 2 10 12 4.59 3.59
 2 10 13 20.28 3.67
 2 10 13 22.41 3.49
 2 11 -13 60.58 4.44
 2 11 -12 8.43 3.37
 -2 -11 12 3.21 2.28
 2 11 -11 67.97 5.42
 -2 -11 11 60.88 5.73
 2 11 -10 95.35 7.48
 -2 -11 10 105.45 7.51
 -2 -11 10 89.99 7.44
 2 11 -10 105.16 8.42
 2 11 -9 176 11.03
 -2 -11 9 176.7 10.77
 -2 -11 9 192.2 11.33
 2 11 -9 183.1 11.54
 -2 -11 8 259.47 14.06
 -2 -11 8 271.02 14.46
 2 11 -8 284.39 14.77
 2 11 -7 67.98 7.9
 -2 -11 7 63.19 7.85
 -2 -11 7 71.22 8.12
 -2 -11 6 96.43 9.35
 -2 -11 6 84.69 8.69
 2 11 -6 92.18 8.84
 2 11 -5 2.21 3.76
 -2 -11 5 3.98 4.48
 -2 -11 5 8.84 4.24
 2 11 -4 240.3 13.42
 -2 -11 4 229.7 14.6
 -2 -11 4 249.54 14.81
 2 11 -3 5.08 3.3
 -2 -11 3 -2.5 4.53
 -2 -11 3 -4.34 4.14
 2 11 -3 -4.18 4.8
 -2 -11 2 184.72 13.04
 -2 -11 2 189.42 13.64
 2 11 -2 168.42 12.91
 -2 -11 1 -1.54 4.77
 -2 -11 1 4.6 4.45
 2 11 -1 6.02 4.81
 2 11 0 81.76 8.89
 -2 -11 0 80.13 19.74
 2 11 0 93.01 8.58
 2 11 1 4.66 4.19
 -2 -11 -1 5.75 15.63
 2 11 1 7.33 4.19
 -2 -11 -1 10.84 4.38
 -2 -11 -2 136.12 11.23
 2 11 2 151.53 11.55
 2 11 2 145.63 11.57
 2 11 3 278.14 15.31
 -2 -11 -3 269.58 15.81
 2 11 3 280.66 16.38
 -2 -11 -4 6.96 4.88
 2 11 4 6.89 4.62
 -2 -11 -4 8.83 4.56
 -2 -11 -5 33.86 6.43
 2 11 5 37.71 6.6
 -2 -11 -5 41.7 6.27
 -2 -11 -6 5.73 4.52
 2 11 6 13.61 5.52
 -2 -11 -6 18.84 4.81
 -2 -11 -7 11.9 5.24
 2 11 7 11.81 5.4
 -2 -11 -7 13.86 4.15
 -2 -11 -8 153.56 10.85
 2 11 8 155.31 11.7
 -2 -11 -8 132.94 8.89
 2 11 9 2.25 4.23
 2 11 9 1.11 4.33
 -2 -11 -9 -2.23 2.6
 -2 -11 -10 136.05 8.95
 -2 -11 -10 163.66 7.79
 2 11 10 166.17 10.67
 2 11 11 2.16 2.85
 2 11 11 0.06 2.85
 2 11 12 38.57 3.89
 2 12 -11 40.23 3.85
 -2 -12 11 28.53 2.94
 2 12 -10 41.34 4.13
 2 12 -10 45.3 4.73
 -2 -12 10 44.33 4.31
 -2 -12 9 85.31 6.41
 2 12 -9 87.11 6.82
 2 12 -9 85.5 6.55
 -2 -12 8 56.76 5.71
 -2 -12 8 38.09 4.36
 2 12 -8 58.81 6.12
 2 12 -8 50.28 5.87
 -2 -12 7 160.57 9.95
 2 12 -7 173.27 10.24
 2 12 -7 171.3 10.91
 -2 -12 7 153.79 9.46
 -2 -12 6 4.31 3.7
 -2 -12 6 2.58 3.01
 2 12 -6 6.69 3.55
 2 12 -6 6.01 4.59
 2 12 -5 149.62 9.82
 -2 -12 5 150.45 10.49
 -2 -12 5 167.6 10.8
 2 12 -5 149.39 11.08
 2 12 -4 103.95 7.83
 -2 -12 4 118.93 9.7
 -2 -12 4 91.88 8.3
 2 12 -4 133.38 11.06
 2 12 -3 82.28 8.86
 -2 -12 3 84.55 8.57
 2 12 -2 104.97 9.51
 2 12 -1 3.41 4.05
 2 12 -1 0.47 2.6
 -2 -12 0 50.74 6.94
 2 12 0 52.66 7.14
 -2 -12 -1 2.33 3.91
 2 12 1 8.99 3.98
 2 12 1 14.8 4.4
 2 12 2 137.26 9.95
 -2 -12 -2 136.7 10.39
 2 12 2 160.44 10.79
 -2 -12 -3 10.57 4.42
 2 12 3 7.16 4.83
 -2 -12 -3 10.84 4.13
 -2 -12 -4 92.69 7.81
 -2 -12 -4 86.76 8.37
 2 12 4 94.01 8.76
 -2 -12 -5 24.58 5.23
 -2 -12 -5 29.85 4.71
 2 12 5 25.72 5.51
 -2 -12 -6 74.91 6.27
 2 12 6 82.32 8.25
 -2 -12 -6 76.61 7.52
 -2 -12 -7 217.3 9.94
 2 12 7 220.9 12.51
 -2 -12 -7 221.12 11.68
 -2 -12 -8 2.94 1.77
 2 12 8 0.14 3.8
 2 12 8 3.2 3.48
 2 12 9 230.11 10.9
 2 12 9 220.24 10.34
 2 12 10 4.44 2.38
 2 12 10 6.15 2.35
 2 13 -8 74.14 4.95
 2 13 -8 77.53 5.45
 2 13 -7 5.3 2.42
 -2 -13 7 -0.84 2.41
 2 13 -7 5.34 3.02
 2 13 -6 73.96 5.57
 2 13 -6 91.79 7.12
 2 13 -5 44.93 4.37
 2 13 -5 54.8 5.96
 2 13 -4 120.9 8.84
 2 13 -4 112.17 7.18
 2 13 -3 27.02 5.37
 2 13 -3 34.22 4.02
 -2 -13 3 26.19 4.46
 -2 -13 2 1.27 3.09
 2 13 -2 2.77 3.26
 -2 -13 1 44.01 5.6
 2 13 -1 51.58 6.1
 2 13 0 77.41 7.08
 -2 -13 0 83.42 7.18
 -2 -13 -1 27.7 4.82
 -2 -13 -1 29.85 4.27
 -2 -13 -2 55.17 5.91
 2 13 2 70.17 6.13
 -2 -13 -2 58.14 5.52
 -2 -13 -3 53.77 5.85
 2 13 3 70.33 6.03
 -2 -13 -3 54.58 5.02
 -2 -13 -4 39.85 5.01
 2 13 4 38.68 4.92
 -2 -13 -4 34.58 3.96
 -2 -13 -5 9.47 2.32
 2 13 5 12.82 3.38
 -2 -13 -5 14.2 3.67
 2 13 6 169.34 8.87
 -2 -13 -6 173 8.66
 2 13 7 -2.11 2.5
 2 13 7 -2.13 2.45
 2 14 -5 3.99 2.03
 2 14 -4 178.82 8.22
 -2 -14 4 156.39 6.96
 -2 -14 3 5.93 1.98
 2 14 -3 9.61 2.59
 -2 -14 2 36.8 3.4
 -2 -14 2 45.4 4.15
 -2 -14 1 210.88 8.22
 -2 -14 1 224.19 9.35
 -2 -14 0 65.07 4.26
 -2 -14 0 74.7 5.31
 -2 -14 -1 301.4 11.17
 -2 -14 -2 31.34 3.63
 -2 -14 -3 152 7.06
 -2 -14 -4 5.43 1.97
 -3 15 6 44.1 4.2
 3 -15 -6 41.26 4.09
 -3 15 5 48.03 4.81
 3 -15 -5 57.78 5.52
 3 -15 -4 0.53 3.07
 3 -15 -4 -0.73 2.03
 3 -15 -4 0.73 1.9
 -3 15 4 1.14 2.6
 3 -15 -3 22.31 4.52
 3 -15 -3 24.9 3.32
 3 -15 -3 25.61 3.03
 3 -15 -3 22.45 3.21
 -3 15 3 24.93 4.15
 3 -15 -2 65.69 5.15
 3 -15 -2 67.87 4.66
 -3 15 2 63.71 5.96
 3 -15 -1 3.79 2.31
 3 -15 -1 6.63 2.67
 -3 15 1 5.46 3.17
 3 -15 0 87.36 6.09
 3 -15 0 94.2 5.84
 -3 15 0 89.13 6.15
 3 -15 1 7.39 2.49
 3 -15 1 2.75 2.33
 3 -15 2 60.49 4.97
 3 -15 2 54.77 4.49
 -3 15 -3 141.05 7.04
 3 -15 3 163.38 7.39
 -3 15 -3 146.8 6.95
 -3 15 -4 36.93 3.73
 3 -15 4 38.72 3.6
 -3 15 -4 32.82 3.58
 -3 15 -5 128.86 6.57
 3 -15 5 128.45 5.85
 -3 15 -5 116.22 6.38
 -3 15 -6 43.4 3.72
 -3 15 -6 36.33 3.42
 3 -14 -9 45.43 4.33
 -3 14 9 38.02 3.91
 3 -14 -9 45.62 4.2
 -3 14 8 35.97 3.47
 3 -14 -8 52.62 5.34
 -3 14 8 49.48 5.09
 3 -14 -8 52.78 5.33
 3 -14 -7 89.19 7.15
 -3 14 7 69.77 6.59
 3 -14 -7 66.6 6.91
 3 -14 -6 84.44 5.72
 3 -14 -6 91.81 7.77
 -3 14 6 79.56 7.65
 3 -14 -6 94.37 7.02
 3 -14 -6 88.82 8.23
 3 -14 -5 58.28 5.23
 3 -14 -5 47.47 5.87
 3 -14 -5 50.87 5.82
 -3 14 5 42.21 6.23
 3 -14 -4 4.48 3.56
 3 -14 -4 6.89 2.85
 -3 14 4 8.91 4.65
 3 -14 -3 221.97 11.66
 3 -14 -3 208.83 10.53
 -3 14 3 229.75 12.93
 3 -14 -2 6.09 2.79
 3 -14 -2 10.83 4.06
 -3 14 2 5.62 4.19
 -3 14 1 350 16.64
 3 -14 -1 367.27 14.76
 3 -14 0 43.84 5.37
 -3 14 0 32.31 5.77
 3 -14 0 46.63 5.39
 3 -14 1 252.13 11.91
 3 -14 1 247.81 11.85
 -3 14 -1 248.87 12.8
 3 -14 2 53.04 5.15
 3 -14 3 32.36 4.06
 3 -14 4 309.58 13.51
 3 -14 5 8.29 3.32
 3 -14 5 7.42 3.31
 -3 14 -6 145.57 9.46
 3 -14 6 164.04 9.01
 3 -14 6 158.51 8.62
 -3 14 -7 3.21 3.01
 3 -14 7 6.63 2.78
 3 -14 7 7.13 2.74
 -3 14 -8 43.5 4.87
 3 -14 8 39.65 3.85
 3 -14 8 34.21 3.64
 -3 14 -9 1.41 2.42
 3 -13 -11 106.72 6.74
 3 -13 -10 40.86 5.6
 -3 13 10 34.66 4.44
 3 -13 -10 45.95 5.09
 -3 13 9 91.84 7.74
 3 -13 -9 91.07 7.96
 -3 13 9 94.83 7.28
 -3 13 9 93.81 6.39
 3 -13 -9 95.06 8.1
 -3 13 8 101.85 8.78
 3 -13 -8 93.98 8.96
 3 -13 -8 103.54 9.49
 -3 13 8 98.21 7.87
 -3 13 8 97.14 7.02
 -3 13 7 51.28 6.22
 -3 13 7 58.68 5.74
 3 -13 -7 59.28 5.81
 -3 13 7 55.38 7.7
 3 -13 -7 52.21 6.65
 3 -13 -7 53.22 7.68
 -3 13 7 59.2 6.59
 3 -13 -7 63.74 8.4
 3 -13 -6 134 8.9
 -3 13 6 124.37 9.5
 -3 13 6 112.56 8.99
 -3 13 6 128.49 11.09
 3 -13 -6 118.55 9.55
 -3 13 5 11.32 3.4
 -3 13 5 7.81 3.34
 -3 13 5 6.19 5.38
 3 -13 -5 5.21 3.16
 3 -13 -5 15.13 5.16
 -3 13 4 29.04 5.19
 -3 13 4 30.32 5.04
 -3 13 4 24.66 6.41
 3 -13 -4 30.84 4.9
 3 -13 -4 30.44 5.86
 3 -13 -3 3.7 4.16
 3 -13 -3 7.6 3.82
 -3 13 3 -0.71 3.01
 -3 13 3 0.04 2.98
 3 -13 -2 134.7 9.58
 -3 13 2 178.99 11.36
 -3 13 2 168.07 10.7
 3 -13 -2 130.41 10.22
 3 -13 -1 19.14 4.9
 3 -13 -1 24.73 4.76
 3 -13 0 144.25 10.38
 3 -13 1 77.96 7.7
 3 -13 1 91.73 8.54
 3 -13 2 15.61 5.13
 3 -13 2 10.29 4.45
 3 -13 2 4.07 3.79
 3 -13 3 267.18 14.73
 3 -13 3 287.41 14.68
 3 -13 3 271.92 13.56
 3 -13 4 -3.29 4.23
 3 -13 4 -3.49 4
 3 -13 4 2.67 2.92
 3 -13 5 190 11.91
 3 -13 5 197.48 11.88
 3 -13 5 187.7 10.34
 3 -13 6 12.86 3.63
 3 -13 6 20.62 5.08
 3 -13 7 116.91 8.66
 3 -13 7 108.01 8.66
 3 -13 8 59.24 5.98
 3 -13 8 47.3 5.72
 3 -13 9 102.17 7.09
 3 -13 9 104.81 7.4
 -3 13 -9 110.89 8.08
 -3 13 -10 89.86 6.62
 3 -13 10 79.62 5.89
 3 -13 10 80.01 5.69
 -3 13 -11 116.5 6.5
 3 -13 11 107.7 5.83
 3 -13 11 109.7 5.73
 3 -12 -13 12.84 2.9
 3 -12 -12 30.6 4.9
 -3 12 12 22.71 3.14
 3 -12 -12 21.23 3.29
 -3 12 11 46.45 5.41
 -3 12 11 48.86 5.28
 3 -12 -11 50.58 6.87
 -3 12 10 28.18 4.5
 3 -12 -10 32.7 6.26
 -3 12 10 34.68 5.82
 3 -12 -10 28.06 6.81
 -3 12 10 33.54 5.47
 -3 12 10 27.48 4.55
 -3 12 9 44.16 6.62
 -3 12 9 39.66 6.11
 -3 12 9 39.41 6.86
 3 -12 -9 44.83 7.38
 -3 12 9 35.69 5.79
 3 -12 -9 49.33 8.02
 -3 12 8 -3.89 4.49
 3 -12 -8 -0.24 3.47
 -3 12 8 11.1 5.75
 3 -12 -8 1.62 5.61
 3 -12 -8 -1.44 4.61
 -3 12 8 -4.21 3.95
 3 -12 -8 5.9 5.83
 3 -12 -7 254.65 13.52
 -3 12 7 243.35 14.97
 3 -12 -7 255.97 15
 -3 12 7 245.07 14.77
 -3 12 7 227.45 15.29
 3 -12 -6 109.65 9.2
 -3 12 6 125.43 10.94
 3 -12 -6 123.62 10.92
 -3 12 6 128.85 10.99
 -3 12 6 115.55 11.27
 -3 12 5 128.09 10.79
 3 -12 -5 105.91 10.09
 3 -12 -5 124.77 9.89
 3 -12 -4 261.16 14.25
 3 -12 -4 247.31 14.92
 -3 12 4 223.63 14.64
 3 -12 -3 271.16 14.73
 3 -12 -3 266.17 15.53
 -3 12 3 293.28 16.48
 3 -12 -2 263.25 14.71
 -3 12 2 290.56 16.15
 3 -12 -2 285.75 15.85
 -3 12 1 181.11 12.33
 3 -12 -1 156.14 11.76
 3 -12 0 280.36 15.58
 -3 12 0 295.98 15.35
 3 -12 0 302.15 16.81
 3 -12 0 307.56 16.25
 3 -12 1 67.9 8.51
 3 -12 1 77.48 8.45
 3 -12 1 69.4 8.19
 3 -12 2 422.2 19.92
 3 -12 2 413.28 19
 3 -12 2 386.98 18.16
 3 -12 3 78.22 8.97
 3 -12 3 93.6 9.26
 -3 12 -3 79.8 9.12
 3 -12 3 81.91 8.29
 3 -12 4 614.53 24.89
 -3 12 -4 602.03 22.59
 3 -12 4 592.32 23.59
 -3 12 -4 569.57 24.33
 3 -12 5 25.44 6.12
 -3 12 -5 27.21 5.06
 3 -12 5 28.86 5.66
 -3 12 -5 26.18 6.25
 3 -12 6 171.4 12.37
 -3 12 -6 149.14 10.73
 3 -12 6 166.81 11.67
 -3 12 -6 179.41 12.94
 3 -12 7 24.4 5.89
 -3 12 -7 21.26 4.88
 3 -12 7 28.92 5.96
 -3 12 -7 25.42 6.56
 3 -12 8 40.95 6.59
 -3 12 -8 38.44 5.96
 3 -12 8 42.9 6.55
 -3 12 -8 41.78 7.36
 3 -12 9 37.65 6.29
 -3 12 -9 34.84 5.79
 3 -12 9 33.39 5.44
 -3 12 -9 25.69 5.81
 -3 12 -10 28.52 5.5
 3 -12 10 30.32 5.12
 3 -12 10 24.53 5.26
 -3 12 -10 22.93 4.8
 -3 12 -11 4.31 3.33
 3 -12 11 3.98 2.78
 3 -12 11 3.92 3.42
 -3 12 -11 7.76 3.71
 -3 12 -12 3.07 2.55
 3 -12 12 -0.41 2.59
 -3 12 -12 1.23 2.66
 3 -12 12 5.19 2.58
 -3 12 -13 2.86 2.05
 3 -12 13 5.42 2.11
 3 -11 -14 52.23 4.97
 3 -11 -13 9.61 2.44
 3 -11 -13 19.94 4.76
 -3 11 13 20.32 4.2
 3 -11 -12 150.25 8.8
 3 -11 -12 136.29 9.6
 -3 11 12 142.83 9.3
 3 -11 -12 158 11.55
 -3 11 12 154.99 10.28
 3 -11 -11 9.8 3.89
 3 -11 -11 7.41 4.9
 -3 11 11 1.8 3.7
 -3 11 11 14.59 4.99
 -3 11 11 8.48 4.03
 3 -11 -11 7.44 5.74
 -3 11 10 250.11 15.35
 3 -11 -10 225.25 15.22
 -3 11 10 246.14 15.06
 -3 11 10 264.08 15.78
 3 -11 -10 256.11 16.77
 -3 11 9 226.78 28.45
 -3 11 9 221.13 15.1
 3 -11 -9 249.38 16.46
 3 -11 -9 232.8 15.13
 -3 11 9 221.7 15.12
 3 -11 -9 218.39 16.38
 -3 11 9 215.62 14.73
 -3 11 8 237.46 15.87
 3 -11 -8 234.16 13.76
 3 -11 -8 246.09 16.05
 -3 11 8 211.23 28.15
 -3 11 8 255.47 16.46
 -3 11 8 235.82 16.07
 -3 11 7 19.11 6.46
 -3 11 7 22.19 7.12
 -3 11 7 30.28 11.35
 -3 11 7 18.91 6.35
 3 -11 -7 23.7 5.5
 3 -11 -7 22.64 6.57
 -3 11 6 767.5 52.16
 3 -11 -6 802 28.55
 -3 11 6 800.38 30.93
 3 -11 -6 760.6 29.65
 3 -11 -5 182.57 13.37
 -3 11 5 172.14 24.81
 3 -11 -5 178.5 12.34
 -3 11 5 195.49 14.48
 3 -11 -5 198.03 14.03
 3 -11 -4 708.84 26.4
 -3 11 4 718.84 47.97
 -3 11 4 710.84 28.47
 3 -11 -4 676.32 27.06
 3 -11 -3 394.59 18.32
 -3 11 3 399.77 39.96
 3 -11 -3 394.64 19.37
 -3 11 2 93.62 10.13
 -3 11 2 94.87 21.3
 3 -11 -2 98.14 9.5
 3 -11 -1 63.58 7.85
 -3 11 1 66.49 20
 -3 11 1 65.97 9.14
 3 -11 -1 66.58 8.06
 3 -11 -1 62.14 8.16
 3 -11 0 16.3 5.29
 -3 11 0 4.54 10.87
 -3 11 0 -0.37 5.73
 3 -11 0 15.7 4.96
 3 -11 0 17.21 5.58
 -3 11 -1 243.06 14.55
 -3 11 -1 277.65 30.03
 -3 11 -1 256.69 16.87
 3 -11 1 263.81 15.92
 3 -11 1 270.32 15.24
 -3 11 -2 34.89 7.35
 3 -11 2 40.75 6.95
 -3 11 -2 28.53 6.27
 3 -11 2 37.54 6.11
 -3 11 -3 223.65 15.8
 3 -11 3 244.03 15.45
 3 -11 3 221.88 13.96
 -3 11 -3 200.91 14.1
 -3 11 -4 51.91 7.38
 3 -11 4 49.04 7.66
 -3 11 -4 55.77 8.78
 -3 11 -4 47.77 6.41
 3 -11 4 51.63 7.27
 -3 11 -5 22.51 6.37
 3 -11 5 23.22 6.91
 -3 11 -5 16.04 5.95
 -3 11 -5 27.26 5.69
 3 -11 5 17.72 5.19
 3 -11 6 8.46 4.9
 -3 11 -6 13.56 5.06
 3 -11 6 9.68 4.66
 -3 11 -6 8.68 5.29
 3 -11 7 17.34 5.81
 -3 11 -7 19.23 5.59
 3 -11 7 11.68 4.78
 -3 11 -7 4.58 4.99
 3 -11 8 203.88 14.47
 -3 11 -8 205.76 13.67
 3 -11 8 195.85 13.33
 -3 11 -8 208.67 14.55
 3 -11 9 21.53 6.53
 -3 11 -9 20.02 5.45
 3 -11 9 22.08 5.28
 -3 11 -9 26.3 6.25
 3 -11 10 30.15 6.3
 -3 11 -10 31.98 5.79
 3 -11 10 25.83 5.58
 -3 11 -10 25.19 5.47
 3 -11 11 217.53 12.59
 -3 11 -11 214.91 12.57
 -3 11 -11 217.23 12.75
 3 -11 11 210.31 13.37
 -3 11 -11 218.17 12.66
 3 -11 12 5.29 4.14
 3 -11 12 6.2 4.03
 -3 11 -12 1.24 3.24
 -3 11 -12 -0.58 3.87
 -3 11 -13 348.4 12.88
 -3 11 -13 341.53 13.95
 3 -11 13 351.59 14.53
 3 -11 13 332.39 13.42
 -3 11 -14 18.61 3.16
 3 -11 14 20.33 3.36
 3 -11 14 16.36 2.66
 -3 10 15 60.49 5.31
 3 -10 -15 51.38 5.58
 3 -10 -15 58.24 4.7
 3 -10 -14 28.42 4.62
 -3 10 14 37.65 5.43
 3 -10 -13 135.57 9.5
 3 -10 -13 109 8.96
 3 -10 -13 129.51 11.13
 -3 10 13 148 10.91
 -3 10 12 5.71 4.83
 -3 10 12 10.99 5.67
 3 -10 -12 10.02 4.94
 3 -10 -12 13.91 4.55
 -3 10 12 8.14 3.85
 -3 10 12 11.04 13.08
 3 -10 -12 17.18 7.28
 -3 10 11 201.91 14.7
 3 -10 -11 185.25 14.17
 -3 10 11 221.15 14.39
 -3 10 11 201.31 14.73
 3 -10 -11 211.73 16.11
 -3 10 10 44.91 17.45
 -3 10 10 50.61 8.32
 3 -10 -10 41.25 8.27
 -3 10 10 58.57 9.47
 3 -10 -10 49.13 9.81
 -3 10 10 53.97 8.71
 -3 10 9 305.02 18.77
 3 -10 -9 343.41 17.25
 -3 10 9 337.57 37.5
 -3 10 9 319.02 19.19
 -3 10 9 321.14 19.52
 3 -10 -9 324.82 18.97
 3 -10 -9 275.52 18.85
 3 -10 -8 184.75 13.04
 -3 10 8 187 28.59
 -3 10 8 185.37 14.95
 -3 10 8 192.24 15.2
 3 -10 -8 206.33 15.16
 -3 10 7 145.13 12.93
 -3 10 7 146.38 24.87
 3 -10 -7 150.1 12.84
 3 -10 -7 138.04 11
 3 -10 -6 164.18 11.98
 -3 10 6 180.29 26.31
 -3 10 6 154.48 25.97
 -3 10 6 165.53 13.88
 3 -10 -6 149.02 12.91
 3 -10 -6 163.23 13.3
 3 -10 -5 321.95 16.81
 3 -10 -5 369.22 19.03
 -3 10 5 292.17 34.34
 -3 10 5 369.79 37.58
 -3 10 5 327.03 19.17
 3 -10 -5 374.15 38.19
 3 -10 -4 473.64 20.65
 -3 10 4 455.69 41.85
 3 -10 -4 493.01 21.82
 -3 10 4 410.6 20.1
 3 -10 -4 412.89 40.45
 -3 10 4 508.07 45.3
 3 -10 -3 14.53 5.39
 -3 10 3 34.52 13.44
 -3 10 3 14.95 5.36
 3 -10 -3 -0.6 10.48
 -3 10 3 35.43 16.06
 -3 10 2 68.24 20.08
 3 -10 -2 58.85 7.09
 -3 10 2 73.28 16.3
 -3 10 2 51.99 7.41
 3 -10 -2 44.11 7
 3 -10 -2 50.26 14.89
 3 -10 -2 54.69 8.11
 -3 10 1 127.69 24.1
 3 -10 -1 117.35 9.81
 -3 10 1 123.32 21.13
 -3 10 1 124.02 11.33
 3 -10 -1 133.02 10.43
 3 -10 -1 121.82 21.94
 -3 10 1 102.48 19.34
 3 -10 -1 134.67 11.59
 -3 10 0 176.57 25.97
 3 -10 0 167.78 11.73
 -3 10 0 172.58 24.75
 -3 10 0 135 11.8
 -3 10 0 141.06 10.62
 3 -10 0 140.81 22.85
 -3 10 0 173.98 24.64
 3 -10 0 163.19 12.06
 -3 10 -1 153.55 22.85
 3 -10 1 134.42 10.62
 -3 10 -1 166.33 24.98
 -3 10 -1 135.87 12
 -3 10 -1 140.59 10.6
 -3 10 -1 148.86 22.39
 3 -10 1 146.37 22.31
 3 -10 1 171.22 12.51
 -3 10 -2 47.77 14.17
 -3 10 -2 42.42 13.1
 3 -10 2 61.43 14.19
 3 -10 2 60.86 8.19
 -3 10 -2 54.51 7.41
 -3 10 -2 54.72 8.17
 3 -10 2 57.44 7.28
 3 -10 3 137.44 10.97
 -3 10 -3 150.27 25.75
 3 -10 3 122.22 19.81
 -3 10 -3 129.77 10.07
 -3 10 -3 136.24 11.21
 3 -10 3 162.14 12.53
 -3 10 -3 149.8 12.46
 3 -10 4 24.56 5.38
 -3 10 -4 38.31 14.42
 3 -10 4 19.6 10.55
 -3 10 -4 21.8 5.05
 -3 10 -4 34.25 7.07
 3 -10 4 16.26 5.05
 -3 10 -4 23.54 6.48
 3 -10 5 129.97 10.9
 -3 10 -5 134.88 25.22
 3 -10 5 116.3 19.13
 -3 10 -5 144.78 12.24
 3 -10 5 143.67 12.63
 -3 10 -5 138.46 10.7
 -3 10 -5 121.07 11.19
 -3 10 -6 2.87 4.31
 3 -10 6 1.31 4.91
 -3 10 -6 -2.44 4.59
 -3 10 -6 0.54 4.29
 3 -10 6 0.41 4.11
 -3 10 -7 1546.8 46.33
 3 -10 7 1486.53 47.44
 -3 10 -7 1484.19 44.71
 -3 10 -7 1417.19 43.8
 3 -10 7 1441.55 44.58
 -3 10 -8 159.74 12.67
 3 -10 8 160.45 13.97
 -3 10 -8 148.33 12.89
 -3 10 -9 224.86 14.68
 3 -10 9 227.54 16.43
 -3 10 -9 234.47 15.23
 -3 10 -10 123.91 11.09
 3 -10 10 140.9 12.96
 -3 10 -10 151.91 11.83
 -3 10 -11 41.58 7.21
 3 -10 11 65.23 9.23
 -3 10 -11 57.52 7.66
 -3 10 -12 358.82 16.91
 -3 10 -12 377.69 17.74
 3 -10 12 366.18 18.95
 -3 10 -12 359.31 16.66
 -3 10 -13 10.7 3.64
 3 -10 13 15.88 5.59
 -3 10 -13 11.35 3.65
 -3 10 -13 14.1 4.85
 3 -10 14 186.12 10.97
 -3 10 -14 188.26 10.22
 3 -10 14 180.24 10.02
 3 -10 15 24.64 4.01
 3 -10 15 21.3 3.15
 -3 10 -15 21.13 3.52
 3 -9 -16 29.93 4.13
 -3 9 16 33.1 4.48
 3 -9 -16 33.66 4.29
 3 -9 -15 9.28 4.2
 -3 9 15 15.12 4.86
 3 -9 -15 1.34 4.04
 -3 9 15 5.14 3.69
 3 -9 -14 96.21 9.85
 -3 9 14 104 9.64
 3 -9 -14 98.51 9.16
 -3 9 13 7.39 12.13
 3 -9 -13 11.85 6.39
 -3 9 13 15.53 5.35
 -3 9 13 17.46 6.39
 3 -9 -13 11.29 5.2
 3 -9 -13 0.08 4.28
 3 -9 -12 173.14 13.61
 -3 9 12 183.1 14.48
 -3 9 12 199.35 15.31
 3 -9 -12 176.91 15
 -3 9 11 60.8 20.95
 -3 9 11 42.94 7.89
 3 -9 -11 40.13 8.2
 -3 9 11 33.83 6.99
 -3 9 11 53.38 9
 3 -9 -11 41.66 9.61
 -3 9 10 15.85 13.44
 -3 9 10 17.71 5.79
 3 -9 -10 35.23 8.34
 3 -9 -10 29.71 8.06
 -3 9 10 31.87 7.76
 3 -9 -10 28.65 8.58
 -3 9 10 35.6 8.6
 -3 9 9 205.83 16.49
 3 -9 -9 210.56 13.67
 -3 9 9 204.38 15.38
 3 -9 -9 184.34 16.32
 3 -9 -9 186.71 15.43
 -3 9 9 245.92 17.2
 -3 9 9 202.38 30.67
 -3 9 8 108.52 22.13
 3 -9 -8 116.14 10.21
 3 -9 -8 125.13 12.8
 -3 9 8 151.27 13.68
 -3 9 8 123.14 23.34
 -3 9 7 316.41 33.11
 3 -9 -7 293.44 16.31
 3 -9 -7 264.96 33.8
 3 -9 -7 305.67 18.53
 -3 9 7 340.94 20.11
 -3 9 7 348.31 38.38
 -3 9 7 324.5 37.22
 -3 9 6 206.28 26.08
 3 -9 -6 170.49 12.94
 3 -9 -6 175.57 12.19
 3 -9 -6 192.3 28.89
 3 -9 -6 173.11 13.27
 -3 9 6 178.14 27.18
 3 -9 -5 507.23 22.13
 -3 9 5 569.16 47.02
 -3 9 5 631.21 44.37
 3 -9 -5 531.99 22.01
 3 -9 -5 566.78 23.99
 -3 9 5 558.93 22.43
 3 -9 -5 568.74 45.97
 -3 9 4 28.08 12.36
 3 -9 -4 24.12 4.24
 -3 9 4 24.94 4.91
 3 -9 -4 40.22 13.27
 3 -9 -4 40.38 6.4
 3 -9 -3 248.41 15.13
 3 -9 -3 230.55 13.79
 -3 9 3 175.23 12.51
 -3 9 3 225.02 27.02
 -3 9 3 267.2 28.23
 3 -9 -3 232.54 28.78
 -3 9 3 221.9 29.02
 -3 9 2 456.8 20.43
 -3 9 2 410.5 36.83
 3 -9 -2 468.51 38.86
 -3 9 2 440.58 36.07
 -3 9 2 465.49 41.12
 -3 9 2 508.24 40.33
 -3 9 1 214.07 13.71
 -3 9 1 223.95 26.67
 3 -9 -1 172.47 23.28
 -3 9 1 219.41 25.15
 -3 9 1 197.48 26.17
 -3 9 1 235.34 27.07
 -3 9 0 661.32 25.86
 -3 9 0 699.45 47.61
 3 -9 0 689.54 38.33
 -3 9 0 676.58 46.47
 3 -9 0 649.58 44.76
 -3 9 0 700.27 46.5
 -3 9 0 655.9 46.31
 -3 9 -1 54.53 7.47
 3 -9 1 50.56 12.1
 -3 9 -1 58.92 16.03
 -3 9 -1 44.09 11.75
 3 -9 1 35.23 10.41
 -3 9 -1 35.42 11.76
 -3 9 -1 61.48 15.91
 -3 9 -2 196.11 13.16
 3 -9 2 223.71 23.17
 -3 9 -2 208.73 27.5
 -3 9 -2 201.65 26.38
 3 -9 2 191.08 23.1
 -3 9 -2 176.86 22.18
 -3 9 -2 184.03 24
 3 -9 3 264.71 15.77
 3 -9 3 241.42 25.44
 -3 9 -3 249.34 15.56
 -3 9 -3 260.42 29.96
 -3 9 -3 302.07 30.59
 -3 9 -3 236.25 24.27
 -3 9 -4 476.44 36.81
 -3 9 -4 487.44 42.7
 3 -9 4 506.23 37.64
 3 -9 4 492.92 22.97
 -3 9 -4 542.06 22.43
 -3 9 -4 472.99 22.01
 3 -9 4 457.02 20.5
 -3 9 -5 6.49 4.59
 3 -9 5 -1.49 6.97
 -3 9 -5 4.33 4.26
 -3 9 -5 5.34 4.57
 3 -9 5 1.24 4.64
 -3 9 -5 -4.43 9.78
 -3 9 -6 429.54 20.8
 3 -9 6 466.18 38.46
 -3 9 -6 448.04 20.52
 -3 9 -6 475.12 21.9
 3 -9 6 465.2 23.13
 -3 9 -6 491.13 45.83
 -3 9 -7 205.58 13.73
 3 -9 7 236.21 29.52
 3 -9 7 195.04 15.41
 -3 9 -7 231.79 32.47
 -3 9 -7 202.31 13.78
 -3 9 -7 239.53 15.33
 -3 9 -8 333.41 18.61
 3 -9 8 311.55 18.95
 -3 9 -8 341.34 17.47
 -3 9 -8 347.1 18.48
 3 -9 8 351.72 21.04
 3 -9 9 98.84 11.07
 -3 9 -9 100.5 10.4
 3 -9 9 66.95 9.83
 -3 9 -9 84.32 9.42
 3 -9 10 99.31 11.32
 -3 9 -10 98.45 10.41
 3 -9 10 101.54 12.19
 -3 9 -10 103.45 10.21
 3 -9 11 324.38 18.85
 -3 9 -11 334.86 18.24
 3 -9 11 303.63 19.59
 -3 9 -11 328.02 17.44
 -3 9 -12 59.17 7.7
 -3 9 -12 66.42 8.71
 3 -9 12 77.08 10.53
 -3 9 -12 73.57 7.75
 -3 9 -13 105.42 9.91
 -3 9 -13 105.88 8.74
 3 -9 13 112.5 11.52
 -3 9 -13 103.01 8.57
 -3 9 -14 0.88 4.17
 3 -9 14 0.8 4.87
 -3 9 -14 7.17 3.14
 3 -9 15 4.08 4.02
 -3 9 -15 6.09 2.81
 -3 9 -15 0.21 3.42
 -3 9 -16 3.21 2.42
 3 -9 16 2.79 2.86
 -3 8 17 8.08 2.99
 3 -8 -17 0.69 2.8
 3 -8 -16 -1.43 4.43
 -3 8 16 1.66 3.55
 -3 8 16 2.77 4.13
 3 -8 -16 -7.64 4.21
 -3 8 15 105.48 10.14
 3 -8 -15 74.24 9.14
 3 -8 -15 104.98 9.68
 -3 8 14 11.45 5.5
 3 -8 -14 8.76 5.92
 -3 8 14 -2.21 13.45
 3 -8 -14 19.03 6.36
 -3 8 13 374.28 21.26
 -3 8 13 338.87 20.2
 3 -8 -13 325.26 20.09
 -3 8 13 387.45 44.18
 3 -8 -13 351.58 19.1
 3 -8 -13 287.41 17.56
 -3 8 12 39.36 17.99
 -3 8 12 20.85 7.73
 3 -8 -12 19.42 8.28
 -3 8 12 24.11 7.72
 3 -8 -12 12.41 5.96
 -3 8 11 74.07 24.14
 3 -8 -11 56.95 10.06
 -3 8 11 58.32 9.83
 3 -8 -11 54.25 10.12
 -3 8 11 63.23 9.79
 -3 8 10 157.69 28.63
 -3 8 10 149.01 13.98
 3 -8 -10 132.01 13.48
 3 -8 -10 160 14.19
 3 -8 -10 129.5 13.24
 -3 8 10 150.94 14.14
 -3 8 10 153.81 13.43
 -3 8 9 5.41 6.17
 -3 8 9 12.69 11.27
 3 -8 -9 12.16 4.46
 -3 8 9 21.73 16.14
 3 -8 -9 -2.18 11.47
 3 -8 -9 7.76 5.1
 3 -8 -9 6.72 6.38
 3 -8 -9 -1.18 4.69
 -3 8 8 667.4 28.84
 -3 8 8 711.39 54.93
 -3 8 8 644.94 51.31
 -3 8 8 685.92 52.07
 3 -8 -8 653.64 25.02
 3 -8 -8 575.32 24.48
 3 -8 -8 581.22 48.23
 3 -8 -8 603.38 27.35
 -3 8 7 13.25 11.33
 -3 8 7 32.98 21.02
 -3 8 7 4.37 12
 3 -8 -7 15.11 13.67
 3 -8 -7 18.64 5.38
 3 -8 -7 18.72 6.38
 3 -8 -7 11.16 3.67
 3 -8 -7 19.5 5.58
 -3 8 7 15.47 6.4
 -3 8 6 222.18 28.26
 3 -8 -6 200.1 13.45
 3 -8 -6 191.37 27.8
 -3 8 6 200.52 27.86
 3 -8 -5 3.27 11.47
 -3 8 5 11.68 12.67
 3 -8 -4 16.93 12.11
 -3 8 4 6.53 10.85
 -3 8 4 6.79 11.15
 -3 8 4 7.97 3.62
 3 -8 -3 512.66 40.36
 -3 8 3 518.37 40.62
 -3 8 3 504.06 39.84
 -3 8 3 486.92 19.78
 3 -8 -2 17.33 12.23
 -3 8 2 14.68 6.32
 -3 8 2 22.14 9.91
 -3 8 2 3.8 11.65
 -3 8 2 17.21 4.3
 3 -8 -1 1080.07 44.62
 -3 8 1 1152.11 58.51
 -3 8 1 1149.77 55.87
 3 -8 -1 1012.9 55.36
 -3 8 1 1105.55 58.57
 -3 8 1 1016.77 32.46
 3 -8 0 101.48 12.99
 -3 8 0 124.28 19.82
 -3 8 0 115.27 9.16
 3 -8 0 94.33 16.92
 -3 8 0 117.7 17.96
 -3 8 0 108.47 18.78
 3 -8 1 719.98 38.03
 -3 8 -1 785.1 48
 -3 8 -1 729.49 25.85
 -3 8 -1 624.35 24.18
 -3 8 -1 738.25 45.9
 3 -8 1 704.16 43.58
 -3 8 -1 674.39 44.05
 3 -8 2 513.7 33.06
 -3 8 -2 532.98 40.53
 -3 8 -2 524.15 21.7
 -3 8 -2 478.66 20.34
 -3 8 -2 505.73 38.88
 3 -8 2 497.27 35.41
 -3 8 -2 509.55 37.54
 3 -8 3 340.98 28
 -3 8 -3 371.21 18.11
 -3 8 -3 361.81 17.23
 -3 8 -3 374.63 31.88
 3 -8 3 298.81 27.03
 -3 8 -3 361.71 34.32
 -3 8 -4 1575.31 44.88
 -3 8 -4 1739.32 70.59
 3 -8 4 1683.74 69.74
 -3 8 -4 1606.23 77.07
 -3 8 -5 989.79 32.85
 -3 8 -5 1049.43 52.09
 -3 8 -5 1053.13 62.43
 3 -8 5 1004.5 54.36
 3 -8 6 107.76 19.68
 3 -8 6 93.02 9.56
 -3 8 -6 95.28 19.83
 -3 8 -6 77.09 8.07
 -3 8 -6 92.94 9.28
 -3 8 -7 240.24 14.52
 3 -8 7 224.28 27.48
 3 -8 7 209.45 14.68
 -3 8 -7 199.7 28.39
 -3 8 -7 231.21 14.03
 -3 8 -7 247.8 15.06
 -3 8 -8 292.76 16.57
 3 -8 8 258.05 30.74
 3 -8 8 290.22 17.46
 -3 8 -8 307.54 38.71
 -3 8 -8 304.87 37.11
 -3 8 -8 278.86 15.37
 -3 8 -8 286.31 16.92
 -3 8 -9 5.28 14.05
 3 -8 9 3.56 4.39
 -3 8 -9 5.29 4.98
 -3 8 -9 0.65 3.89
 3 -8 9 5.33 10.65
 -3 8 -10 290.15 17.12
 3 -8 10 281.28 17.93
 -3 8 -10 278.43 16.76
 3 -8 11 22.43 6.84
 -3 8 -11 27.08 5.45
 -3 8 -11 27.68 6.27
 -3 8 -11 26.59 6.34
 3 -8 12 329.23 19.22
 -3 8 -12 354.41 17.61
 -3 8 -12 381.14 19.27
 -3 8 -12 368.39 18.27
 3 -8 13 1.85 4.98
 -3 8 -13 -3.46 3.82
 -3 8 -13 1.34 4.72
 -3 8 -13 -5.46 3.89
 3 -8 14 16.18 5.54
 -3 8 -14 10.54 3.71
 -3 8 -14 16.78 5.87
 -3 8 -14 16.28 3.47
 3 -8 15 32.1 7.03
 -3 8 -15 41.51 6.36
 3 -8 16 33.56 5.63
 -3 8 -16 29.7 4.7
 -3 8 -17 84.35 5.24
 3 -8 17 89.05 6.39
 -3 8 -17 86.31 5.35
 3 -7 -18 0.38 2.51
 -3 7 17 0.49 3.9
 3 -7 -17 3.44 3.68
 3 -7 -16 6.37 5.21
 -3 7 16 0.36 4.3
 -3 7 16 6.47 5.57
 3 -7 -16 -8.35 5
 -3 7 15 13.83 14.01
 3 -7 -15 16.33 6.04
 3 -7 -15 21.18 6.67
 -3 7 15 11 5.02
 -3 7 14 124.75 27.47
 3 -7 -14 101.42 11.56
 3 -7 -14 126.11 12.63
 -3 7 14 98.68 11.81
 -3 7 13 58.44 20.25
 3 -7 -13 51.09 9.46
 3 -7 -13 42.97 7.44
 3 -7 -13 53.52 9.19
 -3 7 13 46.47 8.8
 -3 7 13 59.53 10.06
 -3 7 12 -1.85 13.1
 -3 7 12 15.93 6.62
 -3 7 12 13.88 6.08
 3 -7 -12 17.25 6.62
 3 -7 -12 18.57 5.33
 3 -7 -12 3.37 6.04
 -3 7 11 65.96 21.09
 3 -7 -11 53.95 7.31
 -3 7 11 47.22 9.55
 -3 7 11 54.93 9.78
 3 -7 -11 44.68 9.45
 3 -7 -11 38.99 7.8
 3 -7 -10 176.72 14.55
 3 -7 -10 186.65 14.71
 3 -7 -10 144.16 24.74
 -3 7 10 189.12 15.27
 -3 7 10 201.02 32.06
 -3 7 10 199.15 32.53
 -3 7 10 185.14 29.3
 -3 7 10 172.29 15.09
 3 -7 -10 161.91 14.25
 3 -7 -10 167.63 12.46
 -3 7 9 579.17 51.51
 -3 7 9 468.22 47.07
 3 -7 -9 541.88 22.14
 3 -7 -9 467.43 42.04
 3 -7 -9 521.53 23.2
 -3 7 9 570.07 26.5
 3 -7 -9 559.9 25.93
 3 -7 -9 549.55 25.36
 -3 7 8 690.34 56.25
 -3 7 8 771.46 55.47
 3 -7 -8 756.7 29.61
 -3 7 8 754.7 30.56
 -3 7 8 760.42 57.7
 -3 7 8 682.9 51.68
 3 -7 -8 723.2 51.32
 -3 7 7 187.37 26.52
 3 -7 -7 176.27 24.37
 -3 7 7 192.26 29.55
 -3 7 7 226.37 29.4
 -3 7 6 1206.6 65.36
 3 -7 -6 1212.23 64.5
 -3 7 5 12.9 11.25
 -3 7 5 -3.8 10.99
 3 -7 -5 13.38 11.04
 -3 7 4 774.24 48.15
 -3 7 4 759.38 48.18
 3 -7 -4 805.42 48.55
 -3 7 3 7.62 2.95
 -3 7 3 -3.44 10.2
 -3 7 2 2386.89 87.55
 3 -7 -2 2458.08 68.75
 -3 7 2 2534.3 82.82
 3 -7 -2 2460.03 88.7
 -3 7 2 2356.77 57.48
 -3 7 1 204.6 23.75
 3 -7 -1 188.59 15.8
 -3 7 1 232.4 21.87
 3 -7 -1 188.32 22.08
 -3 7 1 200.61 23.16
 -3 7 1 196.19 11.38
 3 -7 0 1866.89 60.99
 -3 7 0 1847.57 73.16
 -3 7 0 1878.83 47.92
 3 -7 0 1882.78 72.71
 -3 7 0 1872.83 70.91
 -3 7 0 1895.06 74.11
 3 -7 1 7.95 5.55
 -3 7 -1 1.29 8.91
 -3 7 -1 12.1 4.33
 -3 7 -1 -0.84 3.46
 3 -7 1 28.35 11.98
 -3 7 -1 4.7 8.64
 -3 7 -1 6.88 7.45
 3 -7 2 1333.83 52.19
 -3 7 -2 1210.07 59.25
 -3 7 -2 1222.85 35.95
 -3 7 -2 1281.8 35.68
 -3 7 -2 1243.39 59.39
 3 -7 2 1294.05 56.09
 -3 7 -2 1191.21 56.35
 3 -7 3 724.96 38.77
 -3 7 -3 743.24 25.7
 -3 7 -3 740.31 25.12
 3 -7 3 708.42 40.5
 -3 7 -3 743.78 45.89
 -3 7 -3 698.19 40.89
 3 -7 4 643.83 38.09
 -3 7 -4 635.72 23.89
 -3 7 -4 657.7 24.05
 3 -7 4 639.38 37.92
 -3 7 -4 616.59 41.85
 -3 7 -4 695.07 40.33
 3 -7 5 633.2 39.57
 -3 7 -5 614.58 23.33
 -3 7 -5 593.01 23.19
 -3 7 -5 554.88 41.91
 -3 7 -5 614.5 37.08
 -3 7 -6 536.94 21.58
 -3 7 -6 487.45 21.24
 -3 7 -6 485.35 40.99
 3 -7 6 514.47 37.52
 -3 7 -7 44.17 6.3
 -3 7 -7 41.72 12.44
 3 -7 7 43.74 11.75
 3 -7 8 17.9 5.63
 -3 7 -8 -3.52 13.38
 -3 7 -8 20.3 5.18
 -3 7 -8 16.35 4.92
 3 -7 8 29.2 13.61
 3 -7 9 31.85 6.28
 -3 7 -9 30.29 5.96
 -3 7 -9 27.53 6.23
 3 -7 10 1.36 4.35
 3 -7 10 -6.41 13.6
 -3 7 -10 8.88 13.29
 -3 7 -10 -4.52 5.25
 -3 7 -10 -1.33 4.57
 -3 7 -10 -0.61 3.77
 -3 7 -11 153.48 12.26
 3 -7 11 191.34 14.67
 -3 7 -11 179.07 13.58
 -3 7 -11 184.39 12.77
 -3 7 -12 57.96 7.43
 3 -7 12 48.44 8.42
 -3 7 -12 33.4 6.93
 -3 7 -12 40.79 7.15
 -3 7 -13 5.89 4.41
 3 -7 13 2.1 5.06
 -3 7 -13 4.98 5.11
 -3 7 -13 6.63 4.21
 -3 7 -14 143.57 9.89
 -3 7 -14 145.32 11.15
 3 -7 14 150.77 12.29
 -3 7 -14 141.27 11.27
 -3 7 -15 21.44 5.13
 3 -7 15 27.8 6.3
 -3 7 -15 13.92 4.67
 -3 7 -16 59.42 6.33
 3 -7 16 60.03 6.79
 -3 7 -16 59.17 6.28
 -3 7 -17 62.04 5.44
 3 -7 17 76.46 7.39
 3 -7 18 142.21 7.24
 3 -6 -18 39.63 5.23
 -3 6 18 41.51 5.2
 3 -6 -17 1 4.82
 -3 6 17 -4.81 4.96
 3 -6 -17 3.14 3.23
 3 -6 -17 0.42 2.25
 3 -6 -16 118.57 10.51
 -3 6 16 119.84 10.79
 -3 6 16 146.65 12.78
 3 -6 -15 7.28 6.56
 -3 6 15 -9.04 14.8
 3 -6 -15 -3.32 5.73
 -3 6 15 6.61 5.35
 3 -6 -14 256.19 17.58
 3 -6 -14 212.29 16.12
 -3 6 14 251.13 36.16
 -3 6 14 209.63 16.37
 -3 6 14 262.25 40.01
 3 -6 -13 7.5 5.08
 3 -6 -13 5.57 6.35
 -3 6 13 2.36 13.45
 3 -6 -13 -1.97 6.73
 -3 6 13 -2.71 5.34
 -3 6 13 6.91 6.71
 3 -6 -12 318.34 17.31
 -3 6 12 270.47 18.47
 3 -6 -12 304.29 18.62
 -3 6 12 297.55 18.94
 3 -6 -12 298.32 19.97
 -3 6 12 316.05 37.77
 3 -6 -11 107.1 20.78
 -3 6 11 106.34 25.32
 -3 6 11 156.7 26.61
 -3 6 11 108.62 11.9
 3 -6 -11 123.75 12.05
 -3 6 11 112.65 12
 3 -6 -11 124.32 13.11
 3 -6 -11 124.53 10.98
 3 -6 -10 709.05 49.21
 -3 6 10 660.86 55.05
 -3 6 10 781.15 58.6
 -3 6 10 747.3 57.92
 -3 6 10 667.72 29.17
 3 -6 -10 677.1 28.78
 3 -6 -10 731.56 28.63
 -3 6 10 675.62 29.16
 3 -6 -10 704.23 30.36
 3 -6 -10 618.54 25.95
 -3 6 9 552.98 48.69
 -3 6 9 445.21 40.95
 -3 6 9 438.2 22.38
 3 -6 -9 488.17 23.68
 3 -6 -9 459.21 22.21
 3 -6 -9 473.61 21.87
 -3 6 9 424.24 41.72
 -3 6 9 490.05 46.35
 3 -6 -9 391.71 36.17
 -3 6 8 1131.16 66.78
 -3 6 8 948.39 60.95
 -3 6 8 962.58 34.46
 3 -6 -8 944.56 56.1
 -3 6 8 878.7 56.69
 -3 6 8 1022.26 64.42
 -3 6 7 874.15 55.4
 -3 6 7 743.29 51.43
 3 -6 -7 735.5 47.31
 -3 6 7 675.25 47.56
 -3 6 6 49.4 13.4
 3 -6 -6 70.15 16.16
 -3 6 6 71.74 15.74
 -3 6 6 74.52 16.33
 -3 6 5 797.79 50.89
 3 -6 -5 827.59 47.51
 -3 6 5 805.99 47.08
 -3 6 5 882.19 49.69
 -3 6 4 31.88 10.17
 3 -6 -4 26.86 11.72
 -3 6 4 32.92 4.21
 -3 6 3 1942.42 73.5
 -3 6 3 1865.51 45.3
 3 -6 -3 1996.6 74.39
 3 -6 -2 7.33 4.11
 -3 6 2 1.79 10.51
 -3 6 2 3.38 7.45
 -3 6 2 5.11 2.98
 3 -6 -2 9.37 9.89
 3 -6 -1 998.13 35.87
 -3 6 1 1056.03 49.72
 -3 6 1 999.77 46.55
 -3 6 1 1000.95 28.33
 -3 6 1 1005.88 43.74
 3 -6 -1 992.86 47.57
 3 -6 0 11.48 6.44
 -3 6 0 10.59 9.01
 -3 6 0 7.12 9.25
 -3 6 0 13.39 8.48
 -3 6 0 10.12 3.75
 -3 6 0 12.24 7.45
 3 -6 0 1.11 8.05
 3 -6 1 894.38 37.14
 -3 6 -1 847.35 44.02
 -3 6 -1 925.16 44.54
 -3 6 -1 856.65 44.76
 -3 6 -1 936.59 27.28
 -3 6 -1 892.78 42.51
 3 -6 1 892.51 43.45
 3 -6 2 31.12 8.67
 -3 6 -2 26.37 8.63
 -3 6 -2 24.93 9.27
 -3 6 -2 33.54 10.7
 -3 6 -2 30.6 4.72
 3 -6 2 18.99 9.87
 -3 6 -2 21.86 9.08
 -3 6 -3 45.62 5.72
 3 -6 3 27.17 8.41
 -3 6 -3 34.77 9.17
 -3 6 -3 35.16 11.29
 -3 6 -3 52.62 5.92
 3 -6 3 46.34 11.74
 -3 6 -3 31.34 10.68
 -3 6 -4 1017.44 30.78
 3 -6 4 1044.51 47.05
 -3 6 -4 1129.12 46.59
 -3 6 -4 934.04 50.31
 -3 6 -4 998.75 51.43
 3 -6 4 1049.65 47.38
 -3 6 -4 1103.33 31.45
 3 -6 5 149.62 18.62
 -3 6 -5 129.6 14.72
 -3 6 -5 154.85 10.28
 -3 6 -5 128.09 9.4
 -3 6 -5 161.6 21.15
 -3 6 -6 65.3 15.38
 -3 6 -6 60.22 6.92
 3 -6 6 76.5 14.7
 3 -6 6 75.64 14.75
 -3 6 -6 62.76 6.97
 3 -6 7 518.17 36.91
 -3 6 -7 506.09 41.17
 -3 6 -7 519.2 41.03
 -3 6 -7 486.25 20.82
 -3 6 -7 455.85 19.63
 3 -6 8 8.76 4.42
 -3 6 -8 9.83 4.87
 3 -6 8 9.75 8.71
 -3 6 -8 3.86 9.48
 -3 6 -9 380.41 18.25
 -3 6 -9 433.7 41.93
 3 -6 9 368.02 35.56
 3 -6 9 398.21 19.5
 -3 6 -9 361.3 17.76
 3 -6 9 326.63 20.15
 3 -6 9 343.06 19.62
 -3 6 -10 19.88 5.58
 -3 6 -10 -2.8 9.5
 3 -6 10 16.02 10.17
 3 -6 10 16.84 5.24
 -3 6 -10 6.92 4.29
 3 -6 10 6.4 5.51
 -3 6 -10 18.87 5
 3 -6 10 7.98 4.81
 -3 6 -11 318.26 17.63
 -3 6 -11 322.05 38.74
 3 -6 11 273.43 32.55
 -3 6 -11 288.54 16.68
 3 -6 11 276.64 18.9
 -3 6 -11 266.75 16.03
 3 -6 11 304.07 17.85
 3 -6 11 268.97 19.16
 3 -6 12 7.85 7.16
 -3 6 -12 13.2 4.36
 -3 6 -12 10.82 5.84
 3 -6 12 8.49 5.56
 -3 6 -12 9.78 5.05
 3 -6 12 12.03 6.5
 -3 6 -13 383.43 18.45
 -3 6 -13 409.29 20.32
 3 -6 13 396.42 22.62
 3 -6 13 431.73 21.76
 -3 6 -13 402.28 20.5
 -3 6 -14 12.64 5.4
 3 -6 14 13.25 5.67
 -3 6 -14 16.12 5.74
 -3 6 -14 15.45 4.6
 -3 6 -15 449.8 20.33
 3 -6 15 460.32 20.99
 -3 6 -15 438.16 19.69
 -3 6 -16 46.09 6.58
 3 -6 16 52.08 6.86
 -3 6 -16 52.53 6.58
 -3 6 -17 209.82 11.32
 3 -6 17 195.24 10.87
 -3 6 -17 209.02 10.53
 3 -6 18 117.99 7.91
 3 -5 -19 95.58 6.25
 3 -5 -18 33.05 5.84
 3 -5 -18 46.38 4.55
 -3 5 18 39.19 5.56
 3 -5 -17 223.26 14.34
 3 -5 -17 207.05 11.39
 -3 5 17 199.4 13.81
 -3 5 16 2.1 5.2
 -3 5 16 -1.82 4.52
 3 -5 -16 -1.85 4.69
 -3 5 16 17.33 10.62
 3 -5 -16 -4.11 6.45
 -3 5 15 154.54 13.13
 3 -5 -15 170.05 14.62
 3 -5 -15 151.29 12.83
 3 -5 -14 20.5 7.27
 -3 5 14 38.64 18.08
 -3 5 14 21.58 5.94
 3 -5 -14 23.63 7.05
 -3 5 14 47.26 18.72
 -3 5 13 166.99 13.17
 -3 5 13 147.54 14.11
 3 -5 -13 165.63 14.68
 3 -5 -13 139.08 12.11
 3 -5 -13 172.93 14.74
 -3 5 13 198.52 33.28
 -3 5 12 103.9 10.59
 -3 5 12 121.83 25.59
 -3 5 12 103.41 21.71
 3 -5 -12 103.08 10.66
 -3 5 12 97.98 10.84
 3 -5 -12 89.39 9.65
 3 -5 -12 113.1 12.17
 -3 5 11 186.63 13.87
 -3 5 11 168.41 27.63
 -3 5 11 178.78 26.39
 3 -5 -11 164.54 13.03
 3 -5 -11 155.76 11.25
 3 -5 -11 183.17 14.64
 -3 5 11 144.1 12.85
 3 -5 -11 160.7 12.42
 3 -5 -10 55.96 13.46
 -3 5 10 69.34 18.63
 -3 5 10 64.39 21.32
 -3 5 10 52.49 15.38
 -3 5 10 64.24 8.75
 3 -5 -10 51.95 7.37
 3 -5 -10 68.49 9.07
 -3 5 10 68.73 8.61
 3 -5 -10 55.03 7.46
 -3 5 9 423.95 20.91
 -3 5 9 481.84 41.03
 -3 5 9 510.77 45.35
 -3 5 9 422.44 40.78
 -3 5 9 402.57 35.85
 3 -5 -9 494.22 37.63
 -3 5 8 226.11 30.2
 -3 5 8 270.15 29.85
 -3 5 8 234.72 27.25
 3 -5 -8 273.01 27.37
 -3 5 7 115.97 17.63
 -3 5 7 138.45 20.42
 -3 5 7 131.63 23.34
 -3 5 7 143.81 21.19
 3 -5 -7 155.81 16
 3 -5 -7 160.78 21.07
 -3 5 6 1593.68 67.22
 -3 5 6 1664.61 71.03
 -3 5 6 1682.66 71.04
 3 -5 -6 1695.61 58.8
 3 -5 -6 1729.57 69.54
 -3 5 5 249.47 24.31
 -3 5 5 281.78 26.45
 3 -5 -5 233.54 18.5
 3 -5 -5 255.8 24.98
 -3 5 4 425.38 30.63
 -3 5 4 453.58 25.39
 3 -5 -4 520.61 33.57
 -3 5 4 465.82 32.36
 -3 5 4 454.12 33.32
 -3 5 3 355.98 22.8
 3 -5 -3 358.83 27.06
 -3 5 3 337.31 26.93
 3 -5 -2 89.82 7.64
 -3 5 2 91.11 14.63
 -3 5 2 100.8 12.67
 -3 5 2 86.13 6.21
 3 -5 -2 82.72 14.39
 3 -5 -1 1676.27 46.04
 -3 5 1 1593.99 60.51
 -3 5 1 1637.77 58.18
 -3 5 1 1699.25 40.17
 3 -5 -1 1671.94 60.63
 -3 5 1 1609.26 52.87
 -3 5 0 325.04 23.54
 3 -5 0 324.76 17.63
 -3 5 0 293.33 23.21
 -3 5 0 314.44 24.02
 -3 5 0 298.76 19.92
 3 -5 0 321.91 23.63
 -3 5 -1 1344.76 53.07
 -3 5 -1 1346.03 48.88
 3 -5 1 1407.18 52.09
 -3 5 -1 1386.59 52.71
 3 -5 1 1352.27 44.1
 -3 5 -1 1229.83 50.43
 3 -5 2 87.63 10.95
 -3 5 -2 82.22 13.87
 -3 5 -2 88.96 13.31
 -3 5 -2 98.91 14.56
 -3 5 -2 81.92 8.64
 -3 5 -2 88.81 6.66
 3 -5 2 93.33 13.61
 -3 5 -2 64.74 11.08
 3 -5 3 107.3 13.6
 -3 5 -3 82.96 12.33
 -3 5 -3 107.49 11.1
 -3 5 -3 103.43 15.22
 -3 5 -3 99.31 7.44
 3 -5 3 100.96 13.89
 -3 5 -3 95.16 14.11
 3 -5 4 366.19 25.07
 -3 5 -4 353.64 23.45
 -3 5 -4 394.4 29.23
 -3 5 -4 365.11 22.79
 -3 5 -4 400.78 15.59
 3 -5 4 403.59 26.39
 -3 5 -4 386.37 28.21
 -3 5 -5 1118.87 31.62
 3 -5 5 1005.55 47.51
 3 -5 5 1113.41 48.31
 -3 5 -5 1194.43 44.69
 -3 5 -5 1164.81 32.36
 -3 5 -5 1131.49 31.3
 -3 5 -5 1078.56 50.91
 -3 5 -5 1128.06 46.12
 3 -5 5 1155.65 47.69
 -3 5 -5 1108.05 52.11
 -3 5 -6 778.05 44.24
 -3 5 -6 780.4 24.78
 -3 5 -6 696.24 23.49
 3 -5 6 721.33 40.11
 -3 5 -6 690.39 40.95
 -3 5 -6 696.64 23.45
 -3 5 -7 278.95 27.85
 -3 5 -7 283.36 28.47
 -3 5 -7 305.05 14.8
 3 -5 7 264.67 25.52
 -3 5 -7 263.66 25.93
 -3 5 -7 273.83 13.47
 3 -5 8 2433.15 88.14
 -3 5 -8 2470.25 93.65
 -3 5 -8 2186.54 56.68
 3 -5 8 2309.9 60.07
 -3 5 -8 2121.32 54.18
 3 -5 9 99.47 18.86
 3 -5 9 89.2 9.08
 -3 5 -9 86.89 18.58
 -3 5 -9 85.91 8.71
 3 -5 9 108.22 10.56
 3 -5 10 879.82 33.53
 3 -5 10 926.52 32.01
 -3 5 -10 908.23 60.02
 3 -5 10 871.56 54.76
 3 -5 10 886.57 31.8
 -3 5 -10 822.06 28.54
 -3 5 -10 890.28 30.95
 3 -5 10 894.57 32.89
 -3 5 -11 27.72 7.2
 -3 5 -11 7.16 8.69
 3 -5 11 21.55 11.39
 3 -5 11 18.2 6.21
 -3 5 -11 24.95 5.4
 3 -5 11 16.78 5.51
 3 -5 11 26.2 8.16
 3 -5 12 303.76 19.66
 3 -5 12 302.89 19.1
 -3 5 -12 319.78 16.72
 -3 5 -12 311.6 17.71
 -3 5 -12 296.03 16.5
 3 -5 12 315.01 18.16
 -3 5 -13 27.22 6.91
 3 -5 13 23.47 7.42
 -3 5 -13 19.89 4.88
 -3 5 -13 27.43 6
 3 -5 13 26.93 6.6
 3 -5 13 25.29 9.13
 -3 5 -14 198.97 14.45
 3 -5 14 199.06 15.85
 -3 5 -14 212.2 13.85
 -3 5 -14 212.09 14.14
 3 -5 14 189.26 14.18
 3 -5 14 201.45 16.04
 -3 5 -15 -0.6 4.26
 -3 5 -15 2.74 3.4
 -3 5 -15 8.05 5.86
 3 -5 15 -2.76 6.45
 3 -5 15 3.48 4.65
 -3 5 -16 41.74 6.06
 -3 5 -16 43.79 5.78
 -3 5 -16 43.65 7.44
 3 -5 16 39.91 6.82
 -3 5 -17 21.97 4.44
 -3 5 -17 28 5.74
 3 -5 17 24.11 4.91
 -3 5 -18 -3.13 2.28
 -3 5 -18 -2.58 3.17
 3 -5 18 -2.72 2.82
 3 -4 -19 -4.81 3.21
 3 -4 -18 163.93 11.22
 3 -4 -18 169.15 9.58
 -3 4 18 163.76 10.25
 3 -4 -17 4.57 5.67
 -3 4 17 6.71 4.24
 3 -4 -17 9.24 4.27
 3 -4 -16 160.14 13.88
 3 -4 -16 130.05 10.96
 -3 4 16 170.56 25.85
 -3 4 16 156.05 12.96
 3 -4 -15 53.03 9.46
 -3 4 15 41.67 17.02
 -3 4 15 39.12 7
 3 -4 -15 33.85 6.46
 -3 4 15 14.35 19.33
 3 -4 -14 56.54 9.68
 -3 4 14 26.58 12.39
 -3 4 14 69.47 9.29
 3 -4 -14 53.94 8.92
 -3 4 14 78.25 23.68
 -3 4 13 401.95 22.05
 -3 4 13 518.49 48.9
 3 -4 -13 421.06 22.62
 3 -4 -13 444.74 23.45
 -3 4 13 519.94 51.54
 -3 4 12 25.75 13.17
 -3 4 12 15.16 10.71
 -3 4 12 18.25 13.83
 3 -4 -12 17.67 5.75
 -3 4 12 13.09 4.6
 3 -4 -12 9.48 4.67
 3 -4 -12 11.34 5.6
 -3 4 11 276.06 15.9
 -3 4 11 286.48 33.55
 -3 4 11 274.69 30.95
 3 -4 -11 268.99 15.75
 -3 4 11 276.62 16.07
 3 -4 -11 300.71 17.69
 3 -4 -11 244.06 14.44
 3 -4 -11 278.35 15.78
 -3 4 10 46.07 6.92
 -3 4 10 50.08 17.76
 -3 4 10 47.55 13.75
 -3 4 10 41.96 6.39
 3 -4 -10 41.27 10.74
 -3 4 10 35.32 17.27
 3 -4 -10 50.31 14.09
 -3 4 9 196.3 24.14
 -3 4 9 214.41 27.8
 -3 4 9 181.34 12.22
 3 -4 -9 227.1 22.89
 -3 4 9 185.05 23.1
 -3 4 9 172.72 26.09
 3 -4 -9 230.71 23.86
 -3 4 8 8.29 6.9
 -3 4 8 2.14 10.62
 -3 4 8 10.74 8.55
 3 -4 -8 24.93 8.76
 3 -4 -8 19.9 9.54
 -3 4 7 533.42 33.5
 -3 4 7 509.54 35.04
 -3 4 7 506.95 34.78
 -3 4 7 509.49 39.29
 3 -4 -7 523.57 31.14
 3 -4 -7 507.69 33.93
 -3 4 6 1820.17 68.3
 -3 4 6 1888.15 72.07
 -3 4 6 1977.96 70.84
 3 -4 -6 1909.12 63.86
 3 -4 -6 1933.37 69.29
 -3 4 5 377.86 28
 -3 4 5 419.81 29.16
 -3 4 5 441.79 29.59
 3 -4 -5 424.08 25.53
 3 -4 -5 482.82 30.59
 -3 4 4 19.08 7.97
 -3 4 4 42.51 11.65
 3 -4 -4 31.92 7.62
 3 -4 -4 32.57 11.4
 -3 4 3 672.23 29.81
 3 -4 -3 687.11 35.59
 -3 4 3 694.19 36.74
 -3 4 3 691.1 33.59
 -3 4 3 733.99 36.62
 3 -4 -3 663.29 30.87
 -3 4 2 1832.38 57.15
 3 -4 -2 1852.09 41.78
 -3 4 2 1869.57 62.32
 -3 4 2 1684.05 58.8
 3 -4 -2 1715.38 60.35
 -3 4 1 1168.97 37.18
 -3 4 1 1200.02 43.54
 3 -4 -1 1164.19 31.22
 -3 4 1 1220 46.22
 -3 4 1 1071.59 43.45
 3 -4 -1 1054.11 26.12
 -3 4 1 1121.23 35.53
 3 -4 -1 1197.47 45.43
 -3 4 0 1390.72 43.99
 3 -4 0 1379.48 38.98
 -3 4 0 1302.45 47.02
 -3 4 0 1429.58 50.93
 -3 4 0 1359.32 41.91
 3 -4 0 1416.62 50.18
 -3 4 -1 1362.65 49.52
 -3 4 -1 1350.84 44.93
 3 -4 1 1282.09 39.78
 -3 4 -1 1288.44 45.85
 -3 4 -1 1290.53 48.58
 3 -4 1 1317.65 48.2
 -3 4 -1 1306.85 42.84
 -3 4 -2 426.85 20
 -3 4 -2 437.24 26.76
 -3 4 -2 410.11 23.82
 3 -4 2 413.97 21.43
 -3 4 -2 419.73 25.71
 3 -4 2 421.07 25.21
 -3 4 -2 392.56 22.7
 -3 4 -3 26.68 6.18
 -3 4 -3 11.95 7.03
 -3 4 -3 26.62 8.57
 3 -4 3 24.84 7.43
 -3 4 -3 29.65 8.62
 3 -4 3 29.18 8.44
 -3 4 -3 24.25 7.94
 -3 4 -4 273 18.89
 -3 4 -4 289.13 22.79
 -3 4 -4 262.42 21.71
 3 -4 4 275.84 20.24
 -3 4 -4 270.9 20.49
 3 -4 4 299.69 21.11
 -3 4 -4 292.08 22.18
 -3 4 -5 1405.23 51.3
 -3 4 -5 1348.55 54.55
 -3 4 -5 1359.68 54.73
 -3 4 -5 1342.38 49.44
 3 -4 5 1385.25 52.47
 -3 4 -6 27.77 9.63
 -3 4 -6 42.41 11.66
 -3 4 -6 36.28 4.79
 3 -4 6 32.18 10.76
 -3 4 -6 33.73 9.69
 -3 4 -6 24.42 8.87
 3 -4 6 38.24 5.22
 -3 4 -6 37.03 4.82
 -3 4 -7 1449.24 61.81
 -3 4 -7 1389.76 37.65
 -3 4 -7 1419.05 37.56
 3 -4 7 1412.5 58.93
 -3 4 -7 1361.49 58.18
 -3 4 -7 1402.29 57.86
 3 -4 7 1318.69 37.33
 -3 4 -7 1346.74 35.92
 -3 4 -8 6.69 7.79
 -3 4 -8 19.44 5.04
 -3 4 -8 18.76 4.51
 3 -4 8 24.57 10.06
 -3 4 -8 10.39 8.7
 -3 4 -8 12.97 8.18
 3 -4 8 14.82 4.31
 -3 4 -8 21.56 3.81
 3 -4 9 645.41 43
 -3 4 -9 655.76 44.93
 -3 4 -9 626.34 23.7
 3 -4 9 663.51 25.8
 3 -4 9 669.2 24.42
 3 -4 10 49.2 13.96
 3 -4 10 39.04 6.09
 -3 4 -10 30.78 10.77
 -3 4 -10 43.74 6.14
 3 -4 10 40.7 7.2
 3 -4 11 31.1 6.14
 -3 4 -11 30.32 5.46
 -3 4 -11 45.56 15.62
 3 -4 11 27.19 11.29
 3 -4 11 24.63 5.57
 -3 4 -11 32.22 5.46
 -3 4 -11 30.32 5.2
 3 -4 11 35.11 7.2
 3 -4 12 205.08 15.07
 -3 4 -12 207.26 13.34
 -3 4 -12 267.72 32.64
 3 -4 12 221.45 28.57
 3 -4 12 197.96 15.75
 -3 4 -12 222.87 14.51
 -3 4 -12 215.01 13.67
 3 -4 12 203.23 14.03
 -3 4 -13 1.48 3.96
 3 -4 13 0.24 5.73
 -3 4 -13 6.85 4.17
 -3 4 -13 -0.16 3.23
 3 -4 13 1.67 5.49
 3 -4 13 -1.16 4.78
 -3 4 -14 140.36 12.74
 3 -4 14 135.87 12.94
 -3 4 -14 142.97 11.71
 -3 4 -14 144.27 11.52
 3 -4 14 137.18 12.13
 3 -4 14 144.83 13.66
 -3 4 -15 17.08 6.9
 3 -4 15 15.12 6.45
 -3 4 -15 13.03 4.94
 -3 4 -15 18.2 4.65
 3 -4 15 17.89 6.26
 3 -4 15 18.85 7.04
 -3 4 -16 10.8 6.24
 3 -4 16 3.17 5.2
 -3 4 -16 11.61 4.62
 -3 4 -16 10.48 4.02
 3 -4 16 11.83 5.29
 3 -4 16 18.52 7.02
 -3 4 -17 85.18 8.72
 3 -4 17 87.26 8.31
 -3 4 -17 77.96 7.02
 -3 4 -17 83.36 7.31
 -3 4 -18 53.44 6.56
 3 -4 18 51.27 5.7
 -3 4 -18 48.96 4.5
 -3 4 -19 98.46 6.27
 -3 4 -19 91.38 6.19
 -3 3 19 56.77 6.61
 3 -3 -19 50.09 4.72
 3 -3 -19 45.82 5.39
 3 -3 -18 4.79 4.9
 3 -3 -18 2.42 3.44
 -3 3 18 3.09 2.73
 3 -3 -17 229.35 13.59
 3 -3 -17 226.94 14.95
 3 -3 -17 243.52 13.89
 -3 3 17 263.95 33.17
 -3 3 17 217.06 13.34
 3 -3 -16 73.07 9.87
 3 -3 -16 52.66 7
 3 -3 -16 72.4 8.47
 -3 3 16 65.23 8.36
 3 -3 -15 8.84 7.19
 -3 3 15 -2.94 11.58
 3 -3 -15 7.08 4.5
 -3 3 15 2.18 14.42
 3 -3 -14 414.58 22.69
 3 -3 -14 372.92 20.31
 -3 3 14 353.26 38.12
 -3 3 14 372.27 19.65
 -3 3 13 9.05 4.23
 3 -3 -13 8.99 5.63
 -3 3 13 9.11 11.66
 -3 3 13 14.93 9.84
 -3 3 13 -11.39 11.8
 3 -3 -13 0.16 5.56
 3 -3 -12 204.01 24.36
 3 -3 -12 206.69 14.71
 3 -3 -12 235.78 16.24
 -3 3 12 218 29.32
 -3 3 12 224.31 28.38
 3 -3 -11 -5.78 4.77
 3 -3 -11 4.21 5.12
 -3 3 11 1.07 10.33
 3 -3 -11 3.57 4.19
 3 -3 -11 7.32 7.33
 -3 3 11 -1.35 9.19
 -3 3 10 63.74 16.04
 3 -3 -10 41.76 11.58
 -3 3 10 51.37 14.21
 -3 3 10 67.37 15.41
 -3 3 9 163.66 23.54
 -3 3 9 160.36 10.35
 3 -3 -9 159 17.51
 -3 3 9 140.86 20.81
 3 -3 -9 141.45 18.46
 -3 3 8 11.91 10.15
 -3 3 8 24.08 4.63
 3 -3 -8 21.33 9.51
 -3 3 8 42.08 11.38
 -3 3 8 25.65 12.44
 3 -3 -8 17.17 7.57
 -3 3 7 301.19 22.73
 -3 3 7 281.25 23.98
 -3 3 7 323.78 25.48
 -3 3 7 323.65 29.56
 3 -3 -7 366.2 25.92
 3 -3 -7 297.32 23.16
 -3 3 6 70.31 10.96
 3 -3 -6 85.68 13.43
 3 -3 -6 92.01 12.77
 -3 3 6 100.4 14.08
 -3 3 6 103.78 13.7
 3 -3 -5 1159.56 45.92
 3 -3 -5 1112.33 43.92
 -3 3 5 1105.44 46.58
 -3 3 5 1163.45 36.59
 -3 3 5 1143.5 44.4
 -3 3 5 1071.9 41.5
 3 -3 -4 739.14 34.4
 3 -3 -4 749.3 33.57
 -3 3 4 674.78 26.93
 -3 3 4 767.89 33.56
 -3 3 4 733.13 35.25
 -3 3 4 688.27 31.79
 3 -3 -3 2471.6 71.59
 3 -3 -3 2453.08 69.73
 -3 3 3 2386.28 63.92
 -3 3 3 2420.27 70.25
 -3 3 3 2505.96 70.86
 3 -3 -2 4366.87 88.33
 3 -3 -2 4540.98 109.24
 -3 3 2 4365.27 102.15
 -3 3 2 4363.51 108.27
 3 -3 -2 4110.98 105.67
 3 -3 -1 683.99 19.33
 -3 3 1 709.71 31.71
 -3 3 1 700.14 28.64
 -3 3 1 679.97 22.41
 -3 3 1 680.63 24.46
 -3 3 1 735.44 20.56
 3 -3 -1 667.52 24.07
 3 -3 -1 735.95 32.38
 -3 3 0 1934.29 54.03
 3 -3 0 1984.67 47.2
 -3 3 0 1850.91 52.62
 -3 3 0 1990.37 59.66
 -3 3 0 1768.49 54.79
 3 -3 0 1875.87 58.01
 -3 3 -1 25.46 6.13
 3 -3 1 28.3 5.24
 -3 3 -1 25.61 5.76
 -3 3 -1 23.89 7.11
 -3 3 -1 28.73 8.33
 3 -3 1 27.52 7.86
 -3 3 -1 20.97 5.11
 -3 3 -2 2867.07 76.84
 3 -3 2 2981.14 72.67
 -3 3 -2 2969.43 79.53
 3 -3 2 2949.42 78.61
 -3 3 -3 67.59 10.41
 3 -3 3 70.08 9.93
 -3 3 -3 70.57 10.52
 3 -3 3 77.75 11.15
 -3 3 -3 53.66 8.94
 -3 3 -4 1261 47.25
 3 -3 4 1203.79 43.95
 -3 3 -4 1210.29 44.3
 -3 3 -4 1147.78 44.25
 -3 3 -5 341.02 23.25
 -3 3 -5 378.89 24.88
 -3 3 -5 353.7 25.26
 3 -3 5 329.71 22.74
 -3 3 -5 334.61 21.17
 -3 3 -5 345.64 23.52
 -3 3 -6 59.11 11.23
 -3 3 -6 72.1 14.04
 -3 3 -6 67.65 10.93
 -3 3 -6 69.92 12.53
 -3 3 -6 68.2 9.63
 3 -3 6 58.37 11.75
 -3 3 -7 8.86 7.2
 -3 3 -7 20.74 4.16
 3 -3 7 18.75 8.32
 -3 3 -7 15.19 9.36
 -3 3 -7 24.78 7.16
 3 -3 7 20.83 4.05
 -3 3 -8 649.72 40.34
 -3 3 -8 695.98 23.32
 -3 3 -8 695.22 23.53
 3 -3 8 678.19 40.01
 -3 3 -8 685.15 41.02
 -3 3 -8 706.35 38.31
 3 -3 8 706.7 23.1
 -3 3 -9 46.61 12.33
 -3 3 -9 39.31 6.05
 -3 3 -9 46.11 5.53
 3 -3 9 36.18 11.35
 -3 3 -9 52.58 14.19
 3 -3 9 47.17 5.94
 -3 3 -10 108.95 18.9
 3 -3 10 115.06 18.55
 3 -3 10 107 9.82
 3 -3 10 101.72 8.92
 -3 3 -10 105.54 18.87
 3 -3 11 480.11 21.99
 -3 3 -11 471.82 20.13
 -3 3 -11 488.03 40.93
 3 -3 11 527.44 41.07
 3 -3 11 481.73 22.79
 -3 3 -11 515.64 21.81
 3 -3 11 496.35 21.03
 3 -3 12 5.98 4.98
 3 -3 12 -3.03 11.89
 -3 3 -12 4.04 7.8
 -3 3 -12 6.52 3.99
 3 -3 12 8.43 5.82
 -3 3 -12 7.98 4.46
 3 -3 12 13.97 4.96
 3 -3 13 549.92 25.12
 -3 3 -13 532.61 22.87
 -3 3 -13 532.47 23.55
 3 -3 13 566.2 26.09
 3 -3 14 113.82 11.7
 -3 3 -14 93.89 9.58
 -3 3 -14 113.97 10.5
 -3 3 -14 105.7 9.79
 3 -3 14 115.76 12.02
 3 -3 15 117.47 11.97
 -3 3 -15 113.29 11.77
 3 -3 15 117.44 12.03
 -3 3 -15 118.73 10.42
 -3 3 -15 117.87 10.64
 -3 3 -15 118.15 10.3
 3 -3 15 103.76 10.57
 -3 3 -16 0.4 6.14
 3 -3 16 -2.44 5.4
 -3 3 -16 1.01 3.72
 -3 3 -16 2.08 3.71
 3 -3 16 1.51 4.82
 3 -3 16 -3.8 5.32
 -3 3 -17 8.02 5.74
 3 -3 17 6.93 7.15
 3 -3 17 6.81 4.14
 -3 3 -17 5.62 3.8
 -3 3 -17 3.04 3.37
 -3 3 -18 136.56 9.95
 3 -3 18 141.87 9.34
 -3 3 -18 124.42 7.91
 -3 3 -19 43.02 4.63
 -3 3 -19 41.69 4.82
 3 -2 -19 -4.79 3.48
 3 -2 -19 3.28 2.61
 -3 2 19 -1.41 3.67
 3 -2 -18 25.26 5.08
 3 -2 -18 24.07 5.53
 -3 2 17 -8.59 11.96
 3 -2 -17 12.11 4.85
 3 -2 -17 -1.12 5.58
 3 -2 -17 3.69 4.31
 3 -2 -16 0.16 4.54
 -3 2 16 6.77 10.2
 3 -2 -16 -5.8 6
 -3 2 16 -0.59 3.8
 -3 2 16 9.29 17.08
 3 -2 -15 27.62 6.16
 -3 2 15 9.64 12.69
 3 -2 -15 38.61 8.31
 -3 2 15 31.31 6.14
 -3 2 15 38.23 16.73
 3 -2 -14 114.86 12.55
 3 -2 -14 100.38 9.35
 -3 2 14 87.07 19.6
 3 -2 -14 81.92 9.69
 -3 2 14 89.33 21.83
 3 -2 -13 517.75 24.55
 3 -2 -13 444.43 21.64
 3 -2 -13 449.36 20.17
 -3 2 13 502.98 43.52
 3 -2 -13 386.11 35.63
 -3 2 13 490.79 44.55
 -3 2 12 58.75 16.2
 3 -2 -12 49.05 7.95
 -3 2 12 61.39 16.11
 3 -2 -12 60.51 17.09
 3 -2 -12 55.1 6.78
 3 -2 -12 54.64 7.45
 3 -2 -11 37.49 12.22
 -3 2 11 33.4 12.28
 -3 2 11 18.14 10.26
 -3 2 10 768.14 46.9
 3 -2 -10 812.7 46.41
 -3 2 9 110.2 17.74
 -3 2 9 98.94 17.59
 3 -2 -9 125.44 17.43
 -3 2 8 1000.5 50.44
 -3 2 8 1080.44 53.98
 3 -2 -8 1078.93 49.33
 3 -2 -8 1075.26 43.48
 -3 2 7 10.33 5.93
 -3 2 7 26.39 10.62
 -3 2 7 16.7 6.47
 3 -2 -7 11.31 8.63
 3 -2 -7 23.53 7.67
 -3 2 6 371.67 22.73
 3 -2 -6 422.56 24.21
 3 -2 -6 437.84 26.83
 -3 2 6 399.74 28.65
 -3 2 6 419.35 25.77
 -3 2 6 400.55 21.23
 3 -2 -5 5.54 6.65
 3 -2 -5 14.79 8.15
 -3 2 5 7.55 4.23
 -3 2 5 11.64 5.76
 3 -2 -4 1555.62 50.5
 3 -2 -4 1657.1 53.2
 -3 2 4 1580.81 50.3
 3 -2 -3 2031.94 59.79
 3 -2 -3 2107.21 62.49
 -3 2 3 2109.02 55.55
 3 -2 -2 2031.35 53.94
 3 -2 -2 2080.43 58.75
 3 -2 -2 2018.06 60.25
 -3 2 2 1956.22 53.33
 -3 2 1 833.3 31.8
 3 -2 -1 949.56 34.49
 3 -2 -1 893.48 32.3
 3 -2 -1 916.68 27.35
 -3 2 1 887.91 20.05
 3 -2 0 4733.48 99.3
 -3 2 0 4647.45 98.18
 -3 2 0 4718.72 108.54
 3 -2 0 4747.29 110.99
 -3 2 0 4841.38 96.86
 3 -2 0 4749.15 104.41
 3 -2 1 456.03 18.32
 3 -2 1 473.85 23.67
 -3 2 -1 454.7 17.31
 -3 2 -2 0.41 3.94
 3 -2 2 2.21 4.51
 -3 2 -2 -0.24 5.68
 3 -2 2 0.94 6.09
 -3 2 -3 976.23 37.64
 -3 2 -3 994.67 36.16
 3 -2 3 939.83 34.44
 -3 2 -3 868.51 36.5
 -3 2 -3 905.74 32.18
 -3 2 -4 1160.32 44.31
 -3 2 -4 1170.19 41.06
 3 -2 4 1202.71 42.69
 -3 2 -5 258.25 20.83
 -3 2 -5 250.78 19.04
 3 -2 5 280.21 20.45
 3 -2 6 76.56 12.71
 -3 2 -6 87.85 10.35
 3 -2 6 92.94 11.08
 -3 2 -6 66.23 11.93
 -3 2 -6 81.2 12.67
 -3 2 -6 84.88 13.2
 3 -2 6 80.66 11.63
 -3 2 -7 133.8 17.08
 3 -2 7 149.4 14.69
 -3 2 -7 146.65 17.81
 -3 2 -7 126.59 14.52
 3 -2 7 127.49 15.11
 -3 2 -7 124.09 16.08
 3 -2 7 122.11 15.79
 3 -2 8 47.39 5.14
 3 -2 8 39.36 9.87
 3 -2 8 41.14 12.25
 3 -2 8 32.56 8.06
 -3 2 -8 49.79 5.73
 -3 2 -8 39.49 10.59
 -3 2 -8 50.84 13.23
 3 -2 9 -7.72 9.67
 -3 2 -9 15.96 9.69
 3 -2 9 8.62 3.18
 3 -2 9 5.95 7.06
 -3 2 -9 -2.69 9.27
 -3 2 -9 7.75 3.46
 3 -2 10 354.61 17.45
 -3 2 -10 307 29.8
 3 -2 10 344.53 15.92
 3 -2 10 336.18 30.31
 -3 2 -10 304.79 30.92
 3 -2 10 343.38 17.03
 -3 2 -10 326.47 16.18
 3 -2 11 -0.86 4.03
 -3 2 -11 -4.3 3.27
 3 -2 11 -4.86 9.93
 -3 2 -11 18.69 12.24
 3 -2 11 -11.23 11.45
 3 -2 11 2.8 3.68
 -3 2 -11 -9.75 13.65
 3 -2 12 671.72 49.02
 -3 2 -12 699.79 49.84
 3 -2 12 667.27 27.73
 -3 2 -12 726.84 27.49
 3 -2 12 673.26 47.5
 -3 2 -12 683.91 25.92
 3 -2 13 113.07 11.12
 -3 2 -13 108.05 10.29
 -3 2 -13 122 10.85
 3 -2 13 131.45 12.4
 3 -2 14 78.77 9.62
 -3 2 -14 82.08 9.05
 -3 2 -14 78.37 9.16
 3 -2 14 86.79 9.95
 3 -2 15 311.15 18.48
 -3 2 -15 350.7 17.92
 -3 2 -15 339.41 17.66
 -3 2 -15 326.46 17.7
 3 -2 15 309.81 18.37
 3 -2 16 64.57 8.44
 -3 2 -16 60.89 8.23
 -3 2 -16 72.52 9.33
 3 -2 16 67.49 8.76
 -3 2 -16 67.92 7.53
 -3 2 -16 52.34 7.24
 -3 2 -17 146.59 12.15
 3 -2 17 136.4 11.17
 3 -2 17 128.9 11.07
 -3 2 -17 143.78 9.52
 -3 2 -17 153.88 10.43
 3 -2 17 156.2 11.38
 -3 2 -18 -2.73 2.85
 3 -2 18 1.81 3.42
 -3 2 -18 -7.23 5.1
 3 -2 18 0.09 4.03
 3 -2 19 6.31 2.69
 -3 2 -19 4.08 2.17
 -3 2 -19 6.67 3.39
 3 -1 -19 -3.2 2.78
 3 -1 -19 -2.18 3.15
 -3 1 19 2.1 3.54
 -3 1 18 4.37 4.21
 3 -1 -18 7.6 3.78
 -3 1 18 7.51 5.45
 3 -1 -18 5.52 4
 3 -1 -17 0.9 3.26
 -3 1 17 -7.36 5.11
 3 -1 -17 1.39 4.37
 -3 1 16 190.37 30.91
 3 -1 -16 160.44 12.45
 3 -1 -16 135.1 10.42
 -3 1 16 146.95 24.72
 3 -1 -16 141.49 11.3
 3 -1 -16 126.45 11.74
 -3 1 15 108.59 24.53
 -3 1 15 73.26 16.29
 3 -1 -15 93.16 10.45
 3 -1 -15 97.52 9.63
 3 -1 -15 97.87 11.31
 -3 1 15 106.32 22.09
 -3 1 14 278.52 34.08
 3 -1 -14 319.41 17.99
 3 -1 -14 301.4 18.74
 3 -1 -14 278.71 16.54
 -3 1 14 297.35 35.41
 -3 1 14 287.26 32.27
 3 -1 -14 315.41 17.11
 3 -1 -14 283.08 15.99
 3 -1 -13 111.66 10.48
 -3 1 13 156.28 26.29
 3 -1 -13 131.51 10.37
 3 -1 -13 117.23 10.54
 3 -1 -13 138.45 12.55
 3 -1 -13 128.07 22.98
 -3 1 13 109.84 19.06
 3 -1 -12 264.36 15.04
 -3 1 12 227.13 29.41
 -3 1 12 281.13 33.84
 3 -1 -12 221.01 14.27
 3 -1 -12 257.78 16.4
 3 -1 -12 231.38 13.76
 -3 1 12 222.48 26.84
 3 -1 -12 236.09 27.93
 -3 1 11 462.11 39.75
 3 -1 -11 470.66 38.2
 -3 1 11 379.59 33.36
 -3 1 10 10.87 8.23
 -3 1 10 18.7 7.86
 -3 1 10 4.92 8.67
 3 -1 -10 9.02 10.33
 -3 1 9 1241.1 57.46
 -3 1 9 1297.19 54.88
 3 -1 -9 1382.12 60.16
 -3 1 9 1245.02 58.33
 -3 1 8 -0.31 7.11
 -3 1 8 9.38 9.23
 3 -1 -8 8.38 9.11
 -3 1 7 663.18 34.59
 3 -1 -7 772.15 29.03
 3 -1 -7 703.01 29.61
 3 -1 -7 757.65 38.44
 -3 1 7 662.77 31.14
 -3 1 7 734.78 38.51
 3 -1 -6 107.45 8.83
 3 -1 -6 110.56 11.03
 -3 1 6 117.66 15
 -3 1 6 118.47 10.37
 -3 1 6 99.64 11.41
 3 -1 -6 113.64 15.73
 3 -1 -5 37.29 6.33
 3 -1 -5 38.03 10.02
 -3 1 5 30.39 3.38
 3 -1 -4 23.45 6.08
 3 -1 -4 24.82 7.96
 -3 1 4 18 1.98
 3 -1 -3 184.93 13.72
 3 -1 -3 206.67 16.01
 -3 1 3 189.37 6.36
 -3 1 2 737.85 21.79
 -3 1 2 779.96 21.08
 3 -1 -2 687.95 27.94
 3 -1 -2 666.8 30.14
 -3 1 1 202.92 17.12
 3 -1 -1 205.55 14.29
 3 -1 -1 203.37 15.85
 -3 1 0 1350.98 34.68
 3 -1 0 1293.63 42.03
 3 -1 0 1404.61 45.33
 3 -1 0 1318.95 39.57
 -3 1 0 1400.02 46.58
 -3 1 0 1313.53 47.15
 3 -1 1 93.68 10.49
 3 -1 1 85.77 9.83
 -3 1 -1 93.12 5.57
 -3 1 -1 83.45 11.25
 -3 1 -2 401.2 21
 3 -1 2 371.6 20.33
 -3 1 -2 361.8 15.15
 -3 1 -2 365.26 20.91
 -3 1 -3 982.68 37.21
 -3 1 -3 938.47 36.55
 -3 1 -3 952.64 31.36
 3 -1 3 949.91 37.01
 -3 1 -4 164.96 15.21
 -3 1 -4 153.35 14.42
 3 -1 4 150.03 14.25
 -3 1 -4 161.3 15.13
 3 -1 4 159.9 16.4
 -3 1 -4 144.59 12.39
 3 -1 5 1043.46 41.43
 -3 1 -5 1039.08 42.94
 -3 1 -5 1040.15 39.85
 -3 1 -6 172.16 17.91
 -3 1 -6 153.23 15.87
 3 -1 6 148.68 14
 -3 1 -6 179.26 9.38
 -3 1 -7 127.43 17.29
 -3 1 -7 112.4 15.72
 -3 1 -7 135.61 16.06
 3 -1 7 115.58 16.65
 3 -1 7 121.24 13.74
 3 -1 8 480.47 33.87
 -3 1 -8 451.19 31.29
 -3 1 -8 497.25 33.96
 -3 1 -8 442.48 31.75
 -3 1 -8 442.67 17.13
 3 -1 8 445.32 29.08
 3 -1 9 1156.6 56.28
 -3 1 -9 1090.6 53.47
 3 -1 9 1116.61 51.27
 -3 1 -9 1104.28 56.07
 -3 1 -9 1017.94 31.2
 3 -1 10 81.64 8.58
 -3 1 -10 109.01 18.21
 3 -1 10 96.55 17.44
 3 -1 10 112.14 16.73
 -3 1 -10 113.24 19.97
 3 -1 10 74.64 7.68
 -3 1 -10 82.35 7.93
 3 -1 11 841.88 30.7
 3 -1 11 806.24 51.23
 -3 1 -11 740.93 49.3
 -3 1 -11 848.74 28.63
 3 -1 11 869.11 49.82
 -3 1 -11 895.84 56
 3 -1 11 837.02 29.56
 -3 1 -11 796.84 27.89
 -3 1 -12 32.8 5.84
 3 -1 12 23 5.64
 3 -1 12 23.85 5.93
 3 -1 12 26.21 8.55
 -3 1 -13 343.86 18.19
 3 -1 13 363.04 20.43
 3 -1 13 341.5 18.82
 -3 1 -13 392.02 19.4
 3 -1 13 382.35 36.03
 -3 1 -14 111.92 10.51
 3 -1 14 135.53 11.9
 -3 1 -14 112.84 10.56
 3 -1 15 72.59 9.17
 -3 1 -15 55.29 7.95
 -3 1 -15 58 7.4
 3 -1 15 65.31 8.63
 3 -1 16 521.57 23.01
 -3 1 -16 540.88 22.44
 -3 1 -16 521.65 21.44
 3 -1 16 538.83 23.51
 -3 1 -16 557.41 24.93
 3 -1 17 5.61 3.82
 -3 1 -17 10 4.56
 -3 1 -17 8.99 5.35
 3 -1 17 14.54 5.5
 -3 1 -17 19.04 6.11
 -3 1 -18 41.93 6.64
 3 -1 18 34.97 5.38
 3 -1 18 41.45 5.79
 -3 1 -18 35.04 5
 -3 1 -19 21.3 3.83
 3 -1 19 23.08 3.66
 3 0 -19 12.05 3.77
 -3 0 19 22.56 4.5
 -3 0 19 12.06 3.74
 -3 0 18 -2.62 3.74
 -3 0 18 0.31 4.19
 -3 0 18 -1.74 3.63
 3 0 -18 7.81 3.89
 3 0 -18 7.87 3.68
 3 0 -18 5.58 2.88
 -3 0 17 107.35 10.65
 3 0 -17 115.49 9.84
 -3 0 17 112.39 10.74
 -3 0 17 108.5 19.43
 3 0 -17 116.34 10.39
 3 0 -17 99.47 9.47
 -3 0 16 265.62 34.74
 -3 0 16 285.31 17.99
 -3 0 16 277.14 32.58
 3 0 -16 285.15 15.97
 3 0 -16 272.52 16.41
 3 0 -16 236.56 15.6
 3 0 -16 264.79 15.32
 -3 0 15 87.82 20.71
 -3 0 15 112.28 22.79
 3 0 -15 93.15 10.53
 3 0 -15 105.05 9.97
 3 0 -15 104.73 10.32
 3 0 -15 100.25 10.3
 3 0 -15 89.8 9.4
 -3 0 14 -1.32 12.91
 -3 0 14 -2.33 8.68
 -3 0 14 10.7 12.78
 3 0 -14 6.58 4.56
 3 0 -14 2.12 5.2
 3 0 -14 8.24 4.29
 3 0 -14 6.57 4.3
 3 0 -13 100.06 9.96
 3 0 -13 76.28 9.05
 -3 0 13 91.32 17.97
 3 0 -13 61.27 8.35
 3 0 -13 82.92 9.76
 -3 0 13 66.73 19.26
 3 0 -13 80.05 19.34
 3 0 -12 93.65 20.75
 -3 0 12 88.45 19.55
 -3 0 12 114.35 22.68
 3 0 -12 81.4 8.7
 3 0 -12 76.01 9.43
 3 0 -12 70.34 8.34
 3 0 -12 88.61 8.71
 -3 0 12 69.01 15.19
 -3 0 11 2.51 5.94
 3 0 -11 -2.47 9.92
 -3 0 11 -1.02 10.59
 -3 0 11 5.96 9.18
 -3 0 10 497.83 34.27
 3 0 -10 517.91 37.95
 -3 0 10 502.83 40.39
 -3 0 10 499.1 37.82
 -3 0 9 39.12 11.65
 -3 0 9 51.58 10.21
 3 0 -9 54.05 11.24
 3 0 -9 60.39 14.63
 -3 0 9 56.7 13.73
 -3 0 8 613.42 37.44
 -3 0 8 586.08 30.33
 -3 0 8 594.71 33.74
 3 0 -8 601.12 32.94
 3 0 -8 649.26 37.81
 -3 0 7 25.8 8.46
 -3 0 7 33.45 5.76
 -3 0 7 33.16 6.98
 -3 0 7 27.8 7.52
 3 0 -7 33.64 11.47
 3 0 -7 20.72 7.18
 3 0 -7 40.59 6.4
 -3 0 6 28.41 4.88
 -3 0 6 26.28 5.6
 3 0 -6 33.84 7.35
 3 0 -6 32.14 5.02
 3 0 -6 35.02 5.44
 -3 0 6 29.19 7.55
 3 0 -6 29.15 9.78
 3 0 -5 537.55 22.05
 3 0 -5 562.49 23.76
 3 0 -5 526.41 16.77
 3 0 -5 514.91 29.11
 -3 0 5 490.05 25.4
 -3 0 5 555.21 20.59
 3 0 -4 29.93 4.99
 3 0 -4 28.39 5.82
 3 0 -4 23.04 7.41
 -3 0 4 27.02 4.17
 3 0 -3 1499.58 43.25
 3 0 -3 1434.91 52.34
 3 0 -3 1517.19 37.4
 3 0 -3 1495.91 49.86
 -3 0 3 1578.27 49.95
 3 0 -2 92.03 8.98
 3 0 -2 84.61 12.73
 3 0 -2 88.24 4.38
 3 0 -2 77.94 5.97
 3 0 -2 96.15 11.1
 -3 0 2 93.89 9.94
 -3 0 2 76.2 10.01
 3 0 -1 1932.56 60.88
 3 0 -1 2054.1 57.31
 -3 0 1 1713.17 61.07
 -3 0 1 1838.85 50.41
 3 0 0 3592.9 90.63
 -3 0 0 3242.43 91.61
 -3 0 0 3062.45 92.25
 -3 0 0 3265.71 91.64
 -3 0 0 3399.75 71.92
 3 0 0 3282.1 85.73
 -3 0 -1 681.79 33.72
 3 0 1 680.29 18.65
 3 0 1 644.57 27.63
 -3 0 -2 3009.81 78.53
 3 0 2 3069.67 79.97
 -3 0 -2 3148.12 82.58
 -3 0 -3 179.94 15.15
 -3 0 -3 189.18 14.51
 3 0 3 168.92 15.42
 -3 0 -3 159.31 11.05
 -3 0 -3 210.38 16.92
 -3 0 -4 4624.79 114.35
 -3 0 -4 4856.91 115.22
 3 0 4 4773.21 118.27
 -3 0 -4 4504.12 108.36
 -3 0 -4 4826.19 119.48
 -3 0 -5 505.56 26.74
 -3 0 -5 495.92 30.37
 -3 0 -5 527.7 28.91
 3 0 5 486.09 29.15
 -3 0 -5 453.41 24.73
 3 0 6 1253.47 51.57
 -3 0 -6 1150.72 46.45
 -3 0 -6 1264.77 50.44
 -3 0 -6 1303.51 33.71
 3 0 7 8.96 8.35
 -3 0 -7 3.79 6.17
 -3 0 -7 1.56 3.79
 3 0 7 2.38 6.12
 -3 0 -7 -2.67 6.77
 -3 0 -8 743.34 23.74
 3 0 8 705.9 41.4
 -3 0 -8 694.16 39.2
 3 0 8 733.34 37.12
 -3 0 -8 703.56 42.56
 -3 0 -8 729.77 39.37
 -3 0 -9 38.8 5.56
 3 0 9 44.91 11.68
 3 0 9 50.15 11.8
 -3 0 -9 45.1 12.5
 -3 0 -10 770.12 49.46
 3 0 10 739.52 47.05
 -3 0 -10 747.58 25.58
 3 0 10 726.73 43.33
 3 0 10 808.15 28.43
 -3 0 -11 -4.56 15.01
 -3 0 -11 -8.83 11.06
 3 0 11 10.08 9.3
 3 0 11 5.26 3.83
 3 0 11 7.32 7.28
 -3 0 -11 3.75 3.59
 3 0 11 4.91 3.61
 3 0 12 123.7 11.58
 -3 0 -12 94.57 19.46
 3 0 12 95.82 17.78
 -3 0 -12 126.09 10.56
 -3 0 -12 113.63 22.69
 3 0 12 105.78 18.65
 3 0 12 121.96 10.3
 3 0 13 5.12 4.09
 -3 0 -13 4.73 4.95
 3 0 13 4.48 5
 3 0 14 -7.13 4.53
 -3 0 -14 -2.59 5.05
 -3 0 -14 -2.57 3.93
 3 0 14 2.61 5.79
 -3 0 -15 53.68 7.46
 3 0 15 55.72 7.62
 -3 0 -15 49.19 8.06
 3 0 16 6.13 3.86
 -3 0 -16 9.44 5.92
 -3 0 -16 12.55 4.31
 3 0 16 6.18 4.88
 3 0 17 15.46 4.14
 -3 0 -17 9.8 4.06
 -3 0 -17 6.38 5.53
 3 0 17 3.97 3.75
 -3 0 -17 8.11 4.68
 -3 0 -18 38.08 6
 3 0 18 40.86 5.48
 3 0 18 49.06 6.28
 -3 0 -18 49.29 5.93
 3 0 19 8.17 2.88
 -3 0 -19 4.37 2.53
 -3 -1 19 5.72 3.79
 -3 -1 19 4.16 2.96
 3 1 -19 -1.08 2.57
 -3 -1 18 32.53 5.75
 3 1 -18 25.21 5.37
 -3 -1 18 20 4.81
 3 1 -18 21.33 4.64
 -3 -1 17 209.01 13.32
 -3 -1 17 217.18 14.07
 -3 -1 17 240.29 15.26
 -3 -1 17 191.62 25.75
 3 1 -17 235.39 14.48
 3 1 -17 197.69 12.37
 3 1 -17 239.01 14.06
 3 1 -16 0.43 5.37
 -3 -1 16 -2.46 4.93
 3 1 -16 2.49 3.96
 -3 -1 16 -0.98 5.53
 -3 -1 16 0.4 9.67
 3 1 -16 4.73 4.55
 -3 -1 16 10.23 13.33
 -3 -1 15 72.86 17.79
 -3 -1 15 36.59 14.15
 -3 -1 15 72.21 10.2
 3 1 -15 68.32 8.9
 3 1 -15 66.48 8.85
 3 1 -15 60.32 8.05
 3 1 -15 68.33 8.09
 -3 -1 14 -6.72 12.46
 3 1 -14 1.49 5.02
 3 1 -14 4.81 4.92
 3 1 -14 8.99 5.63
 3 1 -14 3.19 4.15
 3 1 -14 -0.58 4.79
 3 1 -13 36.35 6.74
 3 1 -13 37.12 6.66
 -3 -1 13 9.29 11.69
 -3 -1 13 36.46 13.05
 3 1 -13 36.03 7.07
 3 1 -13 35.78 6.74
 3 1 -13 31.8 6.18
 -3 -1 13 45.36 15.64
 3 1 -13 31.62 13.29
 3 1 -12 58.39 18.53
 -3 -1 12 37.47 11.4
 -3 -1 12 27.66 13.64
 -3 -1 12 53.81 16.11
 3 1 -12 47.45 7.26
 3 1 -12 30.76 6.17
 3 1 -12 41.76 6.45
 -3 -1 12 28.49 12.5
 -3 -1 11 166.26 24.17
 3 1 -11 191.08 25.68
 -3 -1 11 176.39 24.24
 3 1 -11 155.46 19.99
 -3 -1 11 153.12 22.59
 -3 -1 11 156.97 25.28
 -3 -1 10 164.56 24.58
 3 1 -10 159.94 21.55
 -3 -1 10 183.53 20.04
 3 1 -10 172.57 20.13
 -3 -1 10 167.03 22.48
 -3 -1 9 288.61 29.2
 3 1 -9 304.14 28.77
 -3 -1 9 233.91 21.03
 3 1 -9 281.07 23.94
 -3 -1 9 268.84 26.16
 -3 -1 8 722.13 44.48
 -3 -1 8 711.79 32.76
 3 1 -8 695.61 40.94
 -3 -1 8 661.34 34.15
 3 1 -8 652.24 35.27
 -3 -1 8 627.97 37.43
 -3 -1 7 541.9 36.09
 -3 -1 7 599.95 28.31
 3 1 -7 620.62 36.11
 -3 -1 7 576.68 29.36
 3 1 -7 634.2 31.6
 -3 -1 7 571.51 33.43
 3 1 -6 2500.13 70.82
 3 1 -6 2591.95 80.03
 -3 -1 6 2650.81 83.82
 -3 -1 6 2712.15 70.38
 -3 -1 6 2361.83 74.52
 -3 -1 6 2271.7 68.54
 3 1 -5 404.35 20.1
 3 1 -5 467.17 22.15
 3 1 -5 419.16 26.82
 -3 -1 5 451.89 28.83
 -3 -1 5 391.3 20.72
 -3 -1 5 405.5 23.39
 -3 -1 5 433.11 22.08
 3 1 -4 1858.94 50.45
 3 1 -4 1846.95 54.47
 3 1 -4 1938.75 50.86
 3 1 -4 2030.37 61.38
 -3 -1 4 1955.36 62.8
 -3 -1 4 1964.25 55.16
 -3 -1 4 1799.51 50.83
 3 1 -3 658.2 26.4
 3 1 -3 680.23 22.29
 3 1 -3 640.81 35.7
 3 1 -3 716.99 31.12
 -3 -1 3 783.91 33.29
 -3 -1 3 596.11 30
 -3 -1 3 644.99 23.1
 -3 -1 3 696.16 25.36
 -3 -1 2 930.43 36.2
 -3 -1 2 940.85 38.45
 3 1 -2 931.29 42.85
 3 1 -2 980.55 34
 3 1 -2 970.55 25.34
 3 1 -2 963.89 36.78
 3 1 -1 639.8 33.17
 3 1 -1 661.89 29.13
 -3 -1 1 594.97 34.46
 -3 -1 1 691.01 37.11
 3 1 0 232.08 20.73
 3 1 0 192.43 15.53
 3 1 0 223.7 9.9
 -3 -1 0 202.53 21.03
 -3 -1 0 246.06 22.43
 -3 -1 -1 73.93 8.31
 3 1 1 82.87 8.28
 -3 -1 -1 59.44 11.62
 -3 -1 -1 84.41 15.43
 3 1 1 98.39 13.99
 -3 -1 -2 676.51 27.95
 3 1 2 730.24 25.92
 3 1 2 660.89 31.57
 -3 -1 -3 2345.73 75.49
 -3 -1 -3 2285.72 71.42
 3 1 3 2226.91 68.54
 3 1 3 2380.26 61.27
 -3 -1 -3 2192.31 70.7
 -3 -1 -3 2228.37 65.51
 -3 -1 -4 496.11 29.89
 -3 -1 -4 481.43 26.9
 -3 -1 -4 499.58 25.73
 -3 -1 -4 478.82 29.31
 3 1 4 461.86 27.92
 -3 -1 -5 2146.07 73.93
 -3 -1 -5 2193.56 65.58
 3 1 5 2104.18 57.98
 3 1 5 2117.5 70.6
 -3 -1 -5 2249.1 51.43
 -3 -1 -6 1.61 8.96
 -3 -1 -6 12.69 5.97
 3 1 6 17.53 4.64
 3 1 6 13.86 8.63
 -3 -1 -6 11.17 4.07
 -3 -1 -7 210.94 11.79
 3 1 7 202.68 16.78
 3 1 7 170.71 19.59
 -3 -1 -7 178.06 20.55
 -3 -1 -7 191.79 18.84
 -3 -1 -8 263.03 26.21
 -3 -1 -8 239.73 21.99
 3 1 8 230.82 23.58
 3 1 8 267.24 13.79
 3 1 8 247.03 21.11
 -3 -1 -9 46.77 13.05
 3 1 9 23.1 8.8
 -3 -1 -9 55.14 15.49
 3 1 10 140.41 20.09
 -3 -1 -10 159.26 22.1
 -3 -1 -10 155.97 22.43
 3 1 10 168.66 12.04
 -3 -1 -11 152.71 24.94
 3 1 11 133.94 20.43
 -3 -1 -11 161.08 11.88
 3 1 11 154.26 12
 -3 -1 -11 127 22.9
 3 1 11 142.41 11.89
 3 1 12 16.51 6.42
 -3 -1 -12 -10.9 11.15
 3 1 12 5.69 4.56
 -3 -1 -12 8.47 12.17
 -3 -1 -12 4.56 4.5
 3 1 12 7.39 5.03
 3 1 13 99.6 9.63
 3 1 13 110.8 11.72
 -3 -1 -13 105.02 10.82
 3 1 14 27.07 6.03
 3 1 14 12.08 7.05
 -3 -1 -14 10.22 5.43
 -3 -1 -14 12.63 4.71
 -3 -1 -15 69.91 9.13
 -3 -1 -15 57.87 6.97
 3 1 16 72.62 7.7
 -3 -1 -16 74.69 8.81
 -3 -1 -17 127.4 10.38
 3 1 17 134.84 9.49
 -3 -1 -17 124.03 9.93
 -3 -1 -18 -2.47 3.26
 3 1 18 0.9 2.86
 -3 -1 -18 2.24 3.56
 -3 -1 -18 -0.37 3.35
 -3 -2 19 48.74 4.63
 3 2 -19 64.31 5.5
 -3 -2 18 67.26 7.44
 3 2 -18 67.64 7.27
 -3 -2 18 63.29 6.35
 3 2 -17 15.57 5.4
 -3 -2 17 4.9 4.1
 -3 -2 17 10.4 4.95
 3 2 -17 13.61 5.4
 -3 -2 17 16.8 6.65
 -3 -2 16 223.17 13.91
 3 2 -16 236.83 14.02
 -3 -2 16 283.68 35.83
 -3 -2 16 236.71 14.96
 -3 -2 16 245.34 16.2
 -3 -2 16 227.88 29.1
 3 2 -16 238.87 15.33
 3 2 -16 261.16 16.21
 -3 -2 15 11.22 5.48
 -3 -2 15 13.92 5.6
 -3 -2 15 12.69 10.08
 3 2 -15 20.15 6.77
 -3 -2 15 4.92 10.21
 3 2 -15 13.95 4.99
 3 2 -15 15.78 4.22
 3 2 -15 8.05 4.91
 -3 -2 14 13.7 9.64
 -3 -2 14 13.49 6.77
 3 2 -14 6.2 4.69
 3 2 -14 11.59 4.9
 3 2 -14 19.23 5.92
 -3 -2 14 -11.07 14.72
 3 2 -14 8.96 5.14
 3 2 -14 4.89 4.8
 -3 -2 13 142.55 12.97
 -3 -2 13 147.76 24.39
 3 2 -13 144.09 12.88
 3 2 -13 134.76 12.23
 3 2 -13 141.26 13.72
 3 2 -13 111.81 11.01
 -3 -2 13 126.75 25.04
 3 2 -13 131.63 11.88
 -3 -2 12 18.9 9.94
 3 2 -12 31.06 15.08
 -3 -2 12 43.36 17.67
 -3 -2 12 30.12 14.39
 3 2 -12 19.73 5.76
 3 2 -12 14.02 4.99
 3 2 -12 21.27 5.5
 3 2 -12 21.3 5.42
 3 2 -12 -13.35 8.78
 3 2 -11 336.42 17.57
 -3 -2 11 306.87 32.4
 -3 -2 11 336.98 34.84
 -3 -2 11 291.62 29.68
 -3 -2 11 329.28 35.43
 3 2 -11 298.66 28.81
 3 2 -11 333.27 17.68
 3 2 -11 318.51 17.29
 3 2 -11 308.81 17.18
 3 2 -11 300.44 31.86
 -3 -2 10 -1.2 10.85
 3 2 -10 1.56 7.44
 3 2 -10 2.3 7.26
 -3 -2 10 6.47 10.88
 -3 -2 10 8.02 9.38
 -3 -2 10 7.65 9.57
 -3 -2 9 282.52 29.97
 -3 -2 9 270.29 22.97
 3 2 -9 284.61 25.16
 -3 -2 9 282.78 29.64
 -3 -2 9 214.8 23.39
 -3 -2 9 213.77 24.77
 -3 -2 8 6.62 8.98
 -3 -2 8 6.06 5.38
 3 2 -8 4.76 6.01
 -3 -2 8 6.81 10.32
 -3 -2 8 2.21 6.06
 -3 -2 8 2.19 6.26
 -3 -2 7 786.08 45.02
 -3 -2 7 835.97 38.83
 -3 -2 7 713.91 39.65
 3 2 -7 775.67 37.02
 -3 -2 7 757.06 42.81
 -3 -2 7 719.84 37.69
 -3 -2 6 139.36 18.63
 -3 -2 6 163.48 16.82
 3 2 -6 134.49 17.04
 -3 -2 6 155.93 16.92
 3 2 -6 156.92 15.3
 3 2 -6 154.98 14.75
 -3 -2 6 150.29 17.97
 -3 -2 6 139.5 15.19
 -3 -2 5 2063.65 63.73
 -3 -2 5 2168.97 73.94
 -3 -2 5 2228.84 71.67
 -3 -2 5 2085.5 66.11
 3 2 -5 2166.48 70.16
 3 2 -5 2148.25 62.23
 3 2 -5 2242.17 64.09
 3 2 -5 2138.29 68.68
 -3 -2 4 756.39 37.54
 -3 -2 4 714.49 34.13
 3 2 -4 767.56 35.09
 3 2 -4 770.88 29.06
 -3 -2 4 690.79 28.67
 3 2 -4 725.02 34.8
 3 2 -3 875.3 37.89
 3 2 -3 835.46 43.87
 -3 -2 3 870.87 35.8
 -3 -2 3 961.19 41.76
 3 2 -3 857.59 36.14
 -3 -2 3 818.41 40.86
 3 2 -2 853.72 42.81
 -3 -2 2 770.43 32.61
 -3 -2 2 864.42 40.73
 3 2 -2 852.51 34.13
 3 2 -1 565.88 32.85
 3 2 -1 539.06 25.81
 3 2 -1 589.32 21.93
 -3 -2 1 543.77 35.38
 -3 -2 1 535.73 35.85
 3 2 0 61.46 12.94
 -3 -2 0 60.43 14.26
 -3 -2 0 49.24 13.99
 -3 -2 0 77.02 16.47
 3 2 0 49.71 8.28
 -3 -2 -1 306.09 25.79
 -3 -2 -1 271.53 26.44
 -3 -2 -1 294.89 26.94
 3 2 1 238.05 22.05
 -3 -2 -2 222.59 22.88
 3 2 2 182.96 19.33
 -3 -2 -2 164.61 14.62
 3 2 2 212.24 15.96
 -3 -2 -3 24.2 9.13
 -3 -2 -3 38.88 8.75
 3 2 3 56.59 13.21
 3 2 3 39.42 8.05
 -3 -2 -3 30.27 12.19
 -3 -2 -3 33.89 9.37
 -3 -2 -4 18.84 4.12
 -3 -2 -4 14.09 8.37
 3 2 4 17.4 6.91
 -3 -2 -4 24.4 11.55
 -3 -2 -4 8.14 7.17
 -3 -2 -5 454.48 31.06
 3 2 5 482.43 25.78
 -3 -2 -5 468.1 17.68
 3 2 5 450.8 30.34
 -3 -2 -5 458.12 25.43
 3 2 5 488 28.34
 -3 -2 -5 486.06 33.7
 -3 -2 -5 474.26 30.36
 -3 -2 -6 210.69 19.03
 -3 -2 -6 186.96 21.41
 -3 -2 -6 223.22 11.97
 3 2 6 178.01 17.03
 3 2 6 171.85 19.29
 3 2 6 228.23 20.41
 -3 -2 -6 202.99 21.38
 -3 -2 -7 1031.72 46.23
 3 2 7 948.14 48.23
 3 2 7 886.51 44
 -3 -2 -7 1035.92 31.3
 -3 -2 -7 1049.84 52.35
 -3 -2 -8 -1.07 8.03
 3 2 8 9.46 7.43
 3 2 8 5.58 6.32
 -3 -2 -8 5.65 4.5
 3 2 8 12.93 4.18
 -3 -2 -9 403.17 34.83
 3 2 9 437.68 34.84
 3 2 9 469.29 20.47
 -3 -2 -9 502.5 39.34
 3 2 10 144.97 22.99
 3 2 10 146.98 11.36
 3 2 10 136.76 10.94
 -3 -2 -10 167.11 12.13
 -3 -2 -10 123.03 20.4
 -3 -2 -10 149.79 23.57
 3 2 10 143.66 20.64
 3 2 11 38.56 12.36
 3 2 11 29.52 6.14
 3 2 11 36.73 6.76
 -3 -2 -11 48.21 7.52
 -3 -2 -11 41.78 13.95
 -3 -2 -11 14.18 13.38
 -3 -2 -11 43.08 13.6
 3 2 12 107.86 21.69
 3 2 12 125.06 11.94
 3 2 12 131.34 12.15
 -3 -2 -12 150.6 12.39
 -3 -2 -12 176.86 27.33
 -3 -2 -12 146.97 23.59
 3 2 13 197.54 15.06
 -3 -2 -13 217.25 15.05
 3 2 13 208.16 15.26
 3 2 14 74.29 9.75
 -3 -2 -14 93.51 10.61
 3 2 15 87.72 10.95
 -3 -2 -15 100.42 10.52
 3 2 16 51.69 6.45
 -3 -2 -16 38.64 6.86
 -3 -2 -17 5.41 3.57
 -3 -2 -17 9.07 4.79
 -3 -2 -18 106.7 6.5
 -3 -2 -18 117.08 8.13
 -3 -2 -18 124.12 8.7
 3 3 -19 47.79 4.72
 -3 -3 18 1.35 3.09
 -3 -3 18 -1.05 2.52
 3 3 -18 3.83 3.69
 -3 -3 17 80.55 8.68
 -3 -3 17 69.78 7.79
 -3 -3 17 71.29 6.95
 3 3 -17 78.22 8.5
 3 3 -16 95.59 9.95
 -3 -3 16 73.07 7.66
 -3 -3 16 84.17 23.06
 -3 -3 16 92.55 9.95
 3 3 -16 84.82 9.97
 -3 -3 16 72.14 8.54
 -3 -3 15 5.63 4.25
 -3 -3 15 15.45 17.86
 -3 -3 15 1.56 11.29
 -3 -3 15 4.43 3.57
 -3 -3 15 12.35 6.47
 3 3 -15 6.28 5.62
 3 3 -15 2.91 5.31
 -3 -3 14 39.19 7
 -3 -3 14 60.12 17.85
 -3 -3 14 51.62 6.99
 3 3 -14 44.5 7.24
 3 3 -14 48.75 7.38
 3 3 -14 44.02 8.39
 -3 -3 14 56.28 8.9
 -3 -3 14 41.91 14.38
 3 3 -14 44.5 7.87
 -3 -3 13 32.69 7.81
 -3 -3 13 36.74 15.82
 3 3 -13 34.55 7.31
 -3 -3 13 29.43 15.01
 3 3 -13 29.09 5.51
 3 3 -13 24.19 5.45
 -3 -3 13 31 6.55
 3 3 -13 30.19 6.87
 -3 -3 12 383.39 20.71
 -3 -3 12 354.64 37.21
 -3 -3 12 462.41 44.35
 3 3 -12 377.69 20.2
 3 3 -12 360.9 19.29
 3 3 -12 341.4 19.06
 3 3 -12 393.61 35.73
 3 3 -12 399.25 18.63
 3 3 -12 382.25 20.32
 3 3 -12 398.86 38.28
 3 3 -12 401.8 20.81
 -3 -3 11 5.83 4.91
 -3 -3 11 4.65 9.76
 3 3 -11 20.28 5.67
 3 3 -11 3.38 3.71
 -3 -3 11 12.57 9.11
 3 3 -11 21.11 5.84
 3 3 -11 19.28 6.02
 3 3 -11 11.65 3.76
 3 3 -11 20.91 12.29
 3 3 -11 8.6 9.53
 3 3 -11 11.06 4.7
 3 3 -10 671.4 46.6
 -3 -3 10 671.15 26.34
 -3 -3 10 683.78 47.32
 3 3 -10 678.4 42.66
 3 3 -10 604.97 25.41
 -3 -3 10 691.39 50.18
 -3 -3 9 35.37 11.2
 -3 -3 9 12.84 9.84
 -3 -3 9 11.65 4.62
 3 3 -9 16.36 7.63
 -3 -3 9 24.14 11.29
 -3 -3 8 350.63 16.49
 -3 -3 8 306.31 28.18
 3 3 -8 380.3 28.12
 -3 -3 8 318.31 30.98
 -3 -3 8 394.6 30.45
 -3 -3 7 89.47 15.24
 -3 -3 7 100.4 15.78
 -3 -3 7 94.18 8
 3 3 -7 92.99 13.52
 3 3 -7 90.32 13.4
 -3 -3 7 112.68 18.21
 -3 -3 6 1972.52 72.12
 -3 -3 6 1713.01 68.29
 3 3 -6 1835.35 61.01
 3 3 -6 1840.47 63.6
 3 3 -6 1718.09 65.84
 -3 -3 6 1701.52 43.76
 -3 -3 6 1612.56 63.13
 -3 -3 5 652.03 40.38
 -3 -3 5 647.72 36.81
 3 3 -5 637.28 37.2
 3 3 -5 674.71 31.66
 3 3 -5 661.05 33.47
 3 3 -5 634.08 34.62
 -3 -3 5 610.37 20.1
 -3 -3 5 565.03 31.77
 3 3 -4 578.18 35.44
 3 3 -4 560.25 31.09
 -3 -3 4 600.17 37.65
 -3 -3 4 557.5 32.35
 -3 -3 3 594.47 36.78
 -3 -3 3 565.91 35.18
 3 3 -3 544.8 35.07
 3 3 -3 523.22 28.29
 -3 -3 3 583.11 40.81
 -3 -3 2 189.8 20.97
 3 3 -2 171.11 14.76
 -3 -3 2 198.82 21.02
 3 3 -2 145.26 20.39
 -3 -3 2 145.54 21.78
 -3 -3 1 972.31 45.27
 3 3 -1 987.64 36.38
 3 3 -1 973.91 36.71
 -3 -3 1 941.32 46.49
 3 3 -1 1036.45 48.36
 -3 -3 1 933.25 52.38
 -3 -3 1 984.75 50.27
 3 3 0 4.08 10.05
 3 3 0 19.84 5.97
 -3 -3 0 19.85 12.88
 -3 -3 0 3.3 10.64
 -3 -3 0 8.68 11.36
 3 3 0 6.42 4.48
 -3 -3 -1 746.37 43.26
 -3 -3 -1 704.4 42.02
 3 3 1 705.13 39.18
 -3 -3 -2 151.58 20.8
 3 3 2 149.84 18.35
 -3 -3 -3 20.85 11.64
 3 3 3 20.33 8.71
 -3 -3 -3 28.44 12.36
 3 3 3 20.21 10.93
 -3 -3 -3 24.42 10.19
 3 3 4 48.17 11.26
 -3 -3 -4 43.13 13.4
 -3 -3 -4 53.99 6.08
 3 3 4 59.51 13.23
 -3 -3 -4 55.36 13.39
 3 3 5 214.95 21.03
 -3 -3 -5 197.77 24.92
 -3 -3 -5 194.45 11.1
 3 3 5 157.54 15.09
 3 3 5 232.2 24.34
 -3 -3 -5 192.88 21.05
 -3 -3 -5 187.31 21.07
 3 3 6 806.2 42.62
 -3 -3 -6 750.3 43.07
 -3 -3 -6 717.69 24.93
 3 3 6 774.73 37.11
 -3 -3 -6 784.7 44.58
 -3 -3 -7 20.9 10.97
 3 3 7 5.3 3.65
 3 3 7 11.84 7.66
 -3 -3 -7 9.01 4.16
 3 3 7 17.2 10.31
 -3 -3 -8 602.92 43.47
 3 3 8 635.98 42.32
 3 3 8 621.34 23.74
 3 3 8 621.72 37.82
 -3 -3 -8 592.75 23.42
 3 3 9 267.67 26.54
 -3 -3 -9 257.89 27.53
 3 3 9 330.59 32.24
 3 3 9 328.42 16.64
 -3 -3 -9 330.68 33.45
 3 3 9 304.17 16.75
 -3 -3 -10 207.56 25.68
 3 3 10 209.24 26.72
 3 3 10 199.48 14.05
 -3 -3 -10 189.77 13.13
 3 3 10 198.6 13.82
 3 3 10 198.11 13.69
 -3 -3 -10 214.71 14.39
 -3 -3 -10 178.21 27.01
 -3 -3 -10 224.95 28.47
 3 3 10 183.91 13.58
 3 3 11 310.46 34.96
 3 3 11 329.45 18.93
 3 3 11 303.49 17.7
 3 3 11 296.88 17.55
 -3 -3 -11 338.32 18.78
 -3 -3 -11 343.73 35.78
 -3 -3 -11 304.49 35.52
 -3 -3 -11 349.67 33.68
 3 3 12 237.97 16.57
 -3 -3 -12 204.31 26.91
 -3 -3 -12 235.17 15.73
 3 3 12 225.88 15.71
 3 3 12 220.78 15.16
 -3 -3 -13 620.45 27.21
 3 3 13 623.23 27.74
 3 3 13 638.26 27.54
 -3 -3 -14 50.04 8.33
 3 3 14 38.75 8.08
 3 3 14 40.19 7.97
 3 3 15 71.71 9.49
 -3 -3 -15 63.96 9.13
 -3 -3 -16 4.93 5.3
 -3 -3 -17 35.2 5.78
 -3 -3 -18 31.16 4.13
 -3 -3 -18 28.71 4.44
 3 4 -18 62.88 6.55
 -3 -4 17 3.47 3.28
 3 4 -17 8.48 4.86
 -3 -4 16 15.91 4.18
 3 4 -16 31.68 6.94
 -3 -4 16 15.74 4.74
 -3 -4 16 16.87 14.25
 -3 -4 16 13.47 4.86
 -3 -4 15 212.76 13.09
 3 4 -15 235.86 15.37
 -3 -4 15 210.3 14.12
 -3 -4 15 223.86 16.01
 -3 -4 15 250.86 34.61
 -3 -4 14 170.04 31.17
 -3 -4 14 147.31 11.1
 3 4 -14 174.13 14.03
 -3 -4 14 175.21 13.13
 3 4 -14 176.59 12.01
 3 4 -14 159.71 13.88
 -3 -4 14 153.05 13.62
 3 4 -13 758.89 30.85
 -3 -4 13 779.57 28.63
 -3 -4 13 809.73 32.23
 3 4 -13 726.07 31.42
 3 4 -13 780.01 28.32
 -3 -4 13 792.49 29.74
 -3 -4 12 102.44 24.36
 -3 -4 12 107.6 22.63
 -3 -4 12 90.12 10.61
 3 4 -12 79.96 9.29
 -3 -4 12 88.23 8.99
 3 4 -12 89.04 9.29
 3 4 -12 82.62 10.04
 3 4 -12 94.53 10.67
 -3 -4 11 312.7 16.75
 -3 -4 11 348.5 19.38
 -3 -4 11 333.58 40.84
 -3 -4 11 318.07 37.13
 3 4 -11 330.27 18.38
 3 4 -11 281.75 17.15
 3 4 -11 340.92 34.94
 3 4 -11 317.89 18.78
 3 4 -11 310.7 16.78
 3 4 -10 24.07 11.12
 -3 -4 10 16.23 4.9
 -3 -4 10 17.92 6.33
 -3 -4 10 23.04 17.03
 -3 -4 10 30.65 15.78
 -3 -4 10 12.78 5.94
 3 4 -10 16.57 3.67
 3 4 -10 16.44 8.4
 3 4 -10 17.52 4.81
 3 4 -10 19.14 4.73
 3 4 -10 20.85 5.07
 -3 -4 9 73.19 18.16
 -3 -4 9 64.11 15.99
 -3 -4 9 72.88 21.1
 -3 -4 9 74.8 8.75
 3 4 -9 83.46 16.36
 3 4 -9 73.13 15.26
 -3 -4 8 83.9 18.75
 -3 -4 8 113.45 19.46
 -3 -4 8 81.09 18.48
 -3 -4 8 100.49 9.14
 3 4 -8 77.07 13.57
 3 4 -8 94.7 15.51
 3 4 -8 74.86 14.67
 -3 -4 7 80.49 17.38
 -3 -4 7 80.71 15.55
 -3 -4 7 73.34 16.83
 -3 -4 7 67.91 7.61
 3 4 -7 89.8 15.16
 3 4 -7 107.4 15.73
 3 4 -7 76.86 14.06
 -3 -4 6 72.98 16.55
 -3 -4 6 72.17 7.12
 3 4 -6 51.72 13.6
 3 4 -6 62.64 12.81
 3 4 -6 57.76 11.56
 -3 -4 6 68.45 17.43
 3 4 -6 53.86 10.96
 -3 -4 5 288.89 13.52
 3 4 -5 310.9 30.2
 -3 -4 5 307.69 30.6
 3 4 -5 329.01 24.66
 -3 -4 4 290.54 31.98
 -3 -4 4 273.53 28.06
 -3 -4 4 258.38 12.3
 3 4 -4 299.14 22.49
 3 4 -4 293.69 28.88
 -3 -4 3 33.51 13.21
 -3 -4 3 35.35 13.35
 3 4 -3 21.65 12.32
 3 4 -3 32.38 8.03
 -3 -4 3 49.89 19.03
 -3 -4 2 755.81 43.95
 3 4 -2 759.11 35.32
 3 4 -2 804.3 33.71
 -3 -4 2 826.19 27.13
 -3 -4 2 732.67 44.53
 3 4 -2 849.12 46.77
 -3 -4 2 709.68 45.03
 -3 -4 2 758.2 49.54
 -3 -4 1 441.66 32.16
 3 4 -1 402.11 24.78
 3 4 -1 428.96 22.51
 3 4 -1 425.58 32.48
 -3 -4 1 410.72 32.96
 -3 -4 1 400.74 32.78
 -3 -4 1 353.69 30.77
 -3 -4 1 443.33 36.87
 3 4 0 819.24 45.06
 -3 -4 0 881.21 47.41
 -3 -4 0 829.22 45.62
 -3 -4 0 902.83 48.99
 -3 -4 0 845.98 44.8
 3 4 0 816.56 38.29
 -3 -4 -1 1154.54 57.58
 -3 -4 -1 1263.41 57.67
 3 4 1 1163.62 54.12
 -3 -4 -2 16.35 13.27
 3 4 2 11.82 9.5
 -3 -4 -3 1989.45 82.31
 -3 -4 -3 1994.33 81.58
 3 4 3 1843.98 72.72
 -3 -4 -3 2012.87 74.94
 3 4 4 1276.39 58.64
 -3 -4 -4 1170.9 64.26
 -3 -4 -4 1284.24 35.75
 3 4 4 1300.09 59.7
 -3 -4 -4 1233.03 58.88
 3 4 5 810.98 46.26
 -3 -4 -5 787.57 53.57
 3 4 5 902.5 49.3
 -3 -4 -5 773.49 26.12
 -3 -4 -5 856.06 45.95
 -3 -4 -6 286.5 14.59
 3 4 6 300.67 28.94
 3 4 6 324.97 29.99
 3 4 6 264.79 13.55
 -3 -4 -6 290.66 26.06
 3 4 7 913.43 53.71
 3 4 7 841.54 51.3
 3 4 7 962.73 30.4
 -3 -4 -7 854.02 29.14
 3 4 8 277.73 14.57
 3 4 8 297.64 30.69
 3 4 8 279.17 30.61
 3 4 8 254.99 15.04
 -3 -4 -8 233.11 13.99
 3 4 8 252.99 24.08
 3 4 9 280.9 26.86
 -3 -4 -9 225.48 25.55
 3 4 9 293.67 32.36
 3 4 9 299.27 17.56
 3 4 9 318.1 33.12
 -3 -4 -9 238.13 32.35
 -3 -4 -9 307.93 17.59
 3 4 9 270.01 15.28
 -3 -4 -9 294.51 16.16
 3 4 9 266.62 16.36
 3 4 9 302 16.87
 3 4 10 704.14 52.82
 3 4 10 697.25 28.98
 3 4 10 711.28 51.47
 -3 -4 -10 648.15 52.73
 -3 -4 -10 704.57 29.02
 3 4 10 700.94 28
 -3 -4 -10 673.43 26.65
 3 4 10 645.75 27.72
 3 4 10 695.78 27.17
 -3 -4 -11 387.79 21.07
 3 4 11 310.39 18.6
 3 4 11 336.29 18.54
 3 4 11 365.44 20.83
 3 4 11 282.71 35.8
 3 4 12 730.61 29.84
 3 4 12 712.86 29.16
 -3 -4 -12 823.11 32.15
 3 4 12 793.29 31.97
 3 4 13 178.2 13.46
 3 4 13 163.94 13.31
 -3 -4 -13 155.44 13.46
 3 4 13 175.15 14.91
 3 4 14 414.51 20.73
 -3 -4 -14 387.18 20.57
 3 4 14 384.2 21.23
 3 4 15 8.13 5
 -3 -4 -15 12.55 6.16
 -3 -4 -16 42.64 6.67
 -3 -4 -17 3.53 3.25
 -3 -4 -18 11.39 2.84
 3 5 -18 3.81 2.86
 3 5 -17 24.41 4.83
 3 5 -16 56.92 7.41
 -3 -5 15 5.21 3.62
 -3 -5 15 5.1 13.42
 -3 -5 15 11.44 5.28
 3 5 -15 7.45 5.44
 3 5 -14 351.48 19.07
 -3 -5 14 329.29 17.51
 3 5 -14 340.87 17.03
 -3 -5 14 316.41 19.16
 -3 -5 14 372.8 43.1
 -3 -5 13 -5.61 5.32
 -3 -5 13 -1.95 21.51
 -3 -5 13 6.5 6.53
 3 5 -13 2.59 4.81
 3 5 -13 1.73 4.32
 3 5 -12 352.66 19.37
 -3 -5 12 330.02 18.19
 -3 -5 12 348.19 42.49
 -3 -5 12 349.28 20.57
 3 5 -12 329.35 17.81
 3 5 -11 6.98 4.69
 3 5 -11 2.96 5.02
 3 5 -11 2.96 3.23
 -3 -5 11 7.67 5.81
 -3 -5 11 3.41 14.49
 -3 -5 10 16.07 16.05
 3 5 -10 6.67 4.84
 3 5 -10 5.08 4.58
 -3 -5 10 5.82 9.65
 3 5 -10 2.92 3.51
 3 5 -10 4.43 10.48
 -3 -5 10 4.91 5.35
 -3 -5 9 456.67 47.21
 3 5 -9 405.6 19.78
 -3 -5 9 384.96 40.16
 -3 -5 9 435.05 21.33
 3 5 -9 381.97 19.07
 3 5 -9 421.69 18.8
 3 5 -9 430.32 36.86
 3 5 -9 420.77 35.28
 3 5 -9 427.73 38.2
 -3 -5 8 230.4 30.02
 -3 -5 8 315.33 37.16
 -3 -5 8 292.56 16.73
 3 5 -8 293.83 28.4
 3 5 -8 304.01 28.33
 3 5 -8 315.18 31.71
 -3 -5 7 249.09 29.81
 -3 -5 7 317.79 16.72
 3 5 -7 281.47 26.92
 -3 -5 7 334.41 36.77
 3 5 -7 315.43 28.14
 3 5 -7 338.39 31.09
 -3 -5 6 278.2 36
 -3 -5 6 231.56 28.01
 -3 -5 6 210.76 12.94
 3 5 -6 256.97 24.42
 -3 -5 6 261.66 31.63
 3 5 -6 238 23
 3 5 -6 231.54 25.35
 3 5 -6 239.56 30.23
 -3 -5 5 5.09 3.21
 3 5 -5 18.9 8.36
 -3 -5 5 0.82 10.35
 3 5 -5 7.33 9.89
 -3 -5 4 327.98 33.47
 3 5 -4 415.96 26.43
 3 5 -4 304.96 31.55
 -3 -5 4 355.96 36.89
 -3 -5 3 11.45 13.28
 -3 -5 3 6.04 12.23
 -3 -5 3 3.36 10.15
 -3 -5 3 6.06 4.57
 3 5 -3 16.56 5.67
 3 5 -3 -1.95 11.83
 -3 -5 2 3427.45 109.37
 3 5 -2 2970.6 91.85
 -3 -5 2 2927.91 101.53
 -3 -5 2 3034.63 113.48
 -3 -5 2 3089.08 105.39
 -3 -5 2 3055.16 73.89
 3 5 -2 3078.83 106.32
 -3 -5 2 3013.66 108.57
 -3 -5 1 598.44 23.45
 -3 -5 1 592.45 40.14
 -3 -5 1 603.61 38.94
 -3 -5 1 679.36 47.88
 3 5 -1 592.66 39.35
 -3 -5 1 640.31 41.56
 3 5 -1 571.93 33.11
 -3 -5 0 2846.61 98.59
 3 5 0 2709.5 87.68
 -3 -5 0 2906.59 100.2
 -3 -5 0 2947 96.99
 -3 -5 0 3079.53 72.11
 3 5 0 2951.77 98.91
 -3 -5 0 2833.55 102.52
 -3 -5 -1 186.26 12.31
 3 5 1 160.94 20.26
 -3 -5 -1 191.9 24.61
 -3 -5 -1 173.69 22.11
 -3 -5 -2 4076.13 92.89
 3 5 2 3788.35 119.6
 -3 -5 -2 4012.13 129.82
 -3 -5 -2 4167.27 130.32
 -3 -5 -3 1012.13 50.77
 -3 -5 -3 1058.5 34.91
 -3 -5 -3 1123.25 61.05
 3 5 3 1033.19 53.35
 -3 -5 -3 1072.56 60.79
 3 5 4 2694.39 96.61
 -3 -5 -4 2729.68 108.06
 -3 -5 -4 2688.41 64.28
 -3 -5 -4 2888.08 93.91
 -3 -5 -5 180.24 21.35
 3 5 5 178.72 10.62
 3 5 5 176.97 22.56
 -3 -5 -5 169.75 27.65
 -3 -5 -5 153.19 10.33
 -3 -5 -6 1014.1 52.41
 3 5 6 932.25 58.14
 3 5 6 1022.45 56.71
 3 5 6 1038.8 32.4
 -3 -5 -6 1086.13 32.42
 3 5 7 7.61 11.91
 -3 -5 -7 7.58 3.23
 3 5 7 16.45 10.1
 3 5 7 12.72 4.57
 3 5 8 75.64 16.61
 -3 -5 -8 86.6 8.91
 -3 -5 -8 85.29 10.04
 -3 -5 -8 67.08 18.55
 3 5 8 66.43 14.52
 3 5 8 90.4 9.17
 3 5 8 90.59 8.55
 3 5 8 73.24 8.95
 3 5 9 23.79 9.37
 -3 -5 -9 7.88 12.4
 -3 -5 -9 22.82 6.39
 3 5 9 30.76 6.6
 -3 -5 -9 6.62 3.4
 3 5 9 22.44 6.41
 3 5 9 21.45 4.72
 3 5 10 74.59 10.25
 3 5 10 59.07 18.31
 -3 -5 -10 71.64 10.3
 3 5 10 68.42 8.11
 3 5 10 63.94 9.28
 3 5 10 70.23 9.49
 3 5 11 70.4 9.56
 3 5 11 79.69 9.04
 -3 -5 -11 76.81 10.53
 3 5 11 99.21 11.07
 3 5 12 193.43 13.96
 3 5 12 225.6 15.78
 -3 -5 -12 216.76 15.95
 3 5 12 214.43 16.21
 3 5 13 234.95 15.51
 3 5 13 245.64 15.24
 -3 -5 -13 250.17 16.85
 3 5 13 242.2 17.26
 3 5 14 86 9.16
 3 5 14 103.21 11.32
 -3 -5 -14 90.99 10.2
 -3 -5 -15 29.88 6.14
 -3 -5 -16 122.44 8.73
 -3 -5 -17 2.34 2.5
 3 6 -17 4.66 3
 3 6 -16 35.66 5.49
 3 6 -16 46.49 5.41
 3 6 -15 80.65 7.1
 3 6 -15 75.75 8.06
 -3 -6 15 56.72 7.45
 3 6 -14 35.28 6.6
 3 6 -14 39.04 6.24
 -3 -6 14 47.42 17.43
 3 6 -13 17.91 4.77
 3 6 -13 16.11 6.09
 3 6 -13 5.8 4.32
 -3 -6 13 19.67 16.11
 -3 -6 12 291.56 39.59
 3 6 -12 261.15 15.78
 3 6 -12 260.56 14.45
 -3 -6 12 279.04 41.21
 -3 -6 12 270.26 18.26
 3 6 -12 284.61 17.03
 3 6 -11 -4.13 3.92
 -3 -6 11 -6.56 22.4
 3 6 -11 2.45 4.49
 3 6 -11 2.46 5.07
 -3 -6 11 2.42 5.53
 -3 -6 10 410.66 22.46
 -3 -6 10 483.15 50.47
 -3 -6 10 465.82 51.26
 3 6 -10 415.42 20.49
 3 6 -10 408.17 19.36
 3 6 -10 430.07 20.98
 3 6 -10 402.82 36.83
 -3 -6 9 139.31 12.66
 -3 -6 9 142.77 28.12
 -3 -6 9 114.67 27.58
 -3 -6 9 146.71 27.64
 3 6 -9 132.56 10.64
 3 6 -9 143.03 11.82
 3 6 -9 140.74 24.26
 3 6 -9 126.31 20.51
 3 6 -9 141.56 11.65
 3 6 -8 683.98 26.39
 -3 -6 8 699.4 60.69
 -3 -6 8 553.27 49.66
 -3 -6 8 658.89 27.63
 -3 -6 8 706.22 57.49
 3 6 -8 760.25 27.68
 3 6 -8 686.75 26.08
 3 6 -8 706.43 50.37
 3 6 -8 676.05 45.49
 -3 -6 7 150.55 30.61
 -3 -6 7 148.06 24.75
 3 6 -7 141.39 22.14
 3 6 -7 148.15 20.59
 3 6 -7 163.72 11.88
 3 6 -7 192.04 12.34
 3 6 -7 192.72 22.59
 -3 -6 7 156.1 28.85
 -3 -6 6 192.21 28.86
 -3 -6 6 204.94 28.04
 -3 -6 6 227.29 34.75
 3 6 -6 226.83 30.28
 3 6 -6 232.92 27.33
 -3 -6 5 744.73 57.43
 -3 -6 5 742.2 54.51
 -3 -6 5 686.17 28.98
 3 6 -5 740.73 55.03
 -3 -6 4 291.68 30.24
 -3 -6 4 366.73 39.15
 -3 -6 4 342.74 36.54
 -3 -6 4 332.48 18.88
 3 6 -4 306.87 34.23
 3 6 -3 1727.04 80.28
 -3 -6 3 1718.43 74.83
 -3 -6 3 1612.64 72.73
 -3 -6 3 1649.23 82.09
 -3 -6 3 1581.33 47.86
 3 6 -2 183.29 24.67
 -3 -6 2 227 14.9
 -3 -6 2 218.29 25.66
 -3 -6 2 203.6 24.27
 -3 -6 2 257.24 28.96
 3 6 -2 228.23 22.62
 -3 -6 1 1506.01 70.21
 3 6 -1 1336.74 58.65
 -3 -6 1 1481.87 65.1
 -3 -6 1 1391.11 62.27
 -3 -6 1 1436.49 59.66
 -3 -6 1 1385.46 43.03
 -3 -6 1 1295.37 65.4
 -3 -6 0 188.8 24.04
 3 6 0 196.86 20.69
 -3 -6 0 191.98 20.79
 -3 -6 0 160.18 20.11
 3 6 0 169.85 21.9
 -3 -6 0 195.4 13.03
 -3 -6 0 211.83 26.51
 -3 -6 -1 651.87 43.27
 3 6 1 758.39 46.22
 -3 -6 -1 764.61 49.07
 -3 -6 -1 792.3 28.58
 -3 -6 -1 735.63 47.1
 3 6 1 743.72 42.51
 -3 -6 -2 1.58 9.08
 -3 -6 -2 38.59 17.61
 -3 -6 -2 23.42 12.46
 -3 -6 -2 24.37 5.4
 -3 -6 -2 23.12 10.94
 3 6 2 40.99 11.51
 -3 -6 -3 700.88 47.68
 -3 -6 -3 800.36 30.11
 -3 -6 -3 811.37 54.81
 -3 -6 -3 750.6 42.41
 3 6 3 732.65 45.91
 -3 -6 -3 747.21 48.07
 -3 -6 -4 284.94 13.88
 -3 -6 -4 325.51 36.47
 3 6 4 312.98 30.18
 -3 -6 -4 281.21 31.23
 -3 -6 -4 302.46 26.29
 -3 -6 -5 258.25 33.17
 3 6 5 208.36 24.99
 -3 -6 -5 239.71 29.11
 -3 -6 -5 226.29 12.62
 3 6 5 265.2 13.54
 3 6 6 28.16 5.25
 -3 -6 -6 35.28 7.17
 3 6 6 21.82 9.08
 -3 -6 -6 29.37 14.33
 -3 -6 -6 41.25 6.43
 -3 -6 -6 38.55 5.53
 3 6 6 31.77 6.74
 -3 -6 -7 53.64 17.08
 -3 -6 -7 65.9 9.1
 -3 -6 -7 51.83 7.52
 3 6 7 63.32 7.43
 3 6 7 39.81 7.36
 -3 -6 -8 65.4 8.79
 -3 -6 -8 56.37 16.3
 -3 -6 -8 72.57 9.85
 3 6 8 61.75 8.94
 3 6 8 49.74 7.28
 -3 -6 -9 81.57 10.68
 3 6 9 68.17 9.68
 3 6 9 76.52 7.97
 -3 -6 -9 59.18 8.74
 3 6 9 65.94 8.44
 -3 -6 -10 5.37 5.36
 3 6 10 0.97 3.89
 3 6 10 7.57 6.01
 3 6 10 1.71 6.02
 3 6 10 7.75 5.16
 3 6 11 51.41 7.06
 3 6 11 46.47 8.62
 -3 -6 -11 62.63 10.05
 3 6 11 47.26 8.01
 3 6 12 11.27 5.93
 3 6 12 8.36 4.15
 -3 -6 -12 14.55 6.74
 3 6 12 0.81 6.04
 3 6 13 243.72 14.36
 3 6 13 242 15.29
 -3 -6 -13 269.01 16.54
 3 6 13 236.9 16.33
 3 6 14 22.39 4.81
 3 6 14 17.95 5.05
 -3 -6 -14 20.16 5.59
 3 6 14 14.86 5.92
 -3 -6 -15 293.1 13.95
 -3 -6 -16 2.1 2.4
 3 7 -16 11.87 3.4
 -3 -7 16 17.19 2.82
 3 7 -15 81.37 6.78
 3 7 -15 72.93 6.92
 -3 -7 15 76.04 6.33
 3 7 -14 -5.02 4.24
 3 7 -14 -5.56 4.51
 -3 -7 14 -2.87 4.52
 3 7 -13 57.67 7.47
 3 7 -13 47.51 6.98
 -3 -7 13 53.69 8.42
 -3 -7 13 62.08 19.62
 3 7 -12 162.84 12.39
 3 7 -12 154.43 10.86
 3 7 -12 158.41 12
 -3 -7 12 165.02 14.66
 -3 -7 12 171.32 32.54
 -3 -7 11 263.98 36.66
 3 7 -11 321.18 16.6
 3 7 -11 335.62 18.24
 -3 -7 11 299.34 40.74
 -3 -7 11 331.81 20.76
 3 7 -11 291.87 16.7
 -3 -7 10 184.49 32.41
 -3 -7 10 202.54 34.62
 -3 -7 10 163.09 15.29
 3 7 -10 179.47 12.94
 3 7 -10 175.57 13.22
 3 7 -10 159.7 12.06
 -3 -7 9 576.16 55.02
 3 7 -9 518.55 23.69
 3 7 -9 522.79 22.87
 -3 -7 9 575.42 28.34
 -3 -7 9 570.01 55.77
 3 7 -9 561.11 23.61
 -3 -7 8 100.11 24.5
 -3 -7 8 104.26 23.26
 -3 -7 8 92.87 21.69
 3 7 -8 102.49 9.75
 3 7 -8 110.14 10.45
 3 7 -8 109.44 19.93
 -3 -7 8 101.74 12.62
 3 7 -8 99.87 9.22
 -3 -7 7 198.61 31.32
 -3 -7 7 228.89 35.47
 -3 -7 7 215.08 29.65
 3 7 -7 222.99 29.51
 -3 -7 7 221.19 33.77
 -3 -7 7 215.85 17.13
 3 7 -7 234.21 14.83
 3 7 -7 221.52 14.4
 -3 -7 6 395.15 19.34
 -3 -7 6 419.76 40.21
 -3 -7 6 398.14 38.9
 -3 -7 6 386.36 43.54
 -3 -7 6 411.95 23.43
 3 7 -6 454.08 47.02
 3 7 -6 394.19 38.1
 3 7 -6 471.2 21.04
 3 7 -6 414.99 19.76
 -3 -7 6 398.99 43.22
 -3 -7 5 9.86 6.23
 -3 -7 5 19.54 12.23
 -3 -7 5 16.82 14.45
 -3 -7 5 5.14 11.18
 -3 -7 5 25.77 16.1
 -3 -7 5 4.7 8.27
 3 7 -5 5.07 12.56
 3 7 -5 5.95 3.95
 -3 -7 5 10.09 4.7
 3 7 -5 17.5 4.16
 -3 -7 4 511.54 40.87
 -3 -7 4 563.45 49.67
 -3 -7 4 463.9 38.52
 3 7 -4 603.6 48.84
 -3 -7 4 515.69 24.82
 -3 -7 3 38.15 13.26
 -3 -7 3 30.44 12.56
 -3 -7 3 23.66 12.73
 -3 -7 3 36.26 7.96
 3 7 -3 38.68 12.67
 -3 -7 2 208.93 24.65
 -3 -7 2 213.95 24.02
 -3 -7 2 189.91 14.9
 3 7 -2 227.1 28.93
 -3 -7 2 204.69 26.43
 -3 -7 1 -9.73 7.65
 3 7 -1 6.46 6.38
 -3 -7 1 2.43 9.22
 -3 -7 1 2.64 4.61
 3 7 -1 10.87 12.15
 -3 -7 1 2.7 11.55
 -3 -7 0 42.05 7.47
 -3 -7 0 26.25 8.11
 -3 -7 0 35.4 11.63
 -3 -7 0 32.76 11.58
 3 7 0 35.09 8.26
 3 7 1 164.97 20.88
 -3 -7 -1 150.72 23
 -3 -7 -1 156.08 25.3
 -3 -7 -1 147.45 12.4
 -3 -7 -1 157.64 21.15
 -3 -7 -1 152.74 24.08
 -3 -7 -2 48.83 14.38
 3 7 2 69.04 13.94
 -3 -7 -2 73.95 18.06
 -3 -7 -2 67.11 15.76
 -3 -7 -2 64.78 15.66
 3 7 2 73.69 16.28
 -3 -7 -2 80.27 9.59
 -3 -7 -3 318.65 19.06
 -3 -7 -3 291.92 35.27
 -3 -7 -3 285.99 30.89
 3 7 3 308.09 17.5
 3 7 3 319.31 30.48
 -3 -7 -3 254.87 31.72
 -3 -7 -4 65.44 18.25
 -3 -7 -4 56.99 7.43
 3 7 4 56.92 7.86
 -3 -7 -4 62.28 16.2
 -3 -7 -4 52.87 16.17
 3 7 4 44.55 6.64
 -3 -7 -5 175.89 12.81
 -3 -7 -5 146.34 23.04
 -3 -7 -5 184.77 29.35
 -3 -7 -5 219.89 31.97
 3 7 5 166.91 13.5
 -3 -7 -6 128.94 11.21
 -3 -7 -6 140.32 24.33
 -3 -7 -6 172.15 28.99
 -3 -7 -6 158.98 13.05
 3 7 6 150.81 10.66
 3 7 6 148.87 13.15
 -3 -7 -7 251.2 31.12
 -3 -7 -7 268.82 16.94
 -3 -7 -7 262.58 35.65
 -3 -7 -7 291.91 18.42
 3 7 7 251.93 17.22
 3 7 7 275.23 15.13
 -3 -7 -8 538.01 25.65
 3 7 8 533.52 25.77
 -3 -7 -8 546.48 25.08
 3 7 8 479.04 21.67
 -3 -7 -9 205.74 15.52
 3 7 9 192.15 15.28
 -3 -7 -9 206.95 15.29
 3 7 9 181.24 12.96
 -3 -7 -10 238.28 16.63
 3 7 10 196.64 15.27
 3 7 10 222.85 16.06
 -3 -7 -11 7.85 6.13
 3 7 11 14.33 5.99
 3 7 11 2.62 3.43
 3 7 11 3.87 6.11
 -3 -7 -12 86.59 9.82
 3 7 12 77.15 9.64
 3 7 12 86.68 7.74
 3 7 12 85.06 10.18
 -3 -7 -13 2.13 4.48
 3 7 13 7.09 3.47
 3 7 13 4.96 4.19
 3 7 13 2.17 5.57
 -3 -7 -14 70.27 6.92
 3 7 14 71.2 6.93
 3 7 14 65.62 7.87
 -3 -7 -15 -1.38 2.53
 -3 -8 15 10.63 2.46
 3 8 -15 13.84 2.82
 3 8 -15 11.16 2.99
 -3 -8 14 47.36 5.11
 3 8 -14 59.08 6.19
 3 8 -14 45.74 5.16
 -3 -8 13 128.78 10.8
 3 8 -13 128.95 9.98
 3 8 -13 128.19 8.89
 -3 -8 13 109.77 8.45
 -3 -8 12 56.29 8.24
 -3 -8 12 48.21 6.47
 3 8 -12 49.02 6.4
 3 8 -12 38.95 6.59
 -3 -8 11 285.66 38.04
 3 8 -11 255.09 15.17
 -3 -8 11 245.28 17
 -3 -8 11 225.08 13.93
 3 8 -11 244.07 13.8
 -3 -8 10 135.95 27.55
 3 8 -10 145.08 12.07
 -3 -8 10 161.8 28.53
 -3 -8 10 145.81 14.21
 -3 -8 10 109.61 10.11
 3 8 -10 138.7 10.62
 -3 -8 9 69.29 23.26
 -3 -8 9 60.96 10.22
 -3 -8 9 32.7 6.29
 3 8 -9 48.41 7.74
 3 8 -9 43.76 6.9
 -3 -8 9 68.67 19.52
 3 8 -8 369.32 19.22
 -3 -8 8 373.98 43.25
 -3 -8 8 326.89 18.08
 -3 -8 8 342.16 21.89
 3 8 -7 322.02 17.7
 -3 -8 7 308.29 20.51
 -3 -8 7 269.53 15.96
 -3 -8 7 341.71 40.93
 -3 -8 6 -11.18 17.68
 -3 -8 6 0.69 4.02
 -3 -8 6 28.56 15.06
 3 8 -6 -1.93 4.42
 -3 -8 6 -0.38 6.81
 3 8 -6 14.97 13.39
 3 8 -6 44.71 16.18
 -3 -8 5 540.97 45.35
 -3 -8 5 580.83 27.83
 3 8 -5 580.5 23.95
 -3 -8 5 611.79 47.48
 -3 -8 5 560.5 23.73
 3 8 -4 19.61 5.2
 -3 -8 4 15.27 4.41
 -3 -8 4 15.94 13.57
 -3 -8 4 19.83 7.14
 3 8 -4 26.09 9.13
 3 8 -3 117.1 25.1
 -3 -8 3 126.65 13.4
 -3 -8 3 124.61 11.63
 3 8 -3 107.32 9.41
 -3 -8 3 115.7 21.57
 -3 -8 3 119.51 9.97
 -3 -8 2 42.77 6.03
 -3 -8 2 39.28 15.56
 -3 -8 2 44.3 7.64
 3 8 -2 72.72 20.2
 3 8 -2 40.72 5.64
 3 8 -1 33.66 10.66
 3 8 -1 22.99 5.89
 -3 -8 1 20.8 5.06
 -3 -8 1 8.95 9.15
 3 8 -1 12.56 11.78
 -3 -8 1 26.69 6.97
 -3 -8 0 409.57 20.98
 -3 -8 0 365.22 38.03
 3 8 0 408.62 19.91
 -3 -8 0 452.23 40.9
 3 8 0 440.98 35.35
 -3 -8 0 402.32 19.23
 -3 -8 0 427.54 38.67
 3 8 0 409.84 39.68
 3 8 0 393.01 19.02
 -3 -8 -1 193.42 14.63
 -3 -8 -1 193.6 28.43
 3 8 1 200.46 13.58
 -3 -8 -1 185.76 27.34
 3 8 1 171.14 22.54
 -3 -8 -1 196.21 13.03
 -3 -8 -1 197.83 26.72
 3 8 1 192.31 13.19
 -3 -8 -1 192.81 25.53
 -3 -8 -2 28.33 15.44
 -3 -8 -2 53.1 15.23
 3 8 2 48.56 7.11
 3 8 2 34.6 12.36
 -3 -8 -2 40.26 12.02
 3 8 2 47.22 7.48
 -3 -8 -2 45.4 8.12
 3 8 3 -4.38 4.23
 -3 -8 -3 -4.42 16.29
 -3 -8 -3 -4.85 4.76
 -3 -8 -3 -8.82 10.16
 3 8 3 -1.47 4.09
 -3 -8 -3 -1.05 10.11
 3 8 3 -7.2 7.72
 3 8 3 4.3 4.86
 3 8 4 98.16 10.3
 -3 -8 -4 91.02 19.61
 -3 -8 -4 92.27 9.44
 3 8 4 98 18.76
 -3 -8 -4 73.55 16.89
 -3 -8 -4 129.83 26
 3 8 4 121.96 11.48
 3 8 5 198.64 14.67
 -3 -8 -5 188.23 13.76
 -3 -8 -5 140.79 24.5
 -3 -8 -5 171.93 26.45
 -3 -8 -6 112.5 11.31
 3 8 6 121.38 12.23
 -3 -8 -6 113.32 10.93
 -3 -8 -7 520.86 24.66
 3 8 7 517.24 25.25
 -3 -8 -7 484.8 23.53
 -3 -8 -8 67.59 9.44
 3 8 8 63.28 9.69
 -3 -8 -8 58.48 8.87
 -3 -8 -9 414.34 21.11
 3 8 9 432.72 22.48
 -3 -8 -9 406.84 21.19
 -3 -8 -10 -2.64 5.27
 3 8 10 3.89 5.93
 3 8 10 2.68 5.66
 -3 -8 -11 224.43 14.17
 3 8 11 207.68 14.6
 3 8 11 227.33 15.32
 -3 -8 -12 117.04 9.56
 3 8 12 120.26 10.56
 3 8 12 118.99 10.81
 -3 -8 -13 91.07 7.5
 3 8 13 99.1 8.54
 3 8 13 96.2 8.88
 -3 -8 -14 28.19 3.79
 3 8 14 33.02 4.17
 3 8 14 29.41 5.17
 3 9 -15 154.12 7.14
 -3 -9 14 -0.52 1.84
 3 9 -14 2.2 2.75
 -3 -9 13 48.11 4.89
 3 9 -13 55.27 6.23
 -3 -9 12 53.68 5.77
 3 9 -12 62.85 7.35
 -3 -9 12 46.75 6.89
 3 9 -11 40.55 5.13
 -3 -9 11 42.74 5.81
 3 9 -11 55.06 7.81
 -3 -9 11 62.52 8.51
 3 9 -10 11.68 3.96
 -3 -9 10 12.85 5.99
 3 9 -10 12.24 6.05
 -3 -9 10 9.73 4.23
 -3 -9 9 48.09 8.67
 3 9 -9 51.07 7.92
 -3 -9 9 41.23 6.72
 -3 -9 8 14.71 6.73
 3 9 -8 20.84 6.31
 -3 -9 8 27.13 6.43
 -3 -9 7 19.3 11.45
 -3 -9 7 30.57 8.17
 3 9 -7 19.08 6.18
 -3 -9 7 13.32 4.66
 -3 -9 6 48.16 16.72
 -3 -9 6 75.62 11.19
 -3 -9 6 60.35 7.49
 3 9 -6 74.84 8.58
 -3 -9 5 88.79 10.2
 -3 -9 5 86.02 18.5
 -3 -9 5 85.89 11.42
 -3 -9 5 82.74 8.8
 3 9 -5 83.53 9.06
 -3 -9 4 27 7.08
 -3 -9 4 30.29 15.55
 -3 -9 4 23.56 5.94
 3 9 -4 23.11 5.03
 -3 -9 3 77.68 17.55
 -3 -9 3 94.77 10.63
 3 9 -3 82.13 8.22
 -3 -9 3 83.45 8.96
 3 9 -2 34.67 6.73
 3 9 -2 36.87 5.71
 -3 -9 2 28.15 7.2
 -3 -9 2 42.28 6.37
 -3 -9 2 16.72 10.8
 3 9 -1 526.84 23.85
 -3 -9 1 473.57 43.06
 -3 -9 1 558.93 25.15
 -3 -9 1 537.16 42.9
 -3 -9 1 545.96 23.41
 -3 -9 0 549.31 46.62
 3 9 0 568.05 23.83
 -3 -9 0 552.71 25.54
 3 9 0 569.34 24.85
 -3 -9 0 610.74 24.96
 3 9 1 118.04 10.59
 -3 -9 -1 118.56 12.51
 3 9 1 119.49 11.24
 -3 -9 -1 116.97 23.38
 3 9 2 200.1 17.13
 -3 -9 -2 182.64 12.64
 3 9 2 181.48 12.74
 -3 -9 -2 168.84 27.95
 3 9 2 152.04 12.32
 -3 -9 -3 317.89 17.81
 3 9 3 322.07 18.39
 3 9 3 338.21 17.5
 -3 -9 -3 379.01 40.9
 3 9 3 332.04 18.76
 3 9 4 588.97 26.3
 3 9 4 651.61 26.53
 -3 -9 -4 599.85 25.39
 -3 -9 -4 652.86 53.73
 -3 -9 -5 116.59 11.11
 3 9 5 134.82 12.37
 -3 -9 -5 130.47 11.73
 -3 -9 -6 651.28 27.18
 3 9 6 648.58 28.25
 -3 -9 -6 683.07 27.61
 -3 -9 -7 24.29 6.22
 3 9 7 32.75 7.26
 -3 -9 -7 21.45 6.16
 -3 -9 -8 489.87 22.23
 3 9 8 483.94 23.6
 -3 -9 -8 469.72 22.2
 -3 -9 -9 3.06 4.63
 3 9 9 8.52 6.26
 -3 -9 -10 494.04 20.34
 3 9 10 490.27 22.3
 3 9 10 506.88 22.45
 -3 -9 -11 79.34 7.46
 3 9 11 70.99 8.12
 3 9 11 74.26 8.41
 -3 -9 -12 131.96 8.25
 3 9 12 133.46 9.66
 3 9 12 130.17 9.66
 -3 -9 -13 48.99 4.29
 3 9 13 45.39 4.98
 3 9 13 58.9 5.82
 3 10 -13 8.01 2.94
 3 10 -13 8.15 2.33
 3 10 -12 6.5 3.52
 -3 -10 12 2.59 1.97
 -3 -10 11 19.5 3.98
 3 10 -11 22.7 5.14
 3 10 -11 23.73 3.7
 -3 -10 11 22.34 3.91
 3 10 -10 89.33 7.36
 3 10 -10 107.4 9.17
 -3 -10 10 90.78 8.72
 -3 -10 10 94.85 7.61
 -3 -10 9 4.13 4.32
 3 10 -9 14.8 5.54
 3 10 -9 19.8 5.01
 -3 -10 9 15.96 4.25
 3 10 -8 210.63 12.89
 3 10 -8 199.27 12.81
 -3 -10 8 201.73 13.82
 -3 -10 8 187.2 12.01
 -3 -10 7 -2.42 4.6
 3 10 -7 0.63 4.29
 3 10 -7 5.05 4.69
 -3 -10 7 -0.43 3.93
 3 10 -6 265.33 15.71
 3 10 -6 260.95 14.93
 -3 -10 6 252.67 15.76
 -3 -10 6 243.82 14.38
 -3 -10 5 0.89 5.13
 3 10 -5 0.76 4.21
 -3 -10 5 -3.64 3.84
 3 10 -4 481.52 22.05
 -3 -10 4 422.1 19.66
 3 10 -4 428.37 19.32
 -3 -10 4 452.01 22.11
 -3 -10 4 427.81 41.1
 3 10 -3 50.01 7.96
 -3 -10 3 63.33 17.19
 3 10 -3 57.87 7.12
 -3 -10 3 56.87 7.36
 -3 -10 3 46.26 8.07
 -3 -10 2 992.28 61.96
 -3 -10 2 1067.91 34.99
 -3 -10 2 1102.25 37.38
 3 10 -2 1058.24 36.26
 -3 -10 1 67.77 18.31
 -3 -10 1 60.94 8.22
 -3 -10 1 68.58 9.45
 3 10 -1 68.53 9.21
 -3 -10 0 616.42 49.12
 -3 -10 0 641.49 27.24
 3 10 0 599.94 25.65
 -3 -10 -1 92.44 20.82
 3 10 1 95.11 9.1
 3 10 1 97.69 9.61
 3 10 1 93.29 10.02
 -3 -10 -1 89.22 9.27
 -3 -10 -2 371.72 38.96
 3 10 2 328.75 16.5
 -3 -10 -2 311.16 16.96
 3 10 2 301.95 17.52
 3 10 2 360.59 18.55
 3 10 3 294.9 16.78
 -3 -10 -3 260.18 15.46
 -3 -10 -3 305.87 34.17
 3 10 3 290.8 16.9
 -3 -10 -4 45.75 7.11
 3 10 4 48.32 8.07
 -3 -10 -4 48.31 7.44
 -3 -10 -5 240.1 14.62
 -3 -10 -5 231.39 14.61
 3 10 5 248.27 15.97
 -3 -10 -6 80.73 9.16
 3 10 6 87.55 9.67
 -3 -10 -6 69.67 8.73
 -3 -10 -7 56.29 8.01
 3 10 7 60.63 8.66
 -3 -10 -7 65.58 7.83
 -3 -10 -8 4.19 4.15
 3 10 8 14.14 6.2
 -3 -10 -8 5.64 4.04
 3 10 9 86.35 8.57
 3 10 9 70.79 8.6
 -3 -10 -9 73.4 7.27
 3 10 10 -4.25 4.51
 -3 -10 -10 -2.49 3.31
 3 10 11 -0.57 3.59
 3 10 11 -1.68 3.62
 -3 -10 -11 -0.56 2.27
 3 10 12 34.28 4.29
 3 10 12 35.4 4.27
 -3 -10 -12 29.03 2.86
 3 11 -12 57.52 4.5
 3 11 -11 104.13 6.92
 -3 -11 11 81.25 5
 -3 -11 10 21.18 3.39
 3 11 -10 21.39 4.38
 3 11 -10 22.11 3.54
 -3 -11 9 375.97 14.74
 3 11 -9 427.98 16.73
 3 11 -9 384.81 15.35
 -3 -11 9 375.77 15.91
 -3 -11 8 27.55 4.67
 -3 -11 8 27.89 5.07
 3 11 -8 36.25 5.72
 3 11 -8 33.25 5.47
 -3 -11 7 310.98 14.64
 3 11 -7 330.64 15.33
 3 11 -7 343.4 16.21
 -3 -11 7 314.53 15.75
 -3 -11 6 1.51 3.38
 -3 -11 6 4.39 4.72
 3 11 -6 10.71 4.3
 3 11 -6 16.07 5.22
 -3 -11 5 85.9 7.96
 3 11 -5 90.94 8
 3 11 -5 83.23 8.87
 -3 -11 5 91.98 9.05
 -3 -11 4 4.27 4.35
 -3 -11 4 -0.45 4.32
 3 11 -4 6.76 3.77
 3 11 -4 1.5 4.61
 3 11 -3 92.41 7.75
 -3 -11 3 107.01 9.3
 -3 -11 3 101.5 9.86
 3 11 -3 96.73 9.72
 -3 -11 2 35.17 6.28
 -3 -11 2 30.4 6.69
 3 11 -2 35.6 6.85
 3 11 -1 570.74 23.77
 3 11 0 10.37 5.26
 -3 -11 0 7.64 4.88
 3 11 0 13.41 4.22
 3 11 1 45.8 6.91
 3 11 1 65.57 7.33
 -3 -11 -1 48.59 6.71
 3 11 1 54.41 6.54
 -3 -11 -2 43.84 6.68
 3 11 2 48.52 6.96
 3 11 2 38.37 6.21
 -3 -11 -3 31.66 6.07
 3 11 3 31.35 6.06
 -3 -11 -3 37.77 6.51
 -3 -11 -4 53.94 7.31
 3 11 4 65.68 7.9
 -3 -11 -4 63.67 7.62
 -3 -11 -5 51.92 7.09
 3 11 5 48.38 7.18
 -3 -11 -5 50.04 6.3
 -3 -11 -6 15.31 4.87
 3 11 6 2.56 4.61
 -3 -11 -6 4.34 3.5
 -3 -11 -7 43.5 5.77
 3 11 7 36.13 6.19
 -3 -11 -7 53.36 6.32
 3 11 8 28.3 4.97
 3 11 8 33.66 6.1
 -3 -11 -8 31.85 4.65
 3 11 9 124.38 8.26
 3 11 9 128.47 8.99
 -3 -11 -9 131.99 7.44
 3 11 10 10 3.25
 3 11 10 11.62 3.71
 -3 -11 -10 11 2.3
 3 11 11 99.9 5.54
 3 11 11 95.9 5.64
 3 12 -10 136.84 6.57
 3 12 -9 2.22 2.13
 3 12 -9 0.11 2.29
 -3 -12 9 5.18 1.85
 -3 -12 8 233.61 9.75
 3 12 -8 224.47 10.16
 3 12 -8 216 10.45
 3 12 -7 0.08 2.78
 -3 -12 7 4.34 2.59
 -3 -12 7 2.03 2.48
 3 12 -7 -6.02 3.77
 3 12 -6 28.88 3.99
 -3 -12 6 30.78 5.03
 -3 -12 6 33.04 4.59
 3 12 -6 28.02 5.12
 -3 -12 5 18.67 3.8
 3 12 -5 25.46 3.95
 3 12 -5 29.56 5.71
 3 12 -4 2.86 3.88
 3 12 -3 38.18 6.24
 3 12 -3 27.47 4.9
 3 12 -2 2.4 4.2
 -3 -12 2 3.98 3.1
 3 12 -2 2.65 2.73
 -3 -12 1 99.54 8.08
 3 12 -1 120.55 9.37
 3 12 -1 99.84 7.48
 3 12 0 34.18 5.85
 -3 -12 0 30.53 5.11
 3 12 0 32.87 4.33
 3 12 1 31.11 5.37
 -3 -12 -1 38.26 5.38
 -3 -12 -2 31.71 5.14
 3 12 2 40.95 5.22
 -3 -12 -2 35.59 5.22
 -3 -12 -3 178.5 10.47
 3 12 3 185.5 10.63
 -3 -12 -3 182.7 10.45
 -3 -12 -4 183.55 10.45
 3 12 4 189.01 10.85
 -3 -12 -4 167.5 9.8
 -3 -12 -5 81.74 6.75
 3 12 5 78.95 7.14
 -3 -12 -5 86.05 6.8
 -3 -12 -6 132.68 8.18
 3 12 6 137.04 9.04
 -3 -12 -6 138.8 7.79
 3 12 7 -0.31 2.56
 3 12 7 0.83 2.92
 -3 -12 -7 4.35 2.2
 3 12 8 89.09 5.69
 3 12 8 87.77 6.39
 -3 -12 -8 81.86 4.56
 3 12 9 5.25 2.41
 3 13 -7 34.69 3.54
 3 13 -7 26.96 3.01
 3 13 -6 32.82 3.98
 -3 -13 6 27.83 2.79
 3 13 -6 26.14 3.19
 3 13 -5 11.75 3.28
 -3 -13 5 7.95 2.26
 3 13 -5 7.54 2.29
 3 13 -4 81.48 6.52
 -3 -13 4 68.93 5.07
 3 13 -4 81.99 5.29
 3 13 -3 2.93 2.81
 -3 -13 3 1.82 2.22
 3 13 -3 -1.03 1.86
 3 13 -2 13.73 3.64
 3 13 -2 14.09 2.59
 -3 -13 2 13.99 2.94
 -3 -13 1 4.96 2.63
 -3 -13 0 29.1 4.3
 -3 -13 0 31.25 3.97
 -3 -13 -1 4.96 2.49
 -3 -13 -1 4.28 2.21
 -3 -13 -2 62.36 5.16
 -3 -13 -2 61.7 5.18
 -3 -13 -3 87.44 5.97
 -3 -13 -3 89.64 5.65
 -3 -13 -4 53.96 4.24
 3 13 4 58.58 4.44
 -3 -13 -4 59.15 4.7
 3 13 4 62.74 4.34
 -4 15 6 162.85 7.98
 4 -15 -6 170.38 8.06
 -4 15 5 3.2 2.61
 4 -15 -5 4.18 2.86
 4 -15 -5 4.22 2.17
 -4 15 4 170.94 9.3
 4 -15 -4 192.66 8.78
 4 -15 -4 168.84 9.23
 -4 15 3 35.35 4.95
 4 -15 -3 43.94 4.61
 4 -15 -3 36.36 4.88
 -4 15 2 6.59 3.02
 4 -15 -2 7.54 2.73
 -4 15 1 57.27 5.77
 4 -15 -1 66.52 5.86
 4 -15 -1 70.48 5.73
 -4 15 0 2.34 2.55
 4 -15 0 7.33 3.14
 4 -15 0 -1.09 2.76
 -4 15 -1 44.61 4.17
 4 -15 1 45.01 4.66
 -4 15 -2 5.71 2.2
 -4 15 -3 14.74 2.66
 -4 15 -4 27.41 3.6
 -4 15 -5 10.29 2.61
 -4 15 -6 145.16 6.91
 -4 14 9 34.05 3.58
 4 -14 -9 42.39 3.97
 4 -14 -9 36.32 3.93
 4 -14 -8 34.03 4.31
 -4 14 8 40.43 4.64
 4 -14 -8 42.28 5.18
 4 -14 -7 145.94 8.51
 -4 14 7 145.38 9.09
 4 -14 -7 137.46 9.22
 4 -14 -6 9.31 3.66
 -4 14 6 6.52 4.17
 4 -14 -6 7.2 3.35
 4 -14 -6 12.85 4.77
 4 -14 -5 27.65 4.75
 -4 14 5 25.83 3.88
 -4 14 5 37.88 6.22
 4 -14 -5 38.27 6.39
 4 -14 -5 32.46 4.92
 4 -14 -4 83.77 7.4
 -4 14 4 91.06 7.02
 -4 14 4 90.32 8.73
 4 -14 -4 99.58 9.25
 4 -14 -4 107.93 8.55
 -4 14 3 5.53 2.16
 4 -14 -3 2.26 3.46
 -4 14 3 9.19 4.91
 4 -14 -2 196.12 11.36
 -4 14 2 193.69 12.54
 4 -14 -2 211.21 9.72
 4 -14 -1 54.54 5.29
 4 -14 -1 51.45 6.42
 4 -14 0 277.28 11.77
 4 -14 0 268.81 13.14
 4 -14 1 37.64 5.49
 4 -14 1 38.95 4.41
 4 -14 1 41.16 4.47
 4 -14 2 72.94 6.67
 4 -14 2 79.95 6.02
 4 -14 2 62.81 5.85
 4 -14 3 148.38 8.99
 4 -14 4 14.34 4.19
 4 -14 4 3.34 2.4
 4 -14 5 264.18 11.12
 4 -14 5 288.87 11.43
 4 -14 5 282.05 12.94
 4 -14 6 22.94 3.38
 4 -14 6 23.84 4.34
 4 -14 6 28.69 3.56
 -4 14 -7 280.99 12.29
 4 -14 7 293.22 12.22
 4 -14 7 295.78 10.46
 4 -14 8 4.56 2.28
 -4 14 -8 4.7 2.69
 -4 14 -9 109.56 6.37
 4 -14 9 122.63 6.07
 4 -13 -11 -0.31 2.84
 4 -13 -11 10.68 2.62
 4 -13 -10 49 5.32
 4 -13 -10 42.11 5.09
 -4 13 10 39.82 4.6
 4 -13 -9 84.73 7.89
 -4 13 9 85.89 7.32
 -4 13 9 100.18 7.51
 -4 13 9 91.76 6.82
 4 -13 -9 102.05 8.2
 4 -13 -8 12.24 4.95
 4 -13 -8 12.01 4.27
 -4 13 8 4.93 3.97
 4 -13 -8 17.77 4.79
 -4 13 8 9 3.17
 -4 13 7 212.74 12.41
 4 -13 -7 230.55 14.06
 4 -13 -7 241.29 12.93
 -4 13 7 216 13.55
 -4 13 7 242.13 13.39
 4 -13 -7 231.62 13.48
 -4 13 6 58.66 6.53
 -4 13 6 70.34 8.8
 4 -13 -6 82.17 8.39
 4 -13 -6 71.9 9.27
 -4 13 6 82.17 8.23
 4 -13 -6 61.77 8.04
 -4 13 5 3.99 5.41
 4 -13 -5 12.84 3.18
 -4 13 5 11.95 4.2
 4 -13 -5 3.8 4.75
 -4 13 5 3.86 3.29
 -4 13 4 10.56 4.42
 4 -13 -4 0.41 4.68
 4 -13 -4 4.79 3.29
 4 -13 -3 67.4 7.62
 -4 13 3 60.86 7.19
 4 -13 -3 63.75 6.25
 4 -13 -2 58.47 5.86
 4 -13 -2 52.32 5.82
 -4 13 2 61.96 7.12
 4 -13 -2 60.89 7.79
 4 -13 -1 176.18 10.34
 -4 13 1 174.84 11.57
 4 -13 -1 195 12.34
 4 -13 -1 169.69 10.52
 4 -13 0 156.39 10.99
 4 -13 0 145.19 9.35
 4 -13 0 148.42 10
 4 -13 1 85.98 8.84
 4 -13 1 98.26 9
 4 -13 2 262.62 14.25
 4 -13 2 269.83 15.21
 4 -13 2 307.6 14.28
 4 -13 3 11.24 3.97
 4 -13 3 11.98 5.02
 4 -13 3 23.91 4.98
 4 -13 4 342.41 15.81
 4 -13 4 352.04 17.4
 4 -13 4 360.19 15.44
 4 -13 5 197.3 11.29
 4 -13 5 222.44 13.39
 4 -13 5 238.69 11.95
 4 -13 6 192.93 10.64
 4 -13 6 207.73 10.81
 4 -13 6 199.61 12.21
 -4 13 -7 3.04 2.87
 4 -13 7 0.1 2.35
 4 -13 7 -2.02 2.74
 4 -13 7 1.42 3.79
 -4 13 -8 45.19 4.81
 4 -13 8 52.49 4.57
 4 -13 8 45.01 6.12
 4 -13 8 41.72 4.56
 -4 13 -9 52.31 5.95
 4 -13 9 41.93 4.01
 -4 13 -9 39.25 4.45
 4 -13 9 47.61 5.53
 4 -13 10 82.56 4.87
 -4 13 -10 81.98 6.21
 4 -13 10 79.54 6.19
 -4 13 -11 104.04 5.79
 4 -13 11 100.23 5.9
 4 -12 -13 52.54 4.51
 -4 12 12 9.22 2.68
 4 -12 -12 5.11 2.71
 4 -12 -12 7.65 3.44
 4 -12 -11 14.81 4.38
 -4 12 11 16.7 4.09
 -4 12 11 15.3 3.64
 -4 12 11 17.81 4.18
 4 -12 -11 26.14 5.56
 -4 12 10 143.17 10
 4 -12 -10 140.19 10.72
 -4 12 10 137.26 10.01
 -4 12 10 145.82 9.88
 4 -12 -10 156.72 11.3
 -4 12 10 148.81 10.41
 -4 12 9 13.78 5.01
 4 -12 -9 20.95 5.61
 4 -12 -9 10.5 5.65
 -4 12 9 6.37 3.58
 4 -12 -9 10.22 5.74
 -4 12 9 13.28 4.58
 -4 12 8 154.33 12.11
 4 -12 -8 176.13 12.32
 4 -12 -8 196.22 14.43
 -4 12 8 155.07 11.65
 4 -12 -8 192.01 13.61
 -4 12 8 173.69 12.38
 -4 12 7 198.55 14.25
 -4 12 7 247.55 15.13
 -4 12 7 255.2 15.08
 4 -12 -7 218.14 14.91
 4 -12 -7 236.37 16.52
 4 -12 -7 229.74 14.39
 -4 12 6 149.72 11.86
 4 -12 -6 163.72 12.22
 -4 12 6 141.59 23.01
 4 -12 -6 144.42 9.56
 4 -12 -5 141.87 9.7
 4 -12 -5 128.99 11
 -4 12 5 151.64 12.41
 4 -12 -5 152.05 11.94
 -4 12 5 153.16 23.89
 4 -12 -4 95.62 9.8
 4 -12 -4 81.32 7.54
 -4 12 4 70.34 8.84
 4 -12 -4 70.95 7.21
 4 -12 -3 326.39 17.39
 -4 12 3 307.17 34.15
 4 -12 -3 341.06 15.72
 -4 12 3 363.03 18.8
 4 -12 -3 315.94 15.71
 4 -12 -2 249.76 13.29
 -4 12 2 217.25 30.1
 4 -12 -2 251.28 15.29
 4 -12 -2 223.62 13.1
 -4 12 1 433.83 21.64
 -4 12 1 413.07 37.96
 4 -12 -1 431.95 19.87
 -4 12 0 150.88 12.99
 -4 12 0 130.47 22.65
 4 -12 0 166.16 12.78
 4 -12 0 177.69 12.41
 4 -12 1 575.25 23.76
 -4 12 -1 640.12 45.62
 -4 12 -1 640.16 27.26
 4 -12 1 621.02 25.48
 4 -12 1 625.72 23.09
 -4 12 -2 -1.25 6.37
 4 -12 2 -2.74 5.2
 -4 12 -2 -0.02 3.6
 4 -12 2 -3.22 3.4
 -4 12 -3 831.31 32.6
 4 -12 3 901.27 31.83
 -4 12 -3 829.2 30
 4 -12 3 914.2 29.24
 -4 12 -4 79.76 9.92
 4 -12 4 94.76 10.14
 4 -12 4 103.54 8.83
 -4 12 -4 95.54 9.49
 -4 12 -5 141.48 11.58
 4 -12 5 163.64 12.62
 -4 12 -5 150.18 12.32
 -4 12 -5 151.54 10.2
 4 -12 5 144.38 10.1
 4 -12 6 108.42 10.58
 -4 12 -6 99.24 8.47
 4 -12 6 92.36 8.23
 -4 12 -6 88.81 9.41
 4 -12 7 148.06 11.6
 -4 12 -7 107.17 8.8
 4 -12 7 123.35 9.6
 -4 12 -7 131.68 11.06
 4 -12 8 5.74 4.55
 -4 12 -8 11.8 4.08
 4 -12 8 5.6 3.53
 -4 12 -8 5.21 5.32
 4 -12 9 2.59 4.48
 -4 12 -9 7.77 3.83
 4 -12 9 -0.37 2.76
 -4 12 -9 1.66 4.61
 4 -12 10 37.61 5.93
 -4 12 -10 34.84 5.31
 4 -12 10 37.42 4.76
 -4 12 -10 31.83 5.27
 -4 12 -11 29.69 4.5
 4 -12 11 23.13 3.4
 4 -12 11 27.27 4.87
 -4 12 -11 26.65 4.57
 -4 12 -12 24.96 3.44
 4 -12 12 14.24 2.32
 4 -12 12 20.36 3.84
 -4 12 -12 25.12 3.74
 4 -12 13 2.12 1.92
 -4 12 -13 -0.46 1.67
 -4 11 14 10.58 2.65
 4 -11 -14 14.94 3.58
 4 -11 -13 35.4 6.01
 -4 11 13 32.06 4.49
 4 -11 -12 10.85 5.79
 -4 11 12 12.16 3.88
 -4 11 12 12.16 4.43
 4 -11 -12 6.78 3.79
 -4 11 11 480.58 20.83
 -4 11 11 487.52 20.71
 4 -11 -11 428.41 20.17
 -4 11 11 466.58 20.69
 4 -11 -11 499.48 21.92
 -4 11 11 473.26 19.6
 -4 11 10 10.41 5.46
 4 -11 -10 1.55 5.55
 -4 11 10 12.89 5.54
 4 -11 -10 12.24 6.64
 -4 11 10 8.32 4.19
 -4 11 9 435.56 21.62
 4 -11 -9 470.22 21.64
 4 -11 -9 443.03 22.59
 -4 11 9 483.65 22.68
 -4 11 9 454.96 22
 4 -11 -9 492.16 23.26
 -4 11 9 467.09 40.89
 -4 11 8 85.21 9.68
 -4 11 8 102.55 10.82
 -4 11 8 108.02 10.97
 4 -11 -8 86.92 10.59
 4 -11 -8 82.72 10.37
 4 -11 -8 90.9 9.99
 -4 11 8 80.43 19.29
 4 -11 -7 368.32 19.55
 -4 11 7 374.21 20.31
 -4 11 7 351.27 37.3
 4 -11 -6 361.71 19.08
 -4 11 6 386.06 38.5
 -4 11 6 355.81 19.82
 4 -11 -6 356.22 18.96
 4 -11 -6 338.93 16.77
 4 -11 -5 244.27 15.64
 4 -11 -5 232.02 13.13
 -4 11 5 242.18 32.87
 -4 11 5 280.48 32.12
 -4 11 5 229.96 15.73
 4 -11 -5 244.12 14.26
 4 -11 -4 317.68 15.33
 4 -11 -4 308.11 17.45
 4 -11 -4 303.34 16.08
 -4 11 4 267.79 34.02
 -4 11 4 292.12 16.59
 4 -11 -3 565.9 23.1
 4 -11 -3 605.49 22.3
 -4 11 3 544 47.46
 4 -11 -3 606.89 24.72
 4 -11 -2 247.46 13.22
 -4 11 2 234.46 31.51
 -4 11 2 222.18 15.09
 4 -11 -2 251.93 15.23
 4 -11 -1 297.39 16.61
 -4 11 1 319.03 35.74
 4 -11 -1 320.3 15.88
 -4 11 1 278.17 17.29
 4 -11 -1 302.36 17.58
 -4 11 0 143.3 23.97
 4 -11 0 152.73 12.46
 4 -11 0 150.99 10.67
 -4 11 0 130.41 12.29
 -4 11 -1 50.98 7.06
 -4 11 -1 55.74 18.48
 4 -11 1 60.14 8.27
 4 -11 1 67.6 7.39
 -4 11 -1 72.87 9.94
 -4 11 -2 263.96 15.85
 -4 11 -2 288.77 30.87
 4 -11 2 303.74 17.49
 -4 11 -2 293.54 18.23
 4 -11 2 337.52 16.06
 4 -11 3 10.31 5.3
 -4 11 -3 7.57 6.06
 -4 11 -3 6.01 4.36
 4 -11 3 8.06 3.27
 4 -11 4 115.61 11.14
 -4 11 -4 115.59 11.57
 4 -11 4 91.03 8.44
 -4 11 -4 88.61 9.35
 -4 11 -5 4.78 4.8
 -4 11 -5 11.39 6.07
 4 -11 5 18.77 6.85
 -4 11 -5 7.41 3.36
 4 -11 5 14.95 4.37
 -4 11 -6 161.63 13.09
 -4 11 -6 140.39 12.34
 4 -11 6 156.75 13.08
 -4 11 -6 150.29 11.12
 4 -11 6 166.69 11.76
 -4 11 -7 88.76 10.11
 -4 11 -7 68.65 8.04
 4 -11 7 88.99 10.12
 -4 11 -7 93.15 8.9
 4 -11 7 79.41 8.16
 4 -11 8 91.22 10.24
 -4 11 -8 96.39 10.06
 -4 11 -8 81.95 8.76
 4 -11 8 88.15 8.49
 4 -11 9 38.72 7.6
 -4 11 -9 36.12 7
 -4 11 -9 29.34 6.03
 4 -11 9 44.02 6.71
 4 -11 10 104.96 10.44
 -4 11 -10 100.03 9.71
 -4 11 -10 82.92 8.43
 4 -11 10 100.62 8.52
 4 -11 11 10.25 5.61
 -4 11 -11 7.28 5.98
 -4 11 -11 5.2 3.63
 4 -11 11 6.16 3.19
 4 -11 12 140.13 10.2
 -4 11 -12 145.38 9.16
 4 -11 12 135.83 8.33
 -4 11 -12 126.55 8.59
 -4 11 -12 137.66 9.09
 4 -11 13 -3.73 3.63
 4 -11 13 -1.24 2.15
 -4 11 -13 0.85 1.72
 -4 11 -14 219.36 9.08
 4 -11 14 240.62 9.88
 4 -10 -15 28.27 4.17
 -4 10 15 36.21 4.47
 4 -10 -14 60.12 6.94
 4 -10 -14 63.98 5.69
 -4 10 14 64.56 6.51
 4 -10 -13 19.28 6.26
 4 -10 -13 7.74 3.93
 4 -10 -13 20.79 4.17
 -4 10 13 16.62 4.67
 -4 10 13 11.59 4.83
 4 -10 -12 312.3 17.86
 -4 10 12 291.34 16.59
 -4 10 12 328.65 17.63
 4 -10 -12 254.6 15.81
 4 -10 -12 301.43 14.7
 -4 10 11 -2.14 5.16
 4 -10 -11 1.23 5.45
 4 -10 -11 -1.18 3.73
 -4 10 11 -5.39 5.3
 4 -10 -11 -3.34 6.82
 -4 10 11 -4.6 4.07
 -4 10 10 394.47 20.42
 4 -10 -10 379.47 17.77
 4 -10 -10 391.41 20.34
 4 -10 -10 333.21 20.12
 -4 10 10 388.73 21.23
 -4 10 10 396.51 40.74
 4 -10 -10 387.72 21.64
 -4 10 10 378.1 20.89
 -4 10 9 69.12 10.17
 4 -10 -9 82.64 8.27
 -4 10 9 88.05 10.9
 4 -10 -9 66.76 10.29
 4 -10 -9 82.41 10.38
 4 -10 -9 81.02 10.94
 -4 10 9 66.75 19.49
 -4 10 9 79.61 10.39
 4 -10 -8 242.87 14.15
 -4 10 8 261.78 34.39
 4 -10 -8 228.91 17.26
 4 -10 -8 256.11 16.6
 4 -10 -8 253.59 17.61
 -4 10 8 244.4 16.99
 4 -10 -7 17.51 6.12
 4 -10 -7 1.66 3.61
 -4 10 7 7.92 5.85
 -4 10 7 24.93 12.9
 -4 10 6 71.78 19.19
 4 -10 -6 71.45 9.28
 4 -10 -6 75.5 9.44
 4 -10 -6 65.47 7.81
 -4 10 6 66.19 16.72
 -4 10 5 119.3 24.53
 -4 10 5 127.11 19.85
 -4 10 5 83.21 8.58
 4 -10 -5 103.86 9.78
 -4 10 5 105.71 19.42
 4 -10 -5 94.59 10.02
 -4 10 4 -5.51 13.77
 -4 10 4 8.31 9.08
 4 -10 -4 7.27 4.18
 -4 10 4 4.36 3.8
 4 -10 -4 20.01 11.78
 4 -10 -4 -0.58 4.53
 4 -10 -3 142.85 11.49
 -4 10 3 157.06 23.96
 -4 10 3 111.66 10.41
 4 -10 -3 115.35 20.8
 -4 10 3 140.12 23.99
 4 -10 -2 -4.6 4.19
 4 -10 -2 1.71 3.96
 -4 10 2 1.18 4.49
 -4 10 2 18.67 9.53
 4 -10 -2 16.66 11.3
 -4 10 2 -0.08 13.32
 -4 10 2 -0.09 12.54
 4 -10 -1 44.97 7.73
 -4 10 1 28.85 7
 -4 10 1 31.7 12.37
 4 -10 -1 41.2 13.88
 -4 10 1 36.38 16.06
 -4 10 1 29.14 14.27
 4 -10 0 96.2 9.41
 -4 10 0 91.66 18.71
 4 -10 0 80.07 17.52
 -4 10 0 67.55 19.13
 -4 10 0 76.98 19.24
 -4 10 0 82.6 10.02
 4 -10 1 17.4 4.39
 -4 10 -1 10.05 4.66
 4 -10 1 12.23 5.36
 4 -10 1 5.81 9.68
 -4 10 -1 3.84 10.65
 -4 10 -1 15.74 13.33
 -4 10 -1 13.45 5.38
 4 -10 2 266.45 14.57
 -4 10 -2 264.63 16.11
 4 -10 2 265.95 16.45
 -4 10 -2 292.74 32.98
 -4 10 -2 302.92 31.47
 -4 10 -2 262.71 16.7
 4 -10 3 39.17 5.73
 -4 10 -3 26.72 6.02
 4 -10 3 24.13 5.94
 -4 10 -3 6.87 8.36
 -4 10 -3 12.99 11.04
 -4 10 -3 6.14 10.29
 -4 10 -3 31.38 6.62
 4 -10 4 218.53 13.28
 -4 10 -4 226.47 14.9
 4 -10 4 250.57 16.11
 -4 10 -4 212 28.27
 -4 10 -4 225.59 15.33
 -4 10 -4 266.38 28.93
 4 -10 5 134.5 12.5
 -4 10 -5 153.19 24.89
 -4 10 -5 135.46 11.71
 -4 10 -5 123.42 11.49
 -4 10 -5 121.09 10.04
 4 -10 5 128.35 10.35
 -4 10 -6 142.06 12.23
 -4 10 -6 131.48 11.97
 4 -10 6 152.42 13.64
 -4 10 -6 143.33 11.14
 4 -10 6 139.42 11.06
 -4 10 -7 279.76 17.26
 -4 10 -7 277.79 16.46
 4 -10 7 276.16 18.14
 -4 10 -7 271.7 15.8
 4 -10 7 254.8 15.44
 -4 10 -8 892.9 32.01
 -4 10 -8 785.02 29.07
 4 -10 8 849.18 33.26
 -4 10 -8 794.92 29.65
 4 -10 8 772.86 29.07
 -4 10 -9 252.4 15.64
 4 -10 9 282.34 18.08
 -4 10 -9 297.39 17.34
 -4 10 -10 55.55 8.05
 4 -10 10 71.93 9.95
 -4 10 -10 68.45 8.71
 -4 10 -11 146.65 11.18
 4 -10 11 139.44 12.48
 -4 10 -11 133.49 10.7
 4 -10 12 6.46 5.69
 -4 10 -12 6.68 4.36
 -4 10 -12 2.68 4.01
 -4 10 -12 11.69 4.13
 4 -10 13 157.43 9.59
 4 -10 13 169.88 11.53
 -4 10 -13 146.05 8.41
 -4 10 -13 158.36 10.1
 -4 10 -13 154.46 9.48
 -4 10 -14 46.53 5.46
 4 -10 14 41.37 5.6
 4 -10 14 43.24 4.42
 4 -10 15 147.76 7.88
 -4 10 -15 131.31 7.08
 4 -9 -16 49.92 4.55
 -4 9 16 55.54 5.21
 4 -9 -15 87.26 7.2
 4 -9 -15 70.58 7.69
 -4 9 15 80.17 7.41
 4 -9 -14 -0.51 4.82
 4 -9 -14 5.26 4.26
 -4 9 14 1.76 4.17
 4 -9 -13 82.62 10.24
 4 -9 -13 65.47 8.34
 4 -9 -13 76.01 8.37
 -4 9 13 78.42 9.14
 -4 9 13 74.4 9.45
 -4 9 12 14.23 5.17
 -4 9 12 35.58 7.66
 4 -9 -12 21.05 7.18
 4 -9 -12 19.5 7.11
 4 -9 -12 25.86 5.81
 -4 9 12 35.47 13.74
 4 -9 -11 73.47 7.48
 -4 9 11 64.05 9.95
 -4 9 11 72.31 9.9
 4 -9 -11 66.19 10
 4 -9 -11 71.22 8.53
 4 -9 -11 61.46 9.56
 -4 9 10 -1.29 15.06
 4 -9 -10 7.06 4.38
 -4 9 10 5.1 6
 4 -9 -10 6.81 6.99
 4 -9 -10 3.87 5.62
 4 -9 -10 9.86 5.21
 4 -9 -10 1.72 6.54
 -4 9 10 9.88 6.12
 -4 9 10 3.96 5.53
 -4 9 9 203.76 33.15
 4 -9 -9 194.81 15.08
 4 -9 -9 170.36 14.92
 4 -9 -9 163.5 14.6
 4 -9 -9 178.64 12.93
 -4 9 9 170.76 14.77
 -4 9 8 2.12 5.55
 -4 9 8 6 12.75
 4 -9 -8 4.18 5.45
 4 -9 -8 4.21 5.1
 4 -9 -8 4.83 4.25
 4 -9 -8 10.39 7.16
 -4 9 8 15.97 15.1
 -4 9 8 12.81 10.44
 -4 9 7 71.09 18.44
 4 -9 -7 33.18 13.3
 4 -9 -7 61.31 8.61
 4 -9 -7 68.36 8.61
 4 -9 -7 62.98 9.34
 -4 9 7 37.4 17.82
 -4 9 6 461.38 43.36
 4 -9 -6 472.79 22.59
 4 -9 -6 441.93 21.42
 4 -9 -6 543.1 46.64
 -4 9 5 16.8 11.22
 4 -9 -5 37.7 7.08
 4 -9 -5 25.55 5.93
 -4 9 5 31.23 5.68
 4 -9 -5 19.55 10.41
 -4 9 4 437.06 40.68
 -4 9 4 441.44 41.92
 4 -9 -4 436.24 20.14
 4 -9 -4 435.55 20.23
 -4 9 4 421.25 19.41
 4 -9 -4 431.07 40.05
 4 -9 -3 406.82 38.4
 -4 9 3 358.8 34.01
 4 -9 -3 448.33 21.05
 4 -9 -3 360.75 17.92
 -4 9 3 329.22 35.06
 -4 9 3 371.42 37.26
 -4 9 3 315.89 17.32
 -4 9 2 9.69 6.86
 4 -9 -2 13.4 11.84
 4 -9 -2 13.52 5
 -4 9 2 13.59 15.1
 -4 9 2 12.13 13.43
 -4 9 2 10.34 4.34
 -4 9 1 778.19 50.17
 4 -9 -1 827.16 52.8
 4 -9 -1 840.05 29.89
 -4 9 1 847.26 55.22
 -4 9 1 724.63 28.2
 -4 9 0 -9.7 9.24
 4 -9 0 -2.09 8.44
 4 -9 0 10.15 8.29
 -4 9 0 5.77 4.74
 -4 9 0 5.54 12.19
 -4 9 -1 1196.57 65.25
 -4 9 -1 1181.83 63.69
 4 -9 1 1264.31 39.24
 4 -9 1 1160.13 62.78
 -4 9 -1 1203.04 38.68
 -4 9 -1 1211.38 39.01
 -4 9 -2 2.98 12.81
 4 -9 2 -6.42 7.79
 4 -9 2 3.81 4.03
 -4 9 -2 4.58 3.94
 -4 9 -2 -6.87 6.41
 4 -9 3 737.59 28.36
 -4 9 -3 680.42 26.38
 4 -9 3 708.49 42.71
 -4 9 -3 670.96 27.09
 -4 9 -3 688.72 48.18
 -4 9 -3 680.61 47.8
 -4 9 -4 23 11.59
 4 -9 4 34.2 5.1
 4 -9 4 23.75 10.24
 4 -9 4 33.53 7.74
 -4 9 -4 27.38 5.22
 -4 9 -4 42.78 11.96
 -4 9 -4 34.13 6.89
 -4 9 -5 195.92 24.14
 4 -9 5 201.75 14.36
 -4 9 -5 208.81 14.02
 4 -9 5 155.55 20.58
 -4 9 -5 191.95 26.71
 -4 9 -5 184.76 13.4
 -4 9 -5 169.35 11.65
 4 -9 6 55.34 8.91
 -4 9 -6 62.19 8.16
 4 -9 6 26.22 7.6
 -4 9 -6 77.91 18.99
 -4 9 -6 58.18 8.35
 -4 9 -6 55.31 7.2
 -4 9 -7 1162.33 37.69
 4 -9 7 1135.86 39.67
 4 -9 7 1204.26 65.85
 -4 9 -7 1239.38 75.86
 -4 9 -7 1301.8 76.75
 -4 9 -7 1169.57 38.09
 4 -9 7 1119.01 40.73
 -4 9 -7 1262.36 40.15
 4 -9 8 437.23 22.65
 4 -9 8 430.05 23.85
 -4 9 -8 462.6 22.52
 -4 9 -8 470.25 21
 -4 9 -8 443.96 21.35
 -4 9 -9 95.92 10.17
 -4 9 -9 105.61 10.25
 4 -9 9 80.73 10.38
 4 -9 9 80.96 10.86
 -4 9 -10 96.53 9.94
 -4 9 -10 88.63 9.62
 4 -9 10 83.2 10.49
 4 -9 10 78.86 10.91
 -4 9 -11 -0.49 4.51
 -4 9 -11 -4.99 5.39
 4 -9 11 0.14 5.58
 4 -9 11 5.56 6.78
 -4 9 -12 110.38 9.52
 -4 9 -12 116.76 10.48
 4 -9 12 114.66 10.91
 4 -9 12 122.96 12.17
 -4 9 -13 17.06 4.53
 -4 9 -13 10.06 4.75
 4 -9 13 10.53 5.79
 -4 9 -14 40.16 4.83
 4 -9 14 43.19 6.83
 -4 9 -14 43.76 6
 4 -9 15 18.42 4.66
 -4 9 -15 14.59 3.84
 4 -9 16 2.22 2.44
 -4 9 -16 -0.88 2.17
 4 -8 -17 16.35 3.41
 4 -8 -16 173.1 10.19
 4 -8 -16 160.23 10.27
 -4 8 16 186.76 11.38
 -4 8 16 171.1 10.43
 -4 8 15 7.02 4.5
 4 -8 -15 9.29 5.34
 4 -8 -15 2.89 4.28
 -4 8 14 65.72 9.08
 4 -8 -14 65.33 9.03
 -4 8 14 48.76 15.88
 4 -8 -14 69.66 8.66
 -4 8 13 127.37 12.71
 -4 8 13 96.68 11.01
 4 -8 -13 103.37 10.41
 4 -8 -13 91.04 10.21
 4 -8 -13 111.52 12.07
 4 -8 -12 91.87 8.79
 -4 8 12 85.11 10.87
 4 -8 -12 94.25 10.06
 4 -8 -12 61.61 9.49
 -4 8 12 96.57 22.26
 4 -8 -12 84.55 11.46
 -4 8 12 77.86 10.62
 4 -8 -11 44.99 6.78
 -4 8 11 63.69 10.06
 4 -8 -11 48.4 8.08
 4 -8 -11 41.26 8.2
 -4 8 11 74.38 19.8
 4 -8 -11 46.51 9.48
 -4 8 11 51.87 9.3
 4 -8 -10 26.15 6.38
 -4 8 10 18.87 7.28
 4 -8 -10 21.05 7.21
 4 -8 -10 22.56 6.95
 4 -8 -10 30.76 8.85
 -4 8 10 48.63 21.58
 -4 8 10 37.2 8.87
 -4 8 9 53.28 18.52
 -4 8 9 79.42 19.01
 -4 8 9 70.32 19.77
 -4 8 9 76.66 10.91
 4 -8 -9 61.8 9.75
 4 -8 -9 66.65 9.6
 4 -8 -9 71.61 9.02
 4 -8 -9 78.3 10.8
 -4 8 8 1.99 12.34
 -4 8 8 18.05 19.63
 -4 8 8 14.31 13.16
 4 -8 -8 -3.89 14.38
 -4 8 8 4.71 5.39
 4 -8 -8 -4.77 6.2
 4 -8 -8 2.58 4.97
 4 -8 -8 5.93 5.11
 4 -8 -8 5.12 4.96
 -4 8 7 149.6 24.46
 -4 8 7 188.81 27.23
 4 -8 -7 153.54 12.62
 4 -8 -7 159.62 12.63
 4 -8 -7 163.87 12.95
 4 -8 -7 173.94 25.56
 4 -8 -6 82.67 9.29
 -4 8 6 58.74 16.69
 -4 8 6 65.06 16.99
 4 -8 -6 65.95 16.93
 4 -8 -6 73.08 8.46
 4 -8 -5 325.28 33.63
 -4 8 5 351.02 35.65
 -4 8 5 354.21 37.23
 4 -8 -4 283.62 31.65
 -4 8 4 289.2 31.74
 -4 8 4 331.63 33.56
 -4 8 4 295.12 15
 4 -8 -3 50.86 14.68
 -4 8 3 31.62 5.56
 -4 8 3 30.37 12.08
 4 -8 -2 976.16 55.61
 -4 8 2 904.59 51.55
 -4 8 2 937.43 30.44
 -4 8 2 864.72 54.56
 4 -8 -1 114.09 19.18
 -4 8 1 106.2 7.98
 -4 8 1 110.6 17.57
 -4 8 1 113.16 9.9
 -4 8 1 113.77 20.24
 4 -8 0 1319.09 63.41
 -4 8 0 1247.82 36.34
 -4 8 0 1183.69 60.61
 -4 8 0 1268.87 38.28
 -4 8 0 1323.64 65.88
 4 -8 1 72.86 14.93
 -4 8 -1 90.58 16.27
 -4 8 -1 85.24 8.23
 4 -8 1 93.18 12.64
 -4 8 -1 84.8 16.01
 -4 8 -1 71.9 8.43
 -4 8 -1 64.74 15.61
 4 -8 2 526.49 38.25
 -4 8 -2 527.02 21.62
 4 -8 2 551.06 33.35
 -4 8 -2 543.93 22.56
 -4 8 -2 538.07 40.05
 4 -8 3 250.88 26.2
 -4 8 -3 276.59 28.25
 -4 8 -3 240.55 14.36
 4 -8 3 265.81 24.14
 -4 8 -3 257.7 15.25
 -4 8 -3 241.17 26.66
 -4 8 -4 1121.68 61.62
 4 -8 4 1104.3 54.17
 -4 8 -4 1116.28 35.87
 -4 8 -4 1066.07 35.42
 -4 8 -4 1073.31 57.57
 -4 8 -5 255.75 26.08
 4 -8 5 236.13 15.72
 -4 8 -5 252.5 14.85
 4 -8 5 241.03 25.42
 -4 8 -5 236.56 15.02
 -4 8 -5 232.42 14.71
 4 -8 5 233.65 13.73
 -4 8 -5 221.74 27.58
 -4 8 -6 571.2 24.43
 4 -8 6 549.5 22.68
 -4 8 -6 621.81 47.58
 4 -8 6 569.25 24.25
 4 -8 6 572.15 41.2
 -4 8 -6 596.76 24.61
 -4 8 -6 596.11 24.5
 -4 8 -6 541.69 22.51
 4 -8 6 551.79 23.37
 4 -8 6 487.19 24.65
 -4 8 -7 952.91 32.29
 4 -8 7 858.49 31.36
 4 -8 7 888.51 54.55
 4 -8 7 942.77 33.63
 -4 8 -7 956.26 64.35
 -4 8 -7 965.78 62.22
 -4 8 -7 944.05 31.81
 4 -8 7 922.19 31.81
 -4 8 -7 919.23 33.36
 -4 8 -8 132.87 11.43
 4 -8 8 123.36 20.9
 4 -8 8 128.1 11.89
 -4 8 -8 122.24 10.28
 4 -8 8 134.73 10.75
 -4 8 -8 133.21 25.73
 -4 8 -8 138.91 12.01
 4 -8 9 103.88 10.05
 -4 8 -9 109.44 10.69
 -4 8 -9 112.45 10.89
 4 -8 9 96.82 10.64
 4 -8 10 36.62 6.57
 -4 8 -10 40.86 7.46
 4 -8 10 40.55 8.14
 -4 8 -10 50.13 7.93
 -4 8 -11 165.17 13.01
 4 -8 11 169.13 13.99
 -4 8 -11 182.61 13.32
 4 -8 12 66.02 9.55
 -4 8 -12 51.24 6.37
 -4 8 -12 61.67 8.81
 -4 8 -12 66.17 8.08
 4 -8 13 33.5 7.16
 -4 8 -13 37.09 5.58
 -4 8 -13 49.12 7.67
 -4 8 -13 43.08 6.2
 4 -8 14 52.53 7.68
 -4 8 -14 57.28 6.28
 4 -8 14 56.22 8.94
 -4 8 -14 60.84 7.45
 -4 8 -14 57.24 5.94
 -4 8 -15 13.29 4.69
 -4 8 -15 2.38 2.5
 4 -8 15 7.19 4.55
 4 -8 15 5.44 3.77
 -4 8 -16 25.94 4.2
 4 -8 16 11.32 4.05
 4 -8 17 6.04 2.22
 -4 7 17 24.2 4.73
 4 -7 -17 21.78 4.51
 4 -7 -16 8.59 5.04
 -4 7 16 6.57 3.91
 -4 7 16 6.27 4.97
 4 -7 -16 2.92 4.15
 -4 7 15 0.48 4.68
 4 -7 -15 -1.08 5.44
 4 -7 -15 7.64 5.75
 -4 7 14 54.93 9.21
 4 -7 -14 52.12 8.63
 4 -7 -14 64.95 9.44
 -4 7 14 44.15 14.09
 -4 7 13 2.26 4.83
 4 -7 -13 6.91 6.64
 4 -7 -13 6.06 5.43
 4 -7 -13 -0.68 4.64
 -4 7 13 14.02 12.46
 -4 7 12 215.82 34.08
 -4 7 12 194.85 15.84
 -4 7 12 194.75 16.36
 4 -7 -12 201.21 14.26
 4 -7 -12 214.71 16.12
 4 -7 -12 201.91 15.58
 4 -7 -12 216.39 16.68
 -4 7 11 17.58 14.95
 4 -7 -11 35.59 6.61
 -4 7 11 41.17 8.46
 -4 7 11 21.28 7.29
 4 -7 -11 39.46 8.18
 4 -7 -11 31.43 7.13
 4 -7 -11 42.66 9.44
 4 -7 -10 135.09 13.52
 -4 7 10 135.81 27.3
 -4 7 10 180.18 33.33
 -4 7 10 123.69 26.79
 4 -7 -10 93.82 19.95
 -4 7 10 143.11 13.92
 4 -7 -10 119.73 12.67
 4 -7 -10 122.94 11.89
 4 -7 -10 100.76 10.91
 4 -7 -9 997.8 36.83
 -4 7 9 1133.47 73.65
 -4 7 9 983.47 64.99
 -4 7 9 1067.83 72.51
 4 -7 -9 915.37 58.86
 -4 7 9 1057.82 38.65
 4 -7 -9 869.61 30.39
 4 -7 -9 986.06 36.52
 4 -7 -9 954.93 34.93
 4 -7 -9 875.96 33.81
 -4 7 8 60.27 19.25
 -4 7 8 85.18 23.59
 4 -7 -8 67.19 17
 4 -7 -8 55.75 7.45
 4 -7 -8 61.49 8.61
 4 -7 -8 60.92 6.58
 4 -7 -8 68.31 8.84
 4 -7 -8 57.74 7.83
 -4 7 7 1237.01 73.83
 4 -7 -7 1032.37 60.94
 -4 7 7 1116.52 65.52
 -4 7 7 1013.24 60.89
 4 -7 -6 680.56 46.97
 -4 7 6 696.54 49.8
 -4 7 6 631.87 46.07
 4 -7 -5 806.73 51.01
 -4 7 5 735.36 49.2
 -4 7 5 765.42 51.35
 -4 7 4 8.27 3.39
 4 -7 -4 11.37 9.43
 -4 7 4 19.23 10.73
 -4 7 3 2038.99 50.39
 -4 7 3 1849.35 79.76
 4 -7 -3 2029.15 82.37
 -4 7 2 20.97 13.84
 -4 7 2 7.08 9.72
 -4 7 2 15.41 4.34
 -4 7 2 9.11 7.09
 -4 7 2 31.33 12.36
 4 -7 -2 13.82 9.42
 -4 7 1 2844.47 99.74
 -4 7 1 2891.01 94.88
 -4 7 1 2907.05 66.81
 -4 7 1 2654.42 63.8
 -4 7 1 2932.95 99.82
 -4 7 1 2904.49 96.52
 4 -7 -1 2832.34 97.04
 -4 7 0 40.88 14.19
 4 -7 0 33.95 7.42
 -4 7 0 28.51 8.1
 -4 7 0 31.48 5.67
 -4 7 0 37.79 5.28
 -4 7 0 22.33 10.27
 4 -7 0 43.87 13.01
 -4 7 0 26.61 8.06
 -4 7 -1 1401.33 63.91
 4 -7 1 1561.27 53.62
 -4 7 -1 1348.58 61.34
 -4 7 -1 1476.8 40.68
 -4 7 -1 1435.46 39.26
 -4 7 -1 1416.82 65.87
 4 -7 1 1415.39 63.08
 -4 7 -1 1499.08 60.48
 -4 7 -2 140.68 19.39
 4 -7 2 142.33 15.45
 -4 7 -2 122.18 9.98
 -4 7 -2 136.7 9.65
 -4 7 -2 136.62 20.33
 4 -7 2 106.04 17.36
 -4 7 -3 92.98 16.25
 4 -7 3 114.96 15.13
 -4 7 -3 103.85 9.57
 -4 7 -3 113.06 9.07
 -4 7 -3 125.64 20.69
 4 -7 3 103.43 16.47
 -4 7 -3 87.8 14.83
 -4 7 -4 877.34 46.82
 4 -7 4 902.86 45.46
 -4 7 -4 852.78 29.3
 -4 7 -4 897.49 29.54
 4 -7 4 794.69 45.58
 -4 7 -4 857.16 48.7
 -4 7 -4 833.59 51.51
 -4 7 -5 266.57 15.25
 -4 7 -5 287.12 15.91
 4 -7 5 292.53 26.18
 -4 7 -5 283.49 29.05
 -4 7 -6 111.56 10.1
 -4 7 -6 111.73 10.28
 4 -7 6 116.9 18.45
 -4 7 -6 146.59 22.44
 -4 7 -7 158.73 23.89
 -4 7 -7 135.31 23.52
 4 -7 7 164.83 21.87
 4 -7 7 164.52 12.36
 -4 7 -7 152.45 11.68
 -4 7 -7 153.16 10.84
 -4 7 -7 155.92 12.46
 4 -7 7 141.7 11.17
 -4 7 -8 41.69 15.1
 4 -7 8 49.45 15.22
 4 -7 8 38.8 6.77
 -4 7 -8 52.73 6.95
 -4 7 -8 38.24 6.04
 4 -7 8 53.16 8.03
 -4 7 -8 58.6 8.24
 4 -7 8 47.57 6.66
 -4 7 -8 56.35 7.43
 -4 7 -9 1.39 4.3
 -4 7 -9 2.3 10.48
 4 -7 9 6.37 8.79
 -4 7 -9 10.55 5.34
 4 -7 9 12.37 5.59
 4 -7 9 0.5 4.79
 4 -7 10 72.11 9.11
 -4 7 -10 76.92 8.18
 -4 7 -10 58.67 8.86
 4 -7 10 63.41 9.23
 -4 7 -10 67.23 8.85
 4 -7 11 185.03 13.14
 -4 7 -11 164.19 11.86
 -4 7 -11 164.2 12.7
 4 -7 11 161.95 13.81
 -4 7 -11 153.9 12.51
 4 -7 12 41 6.49
 -4 7 -12 44.26 6.87
 -4 7 -12 40.07 6.96
 4 -7 12 42.77 8.04
 -4 7 -12 35.57 7.34
 4 -7 13 47.52 6.63
 -4 7 -13 49.85 6.44
 4 -7 13 52.27 8.09
 -4 7 -13 54.03 8.09
 -4 7 -13 44.88 6.58
 -4 7 -14 21.88 4.91
 -4 7 -14 9.15 3.93
 4 -7 14 13.16 6.05
 -4 7 -14 6.9 4.95
 -4 7 -15 21.14 4.27
 4 -7 15 25.48 5.72
 -4 7 -15 23.88 5.51
 -4 7 -16 119.98 7.98
 4 -7 16 119.26 9.75
 4 -7 16 120.83 9.02
 -4 7 -16 114.14 8.22
 -4 7 -17 96.1 6.3
 4 -7 17 110.02 7.5
 4 -6 -18 -3.59 3.33
 -4 6 17 9.46 4.34
 4 -6 -17 9.44 4.53
 -4 6 16 42.78 6.41
 4 -6 -16 45.98 7.1
 -4 6 15 52.64 8.15
 4 -6 -15 64.24 9.69
 4 -6 -15 69.23 9.66
 -4 6 15 67.66 19.79
 -4 6 14 -9.07 14.31
 -4 6 14 5.03 6.21
 4 -6 -14 -8.53 6.51
 4 -6 -14 -0.99 5.62
 -4 6 14 -13.18 18.07
 -4 6 13 495.59 24.9
 4 -6 -13 537.55 26.21
 4 -6 -13 601.72 27.03
 4 -6 -13 502.35 24.25
 -4 6 13 560.79 55
 -4 6 12 115.48 12.03
 -4 6 12 87.43 21.04
 -4 6 12 113.33 11.91
 4 -6 -12 124.41 13.21
 4 -6 -12 135.56 12.71
 4 -6 -12 113.77 11.92
 4 -6 -12 112.85 11.26
 4 -6 -11 696.45 28.71
 4 -6 -11 602.71 27.88
 -4 6 11 622.76 57.03
 -4 6 11 559.37 50.85
 -4 6 11 722.54 61.19
 -4 6 11 615.53 28.34
 -4 6 11 568.36 28.3
 4 -6 -11 679.08 29.93
 4 -6 -11 638.8 25.38
 4 -6 -11 580.28 26.43
 4 -6 -10 882.57 33.69
 -4 6 10 834.82 64.6
 -4 6 10 715.12 55.67
 -4 6 10 854.56 66.85
 4 -6 -10 887.25 55.2
 -4 6 10 775.74 32.31
 4 -6 -10 823.82 32.21
 4 -6 -10 717.45 28.23
 4 -6 -10 740.76 30.24
 4 -6 -9 471.85 22.76
 -4 6 9 386.52 21.66
 -4 6 9 405.14 41.56
 -4 6 9 454.32 46.79
 4 -6 -9 388.62 35.44
 -4 6 9 399.39 43.52
 -4 6 9 384.2 38.84
 4 -6 -9 411.08 18.76
 4 -6 -9 381.44 20.05
 4 -6 -9 376.83 19.03
 4 -6 -9 444.44 20.37
 4 -6 -9 435.23 21.94
 -4 6 8 1384.31 75.86
 -4 6 8 1547.89 86.05
 4 -6 -8 1364.8 68.38
 -4 6 8 1458.58 75.67
 -4 6 7 996.57 66.8
 -4 6 7 895.31 58.1
 4 -6 -7 953.37 54.83
 -4 6 7 966.29 58.26
 -4 6 7 875.37 53.63
 -4 6 6 1935.4 87.18
 -4 6 6 2175.08 86.57
 -4 6 6 2196.44 90.28
 4 -6 -6 2166.03 85.5
 -4 6 5 62.52 14.88
 4 -6 -5 82.16 17.06
 -4 6 4 12.78 10.38
 -4 6 4 21.47 10.53
 -4 6 4 15.52 6.05
 4 -6 -4 11.57 10.03
 -4 6 4 16.13 3.55
 -4 6 3 123.71 18.71
 -4 6 3 112.53 14.47
 4 -6 -3 146.04 19.56
 -4 6 3 130.73 8.51
 -4 6 2 2000.23 77.03
 -4 6 2 1975.97 48.06
 -4 6 2 1864.21 69.77
 4 -6 -2 1895.72 73.79
 -4 6 1 553.12 36.93
 -4 6 1 519.85 19.1
 -4 6 1 519.94 32.14
 -4 6 1 462.95 32.14
 -4 6 1 541.71 27.63
 4 -6 -1 543.15 35.08
 -4 6 0 1303.43 57.34
 -4 6 0 1171.25 33.52
 4 -6 0 1235.76 41.09
 -4 6 0 1163.34 50.73
 -4 6 0 1116.8 53.24
 -4 6 0 1246.47 46.75
 4 -6 0 1198.32 54.07
 -4 6 -1 11.66 8.24
 4 -6 1 14.87 5.57
 -4 6 -1 8.35 5.54
 -4 6 -1 16.12 4.73
 -4 6 -1 20.42 10.9
 4 -6 1 7.08 8.66
 -4 6 -1 9.08 4.44
 -4 6 -2 -6.7 9.47
 4 -6 2 2.15 4.43
 -4 6 -2 7.49 4.46
 -4 6 -2 10.27 3.73
 -4 6 -2 10.29 8.92
 4 -6 2 -1.83 8.89
 -4 6 -2 2.55 5.28
 -4 6 -3 139.79 17.6
 4 -6 3 103.67 13.5
 -4 6 -3 92.12 8.33
 -4 6 -3 108.25 8.35
 -4 6 -3 98.11 7.26
 -4 6 -3 114.2 18.04
 4 -6 3 102.65 15.47
 -4 6 -3 112.2 15.5
 -4 6 -4 713.1 39.79
 4 -6 4 627.16 35.74
 -4 6 -4 658.35 23.66
 -4 6 -4 676.82 23.79
 -4 6 -4 671.31 22.69
 -4 6 -4 662.48 43.15
 -4 6 -4 682.2 34.34
 4 -6 4 693.58 40.47
 -4 6 -4 663.88 39.7
 -4 6 -5 390.97 27.97
 4 -6 5 433.01 30.81
 -4 6 -5 386.88 17.43
 -4 6 -5 390.45 16.88
 -4 6 -5 396.88 17.73
 4 -6 5 383.05 29.86
 -4 6 -5 377.37 31
 -4 6 -5 376.33 33.13
 4 -6 6 313.6 27.32
 -4 6 -6 322.35 16.07
 -4 6 -6 347 17.05
 -4 6 -6 304.92 30.7
 -4 6 -6 363.49 32.01
 -4 6 -6 313.89 30.17
 4 -6 7 16.43 10.16
 -4 6 -7 8.39 4.23
 -4 6 -7 14.19 4.86
 -4 6 -7 7.1 8.18
 -4 6 -7 19.39 12.08
 -4 6 -8 296.41 32.27
 4 -6 8 254.91 27.97
 4 -6 8 302.57 16.53
 -4 6 -8 267.43 14.79
 -4 6 -8 285.65 15.53
 -4 6 -8 260.6 15.59
 -4 6 -9 -5.02 9.22
 4 -6 9 8.09 8.49
 4 -6 9 9 5.21
 -4 6 -9 7.2 4
 -4 6 -9 4.96 4.59
 -4 6 -9 11.65 4.75
 4 -6 10 729.27 29.37
 4 -6 10 775.22 52.87
 -4 6 -10 724.03 28.46
 -4 6 -10 790.36 58.03
 -4 6 -11 -3.16 3.97
 4 -6 11 -2.24 5.92
 -4 6 -11 -6.5 5.88
 -4 6 -12 355.11 18.63
 -4 6 -12 327.07 17.75
 4 -6 12 333.67 19.32
 -4 6 -12 333.29 18.41
 -4 6 -13 -2.26 4.79
 -4 6 -13 1.75 3.96
 4 -6 13 2.09 5.36
 -4 6 -13 5.07 5.17
 4 -6 14 246.28 14.52
 -4 6 -14 238.26 14.49
 -4 6 -14 227.57 13.11
 -4 6 -14 241.38 14.92
 4 -6 14 259.33 16.16
 -4 6 -15 95.69 8.8
 4 -6 15 86.04 7.9
 -4 6 -15 90.8 9.14
 4 -6 15 103.89 10.39
 4 -6 16 44.53 6.55
 -4 6 -16 45.68 6.23
 -4 6 -16 42.94 5.89
 4 -6 17 233.43 11.55
 -4 6 -17 236.3 10.89
 -4 6 -17 238.4 11.3
 4 -6 17 214.51 11.88
 4 -5 -18 122.29 8.6
 4 -5 -18 80.68 6.32
 4 -5 -17 14.41 5.57
 -4 5 17 13.88 4.63
 4 -5 -16 209.8 14.63
 4 -5 -16 172.38 12.7
 4 -5 -16 193.78 10.86
 -4 5 16 172.74 13.29
 -4 5 15 17.37 5.13
 4 -5 -15 4.21 5.42
 4 -5 -15 10.44 3.71
 -4 5 15 26.57 12.82
 4 -5 -15 15.34 7.7
 -4 5 14 517.96 25.46
 4 -5 -14 537.02 25.34
 4 -5 -14 558.85 26.43
 -4 5 14 524.22 50.67
 4 -5 -13 15.82 6.79
 4 -5 -13 7.33 5.66
 4 -5 -12 227.98 16.58
 4 -5 -12 224.36 16.2
 4 -5 -12 193.87 14.63
 4 -5 -12 191.01 13.84
 -4 5 12 203.65 14.8
 4 -5 -12 201.4 14.66
 -4 5 12 257.62 34.81
 -4 5 11 193.09 31.24
 -4 5 11 209.31 32.97
 -4 5 11 197.2 28.08
 4 -5 -11 215.73 15.92
 4 -5 -11 186.98 14.31
 4 -5 -11 217.28 16.49
 -4 5 11 194.37 14.63
 -4 5 11 196.74 14.45
 4 -5 -11 169.73 12.97
 4 -5 -11 201.66 14.35
 4 -5 -10 369.13 19.98
 -4 5 10 316.22 18.57
 -4 5 10 363.82 42.27
 -4 5 10 330.59 34.62
 4 -5 -10 365.6 32.3
 -4 5 10 365.9 40.88
 -4 5 10 290.48 32.45
 4 -5 -10 342.19 17.74
 4 -5 -10 349.98 18.75
 4 -5 -10 310.5 17.52
 4 -5 -10 342.74 19.13
 4 -5 -10 390.58 20.15
 4 -5 -9 361.78 32.1
 -4 5 9 299.23 36.29
 -4 5 9 352.5 34.78
 -4 5 9 317.03 18.14
 -4 5 9 307.18 32.36
 -4 5 9 293.82 36.27
 -4 5 8 346.16 32.4
 -4 5 8 398.48 36.89
 -4 5 8 416.87 35.63
 -4 5 8 402.08 39.89
 4 -5 -8 464.11 33.28
 4 -5 -8 401.45 33.26
 -4 5 7 618.06 41.18
 -4 5 7 606.61 44.21
 -4 5 7 619.5 49.66
 -4 5 7 584.38 41.47
 4 -5 -7 602.68 37.18
 4 -5 -7 612.26 40.72
 -4 5 6 353 30.14
 -4 5 6 355.36 30.75
 -4 5 6 360.15 31.48
 4 -5 -6 362.47 27.39
 4 -5 -6 354.93 29.95
 -4 5 5 100.74 16.79
 -4 5 5 94.1 16.27
 -4 5 5 101.35 17.24
 4 -5 -5 104.81 14.99
 4 -5 -5 119.65 18.19
 -4 5 4 7.43 4.76
 4 -5 -4 17.28 10.38
 -4 5 4 9.65 8.69
 -4 5 3 63.88 11.29
 4 -5 -3 51.48 13.22
 -4 5 3 73.19 13.93
 -4 5 3 64.75 13.69
 -4 5 2 67.56 11.97
 -4 5 2 62.52 8.53
 4 -5 -2 79.65 16.02
 -4 5 2 58.69 12.63
 -4 5 2 60.69 13.05
 4 -5 -1 9.81 3.58
 -4 5 1 -2.53 5.17
 -4 5 1 0.6 4.58
 -4 5 1 3.97 6.43
 4 -5 -1 11.07 9.29
 -4 5 1 5.69 3.47
 -4 5 1 13.72 10.63
 -4 5 1 7.45 8.66
 4 -5 0 253.5 15.05
 -4 5 0 276.79 20.97
 -4 5 0 264.27 19.74
 -4 5 0 308.46 25.3
 4 -5 0 287.5 23.77
 -4 5 0 296.8 25.77
 4 -5 1 338.47 19.02
 -4 5 -1 331.05 22.87
 -4 5 -1 330.47 23.04
 -4 5 -1 322.98 26.53
 4 -5 1 350.63 26.57
 -4 5 -1 322.83 26.61
 4 -5 2 1309.38 45.42
 -4 5 -2 1206.06 42.16
 -4 5 -2 1264.84 54.98
 -4 5 -2 1238.32 50.43
 4 -5 2 1321.75 54.14
 -4 5 -2 1279.18 47.68
 -4 5 -2 1327.63 55.41
 4 -5 3 113.42 13.35
 -4 5 -3 112.21 17.13
 -4 5 -3 97.75 11.21
 -4 5 -3 98.45 15.14
 -4 5 -3 105.4 16.16
 4 -5 3 93.21 14.78
 -4 5 -3 119.66 14.31
 4 -5 4 1873.15 64.63
 -4 5 -4 1846.34 69.23
 -4 5 -4 1972.28 47.03
 4 -5 4 1963.96 70.58
 -4 5 -4 1903.4 68.04
 -4 5 -4 1856.2 62.53
 -4 5 -4 1883.91 70.13
 -4 5 -4 1791.75 71.93
 -4 5 -5 1843.45 47.95
 -4 5 -5 1903.73 47.18
 -4 5 -5 1929.69 71.19
 -4 5 -5 1828.8 65.11
 -4 5 -5 1880.81 74.2
 4 -5 5 1864.28 67.35
 -4 5 -6 10.94 6.93
 -4 5 -6 6.38 8.16
 4 -5 6 13.73 8.93
 -4 5 -6 9.14 5.24
 -4 5 -6 7.34 3.21
 -4 5 -6 7.86 3.59
 -4 5 -6 7.98 8.14
 -4 5 -6 9.95 3.92
 4 -5 7 1728.52 70.75
 -4 5 -7 1700.18 45.51
 -4 5 -7 1766.43 47.06
 -4 5 -7 1692.08 46.25
 -4 5 -7 1695.33 73.23
 -4 5 -7 1709.87 68.62
 -4 5 -7 1728.98 74.1
 4 -5 8 26.1 10.37
 -4 5 -8 21.5 4.53
 -4 5 -8 20 9.2
 -4 5 -8 25.3 10.04
 4 -5 8 18.87 5.72
 -4 5 -8 22.32 5.38
 -4 5 -8 18.24 4.97
 -4 5 -8 19 10.17
 -4 5 -9 969.77 31.87
 -4 5 -9 918.1 56.29
 4 -5 9 920.41 54.07
 4 -5 9 958.39 32.27
 -4 5 -9 838.38 30.99
 4 -5 9 863.33 33.62
 4 -5 9 889.87 33.06
 -4 5 -10 5.22 4.97
 4 -5 10 -2.16 10.86
 4 -5 10 6.05 4.57
 -4 5 -10 7.02 3.49
 -4 5 -10 5.01 4.8
 4 -5 10 1.83 5.02
 4 -5 10 4.51 4.82
 -4 5 -11 398.83 20.26
 -4 5 -11 466.37 43.18
 4 -5 11 407.26 37.92
 4 -5 11 396.34 21.83
 -4 5 -11 363.29 17.64
 4 -5 11 408.64 20.69
 4 -5 11 375.22 22.33
 4 -5 12 19.21 7.67
 4 -5 12 17.1 6.72
 -4 5 -12 9.51 3.97
 4 -5 12 13.85 5.58
 -4 5 -12 12.3 4.93
 4 -5 13 344.02 20.55
 -4 5 -13 360.99 17.9
 -4 5 -13 353.13 18.87
 4 -5 13 346.35 19.24
 -4 5 -14 36.49 6.84
 -4 5 -14 30.64 6.1
 4 -5 14 40.73 7.49
 -4 5 -15 143.72 11.47
 -4 5 -15 145.62 11.84
 4 -5 15 139.9 11.74
 -4 5 -16 44.94 6.5
 4 -5 16 51.06 6.3
 -4 5 -16 42.41 6.03
 4 -5 16 45.63 6.84
 -4 5 -17 3.63 3.94
 4 -5 17 -2.55 2.81
 -4 5 -17 -0.62 3.32
 4 -5 17 7.15 3.87
 -4 5 -18 60.08 5.23
 4 -5 18 48.67 4.97
 4 -5 18 54.81 5.04
 4 -4 -19 73.14 5.69
 4 -4 -18 17.93 4.58
 4 -4 -18 18.56 3.77
 4 -4 -17 148.69 12.05
 4 -4 -17 142.35 8.84
 -4 4 17 156.13 10.51
 4 -4 -16 46.39 8.66
 -4 4 16 49.5 16.01
 -4 4 16 33.88 12.2
 4 -4 -16 43.48 6.84
 4 -4 -16 55.15 6.43
 -4 4 16 43.2 6.73
 4 -4 -15 153.42 10.96
 4 -4 -15 147.18 12.6
 4 -4 -15 155.13 13.64
 -4 4 15 121.5 24.1
 -4 4 15 168.61 26.75
 -4 4 14 16.43 12.23
 -4 4 14 8.32 4.7
 4 -4 -14 10.2 6.07
 4 -4 -14 5.81 6.39
 -4 4 14 7.47 9.32
 -4 4 13 114.16 24.37
 4 -4 -13 87.69 11.35
 -4 4 13 74.64 9.28
 4 -4 -13 83.28 10.87
 -4 4 13 107.37 23.3
 -4 4 12 82.89 20.25
 -4 4 12 57.75 14.84
 4 -4 -12 89.37 10.26
 4 -4 -12 84.44 9.67
 -4 4 12 98.98 22.03
 4 -4 -12 70.81 10.29
 4 -4 -12 82.31 9.53
 -4 4 11 1.2 11.73
 -4 4 11 15.81 9.68
 4 -4 -11 6.74 3.94
 4 -4 -11 11.28 5.56
 4 -4 -11 10.31 5.52
 -4 4 11 13.16 16.41
 4 -4 -11 8.39 4.61
 4 -4 -11 5.03 3.89
 4 -4 -11 7.88 8.58
 -4 4 10 357.43 33.66
 -4 4 10 388.78 41.1
 -4 4 10 370.68 38.32
 4 -4 -10 358.04 18.32
 4 -4 -10 361.02 18.7
 4 -4 -10 417.33 34.18
 4 -4 -10 382.87 18.68
 4 -4 -10 442.25 21.32
 4 -4 -10 353.96 18.8
 4 -4 -10 390.32 19.94
 -4 4 9 26.6 14.54
 -4 4 9 2.13 8.1
 -4 4 9 5.99 4.21
 4 -4 -9 3.1 8.18
 -4 4 9 12.02 9.82
 -4 4 9 18.5 13.5
 4 -4 -9 12.98 6.17
 -4 4 8 182.2 22.88
 -4 4 8 198.48 28.47
 -4 4 8 182.46 22.75
 4 -4 -8 199 22.25
 4 -4 -8 202.12 22.16
 -4 4 7 348.4 28.72
 -4 4 7 329.33 29.85
 -4 4 7 340.8 29.45
 -4 4 7 374.97 36.11
 -4 4 7 381.63 29.79
 4 -4 -7 330.47 27.2
 4 -4 -7 340.97 27.6
 -4 4 6 38.5 9.86
 -4 4 6 49.92 11.34
 -4 4 6 29.83 10.37
 4 -4 -6 21.2 9
 4 -4 -6 27.91 9.66
 -4 4 5 2196.88 74.8
 -4 4 5 2045.23 61.64
 -4 4 5 2004.26 75.22
 -4 4 5 2057.41 71.31
 4 -4 -5 2102.76 71.79
 4 -4 -5 2196.63 74.29
 -4 4 4 73.08 12.73
 -4 4 4 83.79 13.37
 -4 4 4 80.26 9.86
 -4 4 4 73.12 13.94
 4 -4 -4 79.91 12.8
 4 -4 -4 87 14.32
 -4 4 3 1266.74 41.19
 -4 4 3 1288.24 46.04
 -4 4 3 1196.26 39.35
 -4 4 3 1375.81 55.63
 -4 4 3 1359 53.08
 4 -4 -3 1243.22 50.04
 4 -4 -3 1331.03 52.68
 -4 4 2 45.51 7.07
 -4 4 2 47.13 9.2
 -4 4 2 54.64 11.42
 -4 4 2 43.77 6.39
 4 -4 -2 52.97 12.57
 -4 4 1 815 34
 4 -4 -1 830.33 24.1
 -4 4 1 822.37 33.64
 -4 4 1 901.38 37.86
 -4 4 1 912.32 42.26
 4 -4 -1 828.09 40.19
 4 -4 -1 860.1 29.4
 4 -4 -1 849.86 29.03
 -4 4 0 1348.62 48.01
 4 -4 0 1415.72 39.29
 -4 4 0 1347.47 44.76
 -4 4 0 1388.84 51.08
 -4 4 0 1425.24 55.03
 4 -4 0 1475.17 54.72
 -4 4 0 1356.58 40.96
 -4 4 -1 1162.78 45.11
 4 -4 1 1215.39 38.53
 -4 4 -1 1241.77 50.76
 4 -4 1 1194.14 48.87
 -4 4 -1 1165.3 38.71
 -4 4 -2 427.1 26.65
 4 -4 2 447.43 22.96
 -4 4 -2 433.57 29.17
 4 -4 2 428.85 27.75
 -4 4 -2 432.31 22.95
 -4 4 -3 2031.89 68.54
 4 -4 3 2066.04 63.36
 -4 4 -3 2103.42 71.18
 4 -4 3 2094.34 69.47
 -4 4 -3 2098.49 64.25
 -4 4 -4 865.23 38.21
 -4 4 -4 882.83 42.75
 4 -4 4 892.56 42.19
 -4 4 -4 821.67 41.04
 4 -4 4 820.55 37.7
 4 -4 5 312.01 23.75
 -4 4 -5 322.25 24.23
 -4 4 -5 330.29 23.97
 -4 4 -5 309.51 25.21
 -4 4 -5 310.84 26.51
 -4 4 -5 329.09 14
 -4 4 -5 278.1 22.57
 4 -4 6 1373.29 56.73
 -4 4 -6 1362.26 54.06
 -4 4 -6 1338.84 37.06
 -4 4 -6 1366.8 56.46
 -4 4 -6 1396.88 60.3
 -4 4 -6 1358.22 59.63
 -4 4 -6 1359.02 57.11
 -4 4 -7 75.86 7.36
 -4 4 -7 61.74 6.84
 4 -4 7 54.78 12.53
 -4 4 -7 47.37 11.86
 -4 4 -7 71.64 13.92
 -4 4 -7 59.97 12.72
 -4 4 -8 1154.85 58.26
 4 -4 8 1151.85 37.16
 -4 4 -8 1167.22 35.51
 -4 4 -8 1180.59 35.7
 4 -4 8 1208.72 58.37
 -4 4 -8 1189.71 58.06
 -4 4 -8 1199.94 57.77
 -4 4 -8 1178.21 33.85
 -4 4 -9 11.33 9.65
 4 -4 9 -5.8 10.44
 4 -4 9 0.28 4.39
 -4 4 -9 4.2 3.7
 -4 4 -9 3.03 4.27
 -4 4 -9 -8.55 10.1
 -4 4 -9 0.95 8.76
 -4 4 -10 14.82 8.83
 -4 4 -10 27.45 11.72
 4 -4 10 37.66 13.44
 -4 4 -10 29.78 5.59
 4 -4 10 22.79 5.45
 -4 4 -10 22.91 5.58
 4 -4 10 29.92 6.8
 -4 4 -10 21.5 5.01
 -4 4 -11 67.22 7.58
 4 -4 11 71.47 9.39
 -4 4 -11 42.28 14.87
 4 -4 11 73.2 17.5
 -4 4 -11 77.55 8.68
 4 -4 11 73.73 10.18
 4 -4 12 42.05 7.79
 -4 4 -12 22.03 5.28
 -4 4 -12 26.98 5.87
 4 -4 12 26.39 6.41
 4 -4 13 209.11 15.45
 -4 4 -13 195.33 12.94
 -4 4 -13 214.68 14.56
 4 -4 13 191.49 15.36
 4 -4 14 7.07 5.96
 -4 4 -14 4.07 4.53
 4 -4 14 1.83 4.97
 4 -4 14 0.8 5.49
 -4 4 -15 108.27 10.92
 4 -4 15 95.52 10.68
 4 -4 15 106.14 10.86
 -4 4 -15 106.67 10.05
 -4 4 -16 19.47 6.17
 -4 4 -16 20.61 5.31
 4 -4 16 17.48 5.28
 -4 4 -17 69.17 7.77
 -4 4 -17 63.67 6.43
 4 -4 17 59.94 7.07
 4 -4 17 60.62 6.29
 -4 4 -18 93.49 5.79
 4 -4 18 111.33 7.68
 -4 4 -18 116.48 8.02
 4 -3 -19 14.37 3.65
 4 -3 -18 88.54 7.07
 4 -3 -18 109.03 8.9
 4 -3 -18 96.44 6.61
 4 -3 -17 33.37 7.37
 4 -3 -17 43.31 6.09
 4 -3 -17 37.34 5.36
 4 -3 -16 143.22 12.81
 -4 3 16 120.31 22.83
 -4 3 16 117.04 9.88
 4 -3 -16 131.74 10.14
 -4 3 15 23.08 8.24
 4 -3 -15 4 3.92
 4 -3 -15 16.19 5.95
 -4 3 15 11.55 11.11
 4 -3 -15 25.85 7.52
 4 -3 -14 4.97 6.77
 4 -3 -14 7.28 4.02
 4 -3 -14 7.63 4.92
 4 -3 -14 9.76 4.26
 -4 3 14 -5.46 13.67
 4 -3 -13 141.12 12.64
 4 -3 -13 169.32 14.57
 -4 3 13 179.12 27.53
 -4 3 13 174.4 29.13
 -4 3 12 11.78 12.16
 -4 3 12 -8.59 10.58
 4 -3 -12 2.02 5.54
 4 -3 -12 -0.44 4.53
 4 -3 -12 6.49 13.58
 4 -3 -12 2.74 4.23
 -4 3 12 1.44 9.69
 4 -3 -11 239.34 28.07
 4 -3 -11 265.32 15.7
 4 -3 -11 232.45 14.75
 4 -3 -11 266.22 16.23
 4 -3 -11 244.5 16.23
 -4 3 11 244.23 27.51
 -4 3 11 247.61 29.43
 4 -3 -10 3.81 8.53
 -4 3 10 -15.73 15.13
 -4 3 10 -2.64 5.87
 -4 3 10 -4.26 8.61
 4 -3 -9 130.9 19.35
 -4 3 9 116.66 22.06
 -4 3 9 116.77 17.85
 -4 3 9 91.44 17.63
 4 -3 -8 175.78 18.71
 -4 3 8 199.3 26.75
 -4 3 8 193.36 20.63
 4 -3 -8 191.08 21.7
 4 -3 -7 20.79 8.33
 -4 3 7 2.48 10.82
 -4 3 7 11.01 7.26
 -4 3 7 9.83 7.21
 4 -3 -7 12.38 7.54
 4 -3 -6 3255.6 96.5
 -4 3 6 3380.09 101.98
 -4 3 6 3381.05 95.68
 -4 3 6 3355.4 94.37
 4 -3 -6 3298.28 99.84
 4 -3 -5 6.84 7.83
 -4 3 5 6.65 4.45
 -4 3 5 3.95 4.54
 -4 3 5 9.84 6.08
 4 -3 -5 13.79 8.6
 4 -3 -4 1558.91 56.13
 -4 3 4 1595.45 53.02
 -4 3 4 1453.22 54.65
 4 -3 -4 1510.09 56.46
 4 -3 -3 594.04 31.54
 -4 3 3 567.44 31
 -4 3 3 548.08 27.89
 4 -3 -3 569.26 32.2
 4 -3 -2 460.43 27.18
 4 -3 -2 451.77 20.86
 4 -3 -2 414.85 26.17
 -4 3 2 461.21 25.46
 -4 3 2 430.27 22.83
 -4 3 1 3897.43 100.23
 -4 3 1 3855.64 91.76
 -4 3 1 3530.75 93.34
 4 -3 -1 3842.79 101.92
 4 -3 -1 3613.16 94.07
 -4 3 1 3886.25 77.64
 4 -3 -1 3979.99 88.88
 -4 3 1 3545.66 89.19
 -4 3 1 3980.58 87.25
 -4 3 0 926.34 38.38
 -4 3 0 926.52 33.47
 4 -3 0 885.26 38.56
 4 -3 0 871.52 31.91
 -4 3 0 850.11 24.95
 -4 3 0 802.77 30.76
 -4 3 -1 2182.71 67.74
 4 -3 1 2207.15 68.15
 4 -3 1 2240.91 62.84
 -4 3 -1 2199.18 61.1
 -4 3 -1 2112.85 65.27
 4 -3 1 2089.34 56.52
 -4 3 -2 260.76 20.98
 4 -3 2 259.37 20.52
 -4 3 -2 266.18 17.93
 -4 3 -2 261 20.24
 4 -3 2 258.9 16.81
 4 -3 3 452.05 27.53
 -4 3 -3 427.83 22.34
 -4 3 -3 438.03 27.33
 4 -3 3 421.35 23.46
 -4 3 -4 427.07 24.14
 -4 3 -4 462.12 28.9
 4 -3 4 418.53 25.33
 -4 3 -5 1265.93 50.34
 4 -3 5 1233.4 48.94
 -4 3 -5 1236.65 47.67
 -4 3 -5 1169.32 51.6
 -4 3 -6 129.29 14.64
 -4 3 -6 124.51 8.51
 4 -3 6 121.85 16.12
 -4 3 -6 124.37 15.71
 -4 3 -6 127.94 17.25
 -4 3 -6 127.54 16.4
 -4 3 -7 2010.67 67.16
 -4 3 -7 1981.64 72.79
 -4 3 -7 1988.28 77.34
 -4 3 -7 2016.66 74.46
 -4 3 -7 1992.3 75.15
 -4 3 -7 2104.19 51.15
 4 -3 7 1945.97 72.72
 -4 3 -8 405.61 31.36
 -4 3 -8 380.45 31.99
 -4 3 -8 447.25 32.16
 -4 3 -8 419.58 17.8
 -4 3 -8 400.49 17.86
 4 -3 8 363.98 30.09
 -4 3 -9 309.6 29.04
 4 -3 9 318.45 29.82
 4 -3 9 341.14 17.3
 -4 3 -9 330.2 16.72
 -4 3 -9 349.5 16.53
 -4 3 -9 352.26 33.03
 -4 3 -10 501.45 20.18
 -4 3 -10 472.52 39.61
 4 -3 10 450.37 21.1
 4 -3 10 521.47 23.03
 -4 3 -10 532.59 22.29
 4 -3 10 520.11 42.48
 -4 3 -10 533.54 41.25
 -4 3 -11 25.67 10.8
 4 -3 11 42.87 14.48
 -4 3 -11 34.04 5.6
 -4 3 -11 39.78 14.78
 4 -3 11 34.06 6.98
 -4 3 -11 32.98 5.89
 4 -3 11 25.72 5.97
 -4 3 -12 555.04 22.91
 -4 3 -12 515.83 43.73
 -4 3 -12 594.38 24.99
 4 -3 12 551.22 25.23
 4 -3 12 555.88 25.01
 -4 3 -13 148.47 12.47
 -4 3 -13 140.13 11.16
 4 -3 13 175.14 15.08
 4 -3 13 144.18 12.91
 -4 3 -14 97.16 10.04
 -4 3 -14 85.78 8.81
 -4 3 -14 94.48 9.48
 4 -3 14 103.58 11.03
 4 -3 14 87.11 10.18
 4 -3 15 6.34 4.69
 -4 3 -15 13.61 4.33
 -4 3 -15 10.38 5.33
 -4 3 -15 3.98 4.15
 4 -3 15 8.46 4.68
 4 -3 15 2.84 5.75
 -4 3 -16 49.89 8.06
 4 -3 16 47.5 7.54
 -4 3 -16 44.42 6.76
 -4 3 -16 41.02 5.45
 4 -3 16 46.51 7.35
 -4 3 -17 22.06 5.88
 -4 3 -17 10.74 3.73
 4 -3 17 26.86 5.6
 4 -3 18 19.8 3.76
 4 -3 18 14.02 3.96
 -4 3 -18 25.28 4.81
 -4 3 -18 21.64 3.18
 -4 2 19 1.07 3.12
 4 -2 -19 4.28 3.09
 4 -2 -19 8.55 3.18
 -4 2 19 3.37 2.77
 4 -2 -18 11.55 3.4
 4 -2 -18 7.44 3.28
 4 -2 -17 118.46 9.4
 4 -2 -17 117.56 9.65
 4 -2 -17 119.21 10.8
 4 -2 -16 33.95 5.68
 4 -2 -16 33.88 6.34
 4 -2 -16 54.85 8.57
 -4 2 16 37.4 13.28
 -4 2 15 135.08 22.14
 4 -2 -15 145.14 11.64
 4 -2 -15 145.44 10.86
 -4 2 15 142.98 25.9
 4 -2 -15 139.01 13.06
 -4 2 14 26.89 14.09
 4 -2 -14 18.35 6.31
 4 -2 -14 20.43 5.54
 4 -2 -14 12.83 4.44
 4 -2 -14 11.82 4.16
 -4 2 14 3.12 6.76
 4 -2 -14 15.17 6.62
 -4 2 13 603.23 50.08
 4 -2 -13 598.37 24.48
 4 -2 -13 622.11 26.24
 4 -2 -13 629.99 25.14
 -4 2 13 553.66 44.91
 4 -2 -13 656.3 28.43
 4 -2 -13 579.21 25.87
 -4 2 12 67.74 15.24
 4 -2 -12 63.83 7.7
 -4 2 12 63.42 17.61
 -4 2 12 49.95 16.35
 4 -2 -12 88.31 17.76
 4 -2 -12 75.06 9.18
 4 -2 -12 71.47 9.56
 -4 2 11 319.78 30.24
 -4 2 11 416.47 38.7
 4 -2 -11 392.1 19.34
 4 -2 -11 435.74 21.31
 -4 2 11 356.66 33.61
 4 -2 -11 378.34 18.93
 4 -2 -11 388.05 18.24
 4 -2 -11 405.14 36.35
 4 -2 -11 373.33 18.13
 -4 2 10 2.17 8.14
 4 -2 -10 10.04 9.63
 -4 2 10 2.96 8.13
 -4 2 9 748.54 44.39
 -4 2 9 739.65 47.72
 4 -2 -9 811.25 47.36
 -4 2 8 189.3 20.58
 4 -2 -8 237.66 19.18
 4 -2 -8 235.66 24.07
 -4 2 8 218.28 24.42
 4 -2 -7 1401.84 51.1
 4 -2 -7 1283.73 57.18
 -4 2 7 1426.76 57.58
 -4 2 7 1319.77 49.85
 -4 2 7 1371.75 61.52
 4 -2 -6 153.5 15.76
 4 -2 -6 163.06 18.69
 -4 2 6 153.59 17.03
 -4 2 6 154.03 14.99
 4 -2 -5 3277.05 91.09
 4 -2 -5 3256.08 97.57
 -4 2 5 3524.57 87.55
 4 -2 -4 331.98 21.96
 4 -2 -4 346.13 25.29
 -4 2 4 332.43 18.06
 4 -2 -3 1034.39 41.37
 4 -2 -3 1112.92 40.41
 4 -2 -3 1165.43 46.11
 -4 2 3 1036.75 34.37
 4 -2 -2 1692.64 56.69
 4 -2 -2 1815.8 61.11
 -4 2 2 1641.85 58.7
 4 -2 -1 1336.43 46.59
 4 -2 -1 1231.07 46.73
 4 -2 -1 1297.45 40.25
 4 -2 -1 1295.68 49.48
 -4 2 1 1234.7 46.32
 -4 2 1 1208.24 47.96
 -4 2 0 1536.1 53.51
 4 -2 0 1581.97 53.02
 4 -2 0 1643.75 54.63
 4 -2 0 1543.61 47.71
 -4 2 -1 566.78 26.56
 -4 2 -1 485.91 13.98
 4 -2 1 523.44 25.96
 4 -2 1 553.64 28.31
 -4 2 -1 570.48 18.1
 -4 2 -1 566.84 29.42
 -4 2 -2 941.22 37.54
 4 -2 2 871.69 37.31
 4 -2 2 959.71 39.07
 -4 2 -2 903.09 28.94
 -4 2 -2 965.38 40.69
 -4 2 -3 12.96 7.63
 -4 2 -3 5.74 5.56
 -4 2 -3 6.69 4.07
 4 -2 3 22.08 9.43
 -4 2 -3 7.6 7.13
 -4 2 -4 113.16 14.51
 -4 2 -4 111.77 14.68
 4 -2 4 107.18 15.05
 -4 2 -4 109.42 11.08
 -4 2 -4 118.18 15.58
 -4 2 -5 263.57 23.06
 4 -2 5 287.28 21.86
 4 -2 5 339.46 25.86
 -4 2 -5 302.64 20.53
 -4 2 -5 339.67 13.1
 4 -2 6 164.38 20.19
 -4 2 -6 164.1 16.68
 -4 2 -6 183.24 10.05
 -4 2 -6 180.74 20.04
 -4 2 -7 454.6 27.16
 -4 2 -7 451.72 32.7
 -4 2 -7 470.85 33.3
 -4 2 -7 450.16 17.86
 4 -2 7 484.05 35
 -4 2 -7 413.35 28.58
 -4 2 -8 277.77 27.47
 -4 2 -8 282.55 27.59
 -4 2 -8 278.92 24.99
 -4 2 -8 263.49 13.86
 4 -2 8 261.82 26.91
 -4 2 -8 223.54 22.42
 -4 2 -9 241.05 26.42
 4 -2 9 213.23 12.91
 -4 2 -9 232.53 13.49
 4 -2 9 245.41 27.39
 -4 2 -9 213.81 23.1
 -4 2 -10 25.65 15.83
 -4 2 -10 5.37 7.18
 4 -2 10 24.63 12.73
 -4 2 -10 16.91 5.35
 4 -2 10 17.12 5.1
 -4 2 -11 267.49 14.83
 -4 2 -11 249.46 31.73
 4 -2 11 269 15.99
 -4 2 -11 261.28 15.73
 4 -2 11 284.09 32.86
 -4 2 -11 254.45 28.5
 4 -2 11 267.04 15.51
 -4 2 -12 183.72 12.6
 4 -2 12 191.93 27.49
 -4 2 -12 207.89 14.57
 4 -2 12 176.37 13.51
 4 -2 12 166.66 12.99
 -4 2 -13 136.74 12.15
 -4 2 -13 122.44 10.79
 4 -2 13 124.2 11.44
 4 -2 13 131.65 11.63
 -4 2 -14 217.8 15.02
 -4 2 -14 165.62 12.42
 4 -2 14 180.25 13.92
 4 -2 14 184.08 13.64
 -4 2 -15 -0.09 4.55
 -4 2 -15 1.88 3.36
 -4 2 -15 2.28 4.49
 4 -2 15 3.67 4.03
 4 -2 15 4.07 4.18
 -4 2 -16 8.11 4.69
 -4 2 -16 13.71 6.67
 4 -2 16 10.35 4.42
 -4 2 -16 8.07 3.8
 -4 2 -16 3.64 3.15
 4 -2 17 12.34 5.19
 -4 2 -17 11.52 5.91
 -4 2 -17 9.39 3.23
 -4 2 -17 6.15 3.45
 4 -2 18 97.82 7.77
 -4 2 -18 87.41 7.75
 4 -1 -19 42.45 5.61
 -4 1 19 31.81 4.05
 -4 1 19 34.02 4.79
 4 -1 -18 17.89 4.75
[truncated: 462,878 more chars]
