# Supplementary material for: Taming Heavier Group 14 Imine Analogues: Accessing Tin Nitrogen [Sn=N] Double Bonds and their Cycloaddition/Metathesis Chemistry
Source: Angew Chem Int Ed Engl. 2022 Oct 25;61(48):e202211616. doi: 10.1002/anie.202211616 (PMC9828258; doi:10.1002/anie.202211616)
Supplement: Supplementary file 12 — Supporting Information [file ANIE-61-0-s013.cif]

data_172mfcm21
_audit_creation_date               2021-10-22
_audit_creation_method
;
Olex2 1.3
(compiled 2020.11.12 svn.r5f609507 for OlexSys, GUI svn.r6408)
;
_shelx_SHELXL_version_number       '2018/3'
_audit_contact_author_address      ?
_audit_contact_author_email        ?
_audit_contact_author_name         ''
_audit_contact_author_phone        ?
_publ_contact_author_id_orcid      ?
_publ_section_references
;
Dolomanov, O.V., Bourhis, L.J., Gildea, R.J, Howard, J.A.K. & Puschmann, H.
 (2009), J. Appl. Cryst. 42, 339-341.

Sheldrick, G.M. (2015). Acta Cryst. A71, 3-8.

Sheldrick, G.M. (2015). Acta Cryst. C71, 3-8.
;
_chemical_name_common              ?
_chemical_name_systematic          ?
_chemical_formula_moiety           'C42 H63 N Si4 Sn'
_chemical_formula_sum              'C42 H63 N Si4 Sn'
_chemical_formula_weight           812.98
_chemical_melting_point            ?
_chemical_oxdiff_formula           'C60 H70 Sn1 N3 Si1'
loop_
  _atom_type_symbol
  _atom_type_description
  _atom_type_scat_dispersion_real
  _atom_type_scat_dispersion_imag
  _atom_type_scat_source
 'C' 'C' 0.0181 0.0091 'International Tables Vol C Tables 4.2.6.8 and 6.1.1.4'
 'H' 'H' 0.0000 0.0000 'International Tables Vol C Tables 4.2.6.8 and 6.1.1.4'
 'N' 'N' 0.0311 0.0180 'International Tables Vol C Tables 4.2.6.8 and 6.1.1.4'
 'Si' 'Si' 0.2541 0.3302 'International Tables Vol C Tables 4.2.6.8 and 6.1.1.4'
 'Sn' 'Sn' 0.0259 5.4591 'International Tables Vol C Tables 4.2.6.8 and 6.1.1.4'

_shelx_space_group_comment
;
The symmetry employed for this shelxl refinement is uniquely defined
by the following loop, which should always be used as a source of
symmetry information in preference to the above space-group names.
They are only intended as comments.
;
_space_group_crystal_system        'monoclinic'
_space_group_IT_number             14
_space_group_name_H-M_alt          'P 1 21/c 1'
_space_group_name_Hall             '-P 2ybc'
loop_
  _space_group_symop_operation_xyz
 'x, y, z'
 '-x, y+1/2, -z+1/2'
 '-x, -y, -z'
 'x, -y-1/2, z-1/2'

_cell_length_a                     19.4787(3)
_cell_length_b                     16.2561(2)
_cell_length_c                     28.1054(3)
_cell_angle_alpha                  90
_cell_angle_beta                   96.5070(10)
_cell_angle_gamma                  90
_cell_volume                       8842.2(2)
_cell_formula_units_Z              8
_cell_measurement_reflns_used      17299
_cell_measurement_temperature      150.01(16)
_cell_measurement_theta_max        75.7920
_cell_measurement_theta_min        3.1020
_shelx_estimated_absorpt_T_max     0.593
_shelx_estimated_absorpt_T_min     0.475
_exptl_absorpt_coefficient_mu      5.833
_exptl_absorpt_correction_T_max    1.00000
_exptl_absorpt_correction_T_min    0.82394
_exptl_absorpt_correction_type     multi-scan
_exptl_absorpt_process_details
;
CrysAlisPro 1.171.39.46 (Rigaku Oxford Diffraction, 2018)
Empirical absorption correction using spherical harmonics,
 implemented in SCALE3 ABSPACK scaling algorithm.
;
_exptl_absorpt_special_details     ?
_exptl_crystal_colour              orange
_exptl_crystal_colour_primary      orange
_exptl_crystal_density_diffrn      1.221
_exptl_crystal_density_meas        ?
_exptl_crystal_density_method      ?
_exptl_crystal_description         block
_exptl_crystal_F_000               3424
_exptl_crystal_size_max            0.15
_exptl_crystal_size_mid            0.1
_exptl_crystal_size_min            0.1
_exptl_transmission_factor_max     ?
_exptl_transmission_factor_min     ?
_diffrn_reflns_av_R_equivalents    0.0444
_diffrn_reflns_av_unetI/netI       0.0490
_diffrn_reflns_Laue_measured_fraction_full  0.999
_diffrn_reflns_Laue_measured_fraction_max  0.983
_diffrn_reflns_limit_h_max         24
_diffrn_reflns_limit_h_min         -24
_diffrn_reflns_limit_k_max         20
_diffrn_reflns_limit_k_min         -19
_diffrn_reflns_limit_l_max         25
_diffrn_reflns_limit_l_min         -35
_diffrn_reflns_number              54004
_diffrn_reflns_point_group_measured_fraction_full  0.999
_diffrn_reflns_point_group_measured_fraction_max  0.983
_diffrn_reflns_theta_full          67.684
_diffrn_reflns_theta_max           76.441
_diffrn_reflns_theta_min           3.146
_diffrn_ambient_environment        N~2~
_diffrn_ambient_temperature        150.01(16)
_diffrn_detector                   'CCD plate'
_diffrn_detector_area_resol_mean   10.4102
_diffrn_detector_type              Atlas
_diffrn_measured_fraction_theta_full  0.999
_diffrn_measured_fraction_theta_max  0.983
_diffrn_measurement_details
;
List of Runs (angles in degrees, time in seconds):

  # Type    Start    End  Width  t~exp~   \w     \q     \k     \f   Frames
--------------------------------------------------------------------------
  1  \w   -113.00 -30.00   1.00    6.00    --  -42.66 -57.00 -60.00   83
  2  \w    -44.00  27.00   1.00    6.00    --  -42.66  57.00  90.00   71
  3  \w     73.00 129.00   1.00    6.00    --   42.66 178.00 -30.00   56
  4  \w     61.00  96.00   1.00    6.00    --   42.66 178.00 -90.00   35
  5  \w     82.00 108.00   1.00   19.00    --  111.00-104.00  39.86   26
  6  \w     57.00 106.00   1.00   19.00    --  111.00 -95.00 120.00   49
  7  \w     96.00 122.00   1.00   19.00    --  111.00-137.00-104.37   26
  8  \w     42.00  68.00   1.00   19.00    --  111.00 -45.00  90.00   26
  9  \w     43.00  75.00   1.00   19.00    --  111.00-104.00  39.86   32
 10  \w     40.00  72.00   1.00   19.00    --  111.00 -45.00   0.00   32
 11  \w     74.00 163.00   1.00   19.00    --  111.00  15.00 120.00   89
 12  \w     41.00  91.00   1.00   19.00    --  111.00 -61.00  90.00   50
 13  \w    111.00 173.00   1.00   19.00    --  111.00  77.00 120.00   62
 14  \w     63.00 108.00   1.00   19.00    --  111.00-102.00 -15.75   45
 15  \w     61.00  87.00   1.00   19.00    --  111.00-137.00-104.37   26
 16  \w     49.00  95.00   1.00   19.00    --  111.00-125.00 -90.00   46
 17  \w     83.00 108.00   1.00   19.00    --  111.00  61.00 -30.00   25
 18  \w    135.00 178.00   1.00   19.00    --  111.00  61.00 -30.00   43
 19  \w     87.00 143.00   1.00   19.00    --  111.00  30.00  44.00   56
 20  \w     74.00 112.00   1.00   19.00    --  111.00-125.00 -60.00   38
 21  \w     55.00 108.00   1.00   19.00    --  111.00-104.00 -44.62   53
 22  \w    -37.00 -15.00   1.00    6.00    --  -42.66  57.00 150.00   22
;
_diffrn_measurement_device         'four-circle diffractometer'
_diffrn_measurement_device_type    'SuperNova, Dual, Cu at home/near, Atlas'
_diffrn_measurement_method         '\w scans'
_diffrn_orient_matrix_type        
 'CrysAlisPro convention (1999,Acta A55,543-557)'
_diffrn_orient_matrix_UB_11        0.0612534000
_diffrn_orient_matrix_UB_12        -0.0561119000
_diffrn_orient_matrix_UB_13        0.0179027000
_diffrn_orient_matrix_UB_21        -0.0454932000
_diffrn_orient_matrix_UB_22        -0.0763642000
_diffrn_orient_matrix_UB_23        -0.0121388000
_diffrn_orient_matrix_UB_31        0.0227912000
_diffrn_orient_matrix_UB_32        -0.0014983000
_diffrn_orient_matrix_UB_33        -0.0507193000
_diffrn_radiation_monochromator    mirror
_diffrn_radiation_probe            x-ray
_diffrn_radiation_type             'Cu K\a'
_diffrn_radiation_wavelength       1.54184
_diffrn_source                     'micro-focus sealed X-ray tube'
_diffrn_source_type                'SuperNova (Cu) X-ray Source'
_reflns_Friedel_coverage           0.000
_reflns_Friedel_fraction_full      .
_reflns_Friedel_fraction_max       .
_reflns_number_gt                  15061
_reflns_number_total               18256
_reflns_odcompleteness_completeness  99.51
_reflns_odcompleteness_iscentric   1
_reflns_odcompleteness_theta       74.33
_reflns_special_details
;
 Reflections were merged by SHELXL according to the crystal
 class for the calculation of statistics and refinement.
 
 _reflns_Friedel_fraction is defined as the number of unique
 Friedel pairs measured divided by the number that would be
 possible theoretically, ignoring centric projections and
 systematic absences.
;
_reflns_threshold_expression       'I > 2\s(I)'
_computing_cell_refinement         'CrysAlisPro 1.171.39.46 (Rigaku OD, 2018)'
_computing_data_collection         'CrysAlisPro 1.171.39.46 (Rigaku OD, 2018)'
_computing_data_reduction          'CrysAlisPro 1.171.39.46 (Rigaku OD, 2018)'
_computing_molecular_graphics      'Olex2 1.3 (Dolomanov et al., 2009)'
_computing_publication_material    'Olex2 1.3 (Dolomanov et al., 2009)'
_computing_structure_refinement    'SHELXL 2018/3 (Sheldrick, 2015)'
_computing_structure_solution      'SHELXT 2018/2 (Sheldrick, 2018)'
_refine_diff_density_max           0.796
_refine_diff_density_min           -0.625
_refine_diff_density_rms           0.067
_refine_ls_extinction_coef         .
_refine_ls_extinction_method       none
_refine_ls_goodness_of_fit_ref     1.013
_refine_ls_hydrogen_treatment      constr
_refine_ls_matrix_type             full
_refine_ls_number_parameters       901
_refine_ls_number_reflns           18256
_refine_ls_number_restraints       0
_refine_ls_R_factor_all            0.0482
_refine_ls_R_factor_gt             0.0360
_refine_ls_restrained_S_all        1.013
_refine_ls_shift/su_max            0.004
_refine_ls_shift/su_mean           0.000
_refine_ls_structure_factor_coef   Fsqd
_refine_ls_weighting_details      
 'w=1/[\s^2^(Fo^2^)+(0.0386P)^2^+2.0154P] where P=(Fo^2^+2Fc^2^)/3'
_refine_ls_weighting_scheme        calc
_refine_ls_wR_factor_gt            0.0839
_refine_ls_wR_factor_ref           0.0909
_refine_special_details            ?
_olex2_refinement_description
;
1. Fixed Uiso
 At 1.2 times of:
  All C(H) groups
 At 1.5 times of:
  All C(H,H,H) groups
2.a Aromatic/amide H refined with riding coordinates:
 C46(H46), C50(H50), C44(H44), C70(H70), C45(H45), C22(H22), C52(H52),
 C29(H29), C68(H68), C13(H13), C31(H31), C30(H30), C20(H20), C62(H62), C11(H11),
  C59(H59), C2(H2), C4(H4)
2.b Idealised Me refined as rotating group:
 C64(H64A,H64B,H64C), C56(H56A,H56B,H56C), C39(H39A,H39B,H39C), C54(H54A,H54B,
 H54C), C72(H72A,H72B,H72C), C73(H73A,H73B,H73C), C80(H80A,H80B,H80C), C41(H41A,
 H41B,H41C), C17(H17A,H17B,H17C), C74(H74A,H74B,H74C), C78(H78A,H78B,H78C),
 C76(H76A,H76B,H76C), C79(H79A,H79B,H79C), C24(H24A,H24B,H24C), C6(H6A,H6B,H6C),
  C55(H55A,H55B,H55C), C81(H81A,H81B,H81C), C75(H75A,H75B,H75C), C16(H16A,H16B,
 H16C), C25(H25A,H25B,H25C), C38(H38A,H38B,H38C), C65(H65A,H65B,H65C), C40(H40A,
 H40B,H40C), C83(H83A,H83B,H83C), C33(H33A,H33B,H33C), C26(H26A,H26B,H26C),
 C77(H77A,H77B,H77C), C36(H36A,H36B,H36C), C34(H34A,H34B,H34C), C8(H8A,H8B,H8C),
  C82(H82A,H82B,H82C), C37(H37A,H37B,H37C), C15(H15A,H15B,H15C), C61(H61A,H61B,
 H61C), C35(H35A,H35B,H35C), C7(H7A,H7B,H7C)
;
_atom_sites_solution_hydrogens     geom
_atom_sites_solution_primary       dual
_atom_sites_solution_secondary     ?
loop_
  _atom_site_label
  _atom_site_type_symbol
  _atom_site_fract_x
  _atom_site_fract_y
  _atom_site_fract_z
  _atom_site_U_iso_or_equiv
  _atom_site_adp_type
  _atom_site_occupancy
  _atom_site_site_symmetry_order
  _atom_site_calc_flag
  _atom_site_refinement_flags_posn
  _atom_site_refinement_flags_adp
  _atom_site_refinement_flags_occupancy
  _atom_site_disorder_assembly
  _atom_site_disorder_group
 Sn2 Sn 0.47366(2) 0.30089(2) 0.65841(2) 0.02865(5) Uani 1 1 d . . . . .
 Sn1 Sn 0.96088(2) 0.24605(2) 0.90640(2) 0.03203(5) Uani 1 1 d . . . . .
 Si1 Si 1.11146(4) 0.26737(5) 0.86702(2) 0.02801(14) Uani 1 1 d . . . . .
 Si5 Si 0.61794(3) 0.26725(5) 0.61402(2) 0.02671(14) Uani 1 1 d . . . . .
 Si6 Si 0.67509(4) 0.22577(5) 0.54784(2) 0.03125(15) Uani 1 1 d . . . . .
 Si2 Si 1.17897(4) 0.25290(5) 0.80200(2) 0.03298(15) Uani 1 1 d . . . . .
 Si8 Si 0.66399(4) 0.18412(6) 0.68003(2) 0.03480(17) Uani 1 1 d . . . . .
 Si7 Si 0.65655(4) 0.40295(5) 0.63565(3) 0.03861(17) Uani 1 1 d . . . . .
 Si3 Si 1.13222(4) 0.40491(6) 0.89386(3) 0.03976(18) Uani 1 1 d . . . . .
 Si4 Si 1.15799(4) 0.18128(7) 0.93105(3) 0.0429(2) Uani 1 1 d . . . . .
 N2 N 0.52612(12) 0.26329(15) 0.60203(7) 0.0294(5) Uani 1 1 d . . . . .
 N1 N 1.02191(12) 0.24919(16) 0.85036(7) 0.0310(5) Uani 1 1 d . . . . .
 C46 C 0.25305(15) 0.36773(19) 0.62905(10) 0.0356(6) Uani 1 1 d . . . . .
 H46 H 0.230747 0.418325 0.625654 0.043 Uiso 1 1 calc R U . . .
 C57 C 0.49547(14) 0.2309(2) 0.55748(9) 0.0324(6) Uani 1 1 d . . . . .
 C1 C 0.99842(15) 0.2372(2) 0.80071(9) 0.0369(6) Uani 1 1 d . . . . .
 C66 C 0.36564(14) 0.44165(17) 0.63515(9) 0.0295(5) Uani 1 1 d . . . . .
 C48 C 0.35228(13) 0.13240(18) 0.64689(9) 0.0300(5) Uani 1 1 d . . . . .
 C50 C 0.41568(16) 0.0322(2) 0.69815(10) 0.0385(6) Uani 1 1 d . . . . .
 H50 H 0.439917 0.018626 0.727531 0.046 Uiso 1 1 calc R U . . .
 C71 C 0.39649(15) 0.47350(19) 0.67911(9) 0.0337(6) Uani 1 1 d . . . . .
 C42 C 0.36016(13) 0.28821(18) 0.63793(8) 0.0281(5) Uani 1 1 d . . . . .
 C44 C 0.24849(15) 0.2207(2) 0.63507(10) 0.0359(6) Uani 1 1 d . . . . .
 H44 H 0.222618 0.172750 0.636088 0.043 Uiso 1 1 calc R U . . .
 C49 C 0.38702(14) 0.11050(19) 0.69189(9) 0.0333(6) Uani 1 1 d . . . . .
 C70 C 0.43769(16) 0.54352(19) 0.67927(10) 0.0378(6) Uani 1 1 d . . . . .
 H70 H 0.458915 0.563248 0.708341 0.045 Uiso 1 1 calc R U . . .
 C53 C 0.34411(14) 0.07335(18) 0.61018(10) 0.0328(6) Uani 1 1 d . . . . .
 C18 C 0.83558(14) 0.39565(19) 0.88052(11) 0.0351(6) Uani 1 1 d . . . . .
 C21 C 0.88955(15) 0.55499(19) 0.89703(12) 0.0399(6) Uani 1 1 d . . . . .
 C43 C 0.32038(14) 0.21590(18) 0.63924(9) 0.0295(5) Uani 1 1 d . . . . .
 C27 C 0.84955(14) 0.24047(18) 0.87685(9) 0.0298(5) Uani 1 1 d . . . . .
 C9 C 0.85912(14) 0.08640(18) 0.88446(10) 0.0319(5) Uani 1 1 d . . . . .
 C64 C 0.51341(17) 0.0882(2) 0.59127(11) 0.0431(7) Uani 1 1 d . . . . .
 H64A H 0.562774 0.092591 0.597308 0.065 Uiso 1 1 calc R U . . .
 H64B H 0.501049 0.032741 0.582148 0.065 Uiso 1 1 calc R U . . .
 H64C H 0.493128 0.102322 0.619759 0.065 Uiso 1 1 calc R U . . .
 C10 C 0.87501(15) 0.03353(19) 0.84752(11) 0.0369(6) Uani 1 1 d . . . . .
 C63 C 0.48728(15) 0.1457(2) 0.55160(10) 0.0374(6) Uani 1 1 d . . . . .
 C28 C 0.81749(14) 0.16288(18) 0.87381(9) 0.0312(5) Uani 1 1 d . . . . .
 C45 C 0.21501(15) 0.2961(2) 0.62942(11) 0.0391(6) Uani 1 1 d . . . . .
 H45 H 0.166990 0.298320 0.625878 0.047 Uiso 1 1 calc R U . . .
 C23 C 0.85807(16) 0.4218(2) 0.92723(11) 0.0384(6) Uani 1 1 d . . . . .
 C69 C 0.44810(16) 0.58477(19) 0.63758(11) 0.0387(6) Uani 1 1 d . . . . .
 C47 C 0.32517(14) 0.36391(18) 0.63381(9) 0.0295(5) Uani 1 1 d . . . . .
 C67 C 0.37361(16) 0.48477(19) 0.59266(10) 0.0356(6) Uani 1 1 d . . . . .
 C22 C 0.88506(17) 0.5010(2) 0.93433(11) 0.0415(7) Uani 1 1 d . . . . .
 H22 H 0.900539 0.517936 0.965307 0.050 Uiso 1 1 calc R U . . .
 C52 C 0.37243(16) -0.0049(2) 0.61862(11) 0.0392(6) Uani 1 1 d . . . . .
 H52 H 0.366432 -0.044074 0.594390 0.047 Uiso 1 1 calc R U . . .
 C29 C 0.74587(16) 0.1555(2) 0.86279(11) 0.0396(6) Uani 1 1 d . . . . .
 H29 H 0.725565 0.103671 0.860076 0.048 Uiso 1 1 calc R U . . .
 C19 C 0.83556(16) 0.4516(2) 0.84269(11) 0.0392(6) Uani 1 1 d . . . . .
 C58 C 0.47421(16) 0.2833(2) 0.51882(10) 0.0418(7) Uani 1 1 d . . . . .
 C14 C 0.88093(17) 0.0656(2) 0.93248(10) 0.0409(7) Uani 1 1 d . . . . .
 C56 C 0.39023(17) 0.1676(2) 0.73467(10) 0.0411(7) Uani 1 1 d . . . . .
 H56A H 0.433931 0.195538 0.738424 0.062 Uiso 1 1 calc R U . . .
 H56B H 0.385182 0.136201 0.762994 0.062 Uiso 1 1 calc R U . . .
 H56C H 0.353606 0.207275 0.729716 0.062 Uiso 1 1 calc R U . . .
 C39 C 1.26634(17) 0.2989(3) 0.82162(12) 0.0494(8) Uani 1 1 d . . . . .
 H39A H 1.260637 0.353418 0.833728 0.074 Uiso 1 1 calc R U . . .
 H39B H 1.292730 0.301397 0.794806 0.074 Uiso 1 1 calc R U . . .
 H39C H 1.290184 0.265401 0.846323 0.074 Uiso 1 1 calc R U . . .
 C68 C 0.41491(16) 0.5548(2) 0.59461(10) 0.0385(6) Uani 1 1 d . . . . .
 H68 H 0.420508 0.582383 0.566325 0.046 Uiso 1 1 calc R U . . .
 C32 C 0.80697(15) 0.31035(18) 0.87195(10) 0.0343(6) Uani 1 1 d . . . . .
 C5 C 0.97261(16) 0.3023(3) 0.77191(10) 0.0452(8) Uani 1 1 d . . . . .
 C13 C 0.92159(18) -0.0046(2) 0.94203(12) 0.0483(8) Uani 1 1 d . . . . .
 H13 H 0.937226 -0.017539 0.973631 0.058 Uiso 1 1 calc R U . . .
 C51 C 0.40919(16) -0.0260(2) 0.66199(12) 0.0404(7) Uani 1 1 d . . . . .
 C31 C 0.73550(16) 0.3022(2) 0.86098(12) 0.0435(7) Uani 1 1 d . . . . .
 H31 H 0.708016 0.348997 0.857038 0.052 Uiso 1 1 calc R U . . .
 C3 C 1.00282(17) 0.1589(2) 0.78017(11) 0.0476(8) Uani 1 1 d . . . . .
 C54 C 0.30507(16) 0.0929(2) 0.56186(10) 0.0423(7) Uani 1 1 d . . . . .
 H54A H 0.256395 0.094240 0.564589 0.063 Uiso 1 1 calc R U . . .
 H54B H 0.314484 0.051422 0.539186 0.063 Uiso 1 1 calc R U . . .
 H54C H 0.319548 0.145571 0.551146 0.063 Uiso 1 1 calc R U . . .
 C30 C 0.70521(17) 0.2253(2) 0.85591(13) 0.0482(8) Uani 1 1 d . . . . .
 H30 H 0.657726 0.220553 0.847923 0.058 Uiso 1 1 calc R U . . .
 C72 C 0.38188(19) 0.4366(2) 0.72636(10) 0.0435(7) Uani 1 1 d . . . . .
 H72A H 0.332882 0.434936 0.727748 0.065 Uiso 1 1 calc R U . . .
 H72B H 0.403280 0.469640 0.752209 0.065 Uiso 1 1 calc R U . . .
 H72C H 0.400213 0.381756 0.729101 0.065 Uiso 1 1 calc R U . . .
 C20 C 0.86396(17) 0.5301(2) 0.85128(12) 0.0421(7) Uani 1 1 d . . . . .
 H20 H 0.865668 0.566223 0.825785 0.051 Uiso 1 1 calc R U . . .
 C62 C 0.45736(16) 0.1139(3) 0.50775(11) 0.0474(8) Uani 1 1 d . . . . .
 H62 H 0.451686 0.057377 0.504246 0.057 Uiso 1 1 calc R U . . .
 C73 C 0.33478(19) 0.4568(2) 0.54566(10) 0.0488(8) Uani 1 1 d . . . . .
 H73A H 0.338362 0.398129 0.542957 0.073 Uiso 1 1 calc R U . . .
 H73B H 0.354341 0.482514 0.519555 0.073 Uiso 1 1 calc R U . . .
 H73C H 0.287026 0.472054 0.544700 0.073 Uiso 1 1 calc R U . . .
 C80 C 0.74826(18) 0.2268(3) 0.70828(13) 0.0591(10) Uani 1 1 d . . . . .
 H80A H 0.781753 0.224372 0.685760 0.089 Uiso 1 1 calc R U . . .
 H80B H 0.764232 0.195014 0.736127 0.089 Uiso 1 1 calc R U . . .
 H80C H 0.741952 0.282981 0.717433 0.089 Uiso 1 1 calc R U . . .
 C41 C 1.14109(19) 0.3102(3) 0.74735(10) 0.0518(9) Uani 1 1 d . . . . .
 H41A H 1.100367 0.282294 0.733241 0.078 Uiso 1 1 calc R U . . .
 H41B H 1.174324 0.312752 0.724648 0.078 Uiso 1 1 calc R U . . .
 H41C H 1.129188 0.365018 0.756193 0.078 Uiso 1 1 calc R U . . .
 C12 C 0.93928(17) -0.0554(2) 0.90574(14) 0.0476(8) Uani 1 1 d . . . . .
 C17 C 0.8578(2) 0.1145(2) 0.97363(11) 0.0531(9) Uani 1 1 d . . . . .
 H17A H 0.865012 0.082556 1.002475 0.080 Uiso 1 1 calc R U . . .
 H17B H 0.809647 0.127618 0.966846 0.080 Uiso 1 1 calc R U . . .
 H17C H 0.884151 0.164477 0.977665 0.080 Uiso 1 1 calc R U . . .
 C11 C 0.91397(16) -0.0362(2) 0.85885(13) 0.0435(7) Uani 1 1 d . . . . .
 H11 H 0.923553 -0.071374 0.834343 0.052 Uiso 1 1 calc R U . . .
 C74 C 0.49241(19) 0.6607(2) 0.63858(14) 0.0517(8) Uani 1 1 d . . . . .
 H74A H 0.540066 0.644960 0.639574 0.078 Uiso 1 1 calc R U . . .
 H74B H 0.486094 0.692663 0.666459 0.078 Uiso 1 1 calc R U . . .
 H74C H 0.479366 0.692806 0.610345 0.078 Uiso 1 1 calc R U . . .
 C78 C 0.6804(2) 0.0735(3) 0.66466(13) 0.0599(10) Uani 1 1 d . . . . .
 H78A H 0.637063 0.045543 0.657409 0.090 Uiso 1 1 calc R U . . .
 H78B H 0.706651 0.047311 0.691406 0.090 Uiso 1 1 calc R U . . .
 H78C H 0.705768 0.071438 0.637336 0.090 Uiso 1 1 calc R U . . .
 C76 C 0.76895(16) 0.2215(3) 0.57061(11) 0.0483(8) Uani 1 1 d . . . . .
 H76A H 0.781900 0.270949 0.587991 0.072 Uiso 1 1 calc R U . . .
 H76B H 0.795694 0.216321 0.544100 0.072 Uiso 1 1 calc R U . . .
 H76C H 0.777469 0.174882 0.591447 0.072 Uiso 1 1 calc R U . . .
 C79 C 0.60503(18) 0.1799(3) 0.72840(11) 0.0497(8) Uani 1 1 d . . . . .
 H79A H 0.594429 0.234756 0.737812 0.075 Uiso 1 1 calc R U . . .
 H79B H 0.627421 0.150657 0.755536 0.075 Uiso 1 1 calc R U . . .
 H79C H 0.563097 0.151952 0.716591 0.075 Uiso 1 1 calc R U . . .
 C24 C 0.8499(2) 0.3698(2) 0.97047(12) 0.0537(9) Uani 1 1 d . . . . .
 H24A H 0.892852 0.342921 0.980853 0.081 Uiso 1 1 calc R U . . .
 H24B H 0.814682 0.329278 0.962404 0.081 Uiso 1 1 calc R U . . .
 H24C H 0.836925 0.404167 0.995780 0.081 Uiso 1 1 calc R U . . .
 C6 C 1.0311(2) 0.0871(2) 0.80986(14) 0.0598(10) Uani 1 1 d . . . . .
 H6A H 1.028564 0.038415 0.790437 0.090 Uiso 1 1 calc R U . . .
 H6B H 1.004380 0.079423 0.836195 0.090 Uiso 1 1 calc R U . . .
 H6C H 1.078363 0.097704 0.821905 0.090 Uiso 1 1 calc R U . . .
 C55 C 0.4417(2) -0.1105(2) 0.66972(15) 0.0557(9) Uani 1 1 d . . . . .
 H55A H 0.491069 -0.105179 0.674682 0.084 Uiso 1 1 calc R U . . .
 H55B H 0.428893 -0.144135 0.642041 0.084 Uiso 1 1 calc R U . . .
 H55C H 0.425670 -0.135738 0.697310 0.084 Uiso 1 1 calc R U . . .
 C81 C 0.7519(2) 0.4161(3) 0.63284(15) 0.0596(10) Uani 1 1 d . . . . .
 H81A H 0.776743 0.374580 0.652032 0.089 Uiso 1 1 calc R U . . .
 H81B H 0.766039 0.469529 0.644802 0.089 Uiso 1 1 calc R U . . .
 H81C H 0.761674 0.410965 0.600246 0.089 Uiso 1 1 calc R U . . .
 C59 C 0.44434(18) 0.2488(3) 0.47575(11) 0.0529(10) Uani 1 1 d . . . . .
 H59 H 0.429536 0.283604 0.450391 0.063 Uiso 1 1 calc R U . . .
 C75 C 0.6518(2) 0.1222(3) 0.52132(13) 0.0546(9) Uani 1 1 d . . . . .
 H75A H 0.657464 0.081179 0.546020 0.082 Uiso 1 1 calc R U . . .
 H75B H 0.681326 0.109672 0.497202 0.082 Uiso 1 1 calc R U . . .
 H75C H 0.604519 0.122798 0.507182 0.082 Uiso 1 1 calc R U . . .
 C16 C 0.84768(19) 0.0518(2) 0.79609(11) 0.0469(7) Uani 1 1 d . . . . .
 H16A H 0.799281 0.039078 0.791000 0.070 Uiso 1 1 calc R U . . .
 H16B H 0.872021 0.019004 0.775090 0.070 Uiso 1 1 calc R U . . .
 H16C H 0.854378 0.109057 0.789536 0.070 Uiso 1 1 calc R U . . .
 C25 C 0.92048(19) 0.6399(2) 0.90576(15) 0.0529(8) Uani 1 1 d . . . . .
 H25A H 0.891026 0.672254 0.923581 0.079 Uiso 1 1 calc R U . . .
 H25B H 0.924687 0.666100 0.875616 0.079 Uiso 1 1 calc R U . . .
 H25C H 0.965328 0.635178 0.923620 0.079 Uiso 1 1 calc R U . . .
 C38 C 1.05816(19) 0.4428(3) 0.92485(15) 0.0617(10) Uani 1 1 d . . . . .
 H38A H 1.016716 0.442315 0.902825 0.093 Uiso 1 1 calc R U . . .
 H38B H 1.067460 0.497870 0.936098 0.093 Uiso 1 1 calc R U . . .
 H38C H 1.052308 0.407598 0.951526 0.093 Uiso 1 1 calc R U . . .
 C65 C 0.4870(2) 0.3741(2) 0.52299(12) 0.0556(10) Uani 1 1 d . . . . .
 H65A H 0.535701 0.384567 0.524577 0.083 Uiso 1 1 calc R U . . .
 H65B H 0.469958 0.394346 0.551505 0.083 Uiso 1 1 calc R U . . .
 H65C H 0.463516 0.401401 0.495547 0.083 Uiso 1 1 calc R U . . .
 C60 C 0.43607(17) 0.1651(3) 0.46955(11) 0.0534(10) Uani 1 1 d . . . . .
 C40 C 1.1958(2) 0.1449(3) 0.78240(14) 0.0560(9) Uani 1 1 d . . . . .
 H40A H 1.212311 0.112370 0.809823 0.084 Uiso 1 1 calc R U . . .
 H40B H 1.229868 0.145728 0.760283 0.084 Uiso 1 1 calc R U . . .
 H40C H 1.153689 0.121528 0.767092 0.084 Uiso 1 1 calc R U . . .
 C2 C 0.9806(2) 0.1486(3) 0.73154(13) 0.0657(13) Uani 1 1 d . . . . .
 H2 H 0.984607 0.096941 0.717875 0.079 Uiso 1 1 calc R U . . .
 C83 C 0.6395(2) 0.4298(3) 0.69822(13) 0.0606(10) Uani 1 1 d . . . . .
 H83A H 0.590592 0.435336 0.699308 0.091 Uiso 1 1 calc R U . . .
 H83B H 0.661950 0.480739 0.707589 0.091 Uiso 1 1 calc R U . . .
 H83C H 0.657083 0.386954 0.719756 0.091 Uiso 1 1 calc R U . . .
 C33 C 1.1219(2) 0.0742(3) 0.92617(15) 0.0646(11) Uani 1 1 d . . . . .
 H33A H 1.072628 0.076295 0.926245 0.097 Uiso 1 1 calc R U . . .
 H33B H 1.141806 0.042015 0.952868 0.097 Uiso 1 1 calc R U . . .
 H33C H 1.132699 0.049522 0.896898 0.097 Uiso 1 1 calc R U . . .
 C26 C 0.8051(2) 0.4292(2) 0.79215(13) 0.0579(10) Uani 1 1 d . . . . .
 H26A H 0.755606 0.428719 0.790388 0.087 Uiso 1 1 calc R U . . .
 H26B H 0.821213 0.375726 0.784106 0.087 Uiso 1 1 calc R U . . .
 H26C H 0.819287 0.469078 0.770024 0.087 Uiso 1 1 calc R U . . .
 C77 C 0.6625(2) 0.3003(3) 0.49702(12) 0.0617(11) Uani 1 1 d . . . . .
 H77A H 0.614943 0.299701 0.483497 0.093 Uiso 1 1 calc R U . . .
 H77B H 0.691312 0.285001 0.472957 0.093 Uiso 1 1 calc R U . . .
 H77C H 0.674639 0.354611 0.508503 0.093 Uiso 1 1 calc R U . . .
 C36 C 1.2128(2) 0.4130(3) 0.93739(15) 0.0656(11) Uani 1 1 d . . . . .
 H36A H 1.207299 0.381082 0.965450 0.098 Uiso 1 1 calc R U . . .
 H36B H 1.220773 0.469494 0.946257 0.098 Uiso 1 1 calc R U . . .
 H36C H 1.251525 0.392444 0.922657 0.098 Uiso 1 1 calc R U . . .
 C4 C 0.94931(17) 0.2884(3) 0.72371(11) 0.0625(12) Uani 1 1 d . . . . .
 H4 H 0.930780 0.332085 0.705096 0.075 Uiso 1 1 calc R U . . .
 C34 C 1.25415(19) 0.1736(3) 0.93069(14) 0.0694(13) Uani 1 1 d . . . . .
 H34A H 1.264343 0.156715 0.899523 0.104 Uiso 1 1 calc R U . . .
 H34B H 1.272413 0.133910 0.954067 0.104 Uiso 1 1 calc R U . . .
 H34C H 1.274846 0.226270 0.938300 0.104 Uiso 1 1 calc R U . . .
 C8 C 0.9746(2) 0.3886(3) 0.79191(13) 0.0616(10) Uani 1 1 d . . . . .
 H8A H 1.021570 0.407219 0.797165 0.092 Uiso 1 1 calc R U . . .
 H8B H 0.954840 0.388861 0.821707 0.092 Uiso 1 1 calc R U . . .
 H8C H 0.948476 0.424566 0.769579 0.092 Uiso 1 1 calc R U . . .
 C82 C 0.6130(3) 0.4858(2) 0.59626(16) 0.0646(10) Uani 1 1 d . . . . .
 H82A H 0.622969 0.477803 0.563909 0.097 Uiso 1 1 calc R U . . .
 H82B H 0.629836 0.538691 0.607444 0.097 Uiso 1 1 calc R U . . .
 H82C H 0.563955 0.483230 0.597354 0.097 Uiso 1 1 calc R U . . .
 C37 C 1.1452(3) 0.4805(3) 0.84441(17) 0.0700(12) Uani 1 1 d . . . . .
 H37A H 1.180040 0.459978 0.825913 0.105 Uiso 1 1 calc R U . . .
 H37B H 1.159636 0.532602 0.858213 0.105 Uiso 1 1 calc R U . . .
 H37C H 1.102592 0.487281 0.824048 0.105 Uiso 1 1 calc R U . . .
 C84 C 0.95294(18) 0.2122(4) 0.70300(11) 0.0678(14) Uani 1 1 d . . . . .
 C15 C 0.9849(2) -0.1297(3) 0.91689(19) 0.0711(12) Uani 1 1 d . . . . .
 H15A H 0.968956 -0.174201 0.896066 0.107 Uiso 1 1 calc R U . . .
 H15B H 0.983211 -0.145833 0.949585 0.107 Uiso 1 1 calc R U . . .
 H15C H 1.031639 -0.116212 0.912089 0.107 Uiso 1 1 calc R U . . .
 C61 C 0.4060(2) 0.1302(4) 0.42164(13) 0.0753(15) Uani 1 1 d . . . . .
 H61A H 0.442781 0.115126 0.403352 0.113 Uiso 1 1 calc R U . . .
 H61B H 0.377268 0.170810 0.404439 0.113 Uiso 1 1 calc R U . . .
 H61C H 0.378784 0.082389 0.426798 0.113 Uiso 1 1 calc R U . . .
 C35 C 1.1423(2) 0.2211(3) 0.99185(11) 0.0636(12) Uani 1 1 d . . . . .
 H35A H 1.167307 0.271549 0.998274 0.095 Uiso 1 1 calc R U . . .
 H35B H 1.157888 0.181139 1.015826 0.095 Uiso 1 1 calc R U . . .
 H35C H 1.093841 0.230927 0.992441 0.095 Uiso 1 1 calc R U . . .
 C7 C 0.9259(2) 0.1985(5) 0.65094(12) 0.103(3) Uani 1 1 d . . . . .
 H7A H 0.953220 0.157158 0.637583 0.155 Uiso 1 1 calc R U . . .
 H7B H 0.928643 0.248975 0.633528 0.155 Uiso 1 1 calc R U . . .
 H7C H 0.878644 0.180684 0.648723 0.155 Uiso 1 1 calc R U . . .

loop_
  _atom_site_aniso_label
  _atom_site_aniso_U_11
  _atom_site_aniso_U_22
  _atom_site_aniso_U_33
  _atom_site_aniso_U_23
  _atom_site_aniso_U_13
  _atom_site_aniso_U_12
 Sn2 0.02324(8) 0.03465(10) 0.02879(8) -0.00245(7) 0.00611(5) 0.00235(7)
 Sn1 0.02603(8) 0.04304(11) 0.02752(8) 0.00071(7) 0.00528(6) -0.00288(8)
 Si1 0.0235(3) 0.0361(4) 0.0245(3) 0.0004(3) 0.0030(2) -0.0010(3)
 Si5 0.0235(3) 0.0329(4) 0.0245(3) 0.0016(3) 0.0062(2) 0.0027(3)
 Si6 0.0277(3) 0.0410(4) 0.0263(3) 0.0015(3) 0.0082(2) 0.0067(3)
 Si2 0.0293(3) 0.0409(4) 0.0297(3) -0.0007(3) 0.0078(3) -0.0031(3)
 Si8 0.0290(3) 0.0464(5) 0.0293(3) 0.0076(3) 0.0043(3) 0.0055(3)
 Si7 0.0362(4) 0.0366(4) 0.0451(4) -0.0059(3) 0.0140(3) -0.0036(3)
 Si3 0.0286(4) 0.0408(4) 0.0489(4) -0.0100(4) 0.0000(3) -0.0013(3)
 Si4 0.0358(4) 0.0603(6) 0.0332(3) 0.0131(4) 0.0062(3) 0.0101(4)
 N2 0.0259(10) 0.0357(12) 0.0277(9) -0.0011(9) 0.0082(8) 0.0049(9)
 N1 0.0273(11) 0.0401(13) 0.0262(9) -0.0001(9) 0.0060(8) -0.0036(10)
 C46 0.0312(14) 0.0338(15) 0.0423(13) -0.0006(12) 0.0065(11) 0.0087(12)
 C57 0.0233(12) 0.0473(17) 0.0274(11) -0.0015(11) 0.0062(9) 0.0057(11)
 C1 0.0271(13) 0.0555(19) 0.0283(12) -0.0020(12) 0.0037(10) -0.0095(13)
 C66 0.0293(12) 0.0265(13) 0.0337(12) 0.0004(10) 0.0073(9) 0.0090(11)
 C48 0.0247(12) 0.0309(14) 0.0350(12) 0.0032(11) 0.0060(9) -0.0004(11)
 C50 0.0344(14) 0.0383(16) 0.0437(14) 0.0133(13) 0.0080(11) -0.0006(13)
 C71 0.0350(14) 0.0331(14) 0.0341(12) -0.0024(11) 0.0090(10) 0.0084(12)
 C42 0.0263(12) 0.0315(14) 0.0271(10) -0.0008(10) 0.0058(9) 0.0028(11)
 C44 0.0285(13) 0.0343(15) 0.0456(14) 0.0004(12) 0.0077(11) -0.0022(12)
 C49 0.0284(13) 0.0365(15) 0.0359(12) 0.0037(11) 0.0070(10) -0.0025(11)
 C70 0.0402(15) 0.0334(15) 0.0406(13) -0.0059(12) 0.0074(11) 0.0070(13)
 C53 0.0277(13) 0.0320(14) 0.0394(13) -0.0005(11) 0.0060(10) -0.0021(11)
 C18 0.0247(12) 0.0291(14) 0.0526(15) -0.0041(12) 0.0086(11) 0.0010(11)
 C21 0.0276(13) 0.0277(14) 0.0657(18) -0.0066(13) 0.0116(12) -0.0005(11)
 C43 0.0281(12) 0.0319(14) 0.0293(11) -0.0007(10) 0.0068(9) 0.0004(11)
 C27 0.0255(12) 0.0311(14) 0.0332(11) 0.0002(10) 0.0052(9) -0.0024(11)
 C9 0.0283(13) 0.0277(13) 0.0399(13) 0.0004(11) 0.0044(10) -0.0062(11)
 C64 0.0412(16) 0.0387(17) 0.0508(16) -0.0030(14) 0.0107(13) -0.0046(14)
 C10 0.0328(14) 0.0314(15) 0.0469(14) -0.0016(12) 0.0065(11) -0.0073(12)
 C63 0.0264(13) 0.0485(18) 0.0383(13) -0.0067(13) 0.0076(10) -0.0008(13)
 C28 0.0288(13) 0.0293(14) 0.0362(12) -0.0005(11) 0.0071(10) -0.0040(11)
 C45 0.0236(12) 0.0458(18) 0.0484(15) -0.0006(13) 0.0065(11) 0.0039(13)
 C23 0.0330(14) 0.0369(16) 0.0477(15) -0.0052(13) 0.0140(12) -0.0001(12)
 C69 0.0348(14) 0.0273(14) 0.0547(16) 0.0007(12) 0.0086(12) 0.0066(12)
 C47 0.0281(12) 0.0322(14) 0.0290(11) -0.0024(10) 0.0065(9) 0.0044(11)
 C67 0.0369(14) 0.0346(15) 0.0355(13) 0.0037(11) 0.0053(11) 0.0031(12)
 C22 0.0374(15) 0.0381(17) 0.0504(16) -0.0133(13) 0.0112(12) 0.0010(13)
 C52 0.0331(14) 0.0308(15) 0.0548(16) -0.0013(13) 0.0104(12) -0.0006(12)
 C29 0.0310(14) 0.0323(15) 0.0564(16) 0.0001(13) 0.0084(12) -0.0081(12)
 C19 0.0341(14) 0.0304(15) 0.0521(16) -0.0003(13) 0.0005(12) 0.0001(12)
 C58 0.0326(14) 0.059(2) 0.0339(13) 0.0013(13) 0.0052(11) 0.0162(14)
 C14 0.0404(16) 0.0406(17) 0.0420(14) 0.0078(13) 0.0059(12) -0.0071(14)
 C56 0.0448(17) 0.0456(18) 0.0336(13) 0.0060(12) 0.0079(11) -0.0016(14)
 C39 0.0338(15) 0.067(2) 0.0487(16) -0.0081(16) 0.0106(12) -0.0099(16)
 C68 0.0411(16) 0.0334(15) 0.0417(14) 0.0096(12) 0.0077(11) 0.0070(13)
 C32 0.0289(13) 0.0290(14) 0.0457(14) -0.0018(11) 0.0079(11) -0.0023(11)
 C5 0.0300(14) 0.072(2) 0.0337(13) 0.0050(14) 0.0049(11) 0.0026(15)
 C13 0.0433(17) 0.0432(18) 0.0569(18) 0.0194(15) -0.0008(14) -0.0081(15)
 C51 0.0315(14) 0.0311(15) 0.0606(17) 0.0076(13) 0.0138(12) -0.0010(12)
 C31 0.0284(14) 0.0349(16) 0.0676(19) 0.0000(14) 0.0069(13) 0.0042(13)
 C3 0.0405(17) 0.062(2) 0.0421(15) -0.0115(15) 0.0123(12) -0.0231(16)
 C54 0.0358(15) 0.0483(19) 0.0416(14) -0.0057(13) 0.0001(12) 0.0002(14)
 C30 0.0277(14) 0.0422(18) 0.075(2) -0.0014(16) 0.0055(14) -0.0045(13)
 C72 0.0546(19) 0.0466(18) 0.0311(13) -0.0025(12) 0.0126(12) 0.0027(15)
 C20 0.0393(16) 0.0305(15) 0.0570(17) 0.0031(13) 0.0075(13) 0.0001(13)
 C62 0.0288(14) 0.064(2) 0.0496(16) -0.0165(16) 0.0046(12) -0.0036(15)
 C73 0.054(2) 0.056(2) 0.0350(14) 0.0067(14) -0.0011(13) 0.0009(17)
 C80 0.0348(17) 0.088(3) 0.0518(18) 0.0147(19) -0.0060(14) -0.0029(18)
 C41 0.0472(18) 0.076(3) 0.0336(13) 0.0121(15) 0.0109(12) -0.0002(18)
 C12 0.0329(15) 0.0327(16) 0.078(2) 0.0123(16) 0.0076(14) -0.0024(13)
 C17 0.066(2) 0.055(2) 0.0396(15) 0.0075(15) 0.0131(15) -0.0060(19)
 C11 0.0341(15) 0.0306(15) 0.0672(19) -0.0045(14) 0.0111(13) -0.0050(12)
 C74 0.0451(18) 0.0355(17) 0.075(2) 0.0026(16) 0.0101(16) -0.0009(15)
 C78 0.074(3) 0.054(2) 0.0502(17) 0.0090(17) -0.0004(17) 0.026(2)
 C76 0.0323(15) 0.071(2) 0.0422(15) -0.0113(15) 0.0072(12) 0.0065(16)
 C79 0.0458(18) 0.065(2) 0.0405(15) 0.0208(15) 0.0150(13) 0.0092(17)
 C24 0.066(2) 0.051(2) 0.0486(17) -0.0087(16) 0.0275(16) -0.0082(18)
 C6 0.070(3) 0.047(2) 0.066(2) -0.0112(17) 0.0222(19) -0.0205(19)
 C55 0.048(2) 0.0350(18) 0.085(2) 0.0118(17) 0.0108(18) 0.0069(15)
 C81 0.046(2) 0.053(2) 0.084(2) -0.013(2) 0.0230(18) -0.0116(18)
 C59 0.0377(16) 0.089(3) 0.0319(13) 0.0014(16) 0.0016(11) 0.0248(19)
 C75 0.0474(19) 0.061(2) 0.0590(19) -0.0204(17) 0.0194(15) -0.0005(17)
 C16 0.0489(18) 0.0479(19) 0.0436(15) -0.0097(14) 0.0034(13) -0.0042(16)
 C25 0.0427(18) 0.0329(17) 0.082(2) -0.0066(17) 0.0032(16) -0.0040(15)
 C38 0.0396(18) 0.066(3) 0.080(2) -0.026(2) 0.0075(17) 0.0042(18)
 C65 0.067(2) 0.058(2) 0.0424(15) 0.0103(15) 0.0104(15) 0.028(2)
 C60 0.0294(15) 0.090(3) 0.0403(15) -0.0172(17) 0.0008(12) 0.0105(17)
 C40 0.054(2) 0.052(2) 0.067(2) -0.0115(18) 0.0269(17) -0.0007(18)
 C2 0.051(2) 0.101(4) 0.0481(18) -0.033(2) 0.0172(16) -0.040(2)
 C83 0.055(2) 0.071(3) 0.0582(19) -0.0286(19) 0.0164(16) -0.018(2)
 C33 0.074(3) 0.056(2) 0.067(2) 0.0240(19) 0.023(2) 0.011(2)
 C26 0.063(2) 0.047(2) 0.0585(19) 0.0088(17) -0.0159(17) -0.0071(18)
 C77 0.072(3) 0.078(3) 0.0390(15) 0.0222(17) 0.0250(16) 0.025(2)
 C36 0.0422(19) 0.075(3) 0.076(2) -0.029(2) -0.0093(17) -0.004(2)
 C4 0.0301(15) 0.120(4) 0.0360(15) 0.012(2) -0.0008(12) -0.005(2)
 C34 0.0391(18) 0.109(4) 0.059(2) 0.031(2) 0.0029(15) 0.023(2)
 C8 0.060(2) 0.071(3) 0.0527(18) 0.0142(19) 0.0040(16) 0.023(2)
 C82 0.072(3) 0.0379(19) 0.085(3) 0.0045(19) 0.015(2) 0.0044(19)
 C37 0.071(3) 0.049(2) 0.091(3) 0.005(2) 0.012(2) -0.019(2)
 C84 0.0351(17) 0.136(5) 0.0326(15) -0.018(2) 0.0039(13) -0.031(2)
 C15 0.044(2) 0.042(2) 0.128(4) 0.020(2) 0.008(2) 0.0074(17)
 C61 0.045(2) 0.128(5) 0.0495(18) -0.034(2) -0.0072(15) 0.008(2)
 C35 0.058(2) 0.102(4) 0.0303(14) 0.0063(18) 0.0027(14) 0.004(2)
 C7 0.050(2) 0.223(8) 0.0361(17) -0.025(3) 0.0017(16) -0.044(4)

_geom_special_details
;
 All esds (except the esd in the dihedral angle between two l.s. planes)
 are estimated using the full covariance matrix.  The cell esds are taken
 into account individually in the estimation of esds in distances, angles
 and torsion angles; correlations between esds in cell parameters are only
 used when they are defined by crystal symmetry.  An approximate (isotropic)
 treatment of cell esds is used for estimating esds involving l.s. planes.
;
loop_
  _geom_bond_atom_site_label_1
  _geom_bond_atom_site_label_2
  _geom_bond_distance
  _geom_bond_site_symmetry_2
  _geom_bond_publ_flag
 Sn2 N2 2.073(2) . ?
 Sn2 C42 2.230(3) . ?
 Sn1 N1 2.079(2) . ?
 Sn1 C27 2.234(3) . ?
 Si1 Si2 2.3808(9) . ?
 Si1 Si3 2.3797(12) . ?
 Si1 Si4 2.3767(11) . ?
 Si1 N1 1.779(2) . ?
 Si5 Si6 2.3712(9) . ?
 Si5 Si8 2.3865(10) . ?
 Si5 Si7 2.3871(11) . ?
 Si5 N2 1.783(2) . ?
 Si6 C76 1.869(3) . ?
 Si6 C75 1.876(4) . ?
 Si6 C77 1.868(3) . ?
 Si2 C39 1.883(3) . ?
 Si2 C41 1.875(3) . ?
 Si2 C40 1.879(4) . ?
 Si8 C80 1.874(4) . ?
 Si8 C78 1.884(4) . ?
 Si8 C79 1.878(3) . ?
 Si7 C81 1.880(4) . ?
 Si7 C83 1.878(3) . ?
 Si7 C82 1.884(4) . ?
 Si3 C38 1.872(4) . ?
 Si3 C36 1.883(4) . ?
 Si3 C37 1.894(4) . ?
 Si4 C33 1.877(5) . ?
 Si4 C34 1.878(4) . ?
 Si4 C35 1.884(4) . ?
 N2 C57 1.426(3) . ?
 N1 C1 1.432(3) . ?
 C46 H46 0.9300 . ?
 C46 C45 1.381(5) . ?
 C46 C47 1.397(4) . ?
 C57 C63 1.400(5) . ?
 C57 C58 1.405(4) . ?
 C1 C5 1.392(5) . ?
 C1 C3 1.403(5) . ?
 C66 C71 1.410(4) . ?
 C66 C47 1.488(4) . ?
 C66 C67 1.408(4) . ?
 C48 C49 1.411(4) . ?
 C48 C53 1.405(4) . ?
 C48 C43 1.498(4) . ?
 C50 H50 0.9300 . ?
 C50 C49 1.393(4) . ?
 C50 C51 1.384(5) . ?
 C71 C70 1.392(5) . ?
 C71 C72 1.513(4) . ?
 C42 C43 1.411(4) . ?
 C42 C47 1.405(4) . ?
 C44 H44 0.9300 . ?
 C44 C43 1.394(4) . ?
 C44 C45 1.389(4) . ?
 C49 C56 1.515(4) . ?
 C70 H70 0.9300 . ?
 C70 C69 1.385(4) . ?
 C53 C52 1.396(4) . ?
 C53 C54 1.513(4) . ?
 C18 C23 1.402(4) . ?
 C18 C19 1.399(4) . ?
 C18 C32 1.504(4) . ?
 C21 C22 1.377(5) . ?
 C21 C20 1.386(5) . ?
 C21 C25 1.515(4) . ?
 C27 C28 1.406(4) . ?
 C27 C32 1.404(4) . ?
 C9 C10 1.409(4) . ?
 C9 C28 1.496(4) . ?
 C9 C14 1.409(4) . ?
 C64 H64A 0.9600 . ?
 C64 H64B 0.9600 . ?
 C64 H64C 0.9600 . ?
 C64 C63 1.500(5) . ?
 C10 C11 1.381(5) . ?
 C10 C16 1.512(4) . ?
 C63 C62 1.401(4) . ?
 C28 C29 1.400(4) . ?
 C45 H45 0.9300 . ?
 C23 C22 1.397(5) . ?
 C23 C24 1.503(5) . ?
 C69 C68 1.392(5) . ?
 C69 C74 1.504(5) . ?
 C67 C68 1.391(5) . ?
 C67 C73 1.516(4) . ?
 C22 H22 0.9300 . ?
 C52 H52 0.9300 . ?
 C52 C51 1.385(5) . ?
 C29 H29 0.9300 . ?
 C29 C30 1.386(5) . ?
 C19 C20 1.401(4) . ?
 C19 C26 1.520(4) . ?
 C58 C59 1.399(5) . ?
 C58 C65 1.499(6) . ?
 C14 C13 1.398(5) . ?
 C14 C17 1.513(5) . ?
 C56 H56A 0.9600 . ?
 C56 H56B 0.9600 . ?
 C56 H56C 0.9600 . ?
 C39 H39A 0.9600 . ?
 C39 H39B 0.9600 . ?
 C39 H39C 0.9600 . ?
 C68 H68 0.9300 . ?
 C32 C31 1.398(4) . ?
 C5 C4 1.397(4) . ?
 C5 C8 1.510(6) . ?
 C13 H13 0.9300 . ?
 C13 C12 1.386(5) . ?
 C51 C55 1.519(5) . ?
 C31 H31 0.9300 . ?
 C31 C30 1.382(5) . ?
 C3 C6 1.503(6) . ?
 C3 C2 1.396(5) . ?
 C54 H54A 0.9600 . ?
 C54 H54B 0.9600 . ?
 C54 H54C 0.9600 . ?
 C30 H30 0.9300 . ?
 C72 H72A 0.9600 . ?
 C72 H72B 0.9600 . ?
 C72 H72C 0.9600 . ?
 C20 H20 0.9300 . ?
 C62 H62 0.9300 . ?
 C62 C60 1.384(6) . ?
 C73 H73A 0.9600 . ?
 C73 H73B 0.9600 . ?
 C73 H73C 0.9600 . ?
 C80 H80A 0.9600 . ?
 C80 H80B 0.9600 . ?
 C80 H80C 0.9600 . ?
 C41 H41A 0.9600 . ?
 C41 H41B 0.9600 . ?
 C41 H41C 0.9600 . ?
 C12 C11 1.389(5) . ?
 C12 C15 1.511(5) . ?
 C17 H17A 0.9600 . ?
 C17 H17B 0.9600 . ?
 C17 H17C 0.9600 . ?
 C11 H11 0.9300 . ?
 C74 H74A 0.9600 . ?
 C74 H74B 0.9600 . ?
 C74 H74C 0.9600 . ?
 C78 H78A 0.9600 . ?
 C78 H78B 0.9600 . ?
 C78 H78C 0.9600 . ?
 C76 H76A 0.9600 . ?
 C76 H76B 0.9600 . ?
 C76 H76C 0.9600 . ?
 C79 H79A 0.9600 . ?
 C79 H79B 0.9600 . ?
 C79 H79C 0.9600 . ?
 C24 H24A 0.9600 . ?
 C24 H24B 0.9600 . ?
 C24 H24C 0.9600 . ?
 C6 H6A 0.9600 . ?
 C6 H6B 0.9600 . ?
 C6 H6C 0.9600 . ?
 C55 H55A 0.9600 . ?
 C55 H55B 0.9600 . ?
 C55 H55C 0.9600 . ?
 C81 H81A 0.9600 . ?
 C81 H81B 0.9600 . ?
 C81 H81C 0.9600 . ?
 C59 H59 0.9300 . ?
 C59 C60 1.378(6) . ?
 C75 H75A 0.9600 . ?
 C75 H75B 0.9600 . ?
 C75 H75C 0.9600 . ?
 C16 H16A 0.9600 . ?
 C16 H16B 0.9600 . ?
 C16 H16C 0.9600 . ?
 C25 H25A 0.9600 . ?
 C25 H25B 0.9600 . ?
 C25 H25C 0.9600 . ?
 C38 H38A 0.9600 . ?
 C38 H38B 0.9600 . ?
 C38 H38C 0.9600 . ?
 C65 H65A 0.9600 . ?
 C65 H65B 0.9600 . ?
 C65 H65C 0.9600 . ?
 C60 C61 1.517(5) . ?
 C40 H40A 0.9600 . ?
 C40 H40B 0.9600 . ?
 C40 H40C 0.9600 . ?
 C2 H2 0.9300 . ?
 C2 C84 1.381(7) . ?
 C83 H83A 0.9600 . ?
 C83 H83B 0.9600 . ?
 C83 H83C 0.9600 . ?
 C33 H33A 0.9600 . ?
 C33 H33B 0.9600 . ?
 C33 H33C 0.9600 . ?
 C26 H26A 0.9600 . ?
 C26 H26B 0.9600 . ?
 C26 H26C 0.9600 . ?
 C77 H77A 0.9600 . ?
 C77 H77B 0.9600 . ?
 C77 H77C 0.9600 . ?
 C36 H36A 0.9600 . ?
 C36 H36B 0.9600 . ?
 C36 H36C 0.9600 . ?
 C4 H4 0.9300 . ?
 C4 C84 1.374(7) . ?
 C34 H34A 0.9600 . ?
 C34 H34B 0.9600 . ?
 C34 H34C 0.9600 . ?
 C8 H8A 0.9600 . ?
 C8 H8B 0.9600 . ?
 C8 H8C 0.9600 . ?
 C82 H82A 0.9600 . ?
 C82 H82B 0.9600 . ?
 C82 H82C 0.9600 . ?
 C37 H37A 0.9600 . ?
 C37 H37B 0.9600 . ?
 C37 H37C 0.9600 . ?
 C84 C7 1.514(4) . ?
 C15 H15A 0.9600 . ?
 C15 H15B 0.9600 . ?
 C15 H15C 0.9600 . ?
 C61 H61A 0.9600 . ?
 C61 H61B 0.9600 . ?
 C61 H61C 0.9600 . ?
 C35 H35A 0.9600 . ?
 C35 H35B 0.9600 . ?
 C35 H35C 0.9600 . ?
 C7 H7A 0.9600 . ?
 C7 H7B 0.9600 . ?
 C7 H7C 0.9600 . ?

loop_
  _geom_angle_atom_site_label_1
  _geom_angle_atom_site_label_2
  _geom_angle_atom_site_label_3
  _geom_angle
  _geom_angle_site_symmetry_1
  _geom_angle_site_symmetry_3
  _geom_angle_publ_flag
 N2 Sn2 C42 109.62(9) . . ?
 N1 Sn1 C27 109.49(9) . . ?
 Si3 Si1 Si2 104.32(4) . . ?
 Si4 Si1 Si2 109.06(4) . . ?
 Si4 Si1 Si3 106.06(4) . . ?
 N1 Si1 Si2 113.09(7) . . ?
 N1 Si1 Si3 111.46(9) . . ?
 N1 Si1 Si4 112.32(8) . . ?
 Si6 Si5 Si8 106.28(4) . . ?
 Si6 Si5 Si7 107.47(4) . . ?
 Si8 Si5 Si7 104.21(4) . . ?
 N2 Si5 Si6 113.04(7) . . ?
 N2 Si5 Si8 114.02(8) . . ?
 N2 Si5 Si7 111.21(9) . . ?
 C76 Si6 Si5 105.67(10) . . ?
 C76 Si6 C75 106.62(18) . . ?
 C75 Si6 Si5 116.91(11) . . ?
 C77 Si6 Si5 112.48(12) . . ?
 C77 Si6 C76 108.98(19) . . ?
 C77 Si6 C75 105.9(2) . . ?
 C39 Si2 Si1 107.19(10) . . ?
 C41 Si2 Si1 112.29(11) . . ?
 C41 Si2 C39 107.52(17) . . ?
 C41 Si2 C40 106.83(18) . . ?
 C40 Si2 Si1 116.54(12) . . ?
 C40 Si2 C39 105.98(18) . . ?
 C80 Si8 Si5 110.72(13) . . ?
 C80 Si8 C78 106.7(2) . . ?
 C80 Si8 C79 106.57(17) . . ?
 C78 Si8 Si5 114.86(11) . . ?
 C79 Si8 Si5 112.14(11) . . ?
 C79 Si8 C78 105.31(19) . . ?
 C81 Si7 Si5 112.26(13) . . ?
 C81 Si7 C82 106.0(2) . . ?
 C83 Si7 Si5 111.65(14) . . ?
 C83 Si7 C81 107.08(18) . . ?
 C83 Si7 C82 105.6(2) . . ?
 C82 Si7 Si5 113.79(15) . . ?
 C38 Si3 Si1 110.14(14) . . ?
 C38 Si3 C36 107.74(18) . . ?
 C38 Si3 C37 107.6(2) . . ?
 C36 Si3 Si1 111.76(15) . . ?
 C36 Si3 C37 105.1(2) . . ?
 C37 Si3 Si1 114.16(15) . . ?
 C33 Si4 Si1 112.53(14) . . ?
 C33 Si4 C34 107.7(2) . . ?
 C33 Si4 C35 106.7(2) . . ?
 C34 Si4 Si1 109.27(13) . . ?
 C34 Si4 C35 106.95(19) . . ?
 C35 Si4 Si1 113.42(15) . . ?
 Si5 N2 Sn2 114.56(11) . . ?
 C57 N2 Sn2 125.93(17) . . ?
 C57 N2 Si5 119.38(17) . . ?
 Si1 N1 Sn1 115.64(11) . . ?
 C1 N1 Sn1 126.02(17) . . ?
 C1 N1 Si1 118.34(17) . . ?
 C45 C46 H46 120.1 . . ?
 C45 C46 C47 119.8(3) . . ?
 C47 C46 H46 120.1 . . ?
 C63 C57 N2 120.0(3) . . ?
 C63 C57 C58 119.2(3) . . ?
 C58 C57 N2 120.8(3) . . ?
 C5 C1 N1 121.2(3) . . ?
 C5 C1 C3 119.0(3) . . ?
 C3 C1 N1 119.8(3) . . ?
 C71 C66 C47 120.4(2) . . ?
 C67 C66 C71 118.9(3) . . ?
 C67 C66 C47 120.7(2) . . ?
 C49 C48 C43 120.4(3) . . ?
 C53 C48 C49 119.3(3) . . ?
 C53 C48 C43 120.2(2) . . ?
 C49 C50 H50 119.0 . . ?
 C51 C50 H50 119.0 . . ?
 C51 C50 C49 122.0(3) . . ?
 C66 C71 C72 121.3(3) . . ?
 C70 C71 C66 119.4(3) . . ?
 C70 C71 C72 119.1(3) . . ?
 C43 C42 Sn2 127.0(2) . . ?
 C47 C42 Sn2 113.4(2) . . ?
 C47 C42 C43 118.0(2) . . ?
 C43 C44 H44 119.6 . . ?
 C45 C44 H44 119.6 . . ?
 C45 C44 C43 120.9(3) . . ?
 C48 C49 C56 122.0(3) . . ?
 C50 C49 C48 119.2(3) . . ?
 C50 C49 C56 118.7(3) . . ?
 C71 C70 H70 118.9 . . ?
 C69 C70 C71 122.2(3) . . ?
 C69 C70 H70 118.9 . . ?
 C48 C53 C54 121.2(3) . . ?
 C52 C53 C48 119.2(3) . . ?
 C52 C53 C54 119.5(3) . . ?
 C23 C18 C32 120.0(3) . . ?
 C19 C18 C23 119.2(3) . . ?
 C19 C18 C32 120.6(3) . . ?
 C22 C21 C20 118.2(3) . . ?
 C22 C21 C25 121.0(3) . . ?
 C20 C21 C25 120.7(3) . . ?
 C42 C43 C48 122.6(2) . . ?
 C44 C43 C48 117.3(3) . . ?
 C44 C43 C42 120.1(3) . . ?
 C28 C27 Sn1 117.7(2) . . ?
 C32 C27 Sn1 122.8(2) . . ?
 C32 C27 C28 117.8(3) . . ?
 C10 C9 C28 121.3(3) . . ?
 C10 C9 C14 119.5(3) . . ?
 C14 C9 C28 119.2(3) . . ?
 H64A C64 H64B 109.5 . . ?
 H64A C64 H64C 109.5 . . ?
 H64B C64 H64C 109.5 . . ?
 C63 C64 H64A 109.5 . . ?
 C63 C64 H64B 109.5 . . ?
 C63 C64 H64C 109.5 . . ?
 C9 C10 C16 120.1(3) . . ?
 C11 C10 C9 119.5(3) . . ?
 C11 C10 C16 120.4(3) . . ?
 C57 C63 C64 120.3(3) . . ?
 C57 C63 C62 119.9(3) . . ?
 C62 C63 C64 119.7(3) . . ?
 C27 C28 C9 120.4(2) . . ?
 C29 C28 C27 121.0(3) . . ?
 C29 C28 C9 118.5(3) . . ?
 C46 C45 C44 120.0(3) . . ?
 C46 C45 H45 120.0 . . ?
 C44 C45 H45 120.0 . . ?
 C18 C23 C24 122.4(3) . . ?
 C22 C23 C18 119.1(3) . . ?
 C22 C23 C24 118.4(3) . . ?
 C70 C69 C68 117.8(3) . . ?
 C70 C69 C74 121.3(3) . . ?
 C68 C69 C74 120.8(3) . . ?
 C46 C47 C66 119.3(3) . . ?
 C46 C47 C42 121.3(3) . . ?
 C42 C47 C66 119.4(2) . . ?
 C66 C67 C73 119.8(3) . . ?
 C68 C67 C66 119.5(3) . . ?
 C68 C67 C73 120.6(3) . . ?
 C21 C22 C23 122.3(3) . . ?
 C21 C22 H22 118.9 . . ?
 C23 C22 H22 118.9 . . ?
 C53 C52 H52 119.0 . . ?
 C51 C52 C53 122.0(3) . . ?
 C51 C52 H52 119.0 . . ?
 C28 C29 H29 120.0 . . ?
 C30 C29 C28 120.0(3) . . ?
 C30 C29 H29 120.0 . . ?
 C18 C19 C20 119.7(3) . . ?
 C18 C19 C26 121.4(3) . . ?
 C20 C19 C26 118.9(3) . . ?
 C57 C58 C65 120.3(3) . . ?
 C59 C58 C57 118.9(4) . . ?
 C59 C58 C65 120.7(3) . . ?
 C9 C14 C17 121.5(3) . . ?
 C13 C14 C9 118.8(3) . . ?
 C13 C14 C17 119.6(3) . . ?
 C49 C56 H56A 109.5 . . ?
 C49 C56 H56B 109.5 . . ?
 C49 C56 H56C 109.5 . . ?
 H56A C56 H56B 109.5 . . ?
 H56A C56 H56C 109.5 . . ?
 H56B C56 H56C 109.5 . . ?
 Si2 C39 H39A 109.5 . . ?
 Si2 C39 H39B 109.5 . . ?
 Si2 C39 H39C 109.5 . . ?
 H39A C39 H39B 109.5 . . ?
 H39A C39 H39C 109.5 . . ?
 H39B C39 H39C 109.5 . . ?
 C69 C68 H68 119.0 . . ?
 C67 C68 C69 122.0(3) . . ?
 C67 C68 H68 119.0 . . ?
 C27 C32 C18 121.8(3) . . ?
 C31 C32 C18 117.7(3) . . ?
 C31 C32 C27 120.5(3) . . ?
 C1 C5 C4 119.8(4) . . ?
 C1 C5 C8 119.9(3) . . ?
 C4 C5 C8 120.2(4) . . ?
 C14 C13 H13 119.1 . . ?
 C12 C13 C14 121.9(3) . . ?
 C12 C13 H13 119.1 . . ?
 C50 C51 C52 118.2(3) . . ?
 C50 C51 C55 120.8(3) . . ?
 C52 C51 C55 121.0(3) . . ?
 C32 C31 H31 119.6 . . ?
 C30 C31 C32 120.8(3) . . ?
 C30 C31 H31 119.6 . . ?
 C1 C3 C6 120.7(3) . . ?
 C2 C3 C1 119.1(4) . . ?
 C2 C3 C6 120.2(4) . . ?
 C53 C54 H54A 109.5 . . ?
 C53 C54 H54B 109.5 . . ?
 C53 C54 H54C 109.5 . . ?
 H54A C54 H54B 109.5 . . ?
 H54A C54 H54C 109.5 . . ?
 H54B C54 H54C 109.5 . . ?
 C29 C30 H30 120.1 . . ?
 C31 C30 C29 119.7(3) . . ?
 C31 C30 H30 120.1 . . ?
 C71 C72 H72A 109.5 . . ?
 C71 C72 H72B 109.5 . . ?
 C71 C72 H72C 109.5 . . ?
 H72A C72 H72B 109.5 . . ?
 H72A C72 H72C 109.5 . . ?
 H72B C72 H72C 109.5 . . ?
 C21 C20 C19 121.3(3) . . ?
 C21 C20 H20 119.4 . . ?
 C19 C20 H20 119.4 . . ?
 C63 C62 H62 119.4 . . ?
 C60 C62 C63 121.2(4) . . ?
 C60 C62 H62 119.4 . . ?
 C67 C73 H73A 109.5 . . ?
 C67 C73 H73B 109.5 . . ?
 C67 C73 H73C 109.5 . . ?
 H73A C73 H73B 109.5 . . ?
 H73A C73 H73C 109.5 . . ?
 H73B C73 H73C 109.5 . . ?
 Si8 C80 H80A 109.5 . . ?
 Si8 C80 H80B 109.5 . . ?
 Si8 C80 H80C 109.5 . . ?
 H80A C80 H80B 109.5 . . ?
 H80A C80 H80C 109.5 . . ?
 H80B C80 H80C 109.5 . . ?
 Si2 C41 H41A 109.5 . . ?
 Si2 C41 H41B 109.5 . . ?
 Si2 C41 H41C 109.5 . . ?
 H41A C41 H41B 109.5 . . ?
 H41A C41 H41C 109.5 . . ?
 H41B C41 H41C 109.5 . . ?
 C13 C12 C11 118.2(3) . . ?
 C13 C12 C15 120.9(4) . . ?
 C11 C12 C15 120.9(4) . . ?
 C14 C17 H17A 109.5 . . ?
 C14 C17 H17B 109.5 . . ?
 C14 C17 H17C 109.5 . . ?
 H17A C17 H17B 109.5 . . ?
 H17A C17 H17C 109.5 . . ?
 H17B C17 H17C 109.5 . . ?
 C10 C11 C12 122.0(3) . . ?
 C10 C11 H11 119.0 . . ?
 C12 C11 H11 119.0 . . ?
 C69 C74 H74A 109.5 . . ?
 C69 C74 H74B 109.5 . . ?
 C69 C74 H74C 109.5 . . ?
 H74A C74 H74B 109.5 . . ?
 H74A C74 H74C 109.5 . . ?
 H74B C74 H74C 109.5 . . ?
 Si8 C78 H78A 109.5 . . ?
 Si8 C78 H78B 109.5 . . ?
 Si8 C78 H78C 109.5 . . ?
 H78A C78 H78B 109.5 . . ?
 H78A C78 H78C 109.5 . . ?
 H78B C78 H78C 109.5 . . ?
 Si6 C76 H76A 109.5 . . ?
 Si6 C76 H76B 109.5 . . ?
 Si6 C76 H76C 109.5 . . ?
 H76A C76 H76B 109.5 . . ?
 H76A C76 H76C 109.5 . . ?
 H76B C76 H76C 109.5 . . ?
 Si8 C79 H79A 109.5 . . ?
 Si8 C79 H79B 109.5 . . ?
 Si8 C79 H79C 109.5 . . ?
 H79A C79 H79B 109.5 . . ?
 H79A C79 H79C 109.5 . . ?
 H79B C79 H79C 109.5 . . ?
 C23 C24 H24A 109.5 . . ?
 C23 C24 H24B 109.5 . . ?
 C23 C24 H24C 109.5 . . ?
 H24A C24 H24B 109.5 . . ?
 H24A C24 H24C 109.5 . . ?
 H24B C24 H24C 109.5 . . ?
 C3 C6 H6A 109.5 . . ?
 C3 C6 H6B 109.5 . . ?
 C3 C6 H6C 109.5 . . ?
 H6A C6 H6B 109.5 . . ?
 H6A C6 H6C 109.5 . . ?
 H6B C6 H6C 109.5 . . ?
 C51 C55 H55A 109.5 . . ?
 C51 C55 H55B 109.5 . . ?
 C51 C55 H55C 109.5 . . ?
 H55A C55 H55B 109.5 . . ?
 H55A C55 H55C 109.5 . . ?
 H55B C55 H55C 109.5 . . ?
 Si7 C81 H81A 109.5 . . ?
 Si7 C81 H81B 109.5 . . ?
 Si7 C81 H81C 109.5 . . ?
 H81A C81 H81B 109.5 . . ?
 H81A C81 H81C 109.5 . . ?
 H81B C81 H81C 109.5 . . ?
 C58 C59 H59 118.8 . . ?
 C60 C59 C58 122.4(3) . . ?
 C60 C59 H59 118.8 . . ?
 Si6 C75 H75A 109.5 . . ?
 Si6 C75 H75B 109.5 . . ?
 Si6 C75 H75C 109.5 . . ?
 H75A C75 H75B 109.5 . . ?
 H75A C75 H75C 109.5 . . ?
 H75B C75 H75C 109.5 . . ?
 C10 C16 H16A 109.5 . . ?
 C10 C16 H16B 109.5 . . ?
 C10 C16 H16C 109.5 . . ?
 H16A C16 H16B 109.5 . . ?
 H16A C16 H16C 109.5 . . ?
 H16B C16 H16C 109.5 . . ?
 C21 C25 H25A 109.5 . . ?
 C21 C25 H25B 109.5 . . ?
 C21 C25 H25C 109.5 . . ?
 H25A C25 H25B 109.5 . . ?
 H25A C25 H25C 109.5 . . ?
 H25B C25 H25C 109.5 . . ?
 Si3 C38 H38A 109.5 . . ?
 Si3 C38 H38B 109.5 . . ?
 Si3 C38 H38C 109.5 . . ?
 H38A C38 H38B 109.5 . . ?
 H38A C38 H38C 109.5 . . ?
 H38B C38 H38C 109.5 . . ?
 C58 C65 H65A 109.5 . . ?
 C58 C65 H65B 109.5 . . ?
 C58 C65 H65C 109.5 . . ?
 H65A C65 H65B 109.5 . . ?
 H65A C65 H65C 109.5 . . ?
 H65B C65 H65C 109.5 . . ?
 C62 C60 C61 121.0(4) . . ?
 C59 C60 C62 118.3(3) . . ?
 C59 C60 C61 120.7(4) . . ?
 Si2 C40 H40A 109.5 . . ?
 Si2 C40 H40B 109.5 . . ?
 Si2 C40 H40C 109.5 . . ?
 H40A C40 H40B 109.5 . . ?
 H40A C40 H40C 109.5 . . ?
 H40B C40 H40C 109.5 . . ?
 C3 C2 H2 118.8 . . ?
 C84 C2 C3 122.4(4) . . ?
 C84 C2 H2 118.8 . . ?
 Si7 C83 H83A 109.5 . . ?
 Si7 C83 H83B 109.5 . . ?
 Si7 C83 H83C 109.5 . . ?
 H83A C83 H83B 109.5 . . ?
 H83A C83 H83C 109.5 . . ?
 H83B C83 H83C 109.5 . . ?
 Si4 C33 H33A 109.5 . . ?
 Si4 C33 H33B 109.5 . . ?
 Si4 C33 H33C 109.5 . . ?
 H33A C33 H33B 109.5 . . ?
 H33A C33 H33C 109.5 . . ?
 H33B C33 H33C 109.5 . . ?
 C19 C26 H26A 109.5 . . ?
 C19 C26 H26B 109.5 . . ?
 C19 C26 H26C 109.5 . . ?
 H26A C26 H26B 109.5 . . ?
 H26A C26 H26C 109.5 . . ?
 H26B C26 H26C 109.5 . . ?
 Si6 C77 H77A 109.5 . . ?
 Si6 C77 H77B 109.5 . . ?
 Si6 C77 H77C 109.5 . . ?
 H77A C77 H77B 109.5 . . ?
 H77A C77 H77C 109.5 . . ?
 H77B C77 H77C 109.5 . . ?
 Si3 C36 H36A 109.5 . . ?
 Si3 C36 H36B 109.5 . . ?
 Si3 C36 H36C 109.5 . . ?
 H36A C36 H36B 109.5 . . ?
 H36A C36 H36C 109.5 . . ?
 H36B C36 H36C 109.5 . . ?
 C5 C4 H4 119.0 . . ?
 C84 C4 C5 122.0(4) . . ?
 C84 C4 H4 119.0 . . ?
 Si4 C34 H34A 109.5 . . ?
 Si4 C34 H34B 109.5 . . ?
 Si4 C34 H34C 109.5 . . ?
 H34A C34 H34B 109.5 . . ?
 H34A C34 H34C 109.5 . . ?
 H34B C34 H34C 109.5 . . ?
 C5 C8 H8A 109.5 . . ?
 C5 C8 H8B 109.5 . . ?
 C5 C8 H8C 109.5 . . ?
 H8A C8 H8B 109.5 . . ?
 H8A C8 H8C 109.5 . . ?
 H8B C8 H8C 109.5 . . ?
 Si7 C82 H82A 109.5 . . ?
 Si7 C82 H82B 109.5 . . ?
 Si7 C82 H82C 109.5 . . ?
 H82A C82 H82B 109.5 . . ?
 H82A C82 H82C 109.5 . . ?
 H82B C82 H82C 109.5 . . ?
 Si3 C37 H37A 109.5 . . ?
 Si3 C37 H37B 109.5 . . ?
 Si3 C37 H37C 109.5 . . ?
 H37A C37 H37B 109.5 . . ?
 H37A C37 H37C 109.5 . . ?
 H37B C37 H37C 109.5 . . ?
 C2 C84 C7 121.4(5) . . ?
 C4 C84 C2 117.7(3) . . ?
 C4 C84 C7 120.9(5) . . ?
 C12 C15 H15A 109.5 . . ?
 C12 C15 H15B 109.5 . . ?
 C12 C15 H15C 109.5 . . ?
 H15A C15 H15B 109.5 . . ?
 H15A C15 H15C 109.5 . . ?
 H15B C15 H15C 109.5 . . ?
 C60 C61 H61A 109.5 . . ?
 C60 C61 H61B 109.5 . . ?
 C60 C61 H61C 109.5 . . ?
 H61A C61 H61B 109.5 . . ?
 H61A C61 H61C 109.5 . . ?
 H61B C61 H61C 109.5 . . ?
 Si4 C35 H35A 109.5 . . ?
 Si4 C35 H35B 109.5 . . ?
 Si4 C35 H35C 109.5 . . ?
 H35A C35 H35B 109.5 . . ?
 H35A C35 H35C 109.5 . . ?
 H35B C35 H35C 109.5 . . ?
 C84 C7 H7A 109.5 . . ?
 C84 C7 H7B 109.5 . . ?
 C84 C7 H7C 109.5 . . ?
 H7A C7 H7B 109.5 . . ?
 H7A C7 H7C 109.5 . . ?
 H7B C7 H7C 109.5 . . ?

loop_
  _geom_torsion_atom_site_label_1
  _geom_torsion_atom_site_label_2
  _geom_torsion_atom_site_label_3
  _geom_torsion_atom_site_label_4
  _geom_torsion
  _geom_torsion_site_symmetry_1
  _geom_torsion_site_symmetry_2
  _geom_torsion_site_symmetry_3
  _geom_torsion_site_symmetry_4
  _geom_torsion_publ_flag
 Sn2 N2 C57 C63 -92.4(3) . . . . ?
 Sn2 N2 C57 C58 88.7(3) . . . . ?
 Sn2 C42 C43 C48 -11.1(3) . . . . ?
 Sn2 C42 C43 C44 166.49(19) . . . . ?
 Sn2 C42 C47 C46 -169.37(19) . . . . ?
 Sn2 C42 C47 C66 9.9(3) . . . . ?
 Sn1 N1 C1 C5 86.3(3) . . . . ?
 Sn1 N1 C1 C3 -95.2(3) . . . . ?
 Sn1 C27 C28 C9 -7.3(3) . . . . ?
 Sn1 C27 C28 C29 170.0(2) . . . . ?
 Sn1 C27 C32 C18 7.8(4) . . . . ?
 Sn1 C27 C32 C31 -169.2(2) . . . . ?
 Si1 N1 C1 C5 -94.6(3) . . . . ?
 Si1 N1 C1 C3 83.9(3) . . . . ?
 Si5 N2 C57 C63 83.3(3) . . . . ?
 Si5 N2 C57 C58 -95.7(3) . . . . ?
 Si6 Si5 N2 Sn2 -179.00(8) . . . . ?
 Si6 Si5 N2 C57 4.9(2) . . . . ?
 Si2 Si1 N1 Sn1 172.64(9) . . . . ?
 Si2 Si1 N1 C1 -6.6(3) . . . . ?
 Si8 Si5 N2 Sn2 59.46(14) . . . . ?
 Si8 Si5 N2 C57 -116.6(2) . . . . ?
 Si7 Si5 N2 Sn2 -58.01(13) . . . . ?
 Si7 Si5 N2 C57 125.9(2) . . . . ?
 Si3 Si1 N1 Sn1 -70.20(14) . . . . ?
 Si3 Si1 N1 C1 110.6(2) . . . . ?
 Si4 Si1 N1 Sn1 48.67(15) . . . . ?
 Si4 Si1 N1 C1 -130.6(2) . . . . ?
 N2 C57 C63 C64 -2.7(4) . . . . ?
 N2 C57 C63 C62 -179.8(2) . . . . ?
 N2 C57 C58 C59 -180.0(3) . . . . ?
 N2 C57 C58 C65 3.3(4) . . . . ?
 N1 C1 C5 C4 -179.2(3) . . . . ?
 N1 C1 C5 C8 5.1(4) . . . . ?
 N1 C1 C3 C6 0.8(4) . . . . ?
 N1 C1 C3 C2 -179.1(3) . . . . ?
 C57 C63 C62 C60 0.6(4) . . . . ?
 C57 C58 C59 C60 -1.2(5) . . . . ?
 C1 C5 C4 C84 -2.1(5) . . . . ?
 C1 C3 C2 C84 -1.5(5) . . . . ?
 C66 C71 C70 C69 1.8(4) . . . . ?
 C66 C67 C68 C69 -1.0(5) . . . . ?
 C48 C53 C52 C51 -0.8(4) . . . . ?
 C71 C66 C47 C46 101.1(3) . . . . ?
 C71 C66 C47 C42 -78.2(3) . . . . ?
 C71 C66 C67 C68 3.8(4) . . . . ?
 C71 C66 C67 C73 -173.5(3) . . . . ?
 C71 C70 C69 C68 1.0(5) . . . . ?
 C71 C70 C69 C74 179.6(3) . . . . ?
 C49 C48 C53 C52 -2.0(4) . . . . ?
 C49 C48 C53 C54 177.8(3) . . . . ?
 C49 C48 C43 C42 70.0(3) . . . . ?
 C49 C48 C43 C44 -107.6(3) . . . . ?
 C49 C50 C51 C52 -0.5(4) . . . . ?
 C49 C50 C51 C55 179.3(3) . . . . ?
 C70 C69 C68 C67 -1.4(5) . . . . ?
 C53 C48 C49 C50 3.4(4) . . . . ?
 C53 C48 C49 C56 -172.6(3) . . . . ?
 C53 C48 C43 C42 -114.0(3) . . . . ?
 C53 C48 C43 C44 68.3(3) . . . . ?
 C53 C52 C51 C50 2.1(4) . . . . ?
 C53 C52 C51 C55 -177.8(3) . . . . ?
 C18 C23 C22 C21 0.9(5) . . . . ?
 C18 C19 C20 C21 -2.8(5) . . . . ?
 C18 C32 C31 C30 -175.5(3) . . . . ?
 C43 C48 C49 C50 179.4(3) . . . . ?
 C43 C48 C49 C56 3.4(4) . . . . ?
 C43 C48 C53 C52 -178.0(3) . . . . ?
 C43 C48 C53 C54 1.8(4) . . . . ?
 C43 C42 C47 C46 -2.7(4) . . . . ?
 C43 C42 C47 C66 176.5(2) . . . . ?
 C43 C44 C45 C46 -1.6(4) . . . . ?
 C27 C28 C29 C30 -1.7(4) . . . . ?
 C27 C32 C31 C30 1.6(5) . . . . ?
 C9 C10 C11 C12 -1.2(5) . . . . ?
 C9 C28 C29 C30 175.7(3) . . . . ?
 C9 C14 C13 C12 -1.9(5) . . . . ?
 C64 C63 C62 C60 -176.5(3) . . . . ?
 C10 C9 C28 C27 -105.4(3) . . . . ?
 C10 C9 C28 C29 77.2(4) . . . . ?
 C10 C9 C14 C13 3.9(4) . . . . ?
 C10 C9 C14 C17 -172.4(3) . . . . ?
 C63 C57 C58 C59 1.1(4) . . . . ?
 C63 C57 C58 C65 -175.6(3) . . . . ?
 C63 C62 C60 C59 -0.7(5) . . . . ?
 C63 C62 C60 C61 177.9(3) . . . . ?
 C28 C27 C32 C18 172.5(3) . . . . ?
 C28 C27 C32 C31 -4.5(4) . . . . ?
 C28 C9 C10 C11 179.6(3) . . . . ?
 C28 C9 C10 C16 -2.3(4) . . . . ?
 C28 C9 C14 C13 -178.1(3) . . . . ?
 C28 C9 C14 C17 5.7(4) . . . . ?
 C28 C29 C30 C31 -1.4(5) . . . . ?
 C45 C46 C47 C66 -177.8(2) . . . . ?
 C45 C46 C47 C42 1.4(4) . . . . ?
 C45 C44 C43 C48 178.0(2) . . . . ?
 C45 C44 C43 C42 0.2(4) . . . . ?
 C23 C18 C19 C20 6.0(4) . . . . ?
 C23 C18 C19 C26 -173.8(3) . . . . ?
 C23 C18 C32 C27 -71.9(4) . . . . ?
 C23 C18 C32 C31 105.2(3) . . . . ?
 C47 C46 C45 C44 0.8(4) . . . . ?
 C47 C66 C71 C70 176.0(3) . . . . ?
 C47 C66 C71 C72 -8.2(4) . . . . ?
 C47 C66 C67 C68 -176.4(3) . . . . ?
 C47 C66 C67 C73 6.3(4) . . . . ?
 C47 C42 C43 C48 -175.7(2) . . . . ?
 C47 C42 C43 C44 1.9(4) . . . . ?
 C67 C66 C71 C70 -4.2(4) . . . . ?
 C67 C66 C71 C72 171.6(3) . . . . ?
 C67 C66 C47 C46 -78.8(3) . . . . ?
 C67 C66 C47 C42 102.0(3) . . . . ?
 C22 C21 C20 C19 -1.4(5) . . . . ?
 C19 C18 C23 C22 -5.1(4) . . . . ?
 C19 C18 C23 C24 170.7(3) . . . . ?
 C19 C18 C32 C27 112.6(3) . . . . ?
 C19 C18 C32 C31 -70.3(4) . . . . ?
 C58 C57 C63 C64 176.3(3) . . . . ?
 C58 C57 C63 C62 -0.8(4) . . . . ?
 C58 C59 C60 C62 0.9(5) . . . . ?
 C58 C59 C60 C61 -177.6(3) . . . . ?
 C14 C9 C10 C11 -2.5(4) . . . . ?
 C14 C9 C10 C16 175.7(3) . . . . ?
 C14 C9 C28 C27 76.6(3) . . . . ?
 C14 C9 C28 C29 -100.8(3) . . . . ?
 C14 C13 C12 C11 -1.6(5) . . . . ?
 C14 C13 C12 C15 178.3(3) . . . . ?
 C32 C18 C23 C22 179.4(3) . . . . ?
 C32 C18 C23 C24 -4.8(4) . . . . ?
 C32 C18 C19 C20 -178.5(3) . . . . ?
 C32 C18 C19 C26 1.7(5) . . . . ?
 C32 C27 C28 C9 -172.7(2) . . . . ?
 C32 C27 C28 C29 4.6(4) . . . . ?
 C32 C31 C30 C29 1.4(5) . . . . ?
 C5 C1 C3 C6 179.3(3) . . . . ?
 C5 C1 C3 C2 -0.6(4) . . . . ?
 C5 C4 C84 C2 0.1(5) . . . . ?
 C5 C4 C84 C7 178.7(3) . . . . ?
 C13 C12 C11 C10 3.2(5) . . . . ?
 C51 C50 C49 C48 -2.2(4) . . . . ?
 C51 C50 C49 C56 173.9(3) . . . . ?
 C3 C1 C5 C4 2.3(4) . . . . ?
 C3 C1 C5 C8 -173.4(3) . . . . ?
 C3 C2 C84 C4 1.7(5) . . . . ?
 C3 C2 C84 C7 -176.9(3) . . . . ?
 C54 C53 C52 C51 179.4(3) . . . . ?
 C72 C71 C70 C69 -174.1(3) . . . . ?
 C20 C21 C22 C23 2.3(5) . . . . ?
 C73 C67 C68 C69 176.3(3) . . . . ?
 C17 C14 C13 C12 174.5(3) . . . . ?
 C74 C69 C68 C67 -180.0(3) . . . . ?
 C24 C23 C22 C21 -175.1(3) . . . . ?
 C6 C3 C2 C84 178.6(3) . . . . ?
 C16 C10 C11 C12 -179.3(3) . . . . ?
 C25 C21 C22 C23 -178.7(3) . . . . ?
 C25 C21 C20 C19 179.7(3) . . . . ?
 C65 C58 C59 C60 175.5(3) . . . . ?
 C26 C19 C20 C21 177.0(3) . . . . ?
 C8 C5 C4 C84 173.6(3) . . . . ?
 C15 C12 C11 C10 -176.7(3) . . . . ?

_shelx_res_file
;
TITL 172mfcm21_a.res in P2(1)/c
    172mfcm21.res
    created by SHELXL-2018/3 at 14:17:11 on 22-Oct-2021
REM Old TITL 172mfcm21 in P2(1)/c
REM SHELXT solution in P2(1)/c: R1 0.108, Rweak 0.005, Alpha 0.048
REM <I/s> 0.351 for 666 systematic absences, Orientation as input
REM Formula found by SHELXT: C84 N2 Si8 Sn2
CELL 1.54184 19.4787 16.2561 28.1054 90 96.507 90
ZERR 8 0.0003 0.0002 0.0003 0 0.001 0
LATT 1
SYMM -X,0.5+Y,0.5-Z
SFAC C H N Si Sn
UNIT 336 504 8 32 8

L.S. 4
PLAN  20
SIZE 0.15 0.1 0.1
CONF
BOND
list 4
fmap 2 53
MORE -1
BOND $H
ACTA
REM <olex2.extras>
REM <HklSrc "%.\\172mfcm21.hkl">
REM </olex2.extras>

WGHT    0.038600    2.015400
FVAR       0.12909
SN2   5    0.473662    0.300886    0.658405    11.00000    0.02324    0.03465 =
         0.02879   -0.00245    0.00611    0.00235
SN1   5    0.960876    0.246054    0.906405    11.00000    0.02603    0.04304 =
         0.02752    0.00071    0.00528   -0.00288
SI1   4    1.111460    0.267366    0.867016    11.00000    0.02349    0.03613 =
         0.02446    0.00041    0.00296   -0.00097
SI5   4    0.617940    0.267246    0.614017    11.00000    0.02352    0.03292 =
         0.02450    0.00162    0.00624    0.00269
SI6   4    0.675089    0.225768    0.547838    11.00000    0.02766    0.04099 =
         0.02629    0.00152    0.00821    0.00668
SI2   4    1.178972    0.252900    0.802003    11.00000    0.02929    0.04093 =
         0.02975   -0.00074    0.00781   -0.00307
SI8   4    0.663994    0.184124    0.680028    11.00000    0.02896    0.04635 =
         0.02933    0.00762    0.00430    0.00550
SI7   4    0.656553    0.402951    0.635647    11.00000    0.03622    0.03662 =
         0.04514   -0.00594    0.01398   -0.00358
SI3   4    1.132218    0.404911    0.893858    11.00000    0.02860    0.04075 =
         0.04891   -0.00996   -0.00003   -0.00128
SI4   4    1.157987    0.181282    0.931050    11.00000    0.03583    0.06026 =
         0.03321    0.01311    0.00617    0.01012
N2    3    0.526124    0.263285    0.602025    11.00000    0.02592    0.03566 =
         0.02767   -0.00110    0.00820    0.00486
N1    3    1.021912    0.249187    0.850363    11.00000    0.02734    0.04011 =
         0.02619   -0.00007    0.00597   -0.00362
C46   1    0.253045    0.367728    0.629053    11.00000    0.03123    0.03383 =
         0.04231   -0.00057    0.00647    0.00867
AFIX  43
H46   2    0.230747    0.418325    0.625654    11.00000   -1.20000
AFIX   0
C57   1    0.495471    0.230855    0.557476    11.00000    0.02328    0.04727 =
         0.02742   -0.00147    0.00621    0.00569

C1    1    0.998419    0.237157    0.800710    11.00000    0.02706    0.05547 =
         0.02830   -0.00203    0.00366   -0.00946
C66   1    0.365637    0.441651    0.635151    11.00000    0.02925    0.02652 =
         0.03370    0.00041    0.00735    0.00896
C48   1    0.352278    0.132401    0.646887    11.00000    0.02473    0.03087 =
         0.03502    0.00319    0.00598   -0.00042
C50   1    0.415682    0.032202    0.698154    11.00000    0.03435    0.03826 =
         0.04371    0.01327    0.00796   -0.00059
AFIX  43
H50   2    0.439917    0.018626    0.727531    11.00000   -1.20000
AFIX   0
C71   1    0.396490    0.473501    0.679114    11.00000    0.03500    0.03306 =
         0.03413   -0.00237    0.00899    0.00836
C42   1    0.360159    0.288210    0.637930    11.00000    0.02629    0.03154 =
         0.02712   -0.00080    0.00576    0.00282
C44   1    0.248494    0.220667    0.635071    11.00000    0.02853    0.03429 =
         0.04555    0.00041    0.00771   -0.00217
AFIX  43
H44   2    0.222618    0.172750    0.636088    11.00000   -1.20000
AFIX   0
C49   1    0.387020    0.110496    0.691889    11.00000    0.02839    0.03651 =
         0.03586    0.00375    0.00699   -0.00246
C70   1    0.437685    0.543522    0.679268    11.00000    0.04023    0.03336 =
         0.04060   -0.00595    0.00743    0.00704
AFIX  43
H70   2    0.458915    0.563248    0.708341    11.00000   -1.20000
AFIX   0
C53   1    0.344109    0.073346    0.610178    11.00000    0.02767    0.03198 =
         0.03938   -0.00048    0.00602   -0.00209

C18   1    0.835578    0.395651    0.880524    11.00000    0.02468    0.02908 =
         0.05259   -0.00413    0.00860    0.00100
C21   1    0.889547    0.554988    0.897031    11.00000    0.02755    0.02774 =
         0.06572   -0.00656    0.01162   -0.00054
C43   1    0.320384    0.215897    0.639240    11.00000    0.02814    0.03193 =
         0.02934   -0.00071    0.00680    0.00043
C27   1    0.849553    0.240470    0.876855    11.00000    0.02551    0.03112 =
         0.03324    0.00021    0.00517   -0.00238
C9    1    0.859120    0.086396    0.884459    11.00000    0.02835    0.02770 =
         0.03986    0.00040    0.00435   -0.00623
C64   1    0.513408    0.088168    0.591274    11.00000    0.04119    0.03865 =
         0.05077   -0.00303    0.01071   -0.00457
AFIX 137
H64A  2    0.562774    0.092591    0.597308    11.00000   -1.50000
H64B  2    0.501049    0.032741    0.582148    11.00000   -1.50000
H64C  2    0.493128    0.102322    0.619759    11.00000   -1.50000
AFIX   0

C10   1    0.875008    0.033530    0.847519    11.00000    0.03278    0.03141 =
         0.04691   -0.00155    0.00654   -0.00732
C63   1    0.487277    0.145739    0.551603    11.00000    0.02638    0.04850 =
         0.03834   -0.00665    0.00758   -0.00078
C28   1    0.817493    0.162876    0.873813    11.00000    0.02882    0.02930 =
         0.03621   -0.00047    0.00711   -0.00400
C45   1    0.215006    0.296084    0.629417    11.00000    0.02358    0.04583 =
         0.04840   -0.00058    0.00645    0.00385
AFIX  43
H45   2    0.166990    0.298320    0.625878    11.00000   -1.20000
AFIX   0

C23   1    0.858069    0.421812    0.927230    11.00000    0.03297    0.03685 =
         0.04770   -0.00524    0.01403   -0.00008
C69   1    0.448098    0.584765    0.637577    11.00000    0.03480    0.02726 =
         0.05473    0.00069    0.00861    0.00659
C47   1    0.325166    0.363909    0.633811    11.00000    0.02812    0.03222 =
         0.02902   -0.00240    0.00653    0.00435
C67   1    0.373614    0.484766    0.592662    11.00000    0.03693    0.03459 =
         0.03547    0.00370    0.00528    0.00308
C22   1    0.885063    0.501042    0.934328    11.00000    0.03736    0.03809 =
         0.05041   -0.01331    0.01124    0.00095
AFIX  43
H22   2    0.900539    0.517936    0.965307    11.00000   -1.20000
AFIX   0

C52   1    0.372432   -0.004909    0.618624    11.00000    0.03308    0.03078 =
         0.05484   -0.00133    0.01044   -0.00055
AFIX  43
H52   2    0.366432   -0.044074    0.594390    11.00000   -1.20000
AFIX   0

C29   1    0.745870    0.155486    0.862788    11.00000    0.03098    0.03230 =
         0.05642    0.00010    0.00843   -0.00811
AFIX  43
H29   2    0.725565    0.103671    0.860076    11.00000   -1.20000
AFIX   0
C19   1    0.835561    0.451586    0.842692    11.00000    0.03409    0.03042 =
         0.05207   -0.00026    0.00049    0.00011

C58   1    0.474213    0.283251    0.518822    11.00000    0.03260    0.05923 =
         0.03393    0.00129    0.00521    0.01618
C14   1    0.880933    0.065641    0.932479    11.00000    0.04041    0.04058 =
         0.04197    0.00783    0.00586   -0.00707
C56   1    0.390229    0.167607    0.734673    11.00000    0.04480    0.04563 =
         0.03364    0.00602    0.00789   -0.00164
AFIX 137
H56A  2    0.433931    0.195538    0.738424    11.00000   -1.50000
H56B  2    0.385182    0.136201    0.762994    11.00000   -1.50000
H56C  2    0.353606    0.207275    0.729716    11.00000   -1.50000
AFIX   0

C39   1    1.266339    0.298920    0.821619    11.00000    0.03384    0.06691 =
         0.04872   -0.00813    0.01056   -0.00992
AFIX 137
H39A  2    1.260637    0.353418    0.833728    11.00000   -1.50000
H39B  2    1.292730    0.301397    0.794806    11.00000   -1.50000
H39C  2    1.290184    0.265401    0.846323    11.00000   -1.50000
AFIX   0

C68   1    0.414907    0.554771    0.594607    11.00000    0.04110    0.03345 =
         0.04165    0.00963    0.00767    0.00705
AFIX  43
H68   2    0.420508    0.582383    0.566325    11.00000   -1.20000
AFIX   0

C32   1    0.806972    0.310349    0.871949    11.00000    0.02893    0.02897 =
         0.04574   -0.00181    0.00794   -0.00229
C5    1    0.972615    0.302296    0.771905    11.00000    0.03003    0.07220 =
         0.03373    0.00501    0.00485    0.00256
C13   1    0.921592   -0.004567    0.942027    11.00000    0.04330    0.04315 =
         0.05694    0.01937   -0.00079   -0.00810
AFIX  43
H13   2    0.937226   -0.017539    0.973631    11.00000   -1.20000
AFIX   0

C51   1    0.409187   -0.025980    0.661990    11.00000    0.03147    0.03111 =
         0.06062    0.00761    0.01380   -0.00096
C31   1    0.735505    0.302173    0.860977    11.00000    0.02839    0.03492 =
         0.06756    0.00002    0.00688    0.00420
AFIX  43
H31   2    0.708016    0.348997    0.857038    11.00000   -1.20000
AFIX   0
C3    1    1.002824    0.158948    0.780166    11.00000    0.04048    0.06185 =
         0.04209   -0.01150    0.01226   -0.02309

C54   1    0.305065    0.092935    0.561858    11.00000    0.03585    0.04829 =
         0.04165   -0.00571    0.00007    0.00020
AFIX 137
H54A  2    0.256395    0.094240    0.564589    11.00000   -1.50000
H54B  2    0.314484    0.051422    0.539186    11.00000   -1.50000
H54C  2    0.319548    0.145571    0.551146    11.00000   -1.50000
AFIX   0

C30   1    0.705209    0.225349    0.855912    11.00000    0.02765    0.04216 =
         0.07471   -0.00145    0.00552   -0.00447
AFIX  43
H30   2    0.657726    0.220553    0.847923    11.00000   -1.20000
AFIX   0

C72   1    0.381881    0.436584    0.726362    11.00000    0.05461    0.04656 =
         0.03108   -0.00254    0.01260    0.00267
AFIX 137
H72A  2    0.332882    0.434936    0.727748    11.00000   -1.50000
H72B  2    0.403280    0.469640    0.752209    11.00000   -1.50000
H72C  2    0.400213    0.381756    0.729101    11.00000   -1.50000
AFIX   0

C20   1    0.863959    0.530103    0.851285    11.00000    0.03928    0.03051 =
         0.05698    0.00309    0.00748    0.00007
AFIX  43
H20   2    0.865668    0.566223    0.825785    11.00000   -1.20000
AFIX   0

C62   1    0.457357    0.113939    0.507752    11.00000    0.02884    0.06380 =
         0.04964   -0.01646    0.00461   -0.00355
AFIX  43
H62   2    0.451686    0.057377    0.504246    11.00000   -1.20000
AFIX   0
C73   1    0.334776    0.456802    0.545660    11.00000    0.05361    0.05634 =
         0.03498    0.00671   -0.00108    0.00086
AFIX 137
H73A  2    0.338362    0.398129    0.542957    11.00000   -1.50000
H73B  2    0.354341    0.482514    0.519555    11.00000   -1.50000
H73C  2    0.287026    0.472054    0.544700    11.00000   -1.50000
AFIX   0
C80   1    0.748256    0.226829    0.708282    11.00000    0.03484    0.08809 =
         0.05177    0.01475   -0.00601   -0.00288
AFIX 137
H80A  2    0.781753    0.224372    0.685760    11.00000   -1.50000
H80B  2    0.764232    0.195014    0.736127    11.00000   -1.50000
H80C  2    0.741952    0.282981    0.717433    11.00000   -1.50000
AFIX   0

C41   1    1.141092    0.310236    0.747354    11.00000    0.04722    0.07616 =
         0.03357    0.01207    0.01091   -0.00016
AFIX 137
H41A  2    1.100367    0.282294    0.733241    11.00000   -1.50000
H41B  2    1.174324    0.312752    0.724648    11.00000   -1.50000
H41C  2    1.129188    0.365018    0.756193    11.00000   -1.50000
AFIX   0
C12   1    0.939285   -0.055422    0.905739    11.00000    0.03289    0.03265 =
         0.07769    0.01231    0.00759   -0.00239
C17   1    0.857823    0.114543    0.973627    11.00000    0.06615    0.05532 =
         0.03961    0.00749    0.01313   -0.00602
AFIX 137
H17A  2    0.865012    0.082556    1.002475    11.00000   -1.50000
H17B  2    0.809647    0.127618    0.966846    11.00000   -1.50000
H17C  2    0.884151    0.164477    0.977665    11.00000   -1.50000
AFIX   0
C11   1    0.913973   -0.036214    0.858846    11.00000    0.03407    0.03055 =
         0.06722   -0.00448    0.01111   -0.00502
AFIX  43
H11   2    0.923553   -0.071374    0.834343    11.00000   -1.20000
AFIX   0

C74   1    0.492414    0.660664    0.638579    11.00000    0.04512    0.03551 =
         0.07518    0.00259    0.01005   -0.00088
AFIX 137
H74A  2    0.540066    0.644960    0.639574    11.00000   -1.50000
H74B  2    0.486094    0.692663    0.666459    11.00000   -1.50000
H74C  2    0.479366    0.692806    0.610345    11.00000   -1.50000
AFIX   0
C78   1    0.680378    0.073542    0.664660    11.00000    0.07376    0.05407 =
         0.05021    0.00897   -0.00043    0.02637
AFIX 137
H78A  2    0.637063    0.045543    0.657409    11.00000   -1.50000
H78B  2    0.706651    0.047311    0.691406    11.00000   -1.50000
H78C  2    0.705768    0.071438    0.637336    11.00000   -1.50000
AFIX   0
C76   1    0.768948    0.221456    0.570613    11.00000    0.03227    0.07119 =
         0.04217   -0.01132    0.00719    0.00650
AFIX 137
H76A  2    0.781900    0.270949    0.587991    11.00000   -1.50000
H76B  2    0.795694    0.216321    0.544100    11.00000   -1.50000
H76C  2    0.777469    0.174882    0.591447    11.00000   -1.50000
AFIX   0
C79   1    0.605030    0.179850    0.728403    11.00000    0.04581    0.06514 =
         0.04053    0.02078    0.01499    0.00922
AFIX 137
H79A  2    0.594429    0.234756    0.737812    11.00000   -1.50000
H79B  2    0.627421    0.150657    0.755536    11.00000   -1.50000
H79C  2    0.563097    0.151952    0.716591    11.00000   -1.50000
AFIX   0

C24   1    0.849893    0.369850    0.970474    11.00000    0.06627    0.05095 =
         0.04861   -0.00868    0.02750   -0.00824
AFIX 137
H24A  2    0.892852    0.342921    0.980853    11.00000   -1.50000
H24B  2    0.814682    0.329278    0.962404    11.00000   -1.50000
H24C  2    0.836925    0.404167    0.995780    11.00000   -1.50000
AFIX   0
C6    1    1.031084    0.087140    0.809856    11.00000    0.06983    0.04661 =
         0.06618   -0.01123    0.02220   -0.02050
AFIX 137
H6A   2    1.028564    0.038415    0.790437    11.00000   -1.50000
H6B   2    1.004380    0.079423    0.836195    11.00000   -1.50000
H6C   2    1.078363    0.097704    0.821905    11.00000   -1.50000
AFIX   0

C55   1    0.441694   -0.110534    0.669716    11.00000    0.04779    0.03505 =
         0.08514    0.01176    0.01079    0.00688
AFIX 137
H55A  2    0.491069   -0.105179    0.674682    11.00000   -1.50000
H55B  2    0.428893   -0.144135    0.642041    11.00000   -1.50000
H55C  2    0.425670   -0.135738    0.697310    11.00000   -1.50000
AFIX   0
C81   1    0.751923    0.416118    0.632838    11.00000    0.04597    0.05267 =
         0.08386   -0.01330    0.02302   -0.01158
AFIX 137
H81A  2    0.776743    0.374580    0.652032    11.00000   -1.50000
H81B  2    0.766039    0.469529    0.644802    11.00000   -1.50000
H81C  2    0.761674    0.410965    0.600246    11.00000   -1.50000
AFIX   0
C59   1    0.444345    0.248791    0.475751    11.00000    0.03769    0.08853 =
         0.03195    0.00138    0.00160    0.02482
AFIX  43
H59   2    0.429536    0.283604    0.450391    11.00000   -1.20000
AFIX   0
C75   1    0.651751    0.122215    0.521324    11.00000    0.04737    0.06051 =
         0.05898   -0.02042    0.01935   -0.00050
AFIX 137
H75A  2    0.657464    0.081179    0.546020    11.00000   -1.50000
H75B  2    0.681326    0.109672    0.497202    11.00000   -1.50000
H75C  2    0.604519    0.122798    0.507182    11.00000   -1.50000
AFIX   0

C16   1    0.847677    0.051839    0.796092    11.00000    0.04888    0.04790 =
         0.04361   -0.00968    0.00336   -0.00424
AFIX 137
H16A  2    0.799281    0.039078    0.791000    11.00000   -1.50000
H16B  2    0.872021    0.019004    0.775090    11.00000   -1.50000
H16C  2    0.854378    0.109057    0.789536    11.00000   -1.50000
AFIX   0
C25   1    0.920480    0.639908    0.905762    11.00000    0.04273    0.03288 =
         0.08206   -0.00655    0.00316   -0.00397
AFIX 137
H25A  2    0.891026    0.672254    0.923581    11.00000   -1.50000
H25B  2    0.924687    0.666100    0.875616    11.00000   -1.50000
H25C  2    0.965328    0.635178    0.923620    11.00000   -1.50000
AFIX   0
C38   1    1.058156    0.442786    0.924851    11.00000    0.03963    0.06577 =
         0.07987   -0.02642    0.00754    0.00418
AFIX 137
H38A  2    1.016716    0.442315    0.902825    11.00000   -1.50000
H38B  2    1.067460    0.497870    0.936098    11.00000   -1.50000
H38C  2    1.052308    0.407598    0.951526    11.00000   -1.50000
AFIX   0

C65   1    0.486997    0.374058    0.522987    11.00000    0.06744    0.05806 =
         0.04237    0.01025    0.01040    0.02777
AFIX 137
H65A  2    0.535701    0.384567    0.524577    11.00000   -1.50000
H65B  2    0.469958    0.394346    0.551505    11.00000   -1.50000
H65C  2    0.463516    0.401401    0.495547    11.00000   -1.50000
AFIX   0
C60   1    0.436075    0.165127    0.469545    11.00000    0.02937    0.08968 =
         0.04031   -0.01725    0.00075    0.01050

C40   1    1.195764    0.144927    0.782403    11.00000    0.05376    0.05179 =
         0.06716   -0.01150    0.02692   -0.00066
AFIX 137
H40A  2    1.212311    0.112370    0.809823    11.00000   -1.50000
H40B  2    1.229868    0.145728    0.760283    11.00000   -1.50000
H40C  2    1.153689    0.121528    0.767092    11.00000   -1.50000
AFIX   0
C2    1    0.980615    0.148580    0.731536    11.00000    0.05057    0.10109 =
         0.04810   -0.03344    0.01719   -0.04020
AFIX  43
H2    2    0.984607    0.096941    0.717875    11.00000   -1.20000
AFIX   0

C83   1    0.639455    0.429773    0.698222    11.00000    0.05475    0.07115 =
         0.05820   -0.02862    0.01644   -0.01761
AFIX 137
H83A  2    0.590592    0.435336    0.699308    11.00000   -1.50000
H83B  2    0.661950    0.480739    0.707589    11.00000   -1.50000
H83C  2    0.657083    0.386954    0.719756    11.00000   -1.50000
AFIX   0

C33   1    1.121869    0.074203    0.926169    11.00000    0.07374    0.05630 =
         0.06726    0.02397    0.02333    0.01060
AFIX 137
H33A  2    1.072628    0.076295    0.926245    11.00000   -1.50000
H33B  2    1.141806    0.042015    0.952868    11.00000   -1.50000
H33C  2    1.132699    0.049522    0.896898    11.00000   -1.50000
AFIX   0
C26   1    0.805111    0.429217    0.792145    11.00000    0.06342    0.04651 =
         0.05852    0.00884   -0.01586   -0.00708
AFIX 137
H26A  2    0.755606    0.428719    0.790388    11.00000   -1.50000
H26B  2    0.821213    0.375726    0.784106    11.00000   -1.50000
H26C  2    0.819287    0.469078    0.770024    11.00000   -1.50000
AFIX   0

C77   1    0.662461    0.300332    0.497024    11.00000    0.07205    0.07848 =
         0.03900    0.02216    0.02499    0.02527
AFIX 137
H77A  2    0.614943    0.299701    0.483497    11.00000   -1.50000
H77B  2    0.691312    0.285001    0.472957    11.00000   -1.50000
H77C  2    0.674639    0.354611    0.508503    11.00000   -1.50000
AFIX   0

C36   1    1.212830    0.412970    0.937389    11.00000    0.04217    0.07520 =
         0.07563   -0.02912   -0.00929   -0.00439
AFIX 137
H36A  2    1.207299    0.381082    0.965450    11.00000   -1.50000
H36B  2    1.220773    0.469494    0.946257    11.00000   -1.50000
H36C  2    1.251525    0.392444    0.922657    11.00000   -1.50000
AFIX   0
C4    1    0.949308    0.288426    0.723712    11.00000    0.03008    0.12026 =
         0.03598    0.01249   -0.00078   -0.00494
AFIX  43
H4    2    0.930780    0.332085    0.705096    11.00000   -1.20000
AFIX   0
C34   1    1.254152    0.173606    0.930691    11.00000    0.03909    0.10890 =
         0.05948    0.03067    0.00294    0.02269
AFIX 137
H34A  2    1.264343    0.156715    0.899523    11.00000   -1.50000
H34B  2    1.272413    0.133910    0.954067    11.00000   -1.50000
H34C  2    1.274846    0.226270    0.938300    11.00000   -1.50000
AFIX   0
C8    1    0.974551    0.388597    0.791911    11.00000    0.06012    0.07130 =
         0.05269    0.01423    0.00403    0.02252
AFIX 137
H8A   2    1.021570    0.407219    0.797165    11.00000   -1.50000
H8B   2    0.954840    0.388861    0.821707    11.00000   -1.50000
H8C   2    0.948476    0.424566    0.769579    11.00000   -1.50000
AFIX   0

C82   1    0.612988    0.485828    0.596260    11.00000    0.07235    0.03788 =
         0.08514    0.00453    0.01550    0.00440
AFIX 137
H82A  2    0.622969    0.477803    0.563909    11.00000   -1.50000
H82B  2    0.629836    0.538691    0.607444    11.00000   -1.50000
H82C  2    0.563955    0.483230    0.597354    11.00000   -1.50000
AFIX   0

C37   1    1.145225    0.480511    0.844414    11.00000    0.07061    0.04871 =
         0.09125    0.00542    0.01160   -0.01871
AFIX 137
H37A  2    1.180040    0.459978    0.825913    11.00000   -1.50000
H37B  2    1.159636    0.532602    0.858213    11.00000   -1.50000
H37C  2    1.102592    0.487281    0.824048    11.00000   -1.50000
AFIX   0
C84   1    0.952939    0.212222    0.702997    11.00000    0.03513    0.13583 =
         0.03258   -0.01756    0.00386   -0.03141
C15   1    0.984935   -0.129688    0.916886    11.00000    0.04365    0.04170 =
         0.12751    0.02023    0.00813    0.00737
AFIX 137
H15A  2    0.968956   -0.174201    0.896066    11.00000   -1.50000
H15B  2    0.983211   -0.145833    0.949585    11.00000   -1.50000
H15C  2    1.031639   -0.116212    0.912089    11.00000   -1.50000
AFIX   0

C61   1    0.405963    0.130153    0.421635    11.00000    0.04494    0.12844 =
         0.04953   -0.03365   -0.00718    0.00795
AFIX 137
H61A  2    0.442781    0.115126    0.403352    11.00000   -1.50000
H61B  2    0.377268    0.170810    0.404439    11.00000   -1.50000
H61C  2    0.378784    0.082389    0.426798    11.00000   -1.50000
AFIX   0

C35   1    1.142336    0.221108    0.991854    11.00000    0.05820    0.10183 =
         0.03031    0.00627    0.00274    0.00362
AFIX 137
H35A  2    1.167307    0.271549    0.998274    11.00000   -1.50000
H35B  2    1.157888    0.181139    1.015826    11.00000   -1.50000
H35C  2    1.093841    0.230927    0.992441    11.00000   -1.50000
AFIX   0
C7    1    0.925886    0.198505    0.650945    11.00000    0.05005    0.22310 =
         0.03608   -0.02466    0.00171   -0.04426
AFIX 137
H7A   2    0.953220    0.157158    0.637583    11.00000   -1.50000
H7B   2    0.928643    0.248975    0.633528    11.00000   -1.50000
H7C   2    0.878644    0.180684    0.648723    11.00000   -1.50000
AFIX   0
HKLF 4


REM  172mfcm21_a.res in P2(1)/c
REM wR2 = 0.0909, GooF = S = 1.013, Restrained GooF = 1.013 for all data
REM R1 = 0.0360 for 15061 Fo > 4sig(Fo) and 0.0482 for all 18256 data
REM 901 parameters refined using 0 restraints

END

WGHT      0.0386      2.0154

REM Highest difference peak  0.796,  deepest hole -0.625,  1-sigma level  0.067
Q1    1   0.9588  0.2431  0.9388  11.00000  0.05    0.80
Q2    1   0.4779  0.2993  0.6230  11.00000  0.05    0.64
Q3    1   0.4752  0.2999  0.6986  11.00000  0.05    0.49
Q4    1   0.4759  0.2378  0.6638  11.00000  0.05    0.49
Q5    1   0.9693  0.2918  0.9345  11.00000  0.05    0.48
Q6    1   0.9063  0.2426  0.8890  11.00000  0.05    0.46
Q7    1   0.4155  0.2984  0.6393  11.00000  0.05    0.45
Q8    1   0.4811  0.3593  0.6814  11.00000  0.05    0.44
Q9    1   0.9579  0.2985  0.8923  11.00000  0.05    0.44
Q10   1   0.9639  0.2421  0.8673  11.00000  0.05    0.43
Q11   1   0.5256  0.2987  0.6822  11.00000  0.05    0.42
Q12   1   0.6289  0.3338  0.6220  11.00000  0.05    0.39
Q13   1   1.1181  0.3341  0.8946  11.00000  0.05    0.38
Q14   1   0.9550  0.1978  0.8768  11.00000  0.05    0.37
Q15   1   1.0127  0.2475  0.9166  11.00000  0.05    0.36
Q16   1   0.6225  0.2586  0.5793  11.00000  0.05    0.36
Q17   1   1.1262  0.2289  0.8974  11.00000  0.05    0.34
Q18   1   0.8577  0.2965  0.8855  11.00000  0.05    0.34
Q19   1   1.1665  0.2594  0.8395  11.00000  0.05    0.33
Q20   1   0.6420  0.2223  0.6423  11.00000  0.05    0.32
;
_shelx_res_checksum                79023
_shelx_hkl_file
;
   0   0  -2   12.09    0.84
   0   0  -3   -0.46    0.44
   0   0  -4 8993.06   31.60
   0   0  -5    0.03    0.63
   0   0  -5   -0.32    1.45
   0   0  -6   31.65    3.20
   0   0  -7    0.07    0.93
   0   0  -8   89.77    4.61
   0   0  -8   91.94    7.34
   0   0  -9   -0.67    2.30
   0   0  -9   -0.64    1.05
   0   0  -9   -0.34    2.03
   0   0 -10   12.55    3.41
   0   0 -10   13.48    3.60
   0   0 -10   11.56    1.98
   0   0 -11    0.22    1.47
   0   0 -11    0.36    2.41
   0   0 -11    0.46    1.99
   0   0 -11   -0.16    1.04
   0   0 -12   32.03    6.48
   0   0 -12   37.38    3.83
   0   0 -12   28.77    6.44
   0   0 -12   38.97    5.53
   0   0 -13   -0.02    1.65
   0   0 -13   -1.10    1.26
   0   0 -13   -1.27    3.34
   0   0 -13    1.86    3.35
   0   0 -14  358.03   18.85
   0   0 -14  365.63   19.94
   0   0 -14  327.41   10.91
   0   0 -14  345.10   15.30
   0   0 -15   -2.74    3.20
   0   0 -15   -0.62    2.43
   0   0 -16  281.24   15.02
   0   0 -16  332.38   20.69
   0   0 -17    2.86    2.28
   0   0 -17    0.67    3.71
   0   0 -18   25.71    6.49
   0   0 -18   33.04    5.62
   0   0 -19    2.08    1.80
   0   0 -19    1.92    3.06
   0   0 -20  186.29   17.84
   0   0 -21   -1.03    1.45
   0   0 -21    0.12    1.20
   0   0 -21   -2.23    2.18
   0   0 -21   -0.20    1.22
   0   0 -21   -1.05    1.85
   0   0 -21    0.12    3.53
   0   0 -22    8.34    2.82
   0   0 -22    8.44    2.18
   0   0 -22    8.63    2.04
   0   0 -22    9.07    2.41
   0   0 -22   13.20    2.35
   0   0 -22   11.74    2.73
   0   0 -22    6.65    2.22
   0   0 -23   -0.68    1.62
   0   0 -23    1.02    1.98
   0   0 -23   -0.70    1.43
   0   0 -23    1.18    1.55
   0   0 -23   -0.59    2.30
   0   0 -23   -0.44    1.92
   0   0 -23   -0.01    1.56
   0   0 -24   16.86    2.91
   0   0 -24   17.57    3.21
   0   0 -24   19.31    4.02
   0   0 -24   18.19    3.55
   0   0 -24   14.80    3.10
   0   0 -25    1.51    1.65
   0   0 -25   -0.54    1.55
   0   0 -25   -1.08    1.64
   0   0 -25   -1.39    1.90
   0   0 -25   -0.88    2.29
   0   0 -26   29.76    4.82
   0   0 -26   29.64    3.75
   0   0 -26   31.36    4.10
   0   0 -26   28.11    3.65
   0   0 -27    0.12    2.88
   0   0 -27   -0.26    1.44
   0   0 -27    3.09    2.13
   0   0 -28  126.82    7.24
   0   0 -28  147.44    8.80
   0   0 -29    1.71    1.72
   0   0 -29    1.73    1.78
   0   0 -29   -0.36    1.25
   0   0 -30   56.67    5.11
   0   0 -30   61.31    5.25
   0   0 -30   57.29    4.36
   0   0 -31    0.10    1.55
   0   0 -31    0.38    1.32
   0   0 -31   -2.49    1.08
   0   0 -32   54.97    4.08
   0   0 -32   73.81    4.99
   0   0 -33   -0.95    1.33
   0   0 -33   -1.32    1.05
   0   0 -34   10.43    1.64
   0   0 -35    0.32    0.68
   0  -1   1   22.56    1.08
   0  -1  -1   22.46    1.46
   0  -1  -1   22.84    1.53
   0  -1  -2    0.06    0.60
   0  -1  -2    0.32    0.55
   0  -1  -3   75.63    3.52
   0  -1  -3   82.36    3.63
   0  -1  -4  796.81   13.08
   0  -1  -4  796.10   12.24
   0   1  -4  785.39   14.07
   0  -1  -4  805.78   12.71
   0  -1  -5   23.90    2.92
   0  -1  -5   20.81    2.64
   0   1  -5   20.49    1.12
   0   1  -5   17.94    2.90
   0   1  -5   25.00    2.99
   0  -1  -5   21.95    2.42
   0  -1  -5   26.26    2.73
   0   1  -6    1.77    0.60
   0  -1  -6    1.12    1.29
   0  -1  -6    1.08    1.42
   0  -1  -7  127.29    6.04
   0   1  -7  123.10    3.65
   0  -1  -7  132.87    6.77
   0  -1  -8 1439.82   21.22
   0  -1  -8 1460.82   27.59
   0  -1  -8 1484.67   23.83
   0   1  -8 1409.68   28.42
   0  -1  -8 1515.42   26.35
   0  -1  -9   13.96    3.67
   0   1  -9   11.13    2.95
   0  -1  -9    8.30    2.87
   0  -1  -9    9.11    1.95
   0   1  -9    7.85    1.25
   0  -1  -9    7.59    2.21
   0   1  -9    8.41    3.27
   0  -1 -10   24.05    3.21
   0   1 -10   23.64    4.50
   0  -1 -10   24.61    3.84
   0   1 -10   20.44    4.68
   0  -1 -10   21.82    4.07
   0   1 -10   24.21    2.09
   0  -1 -10   14.97    3.52
   0   1 -11  106.17    8.97
   0  -1 -11  106.43    6.65
   0   1 -11   91.44    4.20
   0  -1 -11  108.71    9.06
   0  -1 -11  105.37    9.28
   0   1 -11  115.47    9.91
   0  -1 -11  112.93    8.13
   0  -1 -12  613.40   19.42
   0  -1 -12  595.96   16.27
   0   1 -12  614.55   22.40
   0  -1 -12  631.13   23.58
   0   1 -12  620.98   24.35
   0   1 -12  555.16   10.26
   0  -1 -13   16.58    3.70
   0   1 -13   11.80    4.05
   0   1 -13   22.14    4.97
   0  -1 -13   13.84    3.89
   0  -1 -13   14.08    2.75
   0   1 -13   11.63    2.67
   0   1 -14    3.98    3.63
   0   1 -14    0.52    1.79
   0  -1 -14    2.30    2.14
   0   1 -14    1.47    2.67
   0  -1 -14   -0.15    2.75
   0  -1 -14    0.32    1.61
   0  -1 -15   54.63    5.53
   0  -1 -15   55.26    8.88
   0   1 -15   44.45    5.65
   0  -1 -15   49.27    6.42
   0   1 -15   61.82    8.68
   0   1 -15   50.67    8.41
   0  -1 -16  426.23   23.46
   0  -1 -16  410.09   18.85
   0   1 -16  390.53   17.03
   0   1 -16  417.78   23.42
   0   1 -16  421.73   22.31
   0   1 -17   42.03    5.79
   0   1 -17   43.29    8.24
   0  -1 -17   33.18    6.47
   0  -1 -17   41.53    6.44
   0   1 -18    1.65    2.75
   0   1 -18    3.12    3.20
   0  -1 -18    2.78    3.19
   0  -1 -18    0.26    3.38
   0   1 -19   24.92    6.97
   0   1 -19   25.34    4.74
   0   1 -20  246.40   20.70
   0  -1 -21    1.43    1.26
   0   1 -21    4.38    1.75
   0   1 -21    1.26    1.26
   0   1 -21    3.32    1.83
   0   1 -21    6.01    2.59
   0  -1 -21    5.31    2.06
   0  -1 -21    3.88    2.17
   0   1 -21    1.32    3.82
   0  -1 -21    1.15    1.47
   0   1 -21    0.85    1.54
   0  -1 -21    2.61    1.43
   0   1 -22    8.65    5.25
   0   1 -22    3.80    2.90
   0   1 -22    3.13    2.37
   0  -1 -22    4.52    2.14
   0  -1 -22    1.05    1.44
   0   1 -22    5.16    1.83
   0   1 -22    4.79    1.93
   0  -1 -22    3.82    1.91
   0  -1 -22    6.86    2.41
   0   1 -22    8.09    2.41
   0  -1 -22    2.93    1.96
   0   1 -22    2.66    1.27
   0   1 -22    7.08    2.22
   0  -1 -23   20.99    3.65
   0   1 -23   20.54    3.12
   0  -1 -23   18.27    2.91
   0  -1 -23   19.07    2.97
   0   1 -23   18.46    3.33
   0  -1 -23   20.56    4.02
   0   1 -23   14.93    3.23
   0   1 -23   16.51    2.88
   0   1 -23   19.41    3.63
   0   1 -23    7.50    4.61
   0   1 -23   21.61    3.28
   0   1 -23   17.35    2.73
   0  -1 -23   22.06    3.51
   0  -1 -23   19.30    3.72
   0  -1 -24  119.54    7.23
   0   1 -24  127.14    8.44
   0  -1 -24  129.41    8.09
   0   1 -24  110.61    7.05
   0   1 -24  110.94    7.25
   0   1 -24  121.53    7.82
   0  -1 -24  110.83    7.44
   0   1 -24  116.45    8.78
   0  -1 -24  125.62    8.93
   0  -1 -24  116.17    8.35
   0   1 -25    3.86    2.19
   0  -1 -25    2.95    1.86
   0  -1 -25    3.26    1.89
   0   1 -25   -1.71    1.90
   0   1 -25    1.47    2.62
   0  -1 -25    3.21    2.35
   0  -1 -25    3.38    2.21
   0   1 -25    5.19    1.85
   0   1 -25    3.60    1.84
   0   1 -26   10.28    2.78
   0  -1 -26    9.54    2.61
   0   1 -26    9.70    3.39
   0  -1 -26   12.32    3.61
   0  -1 -26    9.00    2.41
   0   1 -26    6.93    1.81
   0   1 -26   10.16    2.43
   0  -1 -27    7.44    2.67
   0  -1 -27    5.43    2.46
   0   1 -27    9.66    2.30
   0  -1 -27    6.30    1.97
   0  -1 -27    8.56    3.13
   0   1 -27    7.90    2.51
   0  -1 -28  157.21    8.02
   0   1 -28  155.73    8.06
   0  -1 -28  145.66    8.79
   0   1 -28  164.01    9.07
   0  -1 -28  178.17    9.54
   0  -1 -28  171.50   10.71
   0  -1 -29    0.00    1.66
   0  -1 -29    0.55    1.90
   0  -1 -29    1.67    1.29
   0   1 -29   -0.30    1.60
   0   1 -29   -0.30    1.46
   0  -1 -30    8.90    2.37
   0   1 -30    7.86    1.81
   0   1 -30    6.72    2.23
   0   1 -30    4.91    1.80
   0  -1 -30    5.37    1.50
   0  -1 -30    8.01    2.46
   0  -1 -31   14.03    2.70
   0  -1 -31   11.12    2.26
   0   1 -31    9.73    1.70
   0   1 -31    8.26    2.06
   0  -1 -31    8.51    1.39
   0   1 -31   12.70    2.63
   0   1 -32    9.61    2.22
   0   1 -32    6.96    1.81
   0  -1 -32    9.68    2.03
   0   1 -32    9.84    1.53
   0  -1 -33   -0.09    1.05
   0   1 -33    0.36    1.02
   0   1 -33   -0.31    0.95
   0  -1 -34   19.33    2.18
   0   1 -34   21.96    2.26
   0   1 -35    4.46    0.95
   0  -1 -35    4.99    0.94
   0  -2   0 4971.02   26.61
   0  -2  -1   26.77    2.35
   0  -2   1   27.24    1.87
   0  -2   2   12.71    1.12
   0  -2  -2   10.96    1.77
   0  -2  -3   53.10    3.59
   0  -2  -3   57.55    3.62
   0  -2   3   48.49    1.62
   0  -2  -4  230.71    7.75
   0  -2  -4  216.95    7.66
   0  -2  -5  715.47   14.66
   0  -2  -5  664.75   14.23
   0  -2  -6   66.48    5.24
   0   2  -6   53.24    5.20
   0   2  -7   11.13    2.90
   0   2  -7   11.66    2.90
   0  -2  -7   14.67    2.85
   0  -2  -7   13.70    2.59
   0  -2  -8  448.92   14.18
   0   2  -8  423.56   16.35
   0   2  -8  419.96   15.13
   0  -2  -8  412.68   12.97
   0  -2  -9  345.25   13.33
   0  -2  -9  342.28   12.22
   0   2  -9  346.91   14.55
   0   2  -9  339.69   15.59
   0   2 -10    5.43    3.28
   0  -2 -10    6.91    2.44
   0   2 -10    4.57    2.79
   0  -2 -10    4.76    2.06
   0  -2 -10    5.52    2.75
   0  -2 -11    1.46    2.44
   0   2 -11    3.12    2.21
   0  -2 -11    2.84    2.07
   0  -2 -11    0.71    1.94
   0   2 -11    3.77    2.95
   0   2 -12   38.68    6.82
   0  -2 -12   48.53    5.41
   0   2 -12   40.68    6.45
   0  -2 -12   41.89    5.84
   0  -2 -13   10.11    2.78
   0   2 -13    0.37    3.10
   0   2 -13   11.73    4.49
   0  -2 -13    9.54    2.96
   0  -2 -14    9.44    2.71
   0   2 -14    8.33    4.42
   0  -2 -14    6.41    2.84
   0   2 -14    9.84    4.29
   0   2 -15   33.09    4.74
   0  -2 -15   44.47    6.33
   0  -2 -15   41.13    5.26
   0   2 -15   43.62    7.77
   0   2 -15   40.60    7.22
   0   2 -16  234.86   17.91
   0   2 -16  190.54   11.24
   0  -2 -16  213.74   12.37
   0  -2 -16  197.20   13.79
   0   2 -16  223.57   16.45
   0   2 -17   53.03    6.11
   0   2 -17   58.59    9.25
   0   2 -17   59.77    9.74
   0  -2 -17   52.33    7.37
   0   2 -18    7.59    3.84
   0   2 -18   13.39    5.67
   0   2 -19    6.50    4.23
   0   2 -20  107.90    6.35
   0   2 -20  129.15   14.76
   0  -2 -21   -0.13    1.92
   0   2 -21    5.11    1.69
   0   2 -21    4.77    1.72
   0   2 -21    8.30    2.61
   0   2 -21    2.68    1.86
   0  -2 -21    2.02    1.20
   0   2 -21    6.11    4.60
   0  -2 -21    5.46    2.23
   0  -2 -21    2.73    1.43
   0   2 -21    3.43    2.22
   0  -2 -21    5.84    2.23
   0   2 -22   24.48    3.67
   0   2 -22   23.33    3.44
   0   2 -22   26.02    7.77
   0   2 -22   19.72    3.43
   0  -2 -22   23.08    3.94
   0  -2 -22   24.55    3.87
   0  -2 -22   21.34    2.95
   0  -2 -22   17.56    3.07
   0  -2 -22   19.79    3.24
   0   2 -22   19.87    3.83
   0   2 -22   21.64    3.12
   0  -2 -23   84.78    5.87
   0   2 -23   87.22    6.45
   0   2 -23   81.81    7.17
   0  -2 -23   79.16    6.24
   0   2 -23   83.52    6.06
   0   2 -23   86.54   12.37
   0  -2 -23   90.17    7.36
   0  -2 -23   86.93    7.35
   0   2 -23   80.10    6.93
   0   2 -23   74.77    5.99
   0   2 -24    4.41    2.18
   0  -2 -24    2.91    1.91
   0   2 -24    4.25    1.84
   0  -2 -24    3.15    2.62
   0   2 -24    5.66    2.68
   0   2 -24    4.83    2.34
   0  -2 -24    7.19    3.38
   0   2 -24    4.64    2.73
   0  -2 -24    6.28    1.88
   0  -2 -25    3.78    2.47
   0  -2 -25    2.89    2.03
   0   2 -25    4.21    2.83
   0   2 -25   -0.25    2.30
   0   2 -25    5.27    2.39
   0  -2 -25    4.22    2.25
   0  -2 -25    3.72    1.91
   0   2 -25    2.61    1.61
   0   2 -25    1.50    1.98
   0   2 -26    5.48    2.43
   0   2 -26    7.95    2.52
   0   2 -26    7.37    2.38
   0  -2 -26   10.31    3.52
   0   2 -26   12.29    2.86
   0  -2 -26    7.81    2.30
   0  -2 -26    6.22    2.18
   0  -2 -26    9.07    2.81
   0  -2 -27    8.48    2.86
   0  -2 -27   10.55    2.71
   0   2 -27    5.91    1.75
   0  -2 -27    8.07    2.23
   0  -2 -27    9.28    3.43
   0   2 -27    8.67    2.56
   0   2 -27   10.52    2.73
   0  -2 -28  148.49   10.07
   0  -2 -28  138.94    7.44
   0  -2 -28  153.92    8.90
   0  -2 -28  139.57    8.34
   0   2 -28  149.71    7.97
   0   2 -28  154.15    8.82
   0  -2 -29   15.50    3.97
   0   2 -29   20.18    3.34
   0  -2 -29   19.53    3.32
   0  -2 -29   20.81    3.54
   0  -2 -29   19.46    2.74
   0   2 -29   18.36    2.81
   0   2 -30    7.02    1.75
   0  -2 -30    9.73    2.37
   0  -2 -30    8.17    1.71
   0   2 -30    7.96    2.41
   0  -2 -30   10.97    2.36
   0   2 -31    0.41    1.39
   0   2 -31    1.10    1.02
   0  -2 -31    0.48    1.42
   0   2 -31    0.36    1.64
   0  -2 -31   -0.42    1.17
   0  -2 -32   55.40    4.34
   0   2 -32   58.12    4.40
   0   2 -32   45.63    3.99
   0  -2 -33   15.42    2.16
   0   2 -33   10.55    1.75
   0   2 -33   10.12    1.87
   0   2 -34    1.94    0.72
   0   2 -34    4.11    1.15
   0  -2 -34    1.92    0.98
   0  -3   0   -0.04    1.09
   0  -3  -1   28.27    2.86
   0  -3   1   25.06    2.30
   0  -3  -2   23.01    2.76
   0  -3   2   27.19    2.20
   0  -3   3  162.62    4.52
   0  -3  -3  167.24    7.34
   0  -3  -4  168.11    7.63
   0  -3   4  140.23    3.46
   0  -3  -5   91.28    6.13
   0  -3  -5   91.54    5.89
   0  -3  -6  278.81   10.95
   0  -3  -6  286.49   10.93
   0   3  -7  733.22   19.44
   0  -3  -7  746.76   18.48
   0  -3  -7  769.43   18.90
   0  -3  -8  265.46   11.76
   0   3  -8  248.19   13.29
   0  -3  -8  256.58   11.34
   0   3  -8  262.31   12.40
   0  -3  -9   35.92    4.56
   0  -3  -9   38.64    5.09
   0   3  -9   30.99    4.84
   0   3  -9   32.02    5.58
   0   3 -10   63.29    7.06
   0  -3 -10   57.08    6.21
   0   3 -10   65.83    7.96
   0  -3 -10   57.19    6.01
   0  -3 -11   18.90    3.79
   0   3 -11   15.73    4.20
   0   3 -11   13.81    4.78
   0  -3 -11   14.44    3.61
   0   3 -12  261.33   16.56
   0  -3 -12  273.68   13.61
   0   3 -12  256.30   15.01
   0  -3 -12  271.57   14.44
   0   3 -13  382.39   19.29
   0  -3 -13  398.66   16.92
   0  -3 -13  411.26   18.47
   0   3 -13  412.87   21.69
   0   3 -14   23.07    6.17
   0   3 -14   22.05    4.94
   0  -3 -14   17.85    4.64
   0  -3 -14   22.84    4.80
   0  -3 -15    3.61    1.90
   0   3 -15    7.01    4.35
   0  -3 -15    7.16    3.21
   0   3 -15    3.86    3.33
   0   3 -16  324.83   19.87
   0   3 -16  313.98   21.12
   0   3 -16  320.16   13.59
   0  -3 -16  310.39   16.45
   0   3 -17   27.48    6.62
   0  -3 -17   22.13    4.41
   0   3 -17   30.87    6.32
   0   3 -18    2.89    3.37
   0  -3 -18    9.61    3.44
   0   3 -18   11.67    5.20
   0   3 -19  134.60   15.06
   0   3 -19  146.43   14.73
   0   3 -20  678.81   17.73
   0   3 -20  749.45   35.64
   0   3 -20  682.76   17.70
   0  -3 -20  754.50   18.12
   0  -3 -20  737.36   18.71
   0   3 -20  696.72   16.27
   0   3 -20  678.85   15.36
   0   3 -21  210.83    9.38
   0   3 -21  199.16   10.36
   0   3 -21  205.29   10.36
   0  -3 -21  200.74   10.40
   0  -3 -21  190.50    9.33
   0  -3 -21  210.77   10.45
   0   3 -21  213.65   19.48
   0   3 -21  191.15    9.07
   0   3 -21  205.27    8.88
   0  -3 -21  214.62    9.93
   0   3 -22   31.95    4.57
   0  -3 -22   36.43    4.52
   0   3 -22   35.73    4.09
   0  -3 -22   35.22    4.50
   0   3 -22   35.34    7.92
   0  -3 -22   36.91    5.15
   0  -3 -22   34.83    3.95
   0   3 -22   31.98    4.54
   0  -3 -22   36.55    3.84
   0   3 -22   37.47    4.16
   0   3 -22   32.81    4.38
   0  -3 -23   97.07    6.86
   0   3 -23   94.52    7.08
   0  -3 -23   86.83    6.06
   0   3 -23   83.56   12.56
   0  -3 -23   94.48    7.53
   0  -3 -23   92.94    7.63
   0   3 -23   86.68    7.13
   0   3 -23  105.23    7.04
   0   3 -23   89.10    6.41
   0   3 -23   90.88    7.61
   0   3 -24  379.49   13.48
   0   3 -24  369.08   14.57
   0   3 -24  351.26   13.56
   0   3 -24  384.09   13.29
   0  -3 -24  364.76   12.47
   0  -3 -24  378.07   15.55
   0  -3 -24  356.58   13.03
   0  -3 -24  382.90   15.18
   0  -3 -25  107.83    7.44
   0   3 -25  109.83    7.46
   0  -3 -25  109.70    6.94
   0   3 -25   97.09    6.80
   0   3 -25   97.43    7.20
   0   3 -25  114.59    8.30
   0  -3 -25  106.06    7.51
   0  -3 -25  103.97    8.14
   0  -3 -26    8.91    2.74
   0  -3 -26   22.78    3.99
   0   3 -26   19.10    3.37
   0   3 -26   20.77    3.65
   0   3 -26   18.62    3.87
   0  -3 -26   24.44    4.47
   0   3 -26   22.51    3.66
   0  -3 -26   17.16    2.83
   0   3 -27   -1.68    2.05
   0   3 -27   -2.04    2.08
   0  -3 -27   -1.45    2.42
   0  -3 -27   -3.06    2.35
   0   3 -27    0.02    1.64
   0  -3 -27    2.12    1.69
   0  -3 -27   -0.70    1.28
   0   3 -27   -0.92    2.23
   0  -3 -28  136.64    8.37
   0   3 -28  119.30    7.33
   0  -3 -28  136.41    9.39
   0  -3 -28  135.93    7.27
   0  -3 -28  122.52    7.35
   0   3 -28  139.08    7.61
   0   3 -28  144.29    8.34
   0   3 -29   10.37    2.53
   0  -3 -29    7.03    2.63
   0  -3 -29   11.20    2.07
   0  -3 -29    9.49    2.36
   0   3 -29   13.33    2.49
   0  -3 -29   11.96    2.75
   0   3 -30   55.66    4.33
   0  -3 -30   57.07    5.03
   0   3 -30   60.67    5.09
   0  -3 -30   56.23    4.15
   0   3 -31   69.03    5.16
   0   3 -31   53.86    4.84
   0   3 -32   19.43    2.71
   0  -3 -32   19.79    2.65
   0   3 -32   18.05    2.58
   0  -3 -33    0.02    1.13
   0   3 -33    1.88    1.02
   0   3 -33   -0.22    0.97
   0   3 -34    9.27    1.51
   0   3 -34    5.52    1.07
   0  -3 -34    8.76    1.39
   0  -4   0 1297.94   19.68
   0  -4   1   13.59    2.09
   0  -4  -1   16.87    2.66
   0  -4  -2    3.06    1.62
   0  -4   2    4.51    1.45
   0  -4  -3   24.56    3.38
   0  -4   3   18.22    2.10
   0  -4   4 1007.39   12.72
   0  -4  -4 1122.33   22.16
   0  -4   5  761.29    9.11
   0  -4  -5  900.76   20.75
   0  -4  -6   27.47    4.01
   0  -4   6   20.08    1.01
   0  -4  -7   53.57    5.72
   0  -4  -8   55.26    5.89
   0   4  -8   55.41    6.26
   0  -4  -9  142.15    9.62
   0   4  -9  135.74    9.93
   0   4 -10   86.81    9.54
   0   4 -10   87.99    8.36
   0  -4 -10   91.38    8.04
   0   4 -11   19.85    5.37
   0  -4 -11   24.02    4.62
   0   4 -11   23.67    5.23
   0   4 -12  104.12   10.05
   0   4 -12   96.68   10.82
   0  -4 -12  105.07    9.23
   0  -4 -13  240.37   14.18
   0   4 -13  251.38   15.78
   0   4 -13  236.71   17.05
   0   4 -14   34.27    7.13
   0   4 -14   27.82    5.97
   0  -4 -14   26.73    5.09
   0   4 -15   59.12    8.46
   0   4 -15   58.60    9.62
   0  -4 -15   51.91    6.99
   0   4 -16  183.12   15.12
   0   4 -16  208.17   17.57
   0  -4 -16  181.68   13.42
   0   4 -17  118.35   13.78
   0   4 -17  138.10   13.66
   0  -4 -17  129.63   11.69
   0  -4 -18    2.37    3.29
   0   4 -18   -0.27    2.69
   0   4 -18   -3.12    3.19
   0   4 -19   -4.29    4.68
   0   4 -19    4.53    5.52
   0   4 -20  376.86   13.78
   0   4 -20  378.82   13.24
   0   4 -20  374.71   11.74
   0  -4 -20  384.06   14.17
   0   4 -20  389.79   12.30
   0  -4 -20  380.22   13.25
   0   4 -20  394.48   26.46
   0   4 -20  369.53   12.59
   0   4 -21  110.81    6.82
   0  -4 -21  119.24    6.77
   0   4 -21  132.39   15.51
   0   4 -21  119.82    7.14
   0   4 -21  132.92    8.07
   0  -4 -21  116.31    8.33
   0  -4 -21  124.46    7.99
   0   4 -21  115.67    8.06
   0   4 -22   28.24    7.61
   0  -4 -22   33.94    4.52
   0  -4 -22   31.43    4.75
   0   4 -22   31.79    4.37
   0  -4 -22   29.34    3.54
   0   4 -22   34.55    4.89
   0   4 -22   32.34    4.15
   0   4 -22   31.43    4.00
   0  -4 -23  151.04    8.06
   0  -4 -23  161.89    9.63
   0  -4 -23  143.08    7.74
   0   4 -23  156.28    8.51
   0   4 -23  147.87    8.90
   0   4 -23  154.13   16.44
   0   4 -23  149.49    8.34
   0  -4 -23  148.75    9.76
   0   4 -23  143.49    9.38
   0   4 -24   11.11    3.31
   0   4 -24    3.55    2.60
   0   4 -24    7.28    2.35
   0  -4 -24    3.56    1.73
   0  -4 -24    4.82    2.11
   0   4 -24    6.37    2.20
   0  -4 -24    4.34    2.11
   0   4 -25    8.36    3.05
   0   4 -25    6.25    2.16
   0  -4 -25    8.23    1.96
   0  -4 -25    8.04    3.35
   0   4 -25    4.90    1.80
   0  -4 -25   10.90    2.90
   0   4 -25    8.05    2.54
   0   4 -26   17.77    3.28
   0  -4 -26   17.70    3.10
   0   4 -26   18.05    3.14
   0   4 -26   14.07    3.17
   0   4 -26   10.46    2.32
   0  -4 -26   14.58    3.53
   0  -4 -26   14.17    3.17
   0  -4 -26   15.94    2.87
   0  -4 -27   70.06    6.13
   0   4 -27   76.36    6.22
   0  -4 -27   67.05    5.21
   0   4 -27   70.98    5.98
   0  -4 -27   56.85    5.03
   0   4 -27   71.10    5.64
   0   4 -27   69.06    6.68
   0  -4 -27   67.13    6.60
   0  -4 -28  115.80    6.51
   0  -4 -28  131.50    9.05
   0   4 -28  139.45    8.87
   0   4 -28  119.82    7.40
   0   4 -28  132.74    7.82
   0   4 -28  134.59    7.49
   0  -4 -28  130.27    8.12
   0   4 -29   24.02    3.19
   0  -4 -29   25.83    3.74
   0   4 -29   29.83    3.81
   0   4 -29   25.94    3.23
   0  -4 -29   27.92    4.39
   0  -4 -29   23.40    2.76
   0  -4 -30    4.91    1.87
   0   4 -30    0.69    1.66
   0  -4 -31   32.49    3.41
   0   4 -31   36.25    3.64
   0   4 -32   30.43    3.06
   0  -4 -32   30.45    3.07
   0   4 -32   24.83    3.00
   0   4 -33   22.56    2.32
   0   4 -33   19.82    2.36
   0  -4 -33   25.23    2.39
   0  -4 -34    2.46    0.76
   0   4 -34    1.13    0.63
   0  -5   0   -0.70    1.40
   0  -5  -1  523.36   14.84
   0  -5   1  513.81   13.39
   0  -5   2  274.75    9.21
   0  -5  -2  280.31   11.45
   0  -5  -3    9.42    2.56
   0  -5   3    5.94    1.61
   0  -5  -4    9.23    2.94
   0  -5   4    8.38    1.54
   0  -5   5   50.96    3.10
   0  -5  -5   58.83    6.13
   0  -5   6   16.86    1.64
   0  -5  -6   15.89    3.54
   0  -5  -7   13.42    3.64
   0   5  -8  159.88   10.34
   0  -5  -8  169.37   11.10
   0   5  -9   25.82    4.70
   0  -5  -9   24.75    4.73
   0  -5 -10  254.63   14.59
   0   5 -10  256.33   14.40
   0   5 -11  450.23   20.02
   0   5 -11  460.29   22.98
   0  -5 -11  460.17   20.00
   0   5 -12  122.37   12.42
   0  -5 -12  125.53   10.78
   0   5 -12  124.45   11.00
   0  -5 -13  295.87   16.82
   0   5 -13  295.15   17.60
   0   5 -13  309.36   20.19
   0   5 -14  297.12   20.37
   0  -5 -14  290.03   17.14
   0   5 -14  297.37   18.33
   0   5 -15  286.60   18.49
   0   5 -15  303.49   21.11
   0  -5 -15  277.89   17.02
   0   5 -16   80.52   10.16
   0   5 -16   88.82   11.89
   0  -5 -16   84.60    9.73
   0  -5 -17    3.64    3.14
   0   5 -17    1.45    3.29
   0   5 -17    8.65    3.99
   0   5 -18   85.16   12.24
   0   5 -18   61.69    9.36
   0  -5 -18   71.84    9.08
   0   5 -19  531.37   13.90
   0   5 -19  543.81   28.40
   0   5 -19  573.94   31.36
   0  -5 -19  568.10   25.58
   0   5 -19  515.87   15.08
   0   5 -19  545.27   14.21
   0  -5 -19  545.37   16.59
   0  -5 -20  117.91    8.33
   0   5 -20  119.76    7.06
   0   5 -20  116.95   14.97
   0   5 -20  114.50    6.09
   0  -5 -20  110.01    6.68
   0   5 -20  109.39    6.79
   0   5 -20  108.48    7.40
   0   5 -21   85.81    6.82
   0  -5 -21   83.58    6.52
   0   5 -21   85.63    6.23
   0  -5 -21   81.18    7.08
   0   5 -21   87.16   12.76
   0   5 -21   92.75    6.39
   0   5 -21   85.46    5.55
   0   5 -21   95.61    7.44
   0   5 -22   44.96    5.37
   0   5 -22   48.05    4.88
   0   5 -22   43.81    5.24
   0  -5 -22   45.80    5.29
   0   5 -22   51.14    9.76
   0   5 -22   47.37    4.90
   0  -5 -22   47.21    5.66
   0   5 -23  171.41   10.20
   0  -5 -23  157.76    9.32
   0   5 -23  165.98    9.71
   0   5 -23  172.37    9.15
   0   5 -23  175.03    9.06
   0  -5 -23  164.26   10.53
   0  -5 -24   52.14    5.53
   0  -5 -24   54.58    5.07
   0   5 -24   49.50    5.86
   0   5 -24   51.48    5.20
   0   5 -24   48.19    5.22
   0   5 -24   48.09    5.00
   0   5 -25   74.92    6.67
   0  -5 -25   83.93    6.12
   0   5 -25   82.80    7.21
   0   5 -25   82.63    6.31
   0   5 -25   77.02    6.25
   0  -5 -25   89.53    7.33
   0  -5 -26   43.03    4.25
   0   5 -26   46.60    4.70
   0  -5 -26   48.55    5.61
   0   5 -26   44.32    4.78
   0   5 -26   48.61    5.48
   0   5 -26   45.78    5.62
   0  -5 -27   -1.05    1.90
   0   5 -27    0.03    2.40
   0   5 -27    1.22    1.82
   0   5 -27    0.42    1.44
   0   5 -27    0.89    1.71
   0  -5 -27    3.99    2.57
   0  -5 -27    1.90    1.33
   0  -5 -28   38.33    3.66
   0   5 -28   43.65    4.51
   0   5 -28   40.76    4.21
   0   5 -28   40.72    4.43
   0  -5 -28   39.58    4.46
   0   5 -28   41.09    5.18
   0  -5 -28   41.58    5.02
   0   5 -29   28.32    3.57
   0  -5 -29   30.13    3.66
   0  -5 -29   29.62    4.43
   0   5 -29   30.63    3.77
   0   5 -30   59.09    4.20
   0   5 -30   73.24    5.21
   0  -5 -30   72.32    5.30
   0  -5 -31   38.27    3.53
   0   5 -31   41.19    3.70
   0   5 -32    1.22    0.97
   0   5 -32    0.41    1.33
   0  -5 -32   -0.17    1.22
   0  -5 -33   -0.01    1.33
   0   5 -33    4.89    1.29
   0  -6   0 1840.31   29.54
   0  -6  -1  210.00   10.54
   0  -6   1  196.35    9.32
   0  -6   2  206.02    9.07
   0  -6  -2  229.59   11.44
   0  -6  -3   53.94    5.86
   0  -6   3   48.29    4.27
   0  -6  -4  717.82   21.55
   0  -6   4  660.42   14.46
   0  -6  -5  438.05   17.62
   0  -6   5  415.95   10.22
   0  -6   6  376.33    8.50
   0  -6  -6  402.37   17.29
   0  -6  -7    4.11    2.69
   0   6  -8   10.55    3.23
   0  -6  -8    8.22    3.38
   0   6  -9  331.53   16.12
   0  -6  -9  335.26   17.41
   0  -6 -10 1114.79   32.15
   0   6 -10 1083.23   30.35
   0   6 -11  155.69   12.00
   0  -6 -11  170.06   13.13
   0   6 -12   86.25   10.95
   0   6 -12   86.23    9.35
   0  -6 -12   97.87   10.17
   0  -6 -13   36.13    6.49
   0   6 -13   38.29    7.86
   0   6 -13   34.82    6.19
   0   6 -14   47.62    9.05
   0   6 -14   29.47    6.06
   0  -6 -14   33.46    6.65
   0   6 -15   84.24   10.18
   0   6 -15   93.54   12.41
   0  -6 -15   82.69   10.04
   0   6 -16   17.04    6.06
   0  -6 -16   25.69    6.24
   0   6 -16   19.05    5.64
   0  -6 -17  103.83   11.45
   0   6 -17  121.25   14.36
   0   6 -17  105.90   12.14
   0  -6 -18   69.91    5.99
   0   6 -18   74.74    5.90
   0   6 -18   76.71    5.24
   0   6 -18   83.63   12.27
   0  -6 -18   82.08   10.66
   0   6 -18   84.66    5.64
   0  -6 -18   72.04    5.42
   0   6 -18   81.53    5.42
   0   6 -18   79.19   10.98
   0   6 -19   12.07    2.53
   0   6 -19    8.76    2.11
   0   6 -19   21.38    5.74
   0  -6 -19   16.61    5.36
   0   6 -19    5.23    4.59
   0   6 -19   13.36    2.63
   0  -6 -19    7.86    1.88
   0  -6 -19   10.68    2.68
   0   6 -19   13.07    2.66
   0   6 -20  190.84    8.55
   0  -6 -20  204.89   15.94
   0   6 -20  207.89   10.63
   0   6 -20  187.22   18.40
   0  -6 -20  184.97    9.27
   0   6 -20  196.49    9.25
   0  -6 -20  199.03   10.91
   0   6 -20  208.83   17.75
   0   6 -20  203.50    9.58
   0   6 -21   24.33    7.09
   0   6 -21   27.94    4.32
   0  -6 -21   28.40    4.05
   0   6 -21   30.88    3.89
   0   6 -21   34.00    4.66
   0  -6 -21   30.65    4.11
   0   6 -21   25.82    3.33
   0  -6 -21   28.45    4.56
   0   6 -21   26.34    3.83
   0   6 -22   56.11    5.29
   0   6 -22   51.46    4.96
   0   6 -22   56.27   10.16
   0   6 -22   48.60    5.56
   0   6 -22   58.89    6.28
   0  -6 -22   48.26    5.11
   0   6 -22   57.86    4.93
   0  -6 -22   51.27    6.10
   0   6 -23   51.81    5.08
   0   6 -23   48.54    5.65
   0  -6 -23   52.12    5.57
   0   6 -23   52.84    6.14
   0   6 -23   56.43    4.89
   0   6 -23   48.97    4.98
   0   6 -24   -1.05    2.15
   0   6 -24    3.44    2.13
   0   6 -24    3.50    1.77
   0  -6 -24    2.14    1.95
   0   6 -24    1.90    2.40
   0   6 -25    9.00    3.21
   0   6 -25    5.66    2.41
   0   6 -25    7.47    2.97
   0  -6 -25    6.85    1.68
   0   6 -25    8.17    2.29
   0  -6 -25   10.97    3.65
   0   6 -26   94.09    7.73
   0   6 -26   86.80    6.35
   0   6 -26   80.56    6.52
   0  -6 -26   78.76    6.78
   0   6 -26   87.02    6.47
   0  -6 -26   76.07    5.47
   0  -6 -27   68.89    6.19
   0   6 -27   69.83    6.40
   0  -6 -27   75.61    6.19
   0  -6 -27   68.22    4.88
   0   6 -27   77.23    6.23
   0   6 -27   80.01    6.10
   0   6 -28   20.52    3.92
   0  -6 -28   21.39    3.84
   0   6 -28   25.78    3.44
   0   6 -28   23.78    3.39
   0  -6 -28   20.16    3.26
   0   6 -29   16.17    2.66
   0   6 -29   21.34    3.78
   0   6 -29   13.76    2.55
   0  -6 -29   15.93    2.93
   0  -6 -29   15.63    2.79
   0  -6 -30   28.05    3.19
   0   6 -30   28.72    3.23
   0   6 -30   20.93    2.44
   0   6 -31   18.19    2.38
   0  -6 -31    0.23    2.30
   0   6 -32    1.94    1.29
   0  -6 -32    0.02    0.93
   0  -6 -33   19.17    1.61
   0   6 -33   21.33    2.11
   0  -7   0    0.33    1.65
   0  -7   1  100.30    7.47
   0  -7  -1  107.16    8.18
   0  -7   2  719.37   18.61
   0  -7  -2  735.40   22.10
   0  -7   3  105.29    6.87
   0  -7  -3  110.89    9.00
   0  -7  -4  127.43    9.98
   0  -7   4  134.85    7.26
   0  -7   5   24.00    2.93
   0  -7  -5   24.02    4.92
   0  -7  -6   19.89    4.31
   0  -7   6   18.87    2.22
   0  -7  -7  260.17   15.44
   0   7  -8   81.57    7.94
   0  -7  -8   92.55    9.57
   0  -7  -9    9.36    3.93
   0   7  -9    8.07    3.08
   0   7 -10   76.47    8.39
   0  -7 -10   79.07    9.17
   0   7 -11   29.79    5.93
   0  -7 -11   25.22    5.63
   0   7 -12  234.86   18.64
   0   7 -12  222.17   15.06
   0  -7 -12  231.36   16.52
   0   7 -13  159.37   15.71
   0  -7 -13  157.77   13.75
   0   7 -13  151.88   12.96
   0   7 -14  340.40   19.86
   0   7 -14  369.08   24.34
   0  -7 -14  348.45   21.04
   0   7 -15  103.94   13.30
   0   7 -15  114.12   11.96
   0  -7 -15  103.37   11.53
   0   7 -16    9.11    3.51
   0  -7 -16   10.04    4.11
   0   7 -16    7.33    3.83
   0   7 -17   11.73    2.40
   0  -7 -17    7.17    2.01
   0   7 -17   15.94    2.84
   0  -7 -17   12.64    4.89
   0  -7 -17   11.17    2.49
   0   7 -17   12.73    5.20
   0   7 -17   15.80    6.27
   0   7 -17   13.06    2.34
   0  -7 -18  272.65   12.13
   0  -7 -18  286.78   20.30
   0   7 -18  300.60   23.35
   0   7 -18  278.67   19.76
   0   7 -18  301.21   11.27
   0   7 -18  299.25   11.12
   0  -7 -18  295.91   11.68
   0   7 -18  287.43   10.44
   0   7 -19   89.31   11.41
   0   7 -19   64.86    5.32
   0   7 -19   66.04    5.57
   0  -7 -19   58.73    6.15
   0   7 -19   71.12    5.69
   0   7 -19   81.31   13.02
   0  -7 -19   66.65    5.92
   0   7 -19   71.20    6.56
   0  -7 -19   67.90   10.03
   0   7 -20   49.66    5.04
   0   7 -20   46.00    4.57
   0   7 -20   55.46    5.85
   0   7 -20   48.93    4.67
   0  -7 -20   56.98    9.13
   0  -7 -20   55.88    5.58
   0   7 -20   42.58    8.95
   0  -7 -20   44.70    5.28
   0  -7 -21   16.72    3.31
   0  -7 -21   11.77    3.18
   0   7 -21   11.83    2.59
   0   7 -21   11.41    3.37
   0   7 -21    7.00    3.37
   0   7 -21   14.54    2.85
   0   7 -21   14.36    3.16
   0   7 -21   12.09    3.01
   0  -7 -22   39.84    4.93
   0  -7 -22   38.65    4.55
   0   7 -22   42.28    4.65
   0   7 -22   40.02    4.64
   0   7 -22   42.67    4.61
   0   7 -22   39.01    5.12
   0   7 -22   38.10    5.03
   0   7 -23   54.50    6.06
   0   7 -23   69.42    6.60
   0   7 -23   72.03    5.91
   0   7 -23   63.81    5.69
   0  -7 -23   69.11    6.01
   0   7 -23   63.45    5.54
   0   7 -24    8.58    3.10
   0   7 -24    6.78    2.11
   0  -7 -24    5.90    2.30
   0   7 -24   10.52    2.96
   0   7 -25   59.78    6.47
   0   7 -25   53.79    5.11
   0   7 -25   49.11    5.37
   0  -7 -25   49.39    5.25
   0  -7 -25   51.36    4.58
   0   7 -26   49.00    5.70
   0   7 -26   43.09    4.50
   0  -7 -26   32.48    3.42
   0   7 -26   51.76    5.47
   0  -7 -26   39.22    4.61
   0   7 -27    0.42    1.92
   0   7 -27   -0.15    2.57
   0  -7 -27   -0.95    1.78
   0  -7 -27   -1.18    1.70
   0   7 -27   -0.63    1.79
   0   7 -28   11.95    3.23
   0   7 -28   13.50    2.71
   0  -7 -28   10.29    2.62
   0  -7 -28   14.57    2.81
   0   7 -28    9.48    2.36
   0   7 -29   27.19    3.22
   0   7 -29   27.38    3.20
   0   7 -29   28.56    3.89
   0  -7 -29   28.37    3.58
   0  -7 -29   23.77    3.13
   0  -7 -30   89.78    5.15
   0   7 -30   71.62    4.18
   0  -7 -31   25.17    2.45
   0  -7 -32    0.56    0.66
   0   7 -32    1.70    1.15
   0  -8   0   19.58    4.11
   0  -8   1  364.18   15.07
   0  -8  -1  370.01   16.29
   0  -8  -2  440.05   18.49
   0  -8   2  456.10   16.10
   0  -8   3   16.81    3.18
   0  -8  -3   19.64    4.49
   0  -8   4    2.24    1.65
   0  -8  -4    1.04    2.23
   0  -8   5  303.98   10.88
   0  -8  -5  299.90   16.80
   0  -8  -6  366.66   19.00
   0  -8  -7   79.69    9.28
   0   8  -8   46.20    6.41
   0  -8  -8   55.81    8.21
   0  -8  -9   85.00    9.97
   0   8  -9   98.95    9.42
   0   8 -10  619.23   23.96
   0  -8 -10  635.74   27.74
   0  -8 -11    2.07    3.39
   0   8 -11    2.39    1.92
   0   8 -12  105.95   10.60
   0  -8 -12  109.39   12.03
   0  -8 -13    8.01    4.60
   0   8 -13   17.50    4.77
   0   8 -13    9.79    5.29
   0   8 -14   74.13   11.77
   0   8 -14   69.60    9.06
   0  -8 -14   76.20   10.37
   0   8 -15   16.15    2.75
   0   8 -15   16.33    5.78
   0  -8 -15   10.51    2.27
   0   8 -15   11.30    4.41
   0  -8 -15    9.30    4.25
   0  -8 -16   16.38    2.93
   0   8 -16   12.15    4.42
   0   8 -16   19.84    3.22
   0   8 -16   12.65    2.39
   0   8 -16   16.23    5.69
   0   8 -16   19.25    3.17
   0  -8 -16   12.60    4.68
   0  -8 -16   21.64    3.41
   0  -8 -17    3.62    1.32
   0  -8 -17    5.24    3.01
   0   8 -17    5.52    2.97
   0   8 -17    6.66    1.97
   0   8 -17    9.76    5.35
   0  -8 -17    5.22    1.89
   0  -8 -17    6.01    2.12
   0   8 -17    9.18    2.65
   0   8 -17    5.58    1.61
   0   8 -18  150.31   13.54
   0  -8 -18  132.63   14.42
   0   8 -18  155.30    7.98
   0  -8 -18  153.29    9.02
   0   8 -18  159.45   17.00
   0   8 -18  149.56    8.57
   0  -8 -18  143.20    9.13
   0  -8 -19   45.66    5.30
   0   8 -19   44.86    4.67
   0   8 -19   27.41    5.69
   0   8 -19   35.63    8.54
   0   8 -19   45.36    5.04
   0  -8 -19   32.52    5.50
   0  -8 -20   71.02    6.57
   0   8 -20   76.63    7.00
   0   8 -20   70.71   11.13
   0   8 -20   78.64    6.35
   0   8 -20   71.95    5.71
   0  -8 -20   67.05   10.03
   0   8 -21    1.35    1.75
   0  -8 -21    4.46    2.04
   0  -8 -21    1.59    1.72
   0   8 -21    2.62    2.67
   0   8 -21    1.06    1.48
   0  -8 -22  143.14    8.34
   0   8 -22  142.19    9.51
   0   8 -22  133.54    7.89
   0  -8 -22  122.15    8.56
   0   8 -22  132.07    8.08
   0   8 -22  133.87    9.10
   0   8 -23   22.11    4.23
   0   8 -23   19.76    3.77
   0   8 -23   20.45    3.25
   0  -8 -23   24.60    3.75
   0   8 -23   18.65    3.15
   0   8 -24    0.80    2.56
   0  -8 -24   -1.05    1.83
   0   8 -24   -0.65    1.67
   0   8 -24   -2.58    2.60
   0  -8 -25   21.54    3.05
   0  -8 -25   20.20    3.28
   0   8 -25   19.48    3.12
   0   8 -25   22.58    3.96
   0   8 -25   20.60    3.92
   0   8 -26  126.75    7.23
   0  -8 -26  129.48    7.62
   0   8 -26  119.67    7.88
   0   8 -26  131.25    8.60
   0   8 -27    1.67    1.80
   0  -8 -27   -0.34    1.75
   0   8 -27    0.85    2.40
   0  -8 -27    0.99    1.51
   0  -8 -28   24.85    3.15
   0  -8 -28   24.33    3.23
   0   8 -28   24.66    3.38
   0   8 -28   25.59    3.97
   0  -8 -29   -0.67    1.29
   0   8 -29    0.41    1.26
   0   8 -29    2.31    1.97
   0   8 -30    1.93    1.14
   0  -8 -30    1.15    0.92
   0  -8 -31    3.04    1.02
   0   8 -32    1.70    0.86
   0  -9   0    1.54    2.48
   0  -9  -1   15.28    4.00
   0  -9   1   16.78    3.76
   0  -9   2  512.56   18.66
   0  -9  -2  527.61   21.47
   0  -9  -3   -1.04    1.88
   0  -9   3    4.22    2.17
   0  -9  -4  460.77   21.34
   0  -9   4  452.43   15.44
   0  -9  -5   -2.85    2.76
   0  -9  -6   75.78    9.19
   0  -9  -7   77.53    9.68
   0   9  -7   60.12    6.84
   0   9  -8   61.59    7.36
   0  -9  -8   73.84    9.96
   0  -9  -9   20.44    5.62
   0   9  -9   18.26    4.49
   0   9 -10   43.97    6.30
   0  -9 -10   57.95    9.13
   0  -9 -11   57.34    9.43
   0   9 -11   68.86    7.97
   0  -9 -12    2.51    2.52
   0   9 -12    0.03    1.97
   0   9 -13   14.43    5.66
   0   9 -13    3.17    2.14
   0  -9 -13   13.84    4.89
   0   9 -14  464.27   14.05
   0  -9 -14  465.38   26.58
   0  -9 -14  464.25   14.49
   0   9 -14  456.39   21.58
   0   9 -14  457.40   29.28
   0   9 -14  430.41   11.48
   0  -9 -15  181.45   17.02
   0   9 -15  183.37   18.50
   0  -9 -15  188.29    9.59
   0   9 -15  177.17   13.67
   0   9 -15  189.85    9.42
   0   9 -15  173.16    7.72
   0   9 -16   18.56    5.09
   0   9 -16    9.75    2.16
   0  -9 -16    7.79    2.34
   0  -9 -16   20.36    6.17
   0   9 -16   18.93    3.44
   0   9 -16    7.93    4.49
   0   9 -17    5.49    2.06
   0  -9 -17    4.07    4.14
   0   9 -17    7.94    4.87
   0  -9 -17    3.45    2.00
   0   9 -17    4.90    1.97
   0  -9 -18  270.81   20.69
   0  -9 -18  290.86   12.88
   0   9 -18  276.25   10.86
   0   9 -18  319.88   12.73
   0   9 -18  288.62   22.74
   0  -9 -19    1.37    2.88
   0   9 -19    4.27    1.97
   0  -9 -19    6.79    2.25
   0   9 -19    7.47    2.44
   0   9 -20   18.18    3.44
   0   9 -20   19.51    3.86
   0   9 -20   17.86    3.07
   0  -9 -20   15.05    3.47
   0   9 -21    2.23    1.86
   0   9 -21    1.07    1.46
   0   9 -21    0.27    2.20
   0  -9 -21    4.11    2.39
   0  -9 -21    4.78    2.18
   0  -9 -22    4.17    1.61
   0   9 -22    1.23    1.55
   0  -9 -22    1.72    1.69
   0   9 -22    1.88    2.29
   0   9 -22    3.16    2.62
   0   9 -22    0.34    1.76
   0  -9 -23    4.93    1.92
   0   9 -23    7.02    2.73
   0   9 -23    8.87    2.62
   0   9 -23   12.40    3.26
   0   9 -24   -0.47    1.98
   0  -9 -24    5.01    2.23
   0   9 -24    1.55    2.17
   0  -9 -25    1.08    1.44
   0   9 -25    1.93    1.96
   0   9 -25   -0.15    2.60
   0  -9 -26   94.55    5.93
   0   9 -26  109.94    7.58
   0   9 -26   94.63    6.54
   0   9 -27   -0.40    2.07
   0  -9 -27    0.22    1.24
   0   9 -27    0.49    1.69
   0  -9 -27    0.46    1.32
   0   9 -28    7.15    2.06
   0  -9 -28   10.12    1.86
   0   9 -28    7.92    2.58
   0  -9 -29    6.54    1.41
   0   9 -29    7.47    2.06
   0   9 -29    6.73    1.52
   0   9 -30  114.66    4.03
   0  -9 -30  127.86    4.43
   0 -10   0    1.28    2.27
   0 -10   1   46.37    6.32
   0 -10  -1   40.44    6.21
   0 -10  -2   25.36    5.42
   0 -10   2   33.59    5.05
   0 -10   3   34.89    5.02
   0 -10  -3   22.91    4.77
   0 -10  -4    1.00    2.41
   0 -10  -5   34.80    6.60
   0 -10  -6  576.19   26.34
   0 -10  -7   20.26    5.59
   0 -10  -8    3.85    2.87
   0 -10  -9    1.06    2.63
   0 -10 -10  476.94   26.15
   0 -10 -11    2.68    1.82
   0  10 -11   -1.71    1.44
   0 -10 -11    0.75    2.34
   0  10 -12   21.73    3.41
   0 -10 -12   18.37    6.06
   0 -10 -12   18.31    3.00
   0  10 -13   10.47    2.45
   0 -10 -13   15.47    5.11
   0 -10 -13    9.41    2.58
   0  10 -13   12.65    5.77
   0 -10 -14   13.14    4.58
   0  10 -14   16.26    3.33
   0  10 -14   13.05    5.87
   0 -10 -14   18.13    3.32
   0  10 -15   12.45    4.92
   0 -10 -15   16.03    3.29
   0  10 -15   17.27    3.12
   0 -10 -15    7.12    3.50
   0 -10 -16   34.42    8.17
   0  10 -16   32.01    8.30
   0  10 -16   35.79    4.40
   0 -10 -16   33.75    4.58
   0  10 -17   10.51    4.96
   0 -10 -17    8.81    3.57
   0 -10 -17   14.71    3.41
   0  10 -17   12.79    3.15
   0 -10 -18  126.09    8.80
   0  10 -18  150.13    8.99
   0 -10 -19  105.10    8.07
   0  10 -19  108.70    7.85
   0 -10 -20   21.64    4.10
   0  10 -20   22.27    4.05
   0  10 -20   23.39    4.61
   0  10 -21   24.89    4.46
   0  10 -21   29.38    4.27
   0 -10 -21   24.67    4.13
   0  10 -21   27.28    4.73
   0  10 -22  168.20    9.29
   0 -10 -22  161.86    9.91
   0  10 -22  169.09   10.26
   0  10 -22  162.59   10.00
   0  10 -23    9.14    3.20
   0  10 -23   11.07    3.15
   0  10 -24    0.48    1.98
   0  10 -24    0.52    2.24
   0  10 -25    9.22    2.64
   0  10 -25    4.98    1.97
   0  10 -26   48.37    4.59
   0  10 -26   57.26    5.34
   0 -10 -27   10.84    2.07
   0  10 -27   13.33    2.79
   0  10 -27    8.04    2.19
   0 -10 -28    4.68    1.19
   0  10 -28    4.91    1.65
   0  10 -28    3.51    1.73
   0  10 -29    0.89    0.88
   0 -10 -29    2.12    0.80
   0 -11   0   -0.23    1.82
   0 -11   1    0.51    2.23
   0 -11  -1   -0.17    3.02
   0 -11   2  903.68   26.76
   0 -11  -2  855.75   30.21
   0 -11  -3    2.67    2.31
   0 -11  -4    2.35    2.96
   0 -11  -5   23.49    5.76
   0 -11  -6   17.05    5.08
   0 -11  -7   29.15    6.54
   0 -11  -8    3.34    3.77
   0 -11  -9  188.36   16.72
   0  11  -9  204.82    8.76
   0  11 -10   71.95    5.65
   0 -11 -10   69.53    5.74
   0 -11 -10   66.64   10.08
   0 -11 -11  124.95   14.16
   0  11 -11  145.19    8.11
   0 -11 -11  149.22    8.50
   0  11 -12    2.86    1.81
   0 -11 -12    5.95    2.14
   0  11 -13   74.40   12.40
   0 -11 -13   70.15   11.26
   0 -11 -13   67.24    6.06
   0  11 -13   72.05    6.14
   0 -11 -14  112.10   14.34
   0  11 -14  121.85   15.73
   0  11 -14  135.74    8.47
   0 -11 -14  135.61    8.68
   0 -11 -15   66.82    6.28
   0  11 -15   84.62   12.53
   0 -11 -15   75.60   11.96
   0  11 -15   67.71    6.20
   0  11  16  153.08    6.79
   0  11 -16  156.32    9.19
   0 -11 -16  143.79    9.27
   0  11 -17   26.87    4.36
   0 -11 -17   23.39    4.24
   0 -11 -18  110.26    8.35
   0  11 -18  128.39    8.50
   0  11 -19    6.93    2.82
   0 -11 -19    4.41    2.14
   0 -11 -20   21.12    4.08
   0  11 -20   29.32    5.06
   0  11 -20   26.84    4.25
   0  11 -21   -1.90    2.40
   0 -11 -21   -0.09    2.02
   0  11 -21   -1.78    2.28
   0  11 -21    3.69    2.23
   0 -11 -22    9.71    3.18
   0  11 -22    9.24    2.66
   0  11 -22    8.75    3.06
   0  11 -23    0.40    2.05
   0  11 -23    2.08    2.15
   0  11 -24    1.37    2.26
   0  11 -24    1.51    2.04
   0  11 -25   18.58    3.30
   0  11 -25   18.13    3.27
   0  11 -26   30.19    3.54
   0  11 -26   35.56    3.73
   0 -11 -26   29.02    2.75
   0  11 -27    5.74    1.91
   0  11 -27    6.35    1.85
   0 -11 -27    5.82    1.24
   0  11 -28    9.57    1.88
   0 -11 -28    6.61    1.02
   0  11 -28    9.20    1.57
   0 -12   0   39.01    6.60
   0  12   0   33.17    3.84
   0  12   1  134.23    7.62
   0  12  -1  144.91    7.90
   0 -12  -2   35.28    6.11
   0  12  -2   41.28    4.34
   0  12   2   40.45    4.25
   0 -12  -3   74.28    9.70
   0  12  -3   78.00    5.90
   0  12   3   76.48    5.73
   0  12  -4   42.87    4.34
   0 -12  -4   45.51    7.48
   0  12   4   43.60    4.40
   0  12  -5   32.43    4.05
   0 -12  -5   31.67    7.10
   0  12  -5   23.29    2.75
   0  12   5   29.97    3.61
   0  12   6  614.70   15.43
   0 -12  -6  649.33   30.32
   0  12  -6  627.49   16.38
   0  12  -6  594.35   13.57
   0  12  -7   -0.61    1.83
   0  12  -7    0.16    1.92
   0  12   7    1.00    1.32
   0  12  -8   -1.28    1.66
   0 -12  -8   -0.51    2.28
   0  12   8    0.66    1.48
   0  12  -8    0.12    1.42
   0  12   9   15.91    2.40
   0 -12  -9   21.81    6.52
   0  12  -9   10.92    2.41
   0  12  -9   19.79    3.38
   0 -12  -9   15.13    3.06
   0  12  10  324.07   10.41
   0 -12 -10  328.59   23.58
   0  12 -10  345.09   12.50
   0 -12 -10  355.78   13.33
   0  12 -10  317.53   11.10
   0  12 -11   70.46    6.03
   0 -12 -11   78.77   11.78
   0  12 -11   58.16    4.69
   0 -12 -11   64.66    5.98
   0 -12 -12   14.06    3.19
   0  12 -12   11.53    2.64
   0 -12 -13    4.44    3.66
   0  12 -13    4.12    2.15
   0 -12 -13    3.10    1.75
   0  12 -13    3.05    4.03
   0  12 -14   19.94    3.67
   0 -12 -14   17.65    3.59
   0 -12 -15   30.57    4.59
   0  12  15   26.99    3.29
   0  12 -15   24.63    4.03
   0  12  16   15.94    2.45
   0 -12 -16   15.12    3.73
   0  12 -16   20.24    3.77
   0  12 -17  162.94    9.61
   0 -12 -17  144.32    9.61
   0 -12 -18   12.38    3.17
   0  12 -18   16.79    3.46
   0 -12 -19   27.69    4.30
   0  12 -19   36.49    4.72
   0  12 -20   -0.24    2.56
   0  12 -20   -3.09    2.74
   0 -12 -20   -1.46    2.34
   0  12 -20   -0.42    2.35
   0 -12 -21   20.71    3.73
   0  12 -21   31.28    4.69
   0  12 -21   22.20    3.98
   0  12 -22   44.61    4.97
   0  12 -22   44.42    5.16
   0  12 -23    2.00    2.10
   0  12 -23    0.91    1.95
   0  12 -24   10.88    2.59
   0  12 -24   12.75    2.88
   0  12 -25   20.59    2.93
   0  12 -25   21.53    2.99
   0 -12 -25   16.19    1.94
   0  12 -26   35.67    3.40
   0  12 -26   29.76    3.07
   0  12 -27    5.55    1.41
   0  12 -27    9.21    1.68
   0  13   0    0.80    1.74
   0  13  -1    9.22    2.87
   0 -13  -1    6.15    2.55
   0  13   1   14.14    2.92
   0  13   2  468.39   15.30
   0  13  -2  472.35   15.55
   0 -13  -2  455.24   22.47
   0  13   3    2.94    2.18
   0  13  -3    2.95    2.01
   0  13  -4    9.09    2.87
   0 -13  -4   14.36    5.32
   0  13   4   11.12    2.91
   0  13  -5   14.97    2.56
   0  13  -5   12.54    3.05
   0 -13  -5    7.07    4.58
   0  13   5    7.49    2.70
   0  13  -6   61.91    5.82
   0  13   6   67.71    5.66
   0 -13  -6   59.03    9.53
   0  13  -6   58.40    4.52
   0  13   7   15.04    2.91
   0 -13  -7   12.11    2.70
   0 -13  -7   11.21    4.63
   0  13  -7   11.74    2.98
   0  13  -7   13.26    2.35
   0 -13  -8    5.65    2.13
   0  13  -8    6.87    2.38
   0  13   8    5.11    2.20
   0  13  -8    5.54    2.45
   0 -13  -8    7.99    4.60
   0  13  -9  240.39   10.43
   0 -13  -9  227.57   10.79
   0  13   9  230.35    9.75
   0  13  -9  228.69   10.45
   0 -13  -9  234.23   19.51
   0  13 -10   -1.06    2.02
   0 -13 -10    3.47    1.90
   0 -13 -10    1.24    3.67
   0  13  10    0.77    1.38
   0  13 -10    1.07    1.60
   0  13 -11   55.18    5.43
   0  13  11   49.49    4.36
   0 -13 -11   50.66    5.43
   0  13 -11   51.57    4.82
   0  13 -12    3.20    1.37
   0  13 -12    1.92    1.67
   0 -13 -12    4.33    2.03
   0  13 -13   78.58    6.48
   0 -13 -13   69.03    6.53
   0  13 -14   43.58    5.11
   0 -13 -14   36.82    5.12
   0  13  14   37.37    4.00
   0  13  15   -0.20    1.33
   0 -13 -15   -1.87    2.07
   0  13 -15    2.46    2.25
   0  13 -16   -2.21    2.41
   0 -13 -16    1.68    1.96
   0  13  16    0.74    1.50
   0  13  17    0.52    1.11
   0 -13 -17    4.96    2.51
   0  13 -17   -0.23    2.31
   0 -13 -18   95.76    7.78
   0  13 -18   93.89    7.04
   0 -13 -19   40.17    5.21
   0  13 -19   39.14    5.44
   0  13 -19   41.77    4.81
   0 -13 -20   -2.24    2.28
   0  13 -20    3.13    2.48
   0  13 -20    3.03    1.93
   0  13 -21   11.70    2.81
   0  13 -21    6.60    2.81
   0  13 -22    8.99    2.24
   0  13 -22   17.90    3.34
   0  13 -23    4.85    2.09
   0  13 -23    7.42    1.96
   0  13 -24    2.33    1.49
   0  13 -24   -0.94    1.50
   0  13 -25   20.75    2.68
   0  13 -25   17.59    2.32
   0  13 -26   19.54    2.04
   0  13 -26   16.66    1.91
   0  14   0   70.38    6.33
   0  14   1   76.18    6.73
   0  14  -1   90.75    7.21
   0  14  -2    2.64    2.29
   0  14   2    3.69    2.43
   0  14   3    1.14    1.77
   0  14  -3   -0.87    2.11
   0 -14  -3   -0.74    1.64
   0  14   4   16.80    3.18
   0 -14  -4   17.49    5.21
   0 -14  -4   25.47    3.43
   0  14  -4   19.27    3.89
   0 -14  -5   16.68    4.45
   0  14   5   14.74    3.26
   0 -14  -5   14.91    2.87
   0  14  -5   14.91    3.15
   0  14  -6    9.25    2.64
   0  14  -6   13.51    2.35
   0 -14  -6    6.10    2.03
   0  14   6    8.55    2.38
   0  14   7   46.59    5.04
   0  14  -7   43.42    4.96
   0 -14  -7   49.04    5.17
   0  14  -7   40.55    4.24
   0 -14  -8   11.79    2.92
   0  14  -8   10.73    2.56
   0  14   8    5.26    1.65
   0  14  -8    9.55    2.81
   0  14  -9   32.22    4.02
   0  14  -9   29.01    4.20
   0 -14  -9   27.40    4.05
   0  14   9   27.23    3.70
   0  14 -10   97.17    6.96
   0  14 -10   96.52    6.88
   0  14  10   95.89    6.44
   0 -14 -10  114.49    8.04
   0  14  11  131.67    7.14
   0 -14 -11  139.38    9.02
   0  14 -11  140.73    8.19
   0  14 -11  130.81    7.67
   0  14 -12   29.92    4.23
   0 -14 -12   21.53    3.83
   0  14 -12   23.54    3.26
   0  14 -13    0.23    1.82
   0 -14 -13    1.93    2.10
   0  14  14   31.26    3.77
   0  14 -14   30.25    4.10
   0 -14 -14   32.57    4.77
   0 -14 -15   65.31    6.39
   0  14 -15   63.67    5.74
   0  14  15   58.61    4.69
   0 -14 -16   11.66    3.28
   0  14 -16   13.64    3.21
   0  14  16   12.18    2.24
   0  14  17   45.27    3.69
   0 -14 -17   46.57    5.37
   0 -14 -18   31.68    4.49
   0  14 -18   24.86    3.71
   0 -14 -19    7.97    2.62
   0  14 -19    6.48    2.07
   0  14 -19   11.13    3.15
   0  14 -20   13.40    3.18
   0  14 -20   11.27    2.32
   0  14 -21    2.63    1.76
   0  14 -21    4.34    1.71
   0  14 -22   12.91    2.20
   0  14 -22   13.77    2.32
   0  14 -23    4.03    1.36
   0  14 -23    5.10    1.57
   0  14 -24    0.59    1.03
   0  14 -24    3.36    1.15
   0  14 -25    4.56    1.10
   0  15   0   -6.01    2.49
   0  15   1    1.75    1.74
   0  15  -1   12.34    3.63
   0  15  -2   94.58    7.58
   0 -15  -2   82.01    5.47
   0  15   2   82.07    7.00
   0  15   3   20.60    3.82
   0 -15  -3   22.26    3.22
   0  15  -3   25.76    4.36
   0  15  -4   52.03    5.74
   0  15   4   47.80    5.50
   0 -15  -4   55.13    5.14
   0  15  -5   38.57    4.85
   0  15   5   41.52    5.20
   0 -15  -5   42.98    4.59
   0  15  -6   -1.41    2.06
   0 -15  -6   -0.47    1.45
   0  15   6    0.44    1.86
   0  15   7   11.03    2.65
   0 -15  -7   10.94    2.80
   0  15  -7   10.81    2.87
   0  15  -7   13.50    2.76
   0  15  -8   48.22    5.26
   0  15  -8   48.34    4.56
   0 -15  -8   44.12    4.98
   0  15   8   42.39    4.55
   0 -15  -9   83.65    6.82
   0  15  -9   85.60    6.18
   0  15  -9   78.99    6.48
   0  15   9   81.76    6.17
   0  15 -10    9.17    2.62
   0 -15 -10   12.20    3.09
   0  15  10   11.99    2.57
   0  15 -10   11.10    2.64
   0  15 -11   13.30    2.73
   0 -15 -11   13.98    3.03
   0  15 -11   12.30    2.92
   0  15  11    9.42    2.24
   0  15 -12    4.48    1.53
   0  15  12    3.35    1.24
   0 -15 -12    5.15    1.96
   0  15 -12    8.64    2.50
   0  15  12    9.62    2.55
   0 -15 -13   38.58    4.93
   0  15  13   39.98    4.15
   0  15  14    3.77    1.85
   0 -15 -14    6.61    2.51
   0  15  15    6.12    1.73
   0 -15 -15    5.08    2.56
   0 -15 -16    6.88    2.63
   0  15  16    6.03    1.60
   0  15 -17   -0.38    1.75
   0 -15 -17    0.18    1.77
   0  15  17    1.54    1.00
   0 -15 -18   26.72    3.71
   0  15 -18   34.50    4.30
   0  15 -18   26.43    3.02
   0  15 -19   39.64    4.38
   0  15 -19   37.60    3.32
   0  15 -20   15.20    2.77
   0  15 -20   15.95    2.25
   0  15 -21    6.74    1.83
   0  15 -21    0.63    0.95
   0  15 -22    0.70    1.30
   0  15 -22    2.17    0.87
   0  15 -23    3.46    1.25
   0  16   0   63.99    6.34
   0  16   1   68.17    6.54
   0  16  -1   65.12    6.38
   0  16   2    3.68    2.90
   0  16  -2   -1.58    2.12
   0  16   3    7.48    2.68
   0  16  -3    3.90    2.50
   0 -16  -3    4.89    1.36
   0 -16  -4    0.72    1.25
   0  16   4    2.13    2.27
   0  16  -4    1.91    2.08
   0  16   5    6.72    2.45
   0 -16  -5    5.05    2.01
   0  16  -5    5.24    2.47
   0 -16  -6   24.64    3.68
   0  16  -6   22.60    3.79
   0  16   6   17.75    3.35
   0  16  -7   36.02    4.51
   0 -16  -7   33.00    4.23
   0  16   7   33.92    4.33
   0  16  -8   28.63    3.94
   0 -16  -8   28.52    4.01
   0  16   8   25.84    3.69
   0  16   9    1.49    1.54
   0  16  -9    2.23    1.89
   0 -16  -9    2.26    2.11
   0 -16 -10   44.95    5.05
   0  16  10   41.04    4.11
   0  16  11   54.70    4.92
   0 -16 -11   49.15    5.12
   0  16 -11   51.12    4.60
   0  16  11   50.50    4.18
   0 -16 -12   69.84    6.15
   0  16  12   72.51    5.39
   0  16  13   16.10    2.49
   0 -16 -13   13.95    2.92
   0  16  14    3.89    1.65
   0 -16 -14    4.87    2.12
   0 -16 -15   29.94    3.97
   0  16 -15   23.34    2.48
   0  16  15   23.34    2.70
   0 -16 -16   33.41    3.95
   0  16 -16   25.36    2.34
   0  16  16   32.54    2.85
   0  16 -17   13.17    1.75
   0  16  17   15.07    1.68
   0 -16 -17   14.28    2.75
   0  16 -17   19.26    3.13
   0  16 -18    4.75    1.98
   0  16 -18    2.47    0.74
   0  16 -19    1.54    1.47
   0  16 -20    4.84    1.56
   0  16 -21    2.44    1.05
   0  17   0    0.34    2.02
   0  17  -1    1.10    2.26
   0  17   1    0.30    2.12
   0  17  -2    2.48    2.48
   0  17   2    0.91    1.97
   0  17  -3   55.11    5.64
   0  17   3   45.49    5.13
   0  17  -4   66.02    6.07
   0 -17  -4   59.78    4.53
   0  17   4   67.38    6.06
   0  17   5   56.99    5.41
   0  17  -5   63.73    5.82
   0 -17  -5   55.73    4.51
   0 -17  -6    9.49    2.28
   0  17   6    9.60    2.79
   0  17  -6    9.63    2.67
   0 -17  -7   69.95    5.43
   0  17  -7   78.00    6.03
   0  17   7   74.45    5.76
   0  17   8   42.63    4.34
   0  17  -8   48.57    4.62
   0  17   8   51.33    4.80
   0 -17  -8   51.74    4.72
   0 -17  -9   49.77    4.69
   0  17  -9   41.52    4.10
   0  17   9   45.93    4.17
   0  17   9   49.16    4.61
   0  17  10    2.09    1.95
   0 -17 -10    1.89    1.51
   0 -17 -11   30.96    3.72
   0  17  11   26.96    3.31
   0 -17 -12    2.18    1.76
   0  17  12    3.22    1.61
   0 -17 -13    9.59    2.22
   0  17  13    8.52    1.74
   0 -17 -14   13.47    2.44
   0  17  14   13.65    1.98
   0 -17 -15    5.03    1.80
   0  17  15    4.36    1.20
   0  17  16    7.89    1.10
   0  17 -16    9.04    2.22
   0  17 -17   -0.64    1.19
   0  17 -18   -0.96    1.15
   0  17 -19    1.85    1.10
   0  18   0   94.68    6.66
   0  18   1   15.33    3.40
   0  18  -1    7.94    2.72
   0  18   2    7.76    2.36
   0  18  -2   14.87    3.13
   0  18  -3   11.39    2.76
   0  18   3   11.70    2.70
   0  18   4   54.65    4.72
   0  18  -4   46.77    4.67
   0  18   4   56.51    5.01
   0  18  -5    2.92    1.84
   0  18  -5    3.96    1.37
   0  18   5    5.20    2.09
   0  18   5    6.22    2.23
   0  18  -6    8.55    1.58
   0 -18  -6    3.27    1.05
   0  18   6   10.08    2.46
   0  18  -6    7.36    2.04
   0  18   6    8.94    2.04
   0  18   7    5.08    2.09
   0  18  -7    5.85    1.90
   0 -18  -7    3.96    1.49
   0 -18  -8    2.10    1.44
   0  18   8    1.10    1.29
   0 -18  -9   -2.27    1.37
   0  18   9   -0.01    1.34
   0 -18 -10   -1.09    1.27
   0  18  10    0.43    1.18
   0  18  11   25.60    2.69
   0 -18 -11   18.59    2.47
   0  18  12   50.15    3.48
   0  18  13   11.88    1.77
   0  18  14   -0.03    0.66
   0  18 -14    1.50    1.32
   0  18 -15   -1.52    1.39
   0  18 -16   33.11    2.57
   0  19   0    1.00    1.20
   0  19  -1    2.24    1.20
   0  19   1    1.14    1.25
   0  19  -2    4.50    1.36
   0  19   2    3.51    1.34
   0  19   3    1.63    1.19
   0  19  -3    2.10    1.18
   0  19  -4   26.79    2.31
   0  19   4   29.18    2.95
   0  19  -5   18.23    1.68
   0  19   5   21.68    2.65
   0  19   6    2.09    1.23
   0  19   7    7.68    1.68
   0  19   8   82.21    4.43
   0  19   9   13.18    1.87
   0  19  10    4.93    1.26
   0  19  11   10.91    1.45
   0  19 -12   32.36    2.60
   0  19 -13    0.52    0.79
   0  20   0   46.01    2.61
   0  20   1    1.51    1.07
   0  20  -1    0.33    0.66
   0  20   2    3.60    0.98
   0  20   3   -1.79    0.87
   0  20   4   33.61    2.45
   0  20   5    3.55    0.99
   0  20   6    2.21    0.75
   0  20   7    1.27    0.65
   1   0 -35   -0.99    0.71
   1   0 -34   53.00    2.72
   1   0 -34   73.77    4.00
   1   0 -33   -1.37    1.32
   1   0 -33    0.82    1.07
   1   0 -32    6.16    1.99
   1   0 -32    3.69    1.76
   1   0 -31   -0.37    1.52
   1   0 -31   -1.12    1.73
   1   0 -30   -0.43    1.66
   1   0 -30    1.57    1.92
   1   0 -29    1.00    1.88
   1   0 -29    0.17    1.60
   1   0 -29   -0.61    1.13
   1   0 -28    0.71    1.58
   1   0 -28   -0.57    2.62
   1   0 -28    1.44    1.84
   1   0 -28    1.61    1.69
   1   0 -27   -2.11    2.10
   1   0 -27   -0.87    1.59
   1   0 -27    1.61    2.70
   1   0 -27    0.72    1.50
   1   0 -26   61.51    5.80
   1   0 -26   54.71    6.18
   1   0 -26   54.09    5.51
   1   0 -26   51.70    4.66
   1   0 -25    1.69    1.79
   1   0 -25   -0.39    2.07
   1   0 -25    5.12    2.63
   1   0 -25   -1.22    1.49
   1   0 -25   -1.21    1.85
   1   0 -25    3.62    2.62
   1   0 -24   -0.05    1.78
   1   0 -24    0.78    2.27
   1   0 -24   -0.50    1.98
   1   0 -24    0.20    1.35
   1   0 -24    0.13    1.86
   1   0 -24    0.77    1.80
   1   0 -23   -1.98    1.96
   1   0 -23    1.51    1.80
   1   0 -23   -0.37    1.50
   1   0 -23    2.47    1.42
   1   0 -23   -1.22    2.10
   1   0 -23    0.38    1.85
   1   0 -23    3.06    1.91
   1   0 -22  135.94    7.75
   1   0 -22  140.01    8.75
   1   0 -22  129.31    6.59
   1   0 -22  144.36    8.08
   1   0 -22  145.21    8.19
   1   0 -22  133.96    7.72
   1   0 -22  125.86    8.06
   1   0 -21    1.66    1.45
   1   0 -21   -3.59    2.39
   1   0 -21    0.21    1.51
   1   0 -21    1.87    3.79
   1   0 -21    1.22    1.99
   1   0 -21    1.21    1.40
   1   0 -21    1.96    1.26
   1   0 -20   -2.55    3.59
   1   0 -19   -1.66    3.88
   1   0 -18  459.99   26.85
   1   0 -17   -0.87    1.78
   1   0 -17   -3.41    4.02
   1   0 -16    6.39    4.11
   1   0 -16    7.37    2.64
   1   0 -15   -0.67    1.51
   1   0 -15   -1.55    3.52
   1   0 -14  313.65   14.03
   1   0 -14  320.30   11.14
   1   0 -13    0.59    1.78
   1   0 -13    4.26    3.77
   1   0 -13    0.50    1.07
   1   0 -12  159.69    9.01
   1   0 -12  169.11    7.91
   1   0 -12  184.67   13.36
   1   0 -11    0.21    1.92
   1   0 -11    0.58    1.65
   1   0 -11   -0.97    2.43
   1   0 -11   -0.66    1.11
   1   0 -10 3306.95   35.97
   1   0 -10 3276.72   32.31
   1   0 -10 3444.77   45.76
   1   0 -10 3440.32   49.73
   1   0  -9    3.04    2.57
   1   0  -9    0.14    1.15
   1   0  -9    0.75    1.26
   1   0  -9   -0.15    1.76
   1   0  -8   39.36    3.60
   1   0  -8   36.40    3.13
   1   0  -7    0.57    1.01
   1   0  -7    1.77    1.18
   1   0  -6 9999.00   45.63
   1   0  -6 9503.94   43.94
   1   0  -5    0.34    0.90
   1   0  -5   -0.46    0.76
   1   0  -4   46.36    2.47
   1   0  -4   43.44    2.57
   1   0  -3   -0.38    0.51
   1   0  -3    0.06    0.53
   1   0  -2  464.06    7.78
   1   0  -2  435.79    6.63
  -1   0  -2  548.29    6.94
  -1   0  -2  513.96    7.30
  -1   0  -3   -0.18    0.56
  -1   0  -3   -0.05    0.79
  -1   0  -4    4.56    0.94
  -1   0  -4    3.04    1.26
  -1   0  -4    4.71    1.60
  -1   0  -5    1.90    1.60
  -1   0  -5   -0.22    1.55
  -1   0  -6  637.34   10.91
  -1   0  -6  649.24   15.28
  -1   0  -7    1.54    1.89
  -1   0  -7    0.46    0.86
  -1   0  -8  346.42   13.32
  -1   0  -8  343.86    9.01
  -1   0  -9    0.02    2.27
  -1   0  -9   -0.50    2.04
  -1   0  -9   -0.07    0.94
  -1   0 -10  205.64    7.70
  -1   0 -10  219.30   12.33
  -1   0 -10  220.69   12.38
  -1   0 -11   -0.39    2.64
  -1   0 -11   -0.68    0.95
  -1   0 -11    0.61    2.90
  -1   0 -12   15.43    2.43
  -1   0 -12   14.11    4.32
  -1   0 -12   20.18    4.73
  -1   0 -13    0.77    1.07
  -1   0 -13    1.10    3.35
  -1   0 -13   -2.40    3.02
  -1   0 -14   14.83    5.24
  -1   0 -14   16.35    4.07
  -1   0 -14   16.12    4.50
  -1   0 -15   -0.27    2.92
  -1   0 -15   -1.09    2.29
  -1   0 -15    3.38    3.16
  -1   0 -16   39.14    7.20
  -1   0 -16   43.52    7.58
  -1   0 -16   36.36    5.64
  -1   0 -17    1.19    3.05
  -1   0 -17    2.36    2.47
  -1   0 -18   85.85    9.42
  -1   0 -18   93.39   11.88
  -1   0 -19    4.53    3.29
  -1   0 -19    3.88    3.68
  -1   0 -20   54.78    9.77
  -1   0 -20   63.13    8.37
  -1   0 -21    0.73    1.27
  -1   0 -21   -0.97    1.48
  -1   0 -21    0.26    1.72
  -1   0 -21    1.52    1.98
  -1   0 -21   -1.20    1.80
  -1   0 -22  149.24    8.28
  -1   0 -22  144.78    7.81
  -1   0 -22  137.55    8.03
  -1   0 -22  160.87    9.64
  -1   0 -22  144.50    8.05
  -1   0 -23   -0.70    2.06
  -1   0 -23   -0.84    1.56
  -1   0 -23    1.49    2.18
  -1   0 -23   -1.69    1.58
  -1   0 -24   19.68    3.96
  -1   0 -24   18.20    3.23
  -1   0 -24   17.96    3.40
  -1   0 -24   13.66    3.03
  -1   0 -25    2.21    2.35
  -1   0 -25    1.05    1.57
  -1   0 -25    1.83    1.94
  -1   0 -26  216.10   12.21
  -1   0 -26  210.88   10.48
  -1   0 -26  209.15   10.09
  -1   0 -27   -1.58    1.75
  -1   0 -27   -0.19    1.66
  -1   0 -28   23.34    3.64
  -1   0 -28   28.69    3.82
  -1   0 -29    1.38    1.86
  -1   0 -29   -0.99    1.35
  -1   0 -29   -0.50    1.59
  -1   0 -30  149.94    7.77
  -1   0 -30  154.17    7.39
  -1   0 -31    1.05    1.35
  -1   0 -31    0.96    1.77
  -1   0 -31    0.63    1.18
  -1   0 -32   24.20    2.96
  -1   0 -32   21.36    2.41
  -1   0 -32   22.58    2.23
  -1   0 -33   -0.57    1.10
  -1   0 -34    0.95    0.84
   1   1 -35    2.32    0.84
   1  -1 -35    3.97    0.87
   1   1 -34    5.65    1.34
   1  -1 -34    4.90    1.24
   1   1 -34    4.30    1.03
   1   1 -33   -0.98    1.14
   1  -1 -33   -0.88    1.58
   1   1 -33    1.22    1.12
   1  -1 -33   -1.73    1.19
   1  -1 -32   16.25    2.68
   1   1 -32   17.28    2.70
   1   1 -32   14.03    2.58
   1  -1 -32   15.64    2.41
   1  -1 -31    3.59    1.70
   1  -1 -31    8.59    2.32
   1   1 -31    7.96    2.16
   1   1 -31    4.86    2.00
   1   1 -30   35.37    4.39
   1  -1 -30   42.21    4.50
   1  -1 -30   41.19    4.56
   1   1 -30   39.45    3.38
   1   1 -30   46.56    4.76
   1   1 -29    0.77    1.07
   1  -1 -29    0.10    2.52
   1   1 -29    1.91    2.21
   1  -1 -29   -1.79    2.04
   1  -1 -29   -1.19    1.98
   1   1 -29    0.75    1.59
   1  -1 -28    5.65    2.70
   1   1 -28    7.39    2.42
   1  -1 -28    4.64    2.21
   1   1 -28    5.01    2.50
   1  -1 -28    4.08    2.19
   1  -1 -28    4.27    1.28
   1   1 -28    4.21    1.50
   1   1 -27   -0.83    2.26
   1  -1 -27    0.29    2.20
   1   1 -27    1.81    2.94
   1   1 -27   -0.32    1.66
   1  -1 -27    0.89    1.75
   1  -1 -27    3.64    2.39
   1   1 -27   -0.31    1.41
   1   1 -27    0.66    1.80
   1  -1 -27    2.97    1.76
   1   1 -26   97.93    6.43
   1   1 -26  105.55    7.55
   1   1 -26   96.92    7.00
   1  -1 -26   88.17    7.33
   1  -1 -26  101.93    7.40
   1  -1 -26   97.71    8.20
   1  -1 -26  101.52    6.37
   1   1 -26   94.40    7.27
   1   1 -26   98.63    8.34
   1   1 -25    6.54    1.95
   1  -1 -25    9.28    3.02
   1   1 -25   12.61    3.64
   1  -1 -25   11.21    3.07
   1   1 -25    5.66    2.64
   1   1 -25    6.70    2.23
   1  -1 -25    9.47    3.02
   1   1 -25    8.25    2.41
   1  -1 -25   10.41    2.65
   1  -1 -25   10.59    1.90
   1  -1 -25    4.20    1.69
   1   1 -25    5.61    2.29
   1   1 -25    4.90    2.19
   1   1 -24   -1.87    2.40
   1  -1 -24    1.00    1.49
   1  -1 -24    4.47    2.05
   1   1 -24    0.43    1.50
   1   1 -24    0.80    1.64
   1   1 -24    2.28    1.56
   1   1 -24   -0.21    1.41
   1   1 -24    2.64    2.58
   1  -1 -24    1.18    1.86
   1  -1 -24    1.50    1.93
   1   1 -24   -2.29    2.44
   1  -1 -24    2.43    1.67
   1  -1 -24    1.18    1.44
   1   1 -23    5.53    2.27
   1  -1 -23    4.19    1.76
   1  -1 -23    6.46    2.78
   1  -1 -23    7.33    1.87
   1  -1 -23    7.23    2.69
   1   1 -23    5.10    2.02
   1   1 -23    4.77    4.16
   1   1 -23    7.66    1.82
   1   1 -23    4.54    2.48
   1   1 -23    6.85    1.87
   1  -1 -23   10.32    2.44
   1   1 -23    6.75    2.53
   1   1 -23    6.89    2.50
   1  -1 -23    9.35    2.37
   1  -1 -23    5.49    2.40
   1   1 -22    5.36    2.15
   1   1 -22    5.11    2.13
   1   1 -22    8.52    2.62
   1  -1 -22    3.69    1.85
   1   1 -22   11.76    2.37
   1  -1 -22    7.44    2.11
   1  -1 -22    5.17    1.28
   1  -1 -22    7.32    2.62
   1  -1 -22    3.64    1.56
   1  -1 -22    6.61    2.10
   1   1 -22   10.98    2.71
   1   1 -22    3.94    1.54
   1   1 -22    6.32    5.20
   1   1 -22    7.36    2.81
   1  -1 -22    8.93    2.76
   1   1 -21   14.60    3.13
   1  -1 -21    9.81    2.23
   1   1 -21   10.99    2.48
   1   1 -21    9.77    1.96
   1  -1 -21   11.78    2.84
   1  -1 -21   14.25    2.67
   1   1 -21    6.70    4.81
   1   1 -21   11.13    2.44
   1   1 -21   12.29    2.82
   1  -1 -21   13.04    2.65
   1  -1 -21    8.55    2.16
   1   1 -21    5.15    1.56
   1   1 -20   15.20    5.77
   1   1 -19   18.16    6.02
   1  -1 -18  485.14   27.49
   1   1 -18  470.22   18.34
   1   1 -18  537.60   28.77
   1   1 -17   -0.11    3.40
   1  -1 -17   -2.22    3.36
   1   1 -17   -1.62    1.59
   1   1 -16    8.58    2.65
   1  -1 -16    7.98    4.55
   1  -1 -16    5.05    1.50
   1  -1 -16    7.21    3.42
   1   1 -16    7.24    4.41
   1  -1 -15    8.63    3.21
   1   1 -15    9.96    2.60
   1   1 -15    6.44    3.45
   1  -1 -15    9.14    4.97
   1  -1 -15    7.10    2.13
   1   1 -14  829.86   28.30
   1   1 -14  781.20   20.97
   1  -1 -14  857.87   30.82
   1  -1 -14  792.30   21.01
   1  -1 -14  804.97   23.47
   1   1 -14  855.78   31.40
   1  -1 -13    8.84    4.27
   1  -1 -13   13.29    2.60
   1   1 -13   10.34    4.60
   1  -1 -13    9.74    2.96
   1   1 -13   13.76    2.93
   1   1 -13   12.30    4.20
   1   1 -12   70.63    5.76
   1  -1 -12   76.86    6.79
   1   1 -12   84.55    8.24
   1   1 -12   80.08    8.97
   1  -1 -12   76.93    6.18
   1  -1 -12   74.57    8.58
   1  -1 -11   18.35    3.24
   1   1 -11   16.89    4.35
   1  -1 -11   19.89    4.76
   1   1 -11   18.09    2.94
   1   1 -11   19.83    4.37
   1  -1 -11   15.09    2.84
   1  -1 -10  121.45    6.95
   1   1 -10  124.16    6.54
   1  -1 -10  117.64    7.35
   1  -1 -10  121.83    9.46
   1   1 -10  125.44    8.89
   1   1 -10  123.22    9.97
   1  -1  -9   16.29    2.72
   1   1  -9   20.29    3.83
   1  -1  -9   20.81    3.95
   1  -1  -9   21.00    2.81
   1   1  -9   21.30    3.73
   1   1  -8   63.59    5.76
   1  -1  -8   65.49    4.97
   1  -1  -8   67.00    4.71
   1  -1  -7   34.50    3.29
   1  -1  -7   42.92    3.82
   1   1  -6   84.99    5.51
   1  -1  -6   77.55    4.53
   1  -1  -6   81.73    4.78
   1  -1  -5   38.59    3.09
   1   1  -5   38.65    3.47
   1  -1  -5   34.15    2.96
   1   1  -4    7.34    1.53
   1  -1  -4    7.11    1.37
   1  -1  -4    7.08    1.42
   1   1  -3  325.96    7.11
   1  -1  -3  308.85    7.24
   1  -1  -2 5956.57   29.19
   1   1  -2 6159.24   24.72
   1  -1  -1    5.32    0.94
  -1  -1   1    3.46    0.84
   1   1  -1    3.95    0.48
  -1  -1   0   11.74    1.31
   1  -1   0   14.32    1.24
  -1  -1  -1   57.31    1.82
  -1  -1  -1   60.73    2.95
  -1  -1  -2 7462.15   28.63
  -1  -1  -2 7471.19   34.29
  -1  -1  -3  154.32    5.17
  -1  -1  -3  156.24    5.30
  -1  -1  -4    4.24    1.38
  -1  -1  -4    4.56    1.37
  -1   1  -4    2.84    1.44
  -1  -1  -4    4.79    1.44
  -1   1  -5   52.67    4.43
  -1  -1  -5   57.30    3.89
  -1  -1  -5   56.77    4.23
  -1  -1  -5   51.42    4.15
  -1  -1  -6   13.04    2.50
  -1   1  -6   12.83    1.20
  -1   1  -6   12.22    2.75
  -1  -1  -6   12.04    2.02
  -1  -1  -6   12.93    2.55
  -1  -1  -7  309.36   11.62
  -1   1  -7  300.48    5.78
  -1  -1  -7  312.03    9.64
  -1   1  -7  290.71   11.91
  -1  -1  -7  312.10   11.46
  -1  -1  -8    2.14    1.89
  -1   1  -8    0.80    1.89
  -1  -1  -8    1.63    1.99
  -1   1  -8    2.03    0.70
  -1  -1  -8    1.50    1.19
  -1  -1  -9   56.62    6.15
  -1  -1  -9   63.04    6.02
  -1   1  -9   59.54    6.24
  -1   1  -9   58.12    2.96
  -1   1  -9   62.93    6.79
  -1  -1  -9   60.18    4.76
  -1   1 -10   23.73    4.41
  -1  -1 -10   28.00    4.65
  -1   1 -10   25.36    4.78
  -1   1 -10   24.88    2.05
  -1  -1 -10   26.19    4.65
  -1  -1 -10   26.71    3.43
  -1   1 -11   43.11    6.12
  -1   1 -11   39.73    2.70
  -1   1 -11   44.05    6.22
  -1  -1 -11   41.28    5.66
  -1  -1 -11   41.22    4.25
  -1  -1 -11   42.35    5.95
  -1  -1 -12    6.44    3.36
  -1  -1 -12    8.52    4.23
  -1  -1 -12    5.38    1.96
  -1  -1 -12    5.98    2.84
  -1   1 -12    7.19    3.44
  -1   1 -12    4.51    0.94
  -1   1 -12    6.06    3.57
  -1  -1 -13  116.44    9.44
  -1  -1 -13  115.80   10.41
  -1  -1 -13  105.23    7.12
  -1   1 -13  110.96   10.42
  -1  -1 -13  105.95   10.20
  -1   1 -13  117.19   11.32
  -1  -1 -14   82.53    6.60
  -1   1 -14   74.19    9.24
  -1   1 -14   79.68    9.64
  -1  -1 -14   84.73    8.42
  -1  -1 -14   84.28    9.44
  -1  -1 -14   79.49    9.09
  -1  -1 -15   61.19    8.92
  -1  -1 -15   57.48    7.37
  -1   1 -15   62.59    8.85
  -1   1 -15   67.22    9.10
  -1  -1 -15   61.15    5.49
  -1  -1 -16   90.72    9.32
  -1   1 -16   92.06   11.09
  -1   1 -16   83.01    8.27
  -1  -1 -16   91.45   11.04
  -1   1 -16   85.75   10.43
  -1   1 -17   64.50    9.23
  -1  -1 -17   73.24    9.93
  -1  -1 -17   60.07    7.78
  -1   1 -17   67.21    9.98
  -1   1 -17   48.58    6.71
  -1  -1 -18  126.89   11.55
  -1   1 -18  116.30   13.05
  -1   1 -18  120.64   13.34
  -1   1 -18  122.61   10.65
  -1  -1 -19   11.52    4.37
  -1   1 -19    7.17    4.12
  -1   1 -19    4.32    2.68
  -1   1 -20    8.01    1.80
  -1   1 -20   15.58    3.33
  -1   1 -20    2.81    1.95
  -1  -1 -20   10.68    2.42
  -1   1 -20   12.75    5.03
  -1  -1 -20    7.69    3.30
  -1   1 -21    2.76    1.68
  -1   1 -21    1.45    1.63
  -1  -1 -21    2.16    1.70
  -1  -1 -21    2.06    1.63
  -1   1 -21    0.86    2.06
  -1   1 -21   -2.34    3.01
  -1  -1 -21    4.92    2.38
  -1  -1 -21    2.28    1.54
  -1   1 -21    3.47    1.75
  -1  -1 -22  202.63    9.27
  -1   1 -22  236.37   20.44
  -1   1 -22  227.69   10.22
  -1  -1 -22  221.13   11.22
  -1  -1 -22  209.91   10.36
  -1   1 -22  213.07   11.24
  -1  -1 -22  212.31    9.37
  -1   1 -22  227.47    9.81
  -1   1 -22  209.86   10.16
  -1  -1 -23    4.85    2.39
  -1   1 -23    2.78    2.25
  -1   1 -23    2.09    1.66
  -1   1 -23    1.80    1.95
  -1   1 -23    0.79    1.64
  -1  -1 -23    1.86    1.51
  -1  -1 -24   24.39    3.58
  -1   1 -24   21.10    3.96
  -1  -1 -24   21.18    4.10
  -1  -1 -24   21.13    3.47
  -1   1 -24   20.96    4.08
  -1   1 -24   29.71    4.04
  -1   1 -24   23.10    3.57
  -1  -1 -25    1.83    2.24
  -1   1 -25    4.08    1.76
  -1  -1 -25    2.61    1.68
  -1   1 -25   -1.76    2.90
  -1  -1 -25    2.66    2.17
  -1   1 -25    4.10    2.10
  -1  -1 -26   64.08    6.02
  -1   1 -26   58.52    5.34
  -1   1 -26   64.79    5.81
  -1  -1 -26   55.88    5.30
  -1  -1 -26   53.91    6.37
  -1   1 -27    1.38    1.67
  -1  -1 -27    2.53    1.98
  -1  -1 -27   -0.57    1.55
  -1  -1 -27   -1.55    2.37
  -1  -1 -27    1.84    1.96
  -1   1 -27    0.87    1.70
  -1   1 -28    4.90    1.95
  -1  -1 -28    2.11    1.44
  -1   1 -28    7.27    2.37
  -1  -1 -28    6.37    2.09
  -1  -1 -28    5.73    1.80
  -1   1 -29   -0.36    1.52
  -1  -1 -29    1.25    2.26
  -1   1 -29   -0.38    1.82
  -1  -1 -29    1.03    1.47
  -1  -1 -29    0.12    1.40
  -1  -1 -30  349.07   12.34
  -1   1 -30  300.77   11.23
  -1   1 -30  327.32   10.74
  -1   1 -30  361.87   12.30
  -1  -1 -30  292.77   10.23
  -1  -1 -30  320.28   10.43
  -1   1 -31    2.68    1.53
  -1  -1 -31   -0.02    1.26
  -1   1 -31    1.97    1.38
  -1  -1 -31    0.59    1.43
  -1   1 -31   -0.03    1.37
  -1  -1 -31   -0.19    1.04
  -1   1 -32   12.95    2.27
  -1  -1 -32   14.01    1.80
  -1   1 -32   11.60    1.68
  -1  -1 -32   15.55    2.54
  -1   1 -32   13.70    2.10
  -1  -1 -33    1.64    1.24
  -1   1 -33   -0.07    0.89
  -1   1 -33    3.23    1.35
  -1  -1 -34  112.58    4.64
  -1   1 -34  111.44    4.60
   1   2 -35   15.45    1.54
   1  -2 -34   33.21    2.57
   1   2 -34   27.79    2.27
   1   2 -34   35.41    2.79
   1   2 -33   24.22    2.69
   1  -2 -33   21.57    2.48
   1   2 -33   20.23    2.52
   1   2 -32   13.19    2.40
   1  -2 -32   18.25    2.49
   1  -2 -32   17.54    2.59
   1   2 -32   21.99    2.85
   1  -2 -31    2.32    1.55
   1  -2 -31    3.41    1.69
   1   2 -31    3.77    1.87
   1   2 -31    3.50    1.64
   1  -2 -30    7.06    2.19
   1  -2 -30    6.26    2.12
   1  -2 -30   11.50    3.58
   1   2 -30    9.71    2.82
   1   2 -30    8.80    2.43
   1   2 -30    7.61    1.76
   1  -2 -29   37.28    4.51
   1  -2 -29   32.98    5.07
   1   2 -29   33.33    3.51
   1  -2 -29   35.62    4.21
   1   2 -29   32.43    4.23
   1   2 -28   41.64    4.15
   1  -2 -28   43.16    5.35
   1  -2 -28   43.45    4.96
   1   2 -28   44.32    4.99
   1  -2 -28   45.07    4.93
   1   2 -28   51.36    5.23
   1   2 -27   20.95    3.50
   1   2 -27   19.28    3.19
   1   2 -27   18.58    3.04
   1  -2 -27   21.42    3.60
   1  -2 -27   22.80    3.89
   1  -2 -27   19.64    3.85
   1   2 -27   21.78    3.79
   1  -2 -27   18.90    2.94
   1   2 -26  144.15    9.27
   1   2 -26  148.23    7.92
   1   2 -26  146.87    9.84
   1  -2 -26  157.72    9.17
   1  -2 -26  148.33    7.59
   1   2 -26  151.50    9.36
   1  -2 -26  161.99   10.30
   1  -2 -26  147.49    9.17
   1   2 -26  145.83    8.46
   1   2 -26  154.07    8.94
   1   2 -25    1.88    1.90
   1   2 -25    1.75    1.58
   1  -2 -25   -0.20    1.20
   1  -2 -25    1.51    1.81
   1  -2 -25    1.10    1.70
   1   2 -25   -0.80    2.03
   1  -2 -25    4.04    2.47
   1   2 -25    1.19    2.15
   1  -2 -25    2.69    2.40
   1   2 -25    7.73    2.90
   1   2 -25    4.53    2.89
   1  -2 -25    1.93    1.91
   1   2 -24   38.11    4.93
   1   2 -24   32.14    3.59
   1  -2 -24   30.58    4.65
   1  -2 -24   27.85    3.34
   1   2 -24   31.88    5.22
   1  -2 -24   33.88    4.72
   1  -2 -24   37.93    5.20
   1   2 -24   32.22    4.28
   1  -2 -24   33.46    4.32
   1  -2 -24   35.65    4.57
   1   2 -24   31.56    4.51
   1   2 -24   36.72    4.57
   1   2 -24   14.66    5.36
   1  -2 -23   34.57    4.72
   1   2 -23   31.52    3.94
   1  -2 -23   30.53    4.04
   1   2 -23   32.85    4.65
   1  -2 -23   25.73    4.13
   1   2 -23   33.55    3.75
   1  -2 -23   32.77    3.61
   1   2 -23   23.28    7.10
   1  -2 -23   33.73    4.28
   1   2 -23   32.77    4.35
   1   2 -23   27.49    3.79
   1   2 -23   27.90    4.40
   1   2 -22  444.42   14.63
   1  -2 -22  433.95   12.07
   1  -2 -22  460.56   15.72
   1   2 -22  453.04   15.46
   1   2 -22  479.56   14.58
   1   2 -22  452.72   12.73
   1  -2 -22  457.02   14.36
   1  -2 -22  450.49   14.92
   1   2 -22  477.38   16.16
   1   2 -22  482.46   30.15
   1  -2 -22  490.69   16.55
   1   2 -22  450.57   13.80
   1   2 -21    1.37    1.40
   1  -2 -21    2.81    1.74
   1   2 -21    4.27    2.08
   1  -2 -21    2.90    1.51
   1   2 -21    4.04    4.82
   1   2 -21    2.64    2.04
   1   2 -21    0.14    1.38
   1  -2 -21    3.76    1.97
   1   2 -21    0.59    1.97
   1  -2 -21    5.13    2.39
   1   2 -21    0.02    1.45
   1  -2 -21    7.00    2.32
   1   2 -20   16.80    5.85
   1   2 -19   -2.41    3.51
   1   2 -18  516.17   28.45
   1   2 -17    9.12    4.84
   1  -2 -17    6.39    2.50
   1  -2 -16    9.42    2.90
   1   2 -16    3.21    4.11
   1   2 -16    6.12    3.50
   1   2 -16    7.68    2.27
   1   2 -15   86.54   10.82
   1   2 -15   88.78   10.01
   1  -2 -15   90.58    8.15
   1   2 -15   86.97    6.77
   1   2 -14   99.77    9.93
   1   2 -14  112.15   12.15
   1   2 -14  103.26    7.17
   1  -2 -14  113.13    8.94
   1   2 -13   74.37    9.53
   1   2 -13   65.23    5.46
   1  -2 -13   77.97    7.16
   1   2 -13   83.16    8.77
   1  -2 -13   75.57    9.19
   1  -2 -13   73.71    7.35
   1  -2 -12   29.57    5.87
   1  -2 -12   28.95    4.71
   1   2 -12   23.75    5.51
   1  -2 -12   25.40    4.09
   1   2 -12   27.43    5.32
   1   2 -12   21.90    3.03
   1  -2 -11  123.94    8.59
   1  -2 -11  127.98    8.20
   1  -2 -11  124.99   10.31
   1   2 -11  120.86    9.52
   1   2 -11  129.67   11.14
   1   2 -10 2184.24   37.41
   1  -2 -10 2179.60   32.26
   1  -2 -10 2268.46   34.24
   1  -2 -10 2135.90   39.08
   1   2 -10 2156.27   41.65
   1   2  -9   12.64    3.20
   1  -2  -9   10.35    2.51
   1  -2  -9   12.34    2.61
   1  -2  -9    8.32    2.77
   1   2  -9   13.15    3.43
  -1  -2   9   10.91    0.97
   1   2  -8  155.31    8.83
   1  -2  -8  155.88    8.20
   1   2  -8  152.79   10.04
   1  -2  -8  151.98    7.93
  -1  -2   8  147.14    3.74
  -1  -2   7   25.52    1.67
   1   2  -7   28.79    3.82
   1  -2  -7   28.87    3.52
   1  -2  -7   27.44    3.49
  -1  -2   6 4552.46   22.23
   1  -2  -6 4597.34   39.10
   1   2  -5    1.56    1.48
  -1  -2   5    1.62    0.70
   1  -2  -5    0.52    1.41
   1   2  -4   11.17    2.08
  -1  -2   4    9.38    1.31
   1  -2  -4    9.21    1.93
   1  -2  -3    4.62    1.32
   1   2  -3    4.40    1.14
  -1  -2   3    6.05    1.25
  -1  -2   2  745.67   11.05
   1  -2  -2  811.13   13.11
  -1  -2   1   26.18    2.34
   1  -2  -1   29.72    2.45
  -1  -2   0   39.61    2.23
   1  -2   0   38.71    2.55
  -1  -2   0   36.76    2.72
  -1  -2  -1   97.85    3.87
  -1  -2  -1   86.89    4.44
   1  -2   1   89.33    3.39
  -1  -2  -2   59.80    3.43
   1  -2   2   56.42    2.54
  -1  -2  -2   65.34    4.05
  -1  -2  -3    0.93    1.14
  -1  -2  -3    1.81    1.27
  -1  -2  -4   14.22    2.30
  -1  -2  -4   10.77    2.10
  -1  -2  -4   13.07    2.10
  -1  -2  -5  862.64   16.77
  -1  -2  -5  848.47   15.14
  -1   2  -6   44.78    4.88
  -1  -2  -6   52.52    4.45
  -1  -2  -6   49.40    4.52
  -1  -2  -6   46.67    4.15
  -1  -2  -7  412.77   12.79
  -1  -2  -7  417.80   12.98
  -1  -2  -7  423.50   13.41
  -1   2  -7  413.96   14.96
  -1   2  -8    5.23    2.61
  -1  -2  -8    8.21    2.26
  -1  -2  -8    7.29    2.56
  -1   2  -8    3.07    2.16
  -1  -2  -8    5.34    1.91
  -1  -2  -9  221.37   10.14
  -1   2  -9  212.72   12.28
  -1   2  -9  231.12   12.77
  -1  -2  -9  235.67   11.34
  -1  -2  -9  224.72   11.16
  -1  -2 -10  951.47   24.10
  -1  -2 -10  944.61   24.13
  -1   2 -10  916.66   26.24
  -1   2 -10  969.47   27.41
  -1  -2 -10  948.43   21.61
  -1   2 -11   46.36    6.62
  -1   2 -11   44.25    6.32
  -1  -2 -11   56.42    5.51
  -1  -2 -11   59.53    6.45
  -1  -2 -12    5.52    2.50
  -1   2 -12    3.83    3.25
  -1   2 -12    2.31    2.75
  -1  -2 -12    2.22    2.27
  -1   2 -13   19.48    5.53
  -1  -2 -13   20.62    3.71
  -1   2 -13   15.96    5.17
  -1  -2 -13   17.69    4.36
  -1   2 -14  155.59   13.52
  -1  -2 -14  178.99   12.59
  -1   2 -14  175.77   13.79
  -1  -2 -14  177.22   10.67
  -1   2 -15  195.75   15.53
  -1   2 -15  177.74   14.60
  -1  -2 -15  189.05   11.24
  -1  -2 -15  191.16   13.54
  -1   2 -16   28.62    6.65
  -1  -2 -16   27.47    5.62
  -1  -2 -16   26.23    4.39
  -1   2 -16   40.66    7.03
  -1   2 -17   48.19    6.10
  -1  -2 -17   55.85    7.81
  -1   2 -17   52.52    8.63
  -1   2 -17   55.60    9.03
  -1   2 -18  235.43   18.28
  -1   2 -18  209.67   18.01
  -1  -2 -18  238.47   16.45
  -1   2 -18  217.04   13.31
  -1   2 -19   12.05    5.41
  -1   2 -19    9.98    4.50
  -1  -2 -19   15.32    4.68
  -1  -2 -20   60.84    5.22
  -1   2 -20   65.26    5.68
  -1   2 -20   65.50    4.84
  -1   2 -20   64.39   11.13
  -1   2 -20   70.20    5.17
  -1   2 -20   70.02    5.66
  -1  -2 -20   72.68    5.87
  -1  -2 -21   94.25    7.03
  -1   2 -21   99.40    7.01
  -1  -2 -21   96.30    6.95
  -1   2 -21   95.09    5.44
  -1   2 -21   94.64    7.24
  -1   2 -21   91.75    6.22
  -1   2 -21   94.27   12.87
  -1   2 -21   87.49    5.92
  -1  -2 -21   87.78    5.85
  -1   2 -22  565.86   17.13
  -1   2 -22  528.07   30.34
  -1   2 -22  566.07   18.41
  -1  -2 -22  535.58   14.95
  -1   2 -22  554.07   15.62
  -1  -2 -22  552.74   17.47
  -1  -2 -22  601.44   18.28
  -1  -2 -22  554.91   15.35
  -1   2 -22  590.86   16.41
  -1   2 -22  526.20   14.51
  -1   2 -22  536.77   12.90
  -1   2 -23  123.63   14.33
  -1  -2 -23  134.10    8.92
  -1   2 -23  124.67    7.77
  -1   2 -23  134.30    9.30
  -1  -2 -23  120.48    7.48
  -1   2 -23  118.41    8.11
  -1   2 -23  125.29    7.69
  -1   2 -23  119.57    7.07
  -1   2 -23  118.08    6.26
  -1  -2 -24    6.08    2.12
  -1   2 -24    0.78    1.63
  -1   2 -24    1.12    1.45
  -1  -2 -24    2.59    2.08
  -1   2 -24    4.51    2.29
  -1   2 -24    5.54    2.28
  -1   2 -25   23.78    4.04
  -1  -2 -25   20.64    3.92
  -1   2 -25   22.06    3.76
  -1   2 -25   25.97    3.89
  -1  -2 -25   21.57    3.45
  -1  -2 -25   21.51    3.76
  -1   2 -25   16.02    2.63
  -1  -2 -25   20.94    3.52
  -1  -2 -26  246.10   12.81
  -1   2 -26  226.32   11.44
  -1  -2 -26  218.51   10.28
  -1  -2 -26  224.11   10.51
  -1  -2 -26  253.82   11.62
  -1   2 -26  246.00   11.16
  -1   2 -26  234.60   10.60
  -1  -2 -27   13.44    3.33
  -1  -2 -27   16.78    3.10
  -1  -2 -27   11.59    2.70
  -1   2 -27   17.52    3.18
  -1   2 -27   13.96    2.94
  -1  -2 -27   14.19    3.72
  -1   2 -28   -0.81    1.74
  -1  -2 -28    2.41    2.09
  -1  -2 -28   -0.85    2.38
  -1   2 -28   -0.30    1.78
  -1  -2 -28    3.83    1.85
  -1  -2 -28   -1.99    1.86
  -1  -2 -29    0.99    1.38
  -1  -2 -29    3.02    1.97
  -1   2 -29    2.55    1.86
  -1  -2 -29    5.39    1.96
  -1   2 -29    6.60    2.03
  -1  -2 -30   99.57    5.74
  -1  -2 -30   89.27    5.14
  -1   2 -30  103.19    6.02
  -1  -2 -30  121.07    7.25
  -1   2 -30  108.33    6.83
  -1   2 -31    1.38    1.26
  -1   2 -31    4.94    1.93
  -1   2 -31    2.19    1.24
  -1  -2 -31    5.15    1.88
  -1  -2 -31    3.75    1.21
  -1  -2 -32    5.63    1.09
  -1   2 -32    7.82    1.79
  -1   2 -32    4.57    1.11
  -1   2 -32    6.15    1.56
  -1  -2 -32    7.44    1.92
  -1   2 -33   13.05    1.94
  -1   2 -33   10.76    1.65
  -1  -2 -33   13.89    2.08
  -1  -2 -34    1.28    0.88
  -1   2 -34    4.67    1.24
   1   3 -34   20.73    2.08
   1   3 -34   20.01    1.98
   1  -3 -34   21.50    2.03
   1  -3 -33    0.31    1.18
   1   3 -33    0.01    1.08
   1   3 -33    1.56    1.14
   1  -3 -32    4.06    1.67
   1   3 -32    1.97    1.33
   1   3 -32    4.68    1.82
   1  -3 -31   37.72    3.80
   1   3 -31   41.41    4.06
   1  -3 -31   35.53    3.34
   1   3 -31   34.16    4.05
   1   3 -30   15.54    2.99
   1  -3 -30   18.67    3.08
   1  -3 -30   19.52    3.83
   1  -3 -30   15.83    2.68
   1   3 -30   18.57    2.43
   1   3 -29   15.90    2.59
   1  -3 -29   17.44    2.89
   1  -3 -29   15.69    3.56
   1  -3 -29   17.19    3.03
   1   3 -29   17.70    3.35
   1   3 -29   16.35    3.22
   1  -3 -28   28.14    4.15
   1  -3 -28   24.92    3.87
   1  -3 -28   24.80    4.24
   1   3 -28   24.18    3.19
   1   3 -28   22.85    3.82
   1   3 -28   27.18    3.89
   1   3 -27   14.97    2.64
   1   3 -27   16.18    3.35
   1   3 -27   17.27    3.30
   1  -3 -27   16.27    3.26
   1  -3 -27   18.85    4.12
   1   3 -27   16.27    3.47
   1  -3 -27   16.10    3.29
   1   3 -26   51.42    5.02
   1   3 -26   54.58    5.99
   1   3 -26   52.18    5.47
   1  -3 -26   44.30    4.12
   1   3 -26   42.26    4.57
   1  -3 -26   50.68    5.52
   1   3 -26   51.70    5.29
   1  -3 -26   54.75    6.14
   1  -3 -26   50.91    5.38
   1   3 -25   46.75    5.34
   1   3 -25   44.60    4.92
   1  -3 -25   33.93    4.98
   1  -3 -25   39.00    5.43
   1   3 -25   41.73    4.71
   1  -3 -25   39.03    4.81
   1   3 -25   38.27    5.00
   1  -3 -25   40.89    4.00
   1  -3 -25   39.52    4.86
   1   3 -25   40.50    4.26
   1   3 -24   84.65    7.26
   1   3 -24   93.34    6.42
   1  -3 -24   85.56    5.65
   1   3 -24   84.49    6.88
   1   3 -24   92.33    6.76
   1   3 -24  105.97   13.84
   1  -3 -24   88.33    7.50
   1   3 -24   85.56    7.40
   1   3 -24   89.13    6.56
   1  -3 -24   87.66    6.98
   1  -3 -24   88.16    7.45
   1  -3 -23   50.23    5.77
   1   3 -23   58.83    5.34
   1   3 -23   60.89    5.31
   1  -3 -23   52.35    4.46
   1   3 -23   58.27    5.71
   1  -3 -23   51.72    5.61
   1  -3 -23   59.80    6.19
   1   3 -23   54.88    5.91
   1   3 -23   64.15    5.33
   1  -3 -23   56.90    5.77
   1   3 -23   62.73   11.47
   1  -3 -23   55.84    5.88
   1   3 -23   59.28    5.92
   1   3 -22    1.98    1.74
   1  -3 -22    3.89    1.57
   1   3 -22   -0.61    3.40
   1  -3 -22    1.80    1.67
   1   3 -22    1.31    1.33
   1  -3 -22    2.98    2.01
   1   3 -22    1.12    1.70
   1   3 -22    3.11    2.38
   1  -3 -22    1.17    2.06
   1   3 -22    4.14    1.54
   1   3 -22    0.92    1.97
   1  -3 -22   -1.78    1.84
   1  -3 -22    1.37    1.84
   1   3 -21   12.07    2.71
   1   3 -21   16.25    2.68
   1   3 -21   11.07    2.96
   1  -3 -21   15.52    2.78
   1   3 -21   15.06    5.60
   1   3 -21   21.04    3.47
   1  -3 -21   18.94    3.55
   1   3 -21   18.01    2.98
   1   3 -21   15.30    2.45
   1  -3 -21   12.74    2.78
   1  -3 -21   20.51    3.42
   1   3 -20   79.46    5.84
   1   3 -20   93.47   13.07
   1  -3 -20   82.28    6.35
   1   3 -20   80.42    5.56
   1   3 -20   79.99    6.33
   1   3 -19  175.43   17.38
   1  -3 -18  829.20   27.24
   1   3 -18  825.56   36.87
   1   3 -17   48.40    7.83
   1  -3 -17   55.50    7.30
   1   3 -17   45.94    8.82
   1   3 -16    6.70    3.92
   1  -3 -16    4.73    3.07
   1   3 -16    1.34    3.21
   1   3 -15    1.42    3.11
   1   3 -15   -2.77    3.57
   1  -3 -15    2.27    2.24
   1  -3 -14 1104.24   29.29
   1   3 -14 1119.34   33.24
   1   3 -14 1050.47   20.69
   1   3 -14 1159.94   38.13
   1   3 -13   12.02    4.03
   1   3 -13   13.40    2.28
   1  -3 -13   11.81    3.45
   1   3 -13   14.28    5.27
   1   3 -12    6.49    2.81
   1   3 -12    0.38    3.40
   1  -3 -12    0.73    2.27
   1  -3 -11  168.84   10.32
   1   3 -11  167.49   11.16
   1   3 -11  173.84   13.55
   1   3 -10  425.65   16.84
   1   3 -10  440.77   19.79
   1  -3 -10  418.85   15.70
   1  -3  -9  111.61    7.87
   1   3  -9  104.87    9.33
   1   3  -9  116.87    8.28
  -1  -3   8    1.33    0.39
   1  -3  -8    0.89    1.72
   1   3  -8    1.09    1.83
   1   3  -7  791.07   18.96
  -1  -3   7  762.12    8.71
   1  -3  -6    2.41    1.80
  -1  -3   6    1.67    0.68
   1   3  -6    0.48    1.48
   1   3  -5  147.18    7.00
   1  -3  -5  158.10    7.94
  -1  -3   5  143.08    4.89
  -1  -3   4   89.91    4.19
   1  -3  -4   93.80    5.83
   1   3  -4   97.94    5.15
  -1  -3   3  444.62    9.69
   1  -3  -3  454.31   12.07
   1  -3  -2  252.80    8.49
  -1  -3   2  237.31    7.50
  -1  -3   1   62.01    4.05
   1  -3  -1   62.74    4.08
  -1  -3   0   12.68    2.16
   1  -3   0   14.34    1.99
   1  -3   1   67.59    3.77
  -1  -3  -1   67.74    4.62
  -1  -3  -2 2261.44   26.69
  -1  -3  -2 2242.08   23.60
  -1  -3  -2 2277.67   26.21
   1  -3   3  490.37    8.25
  -1  -3  -3  535.35   12.48
  -1  -3  -3  531.66   13.30
  -1  -3  -3  539.26   13.78
  -1  -3  -4    9.12    2.13
  -1  -3  -4   10.95    2.45
   1  -3   4   10.26    1.10
  -1  -3  -5  100.43    6.53
  -1  -3  -5  103.92    6.33
  -1  -3  -6 3613.04   40.24
  -1  -3  -6 3758.41   40.27
  -1  -3  -7 1130.62   23.32
  -1  -3  -7 1178.51   23.77
  -1  -3  -8  156.08    9.26
  -1  -3  -8  164.17    9.27
  -1   3  -8  162.89   10.68
  -1   3  -9    5.89    3.23
  -1   3  -9    4.62    2.47
  -1  -3  -9    5.04    2.28
  -1  -3  -9    4.42    2.30
  -1  -3 -10   92.20    8.03
  -1   3 -10   90.56    9.15
  -1  -3 -10   85.81    7.33
  -1   3 -10   88.93    8.70
  -1  -3 -11   16.06    4.02
  -1   3 -11   15.24    4.48
  -1   3 -11   16.49    4.59
  -1  -3 -11   14.31    3.31
  -1  -3 -12   40.99    5.67
  -1  -3 -12   42.73    6.08
  -1   3 -12   45.29    6.99
  -1   3 -12   36.01    6.25
  -1  -3 -13  236.42   14.58
  -1   3 -13  229.84   15.68
  -1  -3 -13  213.16   12.47
  -1   3 -13  233.68   16.24
  -1  -3 -14   82.90    8.34
  -1   3 -14   82.53   10.05
  -1  -3 -14   87.68    9.31
  -1   3 -14   80.14    9.92
  -1  -3 -15   84.19    9.37
  -1  -3 -15   70.94    7.64
  -1   3 -15   71.78    9.51
  -1   3 -15   76.80   10.36
  -1  -3 -16   73.39    9.01
  -1  -3 -16   82.22    8.31
  -1   3 -16   99.39   11.74
  -1   3 -16   80.20   10.16
  -1   3 -17   60.75    6.52
  -1   3 -17   72.97   10.58
  -1  -3 -17   65.25    8.89
  -1  -3 -17   58.77    7.06
  -1   3 -17   71.59   10.15
  -1  -3 -18   37.92    6.86
  -1   3 -18   38.23    7.55
  -1   3 -18   36.20    7.77
  -1   3 -19   99.59   12.74
  -1   3 -19  112.76   13.13
  -1   3 -20    1.04    3.19
  -1   3 -20    4.34    3.91
  -1   3 -20    0.35    2.29
  -1   3 -20   -0.17    1.70
  -1   3 -20    2.92    1.67
  -1   3 -20    1.45    1.53
  -1  -3 -20    1.25    1.52
  -1  -3 -20    1.48    2.35
  -1  -3 -21   51.89    5.30
  -1  -3 -21   50.21    5.59
  -1   3 -21   48.88    4.60
  -1   3 -21   50.33    5.61
  -1   3 -21   52.60    5.37
  -1   3 -21   67.11    5.43
  -1   3 -21   49.66    4.69
  -1   3 -21   71.41   11.37
  -1   3 -21   49.86    4.06
  -1   3 -22  113.70   14.16
  -1   3 -22  114.57    8.02
  -1  -3 -22  104.02    7.56
  -1   3 -22  116.86    7.18
  -1  -3 -22  103.93    8.01
  -1   3 -22  104.91    7.00
  -1   3 -22  106.17    5.95
  -1  -3 -22   93.14    6.09
  -1   3 -22  110.97    7.10
  -1  -3 -23   62.61    5.26
  -1  -3 -23   64.75    6.41
  -1  -3 -23   62.66    5.45
  -1   3 -23   67.87    5.75
  -1   3 -23   60.68   10.44
  -1   3 -23   67.42    5.44
  -1   3 -23   58.08    4.60
  -1   3 -23   68.47    6.52
  -1   3 -23   63.76    5.45
  -1   3 -24   15.74    3.59
  -1   3 -24   17.19    3.19
  -1  -3 -24   18.43    3.97
  -1   3 -24   18.69    2.81
  -1   3 -24   12.54    2.88
  -1  -3 -24   17.34    3.17
  -1  -3 -24   12.88    2.68
  -1   3 -24   14.19    3.05
  -1  -3 -25  149.78    8.14
  -1   3 -25  149.57    8.61
  -1   3 -25  135.51    7.93
  -1  -3 -25  163.95   10.30
  -1  -3 -25  144.22    8.34
  -1   3 -25  160.17    8.79
  -1   3 -25  156.88    9.58
  -1  -3 -26  124.66    8.34
  -1   3 -26  117.85    8.43
  -1  -3 -26  121.80    8.99
  -1  -3 -26  109.03    6.84
  -1   3 -26  113.53    7.22
  -1   3 -26  116.83    7.57
  -1   3 -26  118.80    7.65
  -1  -3 -26  117.84    7.59
  -1   3 -27    2.19    1.58
  -1   3 -27   -0.29    1.79
  -1  -3 -27    0.52    1.68
  -1   3 -27    4.83    2.20
  -1  -3 -27   -1.98    2.74
  -1  -3 -27    3.68    1.77
  -1   3 -27    1.55    1.38
  -1  -3 -28    3.00    1.85
  -1   3 -28    3.68    1.75
  -1   3 -28    3.22    1.95
  -1  -3 -28    1.85    2.60
  -1  -3 -28    0.03    1.37
  -1  -3 -29   23.54    3.13
  -1   3 -29   22.47    3.32
  -1  -3 -29   17.31    3.18
  -1   3 -29   19.78    3.14
  -1   3 -30  236.96    9.67
  -1  -3 -30  236.52    9.94
  -1   3 -30  207.51    8.43
  -1  -3 -30  215.04    8.04
  -1   3 -31    9.31    2.00
  -1  -3 -31    8.86    2.16
  -1  -3 -31    7.32    1.46
  -1   3 -31    5.86    2.03
  -1   3 -31    7.96    1.85
  -1   3 -32    1.95    1.20
  -1  -3 -32    2.01    1.30
  -1   3 -32    2.73    1.25
  -1   3 -33    2.33    1.07
  -1   3 -33   -0.02    1.13
  -1  -3 -33    1.00    0.97
  -1  -3 -34   52.86    2.99
  -1   3 -34   54.12    2.98
   1  -4 -34   25.80    1.92
   1   4 -34   30.03    2.36
   1  -4 -33   31.11    2.62
   1   4 -33   29.36    2.86
   1   4 -33   30.25    2.74
   1   4 -32   18.24    2.79
   1   4 -32   20.44    2.63
   1  -4 -32   21.06    2.57
   1  -4 -31   12.65    2.38
   1   4 -31    9.11    2.14
   1  -4 -30   22.35    3.38
   1  -4 -30   22.70    3.91
   1   4 -30   23.54    3.43
   1   4 -29    9.01    1.91
   1  -4 -29    3.97    2.50
   1  -4 -29    4.53    1.63
   1   4 -29   10.59    2.96
   1   4 -29    7.87    2.39
   1  -4 -29    6.81    2.20
   1   4 -28   48.02    5.00
   1  -4 -28   58.62    5.49
   1   4 -28   61.17    4.99
   1  -4 -28   52.99    4.94
   1   4 -28   57.01    5.34
   1   4 -27   64.67    5.80
   1   4 -27   60.78    5.15
   1  -4 -27   60.35    6.24
   1   4 -27   57.58    5.60
   1  -4 -27   56.98    5.41
   1  -4 -27   62.07    5.73
   1   4 -27   56.05    5.91
   1   4 -26  165.98    8.63
   1  -4 -26  177.32    9.66
   1   4 -26  172.57    9.33
   1  -4 -26  174.65   10.62
   1   4 -26  171.33    9.79
   1  -4 -26  159.60    8.93
   1   4 -26  181.10   10.44
   1   4 -25   35.51    4.21
   1  -4 -25   37.06    4.64
   1  -4 -25   32.48    3.61
   1  -4 -25   44.81    5.45
   1  -4 -25   36.50    5.64
   1   4 -25   34.00    4.38
   1   4 -25   31.43    3.94
   1   4 -25   31.57    4.77
   1   4 -25   46.96    5.86
   1  -4 -24   17.04    2.66
   1  -4 -24   18.47    3.67
   1   4 -24   14.87    2.81
   1  -4 -24   19.19    3.80
   1   4 -24   20.93    3.38
   1   4 -24   17.94    3.40
   1   4 -24   19.42    3.95
   1   4 -24   15.53    3.20
   1  -4 -24   13.92    3.15
   1   4 -23  232.63   10.17
   1  -4 -23  230.51   11.40
   1   4 -23  256.02   21.62
   1  -4 -23  231.07   12.06
   1  -4 -23  229.09   10.44
   1   4 -23  222.89   11.56
   1   4 -23  227.04    9.92
   1   4 -23  230.61   11.52
   1  -4 -23  221.01    8.91
   1   4 -23  246.54   10.73
   1  -4 -22  255.89   12.41
   1   4 -22  256.81   10.43
   1   4 -22  248.14   11.62
   1   4 -22  248.52   10.03
   1   4 -22  253.09   12.00
   1   4 -22  265.01   11.06
   1   4 -22  242.83   21.41
   1  -4 -22  245.43   11.98
   1  -4 -22  246.52   10.45
   1  -4 -22  262.05   11.98
   1   4 -21  171.48    9.17
   1   4 -21  187.42    8.76
   1  -4 -21  183.64   10.02
   1   4 -21  195.49    9.25
   1  -4 -21  195.56    8.98
   1   4 -21  196.32   10.43
   1  -4 -21  191.11   10.58
   1   4 -21  196.18   19.29
   1   4 -21  201.41   10.16
   1   4 -21  181.20    8.24
   1  -4 -20   28.79    3.70
   1   4 -20   32.31    3.95
   1   4 -20   30.89    4.26
   1   4 -20   28.68    7.14
   1   4 -20   30.57    4.13
   1   4 -20   37.71    3.73
   1  -4 -20   20.92    3.41
   1  -4 -20   28.37    4.15
   1  -4 -20   29.68    3.37
   1   4 -20   36.75    4.00
   1  -4 -19   -0.14    2.44
   1   4 -19    2.06    4.46
   1  -4 -18  372.50   19.81
   1   4 -18  381.46   22.58
   1   4 -18  357.65   24.48
   1   4 -17  112.54   12.20
   1  -4 -17  108.50   10.78
   1   4 -17  102.77   13.09
   1   4 -16   29.73    7.50
   1   4 -16   21.09    5.56
   1  -4 -16   30.46    5.68
   1   4 -15  461.94   25.59
   1   4 -15  482.70   22.99
   1  -4 -15  491.07   21.71
   1   4 -14  568.91   27.77
   1  -4 -14  571.62   22.66
   1   4 -14  580.83   24.15
   1  -4 -13  134.36   10.65
   1   4 -13  152.64   11.96
   1   4 -13  139.54   13.23
   1   4 -12   12.00    3.68
   1  -4 -12    9.82    3.45
   1   4 -12    8.67    4.21
   1   4 -11  113.48    9.52
   1  -4 -11  106.28    9.10
   1   4 -11  113.62   11.26
   1  -4 -10    5.56    2.04
   1   4 -10    3.64    3.38
   1   4 -10    1.40    2.12
   1  -4  -9   91.82    7.90
   1   4  -9   90.72    7.69
   1  -4  -8    0.42    1.83
   1   4  -8   -0.06    2.10
  -1  -4   7    6.27    0.59
   1   4  -7    9.93    2.55
   1  -4  -7   11.56    2.96
  -1  -4   6  172.88    4.34
   1   4  -6  173.22    8.58
   1  -4  -6  187.01    9.83
  -1  -4   6  168.26    5.71
  -1  -4   5  642.15   10.11
  -1  -4   5  634.48   11.89
   1  -4  -4   64.20    5.58
  -1  -4   4   63.10    4.16
  -1  -4   4   61.47    3.60
  -1  -4   3  223.85    7.35
   1  -4  -3  229.54    9.73
   1  -4  -2   48.48    4.39
  -1  -4   2   46.37    3.58
  -1  -4   2   42.04    3.84
  -1  -4   1 1002.62   18.35
   1  -4  -1 1048.93   18.62
  -1  -4   1 1026.48   17.24
  -1  -4   0  376.10   11.59
  -1  -4   0  384.28   11.20
   1  -4   0  392.26   10.78
  -1  -4  -1   28.42    3.42
   1  -4   1   29.41    2.98
  -1  -4  -1   30.13    3.75
   1  -4   2    9.67    1.74
  -1  -4  -2    9.01    2.38
   1  -4   3  695.22   11.94
  -1  -4  -3  791.51   18.51
   1  -4   4  199.58    5.86
  -1  -4  -4  226.96   10.22
  -1  -4  -4  213.32    9.30
  -1  -4  -5  274.70   11.12
  -1  -4  -5  270.55   11.59
  -1  -4  -6   37.39    4.53
  -1  -4  -6   41.10    4.89
  -1  -4  -7  235.46   11.69
  -1  -4  -7  229.00   11.60
  -1  -4  -8   34.62    4.90
  -1  -4  -8   35.81    4.99
  -1  -4  -9    8.19    2.76
  -1  -4  -9    8.97    2.91
  -1   4  -9    9.00    3.40
  -1  -4 -10  179.92   11.55
  -1   4 -10  168.29   12.27
  -1   4 -10  186.94   13.29
  -1  -4 -10  184.98   11.96
  -1   4 -11   99.39   10.10
  -1  -4 -11   90.95    8.94
  -1   4 -11   87.01    9.36
  -1  -4 -11   88.98    8.44
  -1  -4 -12   87.03    8.34
  -1   4 -12   91.68   10.04
  -1   4 -12   86.63   10.26
  -1  -4 -12   94.40    9.28
  -1   4 -13  163.56   13.92
  -1   4 -13  151.84   13.04
  -1  -4 -13  156.68   12.40
  -1  -4 -13  149.22   11.30
  -1   4 -14   12.34    4.67
  -1  -4 -14   11.52    3.46
  -1  -4 -14   13.40    4.24
  -1   4 -14   16.37    5.36
  -1  -4 -15  132.36   12.17
  -1  -4 -15  125.39   10.81
  -1   4 -15  138.07   13.66
  -1   4 -15  129.90   12.77
  -1  -4 -16   30.67    5.55
  -1   4 -16   31.16    7.03
  -1   4 -16   38.18   10.12
  -1   4 -17  245.32   18.54
  -1   4 -17  243.20   19.19
  -1  -4 -17  231.89   15.20
  -1   4 -18  193.98   17.64
  -1   4 -18  192.23   16.78
  -1  -4 -18  189.44   13.73
  -1  -4 -19    4.54    2.45
  -1   4 -19    1.86    3.07
  -1   4 -19    2.02    1.50
  -1   4 -19   -0.75    4.62
  -1   4 -20  103.26   13.04
  -1  -4 -20   95.50    6.62
  -1   4 -20   83.41    5.18
  -1   4 -20   83.21    5.78
  -1   4 -20   80.41   11.69
  -1   4 -20   94.36    7.00
  -1   4 -20   80.01    5.88
  -1   4 -20   86.91    6.04
  -1  -4 -20   84.03    6.96
  -1   4 -21  256.13    9.29
  -1   4 -21  262.08   10.77
  -1  -4 -21  275.86   11.72
  -1   4 -21  257.48   10.58
  -1   4 -21  265.66   10.56
  -1   4 -21  272.56   12.29
  -1  -4 -21  272.42   12.76
  -1   4 -21  237.62   20.10
  -1   4 -22  220.13   19.26
  -1  -4 -22  234.45   11.31
  -1   4 -22  226.60   10.27
  -1   4 -22  234.64   11.65
  -1   4 -22  232.19    9.13
  -1   4 -22  237.53   10.49
  -1   4 -22  240.92   10.30
  -1   4 -23   29.12    7.21
  -1   4 -23   38.07    4.54
  -1   4 -23   37.83    4.36
  -1   4 -23   37.38    4.32
  -1   4 -23   43.38    5.38
  -1  -4 -23   43.19    5.22
  -1   4 -24   14.91    2.90
  -1  -4 -24   18.01    3.08
  -1   4 -24   27.76    3.96
  -1   4 -24   21.16    3.52
  -1  -4 -24   20.88    3.93
  -1   4 -24   18.30    3.79
  -1   4 -25    3.49    1.86
  -1   4 -25    4.95    2.17
  -1   4 -25    2.97    2.26
  -1   4 -25   -1.30    1.69
  -1  -4 -25    2.09    1.97
  -1  -4 -25    2.24    1.75
  -1   4 -26   53.88    5.23
  -1  -4 -26   43.24    5.31
  -1   4 -26   48.80    4.97
  -1   4 -26   44.44    5.42
  -1  -4 -26   49.58    4.97
  -1   4 -27   16.40    2.82
  -1  -4 -27   20.63    3.75
  -1  -4 -27   18.66    3.85
  -1  -4 -27   26.76    3.74
  -1   4 -27   20.16    3.30
  -1   4 -27   24.15    3.54
  -1   4 -27   20.74    4.10
  -1  -4 -28    6.64    2.65
  -1  -4 -28    6.63    1.72
  -1   4 -28   11.55    2.52
  -1  -4 -28    8.14    2.41
  -1   4 -28    9.32    2.30
  -1   4 -28    6.22    2.36
  -1   4 -28    8.58    2.10
  -1  -4 -29   25.73    3.20
  -1  -4 -29   35.36    4.23
  -1   4 -29   28.10    3.47
  -1   4 -29   28.88    3.65
  -1   4 -30   35.85    3.62
  -1   4 -30   40.14    4.00
  -1  -4 -30   35.40    3.10
  -1  -4 -30   41.03    4.26
  -1   4 -31   10.71    2.13
  -1  -4 -31    9.76    2.13
  -1   4 -32   22.45    2.59
  -1  -4 -32   24.65    2.71
  -1   4 -32   17.27    2.36
  -1  -4 -33   32.97    2.68
  -1   4 -33   26.21    2.40
  -1   4 -33   32.47    2.63
  -1  -4 -34    0.26    0.55
   1   5 -34    3.07    0.89
   1   5 -33    0.23    1.04
   1  -5 -33   -0.03    0.71
   1   5 -32   -0.12    1.12
   1  -5 -32   -0.02    1.09
   1   5 -32   -1.44    1.39
   1   5 -31   42.02    3.77
   1  -5 -31   39.80    3.60
   1   5 -30    5.94    1.95
   1  -5 -30    5.76    1.68
   1   5 -30    9.01    2.17
   1  -5 -30    7.00    2.50
   1  -5 -29   63.84    5.31
   1   5 -29   58.32    5.08
   1   5 -29   59.16    5.17
   1  -5 -29   60.48    5.82
   1   5 -28   17.02    2.94
   1   5 -28   15.77    3.60
   1   5 -28   14.82    2.99
   1  -5 -28   14.22    2.74
   1  -5 -28   17.06    3.54
   1   5 -27    2.36    2.88
   1  -5 -27    4.87    2.52
   1   5 -27    2.96    2.18
   1  -5 -27    6.30    2.29
   1   5 -27    0.10    1.38
   1   5 -27    5.16    2.09
   1  -5 -27    0.73    1.78
   1  -5 -26   32.18    4.15
   1  -5 -26   32.80    4.65
   1   5 -26   31.19    4.13
   1   5 -26   39.60    5.35
   1   5 -26   33.08    4.65
   1   5 -26   34.35    4.08
   1  -5 -26   32.52    4.13
   1  -5 -25   26.07    3.64
   1   5 -25   27.95    4.55
   1   5 -25   19.23    3.38
   1  -5 -25   25.05    4.28
   1   5 -25   27.13    3.74
   1   5 -25   24.03    4.05
   1   5 -24   11.80    2.54
   1  -5 -24   14.01    3.47
   1  -5 -24   12.36    2.84
   1   5 -24   11.09    2.72
   1  -5 -24   15.09    3.25
   1   5 -24   14.32    3.39
   1   5 -24    7.55    2.58
   1  -5 -23   92.85    6.49
   1   5 -23  100.17    6.87
   1  -5 -23  104.40    7.73
   1   5 -23  102.68    7.94
   1   5 -23   92.34   12.89
   1   5 -23   94.47    6.82
   1   5 -23   87.21    7.23
   1   5 -23   96.55    6.65
   1   5 -22   64.27    4.73
   1   5 -22   77.33   12.10
   1   5 -22   68.67    5.56
   1   5 -22   75.82    6.83
   1   5 -22   68.04    6.35
   1  -5 -22   74.98    5.74
   1  -5 -22   68.27    6.86
   1   5 -22   78.01    6.11
   1   5 -22   73.43    5.84
   1   5 -21    9.91    2.09
   1  -5 -21    8.30    2.58
   1   5 -21    9.75    2.74
   1   5 -21   13.72    6.03
   1   5 -21    9.27    2.27
   1   5 -21   10.03    2.35
   1   5 -21    8.20    2.29
   1  -5 -21    9.58    2.75
   1  -5 -21    9.71    2.83
   1   5 -21   11.25    3.19
   1  -5 -20  117.97    8.28
   1   5 -20  118.48    8.02
   1  -5 -20  109.08    6.46
   1   5 -20  127.56    7.32
   1  -5 -20  118.62    6.68
   1   5 -20  125.32    6.92
   1   5 -20  141.32    8.49
   1   5 -20  119.30    6.28
   1  -5 -20  114.09    8.11
   1   5 -20  127.33   15.63
   1   5 -19  294.08   11.69
   1  -5 -19  308.24   12.41
   1   5 -19  292.54   10.04
   1  -5 -19  302.76   18.95
   1  -5 -19  299.10   12.18
   1   5 -19  289.00   22.67
   1   5 -19  295.12   10.54
   1   5 -18  318.60   20.81
   1   5 -18  308.19   23.19
   1  -5 -18  313.96   19.53
   1   5 -17   53.29    8.56
   1   5 -17   65.55   10.62
   1  -5 -17   54.39    8.41
   1  -5 -16   48.76    7.57
   1   5 -16   57.17    9.94
   1   5 -16   53.48    8.31
   1  -5 -15   62.17    7.93
   1   5 -15   70.29   10.71
   1   5 -15   78.04    9.43
   1   5 -14   23.88    5.03
   1  -5 -14   24.15    5.20
   1   5 -14   19.78    6.08
   1   5 -13  270.45   19.26
   1   5 -13  281.46   16.34
   1  -5 -13  290.16   16.83
   1  -5 -12   22.93    4.82
   1   5 -12   23.56    4.93
   1   5 -12   25.98    6.41
   1   5 -11  175.21   11.95
   1   5 -11  189.15   15.20
   1  -5 -11  166.25   11.90
   1  -5 -10   83.22    8.50
   1   5 -10   88.22    8.11
   1   5  -9  357.39   15.32
   1  -5  -9  371.83   16.87
   1   5  -8  349.09   14.37
   1  -5  -8  349.07   15.85
   1  -5  -7   52.65    6.02
  -1  -5   7   44.72    2.13
   1   5  -7   50.06    5.27
  -1  -5   6   15.16    1.70
   1   5  -6   18.47    3.22
   1  -5  -6   12.78    3.11
   1  -5  -5  187.16   10.55
  -1  -5   5  174.62    6.25
   1  -5  -4  459.88   15.61
  -1  -5   4  433.10   10.87
  -1  -5   3  153.29    6.86
   1  -5  -3  160.67    8.90
  -1  -5   2 1797.41   24.59
   1  -5  -2 1826.34   28.77
   1  -5  -1   10.84    2.25
  -1  -5   1   11.91    2.36
  -1  -5   0   96.45    6.41
   1  -5   0   93.45    6.10
   1  -5   1  972.86   18.23
  -1  -5  -1  993.59   21.15
  -1  -5  -2 1705.40   28.83
   1  -5   2 1602.58   22.30
   1  -5   3  700.72   13.84
  -1  -5  -3  778.66   20.08
   1  -5   4   99.52    4.98
  -1  -5  -4  109.14    7.95
   1  -5   5   24.15    2.19
  -1  -5  -5   30.40    4.74
  -1  -5  -6  788.72   22.61
  -1  -5  -7 1356.73   30.91
  -1  -5  -8  886.61   25.72
  -1  -5  -9  272.85   14.75
  -1  -5 -10   44.94    6.47
  -1   5 -10   41.00    6.42
  -1   5 -11   27.12    5.68
  -1   5 -11   38.17    6.97
  -1  -5 -11   29.90    5.29
  -1  -5 -12  208.10   14.01
  -1   5 -12  246.88   17.16
  -1   5 -12  237.92   15.86
  -1   5 -13  186.54   14.54
  -1   5 -13  186.80   15.52
  -1  -5 -13  194.73   13.82
  -1   5 -14   37.45    7.23
  -1  -5 -14   42.01    6.95
  -1   5 -14   31.62    7.34
  -1   5 -15  104.43   11.74
  -1   5 -15  110.09   12.70
  -1  -5 -15  111.12   10.98
  -1  -5 -16   11.57    4.30
  -1   5 -16   12.10    4.75
  -1   5 -16    4.36    4.63
  -1  -5 -17   22.11    5.12
  -1   5 -17   27.71    6.71
  -1   5 -17   19.12    5.50
  -1   5 -18   46.08    8.56
  -1   5 -18   51.22    9.46
  -1  -5 -18   55.27    8.05
  -1   5 -19   31.29    3.70
  -1  -5 -19   20.22    5.15
  -1   5 -19   28.50    3.05
  -1   5 -19   27.96    3.30
  -1   5 -19   17.20    5.58
  -1  -5 -19   27.23    4.14
  -1   5 -19   30.51    3.84
  -1  -5 -19   30.96    3.71
  -1   5 -19   21.75    6.60
  -1  -5 -20   27.81    3.60
  -1   5 -20   23.68    3.33
  -1  -5 -20   28.81    4.44
  -1   5 -20   22.70    2.92
  -1   5 -20   20.66    5.78
  -1   5 -20   28.53    3.78
  -1   5 -20   28.37    3.61
  -1   5 -21   91.09    5.68
  -1   5 -21  100.75   13.04
  -1   5 -21  102.75    7.29
  -1  -5 -21  105.09    7.31
  -1   5 -21  102.37    6.70
  -1   5 -21   93.32    7.40
  -1   5 -21  106.69   13.64
  -1   5 -21   96.21    6.73
  -1   5 -22    7.28    4.40
  -1   5 -22   12.59    3.06
  -1  -5 -22    7.86    2.48
  -1   5 -22    7.19    2.01
  -1   5 -22    8.62    2.81
  -1   5 -22   11.27    2.80
  -1   5 -23   23.22    4.34
  -1   5 -23   20.21    3.55
  -1   5 -23   16.57    3.32
  -1  -5 -23   13.59    3.11
  -1   5 -23   19.18    3.13
  -1   5 -24   68.66    6.59
  -1  -5 -24   56.59    5.30
  -1   5 -24   60.88    5.40
  -1  -5 -24   57.31    6.00
  -1   5 -24   58.43    5.55
  -1   5 -24   56.98    5.63
  -1  -5 -25  227.33   10.39
  -1   5 -25  243.08   10.95
  -1   5 -25  243.69   12.27
  -1  -5 -25  237.51   11.73
  -1   5 -25  229.83   10.49
  -1   5 -25  221.95   10.55
  -1   5 -26   50.35    4.98
  -1   5 -26   46.98    4.93
  -1  -5 -26   50.06    4.87
  -1  -5 -26   53.02    5.67
  -1   5 -26   49.41    5.67
  -1   5 -26   56.28    5.31
  -1  -5 -27    2.42    2.42
  -1  -5 -27   -0.54    1.86
  -1   5 -27   -0.68    1.61
  -1   5 -27    1.09    1.69
  -1   5 -27    2.12    2.14
  -1  -5 -27    2.35    2.39
  -1   5 -27   -1.23    2.12
  -1  -5 -28   23.22    4.10
  -1   5 -28   20.34    3.19
  -1   5 -28   25.28    4.16
  -1   5 -28   19.01    2.98
  -1   5 -28   25.47    3.49
  -1  -5 -28   18.09    2.72
  -1  -5 -28   22.45    3.40
  -1  -5 -29   38.39    3.52
  -1   5 -29   36.11    4.36
  -1  -5 -29   38.92    4.25
  -1   5 -29   41.49    4.12
  -1   5 -30   49.56    4.20
  -1  -5 -30   47.96    4.33
  -1  -5 -30   44.61    3.12
  -1   5 -31    7.16    1.80
  -1  -5 -31    7.63    1.88
  -1   5 -32   11.91    1.83
  -1   5 -32    9.75    1.91
  -1   5 -33    2.74    1.01
  -1  -5 -33    0.20    0.74
   1   6 -33   15.16    1.88
   1  -6 -33   14.28    1.36
   1  -6 -32   22.18    2.17
   1   6 -32   24.14    2.78
   1  -6 -31   10.75    1.83
   1   6 -31   10.61    2.02
   1  -6 -30    7.63    1.81
   1   6 -30    9.47    2.16
   1  -6 -30    8.61    2.65
   1   6 -30    8.44    2.23
   1  -6 -29    9.56    2.60
   1   6 -29   12.04    2.56
   1   6 -29   10.67    2.47
   1  -6 -29   13.85    2.58
   1   6 -28   44.99    4.78
   1  -6 -28   47.70    4.63
   1   6 -28   48.43    5.41
   1  -6 -28   43.37    4.88
   1   6 -28   41.42    4.42
   1   6 -27   64.82    6.59
   1  -6 -27   62.58    6.02
   1   6 -27   50.04    5.39
   1  -6 -27   52.47    5.05
   1   6 -27   59.18    5.32
   1   6 -26   71.30    6.74
   1   6 -26   65.60    5.71
   1   6 -26   71.54    6.48
   1  -6 -26   76.69    6.74
   1  -6 -25   11.13    3.01
   1   6 -25   13.70    2.86
   1   6 -25   18.29    3.49
   1   6 -25   12.93    3.44
   1   6 -25   16.90    3.60
   1   6 -24   18.90    3.07
   1  -6 -24   22.72    4.22
   1   6 -24   19.59    3.45
   1   6 -24   17.14    3.45
   1   6 -24   17.93    3.77
   1   6 -23   64.31    6.37
   1   6 -23   62.34    5.51
   1  -6 -23   66.24    6.19
   1   6 -23   62.81    6.54
   1   6 -23   74.89    6.09
   1  -6 -23   62.55    6.67
   1   6 -22   14.59    6.23
   1   6 -22   14.54    2.91
   1  -6 -22   13.01    3.42
   1   6 -22   10.82    3.27
   1   6 -22    8.74    3.08
   1   6 -22    8.12    2.14
   1  -6 -22    5.12    2.09
   1   6 -22   13.64    2.89
   1   6 -21  319.99   11.22
   1   6 -21  335.30   12.31
   1  -6 -21  337.59   14.43
   1   6 -21  326.84   12.02
   1   6 -21  316.20   24.18
   1   6 -21  329.55   13.66
   1   6 -21  329.91   13.85
   1  -6 -21  320.81   11.85
   1   6 -20  118.79    8.28
   1  -6 -20  110.63   11.78
   1   6 -20  125.67    6.97
   1   6 -20  119.18   15.17
   1  -6 -20  123.20    8.57
   1   6 -20  121.11    7.29
   1  -6 -20  113.70    6.96
   1   6 -20  123.98    8.52
   1   6 -20  118.08    7.09
   1   6 -19    2.06    1.88
   1  -6 -19    0.93    3.08
   1   6 -19    0.08    3.96
   1  -6 -19    1.83    1.64
   1   6 -19    3.36    1.84
   1   6 -19    3.64    2.31
   1   6 -19    1.18    1.30
   1  -6 -19    5.09    1.92
   1  -6 -19    0.32    1.51
   1   6 -18   27.28    3.33
   1   6 -18   31.69    6.60
   1   6 -18   26.18    3.98
   1  -6 -18   24.37    3.79
   1  -6 -18   22.53    3.66
   1   6 -18   26.72    3.29
   1  -6 -18   24.29    5.88
   1   6 -18   25.34    7.45
   1   6 -17  133.84   15.35
   1   6 -17  133.39   13.04
   1  -6 -17  135.49   13.49
   1  -6 -16  298.71   19.50
   1   6 -16  284.95   18.58
   1   6 -16  309.18   22.72
   1  -6 -15   96.75   10.88
   1   6 -15   96.81   10.30
   1   6 -15  102.45   13.02
   1   6 -14   25.40    5.52
   1  -6 -14   22.66    5.63
   1   6 -14   23.99    6.46
   1   6 -13  164.89   15.69
   1  -6 -13  157.44   13.24
   1   6 -13  170.80   13.11
   1   6 -12  276.68   19.73
   1   6 -12  284.97   16.03
   1  -6 -12  290.65   17.41
   1  -6 -11  162.25   12.78
   1   6 -11  141.99   10.78
   1   6 -10   24.17    4.67
   1  -6 -10   29.76    5.38
   1   6  -9  112.68    8.92
   1  -6  -9  132.26   10.91
   1  -6  -8  182.88   12.34
   1   6  -8  180.42   10.52
   1   6  -7   24.11    3.92
  -1  -6   7   24.77    1.95
   1   6  -6    8.17    2.38
  -1  -6   6    6.89    1.53
   1  -6  -6    9.63    3.29
  -1  -6   5  328.99    9.85
   1  -6  -5  355.18   15.71
  -1  -6   4  220.99    8.84
   1  -6  -4  223.75   12.02
   1  -6  -3  136.39    9.15
  -1  -6   3  121.47    6.98
   1  -6  -2  162.65    9.54
  -1  -6   2  158.73    8.18
  -1  -6   1  521.26   15.40
   1  -6  -1  511.75   16.21
   1  -6   0  745.31   18.69
  -1  -6   0  765.45   19.61
   1  -6   1   23.25    3.38
  -1  -6  -1   23.98    3.91
  -1  -6  -2   41.29    5.06
   1  -6   2   28.43    3.60
  -1  -6  -3  135.01    9.36
   1  -6   3  123.69    6.60
  -1  -6  -4  624.25   20.74
   1  -6   4  576.61   13.53
   1  -6   5  274.89    8.50
  -1  -6  -5  303.86   14.99
  -1  -6  -6  131.02   10.07
   1  -6   6  117.90    4.69
  -1  -6  -7  166.83   11.86
  -1  -6  -8   32.31    5.54
  -1  -6  -9  214.60   14.16
  -1  -6 -10  767.82   27.24
  -1   6 -10  758.28   26.71
  -1  -6 -11   21.75    4.95
  -1   6 -11   27.14    6.14
  -1   6 -11   29.89    5.88
  -1   6 -12  138.54   13.50
  -1   6 -12  135.91   12.48
  -1  -6 -12  140.77   12.31
  -1   6 -13   12.19    4.58
  -1  -6 -13    9.66    3.69
  -1   6 -13   16.87    5.77
  -1   6 -14  283.61   20.32
  -1  -6 -14  258.47   17.18
  -1   6 -14  246.95   17.61
  -1   6 -15  111.36   12.31
  -1   6 -15  116.38   13.44
  -1  -6 -15  111.26   11.57
  -1   6 -16  138.79   13.83
  -1  -6 -16  151.24   13.72
  -1   6 -16  162.39   16.06
  -1   6 -17  191.12   17.93
  -1   6 -17  198.44   16.66
  -1  -6 -17  194.72   15.51
  -1  -6 -18   52.34    8.18
  -1   6 -18   60.82    5.03
  -1  -6 -18   55.77    5.58
  -1   6 -18   57.04    9.85
  -1   6 -18   49.60    9.23
  -1   6 -18   59.44    4.75
  -1  -6 -18   53.34    4.81
  -1   6 -18   64.69    4.92
  -1   6 -19    9.28    2.46
  -1  -6 -19    8.95    2.40
  -1  -6 -19    3.22    3.45
  -1   6 -19    7.03    1.86
  -1   6 -19    8.60    5.07
  -1   6 -19    8.34    1.93
  -1   6 -19    6.48    4.08
  -1   6 -19    5.98    2.06
  -1  -6 -19    7.21    2.36
  -1   6 -20   88.00    6.53
  -1   6 -20   81.72    5.69
  -1   6 -20   75.45    6.11
  -1  -6 -20   84.65    6.16
  -1   6 -20   80.61    5.84
  -1   6 -20   74.40   11.50
  -1  -6 -20   74.35    6.33
  -1   6 -20   96.55   12.53
  -1   6 -21  172.63    8.38
  -1   6 -21  179.97    9.38
  -1   6 -21  169.21    9.51
  -1   6 -21  162.25   16.51
  -1   6 -21  184.94   17.04
  -1  -6 -21  186.57    9.47
  -1   6 -21  175.80    8.80
  -1   6 -22   68.08    5.29
  -1  -6 -22   71.61    6.14
  -1   6 -22   76.73    5.95
  -1   6 -22   66.30    6.07
  -1   6 -22   46.84    8.66
  -1   6 -22   73.35    6.08
  -1   6 -22   69.90    6.64
  -1   6 -23   61.75    6.07
  -1  -6 -23   60.93    5.80
  -1   6 -23   62.49    6.38
  -1   6 -23   62.84    5.77
  -1   6 -23   67.72    5.63
  -1   6 -23   63.28    5.07
  -1   6 -24   -2.49    2.23
  -1   6 -24   -4.45    2.46
  -1  -6 -24    1.59    1.98
  -1   6 -24   -0.89    1.82
  -1   6 -24    2.67    1.98
  -1   6 -24   -1.15    1.72
  -1   6 -25   11.38    2.44
  -1   6 -25   11.95    2.85
  -1   6 -25    9.92    3.03
  -1  -6 -25    7.33    2.54
  -1  -6 -25   11.47    2.33
  -1   6 -25    7.28    2.28
  -1   6 -26    2.86    2.23
  -1   6 -26    2.53    1.94
  -1  -6 -26   -0.98    2.53
  -1   6 -26    4.61    1.70
  -1   6 -26    0.44    1.47
  -1  -6 -26    1.94    1.34
  -1   6 -27   46.00    4.61
  -1   6 -27   44.85    4.54
  -1  -6 -27   44.12    4.40
  -1   6 -27   49.63    4.76
  -1  -6 -27   42.82    4.89
  -1   6 -27   45.79    5.33
  -1  -6 -28   45.72    4.74
  -1   6 -28   43.62    4.23
  -1  -6 -28   49.24    4.09
  -1  -6 -28   54.06    5.12
  -1   6 -28   54.66    5.59
  -1   6 -28   57.20    4.81
  -1  -6 -29    4.60    1.89
  -1   6 -29    2.52    1.47
  -1   6 -29   -0.13    2.05
  -1  -6 -29    1.48    1.02
  -1   6 -29    1.80    1.19
  -1  -6 -30   16.31    2.66
  -1   6 -30   14.10    2.26
  -1   6 -31    3.96    1.28
  -1  -6 -31    0.02    1.36
  -1   6 -32   62.23    3.98
  -1  -6 -32   65.69    3.65
  -1   6 -33   20.97    1.84
  -1  -6 -33   26.32    1.89
   1   7 -33    8.84    1.35
   1  -7 -32    5.16    0.86
   1   7 -32    1.39    0.97
   1  -7 -31    7.57    1.47
   1  -7 -30   -3.33    1.32
   1   7 -30   -0.84    1.46
   1  -7 -30   -1.52    1.69
   1  -7 -29    8.25    2.21
   1   7 -29   14.24    2.69
   1   7 -29   11.34    2.44
   1  -7 -29   12.53    2.28
   1  -7 -28   60.30    4.91
   1   7 -28   59.62    5.23
   1   7 -28   61.56    5.04
   1   7 -28   59.48    5.72
   1  -7 -28   57.74    5.24
   1   7 -27    2.28    2.28
   1   7 -27    1.92    1.67
   1   7 -27    1.46    1.91
   1  -7 -27    1.06    1.43
   1  -7 -27    1.53    1.89
   1   7 -26    3.51    2.08
   1  -7 -26    3.25    2.37
   1   7 -26   -0.08    2.21
   1   7 -26    4.70    2.48
   1   7 -25   37.58    4.93
   1  -7 -25   34.49    4.43
   1   7 -25   32.70    4.78
   1   7 -25   38.29    4.46
   1   7 -24  122.36    8.67
   1  -7 -24  118.78    7.98
   1   7 -24  114.47    8.51
   1   7 -24  120.52    7.72
   1   7 -23   25.90    3.76
   1   7 -23   32.84    4.82
   1   7 -23   28.81    4.57
   1   7 -23   27.34    3.88
   1  -7 -23   35.36    4.66
   1   7 -22   65.86    6.40
   1   7 -22   66.90    5.79
   1   7 -22   71.11    6.72
   1  -7 -22   59.99    6.26
   1   7 -22   65.07    5.58
   1  -7 -22   57.32    5.51
   1   7 -22   69.96    5.94
   1   7 -21   67.03    5.69
   1  -7 -21   55.55    6.11
   1   7 -21   63.29    5.45
   1   7 -21   65.87    5.75
   1   7 -21   59.13    6.20
   1   7 -21   73.90   11.86
   1  -7 -21   58.93    5.75
   1   7 -21   64.04    6.58
   1  -7 -20  107.13    8.16
   1  -7 -20  107.99   12.23
   1  -7 -20  106.59    7.29
   1   7 -20  118.80    8.72
   1   7 -20  117.07    7.40
   1   7 -20  121.32    7.43
   1   7 -20  114.78    7.31
   1   7 -20  101.92   13.92
   1  -7 -19   93.10   11.95
   1  -7 -19   89.46    6.49
   1   7 -19  100.12   14.07
   1  -7 -19   79.59    6.82
   1   7 -19   93.96    6.41
   1   7 -19   78.27    7.14
   1  -7 -19   85.06    5.89
   1   7 -19   95.39    6.42
   1   7 -19   88.52    6.30
   1   7 -18  102.78   11.91
   1   7 -18   94.95    6.23
   1  -7 -18   90.57   11.84
   1   7 -18   99.95    6.35
   1  -7 -18   90.31    7.10
   1  -7 -18   95.19    6.44
   1   7 -18   94.39   13.28
   1   7 -18  100.19    6.46
   1  -7 -18   92.42    5.79
   1   7 -17   15.88    6.30
   1   7 -17   20.38    3.11
   1   7 -17   19.95    5.24
   1  -7 -17   15.73    5.87
   1  -7 -17   16.40    2.77
   1   7 -17   13.39    2.06
   1  -7 -17   12.01    2.69
   1   7 -17   15.35    2.44
   1   7 -16   80.39   12.66
   1   7 -16   86.27   10.28
   1  -7 -16   82.26   11.03
   1  -7 -15    3.55    2.10
   1   7 -15    5.23    3.38
   1   7 -15    2.29    2.27
   1  -7 -14    3.57    3.69
   1   7 -14    2.51    2.07
   1   7 -14    3.61    3.34
   1   7 -13   50.08    7.37
   1  -7 -13   49.94    7.70
   1   7 -13   65.31   10.47
   1   7 -12  410.47   19.56
   1  -7 -12  403.37   21.78
   1   7 -12  421.43   25.34
   1  -7 -11   10.42    3.72
   1   7 -11   11.74    3.57
   1   7 -10  240.35   13.82
   1  -7 -10  253.93   16.60
   1  -7  -9   14.92    4.38
   1   7  -9   17.16    3.39
   1   7  -8  709.40   21.52
   1  -7  -8  710.83   25.93
   1  -7  -7   98.68    9.60
   1   7  -7  104.71    8.02
   1  -7  -6    3.59    2.84
  -1  -7   6    6.54    1.50
   1   7  -6    3.32    2.47
  -1  -7   5    2.03    1.46
   1  -7  -5    2.37    2.40
   1  -7  -4  655.79   22.26
  -1  -7   4  639.73   16.42
   1  -7  -3  364.75   16.12
  -1  -7   3  354.85   12.94
  -1  -7   2  130.89    8.32
   1  -7  -2  130.36    9.29
   1  -7  -1    8.49    2.80
  -1  -7   1    6.26    2.62
   1  -7   0   86.47    7.15
  -1  -7   0   90.63    7.41
   1  -7   1  346.59   13.69
  -1  -7  -1  373.10   15.61
  -1  -7  -2 1148.83   28.11
   1  -7   2 1087.85   22.60
   1  -7   3  351.55   12.49
  -1  -7  -3  373.26   16.86
  -1  -7  -4  316.79   15.86
   1  -7   4  312.60   11.17
  -1  -7  -5   96.63    9.16
   1  -7   5   91.71    5.60
  -1  -7  -6  588.16   22.92
   1  -7   6  539.11   11.53
  -1  -7  -7  559.55   23.01
  -1  -7  -8  337.38   18.33
  -1  -7  -9   63.09    8.61
  -1   7 -10   14.46    4.26
  -1  -7 -10   17.00    4.99
  -1  -7 -11  151.18   13.26
  -1   7 -11  149.37   12.61
  -1  -7 -12  508.49   24.52
  -1   7 -12  512.55   24.15
  -1   7 -12  552.86   27.90
  -1   7 -13   87.59   11.63
  -1   7 -13   98.00   10.82
  -1  -7 -13   87.30   10.69
  -1  -7 -14    4.52    3.20
  -1   7 -14   -0.09    3.61
  -1   7 -14    1.42    3.07
  -1  -7 -15    7.87    3.37
  -1   7 -15    6.40    3.94
  -1   7 -15   12.17    4.60
  -1   7 -16    2.63    3.49
  -1   7 -16    4.47    3.51
  -1  -7 -16    3.82    2.54
  -1  -7 -17   49.58    4.84
  -1   7 -17   61.98    5.14
  -1   7 -17   59.81    5.06
  -1   7 -17   60.79    9.82
  -1   7 -17   51.13    4.21
  -1  -7 -17   60.54    9.53
  -1  -7 -17   55.51    5.62
  -1   7 -17   60.28   10.32
  -1   7 -18   58.81    9.73
  -1   7 -18   53.10    4.97
  -1  -7 -18   48.51    5.01
  -1   7 -18   51.90    4.49
  -1  -7 -18   57.98    8.65
  -1   7 -18   46.90    9.48
  -1   7 -18   55.44    5.03
  -1   7 -19   30.72    3.62
  -1   7 -19   30.81    4.49
  -1   7 -19   36.76    4.14
  -1   7 -19   40.63    8.12
  -1  -7 -19   34.43    7.12
  -1  -7 -19   32.95    4.49
  -1   7 -19   31.28    3.91
  -1   7 -19   25.55    7.56
  -1  -7 -20  126.38   12.55
  -1   7 -20  137.98    7.68
  -1  -7 -20  141.93    9.00
  -1  -7 -20  153.41    8.07
  -1   7 -20  140.21    8.07
  -1   7 -20  126.45   14.83
  -1   7 -20  141.58   14.58
  -1   7 -20  143.22    9.09
  -1   7 -20  142.89    8.40
  -1   7 -21   25.63    6.22
  -1   7 -21   32.96    4.25
  -1   7 -21   17.88    5.35
  -1   7 -21   32.51    4.23
  -1   7 -21   30.45    3.88
  -1  -7 -21   24.55    3.55
  -1  -7 -21   28.34    4.39
  -1   7 -21   20.39    3.94
  -1   7 -22   26.88    3.63
  -1  -7 -22   23.13    3.76
  -1   7 -22   22.76    3.54
  -1   7 -22   23.57    4.47
  -1   7 -22   20.81    4.04
  -1   7 -22   28.39    4.05
  -1   7 -23   21.58    3.95
  -1   7 -23   19.09    3.80
  -1   7 -23   15.29    2.84
  -1   7 -23   26.69    3.87
  -1   7 -23   22.67    3.51
  -1  -7 -23   20.41    3.35
  -1   7 -24  177.04   10.59
  -1   7 -24  174.94    9.76
  -1   7 -24  177.74    8.69
  -1  -7 -24  177.48    9.46
  -1   7 -24  177.22    9.48
  -1   7 -24  180.54    9.05
  -1   7 -25   50.83    4.80
  -1  -7 -25   54.05    5.35
  -1   7 -25   50.10    5.39
  -1  -7 -25   43.10    4.39
  -1   7 -25   50.60    5.86
  -1   7 -26   -0.06    2.17
  -1  -7 -26   -1.12    1.96
  -1   7 -26   -0.76    1.39
  -1  -7 -26    1.57    1.32
  -1   7 -26   -0.53    1.92
  -1   7 -27    4.71    2.21
  -1  -7 -27    3.43    1.95
  -1   7 -27    5.81    1.97
  -1   7 -27    9.02    2.79
  -1  -7 -27    5.81    1.91
  -1  -7 -28   45.21    4.50
  -1   7 -28   45.01    4.14
  -1   7 -28   48.70    5.10
  -1  -7 -28   41.14    3.50
  -1  -7 -28   51.34    4.69
  -1   7 -28   47.63    4.12
  -1   7 -29    7.11    2.01
  -1  -7 -29    4.96    1.91
  -1   7 -29    8.25    1.79
  -1   7 -29    8.92    2.65
  -1  -7 -30    9.07    1.87
  -1  -7 -31    0.01    1.35
  -1   7 -32   -0.11    0.88
  -1  -7 -32    1.37    0.73
   1   8 -32   38.43    2.82
   1  -8 -31    6.49    1.13
   1  -8 -30    4.16    1.26
   1   8 -30    3.76    1.49
   1  -8 -29   31.11    3.10
   1  -8 -29   31.00    3.52
   1   8 -29   27.51    3.18
   1   8 -28  128.59    7.20
   1   8 -28  130.39    7.81
   1  -8 -28  113.21    6.16
   1  -8 -28  127.75    7.07
   1   8 -27    5.98    2.45
   1  -8 -27    7.28    2.10
   1  -8 -27    8.48    2.45
   1   8 -27    4.24    2.56
   1   8 -26   43.48    4.50
   1   8 -26   35.75    4.64
   1  -8 -26   46.70    4.92
   1   8 -26   45.80    5.34
   1   8 -25   12.13    3.20
   1   8 -25   13.68    3.55
   1  -8 -25   10.68    2.73
   1   8 -25   11.40    2.64
   1   8 -24   38.92    4.34
   1   8 -24   41.88    5.48
   1   8 -24   41.39    5.44
   1  -8 -24   38.50    4.61
   1   8 -23   17.55    4.14
   1  -8 -23   18.88    3.62
   1   8 -23   14.02    3.46
   1   8 -23   15.21    3.03
   1  -8 -23   19.32    3.64
   1   8 -22   10.56    2.64
   1   8 -22    6.08    2.62
   1   8 -22   12.74    3.32
   1  -8 -22   11.02    2.99
   1  -8 -22   14.22    3.25
   1   8 -22    8.06    2.19
   1   8 -21   41.06    5.60
   1  -8 -21   38.79    4.93
   1   8 -21   42.95    4.77
   1   8 -21   49.67    5.09
   1   8 -21   37.91    4.94
   1   8 -20   78.08    7.40
   1  -8 -20   83.07    6.91
   1  -8 -20   65.70    9.44
   1   8 -20   79.14    6.44
   1   8 -20   76.90    5.95
   1   8 -20   84.29   12.56
   1  -8 -20   70.66    6.80
   1   8 -19    7.50    2.87
   1   8 -19   12.18    5.28
   1   8 -19    9.39    2.38
   1  -8 -19    7.32    3.02
   1   8 -19    8.68    2.62
   1  -8 -19    6.47    2.21
   1  -8 -19    7.50    2.38
   1  -8 -18    8.92    2.62
   1   8 -18   11.60    2.76
   1   8 -18   10.11    2.60
   1   8 -18    8.34    5.17
   1  -8 -18    9.72    2.18
   1  -8 -18   10.00    3.13
   1  -8 -18   13.93    5.60
   1   8 -17   33.92    3.86
   1  -8 -17   32.20    4.47
   1  -8 -17   34.37    4.28
   1   8 -17   36.10    4.22
   1   8 -17   25.76    7.62
   1   8 -17   22.22    4.37
   1  -8 -17   43.16    8.75
   1  -8 -17   32.22    3.29
   1   8 -16  487.57   14.27
   1  -8 -16  458.31   14.03
   1  -8 -16  488.24   27.44
   1   8 -16  490.62   30.13
   1  -8 -16  452.51   13.76
   1   8 -16  449.17   22.00
   1   8 -16  467.15   12.95
   1   8 -15    0.56    3.61
   1  -8 -15    1.83    3.43
   1   8 -15   -2.20    3.10
   1   8 -14    4.82    4.92
   1   8 -14    9.09    3.88
   1  -8 -14    1.66    3.09
   1   8 -13   96.80    9.59
   1  -8 -13   89.11   11.21
   1   8 -13  107.44   13.84
   1  -8 -12  291.30   19.45
   1   8 -12  283.07   16.06
   1   8 -11   14.35    4.18
   1  -8 -11   19.08    5.42
   1  -8 -10  110.76   11.55
   1   8 -10  100.92    9.09
   1   8  -9   42.63    5.59
   1  -8  -9   39.99    7.17
   1  -8  -8    8.25    3.69
   1   8  -8    5.27    2.41
   1  -8  -7    2.11    2.42
   1   8  -7    6.14    2.59
   1   8  -6   57.49    5.61
   1  -8  -6   75.80    8.72
  -1  -8   5   12.33    2.49
   1  -8  -5   13.97    4.19
  -1  -8   4  113.41    7.68
   1  -8  -4  128.06   10.57
   1  -8  -3   44.29    6.29
  -1  -8   3   36.29    4.74
  -1  -8   2  101.36    7.90
   1  -8  -2  103.57    9.17
   1  -8  -1    4.93    2.44
  -1  -8   1    4.51    2.43
   1  -8   0  625.77   20.56
  -1  -8   0  641.79   21.14
  -1  -8  -1  146.10   10.57
   1  -8   1  143.65    9.41
   1  -8   2   36.89    5.04
  -1  -8  -2   40.38    5.93
  -1  -8  -3   46.55    6.46
   1  -8   3   54.36    5.51
   1  -8   4  605.61   16.93
  -1  -8  -4  640.13   23.88
  -1  -8  -5  476.53   21.37
   1  -8   5  464.58   13.56
  -1  -8  -6   11.60    4.11
  -1  -8  -7  113.06   11.04
  -1  -8  -8    0.25    2.65
  -1   8  -9   65.32    8.45
  -1  -8  -9   74.08    9.59
  -1   8 -10  139.08   12.15
  -1  -8 -10  139.89   13.22
  -1   8 -11   31.46    6.11
  -1  -8 -11   36.28    6.88
  -1  -8 -12  132.24   13.48
  -1   8 -12  124.00   12.11
  -1   8 -13   15.70    5.32
  -1   8 -13    5.01    2.53
  -1  -8 -13   15.69    5.49
  -1  -8 -14   23.81    6.19
  -1   8 -14   22.82    6.67
  -1   8 -14   32.88    6.94
  -1   8 -15   44.84    7.93
  -1   8 -15   40.10    9.09
  -1   8 -15   46.81    4.49
  -1  -8 -15   51.27    8.80
  -1  -8 -15   47.02    4.72
  -1   8 -15   49.79    4.65
  -1   8 -16  305.83   11.50
  -1   8 -16  324.18   23.91
  -1  -8 -16  282.15   20.64
  -1   8 -16  321.13   11.79
  -1   8 -16  304.22   20.17
  -1  -8 -16  327.39   12.44
  -1   8 -16  297.11    9.55
  -1   8 -17   -0.75    1.52
  -1  -8 -17   -1.92    2.42
  -1   8 -17    2.97    1.70
  -1   8 -17    1.10    1.73
  -1  -8 -17    0.58    1.73
  -1   8 -17   -0.15    2.82
  -1   8 -17    1.96    3.22
  -1   8 -18   50.19    8.30
  -1   8 -18   62.40    5.58
  -1   8 -18   51.76    9.78
  -1   8 -18   52.85    4.63
  -1  -8 -18   60.83    9.72
  -1   8 -18   62.82    5.61
  -1  -8 -18   66.32    6.28
  -1  -8 -19   23.54    6.50
  -1   8 -19   15.92    5.29
  -1   8 -19   20.36    3.53
  -1  -8 -19   22.96    3.03
  -1   8 -19   20.14    3.07
  -1  -8 -19   22.04    3.97
  -1   8 -19   26.12    4.00
  -1   8 -19   26.36    7.39
  -1  -8 -20  186.65    8.61
  -1   8 -20  190.72    9.76
  -1   8 -20  181.19    9.57
  -1   8 -20  190.18   17.69
  -1  -8 -20  171.87   10.17
  -1  -8 -20  157.56   14.92
  -1   8 -20  170.73   10.33
  -1   8 -20  169.32   14.92
  -1   8 -20  177.53    8.76
  -1   8 -21   14.53    3.68
  -1  -8 -21   19.94    3.13
  -1   8 -21   21.29    3.39
  -1  -8 -21   14.89    3.29
  -1   8 -21   20.89    3.75
  -1   8 -22   54.33    5.20
  -1   8 -22   50.29    5.96
  -1  -8 -22   56.51    5.13
  -1   8 -22   51.54    4.84
  -1   8 -22   56.65    6.03
  -1   8 -23   15.65    3.14
  -1   8 -23   14.58    3.35
  -1   8 -23   18.07    3.16
  -1   8 -23   18.05    4.14
  -1  -8 -23   17.87    3.21
  -1   8 -24    0.25    1.90
  -1  -8 -24   -0.67    1.74
  -1   8 -24    0.58    1.50
  -1   8 -24    3.76    1.94
  -1   8 -24    3.22    2.85
  -1   8 -25   31.79    4.98
  -1   8 -25   29.53    4.60
  -1   8 -25   30.17    3.72
  -1  -8 -25   35.38    4.25
  -1  -8 -26    0.14    1.31
  -1   8 -26    1.61    1.58
  -1   8 -26   -1.84    2.19
  -1   8 -26    0.40    2.20
  -1  -8 -26    0.44    1.69
  -1   8 -27   21.09    3.69
  -1  -8 -27   17.72    2.51
  -1  -8 -27   18.68    2.97
  -1   8 -27   21.78    3.35
  -1   8 -28   80.66    6.05
  -1  -8 -28   82.09    5.47
  -1   8 -28   76.34    4.95
  -1   8 -29    3.82    1.35
  -1   8 -29    1.54    1.88
  -1  -8 -29    0.65    1.28
  -1  -8 -30   21.04    2.33
  -1  -8 -31    0.04    0.80
  -1   8 -32   88.08    3.70
   1   9 -30    3.27    1.19
   1  -9 -30    0.89    0.57
   1  -9 -29   10.82    1.63
   1   9 -29   12.23    2.10
   1  -9 -28   28.44    3.02
   1   9 -28   23.41    3.12
   1  -9 -28   24.18    2.68
   1   9 -28   28.02    3.47
   1   9 -27    2.23    2.15
   1   9 -27   -1.16    2.20
   1  -9 -27    0.07    1.04
   1  -9 -27   -2.58    1.74
   1   9 -26    0.02    2.42
   1  -9 -26    5.15    1.94
   1   9 -26    1.41    2.21
   1   9 -25    0.31    2.14
   1  -9 -25   -0.63    1.59
   1   9 -25   -1.82    2.34
   1   9 -24  256.43   12.15
   1  -9 -24  240.19   10.37
   1   9 -24  262.81   12.37
   1  -9 -23    4.12    2.28
   1   9 -23    6.44    2.88
   1  -9 -23    6.48    2.44
   1   9 -23   -1.05    2.20
   1  -9 -22   76.62    6.01
   1   9 -22   77.77    7.18
   1  -9 -22   69.02    6.38
   1   9 -22   77.96    6.38
   1   9 -22   80.79    7.22
   1   9 -21   73.93    7.02
   1   9 -21   72.14    6.25
   1   9 -21   68.34    6.77
   1  -9 -21   72.12    6.88
   1   9 -21   74.92    6.05
   1   9 -20  203.86    9.71
   1   9 -20  219.47   10.65
   1   9 -20  209.76   11.65
   1  -9 -20  205.98   11.02
   1   9 -19    6.76    4.24
   1  -9 -19   -0.09    4.00
   1  -9 -19    5.69    2.19
   1   9 -19    6.27    2.38
   1   9 -19    7.75    2.65
   1  -9 -18  170.77    9.75
   1   9 -18  169.66    8.67
   1  -9 -18  153.73    9.31
   1  -9 -18  157.56    7.43
   1   9 -18  187.26    9.80
   1   9 -18  181.82   18.73
   1  -9 -18  160.41   16.15
   1  -9 -17    1.29    1.57
   1   9 -17    9.10    2.49
   1   9 -17    4.22    4.18
   1   9 -17    4.90    1.63
   1  -9 -17   12.03    5.99
   1  -9 -17    3.13    1.69
   1  -9 -17    0.10    1.72
   1   9 -16  100.22    6.99
   1   9 -16   95.55   14.26
   1  -9 -16   84.13   11.92
   1  -9 -16   94.15    6.95
   1  -9 -16   85.12    5.18
   1   9 -16   83.19    5.85
   1  -9 -16   79.86    6.08
   1  -9 -15    2.76    1.97
   1   9 -15   11.45    5.29
   1  -9 -15    4.47    1.88
   1  -9 -15    7.32    4.06
   1   9 -15    5.00    1.85
   1   9 -15    2.35    1.51
   1   9 -14   -1.04    3.52
   1   9 -14    2.48    1.76
   1  -9 -14   -3.23    3.19
   1  -9 -14    0.93    1.35
   1  -9 -13    1.69    3.02
   1   9 -13   -2.63    4.12
   1  -9 -12   73.28   10.24
   1  -9 -11    4.53    2.65
   1  -9 -10   35.96    7.04
   1  -9  -9   20.53    5.40
   1  -9  -8  444.25   23.18
   1  -9  -7    5.59    3.09
   1  -9  -6  105.61   10.82
   1  -9  -5   75.80    9.00
  -1  -9   4  257.16   12.02
   1  -9  -4  254.84   15.95
   1  -9  -3  101.57    9.92
  -1  -9   3  105.60    8.36
   1  -9  -2  130.99   10.79
  -1  -9   2  130.84    9.63
  -1  -9   1   16.03    3.67
   1  -9  -1   13.42    3.56
   1  -9   0    6.61    2.78
  -1  -9   0    9.94    3.44
   1  -9   1    6.90    2.98
  -1  -9  -1    5.80    3.24
  -1  -9  -2   32.90    5.60
   1  -9   2   34.87    4.95
  -1  -9  -3    6.40    2.37
   1  -9   3    9.70    2.94
   1  -9   4  190.86   10.20
  -1  -9  -4  188.53   13.76
  -1  -9  -5   52.31    7.62
  -1  -9  -6  107.94   11.22
  -1  -9  -7   58.36    8.49
  -1  -9  -8  479.28   24.30
  -1   9  -9   -1.53    2.75
  -1  -9  -9    1.25    2.39
  -1   9 -10   28.91    5.80
  -1  -9 -10   42.54    7.90
  -1  -9 -11   40.44    7.81
  -1   9 -11   39.97    6.80
  -1   9 -12  497.12   23.56
  -1  -9 -12  518.65   27.34
  -1  -9 -13   -1.40    2.52
  -1  -9 -13    0.41    1.32
  -1   9 -13    3.95    3.15
  -1   9 -13    5.76    5.05
  -1   9 -13   -3.22    1.99
  -1  -9 -14   97.24    6.78
  -1   9 -14  104.88    6.92
  -1   9 -14  108.37   13.90
  -1   9 -14   95.71   10.68
  -1  -9 -14   95.64   12.33
  -1   9 -14   87.19    5.19
  -1  -9 -15    1.92    1.54
  -1   9 -15    5.40    4.23
  -1   9 -15    3.12    1.49
  -1  -9 -15    6.90    2.75
  -1   9 -15   -1.10    2.99
  -1   9 -15    6.21    2.31
  -1   9 -16    2.44    1.46
  -1  -9 -16    4.72    3.73
  -1  -9 -16    4.16    2.09
  -1   9 -16    9.01    3.54
  -1   9 -16    3.07    2.09
  -1   9 -16   -0.27    5.63
  -1   9 -17   13.13    6.05
  -1  -9 -17   -2.28    3.09
  -1  -9 -17    6.79    2.52
  -1   9 -17    4.52    1.61
  -1   9 -17   14.20    4.54
  -1   9 -17    5.97    1.98
  -1   9 -18    7.36    2.82
  -1   9 -18    2.98    1.49
  -1  -9 -18    3.55    2.25
  -1   9 -18    5.48    3.59
  -1   9 -18    2.75    2.10
  -1  -9 -19   -2.37    3.26
  -1   9 -19    3.61    2.28
  -1   9 -19    3.79    1.81
  -1  -9 -19    0.75    2.09
  -1   9 -20  120.43    7.22
  -1   9 -20  120.89    7.96
  -1  -9 -20  119.04    8.59
  -1   9 -20  110.97    8.37
  -1   9 -21    9.99    2.74
  -1   9 -21    5.78    1.96
  -1  -9 -21    7.58    2.70
  -1   9 -21   12.49    3.39
  -1   9 -22    4.33    1.92
  -1   9 -22    6.79    3.16
  -1   9 -22    3.77    1.94
  -1   9 -22    7.78    2.99
  -1  -9 -22    3.31    1.96
  -1  -9 -23   20.39    3.04
  -1   9 -23   20.40    3.51
  -1   9 -23   13.27    3.35
  -1   9 -23   22.89    4.20
  -1   9 -24  125.45    7.48
  -1  -9 -24  113.98    6.63
  -1   9 -24  124.72    8.15
  -1   9 -24  141.42    9.11
  -1   9 -25    5.64    2.58
  -1   9 -25    3.98    2.29
  -1  -9 -25    3.36    1.46
  -1   9 -26    2.51    1.79
  -1  -9 -26    0.53    1.11
  -1   9 -26    0.89    2.19
  -1  -9 -26    3.40    1.45
  -1   9 -27    2.73    1.59
  -1   9 -27    1.36    2.11
  -1   9 -28   37.49    3.32
  -1  -9 -28   31.21    3.17
  -1  -9 -29    0.14    1.03
  -1   9 -29    0.83    1.40
  -1   9 -29    1.15    0.91
  -1  -9 -30    2.02    0.89
   1 -10 -29    1.62    0.64
   1  10 -29    2.90    1.24
   1  10 -28  134.13    6.70
   1 -10 -28  115.63    4.53
   1  10 -28  132.25    6.36
   1  10 -27    9.13    2.21
   1 -10 -27    8.60    1.64
   1 -10 -27    8.62    1.66
   1  10 -27   12.61    2.71
   1 -10 -26   12.87    2.18
   1  10 -26   13.31    2.97
   1 -10 -26   12.47    2.12
   1 -10 -25    0.84    1.34
   1  10 -25    1.91    2.19
   1  10 -25    0.14    2.14
   1  10 -24   98.93    7.49
   1  10 -24   95.21    7.09
   1 -10 -24   96.64    6.05
   1  10 -23    4.31    2.47
   1  10 -23    3.63    2.30
   1 -10 -23    4.91    2.02
   1 -10 -23    6.56    1.98
   1  10 -22    7.64    2.48
   1 -10 -22    6.33    2.43
   1 -10 -22    7.78    2.13
   1  10 -22    8.58    3.26
   1  10 -21    3.44    2.81
   1 -10 -21    5.22    2.40
   1  10 -21    7.27    2.90
   1  10 -21    7.79    2.66
   1 -10 -21    6.39    1.80
   1  10 -20   29.59    4.34
   1 -10 -20   22.41    4.09
   1  10 -20   23.79    4.36
   1 -10 -19    8.44    3.05
   1  10 -19   10.73    2.91
   1  10 -18   33.57    4.50
   1 -10 -18   34.65    4.80
   1 -10 -17    7.87    2.60
   1 -10 -17   -1.01    4.38
   1  10 -17    6.63    5.27
   1  10 -17    8.24    2.51
   1 -10 -16  421.19   15.10
   1  10 -16  447.17   15.04
   1  10 -16  394.71   28.22
   1 -10 -16  450.97   28.32
   1  10 -15    3.54    3.56
   1  10 -15    2.17    2.21
   1 -10 -15    2.16    1.73
   1 -10 -15    5.13    4.33
   1 -10 -14   46.11    9.09
   1 -10 -14   46.07    5.06
   1  10 -14   48.31   10.80
   1  10 -14   51.31    5.17
   1 -10 -13   51.30    9.11
   1  10 -13   54.27   10.70
   1 -10 -13   52.71    5.13
   1  10 -13   57.07    5.26
   1 -10 -12  392.32   24.79
   1  10 -12  397.84   12.83
   1 -10 -11   -0.89    3.34
   1  10 -11    0.85    1.60
   1 -10 -10    0.60    3.37
   1 -10  -9    9.37    4.47
   1 -10  -8    5.22    2.69
   1 -10  -7   69.66    9.38
   1 -10  -6    8.61    3.43
   1 -10  -5    5.79    2.73
   1 -10  -4  315.68   18.37
   1 -10  -3  178.17   13.32
  -1 -10   3  162.59   10.58
   1 -10  -2    1.83    2.33
  -1 -10   2    1.24    1.43
   1 -10  -1    8.81    2.87
  -1 -10   1   13.69    3.66
   1 -10   0  780.91   25.98
  -1 -10   0  782.09   26.58
  -1 -10  -1   24.32    5.22
   1 -10   1   22.49    4.47
   1 -10   2   92.91    8.61
  -1 -10  -2   77.81    9.02
   1 -10   3   22.41    4.26
  -1 -10  -3   22.78    5.16
  -1 -10  -4  633.30   26.59
  -1 -10  -5    8.24    3.37
  -1 -10  -6   85.80   10.43
  -1 -10  -7   46.71    7.90
  -1 -10  -8    7.86    3.92
  -1 -10  -9   36.88    7.61
  -1 -10 -10    2.30    2.80
  -1 -10 -11   59.63    5.03
  -1  10 -11   53.19    4.86
  -1  10 -12  283.52   11.16
  -1 -10 -12  276.97   11.35
  -1 -10 -12  267.97   20.47
  -1  10 -13  296.96   23.77
  -1 -10 -13  280.89   21.22
  -1 -10 -13  284.98   11.95
  -1  10 -13  285.88   11.61
  -1 -10 -14   -0.75    2.93
  -1 -10 -14   -0.85    1.51
  -1  10 -14    1.23    1.95
  -1  10 -14    4.56    4.67
  -1 -10 -15    4.31    2.26
  -1  10 -15    0.61    2.04
  -1  10 -15    6.78    5.27
   1  10  15   -0.23    1.54
  -1 -10 -15    4.90    4.38
  -1 -10 -16  267.85   21.26
  -1 -10 -16  293.05   12.97
  -1  10 -16  321.87   12.90
  -1  10 -16  267.04   21.82
  -1  10 -17   34.03    4.43
  -1 -10 -17   30.51    4.41
  -1  10 -17   17.50    5.21
  -1 -10 -17   27.14    6.79
  -1 -10 -18    5.06    2.48
  -1  10 -18    5.68    2.56
  -1  10 -19   16.64    3.62
  -1 -10 -19   14.51    3.52
  -1 -10 -20  165.72   10.31
  -1  10 -20  168.81    9.63
  -1  10 -20  175.39   10.45
  -1  10 -21    0.26    1.85
  -1  10 -21   -2.23    2.68
  -1 -10 -21    2.84    2.45
  -1  10 -22   -0.29    2.20
  -1  10 -22    0.55    2.22
  -1  10 -22   -0.27    1.87
  -1  10 -23    0.80    1.60
  -1  10 -23    1.47    2.38
  -1  10 -23    0.79    1.96
  -1  10 -24    0.29    2.09
  -1  10 -24    0.13    2.41
  -1  10 -25   -1.12    1.62
  -1 -10 -25    0.64    1.05
  -1  10 -25   -1.19    2.38
  -1  10 -26    1.46    1.84
  -1  10 -26    4.90    2.05
  -1  10 -27    2.28    1.67
  -1  10 -27    0.53    1.47
  -1 -10 -27    2.46    1.26
  -1 -10 -28   42.80    3.17
  -1  10 -28   44.19    3.09
  -1 -10 -29    0.20    0.62
   1  11 -29   21.75    1.84
   1  11 -28    6.84    1.53
   1 -11 -27    7.20    1.13
   1  11 -27    5.21    1.78
   1  11 -27    7.41    1.98
   1  11 -26    2.15    1.85
   1  11 -26    3.74    1.82
   1 -11 -26    2.04    0.75
   1  11 -25   38.90    4.26
   1  11 -25   41.94    4.57
   1  11 -24   62.45    5.58
   1  11 -24   55.90    5.51
   1  11 -23   -3.29    2.84
   1  11 -23   -1.44    1.98
   1  11 -22    0.33    2.70
   1  11 -22   -3.13    2.53
   1 -11 -22   -0.90    2.05
   1 -11 -21   -0.48    1.91
   1  11 -21    3.30    2.37
   1  11 -21    4.56    2.91
   1 -11 -20  105.07    8.07
   1  11 -20  117.39    8.14
   1  11 -20  113.80    8.83
   1  11 -20  112.62    7.98
   1  11 -19   45.50    5.28
   1 -11 -19   43.14    5.33
   1 -11 -18    3.89    2.56
   1  11 -18    0.10    2.40
   1  11 -17    2.53    1.89
   1 -11 -17    1.77    1.96
   1  11 -16   16.29    3.39
   1 -11 -16   18.99    3.74
   1 -11 -15    0.07    1.61
   1 -11 -15   -4.19    5.00
   1  11 -15   -0.40    1.95
   1 -11 -14    7.16    3.53
   1  11 -14   12.28    3.13
   1  11 -14    6.46    4.40
   1 -11 -14    8.44    2.86
   1 -11 -13   35.62    4.52
   1  11 -13   35.28    4.40
   1 -11 -13   24.95    6.70
   1  11 -13   29.70    8.65
   1  11 -12   16.49    3.16
   1 -11 -12    8.96    4.84
   1 -11 -12   12.52    2.83
   1  11 -11   15.84    3.24
   1 -11 -11   19.40    6.29
   1  11 -10   -2.65    1.66
   1 -11 -10    2.04    2.33
   1  11 -10    3.05    1.96
   1  11  -9    1.20    1.64
   1 -11  -9    2.17    3.15
   1  11  -9    2.28    1.10
   1 -11  -8  591.26   29.05
   1 -11  -7    1.73    2.90
   1 -11  -6    1.09    2.26
   1 -11  -5    2.77    2.53
   1 -11  -4  445.43   22.96
   1 -11  -3   27.56    5.96
   1 -11  -2   10.25    3.29
  -1 -11   2    7.13    2.78
   1 -11  -1   38.48    6.30
  -1 -11   1   39.32    6.19
  -1 -11   0   22.08    4.79
   1 -11   0   18.56    4.49
  -1 -11  -1    0.04    2.40
   1 -11   1    1.12    2.31
   1 -11   2    1.14    1.99
  -1 -11  -2    8.00    3.05
  -1 -11  -3   77.84    9.68
  -1 -11  -4   39.86    7.11
  -1 -11  -5   17.33    5.22
  -1 -11  -6   -0.62    2.37
  -1 -11  -7   -1.41    2.33
  -1 -11  -8  531.78   28.03
  -1 -11  -8  549.66   14.44
  -1  11  -8  502.26   13.20
  -1 -11  -9   54.81    9.37
  -1  11  -9   40.88    3.86
  -1 -11  -9   46.89    4.50
  -1  11  -9   42.88    4.25
  -1 -11 -10    5.20    2.01
  -1  11 -10    5.89    2.26
  -1 -11 -10    5.45    3.39
  -1 -11 -11    3.56    1.99
  -1  11 -11    2.63    1.61
  -1 -11 -12   96.82    7.09
  -1  11 -12  100.91    6.95
  -1 -11 -12   94.09   12.96
  -1  11 -13  358.95   13.26
  -1 -11 -13  339.52   13.53
  -1 -11 -13  308.69   23.14
  -1  11 -13  341.22   25.60
  -1  11 -14   18.33    6.96
  -1 -11 -14   18.80    6.37
   1  11  14   20.20    2.77
  -1  11 -14   18.88    3.65
  -1 -11 -14   17.01    3.08
  -1 -11 -15    6.35    3.64
  -1  11 -15   10.19    4.27
  -1  11 -15   13.53    2.89
  -1 -11 -15    5.67    2.48
   1  11  15    5.46    1.58
  -1  11 -16    1.98    1.89
   1  11  16   -0.46    1.24
  -1 -11 -16    3.53    2.55
  -1 -11 -17  228.39   11.90
  -1  11 -17  226.42   11.18
  -1  11 -18    5.10    2.52
  -1 -11 -18    1.58    1.96
  -1  11 -19  116.83    8.16
  -1 -11 -19   99.97    8.21
  -1  11 -20   44.57    5.58
  -1  11 -20   47.87    5.21
  -1 -11 -20   55.54    6.28
  -1  11 -21   43.44    4.96
  -1 -11 -21   40.77    5.07
  -1  11 -21   42.07    5.27
  -1  11 -22   -3.89    2.48
  -1  11 -22    0.85    1.93
  -1  11 -22   -0.88    2.23
  -1  11 -23    0.99    2.12
  -1  11 -23    2.64    2.29
  -1  11 -24   86.78    6.38
  -1  11 -24   85.04    6.48
  -1  11 -25    6.96    2.37
  -1  11 -25    7.45    2.33
  -1  11 -26    8.27    2.36
  -1  11 -26    6.60    1.82
  -1  11 -27    1.84    1.19
  -1  11 -27    4.33    1.73
  -1 -11 -27    2.27    0.80
  -1  11 -28   14.63    1.52
  -1 -11 -28   17.48    1.59
   1  12 -28   29.92    2.15
   1  12 -27    5.24    1.36
   1  12 -26   10.04    2.26
   1  12 -26    4.36    1.39
   1  12 -25    1.85    1.68
   1  12 -25    1.28    1.79
   1  12 -24   12.43    2.81
   1  12 -24   10.02    2.64
   1  12 -23   25.38    3.61
   1  12 -23   18.88    3.58
   1  12 -22    0.95    2.29
   1  12 -22    4.25    2.16
   1 -12 -22    1.66    1.71
   1  12 -21    1.35    2.41
   1  12 -21   -2.87    2.21
   1 -12 -21   -1.43    2.45
   1 -12 -20   71.47    6.69
   1  12 -20   68.87    6.90
   1  12 -20   69.30    6.09
   1 -12 -19   19.18    3.82
   1  12 -19   20.60    3.84
   1 -12 -18    0.98    1.86
   1  12 -18    4.71    2.52
   1  12 -17   -2.19    2.34
   1 -12 -17    1.22    1.93
   1 -12 -16  182.20   10.59
  -1  12  16  177.18    7.56
   1  12 -16  194.01   10.33
   1 -12 -15   33.94    4.71
   1  12 -15   36.39    4.68
   1 -12 -14    0.36    1.76
   1  12 -14    1.23    1.81
   1 -12 -13   27.61    4.24
   1  12 -13   41.75    9.12
   1 -12 -13   22.37    5.93
   1  12 -13   37.29    4.62
   1 -12 -12  173.75    9.83
   1  12 -12  185.26    9.49
   1 -12 -12  177.18   18.06
   1  12 -11  118.43    7.52
   1  12 -11  106.40    6.26
   1 -12 -11  120.16   14.71
  -1  12  11  109.71    5.96
   1 -12 -11  108.03    7.47
  -1  12  10    1.21    1.37
   1 -12 -10   -4.29    4.05
   1  12 -10   -0.74    1.89
   1 -12  -9   92.76   12.42
  -1  12   9   79.76    5.47
   1  12  -9   92.86    6.22
   1  12  -9   90.64    6.11
   1  12  -8  139.19    7.24
   1 -12  -8  145.64   15.09
  -1  12   8  137.41    7.21
   1  12  -8  143.00    7.84
   1  12  -7  172.62    7.66
   1  12  -7  191.05    9.00
  -1  12   7  178.15    8.28
   1 -12  -7  177.23   16.52
   1  12  -6   30.42    3.36
  -1  12   6   31.08    3.64
   1  12  -6   32.96    4.15
   1 -12  -6   25.52    6.30
   1  12  -5  166.71    8.51
  -1  12   5  160.55    8.05
   1 -12  -5  158.17   15.03
   1  12  -4    8.60    2.37
   1 -12  -4    5.53    3.65
  -1  12   4    2.89    1.65
  -1  12   3   21.37    3.33
   1  12  -3   20.41    3.26
   1 -12  -3   29.49    5.74
  -1  12   2   73.93    5.66
   1  12  -2   69.08    5.69
   1 -12  -2   73.83    9.42
   1 -12  -1   32.41    6.26
  -1 -12   1   26.72    5.06
  -1  12   1   31.60    3.87
   1  12  -1   29.73    4.35
  -1 -12   0  442.30   20.84
  -1  12   0  456.89   13.99
   1 -12   0  462.50   21.32
   1  12   0  451.66   13.93
  -1 -12  -1   -0.40    2.27
  -1  12  -1   -1.00    1.50
   1  12   1    0.21    1.34
  -1 -12  -2  100.05   11.00
  -1  12  -2  106.44    6.91
   1  12   2  113.16    6.98
  -1  12  -3   79.49    5.95
  -1 -12  -3   86.73   10.37
   1  12   3   81.88    5.82
  -1 -12  -4  345.78   21.18
  -1  12  -4  376.54   12.74
   1  12   4  369.42   12.20
  -1 -12  -5   16.37    5.15
  -1  12  -5    9.23    1.68
  -1  12  -5   18.94    3.14
   1  12   5   13.47    2.37
  -1  12  -6    2.19    1.34
  -1  12  -6    0.05    1.34
   1  12   6   -0.19    1.29
  -1 -12  -6    4.49    4.36
  -1 -12  -6    0.56    1.51
  -1  12  -7   77.81    5.77
   1  12   7   74.71    5.43
  -1 -12  -7   77.90    5.74
  -1  12  -7   68.03    5.18
  -1 -12  -7   85.55   11.56
  -1 -12  -8   -1.03    1.75
   1  12   8    0.03    1.25
  -1  12  -8   -1.53    1.74
  -1 -12  -8   -1.46    3.52
  -1  12  -8   -0.16    1.36
  -1 -12  -9   54.84    9.92
  -1 -12  -9   49.51    5.08
  -1  12  -9   55.74    5.16
  -1  12  -9   62.72    5.12
   1  12   9   58.54    4.59
   1  12  10   11.33    1.92
  -1  12 -10   14.73    3.14
  -1 -12 -10    9.78    4.67
  -1 -12 -10   10.06    2.54
  -1  12 -10   15.69    2.87
  -1 -12 -11  281.06   12.17
  -1 -12 -11  279.93   21.91
  -1  12 -11  261.83    9.78
  -1  12 -11  289.97   11.79
  -1 -12 -12   66.97   10.89
  -1 -12 -12   73.88    6.48
  -1  12 -12   73.69    6.12
  -1  12 -13    2.62    4.29
  -1 -12 -13    5.41    5.18
  -1 -12 -13    9.26    2.78
  -1  12 -13   13.44    3.10
   1  12  14    1.92    1.37
  -1 -12 -14    6.36    2.78
  -1  12 -14    5.71    2.14
  -1  12 -15   16.34    3.68
  -1 -12 -15   10.54    2.69
   1  12  15   14.42    2.53
   1  12  16   23.63    3.05
  -1  12 -16   23.15    3.91
  -1 -12 -16   20.30    3.73
  -1  12 -17   34.47    4.67
   1  12  17   26.82    2.93
  -1 -12 -17   40.61    5.55
  -1 -12 -18   -0.05    2.10
  -1  12 -18   -2.22    2.13
  -1 -12 -19    5.09    2.34
  -1  12 -19    7.02    2.50
  -1  12 -20   40.56    5.32
  -1  12 -20   41.19    4.84
  -1 -12 -20   34.09    5.08
  -1  12 -21   22.25    3.86
  -1  12 -21   21.57    3.92
  -1  12 -21   25.64    3.79
  -1  12 -22   -1.06    1.82
  -1  12 -22   -1.88    2.02
  -1  12 -23    9.03    2.75
  -1  12 -23    5.23    2.20
  -1  12 -24    0.20    1.82
  -1  12 -24   -1.60    2.08
  -1  12 -25    0.81    1.51
  -1  12 -25    2.75    1.64
  -1  12 -26    1.26    1.12
  -1  12 -26    2.97    1.59
  -1 -12 -26    1.51    0.69
  -1  12 -27    3.50    1.28
  -1  12 -27    5.80    1.14
   1  13 -26    8.57    1.70
   1  13 -25   41.92    3.55
   1  13 -25   40.54    3.23
   1  13 -24   27.72    3.38
   1  13 -24   29.79    3.09
   1  13 -23    1.36    1.31
   1  13 -23    2.54    1.95
   1  13 -22    7.03    2.51
   1  13 -22    7.16    2.10
   1  13 -21   -2.11    2.35
   1 -13 -21   -0.03    1.91
   1  13 -21   -2.03    2.01
   1  13 -20   21.37    3.40
   1  13 -20   33.38    4.96
   1 -13 -20   23.84    3.78
   1  13 -19   41.34    5.34
   1 -13 -19   42.51    5.20
   1  13 -19   29.00    3.89
   1 -13 -18    7.89    3.28
   1  13 -17    6.60    3.05
  -1  13  17    6.08    1.59
   1 -13 -17    8.37    2.92
  -1  13  16   -0.44    1.25
   1  13 -16    1.72    1.79
   1 -13 -16   -0.50    2.15
   1  13 -15   73.56    6.44
   1 -13 -15   74.33    6.85
  -1  13  15   68.08    5.07
   1 -13 -14    2.60    2.28
   1  13 -14    1.56    2.08
   1  13 -13   -0.01    1.91
   1 -13 -13   -0.98    2.19
   1  13 -12  180.93    9.50
   1 -13 -12  189.37   10.41
   1  13 -12  171.75    8.23
   1  13 -11    0.67    1.57
   1 -13 -11    0.71    2.09
  -1  13  11    0.13    1.45
   1  13 -11   -0.31    1.74
  -1  13  10    0.18    1.46
   1  13 -10   -0.88    1.69
   1  13 -10    0.51    1.50
   1 -13 -10   -4.48    4.96
   1 -13 -10    0.71    1.66
   1  13  -9   22.41    3.56
   1  13  -9   19.98    3.60
   1 -13  -9   28.12    4.00
   1 -13  -9   23.40    6.96
  -1  13   9   28.96    3.73
  -1  13   8  993.37   20.74
   1  13  -8  969.97   21.87
   1  13  -8  922.76   19.42
   1 -13  -8  978.82   38.85
  -1  13   7    2.17    1.89
   1  13  -7   -0.38    2.20
   1  13  -7    0.01    1.65
  -1  13   6   31.60    3.99
   1  13  -6   36.34    3.67
   1  13  -6   44.16    4.96
   1 -13  -6   36.58    7.48
  -1  13   5    4.99    2.24
   1 -13  -5    7.46    3.79
   1  13  -5    5.92    1.99
   1  13  -5    4.95    2.01
   1 -13  -4  346.90   20.97
  -1  13   4  369.44   13.41
   1  13  -4  379.79   14.06
   1  13  -3   -0.47    1.66
   1 -13  -3   -3.78    4.57
  -1  13   3    0.04    1.75
   1  13  -2  149.61    8.83
   1 -13  -2  136.57   12.23
  -1  13   2  148.60    8.65
   1  13  -1   20.04    3.41
  -1  13   1   26.51    3.94
   1  13   0   19.27    3.27
  -1  13   0   15.23    2.91
   1  13   1   24.24    3.68
  -1  13  -1   28.32    3.94
  -1 -13  -1   17.47    4.40
  -1 -13  -2   86.32    9.69
  -1  13  -2   84.30    6.79
   1  13   2   82.79    6.49
  -1  13  -3   67.64    6.05
  -1 -13  -3   51.33    7.95
  -1 -13  -3   50.71    4.30
   1  13   3   52.11    5.25
   1  13   4    1.20    1.58
  -1  13  -4    1.88    1.61
  -1 -13  -4   -0.64    1.46
  -1 -13  -4    3.36    4.89
  -1  13  -5   -0.03    1.52
  -1 -13  -5    2.37    1.77
  -1  13  -5   -0.12    1.78
   1  13   5    1.52    1.75
  -1 -13  -5    5.72    4.57
   1  13   6    7.33    1.89
  -1 -13  -6    6.50    2.54
  -1  13  -6    3.39    1.31
  -1 -13  -6    4.42    2.07
  -1  13  -6    6.35    2.37
  -1  13  -7    1.55    1.74
  -1  13  -7    6.25    2.15
  -1 -13  -7    6.36    4.59
  -1 -13  -7    3.25    1.79
   1  13   7    1.26    1.46
  -1 -13  -8  116.12   13.39
  -1  13  -8  110.55    6.95
  -1  13  -8  118.43    7.73
  -1 -13  -8  121.55    7.84
   1  13   8  113.47    7.01
  -1 -13  -9  116.82    7.89
   1  13   9  114.73    6.89
  -1 -13  -9  108.40   13.13
  -1  13  -9  109.23    7.18
  -1  13  -9  115.44    7.34
  -1  13 -10   26.13    3.58
   1  13  10   23.34    3.30
  -1 -13 -10   29.11    4.55
  -1 -13 -10   21.23    7.09
  -1  13 -10   18.62    3.39
  -1 -13 -11    6.75    2.67
  -1  13 -11    6.58    2.63
   1  13  11    4.37    1.67
  -1  13 -11    5.05    1.86
  -1 -13 -12  124.54    8.68
  -1  13 -12  129.04    8.15
  -1 -13 -13  155.12    9.62
   1  13  13  142.27    7.69
  -1  13 -13  166.35    9.31
  -1 -13 -14    3.25    1.96
  -1  13 -14    5.44    2.37
   1  13  14    7.20    2.21
  -1 -13 -15   80.63    7.17
   1  13  15   81.28    5.64
  -1  13 -15   91.51    7.19
   1  13  16    5.00    1.70
  -1 -13 -16    5.11    2.91
  -1  13 -16    3.74    1.91
   1  13  17   18.43    2.63
  -1 -13 -17   15.17    3.77
  -1  13 -17   24.27    3.86
  -1 -13 -18   17.83    3.67
  -1  13 -18   20.24    3.64
  -1  13 -19  117.98    8.52
  -1 -13 -19  114.96    8.37
  -1  13 -19  132.12    8.25
  -1  13 -20  119.19    7.59
  -1  13 -20  138.59    8.64
  -1  13 -20  133.24    7.91
  -1  13 -21    1.47    2.34
  -1  13 -21   -2.07    1.79
  -1  13 -22  102.39    6.61
  -1  13 -22   92.92    6.22
  -1  13 -23    2.99    1.78
  -1  13 -23    2.33    1.72
  -1  13 -24   76.16    4.83
  -1  13 -24   73.68    4.78
  -1  13 -25    2.09    1.44
  -1  13 -25   -0.47    1.14
  -1  13 -26    8.21    1.25
  -1  13 -26   11.94    1.73
   1  14 -25    2.16    1.10
   1  14 -24    1.73    1.34
   1  14 -24    2.10    0.94
   1  14 -23   16.86    2.10
   1  14 -23   22.14    2.88
   1  14 -22   -1.49    1.48
   1  14 -22   -0.97    1.67
   1  14 -21   24.99    3.64
   1  14 -21   17.87    2.64
   1  14 -20   46.15    5.07
   1  14 -20   40.53    3.81
   1 -14 -20   45.05    4.86
   1  14 -19    3.19    2.57
   1  14 -19    2.54    1.80
   1 -14 -19    5.08    2.12
   1  14 -18   28.02    3.52
   1 -14 -18   29.90    4.47
  -1  14  17   10.60    1.82
   1 -14 -17   13.43    3.42
   1  14 -17   13.48    2.87
  -1  14  16  124.18    6.42
   1 -14 -16  140.45    9.19
  -1  14  15   45.92    4.30
   1 -14 -15   41.25    5.25
   1  14 -14   14.27    2.94
   1 -14 -14    5.75    2.51
   1 -14 -13   31.43    4.55
   1  14 -13   35.09    4.57
  -1  14  12   24.57    3.24
   1  14 -12   19.24    3.03
   1 -14 -12   26.60    4.24
   1  14 -12   22.39    3.53
   1 -14 -11  297.06   13.03
   1  14 -11  292.77   11.80
   1  14 -11  275.67   11.27
  -1  14  11  280.75   10.55
   1 -14 -10    2.01    1.94
   1  14 -10    0.55    1.58
   1  14 -10    1.54    1.73
  -1  14  10    1.77    1.63
   1  14  -9  169.72    9.34
   1  14  -9  166.55    8.68
  -1  14   9  159.88    8.58
   1 -14  -9  167.67    9.53
  -1  14   8   11.30    2.72
   1 -14  -8    6.15    2.36
   1  14  -8    9.43    2.40
   1  14  -8    9.18    2.90
   1  14  -7  325.93   13.23
   1  14  -7  294.71   10.79
  -1  14   7  306.50   12.30
   1 -14  -7  341.80   13.09
   1  14  -6    4.68    2.52
  -1  14   6    2.14    1.84
   1  14  -6    1.57    1.42
   1  14  -5  179.81   10.04
  -1  14   5  176.00    9.61
   1 -14  -5  161.40   14.64
   1  14  -4   58.23    5.85
   1 -14  -4   47.64    8.16
  -1  14   4   56.97    5.63
   1  14  -3  146.54    9.19
  -1  14   3  128.00    8.32
  -1  14   2    4.28    2.17
   1  14  -2    6.43    2.78
  -1  14   1  148.65    9.07
   1  14  -1  141.30    8.95
   1  14   0  106.43    7.78
  -1  14   0  113.91    7.97
  -1  14  -1   20.97    3.87
   1  14   1   29.61    4.47
  -1 -14  -2   41.16    3.76
   1  14   2   46.18    5.18
  -1  14  -2   48.08    5.50
   1  14   3  104.73    7.63
  -1 -14  -3  109.32    6.47
  -1  14  -3  100.84    7.52
  -1 -14  -4  133.63    7.40
  -1 -14  -4  116.88   12.02
  -1  14  -4  126.69    8.46
   1  14   4  130.47    8.42
  -1  14  -5    2.94    1.90
   1  14   5    0.75    1.82
  -1  14  -5    3.59    1.66
  -1 -14  -5    4.22    1.91
  -1 -14  -5    3.65    3.71
   1  14   6   33.23    4.31
  -1  14  -6   32.76    4.47
  -1  14  -6   29.50    3.52
  -1 -14  -6   29.31    3.87
  -1  14  -7   -0.03    1.63
  -1 -14  -7    4.26    2.21
   1  14   7    0.59    1.81
  -1  14  -7    0.73    1.67
   1  14   8    9.19    2.19
  -1  14  -8   10.96    2.62
  -1  14  -8   16.87    3.36
  -1 -14  -8   18.33    3.39
  -1  14  -9   15.07    2.94
  -1 -14  -9   18.21    3.51
   1  14   9   15.87    2.98
  -1  14  -9   17.48    3.48
  -1  14 -10   16.14    3.30
   1  14  10   15.32    2.83
  -1 -14 -10   17.48    3.53
  -1  14 -10   15.55    3.07
  -1 -14 -11   18.32    3.49
  -1  14 -11   20.67    3.51
  -1  14 -11   15.90    3.00
   1  14  11   18.00    2.85
  -1  14 -12    2.38    1.81
  -1  14 -12    3.32    1.78
  -1 -14 -12    1.54    1.97
   1  14  12    2.97    1.93
   1  14  13    7.79    2.04
  -1  14 -13   11.45    2.98
  -1 -14 -13    7.40    2.84
  -1  14 -14    9.45    2.66
   1  14  14    6.73    2.01
  -1 -14 -14   11.58    3.24
   1  14  15   -0.55    1.30
  -1  14 -15    4.32    2.38
  -1 -14 -15    3.60    2.44
   1  14  16   20.64    2.81
  -1 -14 -16   31.82    4.77
  -1  14 -16   28.79    4.02
   1  14  17   13.08    2.20
  -1  14 -17   14.58    3.08
  -1 -14 -17   18.06    3.74
  -1 -14 -18    2.60    2.57
  -1  14 -18    1.79    2.15
  -1  14 -19   12.69    2.95
  -1  14 -19   13.29    3.27
  -1  14 -20   30.74    3.63
  -1  14 -20   41.56    4.61
  -1  14 -21   35.34    3.67
  -1  14 -21   32.87    3.83
  -1  14 -22    2.83    1.70
  -1  14 -22    3.48    1.59
  -1  14 -23    5.25    1.60
  -1  14 -23    9.92    2.00
  -1  14 -24   -0.60    1.05
  -1  14 -24   -0.94    1.04
   1  15 -23    2.06    1.32
   1  15 -22    1.17    1.34
   1  15 -21    1.43    0.85
   1  15 -21    1.61    1.69
   1  15 -20   -0.01    1.00
   1  15 -20    4.53    1.92
   1 -15 -19    8.98    2.37
   1  15 -19   11.28    1.78
   1  15 -19   10.03    2.64
   1  15 -18   16.06    2.22
   1 -15 -18   17.66    3.15
   1  15 -18   15.03    3.24
  -1  15  17   34.70    2.87
   1  15 -17   34.07    3.36
   1 -15 -17   39.96    4.84
   1  15 -16   23.21    2.96
  -1  15  16   27.84    2.87
   1 -15 -16   26.71    4.12
   1 -15 -15   64.21    6.16
  -1  15  15   65.08    4.68
   1 -15 -14   57.57    5.93
  -1  15  14   58.63    4.74
  -1  15  13   65.71    5.16
   1 -15 -13   69.36    6.37
   1  15 -12    1.61    1.33
  -1  15  12    1.84    1.22
   1 -15 -12    1.57    1.74
  -1  15  11   20.31    3.13
   1  15 -11   20.27    3.15
   1 -15 -11   23.88    4.09
  -1  15  10   10.24    2.50
   1 -15 -10    8.58    2.79
   1  15 -10   10.40    2.54
   1  15  -9   68.88    5.98
   1 -15  -9   77.11    6.67
  -1  15   9   73.90    6.02
  -1  15   8   25.75    3.71
   1 -15  -8   29.35    4.19
   1  15  -8   23.61    3.72
  -1  15   7    1.96    2.08
   1  15  -7    1.05    2.01
   1 -15  -7    4.47    2.30
   1  15  -6    3.54    2.08
  -1  15   6    6.37    2.45
   1 -15  -6    3.78    1.86
   1  15  -5   58.90    6.06
   1 -15  -5   67.21    5.74
  -1  15   5   58.58    5.86
   1 -15  -4    7.72    2.27
   1  15  -4    8.80    2.79
  -1  15   4    7.85    2.76
   1  15  -3   13.40    3.23
  -1  15   3   13.70    3.11
   1 -15  -3   16.63    3.08
   1  15  -2   34.17    4.86
   1 -15  -2   36.12    3.82
  -1  15   2   35.37    4.93
  -1  15   1   17.40    3.57
   1  15  -1   24.75    4.19
  -1  15   0   -1.54    1.95
   1  15   0   -0.03    2.48
   1  15   1   19.93    3.79
  -1  15  -1   24.99    4.12
  -1  15  -2   28.25    4.27
   1  15   2   25.84    3.92
  -1 -15  -3   48.64    4.44
   1  15   3   54.62    5.81
  -1  15  -3   48.01    5.71
   1  15   4    2.01    1.97
  -1  15  -4    1.19    1.80
  -1 -15  -4    3.47    1.75
  -1 -15  -5    6.72    2.20
  -1  15  -5    4.61    2.22
   1  15   5    3.19    2.21
  -1  15  -6   -1.07    2.16
  -1  15  -6   -0.91    1.59
   1  15   6    1.47    1.78
  -1 -15  -6    2.97    1.91
   1  15   7    0.50    1.56
  -1  15  -7    0.68    1.42
  -1  15  -7    3.00    1.99
  -1 -15  -7    1.69    1.42
  -1  15  -8    5.28    2.36
  -1  15  -8    8.13    2.45
  -1 -15  -8    1.32    1.66
   1  15   8    2.81    1.94
  -1  15  -9   38.35    4.17
  -1  15  -9   38.28    4.47
  -1 -15  -9   31.08    4.17
   1  15   9   41.77    4.59
  -1 -15 -10    1.10    1.84
   1  15  10    0.77    1.40
  -1  15 -10   -0.27    1.66
  -1  15 -10    1.05    1.42
  -1  15 -11   -0.04    1.85
  -1  15 -11   -0.18    1.48
   1  15  11    0.46    1.43
   1  15  11   -0.63    1.16
  -1 -15 -11   -0.51    1.78
   1  15  12   18.16    2.98
  -1  15 -12   18.85    2.89
  -1  15 -12   20.38    3.43
  -1 -15 -12   21.05    3.91
   1  15  13   87.64    6.03
  -1 -15 -13   91.91    7.27
  -1  15 -13   91.29    6.46
  -1 -15 -14    4.62    2.19
   1  15  14    5.60    1.94
  -1  15 -14    4.26    1.98
   1  15  15   36.99    3.65
  -1  15 -15   40.13    4.42
  -1 -15 -15   36.27    4.73
  -1 -15 -16    0.99    1.81
   1  15  16   -1.01    1.07
   1  15  17    9.46    1.76
  -1 -15 -17    8.16    2.23
  -1  15 -18   15.10    3.29
  -1  15 -18   12.97    2.46
  -1  15 -19   58.48    4.96
  -1  15 -19   54.69    4.10
  -1  15 -20   14.34    2.15
  -1  15 -20   19.65    2.93
  -1  15 -21    1.15    1.15
  -1  15 -21   -0.04    1.35
  -1  15 -22   16.73    2.23
  -1  15 -22   12.75    1.57
  -1  15 -23    8.86    1.38
   1  16 -22   13.28    1.52
   1  16 -21    4.04    1.31
   1  16 -20    6.66    1.72
   1  16 -19    1.44    1.37
   1 -16 -18   46.64    4.33
   1  16 -18   49.30    4.36
   1 -16 -17   11.86    2.59
   1  16 -17   14.09    2.84
  -1  16  17   10.05    1.30
   1 -16 -16    7.95    2.57
  -1  16  16    5.16    1.35
  -1  16  15   17.45    2.33
   1 -16 -15   19.83    3.50
   1 -16 -14    4.46    2.15
  -1  16  14    0.92    1.08
  -1  16  13   -2.46    1.68
   1 -16 -13    0.68    1.63
  -1  16  12    2.15    1.44
  -1  16  12   -0.05    1.26
   1 -16 -12    2.11    1.76
  -1  16  11   53.37    4.41
   1 -16 -11   67.79    5.92
   1 -16 -10   65.99    5.82
   1  16 -10   60.32    5.27
  -1  16  10   57.64    4.85
   1  16  -9   51.31    5.04
   1 -16  -9   43.68    4.90
  -1  16   9   45.73    4.58
   1  16  -8   27.58    3.90
   1 -16  -8   31.60    4.10
  -1  16   8   27.73    4.07
   1 -16  -7   97.48    6.82
   1  16  -7   99.87    7.28
  -1  16   7   89.02    6.78
   1  16  -6  140.68    8.73
  -1  16   6  148.89    8.81
   1 -16  -6  143.99    8.19
   1 -16  -5   74.76    5.94
   1  16  -5   85.72    7.12
  -1  16   5   72.77    6.34
  -1  16   4    9.42    2.60
   1  16  -4   12.44    3.23
   1 -16  -4   14.98    2.99
   1  16  -3   55.30    6.03
  -1  16   3   61.46    6.14
   1 -16  -3   51.92    4.67
  -1  16   2   50.22    5.62
   1 -16  -2   54.96    4.71
   1  16  -2   54.48    5.87
  -1  16   1   69.32    6.53
   1  16  -1   65.27    6.44
  -1  16   0   28.95    4.34
   1  16   0   46.80    5.45
   1  16   1    7.54    2.73
  -1  16  -1   10.65    2.97
   1  16   2    4.80    2.45
  -1  16  -2    4.97    2.83
  -1  16  -3    9.64    3.53
   1  16   3   12.27    3.14
  -1 -16  -4   48.76    4.35
   1  16   4   54.81    5.73
  -1  16  -4   46.47    5.31
   1  16   5   28.42    4.26
  -1  16  -5   30.65    4.34
  -1 -16  -5   27.42    3.49
  -1 -16  -6   33.80    4.11
   1  16   6   29.15    4.10
  -1  16  -6   32.37    4.38
  -1 -16  -7   22.34    3.47
   1  16   7   19.13    3.24
  -1  16  -7   18.52    3.24
  -1  16  -8   -2.49    1.88
  -1 -16  -8   -1.12    1.83
   1  16   8   -0.27    1.34
   1  16   9    0.42    1.38
  -1  16  -9    1.82    1.78
   1  16   9    1.40    1.79
  -1 -16  -9   -0.63    1.47
  -1 -16 -10    3.79    2.19
  -1  16 -10    2.40    1.87
   1  16  10    3.88    1.60
   1  16  10    3.25    2.01
   1  16  11   31.36    3.84
  -1 -16 -11   36.01    4.48
  -1  16 -11   31.66    3.49
   1  16  12    2.87    1.75
  -1 -16 -12    1.94    1.96
  -1  16 -12   -3.40    1.44
   1  16  13    1.18    1.28
  -1 -16 -13    2.17    1.89
  -1 -16 -14    1.23    1.82
   1  16  14    0.87    1.22
  -1 -16 -15    6.08    2.24
   1  16  15    3.15    1.11
   1  16  16    0.42    0.96
  -1  16 -16    0.17    1.29
  -1  16 -17    0.06    1.78
   1  16  17    1.62    0.85
  -1  16 -18    4.18    2.06
  -1  16 -18    0.66    0.88
  -1  16 -19    3.41    1.63
  -1  16 -19    3.42    1.02
  -1  16 -20    1.41    1.20
  -1  16 -21    5.21    1.24
   1  17 -19    1.26    1.03
   1  17 -18   23.76    2.55
   1  17 -17   -2.67    1.56
  -1  17  16    1.42    0.64
   1  17 -16    1.39    1.50
   1 -17 -16    1.04    1.47
   1  17 -15    7.70    2.35
   1 -17 -15    6.62    1.67
  -1  17  15    6.85    1.40
   1 -17 -14   94.83    6.11
  -1  17  14   83.78    4.57
  -1  17  13    8.26    1.79
   1 -17 -13    8.45    2.22
  -1  17  12    0.81    1.12
   1 -17 -12    1.73    1.55
  -1  17  11    8.74    2.16
   1 -17 -11    6.99    2.36
  -1  17  10   70.75    4.86
  -1  17  10   85.14    5.67
   1 -17 -10   85.52    6.09
  -1  17   9   15.67    2.62
   1 -17  -9   16.60    2.82
  -1  17   8    0.40    1.49
   1 -17  -8    1.52    1.56
   1  17  -8    0.60    1.52
   1 -17  -7   12.11    2.49
  -1  17   7   13.45    2.90
   1  17  -7    8.68    2.18
   1  17  -7   10.75    2.02
   1  17  -6    1.96    1.86
   1 -17  -6   -2.16    1.83
  -1  17   6   -0.44    1.71
   1 -17  -5    3.21    1.64
   1  17  -5    5.03    2.22
  -1  17   5    3.44    1.90
   1 -17  -4    6.55    2.00
  -1  17   4    6.50    2.35
   1  17  -4    5.59    2.16
   1 -17  -3   23.56    2.89
   1  17  -3   24.20    4.15
  -1  17   3   20.05    3.50
  -1  17   2   68.29    6.15
   1  17  -2   67.23    6.42
  -1  17   1   30.82    4.24
   1  17  -1   27.25    4.36
   1  17   0    7.48    3.05
  -1  17   0    7.60    2.73
   1  17   1   22.43    3.86
  -1  17  -1   27.50    4.38
  -1  17  -2  106.36    7.64
   1  17   2  106.26    7.63
  -1  17  -3    8.34    2.33
   1  17   3   10.90    3.13
   1  17   4   -0.74    1.82
  -1  17  -4    1.06    1.89
   1  17   5    1.51    1.63
  -1 -17  -5   -2.47    1.62
  -1  17  -5    2.45    2.19
   1  17   6   19.40    3.37
  -1  17  -6   18.72    3.40
   1  17   6   14.32    3.04
  -1 -17  -6   14.83    2.49
  -1 -17  -7   -1.42    1.84
   1  17   7   -0.91    1.77
   1  17   7    0.36    1.72
  -1  17  -7   -0.51    1.88
  -1 -17  -8    0.02    1.23
  -1  17  -8   -0.35    1.45
   1  17   8    0.38    1.60
  -1  17  -9   30.41    3.47
   1  17   9   29.46    3.67
  -1 -17  -9   26.66    3.49
  -1 -17 -10   11.71    2.61
   1  17  10    8.07    2.20
  -1  17 -10    6.81    1.76
   1  17  11    4.57    1.72
  -1 -17 -11    4.82    1.75
   1  17  12    8.14    1.93
  -1 -17 -12    8.20    2.02
  -1 -17 -13   52.04    4.51
   1  17  13   51.22    3.88
   1  17  14   37.93    3.13
   1  17  15   25.31    2.32
   1  17  16    1.62    0.79
  -1  17 -16    4.27    1.82
  -1  17 -17    6.41    1.75
  -1  17 -18   29.18    2.64
  -1  17 -19   17.79    1.83
   1  18 -16    0.34    0.91
   1  18 -15   -1.29    1.27
  -1  18  14   -0.29    0.66
   1  18 -14   -0.58    1.21
  -1  18  13    6.78    1.20
   1  18 -13    8.32    2.04
   1 -18 -13    9.50    1.86
   1 -18 -12    6.80    1.74
  -1  18  12    8.39    1.59
  -1  18  11   17.43    2.26
   1 -18 -11   18.03    2.58
  -1  18  10   44.51    3.67
   1 -18 -10   36.42    3.44
   1 -18  -9   36.11    3.47
  -1  18   9   39.20    3.61
   1 -18  -8    8.46    1.81
  -1  18   8    9.97    2.27
  -1  18   8    5.46    1.66
   1 -18  -7   47.87    3.87
  -1  18   7   50.58    4.31
  -1  18   7   43.45    4.04
   1  18  -6   85.04    4.26
   1 -18  -6   86.53    4.88
  -1  18   6   79.32    5.48
   1  18  -5   24.07    2.71
   1 -18  -5   19.31    2.30
  -1  18   5   21.84    3.27
  -1  18   4    6.46    2.30
   1  18  -4    8.54    2.46
   1  18  -4    6.21    1.69
   1  18  -3   13.18    2.27
   1  18  -3   15.04    3.02
  -1  18   3   15.33    2.98
   1  18  -2   20.96    2.83
  -1  18   2   16.57    3.09
   1  18  -2   19.59    3.33
   1  18  -1    2.28    1.74
  -1  18   1   -0.82    2.04
   1  18  -1    3.76    2.18
   1  18   0    4.38    2.17
   1  18   0    3.23    1.78
  -1  18   0    0.15    1.68
   1  18   1    3.32    1.74
   1  18   1    8.30    2.60
  -1  18  -1    6.43    2.47
  -1  18  -2    3.94    1.74
   1  18   2    3.01    1.86
   1  18   2    2.60    2.10
   1  18   3   10.30    2.50
   1  18   3   13.33    2.55
  -1  18  -3   14.47    2.76
   1  18   4    4.03    1.81
  -1  18  -4    5.70    2.06
   1  18   4    3.76    1.80
  -1  18  -5    7.31    2.28
   1  18   5    4.50    1.69
  -1  18  -6   28.80    3.47
   1  18   6   36.95    3.85
  -1 -18  -7   19.07    2.25
  -1  18  -7   21.80    2.08
  -1  18  -7   22.93    2.98
   1  18   7   19.57    2.86
  -1 -18  -8    1.75    1.00
   1  18   8   -0.18    1.34
  -1  18  -8   -0.45    1.28
   1  18   9    9.83    2.24
   1  18  10   44.01    3.62
   1  18  11   16.02    2.31
   1  18  12    0.73    0.94
   1  18  13    5.10    1.34
  -1  18 -14   16.74    2.30
   1  18  14   15.45    1.55
  -1  18 -15    1.76    1.04
  -1  18 -16    1.94    1.09
   1  19 -12    0.31    0.87
   1  19 -11    4.60    1.36
  -1  19  11    5.67    1.18
  -1  19  10   15.92    1.83
  -1  19   9   -0.39    1.08
  -1  19   8    5.18    1.49
  -1  19   7    0.08    1.03
  -1  19   6    4.99    1.56
   1  19  -5    7.64    1.14
  -1  19   5    9.11    1.77
  -1  19   4   -0.58    1.30
   1  19  -4    2.86    1.40
   1  19  -3    4.69    1.16
  -1  19   3   10.08    2.16
  -1  19   3   10.43    2.17
  -1  19   2   58.44    4.51
  -1  19   2   54.33    3.97
   1  19  -2   57.80    3.70
  -1  19   1   14.39    2.31
  -1  19   1   10.32    2.22
   1  19  -1   14.40    2.20
   1  19   0    5.38    1.57
  -1  19   0    3.35    1.31
  -1  19   0    2.49    1.51
  -1  19  -1    5.80    1.63
  -1  19  -1    5.45    1.80
   1  19   2   60.95    4.15
  -1  19  -2   55.01    4.39
  -1  19  -2   54.90    3.67
  -1  19  -3    2.48    1.06
   1  19   3    1.49    1.40
   1  19   4   16.38    2.41
  -1  19  -4   16.02    1.88
  -1  19  -5    0.53    0.68
   1  19   5   -0.39    1.27
   1  19   6   19.04    2.50
   1  19   7    3.82    1.35
   1  19   8   16.04    2.05
   1  19   9    3.83    1.19
   1  19  10   14.50    1.77
   1  19  11    7.00    1.24
  -1  19 -12    2.92    1.10
  -1  20   7    3.53    0.91
  -1  20   6   52.12    2.83
  -1  20   5    2.61    0.76
  -1  20   4   10.75    1.55
  -1  20   3    6.46    1.23
  -1  20   2   19.75    1.92
   1  20  -1    1.64    0.70
  -1  20   1   -1.12    0.82
  -1  20   0    0.19    0.63
   1  20   0    2.35    0.80
   1  20   1    1.00    0.73
  -1  20  -1    1.30    0.64
   1  20   2    0.97    0.69
   1  20   3    1.97    0.87
   1  20   4    0.89    0.71
   1  20   5    4.83    1.07
   1  20   6   46.93    2.61
   1  20   7    1.69    0.74
   2   0 -35    0.61    0.67
   2   0 -34    3.90    1.19
   2   0 -34    3.97    1.17
   2   0 -33   -0.50    1.42
   2   0 -33    0.12    1.19
   2   0 -32    8.71    2.10
   2   0 -32   11.72    2.22
   2   0 -31    0.12    1.53
   2   0 -31   -0.45    1.62
   2   0 -30    0.39    1.73
   2   0 -30    4.47    2.36
   2   0 -29   -0.27    1.80
   2   0 -29   -2.42    2.27
   2   0 -29    2.60    1.92
   2   0 -28  252.18   11.61
   2   0 -28  251.76   12.82
   2   0 -28  240.21   11.93
   2   0 -28  276.84   11.76
   2   0 -27    3.13    2.21
   2   0 -27   -1.04    2.50
   2   0 -27   -1.60    2.16
   2   0 -26    3.36    2.44
   2   0 -26    1.62    2.06
   2   0 -26   -0.47    2.14
   2   0 -26   -3.71    2.80
   2   0 -26   -0.22    2.17
   2   0 -25   -1.42    2.34
   2   0 -25    0.16    2.07
   2   0 -25    1.25    2.37
   2   0 -25    4.23    2.35
   2   0 -25    0.23    1.64
   2   0 -24   20.02    4.08
   2   0 -24   20.17    4.04
   2   0 -24   19.33    3.50
   2   0 -24   14.28    2.97
   2   0 -24   14.22    2.94
   2   0 -24   18.03    2.98
   2   0 -23   -0.33    1.72
   2   0 -23    2.50    2.00
   2   0 -23   -0.77    1.98
   2   0 -23    2.10    1.55
   2   0 -23    3.27    2.03
   2   0 -23   -1.33    1.81
   2   0 -22   63.68    5.70
   2   0 -22   65.31    5.52
   2   0 -22   62.20    5.21
   2   0 -22   60.64    5.56
   2   0 -22   63.50    5.92
   2   0 -22   65.46    6.02
   2   0 -22   63.14    5.08
   2   0 -21    2.26    2.02
   2   0 -21    1.51    1.63
   2   0 -21    0.11    1.34
   2   0 -21    0.12    1.61
   2   0 -21   -1.90    2.04
   2   0 -21   -2.14    4.22
   2   0 -21    1.09    1.57
   2   0 -20  147.07   16.32
   2   0 -19    2.33    4.51
   2   0 -18   12.48    4.69
   2   0 -17    1.41    2.93
   2   0 -16 2921.28   62.80
   2   0 -15   -1.26    3.46
   2   0 -14   56.14    8.43
   2   0 -13   -1.74    2.79
   2   0 -12 3686.03   41.17
   2   0 -12 3766.01   39.73
   2   0 -11    0.12    1.20
   2   0 -11   -1.22    1.16
   2   0 -11   -1.14    2.58
   2   0 -10  565.40   20.53
   2   0 -10  563.14   14.25
   2   0 -10  566.26   14.41
   2   0  -9    1.40    2.10
   2   0  -9   -1.24    1.29
   2   0  -9   -0.39    1.14
   2   0  -8  514.70   11.86
   2   0  -8  497.91   12.43
   2   0  -7   -0.36    1.18
   2   0  -6   91.24    4.94
   2   0  -5    0.77    1.04
   2   0  -5   -0.74    1.52
   2   0  -4  822.53   14.85
   2   0  -3   -0.27    0.88
   2   0  -2    1.21    0.64
   2   0  -1    0.81    0.45
  -2   0   0 1876.66   17.14
  -2   0  -1    1.09    0.71
  -2   0  -2   15.88    1.80
  -2   0  -2   16.51    1.27
  -2   0  -3    0.54    0.86
  -2   0  -3    0.04    0.76
  -2   0  -4 1463.58   16.32
  -2   0  -4 1390.01   17.29
  -2   0  -5    0.60    0.97
  -2   0  -5   -0.61    1.26
  -2   0  -6  105.72    6.18
  -2   0  -6  114.88    4.85
  -2   0  -6  102.11    6.94
  -2   0  -7    0.72    0.90
  -2   0  -7    1.88    1.64
  -2   0  -7   -1.04    2.13
  -2   0  -8   59.99    4.04
  -2   0  -8   62.08    5.65
  -2   0  -8   59.62    6.06
  -2   0  -9   -0.61    1.99
  -2   0  -9   -1.15    1.14
  -2   0  -9    1.77    2.23
  -2   0 -10   90.43    5.44
  -2   0 -10   89.66    8.16
  -2   0 -10   88.75    7.83
  -2   0 -11   -0.41    2.03
  -2   0 -11    0.46    1.25
  -2   0 -11   -1.19    2.32
  -2   0 -12  393.41   18.28
  -2   0 -12  411.58   19.24
  -2   0 -12  400.11   11.81
  -2   0 -13    1.90    2.46
  -2   0 -13    0.85    2.86
  -2   0 -13    0.05    1.25
  -2   0 -14  131.25   11.69
  -2   0 -14  125.30   11.92
  -2   0 -15    0.16    2.61
  -2   0 -15   -1.12    2.93
  -2   0 -16 1109.23   32.35
  -2   0 -16 1142.66   37.56
  -2   0 -16 1182.69   38.31
  -2   0 -17   -0.58    2.60
  -2   0 -17    0.28    2.32
  -2   0 -17    0.76    2.52
  -2   0 -18   63.52    8.32
  -2   0 -18   68.92    9.59
  -2   0 -18   78.09   10.76
  -2   0 -19    1.61    2.83
  -2   0 -19   -2.10    2.92
  -2   0 -20  355.50   11.46
  -2   0 -20  362.13   13.28
  -2   0 -20  334.37   19.59
  -2   0 -21   -0.14    1.40
  -2   0 -21    0.12    1.17
  -2   0 -21   -4.50    1.98
  -2   0 -21   -2.57    3.16
  -2   0 -21    0.31    2.17
  -2   0 -22   17.82    4.86
  -2   0 -22   14.07    2.89
  -2   0 -22   11.16    2.64
  -2   0 -22    9.19    2.25
  -2   0 -22   14.16    2.33
  -2   0 -22   15.61    3.54
  -2   0 -23   -0.68    1.71
  -2   0 -23   -0.72    1.66
  -2   0 -23   -0.81    2.36
  -2   0 -23   -1.95    2.07
  -2   0 -23   -1.75    1.73
  -2   0 -24   50.49    5.13
  -2   0 -24   53.90    6.41
  -2   0 -24   54.21    5.35
  -2   0 -24   49.34    5.18
  -2   0 -24   49.81    4.14
  -2   0 -25    0.23    1.55
  -2   0 -25    3.13    3.02
  -2   0 -25    5.42    2.01
  -2   0 -25   -0.77    1.43
  -2   0 -26   -1.16    1.78
  -2   0 -26   -0.92    1.59
  -2   0 -27    0.63    1.58
  -2   0 -27   -1.50    1.73
  -2   0 -28  208.49    9.81
  -2   0 -28  212.75   10.19
  -2   0 -29   -0.86    1.33
  -2   0 -29   -0.06    1.40
  -2   0 -29    1.39    1.87
  -2   0 -30    9.62    2.40
  -2   0 -30    4.55    1.78
  -2   0 -30    5.17    1.91
  -2   0 -31    0.86    0.98
  -2   0 -31    0.90    1.09
  -2   0 -31   -0.61    1.47
  -2   0 -32  383.50    9.18
  -2   0 -32  419.42   11.35
  -2   0 -33    0.49    0.97
  -2   0 -33   -0.07    0.56
  -2   0 -34    2.03    0.86
   2   1 -35    5.91    1.11
   2  -1 -35    6.48    1.07
   2   1 -34    3.01    1.22
   2  -1 -34    2.51    1.00
   2   1 -34    2.34    1.13
   2  -1 -33   -0.83    1.16
   2  -1 -33    0.77    1.30
   2   1 -33    0.55    1.31
   2   1 -33    0.69    1.30
   2  -1 -32  120.46    6.32
   2   1 -32  120.58    6.35
   2   1 -32  101.88    6.15
   2  -1 -32  113.02    6.16
   2   1 -31    2.38    1.83
   2  -1 -31    4.15    1.59
   2   1 -31    4.69    2.00
   2  -1 -31    4.83    1.80
   2  -1 -30    4.34    2.17
   2   1 -30    2.54    1.88
   2   1 -30    1.02    1.74
   2  -1 -30    3.18    2.97
   2  -1 -30    0.98    1.77
   2   1 -29    9.73    2.46
   2   1 -29    8.97    2.39
   2  -1 -29   14.55    2.99
   2  -1 -29   15.82    3.24
   2  -1 -29   10.88    3.43
   2   1 -29   11.17    3.05
   2  -1 -28   -0.80    2.52
   2   1 -28    0.79    2.36
   2  -1 -28   -0.72    1.83
   2   1 -28   -0.57    2.23
   2   1 -28    1.36    1.77
   2  -1 -28    0.76    1.76
   2   1 -27    2.38    2.77
   2  -1 -27    3.78    2.35
   2  -1 -27    4.30    2.69
   2  -1 -27    1.80    1.77
   2  -1 -27    1.81    2.10
   2   1 -27   -1.03    2.32
   2   1 -27    2.16    1.77
   2   1 -27   -1.94    1.92
   2  -1 -27    1.43    2.46
   2   1 -26    5.35    2.04
   2   1 -26    4.78    2.81
   2  -1 -26    0.43    1.85
   2   1 -26    3.31    1.35
   2  -1 -26    4.50    2.31
   2  -1 -26    3.57    2.13
   2   1 -26    4.21    2.61
   2  -1 -26    4.98    2.33
   2  -1 -26    0.32    1.83
   2  -1 -26    1.68    1.87
   2   1 -26   -0.69    1.68
   2   1 -26    3.52    1.98
   2  -1 -25    2.95    1.74
   2  -1 -25    3.53    2.19
   2   1 -25    5.65    2.45
   2  -1 -25    2.01    1.63
   2  -1 -25    2.15    2.06
   2   1 -25    4.98    2.56
   2  -1 -25    1.49    2.10
   2   1 -25    6.93    2.59
   2   1 -25    4.44    2.59
   2   1 -25    2.36    1.23
   2   1 -25    1.13    1.61
   2  -1 -24  422.46   14.24
   2   1 -24  413.73   11.97
   2  -1 -24  468.56   15.20
   2   1 -24  429.90   15.53
   2  -1 -24  461.63   16.62
   2  -1 -24  428.36   15.64
   2  -1 -24  445.81   15.42
   2  -1 -24  445.72   16.05
   2   1 -24  429.81   15.47
   2   1 -24  431.13   16.17
   2   1 -24  427.47   13.96
   2   1 -24  429.54   14.46
   2   1 -24  432.14   15.66
   2   1 -23   16.88    3.08
   2   1 -23   14.10    5.68
   2  -1 -23   18.97    3.57
   2   1 -23   18.42    2.65
   2  -1 -23   17.40    3.39
   2   1 -23   21.63    3.97
   2  -1 -23   13.34    2.61
   2  -1 -23   18.67    3.32
   2  -1 -23   22.13    3.72
   2   1 -23   19.72    3.34
   2   1 -23   21.47    3.82
   2   1 -23   21.07    3.85
   2  -1 -23   22.91    3.88
   2   1 -23   20.17    2.98
   2  -1 -22   -1.28    2.09
   2   1 -22   -2.00    1.30
   2  -1 -22    3.51    2.54
   2  -1 -22    0.40    1.45
   2   1 -22    0.89    1.17
   2   1 -22    1.40    1.36
   2   1 -22    6.99    2.83
   2  -1 -22    1.70    1.30
   2   1 -22   -4.08    2.03
   2   1 -22    5.18    2.62
   2  -1 -22   -0.66    2.03
   2   1 -22    2.67    3.18
   2  -1 -22   -0.47    1.66
   2   1 -22   -0.98    1.62
   2   1 -21   28.99    7.84
   2   1 -21   33.82    4.12
   2   1 -21   32.89    3.80
   2  -1 -21   38.15    4.52
   2  -1 -21   34.14    4.38
   2  -1 -21   33.58    3.75
   2  -1 -21   32.15    4.01
   2  -1 -21   31.28    3.79
   2   1 -21   33.94    4.04
   2   1 -21   36.95    4.31
   2  -1 -21   30.49    3.80
   2   1 -21   29.59    3.92
   2   1 -20  613.62   33.05
   2   1 -19    2.88    3.74
   2  -1 -19    5.51    3.59
   2   1 -18    1.86    3.30
   2  -1 -18   10.94    4.57
   2   1 -17   -3.95    4.16
   2  -1 -17    1.78    3.52
   2  -1 -16  671.43   20.21
   2   1 -16  708.04   31.29
   2  -1 -16  687.50   30.41
   2  -1 -15  156.00    9.77
   2  -1 -15  157.66   14.30
   2   1 -15  161.65   14.65
   2  -1 -14   53.19    5.80
   2  -1 -14   60.58    8.86
   2   1 -14   51.04    5.11
   2   1 -14   63.13    9.20
   2   1 -13    9.33    4.52
   2  -1 -13   10.93    4.64
   2   1 -13    9.49    2.45
   2  -1 -13    8.47    2.67
   2   1 -12   71.20    8.65
   2   1 -12   81.54    5.80
   2  -1 -12   82.04    6.61
   2  -1 -12   79.91    8.92
   2  -1 -11  248.13   14.35
   2  -1 -11  238.91   10.76
   2   1 -11  242.78    9.11
   2   1 -11  241.65   14.60
   2   1 -10   81.61    5.03
   2  -1 -10   89.75    6.43
   2  -1 -10   89.55    8.30
   2   1 -10   92.89    7.62
   2   1 -10   99.75    9.00
   2  -1  -9   96.80    7.89
   2   1  -9  101.98    8.47
   2   1  -9  100.67    7.29
   2  -1  -9   98.52    6.44
   2   1  -9   92.95    4.89
   2  -1  -8  781.23   17.20
   2   1  -8  806.28   19.24
   2   1  -8  766.83   12.86
   2   1  -7   30.13    2.32
   2   1  -7   27.90    3.61
   2  -1  -7   33.47    3.64
   2  -1  -6   33.54    3.41
   2   1  -6   35.76    3.63
   2  -1  -5   74.84    5.08
   2  -1  -5   82.13    4.86
   2   1  -5   70.56    5.46
   2  -1  -4  470.27   11.10
   2  -1  -4  473.29   11.05
   2   1  -4  474.58   12.30
  -2  -1   3   49.46    3.21
   2  -1  -3   54.75    3.81
   2  -1  -3   55.49    3.42
  -2  -1   2    0.93    0.85
   2  -1  -2    1.00    0.99
   2  -1  -1   97.63    4.33
  -2  -1   1   88.41    4.46
  -2  -1   0   23.15    2.29
  -2  -1  -1    5.62    1.47
  -2  -1  -2    0.61    0.96
  -2   1  -3  100.53    3.68
  -2  -1  -3  106.12    5.12
  -2   1  -4  185.15    4.85
  -2  -1  -4  183.15    7.22
  -2  -1  -4  197.58    7.09
  -2   1  -4  193.22    7.06
  -2  -1  -5  241.29    8.43
  -2   1  -5  252.82    9.01
  -2  -1  -5  259.57    8.40
  -2  -1  -5  242.22    9.10
  -2   1  -5  261.44    5.60
  -2  -1  -6   63.59    4.31
  -2  -1  -6   59.04    4.64
  -2  -1  -6   65.68    5.25
  -2   1  -6   64.46    2.80
  -2   1  -6   62.55    5.12
  -2  -1  -7  212.73    9.99
  -2  -1  -7  201.64    9.41
  -2   1  -7  222.41   10.24
  -2  -1  -7  203.54    7.93
  -2  -1  -8  565.46   16.70
  -2  -1  -8  561.46   17.30
  -2   1  -8  558.81   18.49
  -2   1  -8  547.24   17.17
  -2   1  -8  542.65   10.00
  -2  -1  -8  555.99   14.15
  -2   1  -9  281.52   14.08
  -2  -1  -9  267.20   12.53
  -2   1  -9  279.47    7.28
  -2  -1  -9  275.32   12.94
  -2   1  -9  284.33   13.28
  -2  -1  -9  300.25   10.92
  -2   1 -10    1.85    2.13
  -2   1 -10    0.04    2.27
  -2   1 -10    0.76    0.69
  -2  -1 -10    2.45    2.48
  -2  -1 -10    0.50    1.23
  -2  -1 -10    1.66    2.18
  -2  -1 -11   12.36    2.53
  -2  -1 -11   10.61    2.88
  -2  -1 -11   12.51    3.70
  -2   1 -11   11.92    1.57
  -2   1 -11   14.31    3.91
  -2   1 -11   11.42    3.75
  -2  -1 -12  423.32   14.48
  -2   1 -12  399.12    8.87
  -2  -1 -12  419.37   18.91
  -2   1 -12  436.38   19.69
  -2   1 -12  407.61   19.54
  -2  -1 -12  425.54   19.19
  -2   1 -13   73.63    8.87
  -2  -1 -13   66.38    5.82
  -2  -1 -13   70.21    8.28
  -2  -1 -13   74.77    8.69
  -2   1 -13   68.49    8.48
  -2   1 -14    6.54    3.77
  -2  -1 -14    6.32    2.29
  -2  -1 -14    4.00    2.19
  -2   1 -14    5.10    3.24
  -2  -1 -14    5.16    3.34
  -2  -1 -14    7.92    4.29
  -2  -1 -15    3.77    3.48
  -2  -1 -15    1.91    2.93
  -2  -1 -15    1.59    1.19
  -2  -1 -15    3.00    2.74
  -2   1 -15    1.61    2.82
  -2   1 -15   -0.83    3.05
  -2   1 -16  305.36   19.48
  -2  -1 -16  327.46   19.98
  -2   1 -16  309.75   19.76
  -2  -1 -16  306.45   17.61
  -2   1 -17    5.52    4.60
  -2   1 -17    5.38    4.22
  -2   1 -17    2.86    2.04
  -2  -1 -17    2.97    2.77
  -2  -1 -18   38.19    7.06
  -2   1 -18   33.11    7.30
  -2   1 -18   32.79    5.86
  -2   1 -18   34.93    7.39
  -2  -1 -19   60.54    8.62
  -2   1 -19   53.22    7.62
  -2   1 -19   57.07    9.36
  -2   1 -19   51.22    8.99
  -2  -1 -20  395.92   12.35
  -2   1 -20  436.08   14.64
  -2  -1 -20  394.21   21.75
  -2  -1 -20  421.19   14.09
  -2   1 -20  411.54   12.56
  -2   1 -20  383.60   19.74
  -2   1 -20  410.14   12.38
  -2   1 -20  463.53   26.76
  -2  -1 -21   82.81    5.96
  -2   1 -21   76.81    5.86
  -2   1 -21   76.42    4.89
  -2   1 -21   90.42   12.48
  -2  -1 -21   79.49    5.62
  -2   1 -21   82.16    6.11
  -2   1 -21   79.14    5.85
  -2   1 -21   82.61    6.84
  -2  -1 -21   65.02    9.07
  -2  -1 -21   85.28    6.77
  -2   1 -22    2.90    2.16
  -2  -1 -22    4.76    2.16
  -2   1 -22    2.28    1.69
  -2   1 -22    5.17    2.80
  -2  -1 -22    7.56    2.59
  -2   1 -22    6.49    1.83
  -2   1 -22    4.76    1.87
  -2  -1 -22    1.11    4.22
  -2  -1 -22    1.36    1.95
  -2   1 -23   10.86    2.93
  -2  -1 -23    7.89    1.99
  -2  -1 -23   13.98    3.93
  -2  -1 -23   11.10    2.49
  -2   1 -23    7.37    2.48
  -2   1 -23   14.33    2.47
  -2   1 -23    8.56    2.35
  -2   1 -23   12.76    2.87
  -2  -1 -24  476.20   15.50
  -2  -1 -24  449.25   15.09
  -2   1 -24  464.69   15.09
  -2  -1 -24  466.22   17.16
  -2   1 -24  462.67   15.14
  -2   1 -24  461.72   15.53
  -2   1 -24  442.83   12.72
  -2   1 -25    0.45    1.97
  -2   1 -25    1.54    1.98
  -2  -1 -25    0.78    1.62
  -2  -1 -25    0.83    2.36
  -2  -1 -25    3.55    2.13
  -2   1 -25    0.56    1.22
  -2   1 -25    3.35    1.94
  -2  -1 -26    9.96    3.44
  -2   1 -26    9.01    2.33
  -2   1 -26   12.84    3.09
  -2  -1 -26    9.70    2.51
  -2  -1 -26   11.66    2.92
  -2   1 -26    6.59    1.72
  -2   1 -27   -0.04    1.73
  -2   1 -27    1.63    1.52
  -2  -1 -27   -0.75    1.77
  -2  -1 -27    2.42    1.77
  -2  -1 -27    1.50    1.79
  -2  -1 -28  220.11   10.00
  -2  -1 -28  241.95   11.00
  -2   1 -28  222.76   10.38
  -2  -1 -28  198.18    9.17
  -2   1 -28  227.61   10.18
  -2   1 -29    2.56    1.70
  -2  -1 -29    3.51    1.74
  -2   1 -29    2.10    1.55
  -2  -1 -29    0.84    1.36
  -2  -1 -29   -0.90    1.51
  -2   1 -30    7.81    2.09
  -2  -1 -30    7.45    1.86
  -2   1 -30    8.58    2.11
  -2   1 -30    9.41    2.15
  -2  -1 -30   11.87    2.69
  -2  -1 -31    0.66    1.19
  -2   1 -31    0.94    1.13
  -2   1 -31   -0.24    1.45
  -2   1 -31    2.50    1.36
  -2  -1 -31    0.47    1.55
  -2   1 -32    7.67    1.30
  -2  -1 -32   12.97    1.80
  -2  -1 -32   14.60    2.35
  -2   1 -32   13.95    2.29
  -2   1 -32   11.86    1.79
  -2  -1 -33   10.18    1.82
  -2   1 -33   10.01    1.74
  -2  -1 -33    9.95    1.20
  -2   1 -34   13.21    1.65
  -2  -1 -34   10.82    1.45
   2   2 -34   -0.10    0.87
   2  -2 -34    0.87    0.81
   2   2 -34   -0.70    0.93
   2   2 -33    3.87    1.58
   2  -2 -33    0.09    1.35
   2   2 -33    4.01    1.52
   2  -2 -32   12.73    2.26
   2   2 -32   10.52    2.31
   2   2 -32   15.35    2.55
   2  -2 -32   13.82    2.37
   2  -2 -31    1.07    1.58
   2   2 -31    8.17    2.44
   2  -2 -31    6.02    2.01
   2   2 -31    6.21    2.26
   2  -2 -30    2.07    2.90
   2   2 -30    1.71    1.97
   2  -2 -30    0.97    1.50
   2   2 -30    0.37    1.83
   2  -2 -30    3.60    2.01
   2   2 -29   14.90    3.01
   2   2 -29   24.11    3.62
   2  -2 -29   16.68    3.28
   2  -2 -29   14.89    3.65
   2  -2 -29   13.12    2.85
   2  -2 -28   84.86    6.56
   2   2 -28   82.50    6.49
   2   2 -28   81.58    6.76
   2   2 -28   75.77    5.11
   2  -2 -28   80.25    7.39
   2  -2 -28   73.50    6.53
   2   2 -28   77.20    6.31
   2   2 -27   -1.36    2.06
   2  -2 -27    1.84    1.98
   2   2 -27    0.21    1.59
   2  -2 -27    1.06    1.57
   2  -2 -27    4.88    2.34
   2  -2 -27   -0.83    2.64
   2   2 -27    3.06    2.36
   2   2 -27    0.79    2.35
   2   2 -27    2.23    1.65
   2  -2 -26   -1.34    1.54
   2   2 -26    2.44    2.53
   2   2 -26    2.14    1.76
   2  -2 -26   -1.86    2.15
   2  -2 -26    0.07    2.01
   2   2 -26   -0.93    2.05
   2  -2 -26   -2.30    2.62
   2  -2 -26    2.08    2.40
   2  -2 -26    0.17    1.67
   2   2 -26    3.23    2.54
   2   2 -26    4.00    1.54
   2   2 -25   45.97    4.30
   2  -2 -25   47.65    5.65
   2  -2 -25   49.46    5.19
   2  -2 -25   38.66    5.13
   2   2 -25   47.40    5.25
   2  -2 -25   52.10    6.06
   2   2 -25   43.41    5.36
   2  -2 -25   41.12    5.38
   2   2 -25   36.37    5.13
   2   2 -25   43.83    4.91
   2   2 -25   35.88    4.95
   2  -2 -25   39.81    4.94
   2  -2 -24   56.81    6.01
   2   2 -24   62.49    4.89
   2   2 -24   60.57    6.27
   2  -2 -24   55.53    5.91
   2   2 -24   66.21    6.47
   2  -2 -24   71.28    6.61
   2   2 -24   64.35   11.43
   2  -2 -24   68.05    6.67
   2   2 -24   59.51    5.70
   2   2 -24   70.17    6.02
   2   2 -24   57.00    6.01
   2  -2 -24   59.61    5.90
   2  -2 -24   64.95    5.82
   2  -2 -23   37.75    4.83
   2   2 -23   37.41    4.85
   2  -2 -23   44.16    4.78
   2   2 -23   35.36    4.19
   2   2 -23   44.05    5.24
   2   2 -23   38.60    5.07
   2  -2 -23   30.81    4.12
   2   2 -23   34.76    3.62
   2  -2 -23   38.79    5.19
   2   2 -23   41.94    4.94
   2   2 -23   32.91    8.72
   2  -2 -23   32.31    4.52
   2   2 -22   44.04    4.63
   2  -2 -22   43.01    4.64
   2   2 -22   39.57    3.66
   2  -2 -22   45.97    5.21
   2   2 -22   42.31    4.96
   2   2 -22   46.57    4.92
   2  -2 -22   49.73    5.64
   2  -2 -22   49.22    5.50
   2   2 -22   48.06    5.24
   2   2 -22   41.12    4.98
   2   2 -22   62.88   11.35
   2  -2 -21   42.24    4.39
   2  -2 -21   45.29    4.71
   2  -2 -21   49.62    5.03
   2   2 -21   50.83    5.01
   2   2 -21   45.56    4.42
   2   2 -21   48.19    5.12
   2   2 -21   49.36    4.88
   2   2 -21   40.29    4.37
   2  -2 -21   38.05    4.56
   2   2 -21   44.05    9.04
   2   2 -20   44.93    9.12
   2   2 -19  106.43   13.55
   2   2 -18   26.56    7.20
   2   2 -17   49.00    9.24
   2  -2 -17   34.62    5.23
   2  -2 -16 3364.76   51.47
   2   2 -16 3487.29   70.16
   2   2 -15   48.42    8.47
   2  -2 -15   49.50    6.15
   2   2 -14    3.16    1.50
   2  -2 -14    2.65    2.84
   2  -2 -14    5.83    2.58
   2   2 -14    0.76    3.03
   2   2 -13   23.75    5.60
   2   2 -13   20.26    4.66
   2  -2 -13   26.85    5.91
   2  -2 -13   25.62    4.40
   2   2 -13   18.48    2.68
   2   2 -12 2331.60   48.89
   2   2 -12 2376.28   42.68
   2   2 -12 2255.92   26.58
   2  -2 -12 2340.47   38.04
  -2  -2  12 2245.15   19.16
   2  -2 -12 2309.85   46.39
   2  -2 -11  135.57    9.01
  -2  -2  11  140.72    5.02
   2  -2 -11  132.67   10.61
   2   2 -11  144.37   11.77
   2   2 -11  140.77    9.73
   2   2 -11  133.21    6.01
   2  -2 -10    1.14    2.03
   2   2 -10    0.92    2.33
  -2  -2  10    2.48    0.70
   2   2 -10   -0.40    2.69
   2   2 -10    3.74    1.18
   2  -2 -10    1.94    2.19
  -2  -2   9   27.73    2.40
   2  -2  -9   27.03    3.78
   2   2  -9   24.11    2.19
   2   2  -9   22.84    3.75
   2  -2  -9   22.58    4.14
   2   2  -9   27.36    4.90
   2   2  -8  188.50    5.33
   2   2  -8  183.91    9.23
   2   2  -8  196.72   11.62
   2  -2  -8  198.18   10.49
  -2  -2   8  191.02    6.31
   2  -2  -8  189.74    9.29
   2  -2  -7  703.85   16.89
  -2  -2   7  669.87   12.08
   2   2  -7  662.81    8.48
   2   2  -7  697.77   16.33
   2   2  -6   29.84    1.45
   2   2  -6   36.57    3.51
   2  -2  -6   36.56    3.96
  -2  -2   6   32.63    2.74
  -2  -2   5    1.12    1.08
   2   2  -5    1.36    1.27
   2  -2  -5    0.86    1.59
  -2  -2   4   68.54    4.00
   2  -2  -4   70.49    4.85
   2   2  -4   72.11    3.95
   2  -2  -3    2.00    1.43
   2   2  -3    1.16    0.82
  -2  -2   3    0.94    1.17
  -2  -2   2    5.15    1.42
   2  -2  -2    7.15    1.67
  -2  -2   1    4.72    0.77
   2  -2  -1    4.61    1.48
  -2  -2   1    3.02    1.48
   2  -2   0  641.31   11.49
  -2  -2   0  587.52   12.35
  -2  -2  -1   42.25    3.56
   2  -2   1   33.29    2.74
  -2  -2  -2    3.39    0.84
  -2  -2  -2    6.05    1.81
  -2  -2  -3   50.40    4.16
  -2  -2  -3   53.00    3.17
  -2  -2  -4 1221.41   16.83
  -2  -2  -4 1269.29   20.34
  -2  -2  -5    7.08    1.95
  -2  -2  -5    7.03    1.74
  -2   2  -5    6.46    0.88
  -2  -2  -6    8.41    2.29
  -2   2  -6    6.58    2.50
  -2  -2  -6    5.67    1.92
  -2  -2  -7   63.61    5.46
  -2  -2  -7   65.42    5.46
  -2   2  -7   63.86    5.99
  -2  -2  -8  672.90   18.14
  -2  -2  -8  677.96   17.72
  -2   2  -8  669.62   19.84
  -2  -2  -9    7.84    2.60
  -2   2  -9    2.34    2.11
  -2   2  -9    8.22    3.28
  -2   2  -9    5.24    0.62
  -2  -2  -9    6.27    2.70
  -2  -2 -10    3.01    1.92
  -2   2 -10    2.90    2.42
  -2  -2 -10    2.59    2.29
  -2   2 -10   -0.40    2.25
  -2  -2 -11  270.19   14.15
  -2   2 -11  273.45   15.86
  -2  -2 -11  278.56   14.34
  -2  -2 -11  253.74   12.05
  -2   2 -11  276.74   15.33
  -2  -2 -12   63.30    7.58
  -2   2 -12   64.24    8.14
  -2  -2 -12   61.82    6.23
  -2   2 -12   57.46    7.91
  -2  -2 -12   53.12    7.02
  -2   2 -13  212.35   14.80
  -2  -2 -13  213.78   11.70
  -2  -2 -13  200.27   13.54
  -2  -2 -13  209.06   13.54
  -2   2 -13  211.88   15.14
  -2  -2 -14   56.03    6.26
  -2   2 -14   54.22    8.20
  -2  -2 -14   50.92    7.12
  -2   2 -14   51.66    7.71
  -2  -2 -15  533.55   19.13
  -2   2 -15  540.07   25.51
  -2   2 -15  541.60   25.14
  -2  -2 -15  523.93   22.94
  -2   2 -16  115.99   12.58
  -2  -2 -16  130.01   11.99
  -2   2 -16  127.33   12.87
  -2  -2 -16  112.54    8.77
  -2   2 -17  113.44   12.46
  -2   2 -17  105.36   11.98
  -2  -2 -17  113.95   11.65
  -2  -2 -18   45.59    7.75
  -2   2 -18   37.41    6.00
  -2   2 -18   43.97    8.45
  -2   2 -18   49.90    9.07
  -2   2 -19    2.17    3.48
  -2   2 -19   -0.04    3.02
  -2  -2 -19    2.74    2.56
  -2   2 -19    3.73    2.80
  -2  -2 -20  322.35   20.78
  -2   2 -20  304.32   10.99
  -2   2 -20  324.48   22.87
  -2  -2 -20  297.93   11.76
  -2   2 -20  312.62   10.72
  -2   2 -20  309.93   22.42
  -2   2 -20  302.93   11.20
  -2   2 -20  295.30   12.33
  -2  -2 -20  322.88   12.15
  -2   2 -21   50.61    5.73
  -2  -2 -21   37.77    4.10
  -2   2 -21   46.76    4.13
  -2   2 -21   48.47    4.57
  -2   2 -21   49.31    4.88
  -2  -2 -21   50.16    5.41
  -2   2 -21   38.15    8.29
  -2  -2 -21   44.94    7.82
  -2   2 -21   49.43    4.77
  -2   2 -22   -1.08    2.06
  -2   2 -22    3.12    2.35
  -2  -2 -22   -4.52    2.34
  -2   2 -22    1.55    3.99
  -2  -2 -22    1.86    1.82
  -2   2 -22    1.38    1.60
  -2   2 -22    1.38    1.56
  -2   2 -23   86.89    6.41
  -2  -2 -23   90.49    6.79
  -2   2 -23   94.36    6.93
  -2   2 -23   91.17    5.85
  -2  -2 -23   91.87    7.62
  -2   2 -23   83.19    6.89
  -2   2 -23   78.23   10.40
  -2  -2 -24   70.91    6.88
  -2   2 -24   68.12    5.95
  -2   2 -24   68.84    6.42
  -2  -2 -24   60.30    5.75
  -2   2 -24   70.52    5.94
  -2   2 -24   70.41    5.23
  -2   2 -25    8.39    2.43
  -2  -2 -25    3.41    1.96
  -2   2 -25    7.34    2.50
  -2   2 -25    7.67    2.62
  -2  -2 -25    5.52    2.19
  -2   2 -25    9.64    2.17
  -2  -2 -25   13.66    3.69
  -2  -2 -25    8.51    2.11
  -2   2 -26    0.55    1.25
  -2  -2 -26    1.68    1.83
  -2   2 -26    1.31    2.23
  -2   2 -26    1.13    1.62
  -2   2 -26    0.04    1.74
  -2  -2 -26    2.98    1.35
  -2  -2 -26    1.80    1.88
  -2  -2 -26    2.56    2.22
  -2  -2 -27   17.64    3.27
  -2   2 -27   22.20    3.52
  -2  -2 -27   18.11    3.19
  -2   2 -27   23.75    3.79
  -2   2 -27   19.53    3.57
  -2   2 -28  224.30   10.15
  -2   2 -28  228.72   10.30
  -2  -2 -28  223.76    9.93
  -2  -2 -28  241.79   11.05
  -2   2 -29    4.00    1.89
  -2  -2 -29    4.12    2.41
  -2   2 -29    5.09    1.71
  -2  -2 -29    2.51    1.72
  -2  -2 -30    6.69    2.07
  -2   2 -30   10.56    2.30
  -2  -2 -30    9.84    2.10
  -2   2 -30    9.93    2.44
  -2  -2 -31    4.84    1.39
  -2   2 -31    4.61    1.77
  -2   2 -31    7.21    1.93
  -2  -2 -31    3.17    1.50
  -2   2 -31    5.60    1.63
  -2  -2 -32  252.56    6.90
  -2  -2 -32  273.13    9.01
  -2   2 -32  270.20    8.61
  -2   2 -32  252.90    7.60
  -2  -2 -33    8.53    1.61
  -2   2 -33    8.28    1.64
  -2   2 -34    0.04    0.74
  -2  -2 -34    1.36    0.78
   2   3 -34    9.65    1.55
   2   3 -34    8.61    1.62
   2  -3 -34    9.00    1.35
   2   3 -33    3.58    1.43
   2   3 -33    4.49    1.38
   2  -3 -33    0.02    1.12
   2   3 -32   76.28    4.96
   2  -3 -32   77.04    4.74
   2   3 -32   68.69    5.24
   2  -3 -31    8.54    2.09
   2  -3 -31    7.93    2.89
   2   3 -31    5.44    2.14
   2   3 -31    7.19    2.28
   2  -3 -31    5.36    1.70
   2   3 -30   17.78    3.09
   2  -3 -30   18.22    2.80
   2  -3 -30   17.07    2.84
   2  -3 -30   18.62    3.99
   2   3 -29   36.04    4.31
   2   3 -29   35.62    3.93
   2   3 -29   36.89    3.39
   2  -3 -29   38.31    5.16
   2   3 -29   39.60    4.44
   2  -3 -29   38.66    4.30
   2  -3 -29   33.65    4.26
   2   3 -28    2.53    2.34
   2  -3 -28    3.29    2.01
   2   3 -28    1.65    1.76
   2  -3 -28    2.95    2.03
   2   3 -28    2.62    1.22
   2  -3 -28    3.52    2.87
   2   3 -28    5.51    2.33
   2  -3 -27    8.51    3.01
   2  -3 -27    7.10    2.40
   2  -3 -27    5.12    2.41
   2   3 -27    8.87    2.86
   2   3 -27    8.14    2.22
   2  -3 -27    6.88    2.81
   2   3 -27    5.56    2.47
   2   3 -27   11.69    2.68
   2  -3 -26   72.41    7.16
   2   3 -26   76.03    6.88
   2  -3 -26   74.89    6.59
   2   3 -26   69.42    6.70
   2   3 -26   73.79    6.23
   2  -3 -26   74.32    6.18
   2   3 -26   72.29    5.38
   2   3 -26   75.45    6.46
   2  -3 -26   68.91    6.86
   2  -3 -25   64.33    6.31
   2  -3 -25   57.39    6.07
   2  -3 -25   59.96    5.66
   2   3 -25   65.41    5.20
   2   3 -25   57.88    6.13
   2  -3 -25   59.72    6.33
   2   3 -25   65.52    6.02
   2   3 -25   60.78    6.22
   2   3 -25   65.99    5.93
   2  -3 -25   56.80    6.14
   2   3 -25   57.91    6.16
   2   3 -24  246.90   12.18
   2  -3 -24  258.83   12.81
   2   3 -24  259.62   10.00
   2   3 -24  263.50   11.37
   2  -3 -24  260.71   12.12
   2  -3 -24  256.02   12.62
   2  -3 -24  273.33   12.87
   2   3 -24  261.53   12.43
   2  -3 -24  262.56   11.50
   2   3 -24  260.20   11.73
   2   3 -24  243.08   20.96
   2   3 -24  238.54   11.86
   2  -3 -24  248.58   12.75
   2   3 -23    1.79    1.89
   2  -3 -23    2.55    2.04
   2   3 -23    6.62    5.51
   2  -3 -23    1.20    1.78
   2   3 -23    0.50    1.87
   2   3 -23    2.74    2.30
   2  -3 -23    3.02    2.10
   2   3 -23    3.05    1.42
   2   3 -23    0.54    1.54
   2  -3 -23    0.61    1.85
   2   3 -23    1.55    2.09
   2  -3 -23    1.25    1.66
   2   3 -22    8.04    1.85
   2   3 -22    9.48    2.36
   2   3 -22   10.77    3.18
   2   3 -22    7.53    3.43
   2   3 -22    6.15    2.82
   2   3 -22    8.07    2.51
   2   3 -22   10.57    2.83
   2  -3 -22    8.30    2.66
   2  -3 -22    8.11    2.55
   2  -3 -22   10.05    2.76
   2  -3 -22    5.82    2.40
   2   3 -21   17.30    2.76
   2   3 -21   12.69    4.87
   2   3 -21   19.54    2.66
   2   3 -21   15.43    2.93
   2  -3 -21   21.36    3.51
   2  -3 -21   20.45    3.50
   2   3 -21   17.93    3.28
   2  -3 -21   15.10    2.85
   2   3 -21   18.10    3.36
   2  -3 -21   18.22    3.24
   2   3 -21   23.62    3.91
   2   3 -20  354.44   11.58
   2   3 -20  353.03   25.23
   2   3 -20  342.12   12.44
   2   3 -20  310.93   11.81
   2  -3 -20  332.44   12.15
   2  -3 -20  334.97   12.57
   2  -3 -20  337.35   12.58
   2   3 -19   17.34    6.07
   2   3 -18   14.43    5.66
   2  -3 -18   21.77    4.67
   2   3 -17   22.26    6.50
   2  -3 -17   18.34    4.31
   2  -3 -16  480.47   21.08
   2   3 -16  472.80   26.36
   2   3 -15  294.57   20.18
   2  -3 -15  316.29   16.75
   2   3 -14  161.56   12.41
   2   3 -14  162.53   14.72
   2  -3 -14  161.84   11.68
   2  -3 -13   45.73    6.32
   2   3 -13   48.86    6.74
   2   3 -13   51.01    8.52
   2   3 -12   17.62    4.07
   2  -3 -12   22.45    4.37
   2   3 -12   20.78    5.49
   2   3 -12   24.86    2.55
   2  -3 -11   84.85    7.66
   2   3 -11   79.19    9.12
   2   3 -11   90.54    7.98
   2   3 -11   80.67    4.04
   2   3 -10   10.64    1.44
  -2  -3  10    8.57    1.21
   2  -3 -10    9.17    3.10
   2   3 -10    9.43    3.14
   2   3 -10    7.12    3.23
   2   3  -9  104.61    9.35
   2   3  -9  110.28    7.78
  -2  -3   9  108.79    4.28
   2   3  -9   96.95    3.60
   2  -3  -9  106.69    7.79
  -2  -3   8  988.43   13.64
   2  -3  -8 1003.62   22.92
   2   3  -8 1013.35   21.60
  -2  -3   7    1.38    1.02
   2   3  -7    1.05    1.38
   2  -3  -7    4.26    2.51
   2   3  -6  111.39    6.14
   2  -3  -6  117.22    7.57
  -2  -3   6  115.29    5.35
   2   3  -5   40.19    3.45
  -2  -3   5   42.06    3.25
   2  -3  -5   39.94    4.21
  -2  -3   4 3393.03   29.60
   2   3  -4 3438.03   26.88
  -2  -3   3  546.24   12.48
   2  -3  -3  555.31   13.86
   2   3  -3  532.41    9.10
  -2  -3   2    2.02    1.51
   2   3  -2    0.95    0.56
   2  -3  -2    0.90    1.53
   2  -3  -1   25.86    2.83
  -2  -3   1   23.98    2.91
  -2  -3   0   12.79    2.35
   2  -3   0   19.14    2.53
  -2  -3   0   13.06    1.74
  -2  -3  -1  227.12    7.09
  -2  -3  -1  219.53    8.79
   2  -3   1  221.22    7.34
   2  -3   2    3.40    1.46
  -2  -3  -2   -0.68    1.74
  -2  -3  -2    1.70    1.32
  -2  -3  -3   78.63    5.78
  -2  -3  -3   76.87    5.03
  -2  -3  -4  110.20    7.00
  -2  -3  -4   99.42    6.12
  -2  -3  -5   66.84    5.67
  -2  -3  -5   72.64    5.63
  -2  -3  -6   14.53    3.06
  -2  -3  -6   15.11    2.98
  -2  -3  -6   12.58    2.83
  -2  -3  -7  735.11   19.47
  -2  -3  -7  760.56   19.98
  -2   3  -8  998.12   25.52
  -2  -3  -8 1037.99   24.64
  -2  -3  -8 1014.91   23.63
  -2  -3  -9  389.29   16.19
  -2   3  -9  401.80   17.28
  -2  -3  -9  406.21   15.70
  -2   3 -10   49.00    6.81
  -2  -3 -10   41.76    5.55
  -2   3 -10   39.86    6.02
  -2  -3 -10   40.46    5.33
  -2   3 -11    3.24    2.92
  -2  -3 -11    3.96    2.21
  -2   3 -11    5.78    3.71
  -2  -3 -11    5.86    2.96
  -2  -3 -12 1166.46   31.56
  -2  -3 -12 1143.22   28.72
  -2   3 -12 1159.79   34.92
  -2   3 -12 1123.72   32.76
  -2   3 -13   37.79    6.74
  -2  -3 -13   47.64    6.82
  -2  -3 -13   47.45    6.02
  -2   3 -13   41.68    7.31
  -2   3 -14   21.90    5.48
  -2  -3 -14   21.90    4.86
  -2  -3 -14   27.52    5.00
  -2   3 -14   19.46    4.94
  -2   3 -15   38.82    7.67
  -2  -3 -15   46.72    7.16
  -2   3 -15   51.84    8.31
  -2  -3 -15   37.65    5.76
  -2   3 -16  316.67   20.65
  -2  -3 -16  326.92   19.35
  -2  -3 -16  284.20   15.44
  -2   3 -16  325.96   20.94
  -2   3 -17   60.59    9.45
  -2  -3 -17   64.03    9.17
  -2   3 -17   62.73    9.58
  -2  -3 -17   61.32    6.99
  -2   3 -18  128.99   13.78
  -2  -3 -18  112.45   12.30
  -2   3 -18  109.73   13.06
  -2   3 -19  212.29   18.19
  -2  -3 -19  225.44   17.30
  -2   3 -19  204.27   18.06
  -2   3 -20   91.06    5.48
  -2   3 -20  100.47    6.61
  -2  -3 -20  100.01    6.72
  -2   3 -20  116.24   14.05
  -2   3 -20  113.31   13.39
  -2   3 -20  103.36    7.09
  -2   3 -20  105.17    6.31
  -2   3 -21    3.83    1.78
  -2   3 -21    5.62    3.20
  -2   3 -21    0.43    1.90
  -2  -3 -21    4.78    1.85
  -2   3 -21    4.12    2.01
  -2   3 -21    1.18    1.21
  -2   3 -21    2.66    3.35
  -2   3 -22   41.44    4.41
  -2   3 -22   39.15    4.49
  -2   3 -22   31.45    6.83
  -2   3 -22   32.78    3.52
  -2   3 -22   44.28    5.31
  -2  -3 -22   44.36    5.19
  -2   3 -23   50.30    8.09
  -2  -3 -23   48.29    5.44
  -2   3 -23   39.49    4.07
  -2   3 -23   42.09    4.72
  -2   3 -23   44.24    4.60
  -2  -3 -23   38.32    4.61
  -2   3 -23   40.63    5.07
  -2  -3 -24  128.17    8.81
  -2   3 -24  122.96    8.39
  -2  -3 -24  121.85    7.90
  -2   3 -24  126.16    8.06
  -2   3 -24  123.45    7.08
  -2   3 -24  132.02    7.89
  -2   3 -25    7.50    2.78
  -2   3 -25    4.45    1.96
  -2   3 -25    3.58    1.99
  -2  -3 -25    6.71    2.30
  -2  -3 -25   10.33    3.23
  -2   3 -25    5.97    1.76
  -2   3 -26   45.72    4.78
  -2  -3 -26   47.21    5.28
  -2   3 -26   47.17    5.30
  -2  -3 -26   54.64    6.16
  -2   3 -26   50.40    5.21
  -2  -3 -26   49.81    5.13
  -2   3 -27    1.11    1.92
  -2  -3 -27   -2.44    2.02
  -2  -3 -27   -1.91    2.00
  -2   3 -27    0.33    1.51
  -2   3 -27    2.34    1.95
  -2  -3 -27   -0.66    2.64
  -2  -3 -28   49.28    5.16
  -2  -3 -28   51.40    4.87
  -2   3 -28   49.26    4.85
  -2   3 -28   53.65    5.01
  -2  -3 -29   30.83    4.03
  -2   3 -29   26.47    3.50
  -2   3 -29   29.73    3.75
  -2  -3 -29   26.59    3.38
  -2  -3 -30    0.10    1.25
  -2  -3 -30    0.93    1.56
  -2   3 -30    2.89    1.73
  -2   3 -30    0.52    1.29
  -2   3 -31    3.00    1.66
  -2   3 -31    2.80    1.24
  -2   3 -31    3.26    1.58
  -2  -3 -31    2.75    1.26
  -2  -3 -31    1.26    1.37
  -2   3 -32    1.03    1.12
  -2   3 -32    2.41    1.24
  -2  -3 -32    4.39    0.98
  -2  -3 -32    0.93    1.17
  -2  -3 -33    3.70    1.14
  -2   3 -33    2.52    0.81
  -2  -3 -34    8.99    1.34
  -2   3 -34    7.56    1.11
   2  -4 -34    8.93    1.16
   2   4 -34   11.97    1.69
   2   4 -33   30.76    2.83
   2  -4 -33   31.91    2.58
   2  -4 -32   25.88    2.65
   2   4 -32   24.11    3.22
   2   4 -32   24.45    2.84
   2   4 -31   -0.53    1.54
   2   4 -31   -1.05    1.41
   2  -4 -31    3.03    2.09
   2  -4 -31    0.60    1.15
   2   4 -30    7.94    2.27
   2  -4 -30    4.02    1.38
   2  -4 -30    4.08    2.63
   2   4 -30    6.65    2.22
   2   4 -29   28.08    3.70
   2  -4 -29   33.02    4.68
   2  -4 -29   24.34    3.43
   2   4 -29   26.25    3.80
   2  -4 -29   26.57    3.51
   2  -4 -28   12.09    2.78
   2   4 -28   10.88    2.13
   2   4 -28    8.22    2.07
   2  -4 -28   12.49    2.98
   2   4 -28   11.44    2.73
   2   4 -28   15.45    3.33
   2  -4 -28   10.94    3.29
   2  -4 -27    2.29    2.12
   2  -4 -27    3.88    2.00
   2   4 -27   10.98    2.91
   2   4 -27    8.68    3.09
   2   4 -27    4.01    1.91
   2   4 -27    4.26    2.66
   2   4 -27    6.09    2.16
   2  -4 -27    5.37    2.45
   2  -4 -26   70.44    6.41
   2   4 -26   79.60    7.02
   2  -4 -26   77.25    7.44
   2   4 -26   70.08    6.03
   2  -4 -26   76.70    6.31
   2   4 -26   77.39    5.67
   2   4 -26   74.49    6.20
   2   4 -26   73.79    6.92
   2  -4 -26   82.18    7.33
   2  -4 -25   14.18    3.14
   2   4 -25   19.04    4.06
   2  -4 -25   16.09    3.83
   2  -4 -25   13.61    2.91
   2   4 -25   19.72    4.21
   2  -4 -25   21.76    4.15
   2   4 -25   18.26    2.86
   2   4 -25   16.99    3.33
   2   4 -25   17.04    3.30
   2  -4 -24   -0.42    1.86
   2   4 -24   -2.99    2.54
   2  -4 -24   -0.11    2.07
   2   4 -24    4.31    1.89
   2  -4 -24    4.12    2.72
   2  -4 -24    0.62    1.92
   2   4 -24    0.94    1.77
   2   4 -24    1.51    1.81
   2   4 -24    1.84    2.17
   2   4 -23    1.14    1.47
   2  -4 -23    0.66    1.93
   2   4 -23    1.88    1.46
   2  -4 -23   -0.01    1.72
   2   4 -23    5.30    2.90
   2   4 -23    8.07    3.00
   2   4 -23    0.66    2.18
   2  -4 -23    1.75    2.12
   2  -4 -23    0.55    1.93
   2   4 -23    4.73    2.43
   2   4 -23    3.04    4.44
   2   4 -22  114.57    7.65
   2   4 -22  114.85    8.21
   2  -4 -22  107.29    8.28
   2   4 -22  102.71    7.47
   2   4 -22  108.48    7.93
   2   4 -22  116.07    7.35
   2  -4 -22  102.83    7.96
   2  -4 -22  104.21    7.87
   2   4 -22  123.78   15.82
   2   4 -22  103.68    6.21
   2  -4 -22  109.63    7.42
   2   4 -21  110.77    7.29
   2   4 -21  126.86    7.58
   2  -4 -21  121.45    7.40
   2   4 -21  118.70    7.96
   2   4 -21  112.30    7.85
   2   4 -21  119.74    7.33
   2  -4 -21  117.87    8.30
   2  -4 -21  126.67    8.45
   2   4 -21  126.90   16.22
   2  -4 -21  123.24    8.62
   2   4 -21  116.14    6.33
   2  -4 -20   72.52    6.25
   2  -4 -20   68.35    5.91
   2   4 -20   66.92    6.09
   2  -4 -20   69.90    6.05
   2   4 -20   66.99    5.70
   2   4 -20   57.93    4.88
   2   4 -20   69.96    5.40
   2   4 -20   66.40    4.61
   2   4 -20   60.72   11.11
   2  -4 -20   72.82    5.49
   2   4 -19    1.96    3.15
   2  -4 -19   -0.42    3.09
   2  -4 -18   84.67    9.66
   2   4 -18   88.97   12.52
   2  -4 -17  132.01   11.77
   2   4 -17  136.50   14.98
   2  -4 -16  859.92   30.21
   2   4 -16  828.55   35.96
   2   4 -15  139.28   14.40
   2  -4 -15  140.92   11.98
   2   4 -15  133.42   11.87
   2   4 -14   -1.06    2.35
   2  -4 -14    2.67    2.78
   2   4 -14    4.44    9.28
   2  -4 -13    0.91    2.27
   2   4 -13    3.44    2.42
   2   4 -13   -3.63    3.98
   2   4 -12  221.35   13.25
   2   4 -12  232.48   16.79
   2  -4 -12  225.24   13.73
   2  -4 -11  154.16   11.02
   2   4 -11  143.28   10.05
   2   4 -11  143.56   12.67
   2  -4 -10    1.38    2.11
   2   4 -10    1.96    2.25
   2   4 -10    0.04    2.95
   2   4  -9    3.36    2.17
  -2  -4   9    1.86    0.73
   2  -4  -9    5.11    2.58
   2   4  -8  115.04    7.50
   2  -4  -8  124.15    8.73
  -2  -4   8  114.90    4.86
   2  -4  -7  274.00   12.61
   2   4  -7  282.30   10.78
  -2  -4   7  270.23    8.11
   2  -4  -6  243.10   11.46
   2   4  -6  239.82    9.19
  -2  -4   6  245.38    8.17
   2   4  -5   86.25    5.10
   2  -4  -5   85.76    6.62
  -2  -4   5   80.27    5.00
  -2  -4   4   48.26    4.10
   2   4  -4   55.33    3.75
   2  -4  -4   50.30    5.01
  -2  -4   3   18.34    2.79
   2   4  -3   18.01    1.97
   2  -4  -3   19.24    3.21
   2   4  -2  113.26    3.74
  -2  -4   2  114.41    6.50
   2  -4  -2  115.56    6.84
  -2  -4   1  303.48   10.97
   2  -4  -1  330.42   10.89
   2  -4   0  565.32   13.58
  -2  -4   0  563.64   15.32
  -2  -4  -1  788.16   18.53
   2  -4   1  792.55   15.51
  -2  -4  -2   13.85    2.93
   2  -4   2   17.29    2.46
  -2  -4  -2   13.31    2.35
  -2  -4  -3  552.39   16.39
  -2  -4  -3  558.92   14.41
   2  -4   3  511.98   11.37
  -2  -4  -4 1993.03   31.95
  -2  -4  -4 1938.34   31.24
  -2  -4  -4 1990.52   28.82
  -2  -4  -5  276.57   12.12
  -2  -4  -5  273.25   11.47
  -2  -4  -6   63.84    6.01
  -2  -4  -6   60.56    6.26
  -2  -4  -7  159.19    9.78
  -2  -4  -7  161.59   10.10
  -2  -4  -8  541.66   18.93
  -2  -4  -8  533.08   18.97
  -2  -4  -9  222.70   12.76
  -2  -4  -9  246.81   13.39
  -2   4  -9  245.73   14.30
  -2   4 -10  174.26   12.68
  -2  -4 -10  175.10   11.81
  -2  -4 -10  178.81   11.58
  -2  -4 -11  269.58   14.55
  -2   4 -11  261.86   16.46
  -2  -4 -11  280.89   15.68
  -2   4 -11  262.02   16.22
  -2   4 -12  118.34   11.62
  -2  -4 -12  114.18   10.60
  -2  -4 -12  117.43    9.97
  -2   4 -12  103.57   11.11
  -2   4 -13   37.85    6.78
  -2   4 -13   35.94    6.94
  -2  -4 -13   31.25    5.78
  -2  -4 -13   37.88    6.69
  -2   4 -14   72.97    9.89
  -2  -4 -14   73.80    8.11
  -2   4 -14   70.21    9.70
  -2  -4 -14   66.53    8.61
  -2  -4 -15   56.81    7.28
  -2  -4 -15   53.39    7.90
  -2   4 -15   62.93    9.40
  -2   4 -15   56.47    8.96
  -2   4 -16    2.02    2.63
  -2  -4 -16    1.68    2.72
  -2  -4 -16    6.15    2.88
  -2   4 -16    6.82    3.92
  -2   4 -17    7.26    3.61
  -2  -4 -17   13.13    4.25
  -2  -4 -17   10.96    4.61
  -2   4 -17    9.59    4.27
  -2  -4 -18   37.12    7.41
  -2  -4 -18   32.48    5.72
  -2   4 -18   29.35    6.95
  -2   4 -18   38.54    8.27
  -2  -4 -19   28.79    3.53
  -2  -4 -19   24.88    3.87
  -2   4 -19   24.34    3.19
  -2   4 -19   22.14    2.86
  -2   4 -19   27.47    3.11
  -2   4 -19   20.53    6.43
  -2   4 -19   22.95    5.99
  -2   4 -20   11.35    5.34
  -2   4 -20    9.83    1.95
  -2  -4 -20   10.94    2.87
  -2   4 -20    9.81    2.34
  -2   4 -20   12.95    4.59
  -2   4 -20    7.60    1.82
  -2   4 -20    6.04    1.99
  -2  -4 -21    5.77    2.15
  -2   4 -21    9.53    2.51
  -2   4 -21    1.67    3.14
  -2   4 -21    3.32    2.05
  -2   4 -21    9.31    4.30
  -2   4 -21   11.01    2.41
  -2   4 -21    9.14    2.54
  -2   4 -21    6.90    2.31
  -2   4 -22    9.55    2.47
  -2   4 -22   10.67    2.43
  -2   4 -22    8.05    2.69
  -2   4 -22    8.94    2.00
  -2   4 -22    5.56    5.16
  -2  -4 -22   10.57    2.78
  -2   4 -22    9.50    2.52
  -2  -4 -23  118.52    8.26
  -2   4 -23  116.18    7.60
  -2   4 -23  125.03   13.70
  -2   4 -23  122.83    7.26
  -2   4 -23  105.36    6.91
  -2   4 -23  121.25    8.50
  -2   4 -23  124.76    7.45
  -2  -4 -24   11.79    2.80
  -2  -4 -24   11.77    3.21
  -2   4 -24   10.48    2.58
  -2   4 -24   12.09    3.05
  -2   4 -24    9.38    2.64
  -2   4 -24   13.00    2.91
  -2  -4 -25    6.85    2.47
  -2  -4 -25    6.39    2.77
  -2   4 -25    6.19    1.94
  -2   4 -25    2.22    2.23
  -2   4 -25    4.73    2.06
  -2   4 -26   24.43    3.58
  -2   4 -26   28.78    3.70
  -2  -4 -26   30.09    4.64
  -2   4 -26   31.58    4.71
  -2  -4 -26   27.77    3.81
  -2  -4 -27   98.09    7.20
  -2   4 -27   82.72    7.04
  -2   4 -27   88.37    6.47
  -2  -4 -27   92.88    6.60
  -2  -4 -27   96.58    7.74
  -2   4 -27   95.69    6.76
  -2   4 -28   58.06    5.12
  -2   4 -28   53.98    5.45
  -2   4 -28   57.07    5.02
  -2  -4 -28   63.78    5.78
  -2  -4 -28   57.09    5.04
  -2   4 -29    5.69    2.05
  -2   4 -29    6.20    1.91
  -2  -4 -29    5.24    1.97
  -2  -4 -29    3.55    1.62
  -2  -4 -30   15.86    2.66
  -2   4 -30   21.08    3.06
  -2  -4 -30   12.28    2.16
  -2   4 -30   15.51    2.52
  -2  -4 -31   10.11    2.09
  -2   4 -31    6.91    1.81
  -2  -4 -31    5.72    1.38
  -2  -4 -32  117.60    5.59
  -2   4 -32  111.73    5.07
  -2   4 -33   30.13    2.30
  -2  -4 -33   31.01    2.53
  -2  -4 -34    1.40    0.65
   2   5 -34    6.89    1.25
   2  -5 -33    4.57    1.06
   2   5 -33    5.69    1.54
   2   5 -32   20.66    2.81
   2  -5 -32   26.36    2.54
   2   5 -32   22.61    2.66
   2  -5 -31    4.39    1.44
   2   5 -31    5.48    1.64
   2  -5 -31    5.04    2.19
   2  -5 -30   25.89    3.17
   2   5 -30   23.25    3.25
   2  -5 -30   23.11    3.58
   2   5 -30   27.61    3.54
   2  -5 -29   51.91    5.47
   2   5 -29   47.73    4.98
   2  -5 -29   49.65    4.61
   2   5 -29   49.75    4.74
   2   5 -28   16.51    3.15
   2   5 -28   11.99    3.02
   2  -5 -28   13.87    3.23
   2  -5 -28   15.81    3.54
   2  -5 -27    7.10    2.65
   2   5 -27    7.86    2.65
   2   5 -27    4.79    2.92
   2  -5 -27    6.43    2.48
   2   5 -27    5.14    1.87
   2  -5 -27    3.15    1.42
   2   5 -27   10.50    2.91
   2   5 -26   72.69    6.17
   2  -5 -26   71.63    6.09
   2  -5 -26   67.00    5.82
   2   5 -26   71.08    6.80
   2  -5 -26   70.87    7.26
   2   5 -26   65.20    5.37
   2   5 -26   65.72    5.74
   2  -5 -26   71.80    6.70
   2   5 -26   68.67    6.48
   2   5 -25   66.36    5.39
   2  -5 -25   61.48    5.69
   2   5 -25   63.55    6.46
   2   5 -25   73.93    6.92
   2   5 -25   59.63    5.73
   2   5 -25   61.85    5.75
   2  -5 -25   58.56    6.57
   2  -5 -25   62.39    6.34
   2  -5 -25   64.14    5.86
   2   5 -24   90.17    6.26
   2  -5 -24   95.72    8.15
   2   5 -24  102.67    8.04
   2   5 -24   94.36    6.98
   2  -5 -24   93.56    7.51
   2   5 -24  101.68    7.28
   2  -5 -24   89.18    6.91
   2   5 -24   98.94    7.91
   2  -5 -23   22.19    3.65
   2  -5 -23   20.39    4.02
   2   5 -23   13.58    2.94
   2   5 -23   19.47    3.09
   2   5 -23   18.95    6.83
   2   5 -23   25.05    4.08
   2   5 -23   20.36    3.91
   2   5 -23   18.13    3.04
   2   5 -22    0.77    1.59
   2   5 -22    2.18    2.35
   2   5 -22   -0.28    1.97
   2  -5 -22    2.39    1.90
   2   5 -22    0.38    1.57
   2   5 -22    4.61    4.36
   2  -5 -22    2.03    1.73
   2   5 -22    4.40    2.17
   2  -5 -22    0.61    2.35
   2  -5 -21   10.71    3.01
   2   5 -21    5.93    1.69
   2   5 -21    9.48    3.26
   2   5 -21    8.08    2.14
   2   5 -21   10.37    2.11
   2   5 -21    8.91    4.71
   2  -5 -21    9.94    2.65
   2   5 -21    7.71    2.97
   2  -5 -21   15.23    3.65
   2  -5 -20   50.90    5.48
   2   5 -20   40.83    8.67
   2   5 -20   54.25    4.42
   2  -5 -20   38.83    6.75
   2  -5 -20   49.06    4.62
   2   5 -20   53.50    4.89
   2   5 -20   50.81    4.26
   2   5 -20   50.92    5.29
   2  -5 -20   50.99    5.54
   2  -5 -20   50.34    4.63
   2   5 -20   52.19    5.57
   2   5 -19   56.20    5.34
   2  -5 -19   52.99    5.23
   2   5 -19   48.38    9.41
   2  -5 -19   46.07    7.69
   2  -5 -19   54.39    5.47
   2   5 -19   48.26    4.41
   2  -5 -19   55.41    4.83
   2   5 -19   38.23    4.48
   2   5 -18   88.73   12.33
   2  -5 -18   87.19   10.53
   2  -5 -17    6.53    3.90
   2   5 -17    9.83    5.09
   2   5 -16   39.34    9.07
   2  -5 -16   34.19    6.66
   2   5 -16   40.42    6.79
   2   5 -15  112.81   11.02
   2   5 -15  105.57   13.19
   2  -5 -15  121.58   11.68
   2   5 -14  123.58   10.98
   2  -5 -14  120.54   11.48
   2   5 -14  140.56   14.68
   2  -5 -13   40.07    6.73
   2   5 -13   46.63    6.54
   2   5 -13   38.23    7.89
   2   5 -12   69.85    7.52
   2  -5 -12   82.55    8.94
   2   5 -12   84.49   10.71
   2   5 -11   54.39    6.45
   2   5 -11   48.65    8.07
   2  -5 -11   55.56    7.22
   2   5 -10  141.60    9.74
   2  -5 -10  141.61   11.03
   2   5  -9   88.86    7.20
   2  -5  -9   88.70    8.40
  -2  -5   8    9.16    1.55
   2  -5  -8   11.78    3.55
   2   5  -8   10.60    2.94
  -2  -5   8    8.10    1.07
   2   5  -7   17.68    2.94
   2  -5  -7   14.54    3.81
  -2  -5   7    9.98    1.97
  -2  -5   7   14.01    1.72
   2  -5  -6   94.40    7.88
  -2  -5   6   89.20    4.68
  -2  -5   6   83.64    5.52
   2   5  -6   82.30    5.59
   2   5  -5   38.48    3.67
   2  -5  -5   39.73    5.07
  -2  -5   5   37.51    3.96
   2  -5  -4  150.76    9.31
  -2  -5   4  143.06    7.47
   2   5  -4  145.66    6.25
  -2  -5   3 1375.41   24.09
   2  -5  -3 1395.32   26.64
   2   5  -3 1342.33   16.45
  -2  -5   2  708.81   17.78
   2  -5  -2  708.68   18.29
  -2  -5   1  107.85    7.36
   2  -5  -1  109.32    6.97
   2  -5   0   69.14    5.37
  -2  -5   0   72.73    6.39
  -2  -5  -1  482.02   16.04
  -2  -5  -1  506.86   15.72
   2  -5   1  486.77   13.48
   2  -5   2  487.05   13.03
  -2  -5  -2  506.88   16.98
  -2  -5  -2  526.39   16.63
   2  -5   3  631.88   14.11
  -2  -5  -3  681.93   20.08
  -2  -5  -3  701.88   19.93
  -2  -5  -4  803.26   22.24
   2  -5   4  749.00   14.34
  -2  -5  -5   12.86    3.38
  -2  -5  -5   10.10    2.80
  -2  -5  -6  233.95   11.96
  -2  -5  -6  235.11   12.90
  -2  -5  -7 1052.79   26.35
  -2  -5  -7 1059.43   28.20
  -2  -5  -8  280.69   14.97
  -2  -5  -8  284.91   14.64
  -2  -5  -9  163.58   11.87
  -2  -5  -9  163.93   11.75
  -2   5 -10    3.52    3.12
  -2  -5 -10    1.58    2.39
  -2  -5 -10    6.58    2.98
  -2  -5 -11   10.62    3.58
  -2   5 -11   12.73    4.11
  -2   5 -11   13.51    4.38
  -2  -5 -11   14.71    4.40
  -2   5 -12  175.38   14.38
  -2  -5 -12  184.87   13.85
  -2  -5 -12  162.17   12.73
  -2   5 -12  177.49   14.41
  -2  -5 -13  159.73   12.64
  -2   5 -13  161.42   13.99
  -2   5 -13  160.40   14.12
  -2  -5 -13  186.15   14.36
  -2  -5 -14  165.30   13.83
  -2  -5 -14  161.09   12.95
  -2   5 -14  174.05   15.19
  -2   5 -14  182.51   15.59
  -2   5 -15  126.31   13.20
  -2  -5 -15  133.44   13.13
  -2  -5 -15  110.93   10.94
  -2   5 -15  125.45   13.27
  -2  -5 -16   48.56    7.51
  -2   5 -16   42.95    8.24
  -2   5 -16   43.31    8.45
  -2  -5 -17   84.19    9.84
  -2   5 -17   97.67   12.09
  -2   5 -17   98.66   12.48
  -2   5 -18   51.31    9.15
  -2   5 -18   57.75    9.74
  -2   5 -18   48.43    4.39
  -2  -5 -18   57.25    8.22
  -2   5 -19  131.36    7.52
  -2   5 -19  145.35   15.44
  -2   5 -19  130.16    6.66
  -2   5 -19  138.79    7.02
  -2  -5 -19  143.25    7.38
  -2  -5 -19  118.54   11.33
  -2   5 -19  121.51    7.05
  -2   5 -19  141.29    7.03
  -2   5 -19  131.04   14.73
  -2  -5 -20   90.00    6.32
  -2   5 -20   90.49    5.97
  -2   5 -20  101.82    6.60
  -2   5 -20   93.32    6.68
  -2   5 -20  107.26   13.77
  -2   5 -20   84.64    5.47
  -2   5 -20   91.39   12.16
  -2   5 -20   84.64    5.86
  -2   5 -21    0.09    5.24
  -2   5 -21    6.70    2.37
  -2   5 -21    3.55    1.47
  -2   5 -21    4.98    2.07
  -2   5 -21    7.94    2.25
  -2  -5 -21    3.79    2.16
  -2   5 -22   23.28    3.21
  -2   5 -22   28.10    3.98
  -2   5 -22   28.11    4.29
  -2  -5 -22   35.17    4.79
  -2   5 -22   23.07    4.51
  -2   5 -22   27.03    3.70
  -2   5 -22   23.79    6.03
  -2   5 -23   17.67    3.32
  -2   5 -23   22.40    3.65
  -2   5 -23   19.04    4.05
  -2  -5 -23   21.87    3.86
  -2   5 -23   13.44    2.68
  -2   5 -24   52.27    5.40
  -2   5 -24   54.83    5.11
  -2   5 -24   47.91    5.62
  -2   5 -24   49.99    4.93
  -2  -5 -24   50.93    5.59
  -2   5 -25    8.59    2.52
  -2  -5 -25   10.14    2.57
  -2  -5 -25    9.33    2.97
  -2   5 -25   12.74    3.73
  -2   5 -25   10.77    2.76
  -2   5 -25    6.63    2.50
  -2   5 -26    1.55    1.80
  -2   5 -26    3.08    1.69
  -2   5 -26    2.26    1.53
  -2   5 -26    1.88    2.21
  -2  -5 -26    5.25    2.47
  -2  -5 -26    2.69    1.58
  -2   5 -27   10.24    2.84
  -2  -5 -27    8.23    2.29
  -2  -5 -27    8.94    2.48
  -2  -5 -27    7.46    2.48
  -2   5 -27   10.18    3.02
  -2   5 -27   11.75    2.55
  -2   5 -28   11.55    2.99
  -2   5 -28   10.38    2.36
  -2  -5 -28    8.55    2.28
  -2  -5 -28    8.33    2.38
  -2   5 -28    9.61    2.46
  -2   5 -29   18.44    3.37
  -2  -5 -29   14.86    2.97
  -2  -5 -29   16.56    2.52
  -2   5 -29   15.51    2.56
  -2   5 -29   17.54    2.86
  -2   5 -30   23.84    2.86
  -2  -5 -30   22.80    3.11
  -2  -5 -30   20.27    2.42
  -2  -5 -31    9.56    2.10
  -2   5 -31   10.51    1.83
  -2  -5 -31   10.16    1.43
  -2   5 -32   13.62    2.05
  -2   5 -32   10.16    1.61
  -2  -5 -33    0.07    1.16
   2   6 -33   13.35    1.88
   2  -6 -32    3.42    1.10
   2   6 -32    5.64    1.63
   2  -6 -31    0.56    1.46
   2  -6 -31    0.70    0.93
   2   6 -30    1.03    1.81
   2  -6 -30   -1.40    1.92
   2   6 -30    0.83    1.51
   2  -6 -30    0.40    1.27
   2   6 -29   21.86    3.24
   2   6 -29   22.40    3.45
   2  -6 -29   22.48    2.98
   2  -6 -29   21.88    3.71
   2   6 -28    1.14    2.51
   2   6 -28    0.18    1.73
   2  -6 -28    1.19    1.86
   2  -6 -28    3.90    1.66
   2   6 -28    0.62    2.27
   2   6 -27   34.91    4.33
   2   6 -27   31.52    4.74
   2  -6 -27   29.97    3.66
   2   6 -27   35.99    4.55
   2  -6 -27   36.88    4.88
   2  -6 -26   28.76    3.93
   2   6 -26   33.26    4.63
   2   6 -26   30.70    3.92
   2  -6 -26   28.99    4.36
   2   6 -26   37.42    4.19
   2   6 -26   26.83    4.28
   2  -6 -25    1.35    2.36
   2   6 -25    0.99    2.09
   2  -6 -25    3.63    2.18
   2   6 -25    2.18    1.59
   2   6 -25    3.59    2.88
   2   6 -25    3.87    2.24
   2  -6 -24    7.99    2.61
   2   6 -24    7.13    2.10
   2   6 -24   13.55    3.57
   2  -6 -24    7.39    2.41
   2   6 -24   10.35    3.26
   2  -6 -24    8.99    3.39
   2   6 -24   12.10    2.88
   2  -6 -23    2.21    2.31
   2   6 -23    7.35    2.94
   2   6 -23    3.48    2.31
   2   6 -23    1.98    1.32
   2   6 -23    3.42    2.61
   2   6 -23    4.15    1.85
   2  -6 -23    2.39    2.16
   2   6 -22   87.78    7.38
   2   6 -22   96.17    7.77
   2   6 -22   96.42    6.89
   2  -6 -22   89.33    7.69
   2  -6 -22   79.96    5.94
   2   6 -22   93.83   13.51
   2  -6 -22   89.57    6.43
   2   6 -22   91.68    6.36
   2   6 -21   94.02    7.47
   2   6 -21   88.52    7.00
   2  -6 -21   81.23    5.81
   2  -6 -21   97.84    6.47
   2   6 -21   95.92    6.23
   2   6 -21  109.81   14.91
   2  -6 -21   93.75    7.74
   2   6 -21   99.51    6.86
   2   6 -21   94.47    6.26
   2   6 -20   25.83    7.58
   2   6 -20   28.68    3.49
   2   6 -20   26.67    3.70
   2  -6 -20   23.63    4.16
   2  -6 -20   24.86    3.12
   2  -6 -20   21.52    5.82
   2   6 -20   23.68    3.21
   2  -6 -20   19.90    3.18
   2   6 -20   24.47    4.16
   2   6 -20   27.64    4.10
   2  -6 -20   22.74    4.07
   2  -6 -20   26.92    3.77
   2   6 -19   16.52    2.71
   2  -6 -19   21.43    5.40
   2   6 -19   14.89    2.68
   2   6 -19   18.50    2.84
   2   6 -19   13.80    3.22
   2  -6 -19   16.13    2.62
   2  -6 -19   17.33    2.76
   2  -6 -19   15.85    2.69
   2   6 -19   11.81    2.74
   2  -6 -19   16.36    3.33
   2  -6 -19   20.06    3.82
   2   6 -19   10.97    6.05
   2  -6 -18  212.27    8.75
   2   6 -18  216.93   20.10
   2   6 -18  209.08   10.25
   2   6 -18  205.82    8.78
   2  -6 -18  210.04   10.51
   2   6 -18  213.16    8.60
   2  -6 -18  192.35   16.31
   2  -6 -18  204.65    9.77
   2   6 -17  157.66   16.84
   2  -6 -17  164.17   14.91
   2   6 -16   96.46   13.06
   2   6 -16   94.72   10.43
   2  -6 -16   80.57   10.48
   2   6 -15   42.13    6.59
   2  -6 -15   38.23    7.09
   2   6 -15   39.07    8.27
   2   6 -14   -2.02    3.11
   2   6 -14   -0.62    3.33
   2  -6 -14   -0.54    3.06
   2   6 -13   28.62    6.92
   2   6 -13   38.20    6.31
   2  -6 -13   34.65    6.50
   2   6 -12  179.70   12.20
   2   6 -12  193.91   16.58
   2  -6 -12  182.69   14.06
   2   6 -11  621.87   21.50
   2  -6 -11  629.71   25.26
   2   6 -10  382.80   16.02
   2  -6 -10  372.31   18.87
   2  -6  -9    1.75    2.90
   2   6  -9    2.02    1.84
   2  -6  -8   14.21    4.53
   2   6  -8   18.62    3.55
   2  -6  -7  106.46    9.48
   2   6  -7  111.04    7.25
  -2  -6   7   98.01    4.72
   2  -6  -6  563.61   20.51
  -2  -6   6  569.43   12.88
   2   6  -6  587.18   15.32
   2   6  -5   61.43    4.62
  -2  -6   5   62.94    4.72
   2  -6  -5   61.51    6.71
   2   6  -4   24.80    2.87
   2  -6  -4   20.84    4.19
  -2  -6   4   20.46    3.08
  -2  -6   4   23.73    3.66
  -2  -6   3   55.05    4.93
  -2  -6   3   58.05    5.51
   2   6  -3   57.29    3.68
   2  -6  -3   50.93    5.78
  -2  -6   2  384.17   14.35
  -2  -6   2  400.35   13.60
   2  -6  -2  392.97   15.01
  -2  -6   1  383.32   13.90
  -2  -6   1  377.24   14.77
   2  -6  -1  373.93   14.01
  -2  -6   0  101.21    7.57
   2  -6   0   95.44    6.91
  -2  -6  -1  109.84    8.21
   2  -6   1  104.21    7.03
  -2  -6  -2    1.89    2.09
   2  -6   2    4.40    1.74
  -2  -6  -3  456.55   17.65
   2  -6   3  422.37   13.00
  -2  -6  -4  430.86   17.54
   2  -6   4  394.65   11.79
   2  -6   5  344.86    9.90
  -2  -6  -5  379.03   17.25
  -2  -6  -6   94.28    8.76
  -2  -6  -7    5.66    3.21
  -2  -6  -8   67.60    8.08
  -2  -6  -9  708.92   26.19
  -2  -6 -10  510.28   22.64
  -2   6 -11   38.87    7.29
  -2  -6 -11   43.13    6.90
  -2   6 -11   48.07    7.76
  -2   6 -12  132.08   13.08
  -2   6 -12  126.15   12.36
  -2  -6 -12  127.85   11.92
  -2  -6 -13   17.42    4.97
  -2   6 -13   30.17    7.05
  -2   6 -13   21.26    5.49
  -2   6 -14  211.00   16.88
  -2  -6 -14  208.38   15.72
  -2   6 -14  217.41   17.29
  -2   6 -15   54.35    9.38
  -2  -6 -15   62.49    8.78
  -2   6 -15   63.52    9.73
  -2   6 -16   12.04    3.94
  -2  -6 -16    9.18    3.58
  -2   6 -16    4.76    3.93
  -2   6 -17   31.91    3.63
  -2   6 -17   32.40    7.04
  -2   6 -17   28.56    7.00
  -2  -6 -17   33.73    6.76
  -2  -6 -18    6.98    2.04
  -2   6 -18    2.15    1.44
  -2   6 -18    3.53    1.59
  -2  -6 -18    6.05    2.15
  -2   6 -18    6.61    3.80
  -2  -6 -18   10.10    4.98
  -2   6 -18    5.82    1.70
  -2   6 -19    7.07    2.33
  -2   6 -19   14.63    2.74
  -2   6 -19    8.90    2.13
  -2   6 -19   14.67    2.91
  -2   6 -19   22.75    7.47
  -2  -6 -19   21.02    5.83
  -2  -6 -19   10.22    2.07
  -2  -6 -19    9.60    2.70
  -2   6 -19   13.76    5.17
  -2   6 -20    0.51    1.49
  -2  -6 -20   -1.21    1.50
  -2   6 -20    5.40    3.57
  -2   6 -20    0.16    1.72
  -2   6 -20   -0.05    1.45
  -2   6 -20    3.91    1.98
  -2   6 -21   10.28    2.75
  -2   6 -21    8.40    2.37
  -2   6 -21    5.71    3.45
  -2  -6 -21    8.88    2.49
  -2   6 -21   11.87    2.58
  -2   6 -21   10.64    2.51
  -2   6 -21   13.68    4.95
  -2   6 -22  149.39    7.79
  -2   6 -22  145.61    7.88
  -2  -6 -22  160.64    9.00
  -2   6 -22  153.74    9.72
  -2   6 -22  150.65    8.70
  -2   6 -22  149.82    8.79
  -2   6 -23   57.36    5.46
  -2   6 -23   64.99    6.75
  -2   6 -23   62.24    5.09
  -2  -6 -23   66.94    6.00
  -2   6 -23   67.69    5.59
  -2   6 -23   71.68    6.14
  -2   6 -24   -0.79    1.57
  -2   6 -24   -1.62    2.15
  -2   6 -24   -0.60    1.66
  -2   6 -24   -0.58    1.43
  -2  -6 -24    1.80    2.29
  -2   6 -24    2.58    2.59
  -2   6 -25    8.52    2.32
  -2   6 -25    5.98    2.86
  -2   6 -25   11.11    2.87
  -2   6 -25   10.05    2.81
  -2  -6 -25    8.27    2.58
  -2  -6 -25    8.50    2.32
  -2  -6 -26  157.47    9.00
  -2   6 -26  174.90    9.24
  -2  -6 -26  163.40    8.71
  -2   6 -26  156.13    8.14
  -2   6 -26  164.76    9.77
  -2   6 -26  169.84    8.46
  -2   6 -27   63.50    5.06
  -2  -6 -27   63.14    5.69
  -2   6 -27   68.45    6.26
  -2   6 -27   62.66    4.81
  -2   6 -27   66.18    5.58
  -2  -6 -27   58.76    5.03
  -2   6 -28   -1.37    1.31
  -2  -6 -28    2.28    1.31
  -2  -6 -28    0.56    1.51
  -2   6 -28    0.39    2.10
  -2  -6 -29    2.41    1.51
  -2   6 -29    5.15    2.24
  -2  -6 -29    2.51    1.81
  -2   6 -29    1.01    1.20
  -2  -6 -30   17.02    2.61
  -2  -6 -30   15.13    1.88
  -2   6 -30   13.90    2.31
  -2  -6 -31   -0.01    1.17
  -2  -6 -32   41.13    2.89
  -2   6 -32   33.04    2.71
  -2  -6 -33   30.54    1.97
   2   7 -33    5.99    1.25
   2   7 -32   11.78    1.95
   2  -7 -32   11.15    1.21
   2   7 -31   18.67    2.27
   2  -7 -31   19.58    2.03
   2  -7 -30   34.79    3.09
   2  -7 -30   42.16    4.06
   2   7 -30   36.47    3.61
   2  -7 -29   16.44    3.06
   2   7 -29   13.67    2.87
   2  -7 -29   19.37    2.57
   2   7 -28   36.90    4.06
   2   7 -28   31.08    4.16
   2  -7 -28   29.15    3.50
   2   7 -28   38.83    4.86
   2  -7 -28   40.93    4.64
   2   7 -27   65.27    5.57
   2  -7 -27   56.57    4.89
   2   7 -27   63.04    6.14
   2  -7 -27   58.60    5.65
   2   7 -27   65.44    5.94
   2  -7 -26   89.85    7.12
   2   7 -26   94.04    7.42
   2   7 -26   95.89    7.52
   2   7 -26   94.37    6.75
   2  -7 -26   85.12    6.28
   2   7 -25   14.86    3.29
   2  -7 -25   17.90    3.71
   2   7 -25   15.78    3.63
   2   7 -25   19.22    3.46
   2   7 -25   13.60    2.96
   2  -7 -24   18.15    3.65
   2   7 -24   19.32    3.51
   2   7 -24   17.60    3.95
   2   7 -24   18.25    4.14
   2  -7 -24   20.88    4.41
   2   7 -24   15.92    2.93
   2  -7 -23   17.18    3.39
   2   7 -23   23.38    4.14
   2   7 -23   15.52    3.12
   2   7 -23   20.30    3.98
   2   7 -23   17.51    3.10
   2  -7 -23   13.48    3.62
   2   7 -22    1.11    1.63
   2  -7 -22   -2.05    1.75
   2  -7 -22    1.95    2.44
   2   7 -22    0.10    2.43
   2   7 -22   -3.30    2.23
   2   7 -21    6.04    2.23
   2   7 -21    3.62    4.83
   2  -7 -21   13.51    4.27
   2   7 -21    4.53    1.84
   2  -7 -21    8.23    2.47
   2   7 -21    3.34    1.98
   2  -7 -21    1.34    1.90
   2   7 -21    7.02    2.23
   2   7 -20   10.60    2.75
   2  -7 -20    9.03    2.17
   2  -7 -20   10.24    2.97
   2   7 -20   11.68    3.17
   2   7 -20   13.24    2.93
   2   7 -20    6.65    2.22
   2  -7 -20   10.82    4.13
   2  -7 -20    8.19    2.21
   2   7 -20   -1.75    4.98
   2  -7 -19   60.91    9.64
   2  -7 -19   64.08    5.38
   2  -7 -19   70.13    5.48
   2   7 -19   72.68    5.85
   2   7 -19   67.61   11.82
   2  -7 -19   65.84    6.19
   2   7 -19   76.82    5.88
   2   7 -19   63.01    6.14
   2   7 -18  135.79    7.51
   2  -7 -18  123.73   13.83
   2   7 -18  142.16    7.63
   2   7 -18  132.83    8.78
   2  -7 -18  135.78    7.07
   2  -7 -18  135.03    7.43
   2  -7 -18  133.54    8.30
   2   7 -18  137.59   16.37
   2   7 -18  135.80    7.17
   2  -7 -17   10.67    2.66
   2   7 -17   17.55    6.21
   2   7 -17   16.08    2.68
   2   7 -17   16.08    2.90
   2   7 -17   12.57    2.55
   2  -7 -17   12.39    4.54
   2  -7 -17   18.12    3.49
   2  -7 -17   18.24    2.78
   2  -7 -17   16.15    2.24
   2   7 -16   37.74    8.70
   2   7 -16   33.93    6.04
   2  -7 -16   32.93    6.73
   2  -7 -15  149.75   14.44
   2   7 -15  135.39   15.69
   2   7 -15  139.34   12.17
   2  -7 -14  290.17   19.71
   2   7 -14  316.07   17.52
   2   7 -14  297.42   22.50
   2   7 -13   41.76    6.36
   2   7 -13   39.00    8.48
   2  -7 -13   40.57    7.67
   2   7 -12  447.78   26.31
   2   7 -12  454.79   19.28
   2  -7 -12  437.49   22.98
   2  -7 -11  198.26   14.99
   2   7 -11  196.69   12.15
   2  -7 -10  300.79   17.84
   2   7 -10  297.71   14.32
   2   7  -9  243.26   12.21
   2  -7  -9  244.46   15.86
   2  -7  -8   55.60    7.54
   2   7  -8   65.68    6.11
   2  -7  -7   89.60    9.52
   2   7  -7   85.68    6.47
   2  -7  -6   -0.95    2.89
  -2  -7   6    1.28    0.94
   2   7  -6   -1.06    1.21
   2  -7  -5   32.98    5.63
  -2  -7   5   31.12    3.71
   2   7  -5   31.48    3.48
   2   7  -4    6.67    1.68
   2  -7  -4   12.92    3.85
  -2  -7   4   14.03    2.95
   2  -7  -3  204.04   11.99
  -2  -7   3  211.47   10.48
   2   7  -3  210.67    6.88
  -2  -7   2  400.74   14.91
   2  -7  -2  371.47   15.66
   2  -7  -1  264.84   12.83
  -2  -7   1  270.11   12.85
  -2  -7   0   -0.06    2.29
   2  -7   0    2.40    2.18
   2  -7   1  495.52   16.37
  -2  -7  -1  497.70   18.63
  -2  -7  -2 1595.21   34.31
   2  -7   2 1519.93   28.05
  -2  -7  -3  747.84   24.33
   2  -7   3  713.35   18.55
  -2  -7  -4    0.75    2.64
   2  -7   4    1.48    1.24
   2  -7   5    2.44    1.15
  -2  -7  -5    0.70    2.55
  -2  -7  -6  550.55   22.75
  -2  -7  -7  363.76   18.98
  -2  -7  -8   54.87    7.89
  -2  -7  -9   19.97    5.58
  -2  -7 -10    1.39    2.34
  -2   7 -11  134.90   12.52
  -2  -7 -11  150.87   13.50
  -2  -7 -12   72.43    9.46
  -2   7 -12   67.57    9.63
  -2   7 -12   71.44    9.40
  -2   7 -13   60.12    9.19
  -2  -7 -13   70.83    9.74
  -2   7 -14  147.77   14.93
  -2  -7 -14  137.27   13.40
  -2   7 -14  140.58   14.08
  -2  -7 -15   15.31    4.99
  -2   7 -15   13.46    5.19
  -2   7 -15   11.73    5.03
  -2   7 -16    4.58    3.77
  -2   7 -16    1.72    1.64
  -2   7 -16    5.55    1.96
  -2   7 -16    6.78    3.76
  -2  -7 -16    9.89    4.04
  -2  -7 -16    4.92    1.99
  -2  -7 -17   85.56   11.26
  -2   7 -17   88.25    6.07
  -2   7 -17   88.46   12.39
  -2  -7 -17   84.77    6.55
  -2   7 -17   71.53   11.13
  -2   7 -17   83.23    5.11
  -2   7 -17   72.12    5.69
  -2  -7 -18  224.43   11.10
  -2   7 -18  230.14    8.89
  -2   7 -18  242.34   10.65
  -2   7 -18  246.14   10.48
  -2   7 -18  246.28   19.54
  -2  -7 -18  224.03    8.68
  -2   7 -18  246.04   20.37
  -2  -7 -18  218.54   17.02
  -2  -7 -19   62.10    9.13
  -2   7 -19   71.76    5.27
  -2   7 -19   68.95   11.14
  -2   7 -19   70.11    5.98
  -2  -7 -19   67.66    6.25
  -2   7 -19   75.74    6.42
  -2   7 -19   72.36    5.88
  -2  -7 -19   76.22    5.42
  -2   7 -19   69.32   10.70
  -2   7 -20   33.05    3.87
  -2   7 -20   32.03    4.26
  -2   7 -20   19.59    4.20
  -2  -7 -20   36.65    3.97
  -2  -7 -20   30.97    4.57
  -2  -7 -20   36.20    7.06
  -2   7 -20   37.61    7.88
  -2   7 -20   32.99    4.48
  -2   7 -20   35.24    4.22
  -2   7 -21    0.30    1.57
  -2   7 -21    0.58    1.57
  -2   7 -21   -0.04    2.00
  -2  -7 -21   -3.04    2.66
  -2   7 -21   -3.15    1.87
  -2   7 -22   42.78    4.75
  -2   7 -22   43.47    4.50
  -2  -7 -22   42.96    4.70
  -2   7 -22   44.35    4.94
  -2   7 -22   47.86    5.41
  -2   7 -23    0.64    2.13
  -2   7 -23    2.95    1.82
  -2   7 -23   -1.52    2.71
  -2  -7 -23   -1.52    1.68
  -2   7 -23   -0.80    1.72
  -2   7 -23    2.53    2.21
  -2   7 -24    0.16    1.47
  -2   7 -24    2.50    2.71
  -2   7 -24    1.63    1.86
  -2   7 -24    1.04    1.78
  -2   7 -24    4.66    2.28
  -2  -7 -24   -2.57    2.44
  -2   7 -25   22.68    3.24
  -2   7 -25   22.98    3.17
  -2   7 -25   34.19    4.79
  -2  -7 -25   24.61    3.61
  -2   7 -25   19.85    3.34
  -2   7 -25   29.96    4.28
  -2  -7 -26    1.65    1.75
  -2   7 -26    3.07    2.27
  -2  -7 -26    3.37    1.80
  -2   7 -26    3.06    1.70
  -2   7 -26    4.63    1.91
  -2   7 -27    9.72    2.29
  -2  -7 -27   10.23    2.45
  -2   7 -27    9.97    2.38
  -2   7 -27   14.01    3.39
  -2   7 -28    1.53    1.95
  -2  -7 -28    3.05    1.27
  -2   7 -28    1.30    1.37
  -2  -7 -28    2.24    1.60
  -2  -7 -29    6.33    1.46
  -2  -7 -29    6.86    1.92
  -2   7 -29   10.17    2.58
  -2  -7 -30   73.94    4.62
  -2  -7 -31    1.46    1.50
  -2  -7 -32   41.19    2.53
  -2   7 -32   38.61    2.62
   2   8 -32   -0.68    0.82
   2   8 -31    0.33    0.98
   2  -8 -31    2.68    0.71
   2  -8 -30    2.39    1.39
   2  -8 -30    3.21    0.97
   2   8 -30    4.08    1.54
   2  -8 -29    1.85    1.50
   2  -8 -29    1.06    0.95
   2   8 -29    2.50    1.80
   2  -8 -28    5.51    1.68
   2  -8 -28    6.61    2.32
   2   8 -28    7.11    2.51
   2   8 -28   10.28    2.74
   2  -8 -27    3.92    2.22
   2  -8 -27    3.52    1.58
   2   8 -27    5.50    2.17
   2   8 -27    3.49    2.35
   2   8 -26  135.63    8.62
   2   8 -26  140.86    8.86
   2  -8 -26  129.66    8.05
   2   8 -26  134.23    7.79
   2  -8 -26  136.67    7.43
   2   8 -25    0.43    2.42
   2  -8 -25    2.99    2.09
   2   8 -25    3.33    1.88
   2   8 -25    0.16    2.26
   2   8 -24   11.93    3.32
   2  -8 -24    8.30    2.40
   2   8 -24   10.16    3.20
   2   8 -24    9.76    2.76
   2   8 -24    8.08    2.45
   2   8 -23   12.34    3.05
   2   8 -23    7.24    2.34
   2   8 -23   11.17    3.12
   2  -8 -23    9.66    2.28
   2   8 -23   14.61    4.00
   2  -8 -22  158.97    9.35
   2  -8 -22  166.80   10.51
   2   8 -22  158.47    9.80
   2   8 -22  169.96   10.46
   2   8 -22  162.07    8.86
   2   8 -21   42.13    4.75
   2   8 -21   46.99    5.33
   2   8 -21   46.24    5.74
   2  -8 -21   39.54    5.18
   2  -8 -21   38.96    4.67
   2   8 -21   43.21    4.91
   2  -8 -20   18.71    3.64
   2  -8 -20   16.84    3.09
   2   8 -20   20.65    4.06
   2  -8 -20   17.30    3.15
   2   8 -20   25.16    3.99
   2   8 -20   20.98    3.54
   2   8 -20   17.92    3.89
   2  -8 -20   16.26    4.99
   2   8 -20   17.77    4.89
   2  -8 -19   41.26    8.02
   2   8 -19   44.41    5.66
   2  -8 -19   38.54    4.54
   2  -8 -19   40.67    5.05
   2   8 -19   46.75    9.56
   2  -8 -19   37.99    4.14
   2   8 -19   38.14    4.52
   2   8 -19   41.93    4.56
   2   8 -18  163.28   18.43
   2  -8 -18  154.19    8.61
   2  -8 -18  137.22    8.73
   2   8 -18  162.37    8.49
   2  -8 -18  145.67    7.48
   2   8 -18  167.02    8.92
   2  -8 -18  156.30   16.02
   2   8 -17  134.24   16.42
   2   8 -17  142.53    8.06
   2  -8 -17  132.30    8.08
   2  -8 -17  140.29    6.99
   2   8 -17  132.88    7.47
   2  -8 -17  124.29   14.29
   2  -8 -17  141.40    8.04
   2   8 -16   -3.01    4.44
   2   8 -16   -0.60    1.41
   2   8 -16    3.00    2.00
   2  -8 -16    0.49    1.81
   2  -8 -16   -0.44    1.39
   2  -8 -16    0.14    2.99
   2  -8 -16    2.61    1.63
   2   8 -15   16.41    4.30
   2  -8 -15   27.29    7.10
   2   8 -15   27.48    3.47
   2   8 -15   24.81    7.83
   2   8 -14   40.31    9.37
   2   8 -14   32.80    5.22
   2  -8 -14   35.07    7.43
   2   8 -13    0.72    3.83
   2  -8 -13    2.80    2.74
   2   8 -13    1.10    1.80
   2   8 -12    5.45    2.66
   2  -8 -12    1.61    3.02
   2   8 -11   82.49    7.76
   2  -8 -11   89.15   10.87
   2  -8 -10  304.33   19.14
   2   8 -10  336.83   14.76
   2   8  -9   35.68    4.80
   2  -8  -9   41.63    7.16
   2   8  -8   43.14    4.84
   2  -8  -8   45.98    7.28
   2  -8  -7   19.11    4.95
  -2  -8   6  572.31   14.93
   2  -8  -6  590.32   23.84
   2  -8  -5   10.10    3.27
  -2  -8   5    7.59    2.09
  -2  -8   4  417.66   15.15
   2  -8  -4  412.61   18.76
   2  -8  -3    8.22    3.12
  -2  -8   3    7.00    2.69
  -2  -8   2  473.13   17.41
   2  -8  -2  444.62   18.61
  -2  -8   1   39.45    5.62
   2  -8  -1   36.71    5.51
   2  -8   0  123.49    9.36
  -2  -8   0  124.29    9.79
   2  -8   1   41.85    5.46
  -2  -8  -1   45.03    6.28
   2  -8   2   55.28    5.83
  -2  -8  -2   59.28    7.22
   2  -8   3   98.63    7.49
  -2  -8  -3  104.98    9.86
  -2  -8  -4  738.83   26.58
   2  -8   4  729.42   18.77
  -2  -8  -5   -0.17    3.17
   2  -8   5    0.70    1.31
  -2  -8  -6  341.71   19.00
  -2  -8  -7  240.87   16.49
  -2  -8  -8   15.15    4.49
  -2  -8  -9  101.10   11.25
  -2  -8 -10  417.30   23.10
  -2   8 -11   60.24    8.99
  -2  -8 -11   51.87    8.39
  -2   8 -12   14.55    5.58
  -2  -8 -12   15.15    5.09
  -2   8 -12   13.87    5.06
  -2   8 -13   -1.84    3.08
  -2  -8 -13   -2.84    3.09
  -2   8 -13   -0.66    3.14
  -2  -8 -14  253.99   19.03
  -2   8 -14  276.44   21.39
  -2   8 -14  292.36   20.25
  -2   8 -15   89.73   12.57
  -2   8 -15   90.25   11.97
  -2  -8 -15   87.19    6.49
  -2  -8 -15   82.93   10.88
  -2   8 -15   83.01    5.90
  -2   8 -15   90.66    6.22
  -2  -8 -16   17.46    5.45
  -2   8 -16   18.17    2.50
  -2  -8 -16   26.12    3.85
  -2   8 -16   26.53    3.59
  -2   8 -16   25.46    7.24
  -2   8 -16   24.90    3.30
  -2   8 -16   18.26    5.17
  -2   8 -17   52.80    4.31
  -2  -8 -17   62.63    6.15
  -2   8 -17   61.34    9.41
  -2  -8 -17   57.74    9.60
  -2   8 -17   57.60   10.22
  -2   8 -17   56.11    5.31
  -2   8 -17   56.54    5.38
  -2  -8 -18    1.40    1.78
  -2   8 -18    2.78    1.81
  -2   8 -18   -0.28    3.28
  -2   8 -18    3.59    1.54
  -2  -8 -18    6.06    4.12
  -2   8 -18    4.30    2.17
  -2  -8 -19   -0.65    1.73
  -2   8 -19    1.44    1.30
  -2   8 -19   -0.43    1.97
  -2   8 -19    3.90    2.15
  -2   8 -19   -2.88    3.24
  -2   8 -20   10.39    2.68
  -2   8 -20    9.71    2.64
  -2   8 -20    9.85    2.23
  -2  -8 -20    9.45    2.97
  -2  -8 -21    7.94    1.97
  -2   8 -21   11.64    3.15
  -2   8 -21   12.55    2.69
  -2   8 -21   10.92    2.84
  -2   8 -21   11.70    3.05
  -2   8 -22  108.71    7.90
  -2  -8 -22  116.70    6.94
  -2   8 -22  122.45    7.80
  -2   8 -22  117.28    7.02
  -2  -8 -23   10.58    2.57
  -2   8 -23    9.16    2.58
  -2   8 -23    4.19    2.16
  -2   8 -23   10.64    2.38
  -2   8 -23    9.42    3.08
  -2   8 -24    2.30    1.53
  -2   8 -24    2.90    2.03
  -2   8 -24    0.16    2.04
  -2   8 -24   -2.00    2.50
  -2  -8 -24   -0.11    1.82
  -2   8 -25    0.84    1.82
  -2  -8 -25    1.27    1.44
  -2   8 -25    4.47    2.59
  -2   8 -25    4.04    1.82
  -2   8 -25    1.58    1.34
  -2  -8 -26  112.05    6.70
  -2   8 -26  117.38    7.97
  -2  -8 -26  112.18    6.37
  -2   8 -26  113.07    6.34
  -2   8 -26  113.32    6.77
  -2  -8 -27   44.12    3.92
  -2   8 -27   44.14    4.86
  -2   8 -27   41.16    3.82
  -2   8 -28    5.32    2.16
  -2  -8 -28    7.67    1.98
  -2  -8 -28    6.69    1.48
  -2   8 -29    0.51    1.65
  -2  -8 -29    0.52    0.64
  -2  -8 -29    1.66    1.19
  -2  -8 -30    0.25    2.31
  -2  -8 -31    6.81    1.20
   2   9 -31    8.77    1.62
   2   9 -30   90.57    4.62
   2   9 -29    2.11    1.48
   2  -9 -29    3.30    0.85
   2  -9 -29    5.47    1.55
   2  -9 -28    5.40    1.36
   2  -9 -28    8.45    2.02
   2   9 -28    5.41    2.03
   2   9 -28    6.84    2.35
   2  -9 -27   27.69    2.85
   2   9 -27   32.10    4.13
   2  -9 -27   30.90    3.80
   2   9 -27   29.13    3.97
   2  -9 -26  160.02    8.19
   2   9 -26  168.91    9.16
   2  -9 -26  141.04    7.04
   2   9 -26  161.99    9.13
   2   9 -25   -0.83    2.57
   2  -9 -25   -1.29    1.53
   2   9 -25    2.83    2.44
   2   9 -24    4.23    2.43
   2  -9 -24    3.52    1.75
   2   9 -24    2.27    2.07
   2  -9 -23   -0.46    1.56
   2   9 -23    1.47    2.17
   2  -9 -23    1.27    1.79
   2   9 -23    0.44    2.31
   2  -9 -22   44.20    5.19
   2   9 -22   41.13    5.16
   2   9 -22   44.49    5.58
   2   9 -21   10.55    2.96
   2   9 -21    9.62    2.65
   2   9 -21   12.60    3.49
   2  -9 -21   12.18    2.90
   2  -9 -20   21.50    3.74
   2   9 -20   25.24    4.20
   2   9 -20   24.47    4.73
   2  -9 -20   20.72    3.94
   2   9 -20   22.14    3.74
   2   9 -20   29.44    4.34
   2  -9 -19   19.86    3.11
   2  -9 -19   12.22    4.41
   2   9 -19   28.79    4.24
   2  -9 -19   15.12    3.42
   2   9 -19    5.27    3.32
   2   9 -19   18.74    3.13
   2   9 -19   23.54    4.40
   2  -9 -19   21.51    3.60
   2   9 -18  119.79    7.48
   2  -9 -18  117.82    7.98
   2   9 -18  121.93    7.92
   2  -9 -18  119.21    8.23
   2   9 -18  131.94   16.69
   2  -9 -18  111.77   13.62
   2  -9 -18  110.93    6.61
   2   9 -17   -0.14    1.64
   2   9 -17   -1.53    4.90
   2  -9 -17    2.29    1.56
   2  -9 -17    5.92    4.21
   2  -9 -17   -2.08    2.25
   2  -9 -17   -1.25    1.80
   2   9 -17    2.06    1.76
   2   9 -16    1.46    4.15
   2  -9 -16   -2.23    2.96
   2   9 -16   -1.71    2.01
   2  -9 -16   -0.02    2.17
   2  -9 -16    1.83    1.41
   2  -9 -16    1.04    1.37
   2   9 -15   38.01    4.27
   2  -9 -15   29.83    3.59
   2  -9 -15   36.39    4.18
   2  -9 -15   30.26    3.07
   2   9 -15   25.65    6.82
   2  -9 -15   36.41    8.01
   2  -9 -14  689.08   33.07
   2  -9 -14  697.99   17.18
   2   9 -14  682.91   16.79
   2   9 -14  674.09   35.90
   2  -9 -13   -2.86    3.81
   2   9 -13    2.97    4.08
   2  -9 -12   56.40    9.63
   2  -9 -11   19.08    5.09
   2  -9 -10  304.31   20.13
   2  -9  -9    7.95    3.34
   2  -9  -8   41.15    7.15
   2  -9  -7  135.77   12.64
   2  -9  -6    8.48    3.85
  -2  -9   5  164.56    9.28
   2  -9  -5  159.02   13.01
  -2  -9   4    1.06    1.36
   2  -9  -4    2.45    3.12
   2  -9  -3  142.48   11.47
  -2  -9   3  145.28    9.96
   2  -9  -2  188.89   13.16
  -2  -9   2  192.77   11.89
   2  -9  -1  476.48   19.89
  -2  -9   1  473.10   19.28
   2  -9   0   18.26    4.03
  -2  -9   0   24.36    4.86
  -2  -9  -1   16.88    4.47
   2  -9   1   10.99    3.59
  -2  -9  -2  658.32   24.95
   2  -9   2  669.42   21.70
  -2  -9  -3   30.35    6.09
   2  -9   3   37.71    5.23
  -2  -9  -4    7.46    3.98
   2  -9   4    1.45    1.51
  -2  -9  -5   25.89    5.75
  -2  -9  -6  313.59   19.32
  -2  -9  -7    9.21    4.58
  -2  -9  -8    2.86    2.82
  -2  -9  -9    6.01    3.52
  -2  -9 -10    9.20    4.03
  -2   9 -10   11.53    4.35
  -2  -9 -11   26.74    6.07
  -2   9 -11   22.59    5.58
  -2  -9 -12    6.04    4.14
  -2   9 -12    9.77    4.20
  -2   9 -12   10.93    5.35
  -2   9 -13   -0.37    1.52
  -2  -9 -13    4.72    3.93
  -2   9 -13    0.52    3.51
  -2  -9 -13    0.32    1.46
  -2   9 -13    2.32    2.26
  -2  -9 -14  239.76   19.41
  -2   9 -14  248.58   10.71
  -2   9 -14  229.93   17.18
  -2   9 -14  233.59   20.08
  -2  -9 -14  231.52   10.73
  -2   9 -15    0.89    1.80
  -2   9 -15   -1.48    4.08
  -2  -9 -15    2.28    3.74
  -2   9 -15    3.00    1.53
  -2  -9 -15    0.28    1.54
  -2   9 -16    0.17    1.72
  -2  -9 -16    0.90    1.98
  -2   9 -16    0.25    1.20
  -2  -9 -16    3.37    2.45
  -2   9 -16   -4.29    5.28
  -2   9 -16    1.57    2.73
  -2   9 -17   18.13    5.94
  -2   9 -17   15.57    3.15
  -2   9 -17    3.39    2.42
  -2  -9 -17   12.44    5.41
  -2   9 -17   12.73    2.43
  -2  -9 -17    8.80    2.74
  -2   9 -18  360.59   21.54
  -2   9 -18  404.40   14.44
  -2  -9 -18  400.63   15.61
  -2  -9 -18  381.41   23.72
  -2   9 -18  359.80   23.57
  -2   9 -18  389.95   11.96
  -2  -9 -19    4.82    2.63
  -2   9 -19    3.23    2.45
  -2   9 -19    1.26    1.42
  -2   9 -20    7.78    2.12
  -2   9 -20   10.40    3.10
  -2  -9 -20    6.82    2.61
  -2   9 -21    8.97    2.30
  -2   9 -21    7.02    2.50
  -2   9 -21    9.27    3.04
  -2   9 -22   92.35    6.88
  -2   9 -22   77.72    6.89
  -2   9 -22   83.00    5.85
  -2   9 -23   16.59    3.41
  -2   9 -23   15.56    3.05
  -2   9 -23   17.64    4.15
  -2   9 -24    1.66    1.73
  -2   9 -24    5.08    2.75
  -2   9 -24    5.40    2.11
  -2   9 -25   13.99    3.42
  -2   9 -25    9.15    2.35
  -2  -9 -26   -0.94    1.29
  -2   9 -26   -2.73    1.75
  -2  -9 -27    5.59    1.51
  -2   9 -27    7.19    1.82
  -2   9 -27    7.80    2.69
  -2  -9 -28    0.81    1.21
  -2   9 -28    2.35    1.89
  -2  -9 -28    1.57    0.76
  -2  -9 -29    0.07    1.07
  -2   9 -29   -3.16    1.70
  -2  -9 -30   44.86    2.77
   2  10 -30    7.56    1.39
   2  10 -29    6.85    1.62
   2  10 -28   19.59    2.89
   2 -10 -28   14.75    1.89
   2  10 -27   27.03    3.67
   2 -10 -27   23.51    2.22
   2  10 -27   27.27    3.48
   2 -10 -27   30.10    2.95
   2  10 -26   97.69    6.62
   2 -10 -26   91.70    5.57
   2  10 -26  108.46    7.66
   2 -10 -25    1.11    1.16
   2 -10 -25   -1.22    1.52
   2  10 -25    1.11    2.10
   2  10 -25   -0.69    2.38
   2  10 -24   35.63    4.51
   2 -10 -24   39.03    4.19
   2  10 -24   46.19    5.44
   2  10 -23    8.70    2.61
   2  10 -23   13.43    3.41
   2 -10 -23   11.57    2.77
   2 -10 -23   10.40    2.65
   2  10 -22  390.42   15.72
   2 -10 -22  340.01   13.74
   2  10 -22  366.27   14.20
   2  10 -21    4.72    3.08
   2  10 -21    2.16    2.12
   2 -10 -21    2.08    2.05
   2 -10 -20   34.36    4.70
   2  10 -20   37.96    5.36
   2  10 -20   38.09    4.93
   2  10 -20   41.00    5.01
   2 -10 -19    1.18    1.28
   2  10 -19    5.14    2.67
   2  10 -19    5.95    2.75
   2 -10 -19    3.51    2.35
   2  10 -18  327.21   13.15
   2 -10 -18  296.77   12.99
   2 -10 -18  296.89   10.44
   2 -10 -17   10.73    3.78
   2 -10 -17   21.79    4.02
   2 -10 -17   15.03    2.63
   2  10 -17   22.62    3.95
   2 -10 -16    0.10    2.97
   2  10 -16    1.71    1.72
   2  10 -16   -3.21    4.13
   2 -10 -16    3.10    1.88
   2 -10 -16    3.47    1.22
   2 -10 -16    3.77    1.93
   2 -10 -15   23.84    3.55
   2 -10 -15   11.05    3.93
   2 -10 -15   17.95    2.89
   2  10 -15   23.80    3.82
   2  10 -15   18.84    6.71
   2 -10 -14   28.15    3.34
   2  10 -14   42.24    9.75
   2 -10 -14   45.01    8.54
   2  10 -14   49.75    4.93
   2 -10 -14   50.93    5.22
   2  10 -13    0.28    1.57
   2  10 -13    2.73    4.61
   2 -10 -13   -1.54    4.29
   2 -10 -12   33.86    7.84
   2  10 -12   25.55    3.55
   2  10 -11    5.51    1.73
   2 -10 -11    8.47    4.80
   2 -10 -10  102.25   12.30
   2 -10  -9    6.96    4.01
   2 -10  -8   14.92    4.72
   2 -10  -7   -2.73    3.05
   2 -10  -6  971.50   34.52
   2 -10  -5    2.47    2.76
  -2 -10   4   -0.79    1.76
   2 -10  -4    1.04    2.84
  -2 -10   3    1.54    1.93
   2 -10  -3    2.24    2.68
  -2 -10   2  594.54   21.85
   2 -10  -2  581.98   24.00
   2 -10  -1   75.88    8.57
  -2 -10   1   74.01    8.24
  -2 -10   0   19.21    4.49
   2 -10   0   24.32    5.09
   2 -10   1   19.01    3.96
  -2 -10  -1   13.91    3.77
   2 -10   2    3.02    1.80
  -2 -10  -2    7.33    3.75
  -2 -10  -3    4.12    2.88
   2 -10   3    2.27    2.06
  -2 -10  -4  135.61   12.88
  -2 -10  -5    6.98    3.74
  -2 -10  -6  231.96   17.23
  -2 -10  -7   -1.03    2.31
  -2 -10  -8   59.12    9.13
  -2  10  -9  116.29   11.06
  -2 -10  -9  125.50   13.55
  -2 -10 -10  443.25   25.77
  -2  10 -10  433.00   21.99
  -2  10 -11   39.93    4.29
  -2 -10 -11   54.97    9.53
  -2  10 -11   40.94    7.15
  -2 -10 -11   45.87    4.66
  -2 -10 -12   45.68    4.82
  -2  10 -12   57.07    5.25
  -2  10 -12   49.05    7.44
  -2 -10 -12   53.24    9.30
  -2 -10 -13   50.39    5.29
   2  10  13   48.12    3.81
  -2  10 -13   33.04    6.38
  -2 -10 -13   54.77    9.53
  -2  10 -13   61.69   10.87
  -2  10 -13   56.53    5.42
  -2 -10 -14  234.51   19.80
  -2  10 -14  285.15   11.90
  -2 -10 -14  278.24   12.33
   2  10  14  249.10    8.67
  -2  10 -14  249.78   17.00
  -2  10 -14  262.74   21.44
  -2  10 -15   -1.67    3.78
  -2 -10 -15   -1.80    4.38
  -2 -10 -15    0.95    1.81
  -2  10 -15    1.15    2.13
  -2  10 -15   -8.62    3.57
   2  10  15   -1.28    1.57
  -2  10 -16   28.65    7.80
  -2 -10 -16   42.98    5.39
  -2  10 -16   37.79    4.67
  -2 -10 -16   29.36    7.29
   2  10  16   39.01    3.29
  -2  10 -17   29.78    7.72
  -2 -10 -17   22.56    6.45
  -2  10 -17   24.03    4.09
  -2 -10 -17   19.27    3.65
  -2 -10 -18    4.63    2.50
  -2  10 -18   -0.02    2.03
  -2  10 -19    6.75    2.38
  -2 -10 -19    5.12    2.50
  -2  10 -20   44.79    5.53
  -2 -10 -20   46.59    5.75
  -2  10 -20   51.46    5.40
  -2  10 -21   11.76    3.11
  -2  10 -21    8.49    3.09
  -2  10 -22  137.24    8.22
  -2  10 -22  134.00    8.67
  -2  10 -23   12.41    3.23
  -2  10 -23    6.40    2.48
  -2  10 -23    5.48    2.22
  -2  10 -24    4.79    1.94
  -2  10 -24    1.56    2.09
  -2  10 -24    1.55    2.24
  -2  10 -25   -0.86    2.36
  -2  10 -25    0.11    1.58
  -2 -10 -26  113.89    5.48
  -2  10 -26  124.02    7.33
  -2  10 -26  114.58    6.09
  -2 -10 -27   16.19    1.87
  -2  10 -27   12.67    2.04
  -2  10 -27   18.10    2.85
  -2 -10 -28    0.11    1.64
  -2  10 -28   13.54    2.48
  -2 -10 -29   -0.06    0.83
   2  11 -29    0.72    0.93
   2  11 -28    0.35    1.28
   2  11 -27   -0.50    1.55
   2  11 -27    1.07    1.31
   2  11 -26   68.36    4.99
   2  11 -26   68.09    5.40
   2 -11 -25   25.52    2.72
   2  11 -25   26.00    3.53
   2  11 -25   31.21    4.09
   2  11 -24   -0.77    1.88
   2 -11 -24    0.01    1.36
   2  11 -24    1.47    2.59
   2 -11 -23   -0.43    1.15
   2 -11 -23    3.22    1.90
   2  11 -23    2.66    2.39
   2  11 -23    2.02    2.06
   2 -11 -22    7.10    1.89
   2  11 -22    7.63    2.66
   2 -11 -22    8.85    2.72
   2  11 -22    8.53    3.35
   2  11 -21   -1.57    2.71
   2  11 -21    5.84    2.52
   2 -11 -21   -0.41    2.22
   2  11 -20    6.79    2.98
   2  11 -20    6.18    2.54
   2 -11 -20    8.48    2.64
   2  11 -19    7.81    3.14
   2  11 -19    1.11    2.03
   2  11 -19    2.46    2.56
   2 -11 -19    5.88    2.75
   2 -11 -18  127.37    8.80
   2  11 -18  148.06    9.21
   2 -11 -17    4.56    2.57
   2  11 -17    0.42    2.26
   2 -11 -16    0.18    1.76
   2  11 -16    1.29    1.96
   2 -11 -15    0.94    2.00
   2  11 -15   -0.97    2.05
   2  11 -15   -4.82    5.48
   2 -11 -14  427.45   15.05
   2 -11 -14  437.62   28.21
   2  11 -14  431.79   14.63
   2  11 -14  412.30   29.41
   2  11 -13   19.75    7.55
   2  11 -13   10.60    2.57
   2 -11 -13   14.17    2.75
   2 -11 -13   10.00    4.67
   2 -11 -12    4.59    3.39
   2  11 -12    0.67    1.59
   2  11 -11   -0.35    1.62
   2 -11 -11   -9.85    4.78
   2  11 -10  101.30    6.46
   2  11 -10  102.64    5.88
   2 -11 -10   92.96   12.22
   2  11  -9   -0.46    1.43
   2  11  -9    2.12    1.48
   2 -11  -9    1.04    3.91
   2 -11  -8   -1.36    4.16
   2 -11  -7   41.15    7.64
   2 -11  -6    1.27    2.38
   2 -11  -5   69.81    9.70
   2 -11  -4    2.55    2.92
   2 -11  -3   21.43    5.38
  -2 -11   2  142.35   11.15
   2 -11  -2  142.63   12.71
  -2 -11   1   26.62    5.06
   2 -11  -1   29.61    6.14
  -2 -11   0    1.03    1.92
   2 -11   0   -1.73    2.27
  -2 -11  -1    6.54    3.44
   2 -11   1    1.40    2.68
  -2 -11  -2  621.91   26.48
  -2 -11  -3   25.94    5.90
  -2 -11  -4    2.31    2.13
  -2 -11  -5    0.68    2.17
  -2 -11  -6  250.02   18.57
  -2 -11  -7   39.72    7.63
  -2 -11  -8   79.14   11.05
  -2  11  -8   89.93    5.56
  -2  11  -8   90.39    5.89
  -2 -11  -8   83.13    5.69
  -2  11  -9  131.32    7.27
  -2 -11  -9  133.65   14.48
  -2  11  -9  131.03    6.70
  -2 -11  -9  134.68    7.67
   2  11   9  126.18    6.26
  -2  11 -10   28.14    3.13
  -2 -11 -10   32.80    4.05
  -2  11 -10   35.72    4.23
  -2 -11 -10   39.25    8.41
  -2 -11 -11   44.66    4.97
  -2 -11 -11   40.90    8.60
  -2  11 -11   45.35    4.76
  -2 -11 -12    9.06    4.59
  -2 -11 -12   10.84    2.84
  -2  11 -12   12.20    5.14
  -2  11 -12   12.82    3.03
  -2  11 -13   -0.60    1.94
  -2 -11 -13    4.72    2.26
  -2 -11 -13    1.48    3.25
   2  11  13    2.69    1.57
  -2  11 -14  296.33   12.44
   2  11  14  278.65   10.03
  -2  11 -14  259.90   20.67
  -2 -11 -14  278.89   21.89
  -2 -11 -14  275.88   12.64
  -2  11 -15    4.44    3.13
  -2  11 -15    9.65    2.89
  -2 -11 -15    7.80    4.47
  -2 -11 -15    8.48    2.66
   2  11  15   11.98    2.30
   2  11  16    5.27    1.54
  -2  11 -16    6.37    1.85
  -2 -11 -16    7.07    2.73
   2  11  17   65.56    4.61
  -2  11 -17   73.21    6.54
  -2 -11 -17   59.26    6.31
  -2 -11 -18  122.82    9.00
  -2  11 -18  130.84    8.63
  -2  11 -19   18.91    3.44
  -2 -11 -19   17.02    3.82
  -2  11 -20    4.99    2.53
  -2  11 -20    4.34    2.68
  -2 -11 -20    1.54    2.20
  -2  11 -21   13.65    2.98
  -2  11 -21   11.23    2.93
  -2  11 -22   57.68    5.55
  -2  11 -22   63.22    5.62
  -2  11 -22   52.81    5.80
  -2  11 -23   16.30    3.28
  -2  11 -23   19.18    3.54
  -2  11 -23   19.03    3.12
  -2  11 -24   -1.14    2.39
  -2  11 -24   -1.06    1.76
  -2 -11 -25   -0.37    0.95
  -2  11 -25   -0.45    1.92
  -2  11 -25    0.66    1.43
  -2  11 -26    1.84    1.34
  -2 -11 -26    1.14    0.83
  -2  11 -26   -0.43    1.62
  -2 -11 -27   -1.07    0.99
  -2  11 -27    1.17    1.53
  -2  11 -27    2.68    0.95
  -2 -11 -28    0.73    0.66
  -2  11 -28    0.06    1.06
   2  12 -28    0.25    0.82
   2  12 -27   51.21    3.69
   2  12 -26   24.09    2.71
   2  12 -26   23.07    2.88
   2  12 -25    2.49    2.02
   2  12 -25   -0.75    1.47
   2  12 -24   10.23    2.87
   2  12 -24    4.11    1.79
   2  12 -23   57.56    5.66
   2  12 -23   54.26    4.83
   2  12 -22  132.77    8.80
   2 -12 -22  114.11    7.72
   2  12 -22  124.42    7.34
   2 -12 -21    2.16    2.28
   2  12 -21    1.05    2.50
   2  12 -21   -0.59    1.80
   2  12 -20    4.35    2.93
   2 -12 -20    2.28    1.88
   2  12 -20    5.03    2.27
   2 -12 -19   29.21    4.48
   2  12 -19   39.86    5.82
   2  12 -19   33.44    4.45
   2  12 -18   72.91    6.29
   2 -12 -18   73.28    6.73
   2 -12 -17   29.12    4.54
   2  12 -17   28.68    4.27
   2  12 -16    5.06    2.22
   2 -12 -16    7.50    2.79
   2 -12 -15   63.16    6.23
   2  12 -15   60.29    5.79
   2 -12 -14    0.63    1.71
   2  12 -14    2.56    1.95
   2  12 -13   29.22    7.43
   2  12 -13   27.19    3.97
   2 -12 -13   35.93    8.45
   2 -12 -13   28.25    4.02
   2  12 -12    5.37    2.07
   2 -12 -12    5.40    2.25
   2  12 -11   -1.22    1.76
  -2  12  11    2.48    1.42
   2 -12 -11    4.74    3.49
   2  12 -11    1.82    1.63
   2  12 -10   41.84    4.54
   2  12 -10   38.81    4.05
   2 -12 -10   35.17    8.16
  -2  12  10   38.06    3.82
   2  12  -9   22.57    3.10
   2 -12  -9   26.22    6.96
   2  12  -9   28.26    3.55
  -2  12   9   21.74    2.93
   2  12  -8   27.04    3.64
   2  12  -8   23.10    3.20
  -2  12   8   21.04    3.10
   2 -12  -8   22.79    6.43
   2  12  -7   67.46    4.99
   2  12  -7   66.70    5.42
  -2  12   7   75.68    5.43
   2 -12  -7   64.88    9.79
  -2  12   6  276.48   10.54
   2  12  -6  260.27    8.94
   2  12  -6  295.09   11.33
   2 -12  -6  274.95   19.90
   2 -12  -5    2.28    3.57
  -2  12   5   -0.87    1.61
   2  12  -5   -0.52    1.42
  -2  12   4    5.82    1.70
   2  12  -4    5.27    1.74
   2 -12  -4    3.15    3.12
   2  12  -3   24.11    3.48
  -2  12   3   24.13    3.48
   2  12  -2  189.51    9.33
   2 -12  -2  188.78   15.01
  -2  12   2  203.07    9.38
   2 -12  -1   18.99    5.02
   2  12  -1   20.06    3.04
  -2 -12   1   22.01    4.56
  -2  12   1   19.31    3.22
  -2  12   0    2.06    1.62
  -2 -12   0    3.80    2.85
   2  12   0    1.40    1.99
   2 -12   0    1.06    2.29
   2  12   1   47.29    4.65
  -2  12  -1   51.29    4.94
  -2 -12  -1   54.17    8.16
  -2  12  -2   -0.36    1.59
  -2 -12  -2   -0.34    3.76
   2  12   2    0.05    1.44
  -2  12  -3   18.82    3.06
  -2 -12  -3   15.16    4.63
   2  12   3   17.36    3.11
   2  12   4   10.26    2.39
  -2 -12  -4   10.50    3.89
  -2 -12  -4    7.89    1.52
  -2  12  -4    9.54    2.36
  -2 -12  -5   33.94    6.52
  -2  12  -5   37.84    3.46
   2  12   5   39.33    4.33
  -2 -12  -5   42.56    4.02
  -2  12  -5   41.16    4.36
  -2 -12  -6   88.22    5.87
  -2 -12  -6   74.42   10.66
  -2  12  -6   84.25    5.37
  -2  12  -6   89.67    6.38
   2  12   6   85.43    5.90
  -2  12  -7    7.03    2.06
  -2 -12  -7    7.30    2.34
   2  12   7    7.27    1.97
  -2  12  -7    8.25    2.38
  -2 -12  -7    4.01    3.12
  -2 -12  -8    7.21    1.88
  -2 -12  -8    6.73    3.47
  -2  12  -8   10.48    2.61
   2  12   8    7.26    1.68
  -2  12  -8    5.17    1.97
  -2  12  -9   10.42    2.58
  -2 -12  -9    8.94    5.24
  -2 -12  -9    8.25    2.37
   2  12   9   10.44    2.29
  -2  12  -9    8.03    2.11
  -2  12 -10  138.97    8.31
  -2 -12 -10  121.60   14.55
  -2  12 -10  123.53    6.97
   2  12  10  122.23    6.38
  -2 -12 -10  121.36    8.02
  -2 -12 -11  256.42   20.87
  -2 -12 -11  274.05   12.11
  -2  12 -11  292.61   11.92
  -2  12 -11  265.67    9.80
  -2  12 -12    7.93    2.56
  -2  12 -12    5.96    3.94
  -2 -12 -12    8.45    2.95
  -2 -12 -12   14.25    5.44
   2  12  13   27.16    3.53
  -2  12 -13   27.87    4.19
  -2 -12 -13   27.67    4.44
  -2  12 -14   56.73    5.89
   2  12  14   49.02    4.59
  -2 -12 -14   58.07    6.09
  -2 -12 -15  223.54   11.91
  -2  12 -15  234.14   11.31
   2  12  15  211.11    9.12
  -2 -12 -16    0.58    2.14
   2  12  16   -0.28    1.60
  -2  12 -16    1.47    1.94
  -2 -12 -17   40.70    5.41
   2  12  17   39.82    3.70
  -2  12 -17   43.62    5.11
  -2 -12 -18   17.89    3.55
  -2  12 -18   18.65    3.91
  -2 -12 -19   33.07    4.84
  -2  12 -19   25.76    4.04
  -2  12 -20   12.62    3.14
  -2  12 -20   12.13    3.04
  -2  12 -21   57.89    5.37
  -2  12 -21   52.93    5.48
  -2  12 -22  168.04    9.12
  -2  12 -22  173.24    8.75
  -2  12 -22  154.55    8.54
  -2  12 -23    5.36    2.34
  -2  12 -23    5.27    1.94
  -2  12 -24   50.56    4.62
  -2  12 -24   45.15    4.05
  -2 -12 -25    4.10    0.92
  -2  12 -25    7.19    1.73
  -2  12 -25    7.27    1.97
  -2  12 -26   59.42    3.29
  -2 -12 -26   59.70    3.32
  -2  12 -27    5.48    1.51
   2  13 -27    0.89    0.71
   2  13 -26   16.56    2.19
   2  13 -25   24.42    2.37
   2  13 -25   25.91    2.95
   2  13 -24    0.10    1.22
   2  13 -24    0.40    1.88
   2  13 -23    3.22    2.14
   2  13 -23    2.00    1.28
   2  13 -22    1.31    1.62
   2  13 -22    4.08    2.42
   2 -13 -22    3.42    1.85
   2 -13 -21   14.08    3.02
   2  13 -21   16.80    3.61
   2  13 -21   12.78    2.53
   2 -13 -20    5.13    2.46
   2  13 -20    6.38    2.65
   2  13 -20    7.89    3.30
   2  13 -19    8.51    2.31
   2  13 -19    7.02    2.99
   2 -13 -19    7.85    2.69
   2 -13 -18   82.64    7.12
   2  13 -18   85.84    6.26
   2 -13 -17   -0.07    2.17
   2  13 -17   -1.78    2.16
   2 -13 -16    6.46    2.85
  -2  13  16    3.00    1.65
   2 -13 -15   -0.06    1.80
   2 -13 -14  384.60   15.08
   2  13 -14  374.16   14.01
   2 -13 -13   28.93    4.56
   2  13 -13   23.51    3.84
   2  13 -12    0.50    1.71
   2  13 -12    1.98    1.82
   2 -13 -12    0.43    1.81
   2  13 -11   32.89    3.97
   2  13 -11   39.13    4.45
  -2  13  11   35.26    3.91
   2 -13 -11   41.48    5.05
  -2  13  10  159.67    8.07
   2  13 -10  156.68    8.51
   2 -13 -10  153.70   15.62
   2  13 -10  165.52    8.84
   2 -13  -9   97.41   12.64
  -2  13   9   86.93    6.20
   2  13  -9   84.32    6.15
   2  13  -9   98.75    7.04
   2  13  -8    0.79    1.63
   2  13  -8    2.46    1.56
  -2  13   8    2.39    1.77
   2 -13  -7  249.47   19.13
   2  13  -7  277.41   11.84
   2  13  -7  270.17    9.85
  -2  13   7  271.36   11.26
  -2  13   6   32.08    4.19
   2 -13  -6   21.73    5.68
   2  13  -6   25.44    3.16
   2 -13  -5  101.97   11.97
   2  13  -5   86.99    5.35
   2  13  -5   94.71    7.09
  -2  13   5   94.65    6.87
  -2  13   4   26.28    4.00
   2 -13  -4   33.65    6.38
   2  13  -4   26.20    3.88
   2 -13  -3  222.58   16.13
   2  13  -3  228.19   10.93
  -2  13   3  227.17   10.58
   2  13  -2   25.00    3.98
   2 -13  -2   17.34    4.97
  -2  13   2   23.12    3.93
  -2  13   1   50.87    5.28
   2  13  -1   44.54    4.92
   2  13   0   56.63    5.37
  -2  13   0   60.41    5.62
   2  13   1   72.73    6.28
  -2 -13  -1   66.83    8.16
  -2  13  -1   83.39    6.69
  -2  13  -2  282.43   12.01
   2  13   2  281.82   11.83
  -2  13  -3    4.27    2.21
   2  13   3    2.35    1.61
  -2 -13  -3   -1.28    3.19
  -2 -13  -3    6.68    2.05
  -2 -13  -4   13.75    5.10
  -2  13  -4   12.62    2.66
   2  13   4   16.43    3.44
  -2 -13  -4    6.38    2.01
  -2  13  -5   21.30    3.02
  -2  13  -5   27.87    3.95
  -2 -13  -5   27.25    6.72
   2  13   5   22.95    3.57
  -2 -13  -5   24.62    3.34
  -2  13  -6  107.90    6.53
   2  13   6  119.10    7.45
  -2 -13  -6  108.60    6.87
  -2 -13  -6  108.02   12.59
  -2  13  -6  119.38    7.85
   2  13   7   28.47    3.75
  -2 -13  -7   29.08    6.78
  -2  13  -7   35.20    4.30
  -2  13  -7   36.03    4.06
  -2 -13  -7   33.66    4.11
  -2 -13  -8    0.30    1.51
  -2  13  -8    2.10    1.82
   2  13   8    1.93    1.80
  -2  13  -8    0.03    1.73
  -2  13  -9   50.27    5.05
   2  13   9   46.27    4.42
  -2 -13  -9   54.92    5.42
  -2  13  -9   53.38    5.13
  -2 -13  -9   39.27    7.55
  -2  13 -10    6.11    1.96
  -2  13 -10    5.28    1.80
  -2 -13 -10    2.44    1.60
   2  13  10    5.60    1.87
  -2  13 -11   -1.02    1.39
  -2  13 -11    0.12    1.84
   2  13  11    0.29    1.20
  -2 -13 -11    1.27    2.04
  -2 -13 -12   42.94    5.27
   2  13  12   37.98    4.17
  -2  13 -12   37.87    4.75
  -2 -13 -13   40.14    5.22
   2  13  13   44.05    4.55
  -2  13 -13   43.37    5.05
  -2 -13 -14   45.44    5.56
  -2  13 -14   45.41    5.36
   2  13  14   43.74    4.27
   2  13  15   62.59    5.05
  -2 -13 -15   63.31    6.55
  -2  13 -15   62.06    6.04
   2  13  16   14.63    2.77
  -2  13 -16   12.94    3.15
  -2 -13 -16   15.40    3.63
  -2  13 -17    1.74    1.91
   2  13  17    0.74    1.20
  -2 -13 -17    2.28    2.31
  -2  13 -18   66.04    6.08
  -2 -13 -18   68.42    6.60
   2  13  18   62.59    4.27
  -2  13 -19   34.85    4.31
  -2  13 -19   32.51    4.63
  -2  13 -20    0.84    2.05
  -2  13 -20    7.06    2.49
  -2  13 -21    9.71    2.56
  -2  13 -21   11.12    2.61
  -2  13 -21   11.70    2.87
  -2  13 -22   35.98    4.01
  -2  13 -22   37.85    4.16
  -2  13 -23   10.39    2.37
  -2  13 -23   10.58    2.14
  -2  13 -24   22.88    2.65
  -2  13 -24   21.18    2.73
  -2  13 -25    0.80    1.10
  -2 -13 -25    3.72    0.79
  -2  13 -25    3.69    1.10
  -2  13 -26   -0.20    0.85
   2  14 -25    2.44    1.11
   2  14 -24   20.32    2.55
   2  14 -23   29.52    3.34
   2  14 -23   24.04    2.16
   2  14 -22   18.27    2.14
   2  14 -22   21.30    3.21
   2 -14 -21    4.02    2.10
   2  14 -21    3.50    1.20
   2  14 -21    2.51    2.00
   2  14 -20   -1.92    2.52
   2 -14 -20   -0.04    1.83
   2  14 -20    1.94    1.57
   2  14 -19    5.25    2.42
   2  14 -19    1.38    1.56
   2 -14 -19    3.85    2.01
   2  14 -18   21.71    3.96
   2  14 -18   20.75    2.97
   2 -14 -18   25.66    4.25
  -2  14  17   29.83    2.97
   2 -14 -17   37.30    4.99
   2  14 -17   29.44    3.56
  -2  14  16   12.79    2.20
   2 -14 -16   17.93    3.64
   2  14 -16   10.81    2.51
   2 -14 -15   65.98    6.42
  -2  14  15   59.73    4.61
   2 -14 -14   20.76    3.86
   2 -14 -13   60.86    6.28
   2  14 -12    2.65    1.60
  -2  14  12    0.40    1.31
   2 -14 -12   -0.50    1.96
  -2  14  11   67.04    5.34
   2  14 -11   73.05    5.91
   2 -14 -11   71.18    6.53
   2 -14 -10  129.68    8.58
   2  14 -10  125.70    7.94
  -2  14  10  111.49    7.12
   2  14  -9    8.14    2.52
   2 -14  -9    9.37    2.93
  -2  14   9    8.87    2.46
  -2  14   8   14.02    2.96
   2  14  -8   18.31    3.34
   2  14  -7   26.22    4.17
  -2  14   7   23.18    3.69
  -2  14   6  231.40   10.87
   2  14  -6  237.80   11.43
   2 -14  -5    2.92    2.73
  -2  14   5    7.74    2.71
   2  14  -5    5.00    2.44
  -2  14   4   40.34    4.86
   2  14  -4   45.02    5.11
  -2  14   3    0.84    2.22
   2  14  -3   -0.68    2.00
  -2  14   2   53.18    5.60
   2  14  -2   50.97    5.47
   2  14  -1   48.71    5.50
  -2  14   1   43.76    5.15
  -2  14   0   37.35    4.78
   2  14   0   36.16    4.73
  -2  14  -1   93.04    7.35
   2  14   1   97.51    7.43
  -2  14  -2   11.89    3.04
   2  14   2   12.67    3.27
   2  14   3    9.82    2.76
  -2 -14  -3   13.04    2.55
  -2  14  -3    8.61    2.47
  -2 -14  -4   12.05    2.98
   2  14   4   18.80    3.71
  -2  14  -4   18.98    3.49
  -2 -14  -4   17.33    3.04
   2  14   5   63.70    5.86
  -2 -14  -5   57.54    5.11
  -2  14  -5   64.00    6.06
  -2  14  -5   57.41    4.60
  -2  14  -6   22.36    3.20
   2  14   6   26.15    3.74
  -2 -14  -6   25.81    3.62
  -2  14  -6   25.85    4.05
   2  14   7    5.37    1.87
  -2  14  -7   10.90    2.81
  -2 -14  -7    5.27    2.05
  -2  14  -7    3.72    2.05
  -2  14  -8    0.33    1.72
  -2 -14  -8    1.43    1.72
   2  14   8    0.35    1.76
  -2  14  -8    1.34    1.75
   2  14   9   -1.23    1.65
  -2  14  -9    2.09    2.02
  -2  14  -9    0.16    1.78
  -2 -14  -9    3.60    2.27
  -2  14 -10    0.36    1.46
   2  14  10    1.65    1.70
  -2 -14 -10    2.65    1.90
  -2  14 -10    3.96    2.21
   2  14  11   35.13    3.83
   2  14  11   32.68    4.11
  -2  14 -11   30.27    3.81
  -2 -14 -11   28.88    4.47
  -2  14 -11   32.48    4.19
   2  14  12    6.58    2.16
  -2 -14 -12    5.66    2.53
  -2  14 -12    3.56    1.74
  -2  14 -12    4.85    2.49
  -2  14 -13   10.06    2.78
  -2 -14 -13    8.01    2.88
   2  14  13   10.63    2.50
  -2  14 -14   30.88    4.27
   2  14  14   33.04    3.82
  -2 -14 -14   26.16    4.25
   2  14  15   60.77    4.85
  -2  14 -15   69.58    6.08
  -2 -14 -15   57.23    6.01
  -2 -14 -16   36.28    4.96
  -2  14 -16   42.31    4.75
   2  14  16   36.36    3.64
  -2  14 -17   41.30    4.72
  -2 -14 -17   38.81    5.01
   2  14  17   38.46    3.49
   2  14  18    3.85    1.34
  -2  14 -18    3.65    1.86
  -2  14 -19    4.77    2.32
  -2  14 -19    1.30    1.75
  -2  14 -20   32.54    3.89
  -2  14 -20   33.00    4.01
  -2  14 -21   59.57    4.81
  -2  14 -21   53.59    4.41
  -2  14 -22   38.92    3.58
  -2  14 -22   35.29    3.45
  -2  14 -23    2.79    1.26
  -2  14 -23    0.70    1.05
  -2  14 -24   15.88    1.90
  -2  14 -24    9.15    1.34
   2  15 -24    6.02    1.12
   2  15 -23   10.88    1.83
   2  15 -22    1.84    1.31
   2  15 -21   28.72    3.34
   2  15 -20   27.48    3.50
   2 -15 -20   23.15    3.25
   2 -15 -19   11.96    2.80
   2  15 -19   13.73    2.95
   2 -15 -18   15.65    3.08
   2  15 -18   20.47    3.60
   2 -15 -17    2.92    2.02
   2  15 -17    2.48    2.12
  -2  15  17    2.52    0.97
   2 -15 -16    5.15    2.40
  -2  15  16    0.84    1.08
  -2  15  15   25.03    3.03
   2 -15 -15   26.97    4.19
   2 -15 -14   53.34    5.73
  -2  15  14   49.45    4.39
   2 -15 -13   46.39    5.44
  -2  15  12   38.85    3.73
   2 -15 -12   47.78    5.48
   2 -15 -11   16.42    3.26
  -2  15  11   15.53    2.65
   2  15 -11   14.86    2.89
   2  15 -10   10.82    2.76
  -2  15  10   12.88    2.74
   2 -15 -10   11.38    2.98
   2 -15  -9  134.15    8.64
  -2  15   9  130.03    7.77
   2  15  -9  143.27    8.55
   2  15  -8   97.13    7.29
  -2  15   8   97.03    7.03
   2 -15  -8   98.57    7.29
  -2  15   7  174.74    9.44
   2  15  -7  184.14   10.06
   2 -15  -7  181.56    9.64
   2  15  -6    1.66    2.25
   2 -15  -6    0.60    1.66
  -2  15   6   -1.17    2.17
  -2  15   5  156.57    9.36
   2  15  -5  139.19    9.00
   2  15  -4   45.12    5.52
  -2  15   4   48.79    5.54
   2  15  -3  191.95   10.56
  -2  15   3  193.94   10.53
  -2  15   2    3.46    2.42
   2  15  -2    9.63    3.60
   2  15  -1   56.40    5.97
  -2  15   1   59.95    6.16
   2  15   0    9.62    3.11
  -2  15   0    7.29    3.17
   2  15   1  156.58    9.58
  -2  15  -1  167.68   10.04
   2  15   2   33.71    4.97
  -2  15  -2   27.73    4.37
  -2  15  -3    4.95    2.43
   2  15   3    2.48    1.82
   2  15   4    2.09    1.94
  -2 -15  -4    0.64    1.30
  -2  15  -4    3.71    2.20
   2  15   5    9.67    2.63
  -2 -15  -5   17.09    3.07
  -2  15  -5   12.79    3.08
  -2  15  -6    4.58    1.75
  -2  15  -6    6.36    1.99
  -2 -15  -6    3.74    1.63
   2  15   6    6.08    2.48
  -2  15  -7   13.11    3.11
  -2  15  -7   14.81    2.73
  -2 -15  -7   12.31    2.75
   2  15   7    9.54    2.33
  -2  15  -8    5.54    2.16
  -2 -15  -8    6.82    2.25
   2  15   8    5.70    1.95
  -2  15  -8    6.38    1.93
   2  15   9   24.50    3.51
  -2  15  -9   21.03    3.14
   2  15   9   25.06    3.70
  -2  15  -9   22.60    3.62
  -2 -15  -9   21.33    3.61
  -2  15 -10   14.30    2.78
   2  15  10   11.86    2.44
  -2 -15 -10   14.53    3.09
  -2  15 -10   15.39    3.02
   2  15  10   17.51    3.40
  -2  15 -11    0.09    1.51
  -2  15 -11    1.83    1.48
  -2 -15 -11    0.33    1.67
   2  15  11    2.84    1.92
  -2 -15 -12    9.18    2.73
   2  15  12   11.20    2.48
  -2  15 -12    9.47    2.32
  -2  15 -12   13.44    2.52
  -2 -15 -13   44.78    5.12
   2  15  13   45.01    4.39
  -2  15 -13   41.99    4.51
  -2  15 -14   38.18    4.31
   2  15  14   44.75    4.18
  -2 -15 -14   43.88    5.13
   2  15  15    0.06    1.28
  -2 -15 -15    1.00    2.01
  -2  15 -15   -0.15    1.80
  -2 -15 -16   32.39    4.16
  -2  15 -16   33.95    3.90
   2  15  16   32.48    3.29
   2  15  17    1.82    0.96
  -2  15 -18    2.85    1.99
   2  15  18    7.41    1.25
  -2  15 -19   11.32    2.24
  -2  15 -19   12.55    2.52
  -2  15 -20    2.66    1.53
  -2  15 -20   -2.34    1.57
  -2  15 -21   10.02    1.80
  -2  15 -21   14.05    2.23
  -2  15 -22    6.17    1.42
  -2  15 -22    1.03    0.92
   2  16 -22    7.00    1.30
   2  16 -21    4.96    1.35
   2  16 -20   11.73    2.17
   2  16 -19    0.85    1.47
   2  16 -18   -1.26    1.77
   2 -16 -18   -1.44    1.81
   2  16 -17   23.50    3.54
   2 -16 -17   25.46    3.54
  -2  16  16   75.17    3.96
   2  16 -16   81.87    6.36
   2 -16 -16   91.17    6.51
  -2  16  15    6.05    1.50
   2 -16 -15    8.13    2.48
  -2  16  14   16.11    2.44
   2 -16 -14   18.42    3.59
  -2  16  13   48.20    4.22
   2 -16 -13   52.62    5.30
   2 -16 -12  118.14    7.86
  -2  16  12  107.26    5.62
   2 -16 -11   21.79    3.86
  -2  16  11   15.52    2.61
  -2  16  10   10.98    2.40
   2 -16 -10   12.42    3.04
   2  16  -9    2.72    1.76
   2 -16  -9    2.99    1.72
  -2  16   9   -0.99    1.78
  -2  16   8    8.33    2.28
   2  16  -8    8.90    2.53
   2 -16  -8    4.14    2.30
   2  16  -7   38.95    4.68
   2 -16  -7   40.96    4.57
  -2  16   7   35.43    4.31
  -2  16   6    2.13    1.72
   2  16  -6    4.12    2.16
   2 -16  -6    3.38    1.80
  -2  16   5   23.94    3.81
   2  16  -5   24.20    3.98
   2 -16  -5   25.68    3.69
  -2  16   4   19.29    3.56
   2  16  -4   25.62    4.08
   2 -16  -4   20.32    3.19
   2 -16  -3   15.11    2.80
   2  16  -3    9.12    2.91
  -2  16   3   10.60    3.00
  -2  16   2   33.41    4.63
   2  16  -2   30.35    4.42
   2 -16  -2   28.48    3.54
   2  16  -1   21.27    3.88
  -2  16   1   20.04    3.92
   2 -16  -1   16.29    2.86
  -2  16   0   69.03    6.68
   2  16   0   75.66    6.83
   2  16   1   22.86    4.18
  -2  16  -1   23.03    3.84
   2  16   2    4.31    2.54
  -2  16  -2    6.58    2.51
   2  16   3   11.67    2.77
  -2  16  -3   16.69    3.64
   2  16   4   85.49    7.02
  -2  16  -4   81.76    6.84
   2  16   5   20.13    3.65
  -2 -16  -5   20.60    2.98
  -2  16  -5   18.74    3.52
  -2 -16  -6   29.60    3.77
  -2  16  -6   39.51    4.89
   2  16   6   31.37    4.39
  -2  16  -7   -0.17    1.41
   2  16   7   -0.31    1.48
  -2  16  -7    2.94    2.13
  -2 -16  -7   -0.67    1.63
   2  16   7   -0.12    1.69
  -2  16  -8   35.11    3.65
  -2  16  -8   36.22    4.26
   2  16   8   34.10    4.12
   2  16   8   28.18    3.70
  -2 -16  -8   31.61    4.04
   2  16   9    1.01    1.55
  -2 -16  -9    1.53    1.71
  -2  16  -9   -0.58    1.59
  -2  16  -9    2.85    1.73
  -2  16 -10    5.62    2.22
   2  16  10    2.45    1.75
  -2 -16 -10    2.37    1.75
  -2  16 -10    2.27    1.53
  -2 -16 -11   45.49    4.92
   2  16  11   46.96    4.44
  -2  16 -11   40.68    4.16
  -2  16 -11   40.95    3.96
  -2 -16 -12   -0.24    1.59
   2  16  12    2.40    1.54
  -2  16 -12   -1.28    1.72
  -2  16 -12   -2.76    1.64
  -2 -16 -13   10.50    2.57
   2  16  13   13.44    2.53
  -2 -16 -14    8.93    2.56
   2  16  14    8.21    1.83
   2  16  15   52.50    3.89
   2  16  16   24.43    2.44
  -2  16 -17   49.81    3.66
   2  16  17   50.41    2.87
  -2  16 -17   50.09    4.51
  -2  16 -18   -1.97    0.99
  -2  16 -18    0.96    1.50
  -2  16 -19    7.44    1.45
  -2  16 -19    8.43    1.80
  -2  16 -20   19.73    2.18
   2  17 -19    7.62    1.46
   2  17 -18    0.08    1.09
   2 -17 -17   -0.44    1.03
   2  17 -17   -3.12    1.42
   2 -17 -16   14.28    2.28
  -2  17  16   13.15    1.34
   2 -17 -15    1.32    1.37
  -2  17  15    0.58    0.83
   2  17 -15    2.07    1.98
  -2  17  14    4.07    1.21
   2 -17 -14    5.63    1.84
  -2  17  13   16.37    2.20
   2 -17 -13   15.71    2.87
   2 -17 -12   21.44    3.35
  -2  17  12   19.84    2.70
  -2  17  11    6.32    1.66
  -2  17  11   12.81    2.36
   2 -17 -11    8.98    2.50
   2 -17 -10    0.33    1.44
  -2  17  10   -0.84    1.47
  -2  17   9   39.95    4.09
   2 -17  -9   47.36    4.63
   2 -17  -8  105.81    6.73
  -2  17   8   99.06    6.42
   2  17  -7   38.07    3.17
  -2  17   7   44.81    4.54
   2 -17  -7   40.74    4.31
   2 -17  -6    2.15    1.60
   2  17  -6    0.08    1.05
   2  17  -6   -0.23    1.74
  -2  17   6   -1.04    1.93
  -2  17   5   36.61    4.60
   2 -17  -5   33.33    3.86
   2  17  -5   39.75    3.80
   2  17  -5   36.89    4.43
   2  17  -4  115.06    7.82
   2 -17  -4  110.11    6.46
   2  17  -4  114.99    6.54
  -2  17   4  107.03    7.51
   2  17  -3   27.96    4.52
  -2  17   3   18.05    3.28
   2 -17  -3   18.18    2.78
   2  17  -3   27.94    3.56
   2  17  -2   18.94    3.53
   2 -17  -2   14.56    2.23
  -2  17   2   17.30    3.51
  -2  17   1    6.51    2.60
   2  17  -1    8.26    2.84
   2  17   0   15.44    2.99
  -2  17   0   15.12    3.43
   2  17   1    3.32    2.13
  -2  17  -1    0.47    2.20
   2  17   2    4.13    2.30
   2  17   2    3.45    2.08
  -2  17  -2    2.93    2.12
   2  17   3    7.60    2.33
   2  17   3   10.07    2.70
  -2  17  -3    6.50    2.25
   2  17   4    1.20    2.05
  -2  17  -4    0.29    1.69
   2  17   4   -0.04    1.66
  -2  17  -5    1.08    1.88
   2  17   5    3.46    2.32
   2  17   5    2.10    1.97
  -2 -17  -6   26.41    3.12
   2  17   6   32.05    4.13
  -2  17  -6   28.66    4.04
  -2  17  -7   17.59    2.94
  -2 -17  -7   16.56    2.62
   2  17   7   15.48    2.84
   2  17   8   12.62    2.62
  -2  17  -8   13.63    2.50
  -2 -17  -8   12.29    2.39
  -2  17  -9   33.78    3.66
   2  17   9   33.89    3.90
  -2 -17  -9   33.59    3.67
   2  17  10    0.34    1.74
  -2 -17 -10   -0.73    1.33
  -2  17 -10   -0.17    1.12
  -2 -17 -11    1.56    1.43
  -2  17 -11    0.06    0.94
   2  17  11   -0.18    1.43
   2  17  12   35.00    3.46
   2  17  13   31.58    3.13
  -2  17 -14   -1.38    0.99
   2  17  14   -0.49    1.26
   2  17  15   -0.60    1.01
  -2  17 -15   -0.86    0.77
   2  17  16   14.43    1.45
  -2  17 -16   16.73    2.61
  -2  17 -16   10.58    1.23
  -2  17 -17   -2.48    1.41
  -2  17 -18    1.12    1.01
   2  18 -16   25.65    2.27
   2  18 -15    3.63    1.62
  -2  18  14    3.90    0.83
   2 -18 -14    2.83    1.19
   2  18 -14    2.60    1.38
  -2  18  13    1.86    0.94
   2 -18 -13    2.30    1.24
   2  18 -13    1.42    1.42
   2 -18 -12   41.08    3.58
  -2  18  12   46.28    3.33
  -2  18  11    1.19    1.02
   2 -18 -11   -0.16    1.07
   2 -18 -10    2.67    1.37
  -2  18  10    2.99    1.46
  -2  18   9   -0.48    1.31
  -2  18   9   -0.53    1.16
  -2  18   8   13.56    2.43
   2 -18  -8   13.56    2.33
  -2  18   8   17.91    2.72
   2 -18  -7    5.71    1.73
  -2  18   7    1.54    1.45
  -2  18   6    7.40    2.15
   2 -18  -6    3.37    1.44
   2  18  -6    5.15    1.26
   2  18  -5   13.82    2.22
  -2  18   5   15.16    2.85
   2 -18  -5   11.31    1.90
   2  18  -4   18.60    2.49
   2 -18  -4   18.18    2.24
   2  18  -3    4.87    1.63
  -2  18   3    4.73    2.32
   2  18  -2    1.19    1.38
  -2  18   2   -1.02    1.73
  -2  18   1    3.47    2.09
   2  18  -1    3.52    1.70
   2  18   0   57.18    4.63
  -2  18   0   56.57    5.14
  -2  18  -1    3.32    1.95
   2  18   1    8.20    2.24
   2  18   2    1.78    1.51
  -2  18  -2    1.80    2.04
  -2  18  -3    6.79    2.26
   2  18   3    4.44    2.00
   2  18   4   55.64    4.64
  -2  18  -4   60.18    5.08
   2  18   5    0.73    1.36
  -2  18  -5    1.06    1.61
   2  18   6   16.26    2.71
  -2  18  -6   13.67    2.35
  -2  18  -7    1.09    1.26
   2  18   7    3.88    1.87
  -2  18  -8    7.57    1.76
   2  18   8    6.92    1.82
   2  18   9   -0.36    1.53
  -2  18  -9    1.83    1.24
   2  18  10   11.43    2.09
   2  18  11   10.69    1.88
   2  18  12   20.23    2.19
   2  18  13    3.24    1.04
  -2  18 -14    8.05    1.85
   2  18  14    8.73    1.20
  -2  18 -15   16.31    2.03
  -2  18 -16   62.93    3.17
   2  19 -12    2.07    0.91
   2  19 -11    6.56    1.28
  -2  19  11   12.29    1.46
  -2  19  10    6.26    1.31
   2  19 -10    6.08    1.39
  -2  19   9    9.39    1.63
   2 -19  -9    9.06    1.28
   2 -19  -8   27.39    2.05
  -2  19   8   29.85    2.72
  -2  19   7   22.43    2.50
  -2  19   6   -0.12    1.15
  -2  19   5   13.54    2.23
  -2  19   5   10.07    1.99
  -2  19   4   62.37    4.42
   2  19  -4   55.50    3.00
  -2  19   4   68.10    4.44
  -2  19   3    3.01    1.58
  -2  19   3    2.74    1.52
   2  19  -3    4.34    1.32
   2  19  -2   15.75    2.03
  -2  19   2   18.92    2.47
  -2  19   2   18.13    2.62
   2  19  -1    9.63    1.82
  -2  19   1    8.26    2.04
   2  19   0    8.05    1.69
  -2  19   0    5.75    1.79
   2  19   1   -1.24    1.15
  -2  19  -1   -0.60    1.51
  -2  19  -2    1.14    1.15
   2  19   2    0.34    1.09
  -2  19  -2    0.61    1.34
  -2  19  -3    5.57    2.04
   2  19   3    3.16    1.22
  -2  19  -3    5.19    1.44
  -2  19  -4    6.96    1.82
   2  19   4   11.70    1.95
  -2  19  -4    9.96    1.49
  -2  19  -5    3.66    1.30
   2  19   5    4.21    1.54
  -2  19  -5    1.87    0.85
  -2  19  -6   -0.74    0.61
   2  19   6   -0.45    1.03
   2  19   7    3.55    1.34
   2  19   8   56.99    3.64
   2  19   9   -0.44    0.87
   2  19  10   -0.14    0.85
   2  19  11   -0.12    0.67
  -2  19 -12   26.97    2.28
  -2  20   7    1.91    0.73
  -2  20   6    2.76    0.88
  -2  20   5   -1.26    0.95
  -2  20   4    8.53    1.35
  -2  20   3    8.16    1.26
  -2  20   2    2.07    0.99
  -2  20   1    4.96    1.26
   2  20   0   48.68    2.45
  -2  20   0   46.10    2.65
  -2  20  -1    5.03    1.02
   2  20   1    4.01    1.01
   2  20   2   -0.86    0.82
   2  20   3    1.08    0.85
   2  20   4   33.54    2.27
   2  20   5    0.21    0.70
   2  20   6    7.34    1.08
   3   0 -35   -0.06    0.68
   3   0 -34  180.64    6.12
   3   0 -34  204.57    6.44
   3   0 -33   -0.26    1.06
   3   0 -33    0.34    1.22
   3   0 -32   29.23    3.54
   3   0 -32   29.80    3.26
   3   0 -31   -1.08    1.71
   3   0 -31   -1.01    1.55
   3   0 -30  158.30    9.07
   3   0 -30  161.06    9.60
   3   0 -30  162.87    8.42
   3   0 -29   -0.89    2.26
   3   0 -29   -0.57    2.22
   3   0 -29   -0.89    1.79
   3   0 -29    0.89    1.93
   3   0 -28    1.37    2.15
   3   0 -28    1.08    1.98
   3   0 -28   -0.19    1.76
   3   0 -28    1.29    2.14
   3   0 -27    1.90    2.19
   3   0 -27    1.69    1.74
   3   0 -27   -0.09    2.16
   3   0 -27   -1.35    2.42
   3   0 -27   -0.23    1.64
   3   0 -27    1.97    2.80
   3   0 -26   21.64    3.57
   3   0 -26   20.93    3.54
   3   0 -26   22.84    4.22
   3   0 -26   26.78    4.52
   3   0 -26   21.90    3.67
   3   0 -26   24.87    4.37
   3   0 -25    0.51    1.91
   3   0 -25    2.20    2.60
   3   0 -25   -1.30    1.70
   3   0 -25    2.60    2.69
   3   0 -25    0.06    2.19
   3   0 -25    0.88    1.84
   3   0 -24    0.36    2.16
   3   0 -24    0.66    1.84
   3   0 -24   -0.07    1.72
   3   0 -24    0.67    2.31
   3   0 -24   -0.42    1.69
   3   0 -24   -1.36    1.89
   3   0 -23   -1.17    2.48
   3   0 -23    0.73    2.01
   3   0 -23   -3.77    2.23
   3   0 -23   -0.99    1.62
   3   0 -23    1.21    1.58
   3   0 -23    0.56    2.08
   3   0 -22 1889.82   32.00
   3   0 -22 1904.46   61.01
   3   0 -22 1888.89   28.72
   3   0 -22 1884.23   28.58
   3   0 -22 1862.93   30.82
   3   0 -22 1868.03   27.61
   3   0 -22 1907.12   31.79
   3   0 -21    1.67    1.60
   3   0 -21   -2.50    5.45
   3   0 -21   -2.11    1.66
   3   0 -21   -3.50    2.41
   3   0 -21    0.08    1.81
   3   0 -21    0.27    1.48
   3   0 -21   -1.19    1.58
   3   0 -21   -1.58    1.97
   3   0 -20   18.20    5.85
   3   0 -19   -5.35    4.58
   3   0 -18  576.42   30.47
   3   0 -17   -0.41    3.41
   3   0 -16   67.33    9.73
   3   0 -15    0.08    3.21
   3   0 -14  248.55   16.95
   3   0 -13    1.92    3.76
   3   0 -12    1.69    2.60
   3   0 -11    1.20    2.83
   3   0 -10  109.49    9.24
   3   0  -9    0.18    2.44
   3   0  -8   63.89    6.34
   3   0  -7    1.75    2.09
   3   0  -6   81.61    6.00
   3   0  -5    0.74    1.47
   3   0  -4    0.15    1.15
   3   0  -3   -0.20    0.95
   3   0  -2  421.39    7.92
   3   0  -1   -0.08    0.49
  -3   0   0   41.90    3.44
  -3   0  -1    0.37    1.22
  -3   0  -2 2142.16   23.88
  -3   0  -3   -0.54    0.77
  -3   0  -3    0.53    1.53
  -3   0  -4   16.90    2.39
  -3   0  -4   15.32    1.92
  -3   0  -5    0.23    1.16
  -3   0  -5   -0.21    1.19
  -3   0  -6 1821.48   24.32
  -3   0  -6 1884.31   22.81
  -3   0  -7   -1.47    1.79
  -3   0  -7   -0.26    1.09
  -3   0  -8   20.22    3.40
  -3   0  -8   20.97    2.57
  -3   0  -8   22.26    4.27
  -3   0  -9   -0.33    1.71
  -3   0  -9   -1.35    2.27
  -3   0 -10 2404.35   30.52
  -3   0 -10 2461.75   39.57
  -3   0 -10 2486.48   43.98
  -3   0 -11    1.21    2.33
  -3   0 -11   -0.31    1.41
  -3   0 -12  118.96   10.80
  -3   0 -12  126.16    7.21
  -3   0 -12  131.88   10.44
  -3   0 -13   -0.67    2.58
  -3   0 -13    4.18    3.76
  -3   0 -13   -0.01    1.05
  -3   0 -14 1018.49   33.63
  -3   0 -14 1024.20   31.78
  -3   0 -15   -3.56    3.86
  -3   0 -15   -3.64    3.50
  -3   0 -16   12.84    4.25
  -3   0 -16   17.13    4.99
  -3   0 -17    5.80    3.87
  -3   0 -17    1.07    3.78
  -3   0 -17    1.96    2.89
  -3   0 -18   26.15    6.49
  -3   0 -18   23.02    5.31
  -3   0 -19    0.45    3.49
  -3   0 -19   -3.14    2.42
  -3   0 -20    1.74    1.80
  -3   0 -20    4.58    3.43
  -3   0 -20    3.93    1.94
  -3   0 -21   -3.12    1.93
  -3   0 -21    1.46    2.18
  -3   0 -21    0.57    1.54
  -3   0 -21    2.73    2.48
  -3   0 -22  719.64   20.71
  -3   0 -22  645.85   16.24
  -3   0 -22  704.65   18.42
  -3   0 -22  658.55   15.65
  -3   0 -22  640.51   26.89
  -3   0 -23    1.68    1.65
  -3   0 -23   -0.73    1.50
  -3   0 -23   -3.65    3.25
  -3   0 -23   -0.52    1.77
  -3   0 -23   -1.36    1.56
  -3   0 -24   27.51    4.13
  -3   0 -24   25.29    3.70
  -3   0 -24   30.96    4.20
  -3   0 -24   24.58    3.32
  -3   0 -25   -0.06    1.63
  -3   0 -25    1.46    1.60
  -3   0 -25    0.18    1.52
  -3   0 -26  272.63   11.73
  -3   0 -26  270.79   11.95
  -3   0 -26  263.35   10.11
  -3   0 -27   -0.33    1.55
  -3   0 -27   -1.05    1.98
  -3   0 -27    1.59    1.26
  -3   0 -28   22.93    3.33
  -3   0 -28   27.37    3.78
  -3   0 -28   26.87    3.67
  -3   0 -29    0.11    1.52
  -3   0 -29   -0.41    1.73
  -3   0 -29   -2.85    1.45
  -3   0 -30   22.30    2.98
  -3   0 -30   29.64    3.67
  -3   0 -31    1.95    1.49
  -3   0 -31    0.39    1.34
  -3   0 -32   17.81    2.19
  -3   0 -32   18.20    2.48
  -3   0 -33    0.12    0.88
  -3   0 -33   -0.17    0.69
  -3   0 -34    1.90    0.87
   3  -1 -35    2.15    0.68
   3   1 -35    0.41    0.66
   3   1 -34    9.12    1.57
   3  -1 -34   10.26    1.58
   3   1 -34    6.97    1.63
   3   1 -33    3.90    1.41
   3  -1 -33    3.02    1.37
   3   1 -33    1.95    1.35
   3  -1 -33    1.82    1.48
   3   1 -32    7.63    2.00
   3  -1 -32    4.19    1.79
   3  -1 -32    4.96    1.55
   3   1 -32    4.48    1.95
   3  -1 -31    1.35    1.56
   3   1 -31   -0.09    1.41
   3   1 -31   -0.43    1.78
   3  -1 -31   -1.24    1.66
   3  -1 -30  198.13   10.72
   3   1 -30  199.02    9.26
   3   1 -30  193.53   10.10
   3   1 -30  193.01    9.36
   3  -1 -30  183.07    9.64
   3  -1 -30  204.04    9.21
   3   1 -29    5.90    2.80
   3   1 -29    4.46    2.68
   3  -1 -29    2.85    1.97
   3   1 -29    2.42    2.00
   3  -1 -29    7.85    2.91
   3  -1 -29    5.96    2.59
   3   1 -29    4.51    2.07
   3   1 -28   -1.74    2.30
   3  -1 -28    4.94    2.56
   3   1 -28    2.36    2.08
   3  -1 -28   -0.49    2.50
   3  -1 -28    0.18    1.64
   3   1 -28    0.69    1.75
   3  -1 -28   -1.16    1.89
   3  -1 -28   -0.08    2.19
   3  -1 -27    7.83    2.78
   3  -1 -27    8.11    2.63
   3   1 -27   10.75    3.19
   3   1 -27   12.45    3.43
   3  -1 -27   12.71    3.45
   3  -1 -27    7.26    2.64
   3   1 -27    8.15    2.83
   3   1 -27   13.68    2.83
   3  -1 -27   11.43    2.73
   3  -1 -27   11.21    3.01
   3   1 -27    7.09    1.88
   3  -1 -26  194.43    9.90
   3   1 -26  190.07   10.62
   3   1 -26  181.66    9.48
   3   1 -26  179.05   10.77
   3   1 -26  198.83   11.00
   3  -1 -26  190.62   10.08
   3   1 -26  196.05    9.97
   3  -1 -26  185.36   10.58
   3  -1 -26  175.95   10.44
   3  -1 -26  180.18   10.88
   3  -1 -26  192.36   10.99
   3  -1 -25   13.45    3.30
   3  -1 -25   14.27    3.35
   3   1 -25   11.01    3.31
   3  -1 -25   13.01    3.14
   3  -1 -25   12.95    2.83
   3  -1 -25   11.25    3.11
   3   1 -25   16.04    3.41
   3   1 -25   11.51    3.40
   3   1 -25   10.76    2.67
   3  -1 -25   14.87    3.56
   3   1 -25   12.44    2.79
   3  -1 -24    4.26    2.17
   3  -1 -24    5.76    2.87
   3   1 -24    2.31    1.88
   3   1 -24    2.91    2.17
   3  -1 -24    1.65    1.50
   3   1 -24   -1.12    1.86
   3   1 -24    5.45    2.71
   3   1 -24    3.48    2.25
   3  -1 -24    2.40    2.48
   3  -1 -24    3.95    2.43
   3  -1 -24    1.49    2.01
   3   1 -24   -4.56    6.50
   3  -1 -23   46.32    4.85
   3   1 -23   59.66    5.13
   3   1 -23   49.11    5.59
   3  -1 -23   54.09    5.22
   3  -1 -23   55.11    5.95
   3   1 -23   61.57    5.44
   3   1 -23   57.13    5.88
   3  -1 -23   51.43    5.60
   3   1 -23   62.22    5.09
   3  -1 -23   51.84    5.47
   3   1 -23   60.06    6.06
   3  -1 -23   56.35    5.75
   3   1 -23   57.90    6.02
   3   1 -23   64.55   11.62
   3  -1 -22    3.84    2.14
   3   1 -22    7.97    2.32
   3  -1 -22    5.12    1.89
   3   1 -22    6.25    4.37
   3   1 -22    3.41    1.80
   3  -1 -22    5.29    2.28
   3   1 -22    7.83    2.59
   3   1 -22    3.82    2.22
   3   1 -22    9.67    2.83
   3  -1 -22    0.82    1.93
   3   1 -22    2.69    1.22
   3   1 -22    4.55    2.23
   3  -1 -22    6.21    2.07
   3  -1 -22    7.46    2.23
   3   1 -21   51.56    5.07
   3  -1 -21   44.06    4.27
   3   1 -21   51.27    4.57
   3  -1 -21   38.09    4.10
   3   1 -21   43.67    4.70
   3   1 -21   42.57    4.59
   3  -1 -21   40.47    4.72
   3   1 -21   59.68   11.12
   3  -1 -21   46.13    4.25
   3  -1 -21   47.90    4.60
   3   1 -21   44.02    4.65
   3   1 -21   47.10    4.24
   3   1 -20   21.20    6.87
   3   1 -19    9.08    4.96
   3  -1 -19    6.32    4.32
   3  -1 -18  825.11   35.94
   3   1 -18  818.97   36.33
   3   1 -17   35.90    7.87
   3  -1 -17   39.10    7.99
   3   1 -16   -0.38    3.83
   3  -1 -16   -1.43    3.71
   3  -1 -15   83.59   10.54
   3   1 -15   78.65   10.52
   3  -1 -14 2706.89   56.09
   3   1 -14 2639.63   56.05
   3   1 -13    6.94    3.07
   3  -1 -13    6.35    2.41
   3  -1 -13    1.61    3.35
   3  -1 -12   10.81    3.02
   3   1 -12   10.89    4.22
   3  -1 -12   12.10    4.19
   3  -1 -11   34.57    4.52
   3  -1 -11   35.32    5.91
   3   1 -11   36.33    6.31
   3  -1 -10 2612.86   43.89
   3   1 -10 2566.40   45.28
   3  -1 -10 2579.30   35.86
   3  -1  -9  189.82    9.46
   3   1  -9  190.54   11.67
   3  -1  -9  187.13   11.07
   3   1  -8    3.88    2.64
   3  -1  -8    4.83    1.78
   3  -1  -8    6.47    2.46
   3  -1  -7   26.86    3.96
   3   1  -7   26.95    4.20
   3  -1  -7   25.31    3.26
   3  -1  -6  159.77    8.04
   3   1  -6  165.44    8.96
   3  -1  -6  155.56    7.70
   3  -1  -5  157.90    7.35
   3  -1  -5  153.37    7.35
   3   1  -5  167.78    8.28
  -3  -1   4   32.50    3.12
   3  -1  -4   27.25    3.26
   3  -1  -4   32.48    3.12
   3   1  -4   30.12    3.45
  -3  -1   3   87.63    4.98
   3  -1  -3   89.98    4.41
  -3  -1   2  105.28    5.65
  -3  -1   1  227.37    8.12
  -3  -1   0    4.76    1.69
  -3  -1  -1    0.69    1.58
  -3   1  -2  230.74    7.19
  -3  -1  -2  221.41    8.34
  -3   1  -3   70.20    3.56
  -3  -1  -3   64.32    4.67
  -3   1  -3   64.67    3.92
  -3  -1  -4   21.78    2.93
  -3   1  -4   20.07    2.26
  -3   1  -4   21.40    2.43
  -3   1  -5  175.81    6.14
  -3   1  -5  177.56    7.34
  -3  -1  -5  185.69    7.99
  -3   1  -6 1058.55   14.86
  -3  -1  -6 1057.55   19.15
  -3  -1  -6  998.78   21.19
  -3   1  -6 1058.38   19.36
  -3  -1  -7    2.77    1.69
  -3   1  -7    2.28    1.95
  -3  -1  -7   -1.04    1.83
  -3   1  -7    1.48    1.02
  -3  -1  -8   26.87    3.35
  -3   1  -8   27.67    2.37
  -3   1  -8   25.73    3.98
  -3  -1  -8   24.74    4.07
  -3  -1  -8   29.77    4.06
  -3   1  -9    7.14    3.17
  -3   1  -9   11.91    3.29
  -3  -1  -9   10.11    3.48
  -3  -1  -9    8.53    2.82
  -3  -1 -10    2.82    2.29
  -3   1 -10    4.47    1.34
  -3  -1 -10    5.85    2.16
  -3   1 -10    3.91    2.35
  -3   1 -10    3.05    2.92
  -3  -1 -10    3.06    2.92
  -3  -1 -11   30.28    5.02
  -3   1 -11   26.79    4.66
  -3   1 -11   23.15    5.28
  -3   1 -11   23.44    2.64
  -3  -1 -11   28.39    5.40
  -3  -1 -11   28.93    3.95
  -3   1 -12    0.59    2.92
  -3  -1 -12   -0.47    1.68
  -3  -1 -12    0.32    2.44
  -3  -1 -12    0.76    2.86
  -3   1 -12   -0.17    2.41
  -3   1 -13   30.48    5.76
  -3  -1 -13   36.13    4.58
  -3   1 -13   32.82    6.62
  -3  -1 -13   28.79    5.77
  -3  -1 -14  817.28   21.10
  -3  -1 -14  854.24   30.12
  -3   1 -14  830.59   31.13
  -3   1 -14  827.50   28.92
  -3  -1 -15   14.03    5.07
  -3   1 -15    9.48    4.38
  -3   1 -15    6.11    3.62
  -3   1 -16   43.96    7.47
  -3  -1 -16   39.40    7.41
  -3   1 -16   34.50    7.33
  -3  -1 -16   32.62    6.55
  -3   1 -17   -0.72    3.15
  -3   1 -17   -0.21    3.56
  -3  -1 -17    2.25    3.09
  -3  -1 -17   -2.38    3.07
  -3   1 -18  606.67   28.65
  -3  -1 -18  583.98   26.71
  -3   1 -18  569.60   28.93
  -3   1 -18  562.35   25.02
  -3   1 -19   -2.20    3.06
  -3  -1 -19    4.53    3.48
  -3   1 -19    0.46    2.81
  -3   1 -19    1.86    3.39
  -3  -1 -20   55.26    8.57
  -3  -1 -20   47.51    4.94
  -3  -1 -20   52.94    4.91
  -3   1 -20   51.14    4.16
  -3   1 -20   47.96    8.60
  -3   1 -20   47.60    5.14
  -3   1 -20   42.98    4.17
  -3   1 -20   45.20    7.52
  -3   1 -20   48.26    4.54
  -3   1 -20   50.44    8.77
  -3   1 -21   49.59    4.75
  -3  -1 -21   62.13    9.19
  -3   1 -21   54.17    4.94
  -3  -1 -21   52.87    5.69
  -3   1 -21   46.96    7.67
  -3  -1 -21   51.33    4.99
  -3   1 -21   53.72    4.40
  -3   1 -21   61.98    5.45
  -3   1 -21   65.29    6.30
  -3   1 -22  191.05    9.67
  -3   1 -22  199.73    9.63
  -3   1 -22  182.15    9.03
  -3  -1 -22  187.00   10.44
  -3   1 -22  176.32    8.40
  -3  -1 -22  200.66    9.96
  -3   1 -23   17.74    3.47
  -3  -1 -23   10.71    2.83
  -3  -1 -23    8.71    2.88
  -3  -1 -23   16.10    3.67
  -3   1 -23   12.15    2.35
  -3   1 -23   16.29    3.27
  -3   1 -23   16.76    3.26
  -3  -1 -23   15.39    2.46
  -3   1 -24    5.05    2.23
  -3  -1 -24    3.46    1.91
  -3   1 -24    4.34    2.37
  -3   1 -24    6.05    2.06
  -3  -1 -24    2.60    1.70
  -3  -1 -24    0.79    1.26
  -3   1 -24    4.53    1.91
  -3  -1 -24    5.51    2.67
  -3   1 -25   11.18    2.64
  -3   1 -25   12.66    2.94
  -3  -1 -25    6.47    1.84
  -3   1 -25   10.45    2.70
  -3  -1 -25   11.87    3.01
  -3  -1 -25    9.05    2.64
  -3   1 -25    8.21    2.17
  -3  -1 -26   13.11    3.02
  -3   1 -26    7.89    2.15
  -3  -1 -26    7.40    2.51
  -3  -1 -26    6.16    1.94
  -3   1 -26    6.24    1.93
  -3   1 -26   11.22    2.37
  -3  -1 -27    0.48    1.48
  -3  -1 -27    0.54    1.58
  -3   1 -27    2.68    1.91
  -3  -1 -27    1.50    1.42
  -3   1 -27    3.09    1.45
  -3   1 -27    2.12    1.98
  -3  -1 -28    6.07    2.46
  -3  -1 -28    2.90    1.90
  -3   1 -28    5.62    2.02
  -3   1 -28    5.34    2.12
  -3  -1 -29    1.02    1.77
  -3   1 -29    4.02    1.71
  -3  -1 -29    4.18    1.79
  -3   1 -29    3.99    1.94
  -3   1 -30  164.02    7.73
  -3   1 -30  171.05    8.07
  -3  -1 -30  180.28    8.45
  -3  -1 -30  165.80    7.76
  -3   1 -30  146.40    6.69
  -3  -1 -31    1.84    1.43
  -3  -1 -31    3.49    1.61
  -3   1 -31    3.30    1.39
  -3   1 -31    1.59    0.92
  -3   1 -31    5.24    1.72
  -3  -1 -32    4.58    1.49
  -3   1 -32    2.64    1.28
  -3  -1 -32    2.03    1.04
  -3   1 -32    3.58    1.36
  -3   1 -33    4.21    1.04
  -3   1 -33    3.04    1.02
  -3  -1 -33    2.99    1.07
  -3  -1 -33    4.69    1.00
  -3  -1 -34  168.80    4.93
  -3   1 -34  164.33    4.61
   3   2 -34  170.77    5.90
   3   2 -34  157.58    5.94
   3  -2 -34  160.95    5.32
   3   2 -33    4.11    1.66
   3   2 -33    5.69    1.49
   3  -2 -33    5.49    1.33
   3   2 -32    1.89    1.33
   3   2 -32    5.88    2.07
   3  -2 -32    3.36    1.47
   3  -2 -32    2.09    1.43
   3   2 -31    9.42    2.41
   3   2 -31   11.78    2.51
   3  -2 -31   11.12    3.10
   3  -2 -31    8.45    2.25
   3  -2 -31   13.40    2.39
   3   2 -30  114.85    7.19
   3  -2 -30  124.97    8.55
   3   2 -30  122.04    8.14
   3  -2 -30  131.99    7.38
   3   2 -30  133.97    7.58
   3  -2 -30  114.64    7.34
   3  -2 -29   11.15    2.89
   3  -2 -29   15.34    2.79
   3  -2 -29   13.17    3.31
   3   2 -29   15.15    3.08
   3   2 -29   14.75    3.18
   3  -2 -28   14.53    3.43
   3  -2 -28   17.78    3.87
   3   2 -28   10.21    2.59
   3   2 -28   12.08    3.14
   3  -2 -28   15.71    3.08
   3   2 -28   11.91    3.04
   3  -2 -28   11.37    2.60
   3  -2 -27   18.51    3.70
   3  -2 -27   21.33    3.99
   3  -2 -27   20.55    4.26
   3   2 -27   22.47    3.69
   3   2 -27   17.63    3.52
   3  -2 -27   17.08    3.15
   3   2 -27   17.90    3.71
   3  -2 -27   16.89    3.87
   3  -2 -27   17.00    3.73
   3   2 -27   14.22    3.30
   3  -2 -26    3.07    2.10
   3  -2 -26    6.14    2.72
   3   2 -26    2.94    1.97
   3   2 -26    4.65    2.42
   3   2 -26    2.41    2.36
   3  -2 -26    0.53    1.95
   3  -2 -26   -0.09    2.09
   3  -2 -26    3.63    2.27
   3  -2 -26    1.78    2.20
   3   2 -26    1.51    2.71
   3  -2 -25    5.76    2.56
   3  -2 -25   10.93    3.13
   3  -2 -25    6.80    2.44
   3  -2 -25    9.28    2.65
   3   2 -25   11.39    3.15
   3   2 -25   10.83    2.80
   3   2 -25    5.36    3.04
   3   2 -25   10.92    3.18
   3  -2 -25   13.56    3.31
   3  -2 -25    8.59    3.31
   3   2 -24    4.92    2.38
   3   2 -24    7.09    2.67
   3  -2 -24    7.39    2.89
   3   2 -24   11.79    2.82
   3  -2 -24   11.03    2.66
   3   2 -24   10.83    3.26
   3  -2 -24    9.28    2.82
   3  -2 -24    7.00    2.92
   3  -2 -24   13.60    3.14
   3  -2 -24   10.61    3.36
   3   2 -24    8.69    2.50
   3   2 -24   15.75    4.67
   3  -2 -23   24.04    3.94
   3  -2 -23   25.80    4.18
   3  -2 -23   20.70    3.94
   3   2 -23   18.28    3.69
   3  -2 -23   19.10    3.69
   3   2 -23   23.79    4.03
   3   2 -23   24.45    4.10
   3   2 -23   16.27    3.35
   3   2 -23   28.89    8.41
   3   2 -23   22.10    3.52
   3  -2 -23   21.11    3.37
   3  -2 -23   15.60    3.40
   3  -2 -22  490.67   15.65
   3   2 -22  480.74   16.01
   3   2 -22  463.50   15.59
   3   2 -22  478.18   14.66
   3  -2 -22  497.68   16.28
   3   2 -22  498.66   15.86
   3  -2 -22  501.42   17.06
   3   2 -22  509.50   31.28
   3   2 -22  465.07   15.94
   3  -2 -22  500.63   14.54
   3  -2 -21   38.51    3.82
   3  -2 -21   45.06    4.65
   3   2 -21   52.94    5.15
   3  -2 -21   45.91    4.71
   3   2 -21   42.05    4.91
   3   2 -21   43.40    4.32
   3  -2 -21   47.89    5.07
   3   2 -21   39.43    4.70
   3   2 -21   40.56    8.41
   3   2 -21   41.14    4.49
   3   2 -20   25.97    7.29
   3   2 -20   27.21    3.72
   3   2 -19   12.49    6.00
   3   2 -18  325.73   23.14
   3   2 -17  200.08   17.75
   3   2 -16  160.80   15.39
   3  -2 -16  149.21   11.15
   3   2 -15   28.40    7.16
   3  -2 -15   26.95    5.16
   3  -2 -14  208.03   15.73
   3  -2 -14  206.08   12.56
   3   2 -14  206.30   16.34
   3  -2 -13 1007.19   32.31
   3   2 -13  997.76   33.79
   3  -2 -13  989.33   26.42
  -3  -2  12  156.26    6.49
   3  -2 -12  171.46   12.84
   3   2 -12  174.86   13.67
   3  -2 -12  167.52   10.51
   3  -2 -11  109.03    8.39
  -3  -2  11  106.68    5.54
   3  -2 -11  112.22    9.82
   3   2 -11  112.83   10.40
  -3  -2  10   61.23    4.40
   3  -2 -10   61.18    6.09
   3   2 -10   62.70    7.63
   3  -2 -10   62.36    7.01
  -3  -2   9   68.72    4.67
   3  -2  -9   66.74    6.15
   3   2  -9   72.26    7.86
   3  -2  -9   62.41    6.64
   3   2  -8  365.36   15.89
   3  -2  -8  366.06   13.72
   3  -2  -8  362.63   14.42
  -3  -2   8  355.00   10.37
   3  -2  -7  705.57   18.30
   3   2  -7  718.73   20.96
  -3  -2   7  679.83   14.46
  -3  -2   6   48.32    4.01
   3  -2  -6   44.36    4.62
   3   2  -6   56.15    5.85
  -3  -2   5   10.56    2.02
   3  -2  -5    7.57    2.27
  -3  -2   4   78.40    5.01
   3  -2  -4   82.35    5.73
  -3  -2   3  268.72    9.23
   3  -2  -3  289.14   10.00
   3  -2  -2  331.48   10.30
  -3  -2   2  311.30   10.06
   3  -2  -1    9.87    2.19
  -3  -2   1    5.54    1.99
  -3  -2   0   13.86    2.68
  -3  -2  -1  384.72   11.70
  -3  -2  -2  259.59    9.81
  -3  -2  -3   16.98    2.14
  -3  -2  -3   19.06    3.16
  -3  -2  -4  197.54    7.33
  -3   2  -4  185.97    6.08
  -3   2  -5  501.60   13.57
  -3  -2  -5  486.70   12.77
  -3  -2  -5  512.06   14.48
  -3   2  -5  474.01    9.33
  -3  -2  -6 1071.69   20.39
  -3  -2  -6 1062.49   21.35
  -3   2  -6  993.80   12.35
  -3   2  -6 1058.25   21.36
  -3   2  -7   54.03    5.45
  -3   2  -7   58.18    2.71
  -3  -2  -7   52.42    4.98
  -3  -2  -7   58.35    5.40
  -3  -2  -8  204.46   10.48
  -3   2  -8  216.65   11.10
  -3  -2  -8  218.17   10.16
  -3   2  -8  193.37    4.09
  -3  -2  -9  452.87   16.52
  -3  -2  -9  443.27   15.47
  -3   2  -9  453.30   17.10
  -3   2 -10 1263.10   12.99
  -3  -2 -10 1413.57   30.90
  -3   2 -10 1429.77   31.66
  -3   2 -10 1341.52   34.63
  -3  -2 -10 1331.05   27.84
  -3   2 -11    6.49    3.96
  -3   2 -11    3.87    2.61
  -3  -2 -11    6.77    3.46
  -3  -2 -11    7.66    2.76
  -3  -2 -12   29.31    4.82
  -3  -2 -12   35.16    5.89
  -3   2 -12   26.38    6.08
  -3   2 -12   23.80    4.85
  -3  -2 -13   58.41    6.33
  -3   2 -13   50.43    7.85
  -3  -2 -13   52.14    7.37
  -3   2 -13   52.64    7.46
  -3  -2 -14  529.69   19.38
  -3   2 -14  517.17   25.16
  -3  -2 -14  502.39   22.65
  -3   2 -14  528.82   23.47
  -3  -2 -14  555.67   23.98
  -3  -2 -15    8.49    3.39
  -3  -2 -15    7.12    2.45
  -3   2 -15   10.52    5.00
  -3  -2 -15    4.63    2.34
  -3   2 -15   11.39    4.88
  -3   2 -16   22.97    5.74
  -3   2 -16   24.83    6.59
  -3  -2 -16   20.69    4.13
  -3  -2 -16   28.79    5.85
  -3  -2 -17  163.04   14.11
  -3   2 -17  177.37   16.12
  -3   2 -17  173.26   15.07
  -3  -2 -18  126.30   12.76
  -3   2 -18  143.06   14.06
  -3   2 -18  134.76   14.44
  -3   2 -19   -0.17    3.07
  -3  -2 -19    5.96    3.62
  -3   2 -19    4.48    2.58
  -3   2 -19    2.31    1.81
  -3   2 -20   30.33    3.76
  -3  -2 -20   20.58    5.71
  -3  -2 -20   31.91    4.14
  -3   2 -20   24.64    3.53
  -3   2 -20   23.17    7.34
  -3   2 -20   21.90    3.03
  -3   2 -20   15.49    3.98
  -3   2 -20   28.34    3.31
  -3   2 -20   28.92    7.03
  -3   2 -21   99.05    6.83
  -3  -2 -21   76.49   10.65
  -3   2 -21   90.37    5.83
  -3   2 -21   92.76   12.20
  -3   2 -21   94.50   12.47
  -3   2 -21   89.20    6.60
  -3  -2 -21  105.71    7.57
  -3   2 -21  106.00    6.68
  -3   2 -22  183.87    8.59
  -3   2 -22  201.74   10.09
  -3  -2 -22  198.50   10.78
  -3   2 -22  196.28    9.36
  -3   2 -22  199.99   10.04
  -3   2 -22  176.02   15.46
  -3  -2 -22  203.88   10.07
  -3  -2 -22  186.31   15.71
  -3   2 -23    4.27    1.86
  -3   2 -23    5.39    2.13
  -3  -2 -23    5.62    2.35
  -3  -2 -23    4.73    3.00
  -3   2 -23    7.30    2.26
  -3   2 -23    1.14    2.27
  -3   2 -24   17.83    3.42
  -3   2 -24   18.57    3.70
  -3  -2 -24   15.96    3.66
  -3  -2 -24   16.41    2.63
  -3   2 -24   13.62    2.84
  -3  -2 -24   17.81    3.19
  -3   2 -24   17.78    3.12
  -3  -2 -25   29.31    4.81
  -3  -2 -25   21.60    3.06
  -3  -2 -25   20.13    3.56
  -3   2 -25   14.73    3.39
  -3   2 -25   24.21    3.79
  -3   2 -25   22.41    3.33
  -3  -2 -25   25.17    3.86
  -3   2 -25   17.67    3.13
  -3   2 -26  149.04    8.70
  -3  -2 -26  164.66    9.19
  -3   2 -26  158.83    8.74
  -3   2 -26  154.85    9.12
  -3  -2 -26  157.91    9.27
  -3  -2 -26  140.26    7.01
  -3   2 -26  155.64    8.07
  -3   2 -27   23.90    3.60
  -3  -2 -27   21.75    3.51
  -3   2 -27   25.36    3.94
  -3   2 -27   22.11    3.52
  -3  -2 -27   22.64    3.79
  -3  -2 -28   38.53    4.55
  -3   2 -28   36.90    4.33
  -3  -2 -28   39.81    4.41
  -3   2 -28   35.36    4.19
  -3  -2 -29    3.73    2.07
  -3  -2 -29    2.22    1.74
  -3   2 -29    1.32    1.48
  -3   2 -29    2.84    1.78
  -3  -2 -30    6.80    2.02
  -3   2 -30    1.49    1.31
  -3   2 -30    4.55    1.62
  -3  -2 -30    2.80    1.42
  -3   2 -30    5.07    1.83
  -3   2 -31   28.36    3.07
  -3  -2 -31   28.16    2.89
  -3  -2 -31   27.84    3.23
  -3   2 -31   24.81    2.68
  -3   2 -31   22.87    2.76
  -3   2 -32    4.94    1.27
  -3   2 -32    3.49    1.16
  -3  -2 -32    3.97    1.24
  -3   2 -32    5.43    1.09
  -3  -2 -32    4.20    1.38
  -3  -2 -33    0.69    0.93
  -3  -2 -33   -0.02    0.48
  -3   2 -33    0.63    0.79
  -3  -2 -34    5.16    0.97
   3   3 -34    7.34    1.61
   3  -3 -34    4.91    1.01
   3   3 -34    6.33    1.38
   3   3 -33    4.07    1.35
   3   3 -33    3.77    1.72
   3  -3 -33    1.69    1.05
   3   3 -32    2.43    1.39
   3  -3 -32    1.85    1.26
   3   3 -32    2.51    1.85
   3   3 -31   12.59    2.69
   3   3 -31    8.42    2.14
   3  -3 -31   13.88    2.99
   3  -3 -31   12.26    2.25
   3  -3 -31   11.47    2.57
   3   3 -30   60.68    5.24
   3  -3 -30   59.54    5.97
   3   3 -30   62.86    5.06
   3  -3 -30   69.74    5.27
   3  -3 -30   60.57    5.25
   3   3 -30   55.58    5.62
   3   3 -29    2.73    1.72
   3   3 -29    3.17    2.04
   3  -3 -29    0.80    2.23
   3  -3 -29    2.30    1.84
   3   3 -29    2.09    2.01
   3  -3 -29    4.29    2.33
   3   3 -28   26.92    4.34
   3  -3 -28   24.55    3.45
   3  -3 -28   35.04    5.01
   3  -3 -28   29.06    4.62
   3  -3 -28   21.82    3.85
   3   3 -28   26.47    3.96
   3   3 -28   23.79    3.89
   3  -3 -27    4.88    2.48
   3  -3 -27    6.73    2.42
   3   3 -27   -0.02    2.13
   3  -3 -27    3.48    2.51
   3   3 -27    4.05    2.73
   3  -3 -27    3.82    2.59
   3   3 -27    2.57    1.84
   3   3 -26    6.09    2.50
   3  -3 -26    5.83    2.73
   3  -3 -26    7.78    3.03
   3  -3 -26    3.38    2.13
   3  -3 -26    5.88    2.34
   3   3 -26    6.67    2.84
   3   3 -26    5.81    2.40
   3  -3 -26    3.24    2.41
   3   3 -26    4.35    2.17
   3  -3 -25   24.90    3.55
   3   3 -25   29.64    4.41
   3   3 -25   31.98    4.76
   3   3 -25   30.85    4.62
   3  -3 -25   31.27    5.19
   3   3 -25   31.41    4.55
   3   3 -25   26.83    3.91
   3  -3 -25   26.37    4.29
   3  -3 -25   22.30    3.87
   3  -3 -25   26.63    4.50
   3  -3 -25   31.10    4.67
   3  -3 -24   19.61    3.71
   3   3 -24   17.38    3.77
   3   3 -24   24.63    4.31
   3   3 -24   18.45    3.85
   3   3 -24   21.09    3.67
   3  -3 -24   23.59    4.30
   3  -3 -24   17.25    3.99
   3   3 -24   16.89    3.65
   3  -3 -24   25.93    4.56
   3  -3 -24   21.11    4.19
   3  -3 -24   18.31    3.34
   3  -3 -23    4.96    1.77
   3  -3 -23    4.30    2.51
   3   3 -23    3.56    2.31
   3   3 -23    1.61    1.53
   3   3 -23    2.69    1.95
   3   3 -23    2.90    2.39
   3   3 -23    4.19    2.62
   3   3 -23   -0.47    3.94
   3  -3 -23    0.45    1.72
   3  -3 -23    3.77    2.49
   3  -3 -23    2.50    2.09
   3  -3 -22   14.29    3.19
   3   3 -22   13.37    3.23
   3   3 -22   15.25    3.31
   3  -3 -22   11.27    2.68
   3   3 -22   16.42    3.10
   3   3 -22    8.43    3.98
   3  -3 -22   16.67    3.77
   3   3 -22   14.26    3.15
   3   3 -22   16.03    3.32
   3  -3 -22   13.01    2.99
   3   3 -21   93.48    6.89
   3   3 -21   87.11   13.07
   3   3 -21   93.68    7.23
   3  -3 -21  103.16    7.40
   3  -3 -21   82.65    6.82
   3  -3 -21   92.49    7.06
   3   3 -21   85.36    6.68
   3   3 -21   89.71    6.35
   3  -3 -21   96.66    6.93
   3   3 -21   78.94    5.91
   3  -3 -20   27.43    3.60
   3   3 -20   25.16    3.28
   3   3 -20   26.11    8.15
   3  -3 -20   35.62    4.34
   3  -3 -20   24.56    3.76
   3   3 -20   32.07    4.38
   3  -3 -20   25.56    3.35
   3   3 -20   27.92    3.99
   3  -3 -20   31.28    4.31
   3   3 -19   44.85    9.04
   3  -3 -18  167.42   12.83
   3   3 -18  197.15   18.16
   3   3 -17   15.38    4.90
   3  -3 -17   22.20    5.39
   3  -3 -16   41.34    6.53
   3   3 -16   41.32    8.74
   3  -3 -15  319.51   17.19
   3   3 -15  344.84   22.01
   3  -3 -14 1454.05   35.87
   3   3 -14 1498.05   44.20
   3  -3 -13  197.37   12.93
   3   3 -13  182.41   14.92
   3  -3 -12   73.84    7.73
   3   3 -12   68.50    9.19
   3   3 -11    7.91    3.43
   3  -3 -11   11.12    3.26
  -3  -3  11   10.92    1.84
   3  -3 -10 1387.08   30.73
  -3  -3  10 1314.14   18.94
   3   3 -10 1369.20   35.49
   3  -3  -9  757.35   22.00
  -3  -3   9  741.16   14.72
   3   3  -9  747.99   19.36
   3   3  -9  731.32   25.04
   3   3  -8   50.10    4.95
   3   3  -8   43.63    6.22
  -3  -3   8   53.98    4.17
   3  -3  -8   54.62    5.79
   3  -3  -7   10.61    3.09
  -3  -3   7    9.31    2.28
   3   3  -7   10.11    2.38
   3  -3  -6  159.59    9.19
  -3  -3   6  147.30    7.12
  -3  -3   5  308.06   10.31
   3  -3  -5  341.28   12.86
  -3  -3   4  363.90   11.32
   3  -3  -4  405.30   13.47
  -3  -3   3  712.56   16.12
   3  -3  -3  742.01   17.59
  -3  -3   2 2925.89   33.23
  -3  -3   2 2988.14   17.92
  -3  -3   1  377.95   12.29
   3  -3  -1  399.05   11.91
  -3  -3   1  363.29    7.56
  -3  -3   0  227.44    9.67
  -3  -3   0  222.42    6.84
   3  -3   0  247.84    9.05
  -3  -3  -1  557.84   15.56
  -3  -3  -2 2741.02   34.61
  -3  -3  -3  383.01    7.38
  -3  -3  -3  418.61   13.96
  -3  -3  -4   90.24    6.75
  -3  -3  -4   78.81    4.18
  -3  -3  -5   94.96    7.10
  -3  -3  -5   93.46    5.11
  -3  -3  -6 1402.37   21.73
  -3  -3  -6 1439.52   27.56
  -3  -3  -7   64.06    6.05
  -3   3  -7   57.49    2.12
  -3  -3  -7   62.71    5.44
  -3   3  -7   69.33    6.36
  -3  -3  -8    0.49    1.96
  -3   3  -8    1.24    1.91
  -3  -3  -8    3.23    2.26
  -3  -3  -9  180.66   10.15
  -3   3  -9  183.97   11.64
  -3  -3  -9  174.30   10.79
  -3  -3 -10  488.23   19.71
  -3  -3 -10  479.18   18.15
  -3  -3 -10  446.33   17.09
  -3   3 -10  483.23   19.35
  -3  -3 -11   33.43    5.85
  -3   3 -11   25.65    5.90
  -3   3 -11   26.73    5.53
  -3  -3 -11   30.91    5.01
  -3  -3 -11   27.68    4.56
  -3  -3 -12    3.82    2.22
  -3   3 -12    3.31    3.11
  -3  -3 -12    3.56    2.94
  -3   3 -12    4.19    2.93
  -3   3 -13  337.24   20.27
  -3  -3 -13  342.33   18.66
  -3   3 -13  339.24   18.62
  -3  -3 -13  314.82   15.93
  -3  -3 -14  182.77   12.39
  -3   3 -14  191.87   14.48
  -3   3 -14  182.02   15.34
  -3  -3 -14  182.92   14.22
  -3   3 -15    3.12    2.35
  -3  -3 -15    6.37    3.29
  -3   3 -15    3.07    3.45
  -3  -3 -15    0.58    2.40
  -3   3 -16   55.38    8.69
  -3  -3 -16   50.01    6.70
  -3   3 -16   42.73    8.23
  -3  -3 -16   54.28    8.55
  -3  -3 -17   21.64    5.37
  -3   3 -17   31.27    7.37
  -3  -3 -17   23.93    4.60
  -3   3 -17   27.39    5.81
  -3   3 -18  243.72   18.89
  -3  -3 -18  235.24   17.88
  -3   3 -18  264.18   20.48
  -3  -3 -19    4.37    2.23
  -3   3 -19    5.03    1.41
  -3   3 -19    5.93    3.72
  -3   3 -19    4.97    1.51
  -3   3 -19    8.01    2.06
  -3   3 -19    5.35    2.76
  -3   3 -20   81.02   11.14
  -3   3 -20   47.23    9.38
  -3   3 -20   63.06    5.31
  -3   3 -20   70.15    5.18
  -3   3 -20   60.42    4.74
  -3  -3 -20   68.96    5.61
  -3  -3 -20   70.92   10.31
  -3   3 -20   60.94    5.59
  -3   3 -21    5.91    3.03
  -3   3 -21   -0.09    1.60
  -3   3 -21    4.94    2.27
  -3  -3 -21   -0.39    2.06
  -3   3 -21   -1.30    1.48
  -3   3 -21   -0.72    3.29
  -3   3 -21    2.70    2.30
  -3  -3 -21   -4.95    4.30
  -3   3 -22  137.96   15.55
  -3   3 -22  139.85    8.82
  -3   3 -22  125.26   12.87
  -3   3 -22  134.20    8.24
  -3  -3 -22  124.15    8.34
  -3   3 -22  133.12    7.60
  -3   3 -22  119.66    7.25
  -3   3 -23  131.28    7.73
  -3  -3 -23  128.65    8.29
  -3   3 -23  121.93    7.90
  -3   3 -23  128.81    8.42
  -3  -3 -23  124.24    8.65
  -3   3 -23  128.35    7.40
  -3   3 -24    2.53    2.23
  -3  -3 -24    4.13    1.81
  -3   3 -24    2.10    2.01
  -3  -3 -24    4.23    1.95
  -3   3 -24    3.48    1.69
  -3   3 -24    1.96    1.53
  -3   3 -25    3.67    2.27
  -3  -3 -25    3.41    1.79
  -3   3 -25    2.92    1.72
  -3   3 -25    2.67    2.20
  -3  -3 -25    2.44    1.37
  -3  -3 -25    3.98    2.74
  -3   3 -25    1.09    1.40
  -3   3 -26   -0.09    1.64
  -3  -3 -26    1.66    2.02
  -3  -3 -26    1.19    1.87
  -3   3 -26   -0.60    1.83
  -3   3 -26   -1.04    1.67
  -3   3 -27    9.63    2.53
  -3   3 -27   10.11    2.61
  -3  -3 -27    9.03    2.84
  -3   3 -27    4.92    2.09
  -3  -3 -27    9.05    2.55
  -3   3 -28   45.01    4.78
  -3   3 -28   40.78    4.27
  -3  -3 -28   37.80    4.13
  -3  -3 -28   40.98    4.62
  -3  -3 -29   40.98    4.15
  -3  -3 -29   41.00    4.51
  -3   3 -29   47.72    4.54
  -3   3 -29   42.36    4.16
  -3  -3 -30   57.61    4.42
  -3   3 -30   58.43    4.56
  -3  -3 -30   58.46    4.85
  -3   3 -30   56.38    4.58
  -3   3 -31    2.67    1.35
  -3   3 -31    2.47    1.35
  -3  -3 -31    0.39    1.29
  -3  -3 -31    3.13    1.40
  -3   3 -31    1.50    1.19
  -3  -3 -32    5.91    1.11
  -3   3 -32    6.10    1.48
  -3  -3 -32    7.16    1.68
  -3   3 -32    9.59    1.44
  -3  -3 -33   10.72    1.64
  -3   3 -33   10.80    1.44
  -3  -3 -34   66.66    2.89
   3   4 -34   75.52    3.93
   3   4 -33   11.88    1.90
   3   4 -33    8.34    1.89
   3  -4 -33    8.56    1.36
   3  -4 -32    4.61    1.35
   3   4 -32    6.83    1.95
   3   4 -32    6.25    1.77
   3   4 -31    3.41    1.97
   3  -4 -31    5.71    1.84
   3   4 -31    4.74    1.78
   3  -4 -31    2.35    2.16
   3  -4 -30   83.17    6.87
   3   4 -30   92.92    6.22
   3   4 -30   72.77    5.17
   3  -4 -30   91.95    5.80
   3   4 -30   88.91    6.30
   3   4 -29   27.17    4.13
   3  -4 -29   32.74    3.81
   3  -4 -29   27.36    4.36
   3   4 -29   29.80    4.00
   3  -4 -29   29.87    3.99
   3   4 -29   24.88    3.40
   3  -4 -28   13.02    2.84
   3   4 -28   10.57    3.00
   3   4 -28   14.33    3.06
   3   4 -28   12.75    2.89
   3  -4 -28   13.07    2.76
   3  -4 -28   14.24    3.42
   3   4 -27   53.59    5.34
   3  -4 -27   50.28    6.09
   3  -4 -27   45.42    5.59
   3  -4 -27   53.35    5.15
   3   4 -27   47.94    5.34
   3   4 -27   52.41    5.75
   3  -4 -27   51.85    5.41
   3  -4 -26    1.78    1.78
   3   4 -26    2.19    2.33
   3   4 -26    3.00    2.24
   3   4 -26    0.16    1.91
   3  -4 -26    0.08    1.92
   3   4 -26   -2.01    2.58
   3  -4 -26    1.30    1.63
   3   4 -26    0.67    1.22
   3  -4 -26    0.91    2.09
   3  -4 -25   63.12    6.54
   3   4 -25   62.43    4.81
   3  -4 -25   67.12    6.85
   3   4 -25   69.16    6.70
   3   4 -25   65.96    6.58
   3   4 -25   67.95    5.94
   3  -4 -25   66.20    5.73
   3  -4 -25   64.35    6.84
   3   4 -25   64.42    6.22
   3  -4 -25   62.47    6.22
   3  -4 -24   31.43    4.61
   3  -4 -24   34.25    4.66
   3   4 -24   29.73    4.60
   3   4 -24   32.66    4.84
   3   4 -24   32.15    3.56
   3   4 -24   31.81    4.36
   3  -4 -24   34.98    5.19
   3  -4 -24   29.20    3.78
   3   4 -24   29.08    4.59
   3  -4 -24   31.64    4.98
   3   4 -24   23.25    4.10
   3   4 -23   47.49    9.98
   3  -4 -23   41.95    5.53
   3   4 -23   43.60    5.07
   3   4 -23   41.91    5.28
   3   4 -23   45.29    3.97
   3  -4 -23   46.34    5.71
   3  -4 -23   44.84    5.47
   3   4 -23   44.57    4.77
   3   4 -23   48.00    5.59
   3   4 -23   47.58    5.64
   3  -4 -23   44.44    5.16
   3   4 -22  153.07    8.46
   3  -4 -22  147.90    9.50
   3  -4 -22  153.23    9.00
   3   4 -22  145.48    9.27
   3   4 -22  143.22    8.90
   3  -4 -22  141.32    9.99
   3   4 -22  156.12    9.37
   3   4 -22  141.43    6.82
   3   4 -22  139.57   16.61
   3   4 -22  134.16    8.17
   3  -4 -22  144.09    9.44
   3  -4 -21    0.99    2.04
   3   4 -21    1.28    1.14
   3  -4 -21    2.44    1.72
   3   4 -21    2.67    2.01
   3   4 -21    1.02    2.06
   3   4 -21   -0.82    2.39
   3   4 -21    1.88    2.01
   3  -4 -21    1.89    2.20
   3  -4 -21   -0.28    2.13
   3   4 -21    4.50    4.60
   3  -4 -20   -2.04    2.26
   3  -4 -20    1.61    1.63
   3  -4 -20    3.21    1.91
   3   4 -20    1.21    1.68
   3  -4 -20    3.93    1.80
   3   4 -20    1.09    1.48
   3   4 -20    0.63    2.10
   3   4 -20    2.99    3.14
   3  -4 -20    5.53    2.13
   3   4 -19    3.45    4.78
   3  -4 -19    0.51    2.61
   3   4 -18   71.59   11.66
   3  -4 -18   67.17    8.79
   3  -4 -17  132.81   12.15
   3   4 -17  161.59   16.56
   3   4 -16  136.55   14.92
   3  -4 -16  142.82   12.47
   3   4 -15    9.81    4.88
   3  -4 -15   16.39    4.30
   3  -4 -14   24.95    5.19
   3   4 -14   20.91    6.10
   3   4 -13  151.39   14.31
   3  -4 -13  152.66   12.23
   3   4 -12   47.79    8.07
   3  -4 -12   51.86    7.07
   3   4 -11   16.40    3.50
   3   4 -11   16.18    5.22
   3  -4 -11   15.25    4.24
  -3  -4  10    1.26    1.12
   3   4 -10    1.56    2.59
   3   4 -10    0.60    2.13
   3  -4 -10    1.37    2.24
   3  -4  -9   33.72    5.32
  -3  -4   9   34.03    3.28
   3   4  -9   28.80    4.20
  -3  -4   8   80.43    5.20
   3   4  -8   79.30    5.95
   3  -4  -8   84.42    7.92
  -3  -4   7  511.63   13.47
   3  -4  -7  494.06   17.85
   3   4  -7  512.45   13.74
  -3  -4   6  447.82   13.06
   3   4  -6  455.89   11.85
   3  -4  -6  465.96   16.71
   3  -4  -5   17.49    3.62
  -3  -4   5   13.00    2.69
   3   4  -5   17.86    2.32
   3  -4  -4    1.90    1.72
  -3  -4   4    3.17    1.89
   3  -4  -3  300.49   12.19
  -3  -4   3  271.85   10.84
  -3  -4   2 1483.12   25.60
   3  -4  -2 1582.56   26.86
   3  -4  -1 1063.66   21.07
  -3  -4   1  962.95   21.29
   3  -4   0  134.39    7.35
  -3  -4   0  131.60    8.17
  -3  -4   0  135.23    5.85
   3  -4   1  788.29   17.05
  -3  -4  -1  770.14   15.07
  -3  -4  -1  782.15   20.02
  -3  -4  -2   58.00    4.54
  -3  -4  -2   60.50    6.00
   3  -4   2   54.76    4.42
  -3  -4  -3  161.22    8.11
  -3  -4  -3  156.15    9.37
  -3  -4  -4  244.69   10.55
  -3  -4  -4  268.31   12.46
  -3  -4  -5  794.77   20.05
  -3  -4  -5  778.14   21.73
  -3  -4  -6  716.72   21.33
  -3  -4  -6  745.47   20.79
  -3   4  -7    9.35    0.94
  -3  -4  -7    9.91    3.18
  -3  -4  -7   11.01    3.39
  -3  -4  -7   15.28    3.89
  -3  -4  -8  231.66   13.00
  -3  -4  -8  230.95   12.79
  -3  -4  -9  333.36   16.13
  -3  -4  -9  335.78   16.19
  -3   4  -9  338.77   16.28
  -3  -4 -10  861.59   26.43
  -3  -4 -10  861.58   27.06
  -3   4 -10  863.56   27.29
  -3  -4 -11  132.82   11.35
  -3  -4 -11  137.51   10.87
  -3   4 -11  141.02   11.64
  -3  -4 -12    6.19    3.12
  -3   4 -12    7.77    4.55
  -3  -4 -12    4.81    3.40
  -3   4 -12    3.32    2.99
  -3   4 -13    4.86    3.12
  -3   4 -13    7.88    4.63
  -3  -4 -13    2.75    2.90
  -3  -4 -13    3.32    3.85
  -3   4 -14  579.32   27.68
  -3  -4 -14  555.96   23.10
  -3   4 -14  557.51   25.38
  -3  -4 -14  594.63   26.22
  -3  -4 -15  176.42   14.90
  -3  -4 -15  179.37   13.45
  -3   4 -15  166.91   15.47
[truncated: 1,289,944 more chars]
