# Supplementary material for: Taming Heavier Group 14 Imine Analogues: Accessing Tin Nitrogen [Sn=N] Double Bonds and their Cycloaddition/Metathesis Chemistry
Source: Angew Chem Int Ed Engl. 2022 Oct 25;61(48):e202211616. doi: 10.1002/anie.202211616 (PMC9828258; doi:10.1002/anie.202211616)
Supplement: Supplementary file 13 — Supporting Information [file ANIE-61-0-s009.cif]

data_178mfcm21-3
_audit_creation_date               2022-01-10
_audit_creation_method
;
Olex2 1.3
(compiled 2020.11.12 svn.r5f609507 for OlexSys, GUI svn.r6408)
;
_shelx_SHELXL_version_number       '2018/3'
_audit_contact_author_address      ?
_audit_contact_author_email        ?
_audit_contact_author_name         ''
_audit_contact_author_phone        ?
_publ_contact_author_id_orcid      ?
_publ_section_references
;
Dolomanov, O.V., Bourhis, L.J., Gildea, R.J, Howard, J.A.K. & Puschmann, H.
 (2009), J. Appl. Cryst. 42, 339-341.

Sheldrick, G.M. (2015). Acta Cryst. A71, 3-8.

Sheldrick, G.M. (2015). Acta Cryst. C71, 3-8.
;
_chemical_name_common              ?
_chemical_name_systematic          ?
_chemical_formula_moiety           'C45 H69 N Si4 Sn'
_chemical_formula_sum              'C45 H69 N Si4 Sn'
_chemical_formula_weight           855.06
_chemical_melting_point            ?
_chemical_oxdiff_formula           'C50 H60 Sn1 Si4 N1'
loop_
  _atom_type_symbol
  _atom_type_description
  _atom_type_scat_dispersion_real
  _atom_type_scat_dispersion_imag
  _atom_type_scat_source
 'C' 'C' 0.0181 0.0091 'International Tables Vol C Tables 4.2.6.8 and 6.1.1.4'
 'H' 'H' 0.0000 0.0000 'International Tables Vol C Tables 4.2.6.8 and 6.1.1.4'
 'N' 'N' 0.0311 0.0180 'International Tables Vol C Tables 4.2.6.8 and 6.1.1.4'
 'Si' 'Si' 0.2541 0.3302 'International Tables Vol C Tables 4.2.6.8 and 6.1.1.4'
 'Sn' 'Sn' 0.0259 5.4591 'International Tables Vol C Tables 4.2.6.8 and 6.1.1.4'

_shelx_space_group_comment
;
The symmetry employed for this shelxl refinement is uniquely defined
by the following loop, which should always be used as a source of
symmetry information in preference to the above space-group names.
They are only intended as comments.
;
_space_group_crystal_system        'triclinic'
_space_group_IT_number             2
_space_group_name_H-M_alt          'P -1'
_space_group_name_Hall             '-P 1'
loop_
  _space_group_symop_operation_xyz
 'x, y, z'
 '-x, -y, -z'

_cell_length_a                     13.1701(3)
_cell_length_b                     19.2384(6)
_cell_length_c                     22.0869(8)
_cell_angle_alpha                  115.264(3)
_cell_angle_beta                   90.275(2)
_cell_angle_gamma                  101.094(2)
_cell_volume                       4942.5(3)
_cell_formula_units_Z              4
_cell_measurement_reflns_used      19833
_cell_measurement_temperature      150.01(10)
_cell_measurement_theta_max        76.3850
_cell_measurement_theta_min        3.7860
_shelx_estimated_absorpt_T_max     0.780
_shelx_estimated_absorpt_T_min     0.302
_exptl_absorpt_coefficient_mu      5.240
_exptl_absorpt_correction_T_max    1.00000
_exptl_absorpt_correction_T_min    0.63781
_exptl_absorpt_correction_type     multi-scan
_exptl_absorpt_process_details
;
CrysAlisPro 1.171.39.46 (Rigaku Oxford Diffraction, 2018)
Empirical absorption correction using spherical harmonics,
 implemented in SCALE3 ABSPACK scaling algorithm.
;
_exptl_absorpt_special_details     ?
_exptl_crystal_colour              orange
_exptl_crystal_colour_modifier     ?
_exptl_crystal_colour_primary      orange
_exptl_crystal_density_diffrn      1.149
_exptl_crystal_density_meas        ?
_exptl_crystal_density_method      ?
_exptl_crystal_description         plate
_exptl_crystal_F_000               1808
_exptl_crystal_size_max            0.3
_exptl_crystal_size_mid            0.3
_exptl_crystal_size_min            0.05
_exptl_transmission_factor_max     ?
_exptl_transmission_factor_min     ?
_diffrn_reflns_av_R_equivalents    0.0533
_diffrn_reflns_av_unetI/netI       0.0552
_diffrn_reflns_Laue_measured_fraction_full  0.998
_diffrn_reflns_Laue_measured_fraction_max  0.984
_diffrn_reflns_limit_h_max         12
_diffrn_reflns_limit_h_min         -16
_diffrn_reflns_limit_k_max         24
_diffrn_reflns_limit_k_min         -24
_diffrn_reflns_limit_l_max         27
_diffrn_reflns_limit_l_min         -27
_diffrn_reflns_number              54317
_diffrn_reflns_point_group_measured_fraction_full  0.998
_diffrn_reflns_point_group_measured_fraction_max  0.984
_diffrn_reflns_theta_full          67.684
_diffrn_reflns_theta_max           76.458
_diffrn_reflns_theta_min           3.906
_diffrn_ambient_environment        N~2~
_diffrn_ambient_temperature        150.01(10)
_diffrn_detector                   'CCD plate'
_diffrn_detector_area_resol_mean   10.5035
_diffrn_detector_type              Atlas
_diffrn_measured_fraction_theta_full  0.998
_diffrn_measured_fraction_theta_max  0.984
_diffrn_measurement_details
;
List of Runs (angles in degrees, time in seconds):

  # Type    Start    End  Width  t~exp~   \w     \q     \k     \f   Frames
--------------------------------------------------------------------------
  1  \w      4.00  30.00   1.00    1.00    --  -41.65  19.00 -60.00   26
  2  \w     -4.00  22.00   1.00    1.00    --  -41.65  37.00 -90.00   26
  3  \w     -2.00  34.00   1.00    1.00    --  -41.65  19.00 -30.00   36
  4  \w    -84.00 -20.00   1.00    1.00    --  -41.65 125.00 -90.00   64
  5  \w    -17.00  31.00   1.00    1.00    --  -41.65  37.00-120.00   48
  6  \w     -2.00  35.00   1.00    1.00    --  -41.65  19.00-180.00   37
  7  \w     -5.00  34.00   1.00    1.00    --  -41.65  19.00  30.00   39
  8  \w     15.00  96.00   1.00    1.00    --   41.65  57.00  90.00   81
  9  \w     30.00  91.00   1.00    1.00    --   41.65-125.00-150.00   61
 10  \w     41.00  70.00   1.00    1.60    --  111.00 -45.00-150.00   29
 11  \w     44.00  72.00   1.00    1.60    --  111.00 -45.00 -90.00   28
 12  \w     42.00  72.00   1.00    1.60    --  111.00 -45.00 120.00   30
 13  \w     89.00 177.00   1.00    1.60    --  111.00  30.00-150.00   88
 14  \w    150.00 175.00   1.00    1.60    --  111.00 111.00 -60.00   25
 15  \w     86.00 132.00   1.00    1.60    --  111.00 178.00  30.00   46
 16  \w     43.00  72.00   1.00    1.60    --  111.00 -45.00 -30.00   29
 17  \w     88.00 113.00   1.00    1.60    --  111.00  45.00  60.00   25
 18  \w    148.00 177.00   1.00    1.60    --  111.00  15.00 120.00   29
 19  \w    145.00 172.00   1.00    1.60    --  111.00  30.00 -90.00   27
 20  \w     34.00  87.00   1.00    1.60    --  111.00-105.00 169.00   53
 21  \w     86.00 128.00   1.00    1.60    --  111.00  15.00 120.00   42
 22  \w     48.00  92.00   1.00    1.60    --  111.00 -61.00-150.00   44
 23  \w     66.00 105.00   1.00    1.60    --  111.00-111.00  60.00   39
 24  \w     41.00  70.00   1.00    1.60    --  111.00 -45.00-120.00   29
 25  \w     56.00 109.00   1.00    1.60    --  111.00-111.00 150.00   53
 26  \w     73.00  99.00   1.00    1.60    --  111.00-111.00-120.00   26
 27  \w     83.00 109.00   1.00    1.60    --  111.00-111.00   0.00   26
 28  \w     41.00  78.00   1.00    1.60    --  111.00 -61.00-180.00   37
 29  \w     37.00  62.00   1.00    1.60    --  111.00-111.00 -30.00   25
 30  \w     77.00 109.00   1.00    1.60    --  111.00-111.00 -30.00   32
 31  \w     87.00 177.00   1.00    1.60    --  111.00  30.00 150.00   90
 32  \w     37.00 109.00   1.00    1.60    --  111.00-111.00 120.00   72
 33  \w     36.00  63.00   1.00    1.60    --  111.00-111.00   0.00   27
 34  \w     79.00 109.00   1.00    1.60    --  111.00-111.00 -90.00   30
 35  \w     60.00  90.00   1.00    1.60    --  111.00 -61.00 -60.00   30
 36  \w     62.00 106.00   1.00    1.60    --  111.00 178.00 -60.00   44
 37  \w     65.00 109.00   1.00    1.60    --  111.00 -77.00 -60.00   44
 38  \w     39.00  98.00   1.00    1.60    --  111.00-111.00  90.00   59
 39  \w     87.00 125.00   1.00    1.60    --  111.00  30.00 -90.00   38
 40  \w    145.00 178.00   1.00    1.60    --  111.00  45.00  60.00   33
 41  \w     72.00 109.00   1.00    1.60    --  111.00-111.00-150.00   37
 42  \w    115.00 142.00   1.00    1.60    --  111.00 111.00 150.00   27
 43  \w    104.00 137.00   1.00    1.60    --  111.00  45.00   0.00   33
;
_diffrn_measurement_device         'four-circle diffractometer'
_diffrn_measurement_device_type    'SuperNova, Dual, Cu at home/near, Atlas'
_diffrn_measurement_method         '\w scans'
_diffrn_orient_matrix_type        
 'CrysAlisPro convention (1999,Acta A55,543-557)'
_diffrn_orient_matrix_UB_11        0.0147344000
_diffrn_orient_matrix_UB_12        -0.0226305000
_diffrn_orient_matrix_UB_13        0.0579823000
_diffrn_orient_matrix_UB_21        0.0473089000
_diffrn_orient_matrix_UB_22        0.0868031000
_diffrn_orient_matrix_UB_23        0.0473563000
_diffrn_orient_matrix_UB_31        -0.1090483000
_diffrn_orient_matrix_UB_32        0.0131845000
_diffrn_orient_matrix_UB_33        0.0200419000
_diffrn_radiation_monochromator    mirror
_diffrn_radiation_probe            x-ray
_diffrn_radiation_type             'Cu K\a'
_diffrn_radiation_wavelength       1.54184
_diffrn_source                     'micro-focus sealed X-ray tube'
_diffrn_source_type                'SuperNova (Cu) X-ray Source'
_reflns_Friedel_coverage           0.000
_reflns_Friedel_fraction_full      .
_reflns_Friedel_fraction_max       .
_reflns_number_gt                  17414
_reflns_number_total               20426
_reflns_odcompleteness_completeness  99.48
_reflns_odcompleteness_iscentric   1
_reflns_odcompleteness_theta       74.33
_reflns_special_details
;
 Reflections were merged by SHELXL according to the crystal
 class for the calculation of statistics and refinement.
 
 Structure factors included contributions from the .fab file.
 
 _reflns_Friedel_fraction is defined as the number of unique
 Friedel pairs measured divided by the number that would be
 possible theoretically, ignoring centric projections and
 systematic absences.
;
_reflns_threshold_expression       'I > 2\s(I)'
_computing_cell_refinement         'CrysAlisPro 1.171.39.46 (Rigaku OD, 2018)'
_computing_data_collection         'CrysAlisPro 1.171.39.46 (Rigaku OD, 2018)'
_computing_data_reduction          'CrysAlisPro 1.171.39.46 (Rigaku OD, 2018)'
_computing_molecular_graphics      'Olex2 1.3 (Dolomanov et al., 2009)'
_computing_publication_material    'Olex2 1.3 (Dolomanov et al., 2009)'
_computing_structure_refinement    'SHELXL 2018/3 (Sheldrick, 2015)'
_computing_structure_solution      'SHELXT 2018/2 (Sheldrick, 2018)'
_refine_diff_density_max           1.483
_refine_diff_density_min           -0.715
_refine_diff_density_rms           0.080
_refine_ls_extinction_coef         .
_refine_ls_extinction_method       none
_refine_ls_goodness_of_fit_ref     1.013
_refine_ls_hydrogen_treatment      constr
_refine_ls_matrix_type             full
_refine_ls_number_parameters       957
_refine_ls_number_reflns           20426
_refine_ls_number_restraints       0
_refine_ls_R_factor_all            0.0453
_refine_ls_R_factor_gt             0.0376
_refine_ls_restrained_S_all        1.013
_refine_ls_shift/su_max            0.007
_refine_ls_shift/su_mean           0.000
_refine_ls_structure_factor_coef   Fsqd
_refine_ls_weighting_details      
 'w=1/[\s^2^(Fo^2^)+(0.0517P)^2^] where P=(Fo^2^+2Fc^2^)/3'
_refine_ls_weighting_scheme        calc
_refine_ls_wR_factor_gt            0.0937
_refine_ls_wR_factor_ref           0.0989
_refine_special_details            ?
_olex2_refinement_description
;
1. Fixed Uiso
 At 1.2 times of:
  All C(H) groups
 At 1.5 times of:
  All C(H,H,H) groups
2.a Ternary CH refined with riding coordinates:
 C90(H90), C33(H33), C75(H75), C78(H78)
2.b Aromatic/amide H refined with riding coordinates:
 C62(H62), C49(H49), C20(H20), C29(H29), C48(H48), C64(H64), C9(H9), C71(H71),
 C18(H18), C47(H47), C73(H73), C3(H3), C55(H55), C11(H11), C72(H72), C5(H5),
 C53(H53), C27(H27), C4(H4), C28(H28)
2.c Idealised Me refined as rotating group:
 C23(H23A,H23B,H23C), C37(H37A,H37B,H37C), C22(H22A,H22B,H22C), C59(H59A,H59B,
 H59C), C13(H13A,H13B,H13C), C44(H44A,H44B,H44C), C14(H14A,H14B,H14C), C68(H68A,
 H68B,H68C), C32(H32A,H32B,H32C), C38(H38A,H38B,H38C), C79(H79A,H79B,H79C),
 C31(H31A,H31B,H31C), C57(H57A,H57B,H57C), C77(H77A,H77B,H77C), C86(H86A,H86B,
 H86C), C36(H36A,H36B,H36C), C41(H41A,H41B,H41C), C85(H85A,H85B,H85C), C66(H66A,
 H66B,H66C), C15(H15A,H15B,H15C), C40(H40A,H40B,H40C), C42(H42A,H42B,H42C),
 C67(H67A,H67B,H67C), C76(H76A,H76B,H76C), C84(H84A,H84B,H84C), C39(H39A,H39B,
 H39C), C24(H24A,H24B,H24C), C87(H87A,H87B,H87C), C43(H43A,H43B,H43C), C80(H80A,
 H80B,H80C), C88(H88A,H88B,H88C), C35(H35A,H35B,H35C), C89(H89A,H89B,H89C),
 C82(H82A,H82B,H82C), C83(H83A,H83B,H83C), C58(H58A,H58B,H58C), C34(H34A,H34B,
 H34C), C81(H81A,H81B,H81C)
;
_atom_sites_solution_hydrogens     geom
_atom_sites_solution_primary       dual
_atom_sites_solution_secondary     ?
loop_
  _atom_site_label
  _atom_site_type_symbol
  _atom_site_fract_x
  _atom_site_fract_y
  _atom_site_fract_z
  _atom_site_U_iso_or_equiv
  _atom_site_adp_type
  _atom_site_occupancy
  _atom_site_site_symmetry_order
  _atom_site_calc_flag
  _atom_site_refinement_flags_posn
  _atom_site_refinement_flags_adp
  _atom_site_refinement_flags_occupancy
  _atom_site_disorder_assembly
  _atom_site_disorder_group
 Sn1 Sn 0.72874(2) 0.58752(2) 0.75958(2) 0.02253(5) Uani 1 1 d . . . . .
 Sn2 Sn 0.35378(2) 1.02434(2) 0.72066(2) 0.02397(5) Uani 1 1 d . . . . .
 Si1 Si 0.88177(4) 0.49757(4) 0.79849(3) 0.02032(12) Uani 1 1 d . . . . .
 Si3 Si 0.96020(5) 0.47999(4) 0.69792(3) 0.02517(14) Uani 1 1 d . . . . .
 Si2 Si 0.91605(5) 0.39300(5) 0.82027(4) 0.02980(15) Uani 1 1 d . . . . .
 Si5 Si 0.14177(5) 0.98662(4) 0.78185(4) 0.02617(14) Uani 1 1 d . . . . .
 Si4 Si 0.98831(5) 0.61466(4) 0.88394(4) 0.02889(15) Uani 1 1 d . . . . .
 Si7 Si 0.05414(5) 0.94071(5) 0.67315(4) 0.03228(16) Uani 1 1 d . . . . .
 Si6 Si 0.03151(6) 0.92009(6) 0.83447(5) 0.03725(18) Uani 1 1 d . . . . .
 Si8 Si 0.12986(6) 1.12187(5) 0.84202(5) 0.04053(19) Uani 1 1 d . . . . .
 N2 N 0.27069(15) 0.96796(12) 0.77318(11) 0.0224(4) Uani 1 1 d . . . . .
 N1 N 0.74731(14) 0.50051(12) 0.78939(10) 0.0202(4) Uani 1 1 d . . . . .
 C16 C 0.45342(17) 0.58865(16) 0.80785(13) 0.0248(5) Uani 1 1 d . . . . .
 C21 C 0.48431(19) 0.66824(16) 0.85416(13) 0.0269(5) Uani 1 1 d . . . . .
 C25 C 0.66826(17) 0.45482(15) 0.81049(13) 0.0226(5) Uani 1 1 d . . . . .
 C7 C 0.6768(2) 0.56743(17) 0.61403(13) 0.0283(5) Uani 1 1 d . . . . .
 C2 C 0.47112(19) 0.56567(15) 0.73561(13) 0.0252(5) Uani 1 1 d . . . . .
 C30 C 0.64981(19) 0.48369(17) 0.87941(13) 0.0272(5) Uani 1 1 d . . . . .
 C60 C 0.61642(18) 1.01888(16) 0.78256(13) 0.0265(5) Uani 1 1 d . . . . .
 C17 C 0.39268(18) 0.53517(16) 0.82804(14) 0.0280(5) Uani 1 1 d . . . . .
 C69 C 0.30671(18) 0.92910(16) 0.80963(13) 0.0261(5) Uani 1 1 d . . . . .
 C50 C 0.46471(19) 0.92053(16) 0.60734(14) 0.0280(5) Uani 1 1 d . . . . .
 C8 C 0.7338(2) 0.64396(18) 0.63150(14) 0.0311(6) Uani 1 1 d . . . . .
 C90 C 0.7137(2) 0.56115(18) 0.93169(13) 0.0306(5) Uani 1 1 d . . . . .
 H90 H 0.783083 0.568607 0.916638 0.037 Uiso 1 1 calc R U . . .
 C62 C 0.68938(19) 1.04018(17) 0.89119(14) 0.0302(5) Uani 1 1 d . . . . .
 H62 H 0.699091 1.020704 0.922262 0.036 Uiso 1 1 calc R U . . .
 C63 C 0.7301(2) 1.11863(18) 0.90836(14) 0.0320(6) Uani 1 1 d . . . . .
 C45 C 0.48092(18) 0.96253(15) 0.67807(13) 0.0236(5) Uani 1 1 d . . . . .
 C65 C 0.6554(2) 1.09853(17) 0.79965(14) 0.0304(5) Uani 1 1 d . . . . .
 C1 C 0.56872(18) 0.56316(15) 0.70957(12) 0.0238(5) Uani 1 1 d . . . . .
 C61 C 0.63438(18) 0.98924(16) 0.82918(14) 0.0278(5) Uani 1 1 d . . . . .
 C23 C 0.3542(2) 0.44978(17) 0.77984(16) 0.0362(6) Uani 1 1 d . . . . .
 H23A H 0.329649 0.420261 0.804574 0.054 Uiso 1 1 calc R U . . .
 H23B H 0.410025 0.429733 0.755043 0.054 Uiso 1 1 calc R U . . .
 H23C H 0.298455 0.444948 0.749178 0.054 Uiso 1 1 calc R U . . .
 C49 C 0.5345(2) 0.87485(19) 0.57154(15) 0.0373(6) Uani 1 1 d . . . . .
 H49 H 0.522451 0.846651 0.525009 0.045 Uiso 1 1 calc R U . . .
 C51 C 0.3797(2) 0.92722(17) 0.56555(13) 0.0290(5) Uani 1 1 d . . . . .
 C6 C 0.5746(2) 0.55634(16) 0.64326(13) 0.0270(5) Uani 1 1 d . . . . .
 C20 C 0.4523(2) 0.69311(17) 0.91875(14) 0.0300(5) Uani 1 1 d . . . . .
 H20 H 0.471830 0.745989 0.948985 0.036 Uiso 1 1 calc R U . . .
 C33 C 0.6209(2) 0.34682(17) 0.68915(14) 0.0333(6) Uani 1 1 d . . . . .
 H33 H 0.678177 0.382059 0.681419 0.040 Uiso 1 1 calc R U . . .
 C29 C 0.5717(2) 0.4397(2) 0.89890(15) 0.0361(6) Uani 1 1 d . . . . .
 H29 H 0.557589 0.459300 0.943665 0.043 Uiso 1 1 calc R U . . .
 C46 C 0.57434(18) 0.96393(15) 0.71111(13) 0.0263(5) Uani 1 1 d . . . . .
 C48 C 0.6211(2) 0.8715(2) 0.60504(16) 0.0424(7) Uani 1 1 d . . . . .
 H48 H 0.665235 0.838944 0.581512 0.051 Uiso 1 1 calc R U . . .
 C37 C 0.8757(2) 0.3983(2) 0.62308(14) 0.0396(7) Uani 1 1 d . . . . .
 H37A H 0.868220 0.349802 0.627048 0.059 Uiso 1 1 calc R U . . .
 H37B H 0.907159 0.393209 0.582707 0.059 Uiso 1 1 calc R U . . .
 H37C H 0.808458 0.410087 0.621268 0.059 Uiso 1 1 calc R U . . .
 C64 C 0.7111(2) 1.14700(17) 0.86227(14) 0.0321(6) Uani 1 1 d . . . . .
 H64 H 0.736178 1.200012 0.873444 0.039 Uiso 1 1 calc R U . . .
 C9 C 0.8245(2) 0.65418(18) 0.60096(15) 0.0346(6) Uani 1 1 d . . . . .
 H9 H 0.863793 0.704760 0.613649 0.042 Uiso 1 1 calc R U . . .
 C12 C 0.7078(2) 0.50246(17) 0.56281(13) 0.0313(6) Uani 1 1 d . . . . .
 C56 C 0.3006(2) 0.86131(18) 0.52603(14) 0.0335(6) Uani 1 1 d . . . . .
 C22 C 0.5500(2) 0.72876(16) 0.83551(14) 0.0316(5) Uani 1 1 d . . . . .
 H22A H 0.621394 0.724494 0.836660 0.047 Uiso 1 1 calc R U . . .
 H22B H 0.544222 0.780576 0.867008 0.047 Uiso 1 1 calc R U . . .
 H22C H 0.526130 0.719521 0.791047 0.047 Uiso 1 1 calc R U . . .
 C26 C 0.60855(18) 0.38139(16) 0.76371(13) 0.0264(5) Uani 1 1 d . . . . .
 C70 C 0.30843(18) 0.84806(17) 0.77793(15) 0.0307(6) Uani 1 1 d . . . . .
 C71 C 0.3314(2) 0.8118(2) 0.81770(18) 0.0390(7) Uani 1 1 d . . . . .
 H71 H 0.327799 0.757877 0.797628 0.047 Uiso 1 1 calc R U . . .
 C59 C 0.4742(2) 1.06760(19) 0.59303(16) 0.0393(7) Uani 1 1 d . . . . .
 H59A H 0.457488 1.099705 0.637201 0.059 Uiso 1 1 calc R U . . .
 H59B H 0.484381 1.097718 0.567493 0.059 Uiso 1 1 calc R U . . .
 H59C H 0.536681 1.050317 0.596609 0.059 Uiso 1 1 calc R U . . .
 C13 C 0.6448(2) 0.41975(19) 0.53805(16) 0.0403(7) Uani 1 1 d . . . . .
 H13A H 0.575980 0.417189 0.521448 0.061 Uiso 1 1 calc R U . . .
 H13B H 0.640699 0.404808 0.574403 0.061 Uiso 1 1 calc R U . . .
 H13C H 0.677365 0.384489 0.502509 0.061 Uiso 1 1 calc R U . . .
 C44 C 0.9436(2) 0.70525(17) 0.89464(16) 0.0389(6) Uani 1 1 d . . . . .
 H44A H 0.941806 0.708353 0.852422 0.058 Uiso 1 1 calc R U . . .
 H44B H 0.990782 0.750772 0.927392 0.058 Uiso 1 1 calc R U . . .
 H44C H 0.875265 0.703225 0.909623 0.058 Uiso 1 1 calc R U . . .
 C19 C 0.3920(2) 0.64083(19) 0.93893(15) 0.0334(6) Uani 1 1 d . . . . .
 C10 C 0.8577(2) 0.5905(2) 0.55196(15) 0.0354(6) Uani 1 1 d . . . . .
 C18 C 0.3647(2) 0.56261(18) 0.89396(15) 0.0326(6) Uani 1 1 d . . . . .
 H18 H 0.326563 0.526917 0.907782 0.039 Uiso 1 1 calc R U . . .
 C14 C 0.6979(2) 0.71588(18) 0.68063(16) 0.0376(6) Uani 1 1 d . . . . .
 H14A H 0.708522 0.720858 0.725453 0.056 Uiso 1 1 calc R U . . .
 H14B H 0.625327 0.710449 0.669532 0.056 Uiso 1 1 calc R U . . .
 H14C H 0.737005 0.761944 0.678053 0.056 Uiso 1 1 calc R U . . .
 C74 C 0.3390(2) 0.97306(19) 0.87975(14) 0.0326(6) Uani 1 1 d . . . . .
 C47 C 0.6417(2) 0.91696(19) 0.67388(15) 0.0355(6) Uani 1 1 d . . . . .
 H47 H 0.701615 0.916273 0.695863 0.043 Uiso 1 1 calc R U . . .
 C68 C 0.5971(2) 0.90386(17) 0.81374(16) 0.0349(6) Uani 1 1 d . . . . .
 H68A H 0.523846 0.888117 0.799983 0.052 Uiso 1 1 calc R U . . .
 H68B H 0.610320 0.896601 0.853211 0.052 Uiso 1 1 calc R U . . .
 H68C H 0.633448 0.872395 0.778165 0.052 Uiso 1 1 calc R U . . .
 C32 C 0.6668(2) 0.6303(2) 0.93751(16) 0.0406(7) Uani 1 1 d . . . . .
 H32A H 0.662087 0.631039 0.894413 0.061 Uiso 1 1 calc R U . . .
 H32B H 0.710268 0.678654 0.969428 0.061 Uiso 1 1 calc R U . . .
 H32C H 0.598601 0.624612 0.952353 0.061 Uiso 1 1 calc R U . . .
 C73 C 0.3653(2) 0.9341(2) 0.91617(16) 0.0419(7) Uani 1 1 d . . . . .
 H73 H 0.387539 0.962663 0.961773 0.050 Uiso 1 1 calc R U . . .
 C75 C 0.3445(2) 1.06084(19) 0.91493(14) 0.0370(6) Uani 1 1 d . . . . .
 H75 H 0.284971 1.071009 0.895719 0.044 Uiso 1 1 calc R U . . .
 C3 C 0.3828(2) 0.55428(18) 0.69386(15) 0.0342(6) Uani 1 1 d . . . . .
 H3 H 0.318329 0.554231 0.710915 0.041 Uiso 1 1 calc R U . . .
 C38 C 0.9864(2) 0.57074(18) 0.68319(15) 0.0368(6) Uani 1 1 d . . . . .
 H38A H 0.921628 0.582766 0.675205 0.055 Uiso 1 1 calc R U . . .
 H38B H 1.025000 0.561749 0.644762 0.055 Uiso 1 1 calc R U . . .
 H38C H 1.025939 0.614083 0.722082 0.055 Uiso 1 1 calc R U . . .
 C55 C 0.2288(2) 0.8679(2) 0.48300(15) 0.0391(7) Uani 1 1 d . . . . .
 H55 H 0.176056 0.824483 0.458005 0.047 Uiso 1 1 calc R U . . .
 C79 C 0.3911(2) 0.76932(17) 0.67582(15) 0.0351(6) Uani 1 1 d . . . . .
 H79A H 0.409851 0.739800 0.698241 0.053 Uiso 1 1 calc R U . . .
 H79B H 0.446697 0.813768 0.684482 0.053 Uiso 1 1 calc R U . . .
 H79C H 0.378738 0.736388 0.628270 0.053 Uiso 1 1 calc R U . . .
 C31 C 0.7269(3) 0.5641(2) 1.00197(15) 0.0429(7) Uani 1 1 d . . . . .
 H31A H 0.661312 0.564524 1.020709 0.064 Uiso 1 1 calc R U . . .
 H31B H 0.776561 0.610932 1.030585 0.064 Uiso 1 1 calc R U . . .
 H31C H 0.751227 0.518718 0.998512 0.064 Uiso 1 1 calc R U . . .
 C78 C 0.2915(2) 0.79830(16) 0.70230(15) 0.0318(6) Uani 1 1 d . . . . .
 H78 H 0.276470 0.831343 0.681212 0.038 Uiso 1 1 calc R U . . .
 C57 C 0.2944(2) 0.78262(18) 0.52664(16) 0.0403(7) Uani 1 1 d . . . . .
 H57A H 0.343948 0.756635 0.498774 0.060 Uiso 1 1 calc R U . . .
 H57B H 0.225650 0.750866 0.509681 0.060 Uiso 1 1 calc R U . . .
 H57C H 0.309591 0.790196 0.571867 0.060 Uiso 1 1 calc R U . . .
 C52 C 0.3867(2) 0.99744(18) 0.55834(14) 0.0340(6) Uani 1 1 d . . . . .
 C11 C 0.7981(2) 0.51602(19) 0.53339(14) 0.0346(6) Uani 1 1 d . . . . .
 H11 H 0.818915 0.473337 0.500019 0.042 Uiso 1 1 calc R U . . .
 C72 C 0.3591(2) 0.8540(2) 0.88600(18) 0.0454(8) Uani 1 1 d . . . . .
 H72 H 0.373615 0.828544 0.911525 0.055 Uiso 1 1 calc R U . . .
 C77 C 0.4433(2) 1.1077(2) 0.90197(16) 0.0433(7) Uani 1 1 d . . . . .
 H77A H 0.442984 1.162842 0.923614 0.065 Uiso 1 1 calc R U . . .
 H77B H 0.445249 1.091060 0.854438 0.065 Uiso 1 1 calc R U . . .
 H77C H 0.503445 1.098614 0.919759 0.065 Uiso 1 1 calc R U . . .
 C86 C 0.0965(2) 1.0051(2) 0.62966(18) 0.0438(7) Uani 1 1 d . . . . .
 H86A H 0.084466 1.056729 0.656368 0.066 Uiso 1 1 calc R U . . .
 H86B H 0.057404 0.982899 0.586433 0.066 Uiso 1 1 calc R U . . .
 H86C H 0.169195 1.008509 0.623947 0.066 Uiso 1 1 calc R U . . .
 C36 C 1.0891(2) 0.4520(2) 0.70004(17) 0.0408(7) Uani 1 1 d . . . . .
 H36A H 1.133470 0.491865 0.738682 0.061 Uiso 1 1 calc R U . . .
 H36B H 1.121201 0.447350 0.659929 0.061 Uiso 1 1 calc R U . . .
 H36C H 1.078425 0.402588 0.702587 0.061 Uiso 1 1 calc R U . . .
 C41 C 0.8303(2) 0.3716(2) 0.87999(18) 0.0436(7) Uani 1 1 d . . . . .
 H41A H 0.838344 0.418108 0.921822 0.065 Uiso 1 1 calc R U . . .
 H41B H 0.849221 0.330151 0.887749 0.065 Uiso 1 1 calc R U . . .
 H41C H 0.759163 0.355673 0.861123 0.065 Uiso 1 1 calc R U . . .
 C5 C 0.4854(2) 0.5456(2) 0.60312(14) 0.0378(6) Uani 1 1 d . . . . .
 H5 H 0.490600 0.540163 0.559392 0.045 Uiso 1 1 calc R U . . .
 C53 C 0.3129(2) 1.0006(2) 0.51432(15) 0.0383(6) Uani 1 1 d . . . . .
 H53 H 0.317204 1.047262 0.510361 0.046 Uiso 1 1 calc R U . . .
 C85 C 0.0743(2) 0.8398(2) 0.61678(17) 0.0432(7) Uani 1 1 d . . . . .
 H85A H 0.147039 0.842038 0.611893 0.065 Uiso 1 1 calc R U . . .
 H85B H 0.037034 0.821456 0.573434 0.065 Uiso 1 1 calc R U . . .
 H85C H 0.048969 0.804433 0.636179 0.065 Uiso 1 1 calc R U . . .
 C66 C 0.6427(3) 1.13412(19) 0.75160(17) 0.0434(7) Uani 1 1 d . . . . .
 H66A H 0.661685 1.101416 0.708323 0.065 Uiso 1 1 calc R U . . .
 H66B H 0.686809 1.185715 0.768573 0.065 Uiso 1 1 calc R U . . .
 H66C H 0.571585 1.137834 0.747404 0.065 Uiso 1 1 calc R U . . .
 C15 C 0.9558(3) 0.6042(2) 0.51993(18) 0.0471(8) Uani 1 1 d . . . . .
 H15A H 0.956951 0.647529 0.508984 0.071 Uiso 1 1 calc R U . . .
 H15B H 0.957671 0.557690 0.479642 0.071 Uiso 1 1 calc R U . . .
 H15C H 1.015181 0.616009 0.550771 0.071 Uiso 1 1 calc R U . . .
 C40 C 1.0542(2) 0.4223(2) 0.8591(2) 0.0503(9) Uani 1 1 d . . . . .
 H40A H 1.100482 0.431181 0.828432 0.075 Uiso 1 1 calc R U . . .
 H40B H 1.070040 0.381012 0.868474 0.075 Uiso 1 1 calc R U . . .
 H40C H 1.062628 0.469730 0.900199 0.075 Uiso 1 1 calc R U . . .
 C54 C 0.2334(3) 0.9365(2) 0.47627(16) 0.0428(7) Uani 1 1 d . . . . .
 C27 C 0.5338(2) 0.33900(18) 0.78677(16) 0.0351(6) Uani 1 1 d . . . . .
 H27 H 0.495621 0.290073 0.756325 0.042 Uiso 1 1 calc R U . . .
 C42 C 1.1252(2) 0.6276(2) 0.85985(17) 0.0457(8) Uani 1 1 d . . . . .
 H42A H 1.154477 0.584703 0.857746 0.069 Uiso 1 1 calc R U . . .
 H42B H 1.166339 0.676302 0.892853 0.069 Uiso 1 1 calc R U . . .
 H42C H 1.124436 0.628307 0.816663 0.069 Uiso 1 1 calc R U . . .
 C67 C 0.7941(2) 1.1714(2) 0.97444(16) 0.0441(7) Uani 1 1 d . . . . .
 H67A H 0.752072 1.203160 1.005241 0.066 Uiso 1 1 calc R U . . .
 H67B H 0.852330 1.204856 0.967474 0.066 Uiso 1 1 calc R U . . .
 H67C H 0.818737 1.139852 0.992768 0.066 Uiso 1 1 calc R U . . .
 C4 C 0.3892(2) 0.5432(2) 0.62816(16) 0.0417(7) Uani 1 1 d . . . . .
 H4 H 0.329492 0.534063 0.600885 0.050 Uiso 1 1 calc R U . . .
 C76 C 0.3378(3) 1.0934(2) 0.99126(16) 0.0515(9) Uani 1 1 d . . . . .
 H76A H 0.398456 1.088758 1.012292 0.077 Uiso 1 1 calc R U . . .
 H76B H 0.276849 1.063930 1.000005 0.077 Uiso 1 1 calc R U . . .
 H76C H 0.333744 1.147736 1.009140 0.077 Uiso 1 1 calc R U . . .
 C84 C -0.0906(2) 0.9310(2) 0.6760(2) 0.0507(9) Uani 1 1 d . . . . .
 H84A H -0.116964 0.894309 0.693939 0.076 Uiso 1 1 calc R U . . .
 H84B H -0.123330 0.912343 0.631354 0.076 Uiso 1 1 calc R U . . .
 H84C H -0.105170 0.981374 0.704153 0.076 Uiso 1 1 calc R U . . .
 C39 C 0.9089(3) 0.2973(2) 0.7440(2) 0.0531(9) Uani 1 1 d . . . . .
 H39A H 0.838421 0.276051 0.723889 0.080 Uiso 1 1 calc R U . . .
 H39B H 0.932273 0.260827 0.756886 0.080 Uiso 1 1 calc R U . . .
 H39C H 0.952501 0.306108 0.712092 0.080 Uiso 1 1 calc R U . . .
 C24 C 0.3565(3) 0.6694(2) 1.00873(17) 0.0473(8) Uani 1 1 d . . . . .
 H24A H 0.384701 0.724816 1.033552 0.071 Uiso 1 1 calc R U . . .
 H24B H 0.380385 0.641782 1.031403 0.071 Uiso 1 1 calc R U . . .
 H24C H 0.281992 0.659782 1.005612 0.071 Uiso 1 1 calc R U . . .
 C87 C -0.0129(3) 0.8118(2) 0.7798(2) 0.0574(10) Uani 1 1 d . . . . .
 H87A H -0.033091 0.803291 0.734885 0.086 Uiso 1 1 calc R U . . .
 H87B H -0.071224 0.790873 0.797396 0.086 Uiso 1 1 calc R U . . .
 H87C H 0.042800 0.785892 0.778987 0.086 Uiso 1 1 calc R U . . .
 C28 C 0.5149(2) 0.3676(2) 0.85318(17) 0.0395(7) Uani 1 1 d . . . . .
 H28 H 0.464136 0.338427 0.867270 0.047 Uiso 1 1 calc R U . . .
 C43 C 0.9971(3) 0.6156(2) 0.96941(16) 0.0481(8) Uani 1 1 d . . . . .
 H43A H 0.971335 0.659294 1.001148 0.072 Uiso 1 1 calc R U . . .
 H43B H 1.068308 0.620682 0.983490 0.072 Uiso 1 1 calc R U . . .
 H43C H 0.956190 0.567423 0.967186 0.072 Uiso 1 1 calc R U . . .
 C80 C 0.2014(2) 0.7264(2) 0.6802(2) 0.0498(8) Uani 1 1 d . . . . .
 H80A H 0.194151 0.697992 0.632026 0.075 Uiso 1 1 calc R U . . .
 H80B H 0.138181 0.743386 0.694916 0.075 Uiso 1 1 calc R U . . .
 H80C H 0.215270 0.692775 0.699717 0.075 Uiso 1 1 calc R U . . .
 C88 C 0.0859(3) 0.9310(3) 0.91710(19) 0.0578(10) Uani 1 1 d . . . . .
 H88A H 0.146012 0.908197 0.910810 0.087 Uiso 1 1 calc R U . . .
 H88B H 0.034342 0.904589 0.935174 0.087 Uiso 1 1 calc R U . . .
 H88C H 0.105258 0.985840 0.947769 0.087 Uiso 1 1 calc R U . . .
 C35 C 0.5227(3) 0.3397(3) 0.64782(18) 0.0554(9) Uani 1 1 d . . . . .
 H35A H 0.464927 0.307187 0.656243 0.083 Uiso 1 1 calc R U . . .
 H35B H 0.532615 0.316377 0.600844 0.083 Uiso 1 1 calc R U . . .
 H35C H 0.508810 0.391035 0.660448 0.083 Uiso 1 1 calc R U . . .
 C89 C -0.0890(3) 0.9619(3) 0.8510(2) 0.0656(12) Uani 1 1 d . . . . .
 H89A H -0.072215 1.014487 0.886399 0.098 Uiso 1 1 calc R U . . .
 H89B H -0.140571 0.929722 0.864105 0.098 Uiso 1 1 calc R U . . .
 H89C H -0.115664 0.962750 0.810830 0.098 Uiso 1 1 calc R U . . .
 C82 C 0.0115(3) 1.1386(2) 0.8063(2) 0.0593(10) Uani 1 1 d . . . . .
 H82A H 0.017998 1.127942 0.759997 0.089 Uiso 1 1 calc R U . . .
 H82B H 0.005714 1.192321 0.831357 0.089 Uiso 1 1 calc R U . . .
 H82C H -0.049536 1.104182 0.809196 0.089 Uiso 1 1 calc R U . . .
 C83 C 0.2449(3) 1.1935(2) 0.8385(3) 0.0646(12) Uani 1 1 d . . . . .
 H83A H 0.306118 1.188413 0.858610 0.097 Uiso 1 1 calc R U . . .
 H83B H 0.234214 1.246097 0.862616 0.097 Uiso 1 1 calc R U . . .
 H83C H 0.253496 1.182945 0.792451 0.097 Uiso 1 1 calc R U . . .
 C58 C 0.1555(3) 0.9413(3) 0.4288(2) 0.0618(10) Uani 1 1 d . . . . .
 H58A H 0.139869 0.892544 0.388656 0.093 Uiso 1 1 calc R U . . .
 H58B H 0.183923 0.983464 0.417333 0.093 Uiso 1 1 calc R U . . .
 H58C H 0.092951 0.950893 0.450083 0.093 Uiso 1 1 calc R U . . .
 C34 C 0.6470(4) 0.2662(3) 0.6636(2) 0.0671(12) Uani 1 1 d . . . . .
 H34A H 0.708812 0.269680 0.688819 0.101 Uiso 1 1 calc R U . . .
 H34B H 0.658246 0.247760 0.616851 0.101 Uiso 1 1 calc R U . . .
 H34C H 0.590355 0.230130 0.668822 0.101 Uiso 1 1 calc R U . . .
 C81 C 0.1126(3) 1.1526(3) 0.9339(2) 0.0634(11) Uani 1 1 d . . . . .
 H81A H 0.054617 1.116854 0.938405 0.095 Uiso 1 1 calc R U . . .
 H81B H 0.099920 1.204869 0.953739 0.095 Uiso 1 1 calc R U . . .
 H81C H 0.174470 1.151581 0.956443 0.095 Uiso 1 1 calc R U . . .

loop_
  _atom_site_aniso_label
  _atom_site_aniso_U_11
  _atom_site_aniso_U_22
  _atom_site_aniso_U_33
  _atom_site_aniso_U_23
  _atom_site_aniso_U_13
  _atom_site_aniso_U_12
 Sn1 0.02204(8) 0.02287(8) 0.02638(9) 0.01480(7) 0.00082(6) 0.00341(5)
 Sn2 0.02412(8) 0.02367(9) 0.02699(9) 0.01254(7) 0.00718(6) 0.00781(6)
 Si1 0.0197(3) 0.0213(3) 0.0213(3) 0.0113(3) 0.0006(2) 0.0028(2)
 Si3 0.0219(3) 0.0271(3) 0.0256(3) 0.0120(3) 0.0047(2) 0.0020(2)
 Si2 0.0282(3) 0.0304(4) 0.0401(4) 0.0229(3) 0.0054(3) 0.0087(3)
 Si5 0.0215(3) 0.0282(3) 0.0326(4) 0.0153(3) 0.0071(3) 0.0084(2)
 Si4 0.0277(3) 0.0301(4) 0.0247(3) 0.0113(3) -0.0040(3) -0.0014(3)
 Si7 0.0225(3) 0.0378(4) 0.0399(4) 0.0203(3) 0.0000(3) 0.0060(3)
 Si6 0.0258(3) 0.0506(5) 0.0468(5) 0.0309(4) 0.0127(3) 0.0105(3)
 Si8 0.0416(4) 0.0349(4) 0.0445(5) 0.0119(4) 0.0122(3) 0.0195(3)
 N2 0.0207(8) 0.0228(10) 0.0259(10) 0.0120(9) 0.0047(7) 0.0059(7)
 N1 0.0195(8) 0.0205(10) 0.0238(10) 0.0132(8) 0.0015(7) 0.0033(7)
 C16 0.0215(10) 0.0299(13) 0.0260(12) 0.0136(11) 0.0028(9) 0.0085(9)
 C21 0.0270(11) 0.0305(13) 0.0283(13) 0.0157(11) 0.0056(9) 0.0109(10)
 C25 0.0213(10) 0.0254(12) 0.0268(12) 0.0160(10) 0.0032(9) 0.0069(9)
 C7 0.0370(13) 0.0330(14) 0.0200(11) 0.0133(11) 0.0066(10) 0.0144(11)
 C2 0.0260(11) 0.0230(12) 0.0254(12) 0.0095(10) 0.0001(9) 0.0049(9)
 C30 0.0254(11) 0.0368(14) 0.0275(13) 0.0191(12) 0.0063(9) 0.0125(10)
 C60 0.0210(10) 0.0293(13) 0.0297(13) 0.0140(11) 0.0038(9) 0.0040(9)
 C17 0.0230(11) 0.0287(13) 0.0370(14) 0.0170(12) 0.0065(10) 0.0094(9)
 C69 0.0206(10) 0.0316(13) 0.0296(13) 0.0159(11) 0.0041(9) 0.0068(9)
 C50 0.0277(11) 0.0255(13) 0.0282(13) 0.0086(11) 0.0059(10) 0.0072(9)
 C8 0.0404(14) 0.0368(15) 0.0264(13) 0.0195(12) 0.0097(11) 0.0176(11)
 C90 0.0305(12) 0.0387(15) 0.0240(12) 0.0134(12) 0.0040(10) 0.0114(11)
 C62 0.0272(11) 0.0370(15) 0.0329(14) 0.0207(12) 0.0034(10) 0.0083(10)
 C63 0.0261(11) 0.0357(15) 0.0300(14) 0.0116(12) 0.0003(10) 0.0039(10)
 C45 0.0228(10) 0.0223(11) 0.0244(12) 0.0087(10) 0.0048(9) 0.0052(8)
 C65 0.0283(12) 0.0328(14) 0.0311(14) 0.0166(12) 0.0025(10) 0.0023(10)
 C1 0.0278(11) 0.0226(12) 0.0218(11) 0.0091(10) 0.0006(9) 0.0087(9)
 C61 0.0210(10) 0.0273(13) 0.0365(14) 0.0155(11) 0.0036(10) 0.0044(9)
 C23 0.0300(12) 0.0314(15) 0.0481(17) 0.0192(13) 0.0049(12) 0.0039(10)
 C49 0.0411(14) 0.0396(16) 0.0272(14) 0.0079(12) 0.0084(11) 0.0159(12)
 C51 0.0338(12) 0.0326(14) 0.0203(12) 0.0095(11) 0.0078(10) 0.0115(10)
 C6 0.0322(12) 0.0277(13) 0.0218(12) 0.0100(10) 0.0016(10) 0.0098(10)
 C20 0.0364(13) 0.0308(14) 0.0272(13) 0.0138(11) 0.0065(10) 0.0143(10)
 C33 0.0327(12) 0.0260(13) 0.0315(14) 0.0078(11) 0.0061(11) -0.0038(10)
 C29 0.0339(13) 0.0510(18) 0.0323(14) 0.0254(14) 0.0105(11) 0.0114(12)
 C46 0.0241(11) 0.0252(12) 0.0294(13) 0.0119(11) 0.0061(9) 0.0045(9)
 C48 0.0329(14) 0.0528(19) 0.0397(16) 0.0129(15) 0.0143(12) 0.0228(13)
 C37 0.0393(14) 0.0435(17) 0.0260(13) 0.0114(13) 0.0054(11) -0.0044(12)
 C64 0.0319(12) 0.0248(13) 0.0337(14) 0.0103(11) 0.0014(11) -0.0011(10)
 C9 0.0421(14) 0.0364(15) 0.0322(14) 0.0202(13) 0.0094(12) 0.0113(12)
 C12 0.0425(14) 0.0340(15) 0.0201(12) 0.0115(11) 0.0042(10) 0.0146(11)
 C56 0.0405(14) 0.0324(15) 0.0224(12) 0.0061(11) 0.0030(11) 0.0100(11)
 C22 0.0398(13) 0.0268(13) 0.0288(13) 0.0121(11) 0.0073(11) 0.0080(10)
 C26 0.0239(11) 0.0277(13) 0.0300(13) 0.0155(11) 0.0044(9) 0.0041(9)
 C70 0.0211(11) 0.0324(14) 0.0431(16) 0.0201(13) 0.0056(10) 0.0069(9)
 C71 0.0329(13) 0.0409(17) 0.0564(19) 0.0316(16) 0.0110(13) 0.0124(12)
 C59 0.0456(15) 0.0390(17) 0.0357(15) 0.0206(14) 0.0086(12) 0.0041(12)
 C13 0.0478(16) 0.0350(16) 0.0343(15) 0.0100(13) 0.0059(13) 0.0124(13)
 C44 0.0490(16) 0.0253(14) 0.0336(15) 0.0076(12) -0.0056(12) 0.0013(12)
 C19 0.0382(13) 0.0419(16) 0.0322(14) 0.0222(13) 0.0118(11) 0.0212(12)
 C10 0.0402(14) 0.0484(18) 0.0295(14) 0.0240(13) 0.0111(11) 0.0190(13)
 C18 0.0287(12) 0.0406(16) 0.0429(16) 0.0291(14) 0.0124(11) 0.0130(11)
 C14 0.0497(16) 0.0309(15) 0.0381(16) 0.0180(13) 0.0151(13) 0.0144(12)
 C74 0.0274(12) 0.0431(16) 0.0313(14) 0.0176(13) 0.0077(10) 0.0129(11)
 C47 0.0246(12) 0.0413(16) 0.0379(15) 0.0131(13) 0.0052(11) 0.0110(11)
 C68 0.0333(13) 0.0316(15) 0.0419(16) 0.0198(13) -0.0019(11) 0.0030(11)
 C32 0.0471(16) 0.0396(17) 0.0371(16) 0.0157(14) 0.0045(13) 0.0165(13)
 C73 0.0401(15) 0.065(2) 0.0333(15) 0.0271(16) 0.0103(12) 0.0247(14)
 C75 0.0345(13) 0.0450(17) 0.0270(14) 0.0090(13) 0.0031(11) 0.0143(12)
 C3 0.0249(12) 0.0404(16) 0.0330(14) 0.0124(12) -0.0005(10) 0.0066(10)
 C38 0.0437(15) 0.0374(16) 0.0364(15) 0.0243(13) 0.0097(12) 0.0049(12)
 C55 0.0402(14) 0.0395(16) 0.0284(14) 0.0058(13) -0.0020(11) 0.0094(12)
 C79 0.0376(14) 0.0275(14) 0.0383(15) 0.0111(12) 0.0027(12) 0.0103(11)
 C31 0.0529(17) 0.052(2) 0.0253(14) 0.0156(14) 0.0055(12) 0.0179(15)
 C78 0.0279(12) 0.0234(13) 0.0399(15) 0.0109(12) -0.0025(11) 0.0035(10)
 C57 0.0471(16) 0.0294(15) 0.0357(15) 0.0069(13) -0.0015(12) 0.0066(12)
 C52 0.0379(14) 0.0385(16) 0.0265(13) 0.0133(12) 0.0102(11) 0.0118(12)
 C11 0.0414(14) 0.0437(17) 0.0227(12) 0.0131(12) 0.0093(11) 0.0213(12)
 C72 0.0460(16) 0.067(2) 0.0522(19) 0.0461(19) 0.0186(14) 0.0271(15)
 C77 0.0382(15) 0.0436(18) 0.0370(16) 0.0070(14) 0.0039(12) 0.0097(13)
 C86 0.0440(16) 0.052(2) 0.0467(18) 0.0313(16) 0.0015(13) 0.0111(14)
 C36 0.0286(13) 0.0444(17) 0.0501(18) 0.0200(15) 0.0122(12) 0.0104(12)
 C41 0.0441(16) 0.0503(19) 0.058(2) 0.0410(18) 0.0162(14) 0.0165(14)
 C5 0.0426(15) 0.0469(18) 0.0215(13) 0.0105(12) -0.0012(11) 0.0152(13)
 C53 0.0482(16) 0.0423(17) 0.0322(15) 0.0203(13) 0.0086(12) 0.0177(13)
 C85 0.0388(15) 0.0401(17) 0.0455(18) 0.0146(15) -0.0067(13) 0.0068(12)
 C66 0.0521(17) 0.0346(16) 0.0426(17) 0.0235(14) -0.0084(14) -0.0082(13)
 C15 0.0457(16) 0.056(2) 0.0473(19) 0.0267(17) 0.0200(14) 0.0189(15)
 C40 0.0318(14) 0.062(2) 0.073(2) 0.044(2) -0.0023(15) 0.0111(14)
 C54 0.0479(16) 0.052(2) 0.0289(14) 0.0153(14) 0.0010(12) 0.0182(14)
 C27 0.0300(12) 0.0357(15) 0.0448(16) 0.0251(14) 0.0037(11) 0.0006(11)
 C42 0.0272(13) 0.051(2) 0.0425(17) 0.0110(15) -0.0036(12) -0.0043(12)
 C67 0.0462(16) 0.0421(18) 0.0364(16) 0.0140(14) -0.0091(13) 0.0006(13)
 C4 0.0341(14) 0.054(2) 0.0315(15) 0.0125(14) -0.0088(11) 0.0129(13)
 C76 0.0524(18) 0.065(2) 0.0276(15) 0.0082(16) 0.0058(13) 0.0189(16)
 C84 0.0227(13) 0.064(2) 0.071(2) 0.034(2) 0.0011(14) 0.0107(13)
 C39 0.060(2) 0.0335(17) 0.065(2) 0.0172(17) 0.0122(18) 0.0176(15)
 C24 0.066(2) 0.056(2) 0.0375(17) 0.0294(16) 0.0256(15) 0.0309(17)
 C87 0.0539(19) 0.058(2) 0.064(2) 0.038(2) 0.0093(17) -0.0056(17)
 C28 0.0314(13) 0.0515(19) 0.0465(17) 0.0347(16) 0.0080(12) 0.0013(12)
 C43 0.0502(17) 0.058(2) 0.0322(16) 0.0228(16) -0.0105(13) -0.0030(15)
 C80 0.0361(15) 0.0347(17) 0.069(2) 0.0175(17) -0.0058(15) -0.0022(12)
 C88 0.0484(18) 0.091(3) 0.049(2) 0.046(2) 0.0143(16) 0.0116(18)
 C35 0.073(2) 0.066(3) 0.0345(17) 0.0245(18) 0.0063(16) 0.0262(19)
 C89 0.0370(17) 0.095(3) 0.094(3) 0.063(3) 0.0315(19) 0.0283(19)
 C82 0.062(2) 0.053(2) 0.071(3) 0.025(2) 0.0158(19) 0.0372(18)
 C83 0.065(2) 0.0306(18) 0.087(3) 0.0125(19) 0.019(2) 0.0157(16)
 C58 0.067(2) 0.074(3) 0.050(2) 0.030(2) -0.0122(18) 0.021(2)
 C34 0.089(3) 0.057(3) 0.047(2) 0.0045(19) 0.001(2) 0.040(2)
 C81 0.073(2) 0.069(3) 0.045(2) 0.0101(19) 0.0178(18) 0.041(2)

_geom_special_details
;
 All esds (except the esd in the dihedral angle between two l.s. planes)
 are estimated using the full covariance matrix.  The cell esds are taken
 into account individually in the estimation of esds in distances, angles
 and torsion angles; correlations between esds in cell parameters are only
 used when they are defined by crystal symmetry.  An approximate (isotropic)
 treatment of cell esds is used for estimating esds involving l.s. planes.
;
loop_
  _geom_bond_atom_site_label_1
  _geom_bond_atom_site_label_2
  _geom_bond_distance
  _geom_bond_site_symmetry_2
  _geom_bond_publ_flag
 Sn1 N1 2.096(2) . ?
 Sn1 C1 2.244(2) . ?
 Sn2 N2 2.086(2) . ?
 Sn2 C45 2.220(2) . ?
 Si1 Si3 2.3729(9) . ?
 Si1 Si2 2.3783(10) . ?
 Si1 Si4 2.3946(9) . ?
 Si1 N1 1.7958(19) . ?
 Si3 C37 1.880(3) . ?
 Si3 C38 1.878(3) . ?
 Si3 C36 1.883(3) . ?
 Si2 C41 1.866(3) . ?
 Si2 C40 1.882(3) . ?
 Si2 C39 1.877(4) . ?
 Si5 Si7 2.3763(11) . ?
 Si5 Si6 2.3809(10) . ?
 Si5 Si8 2.4018(11) . ?
 Si5 N2 1.7966(19) . ?
 Si4 C44 1.867(3) . ?
 Si4 C42 1.882(3) . ?
 Si4 C43 1.883(3) . ?
 Si7 C86 1.876(3) . ?
 Si7 C85 1.877(3) . ?
 Si7 C84 1.883(3) . ?
 Si6 C87 1.875(4) . ?
 Si6 C88 1.868(4) . ?
 Si6 C89 1.883(3) . ?
 Si8 C82 1.886(4) . ?
 Si8 C83 1.869(4) . ?
 Si8 C81 1.885(4) . ?
 N2 C69 1.442(3) . ?
 N1 C25 1.441(3) . ?
 C16 C21 1.406(4) . ?
 C16 C2 1.496(3) . ?
 C16 C17 1.406(4) . ?
 C21 C20 1.394(4) . ?
 C21 C22 1.516(4) . ?
 C25 C30 1.421(4) . ?
 C25 C26 1.414(4) . ?
 C7 C8 1.403(4) . ?
 C7 C6 1.514(4) . ?
 C7 C12 1.415(4) . ?
 C2 C1 1.412(3) . ?
 C2 C3 1.404(4) . ?
 C30 C90 1.517(4) . ?
 C30 C29 1.393(4) . ?
 C60 C65 1.398(4) . ?
 C60 C61 1.411(4) . ?
 C60 C46 1.502(4) . ?
 C17 C23 1.507(4) . ?
 C17 C18 1.399(4) . ?
 C69 C70 1.416(4) . ?
 C69 C74 1.425(4) . ?
 C50 C45 1.411(4) . ?
 C50 C49 1.402(4) . ?
 C50 C51 1.506(4) . ?
 C8 C9 1.397(4) . ?
 C8 C14 1.514(4) . ?
 C90 H90 0.9800 . ?
 C90 C32 1.529(4) . ?
 C90 C31 1.537(4) . ?
 C62 H62 0.9300 . ?
 C62 C63 1.381(4) . ?
 C62 C61 1.390(4) . ?
 C63 C64 1.386(4) . ?
 C63 C67 1.505(4) . ?
 C45 C46 1.417(4) . ?
 C65 C64 1.395(4) . ?
 C65 C66 1.512(4) . ?
 C1 C6 1.417(4) . ?
 C61 C68 1.505(4) . ?
 C23 H23A 0.9600 . ?
 C23 H23B 0.9600 . ?
 C23 H23C 0.9600 . ?
 C49 H49 0.9300 . ?
 C49 C48 1.384(4) . ?
 C51 C56 1.412(4) . ?
 C51 C52 1.412(4) . ?
 C6 C5 1.396(4) . ?
 C20 H20 0.9300 . ?
 C20 C19 1.385(4) . ?
 C33 H33 0.9800 . ?
 C33 C26 1.514(4) . ?
 C33 C35 1.530(5) . ?
 C33 C34 1.517(5) . ?
 C29 H29 0.9300 . ?
 C29 C28 1.379(5) . ?
 C46 C47 1.400(4) . ?
 C48 H48 0.9300 . ?
 C48 C47 1.386(4) . ?
 C37 H37A 0.9600 . ?
 C37 H37B 0.9600 . ?
 C37 H37C 0.9600 . ?
 C64 H64 0.9300 . ?
 C9 H9 0.9300 . ?
 C9 C10 1.393(4) . ?
 C12 C13 1.505(4) . ?
 C12 C11 1.392(4) . ?
 C56 C55 1.398(4) . ?
 C56 C57 1.506(4) . ?
 C22 H22A 0.9600 . ?
 C22 H22B 0.9600 . ?
 C22 H22C 0.9600 . ?
 C26 C27 1.395(4) . ?
 C70 C71 1.396(4) . ?
 C70 C78 1.519(4) . ?
 C71 H71 0.9300 . ?
 C71 C72 1.380(5) . ?
 C59 H59A 0.9600 . ?
 C59 H59B 0.9600 . ?
 C59 H59C 0.9600 . ?
 C59 C52 1.499(4) . ?
 C13 H13A 0.9600 . ?
 C13 H13B 0.9600 . ?
 C13 H13C 0.9600 . ?
 C44 H44A 0.9600 . ?
 C44 H44B 0.9600 . ?
 C44 H44C 0.9600 . ?
 C19 C18 1.376(4) . ?
 C19 C24 1.510(4) . ?
 C10 C11 1.378(5) . ?
 C10 C15 1.508(4) . ?
 C18 H18 0.9300 . ?
 C14 H14A 0.9600 . ?
 C14 H14B 0.9600 . ?
 C14 H14C 0.9600 . ?
 C74 C73 1.394(4) . ?
 C74 C75 1.514(4) . ?
 C47 H47 0.9300 . ?
 C68 H68A 0.9600 . ?
 C68 H68B 0.9600 . ?
 C68 H68C 0.9600 . ?
 C32 H32A 0.9600 . ?
 C32 H32B 0.9600 . ?
 C32 H32C 0.9600 . ?
 C73 H73 0.9300 . ?
 C73 C72 1.377(5) . ?
 C75 H75 0.9800 . ?
 C75 C77 1.537(4) . ?
 C75 C76 1.537(4) . ?
 C3 H3 0.9300 . ?
 C3 C4 1.379(4) . ?
 C38 H38A 0.9600 . ?
 C38 H38B 0.9600 . ?
 C38 H38C 0.9600 . ?
 C55 H55 0.9300 . ?
 C55 C54 1.380(5) . ?
 C79 H79A 0.9600 . ?
 C79 H79B 0.9600 . ?
 C79 H79C 0.9600 . ?
 C79 C78 1.544(4) . ?
 C31 H31A 0.9600 . ?
 C31 H31B 0.9600 . ?
 C31 H31C 0.9600 . ?
 C78 H78 0.9800 . ?
 C78 C80 1.532(4) . ?
 C57 H57A 0.9600 . ?
 C57 H57B 0.9600 . ?
 C57 H57C 0.9600 . ?
 C52 C53 1.399(4) . ?
 C11 H11 0.9300 . ?
 C72 H72 0.9300 . ?
 C77 H77A 0.9600 . ?
 C77 H77B 0.9600 . ?
 C77 H77C 0.9600 . ?
 C86 H86A 0.9600 . ?
 C86 H86B 0.9600 . ?
 C86 H86C 0.9600 . ?
 C36 H36A 0.9600 . ?
 C36 H36B 0.9600 . ?
 C36 H36C 0.9600 . ?
 C41 H41A 0.9600 . ?
 C41 H41B 0.9600 . ?
 C41 H41C 0.9600 . ?
 C5 H5 0.9300 . ?
 C5 C4 1.385(4) . ?
 C53 H53 0.9300 . ?
 C53 C54 1.390(5) . ?
 C85 H85A 0.9600 . ?
 C85 H85B 0.9600 . ?
 C85 H85C 0.9600 . ?
 C66 H66A 0.9600 . ?
 C66 H66B 0.9600 . ?
 C66 H66C 0.9600 . ?
 C15 H15A 0.9600 . ?
 C15 H15B 0.9600 . ?
 C15 H15C 0.9600 . ?
 C40 H40A 0.9600 . ?
 C40 H40B 0.9600 . ?
 C40 H40C 0.9600 . ?
 C54 C58 1.507(5) . ?
 C27 H27 0.9300 . ?
 C27 C28 1.372(4) . ?
 C42 H42A 0.9600 . ?
 C42 H42B 0.9600 . ?
 C42 H42C 0.9600 . ?
 C67 H67A 0.9600 . ?
 C67 H67B 0.9600 . ?
 C67 H67C 0.9600 . ?
 C4 H4 0.9300 . ?
 C76 H76A 0.9600 . ?
 C76 H76B 0.9600 . ?
 C76 H76C 0.9600 . ?
 C84 H84A 0.9600 . ?
 C84 H84B 0.9600 . ?
 C84 H84C 0.9600 . ?
 C39 H39A 0.9600 . ?
 C39 H39B 0.9600 . ?
 C39 H39C 0.9600 . ?
 C24 H24A 0.9600 . ?
 C24 H24B 0.9600 . ?
 C24 H24C 0.9600 . ?
 C87 H87A 0.9600 . ?
 C87 H87B 0.9600 . ?
 C87 H87C 0.9600 . ?
 C28 H28 0.9300 . ?
 C43 H43A 0.9600 . ?
 C43 H43B 0.9600 . ?
 C43 H43C 0.9600 . ?
 C80 H80A 0.9600 . ?
 C80 H80B 0.9600 . ?
 C80 H80C 0.9600 . ?
 C88 H88A 0.9600 . ?
 C88 H88B 0.9600 . ?
 C88 H88C 0.9600 . ?
 C35 H35A 0.9600 . ?
 C35 H35B 0.9600 . ?
 C35 H35C 0.9600 . ?
 C89 H89A 0.9600 . ?
 C89 H89B 0.9600 . ?
 C89 H89C 0.9600 . ?
 C82 H82A 0.9600 . ?
 C82 H82B 0.9600 . ?
 C82 H82C 0.9600 . ?
 C83 H83A 0.9600 . ?
 C83 H83B 0.9600 . ?
 C83 H83C 0.9600 . ?
 C58 H58A 0.9600 . ?
 C58 H58B 0.9600 . ?
 C58 H58C 0.9600 . ?
 C34 H34A 0.9600 . ?
 C34 H34B 0.9600 . ?
 C34 H34C 0.9600 . ?
 C81 H81A 0.9600 . ?
 C81 H81B 0.9600 . ?
 C81 H81C 0.9600 . ?

loop_
  _geom_angle_atom_site_label_1
  _geom_angle_atom_site_label_2
  _geom_angle_atom_site_label_3
  _geom_angle
  _geom_angle_site_symmetry_1
  _geom_angle_site_symmetry_3
  _geom_angle_publ_flag
 N1 Sn1 C1 112.03(8) . . ?
 N2 Sn2 C45 107.54(9) . . ?
 Si3 Si1 Si2 103.61(3) . . ?
 Si3 Si1 Si4 104.76(3) . . ?
 Si2 Si1 Si4 105.19(4) . . ?
 N1 Si1 Si3 110.92(7) . . ?
 N1 Si1 Si2 116.12(7) . . ?
 N1 Si1 Si4 115.03(7) . . ?
 C37 Si3 Si1 110.48(9) . . ?
 C37 Si3 C36 107.39(15) . . ?
 C38 Si3 Si1 113.51(10) . . ?
 C38 Si3 C37 108.12(15) . . ?
 C38 Si3 C36 106.60(14) . . ?
 C36 Si3 Si1 110.48(11) . . ?
 C41 Si2 Si1 113.45(11) . . ?
 C41 Si2 C40 107.63(16) . . ?
 C41 Si2 C39 107.21(18) . . ?
 C40 Si2 Si1 107.81(12) . . ?
 C39 Si2 Si1 115.32(14) . . ?
 C39 Si2 C40 104.84(18) . . ?
 Si7 Si5 Si6 104.31(4) . . ?
 Si7 Si5 Si8 106.12(4) . . ?
 Si6 Si5 Si8 104.42(4) . . ?
 N2 Si5 Si7 109.08(8) . . ?
 N2 Si5 Si6 115.59(8) . . ?
 N2 Si5 Si8 116.28(8) . . ?
 C44 Si4 Si1 112.40(10) . . ?
 C44 Si4 C42 105.90(16) . . ?
 C44 Si4 C43 106.99(17) . . ?
 C42 Si4 Si1 109.91(11) . . ?
 C42 Si4 C43 106.65(16) . . ?
 C43 Si4 Si1 114.49(12) . . ?
 C86 Si7 Si5 114.46(12) . . ?
 C86 Si7 C85 107.29(16) . . ?
 C86 Si7 C84 106.42(16) . . ?
 C85 Si7 Si5 110.33(11) . . ?
 C85 Si7 C84 106.12(16) . . ?
 C84 Si7 Si5 111.76(13) . . ?
 C87 Si6 Si5 113.12(12) . . ?
 C87 Si6 C89 106.5(2) . . ?
 C88 Si6 Si5 115.99(12) . . ?
 C88 Si6 C87 106.8(2) . . ?
 C88 Si6 C89 106.44(19) . . ?
 C89 Si6 Si5 107.46(14) . . ?
 C82 Si8 Si5 109.71(14) . . ?
 C83 Si8 Si5 113.98(12) . . ?
 C83 Si8 C82 107.4(2) . . ?
 C83 Si8 C81 106.3(2) . . ?
 C81 Si8 Si5 113.63(15) . . ?
 C81 Si8 C82 105.22(18) . . ?
 Si5 N2 Sn2 110.84(11) . . ?
 C69 N2 Sn2 129.48(15) . . ?
 C69 N2 Si5 118.94(15) . . ?
 Si1 N1 Sn1 111.62(9) . . ?
 C25 N1 Sn1 126.89(14) . . ?
 C25 N1 Si1 120.89(16) . . ?
 C21 C16 C2 118.7(2) . . ?
 C17 C16 C21 119.3(2) . . ?
 C17 C16 C2 121.2(2) . . ?
 C16 C21 C22 121.9(2) . . ?
 C20 C21 C16 119.5(2) . . ?
 C20 C21 C22 118.6(2) . . ?
 C30 C25 N1 119.7(2) . . ?
 C26 C25 N1 121.1(2) . . ?
 C26 C25 C30 119.2(2) . . ?
 C8 C7 C6 119.2(2) . . ?
 C8 C7 C12 119.8(2) . . ?
 C12 C7 C6 120.5(3) . . ?
 C1 C2 C16 125.3(2) . . ?
 C3 C2 C16 114.7(2) . . ?
 C3 C2 C1 119.7(2) . . ?
 C25 C30 C90 121.1(2) . . ?
 C29 C30 C25 119.1(3) . . ?
 C29 C30 C90 119.8(2) . . ?
 C65 C60 C61 119.2(3) . . ?
 C65 C60 C46 119.2(2) . . ?
 C61 C60 C46 120.7(2) . . ?
 C16 C17 C23 121.6(2) . . ?
 C18 C17 C16 119.0(3) . . ?
 C18 C17 C23 119.4(3) . . ?
 C70 C69 N2 121.7(2) . . ?
 C70 C69 C74 119.2(3) . . ?
 C74 C69 N2 119.1(2) . . ?
 C45 C50 C51 123.3(2) . . ?
 C49 C50 C45 120.5(3) . . ?
 C49 C50 C51 116.0(2) . . ?
 C7 C8 C14 121.9(2) . . ?
 C9 C8 C7 119.0(3) . . ?
 C9 C8 C14 119.0(3) . . ?
 C30 C90 H90 107.6 . . ?
 C30 C90 C32 111.2(2) . . ?
 C30 C90 C31 113.8(3) . . ?
 C32 C90 H90 107.6 . . ?
 C32 C90 C31 108.6(2) . . ?
 C31 C90 H90 107.6 . . ?
 C63 C62 H62 118.8 . . ?
 C63 C62 C61 122.4(3) . . ?
 C61 C62 H62 118.8 . . ?
 C62 C63 C64 117.7(3) . . ?
 C62 C63 C67 121.3(3) . . ?
 C64 C63 C67 121.0(3) . . ?
 C50 C45 Sn2 112.10(17) . . ?
 C50 C45 C46 118.4(2) . . ?
 C46 C45 Sn2 129.35(18) . . ?
 C60 C65 C66 122.4(3) . . ?
 C64 C65 C60 119.4(3) . . ?
 C64 C65 C66 118.2(3) . . ?
 C2 C1 Sn1 131.31(18) . . ?
 C2 C1 C6 117.6(2) . . ?
 C6 C1 Sn1 110.26(17) . . ?
 C60 C61 C68 122.2(3) . . ?
 C62 C61 C60 119.1(3) . . ?
 C62 C61 C68 118.7(3) . . ?
 C17 C23 H23A 109.5 . . ?
 C17 C23 H23B 109.5 . . ?
 C17 C23 H23C 109.5 . . ?
 H23A C23 H23B 109.5 . . ?
 H23A C23 H23C 109.5 . . ?
 H23B C23 H23C 109.5 . . ?
 C50 C49 H49 119.8 . . ?
 C48 C49 C50 120.4(3) . . ?
 C48 C49 H49 119.8 . . ?
 C56 C51 C50 121.2(3) . . ?
 C56 C51 C52 118.8(3) . . ?
 C52 C51 C50 119.5(2) . . ?
 C1 C6 C7 122.7(2) . . ?
 C5 C6 C7 116.0(2) . . ?
 C5 C6 C1 121.1(2) . . ?
 C21 C20 H20 119.3 . . ?
 C19 C20 C21 121.5(3) . . ?
 C19 C20 H20 119.3 . . ?
 C26 C33 H33 108.2 . . ?
 C26 C33 C35 111.7(2) . . ?
 C26 C33 C34 112.1(3) . . ?
 C35 C33 H33 108.2 . . ?
 C34 C33 H33 108.2 . . ?
 C34 C33 C35 108.4(3) . . ?
 C30 C29 H29 119.3 . . ?
 C28 C29 C30 121.4(3) . . ?
 C28 C29 H29 119.3 . . ?
 C45 C46 C60 126.0(2) . . ?
 C47 C46 C60 114.4(2) . . ?
 C47 C46 C45 119.2(2) . . ?
 C49 C48 H48 120.2 . . ?
 C49 C48 C47 119.5(3) . . ?
 C47 C48 H48 120.2 . . ?
 Si3 C37 H37A 109.5 . . ?
 Si3 C37 H37B 109.5 . . ?
 Si3 C37 H37C 109.5 . . ?
 H37A C37 H37B 109.5 . . ?
 H37A C37 H37C 109.5 . . ?
 H37B C37 H37C 109.5 . . ?
 C63 C64 C65 122.1(3) . . ?
 C63 C64 H64 119.0 . . ?
 C65 C64 H64 119.0 . . ?
 C8 C9 H9 119.2 . . ?
 C10 C9 C8 121.7(3) . . ?
 C10 C9 H9 119.2 . . ?
 C7 C12 C13 122.1(3) . . ?
 C11 C12 C7 118.7(3) . . ?
 C11 C12 C13 119.2(3) . . ?
 C51 C56 C57 121.6(3) . . ?
 C55 C56 C51 119.5(3) . . ?
 C55 C56 C57 118.9(3) . . ?
 C21 C22 H22A 109.5 . . ?
 C21 C22 H22B 109.5 . . ?
 C21 C22 H22C 109.5 . . ?
 H22A C22 H22B 109.5 . . ?
 H22A C22 H22C 109.5 . . ?
 H22B C22 H22C 109.5 . . ?
 C25 C26 C33 123.0(2) . . ?
 C27 C26 C25 118.9(3) . . ?
 C27 C26 C33 118.1(2) . . ?
 C69 C70 C78 123.8(3) . . ?
 C71 C70 C69 118.7(3) . . ?
 C71 C70 C78 117.4(3) . . ?
 C70 C71 H71 119.1 . . ?
 C72 C71 C70 121.7(3) . . ?
 C72 C71 H71 119.1 . . ?
 H59A C59 H59B 109.5 . . ?
 H59A C59 H59C 109.5 . . ?
 H59B C59 H59C 109.5 . . ?
 C52 C59 H59A 109.5 . . ?
 C52 C59 H59B 109.5 . . ?
 C52 C59 H59C 109.5 . . ?
 C12 C13 H13A 109.5 . . ?
 C12 C13 H13B 109.5 . . ?
 C12 C13 H13C 109.5 . . ?
 H13A C13 H13B 109.5 . . ?
 H13A C13 H13C 109.5 . . ?
 H13B C13 H13C 109.5 . . ?
 Si4 C44 H44A 109.5 . . ?
 Si4 C44 H44B 109.5 . . ?
 Si4 C44 H44C 109.5 . . ?
 H44A C44 H44B 109.5 . . ?
 H44A C44 H44C 109.5 . . ?
 H44B C44 H44C 109.5 . . ?
 C20 C19 C24 120.5(3) . . ?
 C18 C19 C20 118.6(3) . . ?
 C18 C19 C24 120.8(3) . . ?
 C9 C10 C15 120.0(3) . . ?
 C11 C10 C9 118.3(3) . . ?
 C11 C10 C15 121.7(3) . . ?
 C17 C18 H18 119.0 . . ?
 C19 C18 C17 122.0(3) . . ?
 C19 C18 H18 119.0 . . ?
 C8 C14 H14A 109.5 . . ?
 C8 C14 H14B 109.5 . . ?
 C8 C14 H14C 109.5 . . ?
 H14A C14 H14B 109.5 . . ?
 H14A C14 H14C 109.5 . . ?
 H14B C14 H14C 109.5 . . ?
 C69 C74 C75 121.1(3) . . ?
 C73 C74 C69 119.1(3) . . ?
 C73 C74 C75 119.9(3) . . ?
 C46 C47 H47 119.2 . . ?
 C48 C47 C46 121.5(3) . . ?
 C48 C47 H47 119.2 . . ?
 C61 C68 H68A 109.5 . . ?
 C61 C68 H68B 109.5 . . ?
 C61 C68 H68C 109.5 . . ?
 H68A C68 H68B 109.5 . . ?
 H68A C68 H68C 109.5 . . ?
 H68B C68 H68C 109.5 . . ?
 C90 C32 H32A 109.5 . . ?
 C90 C32 H32B 109.5 . . ?
 C90 C32 H32C 109.5 . . ?
 H32A C32 H32B 109.5 . . ?
 H32A C32 H32C 109.5 . . ?
 H32B C32 H32C 109.5 . . ?
 C74 C73 H73 119.3 . . ?
 C72 C73 C74 121.3(3) . . ?
 C72 C73 H73 119.3 . . ?
 C74 C75 H75 107.2 . . ?
 C74 C75 C77 111.8(2) . . ?
 C74 C75 C76 114.3(3) . . ?
 C77 C75 H75 107.2 . . ?
 C77 C75 C76 108.7(3) . . ?
 C76 C75 H75 107.2 . . ?
 C2 C3 H3 119.2 . . ?
 C4 C3 C2 121.6(3) . . ?
 C4 C3 H3 119.2 . . ?
 Si3 C38 H38A 109.5 . . ?
 Si3 C38 H38B 109.5 . . ?
 Si3 C38 H38C 109.5 . . ?
 H38A C38 H38B 109.5 . . ?
 H38A C38 H38C 109.5 . . ?
 H38B C38 H38C 109.5 . . ?
 C56 C55 H55 118.8 . . ?
 C54 C55 C56 122.4(3) . . ?
 C54 C55 H55 118.8 . . ?
 H79A C79 H79B 109.5 . . ?
 H79A C79 H79C 109.5 . . ?
 H79B C79 H79C 109.5 . . ?
 C78 C79 H79A 109.5 . . ?
 C78 C79 H79B 109.5 . . ?
 C78 C79 H79C 109.5 . . ?
 C90 C31 H31A 109.5 . . ?
 C90 C31 H31B 109.5 . . ?
 C90 C31 H31C 109.5 . . ?
 H31A C31 H31B 109.5 . . ?
 H31A C31 H31C 109.5 . . ?
 H31B C31 H31C 109.5 . . ?
 C70 C78 C79 110.2(2) . . ?
 C70 C78 H78 108.2 . . ?
 C70 C78 C80 113.6(3) . . ?
 C79 C78 H78 108.2 . . ?
 C80 C78 C79 108.2(2) . . ?
 C80 C78 H78 108.2 . . ?
 C56 C57 H57A 109.5 . . ?
 C56 C57 H57B 109.5 . . ?
 C56 C57 H57C 109.5 . . ?
 H57A C57 H57B 109.5 . . ?
 H57A C57 H57C 109.5 . . ?
 H57B C57 H57C 109.5 . . ?
 C51 C52 C59 122.4(3) . . ?
 C53 C52 C51 119.2(3) . . ?
 C53 C52 C59 118.3(3) . . ?
 C12 C11 H11 118.8 . . ?
 C10 C11 C12 122.3(3) . . ?
 C10 C11 H11 118.8 . . ?
 C71 C72 H72 120.2 . . ?
 C73 C72 C71 119.6(3) . . ?
 C73 C72 H72 120.2 . . ?
 C75 C77 H77A 109.5 . . ?
 C75 C77 H77B 109.5 . . ?
 C75 C77 H77C 109.5 . . ?
 H77A C77 H77B 109.5 . . ?
 H77A C77 H77C 109.5 . . ?
 H77B C77 H77C 109.5 . . ?
 Si7 C86 H86A 109.5 . . ?
 Si7 C86 H86B 109.5 . . ?
 Si7 C86 H86C 109.5 . . ?
 H86A C86 H86B 109.5 . . ?
 H86A C86 H86C 109.5 . . ?
 H86B C86 H86C 109.5 . . ?
 Si3 C36 H36A 109.5 . . ?
 Si3 C36 H36B 109.5 . . ?
 Si3 C36 H36C 109.5 . . ?
 H36A C36 H36B 109.5 . . ?
 H36A C36 H36C 109.5 . . ?
 H36B C36 H36C 109.5 . . ?
 Si2 C41 H41A 109.5 . . ?
 Si2 C41 H41B 109.5 . . ?
 Si2 C41 H41C 109.5 . . ?
 H41A C41 H41B 109.5 . . ?
 H41A C41 H41C 109.5 . . ?
 H41B C41 H41C 109.5 . . ?
 C6 C5 H5 119.9 . . ?
 C4 C5 C6 120.3(3) . . ?
 C4 C5 H5 119.9 . . ?
 C52 C53 H53 118.8 . . ?
 C54 C53 C52 122.4(3) . . ?
 C54 C53 H53 118.8 . . ?
 Si7 C85 H85A 109.5 . . ?
 Si7 C85 H85B 109.5 . . ?
 Si7 C85 H85C 109.5 . . ?
 H85A C85 H85B 109.5 . . ?
 H85A C85 H85C 109.5 . . ?
 H85B C85 H85C 109.5 . . ?
 C65 C66 H66A 109.5 . . ?
 C65 C66 H66B 109.5 . . ?
 C65 C66 H66C 109.5 . . ?
 H66A C66 H66B 109.5 . . ?
 H66A C66 H66C 109.5 . . ?
 H66B C66 H66C 109.5 . . ?
 C10 C15 H15A 109.5 . . ?
 C10 C15 H15B 109.5 . . ?
 C10 C15 H15C 109.5 . . ?
 H15A C15 H15B 109.5 . . ?
 H15A C15 H15C 109.5 . . ?
 H15B C15 H15C 109.5 . . ?
 Si2 C40 H40A 109.5 . . ?
 Si2 C40 H40B 109.5 . . ?
 Si2 C40 H40C 109.5 . . ?
 H40A C40 H40B 109.5 . . ?
 H40A C40 H40C 109.5 . . ?
 H40B C40 H40C 109.5 . . ?
 C55 C54 C53 117.7(3) . . ?
 C55 C54 C58 121.0(3) . . ?
 C53 C54 C58 121.4(3) . . ?
 C26 C27 H27 119.1 . . ?
 C28 C27 C26 121.8(3) . . ?
 C28 C27 H27 119.1 . . ?
 Si4 C42 H42A 109.5 . . ?
 Si4 C42 H42B 109.5 . . ?
 Si4 C42 H42C 109.5 . . ?
 H42A C42 H42B 109.5 . . ?
 H42A C42 H42C 109.5 . . ?
 H42B C42 H42C 109.5 . . ?
 C63 C67 H67A 109.5 . . ?
 C63 C67 H67B 109.5 . . ?
 C63 C67 H67C 109.5 . . ?
 H67A C67 H67B 109.5 . . ?
 H67A C67 H67C 109.5 . . ?
 H67B C67 H67C 109.5 . . ?
 C3 C4 C5 119.5(3) . . ?
 C3 C4 H4 120.3 . . ?
 C5 C4 H4 120.3 . . ?
 C75 C76 H76A 109.5 . . ?
 C75 C76 H76B 109.5 . . ?
 C75 C76 H76C 109.5 . . ?
 H76A C76 H76B 109.5 . . ?
 H76A C76 H76C 109.5 . . ?
 H76B C76 H76C 109.5 . . ?
 Si7 C84 H84A 109.5 . . ?
 Si7 C84 H84B 109.5 . . ?
 Si7 C84 H84C 109.5 . . ?
 H84A C84 H84B 109.5 . . ?
 H84A C84 H84C 109.5 . . ?
 H84B C84 H84C 109.5 . . ?
 Si2 C39 H39A 109.5 . . ?
 Si2 C39 H39B 109.5 . . ?
 Si2 C39 H39C 109.5 . . ?
 H39A C39 H39B 109.5 . . ?
 H39A C39 H39C 109.5 . . ?
 H39B C39 H39C 109.5 . . ?
 C19 C24 H24A 109.5 . . ?
 C19 C24 H24B 109.5 . . ?
 C19 C24 H24C 109.5 . . ?
 H24A C24 H24B 109.5 . . ?
 H24A C24 H24C 109.5 . . ?
 H24B C24 H24C 109.5 . . ?
 Si6 C87 H87A 109.5 . . ?
 Si6 C87 H87B 109.5 . . ?
 Si6 C87 H87C 109.5 . . ?
 H87A C87 H87B 109.5 . . ?
 H87A C87 H87C 109.5 . . ?
 H87B C87 H87C 109.5 . . ?
 C29 C28 H28 120.2 . . ?
 C27 C28 C29 119.6(3) . . ?
 C27 C28 H28 120.2 . . ?
 Si4 C43 H43A 109.5 . . ?
 Si4 C43 H43B 109.5 . . ?
 Si4 C43 H43C 109.5 . . ?
 H43A C43 H43B 109.5 . . ?
 H43A C43 H43C 109.5 . . ?
 H43B C43 H43C 109.5 . . ?
 C78 C80 H80A 109.5 . . ?
 C78 C80 H80B 109.5 . . ?
 C78 C80 H80C 109.5 . . ?
 H80A C80 H80B 109.5 . . ?
 H80A C80 H80C 109.5 . . ?
 H80B C80 H80C 109.5 . . ?
 Si6 C88 H88A 109.5 . . ?
 Si6 C88 H88B 109.5 . . ?
 Si6 C88 H88C 109.5 . . ?
 H88A C88 H88B 109.5 . . ?
 H88A C88 H88C 109.5 . . ?
 H88B C88 H88C 109.5 . . ?
 C33 C35 H35A 109.5 . . ?
 C33 C35 H35B 109.5 . . ?
 C33 C35 H35C 109.5 . . ?
 H35A C35 H35B 109.5 . . ?
 H35A C35 H35C 109.5 . . ?
 H35B C35 H35C 109.5 . . ?
 Si6 C89 H89A 109.5 . . ?
 Si6 C89 H89B 109.5 . . ?
 Si6 C89 H89C 109.5 . . ?
 H89A C89 H89B 109.5 . . ?
 H89A C89 H89C 109.5 . . ?
 H89B C89 H89C 109.5 . . ?
 Si8 C82 H82A 109.5 . . ?
 Si8 C82 H82B 109.5 . . ?
 Si8 C82 H82C 109.5 . . ?
 H82A C82 H82B 109.5 . . ?
 H82A C82 H82C 109.5 . . ?
 H82B C82 H82C 109.5 . . ?
 Si8 C83 H83A 109.5 . . ?
 Si8 C83 H83B 109.5 . . ?
 Si8 C83 H83C 109.5 . . ?
 H83A C83 H83B 109.5 . . ?
 H83A C83 H83C 109.5 . . ?
 H83B C83 H83C 109.5 . . ?
 C54 C58 H58A 109.5 . . ?
 C54 C58 H58B 109.5 . . ?
 C54 C58 H58C 109.5 . . ?
 H58A C58 H58B 109.5 . . ?
 H58A C58 H58C 109.5 . . ?
 H58B C58 H58C 109.5 . . ?
 C33 C34 H34A 109.5 . . ?
 C33 C34 H34B 109.5 . . ?
 C33 C34 H34C 109.5 . . ?
 H34A C34 H34B 109.5 . . ?
 H34A C34 H34C 109.5 . . ?
 H34B C34 H34C 109.5 . . ?
 Si8 C81 H81A 109.5 . . ?
 Si8 C81 H81B 109.5 . . ?
 Si8 C81 H81C 109.5 . . ?
 H81A C81 H81B 109.5 . . ?
 H81A C81 H81C 109.5 . . ?
 H81B C81 H81C 109.5 . . ?

loop_
  _geom_torsion_atom_site_label_1
  _geom_torsion_atom_site_label_2
  _geom_torsion_atom_site_label_3
  _geom_torsion_atom_site_label_4
  _geom_torsion
  _geom_torsion_site_symmetry_1
  _geom_torsion_site_symmetry_2
  _geom_torsion_site_symmetry_3
  _geom_torsion_site_symmetry_4
  _geom_torsion_publ_flag
 Sn1 N1 C25 C30 -88.7(3) . . . . ?
 Sn1 N1 C25 C26 91.4(3) . . . . ?
 Sn1 C1 C6 C7 -2.0(3) . . . . ?
 Sn1 C1 C6 C5 -176.3(2) . . . . ?
 Sn2 N2 C69 C70 -89.7(3) . . . . ?
 Sn2 N2 C69 C74 91.9(3) . . . . ?
 Sn2 C45 C46 C60 -10.3(4) . . . . ?
 Sn2 C45 C46 C47 177.2(2) . . . . ?
 Si1 N1 C25 C30 81.6(3) . . . . ?
 Si1 N1 C25 C26 -98.3(2) . . . . ?
 Si3 Si1 N1 Sn1 -55.56(11) . . . . ?
 Si3 Si1 N1 C25 132.71(17) . . . . ?
 Si2 Si1 N1 Sn1 -173.47(6) . . . . ?
 Si2 Si1 N1 C25 14.8(2) . . . . ?
 Si5 N2 C69 C70 101.2(2) . . . . ?
 Si5 N2 C69 C74 -77.2(3) . . . . ?
 Si4 Si1 N1 Sn1 63.10(11) . . . . ?
 Si4 Si1 N1 C25 -108.63(18) . . . . ?
 Si7 Si5 N2 Sn2 59.11(11) . . . . ?
 Si7 Si5 N2 C69 -129.85(18) . . . . ?
 Si6 Si5 N2 Sn2 176.21(6) . . . . ?
 Si6 Si5 N2 C69 -12.7(2) . . . . ?
 Si8 Si5 N2 Sn2 -60.80(12) . . . . ?
 Si8 Si5 N2 C69 110.24(18) . . . . ?
 N2 C69 C70 C71 -171.8(2) . . . . ?
 N2 C69 C70 C78 11.1(4) . . . . ?
 N2 C69 C74 C73 174.6(2) . . . . ?
 N2 C69 C74 C75 -5.2(4) . . . . ?
 N1 C25 C30 C90 -1.4(3) . . . . ?
 N1 C25 C30 C29 178.7(2) . . . . ?
 N1 C25 C26 C33 -1.6(4) . . . . ?
 N1 C25 C26 C27 179.3(2) . . . . ?
 C16 C21 C20 C19 1.2(4) . . . . ?
 C16 C2 C1 Sn1 1.6(4) . . . . ?
 C16 C2 C1 C6 -167.0(2) . . . . ?
 C16 C2 C3 C4 171.3(3) . . . . ?
 C16 C17 C18 C19 2.2(4) . . . . ?
 C21 C16 C2 C1 72.4(3) . . . . ?
 C21 C16 C2 C3 -100.6(3) . . . . ?
 C21 C16 C17 C23 177.8(2) . . . . ?
 C21 C16 C17 C18 -0.2(4) . . . . ?
 C21 C20 C19 C18 0.8(4) . . . . ?
 C21 C20 C19 C24 -178.8(3) . . . . ?
 C25 C30 C90 C32 87.2(3) . . . . ?
 C25 C30 C90 C31 -149.7(2) . . . . ?
 C25 C30 C29 C28 2.5(4) . . . . ?
 C25 C26 C27 C28 1.7(4) . . . . ?
 C7 C8 C9 C10 2.3(4) . . . . ?
 C7 C6 C5 C4 -173.3(3) . . . . ?
 C7 C12 C11 C10 -0.6(4) . . . . ?
 C2 C16 C21 C20 168.7(2) . . . . ?
 C2 C16 C21 C22 -10.0(4) . . . . ?
 C2 C16 C17 C23 8.0(4) . . . . ?
 C2 C16 C17 C18 -170.0(2) . . . . ?
 C2 C1 C6 C7 168.9(2) . . . . ?
 C2 C1 C6 C5 -5.4(4) . . . . ?
 C2 C3 C4 C5 -2.0(5) . . . . ?
 C30 C25 C26 C33 178.5(2) . . . . ?
 C30 C25 C26 C27 -0.6(4) . . . . ?
 C30 C29 C28 C27 -1.4(5) . . . . ?
 C60 C65 C64 C63 0.6(4) . . . . ?
 C60 C46 C47 C48 -170.7(3) . . . . ?
 C17 C16 C21 C20 -1.5(4) . . . . ?
 C17 C16 C21 C22 179.9(2) . . . . ?
 C17 C16 C2 C1 -117.6(3) . . . . ?
 C17 C16 C2 C3 69.3(3) . . . . ?
 C69 C70 C71 C72 -4.5(4) . . . . ?
 C69 C70 C78 C79 115.5(3) . . . . ?
 C69 C70 C78 C80 -122.9(3) . . . . ?
 C69 C74 C73 C72 -1.1(4) . . . . ?
 C69 C74 C75 C77 -78.9(3) . . . . ?
 C69 C74 C75 C76 157.0(3) . . . . ?
 C50 C45 C46 C60 165.4(2) . . . . ?
 C50 C45 C46 C47 -7.0(4) . . . . ?
 C50 C49 C48 C47 -3.5(5) . . . . ?
 C50 C51 C56 C55 -173.9(2) . . . . ?
 C50 C51 C56 C57 3.3(4) . . . . ?
 C50 C51 C52 C59 -2.4(4) . . . . ?
 C50 C51 C52 C53 173.9(2) . . . . ?
 C8 C7 C6 C1 -79.0(3) . . . . ?
 C8 C7 C6 C5 95.6(3) . . . . ?
 C8 C7 C12 C13 -174.9(3) . . . . ?
 C8 C7 C12 C11 3.5(4) . . . . ?
 C8 C9 C10 C11 0.5(4) . . . . ?
 C8 C9 C10 C15 179.6(3) . . . . ?
 C90 C30 C29 C28 -177.4(3) . . . . ?
 C62 C63 C64 C65 -1.8(4) . . . . ?
 C63 C62 C61 C60 -2.0(4) . . . . ?
 C63 C62 C61 C68 177.2(2) . . . . ?
 C45 C50 C49 C48 -1.1(5) . . . . ?
 C45 C50 C51 C56 -118.3(3) . . . . ?
 C45 C50 C51 C52 70.5(3) . . . . ?
 C45 C46 C47 C48 2.5(5) . . . . ?
 C65 C60 C61 C62 0.7(4) . . . . ?
 C65 C60 C61 C68 -178.5(2) . . . . ?
 C65 C60 C46 C45 -70.4(3) . . . . ?
 C65 C60 C46 C47 102.4(3) . . . . ?
 C1 C2 C3 C4 -2.2(5) . . . . ?
 C1 C6 C5 C4 1.4(5) . . . . ?
 C61 C60 C65 C64 0.0(4) . . . . ?
 C61 C60 C65 C66 177.8(3) . . . . ?
 C61 C60 C46 C45 121.2(3) . . . . ?
 C61 C60 C46 C47 -66.1(3) . . . . ?
 C61 C62 C63 C64 2.5(4) . . . . ?
 C61 C62 C63 C67 -176.8(3) . . . . ?
 C23 C17 C18 C19 -175.9(3) . . . . ?
 C49 C50 C45 Sn2 -177.2(2) . . . . ?
 C49 C50 C45 C46 6.4(4) . . . . ?
 C49 C50 C51 C56 67.2(3) . . . . ?
 C49 C50 C51 C52 -104.0(3) . . . . ?
 C49 C48 C47 C46 2.8(5) . . . . ?
 C51 C50 C45 Sn2 8.6(3) . . . . ?
 C51 C50 C45 C46 -167.9(2) . . . . ?
 C51 C50 C49 C48 173.5(3) . . . . ?
 C51 C56 C55 C54 1.5(4) . . . . ?
 C51 C52 C53 C54 -1.1(4) . . . . ?
 C6 C7 C8 C9 -175.7(2) . . . . ?
 C6 C7 C8 C14 2.1(4) . . . . ?
 C6 C7 C12 C13 -3.6(4) . . . . ?
 C6 C7 C12 C11 174.8(2) . . . . ?
 C6 C5 C4 C3 2.4(5) . . . . ?
 C20 C19 C18 C17 -2.5(4) . . . . ?
 C33 C26 C27 C28 -177.5(3) . . . . ?
 C29 C30 C90 C32 -92.9(3) . . . . ?
 C29 C30 C90 C31 30.2(3) . . . . ?
 C46 C60 C65 C64 -168.6(2) . . . . ?
 C46 C60 C65 C66 9.1(4) . . . . ?
 C46 C60 C61 C62 169.2(2) . . . . ?
 C46 C60 C61 C68 -10.0(4) . . . . ?
 C9 C10 C11 C12 -1.4(4) . . . . ?
 C12 C7 C8 C9 -4.3(4) . . . . ?
 C12 C7 C8 C14 173.5(3) . . . . ?
 C12 C7 C6 C1 109.7(3) . . . . ?
 C12 C7 C6 C5 -75.7(4) . . . . ?
 C56 C51 C52 C59 -173.8(2) . . . . ?
 C56 C51 C52 C53 2.4(4) . . . . ?
 C56 C55 C54 C53 -0.2(5) . . . . ?
 C56 C55 C54 C58 179.3(3) . . . . ?
 C22 C21 C20 C19 179.9(2) . . . . ?
 C26 C25 C30 C90 178.5(2) . . . . ?
 C26 C25 C30 C29 -1.4(4) . . . . ?
 C26 C27 C28 C29 -0.7(5) . . . . ?
 C70 C69 C74 C73 -3.9(4) . . . . ?
 C70 C69 C74 C75 176.4(2) . . . . ?
 C70 C71 C72 C73 -0.4(4) . . . . ?
 C71 C70 C78 C79 -61.7(3) . . . . ?
 C71 C70 C78 C80 60.0(3) . . . . ?
 C59 C52 C53 C54 175.3(3) . . . . ?
 C13 C12 C11 C10 177.8(3) . . . . ?
 C14 C8 C9 C10 -175.6(3) . . . . ?
 C74 C69 C70 C71 6.6(4) . . . . ?
 C74 C69 C70 C78 -170.5(2) . . . . ?
 C74 C73 C72 C71 3.3(5) . . . . ?
 C73 C74 C75 C77 101.3(3) . . . . ?
 C73 C74 C75 C76 -22.7(4) . . . . ?
 C75 C74 C73 C72 178.7(3) . . . . ?
 C3 C2 C1 Sn1 174.3(2) . . . . ?
 C3 C2 C1 C6 5.7(4) . . . . ?
 C78 C70 C71 C72 172.8(3) . . . . ?
 C57 C56 C55 C54 -175.7(3) . . . . ?
 C52 C51 C56 C55 -2.7(4) . . . . ?
 C52 C51 C56 C57 174.5(3) . . . . ?
 C52 C53 C54 C55 -0.1(5) . . . . ?
 C52 C53 C54 C58 -179.5(3) . . . . ?
 C66 C65 C64 C63 -177.3(3) . . . . ?
 C15 C10 C11 C12 179.6(3) . . . . ?
 C67 C63 C64 C65 177.5(3) . . . . ?
 C24 C19 C18 C17 177.1(3) . . . . ?
 C35 C33 C26 C25 -115.5(3) . . . . ?
 C35 C33 C26 C27 63.7(4) . . . . ?
 C34 C33 C26 C25 122.6(3) . . . . ?
 C34 C33 C26 C27 -58.2(4) . . . . ?

_smtbx_masks_special_details       ?
loop_
  _smtbx_masks_void_nr
  _smtbx_masks_void_average_x
  _smtbx_masks_void_average_y
  _smtbx_masks_void_average_z
  _smtbx_masks_void_volume
  _smtbx_masks_void_count_electrons
  _smtbx_masks_void_content
 1 0.000 0.000 0.500 590.6 60.3 ?
 2 0.198 0.170 0.103 38.4 0.0 ?
 3 0.802 0.830 0.897 38.4 0.0 ?

_smtbx_masks_void_probe_radius     1.2
_smtbx_masks_void_truncation_radius  1.2
_shelx_res_file
;
TITL 178mfcm21-3_a.res in P-1
    178mfcm21-3.res
    created by SHELXL-2018/3 at 15:48:10 on 10-Jan-2022
REM Old TITL 178mfcm21-3 in P-1
REM SHELXT solution in P-1: R1 0.099, Rweak 0.006, Alpha 0.068
REM <I/s> 0.000 for 0 systematic absences, Orientation as input
REM Formula found by SHELXT: C91 N3 Si8 Sn2
CELL 1.54184 13.1701 19.2384 22.0869 115.264 90.275 101.094
ZERR 4 0.0003 0.0006 0.0008 0.003 0.002 0.002
LATT 1
SFAC C H N Si Sn
UNIT 180 276 4 16 4

L.S. 4
PLAN  52
SIZE 0.3 0.3 0.05
CONF
BOND
list 4
MORE -1
ABIN
BOND $H
fmap 2 53
ACTA
OMIT 0 -1 2
OMIT -1 1 0
OMIT 1 -1 2
OMIT 1 1 0
REM <olex2.extras>
REM <HklSrc "%.\\178mfcm21-3.hkl">
REM </olex2.extras>

WGHT    0.051700
FVAR       0.23048
SN1   5    0.728735    0.587522    0.759583    11.00000    0.02204    0.02287 =
         0.02638    0.01480    0.00082    0.00341
SN2   5    0.353785    1.024342    0.720657    11.00000    0.02412    0.02367 =
         0.02699    0.01254    0.00718    0.00781
SI1   4    0.881773    0.497572    0.798492    11.00000    0.01973    0.02130 =
         0.02135    0.01129    0.00060    0.00281
SI3   4    0.960203    0.479992    0.697921    11.00000    0.02193    0.02708 =
         0.02559    0.01199    0.00471    0.00195
SI2   4    0.916046    0.392997    0.820274    11.00000    0.02816    0.03037 =
         0.04006    0.02286    0.00541    0.00875
SI5   4    0.141772    0.986625    0.781846    11.00000    0.02145    0.02816 =
         0.03258    0.01533    0.00711    0.00842
SI4   4    0.988314    0.614656    0.883945    11.00000    0.02766    0.03011 =
         0.02470    0.01125   -0.00403   -0.00137
SI7   4    0.054143    0.940707    0.673150    11.00000    0.02253    0.03775 =
         0.03993    0.02029   -0.00003    0.00604
SI6   4    0.031506    0.920095    0.834471    11.00000    0.02577    0.05062 =
         0.04683    0.03088    0.01265    0.01052
SI8   4    0.129865    1.121874    0.842021    11.00000    0.04157    0.03485 =
         0.04450    0.01190    0.01218    0.01948
N2    3    0.270693    0.967957    0.773184    11.00000    0.02070    0.02280 =
         0.02586    0.01199    0.00473    0.00591
N1    3    0.747305    0.500513    0.789392    11.00000    0.01946    0.02054 =
         0.02383    0.01317    0.00155    0.00330
C16   1    0.453417    0.588654    0.807851    11.00000    0.02145    0.02989 =
         0.02597    0.01356    0.00278    0.00847
C21   1    0.484314    0.668242    0.854159    11.00000    0.02698    0.03053 =
         0.02829    0.01566    0.00564    0.01086
C25   1    0.668261    0.454816    0.810488    11.00000    0.02134    0.02542 =
         0.02677    0.01604    0.00317    0.00690
C7    1    0.676821    0.567433    0.614030    11.00000    0.03700    0.03302 =
         0.02001    0.01334    0.00662    0.01442
C2    1    0.471124    0.565669    0.735608    11.00000    0.02597    0.02300 =
         0.02542    0.00954    0.00010    0.00491
C30   1    0.649813    0.483693    0.879409    11.00000    0.02537    0.03679 =
         0.02746    0.01913    0.00630    0.01247
C60   1    0.616421    1.018876    0.782562    11.00000    0.02104    0.02931 =
         0.02971    0.01395    0.00381    0.00400
C17   1    0.392683    0.535167    0.828039    11.00000    0.02302    0.02870 =
         0.03701    0.01699    0.00652    0.00943
C69   1    0.306715    0.929101    0.809630    11.00000    0.02064    0.03156 =
         0.02957    0.01592    0.00407    0.00683
C50   1    0.464709    0.920525    0.607341    11.00000    0.02772    0.02547 =
         0.02819    0.00858    0.00594    0.00724
C8    1    0.733838    0.643963    0.631500    11.00000    0.04039    0.03682 =
         0.02637    0.01954    0.00971    0.01757
C90   1    0.713651    0.561150    0.931689    11.00000    0.03055    0.03868 =
         0.02396    0.01341    0.00400    0.01139
AFIX  13
H90   2    0.783083    0.568607    0.916638    11.00000   -1.20000
AFIX   0

C62   1    0.689380    1.040176    0.891185    11.00000    0.02716    0.03701 =
         0.03287    0.02073    0.00344    0.00826
AFIX  43
H62   2    0.699091    1.020704    0.922262    11.00000   -1.20000
AFIX   0
C63   1    0.730140    1.118626    0.908356    11.00000    0.02612    0.03575 =
         0.03002    0.01160    0.00031    0.00395
C45   1    0.480916    0.962525    0.678068    11.00000    0.02283    0.02230 =
         0.02441    0.00874    0.00477    0.00520
C65   1    0.655354    1.098530    0.799646    11.00000    0.02830    0.03284 =
         0.03106    0.01658    0.00247    0.00234

C1    1    0.568719    0.563164    0.709569    11.00000    0.02776    0.02264 =
         0.02183    0.00910    0.00058    0.00867
C61   1    0.634384    0.989245    0.829182    11.00000    0.02095    0.02730 =
         0.03653    0.01551    0.00356    0.00443
C23   1    0.354213    0.449781    0.779835    11.00000    0.03001    0.03137 =
         0.04814    0.01924    0.00485    0.00391
AFIX 137
H23A  2    0.329649    0.420261    0.804574    11.00000   -1.50000
H23B  2    0.410025    0.429733    0.755043    11.00000   -1.50000
H23C  2    0.298455    0.444948    0.749178    11.00000   -1.50000
AFIX   0

C49   1    0.534479    0.874848    0.571535    11.00000    0.04105    0.03964 =
         0.02715    0.00787    0.00840    0.01587
AFIX  43
H49   2    0.522451    0.846651    0.525009    11.00000   -1.20000
AFIX   0
C51   1    0.379693    0.927220    0.565549    11.00000    0.03383    0.03256 =
         0.02029    0.00945    0.00777    0.01155

C6    1    0.574576    0.556340    0.643257    11.00000    0.03224    0.02771 =
         0.02176    0.00996    0.00158    0.00976
C20   1    0.452292    0.693106    0.918752    11.00000    0.03640    0.03078 =
         0.02724    0.01376    0.00648    0.01427
AFIX  43
H20   2    0.471830    0.745989    0.948985    11.00000   -1.20000
AFIX   0
C33   1    0.620943    0.346817    0.689149    11.00000    0.03266    0.02605 =
         0.03154    0.00777    0.00605   -0.00382
AFIX  13
H33   2    0.678177    0.382059    0.681419    11.00000   -1.20000
AFIX   0
C29   1    0.571711    0.439656    0.898898    11.00000    0.03395    0.05105 =
         0.03228    0.02540    0.01051    0.01139
AFIX  43
H29   2    0.557589    0.459300    0.943665    11.00000   -1.20000
AFIX   0

C46   1    0.574336    0.963932    0.711111    11.00000    0.02412    0.02517 =
         0.02936    0.01189    0.00607    0.00447
C48   1    0.621116    0.871492    0.605036    11.00000    0.03292    0.05285 =
         0.03975    0.01287    0.01431    0.02282
AFIX  43
H48   2    0.665235    0.838944    0.581512    11.00000   -1.20000
AFIX   0

C37   1    0.875669    0.398276    0.623081    11.00000    0.03932    0.04348 =
         0.02601    0.01143    0.00536   -0.00442
AFIX 137
H37A  2    0.868220    0.349802    0.627048    11.00000   -1.50000
H37B  2    0.907159    0.393209    0.582707    11.00000   -1.50000
H37C  2    0.808458    0.410087    0.621268    11.00000   -1.50000
AFIX   0

C64   1    0.711060    1.147003    0.862270    11.00000    0.03189    0.02485 =
         0.03372    0.01031    0.00145   -0.00114
AFIX  43
H64   2    0.736178    1.200012    0.873444    11.00000   -1.20000
AFIX   0

C9    1    0.824547    0.654178    0.600960    11.00000    0.04211    0.03637 =
         0.03221    0.02015    0.00940    0.01125
AFIX  43
H9    2    0.863793    0.704760    0.613649    11.00000   -1.20000
AFIX   0
C12   1    0.707819    0.502456    0.562810    11.00000    0.04249    0.03400 =
         0.02007    0.01149    0.00421    0.01459

C56   1    0.300615    0.861307    0.526028    11.00000    0.04048    0.03236 =
         0.02243    0.00608    0.00297    0.00997
C22   1    0.550045    0.728760    0.835508    11.00000    0.03979    0.02675 =
         0.02875    0.01212    0.00728    0.00804
AFIX 137
H22A  2    0.621394    0.724494    0.836660    11.00000   -1.50000
H22B  2    0.544222    0.780576    0.867008    11.00000   -1.50000
H22C  2    0.526130    0.719521    0.791047    11.00000   -1.50000
AFIX   0
C26   1    0.608555    0.381392    0.763715    11.00000    0.02391    0.02773 =
         0.02997    0.01552    0.00444    0.00415

C70   1    0.308434    0.848057    0.777931    11.00000    0.02112    0.03237 =
         0.04308    0.02006    0.00561    0.00687
C71   1    0.331354    0.811845    0.817700    11.00000    0.03288    0.04086 =
         0.05640    0.03160    0.01103    0.01241
AFIX  43
H71   2    0.327799    0.757877    0.797628    11.00000   -1.20000
AFIX   0
C59   1    0.474176    1.067600    0.593028    11.00000    0.04556    0.03903 =
         0.03571    0.02064    0.00863    0.00408
AFIX 137
H59A  2    0.457488    1.099705    0.637201    11.00000   -1.50000
H59B  2    0.484381    1.097718    0.567493    11.00000   -1.50000
H59C  2    0.536681    1.050317    0.596609    11.00000   -1.50000
AFIX   0

C13   1    0.644757    0.419748    0.538051    11.00000    0.04783    0.03497 =
         0.03433    0.00997    0.00595    0.01242
AFIX 137
H13A  2    0.575980    0.417189    0.521448    11.00000   -1.50000
H13B  2    0.640699    0.404808    0.574403    11.00000   -1.50000
H13C  2    0.677365    0.384489    0.502509    11.00000   -1.50000
AFIX   0
C44   1    0.943613    0.705253    0.894645    11.00000    0.04901    0.02525 =
         0.03361    0.00757   -0.00561    0.00126
AFIX 137
H44A  2    0.941806    0.708353    0.852422    11.00000   -1.50000
H44B  2    0.990782    0.750772    0.927392    11.00000   -1.50000
H44C  2    0.875265    0.703225    0.909623    11.00000   -1.50000
AFIX   0
C19   1    0.392020    0.640825    0.938933    11.00000    0.03818    0.04193 =
         0.03220    0.02222    0.01185    0.02120
C10   1    0.857717    0.590497    0.551963    11.00000    0.04022    0.04843 =
         0.02948    0.02403    0.01107    0.01904
C18   1    0.364726    0.562610    0.893961    11.00000    0.02874    0.04058 =
         0.04287    0.02913    0.01245    0.01303
AFIX  43
H18   2    0.326563    0.526917    0.907782    11.00000   -1.20000
AFIX   0
C14   1    0.697885    0.715881    0.680628    11.00000    0.04972    0.03089 =
         0.03814    0.01798    0.01512    0.01439
AFIX 137
H14A  2    0.708522    0.720858    0.725453    11.00000   -1.50000
H14B  2    0.625327    0.710449    0.669532    11.00000   -1.50000
H14C  2    0.737005    0.761944    0.678053    11.00000   -1.50000
AFIX   0

C74   1    0.339000    0.973056    0.879753    11.00000    0.02741    0.04311 =
         0.03132    0.01763    0.00767    0.01290
C47   1    0.641682    0.916964    0.673877    11.00000    0.02459    0.04128 =
         0.03787    0.01309    0.00524    0.01099
AFIX  43
H47   2    0.701615    0.916273    0.695863    11.00000   -1.20000
AFIX   0
C68   1    0.597126    0.903858    0.813737    11.00000    0.03333    0.03157 =
         0.04189    0.01978   -0.00193    0.00297
AFIX 137
H68A  2    0.523846    0.888117    0.799983    11.00000   -1.50000
H68B  2    0.610320    0.896601    0.853211    11.00000   -1.50000
H68C  2    0.633448    0.872395    0.778165    11.00000   -1.50000
AFIX   0

C32   1    0.666793    0.630296    0.937513    11.00000    0.04714    0.03965 =
         0.03710    0.01573    0.00447    0.01647
AFIX 137
H32A  2    0.662087    0.631039    0.894413    11.00000   -1.50000
H32B  2    0.710268    0.678654    0.969428    11.00000   -1.50000
H32C  2    0.598601    0.624612    0.952353    11.00000   -1.50000
AFIX   0

C73   1    0.365335    0.934056    0.916172    11.00000    0.04012    0.06452 =
         0.03330    0.02710    0.01030    0.02471
AFIX  43
H73   2    0.387539    0.962663    0.961773    11.00000   -1.20000
AFIX   0
C75   1    0.344526    1.060837    0.914935    11.00000    0.03453    0.04501 =
         0.02700    0.00904    0.00309    0.01427
AFIX  13
H75   2    0.284971    1.071009    0.895719    11.00000   -1.20000
AFIX   0

C3    1    0.382752    0.554277    0.693855    11.00000    0.02493    0.04043 =
         0.03303    0.01237   -0.00049    0.00660
AFIX  43
H3    2    0.318329    0.554231    0.710915    11.00000   -1.20000
AFIX   0
C38   1    0.986393    0.570737    0.683193    11.00000    0.04373    0.03740 =
         0.03638    0.02426    0.00972    0.00489
AFIX 137
H38A  2    0.921628    0.582766    0.675205    11.00000   -1.50000
H38B  2    1.025000    0.561749    0.644762    11.00000   -1.50000
H38C  2    1.025939    0.614083    0.722082    11.00000   -1.50000
AFIX   0

C55   1    0.228835    0.867898    0.483004    11.00000    0.04016    0.03947 =
         0.02840    0.00578   -0.00196    0.00935
AFIX  43
H55   2    0.176056    0.824483    0.458005    11.00000   -1.20000
AFIX   0
C79   1    0.391119    0.769324    0.675818    11.00000    0.03761    0.02745 =
         0.03834    0.01113    0.00268    0.01033
AFIX 137
H79A  2    0.409851    0.739800    0.698241    11.00000   -1.50000
H79B  2    0.446697    0.813768    0.684482    11.00000   -1.50000
H79C  2    0.378738    0.736388    0.628270    11.00000   -1.50000
AFIX   0

C31   1    0.726934    0.564108    1.001967    11.00000    0.05290    0.05221 =
         0.02527    0.01564    0.00549    0.01791
AFIX 137
H31A  2    0.661312    0.564524    1.020709    11.00000   -1.50000
H31B  2    0.776561    0.610932    1.030585    11.00000   -1.50000
H31C  2    0.751227    0.518718    0.998512    11.00000   -1.50000
AFIX   0

C78   1    0.291507    0.798304    0.702299    11.00000    0.02786    0.02341 =
         0.03992    0.01086   -0.00249    0.00349
AFIX  13
H78   2    0.276470    0.831343    0.681212    11.00000   -1.20000
AFIX   0
C57   1    0.294386    0.782618    0.526643    11.00000    0.04708    0.02941 =
         0.03569    0.00685   -0.00155    0.00657
AFIX 137
H57A  2    0.343948    0.756635    0.498774    11.00000   -1.50000
H57B  2    0.225650    0.750866    0.509681    11.00000   -1.50000
H57C  2    0.309591    0.790196    0.571867    11.00000   -1.50000
AFIX   0
C52   1    0.386713    0.997437    0.558341    11.00000    0.03792    0.03846 =
         0.02649    0.01333    0.01018    0.01184

C11   1    0.798085    0.516024    0.533390    11.00000    0.04137    0.04374 =
         0.02269    0.01311    0.00927    0.02134
AFIX  43
H11   2    0.818915    0.473337    0.500019    11.00000   -1.20000
AFIX   0

C72   1    0.359145    0.854017    0.886003    11.00000    0.04601    0.06669 =
         0.05215    0.04609    0.01861    0.02713
AFIX  43
H72   2    0.373615    0.828544    0.911525    11.00000   -1.20000
AFIX   0
C77   1    0.443320    1.107738    0.901970    11.00000    0.03816    0.04364 =
         0.03702    0.00696    0.00385    0.00972
AFIX 137
H77A  2    0.442984    1.162842    0.923614    11.00000   -1.50000
H77B  2    0.445249    1.091060    0.854438    11.00000   -1.50000
H77C  2    0.503445    1.098614    0.919759    11.00000   -1.50000
AFIX   0
C86   1    0.096470    1.005070    0.629665    11.00000    0.04399    0.05153 =
         0.04672    0.03126    0.00150    0.01107
AFIX 137
H86A  2    0.084466    1.056729    0.656368    11.00000   -1.50000
H86B  2    0.057404    0.982899    0.586433    11.00000   -1.50000
H86C  2    0.169195    1.008509    0.623947    11.00000   -1.50000
AFIX   0

C36   1    1.089127    0.452020    0.700040    11.00000    0.02864    0.04437 =
         0.05011    0.01999    0.01221    0.01037
AFIX 137
H36A  2    1.133470    0.491865    0.738682    11.00000   -1.50000
H36B  2    1.121201    0.447350    0.659929    11.00000   -1.50000
H36C  2    1.078425    0.402588    0.702587    11.00000   -1.50000
AFIX   0
C41   1    0.830282    0.371640    0.879991    11.00000    0.04411    0.05031 =
         0.05797    0.04099    0.01623    0.01646
AFIX 137
H41A  2    0.838344    0.418108    0.921822    11.00000   -1.50000
H41B  2    0.849221    0.330151    0.887749    11.00000   -1.50000
H41C  2    0.759163    0.355673    0.861123    11.00000   -1.50000
AFIX   0
C5    1    0.485409    0.545643    0.603116    11.00000    0.04259    0.04687 =
         0.02153    0.01046   -0.00119    0.01515
AFIX  43
H5    2    0.490600    0.540163    0.559392    11.00000   -1.20000
AFIX   0

C53   1    0.312919    1.000580    0.514316    11.00000    0.04815    0.04230 =
         0.03224    0.02027    0.00862    0.01767
AFIX  43
H53   2    0.317204    1.047262    0.510361    11.00000   -1.20000
AFIX   0
C85   1    0.074253    0.839835    0.616777    11.00000    0.03879    0.04012 =
         0.04545    0.01455   -0.00671    0.00680
AFIX 137
H85A  2    0.147039    0.842038    0.611893    11.00000   -1.50000
H85B  2    0.037034    0.821456    0.573434    11.00000   -1.50000
H85C  2    0.048969    0.804433    0.636179    11.00000   -1.50000
AFIX   0
C66   1    0.642704    1.134121    0.751604    11.00000    0.05214    0.03459 =
         0.04260    0.02348   -0.00844   -0.00823
AFIX 137
H66A  2    0.661685    1.101416    0.708323    11.00000   -1.50000
H66B  2    0.686809    1.185715    0.768573    11.00000   -1.50000
H66C  2    0.571585    1.137834    0.747404    11.00000   -1.50000
AFIX   0

C15   1    0.955794    0.604174    0.519928    11.00000    0.04574    0.05635 =
         0.04730    0.02671    0.02000    0.01887
AFIX 137
H15A  2    0.956951    0.647529    0.508984    11.00000   -1.50000
H15B  2    0.957671    0.557690    0.479642    11.00000   -1.50000
H15C  2    1.015181    0.616009    0.550771    11.00000   -1.50000
AFIX   0
C40   1    1.054223    0.422322    0.859100    11.00000    0.03185    0.06218 =
         0.07277    0.04386   -0.00225    0.01110
AFIX 137
H40A  2    1.100482    0.431181    0.828432    11.00000   -1.50000
H40B  2    1.070040    0.381012    0.868474    11.00000   -1.50000
H40C  2    1.062628    0.469730    0.900199    11.00000   -1.50000
AFIX   0

C54   1    0.233445    0.936519    0.476275    11.00000    0.04793    0.05232 =
         0.02887    0.01526    0.00095    0.01821
C27   1    0.533753    0.338997    0.786771    11.00000    0.02995    0.03568 =
         0.04478    0.02511    0.00374    0.00059
AFIX  43
H27   2    0.495621    0.290073    0.756325    11.00000   -1.20000
AFIX   0
C42   1    1.125152    0.627574    0.859850    11.00000    0.02717    0.05144 =
         0.04252    0.01104   -0.00357   -0.00430
AFIX 137
H42A  2    1.154477    0.584703    0.857746    11.00000   -1.50000
H42B  2    1.166339    0.676302    0.892853    11.00000   -1.50000
H42C  2    1.124436    0.628307    0.816663    11.00000   -1.50000
AFIX   0

C67   1    0.794112    1.171402    0.974443    11.00000    0.04625    0.04212 =
         0.03644    0.01396   -0.00907    0.00058
AFIX 137
H67A  2    0.752072    1.203160    1.005241    11.00000   -1.50000
H67B  2    0.852330    1.204856    0.967474    11.00000   -1.50000
H67C  2    0.818737    1.139852    0.992768    11.00000   -1.50000
AFIX   0

C4    1    0.389225    0.543158    0.628159    11.00000    0.03412    0.05409 =
         0.03152    0.01246   -0.00882    0.01294
AFIX  43
H4    2    0.329492    0.534063    0.600885    11.00000   -1.20000
AFIX   0

C76   1    0.337758    1.093370    0.991260    11.00000    0.05242    0.06451 =
         0.02756    0.00819    0.00581    0.01889
AFIX 137
H76A  2    0.398456    1.088758    1.012292    11.00000   -1.50000
H76B  2    0.276849    1.063930    1.000005    11.00000   -1.50000
H76C  2    0.333744    1.147736    1.009140    11.00000   -1.50000
AFIX   0
C84   1   -0.090561    0.930993    0.675998    11.00000    0.02265    0.06360 =
         0.07085    0.03352    0.00105    0.01070
AFIX 137
H84A  2   -0.116964    0.894309    0.693939    11.00000   -1.50000
H84B  2   -0.123330    0.912343    0.631354    11.00000   -1.50000
H84C  2   -0.105170    0.981374    0.704153    11.00000   -1.50000
AFIX   0

C39   1    0.908943    0.297311    0.743967    11.00000    0.06030    0.03348 =
         0.06460    0.01723    0.01216    0.01761
AFIX 137
H39A  2    0.838421    0.276051    0.723889    11.00000   -1.50000
H39B  2    0.932273    0.260827    0.756886    11.00000   -1.50000
H39C  2    0.952501    0.306108    0.712092    11.00000   -1.50000
AFIX   0
C24   1    0.356545    0.669403    1.008729    11.00000    0.06590    0.05634 =
         0.03749    0.02936    0.02561    0.03088
AFIX 137
H24A  2    0.384701    0.724816    1.033552    11.00000   -1.50000
H24B  2    0.380385    0.641782    1.031403    11.00000   -1.50000
H24C  2    0.281992    0.659782    1.005612    11.00000   -1.50000
AFIX   0

C87   1   -0.012924    0.811827    0.779759    11.00000    0.05387    0.05833 =
         0.06391    0.03761    0.00932   -0.00555
AFIX 137
H87A  2   -0.033091    0.803291    0.734885    11.00000   -1.50000
H87B  2   -0.071224    0.790873    0.797396    11.00000   -1.50000
H87C  2    0.042800    0.785892    0.778987    11.00000   -1.50000
AFIX   0

C28   1    0.514925    0.367550    0.853175    11.00000    0.03139    0.05153 =
         0.04650    0.03472    0.00804    0.00132
AFIX  43
H28   2    0.464136    0.338427    0.867270    11.00000   -1.20000
AFIX   0
C43   1    0.997115    0.615633    0.969413    11.00000    0.05016    0.05843 =
         0.03221    0.02276   -0.01054   -0.00299
AFIX 137
H43A  2    0.971335    0.659294    1.001148    11.00000   -1.50000
H43B  2    1.068308    0.620682    0.983490    11.00000   -1.50000
H43C  2    0.956190    0.567423    0.967186    11.00000   -1.50000
AFIX   0

C80   1    0.201362    0.726403    0.680174    11.00000    0.03607    0.03466 =
         0.06862    0.01748   -0.00579   -0.00224
AFIX 137
H80A  2    0.194151    0.697992    0.632026    11.00000   -1.50000
H80B  2    0.138181    0.743386    0.694916    11.00000   -1.50000
H80C  2    0.215270    0.692775    0.699717    11.00000   -1.50000
AFIX   0
C88   1    0.085889    0.931006    0.917098    11.00000    0.04836    0.09110 =
         0.04934    0.04626    0.01433    0.01158
AFIX 137
H88A  2    0.146012    0.908197    0.910810    11.00000   -1.50000
H88B  2    0.034342    0.904589    0.935174    11.00000   -1.50000
H88C  2    0.105258    0.985840    0.947769    11.00000   -1.50000
AFIX   0

C35   1    0.522672    0.339690    0.647822    11.00000    0.07312    0.06624 =
         0.03450    0.02453    0.00628    0.02623
AFIX 137
H35A  2    0.464927    0.307187    0.656243    11.00000   -1.50000
H35B  2    0.532615    0.316377    0.600844    11.00000   -1.50000
H35C  2    0.508810    0.391035    0.660448    11.00000   -1.50000
AFIX   0

C89   1   -0.089001    0.961884    0.850973    11.00000    0.03702    0.09497 =
         0.09423    0.06266    0.03145    0.02826
AFIX 137
H89A  2   -0.072215    1.014487    0.886399    11.00000   -1.50000
H89B  2   -0.140571    0.929722    0.864105    11.00000   -1.50000
H89C  2   -0.115664    0.962750    0.810830    11.00000   -1.50000
AFIX   0
C82   1    0.011475    1.138638    0.806251    11.00000    0.06226    0.05321 =
         0.07129    0.02488    0.01579    0.03719
AFIX 137
H82A  2    0.017998    1.127942    0.759997    11.00000   -1.50000
H82B  2    0.005714    1.192321    0.831357    11.00000   -1.50000
H82C  2   -0.049536    1.104182    0.809196    11.00000   -1.50000
AFIX   0
C83   1    0.244908    1.193545    0.838496    11.00000    0.06463    0.03057 =
         0.08697    0.01246    0.01870    0.01566
AFIX 137
H83A  2    0.306118    1.188413    0.858610    11.00000   -1.50000
H83B  2    0.234214    1.246097    0.862616    11.00000   -1.50000
H83C  2    0.253496    1.182945    0.792451    11.00000   -1.50000
AFIX   0
C58   1    0.155469    0.941288    0.428775    11.00000    0.06655    0.07433 =
         0.04978    0.02961   -0.01219    0.02112
AFIX 137
H58A  2    0.139869    0.892544    0.388656    11.00000   -1.50000
H58B  2    0.183923    0.983464    0.417333    11.00000   -1.50000
H58C  2    0.092951    0.950893    0.450083    11.00000   -1.50000
AFIX   0

C34   1    0.646978    0.266197    0.663562    11.00000    0.08869    0.05690 =
         0.04675    0.00448    0.00070    0.03962
AFIX 137
H34A  2    0.708812    0.269680    0.688819    11.00000   -1.50000
H34B  2    0.658246    0.247760    0.616851    11.00000   -1.50000
H34C  2    0.590355    0.230130    0.668822    11.00000   -1.50000
AFIX   0

C81   1    0.112600    1.152560    0.933928    11.00000    0.07273    0.06854 =
         0.04480    0.01012    0.01777    0.04054
AFIX 137
H81A  2    0.054617    1.116854    0.938405    11.00000   -1.50000
H81B  2    0.099920    1.204869    0.953739    11.00000   -1.50000
H81C  2    0.174470    1.151581    0.956443    11.00000   -1.50000
AFIX   0
HKLF 4


REM  178mfcm21-3_a.res in P-1
REM wR2 = 0.0989, GooF = S = 1.013, Restrained GooF = 1.013 for all data
REM R1 = 0.0376 for 17414 Fo > 4sig(Fo) and 0.0453 for all 20426 data
REM 957 parameters refined using 0 restraints

END

WGHT      0.0517      0.0000

REM Highest difference peak  1.483,  deepest hole -0.715,  1-sigma level  0.080
Q1    1   0.7043  0.5393  0.7590  11.00000  0.05    1.48
Q2    1   0.7498  0.6379  0.7592  11.00000  0.05    1.46
Q3    1   0.3775  1.0760  0.7232  11.00000  0.05    1.38
Q4    1   0.3314  0.9779  0.7254  11.00000  0.05    1.27
Q5    1   0.6608  0.5761  0.7570  11.00000  0.05    0.77
Q6    1   0.7988  0.6015  0.7624  11.00000  0.05    0.74
Q7    1   0.2888  1.0143  0.7214  11.00000  0.05    0.68
Q8    1   0.4221  1.0366  0.7271  11.00000  0.05    0.65
Q9    1   0.7063  0.5419  0.8198  11.00000  0.05    0.55
Q10   1   0.9712  0.5232  0.6854  11.00000  0.05    0.54
Q11   1   0.3592  1.0677  0.6593  11.00000  0.05    0.48
Q12   1   0.3574  0.9792  0.7797  11.00000  0.05    0.48
Q13   1   0.9333  0.4418  0.8196  11.00000  0.05    0.46
Q14   1   0.8637  0.4450  0.7997  11.00000  0.05    0.45
Q15   1   1.0010  0.6600  0.8820  11.00000  0.05    0.44
Q16   1   0.8026  0.5022  0.7995  11.00000  0.05    0.44
Q17   1   0.7196  0.6275  0.6964  11.00000  0.05    0.42
Q18   1   0.3577  1.1386  0.7595  11.00000  0.05    0.41
Q19   1   0.0848  0.9972  0.6791  11.00000  0.05    0.41
Q20   1   0.5968  0.4600  0.7131  11.00000  0.05    0.39
Q21   1   0.6905  0.6137  0.6182  11.00000  0.05    0.38
Q22   1   0.7152  0.6572  0.7270  11.00000  0.05    0.38
Q23   1   0.0013  0.8586  0.8169  11.00000  0.05    0.38
Q24   1   0.1605  1.1747  0.8442  11.00000  0.05    0.37
Q25   1   0.5867  0.3738  0.6582  11.00000  0.05    0.36
Q26   1   0.1547  1.0381  0.7839  11.00000  0.05    0.36
Q27   1   0.6261  1.0003  0.7986  11.00000  0.05    0.35
Q28   1   0.9168  0.5536  0.8040  11.00000  0.05    0.35
Q29   1   0.4820  1.1448  0.7620  11.00000  0.05    0.35
Q30   1   0.1047  0.9467  0.8403  11.00000  0.05    0.35
Q31   1   0.4360  0.5585  0.8213  11.00000  0.05    0.34
Q32   1   0.8846  0.3448  0.8158  11.00000  0.05    0.34
Q33   1   0.7628  0.6444  0.6127  11.00000  0.05    0.34
Q34   1   0.0390  0.8986  0.6784  11.00000  0.05    0.34
Q35   1   0.7432  0.4790  0.7387  11.00000  0.05    0.34
Q36   1   0.5102  0.6963  0.8408  11.00000  0.05    0.33
Q37   1   0.8153  1.2231  0.9766  11.00000  0.05    0.33
Q38   1   0.9769  0.5749  0.9019  11.00000  0.05    0.33
Q39   1   0.5402  0.9751  0.6964  11.00000  0.05    0.33
Q40   1   0.7363  0.7017  0.7992  11.00000  0.05    0.32
Q41   1   0.7579  1.1418  0.9360  11.00000  0.05    0.32
Q42   1   0.4759  0.6361  0.8387  11.00000  0.05    0.31
Q43   1   0.0789  0.9642  0.7776  11.00000  0.05    0.31
Q44   1   0.2220  0.8967  0.6795  11.00000  0.05    0.31
Q45   1   0.3619  1.0175  0.8997  11.00000  0.05    0.31
Q46   1   0.3153  0.8789  0.7808  11.00000  0.05    0.31
Q47   1   0.0556  0.9610  0.8229  11.00000  0.05    0.31
Q48   1   0.1114  0.9376  0.7815  11.00000  0.05    0.30
Q49   1   0.7082  1.0820  0.8917  11.00000  0.05    0.30
Q50   1  -0.0271  0.9275  0.6731  11.00000  0.05    0.30
Q51   1   0.6225  0.9527  0.8251  11.00000  0.05    0.30
Q52   1   1.0453  0.6642  0.9986  11.00000  0.05    0.30
;
_shelx_res_checksum                96996
_shelx_hkl_file
;
   0   0  -2 5655.65  170.65
   0   0  -3  702.56   22.96
   0   0   3  681.52   21.28
   0   0   4   56.98    2.55
   0   0  -4   58.73    3.94
   0   0   5  185.78    6.60
   0   0  -5  185.44    8.91
   0   0  -6    8.67    2.26
   0   0   6    9.93    0.85
   0   0  -6    9.93    1.94
   0   0  -7   20.75    3.03
   0   0  -7   18.33    3.25
   0   0  -8    6.02    2.53
   0   0  -8    7.31    2.31
   0   0  -9   48.53    5.90
   0   0 -10  226.46   13.89
   0   0 -10  220.52   14.29
   0   0 -11   10.81    3.59
   0   0 -11   11.53    3.36
   0   0 -12    3.54    2.78
   0   0 -12    2.97    2.41
   0   0 -13  161.14   14.06
   0   0 -13  174.92   13.67
   0   0 -14   17.53    5.30
   0   0 -14   10.71    3.33
   0   0  15   41.99    6.30
   0   0 -15   47.67    8.10
   0   0  15   36.91    5.71
   0   0 -15   40.44    6.87
   0   0 -16   -2.90    4.31
   0   0  16    1.31    2.04
   0   0 -16    2.12    2.20
   0   0  16    1.07    2.41
   0   0 -16    3.67    2.45
   0   0 -17   50.64    6.87
   0   0  17   47.08    7.28
   0   0  17   46.70    7.32
   0   0 -17   68.29   10.33
   0   0  18   64.47    8.62
   0   0  18   66.35    8.09
   0   0  18   59.51    8.08
   0   0  19   18.25    4.94
   0   0  19   19.61    4.71
   0   0  19   14.16    4.60
   0   0  20   41.68    6.52
   0   0 -20   41.73    7.31
   0   0  20   38.12    5.92
   0   0  20   41.09    6.83
   0   0  21   77.39    8.69
   0   0  21   76.89    8.63
   0   0 -21   87.84   10.19
   0   0  21   87.38    8.19
   0   0  22   10.84    3.03
   0   0 -22   12.91    3.87
   0   0  22   11.79    3.73
   0   0 -23   51.46    6.90
   0   0  23   63.68    6.73
   0   0 -24    6.93    2.54
   0   0  24    5.86    1.97
   0   1 -25    4.22    2.15
   0   1 -24   32.50    5.09
   0  -1  24   23.58    3.94
   0  -1  23    2.06    1.95
   0   1 -23    0.58    2.66
   0  -1  23   -0.32    2.57
   0  -1  22   84.47    8.75
   0   1 -22   97.11   10.46
   0  -1  22   83.99    8.20
   0  -1  22   95.98    9.33
   0  -1  21   -1.87    3.22
   0  -1  21    5.13    3.44
   0  -1  21    3.73    2.89
   0  -1  20  340.75   20.76
   0  -1  20  314.77   19.33
   0  -1  20  318.02   20.01
   0   1 -19   58.50    7.77
   0  -1  19   46.10    6.85
   0  -1  19   46.93    7.04
   0  -1  19   48.16    7.18
   0  -1  18  498.23   27.26
   0   1 -18  553.36   27.88
   0  -1  18  497.66   26.68
   0  -1  17  151.24   12.64
   0  -1  17  136.88   12.56
   0   1 -17  169.12   16.23
   0   1 -17  145.58   12.73
   0   1 -16  947.40   41.61
   0  -1  16 1034.57   44.78
   0  -1  16  953.24   41.00
   0  -1  16  998.46   42.14
   0   1 -16 1014.23   44.72
   0   1 -16  943.42   46.14
   0   1 -15    8.07    3.22
   0   1 -15   14.18    4.19
   0   1 -14  508.06   28.53
   0   1 -14  538.95   27.53
   0   1 -13   36.03    6.39
   0   1 -13   37.57    6.10
   0   1 -12   77.99    8.36
   0   1 -12   93.00    9.60
   0   1 -11  126.92   10.93
   0   1 -11  135.62   10.42
   0   1 -10  302.50   16.19
   0   1 -10  286.42   16.67
   0   1  -9  622.71   26.67
   0   1  -9  607.79   25.60
   0   1  -8  674.69   27.16
   0  -1   8  702.90   23.07
   0  -1   7   88.09    4.45
   0   1  -7   89.28    6.50
   0   1  -6   70.48    5.30
   0   1  -5  160.54    8.03
   0   1  -4   14.03    1.81
   0   1  -3    0.95    0.62
   0   1  -2    0.32    0.35
   0  -1  -1  806.34   25.84
   0  -1  -2    8.32    1.31
   0  -1  -2    7.78    1.35
   0  -1  -3   15.36    2.10
   0  -1  -3   15.92    2.18
   0  -1  -4  195.09    9.67
   0  -1  -5  233.37   10.89
   0  -1  -5  224.98   11.45
   0  -1  -6    0.22    1.78
   0  -1  -6    1.33    1.34
   0  -1  -7  682.58   26.16
   0  -1  -7  643.37   26.98
   0  -1  -8   47.67    5.35
   0  -1  -8   65.43    6.67
   0  -1  -9  236.57   14.55
   0  -1  -9  234.71   13.66
   0  -1 -10    5.49    2.76
   0  -1 -10    5.77    2.34
   0  -1 -11  193.10   14.47
   0  -1 -12  201.19   15.57
   0  -1 -12  202.01   14.82
   0  -1 -13  278.23   18.66
   0  -1 -13  265.17   19.29
   0  -1 -14  172.34   15.63
   0  -1 -14  178.32   14.90
   0  -1 -15  302.31   21.27
   0   1  15  309.71   19.35
   0   1  15  322.15   19.18
   0  -1 -15  305.50   22.50
   0   1  16  448.64   23.75
   0   1  16  385.83   22.92
   0  -1 -16  383.53   25.15
   0  -1 -16  390.66   26.90
   0   1  17  180.84   14.85
   0   1  17  194.79   14.87
   0   1  17  195.07   13.92
   0   1  18  220.07   16.44
   0   1  18  222.23   16.49
   0   1  18  253.33   15.99
   0   1  19   13.42    3.60
   0   1  19    5.98    3.49
   0   1  19    8.90    3.36
   0  -1 -19   13.15    4.94
   0   1  20  192.96   14.57
   0   1  20  190.06   12.69
   0  -1 -20  203.75   16.04
   0   1  20  173.09   13.90
   0  -1 -21   -5.62    5.38
   0   1  21   -0.83    2.47
   0   1  22   17.64    3.93
   0  -1 -22   31.19    5.74
   0   1  23    7.06    2.39
   0  -1 -23    8.01    3.13
   0   1  24    9.83    2.44
   0   2 -25   68.02    6.75
   0  -2  25   72.96    5.37
   0  -2  25   59.65    5.35
   0  -2  24  144.07    9.63
   0  -2  24  136.29   10.00
   0   2 -24  140.66   11.22
   0  -2  23   25.85    4.58
   0  -2  23   24.06    4.61
   0   2 -23   19.89    4.95
   0  -2  23   22.66    3.93
   0  -2  22   40.48    6.29
   0  -2  22   38.55    6.02
   0  -2  22   53.11    7.15
   0  -2  21    2.05    2.45
   0  -2  21    7.71    3.61
   0  -2  21   -1.61    3.02
   0  -2  20    3.09    3.16
   0  -2  20   -1.20    3.37
   0  -2  20    0.11    2.89
   0   2 -20    2.14    3.16
   0  -2  19    0.47    2.70
   0  -2  19   -1.50    2.41
   0   2 -19    2.27    3.11
   0  -2  18    9.10    3.88
   0   2 -18   10.13    3.63
   0  -2  18   10.51    5.04
   0  -2  18    6.92    2.94
   0  -2  17    0.44    3.00
   0  -2  17    1.17    2.12
   0   2 -17   -1.68    3.81
   0   2 -17    5.07    2.92
   0   2 -16   -0.30    2.67
   0   2 -16    4.07    2.13
   0  -2  16    4.32    3.36
   0   2 -16    0.90    2.55
   0  -2  16    0.56    1.89
   0   2 -15    6.41    3.67
   0   2 -15    5.89    2.44
   0   2 -14   41.58    6.96
   0   2 -14   41.73    6.57
   0   2 -13   13.46    3.93
   0   2 -13   23.88    4.70
   0   2 -12  104.55    9.37
   0   2 -12  108.11   10.20
   0   2 -11  425.78   21.01
   0   2 -11  443.02   22.46
   0   2 -10  528.62   24.03
   0  -2  10  568.11   20.05
   0   2  -9  655.57   26.77
   0  -2   9  670.96   23.47
   0   2  -8   77.85    6.28
   0   2  -7 1702.55   56.35
   0   2  -6  421.20   16.80
   0   2  -5 1381.94   45.01
   0   2  -4   18.43    1.99
   0  -2   3  275.40   11.34
   0   2  -3  299.00   10.88
   0  -2   2 4480.86  136.88
   0   2  -1  140.58    6.67
   0  -2   0 8740.79  264.01
   0  -2  -1  272.56   10.76
   0  -2  -2  725.16   25.06
   0  -2  -3   15.93    2.27
   0  -2  -4 1300.73   43.46
   0  -2  -4 1226.94   42.92
   0  -2  -5  610.82   24.39
   0  -2  -6  497.84   21.66
   0  -2  -7  366.36   17.28
   0  -2  -7  368.46   18.40
   0  -2  -8    1.22    2.43
   0  -2  -8   -0.36    1.75
   0  -2  -9  256.94   15.86
   0  -2  -9  246.26   14.60
   0  -2 -10  135.73   11.63
   0  -2 -10  134.96   10.57
   0  -2 -11   13.18    4.20
   0  -2 -11    6.48    2.62
   0  -2 -12  198.42   15.88
   0  -2 -13   -0.42    1.94
   0  -2 -13   -1.14    2.68
   0   2  14  152.32   12.17
   0  -2 -14  140.26   14.30
   0   2  14  146.81   12.37
   0  -2 -14  140.23   13.85
   0   2  15    2.06    2.42
   0   2  15    0.43    2.32
   0   2  15    2.70    2.07
   0  -2 -15    5.25    2.62
   0   2  16   93.36   10.32
   0  -2 -16   87.58   12.19
   0   2  16   89.58   10.01
   0   2  16  106.54    9.64
   0   2  17   20.25    4.42
   0   2  17   17.37    4.56
   0   2  17   18.15    4.98
   0   2  18  154.76   13.47
   0  -2 -18  146.21   14.03
   0   2  18  161.20   13.57
   0   2  19   52.85    7.62
   0  -2 -19   51.30    7.73
   0  -2 -20   42.17    7.17
   0   2  20   44.61    6.90
   0  -2 -21   91.06    9.88
   0   2  21   79.88    8.65
   0   2  22   59.83    6.94
   0  -2 -22   56.86    7.27
   0  -2 -23   18.77    3.74
   0   2  23   19.76    3.30
   0   3 -26    4.91    1.91
   0  -3  25   18.10    3.15
   0  -3  25   18.54    3.14
   0   3 -25   18.76    3.87
   0  -3  25   23.69    2.99
   0  -3  24   89.43    8.05
   0  -3  24   84.57    7.80
   0   3 -24   85.12    8.95
   0  -3  24   81.12    7.51
   0  -3  23  108.46    9.79
   0   3 -23  106.59   11.02
   0  -3  23  117.81   10.26
   0  -3  23  112.44   10.10
   0  -3  22  122.16   11.25
   0  -3  22  125.03   11.17
   0  -3  22  114.48   10.95
   0  -3  21   50.25    7.13
   0  -3  21   49.39    7.48
   0  -3  21   46.78    7.34
   0   3 -21   59.11    8.05
   0  -3  20  352.93   21.26
   0  -3  20  339.14   21.67
   0   3 -20  379.57   22.78
   0   3 -19   20.12    5.20
   0  -3  19   17.19    5.34
   0  -3  19    9.17    3.01
   0  -3  19    7.49    3.29
   0  -3  18  645.36   33.95
   0  -3  18  622.71   30.90
   0  -3  18  700.81   38.71
   0   3 -18  634.65   32.24
   0   3 -17   56.44    8.07
   0  -3  17   57.58    8.50
   0  -3  17   43.03    6.53
   0   3 -17   59.33    9.13
   0  -3  16  270.37   18.69
   0   3 -16  275.54   18.64
   0   3 -16  238.74   19.23
   0   3 -15  315.37   19.36
   0   3 -15  268.81   19.86
   0   3 -14  353.35   22.47
   0   3 -14  400.97   21.78
   0   3 -13   25.01    4.86
   0   3 -13   24.32    5.31
   0   3 -12  222.83   14.16
   0   3 -11  288.05   15.93
   0   3 -10  139.87    9.72
   0   3  -9  119.92    8.35
   0   3  -8    5.14    1.94
   0   3  -7    3.22    1.53
   0   3  -6   74.30    5.16
   0   3  -5  260.87   10.81
   0  -3   5  226.72   11.37
   0  -3   4   43.52    3.89
   0  -3   3  211.93   10.03
   0   3  -2  839.07   29.65
   0  -3   2  856.21   29.78
   0   3  -1  793.10   27.92
   0  -3   0  473.98   18.00
   0  -3  -1  619.68   22.59
   0  -3  -2   25.49    3.05
   0   3   2   28.88    1.60
   0  -3  -3  273.98   12.83
   0  -3  -4   35.95    4.32
   0  -3  -4   35.66    4.23
   0  -3  -5 1029.01   37.68
   0  -3  -5  983.91   36.91
   0  -3  -6  580.15   25.34
   0  -3  -7  431.61   21.42
   0  -3  -8  469.51   22.71
   0  -3  -8  514.38   24.68
   0  -3  -9  407.51   22.02
   0  -3  -9  361.76   19.71
   0  -3 -10  475.40   25.56
   0  -3 -10  453.60   23.51
   0  -3 -11  365.56   22.70
   0  -3 -11  359.84   20.70
   0  -3 -12  105.45   11.80
   0  -3 -12   99.50   10.12
   0  -3 -13  277.27   21.20
   0   3  13  309.79   18.24
   0  -3 -13  271.02   20.25
   0   3  13  282.84   18.08
   0   3  14    6.21    2.32
   0  -3 -14    3.85    2.67
   0  -3 -14    5.34    2.87
   0   3  14    3.07    2.71
   0  -3 -15  225.03   19.25
   0   3  15  262.07   17.77
   0  -3 -15  252.02   21.23
   0   3  15  246.12   17.20
   0  -3 -16   10.54    4.64
   0   3  16   10.21    4.10
   0   3  16    6.42    3.44
   0  -3 -17   12.53    4.45
   0   3  17   21.64    4.95
   0   3  17   23.94    5.29
   0  -3 -18   44.01    7.79
   0   3  18   42.22    6.96
   0  -3 -19   11.25    4.97
   0   3  19   12.85    3.61
   0  -3 -20   30.10    6.36
   0   3  20   32.88    5.54
   0   3  21   -2.60    2.56
   0  -3 -21    0.09    3.04
   0  -3 -22   36.63    5.45
   0   3  22   35.25    4.91
   0   3  23    4.92    2.02
   0  -4  26   85.22    6.12
   0   4 -26   88.34    7.01
   0  -4  25    5.29    2.01
   0  -4  25    2.62    1.26
   0   4 -25    9.36    3.02
   0  -4  25    4.70    2.02
   0  -4  24   74.72    7.61
   0  -4  24   77.22    7.83
   0   4 -24   73.54    8.63
   0  -4  24   81.38    7.77
   0  -4  23    1.39    2.47
   0  -4  23    6.22    2.98
   0  -4  23   -0.88    2.98
   0   4 -22    8.24    3.26
   0  -4  22   10.00    3.35
   0  -4  22   10.10    3.70
   0  -4  22    8.55    3.74
   0  -4  21   41.43    6.93
   0   4 -21   52.89    8.03
   0  -4  21   43.89    6.90
   0  -4  20    1.93    3.66
   0   4 -20   -5.73    2.93
   0  -4  20   -1.04    2.30
   0  -4  20   -3.21    3.18
   0   4 -19   30.16    6.42
   0  -4  19   26.31    6.71
   0  -4  19   26.43    5.34
   0  -4  18   -1.23    2.28
   0  -4  18   -0.34    4.06
   0   4 -18    1.17    2.73
   0  -4  18    2.69    3.18
   0   4 -17  132.33   14.35
   0  -4  17  142.00   15.31
   0  -4  17  120.78   10.95
   0  -4  17  134.60   13.13
   0   4 -17  128.83   12.23
   0   4 -16   41.81    6.77
   0  -4  16   38.93    7.84
   0   4 -16   43.03    7.26
   0   4 -15   17.66    5.12
   0   4 -15   24.90    5.03
   0   4 -14  613.32   29.06
   0   4 -14  609.94   31.29
   0   4 -13  116.93   10.06
   0   4 -12  869.69   35.54
   0   4 -11   27.09    4.42
   0   4 -10  827.19   32.24
   0   4  -9  575.79   23.60
   0   4  -8  501.77   20.66
   0   4  -7 2068.02   69.69
   0  -4   7 2271.94   71.94
   0  -4   6  115.41    7.89
   0   4  -6  115.06    6.97
   0  -4   5 4685.42  146.39
   0  -4   4  433.37   18.22
   0   4  -3 2624.14   82.65
   0  -4   3 2494.35   82.43
   0   4  -2   10.01    2.39
   0   4  -1 1824.85   60.39
   0  -4   0  192.89   10.11
   0  -4  -1  239.01   11.78
   0  -4  -2 2282.22   74.56
   0  -4  -3    5.26    2.49
   0  -4  -3    3.75    1.87
   0  -4  -4  288.00   14.82
   0  -4  -4  301.83   15.52
   0  -4  -5  201.37   12.55
   0  -4  -5  178.27   11.45
   0  -4  -6    2.09    2.24
   0  -4  -6    1.42    2.65
   0  -4  -7  298.41   17.69
   0  -4  -8  367.50   20.87
   0  -4  -8  352.70   19.44
   0  -4  -9  114.76   11.28
   0  -4  -9  108.72   10.04
   0  -4 -10  108.46   11.59
   0  -4 -10  104.07   10.22
   0  -4 -11  134.48   12.13
   0  -4 -11  139.11   13.84
   0  -4 -12  231.79   17.11
   0  -4 -12  234.33   19.07
   0   4  12  246.75   16.00
   0   4  13   93.64    9.68
   0  -4 -13   96.47   12.30
   0   4  13   95.05   10.09
   0   4  14  209.75   15.72
   0  -4 -14  182.14   17.35
   0   4  14  226.23   16.19
   0  -4 -14  230.79   17.13
   0  -4 -14  212.53   19.46
   0  -4 -15   71.23    9.59
   0   4  15   84.05    9.61
   0   4  15   61.27    8.46
   0   4  16  327.72   20.79
   0  -4 -16  322.18   21.75
   0   4  17   44.40    7.03
   0  -4 -17   39.71    7.54
   0  -4 -18  182.88   15.52
   0   4  18  196.26   15.17
   0   4  19    9.94    3.90
   0  -4 -19   10.30    4.21
   0   4  20   82.53    8.71
   0  -4 -20   76.72    8.69
   0  -4 -21    2.64    2.68
   0   4  21   -0.45    2.58
   0   4  22   55.38    5.35
   0   4  22   52.57    5.28
   0  -5  26    4.48    1.98
   0   5 -26    3.86    2.28
   0  -5  25   41.58    4.85
   0   5 -25   44.67    6.01
   0  -5  25   49.56    5.82
   0  -5  25   42.30    5.29
   0  -5  24   19.04    4.53
   0  -5  24   17.77    3.85
   0  -5  24   15.57    3.62
   0  -5  23  167.80   12.66
   0  -5  23  161.98   13.16
   0   5 -23  174.33   13.88
   0  -5  23  166.25   13.36
   0  -5  22   16.25    4.10
   0   5 -22   17.95    4.74
   0  -5  22   20.10    4.58
   0  -5  21  103.83   10.43
   0  -5  21  136.17   13.92
   0  -5  21  102.33   11.14
   0   5 -21  124.50   12.68
   0   5 -20  138.35   13.77
   0  -5  20  138.54   12.35
   0  -5  20  165.58   15.43
   0  -5  19  278.35   18.72
   0   5 -19  316.94   21.43
   0  -5  19  320.94   22.34
   0  -5  18   68.13    9.48
   0  -5  18   78.68   11.64
   0   5 -18   59.29    8.42
   0  -5  18   60.99    7.58
   0   5 -17  630.55   35.12
   0   5 -17  667.80   32.74
   0  -5  17  585.46   29.62
   0  -5  17  685.95   34.09
   0  -5  17  714.36   38.24
   0  -5  16    3.42    3.50
   0   5 -16    7.73    3.12
   0   5 -16    9.07    3.36
   0  -5  15  526.30   30.19
   0   5 -15  530.93   27.04
   0   5 -14  230.34   15.35
   0  -5  14  236.71   17.95
   0   5 -13  372.27   20.28
   0  -5  13  404.40   23.26
   0  -5  12  938.86   39.32
   0   5 -12  855.39   35.70
   0  -5  11  708.43   32.07
   0   5 -11  706.30   29.49
   0  -5  10   67.63    7.54
   0   5 -10   59.31    5.98
   0  -5   9    2.33    2.51
   0   5  -9    2.28    1.72
   0  -5   8  361.71   18.05
   0  -5   7  417.31   19.52
   0  -5   6   98.87    7.81
   0  -5   5  435.07   19.57
   0   5  -4  894.05   33.69
   0  -5   4  885.97   33.66
   0   5  -3   66.77    6.26
   0   5  -2  377.00   17.60
   0   5  -1  485.04   20.74
   0  -5   1  471.41   20.59
   0  -5   0 1076.43   38.94
   0  -5  -1  656.96   26.25
   0  -5  -2 1042.89   39.55
   0  -5  -2 1082.44   39.20
   0  -5  -3   25.86    4.15
   0  -5  -3   25.99    4.15
   0  -5  -4  924.93   37.28
   0  -5  -4 1034.07   38.98
   0  -5  -5   69.85    7.77
   0  -5  -5   73.03    7.32
   0  -5  -6  906.20   37.99
   0  -5  -6  980.27   39.61
   0  -5  -7  102.30   10.40
   0  -5  -8 1036.42   44.58
   0  -5  -9   34.52    6.19
   0  -5  -9   39.63    7.30
   0  -5 -10  451.41   25.29
   0  -5 -10  442.52   27.09
   0  -5 -11  182.87   16.69
   0  -5 -11  166.50   14.42
   0   5  12   21.80    4.26
   0   5  12   22.91    4.61
   0  -5 -12   27.11    5.60
   0  -5 -12   22.65    6.37
   0   5  12   21.82    4.75
   0  -5 -13  153.43   16.43
   0   5  13  175.73   14.03
   0   5  13  149.67   11.70
   0  -5 -13  170.20   14.53
   0   5  13  172.32   13.98
   0   5  14  120.26   12.03
   0  -5 -14  127.34   12.79
   0  -5 -14  126.20   15.43
   0   5  15    4.77    2.97
   0  -5 -15    1.40    3.07
   0  -5 -16    1.23    3.41
   0   5  16   -2.99    3.88
   0  -5 -17   31.49    6.52
   0   5  17   37.92    6.74
   0  -5 -18   55.02    8.26
   0   5  18   51.64    7.46
   0   5  19   61.49    7.62
   0  -5 -19   60.94    8.11
   0   5  20   49.03    6.33
   0   5  21    8.69    2.49
   0   6 -27   29.10    3.30
   0  -6  27   34.37    3.56
   0   6 -26   42.27    5.10
   0  -6  26   38.09    4.73
   0  -6  26   34.19    4.05
   0  -6  25    0.20    1.69
   0  -6  25    7.50    2.55
   0   6 -25    1.67    2.44
   0  -6  25    2.54    2.08
   0   6 -24   -0.54    2.12
   0  -6  24    1.84    1.85
   0  -6  24   -0.74    2.56
   0  -6  24   -0.24    2.22
   0   6 -23    4.80    3.61
   0  -6  23    3.23    3.02
   0  -6  23    1.82    3.05
   0  -6  23    4.95    2.39
   0  -6  22    5.45    2.49
   0  -6  22    0.57    2.67
   0   6 -22   12.22    4.83
   0  -6  22    2.16    3.98
   0  -6  21    3.54    4.27
   0   6 -21    2.20    3.46
   0  -6  21   -0.40    2.47
   0   6 -20    0.19    3.24
   0  -6  20    5.63    4.01
   0  -6  20    0.76    2.72
   0  -6  19    5.75    3.94
   0   6 -19   -1.62    2.78
   0  -6  19   -6.03    2.68
   0  -6  19   -4.44    5.57
   0  -6  18   46.53    9.08
   0  -6  18   34.14    5.58
   0  -6  18   46.36    7.71
   0   6 -18   39.40    7.02
   0  -6  17    7.14    2.68
   0   6 -17  -15.13    5.15
   0   6 -17    3.65    3.53
   0  -6  17    6.33    6.02
   0  -6  17   -7.74    3.57
   0  -6  16  327.89   23.99
   0  -6  15    8.49    4.38
   0  -6  14 1591.37   64.18
   0  -6  13   64.00    8.72
   0  -6  12 3314.84  113.63
   0  -6  11    2.40    3.52
   0  -6  10 1789.42   65.10
   0  -6   9   81.25    8.35
   0  -6   8  457.92   22.23
   0  -6   7  418.82   20.60
   0  -6   6   52.76    6.17
   0  -6   5   16.81    3.72
   0   6  -5   15.11    3.58
   0   6  -4   23.14    4.13
   0   6  -3   77.37    7.35
   0   6  -2  866.19   33.62
   0  -6   2  810.84   32.78
   0  -6   1    4.27    2.47
   0  -6   1    4.63    2.26
   0  -6   0  161.63   10.71
   0  -6   0  148.96   10.57
   0  -6  -1    3.27    2.45
   0  -6  -1    2.07    2.15
   0  -6  -2  240.70   14.70
   0  -6  -2  232.85   14.97
   0  -6  -3    1.20    2.26
   0  -6  -3    1.73    2.74
   0  -6  -4   35.96    5.89
   0  -6  -4   29.22    4.82
   0  -6  -5    2.17    3.62
   0  -6  -5    3.11    2.29
   0  -6  -6    9.05    3.15
   0  -6  -6   13.39    4.22
   0  -6  -7    2.19    2.91
   0  -6  -8   80.14   10.18
   0  -6  -9  146.54   14.45
   0  -6  -9  138.27   13.06
   0  -6 -10   13.61    5.53
   0  -6 -10   10.46    3.70
   0  -6 -11   85.57    9.70
   0  -6 -11   60.71    8.84
   0   6  11   64.96    7.11
   0  -6 -11   67.50   10.63
   0   6  11   72.20    8.38
   0  -6 -12  138.93   15.78
   0   6  12  166.02   13.64
   0   6  12  144.44   11.60
   0  -6 -12  163.94   14.36
   0   6  13  151.78   12.11
   0  -6 -13  168.41   14.82
   0   6  13  172.45   14.34
   0  -6 -13  155.31   17.29
   0  -6 -14  275.39   19.79
   0   6  14  277.34   19.23
   0   6  15  144.62   13.23
   0  -6 -15  147.64   14.13
   0  -6 -16   60.56    8.89
   0   6  16   54.25    8.08
   0  -6 -17  162.51   14.09
   0   6  17  160.88   13.52
   0   6  18   25.35    5.49
   0  -6 -18   21.26    5.17
   0   6  19   78.98    8.17
   0   6  20   19.24    3.92
   0  -6 -21  108.45    7.15
   0   6  21  111.87    6.94
   0   7 -27   23.55    2.96
   0  -7  27   22.61    3.20
   0  -7  26   80.05    7.09
   0  -7  26   63.86    5.87
   0   7 -26   75.36    6.86
   0  -7  25   36.29    4.57
   0  -7  25   29.90    4.62
   0  -7  25   37.53    5.45
   0  -7  24   76.36    7.68
   0  -7  24   72.02    8.09
   0   7 -24   57.42    7.48
   0  -7  24   53.04    7.14
   0   7 -23   40.64    7.23
   0  -7  23   39.71    6.55
   0  -7  23   42.91    8.21
   0  -7  23   40.25    6.02
   0  -7  22   13.64    5.53
   0   7 -22   13.54    4.82
   0  -7  22   16.77    4.04
   0  -7  21   27.08    5.06
   0   7 -21   26.45    6.39
   0  -7  21   32.37    7.37
   0   7 -20    8.86    4.02
   0  -7  20    7.25    2.57
   0  -7  20   14.44    5.31
   0   7 -19  118.36   12.83
   0  -7  19  122.25   13.53
   0  -7  19  108.42   10.74
   0  -7  18    3.13    3.81
   0  -7  18    8.37    4.82
   0  -7  18    9.12    3.59
   0   7 -18    4.92    3.67
   0  -7  17   74.41    9.98
   0  -7  17   75.18   11.70
   0  -7  17   73.06    8.47
   0  -7  16   21.86    6.84
   0  -7  15  191.22   17.28
   0  -7  14   14.45    4.71
   0  -7  13  191.85   15.76
   0  -7  12   37.49    7.20
   0  -7  11   10.45    3.91
   0  -7  10  181.28   13.75
   0  -7   9  171.34   12.92
   0  -7   8  373.89   20.28
   0  -7   7   84.74    8.43
   0  -7   6   88.01    8.79
   0   7  -6   96.33    8.92
   0   7  -5 1497.42   55.00
   0   7  -4  246.73   14.98
   0   7  -3  387.94   19.97
   0  -7   2  309.02   17.12
   0  -7   2  304.50   17.14
   0   7  -2  319.83   17.31
   0  -7   1  213.40   13.53
   0  -7   1  218.84   13.88
   0  -7   0  439.62   21.95
   0  -7   0  423.96   21.34
   0  -7  -1  127.59   10.67
   0  -7  -1  114.97    9.85
   0  -7  -2  647.28   28.81
   0  -7  -2  546.37   26.64
   0  -7  -3  329.88   19.63
   0  -7  -3  324.45   18.68
   0  -7  -4 1088.60   44.58
   0  -7  -4 1004.84   42.67
   0  -7  -5  398.49   22.99
   0  -7  -5  351.59   21.18
   0  -7  -6 1112.52   47.27
   0  -7  -6  996.04   44.31
   0  -7  -7   88.37   11.05
   0  -7  -8  736.55   38.47
   0  -7  -9    5.42    3.02
   0  -7  -9    0.93    2.81
   0  -7 -10   72.80    9.13
   0   7  10   72.11    7.76
   0  -7 -10   61.07    9.24
   0   7  10   76.67    8.94
   0  -7 -10   68.11   10.61
   0   7  11   31.42    5.88
   0  -7 -11   28.86    6.84
   0   7  11   32.33    5.57
   0  -7 -11   30.26    6.33
   0   7  12   57.05    7.32
   0  -7 -12   56.48    8.65
   0  -7 -12   53.03    9.65
   0   7  12   63.87    8.51
   0  -7 -13    1.02    3.16
   0   7  13    0.04    2.19
   0   7  13    3.92    3.46
   0  -7 -14   10.63    4.15
   0   7  14   19.33    5.24
   0   7  15   23.80    5.78
   0  -7 -15   26.01    6.39
   0   7  16   35.45    6.28
   0  -7 -16   27.50    6.29
   0   7  17   13.37    4.29
   0   7  18   76.06    7.94
   0   7  19    3.56    2.38
   0  -7 -20   34.53    3.93
   0   7  20   30.00    3.42
   0  -8  27   35.11    4.07
   0   8 -27   37.36    3.58
   0  -8  26    2.63    1.87
   0   8 -26   -1.18    1.63
   0  -8  26    1.87    1.98
   0   8 -25    3.08    2.56
   0  -8  25    3.68    2.86
   0  -8  25    2.41    1.60
   0  -8  25    2.78    1.88
   0  -8  24    5.04    2.77
   0  -8  24    0.27    1.83
   0   8 -24    1.45    2.71
   0  -8  24    5.68    3.57
   0  -8  24   -0.89    4.54
   0  -8  23   23.07    4.43
   0   8 -23   32.47    6.63
   0  -8  23   27.79    7.13
   0  -8  22   18.69    5.26
   0  -8  22   25.20    5.04
   0   8 -22   29.61    6.76
   0  -8  21   45.39    8.65
   0  -8  21   42.95    6.54
   0   8 -21   38.25    7.63
   0  -8  20    7.08    4.45
   0   8 -20    6.50    3.79
   0  -8  20    8.61    1.95
   0  -8  19   33.91    5.89
   0  -8  19   31.09    7.23
   0  -8  19   37.34    8.70
   0   8 -19   29.69    6.35
   0  -8  18   89.28   11.04
   0  -8  18   89.59    9.67
   0  -8  17  220.87   20.33
   0  -8  17  192.11   16.20
   0  -8  17  177.62   13.78
   0  -8  16  287.29   22.72
   0  -8  16  235.25   18.05
   0  -8  15  179.55   17.12
   0  -8  14  904.39   43.78
   0  -8  13    1.41    3.87
   0  -8  12 2006.35   76.04
   0  -8  11   13.75    4.95
   0  -8  10 1825.38   68.60
   0  -8   9    2.52    3.19
   0  -8   8  867.73   38.91
   0   8  -8 1000.69   40.10
   0   8  -7   96.68    9.59
   0  -8   7   90.80    9.35
   0   8  -6  221.08   14.96
   0   8  -5   81.83    8.66
   0   8  -4    9.37    3.68
   0   8  -3 1050.24   41.53
   0  -8   3  981.61   41.11
   0  -8   2   41.02    6.31
   0  -8   2   48.57    6.66
   0  -8   1  140.87   11.56
   0  -8   1  158.58   12.50
   0  -8   0    1.85    3.11
   0  -8   0    5.41    2.74
   0  -8  -1   41.70    7.41
   0  -8  -1   40.67    6.16
   0  -8  -2  114.45   10.84
   0  -8  -2  129.75   11.90
   0  -8  -3   55.77    7.63
   0  -8  -3   60.60    8.61
   0  -8  -4   57.69    8.43
   0  -8  -4   48.44    7.51
   0  -8  -5   13.73    4.92
   0  -8  -5   15.53    4.44
   0  -8  -6   37.59    6.82
   0  -8  -6   38.97    7.56
   0  -8  -7   79.16   11.32
   0  -8  -8  424.47   24.30
   0   8   8  436.45   23.92
   0  -8  -8  418.91   28.36
   0   8   9   51.30    6.91
   0  -8  -9   69.13   11.17
   0  -8  -9   75.42    9.48
   0   8   9   63.83    8.19
   0  -8  -9   67.76    9.98
   0  -8 -10  469.09   26.39
   0   8  10  439.01   25.01
   0   8  10  419.19   22.75
   0  -8 -10  403.47   27.01
   0  -8 -10  443.43   30.46
   0   8  11   17.48    5.20
   0  -8 -11   19.56    6.48
   0   8  11   14.65    3.93
   0  -8 -11   17.65    4.90
   0   8  12    2.17    2.64
   0   8  12    2.25    2.25
   0  -8 -12    1.38    2.94
   0   8  13  176.26   13.28
   0  -8 -13  202.79   16.69
   0   8  13  205.08   16.11
   0   8  14   19.35    4.83
   0  -8 -14   21.48    5.65
   0   8  15   94.24   10.35
   0   8  16   14.62    4.48
   0   8  17   59.02    7.24
   0   8  18    1.85    1.05
   0   8  18   -0.47    2.40
   0  -8 -18   -0.59    2.07
   0   8  19   81.08    5.78
   0  -8 -19   76.29    6.19
   0  -9  27    1.76    1.61
   0  -9  26  137.36    9.55
   0   9 -26  144.89   10.71
   0  -9  26  167.57   10.80
   0  -9  25    4.10    2.84
   0   9 -25    3.20    2.46
   0  -9  25    3.13    2.12
   0  -9  25    5.77    2.28
   0  -9  24  108.09    9.01
   0  -9  24   97.19   11.34
   0  -9  24  110.61   10.33
   0   9 -24  107.05   10.92
   0  -9  23   10.25    5.13
   0  -9  23   19.80    4.15
   0   9 -23    9.99    4.14
   0   9 -22   29.80    6.83
   0  -9  22   35.35    5.58
   0  -9  22   30.55    7.32
   0   9 -21   10.08    4.25
   0  -9  21    2.90    1.85
   0  -9  21    3.92    3.67
   0   9 -20  463.91   27.69
   0  -9  20  438.89   27.56
   0  -9  20  390.75   23.04
   0  -9  19   31.65    7.48
   0  -9  19   33.19    5.90
   0  -9  18   22.34    7.59
   0  -9  18   14.49    4.65
   0  -9  18   13.25    3.87
   0  -9  17    1.40    3.27
   0  -9  17    0.84    3.82
   0  -9  16    9.24    2.69
   0  -9  16   11.94    4.18
   0  -9  16   11.63    5.93
   0  -9  15    7.13    3.80
   0  -9  14   67.47   10.20
   0  -9  13    2.94    2.68
   0  -9  12   68.48    9.62
   0  -9  11  304.54   20.64
   0  -9  10  105.10   11.21
   0   9 -10  114.34   11.44
   0  -9   9  139.44   12.87
   0   9  -9  153.47   13.17
   0   9  -8    6.61    3.36
   0   9  -7  240.38   16.57
   0   9  -6  314.77   19.34
   0   9  -5  258.51   17.15
   0   9  -4  173.98   13.64
   0  -9   3 1816.44   67.49
   0  -9   2    1.14    3.06
   0  -9   2    4.13    3.50
   0  -9   1 1911.35   71.94
   0  -9   1 1931.88   70.88
   0  -9   0   21.32    5.80
   0  -9   0   22.49    4.92
   0  -9  -1  976.94   43.11
   0  -9  -1 1049.09   45.22
   0  -9  -2   12.35    4.72
   0  -9  -2   18.01    4.81
   0  -9  -3  540.11   29.76
   0  -9  -3  477.41   27.28
   0  -9  -4  153.33   14.32
   0  -9  -4  162.91   15.76
   0  -9  -5  160.37   14.82
   0  -9  -5  169.50   16.42
   0  -9  -6  105.67   12.49
   0  -9  -6  133.59   14.94
   0  -9  -7   22.56    5.49
   0   9   7   21.08    4.78
   0  -9  -7   11.86    4.95
   0   9   7   26.05    4.97
   0  -9  -8  103.23   11.09
   0  -9  -8   79.79   11.27
   0   9   8   90.50    9.22
   0  -9  -8  126.49   15.28
   0   9   8  108.64   11.21
   0  -9  -9   37.44    7.98
   0  -9  -9   49.91   10.54
   0   9   9   47.17    6.72
   0  -9  -9   53.35    8.17
   0   9   9   53.74    7.96
   0   9  10    8.35    2.83
   0  -9 -10   14.92    4.85
   0   9  10   11.98    4.74
   0   9  11   -1.16    4.11
   0  -9 -11    1.79    3.23
   0   9  11   -0.16    2.34
   0   9  12    2.38    3.69
   0   9  12    0.63    1.89
   0  -9 -12    0.32    3.26
   0   9  13   19.62    5.32
   0   9  13    9.46    2.88
   0   9  14   93.89   10.60
   0   9  15   -1.42    3.41
   0   9  16   68.85    7.80
   0   9  17    1.71    1.55
   0   9  17   -1.57    2.07
   0  -9 -17    0.03    2.13
   0   9  18   31.38    3.28
   0  -9 -18   30.41    3.89
   0 -10  27    2.13    1.70
   0  10 -26   24.38    3.14
   0 -10  26   21.63    4.39
   0  10 -26   23.48    4.18
   0 -10  26   21.59    3.68
   0 -10  25   10.63    3.56
   0  10 -25   20.97    4.74
   0 -10  25   12.54    4.22
   0 -10  25   16.90    4.11
   0 -10  24   68.11    9.24
   0  10 -24   61.33    8.37
   0 -10  24   71.06    7.02
   0 -10  24   73.76    8.24
   0 -10  23   39.20    7.37
   0  10 -23   38.57    7.58
   0 -10  23   37.39    5.49
   0 -10  22   36.75    7.43
   0 -10  22   37.45    5.71
   0  10 -22   37.05    7.53
   0 -10  21  113.75   10.72
   0 -10  21  117.86   13.50
   0  10 -21  111.40   12.86
   0 -10  20    2.39    2.01
   0 -10  20    0.52    3.14
   0  10 -20    8.56    4.84
   0 -10  19  488.56   26.14
   0 -10  19  505.60   30.11
   0 -10  18   49.53    7.20
   0 -10  18   42.81    9.85
   0 -10  18   32.13    6.76
   0 -10  17  556.49   31.01
   0 -10  17  487.87   27.73
   0 -10  16   23.84    5.13
   0 -10  16   16.35    4.77
   0 -10  16   25.32    6.46
   0 -10  16   20.82    6.47
   0 -10  15  654.19   38.00
   0 -10  14   20.55    6.07
   0 -10  13   51.71    8.74
   0 -10  12  380.63   25.26
   0  10 -12  420.72   25.93
   0 -10  11   13.88    4.73
   0  10 -11   10.33    4.30
   0  10 -10  507.98   28.22
   0  10  -9  206.24   16.19
   0  10  -8  225.09   16.81
   0  10  -7  256.82   18.21
   0  10  -6   50.67    7.79
   0  10  -5  776.82   36.23
   0 -10   4   84.40    9.97
   0 -10   3  913.06   40.74
   0 -10   2  244.14   17.51
   0 -10   1    1.91    2.79
   0 -10   1    4.58    4.52
   0 -10   0  130.33   13.28
   0 -10   0  101.91   11.10
   0 -10  -1   77.98   10.72
   0 -10  -1   76.13    9.89
   0 -10  -2  142.36   14.65
   0 -10  -2  119.67   12.83
   0 -10  -3  145.71   15.36
   0 -10  -3  130.85   13.62
   0 -10  -4  423.27   28.12
   0 -10  -4  359.13   24.84
   0 -10  -5    8.82    5.46
   0 -10  -5    5.46    3.56
   0 -10  -6  255.03   21.79
   0  10   6  344.90   20.85
   0  10   6  295.13   18.20
   0 -10  -6  301.93   24.64
   0  10   7    4.72    3.22
   0  10   7    7.89    2.52
   0 -10  -7   11.93    5.60
   0 -10  -8  170.62   17.60
   0  10   8  171.94   13.65
   0  10   8  202.18   16.33
   0 -10  -8  199.58   20.13
   0  10   9    6.15    4.29
   0  10   9    7.11    3.12
   0  10  10  220.65   17.48
   0  10  10  212.67   15.12
   0  10  11   21.13    4.24
   0  10  11   17.88    5.18
   0  10  12  115.54   10.12
   0  10  12  117.36   11.98
   0  10  13   22.55    4.34
   0  10  13   19.62    4.92
   0  10  14   73.61    8.80
   0 -10 -14   84.32    9.28
   0  10  15    4.97    3.29
   0 -10 -15    4.58    2.73
   0 -10 -16   40.41    5.34
   0  10  16   47.29    4.67
   0 -10 -17   48.69    4.90
   0 -11  27   45.88    4.59
   0 -11  26   75.25    6.69
   0 -11  26   61.99    6.04
   0  11 -26   59.90    6.83
   0 -11  25  128.54    9.87
   0  11 -25  116.51   10.67
   0 -11  25  120.80   11.35
   0  11 -24   33.08    6.15
   0 -11  24   37.17    5.06
   0 -11  24   49.35    6.73
   0 -11  24   37.97    7.30
   0 -11  23   50.33    7.96
   0 -11  23   56.63    6.67
   0  11 -23   47.38    7.99
   0 -11  22   10.91    5.36
   0 -11  22   18.07    3.52
   0  11 -22   10.70    4.97
   0  11 -21  115.14   13.10
   0 -11  21  131.84   11.44
   0 -11  21  134.13   14.47
   0 -11  20   23.63    6.42
   0 -11  20   35.16    5.90
   0 -11  19    6.06    3.12
   0 -11  19    1.34    3.15
   0 -11  18   67.26    9.87
   0  11 -18  102.47   14.39
   0 -11  18   75.77   12.58
   0 -11  17    8.14    4.07
   0  11 -17    9.80    5.63
   0 -11  17   12.98    4.58
   0 -11  17   20.31    6.36
   0 -11  17    3.08    3.06
   0  11 -16   48.98    9.48
   0 -11  16   48.20    9.92
   0 -11  16   49.54    8.50
   0 -11  16   38.12    7.36
   0 -11  16   30.18    5.97
   0 -11  15    0.04    1.83
   0  11 -15    0.48    4.33
   0 -11  15    3.19    3.10
   0 -11  15   -1.03    3.69
   0 -11  14   26.60    6.83
   0  11 -14   24.90    6.62
   0  11 -13   10.58    3.77
   0 -11  13   10.64    5.38
   0  11 -12  226.96   18.88
   0  11 -11  182.13   16.40
   0  11 -10  968.49   44.89
   0  11  -9   96.84   11.39
   0  11  -8 1177.93   50.85
   0  11  -7   64.84    9.03
   0  11  -6  683.89   34.27
   0 -11   5    7.38    3.71
   0 -11   4 1035.61   46.04
   0 -11   3  727.72   36.03
   0 -11   2  295.08   20.59
   0 -11   1  465.71   28.42
   0 -11   1  450.30   26.96
   0 -11   0  139.18   13.89
   0 -11   0  160.83   15.70
   0 -11  -1  716.31   39.15
   0 -11  -2   21.17    6.56
   0 -11  -2    9.68    3.30
   0 -11  -3   72.42   10.71
   0 -11  -3   64.78   11.20
   0  11   4   33.75    5.19
   0 -11  -4   37.84    7.89
   0 -11  -4   42.41    9.12
   0  11   4   38.54    6.73
   0  11   5    8.08    3.22
   0  11   5    9.16    3.68
   0 -11  -5    5.89    2.45
   0 -11  -5    9.14    4.76
   0  11   6   12.42    3.19
   0 -11  -6   24.79    7.10
   0  11   6   13.51    4.63
   0 -11  -7    4.65    3.57
   0  11   7    3.63    3.08
   0  11   7    1.45    3.49
   0  11   8   51.09    8.40
   0  11   8   49.46    6.96
   0  11   9   86.30    9.41
   0  11   9   85.92   10.80
   0  11  10   42.16    6.31
   0  11  10   47.59    8.17
   0  11  11    1.37    1.83
   0  11  11    2.13    3.49
   0 -11 -11    2.89    3.98
   0  11  12    1.06    3.41
   0 -11 -12   -1.00    3.28
   0  11  12    2.65    1.71
   0  11  13   15.64    5.01
   0 -11 -13   16.07    4.69
   0 -11 -14   16.98    4.04
   0  11  14   21.89    3.37
   0  11  15    6.15    1.55
   0 -11 -15    6.23    2.22
   0  11  16    2.04    1.13
   0 -11 -16    0.42    1.42
   0 -12  27   50.06    4.50
   0  12 -27   46.39    5.01
   0 -12  26  156.53   10.37
   0 -12  26  178.03   12.32
   0  12 -26  175.65   12.03
   0 -12  26  194.96   11.06
   0 -12  25   48.28    7.16
   0  12 -25   40.48    6.16
   0 -12  25   46.96    5.73
   0  12 -24  278.53   18.78
   0 -12  24  280.86   19.44
   0 -12  24  313.34   17.08
   0 -12  23    2.16    2.17
   0 -12  23    9.40    4.36
   0  12 -23   10.47    4.87
   0 -12  22  248.75   15.54
   0  12 -22  243.21   18.73
   0 -12  22  251.87   19.43
   0 -12  21   90.40    9.26
   0 -12  21  107.43   12.30
   0  12 -21   98.84   11.61
   0 -12  20  237.19   19.15
   0 -12  20  225.62   15.80
   0 -12  19  194.17   17.51
   0 -12  19  204.66   15.05
   0 -12  18   25.36    6.49
   0 -12  18   20.80    5.82
   0 -12  18   17.98    3.89
   0 -12  17  138.79   12.98
   0  12 -17  178.55   18.81
   0 -12  17  186.89   19.76
   0 -12  17  150.08   15.19
   0 -12  17  163.21   15.57
   0 -12  16    9.55    3.92
   0 -12  16    6.03    3.16
   0 -12  16    0.18    3.50
   0 -12  16    7.22    4.06
   0 -12  15  183.57   15.90
   0 -12  15  165.65   13.87
   0 -12  15  186.16   16.27
   0  12 -15  218.56   20.12
   0  12 -14   15.45    5.81
   0 -12  14    8.29    3.09
   0 -12  14   -0.01    2.51
   0  12 -13  101.11   12.94
   0  12 -12   12.12    5.41
   0  12 -11   40.63    7.89
   0  12 -10   28.52    6.69
   0  12  -9   34.06    7.12
   0  12  -8    8.82    3.89
   0 -12   7   64.98    9.66
   0  12  -7   56.54    8.78
   0 -12   6   83.45   10.72
   0 -12   5  172.99   15.60
   0 -12   4   77.99   10.57
   0 -12   3    2.21    2.59
   0 -12   2   26.66    6.27
   0 -12   1   97.04   12.13
   0 -12   0   63.06   10.70
   0 -12   0   45.22    8.24
   0 -12  -1    7.84    3.65
   0 -12  -1   12.95    5.09
   0 -12  -2   57.81   10.48
   0  12   2   45.72    7.15
   0  12   2   55.98    7.28
   0 -12  -2   60.73    8.16
   0 -12  -2   52.24    9.38
   0 -12  -3   97.29   13.05
   0 -12  -3  121.85   12.05
   0  12   3  107.62   11.39
   0 -12  -3  120.31   15.31
   0  12   3  107.76   10.49
   0 -12  -4  339.50   27.87
   0 -12  -4  369.99   22.73
   0  12   4  347.27   22.24
   0 -12  -4  297.52   24.55
   0  12   4  344.35   20.46
   0  12   5  452.11   25.09
   0  12   5  479.99   27.81
   0 -12  -5  453.69   31.49
   0 -12  -5  546.36   36.06
   0 -12  -5  518.58   28.37
   0 -12  -6  220.21   17.23
   0  12   6  204.34   15.31
   0  12   6  204.50   17.03
   0 -12  -7  179.01   15.39
   0  12   7  172.35   15.68
   0  12   7  165.28   13.51
   0  12   8   20.15    6.05
   0 -12  -8   10.37    4.70
   0  12   8   11.86    3.94
   0  12   9  138.37   11.54
   0 -12  -9  147.22   13.77
   0  12   9  131.76   13.31
   0  12  10   44.43    6.23
   0 -12 -10   36.05    6.95
   0  12  10   32.51    6.89
   0 -12 -11   13.83    4.42
   0  12  11    4.70    3.71
   0 -12 -12   73.00    8.29
   0 -12 -13   21.55    4.41
   0 -12 -14   17.00    3.48
   0  12  15    8.62    2.04
   0 -12 -15    9.51    2.16
   0 -13  27  166.25    8.53
   0  13 -27  162.82    9.92
   0 -13  26    1.02    2.43
   0 -13  26   -0.82    2.11
   0  13 -26    2.35    2.32
   0 -13  26    0.51    1.57
   0 -13  25   43.51    5.16
   0  13 -25   40.38    6.23
   0 -13  25   35.55    5.93
   0 -13  24   -0.03    2.05
   0 -13  24   -3.45    4.17
   0  13 -24    2.36    3.56
   0  13 -23   58.88    8.29
   0 -13  23   56.81    8.50
   0 -13  22   -1.84    3.56
   0  13 -22   -6.07    4.65
   0 -13  22    3.67    2.50
   0 -13  21    5.54    2.27
   0 -13  21    5.15    4.17
   0 -13  20  189.11   13.95
   0 -13  20  176.14   16.39
   0 -13  19   97.72   11.79
   0 -13  18   37.54    7.94
   0 -13  18   30.80    5.97
   0 -13  18   50.88    8.40
   0  13 -17   70.96   11.94
   0 -13  17   54.88    7.92
   0 -13  17   73.46   10.66
   0 -13  17   75.39   10.50
   0  13 -16   37.38    7.95
   0 -13  16   28.52    6.00
   0 -13  16   22.49    5.89
   0 -13  16   19.35    5.28
   0 -13  15  104.40   11.65
   0 -13  15   80.21   10.76
   0  13 -15  103.68   13.78
   0 -13  15   89.41    9.93
   0 -13  14   26.85    6.12
   0 -13  14   23.13    5.79
   0  13 -14   30.58    7.46
   0  13 -13   86.36    9.48
   0 -13  13  101.57   11.13
   0  13 -13  109.33   13.71
   0 -13  13   97.05   10.89
   0  13 -12  230.20   19.98
   0 -13  12  218.65   16.63
   0  13 -11  267.90   21.65
   0  13 -10  481.16   29.93
   0  13  -9  204.53   17.95
   0  13  -8  434.90   27.65
   0 -13   8  436.70   27.76
   0 -13   7  190.50   17.23
   0 -13   6  542.37   31.75
   0 -13   5   22.74    5.89
   0 -13   4 1515.16   64.51
   0 -13   3   43.15    8.44
   0 -13   2  906.27   45.40
   0 -13   1   25.76    7.24
   0 -13   1   31.77    5.67
   0 -13   0  104.44   10.68
   0 -13   0   73.53   11.42
   0 -13  -1   47.52    7.46
   0  13   1   48.43    6.94
   0 -13  -1   29.27    7.12
   0  13   2    4.84    3.18
   0 -13  -2    5.55    3.54
   0 -13  -2   -0.68    2.28
   0 -13  -3    4.26    3.85
   0 -13  -3    3.06    3.05
   0  13   3    1.82    2.94
   0 -13  -3   -2.73    4.39
   0  13   4   34.52    5.99
   0 -13  -4   41.38    7.61
   0  13   5    0.86    2.58
   0  13   5    4.21    3.85
   0 -13  -5    3.15    3.67
   0 -13  -6   21.66    6.10
   0  13   6   16.82    5.73
   0  13   6   27.70    5.80
   0 -13  -7   17.09    5.36
   0  13   7   15.46    4.17
   0 -13  -8   66.91    9.06
   0 -13  -9   79.62    9.71
   0 -13 -10   40.17    6.61
   0 -13 -11   72.86    8.15
   0 -13 -12   51.93    6.24
   0 -13 -13   68.10    6.39
   0 -13 -14   49.56    4.55
   0  13  14   50.33    4.52
   0  14 -27    5.00    1.98
   0 -14  26  206.49   12.83
   0  14 -26  209.31   12.71
   0 -14  26  211.44   10.51
   0  14 -25    4.61    2.70
   0 -14  25   -0.53    2.93
   0 -14  25    2.12    1.59
   0 -14  24  288.01   15.01
   0  14 -24  294.64   18.20
   0 -14  24  276.58   18.14
   0 -14  23   11.34    4.65
   0 -14  23    7.11    2.75
   0  14 -23    7.01    3.65
   0  14 -22  714.41   34.30
   0 -14  22  646.05   34.18
   0 -14  21   17.37    5.53
   0 -14  21    9.21    2.83
   0 -14  20  621.43   33.86
   0 -14  20  626.04   29.11
   0 -14  19   56.03    9.31
   0 -14  19   50.60    8.68
   0 -14  18  239.95   19.82
   0 -14  18  267.72   17.98
   0 -14  18  275.23   20.63
   0 -14  17   44.21    6.91
   0 -14  17   40.41    8.20
   0 -14  17   46.47    8.46
   0 -14  16   31.71    7.30
   0 -14  16   37.89    7.65
   0  14 -16   53.70   10.87
   0 -14  16   39.56    6.05
   0  14 -15   39.67    9.06
   0 -14  15   30.30    6.74
   0 -14  15   25.48    5.42
   0 -14  14   -0.19    3.12
   0  14 -14    1.52    2.74
   0 -14  14    5.09    4.16
   0  14 -13   25.70    5.36
   0  14 -13   32.72    7.95
   0 -14  13   33.11    6.72
   0 -14  13   27.98    6.07
   0  14 -12   13.66    3.85
   0 -14  12    7.73    3.50
   0  14 -12    1.13    5.09
   0  14 -11   -5.06    2.76
   0  14 -11   -7.87    3.99
   0 -14  11   -1.64    2.94
   0 -14  10   14.25    3.94
   0  14 -10   14.54    3.85
   0  14 -10   12.42    4.33
   0 -14  10   16.79    6.03
   0 -14   9    9.31    5.12
   0  14  -9    0.39    4.02
   0 -14   9    2.93    2.19
   0  14  -9   -0.53    3.35
   0 -14   8   40.54    8.27
   0 -14   8   36.36    5.88
   0  14  -8   40.03    6.61
   0 -14   7    1.20    1.88
   0 -14   7   -0.46    4.30
   0 -14   6    5.90    4.08
   0 -14   6    3.58    3.40
   0 -14   5  215.73   15.69
   0 -14   5  214.18   19.13
   0 -14   4   15.20    4.12
   0 -14   4   17.29    5.24
   0 -14   3  362.31   26.50
   0 -14   3  369.83   22.01
   0 -14   3  389.80   22.64
   0 -14   2   91.89   12.70
   0 -14   2   94.77   10.33
   0 -14   1  200.64   15.71
   0 -14   1  193.40   19.01
   0 -14   0   35.42    6.62
   0 -14   0   31.24    7.64
   0 -14  -1   23.85    5.74
   0 -14  -1   18.78    6.47
   0 -14  -2   10.49    4.50
   0 -14  -3  428.72   25.83
   0 -14  -4    1.32    3.34
   0 -14  -5  358.12   22.99
   0 -14  -6    2.76    3.99
   0 -14  -7  205.31   16.16
   0 -14  -8    6.66    4.39
   0 -14  -9   97.65    9.87
   0 -14 -10    4.24    3.19
   0 -14 -11   63.41    6.66
   0 -14 -12   10.91    2.63
   0  14  13   15.13    2.48
   0 -14 -13   17.55    2.42
   0  15 -27   21.04    2.83
   0  15 -26   -0.94    1.96
   0 -15  26    0.75    1.89
   0 -15  25    2.76    2.64
   0  15 -25    0.91    2.38
   0 -15  25   -2.02    1.38
   0  15 -24    8.07    3.53
   0 -15  24    1.72    3.11
   0 -15  24    7.15    2.24
   0 -15  23   39.23    4.74
   0  15 -23   35.10    5.92
   0 -15  23   35.27    6.66
   0 -15  22    3.77    3.99
   0  15 -22    5.24    4.25
   0 -15  21   19.64    5.49
   0 -15  20   24.90    4.90
   0 -15  20   18.75    5.79
   0 -15  19   61.46    9.38
   0 -15  19   69.86   10.16
   0 -15  18    7.64    5.02
   0 -15  18    3.63    3.47
   0 -15  17  132.53   14.26
   0 -15  17  129.70   13.57
   0 -15  16   18.73    5.26
   0 -15  16   12.37    4.96
   0 -15  15  484.39   29.02
   0 -15  15  476.55   28.07
   0  15 -14   10.33    4.61
   0 -15  14   10.84    4.58
   0 -15  14   11.43    4.88
   0 -15  13  990.13   44.95
   0  15 -13 1111.34   52.28
   0 -15  13 1031.67   46.35
   0  15 -12   14.66    5.38
   0 -15  12   13.39    4.27
   0  15 -12   15.66    4.55
   0 -15  12    8.92    4.51
   0  15 -11  613.80   36.32
   0  15 -11  552.77   29.11
   0 -15  11  585.29   30.93
   0 -15  11  655.85   37.46
   0 -15  10    2.17    3.09
   0  15 -10    6.66    2.82
   0 -15  10   -1.07    3.39
   0 -15   9  179.30   14.54
   0  15  -9  154.97   13.43
   0 -15   9  149.98   16.45
   0 -15   8  219.45   16.58
   0 -15   8  213.59   19.58
   0  15  -8  214.14   15.97
   0 -15   7   88.83    9.82
   0 -15   7   98.19   10.77
   0  15  -7   84.16    9.61
   0 -15   7   77.49   11.70
   0 -15   6  486.25   26.39
   0 -15   6  503.90   32.53
   0 -15   6  567.64   28.38
   0 -15   5  222.93   16.37
   0 -15   5  202.05   15.18
   0 -15   5  194.77   19.10
   0 -15   4  488.21   32.60
   0 -15   4  546.54   28.36
   0 -15   4  518.47   27.36
   0 -15   3  134.50   12.79
   0 -15   3  144.15   12.85
   0 -15   3  133.88   15.67
   0 -15   2  153.61   13.67
   0 -15   2  120.58   11.77
   0 -15   1   -0.23    2.76
   0 -15   1   10.39    4.90
   0 -15   1    6.02    3.59
   0 -15   0    4.62    3.58
   0 -15  -1   94.18   11.10
   0 -15  -2   17.43    5.06
   0 -15  -3   15.99    5.20
   0 -15  -4  135.13   13.20
   0 -15  -5    2.25    3.45
   0 -15  -6   35.05    6.64
   0 -15  -7    0.92    2.72
   0 -15  -8   66.78    7.80
   0 -15  -9   10.50    3.60
   0 -15 -10   62.45    5.95
   0 -15 -10   63.63    6.51
   0  15  11    7.92    2.23
   0 -15 -11    6.31    1.83
   0 -16  26   28.71    3.91
   0  16 -26   32.12    3.98
   0  16 -25   58.40    6.30
   0 -16  25   58.20    6.56
   0 -16  24   89.93    8.93
   0  16 -24   93.47    8.59
   0 -16  23    5.60    3.43
   0  16 -23    8.52    3.02
   0  16 -22  496.05   25.52
   0 -16  22  477.67   26.15
   0 -16  21    9.26    4.18
   0 -16  20  240.10   18.19
   0 -16  19   76.17   10.59
   0 -16  19   64.00    9.37
   0 -16  18   96.58   11.48
   0 -16  18  118.86   13.08
   0 -16  17  182.82   16.53
   0 -16  17  176.39   15.74
   0 -16  16   -0.70    3.69
   0 -16  16   -2.53    3.76
   0 -16  15   42.26    8.15
   0 -16  15   54.06    8.28
   0 -16  14   26.90    6.02
   0 -16  14   42.64    8.00
   0 -16  13   25.17    6.02
   0 -16  13   31.51    7.30
   0  16 -13   18.51    4.82
   0 -16  12    1.53    2.92
   0  16 -12    3.92    2.97
   0 -16  11   44.87    9.18
   0 -16  11   38.46    7.24
   0  16 -11   35.10    6.60
   0  16 -10  144.43   13.06
   0 -16  10  140.74   13.46
   0 -16  10  157.64   17.20
   0  16  -9    5.90    2.97
   0 -16   9    6.92    3.61
   0 -16   9    1.34    2.09
   0 -16   8  104.84   13.74
   0 -16   8  101.91   11.18
   0  16  -8  117.06   11.56
   0 -16   7    5.82    2.88
   0 -16   7    2.53    3.61
   0 -16   7   -0.85    4.38
   0  16  -7   -0.14    3.08
   0 -16   6   34.85    6.08
   0 -16   6   27.67    6.76
   0 -16   6   20.94    5.06
   0 -16   5   65.33    8.27
   0 -16   5   52.78    9.78
   0 -16   5   57.45    8.29
   0 -16   4  328.03   20.82
   0 -16   4  266.44   18.42
   0 -16   3   36.21    6.48
   0 -16   3   48.18    7.66
   0 -16   2  360.75   22.21
   0 -16   2  367.43   22.89
   0 -16   1   20.45    4.98
   0 -16   1   17.00    5.31
   0 -16   0   28.52    6.11
   0 -16   0   30.72    6.60
   0 -16  -1   70.30    9.41
   0 -16  -1   58.72    8.45
   0 -16  -2   82.76   10.12
   0 -16  -2   60.44    8.57
   0 -16  -3  217.23   16.75
   0 -16  -4   79.18    9.57
   0 -16  -5   90.95    9.70
   0 -16  -6   41.55    6.39
   0 -16  -6   33.34    5.39
   0 -16  -7   43.63    5.79
   0 -16  -7   51.56    6.66
   0 -16  -8   18.23    3.32
   0 -16  -8   11.40    3.16
   0  16   9   20.77    2.61
   0 -16  -9   20.24    3.38
   0 -16  -9   18.87    2.85
   0 -16 -10    1.94    1.41
   0  16  10    0.97    1.07
   0 -17  26   25.59    3.31
   0  17 -26   27.57    3.21
   0  17 -25    2.35    1.78
   0 -17  25    1.56    2.14
   0  17 -24  108.57    8.69
   0 -17  24  105.95    9.13
   0  17 -23    5.77    2.76
   0 -17  23    4.46    2.94
   0 -17  22   23.60    5.60
   0  17 -22   21.07    4.42
   0 -17  21   16.21    4.62
   0 -17  20   73.23    9.40
   0 -17  19   12.62    4.38
   0 -17  19   16.78    5.78
   0 -17  18  179.71   15.92
   0 -17  18  180.41   15.43
   0 -17  17   29.35    6.70
   0 -17  17   25.00    5.85
   0 -17  16  103.80   11.96
   0 -17  16   98.70   11.42
   0 -17  15  285.18   20.76
   0 -17  15  281.00   20.12
   0 -17  14  119.75   12.51
   0 -17  14  121.98   13.02
   0 -17  13  442.38   26.07
   0  17 -13  411.14   23.81
   0 -17  13  444.18   26.76
   0 -17  12  462.37   26.48
   0  17 -12  422.52   24.41
   0 -17  11  333.98   21.77
   0  17 -11  311.63   20.10
   0  17 -10  164.47   13.81
   0 -17  10  147.20   13.92
   0  17  -9   29.38    6.07
   0 -17   9   23.15    5.74
   0  17  -8   27.90    6.11
   0 -17   8   17.33    4.66
   0  17  -7   73.34    9.14
   0 -17   7   69.63    8.99
   0 -17   6   59.93    8.49
   0  17  -6   57.99    8.27
   0 -17   6   55.10    8.41
   0 -17   5   33.28    6.38
   0 -17   5   43.44    6.94
   0 -17   4   18.41    5.67
   0 -17   4   18.14    4.32
   0 -17   3    4.41    3.25
   0 -17   3    6.09    2.84
   0 -17   2   40.08    7.01
   0 -17   2   54.24    7.59
   0 -17   1   20.24    5.45
   0 -17   1   36.49    6.43
   0 -17   0   23.76    6.17
   0 -17   0   15.57    3.98
   0 -17  -1    1.71    2.40
   0 -17  -1    3.49    3.90
   0 -17  -2    1.69    3.55
   0 -17  -2   -1.23    2.31
   0 -17  -3    8.28    2.72
   0 -17  -3    8.29    3.98
   0 -17  -4   23.84    5.22
   0 -17  -4   26.21    4.62
   0 -17  -5    9.54    2.66
   0 -17  -5   10.15    3.69
   0 -17  -6   86.92    7.26
   0 -17  -6   93.36    8.28
   0 -17  -7   45.96    5.28
   0 -17  -7   40.97    4.22
   0  17   7   53.66    4.93
   0  17   8   34.56    3.64
   0 -17  -8   34.07    4.00
   0 -18  25   28.82    3.71
   0  18 -25   34.54    3.69
   0  18 -24    0.16    1.66
   0 -18  24    0.92    1.80
   0  18 -23   83.63    7.38
   0 -18  23   79.52    7.86
   0  18 -22    9.37    2.87
   0 -18  22   11.55    3.94
   0  18 -21   27.79    4.88
   0 -18  21   25.34    5.33
   0 -18  20    3.59    3.16
   0 -18  19   57.62    8.02
   0 -18  19   61.75    8.57
   0 -18  18    2.09    3.64
   0 -18  18   -1.77    4.48
   0 -18  17   38.78    7.27
   0 -18  17   42.93    7.80
   0 -18  16    0.40    3.56
   0 -18  16   -1.84    4.00
   0 -18  15  -10.78    4.31
   0 -18  15   -1.77    3.59
   0 -18  14    4.25    4.38
   0 -18  14    4.91    3.80
   0  18 -13    4.23    3.12
   0 -18  13    7.86    4.29
   0 -18  13    7.96    4.21
   0 -18  12   42.63    7.42
   0  18 -12   40.07    6.91
   0  18 -11   20.19    4.84
   0 -18  11   15.54    4.72
   0 -18  10  414.02   24.20
   0  18 -10  361.30   22.26
   0 -18   9  111.79   11.56
   0  18  -9  104.63   11.00
   0 -18   8  345.51   22.04
   0  18  -8  346.82   21.34
   0 -18   7  137.00   13.08
   0  18  -7  123.32   12.04
   0  18  -6  374.31   22.39
   0 -18   6  363.86   22.81
   0 -18   5   59.72    8.31
   0  18  -5   58.69    8.20
   0 -18   5   50.16    7.54
   0 -18   4  312.84   20.54
   0  18  -4  368.73   21.74
   0 -18   3    8.49    3.17
   0 -18   3    7.67    4.21
   0 -18   2  177.64   13.36
   0 -18   2  186.11   14.90
   0 -18   1    5.11    3.00
   0 -18   1    2.95    2.25
   0 -18   0   56.25    7.92
   0 -18   0   59.81    7.19
   0 -18  -1    2.09    1.78
   0 -18  -1   -0.31    3.15
   0 -18  -2  100.64    8.75
   0 -18  -2  107.01   10.16
   0 -18  -3    3.10    1.56
   0 -18  -3    7.52    3.02
   0  18   4   49.05    5.64
   0 -18  -4   44.06    5.72
   0 -18  -4   41.26    4.73
   0  18   5   11.09    2.45
   0  18   5   13.82    2.84
   0 -18  -5    9.47    2.81
   0  18   6   13.04    2.36
   0 -18  -6   15.62    2.89
   0  18   6   15.04    2.38
   0 -18  -7    5.18    1.62
   0  19 -24   85.72    5.93
   0 -19  24   97.59    7.02
   0  19 -23    4.48    1.76
   0 -19  23    4.76    2.56
   0  19 -22  110.42    8.25
   0 -19  22  113.76    9.29
   0 -19  21   -2.12    2.45
   0  19 -21    2.42    2.33
   0  19 -20  217.25   13.45
   0 -19  20  235.73   15.39
   0 -19  19    8.80    4.80
   0 -19  19   -1.92    3.69
   0 -19  18  437.26   23.97
   0 -19  18  436.95   24.51
   0 -19  17   -2.40    3.66
   0 -19  17    1.32    3.43
   0 -19  16  436.70   25.08
   0 -19  16  424.93   24.03
   0 -19  15   25.36    5.44
   0 -19  15   25.10    6.02
   0 -19  14  256.23   18.33
   0 -19  14  227.39   16.87
   0 -19  13   69.44    8.88
   0 -19  13   68.32    9.53
   0 -19  12  123.59   12.00
   0  19 -12  120.35   11.29
   0 -19  11   58.23    8.30
   0  19 -11   61.79    8.21
   0  19 -10   67.86    8.86
   0 -19  10   83.71    9.82
   0  19  -9   22.02    5.24
   0 -19   9   20.64    5.16
   0  19  -8   14.65    4.80
   0 -19   8   14.48    4.74
   0 -19   7   -2.48    3.13
   0  19  -7    3.20    3.50
   0 -19   6   17.32    4.88
   0  19  -6   14.02    4.26
   0  19  -5   69.85    8.79
   0 -19   5   77.73    9.50
   0 -19   4    5.74    2.95
   0  19  -4   -0.72    3.11
   0 -19   3   60.81    8.11
   0 -19   3   64.14    8.18
   0  19  -3   67.98    8.34
   0 -19   2   43.51    6.78
   0  19  -2   56.76    7.49
   0 -19   2   53.46    7.93
   0 -19   1   32.03    5.81
   0  19  -1   37.93    6.25
   0 -19   1   39.66    6.66
   0  19   0  103.84    9.48
   0 -19   0   92.53    9.15
   0 -19  -1   36.12    5.43
   0  19   1   46.49    5.89
   0  19   2   37.36    4.94
   0 -19  -2   42.99    5.64
   0  19   3   41.25    4.75
   0 -19  -3   38.57    4.90
   0 -19  -3   47.00    5.34
   0  19   3   35.41    3.47
   0  19   4    2.45    1.17
   0 -19  -4    0.06    1.43
   0 -19  -4    4.20    1.75
   0 -20  23   10.57    2.32
   0  20 -22    3.60    1.52
   0 -20  22    2.89    1.74
   0  20 -21    1.25    1.60
   0 -20  21   -1.01    2.23
   0  20 -20   -3.02    1.99
   0 -20  20    2.41    2.17
   0 -20  19    0.51    2.72
   0  20 -19    2.95    1.58
   0 -20  18   -0.86    2.55
   0 -20  18   -0.04    2.68
   0 -20  17   24.32    5.34
   0 -20  17   32.88    5.94
   0 -20  16   13.83    4.71
   0 -20  16   15.47    4.66
   0 -20  15   52.27    7.45
   0 -20  15   41.63    6.73
   0 -20  14   10.78    3.94
   0 -20  14   11.12    4.06
   0 -20  13   26.38    6.02
   0 -20  13   24.76    5.43
   0 -20  12   23.01    5.27
   0  20 -12   28.35    5.30
   0 -20  12   23.75    5.40
   0  20 -11   99.97    9.95
   0 -20  11   97.98   10.15
   0 -20  10   55.76    7.77
   0  20 -10   53.20    7.00
   0 -20   9  169.21   13.46
   0  20  -9  143.38   12.36
   0  20  -8   72.31    8.54
   0 -20   8   94.12    9.67
   0 -20   7  321.64   19.50
   0  20  -7  304.18   18.55
   0  20  -6  103.09   10.02
   0 -20   6  119.83   11.11
   0  20  -5  300.19   18.16
   0 -20   5  310.73   18.84
   0  20  -4   79.92    8.58
   0 -20   4   80.84    8.65
   0  20  -3  240.69   15.08
   0 -20   3  220.86   14.93
   0 -20   2   41.92    6.04
   0  20  -2   36.12    5.48
   0  20  -1   63.55    6.70
   0 -20   1   60.80    7.00
   0 -20   0   33.64    4.77
   0  20   0   34.59    4.80
   0 -20  -1   28.88    4.04
   0  20   1   27.60    4.00
   0 -20  -2    2.13    1.60
   0  20   2    7.06    2.01
   0 -21  22   42.46    4.13
   0 -21  21   61.18    5.69
   0 -21  20   83.29    7.13
   0 -21  19   73.17    7.03
   0 -21  18  100.39    9.02
   0 -21  18   91.04    8.25
   0 -21  17   22.79    4.42
   0 -21  17   25.44    4.56
   0 -21  16  224.39   14.74
   0 -21  16  215.56   13.99
   0 -21  15   42.60    6.47
   0 -21  15   36.99    5.87
   0 -21  14  184.83   13.43
   0 -21  14  155.69   12.16
   0 -21  13   17.89    4.72
   0 -21  13   23.90    4.55
   0 -21  12   24.54    5.06
   0 -21  12   26.93    5.65
   0 -21  11    2.16    2.89
   0  21 -11    2.19    2.65
   0 -21  11    2.87    2.48
   0  21 -10   -0.77    2.70
   0 -21  10   -1.25    2.86
   0  21  -9   25.71    4.71
   0 -21   9   19.12    4.37
   0 -21   8    1.89    2.24
   0  21  -8    0.72    2.68
   0  21  -7    1.38    2.73
   0 -21   7   -0.60    2.93
   0 -21   6   12.33    3.73
   0  21  -6   11.23    3.18
   0  21  -5   28.00    4.58
   0 -21   5   24.93    4.52
   0 -21   4   16.57    3.44
   0  21  -4   16.21    3.94
   0  21  -3   35.53    5.02
   0 -21   3   28.85    4.43
   0 -21   2   61.39    5.99
   0  21  -2   54.45    5.81
   0  21  -1   27.87    3.81
   0 -21   1   20.79    3.21
   0  21   0   81.36    5.88
   0 -21   0   75.68    5.56
   0 -22  20   41.56    4.16
   0 -22  19    3.17    2.04
   0 -22  18   75.68    6.66
   0 -22  18   62.99    5.99
   0 -22  17    1.46    2.05
   0 -22  17    3.89    1.85
   0 -22  16   66.41    6.63
   0 -22  16   63.18    6.85
   0 -22  15   50.16    6.17
   0 -22  15   47.49    5.81
   0 -22  14   27.24    4.54
   0 -22  14   32.46    5.24
   0 -22  13   97.79    8.82
   0 -22  13   94.27    8.41
   0 -22  12   49.28    6.02
   0 -22  12   53.71    6.63
   0 -22  11   79.44    7.64
   0 -22  11   83.65    8.09
   0 -22  10   40.79    5.58
   0 -22  10   43.43    5.92
   0 -22   9   70.57    7.10
   0  22  -9   72.18    6.96
   0 -22   9   71.43    7.46
   0 -22   8   -0.64    1.97
   0  22  -8    0.16    2.02
   0 -22   7  135.46    9.69
   0  22  -7  134.50    9.53
   0  22  -6    6.13    2.39
   0 -22   6    0.90    1.79
   0  22  -5  137.33    9.11
   0 -22   5  126.07    8.73
   0  22  -4    9.59    2.54
   0 -22   4    8.98    2.34
   0 -22   3  141.51    8.32
   0  22  -3  167.71    9.17
   0  22  -2    8.77    1.88
   0 -23  17   20.10    2.78
   0 -23  16    9.46    2.28
   0 -23  16   14.29    2.82
   0 -23  15    5.43    1.92
   0 -23  15    3.49    1.77
   0 -23  14   27.61    3.78
   0 -23  14   21.74    3.67
   0 -23  13   -1.11    1.96
   0 -23  13   -0.77    1.96
   0 -23  12    1.20    1.57
   0 -23  12    1.46    1.66
   0 -23  11   -0.63    1.69
   0 -23  11    3.70    2.19
   0 -23  10    5.09    2.02
   0 -23  10    1.61    1.44
   0 -23   9    4.12    1.97
   0 -23   9   -0.99    1.58
   0 -23   8   18.00    3.06
   0 -23   8   12.47    2.34
   0 -23   7    3.17    1.69
   0 -23   7    3.09    1.31
   0 -23   6   51.22    4.69
   1 -23   5   20.22    2.83
   1 -23   5   19.30    2.73
   1 -23   6   29.21    3.64
   1 -23   6   32.79    3.76
   1 -23   7   -1.34    1.87
   1 -23   7    1.02    1.56
   1 -23   8   78.85    6.52
   1 -23   8   64.70    5.99
   1 -23   9   10.11    3.13
   1 -23   9    7.69    2.13
   1 -23  10  119.95    8.69
   1 -23  10  124.41    8.85
   1 -23  11   24.01    3.94
   1 -23  11   25.16    3.89
   1 -23  12   91.95    7.56
   1 -23  12   92.43    7.66
   1 -23  13   44.85    5.23
   1 -23  13   51.55    5.57
   1 -23  14   18.25    3.25
   1 -23  14   19.61    3.38
   1 -23  15  129.23    8.88
   1 -23  15  121.38    8.59
   1 -23  16    3.22    1.92
   1 -23  16   -0.16    1.79
   1 -23  17  244.18   12.46
   1 -23  18    1.21    1.22
  -1  22  -2   21.76    3.01
   1 -22   2   25.04    3.36
   1 -22   3  120.02    8.18
  -1  22  -3  112.53    7.67
   1 -22   4   36.26    4.67
  -1  22  -4   36.01    4.54
   1 -22   5   93.49    7.96
  -1  22  -5   81.47    7.08
   1 -22   6   14.96    3.56
  -1  22  -6   18.97    3.59
   1 -22   7   57.93    6.53
  -1  22  -7   57.84    6.21
  -1  22  -8   -0.10    2.11
   1 -22   8   -0.75    2.94
  -1  22  -9   58.09    6.54
   1 -22   9   60.91    6.88
   1 -22   9   59.70    7.07
   1 -22  10    6.99    3.18
   1 -22  10    4.98    2.66
   1 -22  11   48.57    6.24
   1 -22  11   56.26    6.80
   1 -22  12    8.41    3.05
   1 -22  12    7.92    3.24
   1 -22  13    1.58    2.32
   1 -22  13    5.79    2.90
   1 -22  14    3.25    2.62
   1 -22  14    8.17    3.24
   1 -22  15    6.46    2.78
   1 -22  15    1.01    2.15
   1 -22  16    5.72    2.61
   1 -22  16    3.77    2.29
   1 -22  17    7.54    2.54
   1 -22  17    5.39    2.72
   1 -22  18   38.15    4.87
   1 -22  18   33.01    4.52
   1 -22  19   12.41    2.85
   1 -22  20   69.58    5.84
   1 -22  21   13.60    2.21
   1 -21  -1    4.19    1.53
  -1  21   0    0.90    1.25
   1 -21   0    2.54    1.61
   1 -21   1    4.88    2.28
  -1  21  -1    3.81    2.03
  -1  21  -2   52.64    5.76
   1 -21   2   51.69    6.20
  -1  21  -3   59.87    6.53
   1 -21   3   67.19    7.14
  -1  21  -4   97.64    8.67
   1 -21   4   89.89    8.82
   1 -21   5   60.47    7.31
  -1  21  -5   63.81    7.23
  -1  21  -6   94.21    8.80
   1 -21   6   99.26    9.36
   1 -21   7   18.50    4.36
  -1  21  -7   14.38    3.94
   1 -21   8  260.73   16.71
  -1  21  -8  251.61   15.85
  -1  21  -9   17.28    4.33
   1 -21   9   13.20    3.65
   1 -21  10  433.38   23.09
  -1  21 -10  413.62   21.86
   1 -21  11   18.05    4.40
   1 -21  11   16.18    4.69
   1 -21  12  220.45   15.24
   1 -21  12  201.94   14.81
   1 -21  13   -0.25    3.09
   1 -21  13   -2.08    3.43
   1 -21  14   52.24    7.15
   1 -21  14   50.07    7.04
   1 -21  15    5.41    3.04
   1 -21  15    7.72    3.39
   1 -21  16   30.56    5.44
   1 -21  16   38.56    5.94
   1 -21  17   30.26    5.06
   1 -21  17   28.05    5.10
   1 -21  18   13.13    3.66
   1 -21  18    7.20    2.75
   1 -21  19    4.37    2.45
   1 -21  20   57.62    6.30
   1 -21  21    1.46    1.58
   1 -21  22   25.62    3.58
   1 -20  -3   10.16    2.26
   1 -20  -2   26.50    4.03
  -1  20   2   21.28    3.13
   1 -20  -1   21.98    4.20
  -1  20   1   14.37    2.95
  -1  20   0   88.17    7.76
   1 -20   0  102.25    9.03
  -1  20  -1   33.05    5.02
   1 -20   1   32.60    5.32
   1 -20   2  298.26   17.94
  -1  20  -2  288.13   16.65
   1 -20   3   -1.05    3.24
  -1  20  -3    0.92    3.06
  -1  20  -4  216.67   14.83
   1 -20   4  232.77   16.10
   1 -20   5   -2.36    3.79
  -1  20  -5    3.39    3.54
  -1  20  -6   71.78    8.58
   1 -20   6   76.79    9.15
   1 -20   7   24.10    5.58
  -1  20  -7   22.70    5.05
  -1  20  -8   15.45    4.52
   1 -20   8   26.58    6.13
  -1  20  -9   25.85    5.62
   1 -20   9   28.83    5.88
  -1  20 -10    2.38    3.31
   1 -20  10    0.79    2.92
   1 -20  11   12.45    4.76
  -1  20 -11    9.49    4.80
   1 -20  12   12.18    4.47
   1 -20  12   13.44    4.56
   1 -20  13   10.30    4.70
   1 -20  13    2.74    2.86
   1 -20  14    2.60    2.86
   1 -20  14    5.20    3.54
   1 -20  15   53.73    7.63
   1 -20  15   45.58    6.89
   1 -20  16   13.17    4.25
   1 -20  16   19.78    5.26
   1 -20  17  109.04   10.75
   1 -20  17  111.47   10.62
   1 -20  18    1.32    2.64
   1 -20  18    3.36    3.26
   1 -20  19  151.54   11.91
   1 -20  19  155.25   12.01
  -1  20 -20    1.92    1.20
   1 -20  20    4.97    2.94
   1 -20  21  169.77   11.34
  -1  20 -21  126.15    8.04
  -1  20 -22    2.18    1.02
   1 -20  22   10.30    3.16
   1 -20  23  150.43    9.43
   1 -19  -5   20.35    3.01
  -1  19   4    5.62    1.31
   1 -19  -4    1.81    1.45
  -1  19   4    5.50    2.01
   1 -19  -3   17.27    3.69
  -1  19   3   14.48    2.91
  -1  19   3   12.71    2.36
  -1  19   2    2.32    1.90
  -1  19   2   -0.23    0.90
   1 -19  -2   -1.89    2.15
   1 -19  -1    4.32    2.62
  -1  19   1    5.09    2.97
   1 -19   0    5.71    3.00
  -1  19   0    4.87    2.85
  -1  19  -1   93.62    9.14
   1 -19   1   82.42    8.84
  -1  19  -2    6.37    3.47
   1 -19   2    2.83    2.73
   1 -19   3  386.52   22.92
   1 -19   3  333.43   20.47
  -1  19  -3  374.01   21.23
  -1  19  -4   16.42    4.69
   1 -19   4   30.73    5.87
  -1  19  -5  251.61   17.29
   1 -19   5  262.07   18.42
   1 -19   6  137.64   13.06
  -1  19  -6  139.41   12.35
  -1  19  -7  240.03   16.96
   1 -19   7  268.42   18.54
  -1  19  -8  259.94   17.79
   1 -19   8  261.70   18.56
   1 -19   9  327.45   20.91
  -1  19  -9  277.86   18.84
  -1  19 -10  172.35   14.08
   1 -19  10  171.20   14.66
   1 -19  11  110.64   11.28
  -1  19 -11   96.82   10.54
   1 -19  12  147.18   13.52
  -1  19 -12  147.29   12.91
   1 -19  13    7.44    4.27
   1 -19  13   11.46    4.12
   1 -19  14   38.50    7.41
   1 -19  14   48.15    7.79
   1 -19  15   24.02    5.87
   1 -19  15   21.70    5.24
   1 -19  16    5.27    3.32
   1 -19  16    1.37    3.20
   1 -19  17    8.96    4.12
   1 -19  17    4.71    3.98
   1 -19  18   12.36    4.75
   1 -19  18    9.15    4.41
   1 -19  19   36.40    6.38
  -1  19 -19   31.37    4.84
   1 -19  19   31.85    5.88
  -1  19 -20    0.71    1.79
   1 -19  20   -0.60    2.72
  -1  19 -21    7.63    2.76
   1 -19  21    4.25    2.82
   1 -19  22   -0.63    2.37
  -1  19 -22    1.67    1.80
   1 -19  23    5.00    2.51
  -1  19 -23    5.02    1.82
  -1  19 -24   -0.76    1.11
   1 -19  24    3.11    1.94
   1 -18  -7   39.56    3.82
  -1  18   7   40.47    3.54
  -1  18   6   28.50    3.20
  -1  18   6   23.62    3.17
   1 -18  -6   23.27    3.54
  -1  18   5   65.41    5.76
   1 -18  -5   58.42    6.17
  -1  18   5   68.53    5.88
  -1  18   4    7.70    2.29
  -1  18   4   10.53    2.97
   1 -18  -4    6.42    2.36
  -1  18   3   36.78    5.49
   1 -18  -3   32.29    5.31
   1 -18  -2   66.04    7.90
  -1  18   2   79.22    8.17
  -1  18   1    4.45    2.95
   1 -18  -1    4.11    3.39
   1 -18   0  168.26   13.71
  -1  18  -1    5.56    3.61
   1 -18   1    0.52    3.34
   1 -18   2  200.31   15.48
  -1  18  -2  217.78   15.89
  -1  18  -3   22.22    5.55
   1 -18   3   10.41    4.18
  -1  18  -4   67.73    8.53
   1 -18   4   63.06    8.45
  -1  18  -5    5.78    3.58
   1 -18   5    1.55    2.55
   1 -18   5    4.05    3.99
   1 -18   6   26.06    6.10
  -1  18  -6   22.76    5.45
  -1  18  -7   -0.68    4.04
   1 -18   7   -0.72    2.51
   1 -18   8   32.92    6.69
  -1  18  -8   23.08    5.74
   1 -18   9   34.85    7.02
  -1  18  -9   25.91    5.73
   1 -18  10  134.56   12.97
  -1  18 -10  128.49   12.34
  -1  18 -11   54.24    8.23
   1 -18  11   47.59    8.07
  -1  18 -12  335.92   21.29
   1 -18  12  343.08   22.29
   1 -18  13    0.92    3.20
   1 -18  13   -1.25    3.65
   1 -18  14   40.21    7.20
   1 -18  14   38.57    7.61
   1 -18  15   15.32    5.29
   1 -18  15   10.84    4.40
   1 -18  16   59.85    8.79
   1 -18  16   67.34    9.71
   1 -18  17   84.72   10.42
   1 -18  17   98.18   11.07
   1 -18  18   77.34   10.00
   1 -18  18   92.21   10.69
   1 -18  19  223.96   17.01
   1 -18  19  217.75   16.67
  -1  18 -20   61.98    7.25
   1 -18  20   61.25    8.58
   1 -18  21  146.39    9.82
  -1  18 -21  163.32   11.73
   1 -18  21  157.69   12.91
  -1  18 -22    6.69    2.74
   1 -18  22    1.16    2.96
  -1  18 -23  291.74   15.35
   1 -18  23  285.83   16.61
  -1  18 -24   -0.68    1.68
   1 -18  24    1.40    2.08
   1 -18  25  259.51   13.30
  -1  18 -25  273.73   12.51
  -1  17   9    4.73    1.31
   1 -17  -8    1.97    1.32
  -1  17   8    2.00    1.39
   1 -17  -7   -1.39    1.92
  -1  17   7    1.81    1.60
  -1  17   6    8.38    2.52
   1 -17  -6    9.35    3.05
   1 -17  -5   18.26    4.13
   1 -17  -4   40.27    6.16
   1 -17  -3    9.81    4.08
   1 -17  -2  133.91   12.40
   1 -17  -1   15.14    4.73
   1 -17   0   97.54   10.82
   1 -17   1  130.88   12.58
   1 -17   2    9.77    4.55
   1 -17   3  392.34   23.47
   1 -17   4    9.27    3.73
   1 -17   5  612.61   32.20
  -1  17  -5  722.98   33.75
  -1  17  -6   36.76    6.57
   1 -17   6   48.07    7.60
  -1  17  -7  826.51   38.83
   1 -17   7  890.39   41.07
  -1  17  -8   12.46    4.74
   1 -17   8   13.41    4.42
  -1  17  -9  432.80   25.09
   1 -17   9  443.09   26.11
   1 -17  10   15.27    5.20
  -1  17 -10   11.57    3.99
  -1  17 -11   59.24    8.40
   1 -17  11   61.56    8.96
   1 -17  12   -0.70    3.20
  -1  17 -12    2.53    3.57
  -1  17 -13    2.57    3.14
   1 -17  13    8.08    4.60
   1 -17  13    3.51    3.24
   1 -17  14    5.18    3.04
   1 -17  14   10.55    5.24
   1 -17  15   38.50    7.32
   1 -17  15   29.65    6.68
   1 -17  16    3.67    4.68
   1 -17  16    0.77    2.83
   1 -17  17   41.40    7.94
   1 -17  17   46.54    7.98
   1 -17  18    3.42    3.71
   1 -17  18    3.59    4.49
   1 -17  19   10.16    4.81
   1 -17  19   11.69    5.05
  -1  17 -20    7.19    3.83
   1 -17  20    8.64    4.70
   1 -17  21   27.09    6.52
   1 -17  21   16.43    3.35
  -1  17 -21   21.14    5.08
   1 -17  22    6.21    2.12
  -1  17 -22    4.56    2.65
   1 -17  22    6.29    3.49
   1 -17  23   46.82    6.80
  -1  17 -23   51.80    6.34
  -1  17 -24   12.86    3.26
   1 -17  24   11.68    3.44
  -1  17 -25   34.12    4.37
   1 -17  25   32.87    4.68
   1 -17  26   75.21    5.89
  -1  17 -26   76.15    5.50
  -1  16  10    4.95    1.73
   1 -16 -10    2.01    1.23
  -1  16   9   60.27    5.74
   1 -16  -9   53.89    5.58
  -1  16   8    0.24    1.71
   1 -16  -8    5.24    1.95
   1 -16  -8   -1.53    2.30
   1 -16  -7  105.58    9.32
   1 -16  -7   97.86    8.42
   1 -16  -6   16.94    4.51
   1 -16  -5  138.44   12.22
   1 -16  -4    1.69    2.78
   1 -16  -3  181.42   15.02
   1 -16  -2   92.67   10.61
   1 -16  -1   46.20    7.14
   1 -16  -1   55.10    8.15
   1 -16   0   11.03    3.72
   1 -16   1  126.15   12.42
   1 -16   2   13.59    4.16
   1 -16   3    8.61    3.79
   1 -16   4    2.37    2.40
   1 -16   4    2.11    3.30
   1 -16   5   28.84    5.83
   1 -16   5   37.01    7.87
   1 -16   6   61.12   10.04
   1 -16   6   64.90    8.55
  -1  16  -6   61.15    8.38
   1 -16   7   28.14    6.00
   1 -16   7   32.39    7.83
  -1  16  -7   28.85    5.89
  -1  16  -8  102.56   10.86
   1 -16   8   99.56   11.11
   1 -16   8   97.36   13.10
   1 -16   9    6.03    2.95
  -1  16  -9   -1.55    3.44
   1 -16   9    7.36    3.89
   1 -16  10  302.39   20.78
   1 -16  10  325.88   25.24
  -1  16 -10  299.10   19.79
   1 -16  11   13.44    4.58
  -1  16 -11   12.90    4.27
   1 -16  11   21.94    6.01
   1 -16  12  453.10   26.85
  -1  16 -12  476.37   32.02
   1 -16  12  491.79   32.25
  -1  16 -12  435.66   25.51
  -1  16 -13   40.18    6.87
   1 -16  13   56.65    8.90
   1 -16  13   56.34    8.71
   1 -16  14  425.61   25.74
   1 -16  14  390.70   25.48
   1 -16  15   91.76   11.32
   1 -16  15   74.49   10.51
   1 -16  16  391.50   25.33
   1 -16  16  372.67   24.35
   1 -16  17   13.70    4.97
   1 -16  17    4.81    3.48
   1 -16  18  280.73   20.60
   1 -16  18  276.39   20.95
   1 -16  19   -0.62    4.20
   1 -16  19   -2.61    3.46
   1 -16  20  133.00   13.25
   1 -16  21    3.25    1.92
   1 -16  21    6.19    4.83
  -1  16 -21    4.76    2.94
  -1  16 -22   23.96    4.99
   1 -16  22   26.48    4.33
   1 -16  22   28.01    6.53
   1 -16  23  123.50    8.59
   1 -16  23  115.98   11.22
   1 -16  23  120.88    8.12
  -1  16 -23  105.93    9.94
   1 -16  24   27.12    3.40
   1 -16  24   26.75    4.83
  -1  16 -24   22.29    4.40
   1 -16  25  105.96    8.92
  -1  16 -25  106.31    8.52
  -1  16 -26    7.48    2.15
   1 -16  26    5.30    2.03
  -1  15  12    1.63    1.23
  -1  15  11   11.68    2.49
   1 -15 -11   10.37    2.44
   1 -15 -10    3.95    2.18
   1 -15  -9   -3.15    2.64
   1 -15  -8    4.60    2.83
   1 -15  -7    2.35    3.05
   1 -15  -6   86.83    9.89
   1 -15  -5   23.47    5.25
   1 -15  -4  253.44   18.33
   1 -15  -3   19.16    5.31
   1 -15  -2  274.74   19.43
   1 -15  -1    2.94    3.00
   1 -15   0  322.92   21.19
   1 -15   1   12.78    3.87
   1 -15   1   -2.62    3.70
   1 -15   2  282.32   18.98
   1 -15   2  253.91   22.08
   1 -15   3  292.64   23.47
   1 -15   3  312.31   20.00
   1 -15   4   39.00    8.30
   1 -15   4   43.27    6.66
   1 -15   5  348.09   21.40
   1 -15   5  366.60   26.22
   1 -15   6   27.28    6.42
   1 -15   6   31.78    5.83
   1 -15   7  302.86   23.29
  -1  15  -7  308.96   19.41
   1 -15   7  264.29   18.13
   1 -15   8   86.61   10.01
  -1  15  -8  100.25   10.37
   1 -15   8   74.48   11.47
  -1  15  -9  266.55   18.31
   1 -15   9  286.04   19.50
   1 -15   9  291.74   22.90
  -1  15 -10  190.97   15.16
   1 -15  10  191.88   18.75
   1 -15  10  227.46   17.05
  -1  15 -10  226.49   20.35
  -1  15 -11  185.22   18.52
  -1  15 -11  179.02   14.61
   1 -15  11  167.72   14.69
  -1  15 -12  133.55   12.61
   1 -15  12  140.82   13.48
  -1  15 -12  154.31   16.81
   1 -15  13   93.78   11.09
  -1  15 -13   85.04    9.99
  -1  15 -13  107.25   14.12
   1 -15  13   93.32   11.41
   1 -15  14   53.82    8.81
   1 -15  14   44.11    8.07
   1 -15  15    3.76    3.57
   1 -15  15    2.48    2.92
   1 -15  16   45.96    8.44
   1 -15  16   34.61    6.90
   1 -15  17   11.94    4.45
   1 -15  17   26.84    6.77
   1 -15  18    9.31    5.04
   1 -15  18    3.53    3.71
   1 -15  19  139.72   14.73
   1 -15  19  138.73   14.19
   1 -15  20    2.45    4.96
  -1  15 -21  257.37   18.31
   1 -15  21  259.74   19.38
   1 -15  21  265.96   16.34
  -1  15 -22   -3.07    3.72
   1 -15  22   -7.63    3.01
   1 -15  22   -3.03    4.45
   1 -15  23  371.25   18.46
  -1  15 -23  365.57   21.28
   1 -15  23  381.73   22.50
   1 -15  24   -0.10    2.90
   1 -15  24    6.94    1.94
  -1  15 -24    4.86    3.23
   1 -15  24    3.54    1.84
   1 -15  25  155.19    9.07
  -1  15 -25  157.72   11.23
   1 -15  25  148.81   11.39
   1 -15  26   16.62    3.42
   1 -15  26   15.10    2.32
  -1  15 -26   19.46    3.45
  -1  15 -27  114.99    7.18
  -1  14  13   42.97    4.18
   1 -14 -13   41.99    4.01
   1 -14 -12   43.79    5.02
  -1  14  12   53.06    5.47
   1 -14 -11   39.34    5.24
   1 -14 -10  109.49    9.80
   1 -14  -9   55.65    7.40
   1 -14  -8  120.21   11.58
   1 -14  -7   24.08    5.55
   1 -14  -6   74.48    9.54
   1 -14  -5  130.23   12.87
   1 -14  -4   21.35    5.31
   1 -14  -3  204.61   16.35
   1 -14  -2   95.63   10.89
   1 -14  -2   90.30   12.57
   1 -14  -1   12.50    5.08
   1 -14  -1    3.16    3.04
   1 -14   0    8.56    4.47
   1 -14   0    9.08    3.68
   1 -14   1    0.27    2.55
   1 -14   1   -1.97    3.27
   1 -14   2   68.90   10.45
   1 -14   2   84.17    9.56
   1 -14   3  222.86   19.60
   1 -14   3  256.40   17.11
   1 -14   4   69.82    8.61
   1 -14   4   62.36    9.86
   1 -14   5  255.84   17.17
   1 -14   5  272.43   21.31
   1 -14   6  121.80   13.63
   1 -14   7  167.53   16.27
   1 -14   8   81.91   11.35
  -1  14  -8   83.73   11.66
   1 -14   9  302.53   19.89
  -1  14  -9  323.32   19.76
  -1  14  -9  330.36   24.44
  -1  14 -10  199.18   15.14
  -1  14 -10  203.80   18.89
   1 -14  10  216.86   16.31
  -1  14 -11  566.26   34.13
  -1  14 -11  509.95   27.41
   1 -14  11  552.27   29.09
  -1  14 -12   70.81   10.84
  -1  14 -12   53.04    7.82
   1 -14  12   51.08    7.53
   1 -14  13  298.01   21.05
  -1  14 -13  305.81   24.63
   1 -14  13  300.20   20.58
   1 -14  14  576.47   32.06
  -1  14 -14  655.85   38.37
   1 -14  14  560.76   31.35
   1 -14  15  437.22   27.12
  -1  14 -15  516.70   33.96
   1 -14  15  466.06   28.21
   1 -14  16  402.71   26.48
   1 -14  16  395.02   25.98
  -1  14 -16  482.01   32.93
   1 -14  17  168.27   16.19
   1 -14  17  182.76   17.10
   1 -14  18   93.88   11.79
   1 -14  18   88.86   12.08
   1 -14  19   71.70   10.49
   1 -14  20  111.73   12.67
   1 -14  20   97.85    9.96
   1 -14  21    7.12    2.60
  -1  14 -21    9.70    4.43
   1 -14  21   15.12    5.04
   1 -14  22   78.62   10.22
  -1  14 -22   60.70    8.70
   1 -14  22   60.88    7.35
   1 -14  23   -0.74    3.90
  -1  14 -23   -0.43    3.85
   1 -14  23    4.00    2.60
   1 -14  24   11.65    3.92
   1 -14  24   14.55    3.28
  -1  14 -24   17.63    4.71
  -1  14 -25    6.72    3.50
   1 -14  25    5.88    2.07
   1 -14  25    4.32    2.28
   1 -14  26   39.61    4.19
  -1  14 -26   34.94    4.95
  -1  14 -27    2.01    1.62
   1 -13 -14    9.59    2.15
  -1  13  14    9.01    2.29
   1 -13 -13    0.96    1.61
   1 -13 -12   -1.07    2.20
   1 -13 -11    5.69    2.88
   1 -13 -10   12.25    4.29
   1 -13  -9   38.75    6.84
   1 -13  -8  177.09   14.95
   1 -13  -7  282.30   19.72
   1 -13  -6  155.15   14.07
   1 -13  -5  880.69   40.98
   1 -13  -4  371.01   29.51
   1 -13  -4  339.52   21.68
   1 -13  -3   12.13    4.60
   1 -13  -3   29.02    5.97
   1 -13  -3   22.58    7.32
   1 -13  -2  100.05   13.11
   1 -13  -2  105.45   10.96
   1 -13  -2  117.71   15.64
   1 -13  -1  170.44   19.12
   1 -13  -1  190.05   14.79
   1 -13  -1  168.48   16.80
   1 -13   0  559.02   35.51
   1 -13   0  542.80   28.09
   1 -13   1   61.83    9.21
   1 -13   2  478.76   29.34
   1 -13   3    3.37    2.09
   1 -13   4  159.75   15.36
   1 -13   5   -2.14    3.66
   1 -13   6   45.56    8.23
   1 -13   7   -0.79    3.86
  -1  13  -7    1.36    3.31
  -1  13  -8   -1.15    4.62
  -1  13  -9    3.17    3.27
  -1  13 -10   69.75   10.74
  -1  13 -11  277.30   22.12
  -1  13 -12  -14.97    5.59
  -1  13 -13  324.20   24.94
   1 -13  13  301.91   20.37
   1 -13  13  286.46   20.41
   1 -13  14   40.66    7.17
   1 -13  14   35.14    6.82
  -1  13 -14   43.03    8.95
  -1  13 -15   -0.22    3.28
   1 -13  15    0.13    2.52
   1 -13  15    5.51    3.90
  -1  13 -16   18.16    6.53
   1 -13  16    8.26    4.01
   1 -13  16   12.41    4.74
  -1  13 -17  126.05   16.19
   1 -13  17  111.75   12.98
   1 -13  17  113.36   13.33
   1 -13  18   31.04    7.57
   1 -13  18   29.09    6.89
   1 -13  19   26.03    6.61
   1 -13  20   80.39    9.31
   1 -13  20   66.36   10.01
   1 -13  21  354.22   20.58
   1 -13  21  361.17   24.21
  -1  13 -21  347.89   23.18
   1 -13  22    3.51    1.86
  -1  13 -22    2.63    3.09
   1 -13  22   -0.99    3.63
   1 -13  23  270.57   16.00
   1 -13  23  276.88   19.58
  -1  13 -23  256.67   18.40
   1 -13  24   42.64    7.07
   1 -13  24   46.85    5.58
  -1  13 -24   37.04    6.51
   1 -13  25  135.59   11.44
   1 -13  25  123.72    8.41
   1 -13  25  146.65    9.93
  -1  13 -25  140.31   11.34
   1 -13  26   72.11    7.50
  -1  13 -26   64.32    6.84
   1 -13  26   81.25    6.39
   1 -13  26   55.75    5.01
  -1  13 -27   94.19    7.20
   1 -13  27  103.13    6.47
  -1  12  15    3.93    1.60
   1 -12 -15    1.22    1.20
   1 -12 -14   88.30    7.66
   1 -12 -13    7.65    2.89
  -1  12  13    4.73    1.50
   1 -12 -12  108.33   10.31
  -1  12  12  114.62    8.51
  -1  12  11    2.28    2.33
  -1  12  11    0.94    3.39
  -1  12  10  123.06   12.37
   1 -12 -10  138.82   12.60
   1 -12  -9    8.42    3.69
  -1  12   9   11.53    5.14
   1 -12  -8   49.69    8.12
  -1  12   8   48.70    6.71
  -1  12   8   52.38    8.32
  -1  12   7    7.57    2.56
   1 -12  -7   10.01    4.44
  -1  12   7   14.72    5.17
   1 -12  -6   14.48    4.56
  -1  12   6   22.83    5.86
  -1  12   6   14.41    3.81
   1 -12  -5   -2.35    2.43
  -1  12   5   10.42    4.14
  -1  12   5    7.00    3.17
   1 -12  -5    5.07    3.19
   1 -12  -5    8.34    5.16
  -1  12   4    8.95    3.72
   1 -12  -4   -2.22    4.37
  -1  12   4    5.72    2.38
   1 -12  -4   10.37    5.29
   1 -12  -4   11.25    4.25
   1 -12  -3   11.48    4.83
   1 -12  -3   11.49    4.31
  -1  12   3    8.46    3.79
  -1  12   3    9.43    3.18
   1 -12  -3   12.50    4.54
   1 -12  -2   21.21    5.05
  -1  12   2   28.06    4.98
  -1  12   2   29.87    6.32
   1 -12  -2   17.67    5.44
   1 -12  -2   25.63    7.11
   1 -12  -1    4.90    5.20
   1 -12  -1    2.48    3.47
   1 -12   0  157.81   15.09
   1 -12   0  172.11   17.45
   1 -12   1  158.98   15.04
   1 -12   1  183.14   17.46
   1 -12   2   59.80    8.87
   1 -12   3  166.45   15.03
   1 -12   4   38.77    7.31
   1 -12   5   65.84    9.16
  -1  12  -6    9.54    4.27
   1 -12   6   29.84    6.38
  -1  12  -7  316.98   22.02
  -1  12  -8    2.65    3.72
  -1  12  -9 2546.04   95.14
  -1  12 -10   26.44    6.67
  -1  12 -11 1000.25   47.98
  -1  12 -12   42.34    8.12
  -1  12 -13  252.47   21.36
  -1  12 -14   17.41    5.30
   1 -12  14   23.05    6.56
   1 -12  14   23.33    5.32
   1 -12  14   19.59    4.90
   1 -12  15  304.85   21.68
   1 -12  15  372.19   27.47
   1 -12  15  310.05   22.07
  -1  12 -15  384.69   27.86
  -1  12 -16   17.53    6.47
   1 -12  16   22.21    6.15
   1 -12  16   20.52    6.27
   1 -12  16   12.55    4.62
   1 -12  17   68.79   12.15
   1 -12  17   43.12    8.20
   1 -12  17   41.56    7.79
  -1  12 -17   52.04   10.22
   1 -12  18   -5.34    3.92
   1 -12  19   32.68    7.68
   1 -12  20   79.62    9.45
   1 -12  20   87.58   11.41
  -1  12 -20   84.80   11.27
   1 -12  21    0.91    2.19
   1 -12  21    3.08    3.89
  -1  12 -21    2.20    3.69
   1 -12  22    6.56    3.24
   1 -12  22   10.04    5.31
  -1  12 -22   11.53    4.38
   1 -12  23   38.71    7.23
  -1  12 -23   40.68    7.26
   1 -12  23   49.48    6.53
  -1  12 -24  128.10   11.96
   1 -12  24  139.80   12.97
   1 -12  24  126.56    9.77
   1 -12  25   10.10    2.74
   1 -12  25    4.37    2.85
  -1  12 -25    8.74    3.64
   1 -12  25    7.15    2.81
  -1  12 -26  114.15    9.35
   1 -12  26   89.57    6.76
   1 -12  26  105.13    9.32
   1 -12  26  124.94    8.52
   1 -12  27   30.08    3.65
  -1  11  16    9.70    2.16
   1 -11 -16   11.48    2.46
   1 -11 -15    1.63    2.06
  -1  11  15   -1.08    1.70
   1 -11 -14    7.44    3.07
  -1  11  14    8.47    2.53
  -1  11  13   -0.55    2.38
   1 -11 -13    1.92    2.45
  -1  11  13    1.18    3.60
   1 -11 -12    9.99    3.45
  -1  11  12   18.68    5.21
  -1  11  11    6.38    4.31
  -1  11  10   35.04    5.59
  -1  11  10   38.77    7.00
  -1  11   9  285.26   20.12
  -1  11   9  284.44   17.64
  -1  11   8   45.96    6.70
  -1  11   8   44.18    7.50
  -1  11   7 1092.84   45.65
  -1  11   7 1099.85   48.99
  -1  11   6    7.77    3.56
   1 -11  -6   10.13    4.70
  -1  11   6    0.60    2.96
  -1  11   5 1228.71   49.67
   1 -11  -5 1297.49   59.50
  -1  11   5 1102.17   46.05
   1 -11  -5 1047.67   52.27
  -1  11   4  105.74   10.90
   1 -11  -4  121.32   15.24
   1 -11  -4  125.44   13.81
   1 -11  -3  361.56   26.16
   1 -11  -3  290.65   22.15
   1 -11  -2   41.97    7.56
   1 -11  -2   51.19    9.47
   1 -11  -1  365.43   23.84
   1 -11  -1  414.29   26.92
   1 -11   0    8.62    4.32
   1 -11   0    9.72    3.64
   1 -11   1  177.49   14.98
   1 -11   1  168.25   15.55
   1 -11   2   36.11    7.08
   1 -11   2   35.35    6.65
   1 -11   3   85.92   10.02
   1 -11   4    4.57    2.82
  -1  11  -5  217.46   17.16
  -1  11  -6   62.20    8.89
  -1  11  -7  129.90   12.97
  -1  11  -8    2.92    3.18
  -1  11  -9  137.50   13.85
  -1  11 -10   45.17    7.82
  -1  11 -11  197.35   17.10
   1 -11  11  192.42   16.71
  -1  11 -12    7.97    3.68
   1 -11  12   11.50    5.24
   1 -11  13  305.51   23.20
  -1  11 -13  325.35   23.71
  -1  11 -14   99.60   13.05
   1 -11  14   90.68   12.68
   1 -11  15   14.89    5.73
  -1  11 -15    9.71    4.91
   1 -11  15   13.27    3.79
   1 -11  15   10.01    4.19
   1 -11  16  494.22   29.39
   1 -11  16  517.82   30.20
   1 -11  16  585.10   35.85
   1 -11  17    6.42    3.43
   1 -11  17    6.33    4.26
   1 -11  17    1.16    3.18
   1 -11  18  265.82   23.99
   1 -11  18  203.22   18.32
   1 -11  19    8.62    3.82
   1 -11  19   14.52    5.18
  -1  11 -20  399.32   26.04
   1 -11  20  409.04   26.80
   1 -11  20  405.66   23.34
   1 -11  21   97.78   12.17
   1 -11  21   94.83   10.08
  -1  11 -21   88.47   11.04
  -1  11 -22  167.91   15.29
   1 -11  22  159.48   12.85
   1 -11  22  160.94   15.50
  -1  11 -23   24.79    6.52
   1 -11  23   24.02    4.40
   1 -11  23   22.46    6.17
  -1  11 -24  126.08    8.87
   1 -11  24  100.17   11.03
   1 -11  24   92.25    8.55
  -1  11 -24   93.87   10.58
   1 -11  25   14.92    3.73
  -1  11 -25   20.70    3.27
   1 -11  25   18.23    3.71
   1 -11  25   11.66    4.04
   1 -11  25   13.35    2.60
  -1  11 -25    9.55    3.32
   1 -11  26   66.58    5.52
   1 -11  26   79.48    7.05
  -1  11 -26   69.39    7.49
   1 -11  27   43.71    4.51
  -1  10  17   52.22    4.48
  -1  10  17   57.36    4.61
   1 -10 -17   52.40    5.20
   1 -10 -16    8.02    2.86
  -1  10  16    9.15    2.56
  -1  10  16   10.92    2.65
   1 -10 -15  125.76   10.47
  -1  10  15  122.03   10.63
  -1  10  15  127.30    9.55
  -1  10  14   21.22    5.53
  -1  10  13   35.44    6.40
  -1  10  12   63.32    8.93
  -1  10  11   18.48    5.83
  -1  10  11   15.53    3.84
  -1  10  10  101.18    9.87
  -1  10  10   96.20   11.34
   1 -10 -10  115.34   12.23
  -1  10   9   16.22    4.36
  -1  10   9   10.48    3.13
   1 -10  -9   17.94    5.08
   1 -10  -8   27.96    6.05
  -1  10   8   23.51    4.82
   1 -10  -8   27.76    6.74
  -1  10   8   25.15    5.40
   1 -10  -8   31.71    7.89
  -1  10   7   14.70    4.68
  -1  10   7   14.18    3.74
   1 -10  -7    9.08    3.79
   1 -10  -6   -9.14    3.81
   1 -10  -6   -2.90    4.02
  -1  10   6  -12.85    4.13
  -1  10   6  -16.36    3.92
   1 -10  -5   -0.92    2.07
   1 -10  -5    7.49    4.81
   1 -10  -4   16.56    5.15
   1 -10  -4    8.96    4.88
   1 -10  -3    1.13    2.08
   1 -10  -3   -3.38    4.28
   1 -10  -2  142.28   13.53
   1 -10  -2  178.86   16.29
   1 -10  -1  227.50   16.82
   1 -10  -1  244.91   18.82
   1 -10   0 1418.64   58.66
   1 -10   0 1664.51   62.81
   1 -10   1  117.77   11.55
   1 -10   1  134.93   13.01
   1 -10   2 2039.20   75.19
   1 -10   2 1960.46   73.47
   1 -10   3    4.55    2.86
  -1  10  -4  414.10   23.88
   1 -10   4  421.63   23.65
  -1  10  -5   16.32    4.26
  -1  10  -6  344.51   21.41
  -1  10  -7  473.07   26.21
  -1  10  -8  894.21   40.59
  -1  10  -9 1047.15   45.91
   1 -10  10  558.94   30.14
  -1  10 -10  590.90   31.14
   1 -10  11  582.65   31.75
  -1  10 -11  635.56   33.05
   1 -10  12   46.62    8.14
   1 -10  13  473.56   28.99
   1 -10  14   20.65    5.80
   1 -10  15   48.04    8.88
   1 -10  16    9.68    4.86
   1 -10  16    8.49    3.79
   1 -10  16    3.78    3.02
   1 -10  17    5.78    3.33
   1 -10  17    0.56    3.28
   1 -10  18   -0.10    3.31
   1 -10  18    6.35    3.87
  -1  10 -19   19.58    5.26
   1 -10  19   10.97    4.90
   1 -10  19   16.57    4.70
   1 -10  20    7.31    4.55
  -1  10 -20   11.72    4.96
   1 -10  20    0.95    2.76
   1 -10  21    4.51    2.01
  -1  10 -21    3.23    3.62
   1 -10  21    5.41    3.78
   1 -10  22   56.58    7.53
   1 -10  22   58.19    9.47
  -1  10 -22   63.32    9.88
  -1  10 -23   -1.88    4.13
   1 -10  23    1.10    2.01
   1 -10  23    2.75    3.57
   1 -10  24   46.73    7.64
   1 -10  24   49.94    6.32
  -1  10 -24   49.46    7.90
  -1  10 -25   72.04    6.41
   1 -10  25   76.56    7.71
   1 -10  25   49.85    5.90
   1 -10  25   65.79    6.56
  -1  10 -25   63.42    7.81
   1 -10  25   59.51    7.94
   1 -10  26   19.02    3.80
   1 -10  26   14.12    2.64
  -1  10 -26   11.90    3.17
  -1  10 -26   18.33    3.07
   1 -10  27  113.27    7.73
   1  -9 -18   18.61    3.09
  -1   9  18   18.27    2.63
   1  -9 -17    3.41    2.21
  -1   9  17   -0.77    2.41
  -1   9  17    4.51    2.85
  -1   9  17    3.49    2.18
  -1   9  16  107.60    9.98
  -1   9  15   -3.90    3.69
  -1   9  14  202.76   15.56
  -1   9  13   -3.01    4.21
   1  -9 -13   -0.36    2.90
  -1   9  12   82.09   10.19
   1  -9 -12   83.17   10.37
  -1   9  11   59.38    7.14
  -1   9  11   57.78    8.47
   1  -9 -11   68.92    9.54
  -1   9  10    7.99    4.02
   1  -9 -10    4.81    3.59
  -1   9  10    8.55    3.08
   1  -9 -10    7.45    3.89
   1  -9  -9  899.95   40.53
   1  -9  -9  982.52   48.97
  -1   9   9  892.19   39.77
   1  -9  -8  141.52   16.22
  -1   9   8  119.06   10.59
  -1   9   8  147.83   12.85
   1  -9  -8  160.71   13.75
  -1   9   7  472.09   25.39
   1  -9  -7  475.61   30.94
   1  -9  -6   62.82    9.77
   1  -9  -6   51.53    8.16
   1  -9  -5  336.30   21.98
   1  -9  -5  357.75   24.56
   1  -9  -4    4.81    3.07
   1  -9  -4    7.07    4.12
   1  -9  -3  721.77   35.48
   1  -9  -3  890.92   39.98
   1  -9  -2  138.06   13.26
   1  -9  -1  724.10   33.47
   1  -9  -1  770.81   35.88
   1  -9   0 1650.06   63.77
   1  -9   0 1844.75   66.77
   1  -9   1  174.89   13.86
   1  -9   1  158.24   12.63
   1  -9   2  101.37   10.28
   1  -9   2  113.04   10.44
   1  -9   3   99.92    9.87
   1  -9   3   96.44    9.74
  -1   9  -3  103.65   10.19
  -1   9  -4  144.47   12.40
  -1   9  -5  111.93   10.90
  -1   9  -6   59.63    7.97
  -1   9  -7   84.84    9.57
   1  -9   8  178.28   14.10
  -1   9  -8  218.42   15.71
   1  -9   9  405.02   22.76
  -1   9  -9  369.81   22.45
   1  -9  10   12.35    3.78
   1  -9  11  812.62   38.41
   1  -9  12    2.89    3.42
   1  -9  13  402.21   25.59
   1  -9  14  200.72   17.71
   1  -9  15  336.30   24.59
   1  -9  16  380.72   27.44
   1  -9  16  378.35   23.73
   1  -9  17  166.49   17.87
   1  -9  17  160.34   15.16
   1  -9  18   36.11    6.04
   1  -9  18   49.05    8.55
   1  -9  18   50.88   10.37
   1  -9  19   87.26    9.70
  -1   9 -19   88.61   11.16
   1  -9  19  100.27   12.46
   1  -9  20  199.10   15.39
   1  -9  20  195.49   17.54
  -1   9 -20  201.12   17.39
   1  -9  21   37.59    6.40
   1  -9  21   40.86    8.27
  -1   9 -21   36.03    7.91
  -1   9 -22  178.18   16.27
   1  -9  22  189.58   14.33
   1  -9  22  187.89   16.66
  -1   9 -23    6.39    4.36
   1  -9  23    6.69    4.38
   1  -9  23    8.62    2.98
   1  -9  24   38.14    5.77
  -1   9 -24   32.34    6.06
   1  -9  24   33.36    6.42
   1  -9  24   35.66    5.29
   1  -9  25    9.36    2.84
   1  -9  25   11.40    3.42
   1  -9  25   13.60    3.20
  -1   9 -25   10.91    3.87
  -1   9 -26   22.29    3.37
   1  -9  26   15.52    2.81
   1  -9  26   18.37    3.66
   1  -9  27   10.55    2.36
  -1   9 -27   10.49    1.96
   1  -8 -19   89.91    6.91
  -1   8  19  103.13    6.96
  -1   8  18   20.66    3.82
  -1   8  18   20.24    4.00
   1  -8 -18   21.85    4.17
  -1   8  18   16.67    2.74
  -1   8  17  178.43   13.06
  -1   8  16    6.39    3.49
  -1   8  15   80.85    9.52
   1  -8 -15   76.74    9.61
  -1   8  14    3.17    3.45
   1  -8 -14    4.78    3.29
  -1   8  13   32.99    6.65
   1  -8 -13   54.65    8.33
  -1   8  12    5.85    3.82
   1  -8 -12    4.49    4.08
  -1   8  11    5.14    2.36
   1  -8 -11    0.22    2.63
   1  -8 -10   31.94    8.11
   1  -8 -10   31.34    6.16
  -1   8  10   23.02    4.22
  -1   8  10   28.64    5.47
  -1   8   9  251.73   17.25
   1  -8  -9  260.28   22.01
   1  -8  -9  224.17   18.23
  -1   8   9  226.60   15.31
   1  -8  -9  263.68   18.02
   1  -8  -8   12.20    4.98
   1  -8  -7  147.58   15.14
   1  -8  -6    2.89    2.90
   1  -8  -6    8.05    3.26
   1  -8  -5  211.27   17.21
   1  -8  -5  203.61   15.32
   1  -8  -4    5.48    3.88
   1  -8  -4    2.20    2.04
   1  -8  -3   47.33    6.68
   1  -8  -3   50.61    7.39
   1  -8  -2   45.60    6.93
   1  -8  -2   44.60    6.29
   1  -8  -1   20.69    4.56
   1  -8  -1   23.19    5.24
   1  -8   0  772.22   33.70
   1  -8   0  852.26   35.64
   1  -8   1   61.09    7.03
   1  -8   1   58.93    7.36
   1  -8   2 1960.66   69.35
   1  -8   2 1929.05   68.93
  -1   8  -3  159.87   12.30
   1  -8   3  144.52   11.21
  -1   8  -4 1682.26   61.94
  -1   8  -5  150.84   12.11
  -1   8  -6 1739.84   63.98
   1  -8   7    5.81    3.29
  -1   8  -7   13.95    4.72
   1  -8   8  550.68   26.59
   1  -8   9    0.09    2.64
   1  -8  10   51.58    7.29
   1  -8  11  321.17   20.33
   1  -8  12   74.64    9.54
   1  -8  13  131.16   13.27
   1  -8  14    3.02    3.63
   1  -8  15    9.38    4.77
   1  -8  16   10.07    3.85
   1  -8  16   15.36    5.43
   1  -8  17   -1.62    3.58
   1  -8  17    3.75    2.80
  -1   8 -18   38.08    7.36
   1  -8  18   42.28    7.70
   1  -8  18   40.71    6.53
   1  -8  18   48.77    9.67
  -1   8 -19   14.82    5.55
   1  -8  19   16.35    5.09
   1  -8  19   18.60    4.85
   1  -8  20   15.03    4.32
  -1   8 -20   25.67    6.72
   1  -8  20   14.30    5.01
   1  -8  21   42.52    6.63
   1  -8  21   38.16    7.73
  -1   8 -21   38.76    7.74
  -1   8 -22   16.03    5.38
   1  -8  22   14.19    3.83
   1  -8  22   20.67    6.06
   1  -8  23   43.09    6.58
   1  -8  23   43.89    6.32
  -1   8 -23   48.78    8.05
   1  -8  23   39.30    7.16
  -1   8 -24   25.16    5.21
   1  -8  24   28.44    4.86
   1  -8  24   38.77    5.57
  -1   8 -25   40.62    6.25
   1  -8  25   47.88    5.57
   1  -8  25   57.87    6.67
   1  -8  25   56.60    6.21
   1  -8  26   17.71    3.46
   1  -8  26   15.06    2.68
  -1   8 -26   14.81    2.68
  -1   8 -26   11.78    2.64
  -1   8 -27   98.69    6.32
   1  -8  27  106.05    7.14
   1  -7 -20   35.48    4.06
  -1   7  20   43.09    4.27
  -1   7  19   61.01    6.28
  -1   7  19   46.72    5.78
  -1   7  18   93.14    8.99
  -1   7  18   97.96    7.44
  -1   7  17   25.18    5.47
   1  -7 -17   29.03    5.73
   1  -7 -16  123.95   12.20
  -1   7  16  127.02   12.02
   1  -7 -15   11.90    4.56
  -1   7  15   15.07    4.57
  -1   7  14  362.76   22.48
   1  -7 -14  373.05   23.51
  -1   7  13   59.83    8.26
   1  -7 -13   71.59    9.65
   1  -7 -12  244.66   22.05
  -1   7  12  214.32   16.43
   1  -7 -12  218.90   17.15
  -1   7  11    6.19    3.08
   1  -7 -11   14.95    5.34
   1  -7 -11   10.93    3.81
   1  -7 -10  154.55   16.65
   1  -7 -10  172.91   14.14
  -1   7  10  180.42   14.06
   1  -7  -9   37.09    7.81
   1  -7  -9   35.77    6.09
   1  -7  -8  183.20   16.63
   1  -7  -7    5.63    4.09
   1  -7  -6    9.06    3.89
   1  -7  -6    9.19    3.19
   1  -7  -5   21.36    4.60
   1  -7  -5   22.48    5.81
   1  -7  -4    4.17    3.84
   1  -7  -4    5.99    2.86
   1  -7  -3  358.88   19.48
   1  -7  -3  412.52   21.81
  -1   7   2  375.79   15.07
   1  -7  -2  357.10   18.72
   1  -7  -2  364.87   20.14
   1  -7  -1  234.87   14.03
   1  -7  -1  244.91   15.02
   1  -7   0  502.01   23.76
   1  -7   0  593.55   25.46
   1  -7   1    3.74    2.47
   1  -7   1    4.18    2.80
   1  -7   2  163.19   11.17
  -1   7  -2  163.51   11.65
   1  -7   3   15.47    3.69
  -1   7  -3   15.44    3.87
  -1   7  -4  640.30   28.38
  -1   7  -5  188.09   12.54
   1  -7   5  161.02   11.48
   1  -7   6  106.22    9.16
  -1   7  -6  122.53    9.99
   1  -7   7  178.93   12.31
   1  -7   8    0.94    2.42
   1  -7   9 1435.57   54.00
   1  -7  10   23.86    5.22
   1  -7  11 1260.22   50.43
   1  -7  12   15.05    4.71
   1  -7  13 1065.02   46.67
   1  -7  14   23.69    6.29
   1  -7  15 1189.06   53.71
   1  -7  16    0.88    2.66
  -1   7 -17  645.36   33.43
   1  -7  17  682.67   34.60
   1  -7  17  601.30   30.75
   1  -7  18   64.36    8.31
   1  -7  18   92.08   13.42
   1  -7  18   63.12    9.41
  -1   7 -18   73.88    9.90
   1  -7  19  320.28   20.77
  -1   7 -19  352.07   23.42
   1  -7  19  393.53   28.99
   1  -7  19  343.80   23.59
   1  -7  20    5.92    3.09
   1  -7  20    9.76    3.90
  -1   7 -20    7.64    4.74
   1  -7  21   50.35    8.78
   1  -7  21   46.73    7.14
  -1   7 -21   52.11    8.78
   1  -7  22   65.13    9.84
   1  -7  22   71.98    8.75
  -1   7 -22   85.22   10.82
   1  -7  23   61.23    8.95
   1  -7  23   58.74    7.32
   1  -7  23   54.58    7.23
  -1   7 -23   68.06    8.95
  -1   7 -24    5.99    2.75
   1  -7  24   12.27    4.02
   1  -7  24    9.90    2.52
   1  -7  24   12.18    3.47
   1  -7  25   22.09    3.96
  -1   7 -25   18.03    3.67
   1  -7  25   25.34    4.65
   1  -7  26    4.40    1.98
   1  -7  26   -0.72    2.03
  -1   7 -26    1.30    1.47
  -1   7 -27    1.82    1.41
   1  -7  27    1.80    1.34
  -1   6  21   32.05    3.69
   1  -6 -21   26.53    3.41
  -1   6  20  110.27    8.33
  -1   6  20   90.72    7.87
  -1   6  19   71.46    7.78
   1  -6 -19   77.85    8.51
   1  -6 -18  138.32   12.17
  -1   6  18  137.64   11.85
   1  -6 -17   38.27    7.28
  -1   6  17   26.78    5.70
   1  -6 -16   50.78    8.28
  -1   6  16   55.79    7.81
  -1   6  15    9.56    3.64
   1  -6 -15    0.36    3.14
   1  -6 -14   13.40    4.47
  -1   6  14    7.00    3.11
   1  -6 -13    3.64    4.02
   1  -6 -13    1.05    3.16
  -1   6  13    3.00    2.57
   1  -6 -12   -1.79    4.10
  -1   6  12    1.24    1.92
   1  -6 -12    3.75    3.52
  -1   6  11   89.80    9.81
   1  -6 -11   99.14   12.68
  -1   6  11   80.68    8.96
   1  -6 -11  102.60   10.75
   1  -6 -10  198.89   15.47
   1  -6 -10  202.98   18.00
   1  -6  -9  327.25   20.42
   1  -6  -9  363.96   23.87
   1  -6  -8    6.00    3.70
   1  -6  -7  145.29   13.32
   1  -6  -6   32.80    5.23
   1  -6  -6   39.37    6.64
   1  -6  -5  414.02   22.09
   1  -6  -5  367.55   19.66
   1  -6  -4   47.73    6.04
   1  -6  -4   62.09    7.50
   1  -6  -3 1689.22   60.43
  -1   6   3 1659.47   52.88
  -1   6   2    7.10    1.57
   1  -6  -2    6.71    2.32
   1  -6  -2    9.09    3.27
   1  -6  -1 3942.60  120.94
   1  -6  -1 3558.68  119.13
   1  -6   0    3.85    2.22
   1  -6   0    1.83    1.68
  -1   6  -1 2135.22   71.44
   1  -6   1 1998.70   70.19
   1  -6   1 2162.61   70.72
   1  -6   2  647.54   26.65
  -1   6  -2  674.88   27.78
   1  -6   3  244.94   13.50
  -1   6  -3  273.81   14.86
   1  -6   4  179.36   11.11
  -1   6  -4  175.57   11.65
   1  -6   5  827.00   32.28
  -1   6  -5  830.47   33.16
   1  -6   6 1496.27   52.94
   1  -6   7  968.71   37.39
   1  -6   8  375.17   18.94
   1  -6   9   87.39    8.54
  -1   6 -10   17.03    3.87
   1  -6  10   20.01    4.49
   1  -6  11   16.04    4.08
  -1   6 -11    9.16    3.12
   1  -6  12  591.99   29.39
  -1   6 -12  562.33   26.93
  -1   6 -13   64.25    7.78
   1  -6  13   64.54    8.85
  -1   6 -14   56.52    7.66
   1  -6  14   64.36    9.35
   1  -6  15   76.48   10.42
  -1   6 -15   80.33    9.57
  -1   6 -16  195.82   15.87
   1  -6  16  176.97   17.25
   1  -6  17  130.42   11.86
  -1   6 -17  131.69   13.13
   1  -6  17  156.66   16.41
  -1   6 -17  157.20   14.39
   1  -6  17  156.85   14.09
   1  -6  18    4.03    3.97
  -1   6 -18   -2.30    2.52
   1  -6  18    4.04    3.25
   1  -6  18    4.17    2.69
  -1   6 -19   35.89    7.04
   1  -6  19   34.72    6.28
   1  -6  19   35.45    7.34
   1  -6  20   10.43    5.14
  -1   6 -20    3.05    3.32
   1  -6  20    4.30    3.36
   1  -6  21    7.49    4.45
   1  -6  21    9.95    3.62
  -1   6 -21    6.54    3.64
   1  -6  22   47.48    7.01
   1  -6  22   54.01    8.78
  -1   6 -22   56.91    8.68
   1  -6  22   48.54    7.19
   1  -6  23   23.11    4.50
  -1   6 -23   21.36    5.47
   1  -6  23   18.46    4.34
   1  -6  24  158.80   12.02
   1  -6  24  156.10   11.65
   1  -6  24  133.55   10.53
   1  -6  25    2.85    1.77
  -1   6 -25    4.93    2.73
   1  -6  25    0.70    2.09
   1  -6  26   49.70    5.13
   1  -6  26   41.09    4.38
  -1   6 -26   38.38    4.45
  -1   6 -27   11.32    2.00
  -1   5  22    3.30    1.51
  -1   5  21   57.85    5.86
  -1   5  21   51.21    5.39
   1  -5 -20   58.21    7.14
  -1   5  20   48.24    6.32
  -1   5  19  180.16   13.59
   1  -5 -19  204.98   14.96
  -1   5  18   83.72    9.34
   1  -5 -18   82.15    9.92
  -1   5  17  224.46   16.55
   1  -5 -17  244.16   17.82
  -1   5  16  103.47   10.97
   1  -5 -16  125.09   12.63
  -1   5  15  229.33   17.01
   1  -5 -15  255.57   18.61
   1  -5 -14  328.40   25.70
  -1   5  14  323.96   20.84
  -1   5  14  343.94   21.66
   1  -5 -14  335.73   21.89
   1  -5 -13  213.09   16.51
  -1   5  13  208.86   15.94
  -1   5  13  223.87   15.98
   1  -5 -13  199.70   19.21
  -1   5  12  135.12   11.52
  -1   5  12  134.69   12.22
   1  -5 -12  123.39   14.28
   1  -5 -11  176.10   16.65
   1  -5 -10   74.20   10.39
   1  -5 -10   78.67    8.66
   1  -5  -9  473.80   26.48
   1  -5  -9  414.41   22.70
   1  -5  -8  125.60   12.12
   1  -5  -7  254.97   17.18
   1  -5  -6   58.68    7.44
   1  -5  -6   60.15    6.72
   1  -5  -5   51.52    6.56
   1  -5  -5   41.34    5.31
  -1   5   4    6.72    1.04
   1  -5  -4    7.99    3.51
   1  -5  -4    7.17    2.21
   1  -5  -3   55.33    6.13
  -1   5   3   51.99    3.47
   1  -5  -2   15.74    2.80
   1  -5  -2   10.44    2.67
  -1   5   2   14.18    1.85
   1  -5  -1    3.70    1.78
   1  -5  -1    3.47    1.63
   1  -5   0  394.32   17.26
   1  -5   0  404.79   17.57
  -1   5  -1  327.18   15.82
   1  -5   1  328.05   15.08
   1  -5   2  183.53   10.40
  -1   5  -2  204.19   11.52
  -1   5  -3    6.02    2.34
   1  -5   3    8.92    2.36
   1  -5   4   56.42    5.40
   1  -5   5   69.35    5.92
   1  -5   6  373.05   17.18
   1  -5   7  844.16   33.23
  -1   5  -7  900.50   32.91
   1  -5   8 1001.96   39.50
  -1   5  -8 1096.32   38.94
  -1   5  -9  284.81   15.45
   1  -5   9  322.41   16.97
  -1   5 -10  282.81   15.62
  -1   5 -11  325.21   17.87
  -1   5 -12  252.34   15.81
  -1   5 -13  314.17   18.83
  -1   5 -14  689.47   32.75
   1  -5  15  746.65   37.22
  -1   5 -15  702.10   33.95
  -1   5 -15  643.56   33.02
  -1   5 -16  452.04   26.38
  -1   5 -16  461.19   26.43
   1  -5  16  450.25   28.81
  -1   5 -17  229.13   17.02
  -1   5 -17  216.22   17.26
   1  -5  17  217.14   17.22
   1  -5  17  235.12   20.38
   1  -5  17  199.74   15.18
   1  -5  18  211.24   15.74
   1  -5  18  209.48   17.29
   1  -5  18  267.89   22.29
  -1   5 -18  213.45   17.06
   1  -5  19   37.59    7.34
   1  -5  19   32.04    6.11
  -1   5 -19   37.43    7.11
  -1   5 -20   -5.05    3.87
   1  -5  20   -2.45    3.36
   1  -5  20   -0.17    2.36
   1  -5  21   35.71    6.40
  -1   5 -21   23.99    5.78
   1  -5  21   33.30    7.05
   1  -5  21   28.81    5.81
   1  -5  22   31.29    5.79
  -1   5 -22   33.25    6.56
   1  -5  22   27.55    5.51
   1  -5  23   28.03    5.49
   1  -5  23   23.63    4.37
   1  -5  23   16.66    4.46
   1  -5  24    2.44    2.25
  -1   5 -24    0.95    2.14
   1  -5  24    1.96    2.07
   1  -5  24    0.81    1.72
   1  -5  25    0.78    1.88
  -1   5 -25    2.45    2.03
   1  -5  25    3.66    2.65
   1  -5  26   -0.33    1.05
   1  -5  26   -1.69    1.17
  -1   5 -26   -0.19    1.23
  -1   4  22   15.39    3.17
  -1   4  22    6.63    1.91
   1  -4 -21   23.06    4.81
  -1   4  21   15.34    3.78
   1  -4 -20  122.50   11.23
  -1   4  20  112.50   10.12
  -1   4  19   -1.79    3.02
   1  -4 -19   -3.79    3.80
   1  -4 -18  208.45   16.37
  -1   4  18  198.60   15.18
   1  -4 -17    6.36    4.27
  -1   4  17    6.85    3.40
   1  -4 -16   13.87    4.57
  -1   4  16    2.89    2.63
  -1   4  16   10.64    3.05
   1  -4 -15    0.82    3.58
  -1   4  15    0.49    2.82
  -1   4  14   15.47    4.66
   1  -4 -14    9.37    3.69
   1  -4 -14    7.70    3.66
  -1   4  14   12.68    3.45
  -1   4  13   52.08    7.57
  -1   4  13   45.25    6.54
   1  -4 -13   41.27    8.16
   1  -4 -12  134.85   14.33
   1  -4 -11    6.25    2.61
   1  -4 -11    0.29    4.01
   1  -4 -10  662.16   30.36
   1  -4 -10  717.15   34.76
   1  -4  -9   74.05    9.22
   1  -4  -9   63.75    7.09
   1  -4  -8  386.75   19.72
   1  -4  -8  418.57   22.81
   1  -4  -7  170.49   12.79
   1  -4  -6  205.47   12.31
   1  -4  -6  200.24   13.51
   1  -4  -5  298.00   15.36
   1  -4  -5  368.84   17.91
   1  -4  -4  496.97   21.02
   1  -4  -4  522.78   22.57
  -1   4   4  507.64   17.28
   1  -4  -3 1105.78   40.08
   1  -4  -3 1180.14   41.73
  -1   4   3 1168.41   37.09
   1  -4  -2  979.11   35.46
  -1   4   2 1053.78   33.62
   1  -4  -1 5869.57  180.19
   1  -4   0  432.38   17.54
   1  -4   0  440.08   17.50
  -1   4  -1 3109.34  101.37
   1  -4   1 3273.83  100.50
  -1   4  -2  431.03   17.82
   1  -4   2  398.74   16.53
   1  -4   3  162.14    8.69
   1  -4   4  392.89   16.24
  -1   4  -5   32.01    3.51
   1  -4   5   26.32    3.38
  -1   4  -6    2.55    1.53
  -1   4  -7  226.92   11.94
  -1   4  -8    0.40    1.45
  -1   4  -9   11.88    3.01
  -1   4 -10   50.00    5.90
  -1   4 -11   80.01    7.81
  -1   4 -12  239.40   15.37
  -1   4 -13    0.78    2.14
  -1   4 -13    0.94    1.81
  -1   4 -14  143.12   12.66
  -1   4 -14  150.94   12.80
  -1   4 -15  169.88   14.32
  -1   4 -15  169.26   14.22
   1  -4  16  221.96   16.81
  -1   4 -16  226.15   17.38
  -1   4 -16  213.02   15.95
   1  -4  16  219.69   15.23
  -1   4 -16  226.05   17.22
   1  -4  17  178.59   14.24
   1  -4  17  206.09   16.44
  -1   4 -17  229.57   16.94
  -1   4 -17  217.36   17.37
   1  -4  18    1.22    3.64
   1  -4  18    2.58    2.06
  -1   4 -18   -1.80    3.44
   1  -4  18    3.76    4.24
   1  -4  19  288.58   20.39
   1  -4  19  247.32   17.51
  -1   4 -19  268.17   19.24
   1  -4  20   16.95    4.94
   1  -4  20   16.61    4.39
   1  -4  20   13.73    5.29
  -1   4 -20   11.58    4.22
   1  -4  21   80.51    9.24
  -1   4 -21   93.34   10.63
   1  -4  21   77.58    9.30
   1  -4  22   95.06    9.62
   1  -4  22   84.72    9.49
  -1   4 -23   94.81   10.23
   1  -4  23   94.16    9.31
   1  -4  23  105.25    9.39
   1  -4  23  114.80   10.42
   1  -4  24  100.67    9.03
  -1   4 -24  106.99    9.91
   1  -4  24   99.18    8.72
  -1   4 -25   31.50    4.81
   1  -4  25   38.88    5.02
   1  -4  25   29.55    4.06
  -1   3  23   32.34    3.88
  -1   3  22    7.81    2.66
   1  -3 -22    6.73    3.09
   1  -3 -21   99.50    9.75
  -1   3  21  100.11    9.06
   1  -3 -20    3.95    3.31
  -1   3  20    5.52    2.66
   1  -3 -19  180.84   15.01
  -1   3  19  178.18   13.85
  -1   3  18   39.20    6.57
  -1   3  18   28.26    5.71
   1  -3 -18   24.83    5.97
   1  -3 -17  371.75   23.19
  -1   3  17  351.71   22.07
  -1   3  17  327.65   20.91
  -1   3  16   12.76    4.63
  -1   3  16   10.06    2.52
   1  -3 -15  392.00   27.64
  -1   3  15  408.90   23.72
  -1   3  15  413.84   21.22
  -1   3  15  390.47   22.67
  -1   3  14   -1.23    1.96
  -1   3  14   -5.93    2.66
   1  -3 -14   -0.87    3.55
   1  -3 -14   -2.41    2.38
  -1   3  13  302.37   18.74
   1  -3 -13  271.95   19.25
   1  -3 -13  272.81   21.23
   1  -3 -12   22.99    5.35
   1  -3 -11  301.42   20.37
   1  -3 -11  288.76   17.02
   1  -3 -10  267.09   18.30
   1  -3 -10  259.54   15.35
   1  -3  -9   92.06    8.06
   1  -3  -9  102.18   10.15
   1  -3  -8 1058.44   41.40
   1  -3  -8  954.10   37.41
   1  -3  -7    6.94    3.35
   1  -3  -6   21.06    4.30
   1  -3  -5  188.07   11.47
   1  -3  -5  185.26   10.28
   1  -3  -4    0.90    1.16
  -1   3   4    0.03    0.55
  -1   3   3  772.55   24.79
   1  -3  -3  715.01   26.62
  -1   3   2  252.80    9.60
   1  -3  -2  239.71   10.58
   1  -3  -1   16.43    2.07
   1  -3   0   32.55    2.96
  -1   3   0   33.48    3.22
  -1   3  -1  135.82    7.51
   1  -3   1  143.88    6.91
   1  -3   2    8.10    1.49
   1  -3   2    9.42    1.63
   1  -3   3   74.68    4.69
  -1   3  -4  519.56   19.42
  -1   3  -5 1575.83   51.88
  -1   3  -6 2086.73   67.92
  -1   3  -7   11.37    2.63
  -1   3  -8  768.53   29.65
  -1   3  -9  278.52   14.85
  -1   3 -10  199.63   12.65
  -1   3 -11    0.52    1.94
  -1   3 -11    1.65    1.89
  -1   3 -12  820.82   34.96
  -1   3 -12  801.65   34.48
  -1   3 -13    3.78    2.10
  -1   3 -13    8.07    3.14
  -1   3 -14  830.25   36.84
  -1   3 -14  772.54   36.38
  -1   3 -15  111.65   11.49
  -1   3 -15  129.39   12.38
  -1   3 -16  435.60   26.04
  -1   3 -16  444.40   26.34
   1  -3  16  442.58   25.26
  -1   3 -16  457.27   24.83
   1  -3  16  428.84   23.30
   1  -3  17    7.16    3.01
  -1   3 -17   11.98    3.99
  -1   3 -17    7.21    2.99
   1  -3  17    2.27    2.59
   1  -3  18   25.83    5.90
   1  -3  18   28.13    5.55
  -1   3 -18   37.68    6.87
   1  -3  18   28.88    5.57
   1  -3  19    3.31    3.09
   1  -3  19    5.77    4.27
   1  -3  19    0.33    2.25
  -1   3 -19   -0.16    2.73
   1  -3  20   -0.62    2.34
   1  -3  20    0.40    3.31
  -1   3 -20   -0.89    2.78
   1  -3  21    8.94    3.46
   1  -3  21  -10.11    3.62
   1  -3  22    5.32    3.13
   1  -3  22    4.23    2.77
  -1   3 -22    2.42    3.05
   1  -3  22   -1.77    2.38
   1  -3  23   23.90    4.34
   1  -3  23   28.27    5.15
  -1   3 -23   24.95    5.19
   1  -3  23   24.08    4.32
   1  -3  24   37.96    5.49
   1  -3  24   33.95    4.61
  -1   3 -24   42.34    6.06
   1  -3  25   51.78    5.43
   1  -3  25   43.06    4.26
  -1   3 -25   45.95    5.44
  -1   3 -26   17.36    2.85
  -1   2  23    3.94    2.55
   1  -2 -23    4.30    2.63
   1  -2 -22   -2.60    2.56
  -1   2  22    2.10    1.99
  -1   2  21   -2.48    2.73
   1  -2 -21    2.81    3.12
   1  -2 -20   12.67    5.06
  -1   2  20   12.55    3.05
  -1   2  20   10.14    3.73
  -1   2  19   -1.37    2.91
  -1   2  19    0.46    2.41
  -1   2  19   -0.63    2.75
   1  -2 -19    1.99    3.98
  -1   2  18    2.27    2.13
  -1   2  18   -1.98    2.31
  -1   2  18   -1.49    3.39
  -1   2  17    5.96    2.90
  -1   2  17    7.17    2.55
  -1   2  16   42.49    6.70
   1  -2 -16   38.13    8.32
  -1   2  16   48.24    7.31
  -1   2  16   40.40    6.35
   1  -2 -15   68.20   10.93
  -1   2  15   61.87    8.20
  -1   2  15   57.61    7.14
  -1   2  15   60.34    7.83
  -1   2  14   32.23    6.02
   1  -2 -14   24.00    5.38
  -1   2  14   33.79    5.63
   1  -2 -14   39.19    7.78
   1  -2 -13   63.57    8.31
   1  -2 -13   53.25    8.78
   1  -2 -12  128.66   12.87
   1  -2 -11    1.44    1.40
   1  -2 -11   -0.75    2.32
   1  -2 -10  772.84   34.88
   1  -2 -10  757.76   31.13
   1  -2  -9    1.28    1.47
   1  -2  -9    3.37    2.85
   1  -2  -8 3078.79  101.86
   1  -2  -8 3004.56   98.05
   1  -2  -7  627.50   26.30
   1  -2  -7  557.34   23.10
   1  -2  -6 2598.38   86.26
   1  -2  -5    3.06    1.72
   1  -2  -4 5191.15  159.54
  -1   2   3 1228.60   39.20
   1  -2  -3 1257.46   40.42
  -1   2   2   22.56    1.87
   1  -2  -1   98.85    5.35
  -1   2   1  100.00    4.72
   1  -2  -1  102.67    4.66
  -1   2   0 1660.67   53.11
   1  -2   0 1708.31   52.74
  -1   2  -1  464.88   17.61
   1  -2   1  515.45   16.88
   1  -2   1  506.91   16.77
  -1   2  -2   14.22    1.66
  -1   2  -3  516.30   18.45
  -1   2  -4   16.71    2.26
  -1   2  -5  109.62    6.62
  -1   2  -6 3522.85  111.02
  -1   2  -7   96.42    7.09
  -1   2  -8    0.86    1.62
  -1   2  -9  216.72   12.68
  -1   2  -9  210.79   12.16
  -1   2 -10  367.53   18.44
  -1   2 -10  376.96   18.93
  -1   2 -11   28.61    4.79
  -1   2 -11   28.60    5.03
  -1   2 -12  101.82    9.71
  -1   2 -12  106.63    9.73
  -1   2 -13   44.12    6.51
  -1   2 -13   43.01    6.37
  -1   2 -14   29.53    5.45
  -1   2 -14   27.66    5.54
  -1   2 -15  456.75   26.50
  -1   2 -15  474.22   26.77
   1  -2  16   21.81    5.45
  -1   2 -16   23.19    5.49
  -1   2 -16   30.98    5.45
   1  -2  16   15.65    4.26
  -1   2 -17  421.84   27.10
   1  -2  17  480.54   25.30
  -1   2 -17  495.73   26.46
   1  -2  17  424.30   24.26
   1  -2  17  487.24   27.20
  -1   2 -18    4.81    3.13
   1  -2  18    8.72    3.71
   1  -2  18    3.56    2.23
   1  -2  19  503.59   26.60
  -1   2 -19  505.23   27.65
   1  -2  19  501.31   27.01
   1  -2  20    1.32    2.97
   1  -2  20    2.09    2.39
   1  -2  21  418.55   23.61
   1  -2  21  447.66   23.39
   1  -2  21  406.28   22.45
  -1   2 -21  421.63   24.86
  -1   2 -22    2.23    3.14
   1  -2  22    4.26    2.76
   1  -2  22   -2.13    2.26
   1  -2  22    4.62    2.44
   1  -2  23  167.14   12.45
   1  -2  23  170.06   11.38
  -1   2 -23  171.01   13.20
   1  -2  24    9.51    3.18
   1  -2  24   16.11    3.13
  -1   2 -24   13.83    3.74
  -1   2 -25   13.44    2.91
   1  -2  25   12.48    2.74
  -1   1  24  124.70    7.73
   1  -1 -24  116.57    8.77
  -1   1  23   10.19    2.53
   1  -1 -23   20.93    4.33
  -1   1  22   55.26    6.63
   1  -1 -22   62.31    8.04
  -1   1  21    0.36    1.92
   1  -1 -21    2.90    3.33
  -1   1  21   -2.98    3.85
  -1   1  21   -1.17    3.11
  -1   1  20   73.09    8.05
  -1   1  20   82.72    9.16
   1  -1 -20   91.68   10.78
  -1   1  20   86.84    9.70
  -1   1  19   23.12    5.11
  -1   1  19   29.18    6.10
  -1   1  19   30.64    5.54
  -1   1  18   23.94    5.02
  -1   1  18   19.90    4.79
  -1   1  18   23.73    5.17
  -1   1  17   89.27   10.12
  -1   1  17   86.95    9.57
  -1   1  17   91.25    9.47
  -1   1  16   13.97    4.08
  -1   1  16    9.94    3.47
   1  -1 -16    3.65    2.76
  -1   1  16    8.47    3.20
  -1   1  15  145.63   12.60
   1  -1 -15  137.67   14.85
  -1   1  15  148.81   12.12
   1  -1 -14   35.10    5.96
   1  -1 -14   34.08    7.28
   1  -1 -13  549.69   27.59
   1  -1 -13  516.77   29.43
   1  -1 -12  318.38   20.67
   1  -1 -12  305.27   18.44
   1  -1 -11  249.40   17.15
   1  -1 -10 1271.17   50.08
   1  -1  -9  148.07   11.87
   1  -1  -9  170.72   10.10
   1  -1  -8  738.00   30.65
   1  -1  -8  701.38   27.25
   1  -1  -7    6.62    1.72
   1  -1  -7    2.47    2.21
   1  -1  -6   13.93    2.22
  -1   1   6   14.88    1.61
   1  -1  -6   19.41    3.56
  -1   1   5   15.57    1.70
  -1   1   4  178.01    7.43
  -1   1   3  556.55   17.62
  -1   1   3  473.11   17.26
   1  -1  -2    1.34    0.51
  -1   1   2    0.85    0.63
  -1   1   2    1.38    0.60
  -1   1   1 3825.78  113.28
  -1   1   1 3517.05  112.93
   1  -1  -1 3889.72  113.62
   1  -1   0  133.37    5.03
  -1   1   0  123.94    5.07
  -1   1   0  133.68    5.44
  -1   1  -1 3020.54   92.00
  -1   1  -2    5.50    1.00
  -1   1  -3  398.38   14.81
  -1   1  -4   49.19    3.85
  -1   1  -4   40.07    3.49
  -1   1  -5 4004.81  125.83
  -1   1  -5 4081.02  125.89
  -1   1  -6   26.51    3.19
  -1   1  -6   28.48    3.70
  -1   1  -7 2115.26   70.49
  -1   1  -7 2208.81   71.49
  -1   1  -8   91.23    7.48
  -1   1  -8   90.51    7.08
  -1   1  -9  175.37   11.52
  -1   1  -9  172.08   11.03
  -1   1 -10  800.50   33.09
  -1   1 -10  786.18   32.40
  -1   1 -11   16.71    3.95
  -1   1 -11   12.28    3.39
  -1   1 -12  514.54   25.44
  -1   1 -12  497.80   25.54
  -1   1 -13  205.66   15.00
  -1   1 -13  200.96   15.05
  -1   1 -14    6.23    3.54
  -1   1 -14    2.38    2.02
   1  -1  15    7.09    2.26
  -1   1 -15   13.51    4.24
   1  -1  15    5.11    2.92
  -1   1 -15   11.35    4.12
   1  -1  16    0.59    3.80
  -1   1 -16    1.55    2.12
   1  -1  16    0.21    2.15
  -1   1 -16    2.31    2.71
   1  -1  16   -0.32    2.36
  -1   1 -17   29.09    5.79
   1  -1  17   48.80    6.97
   1  -1  17   44.53    6.77
  -1   1 -17   54.42    7.79
   1  -1  18  101.44   10.29
  -1   1 -18  112.29   11.32
   1  -1  18   89.61   10.21
   1  -1  19   70.56    8.95
   1  -1  19   63.10    8.14
  -1   1 -20   -1.70    3.68
   1  -1  20    2.97    3.42
   1  -1  20    1.48    2.43
   1  -1  20   -4.10    2.59
   1  -1  21    4.17    3.20
   1  -1  21    0.60    2.67
  -1   1 -21    3.61    2.86
   1  -1  21   -0.09    1.81
  -1   1 -22   44.77    6.82
   1  -1  22   47.76    6.86
   1  -1  22   50.99    5.92
   1  -1  23   15.38    2.92
  -1   1 -23   16.10    4.67
   1  -1  23   20.18    4.24
   1  -1  24   73.79    6.97
  -1   1 -24   79.23    7.68
  -1   1 -25    2.58    1.88
   1   0 -25   10.73    2.30
   1   0 -24    2.46    2.18
  -1   0  24    4.77    2.31
  -1   0  24    3.26    1.70
  -1   0  23    5.56    2.62
   1   0 -23   -2.03    3.38
  -1   0  22    4.64    2.13
  -1   0  22    1.26    2.11
   1   0 -22    1.63    2.99
  -1   0  22    5.73    2.87
   1   0 -21    0.77    3.33
  -1   0  21    1.83    2.82
  -1   0  21    1.94    2.47
  -1   0  21   -0.29    2.28
  -1   0  20   10.86    3.47
  -1   0  20    7.13    3.11
  -1   0  20    6.35    2.79
  -1   0  19   32.23    5.63
  -1   0  19   51.70    7.74
  -1   0  19   45.58    6.94
  -1   0  18   22.93    5.14
  -1   0  18   23.25    5.54
  -1   0  18   17.17    4.75
  -1   0  17  190.27   14.84
  -1   0  17  211.54   15.32
   1   0 -17  212.57   19.38
  -1   0  17  232.32   16.99
  -1   0  16    0.36    2.71
   1   0 -16   -3.55    3.22
  -1   0  16    1.88    1.83
  -1   0  15  647.15   30.48
  -1   0  15  659.93   31.51
   1   0 -15  712.83   37.14
  -1   0  15  716.66   32.72
   1   0 -14    7.50    3.17
   1   0 -14    5.12    3.34
   1   0 -13  464.32   24.08
   1   0 -13  462.69   26.77
   1   0 -12  168.33   12.41
   1   0 -12  169.02   14.08
   1   0 -11  463.76   24.20
   1   0 -11  437.34   21.74
   1   0 -10  357.05   19.63
   1   0 -10  336.35   17.49
   1   0  -9  464.10   22.58
  -1   0   8  747.99   25.30
   1   0  -8  740.05   30.75
   1   0  -7  393.21   16.34
  -1   0   7  420.25   15.26
  -1   0   6 2760.80   84.30
   1   0  -6 2658.52   85.07
  -1   0   5  318.38   11.81
   1   0  -5  293.70   11.77
  -1   0   4 1007.06   31.91
   1   0  -4  961.13   31.39
   1   0  -3  422.44   13.73
  -1   0   3  406.35   14.62
  -1   0   2  171.02    6.67
  -1   0   2  149.88    6.40
  -1   0   1  182.73    6.71
  -1   0   1  202.16    7.38
  -1   0  -1    1.24    0.41
  -1   0  -1    1.44    0.43
  -1   0  -1    0.76    0.40
  -1   0  -1    0.25    0.43
  -1   0  -2    4.77    0.64
  -1   0  -2    3.55    1.00
  -1   0  -2    5.24    0.84
  -1   0  -3   67.11    4.34
  -1   0  -3   61.64    3.70
  -1   0  -4   10.72    1.74
  -1   0  -4   11.34    1.98
  -1   0  -5   18.24    2.83
  -1   0  -5   16.90    2.44
  -1   0  -6    2.62    1.63
  -1   0  -6    2.62    1.50
  -1   0  -7   95.69    7.09
  -1   0  -7  100.37    7.49
  -1   0  -8  171.23   10.63
  -1   0  -8  169.17   10.86
  -1   0  -9   51.65    5.94
  -1   0  -9   58.63    6.44
  -1   0 -10  494.96   24.04
  -1   0 -10  551.20   25.21
  -1   0 -11    2.12    2.48
  -1   0 -11    1.22    2.04
  -1   0 -12   78.36    8.66
  -1   0 -12   78.89    9.07
  -1   0 -13  124.69   12.09
  -1   0 -13  141.47   12.61
  -1   0 -14  236.02   17.93
  -1   0 -14  256.01   18.38
   1   0  15  222.53   15.67
   1   0  15  264.77   16.86
  -1   0 -15  244.30   18.83
  -1   0 -15  255.34   17.07
  -1   0 -15  242.54   18.87
   1   0  16  178.28   13.90
  -1   0 -16  163.10   15.52
   1   0  16  198.29   14.72
  -1   0 -16  174.68   14.17
   1   0  17  295.96   19.08
   1   0  17  271.40   17.86
  -1   0 -17  261.97   20.86
   1   0  18  141.01   12.26
   1   0  18  134.07   12.60
   1   0  19  349.23   20.51
  -1   0 -19  304.97   21.31
   1   0  19  335.16   19.23
   1   0  19  361.68   21.69
   1   0  20   31.99    5.03
   1   0  20   24.75    4.77
   1   0  20   26.51    5.65
  -1   0 -20   24.69    5.66
   1   0  21  242.34   14.33
  -1   0 -21  238.88   17.17
   1   0  21  244.16   16.53
   1   0  22   77.76    8.37
  -1   0 -22   77.37    9.02
   1   0  23   48.50    6.03
  -1   0 -23   45.03    6.14
   1   0  24   40.61    4.69
  -1   0 -24   44.78    5.31
   1   1 -25   45.84    5.22
   1   1 -24   76.18    7.82
  -1  -1  24   70.16    6.19
   1   1 -23   50.54    7.18
  -1  -1  23   50.37    6.59
  -1  -1  23   48.26    5.80
  -1  -1  23   48.49    6.02
  -1  -1  22   70.39    8.01
  -1  -1  22   69.63    7.57
   1   1 -22   68.01    8.93
  -1  -1  22   65.72    8.01
  -1  -1  21    7.83    3.56
  -1  -1  21    4.49    2.70
  -1  -1  21    7.01    2.26
  -1  -1  20   57.80    7.85
  -1  -1  20   64.58    8.13
  -1  -1  20   63.27    8.61
   1   1 -19    6.31    2.58
  -1  -1  19   10.77    3.79
  -1  -1  19    8.16    2.19
  -1  -1  19    7.53    3.26
   1   1 -18  145.33   12.49
  -1  -1  18  132.55   12.78
  -1  -1  18  116.35   11.25
  -1  -1  18  118.80   11.43
   1   1 -17   40.14    6.29
  -1  -1  17   37.40    6.90
  -1  -1  17   28.23    5.10
   1   1 -17   35.74    8.12
   1   1 -16   17.36    5.45
  -1  -1  16   14.81    4.27
  -1  -1  16   10.48    4.04
   1   1 -16   20.32    4.77
  -1  -1  16   23.54    4.12
   1   1 -15    3.00    2.77
   1   1 -14   85.28   10.66
   1   1 -14   94.97    9.41
   1   1 -13  161.79   14.08
   1   1 -13  150.44   11.72
   1   1 -12   70.99    7.38
   1   1 -12   71.80    8.89
   1   1 -11    0.05    1.71
   1   1 -11    2.13    2.61
   1   1 -10   74.29    6.86
  -1  -1   9   92.43    5.60
   1   1  -9   81.62    6.81
  -1  -1   8   23.20    2.50
   1   1  -8   28.16    3.52
   1   1  -7  420.61   17.45
  -1  -1   7  445.91   16.55
  -1  -1   6  171.24    8.09
   1   1  -6  185.93    8.66
   1   1  -5  645.97   20.95
  -1  -1   5  550.64   20.66
   1   1  -4   15.75    1.65
   1   1  -3  108.11    4.34
  -1  -1   2   30.67    2.48
   1   1  -1 2509.67   76.56
  -1  -1   0  161.60    6.44
  -1  -1   0  157.13    5.83
  -1  -1  -1 7096.38  199.61
  -1  -1  -1 6634.21  197.85
  -1  -1  -2   36.78    1.83
  -1  -1  -2   36.62    2.01
  -1  -1  -2   37.30    3.18
  -1  -1  -3  660.23   20.62
  -1  -1  -3  627.61   23.17
  -1  -1  -3  658.95   24.10
  -1  -1  -3  679.04   20.76
  -1  -1  -4  830.15   29.86
  -1  -1  -4  864.38   26.65
  -1  -1  -5 1962.31   64.43
  -1  -1  -5 1947.93   63.87
  -1  -1  -6  642.33   25.51
  -1  -1  -6  674.85   26.06
  -1  -1  -7  881.93   34.34
  -1  -1  -7  950.01   34.93
  -1  -1  -8    2.07    2.00
  -1  -1  -8    0.70    2.02
  -1  -1  -9   80.76    7.78
  -1  -1  -9   75.18    7.58
  -1  -1 -10  483.30   24.06
  -1  -1 -10  510.58   24.58
  -1  -1 -11  182.19   13.80
  -1  -1 -11  179.82   13.77
  -1  -1 -12   12.50    3.70
  -1  -1 -12   16.98    4.49
  -1  -1 -13    0.99    2.18
  -1  -1 -13    2.85    2.78
   1   1  14   12.34    3.56
  -1  -1 -14    8.46    3.60
  -1  -1 -14   10.92    4.21
   1   1  15   -1.25    2.01
  -1  -1 -15    1.11    3.38
  -1  -1 -15    4.44    3.25
  -1  -1 -16    9.72    4.03
   1   1  16   16.37    4.64
   1   1  16    6.46    3.28
   1   1  17   16.95    4.50
   1   1  17    7.48    3.09
   1   1  17   13.28    4.40
  -1  -1 -18   34.46    6.83
   1   1  18   33.98    6.18
   1   1  18   23.69    4.61
   1   1  18   23.72    5.44
  -1  -1 -19  100.73   11.34
   1   1  19  106.35   11.01
   1   1  19   99.84   10.00
  -1  -1 -20   91.94   10.38
   1   1  20   85.25    9.43
  -1  -1 -21   27.66    5.72
   1   1  21   21.99    5.03
   1   1  22   56.97    7.09
  -1  -1 -22   60.20    7.64
  -1  -1 -23   20.67    4.29
   1   1  23   24.78    4.18
   1   1  24   45.54    4.44
  -1  -2  25   12.36    2.07
   1   2 -25   16.98    3.85
  -1  -2  24   29.09    4.25
   1   2 -24   40.56    6.16
  -1  -2  24   22.32    4.23
  -1  -2  24   34.97    4.65
  -1  -2  23    8.57    2.84
  -1  -2  23    9.84    2.79
   1   2 -23    9.41    3.94
  -1  -2  23    9.74    3.75
  -1  -2  22   11.85    3.99
  -1  -2  22   21.35    5.02
  -1  -2  22   25.03    4.87
  -1  -2  21   35.13    6.39
  -1  -2  21   33.19    6.13
  -1  -2  21   37.60    6.10
  -1  -2  20   14.92    4.10
  -1  -2  20    8.25    3.82
  -1  -2  20   10.54    4.09
   1   2 -20   16.25    4.25
  -1  -2  19  123.79   11.52
  -1  -2  19  118.24   11.78
  -1  -2  19  129.15   12.46
   1   2 -19  143.63   12.37
  -1  -2  18  119.80   14.71
  -1  -2  18  115.04   11.37
  -1  -2  18  119.06   12.90
   1   2 -18  132.09   12.07
  -1  -2  18  118.58   12.13
  -1  -2  18  125.91   11.48
   1   2 -18  121.68   14.66
  -1  -2  17  241.79   17.12
  -1  -2  17  299.79   22.51
   1   2 -17  301.81   18.77
  -1  -2  17  294.33   20.10
  -1  -2  17  239.16   16.51
   1   2 -17  263.41   21.57
   1   2 -16   63.85    9.65
  -1  -2  16   54.00    6.72
  -1  -2  16   54.58    7.05
  -1  -2  16   57.85    8.38
   1   2 -16   48.77    7.05
   1   2 -15  558.18   31.57
   1   2 -14   14.45    3.46
   1   2 -14    9.09    3.82
   1   2 -13  889.51   41.24
   1   2 -13  952.74   38.01
   1   2 -12    2.79    1.39
   1   2 -11 1980.57   67.91
   1   2 -10  668.42   26.51
  -1  -2  10  640.24   24.29
  -1  -2   9  529.50   20.49
   1   2  -9  530.53   21.76
   1   2  -8   78.54    5.77
  -1  -2   8   75.60    5.30
   1   2  -7  995.66   34.13
   1   2  -6  355.94   14.02
   1   2  -5   21.46    2.13
   1   2  -4   17.19    1.67
  -1  -2   4   20.56    2.62
  -1  -2   3  381.84   15.11
  -1  -2   2    7.12    1.71
   1   2  -1   74.96    4.33
  -1  -2   0  139.87    6.77
  -1  -2   0  115.29    6.65
  -1  -2  -1  321.08   13.36
  -1  -2  -1  342.81   13.57
  -1  -2  -2    4.33    1.43
  -1  -2  -2    4.45    1.65
  -1  -2  -3  107.07    6.87
  -1  -2  -3  102.87    6.53
  -1  -2  -4  873.96   31.17
  -1  -2  -4  797.20   30.06
  -1  -2  -5   96.37    7.05
  -1  -2  -6   67.91    6.27
  -1  -2  -6   77.68    6.77
  -1  -2  -7 1030.48   39.92
  -1  -2  -7 1101.15   40.46
  -1  -2  -8  197.03   12.65
  -1  -2  -8  182.72   12.19
  -1  -2  -9  832.72   34.98
  -1  -2  -9  832.54   35.14
  -1  -2 -10   37.72    5.72
  -1  -2 -10   33.99    5.81
  -1  -2 -11  179.09   14.18
  -1  -2 -11  161.68   13.06
  -1  -2 -12  343.75   22.06
  -1  -2 -12  364.64   22.35
  -1  -2 -13   81.45   10.24
  -1  -2 -13   82.34   10.26
  -1  -2 -14  275.22   20.66
  -1  -2 -14  243.29   19.56
   1   2  14  290.55   17.74
   1   2  14  270.71   17.45
  -1  -2 -15   16.04    5.56
   1   2  15   12.17    3.82
   1   2  15   16.37    4.35
  -1  -2 -15   17.24    4.83
   1   2  16  154.46   13.51
   1   2  16  157.52   13.07
  -1  -2 -16  150.52   14.09
   1   2  17   32.16    5.67
  -1  -2 -17   41.67    6.96
   1   2  17   40.22    6.91
   1   2  18  251.50   17.74
  -1  -2 -18  261.48   18.98
  -1  -2 -19   77.32    9.78
   1   2  19   75.07    8.79
   1   2  20   51.85    7.45
  -1  -2 -20   41.60    7.02
   1   2  21    6.85    3.66
  -1  -2 -21    8.93    3.21
  -1  -2 -22   91.39    8.75
   1   2  22   89.38    8.23
  -1  -2 -23   22.53    3.01
   1   2  23   25.96    3.81
   1   3 -26    5.11    1.94
  -1  -3  25   72.61    6.47
   1   3 -25   90.33    8.27
  -1  -3  24    3.50    1.60
  -1  -3  24    6.23    2.78
  -1  -3  24    3.36    2.55
   1   3 -24    3.44    3.15
  -1  -3  23  103.55    9.18
  -1  -3  23   97.97    9.36
  -1  -3  23   87.10    9.17
  -1  -3  22    2.24    2.57
  -1  -3  22    1.19    2.79
  -1  -3  22    0.99    2.09
  -1  -3  21  108.72   11.07
  -1  -3  21  124.61   11.14
   1   3 -21  131.39   11.95
  -1  -3  21  117.93   11.92
  -1  -3  20   28.23    5.90
   1   3 -20   23.84    5.30
  -1  -3  20   25.74    5.33
  -1  -3  20   24.81    6.02
  -1  -3  19  132.24   11.70
  -1  -3  19  114.25   11.47
  -1  -3  19  129.34   13.33
   1   3 -19  130.44   12.40
  -1  -3  18    4.95    2.09
  -1  -3  18    8.62    4.63
  -1  -3  18   -0.35    3.02
  -1  -3  18   11.85    3.63
   1   3 -18    7.47    4.50
   1   3 -18    6.78    3.29
  -1  -3  17  106.69   13.12
   1   3 -17  102.24   12.94
  -1  -3  17   83.63    8.78
   1   3 -17  105.04   10.68
  -1  -3  17   83.93    9.28
  -1  -3  17   94.53   10.81
  -1  -3  16   -1.70    4.30
   1   3 -16    0.62    2.61
  -1  -3  16    1.06    1.84
  -1  -3  15   33.44    7.11
   1   3 -15   21.99    5.76
   1   3 -14   51.43    8.22
   1   3 -14   49.49    6.39
   1   3 -13   16.11    3.31
   1   3 -12  237.92   13.81
  -1  -3  11   79.15    6.25
   1   3 -11   76.36    6.75
   1   3 -10  599.28   23.93
  -1  -3  10  562.87   23.00
   1   3  -9  724.68   27.41
   1   3  -8  101.93    6.54
  -1  -3   7    8.38    2.43
   1   3  -7   10.36    1.88
   1   3  -6   13.84    2.06
  -1  -3   6   18.81    3.05
  -1  -3   5  228.98   11.49
  -1  -3   4 1703.63   56.54
  -1  -3   3  458.58   18.71
   1   3  -2 2233.38   71.39
   1   3  -1   43.96    3.79
  -1  -3   1   42.46    4.01
  -1  -3   0 1010.58   34.96
  -1  -3  -1   11.68    2.37
  -1  -3  -1   10.58    2.26
  -1  -3  -2  777.18   27.87
  -1  -3  -2  718.73   27.63
  -1  -3  -3 2106.55   69.70
  -1  -3  -3 2138.31   70.03
  -1  -3  -4 2934.88   92.48
  -1  -3  -4 2741.73   91.69
  -1  -3  -5  529.07   22.88
  -1  -3  -5  530.89   23.38
  -1  -3  -6  216.75   13.00
  -1  -3  -7  199.86   12.96
  -1  -3  -7  183.98   12.38
  -1  -3  -8   10.04    3.41
  -1  -3  -8    9.71    3.36
  -1  -3  -9   25.26    4.85
  -1  -3  -9   37.42    6.29
  -1  -3 -10    6.00    2.91
  -1  -3 -10    2.25    2.31
  -1  -3 -11   75.28    9.38
  -1  -3 -11   75.58    9.04
  -1  -3 -12   11.10    4.34
  -1  -3 -12    3.93    2.20
  -1  -3 -13  622.11   35.06
  -1  -3 -13  706.34   36.54
   1   3  13  640.77   31.14
   1   3  13  753.62   32.73
   1   3  14  296.03   18.61
   1   3  14  257.61   17.32
  -1  -3 -14  278.89   21.54
  -1  -3 -14  289.40   19.40
  -1  -3 -14  247.14   20.43
   1   3  15   54.57    7.63
  -1  -3 -15   49.79    7.86
  -1  -3 -15   44.56    8.31
   1   3  15   57.06    8.05
   1   3  16   39.57    6.75
  -1  -3 -16   42.75    7.22
   1   3  16   37.18    5.47
  -1  -3 -17    4.99    3.26
   1   3  17    6.07    2.66
  -1  -3 -18    0.72    2.90
   1   3  18    7.21    4.17
   1   3  19   77.35    9.17
  -1  -3 -19   71.87    9.28
   1   3  20  136.92   11.66
  -1  -3 -20  109.93   11.05
   1   3  21   44.80    6.20
  -1  -3 -21   44.06    6.24
   1   3  22    0.78    1.96
   1   3  23  112.76    7.05
  -1  -4  26    1.49    1.34
   1   4 -26    3.24    1.65
  -1  -4  25    2.66    1.69
   1   4 -25    4.99    2.61
  -1  -4  25    1.85    1.72
  -1  -4  24   42.62    5.95
  -1  -4  24   34.32    5.41
  -1  -4  24   40.44    5.13
  -1  -4  23    5.28    2.25
  -1  -4  23    4.22    2.92
  -1  -4  23    1.00    2.96
  -1  -4  22  118.68   11.77
  -1  -4  22  112.60   11.21
  -1  -4  22  138.85   11.38
   1   4 -22  141.55   12.29
  -1  -4  21  106.68   10.34
   1   4 -21  114.18   11.68
  -1  -4  21  103.95   11.11
  -1  -4  21  105.57   11.32
  -1  -4  20  816.88   39.63
   1   4 -20  818.35   37.88
  -1  -4  20  732.06   34.83
  -1  -4  19   30.50    5.62
  -1  -4  19   25.59    5.33
  -1  -4  19   27.80    6.23
   1   4 -19   21.25    5.27
  -1  -4  18  633.43   35.50
   1   4 -18  528.91   33.28
  -1  -4  18  492.81   27.21
  -1  -4  18  492.02   26.35
  -1  -4  18  610.96   31.68
   1   4 -18  600.61   30.03
   1   4 -17    5.35    3.26
   1   4 -17    5.92    3.41
  -1  -4  17    2.26    2.71
  -1  -4  17    0.13    1.97
  -1  -4  17   -4.89    3.62
  -1  -4  17   -0.59    1.20
  -1  -4  16  369.42   25.17
   1   4 -16  359.31   25.13
  -1  -4  16  387.34   23.14
  -1  -4  15    2.38    3.58
   1   4 -15    5.63    3.11
   1   4 -14   15.85    3.49
  -1  -4  14   23.03    5.74
  -1  -4  13  749.76   35.15
   1   4 -13  764.35   31.65
  -1  -4  12  402.73   22.46
  -1  -4  12  410.05   19.12
   1   4 -12  423.68   19.88
  -1  -4  11  776.29   33.17
  -1  -4  11  726.13   29.61
   1   4 -11  778.96   29.95
   1   4 -10  355.32   16.46
  -1  -4  10  362.45   18.97
  -1  -4   9  431.84   21.12
   1   4  -9  458.63   18.78
   1   4  -8  300.96   13.37
  -1  -4   8  297.71   15.61
  -1  -4   7  216.07   12.36
  -1  -4   6 1080.29   39.42
  -1  -4   5   13.31    2.91
  -1  -4   4  431.94   19.13
   1   4  -3  186.52   10.20
   1   4  -2   76.98    6.02
  -1  -4   1    2.37    1.79
  -1  -4   0    0.29    1.58
  -1  -4  -1   17.94    3.34
  -1  -4  -1   11.36    2.65
  -1  -4  -2  380.61   17.52
  -1  -4  -2  369.20   17.36
  -1  -4  -3  136.61    9.26
  -1  -4  -3  132.44    9.23
  -1  -4  -4  329.19   17.22
  -1  -4  -4  366.00   17.62
  -1  -4  -5 2408.40   81.18
  -1  -4  -5 2360.88   80.77
  -1  -4  -6  582.68   26.22
  -1  -4  -6  519.21   25.28
  -1  -4  -7 2229.89   78.70
  -1  -4  -8   -2.65    2.98
  -1  -4  -8    1.31    2.43
  -1  -4  -9 1581.90   62.24
  -1  -4  -9 1631.35   61.76
  -1  -4 -10   47.48    7.24
  -1  -4 -10   51.54    7.86
  -1  -4 -11  497.46   27.84
  -1  -4 -11  528.93   29.54
  -1  -4 -12   74.91   10.34
  -1  -4 -12   57.23    8.56
   1   4  12   75.70    8.55
  -1  -4 -12   70.84    8.77
   1   4  13  287.79   18.46
  -1  -4 -13  292.23   19.63
  -1  -4 -13  307.10   22.80
  -1  -4 -13  294.28   22.43
   1   4  13  318.79   19.44
   1   4  14    1.92    1.98
  -1  -4 -14   10.08    4.91
   1   4  14    6.36    2.91
  -1  -4 -14    4.00    3.08
  -1  -4 -14    2.02    2.30
  -1  -4 -15   55.23    8.39
   1   4  15   49.56    6.70
   1   4  15   51.09    7.52
   1   4  16   56.53    8.03
  -1  -4 -16   47.83    8.11
   1   4  16   54.59    6.69
   1   4  17   23.61    5.38
  -1  -4 -17   19.02    5.63
  -1  -4 -18   71.91    9.28
   1   4  18   78.00    9.33
   1   4  19    4.33    3.75
  -1  -4 -19    5.27    3.46
  -1  -4 -20   16.28    4.23
   1   4  20   25.01    4.54
   1   4  21    0.96    2.07
   1   4  22    2.95    1.48
  -1  -5  26    4.68    1.68
   1   5 -26    7.11    2.60
  -1  -5  26    3.59    1.53
  -1  -5  25   40.23    5.45
  -1  -5  25   42.49    5.62
  -1  -5  24   50.60    6.90
  -1  -5  24   58.65    6.17
  -1  -5  24   48.10    6.61
  -1  -5  23   81.65    8.10
  -1  -5  23   75.93    9.09
  -1  -5  23   85.76    9.46
   1   5 -23   85.83    9.20
  -1  -5  22   83.10    9.98
   1   5 -22   74.60    9.19
  -1  -5  22   77.10    9.46
  -1  -5  22   64.78    7.63
  -1  -5  21  163.19   15.39
   1   5 -21  180.47   15.10
  -1  -5  21  156.78   12.79
  -1  -5  20   44.59    6.57
  -1  -5  20   37.30    6.43
  -1  -5  20   58.12    9.11
   1   5 -20   42.37    7.49
  -1  -5  19   55.30    8.84
  -1  -5  19   48.70    6.65
  -1  -5  19   44.65    6.83
   1   5 -19   45.39    7.75
  -1  -5  18   36.38    6.70
   1   5 -18   38.71    7.14
   1   5 -18   46.87    8.72
  -1  -5  18   36.21    8.44
  -1  -5  18   36.46    6.18
  -1  -5  18   45.84    6.34
  -1  -5  17   26.44    5.22
   1   5 -17   31.35    6.19
  -1  -5  17   24.50    7.31
   1   5 -17   28.29    7.14
  -1  -5  17   30.21    6.38
  -1  -5  17   21.22    4.43
  -1  -5  16   -7.40    4.35
  -1  -5  15  129.24   13.51
  -1  -5  14    5.47    3.39
   1   5 -14    8.41    2.44
   1   5 -13  315.51   16.71
  -1  -5  13  298.48   19.56
  -1  -5  13  285.31   16.15
   1   5 -12  120.73    8.94
  -1  -5  12  104.92   10.53
  -1  -5  11 1948.70   70.65
  -1  -5  10   93.92    9.19
  -1  -5   9  949.85   38.00
  -1  -5   8  257.80   14.90
  -1  -5   7 1237.83   45.89
  -1  -5   6  356.33   17.78
  -1  -5   5 1712.29   59.89
   1   5  -4 2272.21   75.66
   1   5  -3  159.81   10.14
  -1  -5   2 3848.86  124.19
   1   5  -2 3910.42  123.63
  -1  -5   1  312.51   15.74
  -1  -5   0  177.90   11.40
  -1  -5   0  186.97   11.30
  -1  -5  -1   95.17    7.99
  -1  -5  -1  104.29    8.17
  -1  -5  -2  189.75   11.90
  -1  -5  -2  186.63   11.99
  -1  -5  -3  265.66   15.07
  -1  -5  -3  272.52   15.43
  -1  -5  -4  934.55   38.18
  -1  -5  -4  975.25   38.25
  -1  -5  -5  134.51   10.91
  -1  -5  -5  125.85   10.63
  -1  -5  -6   22.31    4.94
  -1  -5  -6   17.86    4.41
  -1  -5  -7   57.68    7.81
  -1  -5  -8   -1.30    2.25
  -1  -5  -8   -1.06    2.88
  -1  -5  -9    1.15    2.55
  -1  -5  -9   -0.22    2.42
  -1  -5 -10    5.10    2.80
  -1  -5 -10    3.98    3.88
   1   5  11  274.33   17.50
  -1  -5 -11  250.68   19.91
  -1  -5 -11  243.06   18.96
  -1  -5 -11  249.19   17.39
   1   5  12   49.43    6.54
   1   5  12   51.30    7.37
  -1  -5 -12   58.47    9.82
  -1  -5 -12   74.89   10.00
  -1  -5 -12   61.00    8.47
  -1  -5 -13  287.15   19.82
  -1  -5 -13  254.26   21.68
   1   5  13  275.66   17.22
  -1  -5 -13  279.25   22.72
   1   5  13  300.52   19.35
  -1  -5 -14  242.06   18.39
   1   5  14  246.61   16.06
   1   5  14  248.41   17.91
  -1  -5 -15   19.52    5.09
   1   5  15   22.21    4.55
   1   5  15   20.33    5.33
  -1  -5 -16  113.94   12.14
   1   5  16   98.82    9.42
   1   5  16  119.03   11.86
   1   5  17   10.04    4.63
  -1  -5 -17    2.21    3.74
  -1  -5 -18   52.82    8.18
   1   5  18   55.93    7.67
   1   5  19   14.62    4.08
   1   5  20   12.00    3.48
   1   5  21   24.10    3.74
  -1  -6  27   43.02    4.11
  -1  -6  26    3.96    2.18
  -1  -6  26    8.87    2.50
   1   6 -26    6.60    2.46
  -1  -6  25   81.28    7.77
  -1  -6  25   67.67    7.42
   1   6 -24   24.70    4.90
  -1  -6  24   20.74    4.73
  -1  -6  24   12.06    4.04
  -1  -6  23    8.92    2.63
   1   6 -23   14.81    4.39
  -1  -6  23   11.05    4.13
  -1  -6  23    9.85    4.39
  -1  -6  22  311.43   21.79
  -1  -6  22  322.97   20.28
   1   6 -22  317.52   20.88
  -1  -6  22  297.09   18.02
   1   6 -21    5.27    3.96
  -1  -6  21   -1.17    4.63
  -1  -6  21    3.35    1.99
   1   6 -20  638.90   32.49
  -1  -6  20  605.02   33.02
  -1  -6  19    7.89    5.59
  -1  -6  19    8.14    3.41
  -1  -6  19    6.24    3.92
   1   6 -19   12.30    3.68
   1   6 -19    7.81    4.63
  -1  -6  19    2.22    1.82
  -1  -6  18  498.77   28.36
  -1  -6  18  415.56   24.15
   1   6 -18  499.94   27.85
  -1  -6  18  449.74   24.19
   1   6 -18  471.69   31.21
  -1  -6  18  551.10   33.29
  -1  -6  17   32.35    8.22
  -1  -6  17   30.27    5.03
  -1  -6  17   29.36    6.20
  -1  -6  16  566.25   33.18
  -1  -6  15  256.67   19.79
  -1  -6  14  171.29   15.41
  -1  -6  13    4.03    3.04
  -1  -6  12   30.49    6.13
  -1  -6  11    8.41    3.80
  -1  -6  10  238.34   15.80
  -1  -6   9   28.70    5.14
  -1  -6   8  181.27   12.73
  -1  -6   7   39.31    5.82
   1   6  -6  284.98   15.82
  -1  -6   6  310.52   17.06
   1   6  -5   98.66    8.32
   1   6  -4    2.52    2.49
   1   6  -3   81.55    7.49
  -1  -6   2  219.37   13.11
   1   6  -2  190.22   12.18
  -1  -6   1   46.80    5.89
  -1  -6   1   43.25    5.57
  -1  -6   0   27.34    4.90
  -1  -6   0   32.53    5.05
  -1  -6  -1   11.94    3.63
  -1  -6  -1   17.05    4.29
  -1  -6  -2   53.29    6.78
  -1  -6  -2   58.33    6.90
  -1  -6  -3  313.35   18.34
  -1  -6  -3  367.22   19.73
  -1  -6  -4   70.29    8.14
  -1  -6  -4   73.00    8.31
  -1  -6  -5 1901.04   69.98
  -1  -6  -5 1880.54   69.52
  -1  -6  -6   64.87    8.77
  -1  -6  -6   73.05    8.85
  -1  -6  -7  769.37   36.98
  -1  -6  -8  279.72   20.25
  -1  -6  -8  278.17   19.34
  -1  -6  -9  606.09   32.90
  -1  -6  -9  659.10   34.82
  -1  -6 -10   19.69    5.39
  -1  -6 -10   29.94    7.54
  -1  -6 -10   21.85    4.92
   1   6  10   26.41    5.09
  -1  -6 -11  433.80   27.94
  -1  -6 -11  433.47   29.07
  -1  -6 -11  519.01   27.19
   1   6  11  490.71   25.81
   1   6  11  428.72   23.18
   1   6  12   23.21    5.60
  -1  -6 -12   21.79    5.80
  -1  -6 -12   24.64    5.61
   1   6  12   18.03    4.06
  -1  -6 -12   10.77    4.44
  -1  -6 -13  212.42   17.31
   1   6  13  233.10   17.17
   1   6  13  221.18   15.25
  -1  -6 -14    0.80    3.37
   1   6  14   -0.21    2.44
   1   6  14   -0.67    3.21
   1   6  15   72.27    9.50
   1   6  15   76.59    8.32
  -1  -6 -15   69.15    9.59
  -1  -6 -16    7.36    3.96
   1   6  16    7.71    2.57
   1   6  16    1.75    2.76
   1   6  17    3.80    3.29
  -1  -6 -17    4.93    3.20
   1   6  18   -0.10    3.22
   1   6  19   17.21    4.19
   1   6  20   -0.30    1.79
   1   7 -27    5.60    1.68
  -1  -7  27    7.96    2.07
  -1  -7  26   37.11    4.94
  -1  -7  26   28.61    4.07
  -1  -7  25   14.09    3.79
   1   7 -25    7.95    2.42
  -1  -7  25   11.29    3.37
   1   7 -24   17.89    4.25
  -1  -7  24   28.41    5.63
  -1  -7  24   21.40    4.42
   1   7 -23   29.19    6.11
  -1  -7  23   20.66    4.96
  -1  -7  23   33.15    5.14
  -1  -7  23   27.95    4.88
  -1  -7  22   75.88   10.18
   1   7 -22   92.25   10.91
  -1  -7  22   75.91    8.11
  -1  -7  21   41.13    8.02
   1   7 -21   53.58    8.57
  -1  -7  21   45.99    6.51
  -1  -7  20   28.48    5.16
   1   7 -20   32.92    7.18
  -1  -7  20   25.16    6.36
  -1  -7  19   -7.42    5.25
  -1  -7  19   -2.18    3.97
   1   7 -19    2.64    4.73
  -1  -7  19    6.35    2.85
   1   7 -19    1.29    3.72
  -1  -7  18    7.94    5.19
  -1  -7  18    5.70    2.22
  -1  -7  18    1.81    3.05
  -1  -7  17   24.12    5.57
  -1  -7  17   26.10    7.40
  -1  -7  16  236.05   20.18
  -1  -7  15  280.46   21.41
  -1  -7  14   16.65    6.15
  -1  -7  13 1472.09   59.97
  -1  -7  12   27.82    6.06
  -1  -7  11 2948.29  102.85
  -1  -7  10  333.79   20.21
  -1  -7   9 1028.04   42.78
  -1  -7   8  127.35   11.01
   1   7  -7  752.87   32.60
  -1  -7   7  776.38   33.54
   1   7  -6  149.46   11.25
   1   7  -5 1043.77   41.03
   1   7  -4  276.50   16.09
   1   7  -3  431.32   21.24
  -1  -7   3  415.91   21.62
  -1  -7   2  158.59   11.74
  -1  -7   1  487.14   24.17
  -1  -7   1  474.90   23.59
  -1  -7   0   65.78    7.96
  -1  -7   0   73.87    8.12
  -1  -7  -1   14.99    4.24
  -1  -7  -1   10.69    4.11
  -1  -7  -2   42.55    6.43
  -1  -7  -2   45.07    6.95
  -1  -7  -3   28.61    5.80
  -1  -7  -3   28.89    5.43
  -1  -7  -4    3.30    3.26
  -1  -7  -4    6.66    3.41
  -1  -7  -5   89.88   10.18
  -1  -7  -5   87.87   10.23
  -1  -7  -6  170.72   14.97
  -1  -7  -6  191.94   16.06
  -1  -7  -7   52.24    8.83
  -1  -7  -8   45.57    8.39
  -1  -7  -8   41.87    7.80
  -1  -7  -9   82.20   11.12
  -1  -7  -9   93.65   10.30
   1   7   9   93.88    8.88
   1   7   9  102.74   10.40
  -1  -7  -9  103.24   12.78
  -1  -7 -10   31.60    6.37
  -1  -7 -10   32.69    7.06
   1   7  10   21.03    4.20
  -1  -7 -10   36.89    7.69
   1   7  10   36.72    6.24
   1   7  11   -1.53    2.27
   1   7  11    0.83    2.80
  -1  -7 -11    1.36    2.90
  -1  -7 -11    1.43    2.62
  -1  -7 -11    6.37    3.56
   1   7  12  122.91   12.35
  -1  -7 -12  108.96   12.08
   1   7  12  112.07   10.57
   1   7  13   -0.30    2.25
  -1  -7 -13    5.53    3.81
   1   7  13    6.57    3.65
   1   7  14   79.11    8.71
  -1  -7 -14   91.90   11.16
   1   7  14  113.70   11.67
  -1  -7 -15   11.69    4.95
   1   7  15    8.38    3.41
   1   7  15   10.81    3.21
   1   7  16   75.97    7.67
   1   7  16   88.67    9.82
   1   7  17    5.96    3.26
   1   7  18   88.38    8.63
  -1  -7 -19   -1.34    1.75
   1   7  19   -0.57    1.95
  -1  -7 -20  140.69    8.21
  -1  -8  27  237.02   11.86
   1   8 -27  202.26   10.87
  -1  -8  26    8.10    2.94
  -1  -8  26    2.91    2.05
   1   8 -25  179.06   12.83
  -1  -8  25  160.10   12.20
  -1  -8  24    2.05    2.74
  -1  -8  24    0.14    3.26
   1   8 -24    1.74    2.40
  -1  -8  24    7.82    3.82
  -1  -8  23  182.14   15.84
  -1  -8  23  191.41   14.55
   1   8 -23  169.36   14.78
  -1  -8  22   27.21    4.79
   1   8 -22   41.11    7.60
  -1  -8  22   22.73    5.86
  -1  -8  21  280.51   20.43
   1   8 -21  247.72   19.12
  -1  -8  21  214.57   15.16
  -1  -8  20    1.54    1.56
   1   8 -20    7.48    3.78
  -1  -8  20   10.56    4.77
  -1  -8  19   99.12   11.97
  -1  -8  19  106.06   14.69
  -1  -8  19   89.66    9.27
  -1  -8  18  123.32   13.34
  -1  -8  18  124.65   15.38
  -1  -8  18  105.25   10.07
  -1  -8  17   39.80    8.26
  -1  -8  17   30.97    6.62
  -1  -8  16   47.00    7.84
  -1  -8  16   47.41    9.14
  -1  -8  15   44.55    8.63
  -1  -8  14   48.89    8.62
  -1  -8  13  202.32   17.09
  -1  -8  12  105.62   11.72
  -1  -8  11  172.39   14.76
  -1  -8  10  291.92   19.35
   1   8  -9   14.77    4.59
  -1  -8   9   23.24    5.76
  -1  -8   8    4.99    3.10
   1   8  -8    5.46    3.13
   1   8  -7  292.12   17.69
   1   8  -6   25.44    5.19
   1   8  -5  273.00   17.00
   1   8  -4  428.71   22.25
  -1  -8   4  409.29   22.44
  -1  -8   3   30.24    5.99
  -1  -8   2  299.50   18.30
  -1  -8   1  223.47   15.84
  -1  -8   1  202.09   14.85
  -1  -8   0   64.69    8.51
  -1  -8   0   57.87    7.64
  -1  -8  -1   12.47    4.51
  -1  -8  -1    9.47    3.28
  -1  -8  -2  734.72   34.52
  -1  -8  -2  666.25   32.66
  -1  -8  -3  199.56   16.12
  -1  -8  -3  204.63   15.92
  -1  -8  -4  765.09   37.06
  -1  -8  -4  704.39   35.48
  -1  -8  -5  196.23   16.74
  -1  -8  -5  230.10   18.15
  -1  -8  -6  363.10   24.36
  -1  -8  -6  369.89   24.97
  -1  -8  -7  119.32   13.84
   1   8   8   30.91    5.87
  -1  -8  -8   16.30    4.31
  -1  -8  -8   26.61    5.46
  -1  -8  -8   22.39    6.51
   1   8   8   31.11    5.15
  -1  -8  -9  242.86   21.44
  -1  -8  -9  228.40   20.17
   1   8   9  272.16   18.62
  -1  -8  -9  296.56   19.74
   1   8   9  256.68   16.76
  -1  -8 -10  111.09   13.89
  -1  -8 -10  150.90   14.00
   1   8  10  152.63   13.59
   1   8  10  140.46   12.02
  -1  -8 -10  142.71   16.40
   1   8  11  109.35   11.64
  -1  -8 -11  107.36   11.84
   1   8  11   90.18    9.75
  -1  -8 -12  138.28   13.82
   1   8  12  135.30   11.84
   1   8  12  151.47   13.82
   1   8  13   28.35    5.28
   1   8  13   22.46    6.23
  -1  -8 -13   34.69    6.88
   1   8  14    4.03    3.77
   1   8  14    9.02    2.99
   1   8  15    5.79    3.76
   1   8  15    9.48    3.05
   1   8  16    2.90    2.93
   1   8  17   -0.24    2.85
  -1  -8 -18    3.65    2.11
   1   8  18    5.70    2.70
   1   8  18    0.65    0.80
  -1  -8 -19   21.43    2.89
  -1  -9  27    2.21    1.84
  -1  -9  27   -0.13    1.06
   1   9 -27   -0.07    1.22
  -1  -9  26   -1.68    1.63
   1   9 -26    2.17    2.04
  -1  -9  26   -1.74    2.68
   1   9 -25    2.50    1.84
  -1  -9  25    4.04    1.95
  -1  -9  24    9.64    4.26
  -1  -9  24    8.78    4.46
   1   9 -24    3.70    2.54
  -1  -9  23   32.16    7.15
   1   9 -23   25.14    5.66
  -1  -9  23   31.09    5.58
  -1  -9  22  -20.18    5.90
   1   9 -22   -3.68    4.90
  -1  -9  21   49.73    8.55
   1   9 -21   39.09    7.68
  -1  -9  20    8.85    4.60
  -1  -9  19   34.88    6.78
  -1  -9  18   26.33    7.61
  -1  -9  18   30.56    6.58
  -1  -9  17   70.46   11.72
  -1  -9  17   67.27    9.73
  -1  -9  17   60.50    8.68
  -1  -9  16  608.78   31.92
  -1  -9  16  670.01   37.77
  -1  -9  16  618.64   32.72
  -1  -9  16  555.65   30.14
  -1  -9  15   61.08   10.25
  -1  -9  14  425.77   27.78
  -1  -9  13  421.14   26.76
  -1  -9  12  819.86   40.06
   1   9 -11 1383.32   56.67
  -1  -9  11 1404.44   57.85
  -1  -9  10 1036.96   46.38
   1   9 -10 1094.83   45.87
   1   9  -9  675.82   32.44
   1   9  -8 1007.34   42.94
   1   9  -7 1728.12   65.08
   1   9  -6   65.84    8.53
   1   9  -5  230.29   15.91
   1   9  -4  419.22   23.12
  -1  -9   4  427.65   23.80
  -1  -9   3  262.48   17.79
  -1  -9   2    6.15    3.62
  -1  -9   1    8.54    3.95
  -1  -9   1    6.49    4.13
  -1  -9   0  203.94   16.48
  -1  -9   0  204.60   15.85
  -1  -9  -1  146.93   13.95
  -1  -9  -1  141.49   13.24
  -1  -9  -2    2.31    3.55
  -1  -9  -2    2.66    3.46
  -1  -9  -3   11.09    4.63
  -1  -9  -3   12.99    4.78
  -1  -9  -4   -1.12    3.13
  -1  -9  -4   -0.62    4.29
  -1  -9  -5   82.91   11.21
  -1  -9  -5   70.48   10.49
  -1  -9  -6  118.75   13.83
  -1  -9  -6  114.19   14.02
  -1  -9  -7   12.04    4.68
  -1  -9  -7   21.26    5.16
   1   9   7   13.48    4.08
   1   9   7   15.27    4.28
  -1  -9  -8   65.74   10.26
  -1  -9  -8   68.42   11.15
   1   9   8   62.14    7.91
   1   9   8   65.04    8.60
  -1  -9  -8   74.77    9.75
  -1  -9  -9  295.38   23.86
   1   9   9  266.63   17.91
  -1  -9  -9  311.08   25.18
   1   9   9  307.15   20.52
   1   9  10   39.02    6.32
   1   9  10   69.59    9.42
   1   9  11  321.75   21.25
   1   9  11  293.27   18.69
   1   9  12   48.91    8.08
   1   9  12   37.53    6.11
   1   9  13  238.86   17.62
   1   9  13  240.99   15.64
   1   9  14    6.43    2.35
   1   9  14   -1.02    3.59
   1   9  15   89.49    9.56
   1   9  15   88.07    7.51
   1   9  16    0.91    2.46
  -1  -9 -16    2.01    2.17
  -1  -9 -17   36.82    4.87
   1   9  17   31.23    4.80
   1   9  17   32.02    3.77
  -1  -9 -18   38.25    4.07
  -1 -10  27   68.35    5.61
  -1 -10  27   95.24    6.65
  -1 -10  26   36.70    4.87
  -1 -10  26   24.93    4.25
   1  10 -26   27.85    4.35
   1  10 -25  155.84   12.30
  -1 -10  25  173.41   11.76
  -1 -10  25  156.34   12.93
  -1 -10  24    3.51    4.20
  -1 -10  24    4.29    2.73
   1  10 -24    6.77    3.39
  -1 -10  23  184.40   16.09
   1  10 -23  192.44   16.16
  -1 -10  22   12.23    4.61
   1  10 -22   11.98    5.11
   1  10 -21  314.69   22.32
  -1 -10  21  336.94   23.38
  -1 -10  20    5.29    4.47
  -1 -10  19  341.31   23.52
  -1 -10  18   24.96    7.25
  -1 -10  18   22.03    6.11
  -1 -10  18   20.12    5.41
  -1 -10  17    4.71    2.43
  -1 -10  17    4.30    2.54
  -1 -10  17    7.41    3.68
  -1 -10  17   -1.39    4.66
  -1 -10  16   33.90    6.84
  -1 -10  16   29.45    8.33
  -1 -10  16   34.92    7.14
  -1 -10  16   25.28    5.81
  -1 -10  15    4.16    2.97
  -1 -10  15    7.33    3.60
  -1 -10  15    8.13    4.67
   1  10 -14    2.18    2.26
  -1 -10  14    6.66    5.84
  -1 -10  13   25.99    6.33
   1  10 -13   17.47    4.84
  -1 -10  12   88.19   11.37
   1  10 -12   96.72   11.42
   1  10 -11    3.48    2.07
   1  10 -10  111.35   11.73
   1  10  -9   29.65    6.02
   1  10  -8  119.47   11.95
   1  10  -7  492.56   26.69
   1  10  -6  197.12   15.31
  -1 -10   5  851.63   39.33
   1  10  -5  849.75   38.66
  -1 -10   4  212.00   16.60
  -1 -10   3 1270.97   53.00
  -1 -10   2  152.75   14.05
  -1 -10   1  390.41   24.14
  -1 -10   0   68.31    9.26
  -1 -10   0   62.88    9.24
  -1 -10  -1  106.38   12.47
  -1 -10  -1   96.53   11.63
  -1 -10  -2  276.40   21.03
  -1 -10  -2  314.53   23.02
  -1 -10  -3  193.39   18.20
  -1 -10  -3  178.25   16.82
  -1 -10  -4  139.49   15.55
  -1 -10  -4  157.26   15.96
   1  10   5  254.52   17.52
  -1 -10  -5  211.01   19.58
  -1 -10  -5  233.91   21.12
   1  10   5  227.98   15.55
  -1 -10  -6   15.01    5.56
   1  10   6   13.61    3.99
  -1 -10  -6   12.95    4.58
   1  10   6   12.19    4.36
   1  10   7   56.35    7.51
   1  10   7   60.01    8.72
  -1 -10  -7   37.79    8.60
  -1 -10  -8    1.36    2.61
   1  10   8   -2.44    3.43
   1  10   8    6.74    3.62
   1  10   9  164.70   14.64
   1  10   9  144.36   12.65
   1  10  10   71.17    9.81
   1  10  10   68.56    8.35
   1  10  11   17.77    5.42
   1  10  11   11.74    3.98
   1  10  12   50.57    6.72
   1  10  12   49.66    8.19
   1  10  13    4.18    4.12
   1  10  13    5.63    2.31
   1  10  14    7.46    2.25
   1  10  14   11.88    4.03
  -1 -10 -14   11.33    4.21
  -1 -10 -15    4.59    2.59
   1  10  15   -0.26    3.13
   1  10  16   -2.20    1.24
  -1 -10 -16    1.94    2.09
  -1 -10 -17    0.09    1.15
   1  11 -27    5.29    1.58
  -1 -11  27    7.42    1.88
  -1 -11  27    6.39    1.66
  -1 -11  26    3.29    1.99
  -1 -11  26    5.28    2.35
   1  11 -25  133.56   11.32
  -1 -11  25  137.80   10.15
  -1 -11  25  136.66   11.78
   1  11 -24   13.64    4.50
  -1 -11  24   22.02    4.56
  -1 -11  24   10.64    4.06
   1  11 -23   92.66   10.64
  -1 -11  23   85.03   10.48
  -1 -11  23   95.66    9.09
  -1 -11  22    4.23    3.54
   1  11 -22   -0.42    4.70
  -1 -11  21  192.28   17.13
  -1 -11  20   36.41    7.60
  -1 -11  19   41.99    8.12
  -1 -11  18  149.44   14.06
  -1 -11  18  163.39   15.44
   1  11 -18  150.57   17.30
  -1 -11  18  165.81   18.50
  -1 -11  17   24.75    5.62
  -1 -11  17   29.49    6.38
  -1 -11  17   30.32    7.03
   1  11 -17   36.57    8.44
  -1 -11  17   37.33    8.28
  -1 -11  16  308.93   21.46
  -1 -11  16  333.90   26.06
   1  11 -16  347.95   26.06
  -1 -11  16  322.40   22.38
  -1 -11  16  286.94   19.82
   1  11 -15   52.27    9.64
  -1 -11  15   41.58    7.03
  -1 -11  15   47.81    7.39
  -1 -11  15   54.62    8.36
  -1 -11  15   45.72    9.57
   1  11 -14  726.76   39.24
   1  11 -13   66.85    9.99
   1  11 -12  493.45   29.44
   1  11 -11    4.40    3.20
   1  11 -10  145.49   14.06
   1  11  -9  311.71   21.34
   1  11  -8  563.23   30.48
  -1 -11   7  397.94   24.75
   1  11  -7  394.91   24.21
  -1 -11   6  723.31   36.43
   1  11  -6  742.76   35.97
  -1 -11   5   22.66    5.40
  -1 -11   4  389.66   24.53
  -1 -11   3   35.82    6.99
  -1 -11   2   28.04    6.49
  -1 -11   1  102.02   12.22
  -1 -11   0   89.83   11.80
  -1 -11  -1  213.60   19.23
  -1 -11  -1  181.72   17.24
  -1 -11  -2    2.93    3.73
  -1 -11  -2    2.18    3.05
   1  11   3   92.47   10.21
  -1 -11  -3  107.11   14.13
   1  11   3   85.13    9.07
  -1 -11  -3  105.92   10.65
  -1 -11  -3   89.22   12.51
  -1 -11  -4  102.72   13.80
  -1 -11  -4  127.91   12.15
   1  11   4  104.28   10.28
   1  11   4  117.42   12.03
  -1 -11  -4  109.26   14.11
   1  11   5   52.98    7.76
  -1 -11  -5   44.93    9.18
   1  11   5   45.07    6.86
  -1 -11  -5   58.24   11.02
  -1 -11  -6   10.79    5.52
   1  11   6    3.36    3.46
   1  11   6   10.28    3.97
   1  11   7   46.56    7.27
   1  11   7   45.29    7.74
   1  11   8    1.03    3.25
   1  11   8    2.97    3.10
   1  11   9   98.71   10.05
   1  11   9   97.69   11.53
  -1 -11 -10   17.71    5.44
   1  11  10   16.31    4.11
   1  11  10   27.60    6.71
   1  11  11  234.23   17.41
  -1 -11 -11  252.84   17.80
   1  11  11  225.06   15.15
   1  11  12   35.82    6.56
   1  11  12   43.71    5.77
  -1 -11 -12   44.05    7.17
  -1 -11 -13  175.86   13.16
   1  11  13  173.69   13.38
  -1 -11 -14   45.14    5.95
  -1 -11 -15  110.50    8.39
  -1 -11 -16   -0.11    1.12
  -1 -12  27    4.79    1.38
  -1 -12  27    5.54    1.72
  -1 -12  26   78.33    7.77
   1  12 -26   74.94    7.36
  -1 -12  26   79.01    6.36
  -1 -12  26   70.64    6.74
  -1 -12  25   33.62    5.83
   1  12 -25   25.83    4.93
  -1 -12  25   40.25    5.16
  -1 -12  24   15.24    4.99
  -1 -12  24   11.56    3.40
   1  12 -24   14.42    4.68
  -1 -12  23    5.38    2.98
  -1 -12  23    2.88    3.31
   1  12 -23    3.47    4.36
  -1 -12  22   61.46    9.07
   1  12 -22   64.74    9.31
  -1 -12  21   44.07    8.32
  -1 -12  20    6.11    4.17
  -1 -12  19   -2.86    4.45
  -1 -12  18    2.97    3.39
  -1 -12  18   10.94    4.77
  -1 -12  18    5.39    3.54
  -1 -12  17   11.38    4.58
   1  12 -17    6.19    3.75
  -1 -12  17   12.79    4.94
  -1 -12  17   11.64    4.84
   1  12 -16   11.96    4.11
  -1 -12  16    2.16    4.37
  -1 -12  16    7.59    3.93
  -1 -12  16    4.46    3.33
   1  12 -15    0.75    2.52
  -1 -12  15   -0.57    2.74
  -1 -12  15    1.91    3.30
  -1 -12  15    5.25    2.92
   1  12 -14   30.87    7.50
  -1 -12  14   28.24    6.10
  -1 -12  14   27.60    5.42
  -1 -12  14   34.94    6.36
  -1 -12  13   17.85    4.25
   1  12 -13   23.15    6.23
   1  12 -12    1.51    3.56
   1  12 -11  147.75   14.72
   1  12 -10   14.63    5.36
   1  12  -9  192.97   16.64
  -1 -12   8   27.73    7.39
   1  12  -8   22.21    5.77
  -1 -12   7  400.97   26.13
   1  12  -7  447.08   26.54
  -1 -12   6    7.13    4.17
  -1 -12   5  743.33   38.30
  -1 -12   4    7.67    3.94
  -1 -12   3  836.09   42.15
  -1 -12   2   -1.36    4.57
  -1 -12   1  601.12   34.86
  -1 -12   0   97.47   12.81
  -1 -12  -1  505.07   32.72
   1  12   1  537.40   27.17
  -1 -12  -1  586.21   29.32
  -1 -12  -2    7.02    4.56
   1  12   2    4.16    2.08
  -1 -12  -2    3.37    3.63
   1  12   2    3.41    3.76
   1  12   3  459.58   25.43
   1  12   3  504.75   27.70
  -1 -12  -3  537.24   28.41
  -1 -12  -3  477.87   33.26
  -1 -12  -3  471.20   32.21
  -1 -12  -4   23.26    6.58
  -1 -12  -4   31.70    8.22
   1  12   4   23.44    5.74
  -1 -12  -4   14.87    4.35
   1  12   4   19.29    4.98
   1  12   5   54.95    7.86
   1  12   5   56.41    8.74
  -1 -12  -5   66.44    9.32
  -1 -12  -5   48.11   10.07
  -1 -12  -5   70.14   12.35
  -1 -12  -6   29.66    6.51
   1  12   6   21.23    5.37
   1  12   6   22.27    5.68
   1  12   7   72.68   10.05
  -1 -12  -7   68.99    9.54
   1  12   7   63.34    8.28
   1  12   8   10.54    3.45
   1  12   8   16.18    5.56
  -1 -12  -8   15.66    5.17
   1  12   9   46.54    8.08
   1  12   9   41.03    6.37
  -1 -12  -9   53.33    8.30
  -1 -12 -10    1.03    3.47
   1  12  10   -1.31    2.97
   1  12  10   -0.45    3.77
   1  12  11   41.19    7.08
  -1 -12 -11   38.72    6.69
  -1 -12 -12   13.21    4.04
  -1 -12 -13   36.37    5.23
  -1 -12 -14   34.28    4.53
  -1 -12 -15   25.24    3.09
   1  13 -27   52.41    5.01
  -1 -13  26   11.42    2.47
   1  13 -26   11.57    2.97
  -1 -13  26    9.09    2.72
  -1 -13  25  209.63   14.34
   1  13 -25  193.66   13.75
  -1 -13  25  226.87   12.25
  -1 -13  24   28.02    4.58
  -1 -13  24   25.56    5.75
   1  13 -24   19.82    4.57
  -1 -13  23  193.61   15.67
   1  13 -23  193.46   15.37
  -1 -13  23  197.31   12.74
  -1 -13  22    7.97    3.90
  -1 -13  22   18.77    3.96
   1  13 -22    9.35    4.89
  -1 -13  21  531.52   30.25
  -1 -13  20    3.44    3.18
  -1 -13  19  491.64   27.54
  -1 -13  19  530.56   30.39
  -1 -13  18   37.55    7.78
  -1 -13  18   34.14    6.85
  -1 -13  18   39.36    7.87
  -1 -13  17  235.78   18.65
  -1 -13  17  226.69   18.89
  -1 -13  17  213.11   16.68
  -1 -13  16   14.89    4.10
  -1 -13  16   14.48    4.82
  -1 -13  16   16.47    4.62
  -1 -13  15  165.26   14.81
  -1 -13  15  149.92   14.82
   1  13 -15  178.28   18.11
  -1 -13  15  155.58   13.70
   1  13 -14  174.79   17.30
  -1 -13  14  133.92   12.66
  -1 -13  14  151.21   13.99
  -1 -13  14  160.05   14.58
   1  13 -13  300.15   19.13
   1  13 -13  322.72   24.43
  -1 -13  13  346.27   22.28
  -1 -13  13  331.77   21.38
  -1 -13  12   47.66    7.51
   1  13 -12   55.03    9.46
   1  13 -11   79.39   10.79
   1  13 -10   55.19    8.89
  -1 -13   9    0.30    3.43
   1  13  -9    5.18    3.09
  -1 -13   8  152.71   15.79
  -1 -13   7    4.84    4.53
  -1 -13   6   -1.27    2.47
  -1 -13   5   16.87    4.87
  -1 -13   4   64.86   10.23
  -1 -13   3   -5.12    2.80
  -1 -13   2   31.60    5.57
  -1 -13   2   29.54    6.95
   1  13  -1   14.99    3.70
  -1 -13   1   16.21    4.22
  -1 -13   1   22.04    7.23
  -1 -13   0   11.35    4.06
  -1 -13   0   12.89    5.02
   1  13   0   11.75    3.20
  -1 -13  -1  150.09   16.99
  -1 -13  -1  174.30   14.87
   1  13   1  166.45   13.54
  -1 -13  -2   18.78    6.95
  -1 -13  -2   24.55    5.82
   1  13   2   34.66    5.91
  -1 -13  -3   -0.54    2.41
  -1 -13  -3    6.33    3.64
   1  13   3    5.35    3.43
  -1 -13  -4  332.67   22.36
   1  13   4  321.20   20.24
  -1 -13  -5    9.39    4.51
   1  13   5    5.79    3.48
  -1 -13  -6  279.00   19.64
   1  13   6  238.21   16.98
  -1 -13  -7   14.81    5.31
   1  13   7    1.77    2.80
   1  13   8  213.56   15.23
  -1 -13  -8  254.02   17.99
  -1 -13  -9    0.33    3.32
  -1 -13 -10  212.86   15.13
  -1 -13 -11    6.56    2.99
  -1 -13 -12   93.39    8.17
  -1 -13 -13   19.58    3.23
   1  14 -27   49.49    4.59
   1  14 -26   58.03    6.12
  -1 -14  26   50.23    5.73
  -1 -14  26   55.82    4.36
  -1 -14  25   29.26    3.54
  -1 -14  25   34.59    5.56
   1  14 -25   34.09    5.30
  -1 -14  24   18.46    4.86
   1  14 -24   12.82    4.11
  -1 -14  24   16.56    3.10
   1  14 -23   83.62    9.91
  -1 -14  23   88.89   10.14
  -1 -14  23   93.15    7.68
  -1 -14  22   31.52    4.73
  -1 -14  22   30.80    6.23
  -1 -14  21   11.40    4.16
  -1 -14  21   27.57    4.29
  -1 -14  20   14.59    4.60
  -1 -14  19    5.26    3.43
  -1 -14  19   -2.16    4.25
  -1 -14  19    1.47    2.89
  -1 -14  18   32.07    7.00
  -1 -14  18   31.65    6.22
  -1 -14  18   30.14    6.87
  -1 -14  17   77.75   10.23
  -1 -14  17   82.92   11.26
  -1 -14  17   78.70    9.45
  -1 -14  16    1.55    3.21
  -1 -14  16    5.22    3.52
  -1 -14  16    2.59    2.22
  -1 -14  15    4.84    3.17
  -1 -14  15    1.45    2.22
  -1 -14  15    7.68    3.74
   1  14 -15    5.96    3.32
   1  14 -14   34.75    7.77
  -1 -14  14   22.07    5.05
  -1 -14  14   20.24    5.19
  -1 -14  14   15.64    4.88
  -1 -14  13    4.24    3.32
   1  14 -13    2.32    2.33
   1  14 -13    8.92    4.51
  -1 -14  13    8.42    3.17
   1  14 -12  138.62   11.88
  -1 -14  12  135.23   12.91
  -1 -14  12  108.29   10.07
   1  14 -12  122.11   14.36
  -1 -14  11  101.57   13.14
  -1 -14  11   96.02    9.32
  -1 -14  11  116.64   11.71
   1  14 -11  105.75   10.34
   1  14 -11   98.74   12.61
  -1 -14  10  320.38   20.19
   1  14 -10  288.98   22.71
   1  14 -10  325.47   19.35
  -1 -14  10  252.17   18.06
  -1 -14  10  333.45   24.78
   1  14  -9  210.71   15.15
  -1 -14   9  193.89   18.50
  -1 -14   9  198.96   15.20
  -1 -14   9  218.56   16.06
   1  14  -8  664.82   30.67
  -1 -14   8  548.33   29.31
  -1 -14   8  624.72   30.90
  -1 -14   8  650.43   36.82
  -1 -14   7  370.83   21.56
  -1 -14   7  351.72   21.68
  -1 -14   7  333.92   20.70
  -1 -14   7  352.30   25.84
  -1 -14   6  218.29   15.79
  -1 -14   6  226.03   20.07
  -1 -14   6  194.59   15.01
  -1 -14   5  364.17   22.19
  -1 -14   5  366.60   26.93
  -1 -14   5  412.64   23.04
  -1 -14   4   24.86    6.07
  -1 -14   4   15.57    4.26
  -1 -14   4   10.55    3.98
  -1 -14   3  520.43   28.39
  -1 -14   3  521.20   33.82
  -1 -14   3  559.47   28.70
  -1 -14   2   68.39   11.27
  -1 -14   2   85.47    9.84
  -1 -14   2   67.01    9.14
  -1 -14   1  362.24   27.96
  -1 -14   1  438.68   24.89
  -1 -14   0   44.82    9.48
  -1 -14   0   39.00    6.97
  -1 -14  -1  159.99   14.42
  -1 -14  -2  211.13   17.05
  -1 -14  -3    7.21    3.32
   1  14   3   15.48    5.10
   1  14   4   52.77    7.90
  -1 -14  -4   46.89    7.96
  -1 -14  -5   46.74    8.18
  -1 -14  -6    0.12    3.40
  -1 -14  -7   13.75    5.04
  -1 -14  -8   12.47    4.82
  -1 -14  -9   35.00    6.07
  -1 -14 -10    3.74    2.42
  -1 -14 -11   86.48    7.62
  -1 -14 -12    5.51    1.72
  -1 -14 -12   12.00    2.50
  -1 -15  26   74.94    6.54
   1  15 -26   65.42    6.18
  -1 -15  25   67.72    7.11
   1  15 -25   83.25    7.76
  -1 -15  24    4.70    3.02
   1  15 -24    6.92    3.45
  -1 -15  23  286.62   18.39
   1  15 -23  299.32   18.35
  -1 -15  22   14.00    4.22
  -1 -15  21  443.03   25.69
  -1 -15  20  113.44   12.29
  -1 -15  19  407.91   22.96
  -1 -15  19  400.21   25.12
  -1 -15  19  416.11   26.07
  -1 -15  18  230.12   16.38
  -1 -15  18  203.45   17.25
  -1 -15  18  232.00   18.83
  -1 -15  17  307.04   21.86
  -1 -15  17  281.72   18.77
  -1 -15  17  293.92   20.93
  -1 -15  16  104.94   11.96
  -1 -15  16  117.77   13.00
  -1 -15  16  111.67   11.12
  -1 -15  15  187.34   14.86
  -1 -15  15  199.94   16.37
  -1 -15  15  203.29   17.37
  -1 -15  14  121.23   13.10
  -1 -15  14  102.35   10.66
  -1 -15  14  106.12   11.77
  -1 -15  13    2.80    3.94
   1  15 -13    3.75    3.80
  -1 -15  13    3.15    2.87
  -1 -15  13    8.94    5.32
   1  15 -13   -3.06    3.59
   1  15 -12   38.10    7.89
  -1 -15  12   47.54    7.91
   1  15 -12   53.67    7.54
  -1 -15  12   50.18    9.72
   1  15 -11   34.44    6.09
  -1 -15  11   32.88    6.35
  -1 -15  11   35.17    8.65
  -1 -15  11   24.77    4.78
  -1 -15  10   22.19    6.57
  -1 -15  10   16.56    4.62
   1  15 -10   24.16    5.24
  -1 -15   9   16.96    4.65
  -1 -15   9   19.86    5.91
  -1 -15   9   15.12    3.73
   1  15  -9   23.51    5.16
  -1 -15   8    0.99    2.94
   1  15  -8    0.68    2.94
  -1 -15   8    1.29    3.01
  -1 -15   8    3.50    1.95
  -1 -15   7   10.21    3.59
  -1 -15   7   11.02    3.91
  -1 -15   7    8.18    2.38
  -1 -15   6   32.20    6.24
  -1 -15   6   37.56    8.43
  -1 -15   6   40.35    6.78
  -1 -15   5    3.25    2.45
  -1 -15   5    9.02    3.69
  -1 -15   5    2.98    2.96
  -1 -15   4   46.84    9.58
  -1 -15   4   57.69    8.41
  -1 -15   4   55.88    7.85
  -1 -15   3  136.22   12.90
  -1 -15   3  114.76   15.21
  -1 -15   3  128.08   12.44
  -1 -15   2    5.40    3.78
  -1 -15   2    1.71    3.10
  -1 -15   2    0.13    3.33
  -1 -15   1   52.22    8.28
  -1 -15   1   64.21    8.94
  -1 -15   0   15.03    4.37
  -1 -15  -1   22.28    5.82
  -1 -15  -2   97.08   11.16
  -1 -15  -3  103.40   11.57
  -1 -15  -4   92.68   11.08
  -1 -15  -5  108.74   11.52
  -1 -15  -6  166.60   13.97
  -1 -15  -7   23.06    5.00
  -1 -15  -8  187.37   13.21
  -1 -15  -9   20.62    3.97
  -1 -15 -10   81.76    7.00
  -1 -15 -10   84.61    6.86
  -1 -15 -11    5.66    1.77
   1  16 -26   11.52    2.39
  -1 -16  26    9.85    2.31
   1  16 -25   37.17    4.77
  -1 -16  25   31.83    4.56
   1  16 -24    6.49    3.18
  -1 -16  24   -0.28    2.61
  -1 -16  23   79.20    8.71
   1  16 -23   87.71    8.96
  -1 -16  22   11.20    3.79
  -1 -16  21   12.26    4.60
  -1 -16  20   12.50    4.28
  -1 -16  19  147.66   14.08
  -1 -16  19  151.10   14.12
  -1 -16  19  146.09   11.95
  -1 -16  18   27.43    5.40
  -1 -16  18   30.20    6.70
  -1 -16  18   23.32    5.46
  -1 -16  17   78.49    8.80
  -1 -16  17   66.57    9.53
  -1 -16  17   77.69   10.26
  -1 -16  16   87.89   10.95
  -1 -16  16   90.75    9.73
  -1 -16  16   82.91   10.53
  -1 -16  15  253.08   17.19
  -1 -16  15  221.23   17.64
  -1 -16  15  244.55   18.93
  -1 -16  14  299.27   20.92
  -1 -16  14  325.07   22.21
  -1 -16  14  310.62   19.46
   1  16 -13  152.91   13.25
  -1 -16  13  155.71   14.22
  -1 -16  13  168.90   15.25
  -1 -16  12  155.56   13.86
   1  16 -12  139.85   12.57
   1  16 -11   28.51    5.59
  -1 -16  11   30.42    6.22
   1  16 -10  122.41   11.72
  -1 -16  10  125.47   12.36
  -1 -16   9   12.93    4.49
  -1 -16   9   19.34    5.04
   1  16  -9   19.25    5.02
  -1 -16   8  127.10   12.13
  -1 -16   8  131.71   12.58
   1  16  -8  131.51   12.25
  -1 -16   7   49.77    7.68
   1  16  -7   58.72    8.18
  -1 -16   7   42.22    6.89
  -1 -16   6   33.20    6.42
  -1 -16   6   29.90    5.90
  -1 -16   6   36.64    6.36
  -1 -16   5  191.06   15.55
  -1 -16   5  178.03   14.81
  -1 -16   4  215.54   16.49
  -1 -16   4  227.64   17.15
  -1 -16   3  163.51   14.29
  -1 -16   3  167.51   14.73
  -1 -16   2  216.97   16.85
  -1 -16   2  185.02   15.53
  -1 -16   1   39.92    7.04
  -1 -16   1   36.28    6.72
  -1 -16   0  176.85   14.92
  -1 -16   0  168.59   14.81
  -1 -16  -1    0.90    2.91
  -1 -16  -1    7.34    4.13
  -1 -16  -2   70.22    9.35
  -1 -16  -2   92.84   10.62
  -1 -16  -3   -0.37    2.67
  -1 -16  -3   -2.14    3.66
  -1 -16  -4    6.79    3.50
  -1 -16  -4    7.06    4.56
  -1 -16  -5   -1.19    2.07
  -1 -16  -5    0.44    3.15
  -1 -16  -6   43.18    6.44
  -1 -16  -6   41.84    6.03
  -1 -16  -7   21.72    3.98
  -1 -16  -7   21.22    4.39
  -1 -16  -8    2.46    1.73
  -1 -16  -8    0.21    1.85
  -1 -16  -9   61.54    5.10
  -1 -16  -9   66.71    5.75
   1  16   9   69.18    4.99
   1  17 -25    2.27    1.50
  -1 -17  25    0.76    1.41
   1  17 -24  136.02    9.57
  -1 -17  24  119.32    9.39
  -1 -17  23   56.02    6.96
   1  17 -23   56.83    6.78
   1  17 -22  153.20   11.61
  -1 -17  22  144.79   11.67
  -1 -17  21  149.54   12.51
  -1 -17  20   56.68    7.81
  -1 -17  19   63.15    8.50
  -1 -17  19   63.59    8.92
  -1 -17  19   53.52    6.66
  -1 -17  18  193.02   13.46
  -1 -17  18  192.04   15.57
  -1 -17  18  183.98   15.79
  -1 -17  17  117.39   12.39
  -1 -17  17  107.90   10.09
  -1 -17  17   99.02   11.33
  -1 -17  16  270.89   19.03
  -1 -17  16  249.11   16.45
  -1 -17  16  268.18   19.60
  -1 -17  15    3.57    2.02
  -1 -17  15    4.03    3.18
  -1 -17  15    7.36    2.78
  -1 -17  14  197.50   16.59
  -1 -17  14  179.69   15.30
  -1 -17  14  183.52   14.12
  -1 -17  13   46.89    7.90
  -1 -17  13   47.03    7.54
   1  17 -13   50.89    7.50
   1  17 -12   28.61    5.52
  -1 -17  12   19.85    4.84
  -1 -17  11   73.79    9.27
   1  17 -11   75.80    8.90
   1  17 -10   -1.20    3.00
  -1 -17  10    0.93    2.29
   1  17  -9  210.45   15.68
  -1 -17   9  199.75   15.98
  -1 -17   9  180.20   14.24
  -1 -17   8   47.28    7.57
  -1 -17   8   54.60    7.63
   1  17  -8   66.05    8.53
   1  17  -7   68.41    8.64
  -1 -17   7   57.43    7.89
  -1 -17   7   71.11    9.06
   1  17  -6   50.31    7.66
  -1 -17   6   53.23    7.79
  -1 -17   6   45.26    7.55
  -1 -17   6   59.72    8.14
  -1 -17   5   39.90    6.74
  -1 -17   5   44.66    7.46
  -1 -17   5   44.72    7.47
  -1 -17   4   31.75    6.31
  -1 -17   4   34.79    6.31
  -1 -17   3  145.30   13.10
  -1 -17   3  145.70   13.36
  -1 -17   2   56.34    8.05
  -1 -17   2   49.54    7.94
  -1 -17   1  128.95   12.11
  -1 -17   1   97.28   11.01
  -1 -17   0    3.31    3.46
  -1 -17   0   13.28    4.47
  -1 -17  -1  246.44   17.33
  -1 -17  -1  224.61   16.21
  -1 -17  -2    2.37    3.84
  -1 -17  -2    0.58    2.12
  -1 -17  -3  281.99   17.69
  -1 -17  -3  307.44   18.72
  -1 -17  -4    1.44    1.96
  -1 -17  -4    4.75    3.21
  -1 -17  -5  182.40   12.21
  -1 -17  -5  204.97   13.26
  -1 -17  -6   12.90    3.13
  -1 -17  -6   11.05    2.50
  -1 -17  -7   59.52    5.12
   1  17   7   72.68    5.62
  -1 -17  -7   66.58    6.10
   1  17   8    4.20    1.34
  -1 -17  -8    3.79    1.50
   1  18 -25    3.15    1.03
  -1 -18  25    7.13    1.69
  -1 -18  24    8.68    2.41
   1  18 -24    9.90    2.53
  -1 -18  23   10.38    3.16
   1  18 -23    5.91    2.19
  -1 -18  22   10.03    3.24
   1  18 -22    6.50    2.50
  -1 -18  21    7.45    3.08
  -1 -18  20   12.43    4.00
  -1 -18  19   71.61    9.14
  -1 -18  19   86.31    9.48
  -1 -18  18   -1.16    3.34
  -1 -18  18    0.47    3.93
  -1 -18  17  297.28   19.44
  -1 -18  17  300.08   20.24
  -1 -18  16  103.84   11.43
  -1 -18  16   93.19   10.39
  -1 -18  15  730.69   34.90
  -1 -18  15  641.80   29.76
  -1 -18  15  637.49   32.36
  -1 -18  14  138.11   12.70
  -1 -18  14  121.52   10.84
  -1 -18  14  139.28   13.44
  -1 -18  13  565.55   29.34
  -1 -18  13  588.67   30.79
   1  18 -13  533.54   27.38
   1  18 -12   59.26    8.02
  -1 -18  12   64.38    8.50
  -1 -18  11  439.67   25.27
   1  18 -11  451.13   24.47
   1  18 -10   34.92    6.22
  -1 -18  10   36.27    6.52
   1  18  -9  358.88   21.30
  -1 -18   9  331.84   21.27
  -1 -18   8   13.46    4.58
  -1 -18   8   11.07    3.59
   1  18  -8   15.80    5.17
  -1 -18   7   23.10    5.61
   1  18  -7   29.18    5.96
  -1 -18   7   34.79    5.96
  -1 -18   6    1.85    2.41
  -1 -18   6    8.49    3.82
   1  18  -6   11.95    4.24
  -1 -18   5    2.70    2.79
  -1 -18   5    4.15    2.89
   1  18  -5    3.29    3.20
  -1 -18   4   39.89    6.59
  -1 -18   4   34.20    5.77
  -1 -18   4   27.56    5.52
  -1 -18   3   13.23    4.60
  -1 -18   3   12.13    3.53
  -1 -18   3   11.14    4.08
  -1 -18   2    2.31    2.46
  -1 -18   2   -2.00    3.48
  -1 -18   1   15.21    4.61
  -1 -18   1   18.39    4.52
  -1 -18   0    6.24    3.71
  -1 -18   0    8.67    3.48
  -1 -18  -1    7.22    3.33
  -1 -18  -1   12.82    3.51
  -1 -18  -2   12.00    3.31
  -1 -18  -2    9.45    3.80
  -1 -18  -3   12.24    2.94
  -1 -18  -3   14.73    3.63
  -1 -18  -4   18.73    3.80
  -1 -18  -4   10.40    2.43
   1  18   5    4.07    1.44
  -1 -18  -5    3.02    1.38
  -1 -18  -5    2.15    1.78
  -1 -18  -5    0.05    1.59
   1  18   5    0.62    1.56
   1  18   6   21.77    2.72
  -1 -18  -6   22.03    3.10
  -1 -19  24  125.49    7.48
   1  19 -24  128.18    7.35
  -1 -19  23   25.08    3.72
   1  19 -23   24.87    3.39
   1  19 -22  168.95   10.36
  -1 -19  22  149.73   10.36
   1  19 -21   -0.90    2.29
  -1 -19  21    4.33    2.17
  -1 -19  20   35.01    5.66
  -1 -19  19   -1.21    2.99
  -1 -19  19   -0.24    2.51
  -1 -19  18   60.66    7.65
  -1 -19  18   70.44    8.86
  -1 -19  17   34.99    5.93
  -1 -19  17   29.54    6.17
  -1 -19  16   17.67    5.14
  -1 -19  16   10.29    4.43
  -1 -19  15    6.26    3.68
  -1 -19  15    2.02    3.22
  -1 -19  14   -1.22    3.80
  -1 -19  14   -1.94    3.61
  -1 -19  13   17.59    4.72
  -1 -19  13   20.36    5.47
  -1 -19  12    2.24    3.01
   1  19 -12    2.18    2.40
  -1 -19  11   59.77    8.10
   1  19 -11   55.50    7.39
  -1 -19  10   -0.75    3.51
   1  19 -10    5.71    3.25
   1  19  -9  177.65   13.67
  -1 -19   9  157.40   13.40
   1  19  -8   61.01    7.87
  -1 -19   8   59.06    7.90
  -1 -19   7   78.97    9.15
   1  19  -7   95.17    9.98
  -1 -19   7   80.88    8.41
  -1 -19   6  195.28   14.80
  -1 -19   6  177.69   13.00
   1  19  -6  208.97   14.95
  -1 -19   5   36.16    5.49
   1  19  -5   41.02    6.79
  -1 -19   5   30.24    5.31
   1  19  -4  265.09   17.17
  -1 -19   4  258.13   17.00
  -1 -19   4  244.40   15.46
   1  19  -3    4.82    2.95
  -1 -19   3    1.97    2.20
  -1 -19   3   -0.87    3.43
  -1 -19   2   90.82    9.49
  -1 -19   2   93.85    8.54
   1  19  -2   99.75    9.73
  -1 -19   2  100.35    9.70
  -1 -19   1   17.67    4.49
  -1 -19   1   19.62    4.12
   1  19  -1   25.13    5.09
  -1 -19   1   17.49    3.51
  -1 -19   0   47.54    5.48
  -1 -19   0   46.97    6.45
  -1 -19   0   49.83    6.26
   1  19   0   52.58    6.68
  -1 -19  -1  155.48   11.19
  -1 -19  -1  156.78    9.98
   1  19   1  163.80   11.19
  -1 -19  -1  153.69   10.72
   1  19   2   64.17    6.28
  -1 -19  -2   52.44    5.42
  -1 -19  -2   57.35    6.21
  -1 -19  -2   44.51    4.61
   1  19   3  209.42   11.36
  -1 -19  -3  210.39   10.84
  -1 -19  -3  193.27   11.46
   1  19   4    6.53    1.77
   1  20 -22   76.53    5.58
  -1 -20  22   85.18    6.50
  -1 -20  21   41.79    4.95
   1  20 -21   45.10    4.52
  -1 -20  21   34.61    4.06
   1  20 -20  178.77   10.61
  -1 -20  20  188.51   11.86
  -1 -20  19   47.00    5.90
  -1 -20  19   55.07    6.90
  -1 -20  18   27.63    4.84
  -1 -20  18   36.55    5.94
  -1 -20  17  224.14   15.39
  -1 -20  17  227.30   14.62
  -1 -20  16    4.26    2.46
  -1 -20  16    6.63    4.04
  -1 -20  15  453.34   24.04
  -1 -20  15  424.95   22.65
  -1 -20  14    3.69    3.27
  -1 -20  14    1.58    3.21
  -1 -20  13  241.45   16.90
  -1 -20  13  238.39   15.81
   1  20 -12    4.83    2.85
  -1 -20  12    1.20    4.06
  -1 -20  12    9.45    3.61
   1  20 -11  135.53   11.15
  -1 -20  11  144.79   12.04
   1  20 -10   -1.74    3.02
  -1 -20  10   -1.68    3.49
   1  20  -9  186.42   13.60
  -1 -20   9  198.14   14.19
  -1 -20   8    1.34    2.29
   1  20  -8    3.04    2.53
   1  20  -7   72.54    8.17
  -1 -20   7   66.89    8.03
   1  20  -6    0.59    2.65
  -1 -20   6    2.99    2.57
  -1 -20   5   -1.10    2.64
   1  20  -5    2.24    2.60
  -1 -20   4   -0.22    2.47
   1  20  -4    4.02    2.42
  -1 -20   3   17.93    3.98
   1  20  -3   15.10    3.68
   1  20  -2   -2.27    2.79
  -1 -20   2    1.07    2.17
  -1 -20   1   36.14    4.76
   1  20  -1   42.70    5.47
  -1 -20   0    1.06    1.56
   1  20   0    2.12    2.03
  -1 -20  -1  122.65    7.51
   1  20   1  139.15    8.67
   1  20   2   49.01    4.39
  -1 -21  21    0.95    1.15
  -1 -21  20    0.20    1.57
  -1 -21  19   -0.23    2.11
  -1 -21  18    3.52    2.04
  -1 -21  18    6.66    2.97
  -1 -21  17   12.45    3.72
  -1 -21  17   13.53    3.50
  -1 -21  16   23.40    4.25
  -1 -21  16   29.01    4.95
  -1 -21  15   -1.40    2.90
  -1 -21  15   -0.18    2.40
  -1 -21  14   32.93    5.07
  -1 -21  14   28.13    5.08
  -1 -21  13    9.29    3.21
  -1 -21  13   10.56    3.93
  -1 -21  12    6.55    3.31
  -1 -21  12   -1.08    2.64
  -1 -21  11    7.28    3.17
   1  21 -11    2.18    2.01
  -1 -21  11    5.75    3.09
  -1 -21  10    5.97    2.94
   1  21 -10    0.09    2.50
  -1 -21   9    2.57    2.20
   1  21  -9    0.48    2.15
   1  21  -8   65.10    7.01
  -1 -21   8   65.04    7.02
   1  21  -7   -0.24    2.09
  -1 -21   7    1.79    2.05
   1  21  -6  288.57   15.85
  -1 -21   6  267.30   15.15
  -1 -21   5   13.33    3.26
   1  21  -5   16.26    3.54
  -1 -21   4  207.04   11.89
   1  21  -4  195.48   12.07
  -1 -21   3   17.89    3.07
   1  21  -3   15.22    3.27
   1  21  -2  150.73    9.33
  -1 -21   2  131.88    8.10
   1  21  -1    8.70    2.18
   1  21   0   84.07    5.62
  -1 -22  18  107.90    7.17
  -1 -22  17   39.54    4.36
  -1 -22  17   45.29    5.26
  -1 -22  16  146.65   10.22
  -1 -22  16  153.39    9.54
  -1 -22  15   91.67    7.32
  -1 -22  15   86.10    7.78
  -1 -22  14  218.25   12.62
  -1 -22  14  253.14   14.31
  -1 -22  13   58.47    6.53
  -1 -22  13   53.06    5.66
  -1 -22  12   60.72    6.12
  -1 -22  12   69.63    7.08
  -1 -22  11   21.71    3.77
  -1 -22  11   22.41    4.25
  -1 -22  10   20.50    3.46
  -1 -22  10   29.58    4.86
  -1 -22   9    9.91    2.52
   1  22  -9   11.24    2.85
  -1 -22   9   11.67    3.31
   1  22  -8    1.76    1.67
  -1 -22   8    2.02    1.99
  -1 -22   8    5.83    2.26
  -1 -22   7    0.05    1.56
   1  22  -7   -0.89    1.82
   1  22  -6    0.65    1.64
  -1 -22   6   -0.85    1.23
   1  22  -5   41.64    4.56
  -1 -22   5   42.33    3.97
   1  22  -4    6.27    1.80
   1  22  -3   48.35    4.18
  -1 -23  16    8.06    2.03
  -1 -23  15   77.10    6.12
  -1 -23  14    6.71    2.29
  -1 -23  13   81.37    6.55
  -1 -23  12    3.18    1.82
  -1 -23  11   52.67    5.19
  -1 -23  10    3.96    1.96
  -1 -23   9  139.92    8.66
  -1 -23   8   39.22    4.07
  -1 -23   7   75.38    5.47
  -2  24 -10    3.64    1.41
   2 -24  10   -0.30    1.24
   2 -24  11    4.93    1.72
   2 -24  12   37.04    3.91
   2 -24  13    0.83    1.22
  -2  24 -14   89.68    5.90
   2 -24  14  114.95    6.99
   2 -23   4  110.80    6.89
   2 -23   5   16.59    2.91
  -2  23  -6   91.39    5.99
   2 -23   6  103.70    6.94
   2 -23   6  105.56    7.56
   2 -23   7    6.84    2.37
   2 -23   7    4.73    1.76
   2 -23   8   64.18    6.22
   2 -23   8   61.98    5.66
   2 -23   9   11.72    3.10
   2 -23   9   10.47    2.38
   2 -23  10   51.30    5.86
   2 -23  10   45.53    5.16
   2 -23  11   17.62    3.28
   2 -23  11   16.82    3.50
   2 -23  12   25.42    4.02
   2 -23  12   33.56    4.69
   2 -23  13   58.76    5.81
   2 -23  13   62.07    6.41
   2 -23  14   75.02    6.62
   2 -23  14   76.07    7.04
   2 -23  15   20.46    3.43
   2 -23  15    5.31    2.20
   2 -23  16   76.37    6.56
   2 -23  16   65.52    5.84
  -2  23 -17    5.94    1.58
   2 -23  17    5.15    2.07
   2 -23  18    8.33    2.23
   2 -23  19   22.87    3.01
   2 -22   1   10.16    2.11
   2 -22   2    3.71    1.90
  -2  22  -2    2.66    1.60
   2 -22   3    0.07    1.70
  -2  22  -3    2.51    1.79
   2 -22   4    8.82    2.44
  -2  22  -4    5.26    2.14
  -2  22  -5    6.27    2.12
   2 -22   5    9.92    2.98
   2 -22   6   10.94    3.35
  -2  22  -6    5.77    2.58
  -2  22  -7   22.90    4.19
   2 -22   7   23.04    4.43
  -2  22  -8   -1.25    3.07
   2 -22   8   -2.79    2.90
   2 -22   9  164.26   11.69
   2 -22   9  174.25   12.40
   2 -22  10    0.48    2.45
   2 -22  10    1.37    3.28
   2 -22  11  194.10   13.13
   2 -22  11  217.96   14.08
   2 -22  12   -3.73    3.13
   2 -22  12    1.75    2.60
   2 -22  13   68.21    7.30
   2 -22  13   70.74    7.81
   2 -22  14   14.99    3.63
   2 -22  14   15.40    3.97
   2 -22  15   82.98    8.05
   2 -22  15   82.28    7.84
   2 -22  16   30.16    4.71
   2 -22  16   46.30    5.95
   2 -22  17   74.39    7.14
   2 -22  17   63.95    6.68
  -2  22 -18   41.07    4.02
   2 -22  18   55.55    5.95
   2 -22  19   17.38    3.28
   2 -22  20   39.87    4.53
   2 -22  21   49.64    4.56
   2 -21  -1   53.57    5.12
   2 -21   0   27.40    4.05
  -2  21   0   19.23    2.92
  -2  21  -1   94.56    7.38
   2 -21   1  113.32    8.71
  -2  21  -2   53.63    5.85
   2 -21   2   56.89    6.57
   2 -21   3   52.13    6.75
  -2  21  -3   49.59    5.93
   2 -21   4  121.77   10.47
  -2  21  -4  116.36    9.52
  -2  21  -5   18.79    4.32
   2 -21   5   22.43    4.94
   2 -21   6  119.09   10.97
  -2  21  -6  119.94   10.20
   2 -21   7   44.03    6.58
  -2  21  -7   38.11    5.91
  -2  21  -8   49.43    6.69
   2 -21   8   46.49    7.29
   2 -21   9   85.88    9.43
  -2  21  -9   81.47    8.71
  -2  21 -10    3.39    3.31
   2 -21  10    7.14    4.25
   2 -21  10    6.12    2.78
   2 -21  11    7.31    3.37
   2 -21  11   13.32    4.34
   2 -21  12    2.20    2.35
   2 -21  12   -1.39    3.66
   2 -21  13    6.35    3.23
   2 -21  13   13.18    4.35
   2 -21  14   32.06    5.99
   2 -21  14   27.82    4.89
   2 -21  15   14.26    4.30
   2 -21  15   16.96    4.02
   2 -21  16   18.16    4.27
   2 -21  16   25.45    5.00
   2 -21  17   27.05    4.94
   2 -21  17   35.60    5.71
   2 -21  18    2.51    2.01
   2 -21  18    9.66    3.45
   2 -21  19    1.23    2.14
   2 -21  20   56.80    4.63
   2 -21  20   60.63    6.42
   2 -21  21    0.84    2.03
   2 -21  22  135.09    8.61
   2 -20  -4   49.28    4.41
   2 -20  -3    4.41    2.15
  -2  20   2   70.40    5.70
   2 -20  -2   85.09    7.59
  -2  20   1    9.48    2.61
   2 -20  -1    3.60    2.39
  -2  20   0    2.92    2.19
   2 -20   0   -0.95    2.73
  -2  20  -1   24.81    4.56
   2 -20   1   23.90    4.61
   2 -20   2   35.74    6.21
  -2  20  -2   32.03    5.25
   2 -20   3    3.93    3.60
  -2  20  -3    4.11    2.60
   2 -20   4  136.52   12.06
  -2  20  -4  114.41   10.31
  -2  20  -5    6.26    2.83
   2 -20   5    5.75    3.84
  -2  20  -6   27.56    5.28
   2 -20   6   37.96    6.33
  -2  20  -7   67.19    8.29
   2 -20   7   58.27    8.25
   2 -20   8    7.75    3.87
  -2  20  -8    3.77    3.57
  -2  20  -9  356.03   21.18
   2 -20   9  386.79   22.59
   2 -20  10  127.08   12.19
  -2  20 -10  122.00   11.63
  -2  20 -11  372.11   21.61
   2 -20  11  362.02   21.99
   2 -20  11  369.67   22.28
   2 -20  12  127.60   12.23
   2 -20  12  103.10   10.85
   2 -20  13  192.71   15.13
   2 -20  13  188.88   14.88
   2 -20  14   94.09   10.42
   2 -20  14  100.09   10.39
   2 -20  15  167.62   13.74
   2 -20  15  166.08   13.89
   2 -20  16   89.64    9.79
   2 -20  16   89.87    9.97
   2 -20  17   42.29    6.57
   2 -20  17   44.87    6.74
   2 -20  18   11.60    3.88
   2 -20  18   16.33    4.51
   2 -20  19   16.69    4.28
   2 -20  20    9.72    3.37
   2 -20  21   61.30    5.26
   2 -20  21   64.66    6.98
   2 -20  22    6.79    2.65
   2 -20  23   20.44    3.29
   2 -20  24   10.95    2.02
   2 -19  -6    9.21    1.97
  -2  19   5   65.29    4.64
  -2  19   4    1.94    1.27
   2 -19  -4    0.28    1.68
  -2  19   4    2.25    1.23
  -2  19   3  145.06    8.63
  -2  19   3  143.80    9.20
   2 -19  -3  127.58    9.34
  -2  19   2    2.61    2.04
  -2  19   2    3.21    1.51
   2 -19  -2    3.53    2.16
  -2  19   1  224.15   12.07
  -2  19   1  233.35   14.08
   2 -19  -1  204.92   13.54
  -2  19   0   38.61    5.67
   2 -19   0   41.35    6.05
   2 -19   1  239.69   15.78
  -2  19  -1  270.65   16.45
   2 -19   2    7.76    3.34
  -2  19  -2    8.66    3.79
  -2  19  -3  106.55   10.35
   2 -19   4   -2.50    3.87
  -2  19  -4   -1.99    3.07
   2 -19   5   48.52    7.81
  -2  19  -5   46.46    6.97
   2 -19   6   -5.04    2.79
  -2  19  -6    4.04    3.56
   2 -19   7   35.79    6.65
  -2  19  -7   37.33    6.70
  -2  19  -8    8.62    4.18
   2 -19   8   10.36    4.47
   2 -19   9   95.42   11.06
  -2  19  -9   84.24   10.03
  -2  19 -10    8.80    4.24
   2 -19  10    9.63    3.96
   2 -19  11   -0.49    3.28
  -2  19 -11    0.62    3.92
   2 -19  12   35.96    7.10
   2 -19  12   33.62    6.81
   2 -19  13    0.21    3.23
   2 -19  13    1.90    3.50
   2 -19  14    0.17    3.74
   2 -19  14    3.60    2.72
   2 -19  15    8.45    4.51
   2 -19  15    0.30    4.56
   2 -19  16    9.08    3.96
   2 -19  16    5.20    3.77
   2 -19  17   62.30    8.66
   2 -19  17   70.75    9.04
   2 -19  18   25.24    5.67
   2 -19  18   28.03    5.62
   2 -19  19   75.16    8.81
  -2  19 -19   93.84    7.92
   2 -19  19   78.41    8.97
  -2  19 -20  115.61    8.67
   2 -19  20  114.12   10.56
  -2  19 -21    8.31    2.51
   2 -19  21    8.25    3.16
   2 -19  21    9.82    2.24
  -2  19 -22  280.15   13.71
   2 -19  22  264.26   12.98
   2 -19  22  271.66   15.94
   2 -19  23    6.05    2.71
  -2  19 -23    1.77    1.17
   2 -19  24  222.21   12.08
  -2  18   7    2.64    1.32
   2 -18  -7    1.16    0.99
  -2  18   6   49.74    4.61
   2 -18  -6   40.00    4.49
   2 -18  -5   -0.47    1.67
  -2  18   5    1.47    1.46
  -2  18   5    1.87    1.35
  -2  18   4   79.90    7.03
   2 -18  -4   68.63    7.15
  -2  18   4   71.84    6.59
   2 -18  -3    3.93    2.52
  -2  18   3    6.19    2.72
  -2  18   3   -0.32    1.83
  -2  18   2    2.63    2.57
  -2  18   2    4.71    2.26
   2 -18  -2   -0.63    2.32
  -2  18   1    3.98    2.44
   2 -18  -1    3.42    3.04
  -2  18   1    2.49    1.92
  -2  18   0   70.32    8.28
   2 -18   0   62.31    7.91
  -2  18   0   56.32    6.24
   2 -18   1    9.60    4.35
  -2  18  -1    4.35    2.76
  -2  18  -2  148.91   12.56
   2 -18   2  130.65   12.01
   2 -18   3    0.04    2.87
  -2  18  -3   -2.12    2.94
   2 -18   4  137.40   12.35
  -2  18  -4  152.38   13.08
  -2  18  -5    2.33    3.53
  -2  18  -6  206.31   15.88
   2 -18   6  225.62   17.54
  -2  18  -7    6.52    4.17
   2 -18   7    3.30    2.94
   2 -18   8  389.74   23.90
  -2  18  -8  351.18   22.08
  -2  18  -9   22.60    5.23
   2 -18   9   21.62    5.95
  -2  18 -10  341.65   21.78
   2 -18  10  352.46   22.71
  -2  18 -11   12.14    5.04
   2 -18  11    9.48    4.30
   2 -18  12   91.27   10.71
   2 -18  12   90.66   10.83
  -2  18 -12   84.91   10.08
   2 -18  13   52.63    8.64
   2 -18  13   56.89    8.57
   2 -18  14  128.71   12.89
   2 -18  14  105.29   11.88
   2 -18  15   58.74    8.92
   2 -18  15   52.69    8.36
   2 -18  16  166.85   14.88
   2 -18  16  197.93   16.11
   2 -18  17   18.62    5.04
   2 -18  17   13.80    4.73
   2 -18  18   69.21    9.53
   2 -18  18   56.79    8.60
  -2  18 -18   67.04    7.52
   2 -18  19    7.54    4.41
  -2  18 -19   11.68    3.49
   2 -18  19    7.68    3.86
  -2  18 -20   33.68    5.37
   2 -18  20   28.18    5.76
   2 -18  21    6.27    2.57
  -2  18 -21    6.26    2.33
   2 -18  21    6.63    3.22
  -2  18 -22    1.43    2.08
   2 -18  22   -1.11    3.27
   2 -18  22   -1.09    1.61
  -2  18 -23   20.31    3.48
   2 -18  23   23.65    4.50
   2 -18  23   13.50    2.38
   2 -18  24    2.94    2.40
  -2  18 -24    5.23    1.98
   2 -18  25   14.03    2.87
  -2  17   9    0.28    1.18
   2 -17  -8   82.37    6.40
  -2  17   8   95.43    6.81
   2 -17  -7    8.51    2.70
  -2  17   7   12.02    2.91
   2 -17  -6   97.74    8.56
  -2  17   6  101.32    7.70
  -2  17   6  103.10    8.32
  -2  17   5   14.06    3.18
   2 -17  -5    8.96    3.06
  -2  17   4   68.19    7.24
   2 -17  -4   56.12    7.32
   2 -17  -3   87.18    9.30
   2 -17  -2   87.05    9.58
   2 -17  -1  110.43   11.11
   2 -17   0  109.28   11.12
   2 -17   1   71.19    8.96
  -2  17  -2  128.72   12.20
   2 -17   2  126.76   12.17
   2 -17   3   95.42   10.51
  -2  17  -3  108.08   11.04
   2 -17   4   61.27    8.32
  -2  17  -4   59.60    8.07
  -2  17  -5   11.66    4.25
   2 -17   5    6.81    3.64
  -2  17  -6   17.33    4.91
  -2  17  -7    0.04    3.28
   2 -17   7   -2.90    4.64
  -2  17  -8   35.04    7.11
   2 -17   8   36.47    7.17
   2 -17   9    0.21    3.29
  -2  17  -9    3.51    2.96
  -2  17 -10    3.24    3.45
   2 -17  10    6.84    4.21
  -2  17 -11   33.98    6.90
   2 -17  11   28.07    6.64
  -2  17 -12    8.58    4.33
   2 -17  12    3.20    3.69
   2 -17  13   50.52    8.37
   2 -17  13   47.46    7.73
   2 -17  14   -1.32    3.78
   2 -17  14   -1.33    3.91
   2 -17  15  248.89   19.18
   2 -17  15  254.97   19.23
   2 -17  16   10.60    4.92
   2 -17  16   -1.87    4.18
   2 -17  17  355.51   23.28
   2 -17  17  357.80   23.58
   2 -17  18    0.56    4.41
   2 -17  18    2.81    3.29
  -2  17 -19  272.87   17.50
   2 -17  19  267.00   19.52
   2 -17  19  261.94   19.14
  -2  17 -20    5.50    2.93
   2 -17  20   12.34    5.12
  -2  17 -21  166.47   12.69
   2 -17  21  154.59   13.55
   2 -17  21  143.46   11.07
   2 -17  22   59.63    6.45
  -2  17 -22   54.95    6.82
   2 -17  22   56.70    7.72
   2 -17  23   70.34    6.29
  -2  17 -23   73.54    7.40
   2 -17  23   68.63    7.88
  -2  17 -24   80.19    7.17
   2 -17  24   75.92    7.77
   2 -17  24   76.35    5.80
  -2  17 -25  112.91    7.66
   2 -17  25  103.40    8.16
   2 -17  26   98.16    6.67
  -2  16  10    0.29    1.24
   2 -16 -10   -0.22    1.23
  -2  16   9    3.26    2.35
   2 -16  -9    0.61    1.38
   2 -16  -8    6.96    2.64
  -2  16   8    8.30    2.46
  -2  16   7   19.16    3.56
   2 -16  -7   12.43    3.60
   2 -16  -6    0.83    2.10
   2 -16  -5   -0.48    2.59
   2 -16  -4   -0.27    2.55
   2 -16  -3   60.12    8.16
   2 -16  -2    1.62    2.98
   2 -16  -1  208.79   15.97
   2 -16   0    8.59    3.85
   2 -16   1  136.76   12.59
   2 -16   2   83.27    9.92
   2 -16   3    5.93    2.63
  -2  16  -4  104.86   10.98
   2 -16   4   85.53    9.81
   2 -16   4   94.45   12.49
   2 -16   5   23.19    5.27
  -2  16  -5   19.66    4.89
   2 -16   5   33.65    7.33
   2 -16   6  520.30   28.02
   2 -16   6  538.34   33.33
  -2  16  -6  603.99   29.90
   2 -16   7  219.87   17.02
   2 -16   7  192.66   18.47
  -2  16  -7  208.53   16.12
   2 -16   8  916.18   47.03
   2 -16   8  959.68   43.16
  -2  16  -8  915.65   41.57
   2 -16   9  975.55   43.73
  -2  16  -9  923.88   42.05
   2 -16   9  942.22   48.11
  -2  16 -10  313.68   21.04
   2 -16  10  351.09   26.14
   2 -16  10  335.39   22.07
  -2  16 -11  350.10   22.44
   2 -16  11  372.57   23.65
  -2  16 -11  416.25   29.00
   2 -16  11  371.69   27.44
  -2  16 -12   27.32    7.68
  -2  16 -12   19.42    5.22
   2 -16  12   20.83    5.65
   2 -16  13   19.89    5.67
   2 -16  13   12.90    4.85
   2 -16  14   24.35    5.87
   2 -16  14   13.62    4.86
   2 -16  15    4.94    4.16
   2 -16  15    3.95    3.85
   2 -16  16   34.98    7.52
   2 -16  16   31.61    7.29
   2 -16  17   41.16    7.91
   2 -16  17   36.78    8.07
   2 -16  18   25.67    6.27
   2 -16  18   21.62    6.50
  -2  16 -19   -0.40    2.52
   2 -16  19    1.59    4.17
  -2  16 -20    5.01    3.21
   2 -16  20    7.95    4.25
   2 -16  21   45.62    6.26
   2 -16  21   32.16    6.65
  -2  16 -21   33.21    5.98
  -2  16 -22    3.45    2.66
   2 -16  22    7.15    3.11
   2 -16  22    6.75    4.56
   2 -16  23   63.33    7.96
   2 -16  23   69.71    6.82
  -2  16 -23   67.64    7.68
  -2  16 -24   33.12    4.96
   2 -16  24   38.17    4.50
   2 -16  24   39.64    5.98
  -2  16 -25   33.84    4.58
   2 -16  25   29.10    4.66
   2 -16  25   27.68    3.13
   2 -16  25   35.95    3.58
   2 -16  26   58.52    5.56
  -2  16 -26   68.99    5.66
  -2  15  12   74.74    5.48
   2 -15 -11    8.95    2.22
  -2  15  11    9.43    2.50
  -2  15  10   45.18    5.40
   2 -15 -10   39.43    4.99
   2 -15  -9   50.95    6.30
   2 -15  -8  167.92   12.57
   2 -15  -7   22.39    4.92
   2 -15  -6   41.13    6.45
   2 -15  -5   92.50   10.23
   2 -15  -4  212.85   16.16
   2 -15  -3   15.58    4.75
   2 -15  -2  130.02   12.51
   2 -15  -1   12.43    4.03
   2 -15   0   89.38   10.20
   2 -15   0   75.71   11.22
   2 -15   1   25.52    6.47
   2 -15   1   30.71    6.09
   2 -15   2  344.75   20.96
   2 -15   2  306.38   23.81
   2 -15   3   54.84    8.99
   2 -15   3   41.68    6.79
   2 -15   4   43.21    8.34
   2 -15   4   41.42    6.26
   2 -15   5   -0.69    2.84
   2 -15   5    3.84    3.08
   2 -15   6    1.16    2.90
  -2  15  -6    3.39    2.00
  -2  15  -7    0.01    3.22
   2 -15   7    4.44    3.34
   2 -15   8   82.63   10.09
   2 -15   8   68.74   10.67
  -2  15  -8   79.09    9.36
  -2  15  -9    6.72    4.76
  -2  15  -9    6.84    3.77
   2 -15   9    2.29    3.49
   2 -15   9    3.10    2.87
  -2  15 -10  114.99   14.60
   2 -15  10  126.68   12.55
  -2  15 -10  115.09   11.60
  -2  15 -11    1.48    2.79
  -2  15 -11    8.28    5.55
   2 -15  11    1.88    2.34
  -2  15 -12   67.04   11.03
   2 -15  12   56.92    8.63
  -2  15 -12   64.78    8.82
   2 -15  13  218.54   17.45
   2 -15  13  181.17   16.24
  -2  15 -13  241.40   21.91
  -2  15 -14  187.20   19.32
   2 -15  14  174.87   15.85
   2 -15  14  167.80   15.53
   2 -15  15  506.86   29.59
   2 -15  15  490.47   29.34
   2 -15  16  382.62   25.15
   2 -15  16  385.05   25.28
   2 -15  17  277.10   21.38
   2 -15  17  303.88   21.87
   2 -15  18   36.48    7.82
   2 -15  18   42.47    8.30
  -2  15 -19  142.59   13.34
   2 -15  19  131.49   13.89
  -2  15 -20   32.46    6.36
   2 -15  20   46.36    8.35
  -2  15 -21  210.78   15.94
   2 -15  21  194.98   16.62
   2 -15  21  194.42   14.23
   2 -15  22   -2.63    4.51
   2 -15  22   -0.73    3.46
  -2  15 -22   -0.44    2.80
   2 -15  23   93.29   10.32
   2 -15  23   97.61    8.68
  -2  15 -23   90.33    9.46
  -2  15 -24   -4.46    3.36
   2 -15  24   -1.20    2.13
   2 -15  24   -1.12    3.27
   2 -15  25   21.64    3.07
   2 -15  25   23.19    3.41
  -2  15 -25   23.85    4.34
   2 -15  25   26.97    4.76
   2 -15  26    6.63    2.30
   2 -15  26    6.29    1.77
  -2  15 -26    5.56    2.23
   2 -14 -13   -0.92    1.06
  -2  14  13    0.61    1.35
  -2  14  12   29.49    4.31
   2 -14 -12   25.23    3.71
   2 -14 -11   18.68    3.75
   2 -14 -10    5.43    2.41
   2 -14  -9    1.66    2.48
   2 -14  -8   62.63    8.05
   2 -14  -7    8.11    3.48
   2 -14  -6    1.92    3.07
   2 -14  -5   10.42    4.54
   2 -14  -4  101.21   10.99
   2 -14  -3  260.31   18.51
   2 -14  -2   51.72    7.87
   2 -14  -2   55.59    9.52
   2 -14  -2   46.14   10.41
   2 -14  -1  420.56   28.75
   2 -14  -1  468.85   33.33
   2 -14  -1  436.85   24.81
   2 -14   0  223.31   16.03
   2 -14   0  180.76   17.76
   2 -14   1  438.35   24.05
   2 -14   1  389.20   26.81
   2 -14   2    9.53    3.13
   2 -14   2    2.90    1.86
   2 -14   3  178.85   16.73
   2 -14   3  193.17   14.42
   2 -14   4    0.65    3.09
   2 -14   5  139.99   14.29
   2 -14   6   31.74    7.18
   2 -14   7  392.17   26.12
  -2  14  -8   73.84   11.22
   2 -14   8   56.40    9.13
   2 -14   9  501.88   26.55
  -2  14  -9  468.81   30.29
  -2  14  -9  416.99   24.22
  -2  14 -10   49.94    9.26
  -2  14 -10   46.25    7.23
   2 -14  10   50.72    7.96
  -2  14 -11  213.02   19.37
   2 -14  11  188.80   15.36
  -2  14 -11  163.37   13.98
  -2  14 -12  103.06   13.77
  -2  14 -12   72.70    9.23
   2 -14  12   81.26   10.12
   2 -14  12   84.61   10.08
   2 -14  13   51.40    8.31
  -2  14 -13   60.44   10.66
   2 -14  13   50.55    8.09
   2 -14  14    7.41    4.32
   2 -14  14    6.07    3.53
  -2  14 -14    4.89    3.94
   2 -14  15  135.59   13.89
  -2  14 -15  167.51   18.09
   2 -14  15  145.48   14.60
  -2  14 -16   28.15    7.38
   2 -14  16   25.20    6.09
   2 -14  16   17.31    5.63
   2 -14  17   49.61    8.67
   2 -14  17   37.65    7.45
   2 -14  18   77.50   11.14
   2 -14  18   80.67   10.96
  -2  14 -19   10.10    4.11
   2 -14  19   12.30    4.50
   2 -14  20    6.48    4.82
  -2  14 -20    1.02    2.67
   2 -14  21   48.92    7.06
   2 -14  21   44.50    8.18
  -2  14 -21   41.55    7.22
   2 -14  22    6.72    3.11
  -2  14 -22    6.78    2.92
   2 -14  22    3.54    4.26
  -2  14 -23    1.02    3.16
   2 -14  23    2.29    2.20
   2 -14  23    2.37    2.89
  -2  14 -24   33.64    5.84
   2 -14  24   35.33    6.59
   2 -14  24   39.14    5.23
   2 -14  25   -0.23    1.33
   2 -14  25   -1.41    2.85
  -2  14 -25    1.37    2.68
   2 -14  26   87.35    7.70
  -2  14 -26   83.19    7.44
   2 -14  26   96.13    6.62
   2 -14  26   74.45    5.34
   2 -13 -14    6.95    1.77
  -2  13  14    7.01    2.05
  -2  13  13  170.89   10.67
   2 -13 -13  144.16    9.82
   2 -13 -12   -0.54    2.58
   2 -13 -11  173.55   12.72
   2 -13 -10   13.84    4.32
   2 -13  -9  190.87   14.81
   2 -13  -8   -0.49    3.09
   2 -13  -7   92.79   10.48
   2 -13  -6   14.43    4.16
   2 -13  -5   70.51    9.15
   2 -13  -4  140.60   13.05
   2 -13  -4  153.16   18.83
   2 -13  -3   11.12    3.78
   2 -13  -3   12.48    4.14
   2 -13  -3   22.13    7.63
   2 -13  -2   38.35    7.73
   2 -13  -2   59.15   11.37
   2 -13  -2   45.01    7.15
   2 -13  -1   83.79    9.07
   2 -13  -1   93.75   12.99
   2 -13  -1   59.46    9.58
   2 -13   0    7.07    3.37
   2 -13   0    2.44    3.52
   2 -13   1   94.05   12.73
   2 -13   1   77.28   10.33
   2 -13   2  117.42   12.83
   2 -13   3    4.00    2.17
   2 -13   4   32.94    6.55
   2 -13   5   48.25    8.21
   2 -13   6   13.88    4.64
  -2  13  -7   26.68    6.84
  -2  13  -8  542.44   32.10
  -2  13  -9   36.85    7.41
  -2  13 -10  628.43   35.82
  -2  13 -11   20.74    6.53
  -2  13 -12  552.86   34.12
  -2  13 -13   88.94   12.67
   2 -13  13   81.89    9.94
   2 -13  13   80.17    9.82
   2 -13  14  929.28   44.77
   2 -13  14 1016.03   45.60
  -2  13 -14 1086.38   52.66
   2 -13  15  111.80   12.57
   2 -13  15  112.64   12.41
   2 -13  16  696.62   37.96
   2 -13  16  716.43   38.62
   2 -13  16  881.76   46.51
  -2  13 -16  912.49   47.51
  -2  13 -17   13.01    6.49
   2 -13  17    7.07    3.73
   2 -13  17   17.83    5.54
   2 -13  17   25.23    7.42
   2 -13  18   86.00   11.28
  -2  13 -19    8.23    4.41
   2 -13  19    0.27    3.82
   2 -13  20   77.05    9.33
   2 -13  20   74.67   10.62
  -2  13 -20   73.29   10.12
   2 -13  21   58.99    8.09
   2 -13  21   48.52    8.96
  -2  13 -21   51.22    8.77
   2 -13  22   17.06    4.44
   2 -13  22   21.33    5.82
  -2  13 -22   15.24    4.71
   2 -13  23   12.64    4.55
  -2  13 -23   10.90    3.53
   2 -13  23   23.32    4.62
   2 -13  24   19.39    3.91
   2 -13  24   20.42    5.41
  -2  13 -24   22.23    5.30
   2 -13  25   12.61    2.95
  -2  13 -25   10.02    3.52
   2 -13  25   17.16    4.31
  -2  13 -26    1.73    1.82
   2 -13  26   -0.11    1.51
   2 -13  26    0.36    2.21
   2 -13  26   -0.40    1.90
   2 -13  27    1.51    1.33
  -2  12  15    0.23    1.60
   2 -12 -15    1.11    1.17
   2 -12 -14   32.85    4.63
  -2  12  14   37.06    4.92
  -2  12  14   43.22    4.22
   2 -12 -13    2.60    1.72
  -2  12  13   -0.19    1.32
  -2  12  12    5.47    1.89
   2 -12 -12    2.19    2.75
   2 -12 -11    0.03    2.83
  -2  12  11    3.81    1.91
   2 -12 -10   68.29    8.69
  -2  12  10   79.71    7.90
  -2  12  10   52.39    8.32
  -2  12   9   21.83    5.70
  -2  12   9   33.71    5.24
   2 -12  -9   29.88    6.18
  -2  12   8  182.12   15.36
   2 -12  -8  175.04   14.69
   2 -12  -7   -0.86    3.70
  -2  12   7    2.40    3.02
  -2  12   6  281.10   20.20
   2 -12  -6  308.78   20.47
   2 -12  -5   38.85    6.84
  -2  12   5   30.34    6.01
   2 -12  -5   38.20    9.82
  -2  12   4  410.58   24.27
   2 -12  -4  423.32   23.69
   2 -12  -4  437.88   31.27
   2 -12  -4  353.25   25.46
   2 -12  -3  146.09   15.02
  -2  12   3  158.62   13.91
   2 -12  -3  177.46   18.98
   2 -12  -3  171.63   13.71
   2 -12  -2  392.18   27.85
   2 -12  -2  305.46   22.46
   2 -12  -1  120.43   14.83
   2 -12   0  408.37   27.57
   2 -12   0  365.22   23.73
   2 -12   1  112.99   13.49
   2 -12   1  115.65   12.17
   2 -12   2  117.69   12.22
   2 -12   2  125.13   13.64
   2 -12   3  579.35   30.82
   2 -12   4  524.91   29.06
   2 -12   5  308.97   20.95
  -2  12  -6  415.23   25.95
  -2  12  -7  139.30   13.94
  -2  12  -8   99.10   11.76
  -2  12  -9    1.33    3.83
  -2  12 -10   -1.04    3.99
  -2  12 -11    5.22    4.00
  -2  12 -12    9.16    5.27
   2 -12  13   14.65    4.80
  -2  12 -13   13.47    5.99
   2 -12  14    2.99    2.53
   2 -12  14    5.22    3.88
   2 -12  14    5.55    4.06
  -2  12 -14    8.13    4.36
   2 -12  15    6.63    3.04
   2 -12  15   11.08    4.88
   2 -12  15    2.61    3.52
  -2  12 -15   14.17    5.62
   2 -12  16   38.14    7.61
   2 -12  16   35.10    7.30
   2 -12  16   46.05    9.46
  -2  12 -16   38.56    8.72
  -2  12 -17   92.00   13.45
   2 -12  17   90.42   11.60
   2 -12  17   85.19   13.30
   2 -12  17   86.54   11.60
   2 -12  18   12.31    4.51
  -2  12 -19  150.84   14.77
   2 -12  19  139.92   14.78
   2 -12  20   17.99    4.40
  -2  12 -20   26.63    6.48
   2 -12  20   28.77    7.23
   2 -12  21  265.46   20.52
   2 -12  21  274.07   18.41
  -2  12 -21  270.82   20.16
   2 -12  22   10.14    4.63
  -2  12 -22    4.56    3.39
  -2  12 -22    8.36    2.39
   2 -12  22   10.04    3.57
  -2  12 -23  201.27   12.08
   2 -12  23  184.26   15.81
   2 -12  23  196.63   14.08
  -2  12 -23  168.40   14.92
   2 -12  24    5.07    2.42
  -2  12 -24    3.41    3.25
  -2  12 -24    9.85    2.65
   2 -12  24    3.07    2.82
  -2  12 -25  172.70   12.98
   2 -12  25  154.80   12.36
   2 -12  25  167.73   10.94
   2 -12  26   24.77    3.40
  -2  12 -26   16.40    3.40
   2 -12  26   25.83    3.99
   2 -12  27   83.00    6.05
   2 -11 -16    3.35    1.41
  -2  11  16    4.27    1.64
  -2  11  16    4.19    1.53
  -2  11  15   96.97    7.86
   2 -11 -15   84.92    7.65
  -2  11  15   99.42    7.29
  -2  11  14   13.07    2.95
   2 -11 -14    6.27    2.94
   2 -11 -13  171.90   13.21
  -2  11  13  172.24   13.85
  -2  11  13  203.75   12.87
   2 -11 -12   12.41    4.24
  -2  11  12    7.79    3.74
  -2  11  12    5.78    2.38
  -2  11  11  212.46   16.35
  -2  11  10  116.69   12.24
  -2  11   9  207.88   16.61
  -2  11   8  344.79   22.92
  -2  11   8  393.06   21.23
  -2  11   7   59.14    7.24
  -2  11   7   57.46    8.52
   2 -11  -7   78.40   13.05
  -2  11   6  113.41   10.35
  -2  11   6  122.41   12.34
   2 -11  -6  133.10   16.30
   2 -11  -5  100.09   14.03
  -2  11   5   77.92    8.29
  -2  11   5   82.57    9.84
   2 -11  -5   89.13   11.26
   2 -11  -4    1.46    4.73
  -2  11   4    2.69    2.13
   2 -11  -4    3.95    2.49
   2 -11  -3  184.29   15.93
   2 -11  -3  178.31   17.88
   2 -11  -2   -0.27    1.69
   2 -11  -2    1.30    3.86
   2 -11  -1   26.15    6.61
   2 -11  -1   24.72    5.44
   2 -11   0    0.69    2.84
   2 -11   0    4.02    4.24
   2 -11   1   83.51    9.57
   2 -11   1   71.91    9.89
   2 -11   2  224.27   16.39
   2 -11   2  225.75   17.54
   2 -11   3  339.71   21.03
   2 -11   4   14.09    3.96
  -2  11  -5  238.79   17.90
  -2  11  -6   51.34    8.21
  -2  11  -7  494.95   28.01
  -2  11  -8  310.35   21.33
  -2  11  -9  129.78   13.32
  -2  11 -10  888.31   42.69
  -2  11 -11   54.17    9.43
   2 -11  11   41.58    7.10
   2 -11  12  858.23   42.75
  -2  11 -12  927.82   44.55
  -2  11 -13  161.17   16.33
   2 -11  13  174.21   16.63
  -2  11 -14  848.90   44.58
   2 -11  14  850.70   44.09
   2 -11  15  185.86   18.30
   2 -11  15  164.78   14.74
   2 -11  15  163.38   14.91
   2 -11  16   78.74   10.27
   2 -11  16   87.16   12.92
   2 -11  16   71.10    9.70
   2 -11  17   49.89    9.70
   2 -11  17   48.72    8.09
  -2  11 -18   90.28   11.68
   2 -11  18  118.06   15.80
   2 -11  18  110.55   12.96
   2 -11  19    5.09    3.45
  -2  11 -19    0.61    3.18
   2 -11  19    2.73    3.15
   2 -11  20   63.99    8.76
  -2  11 -20   62.01    8.90
   2 -11  20   56.90    9.63
   2 -11  21   -1.16    2.80
  -2  11 -21   -1.13    3.16
   2 -11  21   -0.20    4.38
   2 -11  22   88.69    9.73
   2 -11  22   85.21   11.00
  -2  11 -22   78.18   10.43
   2 -11  23    2.79    3.80
  -2  11 -23    1.40    3.71
   2 -11  23    1.33    2.13
   2 -11  24    4.86    2.54
  -2  11 -24    9.96    2.81
   2 -11  24    3.50    3.19
  -2  11 -24    3.13    3.21
   2 -11  25   27.08    4.15
  -2  11 -25   16.17    4.18
   2 -11  25   22.30    5.35
  -2  11 -25   31.12    4.06
   2 -11  26   10.12    2.13
  -2  11 -26    5.94    1.70
   2 -11  26    7.98    2.61
   2 -11  27    6.59    1.87
  -2  10  17    0.44    1.18
   2 -10 -17    1.89    1.49
  -2  10  17    0.93    1.42
  -2  10  16    4.60    1.75
   2 -10 -16    4.23    2.05
  -2  10  16    5.87    2.02
  -2  10  15   18.41    4.56
  -2  10  15   17.90    3.55
   2 -10 -15   16.07    3.77
  -2  10  14   26.28    4.75
  -2  10  14   21.54    5.13
  -2  10  13   56.42    8.17
  -2  10  12    5.84    3.77
   2 -10 -11    4.48    2.75
  -2  10  11   -1.62    3.13
   2 -10 -10   23.48    5.39
  -2  10  10   31.46    6.68
   2 -10  -9  124.55   12.62
  -2  10   9  110.98   12.06
   2 -10  -8  192.91   15.71
  -2  10   8  186.61   15.44
   2 -10  -8  208.43   20.84
   2 -10  -7   35.59    8.17
  -2  10   7   33.33    5.68
  -2  10   7   42.93    7.13
   2 -10  -7   39.75    6.76
   2 -10  -6  578.04   32.12
  -2  10   6  571.83   29.81
   2 -10  -5    7.72    4.80
   2 -10  -5    1.09    2.36
   2 -10  -4  891.37   43.93
   2 -10  -4  789.56   38.69
   2 -10  -3  122.27   12.02
   2 -10  -3  130.79   14.08
   2 -10  -2 1138.59   50.85
   2 -10  -1  515.51   27.93
   2 -10  -1  401.42   23.46
   2 -10   0  153.34   12.76
  -2  10   0  164.58   11.08
   2 -10   0  156.71   14.22
   2 -10   1   34.05    6.50
   2 -10   1   34.89    5.70
   2 -10   2  398.98   22.25
   2 -10   2  399.16   23.08
   2 -10   3  264.62   17.11
   2 -10   3  247.74   17.26
  -2  10  -4  513.93   27.36
  -2  10  -5    6.20    3.97
  -2  10  -6  243.19   17.62
  -2  10  -7    3.81    3.28
  -2  10  -8    8.42    4.88
   2 -10   9    9.81    3.59
  -2  10  -9    9.63    4.19
  -2  10 -10   19.47    5.72
   2 -10  10   20.29    5.28
   2 -10  11    5.34    3.20
  -2  10 -11    1.58    3.33
   2 -10  12   -0.80    3.54
   2 -10  13  102.97   12.36
   2 -10  14  115.18   13.47
   2 -10  15  185.20   18.31
   2 -10  16  136.21   13.76
   2 -10  16  147.64   16.41
   2 -10  16  135.02   13.69
   2 -10  17   45.18    9.54
   2 -10  17   47.28    7.92
   2 -10  18  196.37   17.66
  -2  10 -18  198.04   17.24
  -2  10 -19  164.12   15.75
   2 -10  19  167.98   14.31
   2 -10  19  162.93   15.61
   2 -10  20   49.98    7.68
   2 -10  20   57.50    9.54
  -2  10 -20   57.05    9.20
  -2  10 -21  396.59   25.71
   2 -10  21  403.93   26.08
   2 -10  21  407.50   23.73
   2 -10  22   27.82    5.17
  -2  10 -22   19.63    5.80
   2 -10  22   21.01    6.24
   2 -10  23  253.64   16.74
  -2  10 -23  262.97   19.19
   2 -10  23  254.68   18.91
   2 -10  24   43.90    6.19
  -2  10 -24   37.89    6.60
  -2  10 -24   41.08    5.43
   2 -10  24   30.10    6.20
  -2  10 -25  154.29    9.88
  -2  10 -25  120.25   11.18
   2 -10  25  138.23   10.11
   2 -10  26    0.91    2.09
   2 -10  26    2.67    1.92
  -2  10 -26   -1.34    1.68
   2 -10  27  156.40    9.10
   2  -9 -18   85.96    6.65
  -2   9  18   97.96    6.86
   2  -9 -17   10.49    2.84
  -2   9  17    6.88    2.25
  -2   9  17    7.80    2.66
  -2   9  16  103.41    8.67
  -2   9  16   80.04    8.64
  -2   9  16  101.59    8.78
  -2   9  15    7.02    3.62
  -2   9  14   72.35    9.01
   2  -9 -14   81.12    9.72
  -2   9  13   38.80    6.98
   2  -9 -13   34.52    6.73
   2  -9 -12   65.31    8.94
  -2   9  12   56.06    8.29
  -2   9  11   63.62    8.92
   2  -9 -11   65.32    8.96
  -2   9  10  203.41   16.39
   2  -9 -10  248.00   22.64
   2  -9 -10  219.95   16.91
   2  -9  -9  103.25   14.08
   2  -9  -9   93.34   10.61
  -2   9   9   77.25    9.58
   2  -9  -8   58.51    8.01
  -2   9   8   50.17    7.50
   2  -9  -8   65.24   11.25
  -2   9   7   14.90    4.15
   2  -9  -7   11.14    5.50
   2  -9  -6   53.18    7.83
   2  -9  -6   60.63    9.84
   2  -9  -5   14.25    4.95
   2  -9  -5    9.65    3.35
   2  -9  -4   30.56    6.84
   2  -9  -4   28.58    5.56
   2  -9  -3   32.84    6.87
   2  -9  -3   26.20    5.09
   2  -9  -2   49.83    7.68
   2  -9  -1  138.10   11.27
   2  -9  -1  152.65   13.11
  -2   9   1  143.86    9.54
   2  -9   0   16.12    3.76
   2  -9   0   20.80    5.08
   2  -9   1  568.02   27.07
   2  -9   1  603.97   28.73
   2  -9   2  153.98   12.22
   2  -9   2  156.97   12.03
  -2   9  -3  412.62   22.55
   2  -9   3  391.83   21.35
  -2   9  -4  481.44   25.25
  -2   9  -5  724.34   33.51
  -2   9  -6  180.63   14.13
   2  -9   7 1076.51   45.08
  -2   9  -7 1233.14   48.11
  -2   9  -8  118.84   11.55
   2  -9   8  112.21   10.51
  -2   9  -9  623.96   30.79
   2  -9   9  588.68   29.29
   2  -9  10  384.32   22.54
   2  -9  11  566.72   29.59
   2  -9  12  503.17   28.16
   2  -9  13  292.63   21.25
   2  -9  14  111.69   13.10
   2  -9  15  272.95   21.89
   2  -9  16   27.53    7.01
   2  -9  16   37.01    7.16
  -2   9 -17  113.33   12.48
   2  -9  17  133.58   15.90
   2  -9  17  115.94   12.61
   2  -9  18   18.44    6.03
   2  -9  18   33.33    8.44
  -2   9 -18   15.73    4.56
   2  -9  18   15.07    4.50
   2  -9  19   25.65    6.91
   2  -9  19   23.00    5.20
  -2   9 -19   15.50    4.55
   2  -9  20   -0.54    4.12
   2  -9  20    2.84    2.88
  -2   9 -20    2.09    3.00
   2  -9  21    0.99    2.66
  -2   9 -21    0.47    3.91
   2  -9  21    6.40    4.40
   2  -9  22    9.98    4.60
  -2   9 -22   17.00    5.57
   2  -9  22   12.08    3.58
   2  -9  23   -0.55    3.35
   2  -9  23    0.52    3.95
  -2   9 -23   -0.87    3.79
   2  -9  24   35.54    5.50
  -2   9 -24   27.49    5.80
   2  -9  24   27.96    6.14
   2  -9  25    2.71    2.04
  -2   9 -25    5.17    2.47
  -2   9 -25    7.60    2.87
  -2   9 -26   21.67    3.40
   2  -9  26   24.18    3.62
   2  -9  26   24.00    4.02
  -2   9 -27    1.64    1.15
   2  -9  27    1.02    1.37
  -2   8  19   -1.15    1.55
   2  -8 -19   -0.68    1.21
   2  -8 -18    0.81    1.58
  -2   8  18   -0.66    1.94
  -2   8  18    0.89    2.02
  -2   8  17   44.36    6.35
  -2   8  17   49.40    5.61
  -2   8  17   42.30    6.11
  -2   8  16   59.48    7.53
   2  -8 -16   49.24    7.07
  -2   8  15  134.14   12.44
   2  -8 -15  119.06   11.83
  -2   8  14   27.43    6.01
   2  -8 -14   25.46    5.93
   2  -8 -13   81.60   10.24
  -2   8  13   58.78    8.57
  -2   8  12    0.24    3.20
   2  -8 -12    3.60    2.36
  -2   8  11  115.33   11.94
   2  -8 -11  156.70   17.60
   2  -8 -11  155.21   13.81
   2  -8 -10    5.26    3.35
   2  -8 -10   15.70    6.48
  -2   8  10   11.78    6.04
   2  -8  -9  577.63   29.29
   2  -8  -9  591.91   35.49
  -2   8   9  563.60   28.80
   2  -8  -8   13.90    5.66
   2  -8  -7  222.25   19.10
   2  -8  -6  110.64   12.78
   2  -8  -6  109.20   10.66
   2  -8  -5  279.60   17.90
   2  -8  -5  332.00   21.81
   2  -8  -4  212.21   14.69
   2  -8  -4  240.45   17.50
   2  -8  -3 1201.88   48.73
   2  -8  -3 1397.59   52.97
   2  -8  -2  695.47   31.72
  -2   8   2  674.68   25.96
   2  -8  -2  624.26   28.54
  -2   8   1  572.15   22.71
   2  -8  -1  491.43   24.07
   2  -8  -1  539.56   26.44
   2  -8   0  811.42   33.42
   2  -8   0  704.50   30.87
   2  -8   1  169.74   11.82
   2  -8   1  180.04   12.65
   2  -8   2  826.45   34.20
  -2   8  -2  819.92   35.26
  -2   8  -3   23.30    4.94
   2  -8   3   22.67    4.28
  -2   8  -4    1.94    2.85
  -2   8  -5    2.82    3.08
  -2   8  -6   99.40    9.92
   2  -8   6   91.71    8.64
  -2   8  -7    6.25    3.56
   2  -8   7    0.95    2.13
   2  -8   8  197.04   13.72
   2  -8   9  204.05   14.38
   2  -8  10  107.91   10.49
   2  -8  11    1.63    2.48
   2  -8  12   38.81    6.89
   2  -8  13   54.49    8.37
   2  -8  14  146.17   14.42
   2  -8  15   26.15    6.76
  -2   8 -16  442.94   26.25
   2  -8  16  473.41   27.22
   2  -8  17   23.89    5.44
  -2   8 -17   20.72    5.29
   2  -8  17   23.20    5.82
   2  -8  17   23.69    7.41
   2  -8  18  671.93   33.74
  -2   8 -18  670.46   35.87
   2  -8  18  720.54   36.90
  -2   8 -19   -2.24    4.28
   2  -8  19    0.77    2.41
   2  -8  19    2.19    4.14
   2  -8  20  454.04   25.81
   2  -8  20  477.42   28.65
  -2   8 -20  449.15   27.82
  -2   8 -21   49.08    8.99
   2  -8  21   53.09    8.91
   2  -8  21   45.06    7.29
  -2   8 -22  350.15   23.09
   2  -8  22  344.57   21.02
   2  -8  22  347.24   23.05
   2  -8  23    3.91    2.38
   2  -8  23    8.87    4.15
  -2   8 -23   12.36    4.94
  -2   8 -24   78.05    7.77
  -2   8 -24   74.00    8.96
   2  -8  24   72.38    8.02
   2  -8  25   69.97    7.10
   2  -8  25   76.77    7.61
  -2   8 -26    4.59    2.10
   2  -8  26    6.46    2.34
   2  -8  26    3.44    1.43
  -2   8 -27   55.02    4.43
   2  -8  27   52.53    4.59
   2  -7 -20   37.59    4.11
  -2   7  20   44.95    4.61
  -2   7  19   75.16    7.10
  -2   7  19   93.69    7.86
   2  -7 -18   66.75    7.64
  -2   7  18   75.54    8.01
   2  -7 -17   12.18    3.85
  -2   7  17   15.50    4.31
  -2   7  16   63.65    8.10
   2  -7 -16   65.44    8.64
   2  -7 -15    0.67    3.38
  -2   7  15    4.36    2.81
  -2   7  14  148.64   13.26
   2  -7 -14  160.48   14.28
   2  -7 -13   78.58    9.76
  -2   7  13   58.42    8.25
   2  -7 -12   88.56   13.10
   2  -7 -12   84.35   10.25
  -2   7  12   71.70    9.26
   2  -7 -11  250.89   17.94
  -2   7  11  238.77   16.97
   2  -7 -11  268.16   22.71
  -2   7  10   11.38    3.66
   2  -7 -10   18.78    4.48
   2  -7 -10   21.35    6.79
   2  -7  -9    2.16    3.05
   2  -7  -8    7.06    3.60
   2  -7  -7   16.44    5.32
   2  -7  -6   75.35    7.99
   2  -7  -6   85.67   10.43
   2  -7  -5   79.97    9.27
   2  -7  -5   70.63    7.63
   2  -7  -4  150.35   11.24
   2  -7  -4  184.65   14.02
   2  -7  -3   38.07    6.39
  -2   7   3   35.34    3.71
   2  -7  -2  750.16   32.05
   2  -7  -2  709.75   29.41
  -2   7   2  738.09   27.51
   2  -7  -1   82.20    7.29
   2  -7  -1   98.17    8.65
  -2   7   1   87.60    6.64
   2  -7   0  436.50   20.42
   2  -7   0  384.23   18.73
   2  -7   1 1181.75   44.21
   2  -7   1 1245.06   45.01
   2  -7   2  636.93   26.69
  -2   7  -2  624.63   27.89
   2  -7   3  454.37   21.25
  -2   7  -3  510.26   23.52
  -2   7  -4 2861.50   96.37
  -2   7  -5  620.18   26.78
   2  -7   5  535.08   24.42
  -2   7  -6 1032.01   40.41
   2  -7   6  997.38   38.77
   2  -7   7  218.40   13.52
   2  -7   8  210.11   13.57
   2  -7   9  150.10   11.45
   2  -7  10  236.14   15.55
   2  -7  11   38.18    6.39
   2  -7  12  444.17   25.00
   2  -7  13   11.01    4.16
   2  -7  14    0.18    3.42
  -2   7 -14    0.39    1.82
   2  -7  15   13.32    4.75
  -2   7 -16  317.15   20.94
   2  -7  16  320.43   21.34
   2  -7  16  372.38   25.87
   2  -7  16  341.38   20.40
   2  -7  17   46.38    9.99
   2  -7  17   38.89    6.44
   2  -7  17   43.53    7.54
  -2   7 -17   39.41    6.83
  -2   7 -18   43.77    7.77
   2  -7  18   50.49   10.41
   2  -7  18   37.43    6.40
   2  -7  18   49.10    8.42
  -2   7 -19   -1.44    4.65
   2  -7  19    1.55    2.13
   2  -7  19   -1.64    3.72
   2  -7  20   28.41    5.73
   2  -7  20   21.04    5.91
  -2   7 -20   24.48    5.76
   2  -7  21   17.95    4.93
   2  -7  21   14.74    5.33
  -2   7 -21   21.82    6.22
  -2   7 -22   81.16   10.31
   2  -7  22   77.15    9.12
   2  -7  22   73.98   10.18
   2  -7  23   90.55    9.51
  -2   7 -23   86.34   10.45
  -2   7 -24   13.80    3.66
   2  -7  24   17.65    4.16
   2  -7  25   82.89    7.78
   2  -7  25   77.27    7.62
  -2   7 -26   33.30    4.32
   2  -7  26   34.55    4.43
   2  -7  26   34.64    4.24
  -2   7 -27   16.82    2.47
  -2   6  21    9.09    2.26
   2  -6 -21    6.66    1.80
  -2   6  20   15.80    3.22
  -2   6  20   13.57    3.44
  -2   6  19   54.83    6.61
   2  -6 -19   64.32    7.67
  -2   6  18   57.30    7.44
   2  -6 -18   71.97    8.52
  -2   6  17   21.35    5.62
   2  -6 -17   22.95    5.47
   2  -6 -16  181.48   15.08
  -2   6  16  168.21   13.99
  -2   6  15    0.95    1.90
   2  -6 -15    1.42    3.12
  -2   6  14   99.92   10.79
   2  -6 -14  111.40   11.75
   2  -6 -13  190.89   19.44
  -2   6  13  194.40   15.29
   2  -6 -13  206.08   16.22
  -2   6  12   96.25   10.56
   2  -6 -12   89.74   12.71
   2  -6 -12   88.50   10.02
  -2   6  12   86.48    9.65
   2  -6 -11  506.98   31.66
  -2   6  11  535.45   27.38
   2  -6 -11  487.72   26.18
  -2   6  11  454.76   24.99
   2  -6 -10  279.14   21.79
   2  -6  -9  750.85   38.49
   2  -6  -8  234.56   18.09
   2  -6  -7  627.60   31.85
   2  -6  -6  164.71   13.55
   2  -6  -6  147.09   10.86
   2  -6  -5  360.12   18.53
   2  -6  -5  406.56   21.93
   2  -6  -4   42.95    6.15
  -2   6   4   47.88    3.94
   2  -6  -4   34.65    4.70
  -2   6   3   47.96    4.19
   2  -6  -3   43.01    5.95
  -2   6   2    3.62    1.45
   2  -6  -2    2.97    2.15
   2  -6  -2    4.65    1.90
   2  -6  -1   10.54    2.91
   2  -6  -1    7.76    2.12
  -2   6   1    7.48    1.98
   2  -6   0  644.77   26.43
   2  -6   0  729.49   27.81
   2  -6   1  345.62   16.45
  -2   6  -1  358.99   17.67
   2  -6   2    0.69    1.38
  -2   6  -2    0.81    2.17
   2  -6   3  833.02   31.97
  -2   6  -3  884.46   34.09
  -2   6  -4 1081.68   39.81
   2  -6   4 1005.71   37.79
   2  -6   5  102.34    7.74
   2  -6   6  186.64   11.28
   2  -6   7  770.39   30.93
   2  -6   8   50.13    6.07
   2  -6   9  651.63   28.64
  -2   6  -9  657.43   28.37
  -2   6 -10    7.01    2.78
   2  -6  10    8.74    3.40
   2  -6  11  351.74   20.43
  -2   6 -11  353.28   19.66
   2  -6  12  211.69   15.64
  -2   6 -12  203.92   14.63
  -2   6 -13  517.47   27.52
   2  -6  13  576.75   29.71
  -2   6 -14   36.87    6.68
   2  -6  14   40.96    7.50
   2  -6  15  301.91   22.26
  -2   6 -15  302.42   20.66
   2  -6  16  537.18   31.98
   2  -6  16  485.91   27.11
  -2   6 -16  489.00   27.15
   2  -6  16  469.72   25.36
  -2   6 -16  513.93   29.08
   2  -6  17  105.67   11.71
   2  -6  17  112.77   14.14
   2  -6  17   95.14   10.04
  -2   6 -17  101.89   12.16
  -2   6 -17  101.89   11.28
   2  -6  18  688.27   39.01
   2  -6  18  588.16   30.52
  -2   6 -18  648.18   35.14
   2  -6  18  611.14   32.93
  -2   6 -18  594.56   32.48
   2  -6  19    2.76    3.83
   2  -6  19    8.07    3.80
  -2   6 -19   -1.24    3.04
   2  -6  20  608.98   31.96
  -2   6 -20  701.00   35.18
   2  -6  20  662.50   34.78
  -2   6 -21    6.73    3.82
   2  -6  21    6.86    3.12
   2  -6  21   -0.87    3.55
  -2   6 -22  176.30   15.12
   2  -6  22  159.76   13.47
   2  -6  23    1.50    3.05
  -2   6 -23    5.10    3.36
   2  -6  24   44.73    6.29
   2  -6  24   40.36    6.00
  -2   6 -24   45.96    6.21
   2  -6  25    1.57    1.96
   2  -6  25    0.45    1.62
  -2   6 -25   -1.40    2.26
  -2   6 -26    1.17    1.95
   2  -6  26    5.00    1.80
   2  -6  26    3.85    1.44
  -2   5  22    1.90    1.54
  -2   5  21   58.81    5.93
  -2   5  21   39.61    4.63
  -2   5  20   22.86    4.01
   2  -5 -20   22.02    4.44
  -2   5  19  132.94   11.21
   2  -5 -19  151.24   12.47
   2  -5 -18    2.17    3.77
  -2   5  18   -4.52    4.09
  -2   5  17   58.62    7.63
   2  -5 -17   50.70    7.96
   2  -5 -16   10.92    4.25
  -2   5  16   14.42    4.42
  -2   5  15   32.84    6.71
   2  -5 -15   31.39    6.36
  -2   5  15   38.02    6.59
   2  -5 -14   66.43   11.18
  -2   5  14   64.77    9.04
   2  -5 -14   66.19    8.83
  -2   5  14   60.35    8.00
  -2   5  13  185.24   14.93
   2  -5 -13  168.14   17.39
  -2   5  13  145.59   12.69
   2  -5 -12   25.01    6.39
  -2   5  12   22.80    5.24
  -2   5  12   25.64    4.91
   2  -5 -11    0.14    2.53
   2  -5 -10   45.27    8.16
   2  -5  -9  255.68   19.14
   2  -5  -9  275.41   15.98
   2  -5  -8   63.66    8.72
   2  -5  -7   43.07    6.96
   2  -5  -6    7.69    3.60
   2  -5  -6    8.23    2.30
   2  -5  -5   52.35    5.41
   2  -5  -5   64.25    7.43
  -2   5   5   56.45    4.26
   2  -5  -4  901.31   35.11
  -2   5   4  884.76   29.82
  -2   5   3  193.52    9.49
   2  -5  -3  199.93   12.30
  -2   5   2 2352.55   77.54
   2  -5  -2 2449.82   78.20
   2  -5  -2 2571.70   81.11
   2  -5  -1   66.87    5.13
  -2   5   1   59.94    4.83
   2  -5  -1   61.14    5.58
   2  -5   0 1257.11   43.00
   2  -5   0 1260.14   43.59
  -2   5  -1   37.17    4.64
   2  -5   1   50.80    4.64
  -2   5  -2 1322.80   45.26
   2  -5   2 1222.58   42.94
   2  -5   3  137.89    8.26
   2  -5   3  131.78    8.00
  -2   5  -3  156.30    9.70
   2  -5   4 1797.68   59.49
   2  -5   5   61.38    5.34
   2  -5   6 3424.86  107.64
  -2   5  -6 3294.55  107.87
  -2   5  -7  112.27    8.38
  -2   5  -8 1005.87   38.27
  -2   5  -9  222.57   13.41
  -2   5 -10  274.42   15.93
  -2   5 -11   25.94    4.93
  -2   5 -12  712.20   32.33
  -2   5 -13  413.00   21.45
  -2   5 -13  433.87   23.67
  -2   5 -14   78.71    9.39
  -2   5 -15  210.06   16.81
   2  -5  16  205.80   15.11
  -2   5 -16  224.88   16.63
  -2   5 -16  224.38   17.86
   2  -5  16  229.73   16.89
   2  -5  17  136.68   15.20
   2  -5  17  126.89   11.84
   2  -5  17  152.49   13.97
  -2   5 -17  125.54   13.38
  -2   5 -17  131.85   12.75
   2  -5  18  127.22   11.99
  -2   5 -18  130.44   13.16
   2  -5  18  130.24   15.45
   2  -5  18  137.07   13.47
  -2   5 -18  140.47   14.58
  -2   5 -19   12.19    4.97
   2  -5  19   10.59    3.85
   2  -5  19   15.94    4.69
   2  -5  20   35.89    7.26
  -2   5 -20   34.42    6.87
   2  -5  20   46.21    7.43
   2  -5  21   37.74    6.60
  -2   5 -21   24.65    6.27
  -2   5 -22   -3.14    3.59
   2  -5  22    4.80    3.35
   2  -5  23   59.57    7.61
  -2   5 -23   51.78    6.96
   2  -5  24    5.49    2.48
   2  -5  24    7.13    3.29
  -2   5 -24   10.79    2.83
   2  -5  25   61.66    6.38
  -2   5 -25   56.69    5.70
   2  -5  25   49.83    5.51
   2  -5  26    0.75    1.03
  -2   5 -26    1.87    1.65
   2  -5  26   -1.60    1.62
  -2   4  22    9.56    2.58
   2  -4 -22    8.47    2.60
  -2   4  21   -0.19    2.15
   2  -4 -21   -0.27    2.73
  -2   4  21   -1.40    2.97
  -2   4  20  129.25   10.62
   2  -4 -20  142.23   12.04
  -2   4  19   38.85    6.23
   2  -4 -19   45.00    7.04
   2  -4 -18  240.36   17.64
  -2   4  18  244.01   17.02
  -2   4  17   -2.63    2.85
   2  -4 -17    4.27    3.78
  -2   4  17    0.39    2.90
   2  -4 -16  392.62   24.51
  -2   4  16  437.86   25.20
  -2   4  16  421.44   23.93
  -2   4  15   -5.10    3.32
  -2   4  15  -13.50    4.18
  -2   4  14  234.12   15.09
   2  -4 -14  274.05   22.48
  -2   4  14  252.71   17.88
  -2   4  14  237.72   16.57
  -2   4  13    7.55    2.54
   2  -4 -13    2.20    3.35
  -2   4  13    8.43    3.42
   2  -4 -12  375.40   25.67
   2  -4 -11   21.42    5.27
   2  -4 -10  347.06   22.68
   2  -4  -9   27.76    5.93
   2  -4  -9   27.02    4.28
   2  -4  -8 1441.14   55.81
   2  -4  -8 1399.56   50.30
   2  -4  -7  274.87   17.25
   2  -4  -6  272.01   16.32
   2  -4  -5  594.75   25.80
  -2   4   5  554.89   20.68
   2  -4  -5  557.76   22.46
   2  -4  -4   21.97    3.93
  -2   4   4   18.73    2.36
   2  -4  -4   18.40    2.69
   2  -4  -3    6.20    1.56
   2  -4  -3    7.54    2.41
  -2   4   3    6.54    1.60
   2  -4  -2   39.70    4.36
   2  -4  -2   38.87    3.41
  -2   4   2   39.68    3.59
   2  -4  -1  251.91   10.82
   2  -4  -1  249.11   12.12
  -2   4   1  258.91   11.36
   2  -4   0 1935.99   62.64
   2  -4   1    0.65    0.91
  -2   4  -1    1.16    1.65
  -2   4  -2  307.80   14.25
   2  -4   2  315.83   12.84
   2  -4   2  299.00   12.59
   2  -4   3 1151.00   38.57
   2  -4   4    3.52    1.54
  -2   4  -5  801.18   29.74
  -2   4  -6  299.51   14.50
  -2   4  -7  509.44   21.71
  -2   4  -8   28.35    4.37
  -2   4  -9  137.04   10.12
  -2   4 -10    8.44    3.05
  -2   4 -11  985.99   37.33
  -2   4 -11  944.57   39.28
  -2   4 -12    1.13    2.00
  -2   4 -12    0.26    2.53
  -2   4 -13 1799.45   65.11
  -2   4 -13 1826.91   67.89
  -2   4 -14   55.76    7.81
  -2   4 -15  633.21   32.79
   2  -4  16    1.83    2.35
  -2   4 -16    2.89    2.88
   2  -4  16   -5.56    3.20
  -2   4 -16    0.76    1.85
   2  -4  17  111.56   11.72
  -2   4 -17  113.60   12.87
   2  -4  17  104.29   10.67
  -2   4 -17  109.44   11.55
  -2   4 -18   66.78   10.01
   2  -4  18   77.17   10.02
  -2   4 -18   70.06    9.40
   2  -4  18   70.07    8.68
   2  -4  19   23.08    6.23
  -2   4 -19   16.57    4.85
   2  -4  19   16.89    4.18
   2  -4  20  105.66   11.13
  -2   4 -20  104.19   11.51
   2  -4  21    9.97    3.63
  -2   4 -21   10.24    4.28
   2  -4  22   18.94    5.11
  -2   4 -22   16.88    4.45
   2  -4  23   10.31    3.87
   2  -4  23    8.97    3.25
  -2   4 -23   14.04    4.48
  -2   4 -24   36.02    5.41
   2  -4  24   30.63    5.03
   2  -4  24   24.80    4.28
   2  -4  25    2.50    0.92
   2  -4  25    4.87    2.08
  -2   4 -25    2.44    1.54
  -2   4 -26    7.54    2.11
  -2   3  23   23.97    3.47
   2  -3 -23   19.25    3.40
  -2   3  22   22.85    4.32
  -2   3  22   21.06    3.45
   2  -3 -22   15.20    3.76
   2  -3 -21   44.91    6.71
  -2   3  21   36.71    5.39
   2  -3 -20   77.42    9.19
  -2   3  20   66.79    7.95
  -2   3  19   38.13    6.38
   2  -3 -19   48.99    8.14
  -2   3  18   44.89    6.13
  -2   3  18   39.87    7.04
   2  -3 -18   37.94    7.16
  -2   3  18   35.14    6.20
  -2   3  17   24.95    5.55
  -2   3  17   25.03    5.21
  -2   3  17   29.21    5.03
  -2   3  16   26.85    5.09
  -2   3  16   26.40    5.51
  -2   3  16   34.98    6.69
   2  -3 -15    1.21    3.22
  -2   3  15    3.83    2.50
  -2   3  15    5.57    2.24
  -2   3  15    0.02    2.45
   2  -3 -14    2.32    3.38
  -2   3  14    2.68    1.74
  -2   3  14    0.99    2.52
  -2   3  14    4.02    2.77
  -2   3  13   -2.46    2.99
   2  -3 -13    4.04    2.81
  -2   3  13   -0.45    2.64
   2  -3 -13   -1.05    2.74
   2  -3 -12   -0.98    3.19
   2  -3 -11  611.89   32.48
   2  -3 -10  501.05   27.36
   2  -3  -9  759.48   30.13
   2  -3  -9  798.08   35.64
   2  -3  -8  181.41   10.61
   2  -3  -8  187.66   13.94
   2  -3  -7 1321.85   50.30
   2  -3  -6   44.05    5.74
   2  -3  -5  849.85   33.30
  -2   3   5  839.88   29.30
   2  -3  -4  384.22   17.40
  -2   3   4  347.50   14.30
   2  -3  -4  366.83   14.60
   2  -3  -3 1366.07   45.59
  -2   3   3 1379.86   46.01
  -2   3   2  562.76   20.78
   2  -3  -2  596.71   22.35
  -2   3   1 1135.84   37.48
   2  -3  -1 1117.16   37.85
   2  -3  -1 1122.42   35.95
  -2   3   0   28.56    3.07
  -2   3   0   30.57    3.04
   2  -3   0   32.30    2.86
   2  -3   1   27.94    2.29
   2  -3   1   32.36    2.56
  -2   3  -1   32.42    3.27
   2  -3   2  171.19    7.30
   2  -3   2  159.51    6.94
  -2   3  -3 1231.97   41.35
  -2   3  -4   48.49    4.36
  -2   3  -5 1196.68   41.38
  -2   3  -6  859.64   31.81
  -2   3  -7 2054.99   68.70
  -2   3  -8  315.17   16.06
  -2   3  -9    3.54    1.70
  -2   3  -9    1.74    2.37
  -2   3 -10   21.44    3.47
  -2   3 -10   22.57    4.58
  -2   3 -11  280.98   15.57
  -2   3 -11  321.33   18.03
  -2   3 -12    5.52    3.05
  -2   3 -12    2.00    2.10
  -2   3 -13   15.25    4.25
  -2   3 -13   20.77    4.50
  -2   3 -14  145.46   13.19
  -2   3 -15   24.17    5.57
   2  -3  16   96.90    9.92
   2  -3  16   99.09   10.60
  -2   3 -16   89.16   10.14
  -2   3 -16  103.80   11.79
  -2   3 -17   26.07    5.54
   2  -3  17   24.74    4.98
   2  -3  17   36.26    6.91
  -2   3 -17   30.72    6.56
   2  -3  18  432.04   24.79
  -2   3 -18  450.55   26.03
  -2   3 -18  448.85   28.88
   2  -3  18  466.14   26.88
   2  -3  19   72.90    9.13
  -2   3 -19   65.58    9.27
   2  -3  20  513.87   27.41
   2  -3  21   52.18    7.82
  -2   3 -21   54.23    8.09
   2  -3  22  225.59   15.85
  -2   3 -22  241.29   16.85
   2  -3  22  232.65   15.06
  -2   3 -23    4.97    2.98
   2  -3  23   -1.27    2.78
   2  -3  23    9.87    3.72
   2  -3  24   58.94    5.62
  -2   3 -24   60.84    6.90
   2  -3  24   67.82    7.09
  -2   3 -25   -2.78    2.51
   2  -3  25    0.63    1.98
   2  -2 -23   36.44    5.20
  -2   2  23   36.04    4.51
   2  -2 -22   13.29    3.57
  -2   2  22   14.81    3.26
   2  -2 -21   56.14    7.81
  -2   2  21   45.57    6.04
  -2   2  20   33.98    5.94
  -2   2  20   45.78    7.14
  -2   2  20   45.58    5.83
   2  -2 -20   45.11    7.59
  -2   2  19   56.28    7.56
  -2   2  19   66.52    7.47
  -2   2  19   58.75    8.32
  -2   2  18  119.02   10.59
  -2   2  18  117.45   11.51
  -2   2  18  121.95   12.22
  -2   2  17   53.94    7.34
  -2   2  17   48.94    7.83
  -2   2  17   50.99    7.03
  -2   2  16  271.81   17.87
  -2   2  16  286.11   19.48
   2  -2 -16  287.20   23.47
  -2   2  16  279.23   17.61
   2  -2 -15   46.30    8.93
  -2   2  15   36.54    6.33
  -2   2  15   25.75    5.05
  -2   2  15   34.63    6.55
  -2   2  15   38.40    6.05
  -2   2  14  598.31   29.12
  -2   2  14  673.98   31.62
   2  -2 -14  672.12   36.61
  -2   2  14  619.16   29.74
  -2   2  14  653.42   29.36
   2  -2 -13  174.70   16.60
   2  -2 -13  200.27   14.60
   2  -2 -12  639.74   33.88
   2  -2 -11  228.86   17.27
   2  -2 -10  416.14   23.71
   2  -2  -9  677.89   26.16
   2  -2  -9  652.70   31.09
   2  -2  -8   67.77    7.80
   2  -2  -8   71.91    5.58
   2  -2  -7  341.95   17.89
   2  -2  -7  301.83   13.53
   2  -2  -6    2.08    2.03
   2  -2  -5    5.73    2.28
  -2   2   5    5.97    1.42
  -2   2   4  274.59   11.35
  -2   2   4  251.06   11.29
  -2   2   3  115.37    6.71
  -2   2   3  122.67    6.60
  -2   2   2  528.18   19.43
  -2   2   2  530.31   19.65
   2  -2  -2  564.51   20.57
   2  -2  -1  581.33   18.14
  -2   2   1  557.82   20.44
  -2   2   1  574.95   20.61
   2  -2  -1  557.28   20.49
  -2   2   0   26.17    2.62
  -2   2   0   23.72    2.50
   2  -2   0   23.80    2.06
  -2   2   0   23.19    2.22
   2  -2   1    5.32    0.72
  -2   2  -1    4.13    1.15
  -2   2  -2    9.43    1.65
  -2   2  -3   59.94    4.42
  -2   2  -4 1452.39   48.17
  -2   2  -5   89.74    4.71
  -2   2  -5   95.22    6.54
  -2   2  -6 3397.17  104.74
  -2   2  -6 3211.78  101.58
  -2   2  -7  127.81    8.82
  -2   2  -7  127.94    7.28
  -2   2  -8 1157.96   40.31
  -2   2  -8 1169.47   42.98
  -2   2  -9   80.54    6.55
  -2   2  -9   98.91    8.54
  -2   2 -10  120.92   10.04
  -2   2 -10  110.07    8.45
  -2   2 -11 1284.60   47.49
  -2   2 -11 1286.43   49.92
  -2   2 -12  684.97   30.29
  -2   2 -12  715.50   32.70
  -2   2 -13  513.62   25.81
  -2   2 -13  536.01   27.67
  -2   2 -14  137.07   12.84
   2  -2  15  205.75   14.34
  -2   2 -15  185.62   16.08
  -2   2 -16   11.79    4.18
   2  -2  16    7.58    3.82
   2  -2  16    4.20    1.97
  -2   2 -16    0.50    3.22
   2  -2  17   51.34    7.64
  -2   2 -17   54.57    8.92
  -2   2 -17   46.88    7.51
   2  -2  17   62.21    8.75
  -2   2 -18    3.54    2.83
   2  -2  18    4.26    2.62
   2  -2  19   10.39    3.96
   2  -2  20    8.64    4.30
  -2   2 -20    4.21    2.64
   2  -2  21    6.19    2.90
   2  -2  21    6.17    4.04
  -2   2 -21    3.11    2.32
   2  -2  22    0.69    2.93
   2  -2  22    2.16    1.85
  -2   2 -22    0.55    2.94
  -2   2 -23    3.35    2.74
   2  -2  23    7.83    3.38
   2  -2  23    2.53    1.51
   2  -2  24    5.96    2.34
  -2   2 -24    7.37    3.00
   2  -2  25    0.82    1.44
  -2   2 -25   -0.30    1.73
  -2   1  24   17.27    2.81
   2  -1 -24   12.44    3.01
  -2   1  23    3.07    2.32
   2  -1 -23   -2.14    2.88
   2  -1 -22   44.85    6.75
  -2   1  22   36.99    5.29
  -2   1  21    1.34    2.66
   2  -1 -21   -3.17    3.97
  -2   1  21   -2.03    2.54
  -2   1  21    0.75    1.61
  -2   1  20   57.84    7.47
  -2   1  20   61.29    7.53
  -2   1  20   56.16    8.03
  -2   1  19    2.68    2.65
  -2   1  19   -3.68    3.82
  -2   1  19   -4.25    3.77
  -2   1  18  118.52   11.10
  -2   1  18  112.26   10.99
  -2   1  18  130.89   12.55
  -2   1  17   -0.58    2.94
  -2   1  17   -0.93    2.73
  -2   1  17   -4.54    2.40
  -2   1  16   -1.28    2.57
   2  -1 -16    0.56    2.86
  -2   1  16    0.33    2.15
  -2   1  16    0.90    2.58
  -2   1  16    0.14    2.41
  -2   1  15    8.17    2.63
  -2   1  15    3.29    2.42
   2  -1 -15    3.17    2.64
  -2   1  15   10.55    3.91
  -2   1  15   12.64    3.78
  -2   1  15    5.18    2.26
   2  -1 -14   89.10   11.65
   2  -1 -13   91.09    9.10
   2  -1 -13   85.43   11.18
   2  -1 -12  447.44   22.70
   2  -1 -12  483.40   27.18
   2  -1 -11  342.72   21.31
   2  -1 -10  483.43   25.54
   2  -1  -9  973.18   40.27
   2  -1  -8   14.78    4.08
  -2   1   8   19.81    2.52
   2  -1  -8   15.09    2.23
   2  -1  -7 1563.61   54.60
   2  -1  -7 1454.11   48.86
  -2   1   7 1542.28   49.60
  -2   1   6 1471.39   49.10
   2  -1  -6 1510.30   47.96
   2  -1  -5 3172.54   96.36
  -2   1   5 3081.07   98.29
  -2   1   4  613.96   22.99
  -2   1   4  693.91   23.65
  -2   1   3 1033.68   32.48
  -2   1   3  878.89   31.60
  -2   1   2  584.47   20.56
  -2   1   2  552.25   20.11
  -2   1   1   84.82    4.98
  -2   1   1   79.35    4.74
  -2   1   0  171.84    6.63
  -2   1   0  197.25    8.34
  -2   1   0  188.87    7.41
  -2   1  -1   53.24    3.32
  -2   1  -1   43.78    3.36
  -2   1  -1   54.13    3.59
  -2   1  -2  486.13   16.85
  -2   1  -2  455.71   17.05
  -2   1  -3  806.63   28.18
  -2   1  -3  805.95   27.94
  -2   1  -3  800.42   25.30
  -2   1  -4  685.80   25.17
  -2   1  -4  675.67   22.38
  -2   1  -4  669.38   24.84
  -2   1  -5  191.88    8.48
  -2   1  -5  197.11   10.56
  -2   1  -5  192.18   10.23
  -2   1  -6  109.30    6.48
  -2   1  -6  126.72    8.35
  -2   1  -6  113.61    7.89
  -2   1  -7   75.19    5.57
  -2   1  -7   82.75    7.02
  -2   1  -8  166.01    9.71
  -2   1  -8  181.82   11.50
  -2   1  -9   55.67    5.59
  -2   1  -9   51.30    6.35
  -2   1 -10  215.95   13.07
  -2   1 -10  241.34   14.93
  -2   1 -11   11.47    3.04
  -2   1 -11   13.65    3.78
  -2   1 -12  179.35   12.85
  -2   1 -12  164.73   13.58
  -2   1 -13  403.10   22.38
  -2   1 -13  408.42   23.80
  -2   1 -14   76.89    9.78
   2  -1  15   54.15    7.21
   2  -1  15   50.34    7.51
  -2   1 -15   46.87    7.92
  -2   1 -15   53.90    7.44
  -2   1 -16  200.74   15.35
   2  -1  16  194.01   14.70
  -2   1 -16  175.34   16.50
  -2   1 -17   -3.04    2.64
   2  -1  17    3.79    2.21
  -2   1 -17    5.83    4.21
   2  -1  18  177.33   14.73
   2  -1  19    3.25    3.23
  -2   1 -19    2.35    2.82
  -2   1 -20  333.21   21.57
   2  -1  20  332.34   18.84
   2  -1  20  334.82   20.82
   2  -1  21   57.12    7.79
  -2   1 -21   66.05    8.75
   2  -1  21   58.90    6.62
   2  -1  22  164.54   12.87
  -2   1 -22  153.97   12.84
  -2   1 -23  124.23   10.43
   2  -1  23  137.23   10.73
   2  -1  24   87.87    7.53
   2   0 -25   47.54    4.80
  -2   0  24    8.10    2.01
   2   0 -24   11.92    3.38
   2   0 -23   96.44    9.32
  -2   0  23   90.15    7.96
   2   0 -22    1.38    2.90
  -2   0  22    3.72    2.45
  -2   0  22   -1.05    2.84
  -2   0  22    0.84    2.18
  -2   0  21  221.61   15.16
  -2   0  21  242.96   16.97
  -2   0  21  240.39   15.65
  -2   0  20    7.08    3.43
  -2   0  20    6.31    3.20
  -2   0  20    7.29    3.85
  -2   0  19  147.61   12.49
  -2   0  19  142.87   12.36
  -2   0  19  134.61   13.05
  -2   0  18    4.49    2.33
  -2   0  18    3.50    2.81
  -2   0  18    4.03    2.81
  -2   0  17  103.69   11.14
  -2   0  17   93.83   10.02
  -2   0  17   78.18   11.29
  -2   0  17   84.33    9.27
  -2   0  17   90.71    9.50
   2   0 -17   91.46   12.61
  -2   0  16    3.91    2.58
  -2   0  16    2.84    2.69
  -2   0  16    2.79    2.54
  -2   0  16    0.51    2.31
   2   0 -16    0.66    2.97
  -2   0  16    4.62    2.83
   2   0 -15   77.45   11.21
  -2   0  15   74.48    8.40
  -2   0  15   91.11    9.63
  -2   0  15   78.01    8.45
   2   0 -14  189.06   17.07
   2   0 -13  365.96   23.77
   2   0 -12  448.81   21.93
   2   0 -12  478.52   26.57
   2   0 -11  613.11   30.19
   2   0 -11  601.84   26.06
   2   0 -10  143.67   12.44
   2   0 -10  159.13   10.11
  -2   0   9  729.93   26.76
  -2   0   8  181.91    9.43
  -2   0   7  109.48    6.73
  -2   0   6   45.21    3.98
  -2   0   5  354.84   14.62
  -2   0   4 2431.46   76.94
  -2   0   3   83.28    5.09
  -2   0   3   89.16    5.27
  -2   0   3   74.47    4.26
  -2   0   2  121.58    6.09
  -2   0   2   94.80    4.89
  -2   0   1  191.62    6.84
  -2   0   1  184.96    6.99
  -2   0   1  202.34    8.72
  -2   0   1  204.56    6.84
  -2   0   1  187.28    7.06
  -2   0   0  201.90    8.78
  -2   0   0  203.89    8.78
  -2   0   0  217.68    7.96
  -2   0   0  197.28    8.04
  -2   0   0  199.09    7.72
  -2   0  -1  120.02    5.75
  -2   0  -1  108.61    5.45
  -2   0  -1  111.92    5.77
  -2   0  -1  120.05    5.81
  -2   0  -2   56.91    3.51
  -2   0  -2   61.80    4.21
  -2   0  -2   57.53    3.62
  -2   0  -2   47.58    3.11
  -2   0  -3  119.47    5.82
  -2   0  -3  122.87    5.64
  -2   0  -3  127.64    7.20
  -2   0  -3  127.19    5.98
  -2   0  -4 2974.90   92.22
  -2   0  -4 2930.01   92.72
  -2   0  -4 3136.20   95.33
  -2   0  -5  677.14   24.71
  -2   0  -5  723.30   27.05
  -2   0  -6 2247.79   72.07
  -2   0  -6 2087.09   69.36
  -2   0  -7  289.31   15.08
  -2   0  -7  273.96   13.41
  -2   0  -8 1204.45   44.40
  -2   0  -8 1323.18   46.98
  -2   0  -9    3.25    2.70
  -2   0  -9   -0.21    1.73
  -2   0  -9    5.79    2.82
  -2   0 -10 1039.53   42.14
  -2   0 -10 1024.81   40.20
  -2   0 -11  388.99   20.36
  -2   0 -11  365.35   21.36
  -2   0 -12  643.43   31.69
  -2   0 -12  649.22   30.34
  -2   0 -13    6.34    3.06
  -2   0 -13   10.16    3.93
  -2   0 -14  112.52   12.40
   2   0  14  130.07   11.16
  -2   0 -15   22.58    4.60
   2   0  15   16.58    3.81
  -2   0 -15   13.45    4.23
  -2   0 -16   26.80    5.43
   2   0  16   24.38    4.91
   2   0  17   21.39    4.69
  -2   0 -17   26.45    5.98
   2   0  18   14.14    4.32
  -2   0 -18   13.96    4.59
   2   0  19    0.70    2.83
   2   0  19   -0.12    2.08
  -2   0 -20   25.09    5.60
   2   0  20   26.23    5.46
  -2   0 -21   44.90    7.15
   2   0  21   52.39    7.51
   2   0  22    4.39    2.98
  -2   0 -22    2.96    2.52
  -2   0 -23    0.65    2.54
   2   0  23    2.62    2.38
   2   0  24    5.31    2.01
  -2   0 -24    9.74    1.91
   2   1 -25    2.00    1.68
  -2  -1  24    1.60    1.79
   2   1 -24    0.01    2.29
  -2  -1  23    4.71    1.91
  -2  -1  23    2.31    2.13
   2   1 -23    1.38    2.80
  -2  -1  22   12.64    3.66
  -2  -1  22   14.69    3.57
  -2  -1  22   10.95    4.11
  -2  -1  21    2.91    2.10
  -2  -1  21    9.47    3.72
  -2  -1  21    5.37    3.35
  -2  -1  20   74.33    8.45
  -2  -1  20   75.89    9.58
  -2  -1  20   76.82    9.15
  -2  -1  19   24.22    5.75
  -2  -1  19   20.45    5.24
  -2  -1  19   21.11    4.82
  -2  -1  18    5.76    3.58
  -2  -1  18    0.42    2.42
  -2  -1  18    0.24    3.90
  -2  -1  18    5.61    2.04
  -2  -1  17   34.06    5.98
   2   1 -17   33.13    7.68
  -2  -1  17   38.25    6.95
  -2  -1  17   30.89    5.86
  -2  -1  17   27.27    5.30
  -2  -1  17   28.22    7.76
  -2  -1  17   31.07    5.39
  -2  -1  16  151.85   12.45
  -2  -1  16  189.58   14.42
  -2  -1  16  153.19   12.19
   2   1 -16  206.61   18.34
  -2  -1  16  172.44   16.12
  -2  -1  16  180.76   14.98
   2   1 -15  101.81   12.42
   2   1 -14  320.05   22.47
   2   1 -13    4.68    3.40
   2   1 -12 1562.65   62.39
   2   1 -12 1605.05   56.60
   2   1 -11   -0.43    1.43
   2   1 -10  689.01   27.49
  -2  -1  10  732.44   27.05
   2   1  -9  133.42    8.13
  -2  -1   9  126.79    8.02
  -2  -1   8 1164.46   42.75
   2   1  -8 1339.49   42.57
   2   1  -7  173.29    8.39
  -2  -1   7  177.92    9.40
  -2  -1   6 5148.24  164.90
   2   1  -6 5469.90  162.94
  -2  -1   5 2478.71   74.06
   2   1  -5 2244.43   70.93
  -2  -1   5 2328.79   73.77
  -2  -1   4 1260.52   39.31
  -2  -1   4 1195.56   38.83
   2   1  -4 1138.68   35.59
  -2  -1   3 1385.88   44.13
  -2  -1   3 1297.15   43.73
  -2  -1   2  178.94    8.40
  -2  -1   1   68.13    4.39
  -2  -1   1   65.82    4.16
  -2  -1   1   68.72    3.96
  -2  -1   0  442.54   16.63
  -2  -1   0  465.88   16.41
  -2  -1   0  471.32   16.82
  -2  -1   0  464.02   16.45
  -2  -1  -1   32.49    2.69
  -2  -1  -1   35.20    3.09
  -2  -1  -1   29.67    2.92
  -2  -1  -1   32.58    2.55
  -2  -1  -2   57.75    3.48
  -2  -1  -2   61.27    4.71
  -2  -1  -2   60.80    3.67
  -2  -1  -2   52.45    4.01
  -2  -1  -3  133.59    7.96
  -2  -1  -3  128.56    7.74
  -2  -1  -3  130.44    5.97
  -2  -1  -3  142.16    5.98
  -2  -1  -3  121.41    6.92
  -2  -1  -4  239.45   12.05
  -2  -1  -4  247.76    9.09
  -2  -1  -4  223.87   10.82
  -2  -1  -4  228.73    8.70
  -2  -1  -5  301.60   10.82
  -2  -1  -5  303.75   14.77
  -2  -1  -5  279.74   13.28
  -2  -1  -6  737.45   23.62
  -2  -1  -6  718.60   27.79
  -2  -1  -6  711.60   29.14
  -2  -1  -7   10.22    2.63
  -2  -1  -7    8.56    3.08
  -2  -1  -8  143.18   10.82
  -2  -1  -8  157.10   10.46
  -2  -1  -9   41.38    6.02
  -2  -1  -9   44.64    5.75
  -2  -1 -10   92.65    8.76
  -2  -1 -10   84.03    9.02
  -2  -1 -10   77.40    8.58
  -2  -1 -11  126.41   11.05
  -2  -1 -11  107.91   10.93
  -2  -1 -12   -0.60    2.07
  -2  -1 -12    1.56    2.53
  -2  -1 -13  276.99   20.17
  -2  -1 -13  283.82   19.50
   2   1  14    4.99    2.39
  -2  -1 -14    1.68    2.70
   2   1  15  275.09   17.97
  -2  -1 -15  258.53   20.62
   2   1  16   23.32    5.73
  -2  -1 -16   23.23    5.34
   2   1  17   70.95    8.84
  -2  -1 -17   80.98   10.05
  -2  -1 -18   -0.14    3.08
   2   1  18   -0.78    2.81
   2   1  19  281.96   18.45
  -2  -1 -19  265.29   18.87
   2   1  19  247.29   15.48
  -2  -1 -20   33.16    6.36
   2   1  20   27.18    5.57
   2   1  21  129.79   11.30
  -2  -1 -21  121.44   11.33
   2   1  22    3.43    2.55
  -2  -1 -22    3.70    2.31
   2   1  23   88.39    7.51
  -2  -1 -23   72.81    6.01
   2   2 -26   82.17    6.17
   2   2 -25   -0.77    1.80
   2   2 -24   89.13    9.05
  -2  -2  24   81.31    7.49
  -2  -2  24   98.87    7.18
  -2  -2  24   82.40    8.11
  -2  -2  23   26.32    5.23
  -2  -2  23   21.70    4.53
  -2  -2  22  194.61   13.26
  -2  -2  22  217.09   15.71
  -2  -2  22  185.25   14.08
  -2  -2  21   39.38    7.05
  -2  -2  21   39.04    5.80
  -2  -2  21   35.83    6.31
  -2  -2  20  138.58   11.79
  -2  -2  20  153.97   13.95
  -2  -2  20  130.57   12.46
  -2  -2  19   48.90    7.87
  -2  -2  19   36.30    5.96
  -2  -2  19   29.10    6.34
  -2  -2  19   31.14    6.68
  -2  -2  18   22.23    4.95
   2   2 -18   17.87    4.13
  -2  -2  18   24.29    6.22
  -2  -2  18   24.00    5.58
   2   2 -18   40.60    8.51
  -2  -2  18   13.67    4.44
  -2  -2  18   21.43    4.59
  -2  -2  18   20.22    5.00
   2   2 -17   60.91    8.05
  -2  -2  17   52.09    8.25
  -2  -2  17   51.86    6.70
  -2  -2  17   50.74    7.37
  -2  -2  17   60.87    9.71
  -2  -2  17   48.98    7.10
   2   2 -17   62.01   10.47
   2   2 -16   21.76    6.37
  -2  -2  16   22.85    5.90
  -2  -2  16   25.62    5.22
  -2  -2  16   18.62    4.40
  -2  -2  16   26.07    5.55
  -2  -2  15  118.97   12.54
   2   2 -15  113.35   13.22
   2   2 -14    1.65    3.30
  -2  -2  14    7.80    3.77
   2   2 -12    8.01    2.25
   2   2 -11  128.92    8.64
  -2  -2  11  129.41    8.69
   2   2 -10   61.28    5.30
  -2  -2  10   66.62    5.81
   2   2  -9    1.92    1.15
  -2  -2   9    1.08    1.39
  -2  -2   8   18.11    2.97
  -2  -2   8   15.98    3.29
   2   2  -8   14.49    2.13
  -2  -2   7  480.00   19.79
  -2  -2   7  481.59   20.46
   2   2  -7  490.32   17.59
  -2  -2   6  278.39   13.30
  -2  -2   6  281.32   13.06
   2   2  -6  271.61   10.43
  -2  -2   5   57.72    4.97
  -2  -2   5   61.63    5.03
  -2  -2   4  210.21   10.58
  -2  -2   3  601.84   22.93
   2   2  -2   30.17    2.68
  -2  -2   2   34.84    3.24
  -2  -2   1  510.79   19.07
  -2  -2   0   21.09    2.70
  -2  -2  -1 5729.54  158.64
  -2  -2  -1 5440.11  159.85
  -2  -2  -2 1338.60   43.45
  -2  -2  -2 1319.75   46.41
  -2  -2  -2 1452.05   47.17
  -2  -2  -2 1466.43   44.64
  -2  -2  -3 3240.46  102.55
  -2  -2  -3 3341.07   98.57
  -2  -2  -4  381.82   17.71
  -2  -2  -4  379.08   13.30
  -2  -2  -4  367.44   16.50
  -2  -2  -5 1076.02   38.95
  -2  -2  -5 1013.05   37.71
  -2  -2  -6  905.39   35.69
  -2  -2  -6  922.84   34.87
  -2  -2  -7  560.60   24.96
  -2  -2  -7  600.11   26.32
  -2  -2  -8 1127.17   43.55
  -2  -2  -8 1147.19   44.58
  -2  -2  -9   56.32    7.27
  -2  -2  -9   60.29    7.03
  -2  -2 -10  716.95   32.68
  -2  -2 -10  712.86   33.21
  -2  -2 -11  124.52   11.54
  -2  -2 -11  104.39   11.02
  -2  -2 -11  123.09   12.04
  -2  -2 -12   27.16    5.63
  -2  -2 -12   13.07    4.47
  -2  -2 -13    5.41    3.43
  -2  -2 -13    3.89    3.35
   2   2  13    7.94    3.26
  -2  -2 -13    5.62    2.70
   2   2  14   90.96    9.68
  -2  -2 -14   86.69    9.80
  -2  -2 -14   75.30   10.55
  -2  -2 -15   -6.57    3.47
  -2  -2 -15    0.30    2.59
   2   2  15   -0.80    3.59
  -2  -2 -16   13.42    4.99
   2   2  16   15.68    5.17
   2   2  17   37.92    6.78
  -2  -2 -17   25.36    5.78
   2   2  18    1.50    1.83
   2   2  18    1.35    2.63
  -2  -2 -18    4.24    2.86
   2   2  19   -1.12    4.00
  -2  -2 -19    0.40    2.86
   2   2  19    3.67    2.24
  -2  -2 -20   88.74   10.01
   2   2  20   92.84    9.94
   2   2  21   18.07    4.57
  -2  -2 -21   12.73    3.80
  -2  -2 -22   17.61    3.05
   2   2  22   32.56    5.00
   2   2  23    1.38    1.50
   2   3 -26    1.38    1.63
  -2  -3  25    3.01    1.76
   2   3 -25    2.29    2.82
  -2  -3  25    2.16    1.96
  -2  -3  24    6.05    3.14
  -2  -3  24    4.56    2.90
  -2  -3  23    2.29    2.38
  -2  -3  23    4.21    2.71
  -2  -3  22   -2.22    3.28
  -2  -3  22    1.93    3.56
  -2  -3  21    0.33    3.27
  -2  -3  21    2.31    2.98
   2   3 -21    8.75    4.10
  -2  -3  21    1.38    3.61
   2   3 -20   97.32   10.44
  -2  -3  20   64.24    8.80
  -2  -3  20   74.58    8.45
  -2  -3  20   78.72    9.65
  -2  -3  20   83.54   10.37
  -2  -3  19  146.13   12.19
  -2  -3  19  148.15   13.72
  -2  -3  19  161.68   14.93
  -2  -3  19  143.92   13.25
   2   3 -19  175.22   14.11
   2   3 -18   11.74    4.93
  -2  -3  18   19.39    5.33
  -2  -3  18    7.95    2.34
  -2  -3  18   17.16    3.69
   2   3 -18   22.57    5.01
  -2  -3  18   16.14    6.08
  -2  -3  17  146.23   15.29
   2   3 -17  151.80   13.10
   2   3 -17  150.25   16.22
  -2  -3  17  157.12   14.48
  -2  -3  17  140.36   12.89
  -2  -3  17  172.20   12.65
  -2  -3  16   43.85    6.80
  -2  -3  16   35.76    5.95
  -2  -3  16   39.28    7.75
   2   3 -16   40.56    8.11
  -2  -3  15  270.00   19.64
   2   3 -15  270.80   21.21
  -2  -3  14  476.47   26.60
  -2  -3  13   64.16    8.27
  -2  -3  12 1088.37   45.46
  -2  -3  12 1164.48   42.08
  -2  -3  11  187.17   11.29
  -2  -3  11  196.46   13.59
   2   3 -11  181.87   10.27
  -2  -3  10 1112.31   41.60
   2   3 -10 1163.76   39.82
  -2  -3  10 1180.68   44.34
  -2  -3   9   49.85    5.19
   2   3  -9   56.81    4.41
  -2  -3   9   58.02    6.45
  -2  -3   8 1660.98   57.99
   2   3  -8 1686.32   54.99
  -2  -3   8 1813.60   59.74
  -2  -3   7   22.98    3.71
  -2  -3   6 1295.08   45.83
  -2  -3   5    3.01    1.93
  -2  -3   4  387.82   17.52
   2   3  -3 1152.46   39.08
  -2  -3   2  300.99   13.45
   2   3  -2  275.84   12.22
  -2  -3   1   57.66    4.95
  -2  -3   0  792.17   27.69
  -2  -3   0  667.55   27.54
  -2  -3  -1   63.80    5.49
  -2  -3  -1   70.04    5.86
  -2  -3  -1   61.30    5.57
  -2  -3  -2  265.25   13.78
  -2  -3  -2  292.97   14.16
  -2  -3  -2  286.76   11.88
  -2  -3  -3  442.44   16.31
  -2  -3  -3  424.39   19.18
  -2  -3  -3  453.32   19.96
  -2  -3  -4  345.36   12.52
  -2  -3  -4  314.40   16.67
  -2  -3  -4  303.39   15.95
  -2  -3  -5   95.09    8.09
  -2  -3  -5  112.89    9.22
  -2  -3  -6 1818.95   64.66
  -2  -3  -6 1881.06   65.57
  -2  -3  -7   40.58    5.70
  -2  -3  -7   40.91    6.02
  -2  -3  -8  726.70   32.36
  -2  -3  -8  737.90   32.94
  -2  -3  -9   43.41    6.78
  -2  -3  -9   42.87    6.58
  -2  -3 -10  404.91   23.94
  -2  -3 -10  446.48   24.46
  -2  -3 -11   37.62    6.54
  -2  -3 -11   32.21    6.37
  -2  -3 -12  186.05   16.32
  -2  -3 -12  196.30   17.15
  -2  -3 -12  194.55   16.59
  -2  -3 -12  213.88   15.38
   2   3  12  229.25   15.21
  -2  -3 -13   17.52    4.39
   2   3  13   21.03    4.82
  -2  -3 -13   20.90    5.63
  -2  -3 -13   14.09    4.17
   2   3  14  332.08   20.41
  -2  -3 -14  305.55   20.49
  -2  -3 -14  308.43   23.56
   2   3  15   19.18    5.21
  -2  -3 -15   17.10    4.83
   2   3  16  122.44   11.95
  -2  -3 -16  110.50   12.07
   2   3  17  117.24   10.41
   2   3  17  117.33   11.63
  -2  -3 -17  111.36   12.04
   2   3  18   50.28    7.53
   2   3  18   48.33    6.25
  -2  -3 -18   55.56    8.32
   2   3  19  246.02   16.72
  -2  -3 -19  243.07   17.27
   2   3  20   20.52    5.02
  -2  -3 -20   14.36    4.48
   2   3  21   69.08    7.48
   2   3  22    5.79    2.57
   2   4 -26   90.81    7.50
  -2  -4  25    1.81    1.75
  -2  -4  25    3.17    2.01
   2   4 -25    3.19    2.72
  -2  -4  24  110.28    9.59
  -2  -4  24  106.08    9.94
  -2  -4  23   59.79    7.80
   2   4 -23   80.90    7.95
  -2  -4  23   70.12    8.67
   2   4 -22  425.55   22.65
  -2  -4  22  386.36   22.84
  -2  -4  22  379.68   23.33
  -2  -4  21   78.37    9.82
   2   4 -21  107.19   10.67
  -2  -4  21   88.89   10.70
  -2  -4  20  130.94   12.65
  -2  -4  20  154.98   14.05
  -2  -4  20  162.21   15.06
   2   4 -19   14.74    4.33
  -2  -4  19   11.97    5.18
  -2  -4  19    5.69    3.35
  -2  -4  18    7.41    2.93
  -2  -4  18    9.64    5.03
   2   4 -18   12.41    5.29
  -2  -4  18   10.37    4.37
   2   4 -18    5.33    3.38
  -2  -4  17    5.26    3.34
  -2  -4  17    5.57    3.43
   2   4 -17    4.93    3.44
   2   4 -17    3.58    4.34
  -2  -4  17   -0.84    3.19
  -2  -4  16   18.54    6.34
   2   4 -16   18.16    5.49
  -2  -4  16   25.31    5.40
  -2  -4  15    3.26    3.03
  -2  -4  14   21.87    5.28
  -2  -4  13  154.90   11.00
  -2  -4  13  162.17   13.57
  -2  -4  12   11.72    4.01
  -2  -4  12   11.11    2.71
  -2  -4  11  120.56    9.44
  -2  -4  11  127.53   10.89
  -2  -4  10  410.70   20.41
  -2  -4  10  344.17   17.98
  -2  -4   9    1.90    2.52
  -2  -4   8  269.57   15.20
  -2  -4   7   20.53    4.05
  -2  -4   6 1408.21   50.50
  -2  -4   5    9.29    3.02
   2   4  -4  721.81   27.36
   2   4  -3  225.76   11.57
  -2  -4   2   19.67    3.42
   2   4  -2   18.13    2.86
  -2  -4   1 1022.23   37.44
  -2  -4   0  163.89   10.11
  -2  -4   0  148.46   10.06
  -2  -4  -1 2088.43   68.74
  -2  -4  -1 1961.49   68.63
  -2  -4  -2  510.83   22.93
  -2  -4  -2  541.43   23.13
  -2  -4  -3 1203.74   43.44
  -2  -4  -3 1122.14   38.62
  -2  -4  -3 1182.74   43.12
  -2  -4  -4   26.11    4.57
  -2  -4  -4   26.75    2.59
  -2  -4  -4   28.41    4.83
  -2  -4  -5 1710.01   61.59
  -2  -4  -5 1662.90   60.47
  -2  -4  -6  317.90   18.07
  -2  -4  -7  123.49   10.93
  -2  -4  -7  119.22   10.79
  -2  -4  -8  120.67   11.29
  -2  -4  -8  113.08   11.10
  -2  -4  -9   82.48    9.68
  -2  -4  -9   82.12    9.72
  -2  -4 -10   66.71    8.90
  -2  -4 -10   38.19    7.04
  -2  -4 -11  112.73   12.39
  -2  -4 -11  104.44   12.00
   2   4  12  126.27   11.45
  -2  -4 -12  116.16   13.07
  -2  -4 -12  143.15   12.60
  -2  -4 -12  123.03   13.23
  -2  -4 -12   98.74   12.70
   2   4  13   11.21    3.09
  -2  -4 -13   13.36    4.25
  -2  -4 -13    7.40    3.79
   2   4  14   56.42    8.31
  -2  -4 -14   51.99    8.11
   2   4  15   17.05    4.19
   2   4  15   13.48    4.16
  -2  -4 -15   13.07    4.97
   2   4  16   -2.56    3.58
  -2  -4 -16    0.22    3.22
   2   4  16    2.59    2.17
   2   4  17    5.68    2.53
  -2  -4 -17    2.35    3.56
   2   4  17    2.73    3.20
   2   4  18   36.13    5.51
   2   4  18   32.41    6.30
  -2  -4 -18   35.62    6.39
  -2  -4 -19   -0.04    3.29
   2   4  19    4.42    3.95
   2   4  20   72.61    7.72
   2   4  21    3.86    2.47
   2   4  22   44.24    4.34
  -2  -4 -22   52.64    4.57
  -2  -5  26    7.67    2.30
  -2  -5  26    5.54    2.02
   2   5 -26    4.13    2.16
  -2  -5  25   10.90    3.10
  -2  -5  25   11.76    3.39
  -2  -5  24   60.11    7.61
  -2  -5  24   60.85    7.51
   2   5 -23   58.46    7.20
  -2  -5  23   50.84    7.45
  -2  -5  23   49.21    7.52
  -2  -5  22   15.37    5.02
  -2  -5  22   15.05    4.94
   2   5 -22   11.58    3.86
   2   5 -21  177.75   14.50
  -2  -5  21  142.18   12.94
  -2  -5  21  154.96   13.79
  -2  -5  21  164.20   15.20
  -2  -5  20   68.93    9.26
   2   5 -20   76.70    9.51
  -2  -5  20   58.41    8.06
  -2  -5  20   60.91    9.32
  -2  -5  19  547.02   29.23
  -2  -5  19  585.31   31.94
   2   5 -19  558.87   30.23
   2   5 -18   41.16    8.69
  -2  -5  18   32.99    6.71
   2   5 -18   32.35    6.72
  -2  -5  18   28.23    5.37
  -2  -5  18   44.07    8.98
  -2  -5  17  556.61   29.87
  -2  -5  17  496.25   27.29
   2   5 -17  576.63   34.78
  -2  -5  17  554.70   33.17
  -2  -5  16   17.27    5.68
  -2  -5  16   16.49    4.87
  -2  -5  15  420.95   26.25
  -2  -5  14    8.39    4.43
  -2  -5  13  171.68   12.40
  -2  -5  13  183.66   14.95
  -2  -5  12  139.99   12.35
  -2  -5  12  137.95   10.93
  -2  -5  11   73.84    8.58
  -2  -5  11   76.16    7.70
  -2  -5  10  256.27   16.21
  -2  -5   9  335.72   18.74
  -2  -5   8  188.83   12.99
  -2  -5   7 1380.15   51.21
  -2  -5   6   99.53    8.88
   2   5  -5 1188.25   42.93
   2   5  -4  551.31   23.35
  -2  -5   3    9.78    2.91
   2   5  -3   10.77    2.78
  -2  -5   2  132.79    9.59
  -2  -5   1  319.47   16.52
  -2  -5   0   63.96    6.64
  -2  -5   0   63.39    6.90
  -2  -5  -1  175.32   12.07
  -2  -5  -1  186.33   12.16
  -2  -5  -2  142.89   10.54
  -2  -5  -2  133.06   10.46
  -2  -5  -3  123.76   10.21
  -2  -5  -3  112.30    9.72
  -2  -5  -4   24.35    4.98
  -2  -5  -4   20.33    4.79
  -2  -5  -5   69.46    8.00
  -2  -5  -5   70.15    8.32
  -2  -5  -6  534.36   27.34
  -2  -5  -6  570.17   28.59
  -2  -5  -7  124.73   11.81
  -2  -5  -7  126.57   11.96
  -2  -5  -8  745.22   35.84
  -2  -5  -8  715.68   35.29
  -2  -5  -9    6.25    3.37
  -2  -5  -9    4.50    2.78
  -2  -5 -10  597.20   33.08
  -2  -5 -10  615.70   33.46
   2   5  11   52.31    7.22
  -2  -5 -11   53.81    9.06
  -2  -5 -11   41.90    7.67
  -2  -5 -11   48.65    7.40
   2   5  12  541.89   27.63
  -2  -5 -12  447.90   29.70
  -2  -5 -12  483.29   30.87
  -2  -5 -12  543.20   28.55
  -2  -5 -13   72.24   11.33
  -2  -5 -13   85.53   10.50
   2   5  13   74.87    8.53
   2   5  13   69.71    9.12
  -2  -5 -14  388.14   24.13
   2   5  14  405.90   23.72
   2   5  14  367.21   21.25
   2   5  15   22.78    5.68
  -2  -5 -15   35.06    6.35
   2   5  15   31.07    5.28
   2   5  16  141.95   13.24
   2   5  16  138.39   11.38
  -2  -5 -16  147.66   13.71
   2   5  17   36.21    5.53
  -2  -5 -17   28.65    5.98
   2   5  17   37.38    7.08
   2   5  18   73.57    8.80
   2   5  18   72.59    7.06
   2   5  19   35.09    5.75
   2   5  20   27.44    4.63
  -2  -5 -21    9.60    2.16
   2   5  21    9.22    2.52
   2   6 -27   49.42    4.65
  -2  -6  26   59.60    6.02
  -2  -6  26   73.45    6.62
  -2  -6  25   15.02    3.75
  -2  -6  25   20.90    4.38
  -2  -6  24  111.46   10.10
  -2  -6  24   85.83    9.30
   2   6 -24  100.97    9.12
   2   6 -23  269.54   17.69
  -2  -6  23  270.43   18.47
  -2  -6  23  265.15   17.76
  -2  -6  22   87.52   10.07
  -2  -6  22   68.45    9.67
  -2  -6  22   69.82    8.50
   2   6 -22   85.17    9.92
   2   6 -21  212.08   16.54
  -2  -6  21  204.66   17.39
  -2  -6  21  182.17   14.85
  -2  -6  21  213.81   16.33
   2   6 -20    1.99    3.25
  -2  -6  20    5.03    3.72
   2   6 -19   37.78    7.27
   2   6 -19   32.60    7.57
  -2  -6  19   36.09    7.25
  -2  -6  19   32.55    6.11
   2   6 -18    2.51    3.57
  -2  -6  18    2.81    4.61
  -2  -6  18   10.71    4.48
  -2  -6  18    7.31    2.81
  -2  -6  17    3.55    2.74
  -2  -6  17   -0.48    2.71
  -2  -6  17    5.44    3.34
  -2  -6  16   19.53    6.58
  -2  -6  16   14.68    3.58
  -2  -6  15   19.92    6.32
  -2  -6  14   73.22   10.28
  -2  -6  14   97.55    9.62
  -2  -6  13   33.82    5.83
  -2  -6  13   39.67    6.92
  -2  -6  12   53.04    7.75
  -2  -6  12   45.13    6.43
  -2  -6  11  370.53   21.64
  -2  -6  10  224.63   15.61
  -2  -6   9   25.96    5.36
  -2  -6   8  347.14   19.70
   2   6  -7  148.76   10.70
  -2  -6   7  150.04   11.80
   2   6  -6 2903.69   96.23
   2   6  -5   38.35    5.20
   2   6  -4 2095.71   71.70
  -2  -6   3  150.72   11.05
   2   6  -3  134.39    9.82
  -2  -6   2  828.53   34.29
  -2  -6   1  829.61   34.35
  -2  -6   0  236.37   15.26
  -2  -6   0  247.33   15.17
  -2  -6  -1  114.50   10.20
  -2  -6  -1  109.52   10.17
  -2  -6  -2  488.70   24.20
  -2  -6  -2  480.30   24.35
  -2  -6  -3  219.86   15.12
  -2  -6  -3  203.48   14.56
  -2  -6  -4   24.63    5.44
  -2  -6  -4   24.70    5.49
  -2  -6  -5  128.78   12.12
  -2  -6  -5  130.65   11.94
  -2  -6  -6   48.45    7.73
  -2  -6  -6   46.31    7.50
  -2  -6  -7   29.19    6.51
  -2  -6  -7   29.47    6.32
  -2  -6  -8   14.20    4.42
  -2  -6  -8   14.59    4.53
  -2  -6  -9    6.57    2.63
  -2  -6  -9    3.05    3.07
  -2  -6 -10   19.28    4.55
  -2  -6 -10   24.39    6.29
  -2  -6 -10   21.29    5.23
   2   6  10   27.56    4.99
   2   6  10   23.51    4.58
  -2  -6 -11   11.55    4.93
  -2  -6 -11   19.05    4.69
  -2  -6 -11   30.06    6.92
   2   6  11   19.80    4.45
   2   6  11   15.46    4.78
  -2  -6 -12    2.91    2.98
   2   6  12    1.20    3.11
   2   6  12    2.28    2.28
  -2  -6 -12   -7.22    3.96
  -2  -6 -12    1.87    3.46
   2   6  13   61.59    7.77
  -2  -6 -13   60.16    9.15
   2   6  13   57.25    8.37
   2   6  14   75.01    9.69
   2   6  14   81.02    8.89
  -2  -6 -14   82.69   10.34
  -2  -6 -15   24.99    5.88
   2   6  15   28.60    6.33
   2   6  15   30.40    5.04
   2   6  16    5.51    3.31
   2   6  16    0.64    2.31
   2   6  17   76.06    7.58
   2   6  17  104.75   10.28
   2   6  18    9.00    3.39
   2   6  19   52.34    6.36
  -2  -6 -20    1.27    1.69
   2   6  20    3.46    1.89
   2   7 -27   10.61    2.26
  -2  -7  27    9.42    2.05
  -2  -7  26   11.52    3.05
  -2  -7  26   10.70    2.81
  -2  -7  25   10.14    3.43
  -2  -7  25    7.21    3.23
   2   7 -25    1.04    1.32
  -2  -7  24  139.93   11.48
   2   7 -24  118.49   10.65
  -2  -7  24  116.82   11.13
   2   7 -23   60.43    8.21
  -2  -7  23   65.78    9.16
  -2  -7  23   74.04    8.86
  -2  -7  22  124.56   13.28
  -2  -7  22  139.72   12.09
  -2  -7  22  143.33   12.80
   2   7 -22  156.61   13.89
   2   7 -21   87.95   10.72
  -2  -7  21  111.12   11.29
  -2  -7  21   73.32    9.05
  -2  -7  21   85.14   11.13
   2   7 -20  249.68   18.85
  -2  -7  20  225.72   16.85
  -2  -7  20  244.22   19.27
  -2  -7  19  175.22   14.63
   2   7 -19  192.11   19.72
  -2  -7  19  214.98   17.73
  -2  -7  18   98.09   11.61
  -2  -7  18   74.81    9.68
  -2  -7  18   97.83   13.78
  -2  -7  17  289.25   20.54
  -2  -7  17  349.30   25.62
  -2  -7  16  251.83   21.17
  -2  -7  16  278.72   19.05
  -2  -7  16  290.48   19.62
  -2  -7  15  124.24   11.84
  -2  -7  15  133.44   14.23
  -2  -7  14  404.48   23.78
  -2  -7  14  472.71   27.73
  -2  -7  13  195.31   14.95
  -2  -7  13  215.83   17.20
  -2  -7  12  208.99   16.31
  -2  -7  11   82.03    9.77
  -2  -7  10   23.71    5.39
  -2  -7   9   12.82    4.76
  -2  -7   8   37.19    6.49
   2   7  -8   35.24    5.47
   2   7  -7    9.21    3.37
   2   7  -6  424.79   21.42
   2   7  -5   34.49    5.30
   2   7  -4  509.05   24.00
  -2  -7   4  506.24   25.09
  -2  -7   3   60.50    7.52
  -2  -7   2   -0.04    3.05
  -2  -7   1  190.23   13.83
  -2  -7   0  136.58   11.48
  -2  -7   0  131.04   11.78
  -2  -7  -1  382.64   22.25
  -2  -7  -1  423.73   23.12
  -2  -7  -2   75.77    9.00
  -2  -7  -2   82.75    9.29
  -2  -7  -3  467.82   26.18
  -2  -7  -3  532.70   27.37
  -2  -7  -4   27.00    6.09
  -2  -7  -4   30.47    6.38
  -2  -7  -5  337.99   22.35
  -2  -7  -5  364.65   23.08
  -2  -7  -6  133.16   13.79
  -2  -7  -6  133.04   13.63
  -2  -7  -7  247.59   19.79
  -2  -7  -7  281.01   21.05
  -2  -7  -8  194.40   17.77
  -2  -7  -8  218.45   15.88
  -2  -7  -8  173.11   16.64
   2   7   9  396.66   22.47
  -2  -7  -9  318.21   24.69
  -2  -7  -9  366.62   22.61
   2   7   9  394.23   21.26
  -2  -7  -9  339.67   25.08
   2   7  10   77.26    9.40
  -2  -7 -10   69.16   11.25
   2   7  10   77.92    8.57
  -2  -7 -10   74.47    9.64
  -2  -7 -10   68.29   10.97
   2   7  11  437.66   23.57
   2   7  11  454.97   25.48
  -2  -7 -11  386.91   28.79
  -2  -7 -11  437.51   25.87
   2   7  12  272.60   19.23
  -2  -7 -12  260.94   19.50
   2   7  12  279.13   18.00
   2   7  13  172.33   13.73
  -2  -7 -13  189.35   15.98
   2   7  13  169.19   14.83
   2   7  14  167.85   13.17
   2   7  14  171.71   14.68
   2   7  15   33.25    5.54
   2   7  15   36.75    6.91
   2   7  16  129.61   11.68
   2   7  16  115.12    9.54
   2   7  17   17.87    3.26
   2   7  17   19.76    4.78
   2   7  18    6.34    2.67
  -2  -7 -19   -1.46    1.71
   2   7  19    1.11    1.50
  -2  -8  27   67.55    5.64
  -2  -8  27   62.18    5.33
   2   8 -27   62.32    5.41
  -2  -8  26   -1.08    1.89
  -2  -8  26    1.14    2.09
   2   8 -25   25.88    4.24
  -2  -8  25   23.45    4.60
  -2  -8  25   31.87    5.15
   2   8 -24   11.75    3.17
  -2  -8  24   13.26    4.45
  -2  -8  23   60.22    8.76
  -2  -8  23   75.99    8.77
   2   8 -23   63.46    8.82
  -2  -8  22   -2.72    2.56
  -2  -8  22    7.99    2.70
  -2  -8  22    1.39    4.01
   2   8 -22    4.04    3.55
  -2  -8  21  100.61   12.10
  -2  -8  21  101.84   10.55
  -2  -8  21  111.70   11.17
   2   8 -21   92.21   11.38
  -2  -8  20   -0.33    2.99
  -2  -8  20    4.35    3.12
  -2  -8  19   54.36    8.76
  -2  -8  19   43.87    7.30
  -2  -8  18   -1.90    4.52
  -2  -8  18   -8.49    3.87
  -2  -8  17   37.32    6.92
  -2  -8  17   39.63    8.84
  -2  -8  17   37.19    6.89
  -2  -8  16  104.93   13.40
  -2  -8  16  112.79   11.67
  -2  -8  16  106.84   11.30
  -2  -8  15   13.00    4.06
  -2  -8  15   13.33    5.82
  -2  -8  14  446.77   28.12
  -2  -8  14  445.62   25.81
  -2  -8  13  383.06   24.87
  -2  -8  12  240.37   18.56
  -2  -8  11 1978.99   75.55
  -2  -8  10  207.71   16.18
   2   8 -10  200.41   14.91
   2   8  -9 1220.38   48.78
   2   8  -8   89.86    9.13
   2   8  -7 1295.38   50.26
   2   8  -6 1156.39   45.80
   2   8  -5   12.65    3.86
  -2  -8   5   18.81    5.32
   2   8  -4 1896.14   69.50
  -2  -8   4 2005.98   71.79
  -2  -8   3  364.60   21.17
  -2  -8   2 1258.70   50.66
  -2  -8   1   96.08   10.29
  -2  -8   0  417.67   23.75
  -2  -8   0  369.01   22.38
  -2  -8  -1  126.84   12.17
  -2  -8  -1  129.00   12.58
  -2  -8  -1  135.53   12.79
  -2  -8  -2   23.01    5.40
  -2  -8  -2   28.12    5.93
  -2  -8  -3   -0.09    3.74
  -2  -8  -3   -2.00    3.69
  -2  -8  -4   17.35    5.30
  -2  -8  -4   21.43    6.21
  -2  -8  -5   77.66   10.83
  -2  -8  -5   93.36   11.86
  -2  -8  -6   71.44   10.85
  -2  -8  -6  100.56   12.54
  -2  -8  -7    2.85    2.85
   2   8   7    8.48    3.73
  -2  -8  -7    4.50    3.41
  -2  -8  -7    4.81    3.37
   2   8   7    5.28    2.89
   2   8   8   14.20    4.44
  -2  -8  -8   13.30    4.80
  -2  -8  -8   15.19    5.45
   2   8   8   11.53    3.87
  -2  -8  -8   13.44    5.27
   2   8   9   -2.34    3.06
  -2  -8  -9    0.67    3.14
  -2  -8  -9    1.21    2.97
   2   8   9   -1.02    2.49
  -2  -8 -10  147.87   14.09
  -2  -8 -10  126.98   15.44
   2   8  10  141.05   12.27
  -2  -8 -10  128.24   15.65
   2   8  10  157.17   14.20
   2   8  11  148.58   13.72
   2   8  11  136.77   12.40
   2   8  12  224.70   17.01
   2   8  12  177.49   14.32
   2   8  13   47.22    7.60
   2   8  13   38.95    6.30
   2   8  14  131.25   12.32
   2   8  14  102.70    9.72
   2   8  15   53.69    7.77
   2   8  15   54.36    6.48
   2   8  16   11.78    2.75
   2   8  16   16.30    4.52
   2   8  17   50.73    6.33
  -2  -8 -17   63.90    6.78
  -2  -8 -18   29.15    4.01
   2   8  18   22.71    3.68
  -2  -9  27   76.37    6.08
  -2  -9  27   86.96    6.28
   2   9 -26   31.60    4.28
  -2  -9  26   34.48    5.00
  -2  -9  26   41.91    4.95
  -2  -9  25   15.16    3.62
  -2  -9  25   14.66    4.31
   2   9 -25   11.27    3.53
   2   9 -24  333.39   20.28
  -2  -9  24  320.21   20.79
  -2  -9  23    4.30    3.42
  -2  -9  23    1.99    4.07
   2   9 -23    2.74    3.28
   2   9 -22  370.27   23.75
  -2  -9  22  364.59   24.03
  -2  -9  22  439.00   23.01
  -2  -9  22  365.93   21.17
  -2  -9  21   13.23    4.34
   2   9 -21    7.21    4.07
  -2  -9  20  260.42   18.33
  -2  -9  20  287.97   21.08
  -2  -9  19   -9.02    4.46
  -2  -9  19   -4.98    3.32
  -2  -9  18  175.21   16.10
  -2  -9  18  191.10   16.36
  -2  -9  17   50.76   10.21
  -2  -9  17   43.69    7.66
  -2  -9  17   45.45    7.89
  -2  -9  16  357.39   24.11
  -2  -9  16  391.92   23.70
  -2  -9  16  368.06   23.88
  -2  -9  16  404.33   28.31
  -2  -9  16  373.41   23.62
  -2  -9  15   32.08    6.53
  -2  -9  15   29.03    7.18
  -2  -9  14  413.66   27.56
   2   9 -13    0.06    2.27
  -2  -9  13   -1.76    4.75
   2   9 -12  628.32   32.60
  -2  -9  12  647.43   34.39
   2   9 -11   16.19    4.61
   2   9 -10  251.38   17.68
   2   9  -9  192.25   14.75
   2   9  -8    2.96    2.67
   2   9  -7  189.29   14.33
   2   9  -6 1095.40   45.52
  -2  -9   6 1128.00   47.20
  -2  -9   5  174.45   14.50
   2   9  -5  179.06   13.79
  -2  -9   4 1142.32   48.11
  -2  -9   3   37.33    6.45
  -2  -9   2  460.53   25.97
  -2  -9   1   92.50   10.76
  -2  -9   0    1.66    2.73
  -2  -9  -1   66.34    9.24
  -2  -9  -1   77.89   10.34
  -2  -9  -2    1.99    3.26
  -2  -9  -2    5.82    3.78
  -2  -9  -3  231.62   19.10
  -2  -9  -3  227.00   18.75
  -2  -9  -4    8.05    4.65
  -2  -9  -4    6.77    4.36
  -2  -9  -5  342.83   25.09
  -2  -9  -5  348.37   25.34
  -2  -9  -6   -0.71    2.82
   2   9   6   -2.12    2.66
   2   9   6    2.79    2.15
  -2  -9  -7  545.78   35.02
   2   9   7  558.21   28.84
  -2  -9  -7  584.50   36.02
  -2  -9  -8   10.08    4.91
   2   9   8   16.38    4.91
  -2  -9  -8    7.80    4.68
   2   9   8   21.91    5.15
   2   9   9  377.79   23.10
   2   9   9  333.45   20.85
   2   9  10   17.65    4.97
   2   9  10   14.14    5.14
   2   9  11  288.81   19.54
   2   9  11  221.08   16.34
   2   9  12   27.19    6.17
   2   9  12   15.67    4.03
   2   9  13  105.92   10.02
   2   9  13  123.69   11.99
   2   9  14  116.66   11.16
   2   9  14  103.55    9.23
   2   9  15   27.23    3.98
   2   9  15   29.79    5.53
  -2  -9 -15   34.25    5.76
  -2  -9 -16   11.61    3.17
   2   9  16    9.88    3.19
  -2  -9 -17   12.35    2.82
   2   9  17   11.68    2.01
  -2 -10  27   -1.04    1.56
  -2 -10  27    0.29    1.27
   2  10 -26   15.89    3.12
  -2 -10  26   10.59    2.84
  -2 -10  26   19.58    3.55
   2  10 -25    4.89    2.45
  -2 -10  25   -0.70    2.48
  -2 -10  24   -1.54    2.78
  -2 -10  24   -4.18    3.86
   2  10 -24    2.35    3.05
   2  10 -23   63.91    8.74
  -2 -10  23   60.05    7.65
  -2 -10  23   53.10    8.02
  -2 -10  22   30.79    6.71
  -2 -10  22   50.27    6.52
   2  10 -22   30.39    6.77
  -2 -10  21    8.96    3.86
  -2 -10  21   10.98    3.47
  -2 -10  21   17.91    4.96
  -2 -10  20  178.32   14.37
  -2 -10  20  193.84   17.07
  -2 -10  19  148.63   14.76
  -2 -10  18   25.15    7.71
  -2 -10  18   20.49    5.38
   2  10 -18   40.12    8.60
  -2 -10  18   20.82    5.34
  -2 -10  17  101.75   14.25
  -2 -10  17  109.28   12.26
  -2 -10  17  102.92   11.42
   2  10 -17  104.06   13.65
  -2 -10  17   99.85   11.60
   2  10 -16    5.03    3.07
  -2 -10  16   12.51    3.54
  -2 -10  16    5.69    2.61
  -2 -10  16    7.17    3.48
  -2 -10  16   11.59    4.38
  -2 -10  16    9.96    4.54
  -2 -10  15  121.14   12.46
  -2 -10  15  124.59   15.04
  -2 -10  15  107.22   11.21
  -2 -10  15  109.23   11.32
   2  10 -15  100.74   12.55
   2  10 -14    5.98    2.94
   2  10 -13  898.59   43.09
   2  10 -12    3.40    3.10
   2  10 -11 1027.82   45.92
   2  10 -10   25.54    5.43
   2  10  -9 1909.90   72.50
   2  10  -8  341.81   21.37
   2  10  -7  780.95   36.09
  -2 -10   7  756.76   37.19
  -2 -10   6  865.64   40.56
   2  10  -6  869.32   39.05
  -2 -10   5  209.87   16.86
  -2 -10   4  409.07   24.97
  -2 -10   3   22.81    5.57
  -2 -10   2  180.11   15.81
  -2 -10   1    8.03    4.05
  -2 -10   0   14.94    5.33
  -2 -10  -1   15.22    5.45
  -2 -10  -2  133.70   14.77
  -2 -10  -2  117.55   13.70
  -2 -10  -3    1.35    3.16
  -2 -10  -3   -3.17    3.37
   2  10   4   41.22    6.75
  -2 -10  -4   45.20    8.80
   2  10   4   44.80    6.31
  -2 -10  -4   19.15    5.55
   2  10   5    7.36    3.91
  -2 -10  -5    1.26    2.81
  -2 -10  -5    3.48    3.30
   2  10   5    1.64    2.75
   2  10   6    7.31    3.41
  -2 -10  -6    3.44    3.84
   2  10   6    9.60    3.66
   2  10   7   61.28    8.28
   2  10   7   64.21    9.11
  -2 -10  -7   52.77    9.39
  -2 -10  -7   53.11   10.15
   2  10   8   30.30    6.61
   2  10   8   18.66    4.54
   2  10   9   10.21    4.11
   2  10   9   15.67    5.01
   2  10  10  344.28   21.93
   2  10  10  301.15   19.50
   2  10  11   16.91    4.48
   2  10  11   13.86    5.00
   2  10  12  288.09   19.10
   2  10  12  263.40   16.99
  -2 -10 -12  289.54   18.94
   2  10  13   14.07    4.84
  -2 -10 -13   11.71    4.42
   2  10  13    8.71    3.17
   2  10  14  144.24   11.66
  -2 -10 -14  150.60   11.53
   2  10  14  143.82   10.03
   2  10  15    2.38    2.29
  -2 -10 -15    1.10    2.35
  -2 -10 -16  106.59    7.77
  -2 -11  27  124.28    7.16
   2  11 -27  112.23    7.23
  -2 -11  27  104.72    7.23
   2  11 -26    2.69    1.86
  -2 -11  26    1.80    1.90
  -2 -11  26    0.53    1.59
   2  11 -25   42.66    5.92
  -2 -11  25   36.52    5.88
  -2 -11  25   40.22    5.18
   2  11 -24  158.99   13.11
  -2 -11  24  143.13   12.75
  -2 -11  24  169.83   11.60
   2  11 -23   27.01    6.31
  -2 -11  23   32.63    6.41
  -2 -11  23   37.41    5.73
   2  11 -22   50.30    8.01
  -2 -11  22   51.82    6.91
  -2 -11  22   50.42    8.16
  -2 -11  21  147.20   12.55
  -2 -11  21  153.80   14.77
  -2 -11  21  178.06   13.22
  -2 -11  20   15.78    3.92
  -2 -11  20   24.73    5.94
  -2 -11  19   33.95    7.27
  -2 -11  19   28.91    6.59
  -2 -11  18  216.27   17.88
  -2 -11  18  223.34   17.68
   2  11 -17   64.88   10.46
  -2 -11  17   77.06   11.21
  -2 -11  17   80.33   10.28
  -2 -11  17   74.06   10.28
  -2 -11  17   67.93   10.07
  -2 -11  16  161.33   14.52
   2  11 -16  173.26   17.12
  -2 -11  16  172.01   15.66
  -2 -11  16  163.27   16.32
  -2 -11  16  172.21   15.43
  -2 -11  15   86.86   10.43
  -2 -11  15   80.76    9.81
   2  11 -15   77.55   11.06
  -2 -11  15   73.44    9.71
  -2 -11  14   10.49    4.40
   2  11 -14    9.81    3.44
  -2 -11  14   11.17    4.31
  -2 -11  14   14.07    3.70
   2  11 -13    8.03    4.13
   2  11 -12    3.42    2.59
   2  11 -11   -0.79    2.28
   2  11 -10   20.07    5.48
   2  11  -9   66.35    8.91
  -2 -11   8  195.34   16.87
   2  11  -8  194.76   15.85
   2  11  -7  352.75   22.33
  -2 -11   7  358.37   23.68
  -2 -11   6  599.61   32.52
  -2 -11   5   59.67    9.21
  -2 -11   4  675.00   35.72
  -2 -11   3   12.43    4.64
  -2 -11   2  362.32   24.82
  -2 -11   1   52.83    9.34
  -2 -11   0  640.71   36.25
  -2 -11  -1    7.16    4.24
  -2 -11  -2  538.38   27.47
   2  11   2  503.22   26.01
  -2 -11  -2  462.68   31.49
  -2 -11  -3   40.91    6.92
  -2 -11  -3   28.77    7.01
   2  11   3   33.58    5.94
   2  11   3   43.30    7.01
   2  11   4  288.01   19.68
  -2 -11  -4  275.40   23.97
   2  11   4  282.92   18.66
  -2 -11  -4  307.22   20.17
  -2 -11  -5  109.92   14.74
   2  11   5   90.85   10.10
  -2 -11  -5   94.87   10.87
  -2 -11  -5   93.91   13.77
   2  11   5   96.29   10.91
  -2 -11  -6  150.43   17.27
   2  11   6  167.74   14.96
   2  11   6  138.62   12.83
  -2 -11  -6  173.23   15.03
   2  11   7  437.34   25.78
   2  11   7  425.29   24.25
  -2 -11  -7  390.35   24.66
   2  11   8   33.38    6.89
   2  11   8   25.65    5.66
  -2 -11  -8   32.39    6.65
   2  11   9  121.17   11.65
  -2 -11  -9  132.03   12.94
   2  11   9  128.04   13.10
  -2 -11 -10   33.01    6.81
   2  11  10   30.97    6.52
   2  11  10   27.15    5.46
   2  11  11   37.12    6.66
  -2 -11 -11   35.15    6.58
   2  11  11   37.66    6.09
  -2 -11 -12   18.78    5.11
   2  11  12   22.92    5.40
   2  11  12   17.98    4.11
   2  11  13    1.93    2.62
  -2 -11 -13    1.67    2.45
   2  11  13    2.71    1.88
  -2 -11 -14    1.16    2.21
  -2 -11 -15   -1.39    1.48
   2  12 -27    1.44    1.16
  -2 -12  27    2.25    1.42
  -2 -12  26   -0.76    2.02
  -2 -12  26    2.53    1.49
  -2 -12  25   -2.34    3.21
   2  12 -25   -0.30    2.00
  -2 -12  25    0.14    1.45
  -2 -12  24   13.90    3.45
   2  12 -24   16.15    4.15
  -2 -12  24   14.50    4.31
   2  12 -23   15.26    4.75
  -2 -12  23   23.78    4.40
  -2 -12  23   24.67    5.89
  -2 -12  22   95.08    8.68
  -2 -12  22   83.83   10.34
  -2 -12  21   24.76    4.25
  -2 -12  21   18.73    5.69
  -2 -12  20  234.24   18.89
  -2 -12  20  282.40   16.70
  -2 -12  19   24.12    5.98
  -2 -12  19   30.11    6.86
  -2 -12  18  294.40   22.02
  -2 -12  18  290.79   21.10
  -2 -12  18  296.75   20.61
  -2 -12  17    7.95    4.16
  -2 -12  17    5.12    3.57
  -2 -12  17    1.69    4.02
   2  12 -17   10.22    2.87
  -2 -12  17    9.61    4.70
  -2 -12  16  318.92   25.16
  -2 -12  16  360.29   22.80
   2  12 -16  387.75   27.26
  -2 -12  16  335.81   23.41
  -2 -12  16  378.09   24.07
  -2 -12  15  180.64   15.18
   2  12 -15  196.58   18.26
  -2 -12  15  195.34   16.62
  -2 -12  15  174.95   15.48
  -2 -12  14  435.87   25.21
   2  12 -14  481.32   29.76
  -2 -12  14  423.35   25.28
  -2 -12  14  460.61   26.93
  -2 -12  13  158.68   13.70
  -2 -12  13  159.23   14.30
   2  12 -13  153.50   15.50
   2  12 -12  142.75   14.68
   2  12 -11  294.15   21.59
  -2 -12  10   20.54    5.99
   2  12 -10   18.04    4.76
  -2 -12   9  742.41   38.56
   2  12  -9  706.83   36.47
  -2 -12   8    9.98    5.72
   2  12  -8    5.45    3.04
  -2 -12   7  414.04   26.98
  -2 -12   6   82.16   11.34
  -2 -12   5   46.72    8.71
  -2 -12   4   56.70    9.80
  -2 -12   3   22.86    6.57
  -2 -12   2    3.36    3.17
   2  12  -1    3.39    2.63
  -2 -12   1   -1.02    3.92
  -2 -12   1    3.08    4.01
  -2 -12   0   -1.03    2.13
  -2 -12   0    1.87    2.59
   2  12   0    1.08    2.81
   2  12   1   11.26    3.15
  -2 -12  -1    9.60    4.55
  -2 -12  -1   12.29    3.99
  -2 -12  -2   -0.31    4.22
  -2 -12  -2    8.44    3.66
   2  12   2    7.58    3.27
   2  12   2    8.01    2.54
  -2 -12  -3  107.29   14.60
   2  12   3   97.16   10.34
  -2 -12  -3   93.89   10.87
   2  12   3   82.09   10.16
   2  12   4   12.62    4.06
   2  12   4   19.00    5.32
  -2 -12  -4    7.25    3.81
   2  12   5  130.53   12.46
   2  12   5  132.71   13.10
  -2 -12  -5  147.57   14.09
   2  12   6    9.85    3.79
   2  12   6   10.36    4.11
  -2 -12  -6   11.09    4.59
   2  12   7   11.64    4.44
  -2 -12  -7   13.74    5.29
   2  12   7   15.03    4.31
  -2 -12  -8   85.68   10.50
   2  12   8   75.59   10.06
   2  12   8   77.85    9.20
   2  12   9   71.41    9.56
  -2 -12  -9   85.92   10.00
   2  12   9   78.63    8.74
   2  12  10   44.02    6.87
   2  12  10   45.00    6.41
  -2 -12 -10   41.60    7.03
  -2 -12 -11   95.85    9.74
   2  12  11  100.23    8.84
  -2 -12 -12   68.93    7.54
  -2 -12 -13   15.70    3.42
  -2 -12 -14   79.38    6.29
   2  13 -27   69.28    5.25
  -2 -13  27   56.02    4.71
   2  13 -26   21.45    3.68
  -2 -13  26   18.59    2.36
   2  13 -25   60.34    6.96
  -2 -13  25   52.58    6.47
  -2 -13  25   59.63    5.31
   2  13 -24   13.06    3.96
  -2 -13  24    4.81    1.56
  -2 -13  24    6.33    3.29
  -2 -13  23   98.76    8.09
  -2 -13  23   95.31   10.44
   2  13 -23   88.32    9.90
  -2 -13  22   26.41    6.17
  -2 -13  22   29.77    4.67
  -2 -13  21   56.89    8.66
  -2 -13  21   57.66    6.19
  -2 -13  20   -1.55    1.44
  -2 -13  20    5.51    2.88
  -2 -13  19   21.41    5.46
  -2 -13  19   23.95    6.05
  -2 -13  18   17.53    5.98
  -2 -13  18   24.45    5.96
  -2 -13  18   17.36    4.67
  -2 -13  17  117.21   12.73
  -2 -13  17   95.60   11.09
  -2 -13  17  115.60   13.28
  -2 -13  16    3.16    3.12
  -2 -13  16    7.47    4.19
  -2 -13  16    3.28    2.35
   2  13 -16   -1.04    3.69
  -2 -13  15  136.77   13.23
   2  13 -15  156.32   16.41
  -2 -13  15  154.28   14.55
  -2 -13  15  147.76   14.03
  -2 -13  14   63.53    8.89
  -2 -13  14   51.36    7.56
   2  13 -14   35.23    7.66
  -2 -13  13    5.56    2.74
  -2 -13  13    5.36    2.60
   2  13 -13    7.39    4.09
  -2 -13  12   49.55    6.64
  -2 -13  12   36.91    5.98
   2  13 -12   42.76    8.18
  -2 -13  12   36.52    7.83
  -2 -13  11  131.60   15.11
  -2 -13  11  120.15   11.82
   2  13 -11  128.51   13.88
  -2 -13  11  123.42   10.73
  -2 -13  10   48.44    7.15
   2  13 -10   40.09    7.87
  -2 -13  10   49.89    7.19
  -2 -13  10   40.22    8.01
  -2 -13   9  154.13   16.40
  -2 -13   8  262.08   21.65
  -2 -13   7  217.72   19.51
  -2 -13   6  411.62   28.05
  -2 -13   5  150.44   12.63
  -2 -13   5  127.69   14.80
  -2 -13   4   82.20    9.67
  -2 -13   4   68.78   11.21
  -2 -13   4   93.51    9.65
  -2 -13   3  178.32   18.39
  -2 -13   3  234.55   16.27
  -2 -13   3  192.59   15.54
  -2 -13   2  393.07   29.12
  -2 -13   2  445.15   24.59
   2  13  -2  428.70   23.44
  -2 -13   1   37.65    6.41
   2  13  -1   25.51    5.17
  -2 -13   1   26.61    6.72
  -2 -13   0  891.00   39.92
   2  13   0  815.39   37.83
  -2 -13   0  832.26   46.09
  -2 -13  -1  165.51   18.05
   2  13   1  150.72   13.37
  -2 -13  -1  165.68   14.42
  -2 -13  -2  331.37   27.18
  -2 -13  -2  369.34   23.05
   2  13   2  325.95   21.13
   2  13   3  154.31   13.65
  -2 -13  -3  171.32   15.27
   2  13   4  112.26   11.53
  -2 -13  -4  120.35   12.49
  -2 -13  -5   12.68    4.61
   2  13   5    5.68    3.12
   2  13   6   54.97    7.56
  -2 -13  -6   51.68    8.21
  -2 -13  -7   -3.08    3.63
   2  13   7    1.89    2.91
  -2 -13  -8   -1.92    3.18
   2  13   8    0.76    2.29
   2  13   9   22.07    4.93
  -2 -13  -9   26.50    5.78
  -2 -13 -10   23.79    5.19
  -2 -13 -11   13.53    3.60
  -2 -13 -12    4.79    2.13
  -2 -13 -13    0.85    1.28
  -2 -13 -13    0.48    1.35
  -2 -14  26   59.78    5.70
   2  14 -26   57.34    5.65
   2  14 -25   -0.88    2.37
  -2 -14  25    0.65    2.02
   2  14 -24   73.47    8.09
  -2 -14  24   72.34    7.88
   2  14 -23   66.19    8.34
  -2 -14  23   69.30    8.47
  -2 -14  22  110.83   11.51
  -2 -14  21  120.76   12.25
  -2 -14  20   93.72   10.13
  -2 -14  20   84.33   10.39
  -2 -14  19  151.75   14.37
  -2 -14  19  147.40   13.38
  -2 -14  19  163.03   15.35
  -2 -14  18  593.85   32.57
  -2 -14  18  544.97   30.76
  -2 -14  18  571.31   30.10
  -2 -14  17   15.93    4.32
  -2 -14  17   24.15    5.88
  -2 -14  17   22.52    5.85
  -2 -14  16  657.23   33.97
  -2 -14  16  669.11   35.13
  -2 -14  16  628.02   32.37
  -2 -14  15   -0.59    2.51
  -2 -14  15   -3.02    3.81
  -2 -14  15    1.87    2.23
  -2 -14  14  298.35   20.91
  -2 -14  14  295.08   23.79
   2  14 -14  291.71   22.82
  -2 -14  14  250.92   18.84
  -2 -14  13    5.44    3.68
  -2 -14  13    3.73    4.30
   2  14 -13   -2.24    2.35
  -2 -14  13    7.91    4.03
  -2 -14  12   59.83    8.37
   2  14 -12   60.61    7.78
  -2 -14  12   53.73    7.23
   2  14 -12   57.86    9.47
  -2 -14  12   66.10   10.78
  -2 -14  11  253.89   21.47
   2  14 -11  220.20   15.50
  -2 -14  11  235.96   17.14
  -2 -14  11  221.92   15.43
   2  14 -11  227.61   19.56
  -2 -14  10   61.74    7.53
  -2 -14  10   59.16    8.04
  -2 -14  10   82.21   12.16
   2  14 -10   61.29    7.80
  -2 -14  10   73.45    8.81
  -2 -14   9  165.70   13.93
  -2 -14   9  163.93   17.01
  -2 -14   9  142.57   11.79
  -2 -14   9  156.00   13.39
   2  14  -9  172.00   13.31
  -2 -14   8   60.15    8.53
  -2 -14   8   65.72    7.54
  -2 -14   8   66.28   10.73
  -2 -14   8   86.98    9.48
  -2 -14   7   25.50    5.42
  -2 -14   7   17.46    5.22
  -2 -14   7   17.33    4.39
  -2 -14   7   16.29    3.95
  -2 -14   7   10.19    3.61
  -2 -14   6   23.98    5.44
  -2 -14   6   23.27    5.00
  -2 -14   6   42.39    7.11
  -2 -14   6   29.28    7.19
  -2 -14   6   31.61    5.45
  -2 -14   5  113.33   14.46
  -2 -14   5  114.41   11.20
  -2 -14   5  108.12   11.16
  -2 -14   4    1.06    1.70
  -2 -14   4    1.62    2.81
  -2 -14   4   -1.47    3.78
  -2 -14   3   24.18    5.35
  -2 -14   3   20.55    5.13
  -2 -14   3    9.03    4.53
  -2 -14   2   38.84    6.73
  -2 -14   2   41.95    7.51
  -2 -14   2   34.24    7.76
  -2 -14   1   68.72   11.59
  -2 -14   1   68.34    9.12
  -2 -14   0    8.09    3.74
   2  14   1   26.13    5.99
  -2 -14  -1   31.20    6.40
  -2 -14  -2   48.89    7.72
   2  14   2   56.09    8.39
  -2 -14  -3   76.23    9.78
   2  14   3   68.00    8.94
   2  14   4   36.74    6.72
  -2 -14  -4   37.24    6.75
  -2 -14  -5   87.99   10.30
   2  14   5   83.36    9.46
  -2 -14  -6    6.23    3.57
  -2 -14  -7  214.97   15.70
  -2 -14  -8    8.99    3.97
  -2 -14  -9  125.95   10.51
  -2 -14 -10   30.09    4.83
  -2 -14 -11   35.12    4.47
  -2 -14 -11   36.91    4.58
  -2 -14 -12   -0.16    1.00
  -2 -15  26  101.96    7.00
   2  15 -26  106.05    7.43
   2  15 -25   12.15    3.10
  -2 -15  25   14.78    3.09
   2  15 -24  226.17   14.24
  -2 -15  24  210.25   13.71
   2  15 -23    2.00    2.62
  -2 -15  23    3.31    3.32
  -2 -15  22   64.84    8.14
  -2 -15  21    0.16    2.83
  -2 -15  21    1.17    2.34
  -2 -15  20   30.83    5.54
  -2 -15  20   29.05    6.06
  -2 -15  19   10.40    4.13
  -2 -15  19   11.43    4.73
  -2 -15  19    5.69    3.57
  -2 -15  18   81.44   10.38
  -2 -15  18   74.60    9.40
  -2 -15  18   90.28   11.24
  -2 -15  17    5.94    4.33
  -2 -15  17   -4.00    3.40
  -2 -15  17    3.76    3.12
  -2 -15  16   56.13    8.37
  -2 -15  16   54.52    8.95
  -2 -15  16   45.51    7.41
  -2 -15  15    4.47    2.98
  -2 -15  15    1.97    2.82
  -2 -15  15    0.26    2.69
  -2 -15  14   31.19    6.04
  -2 -15  14   35.19    6.91
  -2 -15  13   38.06    6.74
   2  15 -13   35.73    6.22
  -2 -15  13   33.54    7.00
  -2 -15  12    0.72    2.63
  -2 -15  12    9.77    5.06
   2  15 -12    3.45    2.30
  -2 -15  12   12.47    3.86
  -2 -15  11   49.71    9.73
   2  15 -11   61.92    7.78
  -2 -15  11   46.18    7.44
  -2 -15  11   49.48    6.73
  -2 -15  10  102.66   13.59
  -2 -15  10   87.39    8.89
  -2 -15  10   93.90   10.44
   2  15 -10   86.42    9.50
  -2 -15  10   84.66    9.99
  -2 -15   9  317.39   19.09
   2  15  -9  366.12   21.22
  -2 -15   9  326.01   21.22
  -2 -15   9  356.32   21.69
  -2 -15   9  387.26   27.54
  -2 -15   8   29.96    8.28
  -2 -15   8   23.03    4.43
  -2 -15   8   28.23    5.92
  -2 -15   8   28.20    5.12
   2  15  -8   32.75    6.13
  -2 -15   7  409.69   24.26
  -2 -15   7  441.13   30.22
  -2 -15   7  429.02   24.41
  -2 -15   7  425.33   24.22
  -2 -15   7  389.43   21.75
  -2 -15   6    5.40    3.70
  -2 -15   6    0.93    2.47
  -2 -15   6    3.83    2.42
  -2 -15   6    8.21    2.48
  -2 -15   6   11.32    3.92
  -2 -15   5  156.18   13.89
  -2 -15   5  155.52   17.20
  -2 -15   5  153.00   12.36
  -2 -15   5  156.24   13.73
  -2 -15   4    3.59    2.90
  -2 -15   4    2.30    3.21
  -2 -15   4    2.09    4.04
  -2 -15   3  379.27   23.10
  -2 -15   3  354.86   23.25
  -2 -15   2  151.06   13.79
  -2 -15   2  129.52   13.18
  -2 -15   1  316.85   21.14
  -2 -15   1  315.72   21.54
  -2 -15   0   68.49    9.56
  -2 -15   0   97.78   11.04
  -2 -15  -1  498.75   27.71
  -2 -15  -1  464.51   27.70
  -2 -15  -2  122.30   12.46
  -2 -15  -3   92.21   10.57
  -2 -15  -4   60.26    8.47
  -2 -15  -5   75.13    9.04
  -2 -15  -6    2.28    2.95
  -2 -15  -7    0.53    2.86
  -2 -15  -8   28.14    4.78
  -2 -15  -8   25.99    4.47
  -2 -15  -9    0.52    1.65
  -2 -15  -9   -0.29    1.86
  -2 -15 -10   74.10    6.01
  -2 -15 -10   81.83    6.26
   2  16 -26    8.05    1.73
   2  16 -25   69.43    6.41
  -2 -16  25   61.13    5.63
  -2 -16  24   13.72    3.54
   2  16 -24   17.89    3.86
  -2 -16  23  303.22   17.40
   2  16 -23  320.27   17.87
  -2 -16  22   77.22    8.56
  -2 -16  21  202.40   14.94
  -2 -16  21  200.68   13.73
  -2 -16  20  140.90   12.45
  -2 -16  20  126.34   10.94
  -2 -16  19  246.05   17.47
  -2 -16  19  232.70   16.06
  -2 -16  19  247.72   18.30
  -2 -16  18  161.46   15.03
  -2 -16  18  166.81   14.37
  -2 -16  18  161.89   13.27
  -2 -16  17  250.35   17.29
  -2 -16  17  272.57   18.88
  -2 -16  17  259.95   19.29
  -2 -16  16  206.48   15.84
  -2 -16  16  244.42   17.87
  -2 -16  16  247.02   18.77
  -2 -16  15   96.16   11.43
  -2 -16  15  103.71   11.08
  -2 -16  15   82.15    9.70
  -2 -16  14   25.47    6.17
  -2 -16  14   16.76    3.77
   2  16 -13   26.63    5.24
  -2 -16  13   23.76    5.45
  -2 -16  13   24.08    5.52
   2  16 -12   23.79    5.09
  -2 -16  12   12.96    4.16
  -2 -16  12   17.43    4.34
  -2 -16  11   16.40    3.90
   2  16 -11   20.63    4.72
  -2 -16  11   28.73    5.74
  -2 -16  10    6.00    2.69
   2  16 -10    5.13    3.54
  -2 -16  10    2.36    2.22
  -2 -16   9   35.54    6.39
  -2 -16   9   23.50    4.72
  -2 -16   9   25.59    5.32
   2  16  -9   25.40    5.34
  -2 -16   8    1.42    2.26
  -2 -16   8   11.93    3.60
  -2 -16   8    1.17    2.92
   2  16  -8   12.28    3.84
  -2 -16   7    6.32    2.90
  -2 -16   7    6.09    3.73
  -2 -16   7    9.05    2.90
  -2 -16   6   16.98    3.97
  -2 -16   6   16.41    4.22
  -2 -16   6   14.76    3.97
  -2 -16   6   18.56    4.83
  -2 -16   5    0.10    1.99
  -2 -16   5   -6.59    3.64
  -2 -16   5    3.16    3.58
  -2 -16   4    3.75    2.98
  -2 -16   4    2.32    3.11
  -2 -16   3   -1.67    3.43
  -2 -16   3    1.74    3.10
  -2 -16   2   72.65    9.58
  -2 -16   2   69.27    9.40
  -2 -16   1   14.25    4.78
  -2 -16   1   11.87    5.04
  -2 -16   0  155.07   14.33
  -2 -16   0  165.02   14.12
  -2 -16  -1    6.47    3.32
  -2 -16  -1    1.98    3.13
  -2 -16  -2  247.33   17.62
  -2 -16  -2  233.95   17.46
  -2 -16  -3    6.05    3.41
  -2 -16  -3    1.27    2.97
  -2 -16  -4  116.93   11.31
  -2 -16  -4  150.51   12.54
  -2 -16  -5   25.26    4.90
  -2 -16  -5   28.89    5.38
  -2 -16  -6   74.67    7.77
  -2 -16  -6   81.06    8.21
  -2 -16  -7   22.63    4.05
  -2 -16  -7   32.85    4.72
  -2 -16  -8   82.13    6.65
  -2 -16  -8   85.19    6.95
  -2 -16  -9    7.12    1.86
   2  17 -25    0.40    1.44
  -2 -17  25    2.08    1.41
  -2 -17  24   32.22    4.19
   2  17 -24   46.40    5.34
   2  17 -23   37.91    5.20
  -2 -17  23   32.48    4.85
  -2 -17  22   51.28    6.57
  -2 -17  22   47.09    5.29
  -2 -17  21   15.53    3.54
  -2 -17  21    9.59    3.81
  -2 -17  20    7.79    4.17
  -2 -17  19   51.29    6.46
  -2 -17  19   49.28    7.69
  -2 -17  19   59.92    7.98
  -2 -17  18   84.38    9.51
  -2 -17  18   62.63    7.55
  -2 -17  18   78.72    9.94
  -2 -17  17   39.37    6.16
  -2 -17  17   39.65    6.61
  -2 -17  17   46.49    7.81
  -2 -17  16  127.31   11.58
  -2 -17  16  155.52   13.99
  -2 -17  16  140.15   12.68
  -2 -17  15   80.96    9.03
  -2 -17  15   86.16   10.36
  -2 -17  15   73.98    9.33
  -2 -17  14  518.19   28.76
  -2 -17  14  499.09   27.32
  -2 -17  13   -3.35    3.66
   2  17 -13   -0.55    3.01
  -2 -17  13   -0.10    3.21
   2  17 -12  227.32   15.65
  -2 -17  12  212.04   16.24
  -2 -17  11   27.87    5.74
   2  17 -11   21.24    4.60
  -2 -17  11   31.07    5.16
   2  17 -10  179.15   13.99
  -2 -17  10  169.56   12.38
  -2 -17  10  185.83   14.73
   2  17  -9   37.40    6.37
  -2 -17   9   42.02    6.89
  -2 -17   9   36.10    5.41
  -2 -17   9   43.14    6.70
  -2 -17   8  212.48   16.44
   2  17  -8  249.81   16.98
  -2 -17   8  248.09   17.31
   2  17  -7  117.82   11.52
  -2 -17   7   99.68   10.80
  -2 -17   7  103.61   10.62
  -2 -17   6   83.33    9.70
  -2 -17   6   76.45    9.61
  -2 -17   5   99.29   10.79
  -2 -17   5   88.77    9.72
  -2 -17   5   80.05    9.56
  -2 -17   4    1.51    2.04
  -2 -17   4   -0.85    2.93
  -2 -17   4   -1.51    3.45
  -2 -17   3  322.92   20.60
  -2 -17   3  306.49   19.87
  -2 -17   3  297.77   20.13
  -2 -17   2    1.26    2.98
  -2 -17   2   -0.77    3.40
  -2 -17   1  159.67   13.73
  -2 -17   1  163.16   13.94
  -2 -17   0   -3.32    3.90
  -2 -17   0   -1.33    3.39
  -2 -17  -1   35.69    6.16
  -2 -17  -1   34.84    6.31
  -2 -17  -2   -0.87    3.34
  -2 -17  -2   -2.18    2.90
  -2 -17  -3    0.26    2.69
  -2 -17  -3    4.64    1.99
  -2 -17  -4    0.76    2.61
  -2 -17  -4   -1.59    2.38
  -2 -17  -5    6.13    2.75
  -2 -17  -5    5.40    2.06
  -2 -17  -6    0.09    1.24
  -2 -17  -6   -1.55    2.08
  -2 -17  -7    8.12    2.10
   2  17   7    6.34    1.84
  -2 -18  24   54.39    4.70
   2  18 -24   64.55    5.49
   2  18 -23  237.25   12.84
  -2 -18  23  212.44   12.02
  -2 -18  22    0.05    1.83
   2  18 -22    1.34    2.14
  -2 -18  21  185.22   12.02
  -2 -18  21  195.86   12.78
  -2 -18  20   24.69    4.89
  -2 -18  19  211.23   14.47
  -2 -18  19  204.55   12.87
  -2 -18  19  203.28   15.17
  -2 -18  18   -0.38    1.83
  -2 -18  18    1.04    3.28
  -2 -18  17  229.50   14.80
  -2 -18  17  267.31   17.99
  -2 -18  17  228.15   16.05
  -2 -18  16    5.61    2.68
  -2 -18  16    3.54    2.90
  -2 -18  16   11.73    4.03
  -2 -18  15   33.08    6.16
  -2 -18  15   43.59    7.28
  -2 -18  15   33.70    5.69
  -2 -18  14    3.30    3.68
  -2 -18  14    1.29    2.98
  -2 -18  14    3.12    2.57
  -2 -18  13    0.27    3.01
  -2 -18  13    2.03    3.07
   2  18 -13    1.71    2.02
   2  18 -12   19.00    4.57
  -2 -18  12   10.22    4.38
  -2 -18  11    7.55    3.34
   2  18 -11    5.99    2.61
   2  18 -10   16.29    4.34
  -2 -18  10   21.13    5.15
   2  18  -9    9.79    4.23
  -2 -18   9   10.56    3.68
  -2 -18   8   48.30    7.16
  -2 -18   8   56.11    7.72
   2  18  -8   58.68    7.87
  -2 -18   7    4.77    3.10
  -2 -18   7   11.89    3.86
   2  18  -7   13.41    3.53
  -2 -18   6   44.97    7.08
   2  18  -6   45.51    6.99
  -2 -18   6   41.70    6.61
  -2 -18   5   20.93    4.87
   2  18  -5   21.35    5.48
  -2 -18   5   20.55    4.18
  -2 -18   4    8.01    3.46
  -2 -18   4   10.54    3.50
  -2 -18   4   10.87    4.00
  -2 -18   3   31.29    6.04
  -2 -18   3   25.10    4.70
  -2 -18   3   25.81    5.66
  -2 -18   2   65.98    7.92
  -2 -18   2   62.08    7.96
  -2 -18   2   72.48    8.45
  -2 -18   1   23.91    4.92
  -2 -18   1   29.73    5.75
  -2 -18   1   33.51    5.43
  -2 -18   0  111.17   10.38
  -2 -18   0  126.96   10.17
  -2 -18   0   97.01    9.50
  -2 -18  -1   41.58    6.04
  -2 -18  -1   43.83    6.27
  -2 -18  -1   53.83    6.12
  -2 -18  -2  174.85   10.94
  -2 -18  -2  154.53   11.26
  -2 -18  -2  162.73   11.74
  -2 -18  -3   37.04    5.19
  -2 -18  -3   33.78    4.69
  -2 -18  -3   45.00    4.75
  -2 -18  -4  137.85    8.91
  -2 -18  -4  137.38    9.35
   2  18   4  145.25    9.54
   2  18   5   -0.89    1.41
  -2 -18  -5    0.00    1.20
   2  19 -23    5.81    2.05
  -2 -19  23    2.57    1.39
  -2 -19  22   -0.58    1.36
  -2 -19  22   -2.11    1.39
   2  19 -22    0.49    1.68
  -2 -19  21    7.86    2.30
  -2 -19  21    8.94    2.45
  -2 -19  20   17.50    3.72
  -2 -19  19   10.99    3.62
  -2 -19  19    5.99    2.51
  -2 -19  18   45.65    6.15
  -2 -19  18   49.10    6.93
  -2 -19  18   45.54    5.27
  -2 -19  17    0.63    2.62
  -2 -19  17   -0.12    1.76
  -2 -19  17   -1.67    3.37
  -2 -19  16  188.17   12.60
  -2 -19  16  219.56   14.68
  -2 -19  16  217.97   15.75
  -2 -19  15   -4.46    2.32
  -2 -19  15    2.17    2.68
  -2 -19  15    6.71    3.60
  -2 -19  14  439.79   24.03
  -2 -19  14  388.66   20.77
  -2 -19  14  430.13   22.92
  -2 -19  13   29.87    6.40
  -2 -19  13   24.76    4.63
  -2 -19  13   23.48    4.51
  -2 -19  12  320.22   19.21
  -2 -19  12  343.34   20.91
   2  19 -12  310.85   18.06
   2  19 -11   46.01    6.46
  -2 -19  11   46.37    6.78
   2  19 -10  507.74   25.35
  -2 -19  10  509.88   25.85
  -2 -19   9   19.04    4.67
   2  19  -9   21.63    4.74
  -2 -19   8  348.91   19.99
   2  19  -8  348.30   20.05
  -2 -19   7    2.89    2.42
   2  19  -7    8.07    3.38
  -2 -19   7    6.39    2.42
  -2 -19   6   46.40    6.32
   2  19  -6   44.79    6.64
  -2 -19   6   32.21    5.42
  -2 -19   5    5.25    3.24
  -2 -19   5    4.37    2.04
   2  19  -5   -0.72    2.59
  -2 -19   4    3.75    2.32
   2  19  -4    5.48    3.21
  -2 -19   4    2.89    1.78
   2  19  -3   28.00    5.38
  -2 -19   3   36.85    5.33
  -2 -19   3   21.13    3.97
  -2 -19   2   -0.78    1.36
  -2 -19   2    2.61    2.50
   2  19  -2    1.02    2.34
  -2 -19   1   22.93    4.24
   2  19  -1   29.23    5.06
  -2 -19   1   34.41    4.69
  -2 -19   0    4.29    1.85
   2  19   0    5.46    2.86
  -2 -19   0    1.70    1.63
  -2 -19  -1    7.45    1.99
   2  19   1    3.85    2.44
  -2 -19  -1    2.68    1.45
   2  19   2    4.08    2.12
  -2 -19  -2    2.40    0.93
   2  19   3    7.68    2.02
  -2 -20  21   45.54    4.34
  -2 -20  21   43.65    4.45
   2  20 -21   51.84    4.73
  -2 -20  20    8.10    2.19
  -2 -20  20   14.94    2.92
  -2 -20  19   14.54    3.09
  -2 -20  18   20.38    4.27
  -2 -20  18   12.39    3.16
  -2 -20  17   11.41    3.72
  -2 -20  17    8.42    2.89
  -2 -20  16   21.72    4.35
  -2 -20  16   32.01    5.59
  -2 -20  15    0.44    1.78
  -2 -20  15    2.70    2.80
  -2 -20  14   14.34    3.49
  -2 -20  14   11.14    4.48
  -2 -20  14    7.77    1.83
  -2 -20  13    5.37    2.55
  -2 -20  13    4.98    3.18
  -2 -20  13    4.74    2.58
  -2 -20  12   -0.13    1.76
  -2 -20  12   -0.59    3.00
  -2 -20  12    1.03    2.13
   2  20 -11   -0.78    2.21
  -2 -20  11   -1.29    2.89
  -2 -20  11    0.43    2.24
   2  20 -10   -4.44    3.71
  -2 -20  10    3.05    2.46
  -2 -20   9   13.51    3.71
   2  20  -9   11.45    3.31
   2  20  -8    1.82    2.24
  -2 -20   8   -0.91    2.46
   2  20  -7   56.02    6.82
  -2 -20   7   63.52    6.79
   2  20  -6    0.24    2.30
  -2 -20   6   -2.27    2.27
   2  20  -5  144.37   10.93
  -2 -20   5  144.38   10.30
  -2 -20   4    6.30    2.11
   2  20  -4    3.61    2.41
  -2 -20   4    3.97    1.93
   2  20  -3  126.00    9.66
  -2 -20   3  123.16    8.53
  -2 -20   3  108.06    8.23
  -2 -20   2    2.32    1.78
  -2 -20   2    1.02    1.48
   2  20  -2    0.66    1.85
  -2 -20   1   48.76    4.46
   2  20  -1   62.23    5.89
   2  20   0    0.98    1.61
   2  20   1   81.25    5.94
  -2 -21  20   19.29    2.91
  -2 -21  19   77.12    5.76
  -2 -21  18    7.09    2.23
  -2 -21  18    8.71    2.71
  -2 -21  17   75.52    6.39
  -2 -21  17   81.35    7.54
  -2 -21  16   42.95    5.74
  -2 -21  16   48.02    5.17
  -2 -21  15  152.94   11.09
  -2 -21  15  129.47    9.26
  -2 -21  14   62.67    7.06
  -2 -21  14   49.01    5.68
  -2 -21  13  114.26    8.89
  -2 -21  13  118.87   10.03
  -2 -21  12  147.46   10.23
  -2 -21  12  161.63   11.74
  -2 -21  11  103.59    9.32
  -2 -21  11   93.97    7.91
  -2 -21  10  111.87    8.64
   2  21 -10  114.07    8.80
  -2 -21  10  138.14   10.80
  -2 -21   9  157.32   10.30
   2  21  -9  146.59   10.36
  -2 -21   8   87.10    7.25
   2  21  -8   93.32    7.90
   2  21  -7   39.44    5.11
  -2 -21   7   44.93    4.90
   2  21  -6    3.50    1.57
  -2 -21   6    4.02    1.55
  -2 -21   5    7.07    1.88
   2  21  -5    5.49    2.15
   2  21  -4    5.44    2.15
   2  21  -3    3.04    1.72
   2  21  -2   26.77    3.37
   2  21  -1    4.74    1.39
  -2 -22  18    3.58    1.55
  -2 -22  17    9.97    2.59
  -2 -22  16   -1.60    1.59
  -2 -22  15   14.54    3.04
  -2 -22  15    9.20    1.98
  -2 -22  14    6.98    1.60
  -2 -22  14    7.79    2.62
  -2 -22  13    1.69    1.84
  -2 -22  13    8.87    2.79
  -2 -22  12   32.76    4.70
  -2 -22  12   33.23    3.66
  -2 -22  11   18.86    2.99
  -2 -22  11   17.76    3.52
  -2 -22  10   57.76    5.99
  -2 -22  10   41.02    3.96
  -2 -22   9   25.26    4.09
   2  22  -8  106.01    7.30
  -2 -22   8  119.21    8.50
   2  22  -7   65.85    5.44
  -2 -22   7   74.85    6.40
   2  22  -6   69.06    5.42
  -2 -22   6   82.52    6.45
   2  22  -5   66.68    5.10
  -2 -22   5   79.75    5.99
  -2 -23  12   12.99    2.20
   3 -24   9   91.06    6.19
  -3  24 -10   68.24    5.14
   3 -24  10   72.31    5.57
  -3  24 -11   35.75    3.71
   3 -24  11   38.76    3.95
  -3  24 -12   77.63    5.66
   3 -24  12   82.72    6.11
   3 -24  13  104.56    6.89
  -3  24 -13   93.28    6.20
  -3  24 -14   24.29    2.87
   3 -24  14   22.09    3.09
   3 -24  15  113.23    6.99
   3 -23   4   39.09    4.01
   3 -23   5   -0.56    1.36
  -3  23  -6   33.49    3.52
   3 -23   6   36.75    4.40
  -3  23  -7    1.60    1.54
   3 -23   7    1.32    1.74
   3 -23   8    5.04    1.81
   3 -23   8    0.83    1.68
   3 -23   9   -1.18    1.64
   3 -23   9   -0.13    1.34
   3 -23  10   12.82    3.01
   3 -23  10    8.16    2.20
   3 -23  11   -2.75    2.53
   3 -23  11    3.28    1.83
   3 -23  12   18.05    3.16
   3 -23  12   20.52    3.66
   3 -23  13    6.52    2.20
   3 -23  13    8.26    2.59
   3 -23  14  108.78    8.32
   3 -23  14   89.00    6.94
   3 -23  15   12.81    2.65
   3 -23  15    9.59    2.88
  -3  23 -16  171.92    9.58
   3 -23  16  199.80   11.31
  -3  23 -17    8.00    1.64
   3 -23  17    2.95    1.64
   3 -23  18  154.06    9.07
   3 -23  19   29.02    3.33
   3 -22   1   48.92    4.64
   3 -22   2   26.24    3.79
   3 -22   3  116.27    8.54
   3 -22   4    1.16    2.09
  -3  22  -4    3.87    1.66
  -3  22  -4    3.35    1.99
  -3  22  -5  153.18   10.15
   3 -22   5  176.04   11.59
   3 -22   6    9.81    3.25
   3 -22   7  211.40   13.70
   3 -22   8   32.87    5.36
   3 -22   8   25.93    4.09
   3 -22   9   19.12    4.46
   3 -22   9   10.55    2.80
   3 -22  10   18.76    3.63
   3 -22  10   15.65    3.96
   3 -22  11   23.72    4.50
   3 -22  11   27.02    4.56
   3 -22  12    1.26    1.67
   3 -22  12    5.31    3.05
   3 -22  13   87.01    8.04
   3 -22  13   92.09    8.77
   3 -22  14    0.90    2.28
   3 -22  14    2.29    1.97
   3 -22  15  130.39    9.85
   3 -22  15  158.64   11.23
   3 -22  16    8.25    2.84
   3 -22  16   12.53    3.46
   3 -22  17   61.67    6.58
  -3  22 -17   54.62    5.21
  -3  22 -18    1.11    1.10
   3 -22  18    2.90    1.86
   3 -22  19    4.26    2.07
   3 -22  20   -0.31    1.36
   3 -22  21    6.19    1.75
   3 -21  -2   16.50    2.67
   3 -21  -1  108.28    7.69
  -3  21   0    5.51    1.72
   3 -21   0    3.33    1.99
  -3  21  -1   38.23    4.41
   3 -21   1   37.37    5.11
  -3  21  -2    4.74    2.42
   3 -21   2    2.84    2.51
  -3  21  -3   13.27    3.36
   3 -21   3   12.84    3.72
   3 -21   4    8.23    3.42
  -3  21  -4   10.70    3.26
  -3  21  -5    5.45    2.85
   3 -21   5   11.85    3.97
  -3  21  -6   -0.20    2.88
   3 -21   6    5.93    3.34
  -3  21  -7   -1.82    2.76
   3 -21   7   -2.99    3.25
  -3  21  -8    7.44    3.68
   3 -21   8   12.85    4.11
   3 -21   9   18.70    4.92
  -3  21  -9   15.37    4.12
   3 -21  10    4.18    2.54
   3 -21  10    5.36    3.18
   3 -21  11   30.71    5.71
   3 -21  11   15.71    3.88
   3 -21  12  134.31   11.20
   3 -21  12  152.88   12.54
   3 -21  13   22.58    4.70
   3 -21  13   24.86    4.93
   3 -21  14  326.20   19.10
   3 -21  14  368.49   20.46
   3 -21  15   82.57    8.54
   3 -21  15   81.16    8.78
   3 -21  16  307.28   17.76
   3 -21  16  321.94   18.50
   3 -21  17   27.72    4.84
   3 -21  17   30.17    5.24
   3 -21  18  292.44   16.58
  -3  21 -18  268.82   13.48
  -3  21 -19    3.49    1.61
   3 -21  19    0.97    2.02
   3 -21  20  195.16   10.58
   3 -21  20  208.39   12.51
   3 -21  21    0.00    1.17
   3 -21  21   -0.28    1.58
   3 -21  22   81.00    6.21
   3 -20  -4   88.82    6.31
   3 -20  -3   19.35    3.45
   3 -20  -2  177.15   11.22
  -3  20   2  146.82    8.42
  -3  20   1   24.62    3.59
   3 -20  -1   29.66    4.74
   3 -20   0  135.40   10.72
  -3  20   0  110.84    8.52
  -3  20  -1    0.44    2.02
   3 -20   1    0.74    2.70
  -3  20  -2   59.65    6.97
   3 -20   2   63.12    8.13
  -3  20  -3   30.38    5.27
   3 -20   3   29.04    6.04
  -3  20  -4   68.70    7.94
   3 -20   4   71.53    8.73
   3 -20   5   39.53    6.93
  -3  20  -5   33.43    5.77
   3 -20   6  177.91   14.39
  -3  20  -6  165.45   13.10
  -3  20  -7    5.28    3.39
   3 -20   7    6.41    3.53
  -3  20  -8   90.11    9.67
   3 -20   8   74.78    9.25
  -3  20  -9   28.26    5.79
   3 -20   9   31.40    6.53
   3 -20  10   96.76   10.68
  -3  20 -10   99.63   10.30
   3 -20  11   41.35    6.83
   3 -20  11   48.15    7.80
   3 -20  12   48.23    7.22
   3 -20  12   52.78    7.93
   3 -20  13    6.46    4.08
   3 -20  13   -1.15    2.99
   3 -20  14   23.60    5.67
   3 -20  14   19.09    4.52
   3 -20  15   18.24    4.67
   3 -20  15   21.12    4.85
   3 -20  16   -0.25    2.78
   3 -20  16    0.23    2.79
   3 -20  17    7.16    2.34
   3 -20  17    1.33    3.05
   3 -20  18   -0.97    2.79
   3 -20  18    0.49    2.06
  -3  20 -19   17.43    2.99
   3 -20  19   23.16    4.72
   3 -20  20    7.82    3.20
   3 -20  21   44.87    4.70
   3 -20  21   43.88    5.64
   3 -20  22   11.62    2.86
   3 -20  22    8.78    1.98
   3 -20  23   96.99    7.07
   3 -19  -6   30.66    3.68
  -3  19   5  110.40    6.60
  -3  19   4   11.79    2.31
   3 -19  -3   65.08    5.95
  -3  19   3   68.98    5.75
  -3  19   3   67.50    5.78
  -3  19   2   10.68    2.23
  -3  19   2   12.87    2.93
   3 -19  -2   12.95    3.10
  -3  19   1    1.16    1.34
  -3  19   1    3.50    2.25
   3 -19  -1   -0.39    1.76
   3 -19   0   -0.04    1.64
  -3  19   0   -0.52    2.39
   3 -19   1    2.71    2.12
  -3  19  -1    0.84    2.86
  -3  19  -2   21.53    4.90
  -3  19  -3   13.00    3.90
   3 -19   4   22.17    5.28
  -3  19  -4   27.12    5.34
  -3  19  -5    8.74    3.96
   3 -19   5    8.12    3.79
  -3  19  -6   23.73    5.14
   3 -19   6   20.41    5.90
  -3  19  -7   96.58   10.29
   3 -19   7  100.36   11.23
   3 -19   8   -0.34    3.16
  -3  19  -8   -2.30    3.69
  -3  19  -9    5.60    3.08
   3 -19   9    6.11    3.80
  -3  19 -10   28.75    6.29
   3 -19  10   38.19    6.90
   3 -19  11  146.90   13.62
  -3  19 -11  149.30   13.25
   3 -19  11  154.39   13.69
   3 -19  12  172.24   14.55
   3 -19  12  189.15   15.58
   3 -19  13  391.26   23.70
   3 -19  13  391.09   23.24
   3 -19  14  213.75   16.45
   3 -19  14  166.90   14.31
   3 -19  15  356.15   22.26
   3 -19  15  352.76   21.79
   3 -19  16  126.50   12.05
   3 -19  16  123.79   12.36
   3 -19  17  135.58   12.39
   3 -19  17  155.45   13.61
   3 -19  18  141.21   12.44
   3 -19  18  151.42   12.99
   3 -19  19   69.21    8.52
   3 -19  20   70.21    8.27
   3 -19  21   34.76    5.47
   3 -19  21   30.20    4.42
   3 -19  22   14.69    2.89
   3 -19  22    9.68    3.13
   3 -19  23   22.89    2.99
   3 -19  23   19.60    3.51
   3 -19  24    1.76    1.44
  -3  18   7   75.62    5.45
   3 -18  -6   47.85    4.62
  -3  18   6   60.64    5.36
   3 -18  -5   39.41    4.76
  -3  18   5   44.78    4.90
   3 -18  -4  101.17    8.49
  -3  18   4  131.15    8.77
  -3  18   4  124.29    8.89
  -3  18   3   62.80    6.43
  -3  18   3   76.47    7.21
   3 -18  -3   61.30    6.78
   3 -18  -2  324.53   18.84
  -3  18   2  387.99   18.78
  -3  18   2  373.26   19.31
  -3  18   1   62.93    6.55
   3 -18  -1   51.73    6.88
  -3  18   1   44.03    6.19
   3 -18   0  171.13   13.21
  -3  18   0  201.90   14.14
  -3  18   0  206.74   12.71
  -3  18  -1   83.09    8.96
   3 -18   1   74.61    8.47
   3 -18   2  203.71   14.92
  -3  18  -2  239.99   16.33
   3 -18   3   83.59    9.23
  -3  18  -3  101.68   10.36
  -3  18  -4   66.17    8.47
  -3  18  -5  176.45   14.25
  -3  18  -6    6.48    3.95
   3 -18   6    5.91    4.12
  -3  18  -7   83.58    9.81
   3 -18   7   91.45   10.83
   3 -18   8    5.90    4.15
  -3  18  -8    3.67    3.22
  -3  18  -9   10.80    4.42
   3 -18   9   20.95    5.82
  -3  18 -10  119.40   12.14
   3 -18  10  109.24   11.79
  -3  18 -11    8.21    3.27
   3 -18  11   13.65    4.87
   3 -18  12   26.01    6.22
   3 -18  12   31.11    6.50
   3 -18  13    7.43    3.89
   3 -18  13    7.14    3.98
   3 -18  14   -1.29    3.47
   3 -18  14   -1.44    3.85
   3 -18  15   15.93    5.48
   3 -18  15   18.50    4.95
   3 -18  16   70.54    9.64
   3 -18  16   77.27   10.42
   3 -18  17   13.21    4.07
   3 -18  17   20.62    5.80
   3 -18  18  136.60   12.94
   3 -18  18  123.30   12.23
  -3  18 -19    5.44    2.02
   3 -18  19   15.19    5.18
  -3  18 -20  130.22   10.04
   3 -18  20  121.54   11.75
   3 -18  21   29.50    4.95
   3 -18  21   25.17    5.26
  -3  18 -21   31.90    4.68
   3 -18  22   86.95    7.51
  -3  18 -22   89.25    7.42
   3 -18  22   82.50    8.62
   3 -18  23   31.92    4.05
   3 -18  23   21.76    4.33
  -3  18 -23   27.18    3.72
  -3  18 -24   50.38    4.51
   3 -18  24   50.55    4.38
   3 -18  24   50.08    5.36
   3 -18  25   12.65    2.33
  -3  17   9    3.12    1.21
  -3  17   8   21.54    3.30
   3 -17  -8   22.06    2.96
   3 -17  -7   37.61    4.52
  -3  17   7   48.58    5.28
  -3  17   6   39.18    5.15
   3 -17  -6   34.98    4.78
   3 -17  -5   34.54    5.27
  -3  17   5   38.27    5.43
  -3  17   5   38.29    4.83
  -3  17   4   51.25    6.12
  -3  17   4   50.40    6.29
   3 -17  -4   43.01    6.03
  -3  17   3    0.34    2.46
   3 -17  -3    3.50    2.94
  -3  17   3   -0.32    2.54
   3 -17  -2   19.17    4.66
  -3  17   2   22.69    4.40
  -3  17   2   17.36    4.15
  -3  17   1   96.82    9.53
   3 -17  -1   92.82    9.72
  -3  17   1  102.02    9.30
   3 -17   0   76.68    8.99
  -3  17   0   88.61    9.40
  -3  17   0   92.70    8.64
  -3  17  -1   23.92    4.55
   3 -17   1   24.68    5.00
  -3  17  -1   23.43    5.02
   3 -17   2   33.67    6.09
  -3  17  -2   43.85    6.80
  -3  17  -3    0.57    2.52
   3 -17   3    3.79    3.07
  -3  17  -4  184.80   14.67
   3 -17   4  160.80   13.46
   3 -17   5   12.07    4.40
  -3  17  -5    8.26    3.68
  -3  17  -6  383.40   23.24
   3 -17   7   69.89    9.43
  -3  17  -7   59.18    8.48
   3 -17   8  163.40   14.56
  -3  17  -8  135.67   13.11
   3 -17   9   43.59    7.54
  -3  17  -9   34.54    6.78
  -3  17 -10   32.97    6.95
   3 -17  10   36.30    6.77
   3 -17  11  437.25   25.58
  -3  17 -11  365.33   23.53
   3 -17  12    3.85    3.56
   3 -17  12    2.49    3.94
   3 -17  13  489.71   28.33
   3 -17  13  518.06   29.18
   3 -17  14    0.98    3.33
   3 -17  14   -0.18    3.36
   3 -17  15  179.99   15.74
   3 -17  15  183.72   16.22
   3 -17  16    5.53    3.74
   3 -17  16    9.35    4.69
   3 -17  17   68.41    9.69
   3 -17  17   60.13    9.11
  -3  17 -17   73.25    8.28
  -3  17 -18   28.34    5.19
   3 -17  18   15.25    5.37
   3 -17  18   17.32    5.66
  -3  17 -19   97.29    9.68
   3 -17  19  107.63   11.72
   3 -17  20   10.99    4.47
  -3  17 -20   14.28    3.79
   3 -17  21  107.29    9.73
   3 -17  21  106.69   10.90
  -3  17 -21  118.00   10.14
  -3  17 -22  190.44   12.68
   3 -17  22  180.75   12.28
   3 -17  22  191.31   14.27
   3 -17  23    0.82    1.65
  -3  17 -23   -0.06    1.97
   3 -17  23    0.34    2.39
  -3  17 -24   57.73    5.59
   3 -17  24   49.17    4.82
   3 -17  24   63.25    6.62
   3 -17  25    1.91    1.14
   3 -17  25   -0.66    1.28
  -3  17 -25    3.60    1.70
  -3  16  11   31.89    3.23
  -3  16  10    2.78    1.60
  -3  16   9   63.56    6.04
   3 -16  -9   48.96    4.95
  -3  16   8   13.16    3.42
   3 -16  -8   10.18    2.53
   3 -16  -7  198.56   13.20
  -3  16   7  249.34   14.43
   3 -16  -6   18.07    3.93
  -3  16   5   77.23    7.82
   3 -16  -5   53.65    7.13
   3 -16  -4   -0.96    2.53
  -3  16   4    0.37    2.23
   3 -16  -3  117.42   11.11
   3 -16  -2    8.91    3.30
   3 -16  -1   80.47    9.27
   3 -16   0    4.05    2.99
   3 -16   1  346.53   21.42
  -3  16  -1  381.15   22.34
  -3  16  -2   56.44    7.99
   3 -16   2   36.78    6.44
  -3  16  -3  818.88   36.58
   3 -16   3  712.59   34.65
   3 -16   4    3.88    3.14
  -3  16  -4    1.39    2.60
   3 -16   5  319.62   23.61
  -3  16  -5  323.13   20.52
   3 -16   5  292.06   19.14
   3 -16   6   81.96   11.11
  -3  16  -6   72.98    9.21
  -3  16  -7   37.52    6.98
   3 -16   7   39.34    8.05
   3 -16   7   50.56    8.40
   3 -16   8   22.31    5.52
   3 -16   8   25.46    5.95
  -3  16  -8   26.80    5.80
  -3  16  -9    4.24    3.32
   3 -16   9    3.87    3.06
   3 -16  10    6.23    3.60
  -3  16 -10    8.33    3.96
   3 -16  10   16.13    5.48
  -3  16 -11    0.76    4.44
   3 -16  11    0.53    2.52
  -3  16 -11    2.68    3.25
  -3  16 -12    9.98    5.02
   3 -16  12   14.44    4.91
   3 -16  12    6.76    3.37
   3 -16  13   54.50    8.96
   3 -16  13   44.98    7.74
   3 -16  14   45.68    7.94
   3 -16  14   50.12    8.42
   3 -16  15    3.92    3.25
   3 -16  15   -1.25    3.84
   3 -16  16  110.17   12.83
   3 -16  16  123.11   13.22
   3 -16  17   15.20    5.17
  -3  16 -17   23.04    5.07
   3 -16  17   18.73    5.71
   3 -16  18  165.56   15.36
   3 -16  18  165.41   15.34
  -3  16 -18  173.56   14.21
  -3  16 -19    7.95    2.59
  -3  16 -19    7.94    3.09
   3 -16  19    4.85    4.25
   3 -16  20  323.29   21.91
  -3  16 -20  344.08   20.66
  -3  16 -21   -0.23    2.84
   3 -16  21   -0.05    2.29
   3 -16  21    1.94    3.36
   3 -16  22  406.57   21.30
   3 -16  22  434.02   24.13
  -3  16 -22  421.70   22.35
   3 -16  23   39.68    5.56
  -3  16 -23   37.01    5.58
   3 -16  23   37.94    6.05
  -3  16 -24  150.44   10.68
   3 -16  24  143.34    9.62
   3 -16  24  161.10   11.76
   3 -16  25    2.03    1.81
  -3  16 -25    0.04    1.56
   3 -16  25    1.56    1.66
   3 -16  25    0.78    1.35
   3 -16  26  155.20    8.99
  -3  15  12   38.28    3.88
   3 -15 -11   71.39    5.60
  -3  15  11  101.74    7.36
  -3  15  10   16.86    3.77
   3 -15 -10   16.26    3.16
  -3  15   9   17.83    4.26
   3 -15  -9    7.80    2.53
   3 -15  -8   21.37    4.05
   3 -15  -7   -0.50    1.99
   3 -15  -6    4.32    3.13
   3 -15  -5   13.99    4.45
   3 -15  -4   10.16    3.71
   3 -15  -3   -0.95    2.56
   3 -15  -2   21.80    5.27
   3 -15  -1   41.22    6.81
   3 -15   0  121.93   11.66
   3 -15   1    8.50    3.22
   3 -15   2  134.25   12.04
   3 -15   3   13.16    3.55
  -3  15  -3   22.69    4.83
   3 -15   4  287.44   21.87
   3 -15   4  277.97   18.51
   3 -15   5    0.89    2.84
  -3  15  -5    0.95    1.80
   3 -15   6  801.62   41.52
  -3  15  -6  848.50   37.78
   3 -15   6  773.88   35.93
   3 -15   7   27.65    6.73
  -3  15  -7   40.53    6.78
   3 -15   8  653.61   37.76
  -3  15  -8  711.94   34.29
   3 -15   8  768.29   35.85
  -3  15  -9   46.14    7.12
   3 -15   9   48.28    7.68
  -3  15  -9   57.44   10.21
  -3  15 -10  263.68   22.09
  -3  15 -10  231.11   17.28
   3 -15  10  241.69   18.02
  -3  15 -11   92.98   10.57
  -3  15 -11  108.51   14.14
   3 -15  11   96.11   10.96
  -3  15 -12   34.31    8.14
   3 -15  12   43.38    7.32
   3 -15  12   32.33    6.14
  -3  15 -13   35.53    8.45
   3 -15  13   42.90    7.82
   3 -15  13   20.08    5.18
   3 -15  14   42.78    7.86
   3 -15  14   37.37    7.42
  -3  15 -14   44.87   10.06
   3 -15  15    4.28    3.17
   3 -15  15    8.99    4.42
   3 -15  16   12.32    5.34
   3 -15  16   15.19    5.11
   3 -15  17   19.11    6.02
   3 -15  17   20.01    6.13
  -3  15 -17   22.18    4.85
  -3  15 -18    8.43    3.35
   3 -15  18   13.80    5.68
  -3  15 -19  128.44   11.05
   3 -15  19  106.62   12.52
  -3  15 -19  130.02   12.50
   3 -15  20   88.30   10.80
  -3  15 -20   86.95   10.16
   3 -15  21   37.41    7.29
  -3  15 -21   29.39    5.63
   3 -15  21   26.67    5.34
   3 -15  22   64.89    9.01
  -3  15 -22   76.20    9.06
   3 -15  22   80.64    8.61
   3 -15  23    3.81    2.58
   3 -15  23   10.44    3.17
  -3  15 -23    6.96    3.28
   3 -15  24    4.22    2.12
  -3  15 -24    7.26    3.25
   3 -15  24    8.32    3.71
   3 -15  25    8.10    2.28
   3 -15  25    4.10    2.05
  -3  15 -25    6.20    2.49
   3 -15  26    7.58    1.62
   3 -15  26    5.05    1.95
   3 -15  26    6.69    1.71
  -3  14  13   13.05    2.60
   3 -14 -12   56.77    5.19
  -3  14  12   66.49    6.28
   3 -14 -11   -0.94    2.15
  -3  14  11    2.62    2.38
  -3  14  10  181.97   12.64
   3 -14 -10  154.00   11.30
   3 -14  -9   27.61    4.99
   3 -14  -8   28.06    5.48
   3 -14  -7   54.17    7.67
   3 -14  -6    6.36    3.24
   3 -14  -5   45.57    7.17
   3 -14  -4   61.10    8.48
   3 -14  -3  152.86   13.23
   3 -14  -2  107.24   10.86
   3 -14  -2  124.07   16.25
   3 -14  -1   20.06    7.28
   3 -14  -1   11.42    3.81
[truncated: 1,741,272 more chars]
