# Supplementary material for: Taming Heavier Group 14 Imine Analogues: Accessing Tin Nitrogen [Sn=N] Double Bonds and their Cycloaddition/Metathesis Chemistry
Source: Angew Chem Int Ed Engl. 2022 Oct 25;61(48):e202211616. doi: 10.1002/anie.202211616 (PMC9828258; doi:10.1002/anie.202211616)
Supplement: Supplementary file 14 — Supporting Information [file ANIE-61-0-s021.cif]

data_186lwah21
_audit_creation_date               2021-07-22
_audit_creation_method
;
Olex2 1.2
(compiled 2018.05.29 svn.r3508 for OlexSys, GUI svn.r5506)
;
_shelx_SHELXL_version_number       '2018/3'
_audit_contact_author_address      ?
_audit_contact_author_email        ?
_audit_contact_author_name         ''
_audit_contact_author_phone        ?
_publ_contact_author_id_orcid      ?
_publ_section_references
;
Dolomanov, O.V., Bourhis, L.J., Gildea, R.J, Howard, J.A.K. & Puschmann, H.
 (2009), J. Appl. Cryst. 42, 339-341.

Sheldrick, G.M. (2015). Acta Cryst. A71, 3-8.

Sheldrick, G.M. (2015). Acta Cryst. C71, 3-8.
;
_chemical_name_common              ?
_chemical_name_systematic          ?
_chemical_formula_moiety           'C36 H61 N Si5 Sn'
_chemical_formula_sum              'C36 H61 N Si5 Sn'
_chemical_formula_weight           766.99
_chemical_melting_point            ?
_chemical_oxdiff_formula           C50H50Sn1N2Si1
loop_
  _atom_type_symbol
  _atom_type_description
  _atom_type_scat_dispersion_real
  _atom_type_scat_dispersion_imag
  _atom_type_scat_source
 'C' 'C' 0.0181 0.0091 'International Tables Vol C Tables 4.2.6.8 and 6.1.1.4'
 'H' 'H' 0.0000 0.0000 'International Tables Vol C Tables 4.2.6.8 and 6.1.1.4'
 'N' 'N' 0.0311 0.0180 'International Tables Vol C Tables 4.2.6.8 and 6.1.1.4'
 'Si' 'Si' 0.2541 0.3302 'International Tables Vol C Tables 4.2.6.8 and 6.1.1.4'
 'Sn' 'Sn' 0.0259 5.4591 'International Tables Vol C Tables 4.2.6.8 and 6.1.1.4'

_shelx_space_group_comment
;
The symmetry employed for this shelxl refinement is uniquely defined
by the following loop, which should always be used as a source of
symmetry information in preference to the above space-group names.
They are only intended as comments.
;
_space_group_crystal_system        'monoclinic'
_space_group_IT_number             15
_space_group_name_H-M_alt          'C 1 2/c 1'
_space_group_name_Hall             '-C 2yc'
loop_
  _space_group_symop_operation_xyz
 'x, y, z'
 '-x, y, -z+1/2'
 'x+1/2, y+1/2, z'
 '-x+1/2, y+1/2, -z+1/2'
 '-x, -y, -z'
 'x, -y, z-1/2'
 '-x+1/2, -y+1/2, -z'
 'x+1/2, -y+1/2, z-1/2'

_cell_length_a                     36.8577(2)
_cell_length_b                     10.64680(10)
_cell_length_c                     21.49590(10)
_cell_angle_alpha                  90
_cell_angle_beta                   98.3370(10)
_cell_angle_gamma                  90
_cell_volume                       8346.20(10)
_cell_formula_units_Z              8
_cell_measurement_reflns_used      35052
_cell_measurement_temperature      150.01(15)
_cell_measurement_theta_max        76.1210
_cell_measurement_theta_min        4.2830
_shelx_estimated_absorpt_T_max     0.375
_shelx_estimated_absorpt_T_min     0.233
_exptl_absorpt_coefficient_mu      6.412
_exptl_absorpt_correction_T_max    1.000
_exptl_absorpt_correction_T_min    0.628
_exptl_absorpt_correction_type     gaussian
_exptl_absorpt_process_details
;
CrysAlisPro 1.171.41.81a (Rigaku Oxford Diffraction, 2020)
Numerical absorption correction based on gaussian integration over
a multifaceted crystal model
Empirical absorption correction using spherical harmonics,
implemented in SCALE3 ABSPACK scaling algorithm.
;
_exptl_absorpt_special_details     ?
_exptl_crystal_colour              colourless
_exptl_crystal_colour_primary      colourless
_exptl_crystal_density_diffrn      1.221
_exptl_crystal_density_meas        ?
_exptl_crystal_density_method      ?
_exptl_crystal_description         block
_exptl_crystal_F_000               3232
loop_
  _exptl_crystal_face_index_h
  _exptl_crystal_face_index_k
  _exptl_crystal_face_index_l
  _exptl_crystal_face_perp_dist
 1 0 0 0.1466
 -1 0 0 0.1451
 -1 1 -5 0.1335
 0 5 1 0.0857
 0 0 1 0.0576
 1 0 -1 0.0999
 2 -7 -4 0.0823

_exptl_crystal_size_max            0.32
_exptl_crystal_size_mid            0.22
_exptl_crystal_size_min            0.19
loop_
  _exptl_oxdiff_crystal_face_indexfrac_h
  _exptl_oxdiff_crystal_face_indexfrac_k
  _exptl_oxdiff_crystal_face_indexfrac_l
  _exptl_oxdiff_crystal_face_x
  _exptl_oxdiff_crystal_face_y
  _exptl_oxdiff_crystal_face_z
 0.9997 0.0003 0.0008 -0.0104 0.0404 -0.0068
 -0.9997 -0.0003 -0.0008 0.0104 -0.0404 0.0068
 -0.9948 0.9957 -5.0044 0.0114 -0.1581 -0.3649
 -0.0129 5.0003 0.9856 -0.6848 -0.1903 -0.1524
 -0.0014 0.0008 1.0001 -0.0265 0.0153 0.0656
 1.0011 -0.0005 -0.9994 0.0162 0.0251 -0.0725
 2.0212 -7.0019 -3.9787 1.0071 0.3074 0.0291

_exptl_transmission_factor_max     ?
_exptl_transmission_factor_min     ?
_diffrn_reflns_av_R_equivalents    0.0390
_diffrn_reflns_av_unetI/netI       0.0207
_diffrn_reflns_Laue_measured_fraction_full  1.000
_diffrn_reflns_Laue_measured_fraction_max  0.994
_diffrn_reflns_limit_h_max         45
_diffrn_reflns_limit_h_min         -46
_diffrn_reflns_limit_k_max         13
_diffrn_reflns_limit_k_min         -13
_diffrn_reflns_limit_l_max         27
_diffrn_reflns_limit_l_min         -19
_diffrn_reflns_number              59881
_diffrn_reflns_point_group_measured_fraction_full  1.000
_diffrn_reflns_point_group_measured_fraction_max  0.994
_diffrn_reflns_theta_full          67.684
_diffrn_reflns_theta_max           76.169
_diffrn_reflns_theta_min           4.157
_diffrn_ambient_environment        N~2~
_diffrn_ambient_temperature        150.01(15)
_diffrn_detector                   'CCD plate'
_diffrn_detector_area_resol_mean   10.4102
_diffrn_detector_type              Atlas
_diffrn_measured_fraction_theta_full  1.000
_diffrn_measured_fraction_theta_max  0.994
_diffrn_measurement_details
;
List of Runs (angles in degrees, time in seconds):

  # Type    Start    End  Width  t~exp~   \w     \q     \k     \f   Frames
--------------------------------------------------------------------------
  1  \w     -1.00  25.00   1.00    1.00    --  -42.66  19.00 150.00   26
  2  \w     -5.00  36.00   1.00    1.00    --  -42.66  19.00-120.00   41
  3  \w    -44.00  -7.00   1.00    1.00    --  -42.66  57.00-180.00   37
  4  \w   -122.00 -78.00   1.00    1.00    --  -42.66-169.00 -84.00   44
  5  \w     -2.00  36.00   1.00    1.00    --  -42.66  19.00 -90.00   38
  6  \w      2.00  34.00   1.00    1.00    --  -42.66  19.00 -60.00   32
  7  \w     81.00 118.00   1.00    1.00    --   42.66 178.00 -30.00   37
  8  \w     45.00  72.00   1.00    1.00    --  111.00 -45.00-150.00   27
  9  \w     46.00  72.00   1.00    1.00    --  111.00 -45.00 -30.00   26
 10  \w     55.00  87.00   1.00    1.00    --  111.00 -61.00 120.00   32
 11  \w    146.00 172.00   1.00    1.00    --  111.00 125.00-120.00   26
 12  \w    124.00 173.00   1.00    1.00    --  111.00 125.00-180.00   49
 13  \w     44.00  71.00   1.00    1.00    --  111.00 -45.00-120.00   27
 14  \w     39.00  71.00   1.00    1.00    --  111.00-125.00-180.00   32
 15  \w     58.00  90.00   1.00    1.00    --  111.00 -61.00-180.00   32
 16  \w    105.00 169.00   1.00    1.00    --  111.00  61.00 -60.00   64
 17  \w    110.00 177.00   1.00    1.00    --  111.00  45.00-150.00   67
 18  \w     32.00  98.00   1.00    1.00    --  111.00 -95.00-150.00   66
 19  \w     41.00  87.00   1.00    1.00    --  111.00 -61.00 -60.00   46
 20  \w     85.00 112.00   1.00    1.00    --  111.00-125.00-180.00   27
 21  \w     40.00  65.00   1.00    1.00    --  111.00 -45.00   0.00   25
 22  \w    104.00 140.00   1.00    1.00    --  111.00 125.00-120.00   36
 23  \w     42.00  72.00   1.00    1.00    --  111.00 -45.00-180.00   30
 24  \w     73.00 108.00   1.00    1.00    --  111.00-125.00 -60.00   35
 25  \w    110.00 149.00   1.00    1.00    --  111.00   0.00 120.00   39
 26  \w     26.00  51.00   1.00    1.00    --  111.00   0.00 120.00   25
 27  \w     -4.00  26.00   1.00    1.00    --  -42.66  19.00 -30.00   30
 28  \w     -3.00  32.00   1.00    1.00    --  -42.66  19.00  30.00   35
 29  \w     -5.00  36.00   1.00    1.00    --  -42.66  19.00   0.00   41
 30  \w    -22.00   3.00   1.00    1.00    --  -42.66  38.00 -30.00   25
 31  \w     78.00 129.00   1.00    1.00    --   42.66 178.00   0.00   51
 32  \w     64.00 120.00   1.00    1.00    --   42.66 178.00-150.00   56
 33  \w     99.00 132.00   1.00    1.00    --  111.00  30.00   0.00   33
 34  \w     72.00 107.00   1.00    1.00    --  111.00-115.00  59.00   35
 35  \w     80.00 122.00   1.00    1.00    --  111.00-137.00  63.35   42
 36  \w     80.00 107.00   1.00    1.00    --  111.00-125.00   0.00   27
 37  \w     87.00 112.00   1.00    1.00    --  111.00-125.00 -90.00   25
 38  \w    137.00 163.00   1.00    1.00    --  111.00  77.00-180.00   26
 39  \w     49.00  75.00   1.00    1.00    --  111.00 -61.00 -90.00   26
 40  \w    147.00 173.00   1.00    1.00    --  111.00  30.00   0.00   26
 41  \w     40.00  67.00   1.00    1.00    --  111.00 -45.00  60.00   27
 42  \w    146.00 172.00   1.00    1.00    --  111.00   0.00 120.00   26
 43  \w     75.00 111.00   1.00    1.00    --  111.00-125.00 -30.00   36
 44  \w     45.00  70.00   1.00    1.00    --  111.00-125.00 -30.00   25
 45  \w     57.00 106.00   1.00    1.00    --  111.00 -95.00  60.00   49
 46  \w     86.00 112.00   1.00    1.00    --  111.00-125.00 -60.00   26
 47  \w    100.00 134.00   1.00    1.00    --  111.00 125.00  30.00   34
 48  \w     53.00  94.00   1.00    1.00    --  111.00-125.00  30.00   41
 49  \w     61.00  87.00   1.00    1.00    --  111.00 -61.00  90.00   26
 50  \w     51.00  81.00   1.00    1.00    --  111.00-125.00 150.00   30
 51  \w     88.00 124.00   1.00    1.00    --  111.00  30.00 -90.00   36
 52  \w     78.00 104.00   1.00    1.00    --  111.00   0.00 120.00   26
 53  \w     44.00  69.00   1.00    1.00    --  111.00-137.00  63.35   25
 54  \w     85.00 111.00   1.00    1.00    --  111.00-125.00-150.00   26
 55  \w    112.00 143.00   1.00    1.00    --  111.00 125.00 -60.00   31
 56  \w     34.00 108.00   1.00    1.00    --  111.00-104.00 106.91   74
 57  \w     -4.00  25.00   1.00    1.00    --  -42.66  19.00-150.00   29
 58  \w      4.00  30.00   1.00    1.00    --  -42.66  19.00 -30.00   26
 59  \w      2.00  28.00   1.00    1.00    --  -42.66  19.00  60.00   26
 60  \w      0.00  26.00   1.00    1.00    --  -42.66  19.00-180.00   26
 61  \w     55.00  81.00   1.00    1.00    --  111.00-125.00-120.00   26
 62  \w    153.00 178.00   1.00    1.00    --  111.00  45.00  30.00   25
 63  \w    152.00 177.00   1.00    1.00    --  111.00  61.00   0.00   25
 64  \w     99.00 125.00   1.00    1.00    --  111.00  61.00   0.00   26
 65  \w    142.00 168.00   1.00    1.00    --  111.00  45.00-120.00   26
 66  \w    119.00 147.00   1.00    1.00    --  111.00  45.00 -90.00   28
 67  \w    108.00 146.00   1.00    1.00    --  111.00  45.00  30.00   38
 68  \w     80.00 106.00   1.00    1.00    --  111.00-101.00 145.00   26
 69  \w    134.00 159.00   1.00    1.00    --  111.00  77.00 150.00   25
;
_diffrn_measurement_device         'four-circle diffractometer'
_diffrn_measurement_device_type    'SuperNova, Dual, Cu at home/near, Atlas'
_diffrn_measurement_method         '\w scans'
_diffrn_orient_matrix_type        
 'CrysAlisPro convention (1999,Acta A55,543-557)'
_diffrn_orient_matrix_UB_11        -0.0102980000
_diffrn_orient_matrix_UB_12        -0.1317672000
_diffrn_orient_matrix_UB_13        -0.0264521000
_diffrn_orient_matrix_UB_21        0.0403972000
_diffrn_orient_matrix_UB_22        -0.0409934000
_diffrn_orient_matrix_UB_23        0.0154139000
_diffrn_orient_matrix_UB_31        -0.0068744000
_diffrn_orient_matrix_UB_32        -0.0434407000
_diffrn_orient_matrix_UB_33        0.0656435000
_diffrn_radiation_monochromator    mirror
_diffrn_radiation_probe            x-ray
_diffrn_radiation_type             CuK\a
_diffrn_radiation_wavelength       1.54184
_diffrn_source                     'micro-focus sealed X-ray tube'
_diffrn_source_type                'SuperNova (Cu) X-ray Source'
_reflns_Friedel_coverage           0.000
_reflns_Friedel_fraction_full      .
_reflns_Friedel_fraction_max       .
_reflns_number_gt                  8122
_reflns_number_total               8690
_reflns_odcompleteness_completeness  99.93
_reflns_odcompleteness_iscentric   1
_reflns_odcompleteness_theta       74.33
_reflns_special_details
;
 Reflections were merged by SHELXL according to the crystal
 class for the calculation of statistics and refinement.
 
 _reflns_Friedel_fraction is defined as the number of unique
 Friedel pairs measured divided by the number that would be
 possible theoretically, ignoring centric projections and
 systematic absences.
;
_reflns_threshold_expression       'I > 2\s(I)'
_computing_cell_refinement         'CrysAlisPro 1.171.41.81a (Rigaku OD, 2020)'
_computing_data_collection         'CrysAlisPro 1.171.41.81a (Rigaku OD, 2020)'
_computing_data_reduction          'CrysAlisPro 1.171.41.81a (Rigaku OD, 2020)'
_computing_molecular_graphics      'Olex2 (Dolomanov et al., 2009)'
_computing_publication_material    'Olex2 (Dolomanov et al., 2009)'
_computing_structure_refinement    'ShelXL (Sheldrick, 2015)'
_computing_structure_solution      'ShelXT (Sheldrick, 2015)'
_refine_diff_density_max           0.426
_refine_diff_density_min           -0.734
_refine_diff_density_rms           0.069
_refine_ls_extinction_coef         .
_refine_ls_extinction_method       none
_refine_ls_goodness_of_fit_ref     1.062
_refine_ls_hydrogen_treatment      constr
_refine_ls_matrix_type             full
_refine_ls_number_parameters       405
_refine_ls_number_reflns           8690
_refine_ls_number_restraints       0
_refine_ls_R_factor_all            0.0257
_refine_ls_R_factor_gt             0.0232
_refine_ls_restrained_S_all        1.062
_refine_ls_shift/su_max            0.010
_refine_ls_shift/su_mean           0.000
_refine_ls_structure_factor_coef   Fsqd
_refine_ls_weighting_details      
 'w=1/[\s^2^(Fo^2^)+(0.0360P)^2^+4.8645P] where P=(Fo^2^+2Fc^2^)/3'
_refine_ls_weighting_scheme        calc
_refine_ls_wR_factor_gt            0.0591
_refine_ls_wR_factor_ref           0.0611
_refine_special_details            ?
_olex2_refinement_description
;
1. Fixed Uiso
 At 1.2 times of:
  All C(H) groups, All C(H,H) groups, All N(H) groups
 At 1.5 times of:
  All C(H,H,H) groups
2.a Secondary CH2 refined with riding coordinates:
 C24(H24A,H24B)
2.b Aromatic/amide H refined with riding coordinates:
 N1(H1), C5(H5), C4(H4), C18(H18), C3(H3), C20(H20), C11(H11), C9(H9)
2.c Idealised Me refined as rotating group:
 C22(H22A,H22B,H22C), C13(H13A,H13B,H13C), C23(H23A,H23B,H23C), C31(H31A,H31B,
 H31C), C28(H28A,H28B,H28C), C29(H29A,H29B,H29C), C36(H36A,H36B,H36C), C15(H15A,
 H15B,H15C), C27(H27A,H27B,H27C), C30(H30A,H30B,H30C), C35(H35A,H35B,H35C),
 C34(H34A,H34B,H34C), C32(H32A,H32B,H32C), C25(H25A,H25B,H25C), C26(H26A,H26B,
 H26C), C33(H33A,H33B,H33C), C14(H14A,H14B,H14C)
;
_atom_sites_solution_hydrogens     geom
_atom_sites_solution_primary       dual
_atom_sites_solution_secondary     ?
loop_
  _atom_site_label
  _atom_site_type_symbol
  _atom_site_fract_x
  _atom_site_fract_y
  _atom_site_fract_z
  _atom_site_U_iso_or_equiv
  _atom_site_adp_type
  _atom_site_occupancy
  _atom_site_site_symmetry_order
  _atom_site_calc_flag
  _atom_site_refinement_flags_posn
  _atom_site_refinement_flags_adp
  _atom_site_refinement_flags_occupancy
  _atom_site_disorder_assembly
  _atom_site_disorder_group
 Sn1 Sn 0.64704(2) 0.23109(2) 0.48485(2) 0.01437(4) Uani 1 1 d . . . . .
 Si1 Si 0.59577(2) 0.20328(4) 0.38977(2) 0.01668(9) Uani 1 1 d . . . . .
 Si3 Si 0.59776(2) 0.35842(4) 0.31194(2) 0.02005(9) Uani 1 1 d . . . . .
 Si5 Si 0.64670(2) -0.02549(5) 0.58309(2) 0.02281(10) Uani 1 1 d . . . . .
 Si2 Si 0.53669(2) 0.19233(5) 0.41985(2) 0.02495(10) Uani 1 1 d . . . . .
 Si4 Si 0.60596(2) 0.00802(5) 0.34365(2) 0.02679(11) Uani 1 1 d . . . . .
 N1 N 0.63592(4) 0.12482(14) 0.55902(6) 0.0224(3) Uani 1 1 d . . . . .
 H1 H 0.622812 0.164890 0.583827 0.027 Uiso 1 1 calc R . . . .
 C16 C 0.70833(4) 0.41639(17) 0.43791(7) 0.0189(3) Uani 1 1 d . . . . .
 C21 C 0.71245(4) 0.28789(17) 0.42481(8) 0.0190(3) Uani 1 1 d . . . . .
 C1 C 0.66724(4) 0.41068(15) 0.52387(7) 0.0166(3) Uani 1 1 d . . . . .
 C2 C 0.65786(5) 0.46329(16) 0.57958(7) 0.0197(3) Uani 1 1 d . . . . .
 C6 C 0.69836(4) 0.45779(16) 0.49998(7) 0.0183(3) Uani 1 1 d . . . . .
 C7 C 0.62373(5) 0.42392(16) 0.60438(8) 0.0204(3) Uani 1 1 d . . . . .
 C24 C 0.70248(4) 0.18804(16) 0.46854(8) 0.0190(3) Uani 1 1 d . . . . .
 H24A H 0.719561 0.189444 0.508570 0.023 Uiso 1 1 calc R . . . .
 H24B H 0.703462 0.103919 0.449224 0.023 Uiso 1 1 calc R . . . .
 C17 C 0.71454(5) 0.50679(18) 0.39247(8) 0.0235(4) Uani 1 1 d . . . . .
 C5 C 0.72068(5) 0.54669(17) 0.53459(8) 0.0225(3) Uani 1 1 d . . . . .
 H5 H 0.742174 0.575414 0.519405 0.027 Uiso 1 1 calc R . . . .
 C4 C 0.71201(5) 0.59382(18) 0.59081(8) 0.0262(4) Uani 1 1 d . . . . .
 H4 H 0.727768 0.652675 0.614448 0.031 Uiso 1 1 calc R . . . .
 C18 C 0.72606(5) 0.4667(2) 0.33660(8) 0.0269(4) Uani 1 1 d . . . . .
 H18 H 0.730157 0.527552 0.306060 0.032 Uiso 1 1 calc R . . . .
 C3 C 0.68016(5) 0.55428(17) 0.61217(8) 0.0251(4) Uani 1 1 d . . . . .
 H3 H 0.673487 0.589674 0.649466 0.030 Uiso 1 1 calc R . . . .
 C8 C 0.58944(5) 0.45827(17) 0.57211(8) 0.0244(4) Uani 1 1 d . . . . .
 C20 C 0.72465(5) 0.25224(19) 0.36864(8) 0.0237(4) Uani 1 1 d . . . . .
 H20 H 0.728189 0.165716 0.360554 0.028 Uiso 1 1 calc R . . . .
 C12 C 0.62579(6) 0.35574(17) 0.66082(8) 0.0260(4) Uani 1 1 d . . . . .
 C19 C 0.73170(5) 0.3413(2) 0.32433(8) 0.0271(4) Uani 1 1 d . . . . .
 C22 C 0.70763(6) 0.64545(19) 0.40027(9) 0.0330(4) Uani 1 1 d . . . . .
 H22A H 0.686753 0.656797 0.423221 0.049 Uiso 1 1 calc GR . . . .
 H22B H 0.702192 0.684915 0.358776 0.049 Uiso 1 1 calc GR . . . .
 H22C H 0.729479 0.684547 0.423865 0.049 Uiso 1 1 calc GR . . . .
 C11 C 0.59343(6) 0.31929(18) 0.68219(9) 0.0326(4) Uani 1 1 d . . . . .
 H11 H 0.594850 0.272949 0.720235 0.039 Uiso 1 1 calc R . . . .
 C10 C 0.55927(6) 0.3486(2) 0.64960(10) 0.0356(5) Uani 1 1 d . . . . .
 C13 C 0.58639(6) 0.5394(2) 0.51385(9) 0.0326(4) Uani 1 1 d . . . . .
 H13A H 0.604451 0.607408 0.520540 0.049 Uiso 1 1 calc GR . . . .
 H13B H 0.561675 0.575193 0.505275 0.049 Uiso 1 1 calc GR . . . .
 H13C H 0.591072 0.488165 0.477981 0.049 Uiso 1 1 calc GR . . . .
 C23 C 0.74330(6) 0.3010(3) 0.26261(9) 0.0382(5) Uani 1 1 d . . . . .
 H23A H 0.721871 0.300217 0.229768 0.057 Uiso 1 1 calc GR . . . .
 H23B H 0.753955 0.216573 0.267130 0.057 Uiso 1 1 calc GR . . . .
 H23C H 0.761567 0.360054 0.250982 0.057 Uiso 1 1 calc GR . . . .
 C9 C 0.55769(6) 0.41911(19) 0.59493(10) 0.0319(4) Uani 1 1 d . . . . .
 H9 H 0.534438 0.441231 0.572496 0.038 Uiso 1 1 calc R . . . .
 C31 C 0.65552(6) -0.0173(2) 0.33688(9) 0.0369(5) Uani 1 1 d . . . . .
 H31A H 0.664552 0.053298 0.314224 0.055 Uiso 1 1 calc GR . . . .
 H31B H 0.658229 -0.095425 0.313860 0.055 Uiso 1 1 calc GR . . . .
 H31C H 0.669718 -0.023136 0.379011 0.055 Uiso 1 1 calc GR . . . .
 C28 C 0.60601(7) 0.5182(2) 0.34747(10) 0.0382(5) Uani 1 1 d . . . . .
 H28A H 0.584426 0.544669 0.365899 0.057 Uiso 1 1 calc GR . . . .
 H28B H 0.610492 0.578068 0.314818 0.057 Uiso 1 1 calc GR . . . .
 H28C H 0.627416 0.515459 0.380316 0.057 Uiso 1 1 calc GR . . . .
 C29 C 0.63495(6) 0.3259(2) 0.26369(9) 0.0345(4) Uani 1 1 d . . . . .
 H29A H 0.658833 0.331720 0.290329 0.052 Uiso 1 1 calc GR . . . .
 H29B H 0.633757 0.387705 0.229654 0.052 Uiso 1 1 calc GR . . . .
 H29C H 0.631779 0.241335 0.245764 0.052 Uiso 1 1 calc GR . . . .
 C36 C 0.60466(6) -0.1230(2) 0.58604(10) 0.0375(5) Uani 1 1 d . . . . .
 H36A H 0.588187 -0.078918 0.610604 0.056 Uiso 1 1 calc GR . . . .
 H36B H 0.611722 -0.203958 0.605840 0.056 Uiso 1 1 calc GR . . . .
 H36C H 0.592090 -0.136989 0.543226 0.056 Uiso 1 1 calc GR . . . .
 C15 C 0.66222(7) 0.3198(2) 0.69766(9) 0.0371(5) Uani 1 1 d . . . . .
 H15A H 0.678216 0.286337 0.668968 0.056 Uiso 1 1 calc GR . . . .
 H15B H 0.658490 0.255699 0.728811 0.056 Uiso 1 1 calc GR . . . .
 H15C H 0.673672 0.394100 0.719163 0.056 Uiso 1 1 calc GR . . . .
 C27 C 0.53786(6) 0.1241(2) 0.50023(10) 0.0375(5) Uani 1 1 d . . . . .
 H27A H 0.547583 0.038404 0.500822 0.056 Uiso 1 1 calc GR . . . .
 H27B H 0.512980 0.122486 0.511243 0.056 Uiso 1 1 calc GR . . . .
 H27C H 0.553637 0.175763 0.530761 0.056 Uiso 1 1 calc GR . . . .
 C30 C 0.55322(6) 0.3609(2) 0.25746(10) 0.0360(5) Uani 1 1 d . . . . .
 H30A H 0.548082 0.276875 0.239688 0.054 Uiso 1 1 calc GR . . . .
 H30B H 0.554831 0.420911 0.223421 0.054 Uiso 1 1 calc GR . . . .
 H30C H 0.533448 0.386068 0.280784 0.054 Uiso 1 1 calc GR . . . .
 C35 C 0.67602(7) -0.0982(2) 0.52911(11) 0.0454(6) Uani 1 1 d . . . . .
 H35A H 0.664881 -0.084325 0.485425 0.068 Uiso 1 1 calc GR . . . .
 H35B H 0.678146 -0.188638 0.537372 0.068 Uiso 1 1 calc GR . . . .
 H35C H 0.700451 -0.059914 0.536158 0.068 Uiso 1 1 calc GR . . . .
 C34 C 0.67265(6) -0.0288(2) 0.66433(9) 0.0391(5) Uani 1 1 d . . . . .
 H34A H 0.695382 0.019442 0.665433 0.059 Uiso 1 1 calc GR . . . .
 H34B H 0.678551 -0.115868 0.676602 0.059 Uiso 1 1 calc GR . . . .
 H34C H 0.657635 0.008422 0.693622 0.059 Uiso 1 1 calc GR . . . .
 C32 C 0.57918(7) 0.0063(2) 0.26212(10) 0.0416(5) Uani 1 1 d . . . . .
 H32A H 0.552875 0.008702 0.264877 0.062 Uiso 1 1 calc GR . . . .
 H32B H 0.584886 -0.070417 0.240313 0.062 Uiso 1 1 calc GR . . . .
 H32C H 0.585821 0.079816 0.238747 0.062 Uiso 1 1 calc GR . . . .
 C25 C 0.51382(6) 0.3498(2) 0.41856(11) 0.0399(5) Uani 1 1 d . . . . .
 H25A H 0.528259 0.405649 0.448861 0.060 Uiso 1 1 calc GR . . . .
 H25B H 0.489151 0.340090 0.429850 0.060 Uiso 1 1 calc GR . . . .
 H25C H 0.512109 0.385948 0.376314 0.060 Uiso 1 1 calc GR . . . .
 C26 C 0.50640(6) 0.0929(2) 0.36180(11) 0.0430(5) Uani 1 1 d . . . . .
 H26A H 0.505818 0.127885 0.319497 0.064 Uiso 1 1 calc GR . . . .
 H26B H 0.481510 0.091832 0.372809 0.064 Uiso 1 1 calc GR . . . .
 H26C H 0.516036 0.007022 0.362762 0.064 Uiso 1 1 calc GR . . . .
 C33 C 0.59044(8) -0.1268(2) 0.38960(12) 0.0479(6) Uani 1 1 d . . . . .
 H33A H 0.603291 -0.124060 0.432808 0.072 Uiso 1 1 calc GR . . . .
 H33B H 0.595972 -0.206188 0.369884 0.072 Uiso 1 1 calc GR . . . .
 H33C H 0.563953 -0.120549 0.390079 0.072 Uiso 1 1 calc GR . . . .
 C14 C 0.52437(8) 0.3056(3) 0.67269(15) 0.0571(7) Uani 1 1 d . . . . .
 H14A H 0.519957 0.216924 0.661895 0.086 Uiso 1 1 calc GR . . . .
 H14B H 0.503689 0.356136 0.652697 0.086 Uiso 1 1 calc GR . . . .
 H14C H 0.526890 0.315847 0.718424 0.086 Uiso 1 1 calc GR . . . .

loop_
  _atom_site_aniso_label
  _atom_site_aniso_U_11
  _atom_site_aniso_U_22
  _atom_site_aniso_U_33
  _atom_site_aniso_U_23
  _atom_site_aniso_U_13
  _atom_site_aniso_U_12
 Sn1 0.01595(6) 0.01450(6) 0.01269(6) -0.00025(3) 0.00215(4) 0.00100(3)
 Si1 0.0184(2) 0.0157(2) 0.01536(19) -0.00058(16) 0.00046(15) 0.00041(16)
 Si3 0.0214(2) 0.0206(2) 0.0176(2) 0.00254(17) 0.00118(16) 0.00067(17)
 Si5 0.0289(2) 0.0212(2) 0.0188(2) 0.00550(17) 0.00513(18) 0.00222(19)
 Si2 0.0187(2) 0.0272(2) 0.0287(2) 0.0011(2) 0.00277(18) -0.00168(19)
 Si4 0.0372(3) 0.0183(2) 0.0229(2) -0.00585(18) -0.0024(2) 0.0032(2)
 N1 0.0298(8) 0.0205(7) 0.0184(6) 0.0027(5) 0.0092(6) 0.0032(6)
 C16 0.0145(7) 0.0259(9) 0.0167(7) -0.0001(6) 0.0039(6) -0.0012(6)
 C21 0.0130(7) 0.0276(9) 0.0162(7) -0.0003(6) 0.0013(6) 0.0019(6)
 C1 0.0186(7) 0.0158(7) 0.0152(7) -0.0001(6) 0.0025(6) -0.0002(6)
 C2 0.0239(8) 0.0185(8) 0.0175(7) -0.0007(6) 0.0059(6) -0.0002(6)
 C6 0.0192(8) 0.0184(8) 0.0177(7) 0.0006(6) 0.0038(6) 0.0001(6)
 C7 0.0260(8) 0.0169(8) 0.0201(7) -0.0047(6) 0.0098(6) -0.0014(6)
 C24 0.0178(8) 0.0208(8) 0.0180(7) -0.0005(6) 0.0017(6) 0.0037(6)
 C17 0.0206(8) 0.0296(9) 0.0208(8) 0.0035(7) 0.0047(6) -0.0039(7)
 C5 0.0224(8) 0.0230(8) 0.0231(8) -0.0001(7) 0.0065(6) -0.0040(7)
 C4 0.0298(9) 0.0243(9) 0.0245(8) -0.0062(7) 0.0043(7) -0.0084(7)
 C18 0.0210(8) 0.0410(11) 0.0189(8) 0.0061(7) 0.0042(6) -0.0041(8)
 C3 0.0334(10) 0.0236(9) 0.0200(8) -0.0056(7) 0.0095(7) -0.0036(7)
 C8 0.0281(9) 0.0210(8) 0.0261(8) -0.0058(7) 0.0109(7) 0.0015(7)
 C20 0.0178(8) 0.0335(10) 0.0197(8) -0.0059(7) 0.0028(7) 0.0022(7)
 C12 0.0378(10) 0.0211(9) 0.0211(8) -0.0044(7) 0.0105(7) -0.0025(7)
 C19 0.0182(8) 0.0467(12) 0.0166(8) -0.0034(8) 0.0028(6) -0.0018(8)
 C22 0.0400(11) 0.0283(10) 0.0321(10) 0.0074(8) 0.0104(8) -0.0048(8)
 C11 0.0522(13) 0.0218(9) 0.0286(9) -0.0037(8) 0.0216(9) -0.0083(9)
 C10 0.0414(12) 0.0267(10) 0.0456(11) -0.0111(9) 0.0292(10) -0.0092(9)
 C13 0.0316(10) 0.0345(11) 0.0323(10) 0.0038(8) 0.0067(8) 0.0077(8)
 C23 0.0324(11) 0.0645(15) 0.0192(9) -0.0057(9) 0.0091(8) -0.0002(10)
 C9 0.0278(9) 0.0285(10) 0.0424(11) -0.0096(8) 0.0150(8) 0.0008(8)
 C31 0.0456(12) 0.0404(12) 0.0238(9) -0.0087(8) 0.0023(8) 0.0166(10)
 C28 0.0624(15) 0.0241(10) 0.0285(10) 0.0030(8) 0.0082(9) -0.0036(10)
 C29 0.0323(10) 0.0446(12) 0.0282(9) 0.0048(9) 0.0099(8) 0.0020(9)
 C36 0.0443(12) 0.0282(10) 0.0384(11) 0.0066(9) 0.0004(9) -0.0091(9)
 C15 0.0517(13) 0.0357(11) 0.0230(9) 0.0050(8) 0.0022(8) -0.0009(10)
 C27 0.0329(11) 0.0450(12) 0.0363(11) 0.0075(9) 0.0107(8) -0.0058(9)
 C30 0.0296(10) 0.0415(12) 0.0340(10) 0.0133(9) -0.0058(8) 0.0019(9)
 C35 0.0686(16) 0.0304(11) 0.0426(12) 0.0151(9) 0.0263(11) 0.0234(11)
 C34 0.0399(12) 0.0455(13) 0.0293(10) 0.0160(9) -0.0032(8) -0.0039(10)
 C32 0.0533(14) 0.0351(11) 0.0313(10) -0.0142(9) -0.0116(9) 0.0062(10)
 C25 0.0300(11) 0.0408(12) 0.0499(13) 0.0004(10) 0.0091(9) 0.0107(9)
 C26 0.0254(10) 0.0514(14) 0.0494(13) -0.0063(11) -0.0036(9) -0.0107(10)
 C33 0.0665(16) 0.0207(10) 0.0545(14) 0.0008(10) 0.0024(12) -0.0024(10)
 C14 0.0526(16) 0.0521(16) 0.0765(19) -0.0070(14) 0.0429(15) -0.0156(13)

_geom_special_details
;
 All esds (except the esd in the dihedral angle between two l.s. planes)
 are estimated using the full covariance matrix.  The cell esds are taken
 into account individually in the estimation of esds in distances, angles
 and torsion angles; correlations between esds in cell parameters are only
 used when they are defined by crystal symmetry.  An approximate (isotropic)
 treatment of cell esds is used for estimating esds involving l.s. planes.
;
loop_
  _geom_bond_atom_site_label_1
  _geom_bond_atom_site_label_2
  _geom_bond_distance
  _geom_bond_site_symmetry_2
  _geom_bond_publ_flag
 Sn1 Si1 2.5915(4) . ?
 Sn1 N1 2.0445(14) . ?
 Sn1 C1 2.1754(16) . ?
 Sn1 C24 2.1715(16) . ?
 Si1 Si3 2.3596(6) . ?
 Si1 Si2 2.3628(6) . ?
 Si1 Si4 2.3566(6) . ?
 Si3 C28 1.871(2) . ?
 Si3 C29 1.867(2) . ?
 Si3 C30 1.873(2) . ?
 Si5 N1 1.7108(16) . ?
 Si5 C36 1.874(2) . ?
 Si5 C35 1.865(2) . ?
 Si5 C34 1.866(2) . ?
 Si2 C27 1.869(2) . ?
 Si2 C25 1.875(2) . ?
 Si2 C26 1.876(2) . ?
 Si4 C31 1.873(2) . ?
 Si4 C32 1.883(2) . ?
 Si4 C33 1.878(2) . ?
 C16 C21 1.409(2) . ?
 C16 C6 1.501(2) . ?
 C16 C17 1.413(2) . ?
 C21 C24 1.500(2) . ?
 C21 C20 1.400(2) . ?
 C1 C2 1.410(2) . ?
 C1 C6 1.415(2) . ?
 C2 C7 1.496(2) . ?
 C2 C3 1.392(2) . ?
 C6 C5 1.396(2) . ?
 C7 C8 1.399(3) . ?
 C7 C12 1.406(2) . ?
 C17 C18 1.398(2) . ?
 C17 C22 1.512(3) . ?
 C5 C4 1.388(2) . ?
 C4 C3 1.387(3) . ?
 C18 C19 1.382(3) . ?
 C8 C13 1.512(3) . ?
 C8 C9 1.397(3) . ?
 C20 C19 1.395(3) . ?
 C12 C11 1.394(3) . ?
 C12 C15 1.506(3) . ?
 C19 C23 1.514(2) . ?
 C11 C10 1.385(3) . ?
 C10 C9 1.388(3) . ?
 C10 C14 1.515(3) . ?

loop_
  _geom_angle_atom_site_label_1
  _geom_angle_atom_site_label_2
  _geom_angle_atom_site_label_3
  _geom_angle
  _geom_angle_site_symmetry_1
  _geom_angle_site_symmetry_3
  _geom_angle_publ_flag
 N1 Sn1 Si1 110.25(4) . . ?
 N1 Sn1 C1 106.37(6) . . ?
 N1 Sn1 C24 107.99(6) . . ?
 C1 Sn1 Si1 125.04(4) . . ?
 C24 Sn1 Si1 116.37(4) . . ?
 C24 Sn1 C1 88.30(6) . . ?
 Si3 Si1 Sn1 112.65(2) . . ?
 Si3 Si1 Si2 110.68(2) . . ?
 Si2 Si1 Sn1 112.67(2) . . ?
 Si4 Si1 Sn1 106.87(2) . . ?
 Si4 Si1 Si3 107.22(2) . . ?
 Si4 Si1 Si2 106.32(3) . . ?
 C28 Si3 Si1 111.52(7) . . ?
 C28 Si3 C30 108.56(11) . . ?
 C29 Si3 Si1 111.41(7) . . ?
 C29 Si3 C28 107.84(11) . . ?
 C29 Si3 C30 107.62(10) . . ?
 C30 Si3 Si1 109.78(7) . . ?
 N1 Si5 C36 111.81(9) . . ?
 N1 Si5 C35 109.29(8) . . ?
 N1 Si5 C34 111.44(9) . . ?
 C35 Si5 C36 110.35(12) . . ?
 C35 Si5 C34 108.06(11) . . ?
 C34 Si5 C36 105.79(10) . . ?
 C27 Si2 Si1 111.93(7) . . ?
 C27 Si2 C25 108.12(11) . . ?
 C27 Si2 C26 109.12(11) . . ?
 C25 Si2 Si1 112.46(8) . . ?
 C25 Si2 C26 105.78(11) . . ?
 C26 Si2 Si1 109.21(8) . . ?
 C31 Si4 Si1 112.12(7) . . ?
 C31 Si4 C32 108.18(10) . . ?
 C31 Si4 C33 107.79(12) . . ?
 C32 Si4 Si1 107.82(7) . . ?
 C33 Si4 Si1 111.95(8) . . ?
 C33 Si4 C32 108.88(12) . . ?
 Si5 N1 Sn1 133.59(8) . . ?
 C21 C16 C6 120.68(15) . . ?
 C21 C16 C17 119.34(15) . . ?
 C17 C16 C6 119.96(16) . . ?
 C16 C21 C24 121.30(15) . . ?
 C20 C21 C16 119.52(16) . . ?
 C20 C21 C24 119.13(16) . . ?
 C2 C1 Sn1 124.35(12) . . ?
 C2 C1 C6 118.63(15) . . ?
 C6 C1 Sn1 114.95(11) . . ?
 C1 C2 C7 120.94(15) . . ?
 C3 C2 C1 120.28(15) . . ?
 C3 C2 C7 118.78(14) . . ?
 C1 C6 C16 122.30(15) . . ?
 C5 C6 C16 118.15(15) . . ?
 C5 C6 C1 119.54(15) . . ?
 C8 C7 C2 119.73(15) . . ?
 C8 C7 C12 119.64(16) . . ?
 C12 C7 C2 120.61(16) . . ?
 C21 C24 Sn1 105.87(11) . . ?
 C16 C17 C22 122.81(16) . . ?
 C18 C17 C16 119.05(17) . . ?
 C18 C17 C22 118.09(16) . . ?
 C4 C5 C6 121.13(16) . . ?
 C3 C4 C5 119.44(16) . . ?
 C19 C18 C17 122.14(17) . . ?
 C4 C3 C2 120.74(16) . . ?
 C7 C8 C13 120.87(16) . . ?
 C9 C8 C7 119.36(18) . . ?
 C9 C8 C13 119.75(18) . . ?
 C19 C20 C21 121.28(18) . . ?
 C7 C12 C15 121.14(17) . . ?
 C11 C12 C7 119.09(19) . . ?
 C11 C12 C15 119.76(18) . . ?
 C18 C19 C20 118.57(16) . . ?
 C18 C19 C23 120.70(19) . . ?
 C20 C19 C23 120.6(2) . . ?
 C10 C11 C12 121.94(19) . . ?
 C11 C10 C9 118.27(18) . . ?
 C11 C10 C14 121.2(2) . . ?
 C9 C10 C14 120.5(2) . . ?
 C10 C9 C8 121.6(2) . . ?

_shelx_res_file
;
TITL 186lwah21_a.res in C2/c
    186lwah21.res
    created by SHELXL-2018/3 at 17:53:04 on 22-Jul-2021
REM Old TITL 186lwah21 in C2/c
REM SHELXT solution in C2/c: R1 0.063, Rweak 0.007, Alpha 0.043
REM <I/s> 0.654 for 476 systematic absences, Orientation as input
REM Formula found by SHELXT: C36 N Si5 Sn
CELL 1.54184 36.8577 10.6468 21.4959 90 98.337 90
ZERR 8 0.0002 0.0001 0.0001 0 0.001 0
LATT 7
SYMM -X,+Y,0.5-Z
SFAC C H N Si Sn
UNIT 288 488 8 40 8

L.S. 10
PLAN  20
SIZE 0.19 0.22 0.32
TEMP -123
BOND
list 4
fmap 2 53
acta
REM <olex2.extras>
REM <HklSrc "%.\\186lwah21.hkl">
REM </olex2.extras>

WGHT    0.036000    4.864501
FVAR       0.15290
SN1   5    0.647043    0.231088    0.484848    11.00000    0.01595    0.01450 =
         0.01269   -0.00025    0.00215    0.00100
SI1   4    0.595772    0.203279    0.389768    11.00000    0.01842    0.01566 =
         0.01536   -0.00058    0.00046    0.00041
SI3   4    0.597763    0.358416    0.311941    11.00000    0.02142    0.02062 =
         0.01762    0.00254    0.00118    0.00067
SI5   4    0.646699   -0.025489    0.583088    11.00000    0.02890    0.02119 =
         0.01885    0.00550    0.00513    0.00222
SI2   4    0.536686    0.192325    0.419846    11.00000    0.01875    0.02723 =
         0.02866    0.00111    0.00277   -0.00168
SI4   4    0.605960    0.008024    0.343648    11.00000    0.03723    0.01825 =
         0.02289   -0.00585   -0.00243    0.00317
N1    3    0.635921    0.124823    0.559023    11.00000    0.02982    0.02053 =
         0.01842    0.00265    0.00923    0.00320
AFIX  43
H1    2    0.622812    0.164890    0.583827    11.00000   -1.20000
AFIX   0
C16   1    0.708329    0.416386    0.437907    11.00000    0.01446    0.02591 =
         0.01667   -0.00013    0.00386   -0.00122
C21   1    0.712455    0.287892    0.424808    11.00000    0.01296    0.02758 =
         0.01625   -0.00034    0.00131    0.00187
C1    1    0.667242    0.410677    0.523866    11.00000    0.01864    0.01578 =
         0.01524   -0.00008    0.00247   -0.00015
C2    1    0.657856    0.463287    0.579578    11.00000    0.02394    0.01855 =
         0.01751   -0.00068    0.00592   -0.00021
C6    1    0.698363    0.457789    0.499979    11.00000    0.01924    0.01836 =
         0.01774    0.00056    0.00384    0.00009
C7    1    0.623728    0.423921    0.604382    11.00000    0.02597    0.01687 =
         0.02013   -0.00472    0.00982   -0.00139
C24   1    0.702478    0.188036    0.468537    11.00000    0.01779    0.02083 =
         0.01801   -0.00054    0.00168    0.00368
AFIX  23
H24A  2    0.719561    0.189444    0.508570    11.00000   -1.20000
H24B  2    0.703462    0.103919    0.449224    11.00000   -1.20000
AFIX   0
C17   1    0.714537    0.506793    0.392471    11.00000    0.02060    0.02958 =
         0.02077    0.00354    0.00469   -0.00395
C5    1    0.720683    0.546687    0.534591    11.00000    0.02238    0.02304 =
         0.02308   -0.00011    0.00649   -0.00402
AFIX  43
H5    2    0.742174    0.575414    0.519405    11.00000   -1.20000
AFIX   0
C4    1    0.712014    0.593821    0.590806    11.00000    0.02979    0.02433 =
         0.02449   -0.00618    0.00432   -0.00843
AFIX  43
H4    2    0.727768    0.652675    0.614448    11.00000   -1.20000
AFIX   0
C18   1    0.726064    0.466672    0.336597    11.00000    0.02101    0.04104 =
         0.01894    0.00610    0.00424   -0.00412
AFIX  43
H18   2    0.730157    0.527552    0.306060    11.00000   -1.20000
AFIX   0
C3    1    0.680163    0.554278    0.612170    11.00000    0.03338    0.02358 =
         0.01995   -0.00564    0.00950   -0.00360
AFIX  43
H3    2    0.673487    0.589674    0.649466    11.00000   -1.20000
AFIX   0
C8    1    0.589435    0.458272    0.572106    11.00000    0.02809    0.02096 =
         0.02612   -0.00584    0.01086    0.00149
C20   1    0.724649    0.252245    0.368638    11.00000    0.01784    0.03354 =
         0.01973   -0.00588    0.00280    0.00221
AFIX  43
H20   2    0.728189    0.165716    0.360554    11.00000   -1.20000
AFIX   0
C12   1    0.625791    0.355737    0.660821    11.00000    0.03781    0.02106 =
         0.02108   -0.00436    0.01054   -0.00248
C19   1    0.731699    0.341314    0.324331    11.00000    0.01818    0.04672 =
         0.01659   -0.00340    0.00281   -0.00182
C22   1    0.707633    0.645453    0.400269    11.00000    0.04000    0.02833 =
         0.03209    0.00744    0.01040   -0.00483
AFIX 137
H22A  2    0.686753    0.656797    0.423221    11.00000   -1.50000
H22B  2    0.702192    0.684915    0.358776    11.00000   -1.50000
H22C  2    0.729479    0.684547    0.423865    11.00000   -1.50000
AFIX   0
C11   1    0.593429    0.319289    0.682192    11.00000    0.05217    0.02180 =
         0.02861   -0.00367    0.02157   -0.00827
AFIX  43
H11   2    0.594850    0.272949    0.720235    11.00000   -1.20000
AFIX   0
C10   1    0.559268    0.348639    0.649600    11.00000    0.04138    0.02667 =
         0.04562   -0.01106    0.02918   -0.00919
C13   1    0.586390    0.539394    0.513852    11.00000    0.03163    0.03450 =
         0.03229    0.00378    0.00667    0.00774
AFIX 137
H13A  2    0.604451    0.607408    0.520540    11.00000   -1.50000
H13B  2    0.561675    0.575193    0.505275    11.00000   -1.50000
H13C  2    0.591072    0.488165    0.477981    11.00000   -1.50000
AFIX   0
C23   1    0.743295    0.300984    0.262612    11.00000    0.03241    0.06452 =
         0.01923   -0.00568    0.00908   -0.00018
AFIX 137
H23A  2    0.721871    0.300217    0.229768    11.00000   -1.50000
H23B  2    0.753955    0.216573    0.267130    11.00000   -1.50000
H23C  2    0.761567    0.360054    0.250982    11.00000   -1.50000
AFIX   0
C9    1    0.557687    0.419109    0.594930    11.00000    0.02782    0.02851 =
         0.04244   -0.00956    0.01501    0.00081
AFIX  43
H9    2    0.534438    0.441231    0.572496    11.00000   -1.20000
AFIX   0
C31   1    0.655522   -0.017332    0.336879    11.00000    0.04564    0.04041 =
         0.02380   -0.00873    0.00233    0.01663
AFIX 137
H31A  2    0.664552    0.053298    0.314224    11.00000   -1.50000
H31B  2    0.658229   -0.095425    0.313860    11.00000   -1.50000
H31C  2    0.669718   -0.023136    0.379011    11.00000   -1.50000
AFIX   0
C28   1    0.606006    0.518176    0.347475    11.00000    0.06244    0.02410 =
         0.02849    0.00301    0.00825   -0.00356
AFIX 137
H28A  2    0.584426    0.544669    0.365899    11.00000   -1.50000
H28B  2    0.610492    0.578068    0.314818    11.00000   -1.50000
H28C  2    0.627416    0.515459    0.380316    11.00000   -1.50000
AFIX   0
C29   1    0.634950    0.325936    0.263691    11.00000    0.03232    0.04463 =
         0.02816    0.00479    0.00992    0.00204
AFIX 137
H29A  2    0.658833    0.331720    0.290329    11.00000   -1.50000
H29B  2    0.633757    0.387705    0.229654    11.00000   -1.50000
H29C  2    0.631779    0.241335    0.245764    11.00000   -1.50000
AFIX   0
C36   1    0.604663   -0.122960    0.586042    11.00000    0.04428    0.02816 =
         0.03844    0.00658    0.00037   -0.00913
AFIX 137
H36A  2    0.588187   -0.078918    0.610604    11.00000   -1.50000
H36B  2    0.611722   -0.203958    0.605840    11.00000   -1.50000
H36C  2    0.592090   -0.136989    0.543226    11.00000   -1.50000
AFIX   0
C15   1    0.662223    0.319834    0.697657    11.00000    0.05170    0.03574 =
         0.02299    0.00502    0.00215   -0.00086
AFIX 137
H15A  2    0.678216    0.286337    0.668968    11.00000   -1.50000
H15B  2    0.658490    0.255699    0.728811    11.00000   -1.50000
H15C  2    0.673672    0.394100    0.719163    11.00000   -1.50000
AFIX   0
C27   1    0.537861    0.124137    0.500225    11.00000    0.03287    0.04501 =
         0.03634    0.00748    0.01068   -0.00578
AFIX 137
H27A  2    0.547583    0.038404    0.500822    11.00000   -1.50000
H27B  2    0.512980    0.122486    0.511243    11.00000   -1.50000
H27C  2    0.553637    0.175763    0.530761    11.00000   -1.50000
AFIX   0
C30   1    0.553220    0.360859    0.257464    11.00000    0.02958    0.04146 =
         0.03398    0.01326   -0.00583    0.00193
AFIX 137
H30A  2    0.548082    0.276875    0.239688    11.00000   -1.50000
H30B  2    0.554831    0.420911    0.223421    11.00000   -1.50000
H30C  2    0.533448    0.386068    0.280784    11.00000   -1.50000
AFIX   0
C35   1    0.676023   -0.098219    0.529107    11.00000    0.06857    0.03041 =
         0.04257    0.01514    0.02634    0.02339
AFIX 137
H35A  2    0.664881   -0.084325    0.485425    11.00000   -1.50000
H35B  2    0.678146   -0.188638    0.537372    11.00000   -1.50000
H35C  2    0.700451   -0.059914    0.536158    11.00000   -1.50000
AFIX   0
C34   1    0.672646   -0.028762    0.664329    11.00000    0.03994    0.04554 =
         0.02927    0.01604   -0.00321   -0.00387
AFIX 137
H34A  2    0.695382    0.019442    0.665433    11.00000   -1.50000
H34B  2    0.678551   -0.115868    0.676602    11.00000   -1.50000
H34C  2    0.657635    0.008422    0.693622    11.00000   -1.50000
AFIX   0
C32   1    0.579175    0.006328    0.262125    11.00000    0.05326    0.03505 =
         0.03129   -0.01415   -0.01155    0.00616
AFIX 137
H32A  2    0.552875    0.008702    0.264877    11.00000   -1.50000
H32B  2    0.584886   -0.070417    0.240313    11.00000   -1.50000
H32C  2    0.585821    0.079816    0.238747    11.00000   -1.50000
AFIX   0
C25   1    0.513823    0.349792    0.418565    11.00000    0.02999    0.04081 =
         0.04987    0.00041    0.00912    0.01065
AFIX 137
H25A  2    0.528259    0.405649    0.448861    11.00000   -1.50000
H25B  2    0.489151    0.340090    0.429850    11.00000   -1.50000
H25C  2    0.512109    0.385948    0.376314    11.00000   -1.50000
AFIX   0
C26   1    0.506395    0.092892    0.361796    11.00000    0.02542    0.05139 =
         0.04942   -0.00629   -0.00360   -0.01074
AFIX 137
H26A  2    0.505818    0.127885    0.319497    11.00000   -1.50000
H26B  2    0.481510    0.091832    0.372809    11.00000   -1.50000
H26C  2    0.516036    0.007022    0.362762    11.00000   -1.50000
AFIX   0
C33   1    0.590438   -0.126814    0.389599    11.00000    0.06650    0.02070 =
         0.05454    0.00078    0.00238   -0.00244
AFIX 137
H33A  2    0.603291   -0.124060    0.432808    11.00000   -1.50000
H33B  2    0.595972   -0.206188    0.369884    11.00000   -1.50000
H33C  2    0.563953   -0.120549    0.390079    11.00000   -1.50000
AFIX   0
C14   1    0.524368    0.305583    0.672694    11.00000    0.05259    0.05206 =
         0.07646   -0.00702    0.04292   -0.01559
AFIX 137
H14A  2    0.519957    0.216924    0.661895    11.00000   -1.50000
H14B  2    0.503689    0.356136    0.652697    11.00000   -1.50000
H14C  2    0.526890    0.315847    0.718424    11.00000   -1.50000
AFIX   0
HKLF 4


REM  186lwah21_a.res in C2/c
REM wR2 = 0.0611, GooF = S = 1.062, Restrained GooF = 1.062 for all data
REM R1 = 0.0232 for 8122 Fo > 4sig(Fo) and 0.0257 for all 8690 data
REM 405 parameters refined using 0 restraints

END

WGHT      0.0360      4.8644

REM Highest difference peak  0.426,  deepest hole -0.734,  1-sigma level  0.069
Q1    1   0.6411  0.1140  0.4953  11.00000  0.05    0.43
Q2    1   0.6452  0.3419  0.4886  11.00000  0.05    0.39
Q3    1   0.6005  0.0996  0.3757  11.00000  0.05    0.36
Q4    1   0.6417  0.1574  0.5438  11.00000  0.05    0.26
Q5    1   0.6194 -0.0628  0.5811  11.00000  0.05    0.24
Q6    1   0.6204  0.2348  0.4779  11.00000  0.05    0.23
Q7    1   0.6389  0.0601  0.5462  11.00000  0.05    0.22
Q8    1   0.7165  0.4626  0.4208  11.00000  0.05    0.21
Q9    1   0.6470  0.0785  0.5598  11.00000  0.05    0.21
Q10   1   0.6018  0.2643  0.3409  11.00000  0.05    0.21
Q11   1   0.7196  0.7217  0.5980  11.00000  0.05    0.21
Q12   1   0.6840  0.4563  0.5029  11.00000  0.05    0.21
Q13   1   0.5973  0.3003  0.3591  11.00000  0.05    0.21
Q14   1   0.7209  0.5479  0.5622  11.00000  0.05    0.20
Q15   1   0.7000  0.5747  0.5976  11.00000  0.05    0.20
Q16   1   0.6557  0.1096  0.5734  11.00000  0.05    0.20
Q17   1   0.6398  0.0025  0.3405  11.00000  0.05    0.20
Q18   1   0.7357  0.4010  0.3382  11.00000  0.05    0.20
Q19   1   0.7032  0.4322  0.4679  11.00000  0.05    0.20
Q20   1   0.7214  0.4836  0.3615  11.00000  0.05    0.19
;
_shelx_res_checksum                21320
_shelx_hkl_file
;
   0   0   2 6139.96   20.60
   0   0   2 6126.14   25.38
   0   0   3    1.29    0.70
   0   0   3    0.68    0.67
   0   0   3    1.66    0.59
   0   0   4   73.91    4.15
   0   0   4   91.11    4.30
   0   0   4   76.46    4.28
   0   0   4   65.63    4.09
   0   0   4   88.14    3.36
   0   0   5    1.10    1.28
   0   0   5    1.60    1.42
   0   0   5    0.73    0.87
   0   0   6  744.82   16.16
   0   0   6  779.44   15.87
   0   0   6  799.96   11.36
   0   0   6  763.63   16.12
   0   0   6  729.99   16.52
   0   0   6  794.90   12.36
   0   0   7    0.60    1.71
   0   0   7   -0.45    0.74
   0   0   7    0.54    1.72
   0   0  -7    1.63    0.57
   0   0   7    4.36    1.90
   0   0   7    0.61    1.47
   0   0   7    0.74    1.07
   0   0   8  938.30   13.78
   0   0   8  925.29   20.38
   0   0   8  924.49   21.45
   0   0  -8  881.93    7.78
   0   0   8  843.42   20.29
   0   0   8  870.16   21.50
   0   0   9    2.10    2.34
   0   0   9    3.22    1.23
   0   0   9    0.75    1.92
   0   0   9    3.69    2.52
   0   0   9    0.24    2.49
   0   0  10 1488.59   17.90
   0   0  10 1516.89   32.18
   0   0  10 1524.99   30.05
   0   0  10 1517.88   32.97
   0   0  10 1452.18   30.59
   0   0  11    1.84    2.83
   0   0  11   -0.73    2.61
   0   0  11    7.18    3.57
   0   0  11    2.54    3.19
   0   0  12 4897.64   65.19
   0   0  12 4854.75   60.39
   0   0  12 4882.00   62.85
   0   0  13   -3.17    2.75
   0   0  13    2.80    2.97
   0   0  14    1.51    2.82
   0   0  14    2.10    3.02
   0   0  15   -7.94    4.18
   0   0  15    2.36    2.82
   0   0  16   66.68    7.27
   0   0  16   51.64    7.84
   0   0  16   48.77    6.61
   0   0  16   37.52    7.15
   0   0  16   44.65    7.11
   0   0  16   36.07    6.74
   0   0  16   50.79    8.17
   0   0  16   39.10    7.18
   0   0  16   40.53    6.51
   0   0  16   38.50    6.97
   0   0  16   35.18    6.34
   0   0  16   47.25    7.68
   0   0  17    2.45    3.39
   0   0  17   -0.49    3.56
   0   0  17    1.91    3.15
   0   0  17    4.05    3.20
   0   0  17  -15.44    6.10
   0   0  17   -0.55    4.54
   0   0  17   -6.81    3.04
   0   0  17   -6.18    3.64
   0   0  17   -8.08    3.80
   0   0  17    5.77    4.35
   0   0  18  127.87   13.04
   0   0  18  133.49   13.49
   0   0  18  129.36   12.40
   0   0  18  133.08   12.84
   0   0  18  129.59   12.75
   0   0  18  137.34   14.09
   0   0  18  126.73   13.28
   0   0  18  123.77   13.23
   0   0  18  130.89   12.05
   0   0  19   -1.81    3.45
   0   0  19    0.71    3.87
   0   0  19    0.57    3.63
   0   0  19   -4.08    4.67
   0   0  19   -9.55    4.77
   0   0  19   -2.02    3.95
   0   0  19   -8.66    4.60
   0   0  19    0.69    4.96
   0   0  19    1.75    3.73
   0   0  20  148.56   15.19
   0   0  20  146.16   14.11
   0   0  20  130.35   13.61
   0   0  20  139.38   14.19
   0   0  20  133.96   13.62
   0   0  21    8.82    4.62
   0   0  21    3.36    4.03
   0   0  21    5.58    3.93
   0   0  21   -4.79    4.48
   0   0  21   -2.61    3.80
   0   0  22  447.16   23.55
   0   0  22  443.22   23.44
   0   0  22  401.66   19.17
   0   0  22  429.53   21.61
   0   0  22  426.37   24.26
   0   0  23    0.97    3.98
   0   0  23    2.94    4.56
   0   0  23   -2.13    3.15
   0   0  23    3.23    4.12
   0   0  23    9.51    3.55
   0   0  24  212.62   12.25
   0   0  24  223.14   14.97
   0   0  24  215.05   14.08
   0   0  24  195.53   13.81
   0   0  24  206.46   14.36
   0   0  25   -1.16    2.85
   0   0  25   -0.93    3.13
   0   0  25   -1.74    3.29
   0   0  25   -0.39    2.54
   0   0  26    9.93    2.69
   0   0  26    6.94    3.29
   0   0  26    8.11    2.70
   0  -2   0  118.28    5.79
   0   2   0  125.61    5.43
   0  -2   1   42.84    3.66
   0  -2  -1   45.56    3.83
   0   2  -1   48.06    3.10
   0   2   1   47.19    3.61
   0  -2  -2  561.05   12.92
   0  -2   2  563.59   12.14
   0  -2   2  675.18   11.62
   0   2   2  636.24    7.17
   0   2  -2  582.74    9.43
   0   2   2  661.62   13.62
   0  -2  -3 1616.21   22.04
   0  -2   3 1808.36   21.67
   0   2   3 1865.06   15.65
   0   2  -3 1689.98   14.39
   0   2   3 1794.12   24.13
   0  -2   4 3086.24   27.04
   0   2   4 3287.20   25.24
   0  -2   4 3373.43   32.80
   0  -2   4 3563.61   34.49
   0   2   4 3404.95   35.52
   0  -2  -5  315.26   10.06
   0  -2   5  314.04    8.51
   0  -2   5  321.50   10.84
   0   2   5  311.70    9.04
   0   2   5  318.24    7.84
   0  -2   5  320.70   11.28
   0   2  -5  313.64    4.96
   0   2   5  326.27   11.78
   0   2   6  385.48   13.00
   0  -2   6  383.94    8.77
   0  -2   6  406.75    6.53
   0   2   6  354.73    9.49
   0  -2   6  373.04   13.02
   0   2   6  357.29   10.84
   0  -2   6  379.61   12.87
   0   2  -6  369.88    4.85
   0   2   6  386.10   13.45
   0  -2   6  395.72   13.30
   0  -2   7   10.95    3.07
   0   2   7   12.42    2.23
   0  -2   7   15.42    3.48
   0  -2  -7    7.41    2.16
   0   2   7    9.42    2.43
   0   2   7   10.84    2.65
   0  -2   7   13.86    1.67
   0  -2   7   10.74    2.82
   0   2   7    8.89    2.44
   0   2  -7   11.44    0.84
   0   2   8  875.00   20.17
   0  -2  -8  784.80   16.42
   0  -2   8  867.75   23.28
   0   2   8  895.36   18.04
   0   2   8  934.73   22.06
   0   2   8  838.90   20.41
   0  -2   8  909.69   23.23
   0  -2   9   38.57    5.70
   0   2   9   47.64    5.40
   0   2   9   46.55    4.69
   0  -2  -9   38.05    3.79
   0   2   9   42.41    5.17
   0   2   9   46.06    5.54
   0  -2   9   43.36    5.76
   0   2  10 1314.41   28.49
   0  -2  10 1215.81   30.18
   0   2  10 1189.16   28.07
   0  -2  10 1127.04   29.83
   0   2  10 1189.51   27.50
   0  -2 -10 1187.00   18.58
   0   2  10 1277.21   25.06
   0   2  10 1216.11   25.69
   0   2  11  194.54   12.61
   0   2  11  186.23   11.82
   0   2  11  176.26   11.54
   0  -2  11  172.51   12.52
   0   2  11  197.90   10.63
   0   2  11  179.29   10.25
   0   2  12   39.49    6.35
   0   2  12   37.35    6.23
   0   2  12   33.60    4.95
   0  -2  12   36.29    6.78
   0   2  12   42.49    5.18
   0  -2  13  246.44   16.17
   0   2  13  269.48   13.89
   0   2  13  258.11   15.43
   0   2  13  265.33   16.02
   0  -2  14   14.08    5.11
   0   2  14   11.13    3.54
   0   2  14    8.07    3.99
   0   2  14    9.66    4.13
   0   2  15  806.67   29.64
   0   2  15  861.92   30.13
   0   2  15  848.30   24.86
   0  -2  15  851.69   31.69
   0   2  15  809.23   28.90
   0  -2  15  824.01   29.10
   0  -2  15  855.61   30.17
   0   2  15  816.19   29.14
   0  -2  15  787.57   28.63
   0  -2  15  862.69   30.40
   0  -2  15  833.94   30.47
   0  -2  15  851.40   29.58
   0  -2  15  783.96   27.61
   0   2  16  395.56   21.44
   0  -2  16  439.76   22.29
   0  -2  16  417.08   22.96
   0   2  16  432.55   22.74
   0  -2  16  430.72   22.79
   0   2  16  402.02   19.07
   0   2  16  376.10   18.95
   0   2  16  427.47   22.83
   0  -2  16  406.15   22.82
   0  -2  16  425.92   21.94
   0  -2  16  456.13   24.05
   0  -2  16  426.92   22.63
   0  -2  16  413.35   22.48
   0  -2  16  424.00   20.87
   0  -2  16  413.80   21.16
   0  -2  16  411.34   23.36
   0  -2  16  437.48   21.70
   0   2  16  405.82   18.24
   0   2  16  417.01   20.26
   0  -2  16  415.47   23.18
   0   2  16  411.29   19.37
   0  -2  16  416.02   21.72
   0   2  17    9.57    5.14
   0  -2  17    0.56    5.19
   0  -2  17    1.44    3.57
   0   2  17   -4.36    2.88
   0   2  17    1.53    3.50
   0   2  17    6.82    4.06
   0   2  17    2.27    4.09
   0   2  17    4.10    4.11
   0   2  17   -0.52    2.99
   0  -2  17    6.02    4.00
   0   2  17   14.17    4.52
   0  -2  17    1.93    4.09
   0  -2  17    1.41    3.81
   0  -2  17    3.32    5.08
   0   2  17    6.67    4.74
   0  -2  17   -3.18    3.84
   0   2  17    5.36    3.58
   0  -2  17   -0.40    1.43
   0  -2  17   -5.96    2.92
   0  -2  17    4.22    4.38
   0  -2  17    3.20    4.15
   0  -2  17    6.13    4.55
   0   2  18   62.73    8.84
   0   2  18   68.41    9.71
   0  -2  18   69.05    9.40
   0  -2  18   67.86   11.10
   0   2  18   44.41    7.35
   0   2  18   72.34   10.53
   0   2  18   58.53    9.68
   0   2  18   64.53    9.17
   0  -2  18   57.03    9.63
   0   2  18   68.22    9.06
   0  -2  18   57.34   10.06
   0  -2  18   70.94   10.61
   0  -2  18   66.09   11.20
   0   2  18   60.39    9.92
   0   2  18   62.84    9.75
   0  -2  18   63.41   10.31
   0  -2  18   52.95    9.15
   0  -2  18   79.49   10.68
   0  -2  18   59.65    9.65
   0  -2  18   57.72    9.26
   0  -2  18   60.36    9.72
   0   2  19    8.70    4.92
   0   2  19    2.94    3.19
   0   2  19    5.42    5.05
   0  -2  19    2.54    4.29
   0   2  19    2.59    4.09
   0  -2  19    6.99    5.80
   0   2  19    3.22    4.45
   0   2  19   -2.00    4.18
   0  -2  19    3.98    4.50
   0  -2  19  -14.70    6.50
   0  -2  19   10.27    5.05
   0  -2  19    9.77    5.57
   0  -2  19    3.44    4.73
   0   2  19   -0.02    3.76
   0   2  19   -2.48    3.22
   0  -2  19   -0.26    1.23
   0  -2  19    3.25    5.03
   0   2  20  246.32   18.20
   0   2  20  213.46   17.78
   0  -2  20  206.71   17.33
   0   2  20  220.47   16.02
   0   2  20  217.12   15.85
   0   2  20  211.36   17.45
   0  -2  20  220.30   18.29
   0  -2  20  215.99   18.10
   0  -2  20  228.71   17.04
   0  -2  20  235.71   17.65
   0  -2  20  212.90   16.68
   0  -2  20  238.87   18.85
   0   2  20  220.94   15.55
   0   2  21   11.65    5.75
   0   2  21   13.76    4.78
   0   2  21   14.31    5.06
   0  -2  21   21.01    6.60
   0  -2  21   23.14    7.06
   0   2  21   11.17    4.95
   0  -2  21   22.32    6.70
   0   2  21   21.12    6.82
   0  -2  21   19.02    6.13
   0  -2  21   12.42    6.25
   0  -2  21   21.09    6.87
   0   2  21   14.16    4.07
   0   2  22   51.60    8.26
   0  -2  22   47.19    8.12
   0   2  22   46.81    7.31
   0  -2  22   46.29    8.61
   0   2  22   52.78    7.30
   0   2  22   50.01    8.39
   0  -2  22   54.52    9.38
   0   2  22   59.19    8.15
   0  -2  22   54.91    8.97
   0   2  22   46.93    7.88
   0  -2  23   27.15    6.02
   0   2  23   30.31    6.01
   0  -2  23   22.17    6.66
   0  -2  23   28.69    7.17
   0  -2  23   26.09    6.43
   0   2  23   30.12    6.43
   0  -2  23   30.38    7.06
   0   2  23   28.86    6.11
   0  -2  24  369.28   17.26
   0  -2  24  351.45   18.12
   0  -2  24  379.83   18.92
   0   2  24  391.86   17.31
   0  -2  24  383.60   19.50
   0   2  24  382.90   17.62
   0   2  24  371.39   16.68
   0  -2  24  381.22   18.38
   0   2  24  391.20   18.30
   0  -2  25    8.00    3.46
   0   2  25   11.05    3.44
   0  -2  25   10.83    3.35
   0  -2  25    6.87    3.57
   0   2  25    1.36    2.32
   0   2  25    1.61    2.95
   0  -2  25    2.29    3.11
   0  -2  26  276.53   11.66
   0   2  26  262.33   10.28
   0  -2  26  281.95   10.65
   0   2  26  278.71   11.62
   0  -2  26  274.79   11.56
   0  -4   0 1184.80   27.50
   0   4   0 1266.13   24.96
   0  -4   1    0.77    2.11
   0   4   1    3.78    2.37
   0   4  -1    2.82    1.94
   0  -4   2 1066.91   25.35
   0  -4  -2 1090.83   26.51
   0   4   2 1017.76   24.09
   0   4  -2 1036.36   20.91
   0  -4  -3  327.53   14.79
   0  -4   3  313.31   13.81
   0  -4   3  346.98   11.30
   0   4   3  338.24   14.51
   0   4  -3  322.00   11.44
   0  -4  -4  447.83   17.43
   0  -4   4  450.52   16.09
   0  -4   4  466.28   14.16
   0   4  -4  443.92   12.74
   0   4   4  463.42   17.60
   0   4   5    3.15    1.02
   0  -4   5    2.81    2.43
   0  -4  -5    3.23    2.75
   0  -4   5    3.80    2.73
   0  -4   5    1.49    2.78
   0   4  -5    2.59    1.51
   0   4   5    3.97    3.42
   0  -4   6 1206.22   26.45
   0  -4   6 1244.47   22.44
   0   4   6 1257.27   15.56
   0  -4   6 1282.03   26.34
   0   4  -6 1198.59   18.27
   0  -4   6 1188.58   28.82
   0   4   6 1222.20   30.65
   0  -4   7  383.42   15.91
   0  -4   7  424.97   12.07
   0   4   7  426.60   10.69
   0   4   7  374.91   17.41
   0  -4   7  414.21   14.73
   0   4   7  440.95   19.19
   0  -4   7  421.23   18.03
   0  -4   8 1476.96   33.17
   0   4   8 1501.07   35.50
   0  -4   8 1505.24   34.99
   0  -4  -9  209.46   12.16
   0  -4   9  233.74   14.15
   0   4   9  251.55   15.05
   0  -4   9  240.49   14.67
   0   4   9  216.21   11.74
   0  -4 -10   46.71    5.95
   0  -4  10   58.76    7.87
   0   4  10   51.95    7.39
   0  -4  10   43.05    6.92
   0   4  10   51.79    6.22
   0  -4  11  811.12   28.52
   0  -4 -11  759.14   22.03
   0   4  11  846.29   28.87
   0  -4  11  846.83   29.34
   0   4  11  820.92   24.90
   0  -4  12  626.14   26.14
   0   4  12  662.56   26.25
   0  -4  12  608.76   26.12
   0   4  12  664.77   22.84
   0   4  13  281.14   17.19
   0  -4  13  213.19   15.99
   0   4  13  254.35   14.45
   0   4  13  249.90   14.82
   0  -4  13  239.03   16.84
   0   4  14  315.12   19.87
   0  -4  14  307.79   16.35
   0  -4  14  314.40   18.19
   0   4  14  340.19   19.66
   0  -4  14  348.96   20.93
   0  -4  14  358.04   20.78
   0  -4  14  345.78   20.66
   0  -4  14  316.93   18.75
   0  -4  14  345.97   20.53
   0  -4  14  308.96   18.27
   0   4  14  310.80   18.82
   0  -4  14  305.18   17.35
   0  -4  14  339.49   19.54
   0  -4  14  322.24   19.21
   0   4  14  341.55   19.66
   0  -4  14  306.18   18.80
   0  -4  14  300.24   16.98
   0   4  15   68.29    9.42
   0  -4  15   78.13   10.22
   0   4  15   67.64    9.37
   0  -4  15   72.84    8.47
   0  -4  15   70.42   10.10
   0  -4  15   86.72   11.34
   0  -4  15   75.19   10.37
   0  -4  15   87.55   10.90
   0  -4  15   65.53   10.50
   0  -4  15   57.85    8.85
   0   4  15   92.71   11.19
   0  -4  15   82.17   10.55
   0  -4  15   79.24   10.67
   0  -4  15   60.84    8.69
   0  -4  15   59.88    8.79
   0  -4  15   63.52    9.52
   0   4  15   63.99    9.53
   0   4  16  159.35   13.98
   0  -4  16  190.24   16.23
   0   4  16  148.43   14.31
   0  -4  16  204.34   14.90
   0  -4  16  157.67   15.04
   0  -4  16  198.66   17.48
   0  -4  16  187.83   16.53
   0  -4  16  173.46   15.93
   0  -4  16  188.27   15.90
   0   4  16  172.58   15.30
   0  -4  16  180.01   15.08
   0  -4  16  176.33   15.68
   0  -4  16  187.39   16.43
   0  -4  16  166.49   15.41
   0   4  16  161.67   14.63
   0  -4  16  165.82   15.11
   0   4  16  181.70   12.26
   0  -4  16  155.16   14.82
   0   4  17    4.25    2.62
   0   4  17    9.54    4.38
   0  -4  17   13.26    5.36
   0  -4  17   16.59    6.57
   0  -4  17   17.33    5.75
   0  -4  17   17.93    6.04
   0   4  17   18.48    5.77
   0  -4  17   18.14    6.53
   0   4  17   21.44    6.06
   0  -4  17    4.63    4.76
   0  -4  17   14.65    5.63
   0  -4  17   23.53    6.12
   0  -4  17   14.72    5.76
   0  -4  17   17.15    5.49
   0   4  17   20.50    5.68
   0   4  18    3.83    2.45
   0   4  18    0.88    3.97
   0  -4  18    1.75    4.13
   0  -4  18    1.24    4.53
   0   4  18    1.10    4.59
   0  -4  18    9.49    5.81
   0  -4  18    1.96    3.95
   0   4  18   -0.88    4.43
   0  -4  18    1.73    3.05
   0  -4  18   -1.07    3.44
   0  -4  18    2.65    4.89
   0   4  18    2.40    4.15
   0   4  18    5.77    3.31
   0  -4  18    5.40    4.00
   0   4  19  306.72   20.57
   0   4  19  299.90   20.18
   0  -4  19  298.82   19.01
   0   4  19  312.88   21.33
   0  -4  19  264.89   19.47
   0   4  19  292.14   15.99
   0   4  19  304.33   19.56
   0  -4  19  306.91   19.92
   0   4  19  288.86   20.35
   0  -4  19  291.99   21.03
   0  -4  19  288.85   20.81
   0  -4  19  279.55   19.12
   0  -4  19  281.64   20.19
   0  -4  19  258.09   19.16
   0   4  20   95.54   11.93
   0   4  20   95.18   11.70
   0   4  20   84.38   11.55
   0  -4  20  101.00   11.14
   0  -4  20   89.34   11.64
   0   4  20   89.33   10.94
   0  -4  20   95.22   11.43
   0  -4  20   91.81   12.03
   0   4  20  104.48   12.78
   0  -4  20   94.71   12.11
   0  -4  20   92.27   11.06
   0  -4  20   93.50   12.21
   0  -4  20   83.63   11.37
   0   4  21  299.72   19.23
   0   4  21  272.49   17.85
   0  -4  21  268.60   16.78
   0  -4  21  290.88   19.14
   0   4  21  256.98   18.44
   0  -4  21  272.19   17.69
   0   4  21  270.63   17.07
   0   4  21  296.60   19.65
   0  -4  21  294.72   20.09
   0  -4  21  267.71   19.02
   0  -4  21  267.61   17.40
   0  -4  21  259.65   18.04
   0  -4  21  260.82   18.01
   0   4  22  344.86   19.38
   0   4  22  368.82   18.95
   0   4  22  372.40   17.12
   0  -4  22  339.78   16.97
   0  -4  22  362.26   20.06
   0  -4  22  355.43   17.47
   0   4  22  344.00   17.46
   0  -4  22  346.66   18.63
   0  -4  22  352.69   20.55
   0   4  22  380.94   20.88
   0  -4  22  372.38   20.77
   0  -4  22  385.95   20.56
   0  -4  23   34.69    5.32
   0   4  23   24.37    5.16
   0   4  23   30.17    4.69
   0  -4  23   25.76    5.92
   0   4  23   31.14    5.06
   0  -4  23   30.52    5.46
   0  -4  23   28.30    6.02
   0  -4  23   28.04    5.80
   0   4  23   34.86    6.44
   0  -4  24   -0.16    2.95
   0  -4  24    8.92    3.36
   0  -4  24    6.95    3.42
   0   4  24    7.05    3.23
   0   4  24    1.98    2.29
   0  -4  24   11.70    2.84
   0  -4  25    8.10    2.77
   0   4  25   12.90    2.81
   0  -4  25   11.43    2.53
   0  -4  25    5.77    2.45
   0  -6   0   64.28    8.99
   0   6   0   73.62    7.97
   0  -6   1  856.01   29.86
   0  -6  -1  901.56   30.90
   0   6   1  801.77   26.12
   0   6  -1  840.53   24.81
   0  -6   2 2675.09   51.93
   0   6  -2 2766.23   43.82
   0   6   2 2757.59   49.37
   0  -6  -3  874.84   30.78
   0  -6   3  913.26   30.33
   0  -6   3  873.55   27.20
   0   6  -3  852.44   23.72
   0   6   3  875.52   28.85
   0  -6   4 1670.42   40.25
   0  -6   4 1570.33   35.63
   0   6   4 1623.08   39.96
   0  -6   5  297.63   17.08
   0  -6   5  292.39   15.24
   0  -6  -5  251.13   16.30
   0   6   5  283.70   17.48
   0  -6  -6  184.49   14.02
   0  -6   6  201.16   12.32
   0  -6   6  175.93   13.75
   0   6   6  212.40   15.34
   0   6   7   60.34    8.66
   0  -6  -7   51.41    7.81
   0  -6   7   52.60    7.89
   0   6   8 1155.23   37.37
   0  -6  -8 1092.97   33.58
   0  -6   8 1103.58   35.23
   0   6   9  115.54   12.16
   0  -6   9  123.93   12.43
   0  -6  -9  131.46   11.87
   0  -6 -10  385.78   19.69
   0   6  10  385.77   22.35
   0  -6  10  407.13   21.53
   0  -6  10  395.59   20.17
   0   6  10  401.98   19.59
   0  -6  10  385.99   21.86
   0  -6  11  175.96   13.08
   0  -6  11  186.09   15.65
   0  -6 -11  198.83   13.56
   0   6  11  214.70   17.23
   0  -6  11  224.23   14.94
   0  -6  11  246.08   17.20
   0   6  11  206.68   13.96
   0  -6  11  220.93   14.51
   0  -6  11  215.05   13.81
   0   6  11  222.21   14.32
   0  -6  11  207.42   14.40
   0  -6  11  204.19   15.66
   0   6  11  210.74   15.20
   0  -6  12  145.13   13.72
   0   6  12  177.28   14.94
   0  -6  12  144.87   11.72
   0   6  12  163.06   15.09
   0  -6  12  170.49   14.90
   0  -6  12  152.32   12.61
   0   6  12  156.15   13.11
   0  -6  12  157.18   12.85
   0  -6  12  159.02   13.04
   0   6  12  157.77   12.20
   0  -6  12  158.59   12.16
   0  -6  12  155.64   12.55
   0  -6  12  142.69   14.25
   0   6  13  683.81   28.87
   0  -6  13  704.66   30.48
   0  -6  13  604.42   24.59
   0  -6  13  598.01   23.13
   0   6  13  679.82   29.03
   0  -6  13  663.58   29.15
   0   6  13  640.49   27.73
   0  -6  13  642.37   26.89
   0   6  13  620.86   23.26
   0  -6  13  652.39   25.93
   0  -6  13  614.25   29.14
   0  -6  13  679.14   25.97
   0  -6  14   34.82    8.54
   0   6  14   45.73    8.41
   0  -6  14   47.14    8.03
   0   6  14   48.07    8.05
   0  -6  14   33.10    7.80
   0  -6  14   44.34    7.84
   0   6  14   49.65    8.51
   0  -6  14   22.02    5.24
   0  -6  14   46.96    7.56
   0  -6  14   37.19    7.10
   0  -6  14   35.44    6.49
   0   6  14   38.04    7.39
   0  -6  14   31.46    7.36
   0  -6  15  169.25   13.21
   0   6  15  233.60   17.93
   0  -6  15  199.77   17.39
   0   6  15  206.16   16.54
   0  -6  15  226.00   17.15
   0  -6  15  208.37   15.95
   0   6  15  196.71   16.63
   0  -6  15  207.40   16.43
   0  -6  15  203.42   16.42
   0   6  15  209.40   16.09
   0  -6  16   35.13    7.31
   0   6  16   25.70    7.70
   0  -6  16   31.30    8.15
   0  -6  16   30.58    7.91
   0  -6  16   29.31    6.71
   0   6  16   31.89    7.42
   0   6  16   35.88    7.53
   0  -6  16   38.16    7.74
   0  -6  16   35.34    7.58
   0   6  16   34.82    7.16
   0  -6  17  569.98   28.84
   0   6  17  613.27   28.92
   0  -6  17  610.63   25.50
   0  -6  17  573.97   29.35
   0   6  17  593.04   28.26
   0   6  17  613.01   29.27
   0  -6  17  616.08   27.51
   0  -6  17  601.46   27.29
   0  -6  17  579.80   29.60
   0   6  17  663.48   28.61
   0  -6  18    2.68    4.31
   0  -6  18    3.22    5.63
   0  -6  18    4.40    3.56
   0   6  18    3.31    4.09
   0  -6  18   -3.25    4.77
   0  -6  18   -1.04    3.51
   0  -6  18    0.65    3.00
   0   6  18   -6.94    4.22
   0  -6  19  199.27   16.32
   0  -6  19  205.74   15.14
   0   6  19  194.13   15.95
   0   6  19  186.40   15.05
   0  -6  19  186.96   16.04
   0  -6  19  221.57   17.33
   0  -6  19  181.08   14.21
   0   6  19  194.35   15.30
   0   6  20   56.67    8.54
   0   6  20   58.43    8.57
   0   6  20   76.12   10.22
   0  -6  20   60.31    8.02
   0   6  20   56.85    8.43
   0  -6  20   50.69    8.43
   0  -6  20   62.33    8.22
   0  -6  20   57.22    8.79
   0  -6  20   56.44    9.18
   0   6  21  124.90   10.88
   0   6  21  125.36   10.58
   0  -6  21  105.24    9.61
   0   6  21  102.88   10.42
   0   6  21  112.40    9.90
   0  -6  21  106.65   10.72
   0  -6  21  119.23    9.48
   0  -6  21  107.37   10.67
   0  -6  21  116.47   11.07
   0   6  22   21.36    4.24
   0  -6  22   25.11    4.58
   0   6  22   21.46    4.38
   0  -6  22   27.30    5.51
   0  -6  22   20.34    4.61
   0   6  22   23.40    5.04
   0   6  23   66.99    5.47
   0  -6  23   60.19    5.10
   0  -6  23   67.57    6.55
   0  -6  23   67.20    6.53
   0   6  23   74.38    6.69
   0   6  23   79.74    5.53
   0   8   0  376.26   19.57
   0   8   0  393.81   18.82
   0  -8   0  358.48   21.86
   0  -8   1   13.33    4.62
   0  -8   1   12.54    5.47
   0  -8  -1   14.55    6.34
   0   8  -1   17.63    4.24
   0   8   1   15.67    5.30
   0   8   1    9.49    3.90
   0   8  -1   12.87    4.02
   0  -8   2   53.74    7.16
   0   8  -2   66.23    7.11
   0   8  -2   24.03    4.62
   0   8   2   50.58    7.64
   0  -8  -2   37.01    8.25
   0  -8   2   59.42    9.03
   0  -8   3    2.58    2.61
   0   8   3    1.87    2.70
   0  -8  -3   -1.20    4.24
   0  -8   3    0.69    3.94
   0  -8   4  179.30   15.51
   0   8   4  189.00   16.00
   0  -8   4  177.45   14.57
   0   8   4  192.20   15.33
   0  -8  -4  182.39   15.99
   0  -8   4  188.62   14.56
   0  -8   5  102.79   12.15
   0   8   5  118.13   12.80
   0  -8   5   91.36   11.54
   0  -8   5  108.77   11.95
   0   8   5  121.97   12.47
   0  -8  -5  125.69   13.28
   0  -8   5  121.93   11.01
   0  -8   6  923.68   35.36
   0   8   6  979.82   34.38
   0  -8   6  915.81   32.79
   0   8   6  960.29   36.78
   0  -8   6  871.39   34.37
   0   8   6  944.27   34.53
   0  -8  -6  977.66   36.56
   0   8   7  374.87   17.14
   0  -8   7  346.74   22.36
   0   8   7  342.64   20.51
   0  -8   7  343.63   20.48
   0   8   7  373.53   23.30
   0  -8   7  299.65   21.12
   0  -8   7  379.57   23.28
   0   8   7  375.48   22.01
   0  -8   7  350.09   20.05
   0  -8  -7  382.36   22.83
   0  -8   8  155.65   14.21
   0   8   8  186.86   12.89
   0  -8   8  175.77   16.31
   0   8   8  164.98   14.65
   0  -8   8  146.07   13.77
   0   8   8  164.85   15.75
   0  -8   8  146.48   15.06
   0  -8   8  151.09   15.38
   0   8   8  178.86   15.65
   0  -8   8  165.40   14.07
   0  -8  -8  179.00   15.44
   0   8   9  721.97   26.96
   0  -8   9  646.82   29.08
   0   8   9  643.56   28.43
   0  -8   9  652.71   31.12
   0   8   9  713.49   32.14
   0  -8   9  618.01   27.85
   0  -8   9  584.05   28.61
   0  -8   9  720.21   33.02
   0  -8   9  621.10   27.34
   0   8   9  699.56   30.49
   0  -8  -9  733.38   29.15
   0  -8  10    3.34    5.10
   0   8  10    5.32    4.48
   0  -8  10    4.46    5.05
   0   8  10   -4.88    4.26
   0  -8  10   -8.09    5.64
   0  -8  10    5.58    4.87
   0  -8  10    5.19    4.23
   0   8  10    3.98    5.45
   0   8  11 1680.52   44.73
   0  -8  11 1787.45   52.74
   0  -8  11 1804.01   50.51
   0  -8  11 1722.81   41.18
   0   8  11 1810.99   48.31
   0  -8  11 1621.63   44.41
   0   8  11 1757.52   44.95
   0  -8  11 1690.93   47.77
   0   8  12  107.72   11.54
   0  -8  12  123.38   14.83
   0   8  12  103.96   11.56
   0  -8  12  114.03   13.48
   0  -8  12  105.26   10.65
   0  -8  12  103.71   11.78
   0  -8  12  112.93   13.12
   0  -8  13  672.38   26.41
   0  -8  13  636.67   29.86
   0   8  13  676.51   28.89
   0   8  13  634.92   23.46
   0  -8  13  660.12   29.59
   0  -8  13  682.49   28.14
   0  -8  13  660.52   31.97
   0  -8  14   69.64    9.77
   0   8  14   65.50    8.40
   0   8  14   60.15    8.59
   0  -8  14   77.26    9.34
   0  -8  14   79.51    9.34
   0  -8  14   80.51   10.59
   0   8  14   65.32    9.79
   0  -8  14   47.61    9.26
   0  -8  15   15.44    5.26
   0   8  15   20.54    4.58
   0   8  15   30.24    6.90
   0   8  15   19.83    4.94
   0  -8  15   30.69    7.25
   0  -8  15   30.66    7.21
   0  -8  16    3.82    4.74
   0  -8  16   -5.04    4.49
   0   8  16   -5.50    4.43
   0  -8  16   -5.62    3.96
   0   8  16   -2.74    3.44
   0  -8  17  351.66   19.94
   0   8  17  334.93   18.94
   0  -8  17  314.53   19.40
   0  -8  17  322.85   20.06
   0  -8  17  337.55   17.70
   0   8  17  342.85   16.88
   0  -8  18    3.50    4.39
   0   8  18   -5.58    3.86
   0   8  18    5.00    3.68
   0  -8  18    1.94    3.77
   0  -8  18    1.73    2.75
   0  -8  18   -0.23    2.85
   0   8  18    0.62    3.06
   0  -8  19  371.10   17.58
   0   8  19  380.67   17.27
   0   8  19  363.54   17.00
   0  -8  19  360.76   17.26
   0  -8  19  346.54   12.91
   0  -8  19  369.42   17.86
   0   8  19  358.37   14.73
   0   8  20    8.52    3.11
   0   8  20    7.79    2.96
   0   8  20    5.42    3.14
   0  -8  20    1.86    2.67
   0  -8  20    5.02    3.12
   0  -8  20    6.44    3.07
   0   8  20    4.14    2.65
   0  -8  21  241.54    9.81
   0  -8  21  247.35   10.53
   0   8  21  230.79    8.73
   0   8  21  240.14    9.65
   0  10   0    8.57    4.99
   0  10   0    8.50    4.50
   0  10   0    6.16    3.91
   0 -10   1    2.53    4.49
   0  10   1    4.08    4.31
   0  10   1    3.75    4.11
   0  10  -1    7.75    4.27
   0  10   1    6.64    4.29
   0  10  -1    1.50    3.04
   0 -10   1   -4.73    3.78
   0 -10   2   44.80    9.26
   0  10   2   43.28    8.59
   0  10  -2   41.87    7.00
   0  10   2   51.67    8.90
   0  10   2   44.36    8.06
   0 -10   2   34.14    6.84
   0 -10   3  121.86   14.25
   0  10   3  107.97   12.71
   0 -10   3  117.15   12.81
   0  10   3  105.39   12.75
   0  10   3  118.17   12.79
   0  10  -3  110.13   10.51
   0 -10   4  308.14   20.65
   0  10   4  294.06   20.59
   0 -10   4  288.29   21.14
   0 -10   4  295.44   19.77
   0  10   4  326.18   21.41
   0  10   4  311.42   20.40
   0 -10   5  107.32   12.63
   0  10   5  109.32   13.13
   0 -10   5  116.31   13.92
   0 -10   5  123.20   13.79
   0  10   5  125.38   13.93
   0 -10   5  110.60   12.17
   0  10   5  117.34   12.92
   0 -10   6  206.35   15.10
   0 -10   6  254.71   19.82
   0  10   6  221.47   17.59
   0  10  -6  254.54   16.20
   0 -10   6  216.67   17.29
   0 -10   6  218.21   18.08
   0  10   6  233.41   18.48
   0 -10   6  236.24   17.08
   0  10   6  243.37   18.20
   0 -10   7   46.89    8.25
   0  10   7   45.96    8.52
   0 -10   7   43.81    9.25
   0 -10   7   51.07    8.38
   0 -10   7   46.58    9.53
   0 -10   7   49.05    9.25
   0 -10   7   45.32    8.00
   0  10   7   41.68    8.41
   0  10   7   34.17    8.43
   0 -10   8   -1.80    3.96
   0  10   8   -3.70    4.48
   0 -10   8    5.01    3.95
   0 -10   8   -9.96    5.61
   0 -10   8  -11.83    6.42
   0 -10   8    1.62    3.94
   0  10   8   -1.21    5.41
   0 -10   9  248.68   16.78
   0  10   9  234.17   17.08
   0 -10   9  242.28   17.20
   0 -10   9  276.69   20.54
   0 -10   9  248.89   16.84
   0  10   9  260.66   18.31
   0 -10   9  273.01   20.00
   0 -10  10   45.04    7.85
   0 -10  10   46.66    8.46
   0  10  10   36.04    7.12
   0 -10  10   47.63    7.67
   0  10  10   40.98    7.93
   0  10  11   78.71    9.75
   0 -10  11   92.93   10.48
   0 -10  11   91.64   11.10
   0 -10  11   95.78   10.44
   0  10  12    5.34    3.69
   0  10  12    5.90    4.11
   0 -10  12    9.53    4.79
   0 -10  12    8.79    3.90
   0 -10  12   11.06    4.75
   0 -10  13  392.91   19.49
   0  10  13  405.05   18.20
   0  10  13  377.95   17.82
   0 -10  13  377.11   16.95
   0 -10  13  371.67   17.85
   0 -10  13  395.12   18.54
   0  10  14   18.02    4.24
   0 -10  14   10.33    4.32
   0  10  14   14.88    4.41
   0 -10  14   17.21    4.36
   0  10  14   20.03    4.14
   0 -10  14   15.76    4.48
   0  10  15  598.17   16.28
   0  10  15  647.19   20.24
   0 -10  15  642.91   21.93
   0  10  15  568.19   15.81
   0 -10  15  611.98   22.88
   0 -10  15  623.40   16.93
   0 -10  15  638.02   20.25
   0  10  16   82.37    6.82
   0  10  16   91.58    7.85
   0 -10  16   94.94    7.96
   0 -10  16   85.59    8.02
   0 -10  16   89.48    7.12
   0  10  17  215.09    8.59
   0  10  17  216.11   10.27
   0 -10  17  196.54    8.96
   0 -10  17  207.63   10.50
   0 -10  17  200.31    8.31
   0 -12   0    8.60    4.77
   0 -12   0   12.28    5.23
   0  12   0    6.61    4.51
   0 -12   0   13.34    5.44
   0 -12   1  123.99   11.11
   0 -12  -1  123.51   11.45
   0 -12   1  126.14   12.07
   0  12  -1  146.09   11.63
   0 -12  -1  126.07   12.00
   0  12   1  127.84   11.56
   0 -12  -1  135.09   11.07
   0 -12   1  125.72   11.21
   0 -12   1  133.03   10.45
   0  12   1  119.04   10.15
   0 -12   2   20.39    5.34
   0 -12   2   23.05    6.06
   0  12   2   25.03    5.90
   0  12  -2   23.03    5.34
   0 -12  -2   27.48    6.38
   0 -12  -2   18.90    5.07
   0 -12   2   23.71    6.05
   0 -12   2   26.61    5.17
   0  12   2   24.78    5.46
   0 -12   3    7.87    4.00
   0  12   3    8.76    4.90
   0 -12   3   10.19    5.18
   0  12  -3    7.02    3.68
   0 -12  -3   10.20    5.09
   0 -12   3    4.22    4.24
   0 -12  -3    6.86    3.60
   0 -12   3    6.41    3.48
   0  12   3    9.43    4.66
   0 -12   4   11.39    4.34
   0 -12  -4    8.94    4.71
   0  12   4    1.89    4.18
   0  12  -4    6.05    3.32
   0 -12   4    7.96    4.50
   0 -12  -4   10.48    3.47
   0 -12   4    7.30    3.17
   0  12   4   10.86    4.52
   0 -12   5   49.74    6.82
   0  12   5   50.16    7.38
   0  12   5   48.60    6.52
   0 -12  -5   41.64    6.86
   0  12  -5   49.79    5.32
   0 -12   5   55.11    8.07
   0 -12   5   57.65    6.15
   0  12   5   50.65    7.15
   0 -12   6   81.87    7.85
   0 -12  -6   87.24    8.75
   0  12   6  100.67    9.58
   0  12   6   95.47    8.13
   0 -12   6  103.40    7.22
   0 -12   6   94.19    9.83
   0  12   6   92.70    8.88
   0 -12   7   83.86    9.00
   0  12   7   69.46    6.42
   0 -12  -7   71.12    7.37
   0 -12  -7   70.47    5.86
   0  12   7   63.57    7.45
   0 -12   8    9.15    3.69
   0  12  -8    8.41    2.51
   0 -12  -8   13.90    3.86
   0  12   8   18.33    2.99
   0 -12   8   14.30    3.85
   0  12   8   11.39    4.01
   0 -12  -8    9.46    2.63
   0 -12  -9  449.38   12.65
   0 -12   9  492.35   18.39
   0 -12  -9  469.06   15.55
   0 -12   9  471.69   16.39
   0 -12   9  423.40   12.46
   0  12   9  430.09   16.06
   0  12   9  474.19   17.05
   0 -12 -10   35.11    3.54
   0 -12  10   39.46    5.24
   0 -12 -10   30.06    3.80
   0 -12  10   35.94    4.14
   0  12  10   35.43    4.53
   0  12  10   39.93    4.86
   0  12  11  218.01    9.41
  -1  -1  26   -0.17    2.25
  -1   1  26    1.18    2.20
  -1  -1  26    1.03    2.47
  -1   1  26   -2.02    2.37
  -1  -1  26    0.50    2.29
  -1   1  26    1.44    2.19
  -1  -1  26   -0.90    2.14
  -1   1  25   37.07    6.08
  -1  -1  25   49.37    6.56
  -1   1  25   43.14    5.87
  -1  -1  25   42.02    6.02
  -1   1  25   41.27    5.88
  -1  -1  25   42.13    6.47
  -1   1  25   34.80    4.06
  -1  -1  25   37.27    6.40
  -1   1  25   30.62    5.87
  -1  -1  24  100.70   10.20
  -1  -1  24   98.23   10.41
  -1   1  24  103.46    9.90
  -1   1  24   98.37    9.89
  -1  -1  24   95.03   10.28
  -1  -1  24  103.53   10.87
  -1   1  24  100.73    9.17
  -1   1  24   99.66    8.36
  -1  -1  24   99.94   10.68
  -1   1  24  108.20   10.76
  -1  -1  23   67.57    9.67
  -1  -1  23   79.48   10.09
  -1   1  23   81.13    9.85
  -1  -1  23   75.05   10.08
  -1  -1  23   65.61    9.98
  -1   1  23   73.72    9.28
  -1  -1  23   76.48   10.13
  -1   1  23   68.59    8.97
  -1   1  23   60.90    8.07
  -1  -1  22   25.77    6.91
  -1   1  22   42.24    7.61
  -1  -1  22   36.06    8.14
  -1   1  22   33.12    6.78
  -1  -1  22   43.88    6.71
  -1  -1  22   25.39    7.65
  -1   1  22   22.11    6.32
  -1  -1  22   27.65    5.92
  -1   1  22   30.44    6.64
  -1   1  21    3.16    4.01
  -1   1  21    2.90    3.76
  -1   1  21    1.46    3.28
  -1  -1  21    7.89    5.23
  -1   1  21    4.77    3.63
  -1  -1  21    4.79    4.66
  -1   1  21    4.91    4.54
  -1  -1  21    5.18    3.51
  -1   1  21    2.09    4.19
  -1  -1  21   -4.36    4.06
  -1   1  21   -2.18    3.70
  -1  -1  21    2.14    4.34
  -1   1  20   79.26   10.48
  -1   1  20   75.36   10.78
  -1  -1  20   89.77   11.76
  -1   1  20   68.36   10.13
  -1   1  20   83.71    9.83
  -1  -1  20   85.12    9.94
  -1  -1  20   77.19   11.18
  -1   1  20   86.12   11.91
  -1  -1  20  115.95   12.10
  -1   1  20   84.47   10.78
  -1  -1  20   69.19   10.23
  -1  -1  20   86.88   11.64
  -1  -1  20   93.55   11.09
  -1   1  20   91.04   11.01
  -1  -1  20   88.49   11.38
  -1   1  19   10.74    5.38
  -1  -1  19   14.48    5.65
  -1   1  19   14.70    5.00
  -1   1  19   18.81    6.07
  -1   1  19   11.74    4.48
  -1  -1  19   16.70    6.10
  -1   1  19   15.44    5.08
  -1  -1  19   13.39    5.10
  -1  -1  19   17.12    6.46
  -1  -1  19   11.81    5.05
  -1  -1  19   16.51    5.92
  -1   1  19   15.86    6.84
  -1   1  19   18.88    6.43
  -1  -1  19   10.13    5.04
  -1  -1  19   12.41    4.10
  -1  -1  19   18.54    6.12
  -1  -1  19   24.38    6.34
  -1   1  18   38.80    7.28
  -1   1  18   24.20    6.80
  -1  -1  18   37.72    8.07
  -1  -1  18   39.46    7.71
  -1   1  18   31.09    6.28
  -1   1  18   36.61    8.11
  -1  -1  18   17.06    5.48
  -1  -1  18   36.12    7.82
  -1   1  18   38.55    7.94
  -1   1  18   38.66    7.20
  -1  -1  18   29.20    6.48
  -1   1  18   31.97    6.82
  -1   1  18   32.18    7.37
  -1   1  18   36.74    7.62
  -1  -1  18   34.49    7.73
  -1  -1  18   30.37    6.41
  -1  -1  18   38.13    7.39
  -1  -1  18   23.61    6.63
  -1  -1  18   33.02    7.09
  -1  -1  18   27.56    6.73
  -1  -1  18   34.20    7.04
  -1  -1  18   44.17    7.60
  -1  -1  17 1440.28   42.79
  -1  -1  17 1265.69   37.47
  -1   1  17 1399.63   38.81
  -1  -1  17 1373.08   40.28
  -1   1  17 1441.41   40.71
  -1   1  17 1339.55   36.62
  -1  -1  17 1434.96   39.69
  -1   1  17 1341.48   39.31
  -1   1  17 1369.27   36.22
  -1   1  17 1460.85   40.16
  -1  -1  17 1500.52   42.82
  -1   1  17 1423.53   42.23
  -1   1  17 1389.69   35.92
  -1  -1  17 1330.46   41.85
  -1  -1  17 1378.38   40.98
  -1  -1  17 1413.40   38.14
  -1   1  17 1398.81   42.20
  -1  -1  17 1474.60   41.81
  -1  -1  17 1468.80   43.07
  -1  -1  17 1450.96   37.94
  -1  -1  17 1395.82   40.69
  -1  -1  17 1494.79   39.07
  -1  -1  17 1373.21   41.02
  -1   1  17 1431.38   35.28
  -1  -1  16  102.94   10.07
  -1   1  16  116.93   10.50
  -1   1  16  106.19   10.75
  -1  -1  16   99.91   10.88
  -1  -1  16   97.84   10.80
  -1   1  16  109.67   10.94
  -1   1  16  104.76   10.47
  -1  -1  16  103.49   10.50
  -1  -1  16  115.38   11.94
  -1   1  16  136.20   12.27
  -1   1  16  117.37   10.81
  -1  -1  16  117.08   10.89
  -1  -1  16  106.49   11.72
  -1  -1  16  109.85   11.13
  -1   1  16  100.68   11.42
  -1  -1  16  114.75   11.67
  -1   1  16  131.82   10.61
  -1  -1  16  125.97   13.00
  -1  -1  16  130.92   12.28
  -1   1  16  126.81   12.40
  -1  -1  16  115.66   11.68
  -1  -1  16  116.50   12.12
  -1  -1  16  115.34   10.71
  -1   1  16  120.28   10.63
  -1   1  16  104.12    9.89
  -1   1  15  725.83   25.73
  -1  -1  15  691.62   27.78
  -1   1  15  716.36   26.77
  -1   1  14    0.92    2.46
  -1  -1  14    0.86    2.81
  -1   1  14    1.97    2.63
  -1   1  14   -1.95    3.27
  -1   1  13 1545.57   34.70
  -1  -1  13 1586.88   39.26
  -1   1  13 1560.66   38.44
  -1   1  13 1467.21   35.21
  -1   1  13 1592.07   38.43
  -1  -1  12    6.78    3.73
  -1   1  12    5.32    3.53
  -1  -1  12    5.04    2.94
  -1   1  12   11.58    3.94
  -1   1  12    4.05    2.88
  -1   1  12    8.66    4.75
  -1  -1  12    5.04    2.64
  -1   1  11 1741.26   33.21
  -1  -1  11 1740.44   37.23
  -1  -1  11 1732.55   38.36
  -1   1  11 1678.10   35.63
  -1  -1  11 1698.67   32.41
  -1   1  11 1661.95   34.08
  -1   1  11 1756.85   36.36
  -1   1  10 1092.97   20.11
  -1   1  10 1067.92   25.66
  -1  -1  10 1152.25   28.64
  -1  -1  10  985.45   23.38
  -1   1  10 1109.08   27.02
  -1  -1  10 1003.31   26.66
  -1   1  10 1042.58   24.13
  -1  -1  10 1048.02   27.91
  -1   1  10  994.56   25.93
  -1   1   9  920.50   18.01
  -1  -1   9  977.60   24.74
  -1  -1   9  896.63   20.90
  -1   1   9 1009.67   24.03
  -1   1   9  944.49   22.53
   1  -1  -9  929.60   11.13
  -1   1   9  864.35   22.55
  -1   1   9  932.27   21.31
  -1  -1   9  985.47   24.88
  -1  -1   9  926.26   24.11
  -1   1   9  955.25   20.01
  -1   1   8    5.87    1.81
  -1  -1   8    9.54    2.42
  -1  -1   8    6.22    2.24
  -1   1   8    6.04    2.35
  -1  -1   8    6.27    2.57
  -1   1   8   10.78    2.62
  -1  -1   8    6.78    2.72
  -1   1   8    7.91    2.73
  -1  -1   8    8.02    2.57
   1  -1  -8    5.06    1.17
  -1   1   8    5.82    1.97
  -1  -1   7  397.45   13.36
  -1  -1   7  427.92   13.85
  -1  -1   7  391.23   11.69
  -1   1   7  391.88   12.71
  -1  -1   7  374.13   13.29
   1  -1  -7  350.22    8.08
  -1   1   7  366.76   11.22
  -1   1   7  375.26   12.55
  -1  -1   7  334.58   12.53
  -1   1   7  402.57   11.46
  -1  -1   6   57.41    4.24
  -1   1   6   49.97    4.33
  -1  -1   6   60.02    4.91
  -1   1   6   50.53    4.42
  -1   1   6   53.64    4.11
  -1   1   6   60.41    4.30
  -1  -1   5 8983.12   53.78
  -1   1   5 8766.67   48.67
  -1   1   5 9022.33   47.30
   1  -1  -4   86.76    3.74
  -1   1   4   85.27    4.61
  -1  -1   4   94.69    4.95
  -1  -1   4   86.94    4.77
  -1  -1   4  101.21    2.15
  -1   1   4   82.58    3.78
  -1   1   4   81.45    4.34
  -1  -1   4   99.14    2.93
  -1   1   3 1866.33   19.29
  -1  -1   3 1974.42   19.18
  -1   1   3 1809.75   16.79
  -1  -1   3 1785.66   18.24
  -1  -1   3 2014.28   11.97
  -1  -1   3 1818.81   13.80
  -1  -1   2   37.79    2.17
  -1   1   2   32.40    1.37
  -1  -1   2   36.64    2.26
  -1  -1   2   30.23    2.32
  -1   1   2   31.77    2.44
  -1  -1   1 6933.03   29.46
  -1   1   1 6987.69   30.87
  -1  -1   1 7164.32   27.58
  -1   1   0    4.23    0.81
   1   1   0    3.85    0.79
   1  -1   0    6.63    0.62
  -1  -1   0    6.69    1.14
  -1   1  -1 2960.33   15.96
  -1  -1  -1 2869.67   20.69
   1   1   2   55.38    3.29
  -1   1  -2   58.54    1.89
   1  -1   2   53.81    3.00
   1   1   2   51.93    2.22
   1  -1   3   49.53    3.22
  -1   1  -3   48.75    1.68
   1  -1   3   40.22    3.15
   1   1   3   43.57    2.70
   1   1   3   50.16    3.39
   1  -1   4    5.96    1.49
   1   1   4    4.43    1.33
   1  -1   4    3.70    1.43
   1   1   4    2.02    1.20
  -1  -1  -4    5.69    1.33
   1   1   4    4.22    1.63
   1   1   5  376.60   10.09
   1  -1   5  379.84   10.56
   1  -1   5  370.31   10.78
   1   1   5  348.90    9.98
   1   1   5  334.81    9.24
  -1  -1  -5  350.34    8.13
   1   1   5  387.90   10.69
   1  -1   6   20.18    3.05
   1  -1   6   23.70    3.08
   1   1   6   22.11    2.96
  -1  -1  -6   19.21    2.06
   1   1   6   18.46    2.61
   1   1   6   18.68    2.88
   1   1   6   19.99    2.91
   1   1   7  718.39   15.46
   1  -1   7  710.82   17.04
   1   1   7  722.40   17.15
   1  -1   7  681.36   17.53
   1   1   7  617.00   15.33
  -1  -1  -7  697.37   11.51
   1  -1   7  680.86   18.01
   1  -1   7  679.21   18.46
   1   1   7  659.67   16.73
   1   1   7  766.20   16.94
   1   1   8  456.93   13.03
   1   1   8  459.46   15.01
   1  -1   8  461.76   15.68
   1  -1   8  432.73   14.33
   1   1   8  456.95   15.42
   1  -1   8  443.38   16.22
   1   1   8  469.27   15.38
  -1  -1  -8  453.24    8.94
   1  -1   8  416.29   15.30
   1   1   8  432.19   13.85
   1   1   8  472.40   14.22
   1   1   9   33.58    3.95
   1   1   9   28.82    4.61
   1  -1   9   33.90    5.07
   1   1   9   29.30    4.25
   1   1   9   33.94    4.84
   1   1   9   35.60    5.14
   1  -1   9   27.06    4.26
   1   1  10  122.46    7.54
  -1  -1 -10  124.97    5.40
   1   1  10  117.55    8.59
   1  -1  10  133.41   10.05
   1   1  10  120.70    9.38
   1   1  10  120.82    9.24
   1  -1  10  117.37    8.82
   1   1  10  123.80    9.33
   1   1  11   52.23    5.22
   1   1  11   46.44    6.03
   1  -1  11   51.94    7.08
   1   1  11   56.43    6.93
   1   1  11   51.60    4.51
   1   1  11   58.10    7.09
   1  -1  11   64.68    7.05
   1   1  12  228.90   13.10
   1  -1  12  215.78   14.03
   1   1  12  219.45   13.99
   1   1  12  201.14   13.41
   1  -1  12  194.66   12.45
   1  -1  13  388.88   19.54
   1   1  13  387.73   17.72
   1   1  13  410.11   19.58
   1   1  13  388.27   18.95
   1   1  14  242.78   14.89
   1  -1  14  266.48   16.80
   1   1  14  231.06   15.27
   1   1  15  169.02   12.92
   1  -1  15  193.89   14.98
   1   1  15  161.36   13.46
   1   1  16   30.30    6.06
   1  -1  16   40.86    7.72
   1  -1  16   18.52    3.81
   1   1  16   38.69    7.18
   1   1  16   40.04    6.82
   1  -1  16   16.16    4.59
   1   1  16   29.94    5.33
   1  -1  16   40.31    7.02
   1   1  16   33.86    6.71
   1  -1  16   37.60    7.01
   1  -1  16   40.07    7.48
   1   1  16   34.87    7.16
   1  -1  16   28.72    6.04
   1  -1  16   31.11    6.44
   1  -1  16   34.25    6.71
   1   1  16   31.61    5.95
   1  -1  16   27.66    6.62
   1   1  16   22.14    6.29
   1  -1  16   16.32    5.14
   1  -1  16   29.76    5.42
   1  -1  16   33.18    6.91
   1   1  16   28.80    5.97
   1   1  17  367.15   20.65
   1  -1  17  313.24   18.19
   1  -1  17  371.23   21.52
   1   1  17  337.21   19.42
   1  -1  17  361.31   19.17
   1   1  17  354.11   19.82
   1  -1  17  356.82   20.89
   1   1  17  388.91   22.13
   1   1  17  347.41   19.46
   1   1  17  331.29   17.18
   1  -1  17  383.49   22.52
   1   1  17  386.50   22.52
   1  -1  17  394.83   22.25
   1  -1  17  366.93   19.37
   1  -1  17  383.11   21.59
   1   1  17  366.82   18.74
   1  -1  17  348.27   20.06
   1  -1  17  370.23   19.11
   1  -1  17  365.14   21.51
   1   1  17  338.08   17.62
   1  -1  17  368.79   21.33
   1  -1  17  355.86   19.26
   1   1  18    8.09    4.88
   1  -1  18    4.26    3.25
   1  -1  18    4.64    4.17
   1  -1  18   -0.87    3.34
   1   1  18   -4.27    3.17
   1   1  18   -2.57    4.39
   1   1  18    5.38    3.80
   1  -1  18   -5.16    4.01
   1   1  18    1.19    3.95
   1   1  18    7.60    5.03
   1   1  18   -1.57    3.34
   1  -1  18    6.42    4.89
   1  -1  18    1.55    4.49
   1  -1  18   11.26    4.91
   1   1  18  -15.02    5.09
   1   1  18    1.01    3.80
   1  -1  18    9.62    4.92
   1  -1  18    8.06    3.96
   1  -1  18    3.80    5.02
   1  -1  18    4.03    3.39
   1  -1  18    6.25    4.50
   1   1  19  704.26   29.12
   1  -1  19  751.32   31.24
   1  -1  19  734.06   31.40
   1   1  19  749.56   30.65
   1   1  19  684.70   31.45
   1   1  19  720.44   31.00
   1  -1  19  730.09   28.54
   1  -1  19  710.89   31.90
   1  -1  19  765.16   31.46
   1  -1  19  756.33   27.86
   1  -1  19  665.72   30.73
   1   1  19  756.28   30.22
   1   1  19  732.11   30.31
   1  -1  19  755.76   32.27
   1  -1  20   55.77    9.15
   1   1  20   66.36    9.19
   1   1  20   53.11    9.20
   1   1  20   53.64    9.52
   1  -1  20   57.87    9.47
   1  -1  20   46.25    9.31
   1  -1  20   54.78    8.60
   1   1  20   56.89    9.18
   1  -1  20   52.68    8.22
   1  -1  20   62.11   10.06
   1  -1  20   54.74    9.39
   1   1  20   51.51    8.72
   1   1  21  337.90   20.29
   1   1  21  330.92   20.05
   1  -1  21  324.64   20.82
   1   1  21  321.86   19.36
   1   1  21  307.48   19.07
   1  -1  21  326.10   21.22
   1   1  21  323.65   20.45
   1   1  21  299.17   21.00
   1  -1  21  319.17   18.62
   1  -1  21  294.85   20.63
   1   1  22    0.96    2.63
   1  -1  22   -2.64    3.85
   1   1  22   -0.90    3.51
   1  -1  22    7.33    4.42
   1   1  22   -3.61    3.22
   1  -1  22    0.22    4.35
   1  -1  22   -3.72    3.56
   1   1  22   -0.13    4.09
   1  -1  23  634.94   26.50
   1   1  23  594.28   24.18
   1  -1  23  621.60   25.93
   1   1  23  630.96   24.90
   1  -1  23  614.12   27.36
   1  -1  23  599.62   20.87
   1   1  23  619.40   23.34
   1   1  23  618.04   24.06
   1  -1  23  661.26   27.35
   1  -1  24    8.15    3.90
   1   1  24    8.87    3.86
   1  -1  24    7.54    4.25
   1  -1  24    8.99    4.39
   1   1  24   12.47    4.10
   1  -1  24    9.17    3.87
   1   1  24    9.52    3.35
   1  -1  24   10.70    4.40
   1   1  25  205.18   11.07
   1  -1  25  212.11   11.82
   1   1  25  199.38   12.28
   1  -1  25  203.84   12.20
   1   1  25  179.86    8.11
   1  -1  25  184.78   11.94
   1   1  25  202.02   12.32
   1  -1  25  197.69   12.34
   1   1  25  201.48   11.93
   1   1  26    1.61    2.05
   1  -1  26   -0.31    2.29
   1   1  26   -0.18    2.29
   1  -1  26    0.10    2.22
   1  -1  26   -0.09    1.80
   1   1  26   -0.59    2.22
   1  -1  26    1.33    2.36
  -1  -3  26   62.56    4.89
  -1  -3  26   70.93    5.59
  -1   3  26   62.71    5.27
  -1  -3  25    4.08    3.03
  -1   3  25    4.75    1.91
  -1  -3  25    2.94    2.83
  -1  -3  25    3.06    2.85
  -1   3  25    3.11    2.64
  -1   3  25   -1.67    2.59
  -1  -3  25    0.11    2.77
  -1  -3  24   38.12    6.42
  -1  -3  24   38.31    5.79
  -1   3  24   36.83    5.06
  -1  -3  24   34.80    6.30
  -1  -3  24   41.10    6.67
  -1   3  24   32.14    5.47
  -1  -3  24   36.55    6.02
  -1   3  24   37.98    6.03
  -1   3  23    4.29    3.44
  -1   3  23   -8.35    4.61
  -1  -3  23   -8.85    4.68
  -1  -3  23    6.75    3.86
  -1  -3  23   -1.58    3.63
  -1   3  23    1.17    3.35
  -1  -3  23    0.10    3.96
  -1   3  23    3.73    2.92
  -1  -3  23    2.74    3.80
  -1   3  23   -4.20    3.80
  -1  -3  23    1.04    4.71
  -1   3  23    2.81    3.61
  -1   3  22   28.17    6.72
  -1   3  22   29.61    6.82
  -1  -3  22   27.28    7.32
  -1  -3  22   30.94    6.71
  -1   3  22   29.86    6.14
  -1  -3  22   37.38    7.73
  -1   3  22   28.74    6.84
  -1  -3  22   27.55    7.30
  -1  -3  22   25.17    7.10
  -1  -3  22   31.23    7.58
  -1   3  21   68.79   10.48
  -1   3  21   66.19    9.89
  -1   3  21   71.77    8.90
  -1  -3  21   70.80    9.91
  -1  -3  21   70.24   10.59
  -1  -3  21   62.59   10.06
  -1   3  21   73.90    9.58
  -1   3  21   72.14   10.46
  -1  -3  21   67.00   10.69
  -1  -3  21   79.77   10.51
  -1  -3  21   71.62   10.42
  -1  -3  21   68.30   10.89
  -1   3  20  225.62   17.84
  -1   3  20  218.16   17.44
  -1   3  20  246.88   16.42
  -1  -3  20  253.42   18.15
  -1  -3  20  229.93   18.27
  -1   3  20  214.91   17.87
  -1   3  20  231.82   16.97
  -1   3  20  245.19   18.53
  -1  -3  20  237.22   18.95
  -1  -3  20  244.10   18.09
  -1  -3  20  232.95   17.58
  -1  -3  20  238.99   18.94
  -1  -3  20  238.90   18.12
  -1  -3  20  243.99   19.08
  -1   3  19   62.48    9.97
  -1  -3  19   76.41   10.40
  -1   3  19   74.55    9.36
  -1  -3  19   85.12   11.37
  -1   3  19   69.17   10.69
  -1   3  19   67.68    9.64
  -1  -3  19   87.26   11.95
  -1   3  19   73.66   11.03
  -1  -3  19   76.94   11.46
  -1  -3  19   88.94   11.15
  -1  -3  19   60.49    9.85
  -1  -3  19   69.09   10.83
  -1  -3  19   69.70   11.05
  -1  -3  19   58.09    9.60
  -1   3  18   36.72    8.28
  -1   3  18   30.71    6.23
  -1  -3  18   37.64    8.26
  -1   3  18   31.99    7.98
  -1  -3  18   27.13    6.67
  -1   3  18   29.47    7.44
  -1  -3  18   23.95    7.37
  -1  -3  18   28.51    7.28
  -1  -3  18   31.34    7.48
  -1   3  18   29.97    7.89
  -1  -3  18   18.46    6.66
  -1  -3  18   39.15    7.63
  -1  -3  18   37.29    7.91
  -1  -3  18   22.45    6.51
  -1  -3  18   35.80    7.88
  -1  -3  18   37.15    9.18
  -1   3  18   19.80    5.26
  -1   3  17   31.53    6.70
  -1  -3  17   21.36    6.43
  -1  -3  17   19.36    6.97
  -1   3  17   18.16    4.66
  -1   3  17   24.26    7.19
  -1  -3  17    6.98    4.99
  -1   3  17   17.71    5.48
  -1  -3  17   15.25    5.52
  -1  -3  17   24.41    7.55
  -1  -3  17    9.81    5.64
  -1  -3  17   16.23    6.51
  -1   3  17   22.76    6.96
  -1  -3  17   21.01    6.26
  -1  -3  17   26.75    7.68
  -1  -3  17   22.47    6.41
  -1  -3  17   13.54    5.35
  -1  -3  17   19.02    6.84
  -1  -3  17   22.79    6.18
  -1   3  17   25.71    6.70
  -1   3  17   24.79    5.28
  -1  -3  16   81.53   11.12
  -1  -3  16   91.48   11.48
  -1   3  16   79.61   10.29
  -1   3  16   87.37    9.36
  -1  -3  16   95.65   11.62
  -1   3  16   75.90   10.19
  -1   3  16   91.83    9.78
  -1  -3  16   88.68   11.78
  -1  -3  16   86.73   11.33
  -1  -3  16   75.81   10.48
  -1   3  16   81.70   10.66
  -1  -3  16   78.42   10.51
  -1  -3  16   61.06    9.00
  -1  -3  16   85.79   10.88
  -1  -3  16   78.43   10.37
  -1  -3  16   84.48   10.71
  -1  -3  16  106.01   11.38
  -1  -3  16   77.66   10.65
  -1   3  16   82.28   10.31
  -1   3  16   86.36    9.11
  -1  -3  15  197.03   16.01
  -1  -3  15  201.37   15.58
  -1  -3  15  218.51   15.89
  -1   3  15  188.30   12.22
  -1   3  15  199.80   15.52
  -1   3  15  206.27   15.93
  -1  -3  15  226.69   16.32
  -1  -3  15  215.36   16.37
  -1  -3  15  237.40   16.89
  -1  -3  15  190.73   15.38
  -1  -3  15  200.82   16.16
  -1  -3  15  211.08   14.93
  -1  -3  15  238.53   16.10
  -1  -3  15  234.39   16.87
  -1  -3  15  203.81   15.82
  -1   3  15  219.05   15.98
  -1   3  15  224.18   15.12
  -1  -3  15  246.07   16.58
  -1   3  15  211.16   12.93
  -1   3  15  211.86   14.85
  -1  -3  15  225.60   16.12
  -1  -3  14    4.30    4.54
  -1   3  14    0.76    2.81
  -1   3  14    6.90    4.09
  -1  -3  13  655.95   26.76
  -1   3  13  644.63   24.07
  -1   3  13  615.34   25.19
  -1   3  12  778.29   25.72
  -1   3  12  746.53   22.72
  -1   3  12  765.40   24.03
  -1  -3  12  662.90   26.12
  -1  -3  12  671.84   26.07
  -1   3  12  758.13   25.14
   1  -3 -11 1116.82   22.41
  -1   3  11 1370.69   30.29
  -1  -3  11 1220.40   33.91
  -1   3  11 1314.88   32.35
  -1   3  11 1256.41   30.68
  -1  -3  11 1226.43   33.63
   1  -3 -10   80.98    6.52
  -1   3  10   98.18    7.79
  -1  -3  10  100.52    9.74
  -1   3  10   87.34    5.87
  -1   3  10  106.57    9.15
  -1  -3  10   81.30    8.75
  -1   3  10   87.29    7.86
  -1   3   9 2462.22   35.34
  -1   3   9 2421.70   27.43
  -1  -3   9 2264.57   41.45
  -1   3   9 2369.12   40.79
  -1  -3   9 2325.24   41.93
  -1   3   8  230.45    7.88
  -1   3   8  236.51   10.31
  -1  -3   8  207.77   12.16
  -1   3   8  235.95   12.54
  -1  -3   8  231.39   12.79
  -1  -3   7  641.66   19.85
  -1   3   7  687.31   15.82
  -1  -3   7  785.00   12.31
  -1   3   7  731.73   12.25
  -1   3   7  759.85   22.06
  -1  -3   7  733.58   21.28
  -1  -3   6   49.62    5.33
  -1   3   6   49.57    2.87
  -1   3   6   51.34    4.06
  -1  -3   6   48.61    3.60
   1  -3  -6   44.00    4.86
  -1  -3   6   51.66    4.57
  -1  -3   6   46.88    5.39
   1   3  -6   47.13    2.83
  -1   3   6   45.63    5.64
  -1  -3   5 1210.14   18.60
  -1   3   5 1224.44   17.05
  -1   3   5 1144.13   10.78
  -1  -3   5 1214.91   23.16
  -1  -3   5 1174.13   21.00
  -1  -3   5 1187.14   24.55
  -1   3   5 1183.26   25.37
  -1   3   4    3.46    0.56
  -1  -3   4    1.19    1.56
  -1   3   4    0.15    0.90
  -1  -3   4    2.25    1.69
   1  -3  -4    0.45    1.66
   1   3  -4    2.13    1.18
  -1   3   4    0.57    1.96
   1  -3  -3 2823.64   36.08
  -1  -3   3 2867.31   34.14
  -1  -3   3 3011.18   30.90
  -1   3   3 3069.34   20.19
  -1   3   3 3172.23   37.87
   1   3  -3 2848.59   27.02
  -1  -3   2 3232.61   37.00
   1   3  -2 3262.77   30.26
   1  -3  -1 2620.09   33.91
  -1  -3   1 2567.06   33.46
  -1  -3   0   76.97    6.13
   1  -3   0   63.10    5.53
   1   3   0   77.17    5.43
  -1   3   0   76.05    5.51
  -1  -3  -1 2741.17   35.13
   1  -3   1 2700.05   34.00
   1  -3   1 2929.29   23.42
   1   3   1 2682.34   32.21
  -1   3  -1 2955.08   30.97
  -1  -3  -2 4409.74   45.12
   1  -3   2 4097.67   41.57
  -1   3  -2 4436.57   34.88
   1   3   2 4745.50   45.13
   1   3   3   21.39    1.27
   1  -3   3   19.09    2.78
   1  -3   3   16.32    3.01
  -1   3  -3   23.54    2.59
   1   3   3   17.68    3.23
  -1  -3  -4   87.05    6.75
   1  -3   4   80.52    5.84
   1  -3   4   98.01    6.17
   1   3   4   89.55    3.53
  -1   3  -4   80.41    4.30
   1   3   4   96.39    7.30
   1  -3   5    2.99    1.88
   1  -3   5    5.86    2.06
  -1   3  -5    4.06    1.18
   1  -3   5    9.40    2.79
   1   3   5    4.94    2.93
   1   3   6  502.46   17.32
   1  -3   6  527.94   14.00
   1   3   6  505.26   10.58
   1   3   6  470.32   11.46
  -1  -3  -6  419.22   14.58
   1  -3   6  474.09   15.74
  -1   3  -6  462.83    8.00
   1  -3   6  521.76   17.11
   1   3   7  814.37   22.92
   1  -3   7  805.51   16.63
   1   3   7  807.75   14.86
   1  -3   7  736.59   20.88
   1   3   7  776.16   16.53
   1  -3   7  794.36   12.69
   1   3   7  780.41   18.28
   1  -3   7  814.83   22.64
   1  -3   8  665.72   21.54
   1   3   8  758.50   18.02
  -1  -3  -8  610.26   17.91
   1   3   8  741.00   15.46
   1   3   8  673.59   21.89
   1  -3   8  759.01   14.86
   1   3   8  688.97   18.68
   1  -3   8  710.82   22.04
  -1  -3  -9  446.57   15.45
   1  -3   9  500.04   19.83
   1   3   9  492.45   13.72
   1   3   9  524.30   19.94
   1   3   9  472.64   16.59
   1  -3   9  457.20   18.82
   1  -3  10 1072.18   30.39
   1   3  10 1134.49   22.19
   1   3  10 1130.69   29.91
   1  -3  10 1101.95   30.45
   1   3  10 1112.32   26.90
   1   3  11   52.03    7.21
   1  -3  11   50.50    7.63
   1   3  11   64.63    7.22
   1   3  11   66.34    5.75
   1  -3  11   55.60    7.99
   1   3  11   58.37    6.95
   1   3  12   99.88    9.16
   1  -3  12   93.74    9.80
   1  -3  12   95.72   10.27
   1   3  12   97.38    8.87
   1   3  13  244.30   14.83
   1   3  13  229.82   15.86
   1  -3  13  220.08   15.85
   1   3  13  248.51   13.79
   1  -3  14  221.66   16.56
   1   3  14  220.27   14.55
   1   3  14  215.91   15.83
   1   3  15  584.25   26.67
   1   3  15  589.92   23.26
   1  -3  15  573.17   25.43
   1   3  15  529.71   24.73
   1  -3  15  613.39   26.99
   1  -3  15  538.89   26.11
   1   3  15  519.95   24.84
   1   3  15  592.30   26.21
   1  -3  15  596.16   27.58
   1  -3  15  572.54   26.54
   1  -3  15  580.25   25.96
   1  -3  15  583.55   26.10
   1  -3  15  524.64   23.21
   1  -3  15  549.58   26.40
   1  -3  15  555.03   25.72
   1  -3  15  537.88   22.55
   1   3  15  551.34   23.52
   1   3  15  540.44   20.66
   1  -3  15  566.58   24.80
   1   3  16  191.04   15.34
   1  -3  16  175.60   15.65
   1  -3  16  182.54   16.07
   1   3  16  185.05   15.72
   1  -3  16  186.76   15.87
   1   3  16  175.73   11.77
   1  -3  16  216.38   17.74
   1  -3  16  188.85   16.32
   1  -3  16  214.54   16.76
   1   3  16  194.14   15.90
   1  -3  16  191.35   16.25
   1  -3  16  208.34   15.22
   1  -3  16  190.88   15.05
   1  -3  16  193.41   16.07
   1  -3  16  201.75   17.16
   1   3  16  171.93   12.84
   1  -3  16  173.77   14.76
   1   3  16  199.36   15.25
   1  -3  16  177.69   15.49
   1   3  17  329.80   19.71
   1  -3  17  371.60   22.30
   1   3  17  354.77   21.89
   1  -3  17  365.46   21.97
   1   3  17  370.92   18.46
   1   3  17  347.58   20.26
   1  -3  17  363.97   22.93
   1  -3  17  418.05   25.00
   1  -3  17  322.93   21.03
   1   3  17  368.62   22.23
   1  -3  17  348.27   22.31
   1  -3  17  358.31   22.02
   1  -3  17  357.50   21.16
   1  -3  17  366.99   21.57
   1   3  17  313.68   18.19
   1   3  17  352.40   20.55
   1  -3  17  337.67   21.50
   1  -3  17  335.08   20.42
   1   3  18   43.83    8.24
   1  -3  18   44.11    8.53
   1  -3  18   45.43    8.55
   1   3  18   51.95    9.03
   1   3  18   49.63    7.33
   1   3  18   49.08    8.34
   1   3  18   31.55    7.50
   1  -3  18   54.75    9.63
   1  -3  18   37.62    8.26
   1  -3  18   55.01    9.36
   1  -3  18   38.27    7.89
   1  -3  18   27.35    6.20
   1  -3  18   37.19    8.11
   1  -3  18   51.74    8.35
   1   3  18   38.74    7.70
   1   3  18   44.75    7.47
   1   3  19  849.88   33.11
   1   3  19  877.18   29.68
   1   3  19  891.23   35.58
   1  -3  19  848.09   34.40
   1  -3  19  842.33   32.58
   1  -3  19  802.00   33.45
   1   3  19  830.29   31.25
   1   3  19  821.67   33.77
   1  -3  19  802.85   34.59
   1  -3  19  807.27   34.02
   1  -3  19  844.48   32.83
   1  -3  19  850.91   32.80
   1  -3  19  749.57   31.39
   1  -3  19  864.05   35.02
   1   3  19  820.23   30.08
   1   3  20   20.91    7.18
   1   3  20   22.63    7.18
   1   3  20   14.02    4.41
   1  -3  20   27.36    7.29
   1  -3  20   36.42    7.56
   1   3  20   27.60    6.69
   1   3  20   32.49    8.25
   1  -3  20   21.60    7.78
   1  -3  20   24.90    6.31
   1  -3  20   18.56    6.08
   1  -3  20   33.03    8.37
   1  -3  20   19.72    6.26
   1   3  21  714.04   29.81
   1   3  21  728.43   28.76
   1   3  21  697.87   30.45
   1  -3  21  691.31   28.16
   1  -3  21  666.55   29.60
   1   3  21  699.65   25.36
   1  -3  21  737.54   30.27
   1   3  21  691.82   26.39
   1   3  21  750.00   31.47
   1  -3  21  714.73   31.70
   1  -3  21  745.23   29.21
   1  -3  21  747.43   31.58
   1  -3  21  762.42   31.96
   1  -3  21  694.22   29.13
   1   3  22   30.93    6.68
   1   3  22   28.19    6.09
   1   3  22   38.31    6.31
   1  -3  22   37.05    6.86
   1  -3  22   38.50    7.97
   1  -3  22   34.81    7.51
   1   3  22   27.22    5.57
   1   3  22   35.89    7.54
   1  -3  22   30.28    7.35
   1  -3  22   26.78    6.90
   1  -3  22   31.73    7.57
   1   3  23  229.18   13.67
   1  -3  23  223.71   13.74
   1  -3  23  247.69   16.10
   1  -3  23  229.77   15.08
   1   3  23  230.70   15.30
   1  -3  23  230.19   16.12
   1   3  23  221.71   14.54
   1  -3  23  233.78   15.77
   1  -3  24    3.72    2.70
   1  -3  24    4.73    3.65
   1   3  24    3.78    2.56
   1  -3  24    4.65    3.25
   1  -3  24    3.12    3.20
   1  -3  24   -6.43    3.75
   1   3  24    2.59    2.80
   1   3  24    8.88    3.46
   1  -3  25  106.80    8.15
   1  -3  25  111.28    8.08
   1   3  25   98.83    5.54
   1  -3  25  114.20    7.09
   1   3  25  112.09    7.05
   1   3  25  115.26    7.70
   1  -3  25  116.33    8.75
   1   3  26    0.54    1.58
   1  -3  26   -1.40    1.78
  -1  -5  24   37.39    5.06
  -1   5  24   28.66    3.19
  -1  -5  24   43.58    4.98
  -1   5  24   34.40    4.87
  -1   5  23    1.95    2.70
  -1  -5  23   -1.42    2.90
  -1   5  23    3.32    2.51
  -1  -5  23    4.97    2.71
  -1  -5  23   -3.76    3.34
  -1  -5  23   -0.33    2.93
  -1   5  23   -0.34    2.86
  -1   5  22  431.07   19.37
  -1  -5  22  411.73   19.11
  -1   5  22  389.34   17.81
  -1  -5  22  394.46   17.54
  -1  -5  22  415.98   20.31
  -1  -5  22  401.05   20.43
  -1  -5  22  394.48   17.93
  -1   5  22  408.30   19.63
  -1   5  21   50.47    8.70
  -1   5  21   55.89    8.38
  -1  -5  21   59.16    8.44
  -1   5  21   49.74    8.46
  -1   5  21   50.09    7.79
  -1  -5  21   47.20    7.19
  -1  -5  21   52.53    8.72
  -1  -5  21   51.57    8.81
  -1  -5  21   50.43    7.75
  -1  -5  21   45.96    8.29
  -1   5  20  366.04   21.29
  -1   5  20  349.88   20.80
  -1   5  20  341.43   21.18
  -1  -5  20  351.92   18.78
  -1  -5  20  374.37   21.24
  -1  -5  20  351.11   19.49
  -1   5  20  369.86   21.10
  -1   5  20  366.97   21.71
  -1  -5  20  371.24   22.55
  -1  -5  20  361.01   20.32
  -1  -5  20  363.17   22.19
  -1  -5  20  313.22   19.34
  -1  -5  20  372.65   22.06
  -1  -5  19  362.51   22.74
  -1  -5  19  334.72   20.84
  -1  -5  19  330.50   19.07
  -1  -5  19  371.68   21.73
  -1   5  19  337.90   21.84
  -1   5  19  317.39   20.40
  -1  -5  19  343.96   20.01
  -1   5  19  349.16   22.17
  -1  -5  19  353.69   22.63
  -1  -5  19  315.41   20.14
  -1  -5  19  348.20   22.61
  -1   5  19  339.97   21.36
  -1  -5  18  141.63   14.33
  -1  -5  18  143.02   14.26
  -1  -5  18  146.97   14.49
  -1  -5  18  156.72   13.63
  -1   5  18  147.65   14.68
  -1  -5  18  159.19   13.90
  -1   5  18  145.59   14.40
  -1   5  18  180.77   16.43
  -1  -5  18  173.56   16.50
  -1  -5  18  159.70   14.48
  -1  -5  18  164.08   15.93
  -1   5  18  187.80   16.00
  -1  -5  17   34.62    8.52
  -1  -5  17   25.78    7.01
  -1   5  17   41.64    8.56
  -1   5  17   41.99    7.93
  -1  -5  17   40.50    7.66
  -1  -5  17   36.75    8.18
  -1  -5  17   46.32    8.04
  -1  -5  17   41.55    8.68
  -1   5  17   43.96    8.51
  -1  -5  17   35.49    7.59
  -1  -5  17   32.42    8.11
  -1  -5  17   36.89    8.04
  -1   5  17   42.98    8.04
  -1  -5  16  372.06   23.20
  -1   5  16  358.10   21.80
  -1  -5  16  339.16   20.94
  -1  -5  16  368.38   20.01
  -1  -5  16  372.74   22.09
  -1   5  16  356.65   22.16
  -1  -5  16  330.08   20.68
  -1  -5  16  328.79   19.08
  -1  -5  16  382.83   22.82
  -1  -5  16  347.32   22.47
  -1   5  16  340.47   21.70
  -1  -5  16  386.73   23.73
  -1  -5  16  363.26   22.51
  -1  -5  16  336.30   22.38
  -1  -5  16  346.77   21.40
  -1   5  16  378.91   22.03
  -1   5  16  324.79   19.75
  -1  -5  15  670.63   30.13
  -1   5  15  693.06   29.79
  -1  -5  15  634.08   26.76
  -1  -5  15  655.15   28.08
  -1  -5  15  660.35   25.56
  -1  -5  15  597.57   26.72
  -1   5  15  585.43   27.82
  -1  -5  15  680.85   25.90
  -1  -5  15  596.74   24.27
  -1  -5  15  652.96   29.07
  -1   5  15  629.95   28.59
  -1  -5  15  677.14   30.37
  -1  -5  15  628.04   28.59
  -1  -5  15  648.98   28.71
  -1   5  15  663.68   28.78
  -1  -5  14   52.14    8.68
  -1  -5  14   37.01    7.24
  -1   5  14   61.33    9.24
  -1  -5  14   54.52    8.33
  -1  -5  14   41.80    7.17
  -1   5  14   53.35    8.06
  -1  -5  14   49.04    7.22
  -1  -5  14   30.52    6.02
  -1  -5  14   38.71    7.47
  -1  -5  14   45.86    8.03
  -1  -5  14   51.66    8.16
  -1   5  14   25.68    6.27
  -1  -5  14   47.46    7.94
  -1  -5  14   49.39    8.67
  -1  -5  14   52.10    8.54
  -1  -5  14   53.84    9.44
  -1  -5  13  630.80   23.69
  -1  -5  13  677.81   28.50
  -1   5  13  802.44   30.16
  -1  -5  13  631.70   23.22
  -1  -5  13  715.97   25.82
  -1   5  13  766.27   29.86
  -1  -5  13  765.40   27.08
  -1   5  13  744.93   28.64
  -1  -5  13  701.27   25.34
  -1  -5  13  764.70   28.93
  -1  -5  13  715.84   29.46
  -1  -5  13  744.69   27.92
  -1  -5  13  719.60   29.54
  -1  -5  13  674.01   26.23
  -1  -5  13  709.31   30.26
  -1  -5  12    4.93    4.28
  -1   5  12    5.21    3.49
  -1  -5  12    9.51    4.47
  -1  -5  12   -3.65    3.56
  -1  -5  12    1.36    3.76
  -1   5  12    3.70    2.24
  -1  -5  12   -1.92    3.59
   1  -5 -11  577.27   21.53
  -1  -5  11  628.66   25.69
  -1   5  11  583.52   25.76
  -1   5  11  538.48   19.57
  -1  -5  11  540.15   24.77
  -1  -5  10    0.22    2.81
   1  -5 -10    0.46    2.48
  -1   5  10    4.18    3.14
  -1  -5  10    0.90    3.47
  -1   5  10    7.62    3.03
   1  -5  -9 2425.98   45.57
  -1   5   9 2561.23   51.59
  -1  -5   9 2471.99   50.20
   1  -5  -8  186.00   12.77
  -1  -5   8  202.44   13.01
  -1   5   8  190.92   14.07
  -1  -5   8  186.86   13.64
  -1  -5   7 1577.76   28.00
  -1  -5   7 1475.29   36.62
  -1   5   7 1576.00   39.10
  -1  -5   6  442.09   16.19
  -1  -5   6  429.44   19.48
  -1   5   6  444.56   20.40
  -1  -5   5   95.27    7.91
  -1  -5   5  113.72    9.66
   1  -5  -5   90.60    9.03
   1   5  -5   87.16    6.03
  -1   5   5   95.77    9.35
  -1  -5   4   16.36    4.06
   1  -5  -4   11.82    4.26
  -1  -5   4   18.10    4.75
   1   5  -4   17.62    3.29
  -1   5   4   13.91    4.03
  -1  -5   3 2246.90   42.26
   1  -5  -3 2242.18   43.62
   1   5  -3 2287.03   33.72
  -1   5   3 2363.78   42.71
  -1  -5   2  146.99   11.24
   1  -5  -2  146.43   11.39
  -1   5   2  145.16   10.63
   1   5  -2  139.08    8.86
   1  -5  -1  473.38   20.09
  -1  -5   1  493.27   20.42
   1   5  -1  485.73   17.08
  -1   5   1  499.02   18.51
   1  -5   0 1227.25   31.90
  -1  -5   0 1247.78   32.37
  -1   5   0 1245.79   28.26
   1   5   0 1162.04   27.42
   1  -5   1  659.67   23.18
  -1  -5  -1  653.93   23.64
   1   5   1  611.48   20.70
  -1   5  -1  626.57   19.51
   1  -5   2  445.96   19.01
  -1  -5  -2  434.25   19.53
  -1   5  -2  432.05   15.71
   1   5   2  416.23   17.79
   1  -5   3  689.58   23.17
  -1   5  -3  698.00   19.28
   1   5   3  665.78   22.97
  -1  -5  -3  664.58   24.39
   1   5   4    5.89    3.65
  -1   5  -4    9.56    2.75
   1  -5   4    4.86    3.18
   1  -5   5   86.11    7.12
  -1  -5  -5   93.08    9.16
   1   5   5  101.74    9.76
  -1   5  -5   91.33    6.72
   1  -5   5  100.60    8.97
   1  -5   6  168.48   10.51
  -1  -5  -6  165.58   12.13
   1  -5   6  171.23   12.39
  -1   5  -6  196.54    8.96
   1   5   6  189.05   13.70
   1  -5   6  174.92   11.57
   1  -5   7   83.14    6.66
   1  -5   7   76.76    7.64
  -1  -5  -7   66.34    7.90
   1  -5   7   77.61    8.75
   1  -5   7   96.08    8.48
   1   5   7   81.44    9.24
   1  -5   8 1037.68   28.62
  -1  -5  -8 1014.19   29.68
   1   5   8 1121.20   24.24
   1  -5   8 1098.08   32.72
   1   5   8 1098.69   33.77
   1  -5   9    5.27    3.86
  -1  -5  -9    0.49    2.49
   1  -5   9    3.01    2.79
  -1  -5 -10  646.43   23.55
   1  -5  10  638.76   24.64
   1  -5  10  611.99   25.84
   1   5  10  704.30   28.28
  -1  -5 -11   31.73    5.33
   1  -5  11   33.97    6.54
   1  -5  11   19.51    5.53
   1   5  11   16.89    5.20
   1  -5  12  755.52   30.27
   1  -5  12  715.09   28.24
   1   5  12  835.23   32.14
   1  -5  12  793.75   27.65
   1   5  12  731.52   26.03
   1  -5  12  759.18   26.22
   1  -5  12  777.96   29.17
   1   5  12  806.90   28.89
   1   5  13   -2.32    3.70
   1  -5  13    3.94    4.72
   1  -5  13    7.63    4.55
   1  -5  13    8.99    4.62
   1   5  13    6.92    4.15
   1  -5  13   14.21    4.27
   1   5  13   10.54    4.04
   1  -5  13    0.94    4.98
   1   5  13    5.14    2.85
   1  -5  13    6.91    4.89
   1  -5  13    2.91    3.27
   1  -5  13    4.59    3.91
   1  -5  13   -0.59    3.92
   1  -5  14   33.86    7.59
   1   5  14   28.71    6.93
   1  -5  14   31.47    7.05
   1  -5  14   21.02    6.33
   1  -5  14   -1.47    3.57
   1   5  14   28.45    6.12
   1  -5  14   32.29    6.59
   1  -5  14   16.50    5.32
   1  -5  14   25.36    6.39
   1  -5  14   24.64    5.72
   1  -5  14   19.74    5.92
   1  -5  14   21.79    5.97
   1   5  14   31.85    7.38
   1  -5  14   22.14    7.14
   1   5  15  137.18   13.68
   1  -5  15  144.62   13.82
   1  -5  15  157.49   14.51
   1   5  15  159.00   14.65
   1  -5  15  137.06   11.53
   1  -5  15  145.90   14.13
   1   5  15  152.77   14.26
   1  -5  15  142.76   13.50
   1  -5  15  173.23   15.24
   1  -5  15  138.49   13.31
   1  -5  15  122.53   13.63
   1  -5  15  136.69   13.08
   1   5  15  154.56   14.33
   1  -5  16   20.37    4.87
   1  -5  16   10.33    5.42
   1   5  16    7.80    3.99
   1  -5  16    8.33    4.12
   1  -5  16    8.27    5.31
   1   5  16    1.61    3.90
   1  -5  16   -2.63    4.63
   1  -5  16   -6.09    5.03
   1  -5  16    3.63    4.40
   1  -5  16    3.01    3.27
   1  -5  16   14.33    5.21
   1  -5  16   12.66    5.79
   1   5  16   18.12    6.28
   1  -5  17   43.52    7.48
   1   5  17   33.07    7.72
   1  -5  17   31.91    7.55
   1  -5  17   31.34    7.02
   1  -5  17   30.38    8.32
   1  -5  17   22.71    6.69
   1   5  17   25.69    6.81
   1  -5  17   40.62    7.38
   1  -5  17   36.60    8.30
   1  -5  17   35.10    7.80
   1   5  17   41.52    8.09
   1  -5  17   37.24    8.90
   1  -5  18   79.84   10.55
   1   5  18   73.34   10.87
   1  -5  18   86.09   11.13
   1  -5  18   70.50    9.17
   1   5  18   74.78   10.78
   1  -5  18   90.95   11.54
   1  -5  18   67.05    8.93
   1   5  18   91.73   11.79
   1  -5  18   78.37   11.57
   1  -5  18   91.65   11.14
   1  -5  18   85.81   11.62
   1   5  18   78.28   10.59
   1  -5  19  247.64   18.50
   1  -5  19  208.53   16.49
   1  -5  19  236.91   15.14
   1  -5  19  216.23   16.81
   1   5  19  228.32   18.16
   1  -5  19  200.67   15.09
   1   5  19  216.39   16.45
   1   5  19  212.92   17.24
   1  -5  19  218.81   18.11
   1  -5  19  261.48   19.27
   1  -5  19  233.02   16.60
   1   5  19  234.92   17.43
   1   5  20  167.06   14.47
   1   5  20  157.89   13.89
   1  -5  20  128.54   12.77
   1  -5  20  128.68   10.54
   1   5  20  145.94   14.07
   1   5  20  137.75   12.70
   1  -5  20  163.83   13.25
   1  -5  20  159.35   15.01
   1   5  20  154.33   14.26
   1  -5  20  151.29   14.23
   1  -5  20  154.42   13.25
   1  -5  20  134.42   12.83
   1  -5  20  167.74   14.63
   1   5  21  582.62   24.85
   1   5  21  540.23   23.07
   1   5  21  534.03   24.69
   1  -5  21  586.10   24.71
   1   5  21  545.29   22.50
   1  -5  21  546.23   21.70
   1  -5  21  550.11   25.67
   1  -5  21  563.28   25.43
   1  -5  21  543.04   21.84
   1  -5  21  533.77   23.13
   1  -5  21  558.55   24.97
   1   5  22    3.68    3.50
   1  -5  22    6.12    4.00
   1   5  22    3.60    3.09
   1  -5  22   -3.11    3.05
   1  -5  22    9.99    4.59
   1  -5  22    7.11    4.04
   1   5  22   -0.74    3.94
   1   5  23  132.95    8.61
   1  -5  23  128.79    9.56
   1   5  23  145.19    8.31
   1  -5  23  131.64    8.05
   1  -5  23  135.03   10.23
   1   5  23  150.23   10.58
   1  -5  23  137.56   10.71
   1  -5  24   -1.05    2.37
   1  -5  24   -0.81    2.12
   1   5  24   -7.47    2.81
  -1   7  22  225.86   10.13
  -1   7  22  234.07   10.47
  -1  -7  22  248.16   11.50
  -1  -7  22  241.24   11.88
  -1   7  22  239.49   10.92
  -1   7  21    2.28    2.93
  -1   7  21    5.79    3.13
  -1   7  21    0.20    2.76
  -1  -7  21    3.62    1.95
  -1   7  21   -0.09    2.73
  -1  -7  21    4.73    3.28
  -1  -7  21    0.53    2.91
  -1  -7  21   -7.08    2.64
  -1  -7  21   -1.48    2.89
  -1   7  20  160.53   11.66
  -1   7  20  154.29   11.93
  -1  -7  20  161.96    9.89
  -1   7  20  147.34   11.86
  -1   7  20  168.26   12.31
  -1  -7  20  146.01   12.00
  -1  -7  20  154.13   10.74
  -1  -7  20  155.62   12.61
  -1  -7  20  143.27   11.97
  -1  -7  19   16.86    5.57
  -1   7  19   17.35    5.21
  -1  -7  19    8.04    3.66
  -1   7  19   17.36    5.26
  -1  -7  19   14.18    5.22
  -1  -7  19   15.25    5.90
  -1  -7  19   17.35    5.21
  -1   7  19   16.54    5.06
  -1  -7  18  374.74   21.89
  -1  -7  18  387.97   22.11
  -1  -7  18  415.10   19.17
  -1   7  18  405.92   22.15
  -1  -7  18  397.10   23.03
  -1  -7  18  363.39   19.88
  -1   7  18  389.66   20.28
  -1  -7  17   60.79    9.81
  -1  -7  17   72.64   10.58
  -1  -7  17   55.12    7.80
  -1   7  17   73.66    9.93
  -1  -7  17   67.42   10.89
  -1  -7  17   56.88    8.77
  -1   7  17   66.73    9.17
  -1  -7  16   15.83    6.60
  -1  -7  16   15.88    5.71
  -1  -7  16    9.97    5.91
  -1  -7  16   19.13    5.46
  -1   7  16   19.98    5.72
  -1  -7  16   18.77    5.77
  -1   7  16   14.44    4.85
  -1  -7  15  172.71   15.84
  -1   7  15  167.69   15.44
  -1   7  15  152.31   14.54
  -1  -7  15  171.84   13.30
  -1  -7  15  160.18   14.72
  -1  -7  15  150.45   14.22
  -1  -7  15  158.24   13.67
  -1   7  15  133.40   12.48
  -1   7  14  288.87   19.81
  -1  -7  14  239.64   18.89
  -1  -7  14  248.40   17.86
  -1  -7  14  279.31   20.23
  -1  -7  14  264.25   16.97
  -1   7  14  235.40   16.68
  -1  -7  14  265.96   17.44
  -1   7  13   90.46   10.91
  -1  -7  13   88.96   11.78
  -1  -7  13   58.76   10.24
  -1  -7  13   69.30    9.21
  -1  -7  13   64.96    9.47
  -1  -7  13   83.75    9.30
  -1  -7  13   86.85   10.62
  -1   7  13   89.71   10.10
  -1   7  12 1293.55   35.33
  -1  -7  12 1393.96   41.05
  -1  -7  12 1257.42   41.53
  -1   7  12 1251.47   35.77
  -1   7  12 1363.49   41.93
  -1  -7  12 1399.39   45.02
  -1  -7  12 1294.77   38.19
  -1   7  12 1370.59   39.49
  -1  -7  12 1282.93   37.63
  -1  -7  12 1233.89   41.14
  -1   7  12 1417.05   41.41
  -1   7  11  205.15   15.64
  -1  -7  11  158.68   14.73
  -1  -7  11  165.95   14.48
  -1   7  11  152.22   11.36
  -1  -7  11  153.60   14.90
  -1   7  11  157.51   13.14
  -1  -7  11  162.86   14.52
  -1   7  11  176.64   15.82
  -1  -7  11  172.58   16.22
  -1  -7  11  159.25   13.28
  -1   7  11  180.16   14.87
  -1  -7  11  141.34   12.69
   1  -7 -11  154.30   12.63
  -1  -7  10    3.79    3.94
  -1   7  10   -5.46    3.79
  -1  -7  10   -7.91    5.13
  -1   7  10    2.87    4.34
  -1  -7  10   -8.85    4.07
  -1   7  10    0.57    3.69
  -1  -7  10   -4.09    5.60
  -1  -7  10    2.96    3.30
   1  -7 -10   -9.11    4.73
  -1   7  10   -3.62    4.56
  -1  -7   9  523.27   23.81
  -1   7   9  572.81   23.11
  -1  -7   9  515.99   26.16
  -1  -7   9  592.96   27.69
  -1   7   9  580.52   24.52
  -1  -7   9  595.93   25.62
  -1   7   9  586.71   28.24
  -1  -7   9  561.26   27.26
  -1  -7   9  489.12   21.10
  -1  -7   9  531.43   22.45
  -1   7   9  547.90   24.94
   1  -7  -9  563.44   25.83
  -1   7   8   88.14    8.47
  -1  -7   8   89.62   10.68
  -1   7   8   80.01    9.43
  -1   7   8   93.10   11.51
  -1  -7   8   70.17    8.58
  -1  -7   8   81.79   10.62
  -1  -7   8   95.69   12.03
  -1  -7   8   77.31    9.04
   1  -7  -8   88.67   10.51
  -1   7   8   81.52    9.66
  -1  -7   7 1167.68   36.07
  -1   7   7 1116.29   32.64
  -1   7   7 1156.11   38.28
  -1   7   7 1218.95   35.70
  -1  -7   7 1159.48   36.46
   1  -7  -7 1156.60   37.03
  -1  -7   6    2.81    3.32
  -1  -7   6   -9.05    4.22
   1  -7  -6   -2.66    3.30
  -1  -7   5   49.81    8.34
  -1   7   5   56.25    8.49
  -1  -7   5   72.54    8.71
   1  -7  -5   54.06    8.43
  -1   7   4   30.03    6.21
   1  -7  -4   24.36    6.04
  -1  -7   4   22.40    5.50
   1   7  -3  217.57   12.62
  -1   7   3  225.51   15.68
   1  -7  -3  222.03   16.42
  -1  -7   3  186.62   14.29
  -1   7   2   77.98    9.38
   1   7  -2   64.81    7.59
  -1  -7   2   70.12    9.17
   1  -7  -2   77.11   10.03
   1   7  -1  297.83   16.16
  -1   7   1  293.20   16.96
   1  -7  -1  317.06   20.26
  -1  -7   1  284.53   18.01
   1  -7  -1  290.80   18.28
   1   7   0  354.91   18.29
  -1   7   0  363.60   18.54
   1  -7   0  383.56   22.05
   1  -7   0  385.93   20.76
  -1  -7   0  361.06   20.40
  -1   7  -1  447.53   19.96
   1   7   1  426.88   20.51
   1  -7   1  450.08   23.74
  -1  -7  -1  406.57   21.97
   1  -7   1  405.39   21.25
   1   7   2  776.07   28.52
  -1   7  -2  827.69   26.39
   1  -7   2  886.38   33.11
  -1  -7  -2  865.45   32.06
   1  -7   2  805.41   29.13
   1   7   3  874.75   31.08
  -1   7  -3  907.26   26.21
   1  -7   3  910.34   33.29
   1  -7   3  889.59   30.35
  -1  -7  -3  876.83   32.20
  -1  -7  -4  759.12   30.50
   1  -7   4  804.08   28.20
   1  -7   5  121.97   12.36
   1   7   5  142.99   13.50
  -1  -7  -5  137.00   12.98
   1  -7   5  120.60   10.95
   1  -7   6  457.66   23.74
  -1  -7  -6  530.03   25.56
   1  -7   6  513.48   20.60
   1   7   6  516.60   25.81
   1   7   7    0.41    3.29
   1  -7   7   13.51    5.13
   1  -7   7   -1.76    3.95
   1   7   7   17.41    4.81
   1  -7   7   15.77    5.88
   1   7   7   15.31    5.17
  -1  -7  -7   20.63    5.71
   1   7   8   81.75    8.78
   1  -7   8   79.47   10.39
   1   7   8   70.04    8.35
   1   7   8   86.93   11.19
   1  -7   8   71.49    8.59
   1  -7   8   69.77   10.04
   1  -7   8   62.51   10.06
   1  -7   8   64.53    8.44
  -1  -7  -8   61.43    9.15
   1   7   8   62.20    8.45
   1   7   9   11.64    4.41
   1  -7   9   10.17    5.54
   1   7   9   18.40    4.71
   1   7   9   14.38    5.03
   1  -7   9   22.32    5.22
   1  -7   9   19.91    6.10
   1  -7   9    9.95    5.07
   1  -7   9   13.38    5.12
   1   7   9   21.48    5.61
  -1  -7  -9   22.62    5.59
   1  -7  10  878.96   33.35
   1   7  10 1018.42   33.13
   1  -7  10  864.53   34.47
   1  -7  10  891.24   33.56
   1   7  10  882.34   29.30
   1   7  10  942.05   36.81
   1  -7  10  882.52   30.80
   1  -7  10  882.16   35.78
   1   7  10  923.73   32.15
   1  -7  10  906.32   31.83
  -1  -7 -10  944.13   32.11
   1  -7  11   52.40    9.06
   1   7  11   39.42    7.61
   1  -7  11   67.83   10.21
   1  -7  11   69.07    9.56
   1   7  11   53.97    6.80
   1   7  11   59.52    8.26
   1   7  11   47.85    9.04
   1  -7  11   40.40    7.26
   1  -7  11   46.67    8.99
   1  -7  11   53.96    7.32
   1  -7  11   54.16    8.80
  -1  -7 -11   41.08    7.04
   1   7  11   49.74    8.23
   1  -7  12 1233.92   40.54
   1  -7  12 1308.54   41.22
   1   7  12 1308.28   34.60
   1   7  12 1240.25   34.01
   1   7  12 1377.03   42.85
   1  -7  12 1313.35   44.13
   1  -7  12 1354.73   37.11
   1   7  12 1323.06   38.17
   1  -7  12 1227.72   38.83
   1  -7  12 1261.91   41.61
   1   7  12 1375.11   40.67
   1   7  13    1.32    3.60
   1  -7  13    5.35    3.29
   1  -7  13    4.75    5.63
   1  -7  13  -10.21    4.30
   1  -7  13    7.48    4.59
   1   7  13    1.66    3.87
   1  -7  13   -5.91    4.92
   1   7  13    2.35    2.67
   1  -7  13    7.57    4.52
   1  -7  14  107.44   13.38
   1   7  14  118.89   12.95
   1  -7  14  101.87   10.80
   1  -7  14   90.08   10.43
   1  -7  14   93.81   10.71
   1  -7  14  104.64   11.99
   1  -7  14  116.90   12.39
   1   7  14  107.00   11.28
   1  -7  15    3.40    4.78
   1   7  15   10.76    5.00
   1  -7  15   -1.09    3.03
   1  -7  15    1.79    4.24
   1   7  15    3.31    4.00
   1  -7  15    9.81    4.81
   1  -7  15    8.66    4.52
   1   7  15    7.35    3.98
   1   7  16  379.28   22.54
   1  -7  16  394.68   23.67
   1  -7  16  373.28   23.69
   1   7  16  378.16   22.64
   1  -7  16  370.56   20.09
   1  -7  16  384.71   21.43
   1   7  16  359.96   20.01
   1  -7  17  194.59   16.63
   1  -7  17  183.75   16.53
   1   7  17  182.28   15.42
   1  -7  17  196.47   14.39
   1  -7  17  173.24   14.10
   1  -7  17  176.77   16.00
   1   7  17  165.57   13.33
   1  -7  18   94.14   11.59
   1  -7  18   85.11    9.18
   1   7  18   87.58   10.73
   1  -7  18   89.57   11.38
   1  -7  18   85.86   11.16
   1  -7  18   85.38    9.31
   1   7  18   76.99    9.44
   1  -7  19  124.34   11.92
   1   7  19  116.41   11.46
   1  -7  19  112.74    9.74
   1   7  19  105.77   10.59
   1  -7  19  117.89   11.69
   1  -7  19  109.22   11.46
   1  -7  19  105.20    9.03
   1   7  19  115.75   10.70
   1   7  20   11.33    4.06
   1   7  20   20.31    5.12
   1  -7  20   13.50    3.88
   1   7  20   18.15    4.98
   1   7  20   11.65    4.15
   1  -7  20   14.57    4.83
   1  -7  20   21.99    3.89
   1  -7  20    9.98    3.95
   1  -7  20   13.18    4.58
   1   7  21  150.84    9.79
   1   7  21  159.80    9.92
   1  -7  21  158.78    8.32
   1   7  21  163.83   10.85
   1  -7  21  149.91   10.66
   1  -7  21  160.64   11.06
   1  -7  21  149.12   10.68
   1   7  21  150.19    9.79
   1   7  22   54.25    4.43
   1   7  22   58.14    4.82
   1  -7  22   55.89    5.73
   1  -7  22   54.37    5.53
   1   7  22   62.04    5.62
  -1   9  19    0.60    2.20
  -1   9  19   -2.87    2.06
  -1   9  19    0.42    1.99
  -1  -9  19    1.35    2.12
  -1  -9  19    3.68    2.56
  -1  -9  19   -0.88    2.17
  -1   9  18  131.71    9.13
  -1   9  18  132.93    9.70
  -1  -9  18  129.57    9.26
  -1  -9  18  127.35   10.01
  -1  -9  18  114.34    6.72
  -1  -9  18  131.55    9.42
  -1   9  17  181.88   11.83
  -1   9  17  188.91   12.65
  -1  -9  17  187.05   12.57
  -1  -9  17  168.30   10.42
  -1  -9  17  170.63   12.83
  -1  -9  17  168.62   11.62
  -1  -9  16  148.07   12.31
  -1  -9  16  169.54   12.62
  -1  -9  16  146.17   12.96
  -1  -9  16  145.33   11.25
  -1   9  16  148.22   11.58
  -1   9  15  134.46   11.76
  -1   9  15  133.21   10.05
  -1  -9  15  121.12   11.97
  -1  -9  15  128.33   11.55
  -1   9  15  111.08    9.23
  -1  -9  15  135.65   12.13
  -1   9  14  293.59   16.52
  -1   9  14  268.39   17.13
  -1  -9  14  275.44   17.20
  -1  -9  14  263.01   17.23
  -1  -9  14  264.38   17.51
  -1   9  13  274.92   17.36
  -1  -9  13  284.09   17.06
  -1   9  13  287.50   17.38
  -1  -9  13  291.22   18.72
  -1  -9  13  280.59   18.59
  -1  -9  12    1.40    6.16
  -1  -9  12   12.82    5.32
  -1   9  12    4.89    4.86
  -1  -9  12    4.87    4.47
  -1  -9  12    2.29    4.10
  -1  -9  11   95.47   11.71
  -1   9  11   91.25   10.65
  -1  -9  11   86.54   11.22
  -1  -9  11   94.02   12.56
  -1  -9  11  100.83   11.34
  -1   9  11  101.23   11.57
  -1  -9  10   35.69    8.04
  -1   9  10   34.84    6.34
  -1   9  10   27.80    6.96
  -1  -9  10   42.70    8.03
  -1  -9  10   35.28    8.20
  -1  -9  10   19.73    7.86
  -1  -9  10   24.76    6.45
  -1   9  10   25.92    7.25
  -1  -9   9    1.11    4.97
  -1   9   9  -17.20    4.45
  -1   9   9   -7.30    4.86
  -1  -9   9    5.18    4.58
  -1  -9   9    4.54    4.38
  -1  -9   9    2.58    5.08
  -1  -9   9    1.80    4.01
  -1   9   9    3.22    5.06
  -1   9   9   -2.09    5.44
  -1  -9   8   16.37    6.94
  -1  -9   8   25.47    6.14
  -1   9   8   12.35    5.55
  -1  -9   8   12.78    6.47
  -1  -9   8    8.24    5.67
  -1  -9   8   12.38    5.00
  -1   9   8   11.53    5.97
  -1  -9   7  857.46   33.89
  -1  -9   7  933.90   37.83
  -1   9   7  907.26   34.94
  -1  -9   7  926.17   36.59
  -1  -9   7  843.11   31.87
  -1   9   7  944.77   36.83
  -1  -9   7  929.10   32.38
  -1  -9   6   51.89    8.17
  -1   9   6   52.33    9.40
  -1  -9   6   74.18   11.11
  -1  -9   6   44.22    8.49
  -1  -9   6   63.67   10.56
  -1  -9   6   56.86    8.87
  -1   9   6   52.04    9.50
  -1  -9   5  605.72   30.12
  -1   9   5  602.02   28.57
  -1   9   5  611.56   28.64
  -1  -9   5  587.08   28.02
  -1  -9   5  594.66   29.07
  -1  -9   5  635.29   29.40
  -1   9   5  630.72   29.59
   1  -9  -5  642.26   29.57
  -1   9   4   80.15   10.67
  -1  -9   4   80.18   11.49
  -1   9   4   86.92   11.22
  -1  -9   4   81.56   11.28
  -1  -9   4   69.18   10.26
  -1   9   4   95.41   11.69
   1  -9  -4   81.57   11.48
  -1  -9   4   54.35    8.73
  -1  -9   3   20.04    5.17
  -1   9   3   11.87    4.79
  -1  -9   3   18.24    5.92
  -1   9   3   16.13    5.39
   1   9  -3   17.25    4.06
  -1   9   3   18.95    5.83
  -1  -9   3    5.41    5.24
   1  -9  -3   13.51    5.79
  -1   9   3   14.70    6.10
   1   9  -3   15.08    4.12
  -1  -9   2  151.97   13.67
  -1   9   2  152.80   13.92
   1   9  -2  162.80   12.92
  -1   9   2  158.74   14.36
  -1   9   2  147.81   13.93
   1  -9  -2  178.34   16.17
  -1  -9   2  125.48   12.97
   1   9  -2  129.70   11.36
  -1  -9   1   25.98    5.78
   1   9  -1   50.05    7.35
  -1   9   1   29.68    6.83
   1   9  -1   37.80    7.32
   1   9  -1   29.37    6.26
   1  -9  -1   40.74    8.15
  -1   9   1   29.05    6.66
  -1  -9   1   27.98    7.91
   1  -9   0 1381.30   35.52
  -1  -9   0 1473.76   35.91
   1   9   0 1477.79   39.51
   1   9   0 1537.48   41.68
  -1   9   0 1584.52   42.35
   1   9   0 1465.72   40.09
  -1   9   0 1413.63   40.13
   1  -9   0 1663.55   46.70
  -1  -9   0 1623.49   46.75
   1  -9   1   -2.47    3.19
   1   9   1   11.63    4.11
   1   9   1   -2.00    3.96
   1  -9   1    5.41    5.03
  -1   9  -1    6.29    3.55
  -1  -9  -1    3.25    4.90
  -1   9  -1    9.80    4.25
   1  -9   2  318.07   21.12
   1  -9   2  293.94   18.64
   1   9   2  308.16   19.36
  -1   9  -2  315.95   17.54
   1   9   2  297.33   19.28
  -1  -9  -2  351.77   22.79
   1  -9   2  322.13   19.93
  -1   9  -2  326.87   18.17
   1  -9   3  249.93   19.33
   1   9   3  292.45   19.17
   1  -9   3  303.31   19.76
   1   9   3  309.18   20.06
  -1  -9  -3  320.63   21.67
   1  -9   3  339.61   19.64
  -1   9  -3  249.30   15.23
   1   9   4   55.73    8.50
   1  -9   4   26.26    7.24
   1  -9   4   36.34    8.05
   1  -9   4   61.09    9.81
   1  -9   4   35.59    7.01
   1   9   4   51.05    8.58
  -1  -9  -4   51.82    9.39
   1  -9   5  405.12   24.63
   1   9   5  404.60   23.15
   1  -9   5  386.60   22.66
   1   9   5  415.98   23.43
   1  -9   5  392.62   23.70
   1  -9   5  394.42   23.36
   1   9   5  403.54   23.33
  -1  -9  -5  450.86   25.12
   1  -9   6  486.24   27.11
   1  -9   6  499.23   27.62
   1   9   6  468.69   25.12
   1   9   6  530.24   26.87
   1  -9   6  504.72   25.64
   1  -9   6  465.27   24.71
   1  -9   7   -4.04    4.38
   1  -9   7   -4.92    5.08
   1   9   7   -2.50    4.55
   1  -9   7   -4.08    4.65
   1  -9   7   -3.61    5.27
   1  -9   7    1.49    4.63
   1   9   7    3.81    4.92
   1   9   8  756.14   31.17
   1  -9   8  822.80   35.70
   1  -9   8  784.69   31.65
   1  -9   8  805.87   35.27
   1  -9   8  857.09   36.52
   1   9   8  832.54   33.80
   1  -9   8  768.14   31.44
   1  -9   8  802.53   32.19
   1   9   8  865.86   26.80
   1   9   9   -6.11    3.22
   1  -9   9    2.03    5.30
   1   9   9    2.92    4.05
   1  -9   9    5.95    3.66
   1  -9   9   -1.33    4.35
   1  -9   9    0.51    5.42
   1  -9   9    5.11    4.41
   1   9   9    1.56    4.37
   1   9  10  488.90   24.47
   1  -9  10  478.78   24.28
   1  -9  10  543.61   29.67
   1   9  10  570.05   24.16
   1  -9  10  475.50   25.14
   1   9  10  538.38   26.84
   1  -9  10  520.46   25.54
   1  -9  10  564.99   29.07
   1  -9  11   12.01    5.78
   1   9  11   23.90    6.33
   1  -9  11   24.61    6.76
   1  -9  11   17.06    7.63
   1   9  11   19.81    5.32
   1  -9  11   25.83    6.33
   1  -9  12  556.36   26.14
   1   9  12  590.41   25.87
   1   9  12  607.72   25.16
   1  -9  12  554.71   26.51
   1  -9  12  576.26   27.84
   1  -9  13   69.82    9.86
   1   9  13   78.83    9.28
   1  -9  13   76.82    9.79
   1  -9  13   71.90    9.49
   1  -9  13   83.73   11.22
   1  -9  14  397.73   20.88
   1   9  14  390.64   18.73
   1   9  14  370.06   20.14
   1  -9  14  383.21   18.66
   1  -9  14  392.43   19.94
   1  -9  14  379.89   20.95
   1   9  15   11.72    4.04
   1   9  15   11.34    4.73
   1  -9  15   13.77    4.90
   1  -9  15   12.27    4.87
   1  -9  15    5.76    4.47
   1   9  16  125.10   10.85
   1  -9  16  118.75    8.85
   1  -9  16  126.81   11.66
   1  -9  16  123.03   10.83
   1  -9  16  133.96   11.90
   1   9  17   58.12    7.08
   1  -9  17   57.08    7.54
   1  -9  17   54.50    7.45
   1  -9  17   54.99    7.27
   1   9  18  185.92   10.82
   1   9  18  186.47   10.97
   1  -9  18  181.39   11.05
   1  -9  18  182.83   11.38
   1  -9  18  196.32   11.28
   1   9  19    2.84    1.64
   1   9  19    2.33    1.96
   1   9  19    5.83    2.34
   1  -9  19    5.07    2.46
   1  -9  19    6.00    2.50
   1  -9  19    9.18    2.78
  -1  11  15    1.63    1.64
  -1 -11  15    0.25    1.78
  -1 -11  14  113.70    6.88
  -1 -11  14  121.50    8.74
  -1  11  14  106.91    6.09
  -1  11  14  123.75    7.89
  -1  11  13    0.53    2.02
  -1 -11  13   -0.77    2.43
  -1 -11  13   -5.34    2.39
  -1  11  13   -1.02    1.98
  -1  11  13   -2.79    2.11
  -1  11  12  118.74    7.59
  -1 -11  12  143.32   10.55
  -1 -11  12  122.76    7.91
  -1  11  12  135.60    9.73
  -1 -11  12  128.57    8.91
  -1  11  12  122.09    9.28
  -1 -11  11   62.28    7.19
  -1 -11  11   69.12    8.23
  -1  11  11   58.56    7.19
  -1  11  11   59.77    6.13
  -1 -11  10   78.67    8.63
  -1  11  10   64.77    6.66
  -1 -11  10   65.58    8.91
  -1  11  10   79.20    9.07
  -1 -11   9   41.29    7.33
  -1  11   9   37.55    5.35
  -1  11   9   46.06    7.46
  -1 -11   8    4.55    4.11
  -1  11   8   -8.88    4.76
  -1  11   8    1.29    2.98
  -1 -11   8    1.34    5.01
  -1 -11   8   -0.81    2.41
  -1  11   8    2.56    4.92
  -1 -11   7  120.06   11.87
  -1  11   7  123.63   12.39
  -1 -11   7  134.06   13.53
  -1 -11   7  154.38   11.69
  -1  11   7  140.87   13.21
  -1 -11   6    2.08    3.55
  -1  11   6    3.71    4.89
   1  11  -6   -0.11    2.91
  -1 -11   6    5.84    4.65
  -1 -11   6    3.04    4.58
  -1 -11   6   -2.37    3.58
  -1  11   6    1.20    4.35
   1 -11  -5   44.17    7.24
  -1 -11   5   37.92    7.84
  -1  11   5   45.31    8.86
   1  11  -5   48.32    7.53
  -1 -11   5   54.43    9.27
  -1 -11   5   39.26    8.30
  -1 -11   5   40.33    6.50
  -1  11   5   61.92    9.18
   1 -11  -4    6.92    4.15
  -1  11   4   16.84    6.20
   1  11  -4    8.59    4.60
  -1 -11   4   14.81    5.95
  -1 -11   4   17.12    5.51
  -1  11   4    6.63    4.84
  -1 -11   4   25.70    6.74
   1 -11  -3   52.34    7.70
  -1 -11   3   62.24    9.60
  -1 -11   3   57.91    8.45
  -1  11   3   54.97    8.83
   1  11  -3   59.82    7.23
   1 -11  -3   53.54    9.12
  -1  11   3   58.03    9.53
  -1 -11   3   68.67   10.39
   1  11  -3   54.91    8.25
  -1  11   2  375.24   21.92
   1  11  -2  394.26   21.48
  -1 -11   2  367.13   23.12
   1 -11  -2  373.12   22.59
   1  11  -2  375.28   18.46
  -1  11   2  361.00   20.71
  -1 -11   2  388.34   22.34
  -1  11   1    9.18    4.48
   1  11  -1    8.94    3.44
   1  11  -1    3.20    3.93
   1 -11  -1    1.83    4.80
  -1 -11   1    0.55    4.13
  -1  11   1   -1.63    3.66
   1  11   0    8.53    3.96
  -1  11   0    5.30    4.07
  -1  11   0   12.77    5.66
   1 -11   0    9.82    5.40
  -1 -11   0   15.97    6.83
   1  11   0   15.20    5.71
   1  11   1  135.17   12.42
  -1  11  -1  131.62   11.72
   1 -11   1  154.81   15.00
  -1  11  -1  137.89   13.15
  -1 -11  -1  130.18   13.98
   1  11   1  152.88   14.32
   1  11   2  169.59   15.03
   1 -11   2  169.85   15.81
  -1 -11  -2  175.20   15.92
  -1  11  -2  153.65   13.65
   1  11   2  157.50   13.68
  -1  11  -2  160.53   12.58
   1 -11   2  162.61   14.41
   1 -11   3  134.94   14.31
  -1  11  -3  135.78   12.42
   1  11   3  155.26   14.43
   1  11   3  144.71   13.19
   1 -11   3  135.71   13.10
  -1 -11  -4  728.82   24.53
  -1  11  -4  733.19   27.04
   1 -11   4  741.53   32.14
   1  11   4  775.85   31.06
   1 -11   4  739.94   31.77
   1 -11   4  716.79   28.11
   1  11   4  735.44   29.23
  -1 -11  -5    4.43    3.66
   1 -11   5   10.70    5.05
   1 -11   5    6.43    4.85
   1  11   5    2.96    4.83
  -1  11  -5    6.46    4.06
   1 -11   5   10.20    5.97
   1 -11   5   10.72    4.16
   1  11   5   -0.83    4.26
   1 -11   6  243.13   16.16
   1  11   6  261.12   17.87
  -1  11  -6  252.99   13.49
   1 -11   6  232.33   17.79
   1 -11   6  254.03   16.16
   1  11   6  266.85   17.81
   1 -11   7   56.29    6.62
   1 -11   7   47.67    7.37
   1  11   7   43.84    7.80
   1 -11   7   34.21    6.33
   1  11   7   40.27    7.87
   1 -11   7   46.97    9.08
   1 -11   8  533.70   19.34
   1  11   8  523.31   23.24
   1  11   8  488.33   19.09
   1 -11   8  517.39   21.13
   1  11   8  530.69   23.55
   1 -11   8  511.50   25.28
   1 -11   9   20.81    4.62
   1 -11   9   17.15    5.88
   1  11   9   16.23    3.71
   1  11   9   13.16    4.70
   1 -11   9   20.69    4.95
   1  11   9   23.57    5.75
   1  11  10  761.81   25.91
   1 -11  10  819.29   26.92
   1 -11  10  793.10   22.16
   1 -11  10  843.10   29.17
   1 -11  11    0.95    3.44
   1  11  11    0.54    2.66
   1  11  11    4.88    3.37
   1 -11  11    6.66    3.42
   1 -11  11    8.86    3.17
   1 -11  11   14.44    3.66
   1 -11  12  144.45   10.69
   1  11  12  133.55    9.44
   1  11  12  138.34    8.93
   1 -11  12  136.04    8.90
   1 -11  12  126.43    7.45
   1  11  12  125.13    9.05
   1 -11  12  117.61    7.63
   1  11  13   41.46    4.91
   1  11  13   36.97    4.51
   1  11  13   34.12    4.46
   1 -11  13   41.23    4.31
   1 -11  13   41.75    5.60
   1 -11  14  140.61    8.16
   1  11  14  123.46    5.95
   1 -11  14  137.31    8.90
   1  11  14  130.53    6.38
   1  11  15    6.78    2.20
  -1 -13   6  115.12    7.21
  -1 -13   5   20.33    3.46
  -1  13   5   19.09    2.80
  -1 -13   5   20.27    3.77
   1  13  -4  141.08    7.64
  -1  13   4  149.36    7.78
   1 -13  -4  137.15    7.41
  -1  13   4  142.24    7.01
  -1 -13   4  137.93    8.59
   1 -13  -4  143.56    7.31
   1 -13  -3    7.70    2.82
   1  13  -3    7.66    2.71
  -1  13   3    9.40    2.86
  -1  13   3    5.26    1.66
  -1 -13   3    9.30    3.02
   1 -13  -3    9.38    2.60
   1  13  -2   34.15    4.59
  -1  13   2   41.04    4.90
   1 -13  -2   37.06    4.75
  -1 -13   2   46.32    5.23
  -1 -13   2   31.77    4.00
   1 -13  -2   30.42    4.04
   1  13  -1   22.75    4.17
  -1  13   1   12.43    3.21
  -1 -13   1   21.24    3.67
   1 -13  -1   23.74    3.57
  -1 -13   1   13.99    3.10
  -1  13   0    8.52    2.83
   1  13   0   10.52    3.07
  -1 -13   0   10.62    3.32
  -1 -13   0   10.48    2.79
   1 -13   0   14.54    2.78
   1 -13   0   11.45    2.66
  -1 -13   0   15.50    3.35
  -1  13  -1    0.02    2.15
   1  13   1    2.52    2.25
  -1 -13  -1    4.12    2.62
   1 -13   1   -1.46    2.11
  -1 -13  -1   -0.91    1.77
  -1 -13  -1    4.31    2.32
  -1 -13  -2   76.53    6.80
   1  13   2   69.02    6.06
  -1  13  -2   72.33    6.23
   1 -13   2   71.93    6.21
  -1 -13  -2   69.08    6.14
   1  13   3   -0.46    2.06
  -1  13  -3    0.88    1.99
  -1 -13  -3    1.82    2.07
   1  13   3    1.60    1.72
   1 -13   3   -4.78    2.74
  -1 -13  -3   -2.93    2.47
   1  13   4  292.16   10.28
  -1  13  -4  285.92   10.31
  -1 -13  -4  292.52   11.32
  -1 -13  -4  300.66   11.43
   1  13   4  288.63    9.90
   1 -13   4  324.23   12.59
  -1 -13  -5    1.57    1.85
   1 -13   5    7.09    2.50
  -1 -13  -5    4.86    2.21
   1  13   5    1.43    1.64
   1 -13   5    1.71    2.25
   1 -13   6  500.39   14.11
  -2   0  26    8.35    2.99
  -2   0  26    8.48    3.21
  -2   0  26    5.07    3.09
  -2   0  25   -5.08    3.57
  -2   0  25    2.26    3.32
  -2   0  25   -1.28    3.41
  -2   0  25   -1.31    3.89
  -2   0  24   15.23    3.90
  -2   0  24   21.15    6.15
  -2   0  24   14.17    5.40
  -2   0  24   25.24    6.43
  -2   0  24   10.87    5.37
  -2   0  23    4.14    5.06
  -2   0  23    1.39    3.96
  -2   0  23   -1.79    4.96
  -2   0  23    3.70    4.53
  -2   0  22  788.52   31.42
  -2   0  22  748.72   32.43
  -2   0  22  772.61   28.50
  -2   0  22  770.40   31.30
  -2   0  22  752.36   26.33
  -2   0  22  739.47   25.56
  -2   0  21    5.69    4.40
  -2   0  21   -0.37    3.60
  -2   0  21   -1.50    4.30
  -2   0  21   -5.12    4.33
  -2   0  21    6.19    4.20
  -2   0  21    0.73    3.94
  -2   0  20  585.05   28.17
  -2   0  20  564.73   24.57
  -2   0  20  581.41   27.68
  -2   0  20  588.45   28.17
  -2   0  20  571.90   23.60
  -2   0  20  562.19   26.19
  -2   0  20  525.63   28.00
  -2   0  20  593.79   24.24
  -2   0  20  584.34   25.76
  -2   0  20  597.47   24.44
  -2   0  19  -10.77    5.31
  -2   0  19    2.10    3.75
  -2   0  19   -7.94    3.98
  -2   0  19   -2.14    4.01
  -2   0  19   -7.62    4.08
  -2   0  19   -7.40    4.79
  -2   0  19  -11.33    5.50
  -2   0  19    2.71    3.51
  -2   0  19    0.75    3.87
  -2   0  18 1143.75   37.90
  -2   0  18 1079.31   36.99
  -2   0  18 1185.07   37.25
  -2   0  18 1113.87   37.54
  -2   0  18 1058.71   31.33
  -2   0  18 1130.52   32.60
  -2   0  18 1185.68   35.85
  -2   0  18 1107.92   35.35
  -2   0  18 1121.10   38.95
  -2   0  18 1065.64   37.56
  -2   0  18 1093.45   38.57
  -2   0  18 1156.13   33.01
  -2   0  18 1047.73   32.11
  -2   0  17    1.02    3.07
  -2   0  17   -8.25    4.30
  -2   0  17   -0.79    3.73
  -2   0  17    7.96    3.83
  -2   0  17   -3.12    3.56
  -2   0  17  -15.81    4.90
  -2   0  17    6.16    4.19
  -2   0  17   -5.15    2.69
  -2   0  17    6.39    4.20
  -2   0  17   -0.81    4.92
  -2   0  17   -3.31    3.29
  -2   0  17  -16.63    5.13
  -2   0  17   -6.37    3.71
  -2   0  16  129.12   11.53
  -2   0  16  112.12   11.18
  -2   0  16  131.25   11.47
  -2   0  16  122.37   11.25
  -2   0  16  111.42   11.11
  -2   0  16  114.64   11.20
  -2   0  16  106.58   11.29
  -2   0  16  117.63   10.81
  -2   0  16  118.51   11.63
  -2   0  16  133.57   12.15
  -2   0  16  129.19   11.76
  -2   0  16  122.57   11.74
  -2   0  16   90.75    9.29
  -2   0  15    3.15    3.60
  -2   0  15   -7.56    3.99
  -2   0  14  341.11   17.91
  -2   0  14  356.49   19.58
  -2   0  14  314.66   16.48
  -2   0  13    2.05    2.44
  -2   0  13    0.75    3.22
  -2   0  13   -2.50    2.65
  -2   0  13   -2.25    3.22
  -2   0  12  793.42   25.07
  -2   0  12  806.25   26.86
  -2   0  12  818.15   26.58
  -2   0  12  815.04   23.75
  -2   0  11    1.14    3.11
  -2   0  11   -0.22    2.11
  -2   0  11    0.64    1.85
  -2   0  11   -0.22    2.86
  -2   0  10 2499.55   41.62
  -2   0  10 2472.23   41.02
  -2   0  10 2444.61   36.24
  -2   0   9    1.18    2.31
  -2   0   9    0.25    2.03
  -2   0   9   -0.54    2.13
  -2   0   9   -0.15    2.27
  -2   0   8 2105.28   33.07
  -2   0   8 2027.38   28.41
  -2   0   8 2089.39   14.84
  -2   0   8 2007.25   31.79
  -2   0   7    0.25    0.73
  -2   0   7    1.17    1.83
  -2   0   7    9.81    2.39
  -2   0   7    2.13    1.37
  -2   0   7   10.22    2.70
  -2   0   6  379.57    6.99
  -2   0   6  385.76    5.60
  -2   0   6  367.24   10.05
  -2   0   5    0.59    0.66
  -2   0   5    0.76    0.61
  -2   0   5    0.82    1.01
  -2   0   4   14.73    1.99
  -2   0   4   18.37    1.44
  -2   0   4   17.13    1.82
  -2   0   4   18.62    1.58
  -2   0   3    1.07    0.54
  -2   0   3    0.20    0.60
  -2   0   2 1748.04   10.68
  -2   0   2 1597.29   13.27
   2   0   1    0.48    0.34
  -2   0  -1    1.36    0.39
   2   0   1    1.39    0.44
   2   0   2  429.94    7.55
  -2   0  -2  444.84    5.65
   2   0   2  431.55    7.13
   2   0   3    1.22    1.09
   2   0   3    1.60    0.92
  -2   0  -3    0.44    0.47
   2   0   3    1.32    0.76
   2   0   4 2259.18   22.49
   2   0   4 2378.50   23.96
  -2   0  -4 2434.00   15.24
   2   0   4 2247.49   23.74
   2   0   4 2552.21   21.69
   2   0   5    0.27    1.27
   2   0   5    0.34    1.17
  -2   0  -5    0.74    0.54
   2   0   5    0.38    1.42
   2   0   5    1.74    1.12
   2   0   6  264.23    9.91
   2   0   6  245.76    9.59
  -2   0  -6  262.46    5.42
   2   0   6  228.23    9.62
   2   0   6  229.73    9.28
   2   0   6  280.42    8.48
   2   0   7    1.31    1.14
   2   0   7    1.06    1.80
   2   0   7    1.42    1.87
   2   0   7    2.92    1.69
   2   0   7    0.61    1.74
  -2   0  -7    1.91    0.64
   2   0   8 1196.25   18.78
   2   0   8 1159.91   24.35
   2   0   8 1202.78   24.53
  -2   0  -8 1190.86   10.84
   2   0   8 1089.63   23.68
   2   0   8 1122.82   25.27
   2   0   9    1.27    2.54
   2   0   9    1.25    1.44
   2   0   9   -2.75    2.48
   2   0   9    3.43    2.44
   2   0  10 1959.37   35.95
   2   0  10 1926.06   25.08
   2   0  10 1936.48   35.82
   2   0  11   -0.20    2.61
   2   0  11    1.95    1.38
   2   0  11    4.17    3.16
   2   0  12 1377.85   33.76
   2   0  12 1344.64   33.43
   2   0  13   -1.24    3.28
   2   0  13   -4.77    3.21
   2   0  14 1109.10   33.07
   2   0  14 1178.57   33.89
   2   0  15   -9.85    4.23
   2   0  15    1.37    3.22
   2   0  16  366.38   17.07
   2   0  16  356.20   19.80
   2   0  16  392.97   18.97
   2   0  16  392.05   19.92
   2   0  16  401.27   20.30
   2   0  16  382.29   20.52
   2   0  16  399.70   19.75
   2   0  16  325.17   19.43
   2   0  16  397.48   19.66
   2   0  16  362.72   20.05
   2   0  16  395.89   21.02
   2   0  17   -9.87    3.62
   2   0  17    1.23    3.17
   2   0  17   -4.84    3.93
   2   0  17   11.58    4.52
   2   0  17   -5.93    4.10
   2   0  17   -2.16    2.89
   2   0  17    2.80    3.26
   2   0  17   -4.88    4.21
   2   0  17   -9.14    4.63
   2   0  17    1.38    3.40
   2   0  18  655.84   28.95
   2   0  18  678.93   29.46
   2   0  18  654.83   27.99
   2   0  18  657.22   26.78
   2   0  18  672.99   28.21
   2   0  18  696.11   30.76
   2   0  18  703.40   30.47
   2   0  18  628.20   25.18
   2   0  19  -11.03    4.76
   2   0  19   -4.03    4.43
   2   0  19    5.21    3.86
   2   0  19  -11.08    5.15
   2   0  19    1.06    3.48
   2   0  19    7.18    4.63
   2   0  20 1240.34   38.59
   2   0  20 1256.95   39.82
   2   0  20 1259.86   40.67
   2   0  20 1222.68   39.10
   2   0  20 1290.93   43.03
   2   0  21   -7.84    4.41
   2   0  21   -5.15    4.09
   2   0  21    4.02    4.15
   2   0  21    6.29    4.46
   2   0  22 1392.57   39.83
   2   0  22 1303.60   33.89
   2   0  22 1379.30   40.07
   2   0  22 1383.33   38.37
   2   0  22 1348.63   42.55
   2   0  23   -2.75    3.52
   2   0  23    3.01    2.74
   2   0  23   -7.10    4.57
   2   0  23    0.16    2.85
   2   0  23   -2.96    3.62
   2   0  24   58.57    6.89
   2   0  24   62.20    7.79
   2   0  24   62.58    8.11
   2   0  24   64.94    7.91
   2   0  25    2.13    2.85
   2   0  25   -6.33    3.14
   2   0  25   -2.94    3.10
   2   0  25    0.13    2.74
   2   0  26  213.18    9.32
   2   0  26  213.51   10.53
   2   0  26  209.54   10.24
  -2  -2  26    2.72    1.92
  -2  -2  26    3.38    2.61
  -2   2  26    3.62    2.72
  -2  -2  26    2.96    2.51
  -2   2  26    0.37    2.77
  -2  -2  26    6.38    3.10
  -2  -2  25   13.97    3.91
  -2  -2  25   16.55    4.02
  -2   2  25   18.21    4.03
  -2  -2  25   14.81    4.43
  -2   2  25   16.27    3.53
  -2   2  25   10.88    3.79
  -2  -2  25   17.04    4.69
  -2  -2  24   70.48    8.52
  -2  -2  24   62.74    8.33
  -2  -2  24   72.01    9.03
  -2   2  24   61.97    7.45
  -2  -2  24   64.85    8.76
  -2   2  24   59.41    7.34
  -2  -2  24   56.64    7.90
  -2   2  24   61.80    8.15
  -2  -2  23   12.20    5.17
  -2  -2  23   11.22    5.35
  -2   2  23    7.75    4.01
  -2   2  23    8.15    3.76
  -2  -2  23   18.69    6.11
  -2   2  23   17.56    5.27
  -2  -2  23   14.25    5.85
  -2  -2  23   13.99    6.25
  -2   2  23   19.08    5.59
  -2   2  22  116.69   11.87
  -2   2  22  108.62   11.76
  -2  -2  22  118.93   12.49
  -2  -2  22  131.92   13.50
  -2   2  22  125.75   11.89
  -2   2  22  116.13   11.18
  -2  -2  22  133.14   13.88
  -2   2  22  127.28   13.22
  -2  -2  22  114.17   12.95
  -2  -2  22  123.19   11.94
  -2  -2  22  133.97   13.74
  -2  -2  22  123.48   13.10
  -2   2  22  126.27   11.38
  -2   2  21  118.43   12.96
  -2   2  21  119.14   12.95
  -2   2  21  120.16   12.18
  -2  -2  21  114.52   13.29
  -2  -2  21  105.72   12.53
  -2   2  21  109.40   11.52
  -2   2  21  113.02   12.72
  -2  -2  21  105.27   12.95
  -2  -2  21  119.82   12.96
  -2  -2  21  116.98   13.63
  -2  -2  21  121.19   12.56
  -2   2  21  127.27   12.04
  -2  -2  21  102.24   12.45
  -2   2  20  218.82   17.24
  -2   2  20  218.53   17.17
  -2  -2  20  240.75   18.85
  -2   2  20  242.41   17.16
  -2   2  20  228.11   16.80
  -2  -2  20  255.04   18.42
  -2  -2  20  211.74   17.83
  -2   2  20  254.51   19.00
  -2  -2  20  234.31   18.80
  -2  -2  20  259.92   19.05
  -2  -2  20  248.86   18.15
  -2  -2  20  239.04   18.89
  -2   2  20  232.81   16.12
  -2  -2  19  189.21   15.95
  -2  -2  19  198.69   17.37
  -2   2  19  184.89   14.24
  -2   2  19  169.38   15.58
  -2   2  19  194.80   16.79
  -2   2  19  177.32   14.61
  -2  -2  19  178.02   16.12
  -2   2  19  168.37   14.67
  -2  -2  19  180.43   16.77
  -2  -2  19  179.61   16.49
  -2   2  19  190.16   16.95
  -2   2  19  166.30   15.42
  -2  -2  19  194.55   16.53
  -2  -2  19  200.24   16.68
  -2  -2  19  176.44   15.44
  -2  -2  19  177.34   16.41
  -2  -2  19  200.97   17.04
  -2   2  18 1087.67   33.01
  -2  -2  18 1105.19   37.55
  -2  -2  18 1116.05   39.63
  -2   2  18 1137.63   35.94
  -2   2  18 1010.86   31.35
  -2   2  18 1110.23   38.40
  -2  -2  18 1108.81   38.73
  -2   2  18 1038.50   37.81
  -2  -2  18 1117.49   38.64
  -2   2  18 1069.35   35.49
  -2   2  18 1045.92   35.23
  -2  -2  18 1167.97   39.23
  -2  -2  18 1157.52   40.06
  -2  -2  18 1079.77   38.86
  -2   2  18 1124.71   38.54
  -2   2  18 1148.36   39.95
  -2  -2  18 1098.65   38.08
  -2  -2  18 1215.79   41.72
  -2  -2  18 1151.76   38.07
  -2  -2  18 1150.82   39.73
  -2  -2  18 1121.43   37.46
  -2  -2  18 1134.43   38.71
  -2  -2  17    0.09    2.97
  -2   2  17    7.85    2.93
  -2  -2  17  -11.28    5.99
  -2   2  17    2.72    3.69
  -2   2  17   12.62    4.72
  -2   2  17   -0.84    3.68
  -2  -2  17    6.66    4.91
  -2   2  17    9.45    4.37
  -2   2  17    3.35    4.31
  -2  -2  17    6.23    4.67
  -2   2  17   10.46    4.61
  -2  -2  17    2.80    4.91
  -2  -2  17    7.74    4.54
  -2  -2  17   -0.98    4.32
  -2  -2  17   11.43    5.76
  -2   2  17    7.58    4.65
  -2   2  17    2.65    4.54
  -2  -2  17   -1.14    3.43
  -2  -2  17    6.59    4.10
  -2  -2  17    4.83    5.14
  -2  -2  17    6.34    6.28
  -2  -2  17   -5.01    4.29
  -2   2  16 1779.92   42.88
  -2   2  16 1817.67   45.40
  -2  -2  16 1842.00   45.08
  -2  -2  16 1834.73   48.26
  -2   2  16 1900.94   47.32
  -2  -2  16 1927.49   47.59
  -2   2  16 1734.54   40.56
  -2   2  16 1735.14   41.30
  -2   2  16 1898.96   46.22
  -2  -2  16 1908.15   47.88
  -2  -2  16 1852.67   45.20
  -2  -2  16 1874.62   47.20
  -2   2  16 1716.04   45.73
  -2  -2  16 1815.76   46.54
  -2  -2  16 1814.77   47.68
  -2  -2  16 1952.71   48.98
  -2  -2  16 1752.64   44.28
  -2  -2  16 1799.38   43.59
  -2   2  16 1846.41   41.01
  -2  -2  16 1879.31   45.47
  -2  -2  16 1858.35   47.46
  -2   2  16 1768.41   40.01
  -2   2  16 1818.82   38.29
  -2  -2  15   11.76    4.53
  -2   2  15    9.26    4.12
  -2   2  15   12.14    4.78
  -2   2  14 1809.66   35.08
  -2   2  14 1922.23   43.21
  -2  -2  14 1849.21   45.37
  -2   2  14 1858.07   42.75
  -2   2  14 1818.22   41.95
  -2  -2  13    4.07    4.10
  -2   2  13    3.34    2.34
  -2   2  13    0.56    2.26
  -2   2  13    1.73    2.55
  -2   2  13    1.02    3.08
  -2   2  12 2320.46   43.06
  -2  -2  12 2407.02   47.61
  -2   2  12 2236.02   37.22
  -2   2  12 2251.13   42.96
  -2   2  12 2286.15   43.48
  -2   2  11  783.75   21.87
  -2   2  11  739.25   19.27
  -2   2  11  790.14   20.64
  -2  -2  11  812.90   26.55
  -2   2  11  786.66   23.61
  -2  -2  11  702.06   24.81
  -2   2  11  708.96   23.29
  -2  -2  10  754.62   24.01
  -2   2  10  745.26   18.70
  -2  -2  10  667.36   22.93
  -2   2  10  730.11   21.48
   2  -2 -10  661.81   13.99
  -2   2  10  718.30   20.09
  -2  -2  10  698.87   22.83
  -2   2  10  721.36   21.92
   2  -2  -9   46.06    4.21
  -2  -2   9   54.19    6.39
  -2   2   9   52.18    4.73
  -2   2   9   51.27    5.57
  -2  -2   9   42.92    5.84
  -2   2   9   54.12    5.60
  -2  -2   9   56.09    6.45
  -2   2   9   47.34    5.67
  -2  -2   8  269.86   12.58
  -2   2   8  256.91    9.30
  -2  -2   8  258.26   12.74
  -2   2   8  238.46   10.78
  -2   2   8  275.20   11.62
  -2   2   8  272.73   11.88
  -2  -2   8  265.36   12.53
  -2  -2   7  183.43    9.62
  -2   2   7  177.25    8.50
  -2  -2   7  173.98    9.83
  -2   2   7  163.47    6.76
   2  -2  -7  156.92    7.12
  -2   2   7  182.79    9.05
  -2   2   7  189.54    9.67
  -2  -2   7  187.51    9.87
  -2   2   6 1316.60   20.92
  -2  -2   6 1377.45   12.26
  -2  -2   6 1152.61   23.13
  -2  -2   6 1243.89   22.68
  -2  -2   6 1338.08   24.41
  -2   2   6 1182.80   22.72
   2  -2  -5  435.69   11.65
  -2   2   5  529.21   12.01
  -2  -2   5  560.43    7.09
  -2  -2   5  527.27    6.43
  -2   2   5  454.89    8.48
  -2  -2   5  507.70   13.00
  -2  -2   5  552.49    9.19
  -2  -2   5  483.27   13.85
  -2  -2   5  574.61   14.94
  -2   2   5  545.12   14.57
  -2  -2   4 9748.88   48.32
  -2  -2   4 9999.00   43.12
  -2  -2   4 9987.65   51.15
  -2  -2   4 9761.50   56.26
  -2   2   4 9949.36   46.17
  -2   2   4 9794.88   58.52
  -2  -2   3 3272.18   25.51
  -2  -2   3 3228.72   25.59
  -2  -2   3 3186.69   29.29
  -2  -2   3 3195.47   28.53
  -2   2   3 3225.24   31.88
  -2  -2   2  741.16   12.69
  -2  -2   2  738.28   10.28
  -2  -2   2  716.37   13.74
  -2   2   2  729.01   14.55
  -2   2   2  689.07   13.94
  -2  -2   1   54.77    2.15
  -2  -2   1   50.73    3.96
  -2   2   1   54.44    3.88
   2   2  -1   46.76    3.12
   2  -2   0   29.77    1.67
  -2  -2   0   28.87    3.12
   2   2   0   27.26    2.69
   2  -2   1  806.50   10.92
  -2  -2  -1  804.87   15.67
   2   2   1  807.93   14.67
  -2   2  -1  786.09   12.54
   2  -2   2  900.11   13.43
  -2   2  -2  935.19   12.86
   2   2   2  894.41   16.49
   2  -2   3  739.61   14.00
  -2  -2  -3  731.98   15.14
   2   2   3  748.26   16.38
   2  -2   4 2057.47   26.03
   2   2   4 1953.87   19.34
  -2  -2  -4 1939.02   25.18
   2   2   4 2189.93   29.02
   2   2   5   44.45    3.56
   2  -2   5   43.20    4.47
  -2  -2  -5   45.75    4.12
   2   2   5   49.78    4.90
   2   2   5   48.28    3.72
   2  -2   5   49.33    4.63
   2   2   6  218.15    8.49
  -2  -2  -6  213.52    8.72
   2  -2   6  198.31    9.90
   2   2   6  222.92   10.44
   2   2   6  220.52    8.69
   2  -2   6  234.25   10.35
   2   2   7  691.24   16.62
   2   2   7  673.97   15.39
   2  -2   7  701.97   19.65
  -2  -2  -7  645.42   15.37
   2   2   7  692.80   19.33
   2   2   7  687.32   16.74
   2  -2   7  741.19   19.53
   2   2   8  884.47   22.54
   2  -2   8  890.44   11.80
  -2  -2  -8  779.43   16.78
   2   2   8  788.02   17.99
   2   2   8  808.19   19.88
   2  -2   8  777.84   22.37
   2  -2   8  860.52   22.53
   2   2   8  808.73   19.86
   2   2   9  593.04   19.39
   2  -2   9  553.99   19.27
   2   2   9  562.39   17.75
  -2  -2  -9  523.24   13.64
   2  -2   9  558.67   20.04
   2   2   9  565.04   16.28
   2   2   9  555.68   17.64
   2  -2  10 1497.25   33.58
   2   2  10 1442.52   30.43
  -2  -2 -10 1458.56   21.17
   2  -2  10 1497.39   34.48
   2   2  10 1544.20   28.79
   2   2  11   50.87    7.16
   2   2  11   51.38    6.34
   2   2  11   62.62    6.55
  -2  -2 -11   46.48    4.68
   2  -2  11   61.81    7.81
   2   2  11   56.76    6.29
   2   2  12 3188.76   53.96
   2   2  12 3164.51   50.79
   2   2  12 3373.16   47.54
   2  -2  12 3275.07   56.40
   2   2  12 3337.88   47.14
   2   2  13   33.47    6.29
   2   2  13   29.28    5.56
   2   2  13   35.55    5.54
   2  -2  13   26.92    6.41
   2   2  13   33.91    4.94
   2   2  14  770.73   24.53
   2  -2  14  742.80   28.93
   2   2  14  697.49   27.59
   2   2  15   12.18    4.73
   2   2  15    2.18    2.57
   2  -2  15    7.33    4.74
   2  -2  15    6.75    5.49
   2   2  15  -11.24    4.54
   2  -2  15    6.88    4.07
   2  -2  15   -5.49    4.36
   2  -2  15   10.81    4.86
   2  -2  15   10.38    3.98
   2   2  15   12.45    4.44
   2  -2  15    7.93    4.65
   2  -2  15    6.90    4.76
   2  -2  15    5.77    4.58
   2  -2  15    5.83    2.48
   2  -2  15   -3.05    3.30
   2   2  15   -0.87    2.05
   2   2  16 1090.14   36.29
   2  -2  16 1039.25   34.02
   2  -2  16 1174.35   38.49
   2  -2  16 1156.57   37.02
   2   2  16 1123.43   36.21
   2   2  16 1121.71   30.91
   2   2  16 1042.62   30.10
   2  -2  16 1099.82   34.99
   2  -2  16 1079.57   35.90
   2  -2  16 1126.78   38.06
   2  -2  16 1161.92   38.20
   2   2  16 1084.32   36.10
   2  -2  16 1088.92   36.04
   2  -2  16 1064.58   32.60
   2  -2  16 1082.92   32.10
   2   2  16  976.26   29.49
   2  -2  16 1036.45   34.43
   2  -2  16 1122.70   34.14
   2   2  16 1068.82   32.84
   2  -2  17   37.83    8.03
   2   2  17   33.77    6.56
   2   2  17   32.11    6.83
   2  -2  17   29.69    6.48
   2   2  17   32.96    7.42
   2   2  17   29.87    6.62
   2   2  17   33.90    7.60
   2  -2  17   42.18    8.19
   2   2  17   39.10    6.77
   2   2  17   44.65    6.91
   2  -2  17   36.53    7.66
   2  -2  17   29.77    7.47
   2   2  17   31.00    5.22
   2  -2  17   30.31    7.35
   2   2  17   34.20    7.45
   2  -2  17   38.39    7.37
   2  -2  17   42.87    7.50
   2  -2  17   31.19    6.98
   2  -2  17   39.88    8.04
   2   2  18 1717.21   43.10
   2   2  18 1643.69   44.12
   2   2  18 1758.37   43.16
   2  -2  18 1804.47   48.71
   2   2  18 1725.42   47.92
   2   2  18 1704.01   40.95
   2  -2  18 1706.30   46.40
   2  -2  18 1672.40   47.02
   2  -2  18 1753.14   49.70
   2   2  18 1661.83   47.64
   2   2  18 1641.12   47.11
   2  -2  18 1708.63   48.09
   2  -2  18 1849.06   47.27
   2  -2  18 1737.71   43.57
   2   2  18 1719.43   44.92
   2   2  18 1759.79   41.82
   2  -2  18 1615.84   47.12
   2  -2  18 1791.02   46.30
   2   2  18 1740.65   42.34
   2   2  19   91.81   11.18
   2   2  19   79.51    9.89
   2  -2  19   88.40   11.66
   2   2  19   80.99   11.34
   2   2  19   81.85    9.35
   2  -2  19   70.50   11.04
   2   2  19   77.44   10.94
   2  -2  19   98.36   11.99
   2   2  19   84.04   11.46
   2  -2  19   71.44    9.34
   2  -2  19   93.84   11.23
   2  -2  19   83.19   11.13
   2  -2  19   91.75   12.30
   2   2  19   91.89   10.42
   2  -2  19  100.86   11.08
   2   2  19   82.98   10.47
   2   2  20  333.59   20.68
   2   2  20  332.40   19.26
   2   2  20  329.39   21.42
   2  -2  20  350.81   22.26
   2  -2  20  330.72   21.69
   2   2  20  325.95   17.95
   2  -2  20  364.55   23.17
   2   2  20  349.98   21.99
   2  -2  20  331.51   19.00
   2  -2  20  339.59   20.52
   2  -2  20  337.54   21.83
   2   2  20  329.59   20.17
   2  -2  20  344.84   20.44
   2  -2  20  345.51   22.35
   2   2  20  341.93   19.20
   2  -2  21   21.98    6.34
   2  -2  21   17.14    5.72
   2   2  21   15.31    4.89
   2   2  21   18.70    5.68
   2  -2  21   19.21    6.75
   2   2  21   11.65    4.88
   2  -2  21   21.46    7.10
   2  -2  21   20.98    7.00
   2   2  21   17.32    4.80
   2   2  22  159.58   12.97
   2   2  22  156.95   12.39
   2  -2  22  151.29   13.08
   2  -2  22  145.03   14.31
   2  -2  22  132.61   13.49
   2   2  22  157.61   13.77
   2   2  22  172.92   13.88
   2   2  22  144.49   11.78
   2  -2  22  166.70   14.72
   2  -2  23   -0.87    3.35
   2  -2  23    0.21    4.44
   2   2  23   -2.24    3.23
   2  -2  23   -1.04    4.60
   2  -2  23   -2.66    4.30
   2   2  23    0.91    3.29
   2   2  23   -0.72    2.85
   2  -2  23    3.49    4.32
   2   2  23   -1.71    2.85
   2  -2  24  482.57   18.53
   2  -2  24  467.27   20.26
   2  -2  24  498.69   20.97
   2   2  24  504.67   20.04
   2  -2  24  503.41   21.62
   2   2  24  488.12   18.45
   2  -2  24  530.56   21.71
   2  -2  25   25.27    4.82
   2  -2  25   26.99    4.07
   2  -2  25   22.55    4.36
   2   2  25   24.97    4.50
   2   2  25   26.78    3.94
   2   2  25   24.52    4.24
   2  -2  25   20.78    4.60
   2  -2  26  259.80   10.39
   2  -2  26  263.37    9.34
   2  -2  26  246.12   10.17
   2   2  26  270.46   10.51
  -2  -4  25   46.81    5.30
  -2  -4  25   36.05    4.25
  -2   4  25   46.00    5.09
  -2  -4  25   37.88    4.71
  -2  -4  24   70.11    7.48
  -2  -4  24   64.53    7.09
  -2   4  24   54.06    5.26
  -2  -4  24   56.70    7.11
  -2   4  24   52.70    5.01
  -2  -4  24   60.85    5.44
  -2   4  24   70.42    7.57
  -2   4  23   60.99    7.62
  -2  -4  23   57.50    6.65
  -2   4  23   51.11    6.08
  -2  -4  23   71.70    8.63
  -2  -4  23   73.72    7.89
  -2  -4  23   71.17    8.36
  -2   4  23   65.09    7.39
  -2  -4  23   59.46    8.30
  -2  -4  23   73.00    9.18
  -2   4  23   70.03    8.69
  -2   4  22  431.50   18.99
  -2  -4  22  465.46   20.26
  -2   4  22  445.68   21.55
  -2  -4  22  461.70   20.89
  -2  -4  22  475.43   22.88
  -2  -4  22  472.61   22.20
  -2   4  22  458.09   20.83
  -2  -4  22  453.93   23.02
  -2  -4  22  481.17   22.13
  -2  -4  22  437.27   23.16
  -2   4  22  460.42   22.73
  -2   4  21  358.84   21.43
  -2   4  21  372.69   21.42
  -2  -4  21  380.68   19.94
  -2   4  21  372.02   18.90
  -2  -4  21  368.88   21.58
  -2   4  21  367.43   22.05
  -2  -4  21  346.83   19.85
  -2  -4  21  370.46   21.17
  -2   4  21  343.75   19.83
  -2   4  21  380.88   22.43
  -2  -4  21  357.52   22.06
  -2  -4  21  353.76   20.51
  -2  -4  21  348.19   21.88
  -2  -4  21  394.98   22.52
  -2  -4  21  371.75   21.81
  -2   4  20 1130.81   38.53
  -2   4  20 1097.36   37.92
  -2  -4  20 1051.04   35.59
  -2  -4  20 1086.43   37.76
  -2   4  20 1057.64   38.43
  -2   4  20 1101.95   36.79
  -2  -4  20 1137.41   37.79
  -2   4  20 1087.92   38.67
  -2  -4  20 1063.51   38.79
  -2  -4  20 1038.64   36.34
  -2  -4  20 1120.73   40.27
  -2  -4  20 1031.58   37.38
  -2  -4  20 1184.46   39.92
  -2   4  19    2.99    4.53
  -2   4  19    7.69    5.18
  -2  -4  19    5.65    4.80
  -2  -4  19    0.75    3.42
  -2   4  19    0.44    3.77
  -2  -4  19    3.94    5.25
  -2   4  19    9.74    5.03
  -2   4  19    3.08    4.92
  -2  -4  19   -1.60    4.63
  -2  -4  19    4.70    4.46
  -2  -4  19   15.20    6.23
  -2  -4  19    0.85    3.77
  -2  -4  19   -0.85    5.76
  -2  -4  19   -0.23    3.61
  -2  -4  18   62.25   10.24
  -2  -4  18   56.94    9.93
  -2  -4  18   59.75    9.60
  -2   4  18   67.00    8.79
  -2   4  18   61.98    9.93
  -2  -4  18   63.18   10.02
  -2  -4  18   56.59    9.11
  -2   4  18   65.46    9.91
  -2   4  18   60.33   10.04
  -2  -4  18   50.99    9.88
  -2  -4  18   65.22   10.42
  -2  -4  18   63.14   10.19
  -2  -4  18   62.19   10.47
  -2  -4  18   56.85    9.83
  -2  -4  18   74.10   10.30
  -2  -4  18   77.49   11.25
  -2   4  18   62.82   10.52
  -2  -4  17   29.94    7.61
  -2  -4  17   13.14    4.78
  -2   4  17   21.05    6.31
  -2  -4  17   13.17    5.24
  -2   4  17   19.55    4.80
  -2   4  17   15.53    5.87
  -2  -4  17   15.92    5.85
  -2  -4  17   14.82    5.84
  -2  -4  17   18.17    6.45
  -2  -4  17   14.68    6.19
  -2   4  17   14.89    5.64
  -2  -4  17   18.40    6.00
  -2  -4  17    8.03    4.69
  -2  -4  17   23.96    6.64
  -2  -4  17   20.22    6.16
  -2  -4  17   11.00    5.91
  -2  -4  17   23.49    6.83
  -2   4  17   12.21    5.11
  -2  -4  16  618.55   29.47
  -2  -4  16  616.73   26.44
  -2  -4  16  683.43   29.37
  -2  -4  16  550.61   27.16
  -2   4  16  648.75   23.23
  -2   4  16  641.85   28.94
  -2   4  16  603.26   26.01
  -2  -4  16  640.00   29.86
  -2  -4  16  620.15   28.95
  -2  -4  16  604.18   29.15
  -2   4  16  629.88   28.85
  -2  -4  16  636.72   29.67
  -2  -4  16  671.71   30.11
  -2  -4  16  640.11   28.79
  -2  -4  16  602.98   28.67
  -2  -4  16  627.70   29.62
  -2   4  16  615.63   27.98
  -2  -4  16  612.59   28.53
  -2  -4  16  649.96   29.12
  -2  -4  15   -1.07    4.34
  -2  -4  15    1.01    4.57
  -2   4  15    9.90    2.73
  -2   4  15   10.48    4.39
  -2  -4  15    3.96    3.52
  -2  -4  15    7.26    4.96
  -2   4  15    2.12    2.80
  -2   4  15    2.20    3.72
  -2  -4  15    5.15    3.93
  -2   4  15    8.70    3.28
  -2  -4  15   15.34    5.73
  -2  -4  15   -3.31    3.86
  -2  -4  15    3.34    4.27
  -2  -4  15   -5.78    5.15
  -2  -4  15    3.00    3.24
  -2  -4  15    5.25    3.12
  -2  -4  15   -0.09    3.35
  -2   4  15    3.29    3.61
  -2  -4  15   -0.34    4.39
  -2  -4  15    3.38    4.98
  -2  -4  14 1947.00   47.51
  -2  -4  14 1825.33   47.69
  -2   4  14 1920.77   45.79
  -2  -4  14 1790.51   39.81
  -2   4  14 1923.88   42.69
  -2  -4  14 1906.06   42.83
  -2   4  14 1765.95   40.07
  -2   4  14 1780.09   45.69
  -2   4  14 1784.23   44.97
  -2  -4  14 1867.52   46.31
  -2  -4  14 1890.50   47.05
  -2  -4  14 1921.18   45.77
  -2  -4  14 1791.46   43.04
  -2  -4  14 1733.62   42.22
  -2  -4  14 1921.65   45.54
  -2  -4  14 1896.30   45.79
  -2  -4  14 1797.04   45.44
  -2  -4  14 1786.98   41.77
  -2   4  14 1901.41   45.75
  -2   4  13  115.02   11.18
  -2   4  13   91.67    8.71
  -2  -4  13  110.82   11.90
  -2   4  13  113.72   10.35
  -2  -4  13  119.23   12.15
  -2  -4  12  449.42   22.50
  -2   4  12  469.47   21.48
  -2   4  12  457.35   19.68
  -2  -4  12  444.74   22.14
  -2  -4  11   45.51    7.37
   2  -4 -11   28.69    4.72
  -2   4  11   42.10    6.64
  -2  -4  11   40.81    7.04
  -2   4  11   42.48    6.24
  -2   4  10 2212.88   33.08
   2  -4 -10 1827.63   35.02
  -2  -4  10 1794.32   40.69
  -2   4  10 2059.33   42.85
  -2   4  10 2101.01   38.71
  -2  -4  10 2035.66   43.72
  -2  -4   9   67.26    8.15
   2  -4  -9   48.27    6.04
  -2   4   9   75.55    6.01
  -2   4   9   79.45    8.44
  -2  -4   9   69.86    8.20
  -2   4   8 4112.90   38.71
  -2  -4   8 3696.31   52.78
  -2  -4   8 3604.46   54.08
  -2   4   8 3927.89   57.58
  -2  -4   7   11.81    2.52
  -2  -4   7    6.69    3.26
  -2   4   7    9.99    2.16
   2  -4  -7   12.97    3.81
  -2   4   7    6.08    3.56
  -2  -4   7    6.81    3.45
  -2  -4   6  369.64   12.40
  -2   4   6  383.88    9.91
  -2  -4   6  345.94   14.50
   2  -4  -6  314.19   14.69
  -2  -4   6  355.79   16.02
  -2   4   6  356.90   16.38
   2   4  -6  331.96    8.19
  -2  -4   5  384.91   13.15
  -2  -4   5  408.69   14.64
  -2   4   5  374.59    8.84
   2  -4  -5  359.46   15.53
  -2  -4   5  368.36   14.53
   2   4  -5  345.60    9.69
  -2  -4   5  344.98   15.23
  -2   4   5  359.07   16.05
  -2  -4   4  172.75   10.29
   2  -4  -4  171.59   10.82
  -2  -4   4  167.51    9.08
  -2   4   4  164.87    5.18
  -2   4   4  192.30   11.33
   2   4  -4  159.56    7.31
  -2  -4   3 1047.63   25.09
   2  -4  -3 1012.93   25.61
  -2   4   3 1087.82   11.98
  -2  -4   3 1014.55   22.52
  -2   4   3 1075.26   25.57
   2   4  -3  978.74   18.94
   2  -4  -2 1129.48   26.92
  -2  -4   2 1078.11   25.74
  -2   4   2 1112.62   25.42
   2   4  -2 1076.73   20.85
   2  -4  -1 1883.66   34.47
  -2  -4   1 1961.08   35.30
   2   4  -1 1853.03   28.99
   2  -4   0 1115.57   26.44
  -2  -4   0 1137.17   27.22
  -2   4   0 1174.34   24.24
   2  -4   1 1563.23   30.90
  -2  -4  -1 1612.13   32.61
  -2   4  -1 1552.57   27.11
  -2  -4  -2  166.90   11.00
   2  -4   2  171.60   10.36
   2  -4   2  184.74    7.29
   2   4   2  175.93   10.30
  -2   4  -2  190.22    9.30
   2  -4   3 1895.54   33.51
   2  -4   3 1929.76   26.14
   2   4   3 1861.78   34.22
   2  -4   4   69.33    6.59
   2  -4   4   76.68    5.86
  -2  -4  -4   54.95    6.45
  -2   4  -4   63.94    4.85
   2   4   4   61.47    7.05
   2  -4   5  305.84   13.26
   2  -4   5  307.26   12.37
  -2   4  -5  279.86    9.16
   2   4   5  313.07   15.47
   2  -4   5  289.44   13.93
  -2  -4  -6   22.64    4.57
   2   4   6   25.19    2.30
   2  -4   6   24.09    4.18
   2  -4   6   23.60    4.22
   2   4   6   20.61    4.58
   2  -4   6   25.73    5.04
   2   4   7  111.39   10.11
   2  -4   7  122.33    8.35
  -2  -4  -7   97.49    8.64
   2  -4   7  115.00    8.85
   2  -4   7  125.46   10.00
   2   4   7  121.06    7.40
   2  -4   8 1197.14   29.79
   2   4   8 1230.52   33.27
   2   4   8 1219.04   24.76
   2  -4   8 1211.40   31.51
   2  -4   9 1005.84   28.79
   2   4   9 1090.81   32.11
   2   4   9 1050.12   24.05
   2  -4   9 1050.65   30.32
  -2  -4 -10  667.54   21.74
   2  -4  10  688.25   25.21
   2   4  10  717.17   26.67
   2   4  10  746.58   21.53
   2  -4  10  645.66   24.96
  -2  -4 -11  630.94   20.35
   2  -4  11  676.58   26.13
   2   4  11  728.85   27.56
   2  -4  11  669.64   26.37
   2   4  11  714.13   21.88
   2   4  12  100.52   10.74
   2  -4  12   79.48   10.00
   2   4  12   71.01    8.56
   2  -4  12   71.04    9.45
   2   4  13   79.34    8.91
   2  -4  13   74.77    9.89
   2  -4  13   81.66    9.86
   2  -4  13   74.65    9.31
   2   4  13   67.58    9.34
   2  -4  13   83.91   10.15
   2   4  14 1029.94   36.25
   2  -4  14 1094.65   34.75
   2  -4  14 1125.74   37.22
   2  -4  14 1165.83   35.11
   2  -4  14 1123.33   37.82
   2  -4  14 1114.18   33.99
   2  -4  14 1141.90   37.57
   2   4  14 1124.84   35.36
   2  -4  14 1158.58   36.31
   2  -4  14 1132.07   34.77
   2  -4  14 1120.99   31.77
   2   4  14 1048.52   33.73
   2  -4  14 1096.16   35.45
   2   4  15    1.33    3.86
   2  -4  15    5.57    4.40
   2   4  15    2.78    4.30
   2  -4  15    0.35    3.20
   2  -4  15   10.10    5.65
   2  -4  15   12.89    5.52
   2  -4  15   13.06    5.67
   2  -4  15    4.78    4.36
   2   4  15    7.65    4.15
   2  -4  15    5.74    4.24
   2  -4  15   16.89    5.34
   2  -4  15   15.35    5.85
   2  -4  15    7.14    3.87
   2  -4  15   -3.89    4.40
   2  -4  15    3.09    4.57
   2   4  15    6.05    4.79
   2   4  15   10.84    2.12
   2   4  16  190.37   16.19
   2  -4  16  235.83   18.05
   2   4  16  242.59   18.28
   2  -4  16  196.39   14.03
   2  -4  16  235.07   17.84
   2  -4  16  215.59   17.20
   2  -4  16  195.62   15.03
   2  -4  16  215.62   17.43
   2   4  16  219.26   16.90
   2  -4  16  231.34   17.55
   2  -4  16  221.74   16.85
   2   4  16  216.92   13.60
   2  -4  16  200.14   17.15
   2   4  16  219.43   17.24
   2  -4  16  211.56   16.86
   2   4  17   41.69    8.28
   2  -4  17   30.40    7.08
   2  -4  17   32.14    7.55
   2   4  17   40.35    8.22
   2  -4  17   37.63    8.54
   2  -4  17   36.32    8.05
   2  -4  17   28.20    6.11
   2  -4  17   32.60    7.65
   2  -4  17   35.51    7.42
   2  -4  17   33.06    7.38
   2   4  17   31.55    7.16
   2   4  17   39.13    6.53
   2   4  18  234.19   18.45
   2  -4  18  217.71   17.65
   2  -4  18  202.63   15.02
   2   4  18  206.48   16.06
   2   4  18  198.36   17.07
   2  -4  18  226.65   17.77
   2  -4  18  205.83   18.08
   2  -4  18  211.46   17.62
   2  -4  18  238.10   17.25
   2   4  18  227.22   14.76
   2  -4  18  230.02   17.79
   2  -4  18  198.13   16.82
   2   4  18  176.72   15.27
   2   4  19   20.26    6.04
   2   4  19   13.82    6.04
   2  -4  19    8.24    3.91
   2  -4  19   10.90    5.44
   2   4  19   11.92    5.40
   2  -4  19    8.13    6.47
   2   4  19    6.67    4.79
   2  -4  19   -7.30    5.93
   2  -4  19    8.47    3.90
   2  -4  19   11.94    5.52
   2   4  19    5.39    3.44
   2  -4  19    8.64    5.79
   2  -4  19    1.38    3.67
   2   4  20 1365.87   41.59
   2   4  20 1314.73   39.06
   2   4  20 1418.98   43.73
   2  -4  20 1290.38   36.12
   2  -4  20 1351.63   42.29
   2   4  20 1290.89   37.79
   2  -4  20 1319.31   39.02
   2  -4  20 1423.45   44.95
   2   4  20 1400.60   42.85
   2  -4  20 1414.16   39.79
   2  -4  20 1359.43   42.84
   2  -4  20 1341.36   40.98
   2  -4  20 1437.93   42.92
   2   4  21   29.68    7.14
   2   4  21   26.38    6.32
   2  -4  21   28.30    7.40
   2   4  21   27.57    7.12
   2  -4  21   32.79    6.22
   2  -4  21   22.37    5.91
   2   4  21   30.66    6.22
   2   4  21   23.17    6.78
   2  -4  21   28.12    7.37
   2  -4  21   25.82    6.13
   2  -4  21   28.60    7.06
   2  -4  21   35.68    7.46
   2  -4  21   38.22    7.91
   2   4  22  379.69   19.78
   2   4  22  395.69   17.08
   2  -4  22  392.84   17.52
   2   4  22  412.96   18.80
   2  -4  22  373.31   16.09
   2  -4  22  383.22   20.26
   2  -4  22  389.19   18.94
   2   4  22  380.22   16.88
   2   4  22  374.07   20.14
   2  -4  22  385.24   20.94
   2  -4  22  403.70   20.83
   2  -4  22  384.88   20.11
   2  -4  23    2.91    3.54
   2   4  23   -9.11    2.67
   2  -4  23    0.87    2.70
   2  -4  23   -2.41    3.44
   2   4  23   -4.60    2.87
   2  -4  23   -2.68    2.50
   2   4  23    2.89    2.70
   2   4  23   -2.00    3.22
   2  -4  24   49.22    6.48
   2  -4  24   44.77    5.37
   2   4  24   51.45    6.00
   2  -4  24   46.57    6.01
   2  -4  25    3.23    2.09
   2  -4  25    2.02    1.78
   2   4  25    1.65    1.82
  -2   6  23  513.82   16.09
  -2  -6  23  508.01   13.36
  -2   6  23  520.67   15.57
  -2  -6  23  536.81   17.35
  -2  -6  23  511.63   17.82
  -2   6  23  542.32   17.49
  -2   6  22    9.40    3.28
  -2  -6  22   10.99    3.27
  -2   6  22    8.02    3.26
  -2  -6  22   10.36    4.09
  -2  -6  22   10.78    3.92
  -2  -6  22   15.59    3.60
  -2   6  22    8.17    3.74
  -2   6  21   84.12    9.25
  -2   6  21   91.63    9.65
  -2  -6  21   91.77    8.92
  -2   6  21   92.47   10.18
  -2   6  21   76.71    8.85
  -2  -6  21   84.66    9.46
  -2  -6  21   76.96    9.65
  -2  -6  21   78.18    8.39
  -2  -6  21   86.45    9.95
  -2   6  20  129.40   12.47
  -2   6  20  119.98   12.03
  -2  -6  20  117.40   10.90
  -2   6  20  133.34   12.83
  -2  -6  20  126.21   10.27
  -2   6  20  114.40   11.57
  -2  -6  20  140.61   13.31
  -2  -6  20  119.07   12.57
  -2  -6  20  132.22   12.08
  -2  -6  20  116.17   12.23
  -2  -6  19    6.30    5.68
  -2  -6  19    8.23    5.00
  -2   6  19    9.42    4.59
  -2  -6  19    2.66    3.61
  -2   6  19    1.51    4.45
  -2  -6  19    8.84    5.42
  -2  -6  19    8.92    5.05
  -2  -6  19    3.01    4.01
  -2   6  19    5.79    3.96
  -2  -6  18  337.88   21.85
  -2   6  18  323.33   20.87
  -2  -6  18  291.95   18.64
  -2  -6  18  293.25   16.99
  -2  -6  18  288.04   20.36
  -2  -6  18  309.92   21.52
  -2  -6  18  293.31   19.39
  -2   6  18  295.37   19.48
  -2  -6  17    6.20    5.18
  -2   6  17    5.38    3.94
  -2  -6  17    4.56    4.48
  -2  -6  17   -2.12    3.83
  -2  -6  17   -0.72    3.87
  -2  -6  17    0.76    2.73
  -2  -6  17    0.74    4.59
  -2  -6  17   -9.18    4.67
  -2   6  17    2.59    3.88
  -2   6  16  831.21   33.87
  -2  -6  16  793.35   29.13
  -2  -6  16  733.94   32.87
  -2  -6  16  853.21   31.65
  -2   6  16  898.76   34.98
  -2  -6  16  823.86   34.77
  -2  -6  16  751.61   32.08
  -2  -6  16  940.41   34.85
  -2  -6  16  838.98   33.61
  -2   6  16  829.13   32.30
  -2  -6  15  207.49   17.58
  -2   6  15  207.18   16.96
  -2  -6  15  188.14   14.07
  -2   6  15  185.25   16.17
  -2  -6  15  177.04   14.49
  -2  -6  15  200.82   16.36
  -2   6  15  177.80   15.78
  -2  -6  15  197.81   16.45
  -2  -6  15  197.87   16.60
  -2  -6  15  206.57   17.07
  -2  -6  15  209.20   16.49
  -2   6  15  190.21   15.64
  -2   6  14  301.07   20.12
  -2  -6  14  317.46   21.29
  -2  -6  14  283.36   17.36
  -2   6  14  297.79   18.10
  -2  -6  14  322.38   20.28
  -2  -6  14  300.51   19.55
  -2  -6  14  293.63   19.83
  -2   6  14  305.42   19.97
  -2  -6  14  283.09   18.45
  -2  -6  14  243.06   18.40
  -2   6  14  299.20   19.10
  -2   6  13  131.00   13.37
  -2  -6  13  114.11   12.77
  -2  -6  13  114.23   10.88
  -2   6  13  130.27   12.94
  -2  -6  13  133.51   13.66
  -2   6  13   97.68   11.54
  -2  -6  13  112.86   11.95
  -2  -6  13  114.15   12.00
  -2  -6  13  118.66   11.48
  -2   6  13  115.17   11.67
  -2  -6  13  114.54   13.23
  -2  -6  13  113.57   11.08
  -2  -6  12  542.82   22.35
  -2   6  12  534.66   22.93
  -2  -6  12  505.66   26.17
  -2   6  12  543.61   21.79
  -2   6  12  537.24   26.29
  -2  -6  12  560.52   26.13
  -2  -6  12  502.10   22.39
  -2   6  12  514.38   24.31
  -2  -6  12  559.55   24.68
  -2  -6  12  589.27   23.04
  -2  -6  12  470.02   21.01
  -2   6  12  528.18   22.17
  -2   6  12  589.64   26.41
  -2  -6  12  569.95   26.58
  -2  -6  11    1.48    4.19
  -2   6  11    8.63    4.12
  -2  -6  11   14.49    4.67
  -2  -6  11    7.64    3.94
  -2   6  11    8.62    3.55
  -2   6  11   -3.54    3.44
  -2   6  11   10.87    4.41
  -2  -6  11    7.46    4.77
  -2  -6  11   -0.88    3.81
  -2   6  11   16.80    4.40
  -2  -6  11   10.90    4.00
  -2  -6  11    1.41    3.25
  -2  -6  11   12.20    4.18
   2  -6 -11    3.00    1.79
  -2   6  11    7.10    3.54
  -2   6  10  165.54   14.23
  -2  -6  10  137.56   13.14
  -2  -6  10  176.71   14.62
  -2  -6  10  178.91   14.05
   2  -6 -10  166.17   12.90
   2  -6  -9  202.78   14.74
  -2  -6   9  224.48   16.48
  -2   6   9  214.41   16.30
   2  -6  -8  284.44   17.17
  -2  -6   8  253.54   17.04
  -2   6   8  284.26   18.21
  -2  -6   7  460.20   22.43
  -2   6   7  495.89   23.85
   2  -6  -7  457.24   21.70
  -2  -6   7  467.47   17.42
  -2  -6   6  452.22   21.86
  -2   6   6  508.04   23.47
  -2  -6   6  475.87   18.92
  -2  -6   5  704.86   23.72
  -2   6   5  681.30   26.61
   2  -6  -5  707.07   27.30
  -2  -6   4  551.15   21.46
  -2   6   4  501.18   22.46
   2   6  -4  547.39   17.26
   2  -6  -4  564.38   24.43
  -2  -6   3  337.79   17.34
  -2   6   3  343.32   18.04
   2   6  -3  300.08   14.06
   2  -6  -3  333.97   18.72
  -2  -6   2    8.00    3.88
  -2   6   2    3.22    3.14
   2   6  -2    2.87    2.61
   2  -6  -2    6.08    4.08
  -2  -6   1 1957.62   42.66
   2   6  -1 1970.12   37.96
  -2   6   1 1980.01   41.22
   2  -6  -1 2083.78   46.70
  -2  -6   0  338.06   18.29
   2   6   0  325.66   16.20
  -2   6   0  369.72   17.23
   2  -6   0  354.12   19.14
  -2  -6  -1  254.06   16.01
  -2   6  -1  231.47   13.37
   2   6   1  232.49   14.19
   2  -6   1  226.08   15.51
  -2  -6  -2  627.45   25.03
   2   6   2  637.78   24.07
  -2   6  -2  616.54   21.07
   2  -6   2  627.75   25.23
  -2  -6  -3   20.76    5.43
   2   6   3   23.97    5.40
  -2   6  -3   20.25    3.98
   2  -6   3   24.61    5.73
  -2  -6  -4   27.09    6.36
  -2   6  -4   34.44    4.85
   2   6   4   26.27    5.62
   2  -6   4   35.24    6.70
  -2  -6  -5  567.46   24.61
  -2   6  -5  550.95   17.59
   2  -6   5  586.72   23.74
   2   6   5  555.08   24.52
   2  -6   6  153.45   10.84
  -2  -6  -6  155.97   13.17
   2  -6   6  165.77   13.38
   2   6   6  150.18   13.23
   2  -6   6  182.84   13.26
  -2  -6  -7 1597.53   41.19
   2  -6   7 1577.46   41.46
   2   6   7 1509.63   42.40
  -2  -6  -8  163.34   13.30
   2  -6   8  146.68   13.30
   2   6   8  183.58   15.34
  -2  -6  -9 1124.09   34.18
   2  -6   9 1115.74   36.31
   2   6   9 1130.41   37.90
   2  -6  10  153.80   14.20
   2  -6  10  170.21   13.39
  -2  -6 -10  165.97   13.10
   2   6  10  179.06   15.65
   2  -6  10  195.96   15.28
   2  -6  10  166.55   12.99
   2   6  10  195.12   14.02
   2  -6  10  185.77   14.44
   2  -6  11  278.82   19.07
   2  -6  11  269.67   17.02
  -2  -6 -11  229.91   14.73
   2   6  11  271.52   19.63
   2  -6  11  253.29   15.14
   2  -6  11  267.56   18.52
   2   6  11  270.49   15.66
   2   6  11  259.42   15.07
   2  -6  11  288.30   17.41
   2  -6  11  304.43   19.47
   2   6  11  255.77   16.79
   2   6  12  154.62   13.67
   2  -6  12  175.30   15.55
   2   6  12  139.32   14.09
   2  -6  12  151.53   12.37
   2  -6  12  141.27   14.22
   2  -6  12  159.66   13.04
   2   6  12  123.70   11.52
   2  -6  12  134.11   11.29
   2  -6  12  132.24   12.74
   2  -6  12  152.47   11.96
   2   6  12  142.83   11.42
   2  -6  12  140.54   12.68
   2  -6  12  138.04   14.13
   2  -6  13  157.27   14.95
   2  -6  13  177.98   13.96
   2   6  13  128.96   12.18
   2  -6  13  156.94   13.61
   2   6  13  170.94   14.85
   2  -6  13  162.03   15.32
   2  -6  13  152.10   12.77
   2  -6  13  159.25   13.53
   2  -6  13  155.31   12.29
   2   6  13  150.38   13.45
   2  -6  13  173.39   13.20
   2  -6  13  142.46   14.31
   2   6  13  155.30   14.03
   2   6  14   43.34    8.28
   2  -6  14   44.85    8.88
   2  -6  14   31.38    7.18
   2  -6  14   38.30    7.26
   2   6  14   33.42    7.28
   2  -6  14   47.99    8.00
   2  -6  14   25.34    6.21
   2  -6  14   38.16    7.05
   2  -6  14   34.86    6.70
   2  -6  14   44.41    7.43
   2   6  14   37.74    8.18
   2  -6  14   55.17    9.15
   2   6  15   -0.62    2.83
   2  -6  15    0.99    3.86
   2  -6  15   -7.74    4.65
   2  -6  15    6.09    4.48
   2   6  15    4.89    3.52
   2  -6  15   15.36    4.54
   2   6  15    3.23    3.83
   2  -6  15   -9.63    5.08
   2  -6  15    6.75    4.37
   2   6  16  623.99   29.13
   2  -6  16  553.30   23.87
   2  -6  16  640.27   30.33
   2   6  16  630.41   28.56
   2  -6  16  595.30   30.18
   2  -6  16  569.77   26.95
   2  -6  16  599.00   26.68
   2   6  16  610.20   29.21
   2  -6  16  614.75   30.25
   2  -6  16  583.89   26.69
   2   6  16  559.25   26.16
   2   6  17   43.65    8.71
   2  -6  17   36.47    7.47
   2  -6  17   45.93    9.00
   2  -6  17   36.19    8.71
   2   6  17   45.18    8.83
   2  -6  17   49.49    8.70
   2   6  17   47.68    8.88
   2  -6  17   51.24    8.03
   2  -6  17   41.98    8.66
   2   6  17   49.37    8.63
   2  -6  18  741.60   31.82
   2   6  18  737.35   30.32
   2  -6  18  714.48   27.36
   2   6  18  694.47   30.46
   2  -6  18  734.11   29.34
   2   6  18  730.25   30.36
   2  -6  18  701.32   31.69
   2  -6  18  732.26   28.08
   2  -6  18  703.97   31.11
   2   6  18  697.31   28.72
   2  -6  19    9.98    4.62
   2  -6  19    5.34    4.64
   2   6  19    2.26    4.37
   2  -6  19    5.78    4.18
   2   6  19    3.07    3.82
   2  -6  19    2.79    5.42
   2  -6  19    3.89    3.84
   2  -6  19    5.01    4.74
   2   6  19    4.35    4.07
   2   6  20  313.41   17.78
   2   6  20  306.24   17.30
   2   6  20  291.57   18.09
   2  -6  20  318.21   17.49
   2   6  20  320.24   17.48
   2  -6  20  297.42   18.85
   2  -6  20  332.01   15.81
   2  -6  20  309.68   18.64
   2  -6  20  305.79   18.55
   2   6  21    4.21    3.56
   2   6  21    8.54    3.80
   2   6  21    2.21    3.17
   2  -6  21    0.85    2.86
   2   6  21    2.18    2.89
   2  -6  21    4.93    3.87
   2  -6  21    5.44    3.67
   2  -6  21    5.19    4.03
   2   6  22   82.36    6.91
   2  -6  22   91.86    7.77
   2   6  22   91.67    7.23
   2  -6  22   88.49    8.27
   2   6  22   81.25    7.70
   2  -6  22   79.36    8.23
   2  -6  23   93.23    7.26
   2  -6  23   84.94    5.89
   2   6  23  100.30    7.20
  -2   8  21   75.83    6.05
  -2  -8  21   67.60    5.18
  -2  -8  21   71.91    6.33
  -2   8  21   78.70    5.99
  -2   8  20   31.16    4.98
  -2   8  20   23.97    4.47
  -2   8  20   31.31    4.95
  -2  -8  20   38.38    5.25
  -2  -8  20   20.63    3.29
  -2  -8  20   24.02    4.81
  -2  -8  20   26.74    4.67
  -2  -8  19  244.96   14.36
  -2   8  19  210.11   12.93
  -2   8  19  215.16   13.56
  -2  -8  19  203.62   12.98
  -2  -8  19  216.72   14.35
  -2  -8  19  214.61   12.08
  -2   8  19  229.61   12.36
  -2  -8  18   97.97   10.33
  -2   8  18   82.01    9.16
  -2   8  18   87.26    9.89
  -2  -8  18   85.01    9.52
  -2  -8  18   94.24    9.49
  -2  -8  18   89.53   10.34
  -2   8  18   78.15    8.13
  -2   8  17    5.73    4.12
  -2  -8  17   -0.21    4.38
  -2  -8  17    2.05    3.76
  -2  -8  17    1.02    4.37
  -2  -8  17    0.84    3.91
  -2   8  17    5.06    3.66
  -2   8  16  100.82   11.17
  -2  -8  16  114.85   12.35
  -2  -8  16  119.32   12.89
  -2  -8  16  117.36   11.86
  -2   8  16  119.72   11.06
  -2   8  15   17.77    4.51
  -2  -8  15    1.62    2.81
  -2   8  15    5.51    3.42
  -2   8  15   11.59    4.79
  -2  -8  15   11.20    4.56
  -2  -8  15    5.55    4.03
  -2  -8  15    7.83    4.52
  -2   8  14  296.03   17.54
  -2   8  14  277.05   18.59
  -2  -8  14  290.65   18.54
  -2  -8  14  314.33   21.30
  -2   8  14  279.63   16.60
  -2  -8  14  305.62   18.88
  -2  -8  14  299.07   20.40
  -2   8  13   25.55    6.81
  -2  -8  13   31.82    7.55
  -2  -8  13   35.11    8.95
  -2  -8  13   35.06    6.92
  -2  -8  13   40.58    7.94
  -2   8  13   39.08    6.73
  -2  -8  13   33.33    8.15
  -2   8  13   27.12    6.67
  -2   8  12  434.75   22.58
  -2  -8  12  482.52   27.49
  -2  -8  12  444.84   22.77
  -2   8  12  487.98   24.15
  -2  -8  12  439.29   24.65
  -2  -8  12  449.26   24.67
  -2   8  12  435.53   19.23
  -2  -8  11  295.47   20.48
  -2   8  11  308.90   20.15
  -2  -8  11  284.28   19.64
  -2  -8  11  324.06   22.99
  -2  -8  11  291.95   18.22
  -2  -8  11  288.54   18.16
  -2  -8  11  297.66   20.23
  -2   8  11  335.98   19.75
  -2   8  10  367.59   21.50
  -2  -8  10  362.28   22.13
  -2  -8  10  350.85   23.43
  -2  -8  10  361.82   20.08
  -2  -8  10  382.74   20.39
  -2   8  10  376.92   22.74
  -2  -8  10  347.98   21.49
  -2   8  10  421.08   21.51
  -2   8   9   13.82    4.42
  -2  -8   9   25.75    6.89
  -2  -8   9   22.57    7.62
  -2   8   9    7.96    4.41
  -2  -8   9   14.06    5.88
  -2  -8   9   17.08    5.99
  -2   8   9   13.58    5.62
  -2  -8   9    5.32    5.27
  -2  -8   9   12.70    5.59
  -2  -8   9   17.58    5.65
  -2   8   9   -2.77    5.22
   2  -8  -9   -3.69    4.64
  -2   8   8  450.89   19.55
  -2  -8   8  408.90   21.75
  -2  -8   8  404.74   23.81
  -2  -8   8  457.85   25.66
  -2   8   8  407.82   22.82
  -2   8   8  466.10   26.28
  -2  -8   8  398.58   22.83
  -2  -8   8  435.86   25.18
  -2  -8   8  427.98   20.42
  -2  -8   8  394.70   20.32
  -2   8   8  465.46   25.12
   2  -8  -8  499.69   25.24
  -2  -8   7   58.36    8.56
  -2  -8   7   84.62   10.88
  -2  -8   7   56.28    9.37
  -2   8   7   59.53    9.41
  -2   8   7   68.92   10.04
  -2  -8   7   61.86    9.45
  -2  -8   7   68.24   10.78
  -2  -8   7   68.11    8.11
  -2  -8   7   58.24    8.16
  -2   8   7   65.45   10.15
   2  -8  -7   63.16    9.62
  -2  -8   6   32.45    6.51
  -2   8   6   30.05    7.04
  -2  -8   6   21.36    6.79
  -2  -8   6   38.42    7.71
  -2  -8   6   34.17    7.09
  -2   8   6   31.24    6.84
   2  -8  -6   35.62    7.85
  -2   8   6   19.17    6.23
  -2  -8   5  381.96   22.93
  -2   8   5  398.53   22.34
  -2  -8   5  381.10   21.79
  -2  -8   5  383.50   22.68
  -2   8   5  383.58   22.02
  -2  -8   5  408.48   20.30
   2  -8  -5  399.74   23.35
  -2   8   4  407.41   22.03
  -2  -8   4  396.26   22.77
  -2   8   4  390.43   22.53
  -2   8   4  409.05   22.24
   2  -8  -4  397.56   23.10
  -2  -8   4  400.32   20.92
  -2  -8   4  361.03   20.71
  -2   8   3  495.53   24.62
  -2   8   3  484.59   23.49
   2  -8  -3  483.84   25.43
  -2  -8   3  483.39   24.08
  -2  -8   3  463.06   22.01
  -2   8   2  336.28   20.14
  -2   8   2  379.55   20.15
   2   8  -2  342.09   16.66
   2  -8  -2  346.44   21.64
  -2  -8   2  395.75   22.27
  -2  -8   2  313.86   17.22
  -2   8   1 1753.83   43.90
   2   8  -1 1686.68   37.88
  -2   8   1 1732.63   41.37
   2  -8  -1 1756.05   47.72
  -2  -8   1 1757.90   47.65
  -2  -8   1 1595.57   36.95
  -2   8   0   14.00    4.71
   2   8   0   21.64    4.66
  -2   8   0   21.23    4.66
   2  -8   0   12.22    5.72
  -2   8   0    3.25    2.65
  -2  -8   0   14.77    5.59
   2   8   1  850.18   31.78
  -2   8  -1  930.30   29.50
   2  -8   1  824.09   26.88
   2   8   1  888.87   29.88
  -2   8  -1  907.96   27.58
   2  -8   1  889.82   33.36
  -2   8  -1  826.19   26.56
  -2  -8  -1  873.23   34.41
   2  -8   2   12.74    3.75
  -2   8  -2   19.31    4.97
   2   8   2   23.73    5.68
   2  -8   2    6.61    3.78
  -2   8  -2   15.63    3.53
  -2  -8  -2   21.09    6.21
   2   8   2   21.31    6.22
   2   8   3   32.50    6.46
   2  -8   3   47.26    7.89
  -2   8  -3   58.27    6.70
  -2  -8  -3   39.85    8.13
   2  -8   3   41.28    7.61
   2   8   3   40.59    7.05
   2  -8   3   33.72    6.06
   2   8   4   17.43    5.29
   2  -8   4    2.47    3.61
   2  -8   4   28.74    6.53
  -2  -8  -4   21.00    5.83
   2  -8   4   20.39    5.95
   2   8   4   12.68    5.13
   2  -8   5  258.08   18.67
   2   8   5  235.47   18.17
   2  -8   5  212.58   17.37
   2  -8   5  255.72   18.39
   2   8   5  255.53   17.56
  -2  -8  -5  278.32   19.65
   2  -8   5  255.36   15.71
   2  -8   6  225.17   17.95
   2   8   6  207.30   17.34
   2  -8   6  208.94   15.19
   2  -8   6  180.16   15.99
   2  -8   6  200.71   16.95
   2   8   6  226.34   17.14
  -2  -8  -6  221.45   17.78
   2   8   7  599.55   22.15
   2  -8   7  566.90   28.42
   2   8   7  520.20   25.01
   2   8   7  641.42   30.70
   2  -8   7  568.19   25.46
   2  -8   7  551.19   27.87
   2  -8   7  588.70   29.22
   2  -8   7  546.08   26.14
   2   8   7  608.62   27.86
  -2  -8  -7  656.92   29.72
   2   8   8  425.38   19.74
   2  -8   8  375.75   23.67
   2   8   8  403.09   22.16
   2  -8   8  394.87   21.34
   2   8   8  456.46   26.07
   2  -8   8  400.24   23.51
   2  -8   8  407.12   24.69
   2  -8   8  410.57   22.92
   2   8   8  396.59   22.78
  -2  -8  -8  423.40   23.19
   2  -8   9  955.02   35.56
   2   8   9 1037.38   32.56
   2   8   9  965.81   33.78
   2  -8   9  930.14   32.77
   2   8   9  967.27   37.77
   2  -8   9 1004.13   38.18
   2  -8   9  932.18   35.18
   2  -8   9 1014.75   39.51
   2  -8   9  953.27   35.12
   2   8   9 1033.79   36.31
  -2  -8  -9  955.23   32.95
   2  -8  10   16.15    7.02
   2   8  10    1.37    3.57
   2   8  10   14.18    5.46
   2  -8  10   24.46    6.82
   2  -8  10   10.87    6.80
   2   8  10   12.73    6.28
   2  -8  10    9.61    5.67
   2  -8  10   12.29    5.93
   2   8  11  774.07   29.77
   2  -8  11  896.72   37.81
   2  -8  11  835.47   34.72
   2  -8  11  774.64   31.95
   2   8  11  856.15   32.79
   2  -8  11  780.12   33.11
   2   8  11  885.25   32.08
   2   8  12  169.01   13.66
   2   8  12  181.40   15.05
   2  -8  12  130.31   14.12
   2   8  12  166.03   14.70
   2  -8  12  160.66   14.89
   2  -8  12  158.46   15.62
   2  -8  12  164.50   17.14
   2  -8  12  167.37   15.48
   2  -8  13  150.82   15.06
   2   8  13  197.75   15.71
   2  -8  13  189.20   16.16
   2   8  13  157.04   11.69
   2  -8  13  185.36   15.53
   2  -8  14  136.38   14.08
   2   8  14  141.37   13.59
   2  -8  14  143.71   12.98
   2  -8  14  131.36   12.27
   2   8  14  130.76   10.64
   2  -8  14  138.32   13.70
   2   8  15   61.38    7.68
   2   8  15   82.84    8.80
   2   8  15   87.96   10.60
   2  -8  15   88.58    9.24
   2  -8  15   59.69    8.52
   2   8  15   84.08   10.32
   2  -8  15   69.65   10.59
   2  -8  16  146.71   14.02
   2  -8  16  145.30   14.16
   2   8  16  152.33   13.71
   2  -8  16  148.83   12.05
   2  -8  16  152.04   14.29
   2   8  16  165.63   12.04
   2  -8  17    1.51    4.20
   2   8  17    1.33    3.49
   2  -8  17    1.42    3.63
   2  -8  17   -1.38    3.10
   2  -8  17    1.14    3.71
   2   8  17    4.29    3.27
   2  -8  18  128.82   11.58
   2   8  18  121.36   10.98
   2   8  18  118.51   10.65
   2  -8  18  130.72   11.84
   2  -8  18  109.36   10.79
   2   8  18  127.86    9.46
   2   8  19    2.55    2.50
   2   8  19    2.51    2.53
   2   8  19    0.62    3.02
   2   8  19    2.73    3.14
   2  -8  19    3.06    3.52
   2  -8  19    4.92    3.40
   2  -8  19    4.78    3.31
   2   8  20  175.35    8.09
   2   8  20  188.28    9.62
   2   8  20  174.38   10.29
   2   8  20  195.02   10.36
   2  -8  20  182.54   10.47
   2  -8  20  187.50   10.85
   2  -8  20  178.58   10.74
   2  -8  21    3.50    2.00
  -2 -10  17    7.42    2.22
  -2 -10  17    6.87    3.02
  -2  10  16   76.80    6.19
  -2  10  16   74.46    7.17
  -2 -10  16   73.49    6.70
  -2 -10  16   68.77    5.71
  -2 -10  16   63.16    7.25
  -2 -10  16   94.18    7.45
  -2  10  15   14.87    4.15
  -2  10  15   22.21    3.77
  -2 -10  15   19.86    4.87
  -2  10  15   14.61    3.66
  -2 -10  15   14.79    3.72
  -2 -10  15   17.21    4.95
  -2 -10  15   21.54    4.58
  -2 -10  14    2.93    3.24
  -2  10  14    1.27    2.78
  -2  10  14    4.38    3.01
  -2 -10  14   -6.00    3.53
  -2 -10  14    6.49    3.77
  -2  10  14    4.51    3.16
  -2 -10  14   -0.30    3.13
  -2  10  13   38.16    6.37
  -2  10  13   38.92    6.04
  -2 -10  13   47.11    7.23
  -2 -10  13   38.32    5.46
  -2 -10  13   38.21    6.62
  -2 -10  13   44.88    6.61
  -2  10  12  308.07   16.50
  -2 -10  12  310.66   16.63
  -2  10  12  326.68   17.93
  -2 -10  12  324.87   17.11
  -2 -10  12  329.55   18.87
  -2  10  11    5.42    4.18
  -2 -10  11    4.07    3.89
  -2 -10  11    7.10    5.15
  -2 -10  10   82.48    9.35
  -2  10  10   83.74   10.46
  -2 -10  10   86.64   10.86
  -2 -10  10   86.13   11.73
  -2 -10  10  105.82   10.18
  -2  10  10   94.96   11.11
  -2 -10   9  262.19   16.16
  -2  10   9  265.58   15.91
  -2  10   9  281.76   19.00
  -2 -10   9  287.21   19.29
  -2 -10   9  266.06   19.63
  -2 -10   9  320.80   21.60
  -2 -10   9  247.78   15.53
  -2  10   9  271.97   18.73
  -2 -10   8   79.96    9.20
  -2 -10   8   99.70   12.88
  -2  10   8   93.46   11.43
  -2 -10   8   91.18   11.36
  -2 -10   8   97.23   12.61
  -2 -10   8   71.27   11.22
  -2 -10   8   89.08   10.08
  -2  10   8   88.03   11.39
  -2 -10   7  668.43   30.08
  -2  10   7  658.32   30.17
  -2 -10   7  692.81   32.43
  -2 -10   7  706.19   31.79
  -2 -10   7  641.64   26.48
  -2  10   7  718.39   31.22
  -2 -10   6  273.48   19.89
  -2  10   6  287.28   20.01
  -2 -10   6  292.93   21.62
  -2 -10   6  298.43   20.95
  -2 -10   6  264.51   17.57
  -2  10   6  293.71   20.11
  -2 -10   5  483.35   26.20
  -2  10   5  521.51   27.19
  -2 -10   5  528.23   28.81
  -2 -10   5  502.46   26.48
  -2 -10   5  547.60   25.43
  -2  10   5  510.55   26.47
  -2 -10   4   38.85    7.64
  -2 -10   4   43.58    8.84
  -2  10   4   51.64    9.52
  -2  10   4   51.05    8.79
  -2 -10   4   51.42    9.53
  -2 -10   3  274.00   18.50
  -2 -10   3  288.27   21.19
  -2  10   3  279.48   19.99
   2  10  -3  301.18   16.66
  -2  10   3  286.96   19.60
   2  10  -3  276.77   15.85
  -2 -10   2   55.57    8.40
  -2 -10   2   36.02    8.46
  -2  10   2   57.39    9.37
   2  10  -2   49.37    7.52
   2  10  -2   61.11    8.65
  -2  10   2   47.59    8.38
   2 -10  -2   65.62    9.09
   2 -10  -1  281.89   17.29
  -2  10   1  292.53   20.33
  -2 -10   1  272.87   20.46
   2  10  -1  283.72   18.15
  -2  10   1  285.80   19.01
   2  10  -1  287.81   17.78
  -2 -10   1  279.60   17.44
   2 -10   0   62.51   10.59
  -2  10   0   74.01   10.30
   2  10   0   71.07    8.99
   2  10   0   67.00    9.22
  -2  10   0   62.60    8.68
   2 -10   1  640.49   31.05
  -2  10  -1  663.34   29.24
   2  10   1  639.68   28.24
   2  10   1  641.64   27.36
  -2  10  -1  624.13   27.05
   2 -10   1  667.87   26.60
  -2  10  -2  242.37   17.57
   2 -10   2  212.16   18.36
   2  10   2  215.06   17.57
   2  10   2  264.63   18.72
  -2  10  -2  237.09   16.24
   2  10   2  228.69   16.75
   2 -10   2  223.82   16.54
   2 -10   3  806.61   34.96
   2  10   3  830.27   33.47
  -2  10  -3  857.72   31.81
   2 -10   3  794.83   31.70
   2  10   3  865.86   33.72
  -2  10  -3  808.88   28.07
   2  10   3  821.41   32.12
   2 -10   4  -10.83    4.90
   2 -10   4    0.95    3.43
   2 -10   4    3.73    5.62
   2  10   4    2.23    4.54
  -2  10  -4    8.24    4.51
   2  10   4    0.88    4.15
   2  10   4    6.43    4.71
  -2  10  -5 1011.89   32.42
   2  10   5 1002.91   36.68
   2 -10   5  983.77   39.15
   2 -10   5 1003.25   35.50
   2 -10   5  963.55   36.70
   2 -10   5  985.13   35.61
   2  10   5  998.63   37.13
   2  10   5 1001.97   36.04
   2 -10   6  178.58   14.70
   2 -10   6  180.56   16.97
  -2  10  -6  181.49   13.25
   2  10   6  175.94   15.51
   2 -10   6  180.95   14.97
   2 -10   6  185.87   17.43
   2 -10   6  197.55   17.33
   2  10   6  177.02   15.87
   2 -10   6  177.26   15.46
   2  10   6  184.97   15.75
   2 -10   7  614.75   27.12
   2 -10   7  662.33   28.08
   2  10   7  623.53   28.35
   2 -10   7  672.52   31.96
   2 -10   7  678.06   32.30
   2 -10   7  664.60   28.73
   2  10   7  697.60   30.74
   2  10   7  646.20   28.77
   2 -10   8   -0.02    3.90
   2 -10   8   -3.97    3.51
   2  10   8   -3.82    4.60
   2 -10   8    8.37    5.61
   2 -10   8    0.12    3.17
   2  10   8    6.80    5.18
   2  10   8   -9.48    5.43
   2 -10   9  156.53   13.80
   2 -10   9  150.89   13.11
   2  10   9  157.36   14.04
   2 -10   9  161.16   13.77
   2  10   9  163.28   14.63
   2 -10   9  178.35   16.62
   2 -10  10   17.85    5.93
   2 -10  10    5.67    4.96
   2  10  10   14.87    5.01
   2 -10  10   20.25    5.84
   2  10  10   11.66    5.20
   2 -10  11   45.04    7.88
   2  10  11   51.40    7.95
   2 -10  11   46.97    7.67
   2 -10  11   41.42    7.76
   2 -10  12  167.51   14.13
   2  10  12  164.08   12.72
   2 -10  12  167.79   13.29
   2 -10  12  161.44   11.89
   2 -10  12  161.45   12.97
   2 -10  13  102.19   10.45
   2  10  13  101.20    9.45
   2 -10  13   90.56    8.99
   2  10  13   77.78    8.60
   2 -10  13  101.59    8.54
   2 -10  13  103.69   10.10
   2  10  14    4.08    3.90
   2 -10  14    1.41    2.33
   2  10  14    5.35    3.08
   2 -10  14    4.76    3.32
   2  10  15   24.78    3.75
   2  10  15   25.11    4.73
   2 -10  15   28.05    5.60
   2  10  15   19.70    3.35
   2 -10  15   30.29    5.70
   2 -10  15   27.63    5.10
   2  10  16   93.79    7.32
   2  10  16   96.74    7.63
   2 -10  16   97.18    7.95
   2 -10  16   96.20    8.08
   2 -10  16  101.05    7.70
   2  10  17  100.02    6.19
   2  10  17   99.55    6.86
   2 -10  17   98.88    6.68
   2 -10  17  101.36    6.74
   2 -10  17   98.84    6.07
  -2 -12  12  123.72    7.05
  -2  12  11   66.08    5.56
  -2 -12  10    7.12    2.03
   2 -12 -10    3.53    2.32
  -2 -12  10   -2.49    2.16
  -2  12  10   -0.18    2.49
  -2 -12  10    3.47    2.84
  -2 -12   9  241.49   13.10
   2 -12  -9  205.00    9.52
  -2 -12   9  214.46   10.67
  -2  12   9  223.19   11.93
   2 -12  -9  209.04    9.69
   2 -12  -8   57.93    5.65
  -2 -12   8   71.67    8.10
   2 -12  -8   55.58    6.06
  -2  12   8   52.15    5.11
  -2 -12   8   65.18    6.94
  -2  12   8   64.49    7.15
  -2  12   8   60.21    7.00
   2 -12  -7   99.83    7.32
   2 -12  -7   93.86    8.47
  -2  12   7   80.33    7.03
  -2 -12   7  108.74   10.12
  -2  12   7   95.25    8.78
  -2  12   7   98.98    9.15
  -2 -12   6   13.40    4.60
   2 -12  -6    8.82    3.73
  -2  12   6   14.25    3.78
   2  12  -6    0.41    1.77
  -2 -12   6   20.94    5.50
   2 -12  -6    7.71    2.84
  -2  12   6   17.48    4.79
  -2 -12   5  153.35   11.45
  -2  12   5  177.04   12.90
   2 -12  -5  152.19   11.44
   2  12  -5  154.13    9.64
  -2  12   5  177.31   11.94
  -2 -12   5  163.67   12.86
   2 -12  -5  150.30    8.83
  -2  12   5  169.54   12.21
  -2 -12   4    2.26    4.76
  -2  12   4   -0.06    3.98
   2 -12  -4    0.26    3.44
  -2  12   4   -4.18    3.42
   2  12  -4   -3.06    3.24
  -2  12   4    1.42    3.69
  -2 -12   4   -2.97    3.50
  -2 -12   4    0.77    3.32
   2 -12  -3  568.58   18.75
  -2 -12   3  567.64   23.76
  -2 -12   3  557.20   24.20
   2 -12  -3  579.19   23.17
  -2  12   3  606.77   24.10
   2  12  -3  535.20   20.62
  -2 -12   3  551.09   17.30
  -2  12   3  596.95   22.70
  -2 -12   3  557.08   22.68
  -2  12   2    2.15    4.29
  -2 -12   2   10.87    5.25
   2 -12  -2    2.45    3.71
   2  12  -2    8.48    3.54
  -2 -12   2    5.58    3.15
   2 -12  -2    8.11    3.46
  -2 -12   2   10.59    4.75
  -2 -12   2    5.80    3.95
   2 -12  -1  165.65   13.27
  -2 -12   1  169.31   13.93
  -2  12   1  172.75   13.03
   2  12  -1  171.41   12.69
  -2 -12   1  167.70   10.58
  -2 -12   1  169.09   13.11
   2 -12  -1  164.17   12.05
   2 -12  -1  174.06   12.71
  -2 -12   1  172.60   13.39
   2 -12   0   11.21    4.45
  -2 -12   0   15.91    4.84
   2 -12   0    9.24    4.91
   2  12   0   14.64    5.29
  -2  12   0   10.04    4.67
  -2 -12   0    7.13    5.50
  -2  12   0    7.31    3.20
  -2 -12   0   12.31    3.98
   2  12   0   11.98    4.01
   2 -12   0   14.96    4.82
  -2 -12   0    8.52    4.63
   2 -12   1  540.38   22.67
  -2 -12  -1  533.95   23.77
  -2  12  -1  517.17   20.97
   2  12   1  502.50   21.76
   2 -12   1  536.80   23.58
  -2  12  -1  508.15   16.02
   2 -12   1  510.96   20.70
   2  12   1  500.19   19.57
   2 -12   1  516.51   21.12
  -2 -12  -1  519.05   22.86
   2 -12   2    6.60    4.05
   2 -12   2   -0.98    4.57
   2  12   2   -0.08    4.35
  -2 -12  -2    1.66    4.27
  -2  12  -2   -2.42    3.27
   2 -12   2    6.63    3.87
   2  12   2    4.29    3.35
   2 -12   2    0.23    3.52
   2 -12   3  856.20   29.03
  -2 -12  -3  808.69   24.10
   2 -12   3  843.06   29.05
   2  12   3  850.78   28.01
  -2 -12  -3  884.58   29.32
  -2  12  -3  821.30   23.96
   2 -12   3  837.71   25.37
   2  12   3  846.53   26.26
   2 -12   3  807.53   25.25
   2 -12   4    7.66    4.96
  -2 -12  -4    8.25    3.18
  -2 -12  -4    4.44    4.00
  -2  12  -4    4.05    2.68
   2  12   4    9.41    4.52
   2 -12   4    4.90    3.36
   2  12   4    5.24    3.56
   2 -12   4    1.43    3.38
   2 -12   5  272.01   16.31
   2  12   5  280.27   15.65
  -2 -12  -5  238.48   14.59
   2 -12   5  248.78   12.93
   2  12   5  268.70   14.88
   2 -12   5  239.51   12.79
   2 -12   6   43.76    6.88
   2 -12   6   38.04    5.29
   2  12   6   44.50    6.40
  -2 -12  -6   45.26    6.53
   2  12   6   40.44    5.46
  -2  12  -6   39.12    5.52
   2  12   6   40.40    6.15
   2 -12   7  148.07   11.43
  -2 -12  -7  140.38   10.43
  -2  12  -7  143.23    8.42
   2  12   7  119.57    7.64
   2 -12   7  142.81    8.39
   2  12   7  152.23   10.76
   2  12   8   26.72    3.28
   2 -12   8   34.78    5.54
  -2 -12  -8   24.48    4.68
   2 -12   8   37.99    6.23
   2  12   8   33.24    5.24
   2 -12   9  199.08   10.92
  -2 -12  -9  197.97   10.63
   2  12   9  195.54   10.90
   2 -12   9  200.06   11.98
  -2 -12 -10   46.49    4.78
   2 -12  10   45.47    4.67
   2  12  10   50.89    5.22
   2  12  10   49.41    5.19
   2  12  11   83.67    5.65
  -3  -1  26    4.19    2.63
  -3   1  26    4.25    2.57
  -3  -1  26   -2.14    1.99
  -3   1  26    1.34    2.28
  -3  -1  26    4.71    2.76
  -3   1  26    2.19    2.58
  -3  -1  26    4.83    3.19
  -3   1  25  253.65   13.66
  -3  -1  25  255.77   14.70
  -3   1  25  266.67   15.04
  -3  -1  25  254.37   14.68
  -3   1  25  289.64   15.63
  -3  -1  25  266.07   14.76
  -3  -1  25  237.84   14.05
  -3  -1  24    0.95    3.50
  -3   1  24   -6.72    4.01
  -3  -1  24   -0.75    3.93
  -3  -1  24    3.04    3.40
  -3   1  24    2.86    3.35
  -3  -1  24   -2.12    3.90
  -3   1  24   -2.21    4.81
  -3  -1  24   -1.88    4.58
  -3   1  24    8.28    3.08
  -3  -1  23 1006.39   34.85
  -3  -1  23 1009.74   34.62
  -3  -1  23  991.41   34.47
  -3   1  23  940.38   32.18
  -3   1  23  900.69   26.27
  -3  -1  23  955.93   34.14
  -3   1  23  944.81   32.11
  -3   1  23  924.46   30.27
  -3  -1  23  961.52   34.66
  -3  -1  23  963.04   29.17
  -3   1  23  953.45   29.49
  -3   1  22   -1.85    3.83
  -3   1  22   -7.84    5.24
  -3   1  22    3.90    4.32
  -3  -1  22    6.86    5.08
  -3   1  22    0.01    3.60
  -3   1  22    5.42    4.62
  -3  -1  22    3.22    5.44
  -3   1  22    9.62    4.43
  -3  -1  22    4.44    4.39
  -3   1  22    3.73    3.50
  -3  -1  22    7.29    5.14
  -3   1  21  392.67   21.44
  -3   1  21  421.87   23.88
  -3   1  21  402.62   22.98
  -3  -1  21  407.09   23.94
  -3   1  21  393.38   20.85
  -3  -1  21  401.79   21.73
  -3   1  21  428.08   25.07
  -3  -1  21  421.01   24.99
  -3   1  21  430.91   23.27
  -3  -1  21  363.30   23.34
  -3  -1  21  396.55   22.09
  -3   1  21  429.12   21.03
  -3   1  21  420.56   22.50
  -3  -1  21  446.18   25.17
  -3  -1  20  210.12   17.82
  -3   1  20  202.38   16.27
  -3   1  20  215.96   16.67
  -3   1  20  183.63   16.19
  -3   1  20  212.39   17.14
  -3  -1  20  212.04   17.82
  -3   1  20  208.70   16.02
  -3  -1  20  185.87   13.90
  -3   1  20  210.42   16.81
  -3  -1  20  181.68   16.69
  -3   1  20  185.44   16.94
  -3  -1  20  209.29   16.21
  -3  -1  20  188.43   16.74
  -3  -1  20  187.87   16.79
  -3  -1  20  194.18   16.16
  -3  -1  20  222.53   16.82
  -3  -1  19  768.20   32.95
  -3   1  19  733.41   30.28
  -3   1  19  693.18   28.92
  -3   1  19  748.37   31.77
  -3   1  19  791.81   31.76
  -3  -1  19  715.23   31.81
  -3   1  19  724.23   29.15
  -3  -1  19  777.45   30.64
  -3  -1  19  753.71   32.95
  -3   1  19  763.54   31.41
  -3   1  19  774.61   33.43
  -3  -1  19  822.79   32.83
  -3  -1  19  736.95   26.45
  -3  -1  19  764.51   31.17
  -3  -1  19  769.05   33.43
  -3  -1  19  733.40   32.08
  -3  -1  19  799.39   31.15
  -3  -1  18   25.80    6.85
  -3   1  18   29.81    6.58
  -3  -1  18   29.41    6.53
  -3  -1  18   32.32    7.49
  -3   1  18   31.94    7.57
  -3   1  18   32.29    7.51
  -3  -1  18   30.06    7.09
  -3   1  18   39.32    7.66
  -3  -1  18   18.53    5.22
  -3  -1  18   22.50    6.14
  -3   1  18   40.78    7.41
  -3  -1  18   37.82    6.93
  -3  -1  18   32.92    7.16
  -3  -1  18   30.97    7.90
  -3  -1  18   32.61    7.45
  -3  -1  18   21.41    7.07
  -3   1  18   33.42    7.56
  -3   1  18   32.40    7.92
  -3  -1  18   37.81    7.82
  -3  -1  18   30.98    7.18
  -3  -1  18   27.91    6.83
  -3  -1  18   32.09    7.23
  -3   1  17  559.19   24.49
  -3   1  17  574.95   25.59
  -3  -1  17  602.09   27.79
  -3  -1  17  550.99   25.23
  -3   1  17  548.61   22.20
  -3   1  17  577.98   26.38
  -3  -1  17  559.28   25.59
  -3   1  17  585.50   26.15
  -3  -1  17  592.38   27.18
  -3   1  17  571.86   26.77
  -3  -1  17  587.66   26.65
  -3   1  17  538.05   23.43
  -3  -1  17  536.49   21.51
  -3  -1  17  597.41   26.41
  -3   1  17  620.14   26.62
  -3  -1  17  574.52   24.99
  -3   1  17  537.62   26.53
  -3  -1  17  559.81   27.11
  -3  -1  17  551.31   26.39
  -3  -1  17  575.43   27.74
  -3  -1  17  592.00   27.65
  -3  -1  17  555.09   24.46
  -3  -1  17  571.34   26.62
  -3   1  17  616.40   22.79
  -3  -1  16  231.74   15.46
  -3   1  16  247.64   15.05
  -3  -1  16  252.31   17.04
  -3   1  16  217.67   14.84
  -3   1  16  245.02   17.33
  -3   1  16  251.97   15.34
  -3  -1  16  245.53   15.85
  -3   1  16  250.19   16.19
  -3   1  16  261.26   15.03
  -3  -1  16  216.44   15.93
  -3   1  16  261.29   16.43
  -3   1  16  247.61   16.75
  -3  -1  16  264.98   16.99
  -3   1  16  221.65   16.38
  -3  -1  16  216.87   14.50
  -3   1  16  239.47   15.70
  -3  -1  16  216.71   16.18
  -3  -1  16  279.80   17.00
  -3  -1  16  236.18   16.48
  -3   1  16  282.59   18.37
  -3  -1  16  241.45   16.88
  -3   1  16  240.34   16.59
  -3  -1  16  225.52   15.93
  -3   1  16  256.81   15.14
  -3  -1  16  261.88   17.77
  -3  -1  16  243.50   15.45
  -3   1  16  237.35   14.73
  -3   1  15  825.19   27.54
  -3   1  15  878.69   31.07
  -3   1  15  849.53   30.50
  -3  -1  15  812.03   29.99
  -3   1  15  863.06   27.44
  -3   1  14  368.46   19.44
  -3   1  14  329.26   17.09
  -3  -1  14  353.59   19.37
  -3  -1  14  408.62   21.48
  -3   1  14  365.80   19.61
  -3   1  14  362.96   17.53
  -3   1  13 1768.99   37.14
  -3   1  13 1659.25   39.73
  -3  -1  13 1673.30   39.81
  -3  -1  13 1858.73   43.70
  -3   1  13 1626.27   38.88
  -3   1  13 1763.67   36.51
  -3   1  12   28.46    4.96
  -3   1  12   36.13    5.92
  -3  -1  12   38.32    6.50
  -3   1  12   38.02    6.13
  -3  -1  12   25.08    5.54
  -3  -1  12   33.94    6.34
  -3   1  12   31.40    4.98
  -3   1  11  213.96   12.97
  -3  -1  11  215.69   13.32
  -3  -1  11  225.91   11.28
  -3   1  11  204.43   11.52
  -3  -1  11  200.85   12.77
  -3   1  11  220.41   13.06
  -3   1  11  206.89   11.36
  -3  -1  11  228.95   13.79
  -3   1  10  292.92    9.22
  -3  -1  10  269.89   11.59
  -3  -1  10  278.26   14.05
  -3   1  10  292.51   12.91
  -3   1  10  290.89   14.04
  -3   1  10  268.53   13.54
  -3   1  10  254.09   11.86
  -3  -1  10  282.69   14.47
  -3  -1  10  249.72   13.39
  -3   1  10  318.11   11.29
  -3   1   9 1064.39   17.05
  -3   1   9 1029.00   24.58
  -3  -1   9  971.49   20.22
  -3  -1   9 1040.51   25.17
  -3   1   9  949.65   21.13
  -3  -1   9 1062.97   25.72
  -3   1   9 1022.81   24.25
  -3  -1   9  931.26   24.32
  -3   1   9 1042.89   19.61
  -3  -1   8   99.33    6.06
  -3   1   8   99.97    7.31
  -3  -1   8   95.78    7.26
  -3  -1   8  108.07    7.69
  -3   1   8  101.26    7.29
  -3   1   8   93.16    6.14
  -3  -1   8   92.77    7.35
  -3  -1   8  102.06    7.64
  -3   1   8  105.59    6.04
  -3  -1   7  986.29   21.10
  -3  -1   7 1086.55   21.93
  -3  -1   7 1070.39   17.79
  -3   1   7 1060.72   21.46
  -3   1   7 1079.98   18.80
  -3  -1   7 1087.74   22.23
  -3   1   7  952.48   20.12
  -3  -1   7  890.06   20.49
   3  -1  -7  991.37   11.54
  -3   1   7 1096.86   17.59
   3  -1  -6  123.66    4.48
  -3  -1   6  151.71    7.69
  -3   1   6  153.60    6.75
  -3  -1   6  137.59    5.87
  -3   1   6  145.04    7.29
  -3  -1   6  134.65    7.35
  -3   1   6  124.45    5.85
  -3   1   5   33.21    3.08
  -3  -1   5   33.00    3.41
  -3   1   5   24.77    2.50
  -3   1   5   34.75    3.47
  -3  -1   4   28.50    2.86
  -3  -1   4   29.29    2.82
  -3   1   4   29.84    2.75
  -3   1   4   28.69    2.82
  -3  -1   4   28.26    2.83
  -3  -1   4   27.98    1.84
  -3   1   4   23.49    2.05
  -3   1   3  137.15    5.30
  -3  -1   3  158.03    5.61
  -3  -1   3  142.96    5.13
  -3   1   3  129.97    5.24
  -3   1   3  132.48    3.70
  -3  -1   3  153.67    3.69
  -3  -1   3  132.45    5.09
  -3  -1   3  158.52    3.27
  -3  -1   2 1304.45   14.30
  -3  -1   2 1396.73   13.03
  -3  -1   2 1306.38   12.74
  -3  -1   2 1391.11   12.14
   3   1  -2 1241.92    8.64
  -3   1   1 1532.10   15.14
  -3  -1   1 1590.35   14.79
  -3   1   0   74.62    3.08
  -3  -1   0   81.27    3.56
   3   1   0   79.10    3.32
  -3  -1  -1 2561.70   20.51
   3   1   1 2558.03   21.04
   3  -1   2 1662.03   15.93
   3   1   2 1578.38   11.11
  -3   1  -2 1699.61   13.95
  -3  -1  -2 1549.82   16.78
   3   1   2 1626.75   18.52
   3   1   3   24.31    1.97
   3  -1   3   26.63    2.45
  -3   1  -3   25.60    1.10
  -3  -1  -3   26.53    2.43
   3   1   3   27.61    2.91
   3  -1   4   58.87    4.23
   3  -1   4   54.05    3.83
   3   1   4   44.14    3.11
  -3   1  -4   50.92    1.35
  -3   1  -4   49.89    2.28
  -3  -1  -4   51.94    3.39
   3   1   4   49.03    3.99
   3   1   5  896.85   15.41
   3  -1   5  961.01   17.22
   3  -1   5  976.53   17.97
  -3  -1  -5  918.25   14.18
  -3   1  -5  904.22    9.39
   3   1   5  987.90   18.46
  -3   1  -5  920.87    9.42
   3   1   6  440.62   12.53
   3   1   6  396.64   11.45
   3  -1   6  426.13   12.95
   3  -1   6  403.90   12.50
  -3  -1  -6  413.29    9.68
  -3   1  -6  396.99    6.11
   3  -1   6  365.56   12.59
   3   1   6  423.21   12.97
  -3   1  -6  400.24    6.11
   3   1   7 1537.70   24.55
   3  -1   7 1517.17   26.01
   3   1   7 1439.98   24.01
   3  -1   7 1497.91   26.29
   3   1   7 1478.40   27.00
   3   1   7 1410.54   23.97
   3  -1   7 1351.03   26.04
  -3   1  -7 1394.71   11.01
  -3   1  -7 1394.97   10.96
   3   1   8  461.57   14.23
  -3  -1  -8  415.64   10.82
  -3   1  -8  396.89    5.44
   3   1   8  392.55   13.92
   3  -1   8  429.39   15.71
   3  -1   8  435.84   15.27
   3   1   8  395.91   13.95
   3   1   8  420.54   15.61
   3   1   9 3451.69   40.80
   3   1   9 3353.53   42.88
   3  -1   9 3286.92   46.85
  -3  -1  -9 3253.35   29.78
   3   1   9 3161.12   42.16
   3   1   9 3465.38   47.83
   3  -1   9 3437.66   45.22
   3   1  10  103.95    7.68
  -3  -1 -10  105.97    5.25
   3  -1  10  104.97    9.17
   3   1  10   97.52    8.12
   3   1  10  103.39    8.49
   3   1  10  103.72    9.36
   3  -1  10   98.42    8.48
   3   1  11 4430.38   49.45
   3  -1  11 4239.55   56.31
   3   1  11 4342.52   44.27
   3   1  11 4155.46   58.18
   3   1  11 4005.69   54.87
   3  -1  11 3915.95   56.83
   3   1  11 4094.78   53.36
   3   1  12  205.12   13.77
   3  -1  12  215.13   13.55
   3   1  12  207.98   12.86
   3  -1  12  217.81   14.25
   3   1  13 1092.55   32.64
   3  -1  13 1134.07   33.52
   3   1  13 1071.07   30.11
   3   1  14  168.06   13.71
   3   1  14  171.79   12.65
   3  -1  14  177.53   13.98
   3   1  15  547.90   23.24
   3  -1  15  588.28   25.96
   3  -1  15  547.71   22.90
   3  -1  15  526.92   23.26
   3   1  15  548.29   23.42
   3  -1  15  534.39   23.62
   3   1  15  506.95   24.28
   3  -1  15  540.10   23.26
   3   1  16   11.45    4.02
   3  -1  16   -3.93    3.53
   3  -1  16    9.19    4.16
   3  -1  16    8.87    4.76
   3   1  16   10.31    4.71
   3   1  16    2.81    3.85
   3   1  16    8.57    3.63
   3  -1  16    6.68    4.04
   3   1  16    7.68    4.33
   3  -1  16    3.72    3.76
   3  -1  16    5.75    4.47
   3  -1  16    3.65    3.26
   3   1  16    6.52    4.24
   3   1  16   11.28    4.05
   3   1  16    4.73    3.91
   3  -1  16    0.56    2.79
   3  -1  16   -2.88    3.75
   3  -1  16    6.44    4.48
   3  -1  16    4.37    3.89
   3   1  16    8.09    3.55
   3   1  17  768.59   29.77
   3  -1  17  730.83   27.21
   3  -1  17  787.88   31.13
   3   1  17  728.85   27.35
   3   1  17  687.61   29.08
   3   1  17  779.02   28.67
   3  -1  17  732.47   29.65
   3   1  17  752.63   30.02
   3  -1  17  839.48   28.53
   3  -1  17  807.10   30.86
   3  -1  17  819.27   32.80
   3   1  17  759.15   26.88
   3   1  17  759.11   31.19
   3  -1  17  798.49   29.58
   3  -1  17  703.39   30.00
   3  -1  17  747.21   30.44
   3   1  17  775.14   26.57
   3  -1  18   -4.60    3.84
   3  -1  18    3.14    3.23
   3   1  18    6.35    4.12
   3   1  18    0.41    3.46
   3  -1  18    3.22    2.68
   3   1  18    2.33    3.37
   3   1  18   -0.78    4.38
   3   1  18    4.49    3.55
   3   1  18   -5.00    5.10
   3  -1  18   -4.64    4.55
   3   1  18   15.14    4.63
   3  -1  18    3.67    4.29
   3  -1  18   -8.26    3.95
   3  -1  18   -4.74    4.72
   3  -1  18   -9.03    4.85
   3  -1  19  782.41   32.10
   3   1  19  729.02   29.36
   3   1  19  768.18   28.94
   3   1  19  817.93   30.90
   3   1  19  810.72   33.81
   3  -1  19  809.26   32.24
   3  -1  19  724.34   32.30
   3  -1  19  788.54   32.74
   3  -1  19  792.16   33.07
   3  -1  19  758.79   31.96
   3   1  19  775.33   31.54
   3   1  19  802.33   31.11
   3  -1  20  460.47   24.58
   3   1  20  429.71   22.21
   3  -1  20  432.39   24.06
   3   1  20  439.86   22.61
   3   1  20  461.05   24.81
   3  -1  20  452.02   25.88
   3   1  20  437.15   25.12
   3  -1  20  440.71   24.87
   3   1  20  430.01   22.95
   3   1  20  415.84   23.40
   3  -1  20  472.77   25.61
   3  -1  21  427.27   23.43
   3   1  21  414.45   21.62
   3  -1  21  445.26   24.46
   3   1  21  403.87   21.84
   3   1  21  421.06   23.17
   3   1  21  411.52   24.19
   3  -1  21  418.44   21.59
   3  -1  21  395.71   23.85
   3   1  22   35.57    6.80
   3  -1  22   41.30    7.63
   3   1  22   40.24    7.17
   3   1  22   34.54    7.08
   3  -1  22   39.26    7.51
   3   1  22   40.00    7.68
   3  -1  22   44.51    7.11
   3  -1  22   41.22    8.22
   3   1  23   52.72    7.49
   3  -1  23   50.11    7.58
   3  -1  23   39.59    7.35
   3  -1  23   41.48    7.62
   3  -1  23   45.95    6.10
   3   1  23   39.16    6.70
   3   1  23   37.22    6.32
   3   1  23   47.43    7.30
   3  -1  23   39.58    7.76
   3  -1  24   68.98    7.78
   3   1  24   83.72    8.03
   3  -1  24   78.99    8.70
   3  -1  24   72.14    8.74
   3  -1  24   84.38    6.81
   3  -1  24   76.69    9.19
   3   1  24   80.75    8.11
   3   1  24   83.70    7.50
   3  -1  24   75.75    8.61
   3   1  24   73.84    7.65
   3  -1  25   35.57    5.39
   3  -1  25   34.37    4.80
   3   1  25   33.43    5.14
   3   1  25   29.67    4.99
   3  -1  25   31.85    5.22
   3   1  25   29.08    3.51
   3   1  25   31.35    5.10
   3  -1  25   23.13    4.72
   3  -1  26   10.03    2.77
   3   1  26   10.90    2.54
   3   1  26   11.86    2.49
   3  -1  26    6.76    2.40
   3   1  26    8.76    2.60
   3  -1  26    7.65    2.81
  -3  -3  26   70.66    5.54
  -3  -3  26   74.72    5.93
  -3   3  26   60.64    5.43
  -3  -3  25  206.34   11.81
  -3  -3  25  224.57   11.11
  -3  -3  25  246.14   12.82
  -3  -3  25  222.08   12.16
  -3   3  25  216.88   10.58
  -3  -3  25  219.08   10.83
  -3   3  25  216.44   11.03
  -3  -3  24   50.51    7.42
  -3  -3  24   44.36    6.51
  -3   3  24   38.21    5.23
  -3  -3  24   51.78    7.52
  -3   3  24   38.68    4.80
  -3  -3  24   43.55    6.96
  -3   3  24   47.92    6.65
  -3  -3  24   56.71    7.05
  -3   3  24   53.97    7.05
  -3   3  23  537.24   22.03
  -3   3  23  541.93   23.15
  -3  -3  23  534.06   22.30
  -3  -3  23  538.98   24.06
  -3  -3  23  478.46   21.87
  -3   3  23  523.75   21.07
  -3  -3  23  522.17   23.83
  -3   3  23  541.37   20.04
  -3  -3  23  515.41   23.78
  -3  -3  23  525.85   24.62
  -3   3  23  507.21   22.40
  -3   3  22  128.79   12.55
  -3   3  22  133.89   12.15
  -3   3  22  130.43   12.88
  -3  -3  22  146.99   13.16
  -3  -3  22  127.34   13.14
  -3  -3  22  131.90   12.79
  -3  -3  22  129.14   13.19
  -3   3  22  116.99   11.39
  -3   3  22  130.27   12.81
  -3  -3  22  118.81   12.84
  -3  -3  22  126.52   12.62
  -3  -3  22  116.48   12.92
  -3  -3  22  138.22   13.98
  -3   3  21 1135.78   38.01
  -3   3  21 1135.53   38.49
  -3   3  21 1122.52   34.67
  -3  -3  21 1142.02   38.06
  -3  -3  21 1185.57   39.68
  -3   3  21 1090.97   35.78
  -3  -3  21 1144.93   39.07
  -3   3  21 1174.20   39.37
  -3  -3  21 1138.07   39.53
  -3  -3  21 1081.16   36.70
  -3  -3  21 1114.25   39.88
  -3  -3  21 1085.79   37.57
  -3  -3  21 1121.13   39.70
  -3   3  20   32.59    7.84
  -3   3  20   26.94    7.18
  -3   3  20   31.35    7.93
  -3   3  20   31.62    7.05
  -3  -3  20   26.13    7.41
  -3  -3  20   42.87    8.62
  -3   3  20   28.61    7.11
  -3  -3  20   26.39    7.49
  -3  -3  20   23.35    7.19
  -3   3  20   31.19    8.11
  -3  -3  20   26.16    8.01
  -3  -3  20   19.47    6.39
  -3  -3  20   25.30    7.50
  -3  -3  20   40.55    8.21
  -3  -3  20   32.60    8.21
  -3  -3  20   27.46    8.22
  -3  -3  19  544.94   27.80
  -3  -3  19  587.85   29.27
  -3   3  19  544.01   27.40
  -3   3  19  546.42   27.79
  -3   3  19  551.40   25.28
  -3  -3  19  561.40   28.23
  -3   3  19  525.18   27.58
  -3  -3  19  518.41   26.62
  -3   3  19  513.21   25.86
  -3   3  19  568.21   28.42
  -3  -3  19  522.35   27.35
  -3  -3  19  576.52   29.37
  -3  -3  19  548.92   28.29
  -3  -3  19  556.76   28.72
  -3  -3  19  573.91   28.27
  -3  -3  19  547.36   27.41
  -3  -3  19  541.97   27.96
  -3  -3  18  108.49   12.43
  -3  -3  18   92.46   12.11
  -3   3  18  107.30   12.51
  -3   3  18  129.31   13.69
  -3  -3  18   93.42   11.63
  -3   3  18   98.46   11.22
  -3   3  18  100.94   12.75
  -3  -3  18  128.70   13.58
  -3   3  18   95.08   11.76
  -3  -3  18  108.15   12.93
  -3  -3  18  115.00   13.40
  -3  -3  18  111.15   13.46
  -3   3  18  103.62   12.48
  -3  -3  18  114.34   13.03
  -3  -3  18  108.16   12.80
  -3  -3  18  113.86   13.42
  -3  -3  18  113.57   12.84
  -3  -3  18  112.63   13.11
  -3   3  17  542.72   23.53
  -3   3  17  554.09   23.68
  -3  -3  17  590.31   28.29
  -3  -3  17  597.81   28.13
  -3   3  17  575.63   24.44
  -3  -3  17  557.11   26.51
  -3   3  17  615.38   28.61
  -3  -3  17  600.74   28.28
  -3   3  17  598.31   27.45
  -3   3  17  575.57   27.86
  -3  -3  17  561.45   27.80
  -3  -3  17  603.74   28.40
  -3  -3  17  621.63   29.12
  -3  -3  17  581.80   28.45
  -3  -3  17  613.52   28.22
  -3  -3  17  594.66   28.08
  -3  -3  17  581.22   28.61
  -3   3  17  567.85   22.80
  -3  -3  17  535.72   27.29
  -3  -3  17  538.01   26.48
  -3   3  16   59.38    8.59
  -3   3  16   60.65    8.73
  -3  -3  16   68.19   10.29
  -3  -3  16   53.54    8.64
  -3   3  16   63.35    9.07
  -3   3  16   64.50    7.97
  -3  -3  16   66.73    9.65
  -3   3  16   63.28    9.57
  -3  -3  16   62.43    9.38
  -3  -3  16   78.03   10.41
  -3  -3  16   53.31    8.71
  -3  -3  16   60.57    9.32
  -3  -3  16   62.41    9.38
  -3  -3  16   53.69    8.78
  -3  -3  16   55.17    8.67
  -3  -3  16   73.52   10.80
  -3  -3  16   51.83    8.91
  -3  -3  16   63.37    9.16
  -3   3  16   63.06    7.45
  -3   3  16   65.57    8.88
  -3  -3  16   62.16    9.66
  -3  -3  15  513.99   25.76
  -3  -3  15  534.93   24.65
  -3   3  15  530.95   21.04
  -3  -3  15  501.54   23.02
  -3   3  15  488.53   23.69
  -3  -3  15  565.78   25.43
  -3  -3  15  545.24   25.02
  -3  -3  15  538.78   24.83
  -3   3  15  569.99   25.63
  -3  -3  15  579.67   26.10
  -3  -3  15  535.04   25.15
  -3  -3  15  493.27   23.13
  -3  -3  15  571.55   24.95
  -3  -3  15  565.20   25.85
  -3  -3  15  550.98   25.38
  -3   3  15  537.50   23.79
  -3   3  15  521.60   23.91
  -3   3  15  563.30   24.07
  -3  -3  15  529.91   24.59
  -3  -3  15  571.15   25.31
  -3  -3  14    3.72    3.91
  -3   3  14    4.15    3.00
  -3   3  14    2.28    3.26
  -3   3  14    2.25    3.05
  -3   3  13  443.84   18.82
  -3  -3  13  459.50   22.65
  -3   3  13  488.35   19.49
  -3   3  13  434.00   20.39
  -3   3  13  418.58   20.32
  -3  -3  12    4.38    3.58
  -3   3  12   11.46    3.56
  -3   3  12    5.53    2.89
  -3   3  12    6.50    3.53
  -3  -3  12    7.39    3.76
  -3   3  11  617.49   20.58
   3  -3 -11  496.25   15.25
  -3  -3  11  542.76   22.82
  -3   3  11  608.27   21.36
  -3   3  11  570.26   21.24
  -3  -3  11  567.26   22.75
   3  -3 -10   52.46    5.34
  -3   3  10   71.30    6.70
  -3  -3  10   68.61    8.20
  -3   3  10   60.26    6.78
  -3  -3  10   66.98    7.80
  -3   3  10   69.39    7.32
  -3  -3   9  742.97   24.26
  -3  -3   9  879.66   24.50
  -3   3   9  844.80   21.08
  -3   3   9  807.76   14.40
  -3   3   9  782.16   22.89
  -3   3   9  835.86   24.61
  -3  -3   9  820.11   24.70
  -3  -3   8  388.54   16.55
  -3  -3   8  384.93   15.29
  -3   3   8  403.18    9.02
  -3   3   8  421.93   14.13
  -3   3   8  414.17   16.72
  -3  -3   8  417.85   17.05
  -3  -3   7   37.27    5.26
  -3   3   7   33.66    3.91
  -3   3   7   41.86    2.48
  -3  -3   7   40.38    3.01
  -3  -3   7   43.73    5.12
   3  -3  -7   27.63    4.02
  -3   3   7   43.67    5.63
  -3  -3   7   41.36    5.56
   3  -3  -6   28.06    4.01
  -3  -3   6   35.17    3.19
  -3   3   6   28.90    3.40
  -3  -3   6   32.13    4.47
  -3  -3   6   34.57    4.08
  -3  -3   6   43.96    2.79
  -3   3   6   34.15    4.75
  -3  -3   6   32.34    4.78
  -3  -3   5    2.25    1.40
  -3  -3   5   -0.12    1.99
  -3  -3   5    3.77    1.56
  -3   3   5    1.57    1.25
   3  -3  -5    1.97    2.03
  -3  -3   5    2.26    1.96
  -3   3   5    2.88    2.05
   3   3  -5    1.37    0.73
  -3  -3   4 1502.00   20.32
  -3  -3   4 1451.58   21.78
  -3   3   4 1420.04   26.41
  -3  -3   3   98.04    4.64
  -3  -3   3   88.20    5.76
  -3   3   3   95.82    6.87
   3   3  -3   77.85    4.41
  -3  -3   2 2022.72   27.56
  -3  -3   2 2013.22   29.80
  -3   3   2 2186.29   30.63
  -3   3   2 2142.44   29.72
  -3  -3   1   13.74    2.85
  -3  -3   1   15.50    3.36
   3   3  -1   10.77    2.20
  -3   3   1   15.73    2.92
  -3  -3   0    4.22    2.17
   3  -3   0    2.71    0.78
  -3   3   0    2.42    1.47
   3   3   0    1.92    1.67
   3  -3   1  337.03    7.90
  -3  -3  -1  282.49   11.18
   3   3   1  279.00   10.74
  -3   3  -1  322.10   10.34
   3  -3   2  502.65   11.19
  -3  -3  -2  432.58   14.15
  -3   3  -2  491.64   12.06
   3   3   2  457.92   14.46
  -3  -3  -3  605.62   16.97
   3  -3   3  623.78   14.07
  -3   3  -3  630.90   13.22
   3   3   3  653.60   18.24
  -3  -3  -4   64.82    5.87
   3  -3   4   65.99    5.18
   3   3   4   67.74    6.38
  -3   3  -4   67.41    4.29
   3  -3   5  637.82   17.10
   3   3   5  662.66   20.04
   3  -3   5  677.74   18.53
  -3   3  -5  630.85   12.53
  -3  -3  -6  508.14   16.49
   3  -3   6  552.58   17.16
   3   3   6  576.24   19.42
   3  -3   6  575.19   17.98
  -3   3  -6  565.18   11.06
   3   3   6  560.34   13.79
   3   3   7 1369.97   31.12
   3  -3   7 1328.41   22.70
  -3  -3  -7 1287.55   26.31
   3  -3   7 1272.78   28.13
   3   3   7 1311.89   23.24
  -3   3  -7 1340.65   15.92
   3   3   8 1103.93   28.91
   3  -3   8 1137.78   19.41
   3   3   8 1164.74   21.22
   3  -3   8 1015.83   26.78
  -3  -3  -8  973.28   22.96
   3  -3   8 1037.76   26.57
   3   3   8 1122.58   23.19
   3   3   9 2804.00   35.45
   3  -3   9 2751.61   46.25
  -3  -3  -9 2654.89   38.04
   3  -3   9 2713.28   45.18
   3   3   9 2628.74   38.24
  -3  -3 -10    1.65    2.26
   3   3  10   -1.26    1.56
   3  -3  10    1.28    3.37
   3   3  10    1.55    2.37
   3  -3  10    1.79    2.83
   3   3  10    0.06    1.91
   3  -3  11 1898.72   41.61
   3   3  11 1953.11   37.08
   3  -3  11 1929.41   42.37
   3   3  11 2003.80   32.84
   3   3  11 1850.75   38.58
   3   3  12  577.71   21.20
   3   3  12  580.38   24.72
   3   3  12  613.75   18.89
   3  -3  12  576.74   24.72
   3   3  12  569.69   22.25
   3   3  13  959.78   27.81
   3   3  13  927.70   32.47
   3   3  13  981.82   28.64
   3  -3  13  947.16   32.65
   3   3  14   85.69   10.17
   3   3  14   89.18    9.95
   3  -3  14   77.76    9.35
   3  -3  14   93.07   10.98
   3  -3  14   83.17   10.20
   3  -3  14  107.59   10.86
   3   3  14   46.94    7.27
   3  -3  14   79.00    9.40
   3  -3  14   61.67    9.48
   3  -3  14   69.05    9.40
   3  -3  14   77.26    9.02
   3   3  15  705.38   30.12
   3   3  15  668.62   27.99
   3  -3  15  724.31   29.18
   3  -3  15  717.68   30.31
   3  -3  15  706.45   30.94
   3  -3  15  759.84   30.16
   3  -3  15  686.67   28.26
   3   3  15  671.92   27.95
   3  -3  15  726.21   30.09
   3  -3  15  730.21   25.85
   3  -3  15  704.03   28.39
   3  -3  15  673.65   25.82
   3  -3  15  802.56   31.99
   3   3  15  733.80   27.12
   3  -3  15  647.33   26.40
   3  -3  15  696.28   26.36
   3   3  15  740.03   24.97
   3   3  16   24.22    6.58
   3  -3  16   12.73    5.56
   3  -3  16   13.28    5.20
   3   3  16   17.46    5.53
   3   3  16   14.39    4.07
   3  -3  16   15.52    5.36
   3   3  16    8.21    4.41
   3  -3  16    8.35    5.24
   3  -3  16    8.19    4.83
   3  -3  16   25.84    5.29
   3  -3  16   -4.17    4.54
   3   3  16   21.18    5.08
   3  -3  16   17.77    5.51
   3   3  16    3.69    3.55
   3   3  17  846.25   32.19
   3  -3  17  842.28   33.00
   3   3  17  807.93   25.72
   3   3  17  868.63   34.04
   3  -3  17  761.58   31.71
   3   3  17  727.35   27.76
   3   3  17  837.47   33.33
   3  -3  17  788.46   32.52
   3  -3  17  871.61   34.67
   3  -3  17  844.76   30.96
   3  -3  17  764.91   29.27
   3  -3  17  853.01   33.71
   3   3  17  829.70   30.88
   3  -3  17  879.41   34.20
   3  -3  17  835.84   31.91
   3   3  17  805.36   29.40
   3   3  18    0.15    3.88
   3  -3  18   14.94    5.81
   3  -3  18    8.75    4.49
   3   3  18   19.16    7.03
   3   3  18  -11.10    3.97
   3   3  18   11.21    4.51
   3  -3  18    3.77    3.94
   3   3  18   13.65    5.13
   3  -3  18    3.71    5.16
   3  -3  18    5.17    3.25
   3  -3  18   14.17    4.48
   3  -3  18   17.53    6.20
   3  -3  18   13.20    5.53
   3   3  18   15.24    5.57
   3   3  18   18.75    5.61
   3  -3  18   23.66    5.49
   3   3  19  838.67   32.41
   3  -3  19  899.14   32.33
   3   3  19  936.76   29.07
   3   3  19  841.54   34.39
   3  -3  19  856.20   34.63
   3   3  19  843.65   30.43
   3  -3  19  821.99   34.27
   3   3  19  903.94   35.43
   3  -3  19  857.85   35.63
   3  -3  19  910.21   32.98
   3  -3  19  900.58   35.10
   3   3  19  842.44   30.60
   3  -3  19  885.91   35.05
   3  -3  19  919.50   34.06
   3   3  20   18.32    5.95
   3  -3  20   27.47    7.22
   3  -3  20   21.03    6.00
   3   3  20   26.62    7.67
   3   3  20   19.50    4.87
   3   3  20   37.29    7.02
   3   3  20   20.60    6.68
   3  -3  20   28.51    7.56
   3  -3  20   27.58    7.71
   3  -3  20   13.08    4.80
   3  -3  20   19.72    5.77
   3  -3  20   16.41    5.39
   3  -3  20   22.51    7.06
   3   3  20   25.87    5.85
   3   3  21  183.25   15.14
   3   3  21  182.69   14.33
   3   3  21  196.53   12.73
   3   3  21  175.71   15.34
   3  -3  21  196.88   16.16
   3  -3  21  187.83   14.37
   3   3  21  186.27   13.00
   3  -3  21  177.56   15.92
   3   3  21  180.29   15.67
   3  -3  21  185.26   15.58
   3  -3  21  208.30   17.06
   3  -3  21  195.90   14.97
   3   3  22    2.90    3.94
   3   3  22    1.38    4.08
   3  -3  22    2.74    3.77
   3  -3  22    0.76    4.62
   3  -3  22    1.25    4.29
   3   3  22    2.26    3.59
   3  -3  22   -7.87    5.09
   3  -3  22    1.92    3.98
   3  -3  22    6.44    5.12
   3  -3  23  164.28   10.58
   3  -3  23  167.73   13.03
   3  -3  23  158.62   12.17
   3  -3  23  163.22   13.42
   3   3  23  165.94   12.89
   3   3  23  172.44   12.52
   3  -3  23  162.60   12.94
   3  -3  24  162.64   11.32
   3  -3  24  159.14    8.16
   3  -3  24  183.64   11.52
   3   3  24  173.72    9.82
   3  -3  24  182.59   12.29
   3  -3  24  174.36   10.55
   3   3  24  173.55   10.50
   3   3  24  175.02   10.94
   3  -3  25   40.16    5.07
   3  -3  25   45.68    5.07
   3  -3  25   36.65    5.04
   3  -3  25   40.34    4.16
   3   3  25   32.14    3.70
   3   3  25   35.69    4.31
  -3  -5  24  105.70    7.25
  -3   5  24  111.52    6.90
  -3  -5  24  118.70    8.44
  -3   5  24  108.98    7.58
  -3   5  24  115.50    8.40
  -3   5  23  121.65    9.66
  -3  -5  23  120.52    9.44
  -3   5  23  127.04    9.47
  -3  -5  23  121.55    9.03
  -3  -5  23  108.78    9.54
  -3  -5  23  126.88   10.76
  -3   5  23  116.33    9.85
  -3   5  22   -7.06    3.93
  -3  -5  22    0.74    3.84
  -3   5  22    1.86    3.64
  -3  -5  22   -7.87    3.79
  -3  -5  22    1.30    3.18
  -3  -5  22   -2.20    3.84
  -3  -5  22   -6.86    3.69
  -3   5  22   -2.07    4.57
  -3   5  21  674.93   27.78
  -3   5  21  696.38   28.01
  -3  -5  21  669.75   26.46
  -3   5  21  689.71   28.48
  -3  -5  21  682.24   25.99
  -3   5  21  669.46   26.91
  -3  -5  21  656.70   27.86
  -3  -5  21  681.13   27.13
  -3  -5  21  681.72   29.29
  -3  -5  21  682.15   28.54
  -3   5  20   41.94    8.16
  -3   5  20   26.08    7.16
  -3  -5  20   23.29    6.12
  -3  -5  20   36.06    7.52
  -3   5  20   34.32    7.39
  -3   5  20   28.58    6.87
  -3  -5  20   26.79    6.40
  -3  -5  20   29.86    7.26
  -3  -5  20   24.51    6.68
  -3  -5  20   33.65    7.68
  -3  -5  20   29.83    7.48
  -3  -5  19  249.89   19.12
  -3  -5  19  241.20   17.90
  -3  -5  19  263.82   18.35
  -3  -5  19  243.17   17.19
  -3   5  19  256.50   18.99
  -3  -5  19  248.73   17.54
  -3   5  19  251.08   18.56
  -3  -5  19  235.15   18.29
  -3  -5  19  245.92   18.31
  -3  -5  19  245.36   19.38
  -3   5  19  257.54   18.88
  -3  -5  18   98.37   12.01
  -3  -5  18  110.75   13.15
  -3  -5  18   99.16   11.68
  -3  -5  18   92.31   11.24
  -3   5  18   99.69   12.05
  -3  -5  18  105.35   11.81
  -3   5  18  104.48   12.54
  -3   5  18  112.04   12.86
  -3  -5  18  104.70   12.88
  -3  -5  18  107.81   12.67
  -3  -5  18  119.43   13.75
  -3  -5  18  109.50   13.30
  -3   5  18  112.92   12.75
  -3  -5  17  562.27   28.82
  -3  -5  17  606.04   28.33
  -3  -5  17  567.42   27.39
  -3  -5  17  564.94   26.47
  -3   5  17  582.51   28.82
  -3  -5  17  536.51   25.69
  -3   5  17  604.28   29.84
  -3  -5  17  581.37   29.07
  -3  -5  17  629.81   30.54
  -3  -5  17  594.57   29.17
  -3  -5  17  646.80   29.95
  -3  -5  17  589.08   28.54
  -3  -5  17  570.19   29.49
  -3   5  17  626.74   29.14
  -3  -5  16   45.04    8.88
  -3  -5  16   39.26    7.95
  -3   5  16   54.24    9.32
  -3   5  16   37.96    7.52
  -3  -5  16   41.44    8.10
  -3  -5  16   40.24    7.86
  -3  -5  16   40.22    8.00
  -3  -5  16   44.07    8.64
  -3  -5  16   43.81    8.57
  -3  -5  16   39.51    8.01
  -3  -5  16   42.63    8.84
  -3   5  16   43.18    8.59
  -3  -5  16   32.91    7.83
  -3  -5  16   49.82    9.56
  -3  -5  16   51.71    9.22
  -3  -5  16   25.47    7.22
  -3   5  16   43.74    8.13
  -3   5  16   26.68    5.78
  -3   5  15 1168.69   39.17
  -3  -5  15 1086.99   38.56
  -3  -5  15 1142.81   36.26
  -3   5  15 1218.78   39.31
  -3  -5  15 1137.96   35.39
  -3  -5  15 1165.97   36.62
  -3  -5  15 1156.62   33.12
  -3  -5  15 1102.55   33.85
  -3  -5  15 1138.51   39.02
  -3  -5  15 1273.43   40.94
  -3   5  15 1241.43   40.33
  -3  -5  15 1157.79   39.65
  -3  -5  15 1136.51   39.61
  -3  -5  15 1185.83   38.97
  -3  -5  15 1146.17   38.75
  -3   5  15 1244.54   39.12
  -3   5  15 1101.03   35.77
  -3  -5  14  172.15   15.52
  -3   5  14  191.99   14.99
  -3  -5  14  173.91   15.12
  -3  -5  14  169.04   13.54
  -3  -5  14  170.72   13.33
  -3   5  14  189.38   15.37
  -3   5  14  171.08   13.23
  -3  -5  14  201.22   14.46
  -3  -5  14  182.69   14.01
  -3  -5  14  184.45   13.33
  -3  -5  14  183.46   15.23
  -3   5  14  173.78   15.07
  -3  -5  14  178.66   15.08
  -3  -5  14  183.08   15.56
  -3  -5  14  195.73   16.27
  -3  -5  14  201.47   15.60
  -3  -5  14  194.12   16.09
  -3  -5  14  162.49   13.43
  -3   5  14  202.48   15.93
  -3  -5  13  727.91   30.43
  -3   5  13  743.22   24.78
  -3  -5  13  818.50   30.57
  -3  -5  13  741.60   25.88
  -3   5  13  775.63   29.27
  -3  -5  13  713.08   25.57
  -3  -5  13  767.86   26.12
  -3  -5  13  686.07   24.03
  -3  -5  13  725.22   26.30
  -3  -5  13  713.16   27.65
  -3   5  13  783.25   29.94
  -3  -5  13  761.62   28.98
  -3  -5  13  732.32   29.04
  -3  -5  13  789.34   28.11
  -3  -5  13  743.95   30.01
  -3  -5  13  749.69   29.64
  -3  -5  13  676.89   24.78
  -3   5  13  792.40   30.29
  -3  -5  12  308.02   17.67
  -3   5  12  300.87   18.57
  -3  -5  12  273.59   18.44
  -3   5  12  299.56   15.76
  -3  -5  12  274.54   16.51
  -3  -5  12  304.77   18.25
  -3   5  12  321.72   18.17
  -3  -5  12  272.41   17.02
  -3  -5  11  306.63   18.87
  -3   5  11  330.20   16.39
   3  -5 -11  319.94   16.14
  -3   5  11  345.66   19.50
  -3  -5  10   50.54    7.68
   3  -5 -10   52.27    7.00
  -3   5  10   54.76    8.01
  -3  -5   9    8.15    3.94
  -3   5   9   10.60    4.52
  -3   5   9   14.49    4.85
  -3  -5   8  400.89   19.75
  -3   5   8  400.59   20.41
  -3   5   7   77.10    8.92
  -3  -5   7   71.92    8.39
  -3  -5   7   72.28    6.36
   3  -5  -7   65.08    7.74
  -3   5   6 1237.16   33.51
  -3  -5   6 1117.99   31.34
  -3  -5   6 1278.16   27.36
   3  -5  -6 1144.17   31.18
  -3   5   5  670.31   24.02
   3   5  -5  609.48   14.46
  -3  -5   5  635.47   20.06
   3  -5  -5  654.61   23.40
   3  -5  -4   80.17    8.47
  -3   5   4   88.15    8.68
   3   5  -4   79.66    5.91
  -3  -5   4   84.20    7.77
   3   5  -3    9.76    2.72
  -3   5   3   10.10    3.82
  -3  -5   3   12.11    3.59
   3  -5  -3    8.47    3.59
   3  -5  -2 2661.93   47.13
  -3  -5   2 2780.55   44.80
   3   5  -2 2712.23   38.22
   3  -5  -1   97.69    9.52
  -3  -5   1  103.32    9.14
   3   5  -1   97.33    7.81
  -3   5   1   97.63    8.78
   3  -5   0  891.75   27.15
  -3  -5   0  817.19   25.42
   3   5   0  845.04   23.30
  -3   5   0  919.68   24.78
   3  -5   1  266.20   15.02
  -3  -5  -1  236.45   14.12
   3   5   1  236.82   13.07
   3  -5   2   86.76    8.68
  -3  -5  -2   84.97    8.97
  -3   5  -2  101.55    8.07
   3   5   2   87.05    8.40
   3  -5   3 2575.17   45.22
   3  -5   3 2634.52   31.98
  -3  -5  -3 2580.84   46.58
   3   5   3 2505.62   45.37
   3  -5   4  192.16   12.48
  -3   5  -4  209.71   10.83
   3  -5   4  203.99    9.87
  -3  -5  -4  187.24   12.88
   3  -5   5  247.78   13.75
   3  -5   5  245.41   14.43
  -3   5  -5  260.09   11.67
  -3  -5  -5  209.94   13.85
   3  -5   5  244.11   11.62
   3   5   5  267.71   15.87
   3  -5   6  972.52   26.78
  -3   5  -6  934.04   21.06
   3  -5   6  888.38   27.68
   3  -5   6  898.24   23.77
   3   5   6  920.12   29.95
   3  -5   7  381.88   16.65
   3   5   7  344.61   18.95
   3  -5   7  353.63   18.12
  -3  -5  -7  361.87   18.13
   3  -5   7  362.38   16.08
   3   5   8  418.00   21.47
   3  -5   8  440.77   20.76
  -3  -5  -8  385.69   18.84
   3  -5   8  443.04   18.61
   3   5   9  663.05   27.57
   3  -5   9  607.94   25.03
  -3  -5  -9  576.26   22.76
   3  -5   9  614.83   23.07
   3   5  10  133.88   12.88
   3  -5  10  140.17   12.52
  -3  -5 -10  131.27   10.83
   3  -5  10  126.97   11.28
   3   5  11  272.95   18.62
  -3  -5 -11  233.23   13.84
   3  -5  11  252.04   16.24
   3  -5  11  242.63   16.86
   3  -5  12   16.96    5.49
   3   5  12   19.79    5.22
   3  -5  12   15.52    5.02
   3   5  12    9.50    4.24
   3  -5  12   15.19    4.71
   3   5  12   13.08    5.23
   3  -5  12   23.61    5.73
   3   5  12   11.63    4.85
   3  -5  12   14.90    5.54
   3  -5  12    7.37    4.42
   3  -5  12   13.36    4.85
   3  -5  13  554.21   26.24
   3   5  13  551.87   25.41
   3  -5  13  509.58   21.03
   3  -5  13  609.36   23.81
   3  -5  13  570.54   27.08
   3   5  13  558.14   24.56
   3  -5  13  569.18   25.03
   3  -5  13  676.30   26.83
   3  -5  13  519.77   22.21
   3  -5  13  569.73   23.29
   3  -5  13  594.70   23.80
   3   5  13  585.40   25.17
   3  -5  13  572.64   24.15
   3  -5  13  548.88   22.34
   3  -5  13  556.76   25.73
   3  -5  14  194.18   15.84
   3  -5  14  161.16   13.20
   3   5  14  186.24   15.59
   3   5  14  197.26   16.56
   3   5  14  202.38   14.21
   3  -5  14  185.00   15.49
   3  -5  14  196.27   14.02
   3   5  14  179.16   14.90
   3  -5  14  218.92   15.45
   3  -5  14  187.82   14.75
   3  -5  14  200.91   15.64
   3  -5  14  193.31   14.03
   3  -5  14  209.81   16.16
   3   5  15  382.53   22.54
   3  -5  15  359.55   20.92
   3   5  15  360.01   22.09
   3  -5  15  370.59   21.86
   3   5  15  347.08   21.02
   3  -5  15  332.90   20.26
   3  -5  15  387.67   20.47
   3   5  15  353.78   21.41
   3  -5  15  364.25   22.27
   3  -5  15  356.52   20.00
   3   5  16   29.99    7.09
   3  -5  16   33.01    7.98
   3  -5  16   32.04    6.42
   3   5  16   35.25    7.70
   3  -5  16   32.02    7.53
   3  -5  16   24.91    7.49
   3  -5  16   34.73    7.79
   3  -5  16   32.16    6.34
   3  -5  16   22.12    6.13
   3  -5  16   25.29    6.43
   3   5  16   32.08    7.55
   3  -5  17  274.82   19.33
   3   5  17  279.01   20.00
   3  -5  17  272.60   16.76
   3  -5  17  272.72   20.77
   3   5  17  269.58   19.25
   3  -5  17  251.19   18.17
   3  -5  17  270.84   17.85
   3  -5  17  282.76   20.22
   3  -5  17  291.06   19.14
   3   5  17  303.64   20.13
   3  -5  17  275.03   19.62
   3   5  18   47.39    9.16
   3  -5  18   44.53    8.80
   3  -5  18   39.93    7.14
   3  -5  18   38.51    8.42
   3   5  18   35.00    7.71
   3  -5  18   49.49    9.83
   3  -5  18   40.03    7.18
   3  -5  18   36.64    7.38
   3  -5  18   49.47    9.05
   3  -5  18   46.04    8.84
   3   5  18   37.41    7.78
   3   5  19  509.28   25.11
   3   5  19  448.52   23.18
   3   5  19  509.44   26.18
   3  -5  19  452.54   24.13
   3   5  19  454.66   22.85
   3  -5  19  508.36   22.82
   3   5  19  482.70   25.03
   3  -5  19  516.01   27.35
   3  -5  19  491.23   22.50
   3  -5  19  465.30   25.11
   3  -5  19  502.50   25.76
   3  -5  19  472.74   23.42
   3   5  20  106.37   11.59
   3   5  20  121.59   11.89
   3  -5  20  112.13   11.99
   3   5  20   94.53   11.51
   3   5  20  101.74   10.59
   3  -5  20  106.41   10.33
   3  -5  20   95.15   12.00
   3   5  20  105.09   11.94
   3  -5  20  116.03   10.50
   3  -5  20  118.70   12.49
   3  -5  20  110.62   11.44
   3  -5  20  113.12   12.23
   3   5  21   44.61    8.02
   3   5  21   33.91    6.36
   3   5  21   36.70    7.43
   3  -5  21   42.63    7.66
   3  -5  21   43.09    6.46
   3   5  21   49.48    7.00
   3  -5  21   36.00    7.28
   3   5  21   49.20    8.04
   3  -5  21   32.14    5.18
   3  -5  21   48.60    7.96
   3  -5  21   42.46    7.05
   3  -5  21   42.34    7.20
   3   5  22  185.50   11.25
   3  -5  22  182.86   12.71
   3   5  22  169.58   10.23
   3  -5  22  193.36   10.83
   3  -5  22  192.82   13.87
   3  -5  22  194.11   13.27
   3   5  22  182.66   12.72
   3  -5  23   21.52    4.34
   3  -5  23   25.08    3.45
   3   5  23   25.07    3.40
   3   5  23   19.60    4.50
   3  -5  23   24.01    4.92
   3  -5  24    4.12    2.42
   3  -5  24    9.08    2.51
   3   5  24    5.99    2.40
  -3   7  22    7.47    2.58
  -3  -7  22    6.15    2.50
  -3   7  22    5.68    2.81
  -3  -7  22    6.62    3.14
  -3   7  22    6.74    2.99
  -3   7  21  101.49    8.88
  -3   7  21  100.04    8.81
  -3  -7  21  104.11    8.86
  -3  -7  21  103.56    8.24
  -3  -7  21  110.40    9.89
  -3   7  21  105.48    8.83
  -3   7  20    2.20    3.30
  -3   7  20    3.12    3.89
  -3   7  20    2.27    3.21
  -3   7  20    7.07    4.13
  -3  -7  20    5.73    3.89
  -3  -7  20    3.12    2.78
  -3  -7  20    4.92    4.17
  -3  -7  20    6.25    3.86
  -3  -7  19  132.15   12.43
  -3   7  19  116.72   11.50
  -3  -7  19  128.17    9.40
  -3   7  19  135.05   12.53
  -3  -7  19  134.28   12.27
  -3  -7  19  116.32   11.17
  -3  -7  19  138.86   13.41
  -3   7  19  127.41   11.63
  -3  -7  18  333.39   20.51
  -3   7  18  353.69   20.49
  -3  -7  18  327.04   16.16
  -3   7  18  338.71   20.40
  -3  -7  18  328.29   20.13
  -3  -7  18  322.11   19.57
  -3  -7  18  299.91   20.32
  -3   7  18  337.52   19.29
  -3  -7  17  465.15   25.12
  -3  -7  17  396.12   23.21
  -3   7  17  469.38   24.20
  -3  -7  17  416.62   24.85
  -3  -7  17  410.53   22.88
  -3   7  17  424.11   22.15
  -3  -7  16  156.27   15.26
  -3   7  16  152.25   14.23
  -3  -7  16  158.08   15.58
  -3  -7  16  173.71   15.30
  -3  -7  16  156.67   14.94
  -3  -7  16  175.95   14.61
  -3   7  16  182.40   14.65
  -3  -7  15  284.19   20.31
  -3   7  15  278.79   19.19
  -3  -7  15  294.81   19.95
  -3  -7  15  267.37   19.05
  -3  -7  15  239.65   18.53
  -3  -7  15  297.81   18.74
  -3   7  15  267.00   17.69
  -3  -7  14   40.07    7.01
  -3   7  14   21.54    6.10
  -3   7  14   28.20    5.78
  -3   7  14   33.84    7.47
  -3  -7  14   22.83    6.78
  -3   7  14   24.55    6.43
  -3  -7  14   27.25    7.16
  -3  -7  14   22.97    6.01
  -3  -7  14   22.23    7.18
  -3  -7  13   54.67    8.17
  -3   7  13   69.09    9.10
  -3   7  13   63.68    8.65
  -3  -7  13   65.63   10.52
  -3  -7  13   62.68    9.61
  -3  -7  13   74.64    9.00
  -3  -7  13   64.45   10.42
  -3   7  13   72.89   10.24
  -3  -7  12  287.15   18.07
  -3  -7  12  308.18   20.62
  -3   7  12  299.25   17.30
  -3   7  12  279.17   17.99
  -3   7  12  296.48   19.43
  -3  -7  12  343.03   22.44
  -3  -7  12  296.40   19.32
  -3  -7  12  292.68   16.75
  -3  -7  12  305.94   16.96
  -3  -7  12  268.63   16.34
  -3   7  12  360.40   20.97
  -3  -7  12  307.62   20.55
  -3  -7  11  142.20   13.80
  -3   7  11  166.26   14.03
  -3  -7  11  131.93   13.70
  -3   7  11  144.97   11.58
  -3   7  11  126.59   12.33
  -3  -7  11  157.28   14.57
  -3   7  11  134.46   13.49
  -3  -7  11  157.56   15.13
  -3  -7  11  119.81   12.17
  -3   7  11  114.69   12.70
  -3  -7  11  151.80   12.03
   3  -7 -11  161.01   12.37
  -3   7  10  406.53   20.51
  -3  -7  10  339.44   19.94
  -3   7  10  336.13   16.36
  -3  -7  10  327.12   21.36
  -3  -7  10  381.83   22.67
  -3   7  10  305.96   18.84
  -3  -7  10  313.87   19.99
  -3   7  10  362.11   22.48
  -3  -7  10  363.76   22.49
  -3  -7  10  340.17   19.07
  -3  -7  10  366.62   18.40
  -3   7  10  369.75   21.16
   3  -7 -10  364.38   19.96
  -3  -7   9   10.66    4.86
  -3   7   9   -0.82    2.68
  -3  -7   9   -1.35    3.20
  -3   7   9    6.08    4.45
  -3  -7   9   -0.08    3.26
  -3  -7   9    8.33    4.17
  -3   7   9   10.21    4.54
  -3  -7   9    1.09    4.76
  -3  -7   9    6.54    3.21
  -3  -7   9   10.44    4.66
  -3   7   9    6.30    4.81
   3  -7  -9   -1.57    3.51
  -3  -7   8   81.44    9.21
  -3   7   8   85.37    8.23
  -3  -7   8   93.68   11.07
  -3  -7   8   92.25   11.24
  -3   7   8   79.80    9.53
  -3   7   8   75.59   10.37
  -3  -7   8   90.32   10.62
  -3  -7   8   83.17   11.24
  -3  -7   8   92.97    9.54
  -3   7   8   88.49   10.55
   3  -7  -8   89.27   10.61
  -3  -7   7    6.28    3.75
  -3   7   7    5.52    4.03
  -3  -7   7    2.34    2.73
  -3  -7   7   12.61    5.13
  -3   7   7    7.05    4.40
  -3   7   7    2.20    3.40
   3  -7  -7    1.84    3.20
  -3  -7   7    0.36    3.95
  -3  -7   6 1729.95   38.18
   3  -7  -6 1728.89   45.11
  -3   7   6 1816.56   47.45
  -3  -7   5   48.16    7.19
  -3   7   5   32.50    6.90
  -3  -7   5   45.05    7.73
  -3   7   4 1983.90   47.26
  -3  -7   4 1936.66   44.56
   3  -7  -4 1914.47   49.19
  -3   7   3   93.80   10.55
  -3  -7   3   88.82   10.27
   3  -7  -3  112.93   12.12
  -3  -7   2  869.23   30.87
   3  -7  -2  906.25   33.61
  -3   7   1    6.14    3.59
  -3  -7   1   19.57    5.86
   3  -7  -1   21.33    5.89
  -3   7   0  124.23   11.06
  -3  -7   0  119.32   12.08
   3  -7   0  123.22   12.80
  -3   7  -1   -0.04    2.16
  -3  -7  -1    1.78    3.86
   3  -7   1    5.49    4.52
  -3   7  -2   44.45    6.46
  -3  -7  -2   48.29    8.47
   3  -7   2   46.88    8.11
  -3   7  -3  542.79   20.82
  -3  -7  -3  522.68   25.24
   3   7   3  485.14   23.84
   3  -7   3  528.74   25.16
  -3   7  -4  255.95   13.61
  -3  -7  -4  235.36   17.35
   3   7   4  221.29   16.67
   3  -7   4  234.60   16.80
   3  -7   5  789.70   30.75
   3  -7   5  881.66   28.39
  -3  -7  -5  937.60   34.16
   3  -7   5  962.46   33.26
   3   7   5  847.88   32.77
   3  -7   6  295.04   19.20
   3   7   6  331.00   20.97
   3  -7   6  355.33   19.85
  -3  -7  -6  337.87   20.57
   3  -7   6  332.98   16.56
   3  -7   7  640.88   27.42
   3   7   7  540.50   27.07
   3  -7   7  528.77   25.81
   3  -7   7  577.17   26.94
   3   7   7  538.12   23.51
  -3  -7  -7  582.96   26.97
   3   7   8 1111.66   30.90
   3  -7   8 1183.23   38.84
   3   7   8 1032.13   30.74
   3   7   8 1156.52   40.07
   3  -7   8  965.91   29.03
   3  -7   8 1055.80   36.69
   3  -7   8 1137.81   39.26
   3  -7   8 1151.32   35.35
   3   7   8 1042.31   33.32
  -3  -7  -8 1178.38   37.81
   3   7   9  168.30   13.42
   3   7   9  147.26   11.76
   3  -7   9  165.25   12.51
   3   7   9  193.39   17.08
   3  -7   9  155.74   14.78
   3  -7   9  167.55   15.20
   3  -7   9  181.73   16.41
   3  -7   9  175.78   14.67
   3   7   9  174.44   14.02
  -3  -7  -9  167.13   14.35
   3  -7  10  240.15   17.94
   3   7  10  246.23   16.68
   3   7  10  207.22   13.94
   3  -7  10  232.96   15.30
   3   7  10  253.77   19.58
   3  -7  10  240.01   18.20
   3  -7  10  220.58   17.41
   3  -7  10  259.65   19.88
   3  -7  10  225.15   16.92
   3   7  10  219.62   16.02
  -3  -7 -10  208.43   15.30
   3  -7  11  381.72   22.94
   3   7  11  420.69   22.22
   3   7  11  376.12   18.57
   3  -7  11  366.53   18.63
   3   7  11  406.24   24.53
  -3  -7 -11  395.81   19.52
   3  -7  11  424.48   23.57
   3   7  11  379.09   20.78
   3  -7  11  369.66   22.29
   3  -7  11  379.90   23.17
   3   7  11  384.66   17.77
   3  -7  12  341.42   21.87
   3   7  12  336.85   17.56
   3  -7  12  327.59   20.89
   3  -7  12  312.44   18.31
   3   7  12  338.93   21.69
  -3  -7 -12  324.20   17.80
   3  -7  12  323.61   22.49
   3  -7  12  346.65   21.22
   3   7  12  337.95   19.33
   3  -7  12  339.12   21.24
   3  -7  12  306.02   21.10
   3   7  12  324.25   20.10
   3   7  13  396.24   22.48
   3  -7  13  402.75   24.18
   3  -7  13  395.40   22.34
   3  -7  13  403.41   21.22
   3   7  13  379.64   19.92
   3   7  13  397.38   20.05
   3  -7  13  408.50   23.72
   3  -7  14    5.57    5.13
   3   7  14    4.30    4.38
   3  -7  14    7.80    4.39
   3  -7  14    5.10    4.15
   3  -7  14   -7.46    4.77
   3   7  14    4.81    3.17
   3  -7  14    3.82    4.71
   3   7  15  412.70   23.31
   3  -7  15  367.09   23.03
   3   7  15  354.50   22.15
   3  -7  15  390.49   21.32
   3  -7  15  387.89   20.56
   3  -7  15  384.16   20.86
   3   7  15  387.99   20.51
   3  -7  16   18.41    7.19
   3   7  16   19.93    6.39
   3  -7  16   22.01    7.16
   3   7  16   26.88    6.91
   3  -7  16   23.40    6.08
   3  -7  16   16.46    5.97
   3  -7  16   18.73    4.98
   3   7  16   33.84    6.71
   3   7  17  357.44   20.74
   3  -7  17  321.66   20.81
   3  -7  17  330.46   21.78
   3   7  17  340.49   21.01
   3  -7  17  327.99   18.78
   3  -7  17  325.02   20.70
   3  -7  17  327.38   17.52
   3   7  17  315.53   17.91
   3  -7  18  192.96   15.52
   3   7  18  202.61   15.66
   3  -7  18  175.26   12.92
   3  -7  18  187.31   15.84
   3  -7  18  184.22   11.93
   3  -7  18  199.87   15.61
   3   7  18  174.91   13.24
   3  -7  19  111.15   11.22
   3   7  19  100.38   10.53
   3  -7  19  123.85   10.14
   3   7  19  102.73   10.04
   3  -7  19  116.79   11.73
   3  -7  19  113.75   11.17
   3   7  19  109.58    9.95
   3   7  20   15.05    4.14
   3   7  20    8.54    3.30
   3   7  20   12.22    4.63
   3  -7  20    6.82    3.13
   3   7  20   10.03    3.71
   3  -7  20    9.18    3.98
   3  -7  20    8.59    3.57
   3  -7  20   10.23    4.05
   3   7  21  127.93    8.61
   3   7  21  134.39    7.95
   3   7  21  132.92    9.62
   3  -7  21  140.80    7.83
   3  -7  21  143.77   10.16
   3   7  21  134.16    8.56
   3  -7  21  148.59    9.87
   3  -7  21  142.38    9.94
   3  -7  22  126.70    6.85
   3   7  22  129.48    7.04
   3  -7  22  127.31    8.09
  -3  -9  20   15.99    2.91
  -3   9  20   24.91    3.42
  -3   9  19   86.34    6.00
  -3   9  19   89.35    7.22
  -3  -9  19   75.84    5.72
  -3  -9  19   75.75    6.96
  -3   9  19   90.22    7.05
  -3   9  18   20.56    4.27
  -3   9  18   20.60    4.55
  -3  -9  18   13.70    3.63
  -3  -9  18   17.49    3.74
  -3  -9  18   17.10    4.45
  -3  -9  18   14.94    3.83
  -3   9  17  211.73   12.43
  -3   9  17  202.98   13.32
  -3  -9  17  202.07   12.78
  -3  -9  17  188.67   12.11
  -3  -9  17  220.50   14.77
  -3  -9  17  219.84   13.03
  -3  -9  16    1.73    3.43
  -3  -9  16    8.93    4.53
  -3   9  16   10.30    3.48
  -3  -9  16    9.50    4.85
  -3  -9  16    3.65    3.36
  -3   9  16    6.29    4.06
  -3  -9  15  153.54   11.04
  -3   9  15  163.00   12.56
  -3   9  15  142.93   10.41
  -3  -9  15  142.74   12.76
  -3  -9  15  149.99   12.94
  -3   9  15  142.36   10.75
  -3  -9  15  157.60   13.06
  -3  -9  14   79.38    9.44
  -3   9  14   76.45    9.07
  -3   9  14   76.36    9.53
  -3  -9  14   80.14    9.06
  -3  -9  14   78.39   10.21
  -3  -9  14   73.69    9.59
  -3   9  13  135.11   12.29
  -3   9  13  130.00   11.86
  -3  -9  13  126.81   11.44
  -3  -9  13  124.14   12.26
  -3  -9  13  107.26   11.59
  -3  -9  13  138.51   14.46
  -3  -9  12  289.52   20.94
  -3  -9  12  315.21   20.19
  -3  -9  12  273.17   17.15
  -3   9  12  266.09   17.85
  -3  -9  12  289.02   18.78
  -3  -9  11  167.91   14.55
  -3  -9  11  182.30   15.93
  -3   9  11  158.63   14.50
  -3  -9  11  179.74   16.85
  -3  -9  11  147.59   12.82
  -3  -9  11  156.98   12.54
  -3   9  11  152.36   14.25
  -3  -9  10  786.85   30.75
  -3  -9  10  810.37   33.98
  -3   9  10  829.66   32.86
  -3   9  10  753.81   25.91
  -3  -9  10  802.63   33.50
  -3  -9  10  844.55   36.26
  -3  -9  10  874.38   30.65
  -3  -9  10  742.64   27.53
  -3   9  10  846.15   33.26
  -3  -9   9  140.92   13.21
  -3   9   9  164.04   15.52
  -3  -9   9  146.87   15.56
  -3  -9   9  139.47   14.35
  -3  -9   9  151.60   15.79
  -3  -9   9  154.61   13.22
  -3  -9   9  148.26   12.94
  -3   9   9  154.55   14.65
  -3  -9   8  478.29   23.00
  -3   9   8  546.96   27.40
  -3  -9   8  523.73   28.58
  -3  -9   8  456.34   25.32
  -3  -9   8  542.35   28.68
  -3  -9   8  506.91   22.95
  -3  -9   8  445.83   21.80
  -3   9   8  520.87   26.65
  -3  -9   7   31.29    6.78
  -3   9   7   33.23    8.50
  -3  -9   7   27.31    8.26
  -3  -9   7   24.34    6.90
  -3  -9   7   25.50    7.94
  -3  -9   7   41.64    7.08
  -3  -9   7   33.60    6.74
  -3   9   7   26.34    7.34
  -3   9   7   31.70    7.81
  -3   9   6  462.95   25.33
  -3  -9   6  405.55   24.79
  -3  -9   6  459.76   25.60
  -3  -9   6  443.19   25.10
  -3  -9   6  471.46   21.41
  -3  -9   6  417.05   21.21
  -3   9   6  495.58   26.83
  -3   9   6  448.92   24.77
  -3   9   5  352.83   22.04
  -3  -9   5  330.00   22.34
  -3  -9   5  368.04   22.82
  -3   9   5  357.02   21.69
  -3  -9   5  355.97   21.82
  -3  -9   5  348.64   21.69
  -3   9   5  373.12   22.89
   3  -9  -5  362.52   22.29
  -3   9   5  353.99   21.77
  -3  -9   4  447.36   25.68
  -3   9   4  469.35   25.27
  -3   9   4  466.38   24.50
  -3  -9   4  432.84   23.81
  -3  -9   4  431.66   24.57
  -3   9   4  419.71   24.05
  -3  -9   4  474.57   22.83
  -3   9   4  476.12   24.82
   3  -9  -4  450.15   25.21
  -3  -9   3    3.67    4.05
  -3   9   3    2.19    4.47
  -3  -9   3    7.37    4.07
  -3   9   3   11.69    5.09
   3  -9  -3   -6.43    4.38
   3   9  -3   -6.51    2.98
   3   9  -3    1.93    1.56
  -3  -9   3   10.87    6.05
  -3   9   3   13.12    5.23
  -3   9   2  978.31   35.83
  -3   9   2 1031.97   33.26
  -3  -9   2  941.46   32.84
  -3   9   2 1010.13   35.88
   3   9  -2 1005.17   31.31
   3  -9  -2  964.43   36.78
  -3   9   2  989.18   34.97
   3   9  -2  955.49   29.48
  -3  -9   2  979.03   34.55
   3   9  -1   69.34    8.67
  -3   9   1   59.37    7.63
  -3  -9   1   39.15    6.59
  -3   9   1   56.55    9.38
  -3   9   1   53.23    8.69
   3   9  -1   61.21    9.12
  -3  -9   1   64.83   10.25
   3  -9  -1   63.83   10.00
  -3   9   1   41.68    7.47
   3  -9   0 1183.81   34.07
  -3   9   0 1227.69   39.31
   3   9   0 1280.80   36.30
  -3   9   0 1271.53   34.56
  -3  -9   0 1249.81   33.20
   3  -9   0 1192.40   32.75
  -3   9   0 1258.51   38.04
   3   9   0 1299.76   38.48
   3  -9   0 1325.26   41.75
  -3  -9   0 1348.29   43.33
  -3   9   0 1189.07   37.30
   3   9   1    0.30    3.35
   3  -9   1    8.33    4.82
   3  -9   1    7.24    4.16
   3   9   1    7.56    3.49
  -3  -9  -1    4.08    4.91
  -3   9  -1   12.85    4.86
   3  -9   1    1.00    3.86
  -3   9  -1   -4.64    3.44
   3  -9   1   -5.43    3.67
   3  -9   2  282.02   20.16
   3   9   2  257.12   17.61
   3  -9   2  256.56   17.82
   3   9   2  292.18   19.22
  -3   9  -2  251.78   16.24
   3  -9   2  282.24   18.18
  -3  -9  -2  305.64   21.54
   3  -9   3  136.82   14.30
   3   9   3  131.73   12.87
   3  -9   3  131.16   14.19
   3  -9   3  109.37   12.26
   3   9   3  119.75   12.60
  -3  -9  -3  131.81   13.91
  -3   9  -3  136.49   11.37
   3  -9   3  109.18   11.53
   3  -9   4  404.92   24.20
   3   9   4  417.15   23.11
   3  -9   4  368.61   22.77
   3  -9   4  397.53   23.60
   3   9   4  401.35   22.88
  -3  -9  -4  456.07   25.56
  -3   9  -4  409.63   18.73
   3  -9   5  738.06   29.91
   3   9   5  744.56   31.63
   3  -9   5  670.98   31.88
   3  -9   5  716.08   31.98
   3  -9   6  389.49   21.96
   3  -9   6  365.19   23.80
   3   9   6  414.19   23.68
   3  -9   6  352.34   22.01
   3   9   6  381.41   22.50
   3  -9   6  387.70   24.51
   3  -9   7  126.20   12.83
   3  -9   7  132.53   14.99
   3  -9   7  136.11   15.42
   3   9   7  128.68   13.80
   3  -9   7  131.90   13.77
   3  -9   7  128.77   14.71
   3   9   7  131.73   13.61
   3  -9   8   54.06    9.48
   3   9   8   59.15    7.53
   3   9   8   47.86    8.45
   3  -9   8   63.24    8.60
   3  -9   8   54.42    9.80
   3  -9   8   59.95   10.41
   3  -9   8   53.54    9.27
   3   9   8   55.54    9.67
   3   9   9   66.45    8.63
   3  -9   9   48.53    9.01
   3   9   9   57.48    9.18
   3  -9   9   40.15    8.01
   3  -9   9   51.82    9.73
   3  -9   9   52.64    9.37
   3   9   9   54.53    9.59
   3  -9   9   59.53   10.45
   3  -9  10    3.03    5.08
   3   9  10    5.06    3.62
   3   9  10   -0.17    3.68
   3  -9  10    2.20    3.67
   3   9  10    1.45    4.08
   3  -9  10    0.04    3.93
   3   9  11   44.38    7.56
   3  -9  11   26.37    7.15
   3  -9  11   30.37    7.85
   3   9  11   31.78    6.59
   3  -9  11   23.28    6.82
   3   9  11   38.17    8.22
   3  -9  12   10.36    5.00
   3  -9  12    4.26    4.22
   3   9  12   10.96    4.54
   3  -9  12   14.64    6.26
   3  -9  13  166.05   14.68
   3   9  13  161.08   12.87
   3  -9  13  176.72   14.50
   3  -9  13  155.96   12.44
   3   9  13  146.29   12.44
   3  -9  13  152.52   14.03
   3   9  14   28.69    5.71
   3   9  14   26.85    6.22
   3  -9  14   26.37    5.73
   3  -9  14   27.68    5.65
   3  -9  14   21.85    6.39
   3   9  15  382.52   19.69
   3  -9  15  386.30   16.93
   3  -9  15  375.73   20.88
   3   9  15  375.80   16.15
   3  -9  15  401.98   20.65
   3   9  16   11.71    3.11
   3   9  16    5.91    3.56
   3  -9  16    7.72    3.93
   3  -9  16    2.85    3.54
   3  -9  16   14.73    5.05
   3   9  17  276.64   14.56
   3  -9  17  295.06   15.71
   3  -9  17  267.47   14.64
   3  -9  17  288.39   15.08
   3   9  18    9.02    3.31
   3   9  18   11.01    3.17
   3  -9  18    6.96    2.77
   3  -9  18    8.30    3.03
   3  -9  18   12.73    3.64
   3   9  19    3.42    2.16
   3   9  19    5.73    2.26
   3  -9  19    4.38    2.10
   3  -9  19    3.84    2.27
   3  -9  19    7.14    2.56
  -3  11  15    1.41    1.54
  -3 -11  15   -0.68    1.66
  -3  11  14  203.99    9.81
  -3 -11  14  195.58    8.25
  -3  11  14  202.74    8.63
  -3 -11  14  219.05   11.70
  -3 -11  13   24.54    4.18
  -3  11  13   25.00    4.27
  -3 -11  13   22.84    3.78
  -3 -11  12  148.58   10.62
  -3  11  12  140.81   10.06
  -3 -11  12  150.17   10.59
  -3  11  12  151.66   10.22
  -3 -11  11    1.65    2.75
  -3 -11  11   -1.42    3.27
  -3  11  11    2.64    3.19
  -3  11  11   -0.46    3.47
  -3  11  10  499.75   21.51
  -3 -11  10  488.36   22.03
  -3 -11  10  454.33   19.23
  -3  11   9   48.43    6.30
  -3  11   9   50.50    8.00
  -3 -11   9   49.88    8.18
  -3 -11   8  300.67   18.28
  -3 -11   8  304.15   19.33
  -3  11   8  302.86   15.99
  -3  11   8  336.10   19.29
  -3 -11   7   27.31    6.66
  -3 -11   7   32.76    7.68
  -3 -11   7   29.74    6.55
  -3  11   7   26.77    5.72
  -3  11   7   31.31    7.58
   3  11  -7   31.84    5.62
  -3  11   7   23.69    6.59
   3  11  -6   90.67    9.43
  -3 -11   6   99.95   12.28
  -3  11   6   98.87   11.73
  -3 -11   6   87.82   10.87
  -3 -11   6  100.21   12.02
  -3 -11   6  100.76   11.54
  -3  11   6   92.67   11.22
   3 -11  -6   89.37   10.13
   3 -11  -5    7.87    4.34
   3 -11  -5    8.36    5.00
   3  11  -5    7.47    4.41
  -3  11   5    6.70    3.91
  -3 -11   5    5.79    5.54
  -3 -11   5    8.75    5.49
  -3 -11   5    9.68    5.29
  -3 -11   5    8.65    3.80
  -3  11   5    8.34    5.05
   3 -11  -4  765.55   28.12
  -3  11   4  769.88   31.19
   3 -11  -4  766.15   30.51
   3  11  -4  744.66   27.95
  -3 -11   4  799.44   33.27
  -3 -11   4  739.84   30.99
   3 -11  -4  715.05   25.15
  -3 -11   4  748.36   28.61
  -3 -11   4  723.05   25.53
  -3  11   4  739.58   30.16
   3 -11  -3   32.90    6.97
  -3 -11   3   19.88    6.70
  -3 -11   3   28.98    7.30
   3  11  -3   25.37    5.81
  -3  11   3   27.38    7.17
   3 -11  -3   23.27    6.74
  -3 -11   3   20.27    5.67
  -3 -11   3   20.64    5.00
  -3  11   3   22.27    6.29
   3 -11  -2  210.65   17.00
  -3  11   2  224.05   16.98
  -3 -11   2  204.35   17.24
   3  11  -2  237.17   16.82
  -3 -11   2  209.68   14.50
  -3 -11   2  200.66   16.88
   3 -11  -2  212.62   14.34
  -3  11   2  191.33   15.28
   3  11  -2  182.83   12.69
   3 -11  -1   -7.73    5.14
  -3 -11   1    3.49    4.76
   3  11  -1    4.23    3.95
  -3  11   1    7.24    4.78
  -3 -11   1    7.95    3.97
   3 -11  -1   -1.13    3.39
  -3  11   1    9.24    4.53
   3  11  -1   11.80    4.57
   3 -11   0  486.22   24.56
  -3  11   0  482.82   22.97
   3  11   0  486.75   21.94
  -3  11   0  493.99   24.48
   3  11   0  493.40   24.68
  -3 -11   0  501.25   26.66
   3 -11   0  470.31   25.42
   3 -11   1   -4.53    4.37
   3 -11   1    1.05    4.55
   3  11   1    0.35    4.58
  -3 -11  -1   -3.34    4.74
  -3  11  -1   -0.18    3.37
   3  11   1    2.48    3.50
   3  11   1   -1.29    3.09
  -3  11  -1   -3.26    3.11
   3 -11   2  782.55   29.85
  -3  11  -2  869.32   30.76
   3  11   2  879.30   33.06
   3 -11   2  797.49   33.04
   3 -11   2  813.59   32.90
   3  11   2  830.80   31.02
   3  11   2  834.12   30.07
   3 -11   3    2.89    4.29
   3  11   3    5.60    5.20
  -3  11  -3   -1.77    5.32
   3 -11   3    1.08    4.36
   3 -11   3    7.20    5.15
   3 -11   3    4.56    4.31
   3  11   3    1.08    3.51
   3  11   3    0.14    3.49
   3 -11   4   99.76    9.34
   3 -11   4  118.63   11.63
   3  11   4  114.52   12.55
  -3  11  -4  104.28   10.52
   3 -11   4  122.19   13.12
   3 -11   4  124.43   13.75
   3  11   4  133.43   12.95
   3 -11   4  122.97   12.53
   3  11   4  108.61   11.57
   3 -11   5   61.44    7.71
   3 -11   5   59.38    8.70
   3 -11   5   58.50    9.92
  -3  11  -5   57.40    7.38
   3  11   5   52.55    8.87
   3 -11   5   49.73    9.10
   3 -11   5   62.04    8.91
   3  11   5   60.98    9.00
   3 -11   6   59.54    7.56
   3 -11   6   64.66    8.15
   3  11   6   64.89    9.19
   3 -11   6   56.87    9.54
   3 -11   6   62.19    8.53
   3  11   6   71.10    9.38
   3 -11   7   17.06    4.58
   3 -11   7   30.10    6.08
   3  11   7   23.94    6.21
   3 -11   7   26.24    5.66
   3  11   7   23.75    6.08
   3 -11   7   24.61    7.08
   3 -11   8   65.73    7.76
   3 -11   8   63.11    9.34
   3  11   8   52.19    7.75
   3 -11   8   54.38    7.77
   3  11   8   51.73    8.09
   3 -11   9   40.74    6.39
   3 -11   9   32.70    6.81
   3  11   9   33.98    6.23
   3 -11   9   35.49    6.07
   3 -11   9   47.05    7.55
   3  11   9   46.84    7.31
   3 -11  10    5.86    4.78
   3  11  10    1.82    3.65
   3 -11  10    3.24    3.16
   3 -11  10    3.76    2.95
   3 -11  10   -2.90    3.03
   3  11  11   56.73    6.95
   3 -11  11   47.79    6.65
   3  11  11   49.49    6.10
   3 -11  11   43.70    6.93
   3 -11  11   44.90    5.67
   3  11  12    6.75    2.86
   3 -11  12   10.92    3.44
   3  11  12   11.47    3.76
   3 -11  12    8.60    3.08
   3  11  13    5.24    2.65
   3  11  13    5.54    2.63
   3 -11  13    2.34    2.01
   3 -11  13    9.60    3.12
   3 -11  13    2.55    2.90
   3  11  13    5.91    2.33
   3 -11  13    4.18    2.24
   3 -11  14    2.68    2.29
   3 -11  14    2.49    1.97
   3  11  14   -1.98    1.85
  -3 -13   6  294.01   11.06
  -3  13   5    5.98    1.88
  -3 -13   5    3.92    2.58
  -3  13   5    4.71    1.90
  -3  13   4  344.65   11.81
   3  13  -4  334.43   11.62
  -3  13   4  324.17   10.04
  -3 -13   4  332.80   13.02
  -3  13   3    2.89    2.24
   3  13  -3    0.22    2.26
   3 -13  -3    1.83    2.20
  -3 -13   3    0.28    2.24
  -3 -13   3    1.32    2.15
   3  13  -2  315.05   11.03
  -3  13   2  338.00   13.01
   3 -13  -2  331.19   10.57
  -3 -13   2  364.55   13.58
  -3 -13   2  326.03   12.48
  -3  13   1   21.03    3.89
   3  13  -1   25.99    3.90
   3 -13  -1   22.84    3.41
  -3 -13   1   25.00    4.00
  -3 -13   1   23.11    4.18
   3  13   0  273.82   11.83
  -3 -13   0  272.61   12.63
   3  13   0  270.98   11.61
  -3  13   0  263.93   11.88
   3 -13   0  264.08    9.28
  -3 -13   0  278.73   10.95
  -3 -13   0  261.59   11.86
   3  13   1   10.29    3.24
   3  13   1    7.79    2.60
  -3  13  -1    6.06    2.76
  -3 -13  -1    5.72    2.84
   3 -13   1   10.37    2.48
  -3 -13  -1    6.88    2.35
   3 -13   1    9.80    2.57
  -3 -13  -1    8.21    3.00
   3  13   2  217.37   10.50
  -3  13  -2  206.50   10.07
  -3 -13  -2  215.66   10.89
   3  13   2  217.45   10.17
   3 -13   2  216.06    9.59
  -3 -13  -2  203.47   10.30
  -3 -13  -3   29.67    4.48
  -3  13  -3   23.58    3.57
   3  13   3   25.28    3.68
  -3 -13  -3   28.30    4.26
   3  13   3   17.78    2.80
   3 -13   3   28.58    4.17
  -3 -13  -4  192.60    9.40
  -3  13  -4  190.07    7.94
   3  13   4  180.41    7.55
   3 -13   4  201.92   10.25
  -3 -13  -4  179.93    9.21
   3  13   4  184.50    7.87
   3 -13   4  206.05    9.62
  -3 -13  -5   10.18    2.61
   3  13   5    7.30    2.12
  -3 -13  -5    7.85    2.48
   3 -13   5   12.66    3.20
  -4   0  27   -5.49    2.15
  -4   0  26   66.48    6.44
  -4   0  26   69.61    6.95
  -4   0  26   62.78    6.62
  -4   0  25    0.59    2.77
  -4   0  25    0.07    3.50
  -4   0  25    4.29    2.97
  -4   0  25   -2.66    3.54
  -4   0  24 1612.52   40.56
  -4   0  24 1635.36   40.79
  -4   0  24 1529.51   40.46
  -4   0  24 1628.99   41.99
  -4   0  23   -2.18    3.47
  -4   0  23    4.39    4.87
  -4   0  23   -8.52    4.57
  -4   0  23   -0.18    4.47
  -4   0  22 1092.28   37.15
  -4   0  22 1136.99   38.57
  -4   0  22 1057.99   31.32
  -4   0  22 1030.88   37.88
  -4   0  22 1095.12   33.28
  -4   0  22 1062.29   33.82
  -4   0  22 1077.00   30.71
  -4   0  21   -7.01    3.76
  -4   0  21   -4.95    3.70
  -4   0  21   -2.66    4.15
  -4   0  21  -12.13    4.65
  -4   0  21    1.11    3.66
  -4   0  21    0.58    3.10
  -4   0  21    3.75    4.31
  -4   0  21    1.59    4.16
  -4   0  21   -0.80    3.37
  -4   0  20  398.87   23.34
  -4   0  20  384.68   20.17
  -4   0  20  416.12   24.30
  -4   0  20  427.02   24.63
  -4   0  20  418.84   21.78
  -4   0  20  431.67   25.15
  -4   0  20  443.75   21.64
  -4   0  20  445.80   22.76
  -4   0  20  425.63   22.97
  -4   0  20  431.44   21.39
  -4   0  19   -1.54    4.49
  -4   0  19    2.02    5.27
  -4   0  19    4.28    4.47
  -4   0  19  -13.88    5.14
  -4   0  19    1.55    4.79
  -4   0  19   -3.53    4.95
  -4   0  19   -0.14    3.56
  -4   0  19    0.81    3.83
  -4   0  19    6.24    4.55
  -4   0  19   -4.78    4.17
  -4   0  19    3.01    3.81
  -4   0  19   -2.07    3.43
  -4   0  18  280.84   19.34
  -4   0  18  258.47   16.10
  -4   0  18  305.29   20.24
  -4   0  18  292.71   19.51
  -4   0  18  280.26   17.54
  -4   0  18  284.12   19.95
  -4   0  18  259.16   16.73
  -4   0  18  292.29   17.45
  -4   0  18  292.43   17.93
  -4   0  18  287.05   19.96
  -4   0  18  287.83   19.83
  -4   0  18  287.89   17.43
  -4   0  17   -0.19    3.34
  -4   0  17    0.90    3.81
  -4   0  17    0.95    3.12
  -4   0  17    0.03    3.31
  -4   0  17    7.91    4.55
  -4   0  17   -4.35    4.16
  -4   0  17    0.21    4.22
  -4   0  17    0.48    2.98
  -4   0  17    0.62    3.35
  -4   0  17   -5.82    3.70
  -4   0  17    0.15    4.93
  -4   0  17    5.58    4.02
  -4   0  17   -2.70    3.55
  -4   0  16  371.96   19.82
  -4   0  16  370.34   19.73
  -4   0  16  412.03   20.74
  -4   0  16  350.66   19.60
  -4   0  16  368.86   18.84
  -4   0  16  347.06   20.13
  -4   0  16  375.07   20.53
  -4   0  16  382.30   19.93
  -4   0  16  388.22   20.55
  -4   0  16  397.21   20.84
  -4   0  15   -4.10    2.73
  -4   0  15   -1.08    4.30
  -4   0  15   -1.74    3.77
  -4   0  15    1.16    3.10
  -4   0  14  199.73   12.54
  -4   0  14  204.13   14.89
  -4   0  14  222.72   15.60
  -4   0  14  204.12   14.00
  -4   0  13   -3.37    2.57
  -4   0  13    2.78    3.40
  -4   0  13    0.07    3.04
  -4   0  13   -0.60    2.34
  -4   0  12  140.86   11.41
  -4   0  12  150.37    9.98
  -4   0  12  154.36   11.23
  -4   0  12  152.22   11.82
  -4   0  11    2.52    3.10
  -4   0  11    1.21    2.07
  -4   0  11    1.28    3.32
  -4   0  11    1.41    2.74
  -4   0  10  162.14   10.76
  -4   0  10  163.77    9.03
  -4   0  10  163.01   10.90
  -4   0  10  146.37    9.79
  -4   0   9   -1.30    1.64
  -4   0   9    0.37    2.09
  -4   0   9    1.02    2.54
  -4   0   9    3.06    2.12
  -4   0   8  239.44    9.16
  -4   0   8  240.50   11.16
  -4   0   8  219.93   10.77
  -4   0   7    1.36    0.71
  -4   0   7    2.45    1.41
  -4   0   7    0.27    1.40
  -4   0   7    0.97    1.87
  -4   0   7    0.91    1.37
  -4   0   7    0.96    0.53
  -4   0   6  991.37   10.88
  -4   0   6  951.03   14.74
  -4   0   6  964.26   12.38
  -4   0   6  978.64    7.96
  -4   0   5    0.76    0.90
  -4   0   5    1.44    0.76
  -4   0   5    1.55    0.65
  -4   0   5    1.04    1.29
  -4   0   4  270.31    5.99
  -4   0   4  279.62    5.70
  -4   0   3    0.52    0.68
  -4   0   3    1.24    0.68
   4   0  -2 2405.09   12.32
  -4   0   2 2414.66   17.49
  -4   0   2 2363.51   15.91
   4   0  -1    0.54    0.41
  -4   0   1    0.62    0.57
  -4   0   1    0.79    0.60
  -4   0   1    1.58    0.66
  -4   0   0 8056.60   30.36
  -4   0   0 8056.77   30.51
   4   0   1    0.85    0.71
  -4   0  -1    0.13    0.54
   4   0   1    0.10    0.60
   4   0   2  243.16    6.64
  -4   0  -2  251.69    5.75
   4   0   2  243.84    6.50
   4   0   3    0.74    0.97
  -4   0  -3    0.79    0.74
   4   0   3    1.37    1.27
   4   0   4 1004.95   15.87
  -4   0  -4 1055.69   12.58
   4   0   4 1008.81   17.00
   4   0   5    0.94    1.21
  -4   0  -5    0.11    0.67
   4   0   5    0.75    1.57
   4   0   6 2761.02   30.20
   4   0   6 2694.71   33.64
  -4   0  -6 2693.86   21.15
   4   0   7    0.72    1.32
   4   0   7    0.65    1.58
  -4   0  -7    0.53    0.78
   4   0   7    2.56    1.71
   4   0   8 2264.84   35.67
   4   0   8 2245.88   29.11
   4   0   8 2139.54   34.20
  -4   0  -8 2170.32   18.17
   4   0   9    2.01    2.88
   4   0   9    0.46    1.59
   4   0   9    3.79    2.85
   4   0  10 2185.34   39.60
   4   0  10 2097.17   30.35
   4   0  11    0.58    2.03
   4   0  11    0.60    2.28
   4   0  11   -0.64    2.46
   4   0  12 1015.83   29.99
   4   0  12 1033.23   29.96
   4   0  13   -2.76    3.34
   4   0  13    7.79    3.81
   4   0  14  158.49   13.22
   4   0  14  196.11   14.28
   4   0  15    0.58    2.98
   4   0  15   -1.72    2.57
   4   0  15   -6.11    4.08
   4   0  16  132.25   12.63
   4   0  16  124.68    9.92
   4   0  16  146.50   11.49
   4   0  16  116.71   11.02
   4   0  16  131.19   11.68
   4   0  16  152.39   13.34
   4   0  16  131.86   11.67
   4   0  16  159.75   14.14
   4   0  16  149.46   12.79
   4   0  16  114.93   10.11
   4   0  16  121.26   11.06
   4   0  16  130.19   12.60
   4   0  17  -16.34    4.64
   4   0  17    0.87    4.28
   4   0  17    0.58    2.95
   4   0  17    6.46    3.90
   4   0  17    0.98    3.34
   4   0  17   -5.48    4.50
   4   0  17   10.66    4.32
   4   0  17   -3.53    3.98
   4   0  17   -7.37    4.09
   4   0  18  249.94   18.05
   4   0  18  257.76   15.91
   4   0  18  282.54   18.48
   4   0  18  269.86   19.27
   4   0  18  253.23   17.43
   4   0  18  261.62   16.26
   4   0  18  264.20   18.66
   4   0  18  270.88   16.81
   4   0  19   -4.67    4.02
   4   0  19   -4.91    2.89
   4   0  19   -3.31    3.92
   4   0  19   -2.10    3.69
   4   0  19   -7.77    5.10
   4   0  19   -4.01    4.34
   4   0  20  371.48   21.67
   4   0  20  370.92   21.04
   4   0  20  380.24   22.75
   4   0  20  363.94   22.03
   4   0  20  379.39   23.21
   4   0  21    4.12    3.60
   4   0  21   -0.94    3.75
   4   0  21   12.09    4.93
   4   0  21    4.92    4.94
   4   0  22   70.72    9.39
   4   0  22   80.14    8.81
   4   0  22   87.36   10.79
   4   0  22   81.21   10.84
   4   0  22   81.39    9.98
   4   0  23   -0.82    3.22
   4   0  23    0.18    2.50
   4   0  23    2.38    3.38
   4   0  23   -1.85    4.73
   4   0  23   -0.23    3.40
   4   0  24    2.03    2.74
   4   0  24    0.56    3.10
   4   0  24    0.66    3.15
   4   0  24   -0.29    2.92
   4   0  25   -8.77    2.51
   4   0  25   -1.57    3.45
   4   0  25   -1.67    2.25
   4   0  25    0.43    2.32
   4   0  25   -1.53    2.59
   4   0  26    5.74    2.53
   4   0  26    3.68    2.07
  -4  -2  26  593.33   16.95
  -4   2  26  547.97   16.12
  -4  -2  26  586.15   16.51
  -4   2  26  575.68   17.71
  -4  -2  26  578.70   17.60
  -4  -2  26  599.44   18.24
  -4  -2  25    1.88    2.76
  -4  -2  25    5.85    3.81
  -4   2  25    4.02    3.34
  -4   2  25    4.25    2.68
  -4  -2  25    2.74    3.29
  -4  -2  25    4.29    3.60
  -4   2  25   -4.32    3.69
  -4   2  25    5.00    2.67
  -4  -2  24  748.69   26.56
  -4  -2  24  753.67   27.22
  -4   2  24  727.26   23.78
  -4   2  24  720.51   21.32
  -4  -2  24  830.78   28.87
  -4  -2  24  743.15   27.02
  -4  -2  24  764.39   26.69
  -4   2  24  722.94   25.85
  -4   2  24  706.27   23.35
  -4  -2  23   47.76    8.86
  -4   2  23   31.47    7.09
  -4   2  23   42.98    7.63
  -4  -2  23   43.68    8.23
  -4  -2  23   53.45    8.78
  -4   2  23   53.13    8.32
  -4   2  23   47.90    7.29
  -4   2  23   40.33    6.36
  -4  -2  23   53.32    9.26
  -4  -2  23   37.70    7.46
  -4  -2  23   46.28    7.30
  -4   2  23   43.47    7.12
  -4   2  22  244.65   16.81
  -4   2  22  230.49   17.32
  -4  -2  22  223.32   17.56
  -4   2  22  235.69   16.72
  -4  -2  22  271.38   18.94
  -4  -2  22  236.16   18.21
  -4   2  22  234.93   15.95
  -4   2  22  256.23   17.89
  -4  -2  22  243.70   18.30
  -4  -2  22  262.33   17.57
  -4  -2  22  223.68   18.04
  -4  -2  22  260.36   19.12
  -4   2  21  183.36   15.42
  -4   2  21  199.73   16.85
  -4  -2  21  216.28   17.55
  -4   2  21  183.24   15.37
  -4  -2  21  203.08   16.96
  -4   2  21  207.53   15.96
  -4  -2  21  204.10   17.71
  -4  -2  21  205.20   16.54
  -4  -2  21  214.82   17.67
  -4   2  21  223.45   17.26
  -4  -2  21  220.72   18.26
  -4  -2  21  210.70   16.75
  -4  -2  21  208.03   16.96
  -4   2  21  212.60   15.08
  -4  -2  21  212.66   18.13
  -4   2  20   64.11    9.04
  -4  -2  20   70.33   10.92
  -4   2  20   45.83    8.74
  -4   2  20   58.74    9.92
  -4  -2  20   36.14    8.13
  -4   2  20   55.42    8.64
  -4  -2  20   43.92    8.92
  -4   2  20   47.81    8.47
  -4  -2  20   53.16   10.13
  -4  -2  20   47.62    9.15
  -4   2  20   45.67    8.70
  -4  -2  20   51.29    9.35
  -4  -2  20   57.02   10.22
  -4  -2  20   47.12    9.19
  -4  -2  20   53.40    9.57
  -4  -2  20   48.94    8.94
  -4   2  19   29.03    7.63
  -4   2  19   33.70    8.04
  -4   2  19   31.62    7.53
  -4  -2  19   29.22    7.11
  -4   2  19   28.94    6.45
  -4   2  19   35.78    7.67
  -4  -2  19   34.06    7.70
  -4  -2  19   33.12    7.89
  -4  -2  19   29.65    7.70
  -4  -2  19   29.88    7.70
  -4   2  19   41.65    8.47
  -4  -2  19   43.15    8.82
  -4  -2  19   35.61    8.24
  -4  -2  19   40.51    7.91
  -4  -2  19   38.42    8.23
  -4   2  19   13.79    4.84
  -4  -2  19   39.44    8.99
  -4  -2  19   32.17    7.27
  -4   2  18   18.55    6.63
  -4   2  18   21.56    6.07
  -4   2  18   24.55    6.16
  -4   2  18   31.91    7.61
  -4  -2  18   23.16    7.82
  -4  -2  18   29.76    7.37
  -4   2  18   15.59    5.88
  -4  -2  18   25.68    6.89
  -4   2  18   37.70    7.90
  -4  -2  18   30.96    7.56
  -4   2  18   27.72    7.45
  -4  -2  18    8.04    6.21
  -4  -2  18   35.69    8.13
  -4  -2  18   17.62    7.20
  -4  -2  18   15.57    5.44
  -4  -2  18   14.84    5.62
  -4  -2  18   32.46    8.02
  -4  -2  18   19.18    5.57
  -4   2  18   34.04    6.66
  -4   2  17    7.96    4.05
  -4   2  17    6.91    4.44
  -4   2  17    7.23    4.60
  -4   2  17   10.16    4.22
  -4  -2  17    6.08    5.15
  -4   2  17   13.63    4.62
  -4  -2  17    8.43    5.93
  -4   2  17    1.60    3.95
  -4  -2  17    5.52    5.10
  -4  -2  17    8.10    4.85
  -4   2  17    4.57    3.55
  -4  -2  17    5.18    4.62
  -4  -2  17    6.12    4.33
  -4   2  17    3.44    4.12
  -4  -2  17   14.84    5.15
  -4  -2  17    5.96    5.28
  -4  -2  17    9.93    5.75
  -4  -2  17   14.08    5.24
  -4  -2  17    8.61    6.14
  -4  -2  17    7.56    3.93
  -4   2  17    1.08    3.13
  -4   2  17   12.57    4.74
  -4   2  16   41.28    7.06
  -4   2  16   40.25    7.41
  -4  -2  16   46.95    8.14
  -4  -2  16   39.22    7.21
  -4   2  16   42.33    7.34
  -4   2  16   59.30    8.64
  -4  -2  16   31.66    7.36
  -4  -2  16   44.93    8.08
  -4  -2  16   34.40    6.26
  -4  -2  16   52.28    8.51
  -4   2  16   44.10    7.16
  -4   2  16   52.10    8.61
  -4   2  16   46.37    7.37
  -4  -2  16   47.54    7.67
  -4  -2  16   35.45    6.92
  -4  -2  16   41.85    7.89
  -4  -2  16   52.42    9.12
  -4  -2  16   54.84    8.33
  -4   2  16   34.69    5.85
  -4  -2  16   38.06    6.70
  -4  -2  16   31.93    7.06
  -4   2  16   42.02    6.62
  -4   2  15   63.53    8.26
  -4   2  15   69.41    9.39
  -4  -2  15   72.24    9.88
  -4   2  15   82.95    9.61
  -4   2  14 1490.34   36.95
  -4   2  14 1538.68   39.52
  -4   2  14 1553.01   31.55
  -4  -2  14 1451.04   40.31
  -4   2  14 1512.52   38.23
  -4   2  13   77.76    8.86
  -4   2  13   69.25    7.93
  -4   2  13   80.61    7.18
  -4  -2  13   76.84    9.29
  -4   2  13   88.23    9.03
  -4  -2  13   87.95   10.02
  -4   2  12  543.87   20.34
  -4   2  12  585.63   22.46
  -4   2  12  518.84   17.24
  -4   2  12  564.92   21.26
  -4  -2  12  523.33   22.69
  -4  -2  12  578.54   23.52
  -4   2  12  575.28   18.29
  -4   2  11   46.93    6.55
  -4   2  11   45.08    5.01
  -4  -2  11   42.08    6.65
  -4  -2  11   44.98    7.02
  -4   2  11   45.93    6.34
  -4   2  11   38.00    4.94
  -4   2  10  175.76   11.15
  -4  -2  10  184.38   11.87
  -4   2  10  174.18    8.81
  -4   2  10  180.69   11.10
  -4  -2  10  183.80   11.87
  -4  -2  10  158.28   11.60
  -4   2  10  180.56    9.87
  -4   2   9   53.50    5.69
  -4  -2   9   50.22    6.24
  -4   2   9   45.79    5.82
  -4   2   9   50.55    4.50
  -4  -2   9   44.37    5.98
  -4   2   9   54.75    5.78
  -4  -2   9   50.38    6.18
  -4   2   9   55.26    5.45
  -4   2   8   13.26    3.04
  -4  -2   8    9.33    2.98
  -4  -2   8   16.16    3.66
  -4   2   8    9.62    1.95
  -4  -2   8    8.07    3.24
  -4   2   8    5.21    2.53
   4  -2  -8    7.79    1.89
   4  -2  -7   30.81    3.37
  -4  -2   7   35.25    4.38
  -4   2   7   29.35    2.85
  -4  -2   7   31.04    4.47
  -4   2   7   26.45    3.58
  -4  -2   7   39.36    4.56
  -4   2   7   39.35    4.55
  -4  -2   7   33.40    4.46
   4  -2  -6  358.57   10.73
  -4  -2   6  480.06   13.93
  -4   2   6  429.04   13.58
  -4  -2   6  435.55   14.02
  -4  -2   6  430.17    7.69
  -4  -2   6  434.10   13.29
  -4  -2   6  425.67   14.17
  -4   2   6  463.57   12.83
  -4   2   6  406.02    8.83
  -4   2   5   46.22    4.43
  -4  -2   5   56.26    4.88
  -4  -2   5   45.67    4.56
  -4   2   5   44.50    3.79
  -4  -2   5   48.76    2.02
  -4  -2   5   47.22    2.61
  -4  -2   5   52.27    3.22
  -4  -2   5   43.57    4.07
  -4  -2   5   51.61    2.05
  -4   2   4 2760.82   31.60
  -4  -2   4 2734.20   30.35
  -4   2   4 2747.62   31.39
  -4  -2   4 2581.26   26.31
  -4  -2   4 2880.10   22.24
  -4  -2   4 2727.08   31.11
  -4  -2   4 2938.25   25.01
  -4   2   3   20.99    3.10
  -4   2   3   21.02    2.99
  -4  -2   3   25.68    2.37
  -4  -2   3   21.56    2.45
  -4  -2   3   17.93    2.07
  -4   2   2  523.21   12.44
  -4  -2   2  541.73   11.69
  -4   2   1  220.37    7.69
  -4  -2   1  232.59    7.98
   4  -2  -1  213.96    3.50
  -4  -2   1  215.89    4.60
  -4   2   0   28.38    2.81
  -4  -2   0   25.08    3.01
   4  -2   0   24.42    1.78
  -4   2  -1   43.46    3.30
   4  -2   1   43.00    2.82
  -4  -2  -1   45.21    3.94
   4   2   1   39.60    3.65
  -4   2  -2 2922.00   23.68
   4  -2   2 2906.97   25.50
  -4  -2  -2 2929.68   31.03
   4   2   3 1441.75   13.65
  -4   2  -3 1527.77   16.66
   4  -2   3 1470.07   20.37
  -4  -2  -3 1537.17   22.87
   4   2   3 1574.90   24.53
  -4   2  -4 2971.14   22.79
   4  -2   4 3141.06   32.51
   4   2   4 2856.95   23.45
   4  -2   4 2966.49   32.18
  -4  -2  -4 2927.07   32.32
   4   2   4 3189.36   37.51
  -4   2  -5  455.55    8.79
   4   2   5  477.72   10.84
   4  -2   5  476.29   14.25
  -4  -2  -5  473.51   13.28
   4   2   5  473.62   15.34
   4  -2   6 3366.37   38.93
   4   2   6 3055.51   31.22
  -4   2  -6 3164.76   22.11
  -4  -2  -6 3200.08   34.61
   4  -2   6 3118.63   39.07
   4   2   6 3349.77   42.37
  -4   2  -7    8.29    1.37
   4  -2   7    8.84    2.89
   4   2   7    9.87    2.46
   4  -2   7    5.90    3.00
  -4  -2  -7    9.76    2.29
   4   2   7    9.72    3.22
   4   2   8 4586.51   51.81
   4   2   8 4532.96   45.70
   4  -2   8 4698.09   51.99
   4  -2   8 4663.90   54.65
  -4  -2  -8 4567.91   42.33
   4   2   8 4675.87   46.31
   4   2   8 4926.02   56.08
   4   2   9    3.18    2.52
  -4  -2  -9    3.00    1.99
   4   2   9    5.37    2.61
   4  -2   9    6.76    3.30
   4   2   9    3.42    2.14
   4  -2   9    1.09    2.26
   4   2  10 2992.20   44.84
  -4  -2 -10 2688.32   35.33
   4   2  10 2888.25   41.09
   4  -2  10 2749.26   47.29
   4  -2  10 2672.35   44.75
   4   2  10 2779.22   41.69
   4   2  10 2973.80   49.69
   4   2  11    2.65    3.05
  -4  -2 -11    2.86    2.13
   4  -2  11    1.77    2.90
   4   2  11    4.99    2.61
   4   2  11    1.01    2.70
   4   2  11    3.74    2.80
   4   2  12   57.17    7.09
   4   2  12   49.47    6.37
   4  -2  12   42.53    7.23
   4   2  12   38.20    6.80
   4   2  13  839.63   25.43
   4   2  13  862.82   26.28
   4  -2  13  868.49   30.44
   4   2  13  791.59   29.54
   4   2  14  325.38   16.48
   4  -2  14  303.36   18.79
   4   2  14  281.29   18.18
   4   2  15  355.82   21.13
   4  -2  15  335.18   20.49
   4   2  15  377.18   17.50
   4   2  15  344.08   18.69
   4  -2  15  327.77   19.07
   4   2  15  362.40   17.05
   4  -2  15  352.22   19.93
   4  -2  15  322.85   18.96
   4   2  15  349.40   19.41
   4  -2  15  370.28   20.75
   4  -2  15  319.35   17.74
   4   2  15  327.95   17.83
   4  -2  15  352.53   19.11
   4   2  15  334.36   17.59
   4  -2  15  348.53   18.55
   4   2  15  314.60   16.09
   4  -2  15  331.03   17.24
   4  -2  16  981.52   33.39
   4   2  16 1045.75   33.38
   4  -2  16 1009.93   32.30
   4   2  16  935.48   28.51
   4   2  16  993.27   35.66
   4   2  16 1021.77   30.85
   4   2  16  956.74   33.30
   4  -2  16 1006.26   34.75
   4   2  16  965.33   28.07
   4   2  16  917.63   27.81
   4  -2  16  987.20   35.57
   4   2  16 1050.39   35.73
   4  -2  16 1007.42   34.89
   4   2  16 1050.29   27.77
   4  -2  16  999.39   33.35
   4  -2  16 1012.51   30.55
   4  -2  16 1058.90   35.28
   4  -2  16 1087.49   37.38
   4   2  17   -4.73    4.05
   4  -2  17   -6.77    4.51
   4  -2  17    7.23    3.71
   4   2  17   -2.05    4.19
   4   2  17   -0.14    3.18
   4   2  17    6.85    3.17
   4   2  17    7.04    5.29
   4  -2  17    0.04    3.52
   4   2  17    4.74    5.01
   4  -2  17   -6.13    4.62
   4   2  17   -6.52    4.35
   4  -2  17   -6.87    4.13
   4   2  17    0.35    2.86
   4  -2  17    3.64    3.39
   4  -2  17   -9.82    3.36
   4  -2  17    1.70    4.53
   4   2  18  393.72   22.91
   4  -2  18  412.57   23.63
   4   2  18  396.96   19.88
   4   2  18  398.53   18.20
   4   2  18  425.07   21.80
   4   2  18  389.87   23.06
   4  -2  18  412.66   23.66
   4  -2  18  382.71   23.38
   4  -2  18  408.87   21.46
   4  -2  18  417.03   23.46
   4   2  18  388.01   19.51
   4  -2  18  395.42   21.60
   4  -2  18  414.79   23.30
   4   2  18  408.06   20.87
   4   2  18  406.54   22.24
   4   2  19  116.10   13.24
   4   2  19  116.24   11.34
   4  -2  19   99.85   12.21
   4   2  19  108.82   11.64
   4   2  19  100.14   12.40
   4   2  19  120.04   13.41
   4  -2  19  131.49   13.64
   4  -2  19  110.42   13.22
   4  -2  19  122.75   12.19
   4  -2  19  101.20   12.21
   4  -2  19   93.67   10.69
   4   2  19  100.75   10.91
   4  -2  19  105.00   12.81
   4   2  19  106.31   12.03
   4   2  20   10.02    6.04
   4  -2  20   15.30    5.89
   4   2  20   10.06    4.10
   4   2  20   19.52    5.60
   4  -2  20    5.66    5.08
   4  -2  20    9.56    5.43
   4   2  20    8.98    5.22
   4  -2  20    9.02    4.92
   4   2  20   12.78    4.80
   4  -2  20   12.20    5.25
   4  -2  20   14.53    6.18
   4   2  20   12.72    4.65
   4  -2  21    0.78    4.23
   4   2  21    3.59    3.19
   4  -2  21    6.99    4.60
   4   2  21    5.43    3.70
   4  -2  21    7.39    4.65
   4   2  21   -0.07    4.28
   4  -2  21    2.45    3.22
   4  -2  21    0.62    4.36
   4  -2  21   -0.69    3.38
   4  -2  21    4.77    5.35
   4   2  21   14.19    4.66
   4  -2  22   11.78    5.40
   4  -2  22   21.69    5.53
   4   2  22   16.93    5.24
   4  -2  22   11.03    3.65
   4   2  22   23.07    6.45
   4  -2  22   13.03    5.38
   4   2  22   11.92    5.06
   4  -2  22   20.30    6.46
   4   2  22   13.97    4.64
   4  -2  23   -1.81    3.11
   4   2  23    1.63    2.38
   4  -2  23    0.31    3.86
   4  -2  23    3.35    3.72
   4  -2  23    3.19    4.23
   4   2  23    1.78    3.66
   4   2  23    1.22    3.27
   4  -2  23    5.71    4.19
   4   2  23   -0.98    2.51
   4  -2  24  144.92    9.19
   4  -2  24  153.93   11.35
   4  -2  24  156.04   11.52
   4   2  24  143.22   10.69
   4  -2  24  131.49   11.13
   4   2  24  146.12   10.09
   4  -2  24  149.16   11.47
   4  -2  25   97.07    7.76
   4   2  25  100.72    7.25
   4  -2  25  105.66    8.06
   4  -2  25   97.59    7.56
   4   2  25   97.31    7.56
   4   2  25  101.35    6.58
  -4  -4  25    2.31    2.12
  -4   4  25   -0.72    2.12
  -4  -4  25    1.30    2.01
  -4   4  25   -0.14    2.17
  -4  -4  24  149.65   10.52
  -4   4  24  154.62    9.55
  -4  -4  24  168.17   11.29
  -4  -4  24  149.52   10.74
  -4   4  24  158.66   10.62
  -4   4  24  138.23    7.71
  -4  -4  24  154.93    8.44
  -4   4  24  170.27   11.25
  -4   4  23   86.74    8.01
  -4  -4  23   84.81    8.11
  -4   4  23   77.09    9.09
  -4  -4  23   85.82    9.01
  -4  -4  23   89.75    9.58
  -4   4  23   86.27    8.78
  -4  -4  23   85.06    9.45
  -4  -4  23   88.25    9.78
  -4  -4  23   75.27    9.54
  -4   4  23   91.06    9.96
  -4  -4  22  513.65   21.36
  -4   4  22  512.90   20.94
  -4   4  22  508.49   23.94
  -4  -4  22  530.82   24.06
  -4  -4  22  552.87   23.71
  -4  -4  22  551.90   24.53
  -4   4  22  489.95   22.44
  -4  -4  22  504.24   24.03
  -4  -4  22  486.49   23.35
  -4  -4  22  506.41   25.03
  -4   4  22  514.36   24.05
  -4   4  21  257.32   18.43
  -4   4  21  240.30   15.60
  -4  -4  21  223.36   15.72
  -4  -4  21  244.85   17.23
  -4  -4  21  265.02   18.28
  -4   4  21  225.13   17.52
  -4   4  21  254.05   17.76
  -4  -4  21  247.55   17.67
  -4  -4  21  277.85   19.06
  -4  -4  21  232.87   17.13
  -4  -4  21  219.44   17.73
  -4   4  21  256.94   18.39
  -4   4  20  171.84   16.00
  -4   4  20  155.12   13.10
  -4  -4  20  168.66   14.39
  -4   4  20  198.40   16.67
  -4  -4  20  178.10   15.75
  -4   4  20  193.02   16.83
  -4  -4  20  186.20   15.86
  -4  -4  20  172.72   15.46
  -4   4  20  179.13   15.46
  -4  -4  20  167.56   15.76
  -4   4  20  182.31   16.36
  -4  -4  20  169.44   15.76
  -4  -4  20  191.29   17.02
  -4  -4  20  163.34   15.01
  -4  -4  20  179.01   16.21
  -4  -4  20  183.63   16.50
  -4   4  19  166.32   15.55
  -4   4  19  171.44   16.01
  -4   4  19  194.85   17.02
  -4  -4  19  171.67   15.47
  -4  -4  19  163.83   15.39
  -4  -4  19  155.40   15.04
  -4   4  19  181.41   15.97
  -4   4  19  197.00   17.29
  -4  -4  19  176.12   16.71
  -4  -4  19  182.88   16.69
  -4  -4  19  187.23   16.75
  -4  -4  19  179.41   16.84
  -4  -4  19  151.20   15.58
  -4  -4  19  164.36   15.57
  -4  -4  19  177.79   16.24
  -4  -4  19  158.71   15.40
  -4  -4  19  169.63   16.15
  -4   4  18  511.00   26.69
  -4  -4  18  532.97   27.84
  -4   4  18  555.46   24.35
  -4  -4  18  515.73   26.61
  -4  -4  18  483.31   25.22
  -4   4  18  489.02   26.41
  -4   4  18  521.89   26.67
  -4  -4  18  501.70   26.16
  -4  -4  18  543.02   28.14
  -4  -4  18  526.31   27.64
  -4   4  18  524.66   27.60
  -4  -4  18  483.89   26.70
  -4  -4  18  537.79   28.51
  -4  -4  18  518.64   28.21
  -4  -4  18  494.76   26.45
  -4  -4  18  534.12   27.50
  -4  -4  18  532.45   27.49
  -4  -4  18  539.54   27.60
  -4   4  17   30.70    7.52
  -4   4  17   33.69    6.79
  -4  -4  17   45.80    9.15
  -4  -4  17   24.43    7.03
  -4  -4  17   44.01    8.27
  -4   4  17   36.08    7.00
  -4   4  17   21.52    5.97
  -4   4  17   27.38    7.01
  -4  -4  17   31.86    7.28
  -4  -4  17   35.37    8.39
  -4  -4  17   33.79    7.57
  -4  -4  17   26.72    7.63
  -4   4  17   35.64    8.38
  -4  -4  17   49.71    9.27
  -4  -4  17   38.40    8.26
  -4  -4  17   37.03    8.50
  -4  -4  17   44.31    9.45
  -4  -4  17   47.13    8.99
  -4  -4  17   38.24    8.71
  -4  -4  17   48.85    8.99
  -4   4  16  691.00   26.75
  -4   4  16  701.45   25.86
  -4   4  16  770.52   31.58
  -4  -4  16  788.91   32.48
  -4  -4  16  767.94   30.45
  -4  -4  16  777.35   31.06
  -4   4  16  772.13   26.88
  -4   4  16  743.35   31.18
  -4  -4  16  766.86   30.54
  -4   4  16  734.25   31.60
  -4  -4  16  780.51   32.17
  -4  -4  16  703.55   30.88
  -4  -4  16  757.24   32.20
  -4  -4  16  752.60   32.11
  -4  -4  16  764.97   32.19
  -4  -4  16  707.74   31.14
  -4  -4  16  764.42   32.42
  -4  -4  16  688.60   30.19
  -4   4  16  766.15   31.51
  -4  -4  16  745.94   31.32
  -4  -4  16  673.62   30.21
  -4   4  15    6.42    4.31
  -4  -4  15   12.38    5.93
  -4  -4  15    2.90    4.81
  -4   4  15   12.41    4.15
  -4   4  15    1.49    1.99
  -4  -4  15    0.38    3.27
  -4  -4  15    4.88    3.76
  -4  -4  15    5.14    4.68
  -4  -4  15   14.46    4.91
  -4  -4  15    5.97    4.18
  -4  -4  15  -16.06    5.51
  -4  -4  15   -2.74    3.93
  -4   4  15    1.92    4.23
  -4  -4  15    3.26    4.44
  -4  -4  15    9.04    5.53
  -4  -4  15   14.74    4.54
  -4  -4  15    4.22    3.86
  -4  -4  15    3.79    3.49
  -4   4  15    2.02    3.03
  -4   4  15    1.67    3.20
  -4  -4  14  110.29   11.75
  -4   4  14  140.41   12.47
  -4  -4  14  115.36   11.07
  -4   4  14  119.18   10.38
  -4  -4  14  136.59   11.85
  -4  -4  14  124.02   11.66
  -4   4  14  120.11   11.11
  -4   4  14  138.37   12.81
  -4  -4  14  113.71   11.93
  -4  -4  14  111.90   11.46
  -4  -4  14  127.99   12.32
  -4  -4  14  126.73   12.06
  -4  -4  14  119.34   12.10
  -4  -4  14  132.26   12.64
  -4  -4  14  134.14   12.77
  -4  -4  14  134.26   11.92
  -4   4  14  127.42   12.45
  -4   4  13  337.26   17.92
  -4  -4  13  288.61   18.32
  -4   4  13  331.93   18.01
  -4   4  12    8.25    3.44
  -4   4  12   12.23    4.43
  -4  -4  12    8.21    3.86
  -4  -4  11  620.01   25.50
  -4   4  11  680.88   20.22
   4  -4 -11  599.91   19.53
  -4   4  11  682.01   24.67
  -4  -4  11  628.91   25.39
  -4   4  11  660.62   23.32
  -4  -4  10   78.92    9.57
  -4   4  10   87.31    7.07
  -4   4  10   95.41    9.23
  -4  -4  10   97.59   10.07
  -4   4   9  260.47   11.28
  -4  -4   9  260.48   15.25
  -4   4   9  272.30   15.50
  -4  -4   9  265.58   15.42
  -4   4   8  253.82   10.56
   4  -4  -8  237.58   12.44
  -4   4   8  248.02   14.55
  -4  -4   8  233.30   13.94
  -4   4   7 1191.98   21.25
  -4  -4   7 1231.94   21.32
   4  -4  -7 1099.59   26.80
  -4  -4   7 1077.24   28.28
  -4   4   7 1170.42   30.18
   4  -4  -6   60.62    6.75
  -4  -4   6   69.58    5.60
  -4   4   6   57.57    4.54
  -4  -4   6   65.79    4.65
  -4   4   6   60.58    7.35
  -4  -4   6   71.52    7.31
  -4   4   5 1347.23   19.45
  -4   4   5 1389.02   31.05
  -4  -4   5 1323.60   29.48
   4  -4  -4  193.37   11.41
  -4  -4   4  224.71   10.73
  -4   4   4  227.36   12.29
   4   4  -4  197.41    7.73
   4  -4  -3   34.20    5.30
  -4  -4   3   46.23    5.32
  -4   4   3   40.15    5.41
   4   4  -3   27.65    3.39
  -4  -4   2 1276.49   26.80
   4   4  -2 1203.35   22.11
  -4  -4   1  130.44    8.88
  -4   4   1  140.60    9.14
   4   4  -1  109.15    7.30
  -4   4   1  135.44    8.67
  -4  -4   0 1714.17   32.26
   4   4   0 1589.72   28.71
   4  -4   1  441.01    9.46
  -4  -4  -1  386.18   15.72
  -4   4  -1  430.98   14.08
   4   4   1  402.92   15.17
   4  -4   2 1168.04   18.36
  -4  -4  -2 1081.90   26.49
  -4   4  -2 1112.81   22.09
   4   4   2 1168.41   26.92
   4  -4   3  686.21   15.83
  -4  -4  -3  662.06   21.21
   4  -4   4  585.36   15.92
  -4  -4  -4  539.03   19.46
   4   4   4  581.20   20.68
  -4   4  -4  579.98   14.91
   4  -4   5 1862.11   30.74
   4   4   5 1941.82   38.83
   4  -4   5 1860.51   35.15
  -4   4  -5 1918.80   26.11
   4   4   6 2178.90   42.66
   4  -4   6 2078.97   34.77
   4  -4   6 2151.54   35.34
   4   4   6 2160.80   25.95
   4  -4   6 2266.92   39.74
  -4   4  -6 2219.82   25.94
   4   4   7  483.76   20.84
   4  -4   7  484.70   16.62
   4  -4   7  472.75   17.88
  -4  -4  -7  471.35   18.77
   4  -4   7  475.79   19.10
   4   4   7  480.56   13.26
   4   4   8 1881.63   42.10
   4  -4   8 1944.54   31.78
   4  -4   8 1940.86   38.09
   4   4   8 1970.32   26.03
   4   4   8 1918.15   28.21
   4  -4   8 1937.52   39.77
   4  -4   9  689.25   23.91
  -4  -4  -9  651.29   21.89
   4   4   9  712.24   26.83
   4  -4   9  718.95   25.24
   4  -4  10  955.74   29.73
  -4  -4 -10  895.47   25.38
   4   4  10  933.54   31.56
   4  -4  10  955.81   30.26
   4   4  11  500.21   23.53
   4  -4  11  457.85   21.89
  -4  -4 -11  461.91   17.80
   4  -4  11  481.37   21.95
   4   4  11  507.54   22.68
   4   4  12 2674.59   53.12
   4  -4  12 2588.11   52.68
   4   4  13    4.13    3.97
   4  -4  13    2.94    2.95
   4   4  13    5.66    3.85
   4   4  13   -1.22    2.76
   4  -4  13   -0.65    2.64
   4  -4  13    4.94    4.16
   4   4  13    4.83    4.67
   4  -4  13    4.90    3.96
   4   4  14  379.97   20.74
   4  -4  14  393.35   21.18
   4   4  14  360.38   16.48
   4   4  14  420.80   20.14
   4  -4  14  415.19   22.26
   4  -4  14  376.51   21.94
   4  -4  14  391.54   21.11
   4   4  14  397.01   21.19
   4  -4  14  440.90   22.89
   4  -4  14  368.70   18.03
   4   4  14  389.00   22.63
   4   4  15   10.40    4.80
   4   4  15    8.95    4.76
   4  -4  15    4.63    4.82
   4  -4  15   13.49    6.40
   4  -4  15    2.95    3.85
   4  -4  15   11.27    5.06
   4   4  15    8.37    3.85
   4  -4  15    0.83    3.48
   4  -4  15   13.73    3.95
   4   4  15    6.77    3.10
   4   4  15   -0.25    3.22
   4  -4  15    6.86    3.72
   4  -4  16    7.05    5.16
   4   4  16   14.28    5.36
   4  -4  16   12.45    5.15
   4  -4  16   19.80    5.94
   4   4  16   12.34    5.57
   4  -4  16   10.12    4.57
   4  -4  16   13.43    5.63
   4   4  16    7.49    3.12
   4  -4  16   18.00    5.84
   4   4  16   19.35    5.61
   4  -4  16   17.75    5.63
   4   4  16   15.12    5.41
   4  -4  16   12.53    5.57
   4   4  17   63.02   10.23
   4  -4  17   66.79   10.00
   4  -4  17   69.45   10.58
   4  -4  17   65.32   10.08
   4   4  17   65.76    9.97
   4  -4  17   65.91    8.79
   4  -4  17   75.42   10.77
   4   4  17   51.68    8.72
   4  -4  17   58.72    9.41
   4  -4  17   64.14    9.43
   4   4  17   78.97    8.85
   4  -4  18  316.57   21.16
   4   4  18  296.45   20.45
   4   4  18  313.69   19.35
   4  -4  18  320.91   22.07
   4  -4  18  328.48   21.79
   4   4  18  301.41   20.58
   4  -4  18  309.83   20.94
   4  -4  18  384.41   20.52
   4   4  18  335.05   18.52
   4   4  18  330.84   20.37
   4  -4  18  317.48   20.65
   4  -4  18  324.00   20.90
   4   4  19  311.75   19.46
   4  -4  19  329.96   21.35
   4   4  19  347.71   22.02
   4  -4  19  315.52   20.80
   4   4  19  337.74   19.39
   4   4  19  342.31   21.78
   4  -4  19  346.03   22.78
   4  -4  19  349.63   19.16
   4  -4  19  305.92   20.46
   4   4  19  310.00   19.37
   4   4  19  346.55   18.54
   4  -4  19  349.08   21.69
   4  -4  19  308.13   19.96
   4   4  20   21.11    6.37
   4  -4  20   27.26    7.29
   4   4  20   27.31    6.86
   4  -4  20   33.97    6.74
   4   4  20   21.50    5.68
   4  -4  20   27.24    7.61
   4  -4  20   20.68    7.06
   4   4  20   32.55    7.40
   4  -4  20   20.89    5.69
   4  -4  20   38.80    7.77
   4   4  20   24.56    5.76
   4  -4  20   21.76    6.28
   4  -4  20   22.21    6.92
   4   4  21  266.62   17.52
   4   4  21  232.48   14.87
   4  -4  21  255.35   17.62
   4   4  21  260.95   17.69
   4  -4  21  252.98   16.11
   4   4  21  243.74   14.32
   4   4  21  232.60   16.96
   4  -4  21  260.23   18.34
   4  -4  21  245.34   16.98
   4  -4  21  270.76   17.74
   4  -4  21  239.76   16.21
   4   4  22    6.78    4.41
   4   4  22    1.12    2.78
   4  -4  22   -1.91    3.56
   4  -4  22    4.44    3.37
   4  -4  22   -0.94    3.66
   4   4  22    6.59    4.12
   4  -4  22    2.05    3.33
   4  -4  22    3.58    3.71
   4   4  23  123.41    7.64
   4  -4  23  130.30    8.20
   4  -4  23  136.51   10.88
   4  -4  23  126.97    9.33
   4  -4  23  124.62   10.82
   4  -4  23  147.03   10.99
   4   4  23  133.47   10.49
   4  -4  24   20.11    4.40
   4  -4  24   14.62    3.07
   4   4  24   22.73    4.21
   4  -4  24   19.25    4.10
   4  -4  25   91.71    6.21
   4  -4  25   76.68    5.56
   4   4  25   93.41    5.57
  -4   6  23   40.82    5.16
  -4  -6  23   41.12    4.15
  -4   6  23   45.24    5.40
  -4  -6  23   42.52    5.23
  -4  -6  23   44.13    5.84
  -4   6  23   42.42    5.63
  -4   6  22  229.42   13.52
  -4  -6  22  241.73   11.58
  -4   6  22  218.79   13.06
  -4  -6  22  236.87   13.43
  -4  -6  22  226.68   14.31
  -4  -6  22  226.23   12.88
  -4   6  22  248.68   14.23
  -4   6  21   73.13    8.98
  -4   6  21   72.72    9.20
  -4   6  21   75.09    9.01
  -4  -6  21   79.81    8.15
  -4   6  21   68.52    8.56
  -4  -6  21   69.39    8.52
  -4  -6  21   70.58    9.13
  -4  -6  21   69.88    8.43
  -4  -6  21   81.98    9.67
  -4   6  20  210.94   15.63
  -4   6  20  213.26   16.05
  -4  -6  20  214.07   14.13
  -4   6  20  188.78   15.09
  -4  -6  20  200.01   13.23
  -4   6  20  195.97   15.25
  -4  -6  20  203.87   15.35
  -4  -6  20  186.86   15.90
  -4  -6  20  207.32   15.45
  -4  -6  20  188.97   15.42
  -4  -6  19  128.14   13.50
  -4  -6  19  151.72   12.80
  -4   6  19  133.55   13.30
  -4  -6  19  150.73   12.38
  -4   6  19  146.36   14.17
  -4  -6  19  113.42   12.79
  -4  -6  19  143.81   13.90
  -4  -6  19  153.42   14.75
  -4   6  19  150.97   14.06
  -4  -6  18  147.31   14.63
  -4   6  18  156.47   14.49
  -4  -6  18  167.32   13.99
  -4   6  18  159.25   15.08
  -4  -6  18  158.31   13.31
  -4  -6  18  143.23   14.64
  -4  -6  18  164.98   15.22
  -4  -6  18  156.55   15.78
  -4  -6  18  161.86   14.86
  -4   6  18  145.17   14.33
  -4  -6  17  210.14   17.83
  -4  -6  17  203.14   15.45
  -4   6  17  211.43   17.04
  -4  -6  17  189.13   14.51
  -4  -6  17  205.17   17.25
  -4  -6  17  189.94   16.67
  -4  -6  17  201.97   16.85
  -4  -6  17  212.59   17.52
  -4  -6  17  198.97   17.70
  -4   6  17  206.92   16.62
  -4  -6  16  242.98   19.20
  -4   6  16  213.79   17.11
  -4  -6  16  197.48   14.92
  -4  -6  16  192.26   14.54
  -4  -6  16  228.56   16.31
  -4  -6  16  198.37   17.06
  -4  -6  16  204.97   17.43
  -4  -6  16  205.92   16.86
  -4  -6  16  194.24   16.96
  -4  -6  16  215.20   16.84
  -4   6  16  213.04   16.77
  -4  -6  15   88.19   12.24
  -4   6  15  106.34   12.41
  -4   6  15   89.53   11.49
  -4  -6  15   97.77   10.45
  -4  -6  15   83.18    9.50
  -4  -6  15  102.93   11.79
  -4  -6  15  105.19   12.24
  -4  -6  15   91.23   12.00
  -4  -6  15  102.74   11.84
  -4  -6  15   95.46   11.75
  -4   6  15   96.30   11.31
  -4   6  14  158.48   14.69
  -4  -6  14  139.26   14.35
  -4   6  14  144.70   13.84
  -4   6  14  133.01   12.28
  -4  -6  14  148.81   13.77
  -4  -6  14  160.22   14.36
  -4  -6  14  152.28   14.71
  -4  -6  14  161.03   13.96
  -4   6  14  155.22   14.01
  -4  -6  14  129.70   13.69
  -4  -6  13  115.01   13.18
  -4   6  13  126.93   13.14
  -4   6  13  113.15   11.60
  -4  -6  13  116.29   12.68
  -4  -6  13  127.06   13.09
  -4  -6  13  110.74   12.00
  -4  -6  13  119.96   11.88
  -4  -6  13  129.34   12.00
  -4   6  13  111.94   11.48
  -4  -6  13  103.14   12.33
  -4  -6  12    7.38    4.17
  -4   6  12   -2.86    3.10
  -4   6  12    4.09    3.22
  -4  -6  12    8.52    5.47
  -4  -6  12    3.08    4.95
  -4  -6  12   -5.09    3.18
  -4  -6  12  -12.24    4.03
  -4  -6  12   -9.23    4.31
  -4  -6  12    0.06    2.79
  -4   6  12   12.49    4.14
  -4   6  11   98.04   10.59
  -4  -6  11   74.08    9.64
  -4   6  11   86.48    9.01
  -4  -6  11   92.42   11.13
  -4   6  11   77.15    8.85
  -4   6  11   96.30   11.18
  -4  -6  11   76.18    9.61
  -4  -6  11   93.12   10.74
  -4  -6  11   79.04    8.44
  -4  -6  11   82.00    8.86
  -4  -6  11   88.14    9.87
  -4  -6  11   89.44    8.78
  -4   6  11   75.49    9.05
   4  -6 -11   83.24    8.99
  -4  -6  10  406.08   20.80
   4  -6 -10  418.95   20.36
  -4   6  10  419.82   22.55
  -4  -6  10  421.70   20.95
  -4  -6  10  400.26   22.23
   4  -6  -9  149.08   12.52
  -4   6   9  139.38   12.94
  -4  -6   9  147.80   13.27
  -4   6   9  168.41   14.57
  -4   6   8  495.38   24.13
  -4  -6   8  464.00   22.71
  -4  -6   7  879.35   24.19
   4  -6  -7  946.44   31.03
  -4   6   7  895.91   31.64
  -4  -6   7  825.31   29.93
  -4  -6   6    0.30    2.85
   4  -6  -6    2.53    3.32
  -4  -6   6    4.40    3.30
  -4   6   6    2.08    3.38
  -4  -6   5 1106.39   30.17
   4  -6  -5 1132.81   34.39
  -4  -6   4  722.07   24.87
   4  -6  -4  738.48   27.77
  -4   6   4  759.34   27.42
   4  -6  -3 2049.23   46.01
  -4  -6   3 2087.15   43.29
  -4   6   3 1987.63   43.28
   4  -6  -2  712.04   27.23
  -4  -6   2  643.75   24.43
  -4   6   2  679.16   24.79
   4  -6  -1  150.33   12.86
  -4  -6   1  185.72   13.52
  -4   6   1  146.57   11.42
   4  -6   0   53.98    8.15
  -4  -6   0   56.53    7.94
  -4   6   0   58.83    7.09
   4  -6   1  933.94   30.89
  -4  -6  -1  914.36   30.40
  -4   6  -1  931.92   27.15
   4  -6   2 2086.27   45.69
  -4   6  -2 2149.77   39.93
   4   6   3   65.72    8.66
   4  -6   3   73.50    9.03
  -4  -6  -3   67.00    8.65
  -4   6  -3   82.26    7.81
   4   6   4 1268.57   36.65
   4  -6   4 1354.27   36.30
  -4  -6  -4 1312.03   37.59
  -4   6  -4 1339.23   30.52
   4   6   5  243.36   16.70
   4  -6   5  277.10   16.59
  -4   6  -5  272.71   13.20
   4  -6   5  237.40   15.63
  -4  -6  -5  232.81   16.15
  -4  -6  -6  293.33   17.91
   4  -6   6  289.93   13.75
   4  -6   6  296.80   17.85
   4   6   6  290.41   18.73
   4  -6   6  347.60   18.34
   4  -6   7   61.27    6.89
  -4  -6  -7   64.46    8.81
   4  -6   7   61.20    8.58
   4  -6   7   60.69    7.80
   4   6   7   52.88    8.55
  -4  -6  -8  412.46   21.34
   4  -6   8  400.94   18.04
   4  -6   8  364.68   20.36
   4   6   8  407.24   22.94
   4  -6   8  457.49   19.11
  -4  -6  -9   -1.20    2.56
   4  -6   9    3.55    3.03
   4  -6   9    4.01    3.89
   4   6   9    4.93    3.73
   4  -6  10  421.68   22.93
   4  -6  10  462.68   22.55
   4  -6  10  436.03   20.16
  -4  -6 -10  413.88   20.67
   4  -6  10  391.18   18.74
   4   6  10  456.11   25.22
   4  -6  10  457.33   23.65
   4   6  10  395.65   18.57
   4  -6  10  442.82   21.58
   4   6  10  470.24   21.81
   4  -6  11  580.73   27.50
   4  -6  11  677.96   27.89
  -4  -6 -11  636.64   24.02
   4  -6  11  584.17   23.99
   4   6  11  627.97   29.66
   4  -6  11  588.57   23.63
   4  -6  11  653.33   29.39
   4   6  11  604.08   22.73
   4  -6  11  624.22   26.93
   4   6  11  592.30   22.33
   4  -6  11  673.01   28.97
   4   6  11  617.07   26.45
   4   6  12   64.64    9.31
   4  -6  12   59.61    9.75
   4  -6  12   85.58   10.92
   4  -6  12   58.60    9.79
   4   6  12   65.80    9.82
   4  -6  12   67.44    9.10
   4   6  12   87.75   11.78
   4  -6  12   67.52   10.62
   4  -6  12   63.37    8.69
   4   6  12   68.31    8.47
   4  -6  12   79.47   10.37
  -4  -6 -12   63.08    8.54
   4   6  12   57.85    7.56
   4  -6  12   68.54    8.93
   4  -6  13  535.48   27.18
   4   6  13  601.60   27.16
   4  -6  13  632.27   27.37
   4  -6  13  598.72   27.45
   4   6  13  598.02   26.44
   4  -6  13  546.85   25.65
   4  -6  13  576.20   25.89
   4  -6  13  579.80   23.72
   4  -6  13  557.97   22.77
   4   6  13  562.06   25.22
   4  -6  13  599.57   24.28
   4  -6  13  519.61   22.93
   4  -6  14   87.17   11.66
   4   6  14   81.83   10.89
   4  -6  14   90.99   11.05
   4  -6  14  105.88   11.25
   4  -6  14   94.53   10.57
   4   6  14   97.83   11.23
   4  -6  14   90.70   10.02
   4  -6  14   89.97   10.94
   4  -6  15   59.49    9.78
   4  -6  15   49.71    8.33
   4   6  15   75.04    9.71
   4  -6  15   59.00    9.65
   4  -6  15   43.21    6.99
   4  -6  15   57.40    7.85
   4  -6  15   72.21   10.57
   4   6  15   57.50    9.76
   4  -6  16  270.88   17.82
   4  -6  16  291.47   19.57
   4   6  16  304.02   20.73
   4  -6  16  293.63   17.32
   4   6  16  289.18   19.22
   4  -6  16  290.90   21.38
   4  -6  16  312.47   18.29
   4  -6  16  288.47   20.34
   4   6  16  305.00   20.39
   4  -6  16  296.03   20.64
   4  -6  16  288.43   17.22
   4  -6  17  223.55   17.87
   4   6  17  220.66   17.09
   4  -6  17  191.28   14.41
   4   6  17  216.30   16.56
   4  -6  17  215.53   18.41
   4  -6  17  215.01   16.85
   4   6  17  229.56   18.14
   4  -6  17  202.62   15.73
   4  -6  17  218.94   17.41
   4  -6  17  206.89   14.50
   4   6  17  209.78   16.04
   4   6  18  131.78   13.43
   4  -6  18  131.41   13.61
   4  -6  18  130.57   11.63
   4   6  18  134.90   13.74
   4  -6  18  139.34   13.22
   4  -6  18  142.25   14.83
   4   6  18  136.47   13.14
   4  -6  18  129.76   13.39
   4  -6  18  139.64   11.73
   4   6  18  130.97   12.50
   4  -6  19  171.07   12.75
   4  -6  19  169.41   14.65
   4   6  19  170.81   14.90
   4  -6  19  182.58   14.34
   4   6  19  181.01   13.80
   4  -6  19  210.79   16.84
   4  -6  19  162.85   14.25
   4   6  19  168.46   13.68
   4   6  20    7.21    4.04
   4   6  20    7.08    3.58
   4   6  20    3.84    4.36
   4  -6  20    6.81    4.00
   4   6  20    8.96    3.94
   4  -6  20   12.19    5.40
   4  -6  20    3.11    3.42
   4  -6  20    5.11    4.31
   4   6  21  343.98   16.46
   4   6  21  317.92   14.05
   4  -6  21  330.82   16.05
   4   6  21  323.18   16.84
   4   6  21  309.66   14.26
   4  -6  21  322.69   17.46
   4  -6  21  321.24   16.24
   4  -6  21  318.97   16.48
   4   6  22   -2.41    1.95
   4  -6  22    1.00    2.38
   4   6  22    7.89    2.37
   4  -6  22   -0.74    2.32
   4   6  22    9.01    3.11
   4  -6  22    1.66    2.51
   4  -6  23  125.12    8.07
   4  -6  23  125.32    6.80
   4   6  23  117.14    7.30
  -4   8  21  248.76   11.00
  -4  -8  21  252.00   11.73
  -4   8  21  235.82   10.63
  -4   8  20  166.46   10.09
  -4   8  20  179.22   11.13
  -4  -8  20  168.05    9.77
  -4  -8  20  175.14   11.62
  -4  -8  20  161.20    9.48
  -4   8  20  169.39   10.82
  -4  -8  19  283.50   15.22
  -4   8  19  275.17   14.43
  -4   8  19  282.74   15.67
  -4  -8  19  283.20   14.98
  -4  -8  19  274.46   14.73
  -4  -8  19  272.80   16.19
  -4   8  19  291.18   14.16
  -4  -8  18  108.39   10.60
  -4   8  18  100.44    9.80
  -4   8  18  111.37   11.08
  -4  -8  18  105.66   10.28
  -4  -8  18   98.57    9.99
  -4  -8  18  100.61   11.11
  -4   8  18   95.09    9.15
  -4  -8  17  151.64   13.32
  -4  -8  17  135.91   12.33
  -4   8  17  134.36   12.09
  -4  -8  17  136.39   13.57
  -4  -8  17  122.82   12.06
  -4   8  17  141.73   11.54
  -4  -8  16  172.76   14.69
  -4   8  16  174.32   14.25
  -4  -8  16  173.91   14.15
  -4  -8  16  180.30   14.93
  -4  -8  16  164.45   14.59
  -4   8  16  182.33   13.40
  -4   8  15   23.25    5.05
  -4   8  15   17.71    5.00
  -4   8  15   22.12    5.61
  -4  -8  15   27.68    7.29
  -4  -8  15   29.79    6.97
  -4  -8  15   32.38    7.17
  -4   8  15   32.18    6.27
  -4  -8  15   44.52    8.59
  -4   8  14   19.45    6.22
  -4   8  14   20.18    5.12
  -4  -8  14   21.96    6.93
  -4  -8  14   19.38    4.96
  -4  -8  14   19.77    6.43
  -4  -8  14   29.64    6.21
  -4   8  14   19.28    5.08
  -4   8  13 1091.69   34.93
  -4   8  13 1059.17   35.52
  -4  -8  13 1096.06   37.00
  -4  -8  13 1187.35   41.73
  -4  -8  13 1062.77   37.29
  -4   8  13 1143.96   33.26
  -4  -8  13 1084.10   36.05
  -4   8  12   27.00    7.13
  -4  -8  12   34.09    9.17
  -4  -8  12   38.59    8.58
  -4  -8  12   29.67    7.96
  -4  -8  12   28.65    7.07
  -4   8  12   33.27    6.20
  -4  -8  11 1983.17   51.10
  -4   8  11 1897.88   49.75
  -4  -8  11 1809.75   50.36
  -4  -8  11 2055.99   55.52
  -4  -8  11 1856.82   47.87
  -4  -8  11 1977.10   50.04
  -4   8  11 2012.73   49.57
  -4   8  10  170.32   15.49
  -4  -8  10  167.53   15.72
  -4  -8  10  188.99   17.14
  -4  -8  10  175.46   15.04
  -4   8  10  183.58   14.34
  -4  -8  10  179.43   15.06
  -4   8  10  192.56   15.87
  -4  -8   9  556.34   27.53
  -4  -8   9  615.43   29.68
  -4   8   9  567.27   27.36
  -4  -8   9  595.72   28.45
  -4   8   9  675.26   30.40
  -4  -8   9  602.78   29.74
  -4  -8   9  563.39   25.47
  -4   8   9  611.35   27.91
   4  -8  -9  573.57   25.50
  -4  -8   9  629.72   26.38
  -4   8   9  613.58   24.12
  -4  -8   8    7.43    5.27
  -4   8   8   -8.48    3.87
  -4  -8   8   -7.00    3.50
  -4   8   8   -8.19    4.65
  -4  -8   8    6.23    5.22
  -4  -8   8    0.43    3.49
  -4   8   8   -1.50    3.64
  -4  -8   8    1.94    5.04
  -4  -8   8   -2.17    3.55
  -4  -8   8    6.13    3.68
  -4   8   8   -3.10    4.98
   4  -8  -8   -2.08    3.53
  -4  -8   7  436.44   20.34
  -4  -8   7  463.76   25.48
  -4   8   7  456.63   24.54
  -4   8   7  500.28   26.66
  -4  -8   7  483.48   25.49
  -4  -8   7  414.03   24.16
  -4  -8   7  472.44   25.50
  -4  -8   7  430.78   19.70
  -4   8   7  459.03   25.09
   4  -8  -7  501.02   25.53
  -4  -8   6  499.53   26.00
  -4   8   6  527.15   25.97
  -4  -8   6  497.94   25.63
  -4  -8   6  504.23   25.93
  -4  -8   6  455.45   25.19
  -4   8   6  522.05   26.76
  -4   8   6  500.30   25.75
   4  -8  -6  523.94   26.57
  -4  -8   5  618.80   28.50
  -4   8   5  724.60   30.22
  -4  -8   5  621.69   27.94
  -4   8   5  700.47   30.39
  -4  -8   5  612.74   28.88
  -4   8   5  694.19   30.20
  -4  -8   5  680.45   25.94
   4  -8  -5  719.73   30.86
  -4  -8   4   -6.58    4.54
  -4   8   4    6.86    4.54
  -4   8   4    6.99    3.72
  -4   8   4    9.61    4.62
   4  -8  -4    4.03    3.26
  -4  -8   4   -4.05    3.77
  -4   8   4    0.81    3.27
  -4   8   3  230.91   16.56
  -4   8   3  237.59   16.99
  -4  -8   3  203.99   14.73
   4   8  -3  223.83   13.43
  -4   8   3  217.49   15.94
   4  -8  -3  219.44   17.25
  -4  -8   3  225.07   16.66
  -4   8   3  231.99   16.36
  -4   8   2  164.24   13.91
   4  -8  -2  143.30   14.77
   4   8  -2  141.44   11.60
  -4   8   2  125.01   12.24
  -4  -8   2  113.28   10.83
   4   8  -2  145.36   10.58
  -4   8   2  143.58   12.54
  -4   8   2  145.30   12.65
  -4  -8   2  147.69   14.24
   4  -8  -1   89.57   11.69
   4   8  -1   91.51   10.01
  -4   8   1   98.54   10.85
  -4  -8   1   85.14    8.87
   4   8  -1  109.02   10.23
  -4   8   1   94.38   10.28
  -4   8   1   91.64    9.70
  -4  -8   1   95.64   11.64
   4   8   0  970.53   32.90
   4  -8   0 1085.73   39.15
  -4   8   0 1030.77   32.79
   4   8   0 1034.06   31.34
  -4   8   0 1025.68   30.65
  -4  -8   0 1006.60   36.98
  -4   8   0  994.25   30.89
   4  -8   1  124.61   12.69
  -4  -8  -1  127.69   13.77
  -4   8  -1  130.46   11.17
   4   8   1  101.08   11.22
   4  -8   1  116.72   13.19
  -4   8  -1  114.68   10.78
   4  -8   1  108.38   10.14
   4   8   1  108.94   10.93
  -4   8  -1  112.44   10.27
   4  -8   1   97.26    9.96
   4  -8   2  364.07   20.95
   4  -8   2  348.01   22.11
   4   8   2  338.91   20.74
  -4   8  -2  358.19   17.60
   4  -8   2  297.40   17.34
   4   8   2  352.15   19.73
   4  -8   2  337.14   20.23
  -4   8  -2  342.82   17.23
  -4  -8  -2  355.91   22.38
   4  -8   3  167.68   14.66
   4  -8   3  167.97   15.40
   4   8   3  158.84   14.55
   4  -8   3  151.50   13.25
   4   8   3  144.18   13.27
   4  -8   3  174.47   14.32
  -4   8  -3  146.07   11.08
  -4  -8  -3  185.26   16.48
   4  -8   4  744.67   31.15
   4   8   4  755.33   32.01
   4  -8   4  646.05   29.80
   4  -8   4  709.88   29.54
   4   8   4  739.44   29.60
  -4  -8  -4  747.30   32.45
   4  -8   4  763.59   28.03
   4  -8   5   17.36    5.13
   4   8   5   -0.61    2.96
   4  -8   5   -0.49    3.18
   4  -8   5    1.96    3.86
   4  -8   5   14.02    4.83
   4   8   5    0.02    3.71
   4  -8   5    0.61    3.46
  -4  -8  -5    6.01    4.29
   4   8   6  210.56   13.05
   4  -8   6  198.18   16.92
   4  -8   6  191.55   13.95
   4   8   6  219.27   18.21
   4  -8   6  157.77   14.91
   4  -8   6  208.35   17.29
   4   8   6  229.89   17.22
  -4  -8  -6  225.26   17.86
   4   8   7   30.23    5.81
   4  -8   7   24.00    6.38
   4   8   7   31.53    6.88
   4  -8   7   25.28    6.02
   4   8   7   34.01    7.57
   4  -8   7   21.61    6.21
   4  -8   7   40.01    8.33
   4  -8   7   22.98    6.50
  -4  -8  -7   30.21    7.28
   4   8   7   40.51    7.96
   4   8   8   36.10    6.49
   4  -8   8   23.29    6.39
   4   8   8   35.19    7.18
   4  -8   8   40.20    6.92
   4   8   8   36.25    8.16
   4  -8   8   27.12    7.38
   4  -8   8   27.24    6.63
   4  -8   8   19.95    7.22
   4  -8   8   30.44    7.91
   4   8   8   14.99    6.01
  -4  -8  -8   26.44    6.02
   4   8   9  107.54   11.03
   4   8   9  102.43   11.34
   4  -8   9  109.17   10.98
   4   8   9  118.08   13.54
   4  -8   9  105.90   13.27
   4  -8   9   93.12   12.05
   4  -8   9   96.27   12.87
   4   8   9  109.60   12.29
   4  -8   9   99.01   12.16
  -4  -8  -9  131.32   12.07
   4  -8  10   74.23   10.98
   4   8  10   69.37    9.58
   4   8  10   73.25    9.67
   4  -8  10   57.25    8.32
   4  -8  10   66.71   11.50
   4  -8  10   73.55   10.71
   4   8  10   63.62    9.79
   4  -8  10   73.08   11.28
   4   8  11  520.30   23.24
   4  -8  11  501.56   27.86
   4  -8  11  509.85   26.28
   4   8  11  531.33   25.56
   4  -8  11  539.02   27.87
   4   8  11  569.67   25.87
   4   8  12  745.28   26.20
   4  -8  12  733.80   32.29
   4   8  12  830.49   31.25
   4  -8  12  781.01   32.77
   4   8  12  748.69   29.71
   4  -8  12  737.77   31.31
   4  -8  12  760.28   33.25
   4  -8  13    6.28    5.33
   4  -8  13   14.08    4.70
   4   8  13    7.70    4.13
   4  -8  13   -3.79    4.23
   4  -8  13   10.67    4.26
   4  -8  13    5.58    4.40
   4   8  13    4.01    4.71
   4  -8  14  161.46   12.68
   4   8  14  169.45   14.37
   4  -8  14  143.67   14.64
   4  -8  14  171.41   14.80
   4  -8  14  137.84   11.76
   4  -8  14  147.73   14.26
   4   8  14  173.02   11.82
   4   8  15   22.01    5.01
   4  -8  15   21.91    5.35
   4   8  15   20.00    5.88
   4  -8  15   24.38    5.73
   4  -8  15   28.54    7.72
   4   8  15   29.46    6.85
   4   8  15   22.13    4.87
   4   8  16    9.19    5.07
   4  -8  16   14.27    5.74
   4  -8  16    5.96    5.39
   4  -8  16   13.82    4.42
   4   8  16    6.90    5.02
   4  -8  16    6.58    4.45
   4   8  16    8.85    3.72
   4  -8  17  327.72   18.96
   4   8  17  324.83   18.51
   4  -8  17  329.19   15.02
   4  -8  17  323.81   19.61
   4  -8  17  315.03   18.45
   4   8  17  331.59   15.46
   4  -8  18    6.92    3.69
   4   8  18    7.21    3.93
   4  -8  18    1.68    2.06
   4   8  18    5.88    3.59
   4  -8  18    1.83    3.48
   4  -8  18    9.80    4.36
   4   8  18    3.50    2.71
   4   8  19  210.12    9.87
   4   8  19  221.37   11.35
   4  -8  19  179.72    8.12
   4   8  19  192.51   12.04
   4   8  19  200.04   11.44
   4  -8  19  218.41   13.21
   4  -8  19  192.91   11.68
   4  -8  19  214.05   12.78
   4   8  20   23.14    3.05
   4   8  20   23.30    3.14
   4   8  20   27.47    4.39
   4  -8  20   16.90    3.76
   4  -8  20   22.79    3.58
   4  -8  20   24.26    4.26
   4   8  20   23.81    3.75
  -4  10  18   73.53    5.23
  -4 -10  18   60.35    4.98
  -4 -10  17  289.14   12.97
  -4  10  17  283.49   11.83
  -4  10  16    9.88    2.78
  -4  10  16    1.91    2.60
  -4 -10  16    5.52    2.51
  -4 -10  16    0.63    3.16
  -4 -10  16    0.15    2.41
  -4 -10  16    1.44    2.05
  -4  10  15 1001.90   22.15
  -4  10  15 1015.50   27.29
  -4 -10  15 1040.11   25.60
  -4 -10  15  999.39   26.92
  -4 -10  15  979.20   29.68
  -4  10  15  935.39   22.16
  -4 -10  15 1025.82   22.56
  -4 -10  14   33.62    5.18
  -4  10  14   31.11    5.07
  -4  10  14   29.30    5.29
  -4 -10  14   29.67    5.57
  -4  10  14   26.16    5.22
  -4 -10  14   31.69    6.02
  -4 -10  14   36.69    5.56
  -4 -10  13  251.35   15.16
  -4  10  13  228.22   12.82
  -4  10  13  250.61   14.71
  -4 -10  13  245.06   16.10
  -4  10  13  249.68   15.03
  -4 -10  13  244.43   13.48
  -4  10  12   13.82    4.61
  -4  10  12   20.19    4.91
  -4 -10  12    8.71    3.22
  -4 -10  12   23.11    6.96
  -4 -10  12   18.33    4.65
  -4 -10  12   19.29    5.64
  -4  10  11   73.22    9.58
  -4  10  11   55.83    7.21
  -4 -10  11   56.63    9.68
  -4 -10  11   61.66    7.62
  -4 -10  11   76.24    8.44
  -4 -10  11   57.48    8.72
  -4  10  10   -2.53    3.39
  -4 -10  10    3.17    4.25
  -4 -10  10   -6.16    5.21
  -4 -10  10    7.02    4.39
  -4 -10  10   -1.18    4.06
  -4  10  10   -2.23    4.49
  -4  10   9  529.26   26.33
  -4  10   9  476.03   21.64
  -4 -10   9  479.89   25.25
  -4 -10   9  547.86   27.91
  -4 -10   9  424.45   19.56
  -4 -10   9  496.67   25.97
  -4  10   9  482.67   25.09
  -4 -10   8   41.90    8.37
  -4 -10   8   41.83    9.25
  -4 -10   8   50.80    7.35
  -4  10   8   37.45    8.27
  -4 -10   8   32.36    8.60
  -4  10   8   42.95    8.77
  -4 -10   7  133.78   14.15
  -4 -10   7  130.19   14.09
  -4 -10   7  117.71   11.15
  -4 -10   7  157.57   15.70
  -4  10   7  141.53   14.45
  -4  10   7  153.39   14.99
  -4 -10   6   24.77    7.06
  -4 -10   6   21.96    7.49
  -4  10   6   15.83    5.96
  -4 -10   6   16.87    6.74
  -4 -10   6   19.03    5.62
  -4  10   6   15.06    5.04
  -4 -10   5  497.49   27.24
  -4 -10   5  550.26   28.99
  -4  10   5  532.86   27.72
  -4 -10   5  471.47   25.48
  -4 -10   5  476.89   22.15
  -4  10   5  545.13   27.49
  -4 -10   4   32.43    7.52
  -4  10   4   41.72    8.69
  -4 -10   4   41.74    9.08
  -4  10   4   34.67    7.60
  -4 -10   4   41.41    9.06
  -4 -10   3  701.01   29.28
  -4  10   3  769.02   32.84
  -4 -10   3  667.11   32.11
   4  10  -3  791.76   27.29
  -4  10   3  731.72   31.65
   4  10  -3  683.84   24.16
  -4 -10   2    4.60    4.07
  -4 -10   2    1.58    5.38
  -4  10   2    6.28    5.41
   4  10  -2    0.33    2.29
   4  10  -2   -0.15    2.72
  -4  10   2   -2.86    3.18
   4 -10  -2    2.77    4.48
   4 -10  -1  233.45   16.81
  -4 -10   1  255.64   16.30
  -4  10   1  232.84   18.09
   4 -10  -1  249.57   19.09
   4  10  -1  226.90   16.05
  -4  10   1  229.96   17.35
   4  10  -1  215.75   15.22
  -4 -10   0   47.36    6.42
   4 -10   0   53.87    8.42
   4  10   0   32.82    6.29
  -4  10   0   40.68    8.28
   4  10   0   43.08    7.95
   4 -10   0   52.82    9.13
  -4  10   0   38.80    7.93
   4 -10   1    8.73    4.28
  -4  10  -1    8.85    3.64
   4  10   1    9.42    4.04
   4  10   1   16.36    5.48
  -4  10  -1   14.19    5.53
   4 -10   1    8.36    5.32
   4  10   2  294.39   19.64
  -4  10  -2  295.06   18.38
   4 -10   2  282.45   20.49
  -4  10  -2  272.27   18.19
  -4  10  -3    3.88    3.59
   4 -10   3    6.09    4.98
   4  10   3   -3.29    3.97
   4 -10   3    4.67    3.61
   4 -10   4  358.75   23.46
  -4  10  -4  357.01   19.97
   4  10   4  360.38   22.12
   4 -10   4  378.90   23.98
   4  10   4  382.57   22.55
   4 -10   4  357.47   20.99
   4 -10   5    8.21    4.24
   4 -10   5   12.32    4.83
  -4  10  -5   13.19    4.87
   4  10   5    6.22    4.87
   4 -10   5    8.38    5.37
   4 -10   5   13.38    6.43
   4  10   5    1.26    4.01
   4 -10   6    3.21    4.12
   4 -10   6    5.96    5.85
   4  10   6   10.49    5.58
   4 -10   6    2.29    3.84
   4 -10   6    2.21    4.11
   4  10   6    2.43    4.02
   4 -10   7    7.29    4.76
   4 -10   7    7.38    3.64
   4  10   7    9.85    5.26
   4 -10   7   -2.58    5.18
   4 -10   7   10.54    5.31
   4  10   7    7.57    5.47
   4 -10   8    7.11    4.65
   4  10   8    8.43    5.29
   4 -10   8    5.70    4.53
   4  10   8    0.81    4.28
   4 -10   8   -5.57    5.14
   4 -10   9   20.71    6.79
   4 -10   9   26.30    7.56
   4  10   9   29.79    6.83
   4 -10   9   39.13    7.59
   4  10   9   30.20    7.07
   4 -10  10  174.35   14.41
   4 -10  10  163.70   15.26
   4  10  10  169.05   13.30
   4 -10  10  163.93   14.83
   4 -10  10  161.81   13.78
   4  10  10  164.04   13.75
   4 -10  11   28.87    6.85
   4 -10  11   15.43    5.19
   4  10  11   18.41    5.21
   4  10  11   26.48    6.14
   4 -10  11   24.17    5.92
   4  10  12   71.96    8.61
   4 -10  12   63.57    8.67
   4 -10  12   61.70    8.74
   4 -10  12   70.26    8.86
   4  10  13  425.50   19.33
   4  10  13  445.13   18.34
   4 -10  13  450.64   20.07
   4 -10  13  429.97   19.06
   4  10  14  293.98   15.04
   4 -10  14  277.90   13.23
   4  10  14  270.26   12.92
   4 -10  14  271.59   14.73
   4  10  15  433.88   13.09
   4  10  15  470.54   17.43
   4 -10  15  482.01   19.11
   4 -10  15  468.68   18.19
   4 -10  15  469.34   17.51
   4  10  16  120.41    8.14
   4  10  16  120.14    8.26
   4 -10  16  113.89    8.54
   4 -10  16  101.55    7.50
   4 -10  16  125.13    8.28
   4 -10  17  164.88    8.26
   4  10  17  163.81    7.64
   4 -10  17  161.36    7.53
   4  10  17  159.31    7.94
  -4 -12  12    2.22    2.05
   4 -12 -11  460.55   12.34
  -4  12  11  501.46   14.56
  -4 -12  10   30.34    4.61
  -4  12  10   30.13    4.52
  -4 -12  10   19.82    3.65
   4 -12 -10   22.69    3.82
  -4 -12   9  473.11   14.35
  -4  12   9  471.93   17.12
   4 -12  -9  483.83   15.43
  -4 -12   9  509.20   18.29
   4 -12  -8   49.51    5.18
  -4  12   8   52.22    5.24
  -4  12   8   51.44    6.52
   4 -12  -8   49.64    5.65
  -4 -12   8   51.73    6.96
   4 -12  -7  192.88   10.67
  -4  12   7  210.84   11.40
  -4 -12   7  218.81   13.87
  -4  12   7  213.19   12.87
   4 -12  -7  206.92   11.10
  -4 -12   6  156.20   11.41
  -4  12   6  152.99   10.61
   4 -12  -6  167.93   10.93
   4  12  -6  144.22    8.60
  -4 -12   6  163.77   12.40
  -4  12   6  142.52   10.85
   4 -12  -6  152.57    9.72
  -4 -12   5  295.24   16.20
   4  12  -5  295.70   13.73
   4 -12  -5  310.98   15.52
  -4  12   5  310.24   15.74
  -4 -12   5  297.04   17.00
  -4  12   5  319.79   16.05
   4 -12  -5  308.96   13.50
  -4 -12   4   17.89    5.40
   4 -12  -4   15.58    4.71
  -4 -12   4   15.54    5.41
   4  12  -4   15.26    4.20
  -4  12   4   19.37    4.86
  -4 -12   4   15.61    5.53
  -4  12   4   16.59    4.70
   4 -12  -4   18.45    4.02
  -4  12   3   83.89    9.54
   4  12  -3   70.52    8.07
   4 -12  -3   72.24    8.60
  -4  12   3   76.64    8.90
  -4 -12   3   81.82   10.16
  -4  12   3   76.32    8.21
  -4 -12   3   77.13    9.41
   4 -12  -3   67.76    6.51
  -4 -12   3   75.42    9.06
  -4 -12   2   68.87    9.27
  -4  12   2   68.73    8.67
   4  12  -2   65.69    8.21
  -4  12   2   66.69    8.45
   4 -12  -2   74.35    9.07
  -4  12   2   65.16    7.49
   4 -12  -2   64.63    7.26
  -4 -12   2   69.01    9.01
   4 -12  -2   71.72    8.22
  -4 -12   1  242.05   16.35
   4  12  -1  254.50   15.25
   4 -12  -1  236.32   15.28
  -4  12   1  261.89   15.59
  -4  12   1  228.29   12.91
   4 -12  -1  242.10   14.17
  -4 -12   1  246.03   16.12
   4 -12  -1  233.05   14.02
   4 -12   0    4.06    4.04
  -4 -12   0   -1.00    4.96
   4  12   0   -1.56    4.49
  -4  12   0    1.32    3.85
   4 -12   0    1.08    3.99
  -4  12   0   -4.71    2.90
   4  12   0    0.51    2.44
  -4 -12   0   -0.49    3.79
   4 -12   0   -2.62    3.77
   4 -12   1  622.71   23.71
   4  12   1  617.40   24.00
   4 -12   1  644.15   25.11
  -4 -12  -1  645.12   25.96
  -4  12  -1  616.40   22.35
   4 -12   1  610.05   23.14
   4  12   1  580.65   20.64
   4 -12   1  588.65   21.07
  -4 -12  -1  596.88   24.77
   4 -12   2   18.69    5.18
  -4  12  -2   21.39    4.98
   4 -12   2   19.60    5.61
  -4 -12  -2   31.87    6.99
   4  12   2   21.46    5.77
   4 -12   2   29.16    5.69
   4  12   2   23.13    4.75
   4 -12   2   18.50    4.74
   4 -12   3    0.77    3.68
   4  12   3    1.46    3.54
  -4 -12  -3   -0.11    3.81
  -4  12  -3   -3.15    2.65
   4 -12   3   -2.57    3.12
   4  12   3    1.66    3.08
   4 -12   3   -0.76    2.46
   4 -12   4  140.50   11.89
  -4 -12  -4  111.63   10.59
  -4  12  -4  134.98   10.51
   4  12   4  129.77   10.96
   4 -12   4  116.67    9.70
   4  12   4  136.54   10.65
   4 -12   4  120.64    8.47
   4 -12   5   17.27    5.10
   4 -12   5   20.30    4.83
   4  12   5   17.53    4.63
   4  12   5   22.95    5.26
  -4  12  -5   15.48    4.15
  -4 -12  -5   23.01    5.60
   4 -12   6   37.43    6.44
  -4 -12  -6   37.27    6.48
   4  12   6   42.58    6.30
  -4  12  -6   38.66    5.37
   4 -12   6   41.87    5.66
   4  12   6   45.04    6.46
   4 -12   7    8.07    3.78
   4 -12   7    7.98    3.76
   4  12   7   10.01    3.29
  -4  12  -7    3.74    2.20
   4  12   7    6.64    2.31
  -4 -12  -7    7.31    3.58
   4  12   7    8.48    3.32
  -4 -12  -8    1.95    2.98
   4 -12   8    2.37    3.03
   4 -12   8   -1.25    2.79
   4  12   8   -0.63    2.34
   4 -12   9  103.77    7.97
  -4 -12  -9   89.17    7.39
   4  12   9   98.10    7.59
   4  12   9   83.32    5.38
  -4 -12 -10    6.69    2.71
   4 -12  10   14.18    2.91
   4  12  10    3.89    2.33
   4  12  10    8.63    2.60
   4  12  11    6.21    1.96
   4  12  11   11.92    2.43
  -5  -1  26   14.06    3.81
  -5   1  26    8.17    2.83
  -5  -1  26   10.62    3.53
  -5  -1  26    8.19    3.07
  -5   1  26    6.36    2.96
  -5   1  26    6.73    3.17
  -5  -1  26    9.29    3.63
  -5   1  25  556.22   20.06
  -5  -1  25  529.59   21.28
  -5  -1  25  545.29   21.34
  -5  -1  25  534.09   21.11
  -5   1  25  536.05   21.41
  -5  -1  25  554.34   21.80
  -5   1  25  562.25   21.67
  -5   1  24   13.52    5.97
  -5  -1  24   17.77    6.00
  -5  -1  24   18.12    5.71
  -5   1  24   16.28    5.22
  -5  -1  24   13.46    5.17
  -5  -1  24   21.03    6.38
  -5   1  24   16.86    5.17
  -5   1  24    9.97    3.62
  -5  -1  24   10.30    3.98
  -5   1  24   16.71    4.24
  -5  -1  23  139.43   13.95
  -5   1  23  147.03   13.94
  -5  -1  23  130.88   13.30
  -5  -1  23  110.62   12.51
  -5   1  23  125.13   12.66
  -5  -1  23  128.68   13.48
  -5   1  23  106.50   10.23
  -5   1  23  125.04   12.31
  -5  -1  23  120.15   12.61
  -5   1  23  118.49   10.30
  -5  -1  23  129.14   11.79
  -5   1  23  123.66   11.25
  -5   1  22  196.17   14.64
  -5   1  22  182.45   15.66
  -5   1  22  192.71   16.07
  -5  -1  22  184.71   16.57
  -5  -1  22  206.01   16.82
  -5   1  22  211.47   16.59
  -5  -1  22  197.52   16.72
  -5   1  22  187.52   14.60
  -5   1  22  198.66   15.31
  -5  -1  22  193.47   16.69
  -5  -1  22  200.26   15.03
  -5  -1  22  184.23   15.11
  -5   1  22  202.42   14.74
  -5  -1  22  212.61   17.35
  -5   1  21    1.06    3.96
  -5  -1  21    8.23    5.49
  -5   1  21   -2.51    4.58
  -5   1  21    6.01    5.38
  -5   1  21    4.91    4.01
  -5  -1  21    2.39    4.32
  -5   1  21   -0.49    3.38
  -5  -1  21    1.80    3.66
  -5  -1  21    5.86    4.61
  -5   1  21    9.94    4.83
  -5   1  21    1.49    4.19
  -5  -1  21    5.06    4.20
  -5  -1  21    0.45    4.58
  -5  -1  21    3.49    4.31
  -5  -1  21    6.34    4.31
  -5  -1  21    5.52    4.31
  -5   1  20   48.30    8.52
  -5   1  20   65.25   10.30
  -5  -1  20   60.26   10.01
  -5   1  20   61.93    9.69
  -5  -1  20   64.12    9.45
  -5  -1  20   58.48    8.18
  -5   1  20   51.22    8.94
  -5   1  20   55.58    9.19
  -5  -1  20   68.74    9.99
  -5   1  20   62.21   10.75
  -5  -1  20   56.89    9.53
  -5  -1  20   55.07    9.63
  -5  -1  20   62.85   10.20
  -5  -1  20   62.35    9.71
  -5  -1  20   71.56   10.53
  -5  -1  20   50.64    9.30
  -5   1  20   50.14    8.34
  -5   1  19   18.68    6.23
  -5   1  19   19.51    7.29
  -5  -1  19   29.57    7.20
  -5   1  19   23.32    6.07
  -5  -1  19   24.63    6.48
  -5   1  19   33.69    6.74
  -5  -1  19   23.38    5.66
  -5   1  19   21.90    6.20
  -5   1  19   29.30    7.46
  -5  -1  19   26.99    6.95
  -5  -1  19   21.12    7.50
  -5  -1  19   22.21    7.27
  -5  -1  19   23.06    7.23
  -5  -1  19   24.93    6.58
  -5  -1  19   27.42    7.30
  -5  -1  19   32.24    7.68
  -5   1  19    7.07    4.89
  -5   1  18   88.24   10.57
  -5   1  18   90.59   11.33
  -5  -1  18   61.91    9.79
  -5  -1  18   82.52   11.29
  -5   1  18   78.94   10.25
  -5  -1  18   69.47    8.97
  -5   1  18   73.44    9.88
  -5  -1  18   79.35   10.41
  -5   1  18   97.19   12.30
  -5  -1  18   67.33   10.06
  -5  -1  18   78.26   10.41
  -5   1  18   63.51    9.53
  -5  -1  18   63.18    9.92
  -5  -1  18   80.00   11.45
  -5  -1  18   87.96   11.39
  -5  -1  18   86.55   11.39
  -5   1  18   86.73   10.66
  -5  -1  18   82.62   11.13
  -5   1  17    5.68    4.52
  -5  -1  17    2.36    3.57
  -5   1  17    4.54    4.51
  -5   1  17    4.21    3.25
  -5   1  17    2.30    3.61
  -5  -1  17   -5.44    4.30
  -5  -1  17    9.90    3.47
  -5   1  17    1.99    3.83
  -5  -1  17    4.34    4.48
  -5  -1  17    0.67    5.20
  -5   1  17   -0.85    3.47
  -5  -1  17    2.35    4.03
  -5   1  17   -3.37    3.94
  -5  -1  17    5.89    4.77
  -5  -1  17   -3.94    4.41
  -5  -1  17    3.77    3.49
  -5  -1  17   -1.94    4.44
  -5   1  17    5.15    4.72
  -5  -1  17   -1.32    4.55
  -5  -1  17   11.64    4.07
  -5   1  17   11.54    4.99
  -5  -1  16   10.32    4.98
  -5   1  16    3.45    2.85
  -5   1  16   10.59    4.32
  -5  -1  16    6.31    3.21
  -5   1  16    2.52    3.78
  -5   1  16    2.58    2.79
  -5   1  16    6.61    4.75
  -5  -1  16    9.87    4.13
  -5   1  16    6.02    3.28
  -5   1  16    8.33    5.10
  -5  -1  16    9.77    4.76
  -5  -1  16   10.20    4.30
  -5  -1  16   14.17    4.74
  -5  -1  16   15.33    5.26
  -5   1  16   11.49    3.97
  -5  -1  16   13.69    5.07
  -5   1  16   -3.56    4.09
  -5   1  16    7.05    3.59
  -5  -1  16   -2.99    3.89
  -5  -1  16    2.74    3.74
  -5   1  16   11.46    4.95
  -5  -1  16    2.98    3.92
  -5  -1  16    9.87    4.78
  -5   1  16    6.01    3.48
  -5   1  16   10.31    4.92
  -5  -1  16   17.42    6.21
  -5   1  16    0.85    3.74
  -5  -1  16    2.00    4.10
  -5   1  15   33.63    5.68
  -5   1  15   25.08    6.63
  -5   1  15   26.58    5.31
  -5  -1  15   29.84    6.46
  -5   1  15   21.17    6.02
  -5  -1  15   22.22    6.87
  -5   1  14    5.74    2.85
  -5   1  14    0.75    3.17
  -5  -1  14    3.17    3.90
  -5  -1  14    2.39    3.37
  -5   1  14    4.22    4.25
  -5   1  14   -0.47    2.67
  -5  -1  13  124.84   11.38
  -5   1  13  118.14    9.54
  -5   1  13  124.17   11.43
  -5  -1  13  123.92   11.47
  -5   1  13  125.80    9.87
  -5   1  13  135.55   11.57
  -5  -1  13  116.23   11.03
  -5  -1  12    7.36    4.33
  -5   1  12    5.92    2.63
  -5   1  12    5.68    2.97
  -5  -1  12    7.55    4.05
  -5   1  12   13.34    4.45
  -5  -1  12    7.18    3.81
  -5   1  12    6.50    2.84
  -5   1  11 1145.62   25.89
  -5  -1  11 1227.23   31.08
  -5   1  11 1224.25   30.98
  -5  -1  11 1024.95   28.70
  -5   1  11 1119.52   26.11
  -5   1  11 1134.67   29.32
  -5  -1  11 1245.33   31.81
  -5   1  10   67.10    3.91
  -5  -1  10   75.33    7.58
  -5   1  10   70.24    7.41
  -5   1  10   68.76    6.11
  -5   1  10   58.92    6.56
  -5  -1  10   64.30    7.11
  -5  -1  10   58.57    6.83
  -5   1  10   53.95    5.63
  -5   1  10   66.78    4.91
  -5   1   9  883.51   23.09
  -5  -1   9  878.84   23.14
  -5  -1   9  915.30   18.23
  -5   1   9  821.40   19.44
  -5   1   9  838.12   22.57
  -5  -1   9  905.81   23.94
  -5  -1   9  838.23   22.89
  -5   1   9  895.01   17.03
   5  -1  -8   51.98    2.77
  -5   1   8   54.45    5.75
  -5  -1   8   56.09    5.62
  -5  -1   8   58.62    4.33
  -5   1   8   60.78    4.81
  -5  -1   8   57.74    5.74
  -5   1   8   51.00    4.67
  -5  -1   8   53.37    5.62
  -5  -1   8   60.66    5.98
  -5   1   8   61.55    5.77
  -5   1   8   67.57    4.59
  -5  -1   7 1064.57   21.78
  -5   1   7 1048.30   18.18
  -5  -1   7 1066.69   21.94
  -5  -1   7 1006.58   21.63
  -5  -1   7  960.38   21.56
  -5   1   7  922.55   17.33
  -5   1   7 1046.45   21.53
  -5   1   6  751.62   14.68
  -5  -1   6  796.62   17.36
  -5  -1   6  750.11   16.61
  -5   1   6  742.86   16.65
  -5  -1   6  826.88   18.08
  -5  -1   6  706.60   17.12
  -5   1   6  644.86   13.18
  -5   1   5 2047.82   23.15
  -5   1   5 2056.51   23.86
  -5  -1   5 2148.00   25.65
  -5  -1   5 2108.06   26.23
  -5  -1   5 2175.51   19.62
  -5   1   5 2076.15   21.28
  -5  -1   4  102.34    5.18
  -5  -1   4   88.53    4.68
  -5   1   4   85.42    4.70
  -5  -1   4   92.37    2.95
  -5  -1   4   94.18    4.01
  -5  -1   4   98.18    3.40
  -5  -1   4   79.98    4.81
  -5  -1   4   99.49    3.40
  -5  -1   3 1510.06   17.31
  -5  -1   3 1511.56   13.93
  -5   1   2  328.27    8.09
  -5  -1   2  318.05    6.33
  -5  -1   2  326.09    7.16
  -5   1   2  323.56    7.90
  -5  -1   2  317.34    7.24
  -5   1   1  610.16   10.41
  -5  -1   1  613.29   10.37
  -5  -1   0  854.36   12.74
   5   1   0  868.65   12.50
  -5   1  -1 1168.76   14.22
  -5  -1  -1 1131.97   15.35
  -5   1  -1 1118.67   13.40
  -5   1  -1 1129.32   12.28
   5   1   1 1163.97   16.22
   5  -1   2   39.55    3.17
   5  -1   2   45.16    2.73
  -5  -1  -2   38.89    3.19
  -5   1  -2   39.78    2.64
  -5   1  -2   41.26    2.31
  -5  -1  -2   36.05    3.06
   5   1   2   43.63    3.57
   5   1   3 7330.27   46.43
   5  -1   3 7412.09   37.98
   5  -1   3 7313.18   43.03
  -5  -1  -3 7022.66   41.40
  -5   1  -3 7103.14   33.43
  -5   1  -3 7189.92   27.69
  -5  -1  -3 6911.89   41.21
   5   1   3 7396.58   47.86
  -5   1  -3 7063.47   33.15
   5   1   4 1756.32   24.35
   5  -1   4 1692.64   21.88
   5  -1   4 1749.76   20.84
   5  -1   4 1685.97   23.41
  -5   1  -4 1655.41   16.45
  -5   1  -4 1696.80   12.78
  -5  -1  -4 1584.38   20.41
  -5   1  -4 1630.03   16.23
   5   1   5 3932.42   38.89
   5  -1   5 3758.50   34.25
   5  -1   5 3895.99   34.67
   5  -1   5 3820.65   38.35
  -5   1  -5 3730.29   24.77
  -5   1  -5 3726.11   24.66
   5   1   6 1069.94   21.42
   5   1   6  972.10   18.02
   5  -1   6 1065.15   19.93
   5  -1   6 1024.32   18.82
   5  -1   6 1029.87   21.41
   5   1   6 1057.68   22.23
  -5  -1  -6  955.15   16.88
   5  -1   6  908.18   20.52
  -5   1  -6  982.13   13.04
  -5   1  -6  965.80   12.88
   5   1   7 1850.41   29.55
   5   1   7 1807.32   31.44
   5  -1   7 1816.58   30.88
   5  -1   7 1753.74   25.58
   5  -1   7 1726.21   27.90
   5  -1   7 1704.35   30.27
  -5  -1  -7 1698.04   23.13
  -5   1  -7 1714.64   16.79
  -5   1  -7 1708.31   16.71
   5   1   8  622.52   18.14
   5   1   8  639.26   20.08
   5  -1   8  620.02   19.30
   5   1   8  581.51   17.56
  -5  -1  -8  599.35   14.00
   5  -1   8  596.46   19.15
  -5   1  -8  580.40    9.32
  -5   1  -8  588.50    9.33
   5   1   9 1218.22   26.24
  -5  -1  -9 1203.77   19.55
   5   1   9 1148.85   26.41
   5  -1   9 1178.77   28.65
   5  -1   9 1213.12   28.58
   5   1   9 1197.74   29.06
   5   1  10   97.59    7.94
   5   1  10   99.58    8.47
  -5  -1 -10   92.66    5.30
   5  -1  10  108.83    9.52
   5  -1  10   98.38    8.81
   5   1  10  111.77    9.70
   5   1  11   93.07    8.80
   5  -1  11  105.15    9.83
   5  -1  11   94.86    9.18
   5   1  11  102.97    7.85
   5   1  11  100.50    9.79
   5  -1  12  285.03   16.55
   5   1  12  282.04   15.32
   5   1  12  271.78   16.38
   5   1  12  260.21   12.10
   5  -1  13  145.61   12.54
   5   1  13  127.90   10.87
   5   1  13  125.02   11.57
   5  -1  14    2.70    3.53
   5   1  14    7.38    3.56
   5   1  14    1.37    2.81
   5   1  15  197.98   15.81
   5  -1  15  183.26   14.83
   5   1  15  202.46   14.70
   5   1  15  195.33   13.61
   5  -1  15  210.80   14.23
   5   1  15  201.68   13.83
   5  -1  15  198.82   14.79
   5  -1  15  207.18   14.76
   5  -1  15  218.24   14.98
   5   1  15  230.64   15.42
   5   1  15  172.58   12.81
   5  -1  15  198.83   14.04
   5  -1  15  204.71   14.33
   5   1  15  216.20   14.63
   5  -1  16  246.89   17.13
   5  -1  16  233.38   14.00
   5   1  16  257.14   17.03
   5   1  16  234.77   17.39
   5   1  16  255.22   15.13
   5   1  16  247.25   14.94
   5   1  16  236.07   15.88
   5  -1  16  241.78   16.59
   5   1  16  278.17   16.95
   5  -1  16  252.29   17.89
   5  -1  16  252.05   17.02
   5  -1  16  218.01   16.40
   5   1  16  244.21   16.98
   5   1  16  238.68   14.32
   5   1  16  234.63   15.51
   5  -1  16  262.34   14.94
   5  -1  16  230.76   16.17
   5  -1  16  211.68   13.84
   5  -1  16  228.90   17.31
   5   1  16  222.26   15.07
   5   1  17    3.33    3.07
   5  -1  17   -3.61    4.03
   5  -1  17  -14.02    4.51
   5   1  17   11.55    4.59
   5   1  17    3.28    2.18
   5   1  17   -7.81    4.90
   5  -1  17    3.83    3.04
   5   1  17    2.62    4.03
   5   1  17   -0.68    3.18
   5  -1  17   -0.26    3.28
   5  -1  17    6.22    4.10
   5   1  17    0.53    3.37
   5  -1  17   -3.67    3.82
   5   1  17    4.90    4.56
   5  -1  17    2.10    3.21
   5  -1  17    0.95    2.97
   5   1  17   14.88    3.94
   5  -1  17   -4.69    4.37
   5  -1  18  180.85   15.19
   5   1  18  158.35   13.22
   5   1  18  166.25   14.75
   5   1  18  168.32   13.24
   5   1  18  186.56   16.21
   5  -1  18  177.92   15.39
   5   1  18  180.90   13.71
   5  -1  18  177.47   15.90
   5  -1  18  177.56   15.50
   5  -1  18  181.62   12.97
   5   1  18  162.01   14.70
   5  -1  18  162.50   14.89
   5  -1  18  182.24   13.57
   5   1  19   12.28    4.69
   5   1  19   -0.72    3.75
   5  -1  19    8.98    4.49
   5   1  19   11.42    4.75
   5   1  19   10.80    4.26
   5  -1  19    4.40    4.42
   5  -1  19    4.88    4.41
   5   1  19    3.60    4.39
   5  -1  19   13.98    5.41
   5   1  19    0.79    3.64
   5  -1  19   -2.49    4.37
   5   1  20  329.57   21.71
   5  -1  20  335.97   20.92
   5  -1  20  323.44   21.81
   5   1  20  325.49   20.98
   5   1  20  321.38   19.06
   5  -1  20  321.45   20.40
   5   1  20  342.71   18.98
   5   1  20  318.75   18.14
   5   1  20  329.50   20.82
   5  -1  20  340.92   21.79
   5   1  20  330.12   20.04
   5   1  21  414.56   21.11
   5  -1  21  408.34   22.33
   5  -1  21  422.49   22.65
   5   1  21  415.57   21.55
   5  -1  21  418.94   23.53
   5   1  21  427.17   23.01
   5  -1  21  426.77   24.21
   5   1  21  371.14   22.58
   5   1  21  431.03   23.41
   5  -1  21  410.47   21.31
   5   1  22    5.21    3.89
   5  -1  22    2.79    3.95
   5   1  22    3.84    3.08
   5  -1  22    1.49    4.30
   5   1  22   -0.68    3.74
   5   1  22    1.62    4.02
   5  -1  22   -3.22    5.50
   5  -1  22   -0.23    3.47
   5   1  23  564.54   21.26
   5  -1  23  607.14   23.05
   5  -1  23  613.25   24.29
   5   1  23  604.72   23.94
   5  -1  23  624.63   26.08
   5  -1  23  606.30   21.56
   5   1  23  576.98   21.23
   5  -1  23  655.17   25.87
   5   1  23  600.42   22.42
   5  -1  24    0.30    3.11
   5   1  24    0.88    2.61
   5  -1  24    6.76    3.99
   5  -1  24    2.88    3.55
   5   1  24    2.41    3.41
   5  -1  24    3.36    2.34
   5   1  24    7.98    2.93
   5  -1  24    4.62    3.39
   5   1  24   -5.98    3.35
   5   1  25  180.26    9.54
   5  -1  25  193.20   11.00
   5   1  25  205.21   11.08
   5   1  25  193.56   10.50
   5  -1  25  194.47    8.61
   5  -1  25  183.84   10.26
   5   1  25  200.71   10.99
   5  -1  25  179.56   10.76
   5   1  26    1.91    1.82
   5  -1  26   -1.75    1.76
   5  -1  26    0.89    1.57
   5   1  26   -1.25    1.55
  -5  -3  26  232.52    9.98
  -5   3  26  218.95    9.79
  -5  -3  25  151.06   10.27
  -5   3  25  168.24   10.76
  -5  -3  25  165.51   10.15
  -5  -3  25  161.41   10.81
  -5   3  25  163.81    7.95
  -5   3  25  145.30    8.96
  -5  -3  25  160.57    9.48
  -5   3  25  167.75    9.84
  -5  -3  24   62.29    7.78
  -5  -3  24   65.16    8.14
  -5  -3  24   56.57    7.98
  -5   3  24   54.37    5.37
  -5   3  24   57.42    6.86
  -5  -3  24   62.04    7.91
  -5   3  24   56.39    7.19
  -5  -3  24   55.35    7.03
  -5   3  24   58.45    7.15
  -5   3  23  115.35   11.28
  -5  -3  23  103.94   10.67
  -5   3  23  113.62   10.88
  -5  -3  23  111.81   11.45
  -5  -3  23  110.96   11.51
  -5  -3  23  116.09   11.83
  -5   3  23  118.19   10.69
  -5   3  23  112.52    9.12
  -5  -3  23   96.85   10.45
  -5  -3  23  104.72   11.71
  -5   3  23  117.26   11.31
  -5   3  22  109.99   12.11
  -5  -3  22  104.74   11.19
  -5   3  22  106.64   11.17
  -5  -3  22  122.29   12.68
  -5  -3  22  104.59   11.93
  -5   3  22  118.36   11.83
  -5  -3  22  112.49   12.41
  -5   3  22  118.63   10.67
  -5  -3  22  107.82   12.31
  -5  -3  22  120.10   12.85
  -5  -3  22  120.24   12.20
  -5  -3  22  101.28   11.74
  -5   3  22  110.78   11.77
  -5   3  21    0.75    4.89
  -5   3  21    6.90    4.73
  -5  -3  21    5.56    4.95
  -5   3  21   12.06    5.18
  -5  -3  21    5.75    4.35
  -5   3  21   12.56    5.19
  -5  -3  21   19.22    6.43
  -5  -3  21   11.52    5.94
  -5   3  21    9.81    4.91
  -5  -3  21   10.20    5.86
  -5  -3  21   13.12    5.88
  -5   3  21   10.38    5.93
  -5  -3  21   13.06    6.30
  -5  -3  21   17.98    6.37
  -5  -3  21   18.99    6.04
  -5  -3  21   14.30    7.28
  -5  -3  20   20.34    6.57
  -5  -3  20   12.11    6.30
  -5   3  20   14.01    6.05
  -5   3  20   15.11    5.84
  -5  -3  20   12.20    5.50
  -5  -3  20   22.27    7.12
  -5   3  20   15.48    6.02
  -5   3  20   13.58    4.99
  -5  -3  20   17.43    6.65
  -5   3  20   12.66    5.69
  -5  -3  20   12.81    6.29
  -5  -3  20    7.68    6.03
  -5  -3  20   12.60    5.92
  -5   3  20   10.72    5.70
  -5  -3  20   17.06    6.33
  -5  -3  20   19.82    5.91
  -5  -3  20   12.62    6.00
  -5  -3  20   18.15    6.45
  -5  -3  19   -1.23    7.15
  -5  -3  19    6.23    4.85
  -5   3  19    3.54    4.90
  -5   3  19    6.24    4.94
  -5  -3  19    4.98    5.30
  -5  -3  19    2.21    4.44
  -5   3  19    9.74    4.45
  -5   3  19    5.62    4.73
  -5   3  19    5.27    5.32
  -5  -3  19    4.02    4.88
  -5  -3  19   15.19    6.50
  -5  -3  19    2.34    5.87
  -5  -3  19   10.33    5.62
  -5   3  19   12.75    5.42
  -5  -3  19    7.64    5.73
  -5  -3  19    4.34    5.35
  -5  -3  19    9.25    4.09
  -5  -3  19   12.43    5.58
  -5  -3  19   12.87    5.76
  -5   3  18   21.41    7.13
  -5   3  18   29.58    8.04
  -5   3  18   20.86    6.20
  -5   3  18   23.84    7.01
  -5  -3  18   30.44    7.20
  -5  -3  18   20.56    6.29
  -5  -3  18   16.01    5.90
  -5  -3  18   11.22    5.33
  -5   3  18   26.63    6.63
  -5  -3  18   18.95    6.93
  -5   3  18   19.20    6.20
  -5  -3  18   13.15    5.81
  -5  -3  18   21.76    6.62
  -5  -3  18   26.38    6.94
  -5  -3  18   31.54    7.69
  -5  -3  18   31.36    7.88
  -5  -3  18   21.84    7.04
  -5  -3  18   25.26    7.10
  -5  -3  18   18.63    6.49
  -5   3  17  141.10   14.12
  -5   3  17  154.95   13.14
  -5  -3  17  149.51   14.51
  -5   3  17  122.11   12.83
  -5  -3  17  150.24   14.64
  -5   3  17  157.03   13.41
  -5  -3  17  157.32   14.66
  -5   3  17  143.73   14.14
  -5  -3  17  141.26   14.12
  -5   3  17  148.81   14.62
  -5  -3  17  156.79   14.72
  -5  -3  17  147.98   14.53
  -5  -3  17  137.55   14.02
  -5  -3  17  139.05   14.00
  -5  -3  17  153.89   15.09
  -5  -3  17  153.84   14.83
  -5  -3  17  140.23   14.96
  -5  -3  17  114.18   12.52
  -5   3  16  153.84   12.37
  -5   3  16  153.38   13.46
  -5  -3  16  181.64   15.64
  -5   3  16  181.10   15.26
  -5  -3  16  161.78   14.58
  -5  -3  16  165.40   14.31
  -5   3  16  168.41   13.25
  -5   3  16  177.48   15.00
  -5  -3  16  174.85   15.18
  -5  -3  16  151.79   13.95
  -5  -3  16  187.42   15.97
  -5   3  16  181.81   15.55
  -5  -3  16  148.52   14.52
  -5  -3  16  176.69   15.15
  -5  -3  16  175.72   15.57
  -5  -3  16  193.10   15.79
  -5  -3  16  172.05   15.08
  -5  -3  16  173.67   15.48
  -5  -3  16  166.74   15.00
  -5   3  15    6.69    4.44
  -5   3  15   -5.76    3.65
  -5   3  15   15.71    4.91
  -5   3  15    7.21    3.43
  -5   3  15   -0.57    2.52
  -5  -3  15    1.96    3.52
  -5  -3  15    4.77    4.38
  -5  -3  15   -0.85    3.50
  -5  -3  15  -15.40    5.77
  -5  -3  15    2.94    3.55
  -5  -3  15   -1.14    3.30
  -5  -3  15   -2.25    4.72
  -5  -3  15   -0.82    3.98
  -5  -3  15    0.19    1.24
  -5  -3  15    5.11    4.76
  -5  -3  15    5.35    4.25
  -5  -3  15   10.48    4.69
  -5  -3  15   -0.26    5.42
  -5  -3  15   -5.64    5.20
  -5   3  15    1.61    2.26
  -5   3  14  147.65   12.53
  -5   3  14  144.42   12.19
  -5   3  14  161.63   12.09
  -5  -3  14  152.55   13.98
  -5   3  13  254.30   15.87
  -5  -3  13  273.86   17.93
  -5   3  13  275.31   15.29
  -5   3  13  292.65   14.55
  -5   3  12  472.86   20.55
  -5  -3  12  480.05   21.89
  -5  -3  12  500.33   21.85
  -5  -3  12  463.33   22.28
  -5   3  12  494.12   19.65
  -5   3  12  464.77   18.63
  -5   3  11  712.80   24.25
  -5  -3  11  754.65   26.08
  -5  -3  11  698.98   26.37
  -5  -3  11  809.41   26.47
  -5   3  11  805.21   23.74
  -5   3  11  783.43   23.86
  -5   3  10    8.17    3.38
  -5  -3  10    5.65    3.14
  -5  -3  10    7.62    4.03
  -5  -3  10   11.90    3.85
  -5   3  10    9.89    3.31
  -5   3  10    9.56    3.12
  -5   3   9  976.78   26.15
  -5  -3   9 1027.25   27.77
  -5  -3   9 1020.74   26.15
  -5  -3   9  955.51   27.71
  -5   3   9 1002.69   23.77
   5  -3  -9  913.17   20.39
  -5   3   8    1.21    2.57
  -5  -3   8   -0.07    2.78
  -5  -3   8    1.26    2.02
  -5  -3   8    0.13    3.10
  -5   3   8    0.32    2.05
   5  -3  -8    5.66    2.60
  -5  -3   7  895.38   24.02
  -5  -3   7  905.70   21.07
  -5   3   7  910.24   19.73
  -5  -3   7  886.70   11.93
  -5  -3   7  910.99   11.69
  -5   3   7  918.96   23.49
  -5  -3   7  922.90   23.91
  -5  -3   6 2357.27   36.38
  -5   3   6 2424.02   37.03
  -5  -3   6 2333.10   31.17
  -5  -3   6 2464.57   23.15
  -5   3   6 2505.55   30.45
  -5  -3   5 1648.92   28.92
  -5   3   5 1647.52   29.56
  -5  -3   5 1685.54   21.11
  -5  -3   5 1702.56   23.86
  -5  -3   5 1627.21   23.25
  -5   3   4  473.48   15.65
  -5   3   4  473.39   15.56
  -5  -3   4  482.46   11.44
  -5  -3   4  484.56   11.97
  -5  -3   4  518.45   13.62
  -5   3   3 3994.76   43.23
  -5  -3   3 4002.17   39.52
  -5  -3   3 3907.17   28.94
  -5  -3   2  662.74    9.86
  -5  -3   2  687.11   16.79
  -5   3   1 3304.83   35.99
  -5  -3   1 3333.35   16.06
  -5   3   0   21.50    3.03
   5  -3   0   23.62    1.91
  -5  -3   0   19.68    3.55
  -5   3  -1  693.62   15.71
   5  -3   1  652.50   11.58
  -5  -3  -1  587.43   16.79
   5   3   1  566.27   15.93
  -5   3  -2  151.07    7.20
  -5  -3  -2  150.24    8.77
   5  -3   2  151.59    6.44
   5   3   2  140.96    8.44
  -5   3  -3  165.72    7.33
  -5  -3  -3  146.23    8.86
   5  -3   3  146.88    7.08
   5   3   3  152.37    9.26
   5  -3   4  327.00   12.34
  -5   3  -4  333.52   10.24
   5   3   4  309.28    7.18
  -5  -3  -4  286.56   12.41
   5  -3   4  319.56   11.37
   5   3   4  325.26   14.00
  -5   3  -5 2237.59   26.19
   5  -3   5 2250.25   33.62
   5   3   5 2163.99   21.98
  -5  -3  -5 2141.42   34.34
   5  -3   5 2115.22   31.58
   5   3   5 2142.71   37.38
   5  -3   6   69.33    6.50
   5   3   6   58.89    4.30
   5  -3   6   61.58    6.08
  -5  -3  -6   63.91    6.25
   5   3   6   68.68    7.38
   5  -3   7 1847.42   33.88
   5   3   7 1656.78   24.52
   5  -3   7 1793.09   33.50
  -5  -3  -7 1753.57   31.76
   5   3   7 1934.38   38.42
   5  -3   8  167.37   10.90
   5   3   8  153.55    8.24
  -5  -3  -8  155.70    9.61
   5  -3   8  144.95   10.52
   5   3   8  171.82   12.14
   5   3   9  263.60   14.74
   5   3   9  265.37   11.57
   5  -3   9  246.75   13.90
  -5  -3  -9  263.36   12.48
   5   3   9  283.70   12.07
   5  -3   9  271.63   14.82
   5   3   9  251.02   15.13
   5   3  10  532.17   21.47
   5  -3  10  553.90   22.05
   5   3  10  561.40   17.79
   5  -3  10  534.82   20.97
   5   3  10  507.33   17.16
   5   3  11  278.76   16.02
   5  -3  11  295.17   17.14
  -5  -3 -11  257.23   12.94
   5   3  11  311.92   13.94
   5  -3  11  239.91   15.01
   5   3  11  269.99   16.84
   5   3  11  281.73   13.55
   5   3  12  115.28   10.74
   5  -3  12  102.26   10.94
   5   3  12   91.12    7.83
   5   3  12  101.56   10.91
   5   3  13  191.04   13.59
   5  -3  13  191.99   14.93
   5   3  13  195.74   11.52
   5   3  13  155.01   13.97
   5   3  14  175.20   12.98
   5   3  14  193.84   12.46
   5  -3  14  189.71   13.49
   5  -3  14  182.24   12.56
   5   3  14  184.97   15.46
   5   3  14  194.11   13.08
   5  -3  14  189.44   14.55
   5   3  14  189.82   14.09
   5  -3  14  222.21   15.32
   5  -3  14  177.60   14.44
   5  -3  14  214.92   15.30
   5   3  14  221.15   14.71
   5  -3  14  206.55   14.43
   5  -3  14  200.04   15.83
   5   3  15   61.25    9.74
   5  -3  15   53.85    9.23
   5   3  15   63.64    8.85
   5  -3  15   64.36    9.75
   5  -3  15   73.48    9.57
   5  -3  15   57.03    8.64
   5  -3  15   63.21    9.16
   5   3  15   67.72    9.07
   5  -3  15   51.65    8.28
   5  -3  15   61.22    7.90
   5  -3  15   62.66    8.40
   5   3  15   53.91    7.74
   5  -3  15   53.36    7.36
   5   3  15   60.32    8.24
   5  -3  15   48.78    7.66
   5   3  16  183.89   15.93
   5  -3  16  188.41   16.05
   5  -3  16  168.44   15.03
   5   3  16  198.97   16.13
   5  -3  16  158.24   14.64
   5  -3  16  166.26   14.87
   5  -3  16  179.50   13.01
   5  -3  16  160.51   13.10
   5  -3  16  184.25   15.41
   5  -3  16  143.48   12.91
   5  -3  16  164.44   14.09
   5   3  16  169.31   13.87
   5   3  16  172.05   13.72
   5   3  17   74.78    9.77
   5   3  17   73.97    9.70
   5  -3  17   71.59    9.96
   5  -3  17   71.59   10.41
   5   3  17   74.19   10.34
   5   3  17   73.52    8.92
   5   3  17   75.52   10.22
   5  -3  17   74.04   10.81
   5  -3  17   70.40   10.63
   5  -3  17   59.35    9.14
   5  -3  17   81.21    9.51
   5   3  17   84.85   10.66
   5   3  18  401.16   21.51
   5   3  18  389.18   23.10
   5  -3  18  396.55   23.21
   5  -3  18  393.47   20.26
   5   3  18  383.04   19.50
   5  -3  18  377.73   23.64
   5   3  18  412.39   23.68
   5  -3  18  422.33   24.33
   5  -3  18  397.74   20.51
   5  -3  18  397.35   22.96
   5   3  18  377.04   20.96
   5   3  18  423.39   21.85
   5  -3  18  400.44   23.71
   5   3  18  405.32   18.50
   5  -3  18  393.09   22.00
   5   3  19   89.42   10.53
   5   3  19   82.84   11.12
   5  -3  19   81.14    9.74
   5  -3  19   73.88   10.48
   5   3  19   95.43    9.94
   5  -3  19   93.80   12.26
   5   3  19   88.31   11.64
   5  -3  19   95.40   12.70
   5  -3  19   96.84   10.30
   5  -3  19   84.67   10.98
   5  -3  19   86.06   11.97
   5  -3  19   76.42    9.83
   5   3  19   95.38   10.70
   5   3  19   93.42    9.31
   5   3  19   92.47   10.74
   5   3  20    4.87    4.55
   5   3  20    7.93    5.14
   5  -3  20    1.21    5.63
   5  -3  20    8.21    4.89
   5   3  20   -1.30    4.05
   5  -3  20   -0.32    3.23
   5  -3  20   -0.64    3.86
   5  -3  20   -2.55    3.62
   5  -3  20   -2.78    3.73
   5  -3  20    2.59    4.83
   5   3  20    0.73    3.41
   5   3  20   -0.03    1.92
   5   3  21  287.94   16.29
   5  -3  21  297.09   19.40
   5  -3  21  303.45   19.56
   5  -3  21  310.93   16.75
   5   3  21  304.71   19.63
   5  -3  21  318.48   20.61
   5  -3  21  294.05   18.85
   5  -3  21  309.43   19.89
   5  -3  21  295.45   17.87
   5  -3  22   16.99    4.13
   5  -3  22    6.81    4.29
   5  -3  22    7.51    4.16
   5   3  22   10.00    4.66
   5  -3  22    8.59    4.86
   5   3  22    8.42    4.44
   5  -3  22   10.75    5.40
   5  -3  23   99.90   10.02
   5  -3  23  114.43    9.91
   5  -3  23  108.42   10.60
   5   3  23  114.10   10.38
   5   3  23  110.39    9.85
   5  -3  23  117.30   10.69
   5  -3  24   39.37    5.27
   5   3  24   30.75    4.67
   5  -3  24   33.20    5.52
   5  -3  24   31.48    4.94
   5   3  24   42.58    5.87
   5  -3  24   34.36    5.70
   5   3  24   39.29    5.59
   5  -3  24   39.65    5.84
   5  -3  25   86.90    5.88
   5   3  25   79.68    5.62
   5  -3  25   82.92    6.57
  -5  -5  24  144.44    8.07
  -5   5  24  154.49    8.81
  -5  -5  24  163.48    9.26
  -5   5  24  160.80    9.62
  -5   5  24  163.74   10.02
  -5   5  23  148.93   11.10
  -5  -5  23  153.15   10.38
  -5   5  23  151.86   10.63
  -5  -5  23  155.10   10.61
  -5  -5  23  145.22   10.73
  -5  -5  23  134.77   11.20
  -5  -5  23  149.80   10.90
  -5   5  23  165.19   11.86
  -5   5  22  520.60   22.71
  -5  -5  22  513.84   20.95
  -5   5  22  507.72   21.87
  -5  -5  22  556.56   22.01
  -5  -5  22  516.27   22.30
  -5  -5  22  533.94   24.27
  -5  -5  22  521.00   22.44
  -5   5  22  527.11   22.93
  -5   5  21    2.96    4.23
  -5   5  21    1.37    4.26
  -5  -5  21    8.93    4.73
  -5   5  21    5.96    4.62
  -5  -5  21    5.27    4.68
  -5  -5  21    2.09    4.52
  -5  -5  21    6.14    5.92
  -5  -5  21    9.36    5.21
  -5   5  21    0.09    5.24
  -5   5  20  144.94   14.10
  -5   5  20  140.13   13.94
  -5   5  20  154.29   14.37
  -5  -5  20  146.02   13.49
  -5  -5  20  130.30   12.68
  -5   5  20  150.85   14.16
  -5  -5  20  131.97   12.83
  -5  -5  20  139.04   13.71
  -5  -5  20  138.13   13.67
  -5  -5  20  151.60   14.95
  -5  -5  20  124.89   13.51
  -5  -5  19    1.84    5.22
  -5   5  19    1.55    3.43
  -5  -5  19   -3.17    4.05
  -5  -5  19    1.92    3.85
  -5   5  19    5.73    4.66
  -5  -5  19   -1.36    3.81
  -5  -5  19   -0.51    4.99
  -5  -5  19   -3.80    4.66
  -5  -5  19   -1.65    3.62
  -5  -5  19   -5.77    4.77
  -5   5  19   -8.39    5.31
  -5  -5  18   -3.28    4.83
  -5  -5  18    1.50    3.82
  -5  -5  18   17.85    5.78
  -5   5  18    9.63    5.00
  -5  -5  18   14.84    5.64
  -5   5  18    3.67    4.81
  -5  -5  18    7.41    5.63
  -5  -5  18   12.73    5.70
  -5  -5  18    4.11    4.32
  -5  -5  18    7.65    5.89
  -5  -5  18   11.43    5.66
  -5  -5  18    5.65    4.98
  -5   5  18    5.60    5.01
  -5  -5  17   25.63    7.69
  -5  -5  17    5.26    6.14
  -5   5  17   15.73    6.00
  -5  -5  17   13.67    6.06
  -5  -5  17   18.16    5.98
  -5  -5  17   13.79    5.43
  -5  -5  17   10.47    5.97
  -5   5  17   10.81    5.21
  -5  -5  17   23.89    7.11
  -5  -5  17   17.15    7.04
  -5  -5  17   22.75    6.29
  -5  -5  17   17.20    6.53
  -5  -5  17   11.06    6.04
  -5  -5  17   10.30    6.56
  -5  -5  17   14.07    6.12
  -5   5  17   10.14    4.82
  -5   5  16  139.09   14.19
  -5   5  16  117.02   11.56
  -5  -5  16  129.54   14.01
  -5   5  16  128.65   13.17
  -5  -5  16  151.19   14.17
  -5  -5  16  113.78   12.35
  -5  -5  16  121.24   12.41
  -5   5  16  153.90   15.08
  -5  -5  16  120.12   13.52
  -5  -5  16  141.64   14.55
  -5  -5  16  130.09   13.99
  -5  -5  16  132.70   14.11
  -5  -5  16  125.44   13.86
  -5  -5  16  150.87   14.46
  -5  -5  16  122.28   13.73
  -5  -5  16  135.30   14.10
  -5  -5  16  136.13   14.34
  -5  -5  16  123.34   13.35
  -5   5  15  148.31   14.05
  -5   5  15  132.91   12.33
  -5  -5  15  156.08   14.44
  -5   5  15  148.45   14.16
  -5  -5  15  142.64   12.81
  -5  -5  15  146.83   13.80
  -5  -5  15  141.91   12.46
  -5  -5  15  143.10   13.37
  -5  -5  15  164.16   15.03
  -5  -5  15  150.96   14.31
  -5   5  15  176.50   15.98
  -5  -5  15  142.69   14.54
  -5  -5  15  158.37   15.04
  -5  -5  15  136.17   13.83
  -5  -5  15  145.96   14.43
  -5  -5  15  120.94   13.32
  -5  -5  15  151.67   14.99
  -5   5  15  163.45   15.10
  -5  -5  15  142.62   13.68
  -5  -5  14  242.07   18.12
  -5   5  14  216.81   14.05
  -5   5  14  223.25   16.49
  -5  -5  14  205.22   16.31
  -5   5  14  217.02   16.10
  -5  -5  14  234.61   16.36
  -5   5  14  223.30   14.80
  -5  -5  14  227.82   15.04
  -5  -5  14  238.68   15.39
  -5  -5  14  218.14   14.94
  -5   5  14  238.79   17.79
  -5  -5  14  255.59   17.53
  -5  -5  14  235.32   17.55
  -5  -5  14  242.32   17.65
  -5  -5  14  241.55   17.17
  -5  -5  14  225.82   17.47
  -5   5  14  249.50   18.22
  -5  -5  14  212.18   15.30
  -5  -5  14  246.86   18.29
  -5  -5  13   93.88   11.23
  -5   5  13  115.39   11.72
  -5   5  13   94.98    9.45
  -5  -5  13  124.99   12.31
  -5   5  13  102.52   10.54
  -5   5  13   83.01    9.41
  -5  -5  13  105.16   10.77
  -5  -5  13  101.17   10.02
  -5  -5  13  100.15   10.22
  -5   5  13  105.78   11.90
  -5  -5  13   97.36   10.75
  -5  -5  13  117.87   11.87
  -5  -5  13  101.45   11.62
  -5  -5  13  103.60   11.79
  -5  -5  13  105.23   10.77
  -5  -5  13   97.03    9.95
  -5   5  13  117.12   11.99
  -5  -5  13  105.38   11.76
  -5  -5  12  288.61   16.63
  -5   5  12  285.47   17.58
  -5  -5  12  289.79   18.80
  -5   5  12  282.33   16.24
  -5  -5  12  278.52   16.43
  -5   5  12  276.05   17.28
  -5  -5  12  313.09   18.28
  -5   5  12  320.62   18.30
  -5  -5  11  190.23   14.98
  -5   5  11  168.50   12.21
   5  -5 -11  161.24   11.53
  -5   5  11  167.25   13.49
  -5   5  10  274.22   17.61
  -5  -5  10  279.56   17.59
  -5   5  10  305.51   17.80
  -5  -5   9 1056.22   32.96
  -5   5   9 1112.18   33.90
   5  -5  -9 1075.71   29.80
  -5   5   8  138.12   12.07
  -5  -5   8  122.39   11.02
   5  -5  -8  118.49   10.05
  -5   5   7 1143.73   32.84
  -5  -5   7 1055.05   31.02
  -5  -5   7 1100.83   24.36
  -5   5   6    0.83    2.88
  -5  -5   6    4.13    3.30
  -5  -5   6    1.36    2.06
  -5  -5   6    2.13    1.83
   5  -5  -6    4.91    2.98
  -5  -5   5 1877.01   35.18
  -5   5   5 1955.96   40.85
   5  -5  -4  136.64   10.96
  -5  -5   4  149.29   10.33
  -5   5   4  149.44   11.23
   5  -5  -3 1623.48   36.66
  -5  -5   3 1521.32   33.23
  -5   5   3 1593.45   35.44
   5  -5  -2   60.92    7.69
  -5  -5   2   56.05    6.85
  -5   5   2   57.87    7.19
   5  -5  -1  354.03   17.42
  -5  -5   1  356.71   16.79
  -5   5   1  377.04   16.69
   5  -5   0  285.37   15.74
  -5  -5   0  312.34   16.18
  -5   5   0  328.01   15.22
   5  -5   1 1790.34   38.38
  -5   5  -1 1753.38   34.27
  -5   5  -1 1863.34   33.66
  -5  -5  -1 1770.18   38.92
   5  -5   2  129.59   10.71
  -5   5  -2  111.14    8.69
  -5   5  -2  126.27    8.74
   5  -5   2  128.19    6.15
  -5  -5  -2  114.64   10.35
   5   5   2  120.28   10.16
   5  -5   3 1716.55   37.34
  -5   5  -3 1780.41   31.27
  -5  -5  -3 1808.03   40.03
   5   5   3 1771.90   39.11
   5  -5   4  165.55   11.88
  -5   5  -4  173.34    9.53
   5  -5   4  172.90    9.09
  -5  -5  -4  152.05   12.09
   5   5   4  164.05   12.48
   5  -5   5 1505.71   34.38
  -5   5  -5 1499.29   26.72
   5  -5   5 1378.90   33.77
   5  -5   5 1462.34   28.42
  -5  -5  -5 1414.15   36.19
   5   5   5 1480.13   38.08
   5  -5   6  445.48   18.60
   5  -5   6  447.42   19.70
   5  -5   6  429.30   16.45
  -5  -5  -6  431.85   20.12
   5   5   6  435.92   21.31
   5  -5   7  891.48   26.19
   5  -5   7  825.62   27.57
   5  -5   7  802.32   24.01
  -5  -5  -7  807.99   27.65
   5   5   7  836.26   30.26
   5  -5   8 1335.18   32.76
  -5  -5  -8 1351.65   35.79
   5  -5   8 1423.52   37.00
   5   5   8 1417.42   40.23
   5  -5   9  160.32   12.08
  -5  -5  -9  148.13   11.87
   5  -5   9  157.13   12.85
   5   5   9  152.60   13.73
  -5  -5 -10  545.92   22.34
   5  -5  10  591.23   23.64
   5  -5  10  528.35   23.91
   5   5  10  584.58   26.91
   5  -5  11  298.31   18.67
   5   5  11  279.05   18.29
   5   5  11  308.30   19.95
  -5  -5 -11  288.33   15.72
  -5  -5 -11  314.17   17.78
   5  -5  11  310.08   18.02
   5  -5  11  294.99   17.42
   5   5  11  328.22   17.79
   5  -5  12  286.61   18.47
   5   5  12  274.83   17.49
   5  -5  12  295.18   17.04
   5  -5  12  245.84   17.57
   5   5  12  277.25   18.40
   5  -5  12  267.43   16.83
   5  -5  12  277.59   16.44
   5  -5  12  291.37   15.93
   5   5  12  273.40   15.66
   5  -5  12  270.75   17.43
   5  -5  12  290.84   16.50
   5  -5  12  282.67   17.88
  -5  -5 -12  242.28   14.90
   5  -5  13    7.07    4.92
   5   5  13    0.04    4.07
   5  -5  13    5.59    4.03
   5   5  13   -0.47    2.99
   5  -5  13   -2.35    3.42
   5  -5  13    1.93    4.17
   5   5  13    2.78    3.42
   5  -5  13    9.77    5.34
   5  -5  13   -0.43    1.51
   5  -5  13    8.52    4.55
   5   5  13    2.51    3.90
   5  -5  13   12.78    4.62
   5  -5  14   12.35    4.49
   5   5  14   13.07    5.07
   5   5  14    5.30    4.13
   5   5  14   20.30    6.17
   5  -5  14   12.46    5.18
   5  -5  14   11.88    5.24
   5   5  14    8.96    4.32
   5  -5  14    6.36    3.73
   5  -5  14   22.93    4.94
   5  -5  14    9.18    4.55
   5   5  15   20.75    6.29
   5  -5  15   47.57    7.45
   5   5  15   38.75    8.25
   5  -5  15   29.68    7.20
   5  -5  15   41.74    7.57
   5  -5  15   44.31    8.45
   5  -5  15   44.42    7.25
   5   5  15   37.72    7.20
   5  -5  15   24.44    6.38
   5  -5  15   52.13    8.60
   5   5  15   38.29    7.73
   5  -5  15   39.59    7.95
   5   5  16   75.24   10.57
   5  -5  16   69.24   10.27
   5  -5  16   91.08   11.53
   5   5  16   86.47   11.00
   5  -5  16   88.60   11.68
   5  -5  16  102.76   10.77
   5  -5  16   80.54   10.59
   5   5  16   80.48   10.74
   5  -5  16   77.94   10.26
   5  -5  16   86.03   11.41
   5  -5  17    1.44    4.23
   5   5  17    9.04    5.04
   5  -5  17    5.01    3.56
   5  -5  17   -2.49    4.68
   5  -5  17    5.67    5.20
   5   5  17    5.50    4.10
   5  -5  17   -4.10    4.00
   5  -5  17    5.09    5.34
   5   5  17    1.00    4.07
   5  -5  17    3.01    3.35
   5   5  17    7.21    2.98
   5   5  18  337.14   21.70
   5  -5  18  342.84   21.42
   5  -5  18  331.40   18.02
   5   5  18  358.93   21.83
   5  -5  18  349.74   22.90
   5  -5  18  334.13   20.56
   5  -5  18  364.03   22.09
   5  -5  18  372.17   21.24
   5  -5  18  359.88   21.85
   5   5  18  321.87   20.25
   5   5  18  381.38   17.27
   5   5  19  157.25   13.31
   5  -5  19  164.31   14.44
   5  -5  19  173.36   15.02
   5   5  19  171.41   14.99
   5   5  19  185.93   14.11
   5  -5  19  158.46   12.51
   5  -5  19  171.89   15.91
   5   5  19  174.29   15.20
   5  -5  19  165.49   14.73
   5   5  19  152.78   10.95
   5  -5  19  170.69   14.31
   5   5  19  182.37   14.94
   5  -5  19  176.50   15.17
   5   5  20  563.06   25.05
   5   5  20  520.11   22.14
   5   5  20  522.32   24.87
   5  -5  20  561.33   25.31
   5  -5  20  559.33   21.43
   5   5  20  525.44   21.82
   5   5  20  520.78   24.54
   5  -5  20  544.45   26.41
   5  -5  20  527.73   24.37
   5  -5  20  560.67   25.06
   5  -5  20  532.57   23.31
   5   5  21   74.26    8.85
   5   5  21   73.78    7.76
   5  -5  21   68.07    8.80
   5   5  21   79.23    9.52
   5  -5  21   68.16    7.05
   5   5  21   64.51    7.11
   5  -5  21   67.53    9.36
   5   5  21   71.42    9.12
   5  -5  21   81.01    9.27
   5  -5  21   84.04    8.98
   5  -5  21   74.60    8.88
   5  -5  22   72.47    8.08
   5  -5  22   58.36    5.42
   5  -5  22   51.19    6.77
   5   5  22   63.42    7.58
   5  -5  22   62.46    8.10
   5  -5  23   50.86    5.88
   5   5  23   44.76    5.69
   5  -5  23   49.38    6.15
   5  -5  24   28.92    3.66
   5   5  24   26.13    3.57
   5  -5  24   25.74    3.81
  -5  -7  23   50.37    4.73
  -5  -7  22  235.58    9.82
  -5   7  22  247.57   11.90
  -5  -7  22  238.71   12.34
  -5  -7  22  233.61   10.28
  -5   7  22  245.57   11.86
  -5   7  21  261.65   14.22
  -5   7  21  272.66   14.53
  -5  -7  21  257.03   13.09
  -5  -7  21  250.91   14.52
  -5  -7  21  239.53   12.96
  -5   7  21  255.60   13.66
  -5   7  20  254.06   15.09
  -5   7  20  254.38   15.68
  -5   7  20  266.97   15.37
  -5   7  20  239.01   15.15
  -5  -7  20  235.15   14.26
  -5  -7  20  252.89   16.35
  -5  -7  20  242.77   14.91
  -5  -7  20  247.29   15.53
  -5  -7  19   34.32    6.78
  -5   7  19   42.55    7.47
  -5   7  19   40.89    7.54
  -5  -7  19   40.46    7.17
  -5  -7  19   37.63    7.27
  -5  -7  19   36.43    7.59
  -5   7  19   32.34    6.48
  -5  -7  18  302.91   19.56
  -5   7  18  312.83   18.99
  -5   7  18  289.53   19.05
  -5  -7  18  287.15   18.49
  -5  -7  18  319.55   19.94
  -5  -7  18  280.59   19.75
  -5   7  18  315.21   18.89
  -5  -7  17    2.20    4.69
  -5   7  17    1.76    2.86
  -5  -7  17   -2.18    3.69
  -5  -7  17    2.81    4.20
  -5  -7  17   -1.46    4.47
  -5  -7  17   -0.62    3.89
  -5  -7  17    4.84    3.55
  -5   7  17    0.25    3.97
  -5  -7  16   61.55   10.30
  -5   7  16   59.90    9.00
  -5  -7  16   69.47   10.20
  -5  -7  16   68.39   10.34
  -5  -7  16   59.60    9.42
  -5  -7  16   72.58    9.79
  -5  -7  16   69.34   10.60
  -5   7  16   59.31    9.03
  -5  -7  15   13.06    5.77
  -5   7  15   17.03    5.16
  -5  -7  15    0.66    4.87
  -5  -7  15   15.42    5.33
  -5  -7  15   25.04    7.12
  -5  -7  15   13.98    5.65
  -5   7  15    7.38    3.97
  -5   7  15   21.77    5.31
  -5   7  14  604.45   26.73
  -5   7  14  615.63   23.79
  -5   7  14  580.54   26.87
  -5  -7  14  629.32   29.01
  -5  -7  14  595.82   25.93
  -5  -7  14  570.77   28.31
  -5  -7  14  610.63   26.41
  -5  -7  14  658.78   30.24
  -5  -7  13  364.63   19.55
  -5   7  13  387.49   21.24
  -5   7  13  369.25   19.47
  -5  -7  13  400.80   24.08
  -5  -7  13  339.05   21.49
  -5  -7  13  383.40   19.97
  -5  -7  13  370.50   19.62
  -5  -7  13  322.93   21.07
  -5   7  12  486.58   22.76
  -5  -7  12  516.11   23.46
  -5  -7  12  446.85   24.62
  -5   7  12  532.06   23.68
  -5   7  12  489.79   24.30
  -5  -7  12  537.80   27.71
  -5  -7  12  483.63   21.04
  -5  -7  12  477.83   24.94
  -5  -7  12  514.96   22.21
  -5  -7  12  476.28   25.23
  -5   7  12  532.45   25.71
  -5  -7  11  239.57   17.42
  -5   7  11  254.80   17.55
  -5   7  11  245.71   15.06
  -5  -7  11  238.37   18.28
  -5   7  11  266.19   18.35
  -5   7  11  256.80   18.36
  -5  -7  11  258.75   18.70
  -5  -7  11  263.26   19.53
  -5  -7  11  219.45   16.88
  -5  -7  11  245.34   14.93
   5  -7 -11  249.37   15.20
  -5   7  11  284.35   17.77
  -5  -7  10  172.91   15.41
  -5   7  10  171.22   12.06
  -5   7  10  171.97   14.59
  -5  -7  10  180.01   15.44
  -5   7  10  177.34   15.55
  -5  -7  10  177.53   15.39
  -5  -7  10  206.80   17.20
  -5  -7  10  161.61   14.50
  -5  -7  10  152.27   13.21
  -5   7  10  204.68   14.88
   5  -7 -10  188.62   14.37
  -5  -7   9   21.47    6.07
  -5  -7   9   17.73    5.55
  -5   7   9   36.61    7.23
  -5  -7   9   33.19    6.74
  -5   7   9   21.71    5.99
  -5  -7   9   22.99    5.96
  -5  -7   9   30.47    6.42
  -5   7   9   22.53    6.02
   5  -7  -9   28.49    6.12
  -5  -7   9   25.28    5.61
  -5   7   9   24.05    5.32
  -5   7   8  306.08   15.84
  -5   7   8  282.14   18.14
  -5  -7   8  289.90   18.23
  -5  -7   8  289.58   18.49
  -5   7   8  309.91   20.25
  -5  -7   8  244.26   17.66
  -5  -7   8  311.37   20.14
  -5   7   8  318.49   19.61
   5  -7  -8  260.72   17.58
  -5  -7   7  446.27   22.31
  -5   7   7  392.60   22.48
  -5  -7   7  386.52   22.11
  -5  -7   7  394.33   21.46
  -5   7   7  396.32   21.40
  -5  -7   7  415.62   21.13
  -5   7   7  406.85   20.93
  -5  -7   6   40.37    7.18
  -5   7   6   43.42    8.04
  -5  -7   6   44.68    7.02
   5  -7  -6   47.85    7.92
  -5   7   5  173.53   14.74
  -5  -7   5  137.53   13.01
  -5  -7   5  184.77   13.71
  -5  -7   5  152.09   10.78
   5  -7  -5  169.26   14.52
  -5   7   4   74.79    9.57
  -5  -7   4   65.05    9.02
   5  -7  -4   73.89    9.82
  -5   7   3  271.11   17.40
  -5  -7   3  249.61   16.51
   5  -7  -3  293.97   19.32
   5   7  -3  259.00   14.90
  -5   7   2   16.70    4.49
  -5  -7   2   12.44    4.77
   5   7  -2   23.99    5.01
   5  -7  -2   12.92    5.05
  -5   7   1 1169.13   34.18
  -5  -7   1 1131.70   36.44
   5   7  -1 1066.54   31.89
   5  -7  -1 1143.88   37.62
  -5   7   0   31.69    5.87
  -5  -7   0   48.10    8.19
   5   7   0   39.82    6.64
   5  -7   0   32.02    7.25
  -5   7  -1 1417.65   36.26
  -5  -7  -1 1459.24   42.47
   5  -7   1 1484.07   42.61
   5   7   1 1383.24   38.36
  -5   7  -2    2.16    1.60
  -5  -7  -2    1.03    3.89
   5   7   2    4.87    3.15
   5  -7   2    4.42    3.80
  -5   7  -3  387.78   18.07
  -5  -7  -3  381.87   22.01
   5  -7   3  389.71   21.56
   5   7   3  332.26   19.77
  -5   7  -4  298.72   15.21
  -5  -7  -4  290.44   19.48
   5   7   4  305.95   19.76
   5  -7   4  310.67   19.38
   5  -7   5   15.53    4.77
   5   7   5   25.33    6.57
   5  -7   5   21.68    5.80
  -5  -7  -5   26.46    6.31
   5  -7   6  443.28   22.15
   5   7   6  467.32   25.12
   5  -7   6  460.17   22.76
   5  -7   6  385.63   21.87
   5  -7   6  436.22   23.31
   5   7   6  460.43   21.34
  -5  -7  -6  472.78   24.66
   5   7   7    9.07    3.42
   5  -7   7    1.92    3.01
   5  -7   7   10.14    4.56
   5   7   7    3.23    3.58
   5  -7   7    5.74    4.42
   5  -7   7    9.68    5.21
   5  -7   7    7.92    4.55
  -5  -7  -7    7.47    3.47
   5   7   7    5.44    4.83
   5   7   8  150.91   11.98
   5  -7   8  153.49   14.58
   5  -7   8  130.08   10.64
   5   7   8  132.24   14.16
   5  -7   8  143.16   13.99
   5  -7   8  149.55   14.52
   5  -7   8  142.20   14.74
   5  -7   8  143.43   13.34
   5   7   8  167.89   13.85
  -5  -7  -8  162.22   14.56
   5   7   9   80.71    9.55
   5   7   9   64.31    8.11
   5   7   9   70.92   10.79
   5  -7   9   63.67    7.46
   5  -7   9   47.41    8.63
   5  -7   9   76.74   10.87
   5  -7   9   73.90   11.22
   5   7   9   68.49    9.75
   5  -7   9   66.42    9.85
  -5  -7  -9   62.25    8.74
   5   7  10 1141.65   35.69
   5  -7  10 1118.01   39.90
   5  -7  10 1044.08   36.71
   5   7  10 1085.63   30.45
   5   7  10 1228.72   43.43
   5  -7  10 1051.99   31.75
   5  -7  10 1251.20   43.19
   5  -7  10 1059.29   37.15
   5   7  10 1148.41   35.66
  -5  -7 -10 1118.40   34.45
   5  -7  11  518.86   27.39
   5  -7  11  446.45   23.85
  -5  -7 -11  425.49   20.34
  -5  -7 -11  437.84   22.16
   5   7  11  493.23   27.09
   5  -7  11  478.42   22.38
   5   7  11  429.21   19.44
   5  -7  11  461.39   24.75
   5   7  11  475.02   22.84
   5   7  11  488.60   24.18
   5  -7  11  477.99   25.80
   5  -7  12  142.81   14.70
   5   7  12  152.56   14.24
   5  -7  12  121.29   12.19
   5  -7  12  154.21   14.88
   5   7  12  118.73   10.95
   5   7  12  138.36   12.42
   5  -7  12  144.72   14.30
   5  -7  12  143.34   15.52
   5  -7  13  139.07   14.76
   5   7  13  131.32   13.42
   5  -7  13  162.01   14.19
   5  -7  13  166.83   15.09
   5   7  13  126.78   11.88
   5   7  13  142.35   12.29
   5  -7  13  146.04   12.45
   5  -7  13  131.03   14.26
   5   7  13  149.73   12.32
   5  -7  14   98.38   11.38
   5   7  14  109.44   12.21
   5  -7  14   81.20   11.49
   5  -7  14  115.07   13.20
   5   7  14  104.66   10.36
   5  -7  14   97.68   11.81
   5  -7  15   32.12    6.94
   5   7  15   17.48    5.97
   5  -7  15   28.43    6.83
   5  -7  15   18.93    6.69
   5   7  15   19.25    5.96
   5   7  15   31.70    6.22
   5   7  16 1024.41   35.59
   5  -7  16  914.52   35.12
   5  -7  16  995.46   33.45
   5   7  16  912.49   34.58
   5  -7  16  988.11   31.88
   5  -7  16  955.85   37.70
   5  -7  16  942.34   35.25
   5   7  16  958.79   31.03
   5  -7  17   56.85    9.20
   5   7  17   42.40    8.03
   5  -7  17   50.36    9.29
   5   7  17   41.19    8.39
   5  -7  17   52.08    8.13
   5  -7  17   38.26    7.77
   5   7  17   48.83    7.46
   5   7  18  366.48   19.85
   5  -7  18  384.41   21.30
   5   7  18  367.35   20.59
   5  -7  18  375.13   18.62
   5  -7  18  384.99   21.94
   5  -7  18  348.98   19.76
   5   7  18  358.19   17.90
   5   7  19   37.46    6.08
   5   7  19   36.59    5.70
   5   7  19   39.26    7.01
   5  -7  19   41.08    6.13
   5   7  19   49.12    6.87
   5  -7  19   39.65    7.25
   5  -7  19   33.71    6.22
   5  -7  19   37.56    6.83
   5   7  20  136.91    9.61
   5   7  20  127.77    8.50
   5   7  20  123.59   10.27
   5  -7  20  138.23    9.58
   5   7  20  131.64    9.32
   5  -7  20  127.88   10.84
   5  -7  20  127.12    9.84
   5  -7  20  125.29   10.34
   5  -7  21   21.06    4.24
   5  -7  21   26.58    3.71
   5   7  21   21.98    4.40
   5  -7  21   20.76    4.21
   5   7  21   17.08    3.01
   5   7  21   20.25    3.82
   5  -7  21   20.53    3.71
   5  -7  22  186.10    9.04
  -5   9  20  175.49    7.85
  -5   9  20  175.81    7.90
  -5  -9  20  180.40    8.47
  -5   9  19   35.22    4.72
  -5  -9  19   31.40    3.77
  -5  -9  19   32.71    5.05
  -5   9  19   37.45    4.95
  -5   9  18  242.73   11.15
  -5   9  18  249.72   13.21
  -5  -9  18  244.10   11.19
  -5  -9  18  258.11   12.93
  -5  -9  18  270.99   14.67
  -5  -9  18  258.98   12.13
  -5   9  17   96.17    8.24
  -5   9  17   94.68    9.31
  -5  -9  17   81.21    8.11
  -5  -9  17   74.92    8.27
  -5  -9  17   81.13    9.31
  -5  -9  17   85.20    8.05
  -5   9  16  540.24   20.34
  -5   9  16  511.08   22.18
  -5  -9  16  481.11   20.42
  -5  -9  16  534.59   24.37
  -5  -9  16  531.15   22.74
  -5   9  16  491.09   16.97
  -5  -9  16  541.16   21.31
  -5   9  15   18.49    4.42
  -5   9  15   17.05    5.19
  -5  -9  15   20.18    5.24
  -5  -9  15   20.57    5.59
  -5   9  15   24.81    5.43
  -5  -9  15   23.44    6.43
  -5  -9  15   19.39    5.23
  -5  -9  14  540.28   22.46
  -5   9  14  534.87   22.18
  -5   9  14  541.05   22.59
  -5  -9  14  608.50   27.47
  -5  -9  14  516.87   22.94
  -5  -9  14  528.11   25.75
  -5   9  14  502.71   22.19
  -5  -9  14  538.64   23.63
  -5   9  13   53.06    8.00
  -5   9  13   55.51    7.67
  -5  -9  13   63.89   10.52
  -5  -9  13   52.32    8.06
  -5  -9  13   62.74    9.05
  -5  -9  13   58.11    8.97
  -5   9  12  115.47   12.05
  -5   9  12  134.24   11.99
  -5  -9  12  143.87   15.01
  -5  -9  12  132.13   12.66
  -5  -9  12  150.72   13.45
  -5  -9  12  120.50   12.58
  -5   9  11    9.12    5.19
  -5  -9  11    0.10    4.00
  -5  -9  11    0.67    4.48
  -5  -9  11   -1.90    3.92
  -5  -9  11   11.94    4.61
  -5  -9  11    5.51    4.19
  -5   9  10  360.99   18.79
  -5   9  10  413.35   24.09
  -5  -9  10  369.67   23.23
  -5  -9  10  415.49   25.80
  -5  -9  10  397.74   21.98
  -5  -9  10  404.95   21.16
  -5   9  10  411.67   23.72
  -5   9   9    7.45    4.99
  -5  -9   9   -0.17    3.95
  -5  -9   9   14.32    7.18
  -5  -9   9    5.56    5.77
  -5  -9   9    7.00    4.47
  -5  -9   9    9.40    4.66
  -5   9   9    3.62    5.34
  -5  -9   8  333.15   22.43
  -5  -9   8  361.93   23.57
  -5  -9   8  361.82   20.83
  -5   9   8  399.17   24.02
  -5  -9   8  391.67   24.29
  -5   9   8  389.17   23.36
  -5  -9   7  227.76   18.67
  -5  -9   7  223.29   18.36
  -5  -9   7  237.78   16.82
  -5  -9   7  202.36   17.85
  -5   9   7  240.16   18.66
  -5   9   7  225.37   18.35
  -5  -9   6  225.83   18.44
  -5  -9   6  193.29   17.37
  -5   9   6  210.55   17.72
  -5   9   6  184.78   16.59
  -5  -9   6  198.67   17.20
  -5  -9   5  236.77   18.80
  -5  -9   5  236.27   18.21
  -5  -9   5  247.60   19.35
  -5   9   5  269.29   19.59
  -5   9   5  234.40   18.27
  -5  -9   4  230.08   17.53
  -5  -9   4  203.39   16.60
  -5   9   4  239.89   17.43
  -5   9   4  223.92   17.72
  -5  -9   4  218.63   17.99
  -5   9   4  237.61   18.06
  -5  -9   4  223.14   16.18
   5  -9  -4  213.57   17.77
  -5   9   3  254.59   19.02
  -5  -9   3  259.58   18.20
  -5   9   3  275.70   17.70
  -5  -9   3  222.31   17.42
   5   9  -3  259.04   15.74
  -5  -9   3  259.56   17.56
   5  -9  -3  273.97   19.64
  -5   9   3  246.77   18.26
   5   9  -3  258.77   14.45
  -5  -9   2    9.98    5.10
  -5   9   2    8.39    4.12
  -5   9   2   13.97    5.23
   5   9  -2    9.47    4.83
  -5   9   2   16.00    5.12
   5  -9  -2   12.94    6.55
  -5  -9   2   31.06    6.60
  -5  -9   2   21.15    6.60
  -5   9   1  424.65   23.52
  -5   9   1  377.03   19.68
  -5  -9   1  386.99   19.91
   5   9  -1  397.52   21.09
  -5  -9   1  374.94   22.40
  -5   9   1  352.12   21.22
  -5  -9   1  361.57   20.01
   5  -9  -1  438.20   24.14
   5  -9   0  280.78   17.82
  -5   9   0  281.09   19.35
   5  -9   0  274.31   19.60
   5   9   0  254.42   16.09
  -5   9   0  273.57   16.51
  -5  -9   0  272.75   15.76
   5   9   0  274.36   18.09
  -5   9   0  272.03   18.20
  -5  -9   0  284.02   20.17
   5  -9   0  280.37   19.48
  -5  -9   0  293.97   18.66
   5  -9   1   74.78    9.58
   5   9   1   68.68    8.97
   5  -9   1   67.26   10.26
  -5   9  -1   83.01   10.22
   5  -9   1   73.53    9.28
   5   9   1   93.84   11.40
  -5   9  -1   80.22   10.35
   5  -9   1   80.91   10.51
  -5  -9  -1   81.26   11.39
   5  -9   2    5.38    4.45
  -5   9  -2   13.72    5.61
   5   9   2   18.04    4.94
   5  -9   2   12.91    4.41
  -5   9  -2   10.07    3.97
   5  -9   2   11.01    5.72
  -5  -9  -2    3.67    4.42
   5   9   2    6.58    4.34
   5  -9   3  300.84   17.12
  -5   9  -3  368.12   20.07
   5  -9   3  333.61   21.76
   5   9   3  324.44   19.66
   5  -9   3  291.34   20.09
   5  -9   3  277.21   19.44
   5   9   3  295.17   19.45
  -5  -9  -3  344.31   22.42
   5  -9   3  348.85   19.44
  -5   9  -3  333.86   18.39
   5   9   4   -4.07    4.05
   5  -9   4    5.82    4.07
   5  -9   4   -8.99    5.30
   5  -9   4  -11.32    5.63
  -5   9  -4   -0.18    2.90
   5  -9   4    9.68    4.46
   5   9   4    5.04    4.70
   5  -9   5   12.72    4.57
   5  -9   5    8.35    5.69
   5  -9   5   11.14    5.74
   5  -9   5   13.87    6.13
   5   9   5    8.51    3.57
   5  -9   6  159.02   13.25
   5  -9   6  132.15   15.03
   5  -9   6  130.53   15.06
   5   9   6  122.68   13.04
   5  -9   6  145.63   14.50
   5  -9   6  134.79   14.72
   5   9   6  148.10   13.99
   5   9   7   12.69    3.80
   5  -9   7    5.55    4.35
   5   9   7    7.84    4.71
   5  -9   7    1.57    4.60
   5  -9   7    1.44    4.88
   5  -9   7    4.89    4.45
   5   9   7   15.80    5.97
   5   9   8  432.34   22.92
   5  -9   8  478.55   28.04
   5  -9   8  428.24   21.42
   5   9   8  428.69   24.08
   5  -9   8  443.63   24.74
   5   9   8  481.20   21.17
   5   9   9  224.98   16.33
   5  -9   9  229.15   19.60
   5  -9   9  243.95   15.80
   5   9   9  238.03   17.95
   5  -9   9  238.78   18.21
   5  -9   9  228.90   18.12
   5   9   9  240.32   15.61
   5  -9  10  392.46   24.96
   5   9  10  345.62   19.95
   5   9  10  405.84   22.87
   5  -9  10  374.29   22.46
   5   9  10  399.24   20.44
   5  -9  10  398.70   23.68
   5  -9  11   39.35    8.22
   5   9  11   38.78    7.08
   5  -9  11   44.78    8.98
   5   9  11   35.61    6.73
   5  -9  11   37.66    8.59
   5  -9  11   43.99    8.51
   5   9  11   36.71    7.86
   5   9  12  395.17   18.42
   5  -9  12  405.13   23.03
   5   9  12  433.18   21.18
   5   9  12  413.53   21.47
   5  -9  12  399.79   22.91
   5  -9  12  430.87   24.57
   5  -9  13    3.81    3.83
   5  -9  13    5.21    5.04
   5  -9  13    6.01    5.24
   5   9  13    2.25    4.22
   5   9  14  425.28   21.53
   5  -9  14  437.06   20.72
   5   9  14  407.12   18.38
   5   9  14  450.67   20.78
   5  -9  14  388.97   21.16
   5   9  15    0.82    2.56
   5   9  15    3.83    3.60
   5  -9  15    7.95    3.59
   5  -9  15   -4.92    4.08
   5  -9  15    2.83    3.55
   5  -9  15   -7.77    4.32
   5   9  16  238.35   10.10
   5   9  16  269.65   15.26
   5  -9  16  262.84   14.95
   5  -9  16  282.26   16.00
   5  -9  16  261.12   16.14
   5   9  17   47.83    6.36
   5  -9  17   35.03    6.00
   5  -9  17   39.48    5.70
   5  -9  17   45.95    6.37
   5   9  18  296.96   10.56
   5   9  18  286.68   12.63
   5   9  18  292.26   12.24
   5  -9  18  289.17   11.53
   5  -9  18  306.57   13.33
   5  -9  18  305.83   13.69
   5   9  19   23.16    3.28
   5  -9  19   26.10    3.59
   5  -9  19   21.55    3.38
   5 -11 -15   -0.25    2.22
  -5 -11  15    2.50    2.06
  -5  11  14  455.13   13.47
  -5 -11  14  466.06   16.89
  -5 -11  14  456.42   14.16
  -5  11  14  427.23   12.69
   5 -11 -14  455.42   15.61
  -5 -11  13   16.73    3.09
  -5 -11  13   15.26    3.34
  -5  11  13   14.49    3.66
  -5 -11  13   15.69    4.08
  -5  11  13   19.93    3.82
  -5 -11  12  347.81   13.12
  -5 -11  12  347.43   16.32
  -5  11  12  365.46   15.94
  -5 -11  12  362.15   15.79
   5 -11 -11   16.66    3.61
  -5 -11  11   26.43    4.20
  -5  11  11   26.64    5.60
  -5  11  11   22.75    4.97
  -5 -11  11   25.39    5.33
   5 -11 -10   99.84    8.21
  -5  11  10   90.27    7.21
  -5 -11  10  121.86   11.16
  -5  11  10  117.94   10.80
  -5  11  10  103.40   10.13
  -5 -11   9    9.61    4.88
  -5 -11   9   14.92    5.10
   5 -11  -9   24.44    5.37
  -5  11   9   15.45    4.36
  -5  11   9    7.56    3.80
  -5 -11   8   11.71    5.47
  -5 -11   8   17.48    6.06
  -5 -11   8   20.03    6.09
  -5  11   8   20.91    5.33
   5  11  -8   17.12    4.15
   5 -11  -8   20.02    5.15
  -5  11   8   11.76    4.76
   5  11  -7   49.23    7.06
  -5  11   7   46.64    8.33
   5 -11  -7   47.69    7.48
  -5  11   7   44.81    6.97
  -5 -11   7   46.48    8.78
  -5 -11   7   43.66    8.31
  -5 -11   7   47.02    8.58
  -5 -11   7   43.18    8.14
   5 -11  -7   41.19    7.28
  -5  11   7   51.10    8.66
   5  11  -6  221.07   14.44
  -5 -11   6  267.20   18.92
  -5  11   6  238.56   17.46
   5 -11  -6  240.22   15.96
  -5  11   6  220.46   15.51
  -5 -11   6  222.02   16.38
  -5 -11   6  240.24   17.43
   5 -11  -6  228.37   16.02
  -5  11   6  256.30   17.73
   5 -11  -5   35.18    7.39
  -5  11   5   33.12    7.97
  -5 -11   5   40.01    8.80
  -5 -11   5   46.37    8.43
  -5 -11   5   43.91    7.67
   5 -11  -5   35.55    7.15
  -5  11   5   38.95    7.87
  -5 -11   4   31.35    8.37
  -5  11   4   29.38    6.90
   5 -11  -4   28.33    6.89
  -5 -11   4   26.43    6.96
   5 -11  -4   29.37    5.62
  -5 -11   4   20.32    6.68
   5 -11  -4   33.92    7.12
  -5  11   4   30.50    7.18
  -5 -11   3   -0.76    4.71
  -5  11   3   -9.12    5.37
   5 -11  -3   -5.25    4.30
  -5 -11   3    6.42    4.82
   5 -11  -3    2.70    3.65
  -5 -11   3   -7.43    4.33
   5 -11  -3   -1.25    4.59
  -5  11   3   -1.38    3.72
   5 -11  -2   12.30    5.28
  -5 -11   2   15.97    6.73
  -5  11   2   18.71    5.62
  -5 -11   2   15.30    5.94
  -5 -11   2   13.45    5.40
   5 -11  -2   16.25    5.61
   5 -11  -2   14.69    5.52
   5  11  -2   11.63    4.48
  -5  11   2   10.80    4.81
   5  11  -2   22.39    4.75
   5  11  -1   61.39    9.46
  -5 -11   1   57.86    9.87
  -5  11   1   57.70    9.02
   5 -11  -1   67.24    9.48
  -5 -11   1   59.20    7.44
   5 -11  -1   58.04    7.99
  -5  11   1   69.82    9.45
   5  11  -1   60.99    8.46
   5  11  -1   61.64    8.09
   5 -11  -1   56.84    8.38
  -5  11   0    2.19    3.54
   5 -11   0    3.71    4.52
   5  11   0    0.61    4.21
  -5 -11   0    3.10    4.99
   5 -11   0   -0.54    2.91
   5  11   0   -4.78    3.33
   5  11   0   -6.81    3.81
   5 -11   0   -8.62    4.45
   5 -11   1  270.68   17.13
  -5  11  -1  285.36   18.19
  -5 -11  -1  282.44   19.74
   5 -11   1  264.16   18.74
   5  11   1  286.24   19.00
   5 -11   1  279.18   18.95
   5  11   1  272.92   17.52
   5  11   1  292.64   17.23
   5 -11   2  261.08   16.80
  -5  11  -2  296.17   18.08
   5 -11   2  299.64   20.06
   5  11   2  300.57   19.35
   5 -11   2  264.71   18.81
   5  11   2  287.28   18.24
   5  11   2  271.45   17.20
   5 -11   3  124.98   11.75
   5 -11   3  140.57   13.97
  -5  11  -3  122.31   11.38
   5  11   3  135.43   13.39
   5 -11   3  146.68   14.16
   5  11   3  121.57   12.17
   5 -11   3  114.46   12.29
   5  11   3  112.03   11.24
   5 -11   4  173.26   12.91
   5 -11   4  152.26   12.38
   5 -11   4  152.10   14.70
   5  11   4  152.37   13.81
  -5  11  -4  157.77   11.75
   5 -11   4  147.85   14.56
   5  11   4  152.17   13.76
   5 -11   4  162.12   14.22
   5  11   4  149.56   13.24
   5 -11   5    9.05    3.77
   5 -11   5    0.73    3.35
   5  11   5    6.11    4.29
   5 -11   5   11.71    5.68
   5 -11   5    7.63    4.89
   5  11   5    7.47    4.70
   5  11   5    6.52    4.45
   5 -11   6   33.07    6.06
   5 -11   6   40.60    6.47
   5  11   6   29.38    6.60
   5 -11   6   30.47    6.38
   5  11   6   32.61    7.28
   5  11   6   36.57    7.18
   5 -11   6   39.39    7.99
   5 -11   7   60.09    8.03
   5  11   7   46.69    7.66
  -5  11  -7   50.31    6.95
   5 -11   7   55.46    8.14
   5  11   7   57.60    8.24
   5 -11   7   56.82    9.50
   5 -11   8  216.72   13.64
   5 -11   8  236.82   17.05
  -5  11  -8  229.19   12.01
   5  11   8  233.22   14.77
   5 -11   8  221.89   14.70
   5  11   8  229.59   15.15
   5 -11   9   32.13    5.76
   5 -11   9   32.63    7.11
   5  11   9   26.73    5.36
   5 -11   9   27.83    5.73
   5  11   9   33.27    6.20
   5 -11   9   35.53    7.09
   5  11  10  278.72   15.19
   5 -11  10  280.69   16.96
   5 -11  10  280.42   14.38
   5 -11  10  297.38   16.53
   5  11  11  116.71    9.30
   5 -11  11  119.44    9.04
   5 -11  11  108.69    9.42
   5  11  12  210.76   11.28
   5 -11  12  210.69   11.44
   5  11  12  221.46   11.35
   5 -11  12  219.79   11.10
   5  11  13   95.82    6.60
   5  11  13   95.24    6.93
   5 -11  13   90.69    5.92
   5 -11  13   99.58    8.07
   5  11  13   99.55    6.18
   5 -11  13  100.73    7.44
   5 -11  13  100.32    6.81
   5 -11  14  412.00   13.66
   5  11  14  410.97   11.63
  -5 -13   6   78.41    5.76
  -5 -13   5   23.73    3.87
  -5  13   5   19.53    2.81
  -5  13   4   73.33    5.66
   5 -13  -4   66.45    5.13
  -5 -13   4   73.21    6.33
   5  13  -3   -0.37    1.78
  -5  13   3    0.32    1.95
   5 -13  -3    5.76    2.23
  -5 -13   3    0.88    2.26
  -5 -13   3    3.59    2.29
  -5  13   2   36.54    4.69
   5  13  -2   30.25    3.97
   5 -13  -2   31.01    3.97
  -5 -13   2   37.52    4.96
  -5 -13   2   28.67    4.28
  -5  13   1   34.96    4.71
   5  13  -1   30.57    4.16
  -5 -13   1   30.05    4.81
   5 -13  -1   29.39    3.76
  -5 -13   1   31.57    4.49
  -5 -13   1   31.50    4.57
   5  13   0    6.71    2.68
  -5  13   0    4.78    2.52
  -5 -13   0    7.90    3.21
   5 -13   0    1.44    1.64
  -5 -13   0    4.34    2.35
  -5 -13   0    4.82    2.73
   5  13   1    1.68    2.39
  -5 -13  -1    2.50    2.37
  -5  13  -1   -0.05    1.94
   5 -13   1   -2.63    1.91
  -5 -13  -1    4.48    2.24
  -5 -13  -1   -0.34    2.47
  -5 -13  -2  141.67    8.65
   5 -13   2  130.10    6.50
  -5  13  -2  140.73    8.10
   5  13   2  139.04    7.77
  -5 -13  -2  148.77    9.09
   5  13   2  144.52    8.46
  -5 -13  -3    2.82    2.44
   5  13   3    3.13    1.89
   5  13   3    3.72    1.92
  -5  13  -3    4.38    2.32
  -5 -13  -3    2.63    2.43
   5  13   3    2.99    2.16
   5 -13   3    6.86    2.60
  -5 -13  -4  198.10    9.49
   5  13   4  189.36    7.63
  -5 -13  -4  196.34    9.38
   5 -13   4  197.02    9.81
  -5 -13  -5    2.68    2.03
  -5 -13  -5   -2.90    2.01
   5 -13   5    1.13    2.10
  -6   0  27   -0.65    1.73
  -6   0  27   -0.09    2.06
  -6   0  26  119.62    8.91
  -6   0  26  124.07    9.15
  -6   0  26  106.31    8.24
  -6   0  25   -0.31    3.41
  -6   0  25    1.20    3.37
  -6   0  25    0.40    2.31
  -6   0  25    0.63    3.79
  -6   0  25   -0.30    3.45
  -6   0  24  115.59   11.89
  -6   0  24  121.05   11.96
  -6   0  24  103.83    8.17
  -6   0  24  105.16   11.02
  -6   0  24  109.74    9.58
  -6   0  24  134.98   13.21
  -6   0  23    0.95    4.30
  -6   0  23    2.03    4.79
  -6   0  23    1.51    4.82
  -6   0  23   -0.03    4.46
  -6   0  23    4.18    3.27
  -6   0  23    1.04    3.66
  -6   0  23    1.88    5.23
  -6   0  22  391.29   23.15
  -6   0  22  324.77   19.02
  -6   0  22  329.45   21.12
  -6   0  22  367.57   18.79
  -6   0  22  336.06   21.85
  -6   0  22  341.61   18.00
  -6   0  22  358.17   20.62
  -6   0  22  387.84   19.42
  -6   0  21   -5.35    4.13
  -6   0  21    3.10    3.88
  -6   0  21  -11.07    4.72
  -6   0  21   -2.12    4.19
  -6   0  21   -5.12    4.19
  -6   0  21    5.82    3.47
  -6   0  21   -0.38    4.89
  -6   0  21   -6.09    4.62
  -6   0  21    2.40    3.93
  -6   0  20   50.78    9.40
  -6   0  20   46.05    9.03
  -6   0  20   54.97    9.00
  -6   0  20   57.37    9.21
  -6   0  20   44.99    9.11
  -6   0  20   35.16    8.18
  -6   0  20   60.13    8.79
  -6   0  20   71.85    9.74
  -6   0  20   49.85    9.18
  -6   0  20   41.41    7.02
  -6   0  19    1.75    3.71
  -6   0  19    3.08    4.92
  -6   0  19   -1.96    3.75
  -6   0  19  -12.21    5.14
  -6   0  19   -0.66    3.32
  -6   0  19    5.96    3.62
  -6   0  19   -4.92    4.13
  -6   0  19   11.59    4.72
  -6   0  19    0.96    4.61
  -6   0  19   -0.25    3.09
  -6   0  19    6.11    5.11
  -6   0  19   -0.26    2.96
  -6   0  18   12.29    5.13
  -6   0  18   17.98    5.87
  -6   0  18   15.64    5.58
  -6   0  18   28.05    7.00
  -6   0  18   18.96    5.62
  -6   0  18   10.21    5.12
  -6   0  18   20.13    6.10
  -6   0  18   16.36    5.53
  -6   0  18   24.48    5.77
  -6   0  18   12.32    4.93
  -6   0  18    8.92    5.24
  -6   0  18   19.90    5.99
  -6   0  18   16.06    6.66
  -6   0  17   13.06    4.71
  -6   0  17    2.58    2.82
  -6   0  17   -3.24    3.72
  -6   0  17   -0.38    2.64
  -6   0  17  -11.96    5.12
  -6   0  17    2.17    4.47
  -6   0  17   -6.93    4.06
  -6   0  17   -9.55    4.36
  -6   0  17    5.42    4.67
  -6   0  17   -5.24    4.36
  -6   0  17    1.62    3.91
  -6   0  17   -3.74    4.48
  -6   0  16   20.67    5.97
  -6   0  16   16.68    5.33
  -6   0  16   26.57    6.44
  -6   0  16   28.32    6.29
  -6   0  16   12.71    5.52
  -6   0  16   17.02    5.24
  -6   0  16   14.48    5.13
  -6   0  16   14.65    5.10
  -6   0  16   12.83    5.06
  -6   0  16   16.46    6.03
  -6   0  16   11.05    4.46
  -6   0  16   11.15    4.11
  -6   0  15    0.98    3.63
  -6   0  15    2.76    3.32
  -6   0  15    0.90    3.71
  -6   0  14 2053.37   46.49
  -6   0  14 1924.30   35.73
  -6   0  14 1878.37   41.89
  -6   0  14 1990.05   46.02
  -6   0  13   -3.28    2.43
  -6   0  13    5.29    3.93
  -6   0  13    2.60    3.35
  -6   0  13    0.44    2.26
  -6   0  12 2398.39   36.83
  -6   0  12 2374.18   45.57
  -6   0  12 2287.08   42.33
  -6   0  12 2426.33   45.77
  -6   0  11    1.02    2.14
  -6   0  11    4.56    3.17
  -6   0  11   -0.74    2.82
  -6   0  11    1.16    2.80
  -6   0  10 4643.72   44.23
  -6   0  10 4625.23   56.52
  -6   0  10 4483.11   56.37
  -6   0   9    1.29    1.54
  -6   0   9    5.77    2.99
  -6   0   9   -0.04    2.16
  -6   0   9    1.94    1.85
  -6   0   8 3774.01   33.85
  -6   0   8 3842.89   44.55
  -6   0   7    1.49    0.57
  -6   0   7    0.42    0.92
  -6   0   7    1.73    0.99
  -6   0   7    0.35    1.51
  -6   0   7    0.61    1.30
  -6   0   7    1.21    1.87
  -6   0   6 1841.93   26.23
  -6   0   6 1914.24   18.69
  -6   0   6 1839.70   17.12
  -6   0   6 1720.54   24.67
  -6   0   5    0.57    0.82
  -6   0   5    1.47    0.97
  -6   0   4   33.31    2.46
  -6   0   4   33.42    2.48
  -6   0   3    2.79    1.03
  -6   0   3    0.45    0.97
  -6   0   2 2475.85   20.28
  -6   0   2 2477.24   19.96
  -6   0   2 2525.09   20.51
  -6   0   1    2.29    0.92
   6   0  -1    1.39    0.81
  -6   0   1    2.12    0.92
  -6   0   0  250.90    6.67
   6   0   0  243.13    5.31
  -6   0   0  245.46    6.65
  -6   0  -1   -0.07    0.99
   6   0   1    1.53    0.91
  -6   0  -2 7736.07   38.86
   6   0   2 8479.59   42.43
  -6   0  -3    0.77    1.03
   6   0   3    3.28    1.40
  -6   0  -4 7104.50   38.37
   6   0   4 7163.28   48.66
  -6   0  -5    1.38    1.06
   6   0   5    1.94    1.60
  -6   0  -6  467.70   10.28
   6   0   6  469.48   14.80
   6   0   6  468.94   13.54
  -6   0  -7    1.05    1.02
   6   0   7    1.03    1.98
   6   0   7   -2.11    1.65
   6   0   8 1923.04   33.60
   6   0   8 1909.50   34.24
   6   0   8 2002.08   30.19
   6   0   9    0.20    2.48
   6   0   9   -0.01    2.04
   6   0   9    0.38    2.26
   6   0  10  722.38   23.26
   6   0  10  726.56   23.98
   6   0  10  719.27   19.62
   6   0  11    2.77    3.15
   6   0  11    0.50    1.96
   6   0  11    1.08    2.99
   6   0  12  410.04   19.39
   6   0  12  411.03   14.86
   6   0  12  407.68   19.99
   6   0  13    1.07    2.72
   6   0  13   -4.91    3.38
   6   0  14   40.24    7.17
   6   0  14   34.27    6.81
   6   0  15    1.54    3.19
   6   0  15    2.34    3.41
   6   0  15    6.44    3.72
   6   0  15    2.78    2.35
   6   0  15    5.19    4.08
   6   0  15    8.99    4.04
   6   0  15   -2.78    3.13
   6   0  15   11.10    3.15
   6   0  15   -1.40    2.77
   6   0  16  248.54   17.29
   6   0  16  248.05   16.06
   6   0  16  228.30   15.08
   6   0  16  254.60   17.18
   6   0  16  274.52   18.28
   6   0  16  235.05   15.57
   6   0  16  267.70   16.79
   6   0  16  255.49   15.60
   6   0  16  244.35   16.96
   6   0  17   -1.60    3.16
   6   0  17   -6.85    4.09
   6   0  17    2.40    3.12
   6   0  17    2.97    3.34
   6   0  17   -0.85    4.01
   6   0  17    1.75    3.31
   6   0  17   -4.76    4.09
   6   0  18  519.95   26.48
   6   0  18  454.05   23.08
   6   0  18  509.83   24.34
   6   0  18  453.67   22.43
   6   0  18  427.75   23.71
   6   0  19   -2.14    3.37
   6   0  19    6.08    4.12
   6   0  19    4.36    4.08
   6   0  19    2.47    4.21
   6   0  19    5.69    4.73
   6   0  20 1323.99   39.49
   6   0  20 1354.58   41.82
   6   0  20 1384.66   42.23
   6   0  20 1379.96   39.86
   6   0  20 1323.04   42.77
   6   0  21   -1.67    3.31
   6   0  21   -2.38    3.79
   6   0  21    3.58    3.98
   6   0  21    0.02    4.75
   6   0  21   -2.38    3.76
   6   0  22  952.66   30.76
   6   0  22 1011.89   33.08
   6   0  22  975.73   31.86
   6   0  22 1000.20   34.77
   6   0  23   -0.28    2.99
   6   0  23   -1.60    2.77
   6   0  23    2.10    3.03
   6   0  23   -1.28    3.86
   6   0  24   45.43    5.79
   6   0  24   53.27    6.68
   6   0  24   49.77    6.44
   6   0  24   50.37    6.46
   6   0  25   -4.53    1.98
   6   0  25   -4.89    2.40
   6   0  25    2.50    1.97
   6   0  25   -0.96    2.59
   6   0  26  374.87   11.52
   6   0  26  374.24   11.46
  -6   2  26   28.81    4.50
  -6  -2  26   28.06    4.50
  -6  -2  26   34.68    5.03
  -6  -2  26   34.50    4.67
  -6   2  26   30.44    4.66
  -6  -2  26   46.37    5.87
  -6  -2  25   72.15    7.89
  -6   2  25   74.43    8.08
  -6  -2  25   80.79    8.25
  -6   2  25   65.76    5.64
  -6  -2  25   66.45    7.84
  -6   2  25   75.97    6.64
  -6   2  25   73.80    7.80
  -6  -2  25   79.31    8.20
  -6   2  25   68.70    6.36
  -6  -2  24    4.19    4.28
  -6  -2  24    4.77    4.14
  -6   2  24    8.49    3.62
  -6  -2  24    7.38    5.11
  -6   2  24    8.71    3.78
  -6  -2  24    8.77    4.33
  -6   2  24    3.34    4.19
  -6  -2  24    1.16    4.09
  -6   2  24    4.09    3.17
  -6   2  23   86.70   10.63
  -6  -2  23   97.00   11.54
  -6   2  23   97.50   11.23
  -6  -2  23   95.46   11.42
  -6   2  23   93.22   10.53
  -6  -2  23  106.33   11.83
  -6   2  23   97.38    9.92
  -6  -2  23  100.00   11.75
  -6   2  23   89.87    9.83
  -6  -2  23   92.65   10.79
  -6   2  23   85.63    8.49
  -6  -2  23   97.96   10.63
  -6   2  23   98.21   10.16
  -6   2  22   59.99    9.27
  -6  -2  22   63.33   10.05
  -6   2  22   48.71    9.05
  -6  -2  22   67.23   10.19
  -6  -2  22   51.98    9.25
  -6   2  22   53.59    8.74
  -6   2  22   58.84    8.26
  -6   2  22   49.36    8.03
  -6  -2  22   67.37   10.07
  -6   2  22   66.62    9.72
  -6  -2  22   54.05    9.03
  -6  -2  22   56.34    9.16
  -6  -2  22   51.45    8.73
  -6  -2  22   64.22   10.30
  -6  -2  22   58.89    9.43
  -6   2  22   54.19    8.95
  -6  -2  21    5.87    5.14
  -6   2  21    3.34    4.57
  -6   2  21   10.23    5.70
  -6  -2  21    7.50    5.63
  -6   2  21   11.48    5.42
  -6  -2  21    7.90    4.90
  -6  -2  21   13.71    6.70
  -6   2  21    7.18    4.70
  -6  -2  21    9.08    5.14
  -6  -2  21   10.28    4.81
  -6  -2  21   10.90    5.36
  -6   2  21   10.61    5.19
  -6  -2  21    5.80    5.05
  -6  -2  21    8.05    5.43
  -6  -2  21   12.38    5.42
  -6  -2  21    0.04    4.46
  -6  -2  20  417.65   25.21
  -6   2  20  399.55   20.91
  -6   2  20  386.49   22.49
  -6   2  20  366.40   23.08
  -6   2  20  379.27   22.41
  -6  -2  20  356.16   22.92
  -6  -2  20  381.14   23.66
  -6   2  20  358.93   21.85
  -6  -2  20  366.99   19.42
  -6  -2  20  374.72   23.75
  -6  -2  20  391.25   22.90
  -6   2  20  381.83   22.86
  -6  -2  20  365.87   22.94
  -6  -2  20  395.15   23.65
  -6  -2  20  364.22   22.52
  -6  -2  20  349.07   22.82
  -6  -2  20  364.95   23.55
  -6  -2  20  381.88   22.54
  -6   2  19   36.83    8.19
  -6   2  19   27.68    7.87
  -6  -2  19   39.95    8.51
  -6   2  19   46.07    8.42
  -6   2  19   45.21    8.42
  -6  -2  19   52.02    9.51
  -6   2  19   47.13    8.72
  -6  -2  19   32.10    7.51
  -6  -2  19   44.77    7.42
  -6  -2  19   53.36    9.54
  -6   2  19   31.76    7.56
  -6  -2  19   42.10    8.79
  -6  -2  19   53.78    9.29
  -6  -2  19   48.36    8.98
  -6  -2  19   42.60    8.88
  -6  -2  19   49.00    9.51
  -6  -2  19   54.29    9.84
  -6  -2  19   42.23    8.78
  -6   2  19   76.23    9.13
  -6  -2  18  445.81   25.52
  -6  -2  18  425.27   24.13
  -6   2  18  432.49   20.57
  -6   2  18  387.68   22.80
  -6   2  18  425.23   22.30
  -6   2  18  457.72   25.23
  -6  -2  18  402.40   23.71
  -6   2  18  404.95   23.63
  -6   2  18  433.34   23.41
  -6  -2  18  393.52   20.02
  -6   2  18  412.20   23.38
  -6  -2  18  410.36   23.59
  -6   2  18  430.18   24.35
  -6   2  18  419.85   24.57
  -6  -2  18  424.33   24.39
  -6  -2  18  409.62   23.74
  -6  -2  18  411.44   24.24
  -6  -2  18  406.42   23.52
  -6  -2  18  403.13   24.16
  -6  -2  18  443.02   24.78
  -6  -2  18  393.35   23.25
  -6   2  17   81.01   10.83
  -6   2  17   74.49   10.19
  -6   2  17   64.80    9.87
  -6   2  17   68.99    9.84
  -6  -2  17   87.49   11.02
  -6   2  17   67.91    9.72
  -6  -2  17   64.67    8.95
  -6   2  17   66.94    9.67
  -6  -2  17   63.70    9.93
  -6  -2  17   67.69    9.86
  -6   2  17   74.66   10.89
  -6  -2  17   66.81   10.24
  -6   2  17   72.91   10.41
  -6  -2  17   74.16   10.66
  -6  -2  17   69.77   10.29
  -6  -2  17   73.12   10.48
  -6  -2  17   78.47   10.55
  -6  -2  17   69.05   10.39
  -6   2  17   71.96    8.20
  -6  -2  17   64.66   10.36
  -6  -2  17   72.52    9.72
  -6   2  16   85.04   10.72
  -6   2  16   81.22    9.95
  -6   2  16   94.95   10.55
  -6   2  16   84.57    9.92
  -6  -2  16   92.65   10.63
  -6   2  16   98.86   10.29
  -6  -2  16   93.99   11.12
  -6  -2  16   87.85   10.38
  -6  -2  16   97.07   10.94
  -6  -2  16   99.77   11.58
  -6   2  16  111.61   12.30
  -6   2  16  104.58   11.23
  -6  -2  16   88.23   11.32
  -6   2  16   99.31    9.61
  -6  -2  16   98.81   11.29
  -6  -2  16   95.93   11.11
  -6  -2  16  108.90   12.36
  -6  -2  16   87.17   10.90
  -6   2  16   93.26   10.89
  -6  -2  16  101.38   10.11
  -6  -2  16   88.69   10.21
  -6  -2  15    6.89    4.19
  -6   2  15    2.20    3.18
  -6  -2  15    0.64    1.99
  -6  -2  15   -0.41    3.62
  -6   2  15    5.98    2.99
  -6   2  15    7.46    4.06
  -6   2  14  935.54   28.03
  -6   2  14 1033.48   32.75
  -6  -2  14 1043.06   34.15
  -6  -2  14  949.62   32.99
  -6   2  14  960.53   30.58
  -6   2  13  119.91    9.77
  -6   2  13  126.67   11.37
  -6  -2  13  149.13   12.57
  -6   2  13  127.38   11.10
  -6  -2  13  115.94   11.36
  -6   2  12 2155.89   43.34
  -6   2  12 2106.35   38.94
  -6  -2  12 1957.69   44.05
  -6   2  12 2040.64   40.76
  -6  -2  12 2258.62   45.45
  -6   2  12 2260.52   33.85
  -6   2  11  785.25   25.09
  -6  -2  11  737.86   24.83
  -6   2  11  727.01   18.94
  -6  -2  11  713.96   25.52
  -6   2  11  804.99   24.62
  -6   2  11  754.47   19.61
  -6   2  10 1034.82   24.34
  -6  -2  10  933.00   26.54
  -6  -2  10 1032.72   27.43
  -6   2  10  961.46   26.34
  -6   2  10  910.93   20.02
  -6  -2  10  945.10   27.90
  -6   2  10  934.26   25.14
  -6  -2  10  942.64   26.45
  -6   2  10  987.13   22.02
   6  -2  -9  312.82    9.59
  -6  -2   9  404.04   16.26
  -6  -2   9  375.31   16.70
  -6   2   9  347.84   14.35
  -6   2   9  375.47   14.24
  -6  -2   9  384.73   15.91
  -6  -2   9  343.07   15.36
   6  -2  -8  430.74   11.85
  -6   2   8  506.79   15.79
  -6  -2   8  526.08   17.58
  -6  -2   8  515.12   16.79
  -6  -2   8  472.08   17.65
  -6  -2   8  465.43   16.45
  -6   2   8  497.00   16.10
  -6  -2   7  384.95   13.48
  -6   2   7  353.02   12.81
  -6  -2   7  372.79   13.88
  -6   2   7  407.46   13.66
  -6  -2   7  336.65   14.04
  -6  -2   7  371.68    8.63
  -6  -2   7  380.10   13.58
  -6  -2   6 3214.89   37.88
  -6  -2   6 3202.75   35.02
  -6   2   6 3082.71   36.17
  -6  -2   6 3104.63   18.12
  -6  -2   6 3007.82   25.66
  -6  -2   6 3018.96   35.29
  -6  -2   5   47.71    4.45
  -6   2   5   55.41    5.03
  -6  -2   5   59.56    4.47
  -6   2   5   47.15    4.53
  -6  -2   5   46.64    4.11
  -6  -2   5   46.89    2.77
  -6  -2   5   52.94    3.33
  -6  -2   5   45.23    2.66
  -6  -2   4 4727.40   36.42
  -6  -2   4 4559.45   31.82
   6   2  -4 4544.37   20.79
  -6   2   3  469.61   12.78
  -6  -2   3  479.11    9.75
  -6  -2   3  506.66   11.92
  -6  -2   3  457.30   10.15
  -6  -2   3  502.16   11.07
   6   2  -3  456.68    8.43
  -6   2   2  630.79   14.25
  -6  -2   2  697.37   13.66
  -6  -2   2  710.56   14.56
  -6  -2   2  687.41   10.93
   6   2  -2  644.67   11.65
  -6   2   1  911.20   16.42
  -6  -2   1  912.44   16.92
  -6   2   0  501.82   11.52
  -6  -2   0  518.50   13.11
   6   2   0  475.97   11.87
  -6   2  -1   68.82    4.32
  -6  -2  -1   69.15    5.09
   6   2   1   69.56    5.04
  -6  -2  -2 1590.42   24.45
   6   2   2 1562.54   24.82
  -6   2  -3    4.93    1.37
   6  -2   3    8.82    1.92
  -6  -2  -3    5.15    2.16
   6   2   3    2.82    2.05
[truncated: 1,437,325 more chars]
