# Supplementary material for: Taming Heavier Group 14 Imine Analogues: Accessing Tin Nitrogen [Sn=N] Double Bonds and their Cycloaddition/Metathesis Chemistry
Source: Angew Chem Int Ed Engl. 2022 Oct 25;61(48):e202211616. doi: 10.1002/anie.202211616 (PMC9828258; doi:10.1002/anie.202211616)
Supplement: Supplementary file 15 — Supporting Information [file ANIE-61-0-s014.cif]

data_011mfar22_auto
_audit_creation_date               2022-07-11
_audit_creation_method
;
Olex2 1.5
(compiled 2022.04.07 svn.rca3783a0 for OlexSys, GUI svn.r6498)
;
_shelx_SHELXL_version_number       '2018/3'
_audit_contact_author_address      ?
_audit_contact_author_email        ?
_audit_contact_author_name         ''
_audit_contact_author_phone        ?
_publ_contact_author_id_orcid      ?
_publ_section_references
;
Dolomanov, O.V., Bourhis, L.J., Gildea, R.J, Howard, J.A.K. & Puschmann, H.
 (2009), J. Appl. Cryst. 42, 339-341.

Sheldrick, G.M. (2015). Acta Cryst. A71, 3-8.

Sheldrick, G.M. (2015). Acta Cryst. C71, 3-8.
;

# start Validation Reply Form
_vrf_PLAT910_011mfar22_auto
;
PROBLEM: Missing # of FCF Reflection(s) Below Theta(Min). 20 Note
RESPONSE: ... Systematic beamstop error with Mo collections on this instrument
;
# end Validation Reply Form
_chemical_name_common              ?
_chemical_name_systematic          ?
_chemical_formula_moiety           'C39 H55 N2 Si2 Sn'
_chemical_formula_sum              'C39 H55 N2 Si2 Sn'
_chemical_formula_weight           726.72
_chemical_melting_point            ?
_chemical_oxdiff_formula           'C39 H54 N2 Si2 Sn1'
_chemical_oxdiff_usercomment       ' '
loop_
  _atom_type_symbol
  _atom_type_description
  _atom_type_scat_dispersion_real
  _atom_type_scat_dispersion_imag
  _atom_type_scat_source
 'C' 'C' 0.0033 0.0016 'International Tables Vol C Tables 4.2.6.8 and 6.1.1.4'
 'H' 'H' 0.0000 0.0000 'International Tables Vol C Tables 4.2.6.8 and 6.1.1.4'
 'N' 'N' 0.0061 0.0033 'International Tables Vol C Tables 4.2.6.8 and 6.1.1.4'
 'Si' 'Si' 0.0817 0.0704 'International Tables Vol C Tables 4.2.6.8 and 6.1.1.4'
 'Sn' 'Sn' -0.6537 1.4246
 'International Tables Vol C Tables 4.2.6.8 and 6.1.1.4'

_shelx_space_group_comment
;
The symmetry employed for this shelxl refinement is uniquely defined
by the following loop, which should always be used as a source of
symmetry information in preference to the above space-group names.
They are only intended as comments.
;
_space_group_crystal_system        'triclinic'
_space_group_IT_number             2
_space_group_name_H-M_alt          'P -1'
_space_group_name_Hall             '-P 1'
loop_
  _space_group_symop_operation_xyz
 'x, y, z'
 '-x, -y, -z'

_cell_length_a                     9.4610(3)
_cell_length_b                     10.4356(4)
_cell_length_c                     19.2720(7)
_cell_angle_alpha                  94.536(3)
_cell_angle_beta                   95.873(3)
_cell_angle_gamma                  90.395(3)
_cell_volume                       1886.62(12)
_cell_formula_units_Z              2
_cell_measurement_reflns_used      8932
_cell_measurement_temperature      150.00(10)
_cell_measurement_theta_max        29.2800
_cell_measurement_theta_min        3.6270
_shelx_estimated_absorpt_T_max     0.927
_shelx_estimated_absorpt_T_min     0.861
_exptl_absorpt_coefficient_mu      0.769
_exptl_absorpt_correction_T_max    1.00000
_exptl_absorpt_correction_T_min    0.96160
_exptl_absorpt_correction_type     multi-scan
_exptl_absorpt_process_details
;
CrysAlisPro 1.171.41.117a (Rigaku Oxford Diffraction, 2021)
Empirical absorption correction using spherical harmonics,
implemented in SCALE3 ABSPACK scaling algorithm.
;
_exptl_absorpt_special_details     ?
_exptl_crystal_colour              'clear colourless'
_exptl_crystal_colour_lustre       clear
_exptl_crystal_colour_modifier     .
_exptl_crystal_colour_primary      colourless
_exptl_crystal_density_diffrn      1.279
_exptl_crystal_density_meas        ?
_exptl_crystal_density_method      ?
_exptl_crystal_description         block
_exptl_crystal_F_000               762
_exptl_crystal_size_max            0.2
_exptl_crystal_size_mid            0.1
_exptl_crystal_size_min            0.1
_exptl_transmission_factor_max     ?
_exptl_transmission_factor_min     ?
_diffrn_reflns_av_R_equivalents    0.0422
_diffrn_reflns_av_unetI/netI       0.0676
_diffrn_reflns_Laue_measured_fraction_full  0.997
_diffrn_reflns_Laue_measured_fraction_max  0.858
_diffrn_reflns_limit_h_max         12
_diffrn_reflns_limit_h_min         -13
_diffrn_reflns_limit_k_max         14
_diffrn_reflns_limit_k_min         -13
_diffrn_reflns_limit_l_max         27
_diffrn_reflns_limit_l_min         -26
_diffrn_reflns_number              22913
_diffrn_reflns_point_group_measured_fraction_full  0.997
_diffrn_reflns_point_group_measured_fraction_max  0.858
_diffrn_reflns_theta_full          25.242
_diffrn_reflns_theta_max           30.574
_diffrn_reflns_theta_min           3.558
_diffrn_ambient_environment        N~2~
_diffrn_ambient_temperature        150.00(10)
_diffrn_detector                   'CCD plate'
_diffrn_detector_area_resol_mean   10.5035
_diffrn_detector_type              Atlas
_diffrn_measured_fraction_theta_full  0.997
_diffrn_measured_fraction_theta_max  0.858
_diffrn_measurement_details
;
List of Runs (angles in degrees, time in seconds):

  # Type    Start    End  Width  t~exp~   \w     \q     \k     \f   Frames
--------------------------------------------------------------------------
  1  \w    -35.00  60.00   1.00   20.00    --  -12.95  37.00-120.00   95
  2  \w    -78.00   7.00   1.00   20.00    --  -12.95 -37.00  60.00   85
  3  \w    -40.00  15.00   1.00   20.00    --  -12.95  77.00   0.00   55
  4  \w    -29.00  13.00   1.00   20.00    --  -12.95 -77.00-120.00   42
  5  \w    -33.00  16.00   1.00   20.00    --  -12.95 -77.00  90.00   49
  6  \w    -86.00   9.00   1.00   20.00    --  -12.95 -37.00 -60.00   95
;
_diffrn_measurement_device         'four-circle diffractometer'
_diffrn_measurement_device_type    'SuperNova, Dual, Cu at home/near, Atlas'
_diffrn_measurement_method         '\w scans'
_diffrn_orient_matrix_type        
 'CrysAlisPro convention (1999,Acta A55,543-557)'
_diffrn_orient_matrix_UB_11        0.0057520000
_diffrn_orient_matrix_UB_12        -0.0474322000
_diffrn_orient_matrix_UB_13        0.0245060000
_diffrn_orient_matrix_UB_21        -0.0076191000
_diffrn_orient_matrix_UB_22        -0.0489899000
_diffrn_orient_matrix_UB_23        -0.0278655000
_diffrn_orient_matrix_UB_31        0.0747682000
_diffrn_orient_matrix_UB_32        -0.0003039000
_diffrn_orient_matrix_UB_33        -0.0008634000
_diffrn_radiation_monochromator    mirror
_diffrn_radiation_probe            x-ray
_diffrn_radiation_type             'Mo K\a'
_diffrn_radiation_wavelength       0.71073
_diffrn_source                     'micro-focus sealed X-ray tube'
_diffrn_source_type                'SuperNova (Mo) X-ray Source'
_reflns_Friedel_coverage           0.000
_reflns_Friedel_fraction_full      .
_reflns_Friedel_fraction_max       .
_reflns_number_gt                  8359
_reflns_number_total               9935
_reflns_special_details
;
 Reflections were merged by SHELXL according to the crystal
 class for the calculation of statistics and refinement.
 
 _reflns_Friedel_fraction is defined as the number of unique
 Friedel pairs measured divided by the number that would be
 possible theoretically, ignoring centric projections and
 systematic absences.
;
_reflns_threshold_expression       'I > 2\s(I)'
_computing_cell_refinement         'CrysAlisPro 1.171.41.117a (Rigaku OD, 2021)'
_computing_data_collection         'CrysAlisPro 1.171.41.117a (Rigaku OD, 2021)'
_computing_data_reduction          'CrysAlisPro 1.171.41.117a (Rigaku OD, 2021)'
_computing_molecular_graphics      'Olex2 1.5 (Dolomanov et al., 2009)'
_computing_publication_material    'Olex2 1.5 (Dolomanov et al., 2009)'
_computing_structure_refinement    'SHELXL 2018/3 (Sheldrick, 2015)'
_computing_structure_solution      'SHELXT 2018/2 (Sheldrick, 2018)'
_refine_diff_density_max           0.630
_refine_diff_density_min           -0.931
_refine_diff_density_rms           0.099
_refine_ls_extinction_coef         .
_refine_ls_extinction_method       none
_refine_ls_goodness_of_fit_ref     1.064
_refine_ls_hydrogen_treatment      constr
_refine_ls_matrix_type             full
_refine_ls_number_parameters       411
_refine_ls_number_reflns           9935
_refine_ls_number_restraints       0
_refine_ls_R_factor_all            0.0532
_refine_ls_R_factor_gt             0.0397
_refine_ls_restrained_S_all        1.064
_refine_ls_shift/su_max            0.003
_refine_ls_shift/su_mean           0.000
_refine_ls_structure_factor_coef   Fsqd
_refine_ls_weighting_details      
 'w=1/[\s^2^(Fo^2^)+(0.0255P)^2^+0.2830P] where P=(Fo^2^+2Fc^2^)/3'
_refine_ls_weighting_scheme        calc
_refine_ls_wR_factor_gt            0.0729
_refine_ls_wR_factor_ref           0.0806
_refine_special_details            ?
_olex2_refinement_description
;
1. Fixed Uiso
 At 1.2 times of:
  All C(H) groups, All C(H,H) groups, All N(H,H) groups
 At 1.5 times of:
  All C(H,H,H) groups
2.a Secondary CH2 refined with riding coordinates:
 N1(H1A,H1B), C33(H33A,H33B)
2.b Aromatic/amide H refined with riding coordinates:
 C21(H21), C34(H34), C28(H28), C27(H27), C29(H29), C24(H24), C37(H37), C4(H4),
 C7(H7)
2.c Idealised Me refined as rotating group:
 C10(H10A,H10B,H10C), C13(H13A,H13B,H13C), C14(H14A,H14B,H14C), C39(H39A,H39B,
 H39C), C20(H20A,H20B,H20C), C12(H12A,H12B,H12C), C15(H15A,H15B,H15C), C26(H26A,
 H26B,H26C), C36(H36A,H36B,H36C), C9(H9A,H9B,H9C), C11(H11A,H11B,H11C),
 C23(H23A,H23B,H23C), C3(H3A,H3B,H3C), C6(H6A,H6B,H6C)
;
_atom_sites_solution_hydrogens     geom
_atom_sites_solution_primary       dual
_atom_sites_solution_secondary     ?
loop_
  _atom_site_label
  _atom_site_type_symbol
  _atom_site_fract_x
  _atom_site_fract_y
  _atom_site_fract_z
  _atom_site_U_iso_or_equiv
  _atom_site_adp_type
  _atom_site_occupancy
  _atom_site_site_symmetry_order
  _atom_site_calc_flag
  _atom_site_refinement_flags_posn
  _atom_site_refinement_flags_adp
  _atom_site_refinement_flags_occupancy
  _atom_site_disorder_assembly
  _atom_site_disorder_group
 Sn1 Sn 0.48768(2) 0.71596(2) 0.25071(2) 0.01663(5) Uani 1 1 d . . . . .
 Si2 Si 0.68380(6) 0.45862(7) 0.23571(3) 0.01831(15) Uani 1 1 d . . . . .
 Si1 Si 0.65699(7) 0.58064(7) 0.38163(3) 0.02029(15) Uani 1 1 d . . . . .
 N2 N 0.61066(18) 0.5729(2) 0.29174(9) 0.0175(4) Uani 1 1 d . . . . .
 N1 N 0.5970(2) 0.8855(2) 0.25369(10) 0.0244(5) Uani 1 1 d . . . . .
 H1A H 0.667658 0.870773 0.225503 0.029 Uiso 1 1 calc R U . . .
 H1B H 0.536496 0.940827 0.232085 0.029 Uiso 1 1 calc R U . . .
 C16 C 0.3749(2) 0.6770(2) 0.14797(11) 0.0160(5) Uani 1 1 d . . . . .
 C33 C 0.2873(2) 0.7246(3) 0.29387(13) 0.0228(6) Uani 1 1 d . . . . .
 H33A H 0.299763 0.748951 0.344856 0.027 Uiso 1 1 calc R U . . .
 H33B H 0.222767 0.786072 0.270587 0.027 Uiso 1 1 calc R U . . .
 C18 C 0.5310(2) 0.8170(3) 0.08452(12) 0.0191(5) Uani 1 1 d . . . . .
 C32 C 0.2335(2) 0.5893(3) 0.27830(12) 0.0203(5) Uani 1 1 d . . . . .
 C30 C 0.2465(2) 0.6060(3) 0.14919(12) 0.0179(5) Uani 1 1 d . . . . .
 C25 C 0.5324(3) 0.9498(3) 0.10134(13) 0.0239(6) Uani 1 1 d . . . . .
 C31 C 0.2195(2) 0.5300(3) 0.20949(11) 0.0170(5) Uani 1 1 d . . . . .
 C17 C 0.3979(2) 0.7396(2) 0.08814(12) 0.0187(5) Uani 1 1 d . . . . .
 C38 C 0.1820(2) 0.3997(3) 0.19870(12) 0.0202(5) Uani 1 1 d . . . . .
 C21 C 0.7785(2) 0.8287(3) 0.06633(13) 0.0264(6) Uani 1 1 d . . . . .
 H21 H 0.862128 0.787443 0.053271 0.032 Uiso 1 1 calc R U . . .
 C34 C 0.2063(2) 0.5162(3) 0.33364(13) 0.0253(6) Uani 1 1 d . . . . .
 H34 H 0.214478 0.556574 0.379851 0.030 Uiso 1 1 calc R U . . .
 C10 C 0.5735(3) 0.7192(3) 0.42840(13) 0.0293(6) Uani 1 1 d . . . . .
 H10A H 0.595426 0.798667 0.407509 0.044 Uiso 1 1 calc R U . . .
 H10B H 0.610869 0.725980 0.477906 0.044 Uiso 1 1 calc R U . . .
 H10C H 0.470239 0.705734 0.424341 0.044 Uiso 1 1 calc R U . . .
 C13 C 0.8294(2) 0.5334(3) 0.19331(13) 0.0270(6) Uani 1 1 d . . . . .
 H13A H 0.794513 0.611269 0.172339 0.040 Uiso 1 1 calc R U . . .
 H13B H 0.860351 0.472349 0.156825 0.040 Uiso 1 1 calc R U . . .
 H13C H 0.909742 0.555938 0.228542 0.040 Uiso 1 1 calc R U . . .
 C14 C 0.5468(2) 0.3856(3) 0.16735(13) 0.0238(6) Uani 1 1 d . . . . .
 H14A H 0.481294 0.331884 0.189117 0.036 Uiso 1 1 calc R U . . .
 H14B H 0.593389 0.332612 0.132333 0.036 Uiso 1 1 calc R U . . .
 H14C H 0.493822 0.453920 0.144664 0.036 Uiso 1 1 calc R U . . .
 C22 C 0.7847(3) 0.9584(3) 0.08677(13) 0.0291(6) Uani 1 1 d . . . . .
 C28 C 0.1672(2) 0.6694(3) 0.03357(13) 0.0258(6) Uani 1 1 d . . . . .
 H28 H 0.095830 0.668260 -0.004939 0.031 Uiso 1 1 calc R U . . .
 C8 C 0.5763(3) 1.0259(3) 0.35902(14) 0.0260(6) Uani 1 1 d . . . . .
 C19 C 0.6538(2) 0.7560(3) 0.06418(12) 0.0204(5) Uani 1 1 d . . . . .
 C1 C 0.6612(2) 0.9553(3) 0.31535(12) 0.0220(5) Uani 1 1 d . . . . .
 C27 C 0.2940(2) 0.7336(3) 0.03102(12) 0.0242(6) Uani 1 1 d . . . . .
 H27 H 0.310892 0.774006 -0.009882 0.029 Uiso 1 1 calc R U . . .
 C39 C 0.1688(2) 0.3257(3) 0.12757(13) 0.0265(6) Uani 1 1 d . . . . .
 H39A H 0.072943 0.335822 0.104273 0.040 Uiso 1 1 calc R U . . .
 H39B H 0.186027 0.234456 0.133189 0.040 Uiso 1 1 calc R U . . .
 H39C H 0.238815 0.358978 0.099158 0.040 Uiso 1 1 calc R U . . .
 C29 C 0.1432(2) 0.6067(3) 0.09168(12) 0.0228(6) Uani 1 1 d . . . . .
 H29 H 0.055066 0.563180 0.092765 0.027 Uiso 1 1 calc R U . . .
 C24 C 0.6600(3) 1.0178(3) 0.10277(13) 0.0283(6) Uani 1 1 d . . . . .
 H24 H 0.661768 1.107851 0.115086 0.034 Uiso 1 1 calc R U . . .
 C20 C 0.6502(3) 0.6173(3) 0.03761(13) 0.0259(6) Uani 1 1 d . . . . .
 H20A H 0.609439 0.565889 0.071249 0.039 Uiso 1 1 calc R U . . .
 H20B H 0.747033 0.588899 0.031695 0.039 Uiso 1 1 calc R U . . .
 H20C H 0.591743 0.606346 -0.007521 0.039 Uiso 1 1 calc R U . . .
 C12 C 0.5959(3) 0.4351(3) 0.41997(14) 0.0347(7) Uani 1 1 d . . . . .
 H12A H 0.494385 0.420222 0.405441 0.052 Uiso 1 1 calc R U . . .
 H12B H 0.611385 0.447622 0.471124 0.052 Uiso 1 1 calc R U . . .
 H12C H 0.649512 0.360686 0.403588 0.052 Uiso 1 1 calc R U . . .
 C37 C 0.1577(2) 0.3307(3) 0.25562(13) 0.0246(6) Uani 1 1 d . . . . .
 H37 H 0.133319 0.241871 0.247778 0.029 Uiso 1 1 calc R U . . .
 C35 C 0.1684(2) 0.3884(3) 0.32336(13) 0.0279(6) Uani 1 1 d . . . . .
 C2 C 0.8090(2) 0.9578(3) 0.33149(13) 0.0252(6) Uani 1 1 d . . . . .
 C15 C 0.7622(3) 0.3185(3) 0.27995(14) 0.0308(6) Uani 1 1 d . . . . .
 H15A H 0.828865 0.349663 0.320129 0.046 Uiso 1 1 calc R U . . .
 H15B H 0.812689 0.264629 0.246847 0.046 Uiso 1 1 calc R U . . .
 H15C H 0.686172 0.267787 0.296055 0.046 Uiso 1 1 calc R U . . .
 C26 C 0.3993(3) 1.0199(3) 0.11815(15) 0.0347(7) Uani 1 1 d . . . . .
 H26A H 0.340071 1.033154 0.074591 0.052 Uiso 1 1 calc R U . . .
 H26B H 0.425327 1.103385 0.143303 0.052 Uiso 1 1 calc R U . . .
 H26C H 0.346057 0.968655 0.147440 0.052 Uiso 1 1 calc R U . . .
 C36 C 0.1412(3) 0.3128(3) 0.38426(14) 0.0373(8) Uani 1 1 d . . . . .
 H36A H 0.229734 0.306250 0.414855 0.056 Uiso 1 1 calc R U . . .
 H36B H 0.106185 0.226378 0.366821 0.056 Uiso 1 1 calc R U . . .
 H36C H 0.069890 0.356488 0.410708 0.056 Uiso 1 1 calc R U . . .
 C4 C 0.8673(3) 1.0272(3) 0.39210(14) 0.0318(7) Uani 1 1 d . . . . .
 H4 H 0.967660 1.029512 0.402626 0.038 Uiso 1 1 calc R U . . .
 C9 C 0.4180(3) 1.0360(3) 0.34083(18) 0.0434(8) Uani 1 1 d . . . . .
 H9A H 0.396881 1.034901 0.289931 0.065 Uiso 1 1 calc R U . . .
 H9B H 0.384855 1.116605 0.362884 0.065 Uiso 1 1 calc R U . . .
 H9C H 0.369615 0.963241 0.357864 0.065 Uiso 1 1 calc R U . . .
 C11 C 0.8533(3) 0.6030(3) 0.40273(14) 0.0375(8) Uani 1 1 d . . . . .
 H11A H 0.902591 0.541546 0.372840 0.056 Uiso 1 1 calc R U . . .
 H11B H 0.879662 0.588314 0.451949 0.056 Uiso 1 1 calc R U . . .
 H11C H 0.880725 0.690781 0.394448 0.056 Uiso 1 1 calc R U . . .
 C23 C 0.9220(3) 1.0359(3) 0.09184(17) 0.0445(8) Uani 1 1 d . . . . .
 H23A H 1.002949 0.978190 0.097605 0.067 Uiso 1 1 calc R U . . .
 H23B H 0.925776 1.099598 0.132179 0.067 Uiso 1 1 calc R U . . .
 H23C H 0.926082 1.079882 0.048996 0.067 Uiso 1 1 calc R U . . .
 C7 C 0.6394(3) 1.0909(3) 0.42009(14) 0.0316(6) Uani 1 1 d . . . . .
 H7 H 0.580727 1.135593 0.450813 0.038 Uiso 1 1 calc R U . . .
 C5 C 0.7849(3) 1.0928(3) 0.43765(14) 0.0340(7) Uani 1 1 d . . . . .
 C3 C 0.9039(3) 0.8862(3) 0.28416(15) 0.0367(7) Uani 1 1 d . . . . .
 H3A H 0.874442 0.795513 0.277279 0.055 Uiso 1 1 calc R U . . .
 H3B H 1.002498 0.893062 0.305544 0.055 Uiso 1 1 calc R U . . .
 H3C H 0.896662 0.923506 0.238854 0.055 Uiso 1 1 calc R U . . .
 C6 C 0.8514(4) 1.1686(4) 0.50404(16) 0.0551(10) Uani 1 1 d . . . . .
 H6A H 0.809498 1.139474 0.544622 0.083 Uiso 1 1 calc R U . . .
 H6B H 0.833334 1.260340 0.500732 0.083 Uiso 1 1 calc R U . . .
 H6C H 0.954124 1.154515 0.509417 0.083 Uiso 1 1 calc R U . . .

loop_
  _atom_site_aniso_label
  _atom_site_aniso_U_11
  _atom_site_aniso_U_22
  _atom_site_aniso_U_33
  _atom_site_aniso_U_23
  _atom_site_aniso_U_13
  _atom_site_aniso_U_12
 Sn1 0.01510(8) 0.01632(10) 0.01806(9) -0.00027(7) 0.00101(6) 0.00067(6)
 Si2 0.0175(3) 0.0171(4) 0.0207(3) 0.0012(3) 0.0038(2) 0.0024(3)
 Si1 0.0228(3) 0.0210(4) 0.0173(3) 0.0032(3) 0.0014(3) 0.0021(3)
 N2 0.0168(9) 0.0181(12) 0.0175(9) 0.0018(9) 0.0003(7) 0.0015(8)
 N1 0.0277(10) 0.0210(13) 0.0244(11) 0.0040(10) 0.0005(9) -0.0008(9)
 C16 0.0158(10) 0.0172(14) 0.0152(11) 0.0009(10) 0.0015(8) 0.0025(9)
 C33 0.0194(11) 0.0268(16) 0.0214(12) -0.0038(11) 0.0026(9) 0.0028(10)
 C18 0.0235(11) 0.0180(14) 0.0166(11) 0.0059(10) 0.0014(9) -0.0007(10)
 C32 0.0118(10) 0.0254(16) 0.0238(12) 0.0015(11) 0.0018(9) 0.0022(10)
 C30 0.0173(10) 0.0186(14) 0.0179(11) 0.0005(10) 0.0023(9) 0.0015(9)
 C25 0.0308(12) 0.0183(15) 0.0235(12) 0.0056(11) 0.0042(10) 0.0011(11)
 C31 0.0098(9) 0.0232(15) 0.0180(11) 0.0022(10) 0.0006(8) 0.0005(9)
 C17 0.0200(11) 0.0150(14) 0.0214(12) 0.0011(10) 0.0039(9) 0.0019(9)
 C38 0.0113(10) 0.0251(15) 0.0241(12) 0.0036(11) -0.0006(9) -0.0015(10)
 C21 0.0236(12) 0.0290(17) 0.0281(13) 0.0064(12) 0.0072(10) -0.0014(11)
 C34 0.0164(11) 0.0409(19) 0.0186(12) 0.0025(12) 0.0021(9) 0.0023(11)
 C10 0.0439(15) 0.0255(17) 0.0191(12) 0.0039(12) 0.0034(11) 0.0043(12)
 C13 0.0248(12) 0.0275(17) 0.0298(14) 0.0016(12) 0.0090(11) -0.0009(11)
 C14 0.0241(11) 0.0183(15) 0.0283(13) -0.0034(11) 0.0041(10) 0.0010(10)
 C22 0.0319(13) 0.0289(18) 0.0275(13) 0.0096(13) 0.0032(11) -0.0112(12)
 C28 0.0203(11) 0.0336(18) 0.0222(12) 0.0021(12) -0.0048(10) 0.0009(11)
 C8 0.0326(13) 0.0127(14) 0.0329(14) 0.0003(11) 0.0056(11) -0.0013(11)
 C19 0.0240(11) 0.0205(15) 0.0177(11) 0.0049(11) 0.0039(9) -0.0008(10)
 C1 0.0280(12) 0.0130(14) 0.0245(12) 0.0009(11) 0.0011(10) -0.0032(10)
 C27 0.0294(12) 0.0239(16) 0.0200(12) 0.0069(11) 0.0018(10) 0.0021(11)
 C39 0.0240(12) 0.0268(17) 0.0279(13) 0.0007(12) 0.0000(10) -0.0043(11)
 C29 0.0156(10) 0.0270(16) 0.0253(12) 0.0022(11) -0.0004(9) -0.0011(10)
 C24 0.0412(14) 0.0161(15) 0.0279(14) 0.0063(12) 0.0021(11) -0.0065(12)
 C20 0.0288(12) 0.0229(16) 0.0268(13) -0.0005(12) 0.0087(11) 0.0001(11)
 C12 0.0521(16) 0.0239(17) 0.0317(15) 0.0098(13) 0.0151(13) 0.0049(13)
 C37 0.0173(11) 0.0257(16) 0.0311(14) 0.0082(12) 0.0003(10) -0.0028(10)
 C35 0.0166(11) 0.0409(19) 0.0276(13) 0.0111(13) 0.0028(10) -0.0001(11)
 C2 0.0284(12) 0.0188(15) 0.0279(13) 0.0027(12) 0.0006(11) -0.0026(11)
 C15 0.0342(13) 0.0246(17) 0.0339(15) 0.0031(13) 0.0030(11) 0.0097(12)
 C26 0.0394(15) 0.0206(17) 0.0441(17) 0.0006(14) 0.0050(13) 0.0060(12)
 C36 0.0341(14) 0.049(2) 0.0321(15) 0.0180(15) 0.0059(12) -0.0002(14)
 C4 0.0313(13) 0.0262(17) 0.0352(15) 0.0036(13) -0.0097(12) -0.0043(12)
 C9 0.0321(14) 0.030(2) 0.066(2) -0.0133(17) 0.0080(14) 0.0044(13)
 C11 0.0284(13) 0.054(2) 0.0279(14) -0.0002(15) -0.0047(11) -0.0013(14)
 C23 0.0413(16) 0.042(2) 0.0509(19) 0.0082(17) 0.0055(14) -0.0198(15)
 C7 0.0469(16) 0.0189(16) 0.0299(14) 0.0010(12) 0.0085(12) 0.0004(13)
 C5 0.0538(17) 0.0187(16) 0.0267(14) -0.0003(12) -0.0074(13) -0.0016(13)
 C3 0.0282(13) 0.040(2) 0.0414(17) -0.0027(15) 0.0063(12) 0.0005(13)
 C6 0.081(2) 0.039(2) 0.0379(18) -0.0108(16) -0.0184(17) 0.0021(19)

_geom_special_details
;
 All esds (except the esd in the dihedral angle between two l.s. planes)
 are estimated using the full covariance matrix.  The cell esds are taken
 into account individually in the estimation of esds in distances, angles
 and torsion angles; correlations between esds in cell parameters are only
 used when they are defined by crystal symmetry.  An approximate (isotropic)
 treatment of cell esds is used for estimating esds involving l.s. planes.
;
loop_
  _geom_bond_atom_site_label_1
  _geom_bond_atom_site_label_2
  _geom_bond_distance
  _geom_bond_site_symmetry_2
  _geom_bond_publ_flag
 Sn1 N2 2.0566(19) . ?
 Sn1 N1 2.037(2) . ?
 Sn1 C16 2.159(2) . ?
 Sn1 C33 2.147(2) . ?
 Si2 N2 1.740(2) . ?
 Si2 C13 1.869(2) . ?
 Si2 C14 1.864(2) . ?
 Si2 C15 1.870(3) . ?
 Si1 N2 1.7383(19) . ?
 Si1 C10 1.866(3) . ?
 Si1 C12 1.854(3) . ?
 Si1 C11 1.870(2) . ?
 N1 H1A 0.9100 . ?
 N1 H1B 0.9100 . ?
 N1 C1 1.421(3) . ?
 C16 C30 1.421(3) . ?
 C16 C17 1.404(3) . ?
 C33 H33A 0.9900 . ?
 C33 H33B 0.9900 . ?
 C33 C32 1.495(4) . ?
 C18 C25 1.398(4) . ?
 C18 C17 1.502(3) . ?
 C18 C19 1.404(3) . ?
 C32 C31 1.411(3) . ?
 C32 C34 1.403(3) . ?
 C30 C31 1.500(3) . ?
 C30 C29 1.401(3) . ?
 C25 C24 1.393(4) . ?
 C25 C26 1.512(4) . ?
 C31 C38 1.397(4) . ?
 C17 C27 1.396(3) . ?
 C38 C39 1.512(3) . ?
 C38 C37 1.396(3) . ?
 C21 H21 0.9500 . ?
 C21 C22 1.378(4) . ?
 C21 C19 1.394(3) . ?
 C34 H34 0.9500 . ?
 C34 C35 1.373(4) . ?
 C10 H10A 0.9800 . ?
 C10 H10B 0.9800 . ?
 C10 H10C 0.9800 . ?
 C13 H13A 0.9800 . ?
 C13 H13B 0.9800 . ?
 C13 H13C 0.9800 . ?
 C14 H14A 0.9800 . ?
 C14 H14B 0.9800 . ?
 C14 H14C 0.9800 . ?
 C22 C24 1.388(4) . ?
 C22 C23 1.516(4) . ?
 C28 H28 0.9500 . ?
 C28 C27 1.378(3) . ?
 C28 C29 1.378(3) . ?
 C8 C1 1.394(4) . ?
 C8 C9 1.508(3) . ?
 C8 C7 1.388(4) . ?
 C19 C20 1.495(4) . ?
 C1 C2 1.401(3) . ?
 C27 H27 0.9500 . ?
 C39 H39A 0.9800 . ?
 C39 H39B 0.9800 . ?
 C39 H39C 0.9800 . ?
 C29 H29 0.9500 . ?
 C24 H24 0.9500 . ?
 C20 H20A 0.9800 . ?
 C20 H20B 0.9800 . ?
 C20 H20C 0.9800 . ?
 C12 H12A 0.9800 . ?
 C12 H12B 0.9800 . ?
 C12 H12C 0.9800 . ?
 C37 H37 0.9500 . ?
 C37 C35 1.388(4) . ?
 C35 C36 1.508(4) . ?
 C2 C4 1.386(4) . ?
 C2 C3 1.505(4) . ?
 C15 H15A 0.9800 . ?
 C15 H15B 0.9800 . ?
 C15 H15C 0.9800 . ?
 C26 H26A 0.9800 . ?
 C26 H26B 0.9800 . ?
 C26 H26C 0.9800 . ?
 C36 H36A 0.9800 . ?
 C36 H36B 0.9800 . ?
 C36 H36C 0.9800 . ?
 C4 H4 0.9500 . ?
 C4 C5 1.379(4) . ?
 C9 H9A 0.9800 . ?
 C9 H9B 0.9800 . ?
 C9 H9C 0.9800 . ?
 C11 H11A 0.9800 . ?
 C11 H11B 0.9800 . ?
 C11 H11C 0.9800 . ?
 C23 H23A 0.9800 . ?
 C23 H23B 0.9800 . ?
 C23 H23C 0.9800 . ?
 C7 H7 0.9500 . ?
 C7 C5 1.384(4) . ?
 C5 C6 1.525(4) . ?
 C3 H3A 0.9800 . ?
 C3 H3B 0.9800 . ?
 C3 H3C 0.9800 . ?
 C6 H6A 0.9800 . ?
 C6 H6B 0.9800 . ?
 C6 H6C 0.9800 . ?

loop_
  _geom_angle_atom_site_label_1
  _geom_angle_atom_site_label_2
  _geom_angle_atom_site_label_3
  _geom_angle
  _geom_angle_site_symmetry_1
  _geom_angle_site_symmetry_3
  _geom_angle_publ_flag
 N2 Sn1 C16 118.16(8) . . ?
 N2 Sn1 C33 110.64(9) . . ?
 N1 Sn1 N2 112.30(8) . . ?
 N1 Sn1 C16 108.93(8) . . ?
 N1 Sn1 C33 116.11(10) . . ?
 C33 Sn1 C16 88.98(8) . . ?
 N2 Si2 C13 109.99(12) . . ?
 N2 Si2 C14 111.50(10) . . ?
 N2 Si2 C15 114.06(11) . . ?
 C13 Si2 C15 106.83(12) . . ?
 C14 Si2 C13 109.81(12) . . ?
 C14 Si2 C15 104.41(13) . . ?
 N2 Si1 C10 112.15(11) . . ?
 N2 Si1 C12 111.50(12) . . ?
 N2 Si1 C11 110.79(11) . . ?
 C10 Si1 C11 106.37(14) . . ?
 C12 Si1 C10 105.73(13) . . ?
 C12 Si1 C11 110.05(14) . . ?
 Si2 N2 Sn1 119.60(10) . . ?
 Si1 N2 Sn1 118.78(11) . . ?
 Si1 N2 Si2 121.14(11) . . ?
 Sn1 N1 H1A 106.0 . . ?
 Sn1 N1 H1B 106.0 . . ?
 H1A N1 H1B 106.3 . . ?
 C1 N1 Sn1 125.30(16) . . ?
 C1 N1 H1A 106.0 . . ?
 C1 N1 H1B 106.0 . . ?
 C30 C16 Sn1 112.69(15) . . ?
 C17 C16 Sn1 125.81(17) . . ?
 C17 C16 C30 119.46(19) . . ?
 Sn1 C33 H33A 111.4 . . ?
 Sn1 C33 H33B 111.4 . . ?
 H33A C33 H33B 109.3 . . ?
 C32 C33 Sn1 101.67(15) . . ?
 C32 C33 H33A 111.4 . . ?
 C32 C33 H33B 111.4 . . ?
 C25 C18 C17 119.9(2) . . ?
 C25 C18 C19 120.1(2) . . ?
 C19 C18 C17 120.0(2) . . ?
 C31 C32 C33 121.4(2) . . ?
 C34 C32 C33 119.5(2) . . ?
 C34 C32 C31 118.9(3) . . ?
 C16 C30 C31 122.08(18) . . ?
 C29 C30 C16 118.5(2) . . ?
 C29 C30 C31 119.4(2) . . ?
 C18 C25 C26 121.4(2) . . ?
 C24 C25 C18 118.7(2) . . ?
 C24 C25 C26 119.9(3) . . ?
 C32 C31 C30 120.2(2) . . ?
 C38 C31 C32 119.1(2) . . ?
 C38 C31 C30 120.8(2) . . ?
 C16 C17 C18 121.53(19) . . ?
 C27 C17 C16 119.9(2) . . ?
 C27 C17 C18 118.5(2) . . ?
 C31 C38 C39 123.4(2) . . ?
 C37 C38 C31 119.8(2) . . ?
 C37 C38 C39 116.8(2) . . ?
 C22 C21 H21 118.9 . . ?
 C22 C21 C19 122.2(2) . . ?
 C19 C21 H21 118.9 . . ?
 C32 C34 H34 118.9 . . ?
 C35 C34 C32 122.3(2) . . ?
 C35 C34 H34 118.9 . . ?
 Si1 C10 H10A 109.5 . . ?
 Si1 C10 H10B 109.5 . . ?
 Si1 C10 H10C 109.5 . . ?
 H10A C10 H10B 109.5 . . ?
 H10A C10 H10C 109.5 . . ?
 H10B C10 H10C 109.5 . . ?
 Si2 C13 H13A 109.5 . . ?
 Si2 C13 H13B 109.5 . . ?
 Si2 C13 H13C 109.5 . . ?
 H13A C13 H13B 109.5 . . ?
 H13A C13 H13C 109.5 . . ?
 H13B C13 H13C 109.5 . . ?
 Si2 C14 H14A 109.5 . . ?
 Si2 C14 H14B 109.5 . . ?
 Si2 C14 H14C 109.5 . . ?
 H14A C14 H14B 109.5 . . ?
 H14A C14 H14C 109.5 . . ?
 H14B C14 H14C 109.5 . . ?
 C21 C22 C24 118.0(2) . . ?
 C21 C22 C23 122.0(3) . . ?
 C24 C22 C23 120.0(3) . . ?
 C27 C28 H28 119.8 . . ?
 C27 C28 C29 120.3(2) . . ?
 C29 C28 H28 119.8 . . ?
 C1 C8 C9 121.8(2) . . ?
 C7 C8 C1 119.2(2) . . ?
 C7 C8 C9 119.1(3) . . ?
 C18 C19 C20 121.0(2) . . ?
 C21 C19 C18 118.7(3) . . ?
 C21 C19 C20 120.2(2) . . ?
 C8 C1 N1 119.6(2) . . ?
 C8 C1 C2 119.6(2) . . ?
 C2 C1 N1 120.8(2) . . ?
 C17 C27 H27 119.8 . . ?
 C28 C27 C17 120.4(2) . . ?
 C28 C27 H27 119.8 . . ?
 C38 C39 H39A 109.5 . . ?
 C38 C39 H39B 109.5 . . ?
 C38 C39 H39C 109.5 . . ?
 H39A C39 H39B 109.5 . . ?
 H39A C39 H39C 109.5 . . ?
 H39B C39 H39C 109.5 . . ?
 C30 C29 H29 119.4 . . ?
 C28 C29 C30 121.2(2) . . ?
 C28 C29 H29 119.4 . . ?
 C25 C24 H24 118.9 . . ?
 C22 C24 C25 122.1(3) . . ?
 C22 C24 H24 118.9 . . ?
 C19 C20 H20A 109.5 . . ?
 C19 C20 H20B 109.5 . . ?
 C19 C20 H20C 109.5 . . ?
 H20A C20 H20B 109.5 . . ?
 H20A C20 H20C 109.5 . . ?
 H20B C20 H20C 109.5 . . ?
 Si1 C12 H12A 109.5 . . ?
 Si1 C12 H12B 109.5 . . ?
 Si1 C12 H12C 109.5 . . ?
 H12A C12 H12B 109.5 . . ?
 H12A C12 H12C 109.5 . . ?
 H12B C12 H12C 109.5 . . ?
 C38 C37 H37 119.2 . . ?
 C35 C37 C38 121.7(3) . . ?
 C35 C37 H37 119.2 . . ?
 C34 C35 C37 118.2(2) . . ?
 C34 C35 C36 120.7(3) . . ?
 C37 C35 C36 121.1(3) . . ?
 C1 C2 C3 120.9(2) . . ?
 C4 C2 C1 119.0(3) . . ?
 C4 C2 C3 120.1(2) . . ?
 Si2 C15 H15A 109.5 . . ?
 Si2 C15 H15B 109.5 . . ?
 Si2 C15 H15C 109.5 . . ?
 H15A C15 H15B 109.5 . . ?
 H15A C15 H15C 109.5 . . ?
 H15B C15 H15C 109.5 . . ?
 C25 C26 H26A 109.5 . . ?
 C25 C26 H26B 109.5 . . ?
 C25 C26 H26C 109.5 . . ?
 H26A C26 H26B 109.5 . . ?
 H26A C26 H26C 109.5 . . ?
 H26B C26 H26C 109.5 . . ?
 C35 C36 H36A 109.5 . . ?
 C35 C36 H36B 109.5 . . ?
 C35 C36 H36C 109.5 . . ?
 H36A C36 H36B 109.5 . . ?
 H36A C36 H36C 109.5 . . ?
 H36B C36 H36C 109.5 . . ?
 C2 C4 H4 118.8 . . ?
 C5 C4 C2 122.3(2) . . ?
 C5 C4 H4 118.8 . . ?
 C8 C9 H9A 109.5 . . ?
 C8 C9 H9B 109.5 . . ?
 C8 C9 H9C 109.5 . . ?
 H9A C9 H9B 109.5 . . ?
 H9A C9 H9C 109.5 . . ?
 H9B C9 H9C 109.5 . . ?
 Si1 C11 H11A 109.5 . . ?
 Si1 C11 H11B 109.5 . . ?
 Si1 C11 H11C 109.5 . . ?
 H11A C11 H11B 109.5 . . ?
 H11A C11 H11C 109.5 . . ?
 H11B C11 H11C 109.5 . . ?
 C22 C23 H23A 109.5 . . ?
 C22 C23 H23B 109.5 . . ?
 C22 C23 H23C 109.5 . . ?
 H23A C23 H23B 109.5 . . ?
 H23A C23 H23C 109.5 . . ?
 H23B C23 H23C 109.5 . . ?
 C8 C7 H7 118.9 . . ?
 C5 C7 C8 122.1(3) . . ?
 C5 C7 H7 118.9 . . ?
 C4 C5 C7 117.7(3) . . ?
 C4 C5 C6 121.4(3) . . ?
 C7 C5 C6 120.9(3) . . ?
 C2 C3 H3A 109.5 . . ?
 C2 C3 H3B 109.5 . . ?
 C2 C3 H3C 109.5 . . ?
 H3A C3 H3B 109.5 . . ?
 H3A C3 H3C 109.5 . . ?
 H3B C3 H3C 109.5 . . ?
 C5 C6 H6A 109.5 . . ?
 C5 C6 H6B 109.5 . . ?
 C5 C6 H6C 109.5 . . ?
 H6A C6 H6B 109.5 . . ?
 H6A C6 H6C 109.5 . . ?
 H6B C6 H6C 109.5 . . ?

loop_
  _geom_torsion_atom_site_label_1
  _geom_torsion_atom_site_label_2
  _geom_torsion_atom_site_label_3
  _geom_torsion_atom_site_label_4
  _geom_torsion
  _geom_torsion_site_symmetry_1
  _geom_torsion_site_symmetry_2
  _geom_torsion_site_symmetry_3
  _geom_torsion_site_symmetry_4
  _geom_torsion_publ_flag
 Sn1 N1 C1 C8 -76.0(3) . . . . ?
 Sn1 N1 C1 C2 106.4(2) . . . . ?
 Sn1 C16 C30 C31 -19.4(3) . . . . ?
 Sn1 C16 C30 C29 161.23(18) . . . . ?
 Sn1 C16 C17 C18 16.8(3) . . . . ?
 Sn1 C16 C17 C27 -161.38(19) . . . . ?
 Sn1 C33 C32 C31 -55.6(2) . . . . ?
 Sn1 C33 C32 C34 119.60(19) . . . . ?
 N1 C1 C2 C4 179.9(2) . . . . ?
 N1 C1 C2 C3 -0.3(4) . . . . ?
 C16 C30 C31 C32 53.4(3) . . . . ?
 C16 C30 C31 C38 -125.8(2) . . . . ?
 C16 C30 C29 C28 3.1(4) . . . . ?
 C16 C17 C27 C28 1.7(4) . . . . ?
 C33 C32 C31 C30 -5.3(3) . . . . ?
 C33 C32 C31 C38 173.82(19) . . . . ?
 C33 C32 C34 C35 -174.4(2) . . . . ?
 C18 C25 C24 C22 1.3(4) . . . . ?
 C18 C17 C27 C28 -176.6(2) . . . . ?
 C32 C31 C38 C39 -177.9(2) . . . . ?
 C32 C31 C38 C37 0.6(3) . . . . ?
 C32 C34 C35 C37 0.4(3) . . . . ?
 C32 C34 C35 C36 179.5(2) . . . . ?
 C30 C16 C17 C18 179.3(2) . . . . ?
 C30 C16 C17 C27 1.1(4) . . . . ?
 C30 C31 C38 C39 1.2(3) . . . . ?
 C30 C31 C38 C37 179.80(19) . . . . ?
 C25 C18 C17 C16 -94.9(3) . . . . ?
 C25 C18 C17 C27 83.3(3) . . . . ?
 C25 C18 C19 C21 4.8(3) . . . . ?
 C25 C18 C19 C20 -172.4(2) . . . . ?
 C31 C32 C34 C35 0.9(3) . . . . ?
 C31 C30 C29 C28 -176.3(2) . . . . ?
 C31 C38 C37 C35 0.7(3) . . . . ?
 C17 C16 C30 C31 175.9(2) . . . . ?
 C17 C16 C30 C29 -3.4(4) . . . . ?
 C17 C18 C25 C24 175.1(2) . . . . ?
 C17 C18 C25 C26 -4.6(3) . . . . ?
 C17 C18 C19 C21 -175.3(2) . . . . ?
 C17 C18 C19 C20 7.4(3) . . . . ?
 C38 C37 C35 C34 -1.2(3) . . . . ?
 C38 C37 C35 C36 179.7(2) . . . . ?
 C21 C22 C24 C25 2.5(4) . . . . ?
 C34 C32 C31 C30 179.43(19) . . . . ?
 C34 C32 C31 C38 -1.4(3) . . . . ?
 C10 Si1 N2 Sn1 3.72(16) . . . . ?
 C10 Si1 N2 Si2 175.78(13) . . . . ?
 C13 Si2 N2 Sn1 71.26(14) . . . . ?
 C13 Si2 N2 Si1 -100.74(14) . . . . ?
 C14 Si2 N2 Sn1 -50.80(15) . . . . ?
 C14 Si2 N2 Si1 137.20(13) . . . . ?
 C22 C21 C19 C18 -0.9(4) . . . . ?
 C22 C21 C19 C20 176.4(2) . . . . ?
 C8 C1 C2 C4 2.2(4) . . . . ?
 C8 C1 C2 C3 -177.9(3) . . . . ?
 C8 C7 C5 C4 0.0(4) . . . . ?
 C8 C7 C5 C6 178.1(3) . . . . ?
 C19 C18 C25 C24 -5.0(3) . . . . ?
 C19 C18 C25 C26 175.3(2) . . . . ?
 C19 C18 C17 C16 85.2(3) . . . . ?
 C19 C18 C17 C27 -96.6(3) . . . . ?
 C19 C21 C22 C24 -2.7(4) . . . . ?
 C19 C21 C22 C23 177.5(2) . . . . ?
 C1 C8 C7 C5 2.9(4) . . . . ?
 C1 C2 C4 C5 0.7(4) . . . . ?
 C27 C28 C29 C30 -0.3(4) . . . . ?
 C39 C38 C37 C35 179.3(2) . . . . ?
 C29 C30 C31 C32 -127.3(2) . . . . ?
 C29 C30 C31 C38 53.6(3) . . . . ?
 C29 C28 C27 C17 -2.1(4) . . . . ?
 C12 Si1 N2 Sn1 122.08(13) . . . . ?
 C12 Si1 N2 Si2 -65.85(16) . . . . ?
 C2 C4 C5 C7 -1.8(4) . . . . ?
 C2 C4 C5 C6 -180.0(3) . . . . ?
 C15 Si2 N2 Sn1 -168.76(12) . . . . ?
 C15 Si2 N2 Si1 19.24(17) . . . . ?
 C26 C25 C24 C22 -179.0(2) . . . . ?
 C9 C8 C1 N1 -3.2(4) . . . . ?
 C9 C8 C1 C2 174.5(3) . . . . ?
 C9 C8 C7 C5 -175.6(3) . . . . ?
 C11 Si1 N2 Sn1 -114.97(15) . . . . ?
 C11 Si1 N2 Si2 57.09(18) . . . . ?
 C23 C22 C24 C25 -177.6(2) . . . . ?
 C7 C8 C1 N1 178.3(2) . . . . ?
 C7 C8 C1 C2 -4.0(4) . . . . ?
 C3 C2 C4 C5 -179.1(3) . . . . ?

_shelx_res_file
;
TITL 011mfar22_auto_a.res in P-1
    011mfar22_auto.res
    created by SHELXL-2018/3 at 17:21:12 on 11-Jul-2022
REM Old TITL 011mfar22_auto in P1
REM SHELXT solution in P-1: R1 0.080, Rweak 0.009, Alpha 0.039
REM <I/s> 0.000 for 0 systematic absences, Orientation as input
REM Formula found by SHELXT: C37 N4 Si2 Sn
CELL 0.71073 9.461 10.4356 19.272 94.536 95.873 90.395
ZERR 2 0.0003 0.0004 0.0007 0.003 0.003 0.003
LATT 1
SFAC C H N Si Sn
UNIT 78 110 4 4 2

L.S. 4 0 0
PLAN  5
SIZE 0.2 0.1 0.1
TEMP -123
CONF
list 4
fmap 2 53
MORE -1
ACTA
BOND $H
OMIT 5 7 9
OMIT -11 -1 17
OMIT 10 -6 11
OMIT 7 10 9
REM <olex2.extras>
REM <HklSrc "%.\\011mfar22_auto.hkl">
REM </olex2.extras>

WGHT    0.025500    0.283000
FVAR       0.44619
SN1   5    0.487677    0.715957    0.250708    11.00000    0.01510    0.01632 =
         0.01806   -0.00027    0.00101    0.00067
SI2   4    0.683797    0.458624    0.235709    11.00000    0.01748    0.01708 =
         0.02074    0.00122    0.00380    0.00240
SI1   4    0.656994    0.580644    0.381634    11.00000    0.02279    0.02097 =
         0.01727    0.00315    0.00141    0.00215
N2    3    0.610664    0.572927    0.291742    11.00000    0.01683    0.01808 =
         0.01745    0.00176    0.00028    0.00146
N1    3    0.597013    0.885523    0.253694    11.00000    0.02775    0.02102 =
         0.02438    0.00398    0.00045   -0.00081
AFIX  23
H1A   2    0.667658    0.870773    0.225503    11.00000   -1.20000
H1B   2    0.536496    0.940827    0.232085    11.00000   -1.20000
AFIX   0
C16   1    0.374853    0.676990    0.147968    11.00000    0.01578    0.01715 =
         0.01516    0.00088    0.00151    0.00246
C33   1    0.287291    0.724627    0.293875    11.00000    0.01941    0.02678 =
         0.02143   -0.00375    0.00258    0.00284
AFIX  23
H33A  2    0.299763    0.748951    0.344856    11.00000   -1.20000
H33B  2    0.222767    0.786072    0.270587    11.00000   -1.20000
AFIX   0
C18   1    0.531019    0.816960    0.084524    11.00000    0.02346    0.01795 =
         0.01660    0.00590    0.00138   -0.00069
C32   1    0.233525    0.589308    0.278296    11.00000    0.01184    0.02536 =
         0.02377    0.00150    0.00179    0.00222
C30   1    0.246497    0.606007    0.149187    11.00000    0.01727    0.01859 =
         0.01791    0.00046    0.00232    0.00150
C25   1    0.532379    0.949816    0.101339    11.00000    0.03080    0.01833 =
         0.02352    0.00564    0.00423    0.00111
C31   1    0.219461    0.530008    0.209492    11.00000    0.00977    0.02316 =
         0.01797    0.00221    0.00055    0.00051
C17   1    0.397907    0.739564    0.088138    11.00000    0.01998    0.01500 =
         0.02142    0.00112    0.00389    0.00190
C38   1    0.181998    0.399680    0.198699    11.00000    0.01132    0.02506 =
         0.02409    0.00361   -0.00058   -0.00155
C21   1    0.778519    0.828670    0.066334    11.00000    0.02356    0.02903 =
         0.02806    0.00645    0.00724   -0.00141
AFIX  43
H21   2    0.862128    0.787443    0.053271    11.00000   -1.20000
AFIX   0
C34   1    0.206331    0.516216    0.333644    11.00000    0.01635    0.04093 =
         0.01864    0.00254    0.00206    0.00234
AFIX  43
H34   2    0.214478    0.556574    0.379851    11.00000   -1.20000
AFIX   0
C10   1    0.573465    0.719207    0.428400    11.00000    0.04385    0.02545 =
         0.01911    0.00390    0.00341    0.00434
AFIX 137
H10A  2    0.595426    0.798667    0.407509    11.00000   -1.50000
H10B  2    0.610869    0.725980    0.477906    11.00000   -1.50000
H10C  2    0.470239    0.705734    0.424341    11.00000   -1.50000
AFIX   0
C13   1    0.829412    0.533439    0.193314    11.00000    0.02476    0.02752 =
         0.02985    0.00165    0.00898   -0.00086
AFIX 137
H13A  2    0.794513    0.611269    0.172339    11.00000   -1.50000
H13B  2    0.860351    0.472349    0.156825    11.00000   -1.50000
H13C  2    0.909742    0.555938    0.228542    11.00000   -1.50000
AFIX   0
C14   1    0.546840    0.385604    0.167353    11.00000    0.02414    0.01834 =
         0.02828   -0.00344    0.00415    0.00103
AFIX 137
H14A  2    0.481294    0.331884    0.189117    11.00000   -1.50000
H14B  2    0.593389    0.332612    0.132333    11.00000   -1.50000
H14C  2    0.493822    0.453920    0.144664    11.00000   -1.50000
AFIX   0
C22   1    0.784672    0.958358    0.086773    11.00000    0.03186    0.02886 =
         0.02751    0.00960    0.00323   -0.01125
C28   1    0.167172    0.669351    0.033569    11.00000    0.02030    0.03360 =
         0.02216    0.00214   -0.00483    0.00085
AFIX  43
H28   2    0.095830    0.668260   -0.004939    11.00000   -1.20000
AFIX   0
C8    1    0.576266    1.025881    0.359017    11.00000    0.03259    0.01269 =
         0.03294    0.00032    0.00564   -0.00129
C19   1    0.653763    0.755969    0.064183    11.00000    0.02397    0.02054 =
         0.01772    0.00494    0.00393   -0.00081
C1    1    0.661161    0.955289    0.315345    11.00000    0.02795    0.01296 =
         0.02450    0.00090    0.00115   -0.00318
C27   1    0.294011    0.733553    0.031019    11.00000    0.02936    0.02394 =
         0.02005    0.00693    0.00175    0.00209
AFIX  43
H27   2    0.310892    0.774006   -0.009882    11.00000   -1.20000
AFIX   0
C39   1    0.168783    0.325728    0.127573    11.00000    0.02400    0.02681 =
         0.02792    0.00071   -0.00002   -0.00432
AFIX 137
H39A  2    0.072943    0.335822    0.104273    11.00000   -1.50000
H39B  2    0.186027    0.234456    0.133189    11.00000   -1.50000
H39C  2    0.238815    0.358978    0.099158    11.00000   -1.50000
AFIX   0
C29   1    0.143236    0.606708    0.091677    11.00000    0.01555    0.02697 =
         0.02526    0.00218   -0.00044   -0.00114
AFIX  43
H29   2    0.055066    0.563180    0.092765    11.00000   -1.20000
AFIX   0
C24   1    0.660024    1.017849    0.102767    11.00000    0.04115    0.01606 =
         0.02794    0.00633    0.00213   -0.00646
AFIX  43
H24   2    0.661768    1.107851    0.115086    11.00000   -1.20000
AFIX   0
C20   1    0.650186    0.617337    0.037613    11.00000    0.02878    0.02288 =
         0.02681   -0.00051    0.00866    0.00010
AFIX 137
H20A  2    0.609439    0.565889    0.071249    11.00000   -1.50000
H20B  2    0.747033    0.588899    0.031695    11.00000   -1.50000
H20C  2    0.591743    0.606346   -0.007521    11.00000   -1.50000
AFIX   0
C12   1    0.595863    0.435142    0.419965    11.00000    0.05214    0.02385 =
         0.03173    0.00976    0.01513    0.00487
AFIX 137
H12A  2    0.494385    0.420222    0.405441    11.00000   -1.50000
H12B  2    0.611385    0.447622    0.471124    11.00000   -1.50000
H12C  2    0.649512    0.360686    0.403588    11.00000   -1.50000
AFIX   0
C37   1    0.157734    0.330661    0.255621    11.00000    0.01732    0.02572 =
         0.03108    0.00818    0.00034   -0.00280
AFIX  43
H37   2    0.133319    0.241871    0.247778    11.00000   -1.20000
AFIX   0
C35   1    0.168361    0.388419    0.323358    11.00000    0.01664    0.04089 =
         0.02759    0.01115    0.00282   -0.00005
C2    1    0.808969    0.957776    0.331487    11.00000    0.02838    0.01885 =
         0.02789    0.00271    0.00057   -0.00264
C15   1    0.762213    0.318499    0.279950    11.00000    0.03415    0.02461 =
         0.03392    0.00310    0.00296    0.00972
AFIX 137
H15A  2    0.828865    0.349663    0.320129    11.00000   -1.50000
H15B  2    0.812689    0.264629    0.246847    11.00000   -1.50000
H15C  2    0.686172    0.267787    0.296055    11.00000   -1.50000
AFIX   0
C26   1    0.399253    1.019916    0.118146    11.00000    0.03939    0.02057 =
         0.04415    0.00059    0.00504    0.00604
AFIX 137
H26A  2    0.340071    1.033154    0.074591    11.00000   -1.50000
H26B  2    0.425327    1.103385    0.143303    11.00000   -1.50000
H26C  2    0.346057    0.968655    0.147440    11.00000   -1.50000
AFIX   0
C36   1    0.141163    0.312765    0.384264    11.00000    0.03412    0.04869 =
         0.03209    0.01797    0.00586   -0.00017
AFIX 137
H36A  2    0.229734    0.306250    0.414855    11.00000   -1.50000
H36B  2    0.106185    0.226378    0.366821    11.00000   -1.50000
H36C  2    0.069890    0.356488    0.410708    11.00000   -1.50000
AFIX   0
C4    1    0.867316    1.027150    0.392104    11.00000    0.03133    0.02622 =
         0.03516    0.00365   -0.00967   -0.00430
AFIX  43
H4    2    0.967660    1.029512    0.402626    11.00000   -1.20000
AFIX   0
C9    1    0.418047    1.036047    0.340831    11.00000    0.03214    0.02964 =
         0.06632   -0.01330    0.00801    0.00439
AFIX 137
H9A   2    0.396881    1.034901    0.289931    11.00000   -1.50000
H9B   2    0.384855    1.116605    0.362884    11.00000   -1.50000
H9C   2    0.369615    0.963241    0.357864    11.00000   -1.50000
AFIX   0
C11   1    0.853350    0.602978    0.402727    11.00000    0.02844    0.05412 =
         0.02789   -0.00024   -0.00473   -0.00134
AFIX 137
H11A  2    0.902591    0.541546    0.372840    11.00000   -1.50000
H11B  2    0.879662    0.588314    0.451949    11.00000   -1.50000
H11C  2    0.880725    0.690781    0.394448    11.00000   -1.50000
AFIX   0
C23   1    0.922014    1.035860    0.091836    11.00000    0.04134    0.04174 =
         0.05094    0.00823    0.00549   -0.01981
AFIX 137
H23A  2    1.002949    0.978190    0.097605    11.00000   -1.50000
H23B  2    0.925776    1.099598    0.132179    11.00000   -1.50000
H23C  2    0.926082    1.079882    0.048996    11.00000   -1.50000
AFIX   0
C7    1    0.639356    1.090939    0.420091    11.00000    0.04688    0.01892 =
         0.02991    0.00103    0.00845    0.00044
AFIX  43
H7    2    0.580727    1.135593    0.450813    11.00000   -1.20000
AFIX   0
C5    1    0.784894    1.092827    0.437651    11.00000    0.05376    0.01871 =
         0.02667   -0.00034   -0.00740   -0.00159
C3    1    0.903926    0.886222    0.284163    11.00000    0.02824    0.03999 =
         0.04138   -0.00274    0.00633    0.00045
AFIX 137
H3A   2    0.874442    0.795513    0.277279    11.00000   -1.50000
H3B   2    1.002498    0.893062    0.305544    11.00000   -1.50000
H3C   2    0.896662    0.923506    0.238854    11.00000   -1.50000
AFIX   0
C6    1    0.851405    1.168556    0.504037    11.00000    0.08085    0.03931 =
         0.03795   -0.01076   -0.01836    0.00214
AFIX 137
H6A   2    0.809498    1.139474    0.544622    11.00000   -1.50000
H6B   2    0.833334    1.260340    0.500732    11.00000   -1.50000
H6C   2    0.954124    1.154515    0.509417    11.00000   -1.50000
AFIX   0
HKLF 4


REM  011mfar22_auto_a.res in P-1
REM wR2 = 0.0806, GooF = S = 1.064, Restrained GooF = 1.064 for all data
REM R1 = 0.0397 for 8359 Fo > 4sig(Fo) and 0.0532 for all 9935 data
REM 411 parameters refined using 0 restraints

END

WGHT      0.0255      0.2830

REM Highest difference peak  0.630,  deepest hole -0.931,  1-sigma level  0.099
Q1    1   0.5608  0.7002  0.2829  11.00000  0.05    0.63
Q2    1   0.5314  0.8666  0.2445  11.00000  0.05    0.62
Q3    1   0.4079  0.7317  0.2194  11.00000  0.05    0.56
Q4    1   0.3270  1.1196  0.2622  11.00000  0.05    0.51
Q5    1   0.8308  0.9984  0.0822  11.00000  0.05    0.46
;
_shelx_res_checksum                21821
_shelx_hkl_file
;
 -13  -3   1   19.05    8.79
 -13  -3   2  116.00   20.95
 -13  -3   3   23.87    9.91
 -13  -3   4   78.61   18.23
 -13  -3   5   14.91   10.04
 -13  -2   1  126.92   20.45
 -13  -2   2   11.70    8.09
 -13  -2   2    6.42    5.49
 -13  -2   3   43.33   13.60
 -13  -2   3   53.18   14.19
 -13  -2   4    9.00    7.01
 -13  -2   4   19.32    9.34
 -13  -2   5  152.20   24.45
 -13  -1   1   24.00    9.96
 -13  -1   1   36.42   13.56
 -13  -1   2   45.45   14.34
 -13  -1   2   12.87    8.41
 -13  -1   3   10.46    5.53
 -13  -1   3   23.28    9.38
 -13  -1   4   -4.16    5.77
 -13  -1   4   22.41    9.61
 -13  -1   5   36.74   12.78
 -13  -1   5   48.96   13.83
 -13   0   1   74.39   17.88
 -13   0   2   32.78   10.87
 -13   0   2   -7.06    7.67
 -13   0   3   68.86   15.77
 -13   0   3   39.71   11.51
 -13   0   4   10.13    6.64
 -13   0   4  -31.96   11.68
 -13   0   5   16.37    7.58
 -13   0   5   20.60    9.86
 -13   0   6  -25.61   10.59
 -13   1   1   35.04   13.18
 -13   1   2  127.03   20.58
 -13   1   2  144.12   23.87
 -13   1   3   78.59   16.37
 -13   1   3   48.53   13.71
 -13   1   4  113.25   20.37
 -13   1   4  140.43   22.63
 -13   1   5   18.32    8.81
 -13   1   6  102.96   20.32
 -13   2   1   31.59   12.16
 -13   2   2   96.47   19.92
 -13   2   3   69.45   15.84
 -13   2   3   35.17   11.76
 -13   2   4  202.45   26.87
 -13   2   4  197.43   27.02
 -13   2   5   26.95   11.24
 -13   2   6  166.20   25.75
 -13   3   1  156.04   25.87
 -13   3   2    5.89    6.60
 -13   3   3  116.40   21.38
 -13   3   4   16.10    7.27
 -13   3   5   70.76   16.95
 -12  -5   2  123.64   23.44
 -12  -5   3    9.07    7.62
 -12  -4   0    1.10    5.89
 -12  -4   1   49.96   14.55
 -12  -4   2    5.03    7.59
 -12  -4   2   -0.06    2.88
 -12  -4   3   74.32   17.80
 -12  -4   3   30.30   10.86
 -12  -4   4    8.27    7.81
 -12  -4   4  -13.77    7.87
 -12  -4   5   88.69   18.32
 -12  -4   5   92.81   19.40
 -12  -4   6    4.99    5.81
 -12  -3  -2   55.45   16.14
 -12  -3  -2   73.85   14.97
 -12  -3  -1   25.77   12.22
 -12  -3  -1   28.55    9.60
 -12  -3   0   93.28   20.22
 -12  -3   0   93.82   17.42
 -12  -3   1   -1.52    6.03
 -12  -3   1   11.26    6.47
 -12  -3   2   40.60   13.51
 -12  -3   2   58.44   14.43
 -12  -3   3   10.54    6.55
 -12  -3   3    8.38    5.94
 -12  -3   4   94.89   19.24
 -12  -3   4   83.44   17.36
 -12  -3   5   26.40    9.66
 -12  -3   5    8.26    8.25
 -12  -3   6  105.65   19.23
 -12  -3   6  120.90   21.35
 -12  -3   7   13.43    7.53
 -12  -3   7   13.18    7.91
 -12  -3   8   14.97    7.73
 -12  -2  -3   68.80   17.41
 -12  -2  -2   -2.06    3.41
 -12  -2  -2   -0.30    5.09
 -12  -2  -1   48.24   12.59
 -12  -2  -1   73.32   18.09
 -12  -2   0   17.81    7.76
 -12  -2   0   42.21   12.98
 -12  -2   1  199.94   24.96
 -12  -2   1  201.28   27.78
 -12  -2   2    8.26    6.76
 -12  -2   2   -1.95    5.59
 -12  -2   3   86.65   17.36
 -12  -2   3   88.54   18.19
 -12  -2   4   14.01    6.81
 -12  -2   4    5.66    5.94
 -12  -2   5  231.04   27.78
 -12  -2   5  238.45   28.81
 -12  -2   6   26.47    9.97
 -12  -2   6   27.42   10.68
 -12  -2   7  299.45   30.86
 -12  -2   7  282.97   32.49
 -12  -2   8    0.93    5.24
 -12  -2   9  127.23   22.43
 -12  -1  -4  168.21   27.50
 -12  -1  -3   41.99   13.34
 -12  -1  -2   44.20   13.92
 -12  -1  -2   58.26   12.84
 -12  -1  -1   29.94   11.58
 -12  -1  -1   13.14    6.52
 -12  -1   0  252.06   30.71
 -12  -1   0  223.29   25.53
 -12  -1   1   29.41   10.36
 -12  -1   1   24.49   10.05
 -12  -1   2  182.08   23.92
 -12  -1   2  187.03   25.89
 -12  -1   3   87.51   17.58
 -12  -1   3   74.94   16.42
 -12  -1   4   66.83   15.35
 -12  -1   4   65.72   14.97
 -12  -1   5   70.41   15.27
 -12  -1   5   81.06   17.02
 -12  -1   6  183.18   23.87
 -12  -1   6  167.44   24.97
 -12  -1   7   34.81   10.89
 -12  -1   7   25.08   10.39
 -12  -1   8  202.84   28.02
 -12  -1   9    8.06    4.52
 -12  -1  10   27.76   10.28
 -12   0  -4   71.12   18.20
 -12   0  -3   19.58   11.31
 -12   0  -2   91.08   20.38
 -12   0  -1   88.87   15.39
 -12   0  -1   84.19   18.57
 -12   0   0  104.20   17.34
 -12   0   0  110.44   20.35
 -12   0   1  127.05   19.35
 -12   0   1   92.09   18.08
 -12   0   2   41.52   11.49
 -12   0   2   58.17   14.44
 -12   0   3   41.61   11.40
 -12   0   3   48.51   13.08
 -12   0   4   19.62    7.26
 -12   0   4   25.95    9.36
 -12   0   5   37.08   11.55
 -12   0   5   10.08    6.71
 -12   0   6   71.72   15.78
 -12   0   6   55.50   13.33
 -12   0   7   83.31   15.90
 -12   0   7   50.90   14.02
 -12   0   8   62.65   16.09
 -12   0   9   97.49   20.18
 -12   0  10   20.31    8.49
 -12   1  -4  110.40   22.27
 -12   1  -3   10.17    7.61
 -12   1  -2   64.94   15.91
 -12   1  -1   24.76    8.69
 -12   1  -1   23.89   10.80
 -12   1   0   83.73   14.96
 -12   1   0   52.92   13.83
 -12   1   1   38.88   11.44
 -12   1   1   50.69   14.05
 -12   1   2   84.95   16.05
 -12   1   2   90.45   18.19
 -12   1   3    3.01    4.35
 -12   1   3    1.47    4.31
 -12   1   4   43.48   12.14
 -12   1   4   37.40   11.53
 -12   1   5   28.24   10.34
 -12   1   5   32.16   10.36
 -12   1   6    2.25    4.62
 -12   1   6    2.20    6.46
 -12   1   7   71.83   16.50
 -12   1   8   66.46   16.50
 -12   1   9   92.95   19.35
 -12   1  10  192.12   27.76
 -12   2  -4  117.84   22.57
 -12   2  -3  127.86   23.33
 -12   2  -2  107.27   21.35
 -12   2  -1   77.69   17.90
 -12   2   0  143.48   19.97
 -12   2   0  171.90   25.63
 -12   2   1   11.05    6.31
 -12   2   1   49.13   12.75
 -12   2   2   99.29   17.42
 -12   2   2   96.15   18.20
 -12   2   3   86.57   16.93
 -12   2   3   63.11   14.25
 -12   2   4  142.37   21.73
 -12   2   4  165.44   22.92
 -12   2   5   99.79   18.83
 -12   2   5  119.61   19.68
 -12   2   6  157.40   23.80
 -12   2   6  145.34   21.05
 -12   2   7   27.64    9.77
 -12   2   8  126.11   21.91
 -12   2   9    2.85    4.84
 -12   3  -3   76.91   18.05
 -12   3  -2    2.46    4.93
 -12   3  -1  138.42   23.39
 -12   3   0   11.47    7.38
 -12   3   1  172.42   22.40
 -12   3   1  137.87   22.84
 -12   3   2   12.20    6.92
 -12   3   2    7.89    6.50
 -12   3   3  199.46   25.02
 -12   3   3  183.58   25.09
 -12   3   4   47.63   13.24
 -12   3   4   36.90   11.70
 -12   3   5  152.86   23.64
 -12   3   5  153.98   22.04
 -12   3   6   10.52    7.19
 -12   3   7   74.91   17.03
 -12   3   8   29.81   12.32
 -12   3   9   57.26   15.96
 -12   4   2   71.22   15.45
 -12   4   3   -9.97    7.05
 -12   4   3   22.24    9.59
 -12   4   4   85.87   16.98
 -12   4   4  106.52   18.96
 -12   4   5   12.02    8.16
 -12   4   5  -13.54    7.48
 -12   4   6   94.50   18.40
 -12   4   7    3.37    5.29
 -12   4   8   31.54   12.12
 -12   5   6   16.96    9.34
 -12   5   7  179.74   26.62
 -11  -6  -1   47.70   14.95
 -11  -6   0   99.39   21.81
 -11  -6  10   26.54    9.47
 -11  -6  11   49.52   13.92
 -11  -6  12   38.68   12.24
 -11  -6  13   83.09   18.05
 -11  -6  14   19.90   11.42
 -11  -5  -3   32.49   13.45
 -11  -5  -2  143.38   24.53
 -11  -5  -1   96.98   20.67
 -11  -5   0  177.57   27.23
 -11  -5   1   90.50   19.46
 -11  -5   2  195.24   28.01
 -11  -5   3   52.70   14.37
 -11  -5   9   13.00    7.93
 -11  -5   9   21.72    9.04
 -11  -5  10  161.05   22.35
 -11  -5  11   41.77   11.47
 -11  -5  12  133.62   21.52
 -11  -5  13   13.94    8.10
 -11  -5  14   91.46   19.28
 -11  -5  15   13.98    8.43
 -11  -4  -5  462.10   45.16
 -11  -4  -4   -5.51    6.71
 -11  -4  -3  133.29   23.59
 -11  -4  -2   24.49   11.53
 -11  -4  -1  235.40   30.83
 -11  -4   0   22.51   11.60
 -11  -4   1  295.44   33.75
 -11  -4   2   -6.06    6.81
 -11  -4   3  203.40   26.95
 -11  -4   4   -1.41    4.53
 -11  -4   5  102.97   19.21
 -11  -4   7   40.88   12.54
 -11  -4   8   10.75    6.73
 -11  -4   9  104.90   17.00
 -11  -4   9   87.14   18.44
 -11  -4  10   -7.98    5.73
 -11  -4  10    6.91    7.69
 -11  -4  11  208.38   25.35
 -11  -4  11  205.24   29.10
 -11  -4  12    7.09    6.15
 -11  -4  13  155.94   23.18
 -11  -4  14   27.61   10.77
 -11  -4  15   55.04   15.42
 -11  -4  16   17.40    9.04
 -11  -3  -6  265.60   34.00
 -11  -3  -5   39.14   14.04
 -11  -3  -4  158.60   26.17
 -11  -3  -3   -3.45    9.08
 -11  -3  -2   73.82   17.46
 -11  -3  -1   10.92    6.87
 -11  -3   0  125.32   21.80
 -11  -3   1    6.05    5.89
 -11  -3   2  148.89   21.32
 -11  -3   2  146.54   22.84
 -11  -3   3   -0.64    7.09
 -11  -3   3    1.60    4.80
 -11  -3   4   78.91   16.95
 -11  -3   4   96.70   17.71
 -11  -3   5   40.38   11.46
 -11  -3   5   45.84   12.44
 -11  -3   6  127.96   20.49
 -11  -3   6  127.13   20.01
 -11  -3   7   10.41    6.14
 -11  -3   7   11.20    6.25
 -11  -3   8   26.67   10.05
 -11  -3   8   68.84   13.15
 -11  -3   9   -3.60    9.35
 -11  -3   9   11.46    6.08
 -11  -3  10   16.80    7.95
 -11  -3  10   20.48    7.77
 -11  -3  11   27.50   12.04
 -11  -3  11   17.82    7.79
 -11  -3  12  141.81   24.49
 -11  -3  12   81.57   15.56
 -11  -3  13  -19.65    8.54
 -11  -3  14   70.61   16.03
 -11  -3  15    6.38    5.42
 -11  -3  16   56.60   15.43
 -11  -2  -7   11.20    8.29
 -11  -2  -6   16.25    9.54
 -11  -2  -5   77.72   13.46
 -11  -2  -5   71.45   18.45
 -11  -2  -4   29.93    8.25
 -11  -2  -4   46.72   13.71
 -11  -2  -3  147.85   19.11
 -11  -2  -3  187.66   27.11
 -11  -2  -2    3.55    4.10
 -11  -2  -2    1.22    5.12
 -11  -2  -1  221.80   28.40
 -11  -2  -1  186.04   22.45
 -11  -2   0   43.95   11.86
 -11  -2   0   19.42    6.88
 -11  -2   1  204.17   26.74
 -11  -2   1  182.01   22.80
 -11  -2   2    7.28    4.03
 -11  -2   2    1.20    7.28
 -11  -2   3  176.28   23.81
 -11  -2   3  181.18   23.63
 -11  -2   4    9.68    6.98
 -11  -2   4   -2.96    7.06
 -11  -2   5  215.52   25.35
 -11  -2   5  193.03   24.90
 -11  -2   6   46.83   12.61
 -11  -2   6   64.71   13.88
 -11  -2   7  162.00   23.68
 -11  -2   7  135.38   19.60
 -11  -2   8   25.90   10.63
 -11  -2   8   18.08    7.95
 -11  -2   8    5.11    4.31
 -11  -2   9   81.62   17.36
 -11  -2   9   87.66   15.24
 -11  -2   9   79.44   14.23
 -11  -2  10    0.96    6.30
 -11  -2  10   14.89    6.77
 -11  -2  11  188.21   27.14
 -11  -2  11  208.74   24.01
 -11  -2  12   -4.59    7.21
 -11  -2  12    1.60    6.12
 -11  -2  13  182.27   27.15
 -11  -2  13  175.43   23.82
 -11  -2  14   -5.63    6.08
 -11  -2  15   30.82   10.83
 -11  -2  16   14.42    9.02
 -11  -2  17    9.79    9.35
 -11  -1  -8  195.23   29.52
 -11  -1  -7   34.41   13.04
 -11  -1  -6  110.75   21.65
 -11  -1  -5   41.48   13.26
 -11  -1  -4  134.38   17.42
 -11  -1  -4  189.36   26.82
 -11  -1  -3   94.98   15.65
 -11  -1  -3  105.90   20.02
 -11  -1  -2  372.03   36.90
 -11  -1  -2  385.52   30.62
 -11  -1  -1   61.97   12.59
 -11  -1  -1   68.40   16.27
 -11  -1   0  328.48   33.59
 -11  -1   0  321.04   29.31
 -11  -1   1    5.21    5.01
 -11  -1   1   16.14    7.52
 -11  -1   2  110.81   17.64
 -11  -1   2  106.43   18.43
 -11  -1   3   42.66   10.68
 -11  -1   3   34.05   10.82
 -11  -1   4  229.99   26.32
 -11  -1   4  245.27   27.32
 -11  -1   5   58.77   13.90
 -11  -1   5   80.80   15.31
 -11  -1   6  480.29   36.32
 -11  -1   6  554.06   42.30
 -11  -1   7   21.02    8.52
 -11  -1   7   17.84    7.23
 -11  -1   8  177.48   25.01
 -11  -1   8  150.16   19.84
 -11  -1   8  155.06   18.35
 -11  -1   9   26.53   10.45
 -11  -1   9   25.08    8.18
 -11  -1   9   21.61    6.32
 -11  -1  10  118.73   21.42
 -11  -1  10   79.23   14.30
 -11  -1  11  143.61   23.55
 -11  -1  11  123.33   18.34
 -11  -1  12  183.69   26.94
 -11  -1  12  136.19   19.99
 -11  -1  13   63.82   16.45
 -11  -1  13   66.16   14.19
 -11  -1  14   72.89   15.17
 -11  -1  15   -1.83    4.45
 -11  -1  16   37.20   12.27
 -11  -1  17   -0.67    6.07
 -11   0  -8  181.11   28.52
 -11   0  -7  128.38   23.51
 -11   0  -6  109.93   22.26
 -11   0  -5   67.70   16.95
 -11   0  -4   99.74   19.99
 -11   0  -4   86.74   13.70
 -11   0  -3   25.77   10.56
 -11   0  -3   40.70    9.90
 -11   0  -2  214.54   28.13
 -11   0  -2  196.46   21.55
 -11   0  -1   67.54   15.73
 -11   0  -1   86.95   14.67
 -11   0   0  174.67   24.61
 -11   0   0  178.70   21.31
 -11   0   1  160.80   23.31
 -11   0   1  204.96   23.37
 -11   0   2   73.04   15.22
 -11   0   2   86.52   15.94
 -11   0   3   53.29   13.30
 -11   0   3   56.33   12.48
 -11   0   4  135.94   20.21
 -11   0   4  180.65   23.23
 -11   0   5   67.35   13.89
 -11   0   5   64.58   14.60
 -11   0   6  486.57   35.84
 -11   0   6  455.76   38.13
 -11   0   7   28.77    9.90
 -11   0   7   31.32    9.47
 -11   0   8  158.64   19.62
 -11   0   8  131.59   16.63
 -11   0   8  155.38   23.24
 -11   0   9   40.97    9.80
 -11   0   9   43.37   10.35
 -11   0   9   73.03   17.01
 -11   0  10   70.54   13.54
 -11   0  10   73.97   16.66
 -11   0  11   12.96    7.15
 -11   0  11   26.92   11.55
 -11   0  12  110.24   18.32
 -11   0  12  135.69   22.83
 -11   0  13   23.88    8.77
 -11   0  13   20.78    9.47
 -11   0  14   42.91   11.83
 -11   0  15   74.41   15.93
 -11   0  16   52.02   13.60
 -11   0  17   58.39   16.29
 -11   1 -12    8.01    6.23
 -11   1 -11   88.17   16.79
 -11   1 -10   12.31    6.06
 -11   1  -9   91.79   15.78
 -11   1  -8   74.88   18.07
 -11   1  -8   69.27   13.17
 -11   1  -7  144.35   24.94
 -11   1  -7  139.78   18.34
 -11   1  -6   52.54   15.16
 -11   1  -6   38.94    9.74
 -11   1  -5   48.03   13.83
 -11   1  -4   34.09   11.74
 -11   1  -3   80.58   13.32
 -11   1  -3   67.06   16.06
 -11   1  -2   20.44    7.87
 -11   1  -2    0.09    7.16
 -11   1  -1  136.38   18.10
 -11   1  -1  145.44   22.43
 -11   1   0  102.00   16.21
 -11   1   0  103.27   18.95
 -11   1   1  121.41   18.06
 -11   1   1  181.69   24.07
 -11   1   2   26.94    9.46
 -11   1   2   34.52   11.08
 -11   1   3   25.66    9.03
 -11   1   3   29.12    9.18
 -11   1   4    6.86    4.41
 -11   1   4   -4.28    5.09
 -11   1   5  177.32   23.43
 -11   1   5  134.70   19.13
 -11   1   6    2.83    5.36
 -11   1   6    1.51    4.62
 -11   1   7  112.32   19.41
 -11   1   7  128.20   17.83
 -11   1   8   14.43    7.55
 -11   1   8   15.57    6.04
 -11   1   8   19.49    7.49
 -11   1   9   15.16    6.17
 -11   1   9   18.25    8.71
 -11   1  10  165.65   20.72
 -11   1  10  148.49   23.62
 -11   1  11  124.86   18.12
 -11   1  11  107.77   20.47
 -11   1  12   20.15    8.44
 -11   1  12   19.08    7.90
 -11   1  13   46.13   14.37
 -11   1  13   91.89   20.56
 -11   1  14  113.95   19.51
 -11   1  15   32.54   11.35
 -11   1  16  253.37   30.67
 -11   1  17   10.22    7.40
 -11   2 -12   75.26   16.46
 -11   2 -11   28.46    9.89
 -11   2 -10   29.56   10.74
 -11   2  -9   38.78   11.09
 -11   2  -8  214.92   30.58
 -11   2  -8  197.23   22.59
 -11   2  -7   68.96   17.25
 -11   2  -7   58.98   12.08
 -11   2  -6  154.95   25.86
 -11   2  -6  136.75   17.85
 -11   2  -5  156.74   25.24
 -11   2  -5  148.76   18.39
 -11   2  -4   70.93   16.86
 -11   2  -4   64.15   11.61
 -11   2  -3    8.69    7.14
 -11   2  -3   31.11    8.17
 -11   2  -2   92.58   18.84
 -11   2  -2   55.40   11.27
 -11   2  -2   55.20   10.57
 -11   2  -1    6.85    4.55
 -11   2  -1    9.73    5.07
 -11   2  -1   -1.10    3.92
 -11   2   0  169.19   20.63
 -11   2   0  183.36   24.91
 -11   2   1   19.78    7.59
 -11   2   1   12.78    6.29
 -11   2   2   89.45   15.47
 -11   2   2  109.39   18.46
 -11   2   3   66.38   13.52
 -11   2   3   48.59   12.21
 -11   2   4   39.04   10.87
 -11   2   4   31.13    9.77
 -11   2   5  135.14   20.88
 -11   2   5  107.43   17.20
 -11   2   6  144.94   21.64
 -11   2   6  149.30   19.67
 -11   2   7    7.24    6.28
 -11   2   7   -2.33    4.13
 -11   2   8   68.36   15.70
 -11   2   8   67.98   12.44
 -11   2   8   76.53   13.55
 -11   2   9  114.59   16.92
 -11   2   9   97.69   19.29
 -11   2  10   98.13   16.18
 -11   2  10  109.77   20.38
 -11   2  11  194.11   23.34
 -11   2  11  157.09   24.68
 -11   2  12  188.40   23.67
 -11   2  12  227.97   30.04
 -11   2  13   18.83    8.26
 -11   2  13   29.54   11.34
 -11   2  14  231.77   28.17
 -11   2  15   36.31   11.57
 -11   2  16  226.33   29.40
 -11   3 -12   21.44    9.33
 -11   3 -11   95.76   18.24
 -11   3 -10   26.24    8.48
 -11   3  -9   95.35   16.87
 -11   3  -8   14.67    8.43
 -11   3  -7  250.56   26.13
 -11   3  -6    1.59    4.18
 -11   3  -5  340.16   28.93
 -11   3  -4   21.92    6.97
 -11   3  -3   60.83   12.14
 -11   3  -2   13.26    6.19
 -11   3  -2   19.27    6.69
 -11   3  -1   21.66    6.87
 -11   3  -1   26.13    8.28
 -11   3   0   42.19    9.31
 -11   3   0   57.13   12.39
 -11   3   1  406.00   27.87
 -11   3   1  370.04   31.17
 -11   3   2   19.63    6.34
 -11   3   2   36.42   10.07
 -11   3   3  226.00   20.40
 -11   3   3  229.14   25.75
 -11   3   3  210.78   25.37
 -11   3   4   57.66   13.77
 -11   3   4   73.34   14.62
 -11   3   5  113.23   19.40
 -11   3   5  100.62   16.62
 -11   3   6   20.45    8.92
 -11   3   6   16.09    6.37
 -11   3   7  198.86   26.13
 -11   3   7  173.36   20.79
 -11   3   8    5.08    6.19
 -11   3   9  256.31   30.87
 -11   3   9  283.41   26.69
 -11   3  10   22.67   11.69
 -11   3  10   23.13    8.14
 -11   3  11  227.98   30.09
 -11   3  11  188.08   23.23
 -11   3  12    3.98    8.17
 -11   3  12   19.17    7.94
 -11   3  13   80.45   16.76
 -11   3  14   42.94   12.82
 -11   3  15  140.17   23.45
 -11   3  16    2.90    6.35
 -11   4 -11   -1.60    4.76
 -11   4 -10  183.97   25.01
 -11   4  -9    0.17    4.41
 -11   4  -8  118.36   19.78
 -11   4  -7   33.25   10.60
 -11   4  -6  157.75   21.06
 -11   4  -5   12.38    6.58
 -11   4  -4  361.39   30.95
 -11   4  -3  -14.27    6.92
 -11   4  -2  233.69   23.85
 -11   4  -1   57.48   11.49
 -11   4  -1   45.60   11.03
 -11   4   0  286.26   25.57
 -11   4   0  243.91   24.90
 -11   4   1   21.42    7.58
 -11   4   1   14.00    6.97
 -11   4   2  306.48   25.66
 -11   4   2  286.14   28.33
 -11   4   3    9.18    4.61
 -11   4   3   18.31    9.09
 -11   4   4   61.35   11.58
 -11   4   4   78.17   15.51
 -11   4   5  -10.23    5.25
 -11   4   5    2.43    4.99
 -11   4   6   49.39   13.87
 -11   4   7   10.16    7.19
 -11   4   7   -2.46    3.99
 -11   4   8   58.36   14.91
 -11   4   9   21.56   10.55
 -11   4  10  127.64   19.09
 -11   4  10  137.51   23.32
 -11   4  11   20.28    8.38
 -11   4  11   12.54   10.05
 -11   4  12   81.49   15.62
 -11   4  13    2.14    4.64
 -11   4  14   24.26   10.94
 -11   4  15   30.47   12.09
 -11   5 -10   37.38   12.32
 -11   5  -9   79.50   16.83
 -11   5  -8   27.97   10.61
 -11   5  -7   42.36   11.15
 -11   5  -6   53.58   12.52
 -11   5  -5   91.22   16.44
 -11   5  -4   39.96   10.78
 -11   5  -3  255.73   26.46
 -11   5  -2   13.04    7.74
 -11   5  -1  101.80   16.59
 -11   5   0  -17.54    7.40
 -11   5   1  105.83   16.47
 -11   5   2   39.85    9.65
 -11   5   3   83.28   14.30
 -11   5   4    3.98    5.91
 -11   5   4    6.31    4.67
 -11   5   5  105.51   18.87
 -11   5   5  132.09   18.06
 -11   5   6   15.49    7.72
 -11   5   6   17.63    6.78
 -11   5   7   50.36   14.40
 -11   5   7   16.55    6.38
 -11   5   8    2.85    5.71
 -11   5   9    2.44    5.57
 -11   5  10   14.43   10.55
 -11   5  11  117.16   19.25
 -11   5  12   -1.48    5.10
 -11   5  13   47.97   13.59
 -11   5  14   -7.06    5.94
 -11   6  -8  112.28   19.95
 -11   6  -7    2.85    7.30
 -11   6  -6   42.81   12.06
 -11   6  -5    1.02    4.70
 -11   6  -4   38.24   11.39
 -11   6  -3    3.91    5.44
 -11   6  -2   95.26   17.25
 -11   6  -1   -1.52    5.04
 -11   6   0  173.11   22.18
 -11   6   1    5.07    3.31
 -11   6   2   83.87   15.45
 -11   6   3   68.83   13.60
 -11   6   4   87.02   15.70
 -11   6   5   -2.77    7.33
 -11   6   6  269.48   27.18
 -11   6   7  -10.33    6.29
 -11   6   8   89.66   16.20
 -11   7  -6    1.14    5.05
 -11   7  -5   80.12   17.33
 -11   7  -4   19.88    9.26
 -11   7  -3  102.59   18.60
 -11   7  -2  106.69   18.37
 -11   7  -1  229.29   26.81
 -11   7   0   56.56   13.81
 -11   7   1  335.28   32.40
 -11   7   2  128.78   20.05
 -11   7   3   -9.78    6.62
 -11   7   4  108.28   18.42
 -11   7   5   44.08   12.73
 -11   7   6   58.76   13.78
 -11   7   7  286.74   29.92
 -11   7   8   66.33   15.07
 -11   7   9   71.63   15.14
 -11   8  -1  134.91   22.07
 -11   8   0   13.50    8.67
 -11   8   1   57.50   14.76
 -11   8   2   38.53   11.95
 -11   8   3   69.58   15.64
 -11   8   4  -27.42   10.40
 -11   8   5   56.42   14.99
 -11   8   6   38.07   11.00
 -10  -6  -6    1.75    7.21
 -10  -6  -5   75.11   18.40
 -10  -6  -4    2.15    8.02
 -10  -6  -3  142.51   24.96
 -10  -6  -2   -9.97    9.93
 -10  -6  -1  277.18   33.17
 -10  -6   0   26.80   12.00
 -10  -6  14   31.58   11.48
 -10  -6  15   73.18   17.81
 -10  -5  -8  235.64   33.14
 -10  -5  -7   40.13   15.89
 -10  -5  -6  282.29   35.09
 -10  -5  -5   13.32    7.17
 -10  -5  -4   46.92   14.20
 -10  -5  -3    1.35    7.37
 -10  -5  -2   77.31   18.76
 -10  -5  -1   41.05   13.45
 -10  -5   0  277.26   32.04
 -10  -5   1   46.32   13.97
 -10  -5   2  109.23   20.18
 -10  -5   3  112.57   19.58
 -10  -5  11  135.84   20.54
 -10  -5  12  261.31   32.33
 -10  -5  12  204.74   26.12
 -10  -5  13    6.66    5.48
 -10  -5  13    1.79    6.16
 -10  -5  14  204.04   26.93
 -10  -5  15  -15.14    9.00
 -10  -5  16  123.50   22.06
 -10  -4  -9  150.08   26.23
 -10  -4  -8   24.54   11.81
 -10  -4  -7  449.62   43.30
 -10  -4  -6   25.80   12.29
 -10  -4  -5  275.77   33.49
 -10  -4  -4   47.54   14.40
 -10  -4  -3   92.92   19.08
 -10  -4  -2    9.20    7.76
 -10  -4  -1  413.54   38.39
 -10  -4   0    3.68    9.42
 -10  -4   1  419.00   37.76
 -10  -4   2   48.69   12.94
 -10  -4   3  250.01   20.58
 -10  -4   3  207.61   25.71
 -10  -4   4   31.71   11.40
 -10  -4   4   58.52   10.79
 -10  -4   5  296.24   24.33
 -10  -4   5  317.47   30.95
 -10  -4   6   10.14    8.21
 -10  -4   6   19.89    7.56
 -10  -4   7  637.05   38.34
 -10  -4   8    5.38    5.83
 -10  -4   9  333.88   34.23
 -10  -4   9  322.43   29.02
 -10  -4  10    4.22    6.32
 -10  -4  10   18.97    8.14
 -10  -4  11  191.85   26.80
 -10  -4  11  131.19   19.80
 -10  -4  12   -1.04    6.97
 -10  -4  12  -10.30    6.86
 -10  -4  13  228.54   30.13
 -10  -4  13  157.58   23.10
 -10  -4  14   64.51   16.21
 -10  -4  14   60.61   14.49
 -10  -4  15  110.33   20.54
 -10  -4  16   -3.59    5.92
 -10  -4  17  110.04   21.81
 -10  -3 -10   80.35   18.78
 -10  -3  -9   -1.12    6.61
 -10  -3  -8  119.16   22.12
 -10  -3  -7   46.41   13.94
 -10  -3  -6  299.82   34.04
 -10  -3  -5   13.40    7.80
 -10  -3  -4  312.32   34.07
 -10  -3  -3    4.59    7.58
 -10  -3  -2  194.28   26.62
 -10  -3  -1    1.56    5.60
 -10  -3   0  213.36   26.74
 -10  -3   1   11.64    5.87
 -10  -3   2  300.54   30.47
 -10  -3   2  329.09   20.36
 -10  -3   3   -1.24    2.05
 -10  -3   3    8.76    6.15
 -10  -3   4  250.91   26.91
 -10  -3   4  274.40   21.03
 -10  -3   5    9.03    5.04
 -10  -3   5   12.48    5.84
 -10  -3   6   70.04   12.08
 -10  -3   6   81.12   15.09
 -10  -3   6   53.61   13.32
 -10  -3   7   86.07   13.96
 -10  -3   7   70.86   13.83
 -10  -3   7   76.91   15.85
 -10  -3   8   69.49   15.73
 -10  -3   8   58.68   12.11
 -10  -3   9   50.14   13.35
 -10  -3   9   69.49   13.59
 -10  -3  10  115.19   20.67
 -10  -3  10  128.74   18.66
 -10  -3  11   -6.14    6.58
 -10  -3  11   -1.64    4.24
 -10  -3  12   27.60   10.39
 -10  -3  12   37.80   11.95
 -10  -3  13   -0.64    5.77
 -10  -3  13   10.71    7.67
 -10  -3  14   16.46   10.08
 -10  -3  14    1.54    6.48
 -10  -3  15    8.36    7.93
 -10  -3  15    6.23    5.28
 -10  -3  16   48.39   13.13
 -10  -3  17   -5.06    7.78
 -10  -3  18   63.13   16.86
 -10  -2 -13   45.18   12.16
 -10  -2 -12   63.11   13.98
 -10  -2 -11  105.50   16.54
 -10  -2 -11  144.50   24.97
 -10  -2 -10    8.00    5.52
 -10  -2 -10  -26.25   11.89
 -10  -2  -9   55.94   11.78
 -10  -2  -9   73.52   18.04
 -10  -2  -8   11.85    5.30
 -10  -2  -8   25.73    9.67
 -10  -2  -7   12.59    4.93
 -10  -2  -7   -1.19    8.99
 -10  -2  -6  169.74   16.96
 -10  -2  -6  143.54   23.32
 -10  -2  -5   79.17   17.17
 -10  -2  -4   55.97   14.72
 -10  -2  -3  248.56   29.42
 -10  -2  -2   15.61    9.07
 -10  -2  -1  204.35   25.86
 -10  -2   0   64.92   14.78
 -10  -2   0   51.62   11.47
 -10  -2   1  100.53   17.85
 -10  -2   1  130.28   18.23
 -10  -2   2  126.15   19.67
 -10  -2   2  151.31   19.93
 -10  -2   2  127.98   11.75
 -10  -2   3  248.16   17.88
 -10  -2   3  281.23   28.19
 -10  -2   3  233.07   25.25
 -10  -2   4    4.48    6.03
 -10  -2   4   19.16    8.11
 -10  -2   4    5.00    2.28
 -10  -2   5  198.02   23.01
 -10  -2   5  175.59   16.99
 -10  -2   5  156.27   21.45
 -10  -2   6  -10.71    5.01
 -10  -2   6  -14.84    6.90
 -10  -2   7   32.52    7.97
 -10  -2   7   33.68    9.43
 -10  -2   7   35.00   10.61
 -10  -2   8    0.62    4.78
 -10  -2   8  -13.47    6.44
 -10  -2   8   -7.99    8.21
 -10  -2   9   86.89   13.87
 -10  -2   9   72.78   12.74
 -10  -2   9   96.00   17.77
 -10  -2  10    4.43   17.43
 -10  -2  10   -8.89    7.31
 -10  -2  11  181.94   25.48
 -10  -2  11  168.50   21.17
 -10  -2  12   -7.73    7.21
 -10  -2  12   -6.80    7.42
 -10  -2  13   94.53   19.02
 -10  -2  13   69.91   14.16
 -10  -2  14   -0.03    9.10
 -10  -2  14   -0.03    6.13
 -10  -2  15  105.84   20.18
 -10  -2  15   87.30   17.75
 -10  -2  16   -0.22    4.87
 -10  -2  16   -4.13    6.35
 -10  -2  17  122.18   22.00
 -10  -2  18   33.20   11.40
 -10  -1 -15   -0.34    3.95
 -10  -1 -14   25.11    9.81
 -10  -1 -13    9.39    6.15
 -10  -1 -12   22.18    8.68
 -10  -1 -12   39.63   14.98
 -10  -1 -11    1.41    3.91
 -10  -1 -11    8.60    8.42
 -10  -1 -10   45.32   10.61
 -10  -1 -10   57.88   16.13
 -10  -1  -9   -4.67    4.49
 -10  -1  -9   -1.14    8.48
 -10  -1  -8   53.56   10.86
 -10  -1  -8   29.88   10.98
 -10  -1  -7   24.77    7.26
 -10  -1  -7   22.57   10.67
 -10  -1  -6   45.50    9.27
 -10  -1  -6   22.94    6.49
 -10  -1  -6   46.01   13.19
 -10  -1  -5   61.16   15.56
 -10  -1  -5   41.99    8.55
 -10  -1  -4  177.14   24.98
 -10  -1  -4  188.65   16.73
 -10  -1  -4  153.56   17.63
 -10  -1  -3  143.31   14.16
 -10  -1  -3  120.04   15.73
 -10  -1  -3  153.92   22.70
 -10  -1  -2   89.21   10.38
 -10  -1  -2   83.50   13.65
 -10  -1  -2  114.50   19.64
 -10  -1  -1   42.62    6.76
 -10  -1  -1   50.42   13.75
 -10  -1  -1   70.00   12.55
 -10  -1   0   73.10   15.28
 -10  -1   0   50.76   11.05
 -10  -1   1   49.01   12.77
 -10  -1   1   47.34   11.46
 -10  -1   2  133.17   19.61
 -10  -1   2  126.51   18.17
 -10  -1   2  121.42   10.64
 -10  -1   3  133.74   19.54
 -10  -1   3  119.63   17.94
 -10  -1   3  137.92   12.66
 -10  -1   4  335.49   29.50
 -10  -1   4  329.80   29.82
 -10  -1   4  320.05   21.11
 -10  -1   5   55.32   11.81
 -10  -1   5   77.17   15.40
 -10  -1   5   77.86   11.07
 -10  -1   6  305.47   23.03
 -10  -1   6  270.86   25.68
 -10  -1   6  280.75   28.73
 -10  -1   7   34.65    8.53
 -10  -1   7   16.85    6.51
 -10  -1   7   32.08   11.10
 -10  -1   8   92.63   14.14
 -10  -1   8  138.82   17.50
 -10  -1   8  125.62   20.51
 -10  -1   9   25.08    7.60
 -10  -1   9   33.68   11.57
 -10  -1   9   37.85   10.07
 -10  -1  10  304.32   24.41
 -10  -1  10  310.93   27.60
 -10  -1  10  327.15   33.37
 -10  -1  11   84.63   17.02
 -10  -1  11   65.88   13.52
 -10  -1  12  306.22   29.40
 -10  -1  12  360.65   36.04
 -10  -1  13   13.14    8.47
 -10  -1  13   38.89   10.78
 -10  -1  14  122.85   22.16
 -10  -1  14  119.84   19.81
 -10  -1  15   28.12   12.16
 -10  -1  15   32.68   11.01
 -10  -1  16  154.22   25.37
 -10  -1  16  135.34   22.18
 -10  -1  17   98.50   19.80
 -10  -1  18  112.10   21.91
 -10   0 -16   22.10   10.94
 -10   0 -15   97.30   18.40
 -10   0 -14   21.17    9.79
 -10   0 -13   15.41    6.30
 -10   0 -12   27.03   11.32
 -10   0 -12   39.47   11.15
 -10   0 -11   83.02   19.23
 -10   0 -11   90.30   16.04
 -10   0 -10   53.65   15.74
 -10   0 -10   60.96   12.75
 -10   0  -9  483.10   43.78
 -10   0  -9  438.85   32.46
 -10   0  -8  105.23   21.07
 -10   0  -8  105.08   15.49
 -10   0  -7  153.22   24.34
 -10   0  -7  157.15   18.23
 -10   0  -6   48.27    9.47
 -10   0  -6   36.89   11.71
 -10   0  -5   92.74   13.00
 -10   0  -5   59.21   13.91
 -10   0  -5   80.53   11.74
 -10   0  -4  274.01   30.80
 -10   0  -4  300.89   22.30
 -10   0  -4  288.02   23.03
 -10   0  -3   93.79   11.94
 -10   0  -3  105.24   19.20
 -10   0  -3   80.44   12.81
 -10   0  -2  323.29   31.94
 -10   0  -2  325.56   21.15
 -10   0  -2  244.23   22.46
 -10   0  -1  279.79   29.47
 -10   0  -1  283.43   18.81
 -10   0  -1  269.29   24.52
 -10   0   0   64.64    8.61
 -10   0   0   71.53   14.88
 -10   0   0   72.87   13.21
 -10   0   1  263.21   16.39
 -10   0   1  244.91   24.16
 -10   0   1  223.04   25.29
 -10   0   2  216.95   14.15
 -10   0   2  185.07   21.20
 -10   0   2  200.93   23.59
 -10   0   3  103.14    9.23
 -10   0   3  113.11   17.20
 -10   0   3  100.61   16.40
 -10   0   3   99.35   10.56
 -10   0   4  367.24   22.01
 -10   0   4  362.42   30.89
 -10   0   4  397.92   31.75
 -10   0   5  312.85   21.76
 -10   0   5  309.60   29.25
 -10   0   5  318.19   27.66
 -10   0   6  176.79   17.54
 -10   0   6  198.82   24.40
 -10   0   6  173.01   20.42
 -10   0   7  179.59   18.48
 -10   0   7  162.29   18.98
 -10   0   7  184.39   23.36
 -10   0   8   34.75   10.77
 -10   0   8   15.39    6.45
 -10   0   8   25.66    7.69
 -10   0   9   74.80   16.07
 -10   0   9   48.95    9.99
 -10   0   9   40.59    9.64
 -10   0  10  153.69   19.46
 -10   0  10  195.76   19.04
 -10   0  10  180.40   24.87
 -10   0  11  130.98   21.88
 -10   0  11   92.62   15.92
 -10   0  12  300.33   32.86
 -10   0  12  254.83   26.79
 -10   0  13  136.69   23.17
 -10   0  13  107.77   18.43
 -10   0  14   84.29   17.85
 -10   0  14   38.39   11.12
 -10   0  15  134.37   23.44
 -10   0  15  128.08   21.30
 -10   0  16   75.06   17.64
 -10   0  16   45.14   13.34
 -10   0  17   43.50   13.33
 -10   0  18   71.12   16.89
 -10   1 -15   95.37   18.57
 -10   1 -14   60.61   14.93
 -10   1 -13  128.61   20.85
 -10   1 -12    5.12    7.66
 -10   1 -12   22.40    8.93
 -10   1 -11  173.11   27.28
 -10   1 -11  202.66   23.73
 -10   1 -10  154.29   25.49
 -10   1 -10  148.20   20.32
 -10   1  -9  536.37   45.99
 -10   1  -9  482.56   34.71
 -10   1  -8   94.46   19.42
 -10   1  -8   96.60   15.43
 -10   1  -7  279.65   32.51
 -10   1  -7  279.96   24.80
 -10   1  -6   38.80   12.36
 -10   1  -6   16.59    6.40
 -10   1  -5  141.61   16.63
 -10   1  -5  150.77   22.71
 -10   1  -5  151.30   15.70
 -10   1  -4    0.19    3.51
 -10   1  -4    7.04    5.19
 -10   1  -4    3.93    4.49
 -10   1  -3  466.89   28.04
 -10   1  -3  466.21   39.25
 -10   1  -3  426.30   28.33
 -10   1  -2    3.80    3.57
 -10   1  -2   11.69    7.79
 -10   1  -2    9.01    5.23
 -10   1  -1  320.88   21.68
 -10   1  -1  285.78   24.39
 -10   1  -1  295.97   30.28
 -10   1   0  153.82   14.60
 -10   1   0  162.51   21.85
 -10   1   0  163.36   19.03
 -10   1   1  302.17   19.87
 -10   1   1  280.91   25.46
 -10   1   1  239.03   25.95
 -10   1   2   13.36    5.05
 -10   1   2    4.24    4.51
 -10   1   2    2.01    4.41
 -10   1   3  232.45   16.48
 -10   1   3  209.24   23.44
 -10   1   3  209.57   22.95
 -10   1   3  236.09   16.28
 -10   1   4    5.86    5.08
 -10   1   4    9.04    3.30
 -10   1   4    5.15    5.32
 -10   1   4   13.37    4.84
 -10   1   5  327.26   22.41
 -10   1   5  317.39   29.45
 -10   1   5  274.03   25.85
 -10   1   5  317.68   18.51
 -10   1   6   90.53   14.65
 -10   1   6  108.23   10.74
 -10   1   6  102.18   17.82
 -10   1   6   91.86   12.61
 -10   1   7  185.67   23.56
 -10   1   7  208.18   21.37
 -10   1   7  172.67   18.29
 -10   1   8   98.21   14.35
 -10   1   8   78.05   12.77
 -10   1   8   90.18   17.32
 -10   1   9   26.28    7.77
 -10   1   9   42.86   11.74
 -10   1   9   35.03    9.32
 -10   1  10   54.57    9.70
 -10   1  10   44.92   10.79
 -10   1  10   38.86   12.02
 -10   1  11  125.43   18.68
 -10   1  11  119.95   20.51
 -10   1  12    5.31    4.44
 -10   1  12   23.42   10.08
 -10   1  13  311.35   34.39
 -10   1  13  243.70   27.57
 -10   1  14   43.46   12.26
 -10   1  14   40.06   13.93
 -10   1  15   84.35   16.44
 -10   1  15  114.86   22.29
 -10   1  16   27.00   10.75
 -10   1  16   32.39   13.45
 -10   1  17   10.28    6.70
 -10   1  18   -5.54    7.45
 -10   2 -15   12.24    7.10
 -10   2 -14  238.80   28.58
 -10   2 -13   22.56    9.86
 -10   2 -12  125.21   20.40
 -10   2 -11    3.39    5.61
 -10   2 -10   80.69   15.28
 -10   2  -9    0.70    4.46
 -10   2  -8  342.62   29.27
 -10   2  -7   -1.58    3.48
 -10   2  -6  115.73   16.38
 -10   2  -5   60.83    9.77
 -10   2  -5   72.68   12.46
 -10   2  -4   48.63    8.85
 -10   2  -4   56.08   10.98
 -10   2  -3   -0.91    2.66
 -10   2  -3   -2.77    4.88
 -10   2  -2   17.83    6.12
 -10   2  -2   10.95    4.81
 -10   2  -1   53.02   10.74
 -10   2  -1   71.67   11.25
 -10   2   0   88.13   13.92
 -10   2   0   88.20   12.35
 -10   2   1  105.42   12.85
 -10   2   1  129.83   17.43
 -10   2   2   45.85   10.70
 -10   2   2   46.67   11.60
 -10   2   2   50.97    8.94
 -10   2   3    4.44    3.69
 -10   2   3    5.16    5.47
 -10   2   3    8.79    3.45
 -10   2   3    7.94    5.13
 -10   2   4   29.79    8.96
 -10   2   4   31.43    8.40
 -10   2   4   42.05    7.69
 -10   2   4   40.57    7.42
 -10   2   5   24.75    9.54
 -10   2   5    3.09    1.97
 -10   2   5   14.38    5.89
 -10   2   5   22.27    6.40
 -10   2   6  164.89   15.28
 -10   2   6  157.40   21.54
 -10   2   6  167.82   19.37
 -10   2   6  165.84   17.28
 -10   2   7   44.78    8.07
 -10   2   7   29.59    9.56
 -10   2   7   49.55   10.39
 -10   2   7   40.13    9.54
 -10   2   8  104.82   12.26
 -10   2   8  112.77   18.81
 -10   2   8  115.99   15.65
 -10   2   8  110.31   15.28
 -10   2   9   81.82   10.86
 -10   2   9   79.75   12.44
 -10   2   9   81.50   14.03
 -10   2   9   78.99   16.75
 -10   2  10   83.90   15.22
 -10   2  10   48.82   14.50
 -10   2  11   60.23   12.65
 -10   2  11   40.84   12.48
 -10   2  12   45.06   11.54
 -10   2  12   27.73   12.08
 -10   2  13    5.42    6.98
 -10   2  13   -7.01    9.27
 -10   2  14  100.36   18.54
 -10   2  14   95.58   18.92
 -10   2  15    9.64    6.85
 -10   2  15    6.99    5.77
 -10   2  16   23.79    9.76
 -10   2  17   49.20   13.94
 -10   2  18   58.34   14.94
 -10   3 -14   12.76    7.91
 -10   3 -13  101.87   18.98
 -10   3 -12    4.58    6.50
 -10   3 -11    5.00    4.30
 -10   3 -10   14.41    6.90
 -10   3  -9  119.71   18.67
 -10   3  -8    5.84    4.52
 -10   3  -7  282.00   27.01
 -10   3  -6   42.71   10.58
 -10   3  -5  113.37   16.23
 -10   3  -4   59.67   11.67
 -10   3  -4   61.78   10.05
 -10   3  -3   83.57   13.41
 -10   3  -3   78.77   11.90
 -10   3  -2   89.09   13.47
 -10   3  -2  111.29   15.08
 -10   3  -1  420.14   29.91
 -10   3  -1  438.80   29.13
 -10   3   0  231.24   22.92
 -10   3   0  228.63   20.72
 -10   3   1  498.96   34.51
 -10   3   1  533.75   31.09
 -10   3   2  109.05   16.69
 -10   3   2  116.80   14.60
 -10   3   3   89.13   11.01
 -10   3   3   78.09   11.90
 -10   3   3   72.78   13.68
 -10   3   4   54.90    9.88
 -10   3   4   28.18    7.18
 -10   3   4   47.46   11.94
 -10   3   5  141.45   15.47
 -10   3   5  159.06   16.35
 -10   3   5  177.81   22.64
 -10   3   6   13.10    7.85
 -10   3   6    3.21    2.48
 -10   3   6   14.56    7.07
 -10   3   6   16.24    5.97
 -10   3   7  215.14   25.89
 -10   3   7  233.94   20.09
 -10   3   7  228.67   22.38
 -10   3   7  233.69   22.03
 -10   3   8   40.57   11.81
 -10   3   8   30.97    8.70
 -10   3   8   24.46    7.70
 -10   3   8   27.87    6.33
 -10   3   9  265.25   25.41
 -10   3   9  215.43   20.18
 -10   3   9  253.87   29.55
 -10   3  10   14.41    6.26
 -10   3  10   -1.51    5.61
 -10   3  11   38.17   10.74
 -10   3  11   86.20   18.44
 -10   3  12    2.98    4.35
 -10   3  12   18.54    9.41
 -10   3  13  120.76   19.91
 -10   3  13  125.07   22.05
 -10   3  14   -5.44    5.66
 -10   3  14   -9.27    7.54
 -10   3  15  200.17   26.84
 -10   3  15  178.86   27.69
 -10   3  16   27.46   11.48
 -10   3  17  183.57   27.48
 -10   4 -13    5.44    5.82
 -10   4 -12  203.60   26.40
 -10   4 -11    1.82    5.84
 -10   4 -10   97.25   17.73
 -10   4  -9    2.88    4.67
 -10   4  -8  175.18   22.30
 -10   4  -7   11.53    6.09
 -10   4  -6  305.15   28.25
 -10   4  -5   -2.81    4.51
 -10   4  -4  279.43   25.74
 -10   4  -3    5.24    3.63
 -10   4  -2  266.90   24.58
 -10   4  -2  268.83   23.30
 -10   4  -1   10.26    5.26
 -10   4  -1    8.76    7.00
 -10   4   0  791.41   40.93
 -10   4   0  857.79   44.25
 -10   4   1   87.71   13.76
 -10   4   1   82.98   14.53
 -10   4   2  436.18   29.85
 -10   4   2  426.60   33.05
 -10   4   3    8.81    4.05
 -10   4   3   -0.40    4.96
 -10   4   3    2.98    4.18
 -10   4   4  174.47   22.35
 -10   4   4  164.70   16.66
 -10   4   4  154.15   17.67
 -10   4   5    4.86    6.47
 -10   4   5    1.65    3.01
 -10   4   5   -2.20    3.07
 -10   4   6   73.63   14.97
 -10   4   6   72.78   12.56
 -10   4   6   71.40   12.21
 -10   4   7   32.06   10.62
 -10   4   7   12.68    5.62
 -10   4   7   35.07    8.56
 -10   4   8  156.63   19.58
 -10   4   8  155.59   23.01
 -10   4   9   22.54    9.01
 -10   4   9   16.83    9.73
 -10   4  10  204.34   23.84
 -10   4  10  237.92   29.89
 -10   4  11    3.29    8.17
 -10   4  11   15.47    7.45
 -10   4  12  242.49   30.80
 -10   4  12  230.50   26.62
 -10   4  13   14.93    9.86
 -10   4  13   22.43    9.24
 -10   4  14  210.01   29.83
 -10   4  14  179.11   25.44
 -10   4  15   61.68   15.71
 -10   4  16  121.54   22.04
 -10   5 -12   66.85   14.90
 -10   5 -11  140.03   21.73
 -10   5 -10   -3.50    6.04
 -10   5  -9   86.88   17.23
 -10   5  -8   79.87   15.81
 -10   5  -7  165.27   22.43
 -10   5  -6  157.27   21.45
 -10   5  -5  284.62   27.81
 -10   5  -4   63.72   13.14
 -10   5  -3  153.23   20.18
 -10   5  -2    4.65    3.60
 -10   5  -1  165.55   20.23
 -10   5   0  207.70   22.62
 -10   5   1   79.41   13.92
 -10   5   2  151.58   19.04
 -10   5   3  153.53   20.86
 -10   5   3  138.31   17.89
 -10   5   4    8.28    6.15
 -10   5   4    8.56    4.68
 -10   5   4   -3.24    4.63
 -10   5   5  122.11   19.27
 -10   5   5  120.25   15.90
 -10   5   5  132.11   17.49
 -10   5   6    5.26    7.30
 -10   5   6   -1.34    3.24
 -10   5   6    6.61    4.07
 -10   5   7   39.49   12.48
 -10   5   7   45.52   11.17
 -10   5   7   39.59    9.89
 -10   5   8   21.46   11.33
 -10   5   8   13.09    6.49
 -10   5   9  204.11   27.05
 -10   5   9  149.91   20.41
 -10   5  10   38.17   12.24
 -10   5  10   36.85   11.13
 -10   5  11  117.95   21.82
 -10   5  11  110.51   18.45
 -10   5  12   -8.13    7.66
 -10   5  12   -9.83    6.94
 -10   5  13   45.81   14.27
 -10   5  13   50.29   13.77
 -10   5  14   45.00   12.98
 -10   5  15   -6.18    6.25
 -10   6 -11    7.74    4.68
 -10   6 -10   65.15   15.29
 -10   6  -9   84.79   17.28
 -10   6  -8    3.59    4.95
 -10   6  -7  111.88   18.54
 -10   6  -6    6.87    4.96
 -10   6  -5  101.13   17.54
 -10   6  -4   29.55   10.14
 -10   6  -3   17.97    6.80
 -10   6  -2  121.42   18.30
 -10   6  -1   59.72   13.21
 -10   6   0   88.67   15.66
 -10   6   1  107.22   17.19
 -10   6   2   38.51   10.56
 -10   6   3   11.97    6.51
 -10   6   4  284.60   27.40
 -10   6   5    4.49    5.38
 -10   6   5   -0.95    2.72
 -10   6   6  254.04   25.91
 -10   6   6  315.29   27.68
 -10   6   7  -13.88    6.79
 -10   6   7   -9.70    5.65
 -10   6   8  214.47   24.38
 -10   6   9   45.22   12.20
 -10   6  10   52.98   12.45
 -10   6  11   -0.15    4.87
 -10   6  12  122.69   20.85
 -10   6  13  -21.77    9.64
 -10   6  14  108.98   20.79
 -10   7  -9   31.50   11.10
 -10   7  -8   -6.26    7.78
 -10   7  -7   30.22   11.00
 -10   7  -6   22.82    9.94
 -10   7  -5   31.26   10.88
 -10   7  -4   52.39   13.02
 -10   7  -3   66.31   14.61
 -10   7  -2   38.82   11.58
 -10   7  -1  185.28   23.67
 -10   7   0   17.22    7.77
 -10   7   1   72.16   14.91
 -10   7   2   43.53   11.83
 -10   7   3  115.58   18.51
 -10   7   4  141.55   20.47
 -10   7   5  283.49   28.95
 -10   7   6   36.98   10.80
 -10   7   6   41.53   11.40
 -10   7   7  204.30   24.05
 -10   7   8   31.17   10.67
 -10   7   9   95.22   17.24
 -10   7  10  108.79   19.43
 -10   7  11   66.23   15.57
 -10   7  12   51.41   14.37
 -10   7  13  154.62   24.42
 -10   8  -6   60.83   14.54
 -10   8  -5  124.00   20.93
 -10   8  -4   39.54   12.27
 -10   8  -3  191.18   25.46
 -10   8  -2  100.35   18.02
 -10   8  -1  133.77   20.96
 -10   8   0  122.60   20.15
 -10   8   1   47.83   12.66
 -10   8   2   57.18   14.04
 -10   8   3  130.64   20.74
 -10   8   4   46.55   12.17
 -10   8   5  154.36   22.64
 -10   8   6   97.13   17.76
 -10   8   7   80.52   16.68
 -10   8   8   77.85   16.38
 -10   8   9  159.79   23.63
 -10   8  10   12.26    7.33
 -10   8  11   66.29   16.39
 -10   9  -1   13.53    9.21
 -10   9   0  111.17   20.12
 -10   9   1   22.66    9.47
 -10   9   2   28.78   11.56
 -10   9   3   -1.69    7.82
 -10   9   4   66.87   16.13
 -10   9   5    7.04    7.49
  -9  -7  -7   15.76    8.61
  -9  -7  -6  111.14   22.58
  -9  -7  -5   18.70   10.26
  -9  -6 -10   60.62   17.62
  -9  -6  -9  242.58   32.96
  -9  -6  -8  145.24   25.29
  -9  -6  -7  222.14   31.11
  -9  -6  -6    4.63    8.28
  -9  -6  -5  240.41   30.91
  -9  -6  -4   10.15    8.32
  -9  -6  -3  274.70   32.51
  -9  -6  -2   21.85   12.36
  -9  -6  -1  336.93   35.07
  -9  -6   0    6.63    8.24
  -9  -6  15   83.00   18.61
  -9  -6  17   58.55   16.78
  -9  -5 -11   20.03    9.71
  -9  -5 -10  240.77   31.82
  -9  -5  -9   22.70   10.94
  -9  -5  -8  282.09   33.82
  -9  -5  -7    3.61    7.25
  -9  -5  -6   48.40   15.18
  -9  -5  -5    0.03    7.84
  -9  -5  -4   13.27    8.82
  -9  -5  -3    0.65    6.34
  -9  -5  -2  242.81   29.23
  -9  -5  -1   28.68    9.27
  -9  -5   0  196.52   25.54
  -9  -5   1   32.65   15.05
  -9  -5   2   94.52   18.47
  -9  -5   3    5.44    4.81
  -9  -5  13   12.08    8.20
  -9  -5  14  250.70   30.53
  -9  -5  14  234.17   28.75
  -9  -5  15  102.76   20.83
  -9  -5  15  115.66   21.04
  -9  -5  16   87.51   19.33
  -9  -5  16   83.85   18.46
  -9  -5  17   33.98   11.95
  -9  -5  18   41.37   13.39
  -9  -4 -13   48.39   14.01
  -9  -4 -12    0.87    7.61
  -9  -4 -11   15.38    7.65
  -9  -4 -10    5.08    5.52
  -9  -4  -9   70.40   16.36
  -9  -4  -8    0.44    4.52
  -9  -4  -7   87.14   18.27
  -9  -4  -6  122.95   21.76
  -9  -4  -5  139.22   22.72
  -9  -4  -4   10.04    7.70
  -9  -4  -3  190.18   25.87
  -9  -4  -2   10.31    8.09
  -9  -4  -1  391.19   34.81
  -9  -4   0   41.04   12.39
  -9  -4   1  178.02   23.15
  -9  -4   2   96.75   17.00
  -9  -4   3  105.96   17.46
  -9  -4   4    3.22    5.39
  -9  -4   5  320.77   29.17
  -9  -4  11  403.80   33.93
  -9  -4  11  362.04   34.78
  -9  -4  12   25.39   10.02
  -9  -4  12   30.46    9.85
  -9  -4  13  143.92   22.95
  -9  -4  13  156.10   22.53
  -9  -4  14  -11.68    7.75
  -9  -4  14   -5.57    6.11
  -9  -4  15   94.92   19.35
  -9  -4  15  111.99   19.91
  -9  -4  16   12.16    8.68
  -9  -4  16    1.21    5.75
  -9  -4  17  164.27   25.70
  -9  -4  17  114.37   21.53
  -9  -4  18   18.23   10.12
  -9  -3 -15   27.86    9.70
  -9  -3 -14  186.73   28.67
  -9  -3 -14  169.17   22.88
  -9  -3 -13    4.04    8.27
  -9  -3 -13    2.53    4.39
  -9  -3 -12  111.34   22.40
  -9  -3 -12   90.46   15.38
  -9  -3 -11  105.26   21.52
  -9  -3 -11   82.33   14.48
  -9  -3 -10  269.11   33.06
  -9  -3 -10  278.76   25.16
  -9  -3  -9   -4.19    6.80
  -9  -3  -9    2.85    3.27
  -9  -3  -8  292.49   33.28
  -9  -3  -8  265.21   22.51
  -9  -3  -7    3.21    4.44
  -9  -3  -7   14.15    5.70
  -9  -3  -6  425.50   38.67
  -9  -3  -6  421.22   25.57
  -9  -3  -5   -0.79    7.03
  -9  -3  -5    0.67    2.92
  -9  -3  -4  227.94   27.06
  -9  -3  -3   32.22   11.53
  -9  -3  -2  211.17   11.14
  -9  -3  -2  237.60   27.11
  -9  -3  -1   72.77   16.00
  -9  -3  -1   82.76    8.18
  -9  -3   0  389.06   34.05
  -9  -3   0  410.03   20.45
  -9  -3   1   42.34    8.29
  -9  -3   1   43.12    7.76
  -9  -3   1   51.75   12.94
  -9  -3   2  458.90   28.01
  -9  -3   2  468.20   35.35
  -9  -3   2  418.93   23.65
  -9  -3   3   23.74    7.48
  -9  -3   3   26.70    6.67
  -9  -3   3   20.01    8.32
  -9  -3   4  360.67   26.29
  -9  -3   4  364.38   30.51
  -9  -3   4  358.75   24.35
  -9  -3   5   79.75   14.47
  -9  -3   5   78.43   11.95
  -9  -3   6  309.27   27.09
  -9  -3   6  336.64   25.48
  -9  -3   7   70.57   12.73
  -9  -3   7   57.33   12.42
  -9  -3   8  556.62   40.53
  -9  -3   8  587.71   36.16
  -9  -3   9   46.85   10.73
  -9  -3   9   56.04   14.13
  -9  -3  10  341.62   32.73
  -9  -3  10  298.88   27.52
  -9  -3  11   -5.34    5.40
  -9  -3  11   -0.62    5.39
  -9  -3  12  118.10   18.60
  -9  -3  12  164.79   23.88
  -9  -3  13   28.70   10.57
  -9  -3  13   43.03   12.68
  -9  -3  14  166.46   24.75
  -9  -3  14  182.36   24.75
  -9  -3  15   21.56   10.28
  -9  -3  15   37.27   12.24
  -9  -3  16  192.13   27.42
  -9  -3  16  202.48   26.78
  -9  -3  17   -0.73    7.80
  -9  -3  17    5.09    4.71
  -9  -3  18  108.34   21.15
  -9  -3  18  108.78   21.18
  -9  -3  19    4.28    7.46
  -9  -2 -17   12.10    7.69
  -9  -2 -16   13.82    7.84
  -9  -2 -15  126.45   20.73
  -9  -2 -14  120.30   19.31
  -9  -2 -14  167.47   27.58
  -9  -2 -13  207.24   24.47
  -9  -2 -13  176.18   27.09
  -9  -2 -12   20.97    7.20
  -9  -2 -12    9.64    9.85
  -9  -2 -11  245.97   24.87
  -9  -2 -11  265.66   32.40
  -9  -2 -10   67.02   12.57
  -9  -2 -10   24.76   11.98
  -9  -2  -9  100.60   15.05
  -9  -2  -9   92.97   19.02
  -9  -2  -8  383.01   27.32
  -9  -2  -8  329.88   34.30
  -9  -2  -7  214.77   19.69
  -9  -2  -7  213.88   27.52
  -9  -2  -6  183.82   17.29
  -9  -2  -6  132.48   21.45
  -9  -2  -5  235.92   18.51
  -9  -2  -5  271.21   29.40
  -9  -2  -4   71.36    9.55
  -9  -2  -4   60.39   13.78
  -9  -2  -3   48.44    7.40
  -9  -2  -3   41.91   11.75
  -9  -2  -2  104.06   10.05
  -9  -2  -2   90.84   16.51
  -9  -2  -1   27.74    8.70
  -9  -2  -1   28.79    5.21
  -9  -2  -1   44.84    4.50
  -9  -2   0  350.77   31.00
  -9  -2   0  304.99   14.88
  -9  -2   0  312.11   13.44
  -9  -2   1  332.79   20.83
  -9  -2   1  355.88   18.26
  -9  -2   1  347.77   30.19
  -9  -2   2  139.53   14.32
  -9  -2   2  139.51   19.00
  -9  -2   2  147.37   12.98
  -9  -2   3  398.76   24.98
  -9  -2   3  422.70   23.38
  -9  -2   3  421.21   32.08
  -9  -2   4   84.15   12.33
  -9  -2   4   49.08   11.00
  -9  -2   4   88.58   11.42
  -9  -2   5   46.69   10.85
  -9  -2   5   58.02   10.85
  -9  -2   5   40.51    9.94
  -9  -2   5   46.59    9.19
  -9  -2   6   72.71   12.90
  -9  -2   6   58.91   10.93
  -9  -2   6   56.06   10.17
  -9  -2   6   56.08   12.74
  -9  -2   7   65.18   13.85
  -9  -2   7   66.46   11.49
  -9  -2   7   64.79   11.58
  -9  -2   8  146.27   17.52
  -9  -2   8  171.14   22.17
  -9  -2   8  165.79   18.69
  -9  -2   9  105.61   15.58
  -9  -2   9  101.47   14.27
  -9  -2   9  101.23   17.44
  -9  -2  10   28.22    9.55
  -9  -2  10   52.78   11.55
  -9  -2  11   22.70    9.93
  -9  -2  11   43.38   10.83
  -9  -2  12   14.31    6.93
  -9  -2  12   14.58    5.87
  -9  -2  13   88.63   17.41
  -9  -2  13   79.41   16.49
  -9  -2  14  110.70   19.93
  -9  -2  14  109.34   18.82
  -9  -2  15   36.41   12.51
  -9  -2  15   31.40   10.10
  -9  -2  16   34.58   12.22
  -9  -2  16   15.71    6.70
  -9  -2  17   84.20   18.85
  -9  -2  17   72.95   17.03
  -9  -2  18   15.02    7.00
  -9  -2  18   19.43    9.50
  -9  -2  19   48.15   14.54
  -9  -1 -17   34.17   11.74
  -9  -1 -16   44.11   11.83
  -9  -1 -15   45.46   12.39
  -9  -1 -15   83.61   19.12
  -9  -1 -14   36.94   11.17
  -9  -1 -14   49.18   15.44
  -9  -1 -13  161.16   21.69
  -9  -1 -13  178.73   27.30
  -9  -1 -12   49.10   11.68
  -9  -1 -12   62.24   15.42
  -9  -1 -11   52.75   11.33
  -9  -1 -11   58.22   15.00
  -9  -1 -10   48.49   11.15
  -9  -1 -10   58.90   15.52
  -9  -1  -9   66.24   12.39
  -9  -1  -9   82.23   17.77
  -9  -1  -8    5.13    3.80
  -9  -1  -8    1.18    4.54
  -9  -1  -8   -6.72    9.78
  -9  -1  -7  139.78   15.51
  -9  -1  -7  117.41   14.76
  -9  -1  -7  118.35   20.07
  -9  -1  -6   69.51   10.74
  -9  -1  -6   81.38   16.29
  -9  -1  -6   76.32   11.68
  -9  -1  -5  238.65   27.36
  -9  -1  -5  243.42   20.32
  -9  -1  -5  258.34   20.09
  -9  -1  -4  128.91   20.20
  -9  -1  -4  108.79   14.40
  -9  -1  -4  121.69   13.22
  -9  -1  -3   49.69    9.93
  -9  -1  -3   55.74   12.88
  -9  -1  -3   55.97    8.65
  -9  -1  -2  113.35   18.18
  -9  -1  -2  109.29   14.88
  -9  -1  -2  113.17   11.35
  -9  -1  -1   33.91    8.46
  -9  -1  -1   26.60    9.13
  -9  -1  -1   40.17    6.85
  -9  -1   0  157.15   11.65
  -9  -1   0  147.21   17.69
  -9  -1   0  157.13   20.61
  -9  -1   0  162.21    9.00
  -9  -1   1   79.90    7.56
  -9  -1   1   79.44   13.07
  -9  -1   1   90.94   10.06
  -9  -1   1   71.54    7.53
  -9  -1   1  103.96   16.70
  -9  -1   2  338.55   13.71
  -9  -1   2  308.30   19.31
  -9  -1   2  313.45   26.23
  -9  -1   2  293.56   17.07
  -9  -1   2  290.29   26.95
  -9  -1   3  256.44   10.15
  -9  -1   3  222.06   17.26
  -9  -1   3  216.89   22.23
  -9  -1   3  244.82   17.03
  -9  -1   3  225.16   22.98
  -9  -1   4  213.87    7.29
  -9  -1   4  213.65   18.04
  -9  -1   4  211.64   17.01
  -9  -1   4  187.42   21.27
  -9  -1   4  196.33   21.68
  -9  -1   5    2.63    3.61
  -9  -1   5    0.86    3.25
  -9  -1   5   -4.15    6.90
  -9  -1   5   -0.70    4.23
  -9  -1   6   72.97   11.17
  -9  -1   6   59.38   11.64
  -9  -1   6   62.56   12.95
  -9  -1   6   47.19    9.49
  -9  -1   7   17.14    5.96
  -9  -1   7    7.47    4.81
  -9  -1   7   26.78    8.66
  -9  -1   7   12.66    4.99
  -9  -1   8   59.57   11.08
  -9  -1   8   56.16   10.61
  -9  -1   8   53.61   12.88
  -9  -1   9  118.20   18.92
  -9  -1   9  127.79   15.40
  -9  -1   9  104.97   15.30
  -9  -1  10  147.84   21.74
  -9  -1  10  195.07   18.08
  -9  -1  10  159.84   19.27
  -9  -1  11   -2.98    5.58
  -9  -1  11    8.30    5.78
  -9  -1  12  374.73   34.76
  -9  -1  12  368.57   31.54
  -9  -1  13    2.94    7.78
  -9  -1  13    2.03    6.47
  -9  -1  14   17.39    7.74
  -9  -1  14   21.37    8.34
  -9  -1  15    8.89    7.81
  -9  -1  15   -4.41    8.33
  -9  -1  16   96.89   18.97
  -9  -1  16   99.63   18.63
  -9  -1  17   31.27   12.37
  -9  -1  17   13.40    7.77
  -9  -1  18  280.32   36.97
  -9  -1  18  237.38   30.28
  -9  -1  19   29.80   11.58
  -9   0 -17   58.14   15.99
  -9   0 -16   28.99   10.20
  -9   0 -15   16.97   11.37
  -9   0 -15    4.87    4.53
  -9   0 -14   73.41   17.51
  -9   0 -14   55.78   13.10
  -9   0 -13    0.90    7.51
  -9   0 -13    5.59    5.54
  -9   0 -12  107.74   20.99
  -9   0 -12   73.77   14.53
  -9   0 -11  269.05   31.96
  -9   0 -11  317.10   28.55
  -9   0 -10   82.17   18.26
  -9   0 -10   76.70   14.26
  -9   0  -9  244.19   23.44
  -9   0  -9  223.18   28.31
  -9   0  -8   76.28    9.71
  -9   0  -8  102.58   18.94
  -9   0  -8   62.89   11.45
  -9   0  -7   39.56    7.30
  -9   0  -7   61.45   14.50
  -9   0  -7   45.26    9.35
  -9   0  -6  149.82   16.49
  -9   0  -6  166.69   23.33
  -9   0  -6  152.74   14.72
  -9   0  -5   96.13   12.20
  -9   0  -5   61.47   14.33
  -9   0  -5  102.04   13.10
  -9   0  -4  145.97   14.78
  -9   0  -4  155.21   21.65
  -9   0  -4  153.57   15.98
  -9   0  -3  456.02   25.25
  -9   0  -3  448.78   36.22
  -9   0  -3  376.34   25.30
  -9   0  -2  127.45   12.78
  -9   0  -2  131.10   19.70
  -9   0  -2  118.51   14.84
  -9   0  -1  290.40   18.41
  -9   0  -1  272.65   22.69
  -9   0  -1  244.45   25.54
  -9   0   0  100.20   16.49
  -9   0   0   97.59   10.23
  -9   0   0   92.62    5.77
  -9   0   0   77.16   12.84
  -9   0   1  116.55   17.14
  -9   0   1  121.38   10.83
  -9   0   1  110.93   15.30
  -9   0   1  125.59    9.25
  -9   0   1  112.34    9.51
  -9   0   2  231.20   22.62
  -9   0   2  216.52   14.73
  -9   0   2  221.62   14.34
  -9   0   2  248.67   14.70
  -9   0   2  227.97   23.35
  -9   0   3  328.40   27.36
  -9   0   3  303.37   18.85
  -9   0   3  299.97   18.48
  -9   0   3  277.24   25.20
  -9   0   3  312.85   15.84
  -9   0   4  356.71   21.73
  -9   0   4  345.37   21.25
  -9   0   4  368.69   16.63
  -9   0   4  343.83   27.32
  -9   0   4  355.82   28.89
  -9   0   5  357.51   23.16
  -9   0   5  370.06   23.39
  -9   0   5  365.31   15.93
  -9   0   5  337.13   26.52
  -9   0   5  343.37   29.05
  -9   0   6   26.30    8.56
  -9   0   6   34.86    9.89
  -9   0   6   28.33    7.51
  -9   0   6   26.47    4.02
  -9   0   6   27.18    7.20
  -9   0   7  469.45   29.12
  -9   0   7  455.88   29.34
  -9   0   7  475.72   33.44
  -9   0   7  447.04   34.58
  -9   0   7  419.93   27.86
  -9   0   7  462.14   17.67
  -9   0   8  130.00   15.72
  -9   0   8  162.47   21.48
  -9   0   8  145.75   18.14
  -9   0   8  161.19   10.76
  -9   0   8  136.81   16.51
  -9   0   9  190.20   19.95
  -9   0   9  184.85   11.93
  -9   0   9  235.37   26.38
  -9   0   9  196.74   18.24
  -9   0   9  187.87   20.44
  -9   0  10  142.21   20.91
  -9   0  10  124.57   13.94
  -9   0  10  145.42   18.78
  -9   0  11  230.77   26.95
  -9   0  11  284.43   19.84
  -9   0  11  243.32   24.63
  -9   0  12  186.14   24.65
  -9   0  12  164.72   21.06
  -9   0  13  305.37   32.15
  -9   0  13  219.06   25.24
  -9   0  14  211.40   27.36
  -9   0  14  235.59   26.94
  -9   0  15  102.87   19.94
  -9   0  15   72.44   15.91
  -9   0  16   99.41   20.01
  -9   0  16  106.98   19.07
  -9   0  17  133.06   23.62
  -9   0  17  100.13   19.30
  -9   0  18  347.08   37.78
  -9   0  18  246.16   31.35
  -9   0  19   47.37   13.02
  -9   1 -17   70.30   16.57
  -9   1 -16   87.45   17.72
  -9   1 -15   41.86   12.06
  -9   1 -15   56.04   15.69
  -9   1 -14   89.90   17.37
  -9   1 -14   62.35   16.48
  -9   1 -13  185.44   27.79
  -9   1 -13  215.63   25.64
  -9   1 -12   63.69   13.93
  -9   1 -12   38.60   12.59
  -9   1 -11  147.78   19.96
  -9   1 -11  180.11   26.53
  -9   1 -10  163.98   20.24
  -9   1  -9  250.92   24.32
  -9   1  -8  150.00   18.18
  -9   1  -7  298.99   18.62
  -9   1  -7  314.33   25.29
  -9   1  -6    5.01    3.63
  -9   1  -6    2.72    3.91
  -9   1  -5  226.18   17.92
  -9   1  -5  265.93   21.87
  -9   1  -4  130.07   14.99
  -9   1  -4  127.78   14.10
  -9   1  -3  183.84   17.03
  -9   1  -3  229.71   19.49
  -9   1  -2  395.78   24.01
  -9   1  -2  377.87   25.72
  -9   1  -1  450.68   29.08
  -9   1  -1  454.98   24.99
  -9   1   0   37.20    3.81
  -9   1   0   46.83    7.89
  -9   1   0   43.36   11.33
  -9   1   0   51.78   10.66
  -9   1   1  178.94   21.31
  -9   1   1  190.04   10.35
  -9   1   1  195.13   20.07
  -9   1   1  195.50   15.43
  -9   1   1  190.71   11.53
  -9   1   2   38.00    9.69
  -9   1   2   57.69    7.35
  -9   1   2   55.02    8.22
  -9   1   2   58.99    7.17
  -9   1   2   40.62    9.34
  -9   1   3  582.55   25.21
  -9   1   3  553.61   25.46
  -9   1   3  596.29   36.30
  -9   1   3  581.93   36.08
  -9   1   3  566.98   23.97
  -9   1   4   49.59    7.48
  -9   1   4   57.82   12.47
  -9   1   4   52.50    8.08
  -9   1   4   37.71    9.37
  -9   1   4   60.13    9.12
  -9   1   5  542.55   33.17
  -9   1   5  572.64   24.62
  -9   1   5  590.93   37.92
  -9   1   5  573.16   29.34
  -9   1   5  549.12   27.69
  -9   1   6  148.94   19.70
  -9   1   6  128.49   15.99
  -9   1   6  137.23   11.98
  -9   1   6  110.79   16.72
  -9   1   6  109.31   13.12
  -9   1   6  132.60   14.99
  -9   1   7  272.04   22.41
  -9   1   7  255.52   24.20
  -9   1   7  276.11   22.53
  -9   1   7  271.02   17.06
  -9   1   7  241.87   20.59
  -9   1   7  268.95   27.00
  -9   1   8  235.61   22.73
  -9   1   8  188.74   19.75
  -9   1   8  217.41   24.60
  -9   1   8  192.22   18.19
  -9   1   8  194.02   14.67
  -9   1   9  215.37   21.75
  -9   1   9  210.56   18.25
  -9   1   9  240.89   26.69
  -9   1  10   59.59   14.11
  -9   1  10   55.76   11.76
  -9   1  10   59.27    9.77
  -9   1  11  258.12   28.75
  -9   1  11  285.32   19.10
  -9   1  11  241.82   24.96
  -9   1  12   46.39   11.13
  -9   1  12   58.19   14.79
  -9   1  13  225.59   25.71
  -9   1  13  237.91   28.61
  -9   1  14   -4.54    6.60
  -9   1  14    5.39    7.82
  -9   1  15   29.66   11.04
  -9   1  15   37.40   11.77
  -9   1  16  -10.13    8.86
  -9   1  16    2.30    5.77
  -9   1  17   59.12   14.72
  -9   1  17   68.33   16.96
  -9   1  18    7.32    5.97
  -9   1  18  -20.54   10.34
  -9   1  19  166.48   26.06
  -9   2 -16  171.48   24.97
  -9   2 -15  167.68   24.36
  -9   2 -14  258.96   28.77
  -9   2 -13   25.64    7.92
  -9   2 -12  212.10   24.89
  -9   2 -11    9.97    5.70
  -9   2 -10  178.40   21.65
  -9   2  -9   59.03   12.30
  -9   2  -8  247.69   23.88
  -9   2  -7   42.61    7.35
  -9   2  -7   43.39   10.05
  -9   2  -6  129.88   12.73
  -9   2  -6  147.32   17.62
  -9   2  -5   55.25    8.77
  -9   2  -5   52.27   10.52
  -9   2  -4   64.08    9.78
  -9   2  -4   54.47   10.29
  -9   2  -3    2.09    4.15
  -9   2  -3   13.17    5.12
  -9   2  -2  868.13   38.56
  -9   2  -2  808.47   36.40
  -9   2  -1   95.37   13.72
  -9   2  -1   88.42   11.99
  -9   2   0  491.23   30.94
  -9   2   0  525.52   28.08
  -9   2   1    1.79    2.29
  -9   2   1    4.11    1.48
  -9   2   1    4.18    3.91
  -9   2   1    3.35    3.26
  -9   2   2   90.23    8.03
  -9   2   2  117.14   11.07
  -9   2   2  102.17   14.64
  -9   2   2   93.80   11.48
  -9   2   3    7.92    3.11
  -9   2   3   15.81    4.13
  -9   2   3   18.09    7.04
  -9   2   3   14.88    5.20
  -9   2   4  399.77   23.70
  -9   2   4  380.11   22.63
  -9   2   4  355.21   20.33
  -9   2   4  363.28   29.49
  -9   2   5   -2.44    4.25
  -9   2   5   -4.78    3.12
  -9   2   5    1.08    2.22
  -9   2   5    6.23    4.48
  -9   2   5    2.48    4.76
  -9   2   6  271.36   23.21
  -9   2   6  266.31   21.52
  -9   2   6  291.79   19.81
  -9   2   6  249.80   19.69
  -9   2   6  219.95   24.08
  -9   2   7   38.76    8.78
  -9   2   7   43.05    7.79
  -9   2   7   49.65   11.78
  -9   2   7   52.14   10.03
  -9   2   7   45.55    8.93
  -9   2   8  207.69   24.29
  -9   2   8  214.49   19.37
  -9   2   8  180.86   19.30
  -9   2   9    9.71    4.48
  -9   2   9   12.80    7.67
  -9   2   9   22.82    8.01
  -9   2  10  249.21   27.56
  -9   2  10  218.77   17.52
  -9   2  10  263.89   25.28
  -9   2  11   14.46    6.88
  -9   2  11    3.44    4.46
  -9   2  11   11.58    4.39
  -9   2  12  172.86   24.97
  -9   2  12  129.91   19.37
  -9   2  13   -0.21    5.79
  -9   2  13    6.81    7.17
  -9   2  14   46.19   14.04
  -9   2  14   34.97   11.80
  -9   2  15   83.02   18.63
  -9   2  15   37.59   12.25
  -9   2  16    1.87    5.37
  -9   2  16   -1.78    4.70
  -9   2  17  102.82   20.95
  -9   2  17   66.52   16.53
  -9   2  18   12.09    7.58
  -9   2  18   25.17   11.12
  -9   2  19   -3.62    5.60
  -9   3 -16   35.42   12.19
  -9   3 -15   35.84   11.51
  -9   3 -14    6.92    7.78
  -9   3 -13   89.83   17.61
  -9   3 -12   -9.01    6.49
  -9   3 -11  150.82   21.17
  -9   3 -10   28.75    9.21
  -9   3  -9  142.62   19.47
  -9   3  -8    5.28    4.75
  -9   3  -7  167.29   20.10
  -9   3  -6    6.97    5.48
  -9   3  -5   22.24    5.94
  -9   3  -5   22.98    7.15
  -9   3  -4   19.93    5.68
  -9   3  -4   15.80    6.44
  -9   3  -3   89.64   12.20
  -9   3  -3   84.41   12.99
  -9   3  -2   26.04    7.03
  -9   3  -2   12.32    5.23
  -9   3  -1  613.35   33.16
  -9   3  -1  571.25   32.54
  -9   3   0   22.36    6.33
  -9   3   0   43.90    9.66
  -9   3   1  121.72   14.39
  -9   3   1  136.62   11.85
  -9   3   1  134.78   16.95
  -9   3   2   10.87    5.69
  -9   3   2    7.34    4.70
  -9   3   2    7.07    3.85
  -9   3   3  106.99   15.91
  -9   3   3  107.10   12.13
  -9   3   3   97.63   12.62
  -9   3   4   14.48    6.05
  -9   3   4   18.74    5.60
  -9   3   4   11.78    4.18
  -9   3   5  194.75   22.46
  -9   3   5  206.61   18.44
  -9   3   5  185.57   17.59
  -9   3   6    3.17    2.21
  -9   3   6   -2.54    4.09
  -9   3   6    6.51    4.81
  -9   3   6    6.22    4.01
  -9   3   7  260.89   22.90
  -9   3   7  235.50   25.89
  -9   3   8    8.34    4.98
  -9   3   8   25.67    8.24
  -9   3   8   11.18    7.66
  -9   3   9  168.24   19.90
  -9   3   9  185.72   17.44
  -9   3   9  159.10   22.11
  -9   3  10   18.24    5.56
  -9   3  10   29.16   10.83
  -9   3  10   11.14    5.39
  -9   3  11  112.49   20.30
  -9   3  11   93.97   16.03
  -9   3  12   -1.25    5.07
  -9   3  12    0.71    4.05
  -9   3  13  167.34   24.93
  -9   3  13  157.92   22.33
  -9   3  14    3.83    5.94
  -9   3  14   18.84    9.48
  -9   3  15  272.23   33.05
  -9   3  15  223.49   27.88
  -9   3  16  139.49   24.87
  -9   3  16  189.39   26.62
  -9   3  17  171.38   26.96
  -9   3  17  229.55   29.68
  -9   3  18   91.71   19.47
  -9   4 -15   -2.45    5.36
  -9   4 -14   88.77   17.85
  -9   4 -13   -3.07    4.21
  -9   4 -12  114.21   19.47
  -9   4 -11   -1.48    5.33
  -9   4 -10   98.04   16.86
  -9   4  -9   36.65   10.58
  -9   4  -8  150.74   19.97
  -9   4  -7    7.52    4.93
  -9   4  -6  291.00   26.71
  -9   4  -5    0.72    3.35
  -9   4  -4   78.66   13.49
  -9   4  -3    2.94    4.15
  -9   4  -2  218.52   21.35
  -9   4  -2  232.24   20.54
  -9   4  -1   51.56   10.43
  -9   4  -1   48.64    9.95
  -9   4   0  411.95   29.19
  -9   4   0  434.18   29.28
  -9   4   1    1.00    2.00
  -9   4   1    3.71    4.05
  -9   4   1    4.17    5.07
  -9   4   2  255.50   22.17
  -9   4   2  293.42   20.15
  -9   4   2  273.48   25.25
  -9   4   3   12.53    4.98
  -9   4   3   23.05    8.59
  -9   4   4  400.61   27.68
  -9   4   4  386.61   25.50
  -9   4   4  401.10   32.13
  -9   4   5    1.88    2.98
  -9   4   5    3.51    2.77
  -9   4   6  395.25   28.08
  -9   4   6  358.43   31.70
  -9   4   7    6.88    6.26
  -9   4   7   -0.18    6.08
  -9   4   8  440.36   31.84
  -9   4   8  457.81   37.44
  -9   4   9    2.62    4.02
  -9   4   9    4.36    5.87
  -9   4  10  439.25   25.83
  -9   4  10  385.43   31.97
  -9   4  10  420.63   37.19
  -9   4  11   -3.93    5.38
  -9   4  11    2.10    7.46
  -9   4  12  189.44   24.26
  -9   4  12  184.47   25.78
  -9   4  13    5.60    6.97
  -9   4  13   10.05    7.52
  -9   4  14  166.05   24.10
  -9   4  14  193.07   27.97
  -9   4  15   -0.38    4.17
  -9   4  15   -0.04    5.67
  -9   4  16  243.83   29.82
  -9   4  16  262.75   33.00
  -9   4  17   14.56   10.21
  -9   4  18  143.99   24.55
  -9   5 -14   43.96   13.14
  -9   5 -13  302.38   32.33
  -9   5 -12   12.46    8.40
  -9   5 -11   92.30   17.23
  -9   5 -10   48.49   12.45
  -9   5  -9   72.33   14.99
  -9   5  -8  104.97   17.28
  -9   5  -7  321.71   29.62
  -9   5  -6   26.54    8.67
  -9   5  -5  339.59   29.32
  -9   5  -4   10.77    6.06
  -9   5  -3  254.11   24.66
  -9   5  -2   40.99   10.30
  -9   5  -1  518.00   34.40
  -9   5   0  199.13   21.30
  -9   5   1  196.42   21.01
  -9   5   2   56.54   11.33
  -9   5   2   51.39    9.43
  -9   5   3  314.49   23.54
  -9   5   3  287.12   25.17
  -9   5   3  291.50   27.35
  -9   5   4   34.52    9.43
  -9   5   4   42.09    9.29
  -9   5   4   24.07    8.59
  -9   5   5  268.21   24.48
  -9   5   5  280.70   24.08
  -9   5   5  327.96   30.15
  -9   5   6  136.56   17.29
  -9   5   6  162.76   22.47
  -9   5   7  223.13   23.13
  -9   5   7  246.27   27.88
  -9   5   8  140.37   18.86
  -9   5   8  186.42   24.83
  -9   5   9  411.09   32.87
  -9   5   9  432.54   38.02
  -9   5  10   68.85   16.27
  -9   5  10   61.00   12.79
  -9   5  11  160.11   23.91
  -9   5  11  145.44   20.84
  -9   5  12   10.08    8.47
  -9   5  12   21.22    8.19
  -9   5  13   44.47   14.33
  -9   5  13   45.62   12.62
  -9   5  14   69.28   17.44
  -9   5  14   51.09   14.28
  -9   5  15   65.48   15.64
  -9   5  16   26.60   10.53
  -9   5  17  133.57   24.04
  -9   6 -13  112.15   20.78
  -9   6 -12  165.72   24.77
  -9   6 -11  102.22   18.64
  -9   6 -10   33.16   10.41
  -9   6  -9   68.44   15.17
  -9   6  -8   -0.43    4.71
  -9   6  -7   88.51   16.28
  -9   6  -6  236.72   25.71
  -9   6  -5  255.55   26.95
  -9   6  -4  156.83   21.00
  -9   6  -3   90.38   15.67
  -9   6  -2   81.88   14.51
  -9   6  -1  118.15   17.44
  -9   6   0   15.32    7.07
  -9   6   1  164.22   20.24
  -9   6   2  100.40   16.06
  -9   6   3   48.38   11.48
  -9   6   3   60.68   11.36
  -9   6   4  240.79   24.38
  -9   6   4  249.23   23.07
  -9   6   5   19.19    7.64
  -9   6   6   81.50   14.19
  -9   6   7   39.78   10.82
  -9   6   8   34.67    9.95
  -9   6   9   52.18   12.61
  -9   6  10   45.46   12.09
  -9   6  11   -7.83    6.38
  -9   6  12   55.87   14.26
  -9   6  13   -0.06    6.48
  -9   6  14   19.33    5.24
  -9   6  15   65.85   15.66
  -9   6  16   45.24   12.43
  -9   7 -11  216.83   28.56
  -9   7 -10   30.87   11.75
  -9   7  -9    5.03    4.97
  -9   7  -8    2.12    6.61
  -9   7  -7   12.20    7.56
  -9   7  -6   54.48   13.18
  -9   7  -5   60.94   13.72
  -9   7  -4   79.52   15.61
  -9   7  -3   29.65    9.42
  -9   7  -2   23.52    8.76
  -9   7  -1   88.84   15.92
  -9   7   0   40.16   11.33
  -9   7   1   53.53   12.69
  -9   7   2   63.32   13.28
  -9   7   3   89.04   15.88
  -9   7   4   79.06   14.96
  -9   7   4   74.27   13.70
  -9   7   5  192.76   22.51
  -9   7   6    5.24    5.53
  -9   7   7  163.94   21.45
  -9   7   8   30.76   10.49
  -9   7   9   48.87   12.42
  -9   7  10   50.68   12.85
  -9   7  11  119.63   20.33
  -9   7  12    4.02    7.71
  -9   7  13  146.23   23.44
  -9   7  14   24.39   10.85
  -9   8  -9   44.80   13.21
  -9   8  -8   13.56    7.66
  -9   8  -7    3.06    4.03
  -9   8  -6   61.15   14.53
  -9   8  -5  127.57   20.56
  -9   8  -4   61.37   14.17
  -9   8  -3   95.00   17.36
  -9   8  -2  148.55   21.94
  -9   8  -1   92.29   16.75
  -9   8   0  103.05   18.12
  -9   8   1   67.19   14.73
  -9   8   2   65.53   14.36
  -9   8   3  115.99   19.27
  -9   8   4   99.27   18.04
  -9   8   5  147.63   20.62
  -9   8   6  122.57   20.20
  -9   8   7  112.37   19.05
  -9   8   8   76.25   15.85
  -9   8   9  166.39   23.84
  -9   8  10    8.96    7.41
  -9   8  11  153.80   23.96
  -9   8  12  100.87   20.29
  -9   8  13  103.29   20.84
  -9   9  -6  108.22   19.51
  -9   9  -5    3.22    7.46
  -9   9  -4  164.92   24.45
  -9   9  -3    1.67    5.51
  -9   9  -2  293.04   31.69
  -9   9  -1    3.35    5.49
  -9   9   0  159.64   23.66
  -9   9   1   -6.31    4.44
  -9   9   2  153.38   22.77
  -9   9   3   10.20    6.21
  -9   9   4  304.80   32.19
  -9   9   7   34.53   13.31
  -9   9   8  103.35   19.55
  -9   9   9    1.30    4.87
  -9   9  10   14.07    7.56
  -9   9  11   -0.36    4.84
  -8  -7 -11  142.08   25.41
  -8  -7 -10   43.56   15.98
  -8  -7  -9   36.70   13.65
  -8  -7  -8   41.06   13.52
  -8  -7  -7   13.58    5.80
  -8  -7  -6  147.73   24.86
  -8  -7  17   72.96   17.70
  -8  -6 -13  223.22   31.45
  -8  -6 -12   47.75   16.08
  -8  -6 -11  191.00   28.52
  -8  -6 -10   47.82   14.22
  -8  -6  -9  259.62   32.35
  -8  -6  -8    7.30    5.81
  -8  -6  -7  230.19   30.34
  -8  -6  -6    5.26    6.66
  -8  -6  -5  321.75   33.94
  -8  -6  -4   18.93    7.27
  -8  -6  -3  444.57   38.78
  -8  -6  -2  103.37   19.60
  -8  -6  -1  201.28   25.67
  -8  -6  16   16.67    9.44
  -8  -6  17   49.56   14.08
  -8  -6  18    0.96    8.89
  -8  -5 -14  118.19   23.35
  -8  -5 -13    8.94    7.35
  -8  -5 -12  175.93   26.89
  -8  -5 -11   19.70   10.69
  -8  -5 -10  264.32   31.99
  -8  -5  -9    4.40    5.95
  -8  -5  -8   59.66   15.35
  -8  -5  -7  -15.24    8.36
  -8  -5  -6   84.61   17.56
  -8  -5  -5   12.34    7.38
  -8  -5  -4  395.07   35.99
  -8  -5  -3    7.51    6.32
  -8  -5  -2  198.86   25.19
  -8  -5  -2  199.35   16.76
  -8  -5  -1   10.09    4.41
  -8  -5  -1    3.00    5.42
  -8  -5   0  153.53   15.52
  -8  -5   0  150.61   21.38
  -8  -5   1   23.38    9.78
  -8  -5   2  432.29   34.68
  -8  -5   3   66.43   14.18
  -8  -5  14   46.80   13.10
  -8  -5  15   83.65   17.82
  -8  -5  16    1.51    5.30
  -8  -5  16    1.48    7.68
  -8  -5  17   22.74   10.83
  -8  -5  17   12.02    8.25
  -8  -5  18   10.22    9.15
  -8  -5  18   -0.07    5.55
  -8  -5  19    0.72    5.53
  -8  -5  19   -1.60    6.75
  -8  -4 -16    7.99    9.42
  -8  -4 -15  149.60   26.13
  -8  -4 -14   43.99   14.07
  -8  -4 -13   51.48   13.90
  -8  -4 -12   -8.19    8.80
  -8  -4 -11  209.96   28.04
  -8  -4 -10    2.36    7.00
  -8  -4  -9  263.74   30.54
  -8  -4  -8   26.06    9.85
  -8  -4  -7   79.69   16.81
  -8  -4  -6   55.00   13.80
  -8  -4  -5   70.10   15.17
  -8  -4  -4    6.90    6.87
  -8  -4  -4    8.58    3.91
  -8  -4  -3  244.09   27.41
  -8  -4  -3  198.33   14.01
  -8  -4  -2   24.09    5.70
  -8  -4  -2   41.39   12.79
  -8  -4  -1  260.52   17.52
  -8  -4  -1  264.01   26.88
  -8  -4   0   31.43    8.97
  -8  -4   1  104.22   14.13
  -8  -4   1   77.01   14.92
  -8  -4   2   24.10    7.62
  -8  -4   2   14.82    8.53
  -8  -4   3  167.16   18.61
  -8  -4   3  174.67   20.79
  -8  -4   4  132.15   17.87
  -8  -4   5   89.15   14.85
  -8  -4  12   25.71    9.83
  -8  -4  13  192.23   25.24
  -8  -4  14   -0.93    5.60
  -8  -4  14    4.33    6.22
  -8  -4  15  228.35   28.03
  -8  -4  15  270.39   30.26
  -8  -4  16   44.66   12.80
  -8  -4  16   36.20   11.36
  -8  -4  17  119.17   21.12
  -8  -4  17  163.44   24.43
  -8  -4  18   19.32   10.39
  -8  -4  18   37.33   12.91
  -8  -4  19  110.78   20.95
  -8  -4  19  143.89   24.22
  -8  -4  20    5.67    6.40
  -8  -4  20   -0.57    6.69
  -8  -3 -17   26.06   10.74
  -8  -3 -16   92.61   18.19
  -8  -3 -16   88.77   20.10
  -8  -3 -15   33.01   10.95
  -8  -3 -15   52.24   14.51
  -8  -3 -14  148.73   21.13
  -8  -3 -14  109.22   21.15
  -8  -3 -13    0.27    4.16
  -8  -3 -13    1.79    5.86
  -8  -3 -12   54.12   11.81
  -8  -3 -12   58.65   15.39
  -8  -3 -11    0.54    4.42
  -8  -3 -11   -3.62    5.83
  -8  -3 -10  281.05   24.80
  -8  -3 -10  305.34   33.03
  -8  -3  -9   66.22   11.86
  -8  -3  -9   63.58   14.50
  -8  -3  -8  687.90   35.55
  -8  -3  -8  730.34   48.63
  -8  -3  -7    3.42    2.66
  -8  -3  -7    1.27    4.90
  -8  -3  -6  311.01   21.70
  -8  -3  -6  329.77   32.11
  -8  -3  -5   17.78    5.28
  -8  -3  -5    5.49    6.01
  -8  -3  -5   15.94    2.28
  -8  -3  -4   98.68   10.97
  -8  -3  -4   75.72   14.94
  -8  -3  -4   82.93    6.38
  -8  -3  -3   -3.11    4.98
  -8  -3  -3    4.07    2.09
  -8  -3  -2  345.30   30.46
  -8  -3  -2  366.72   16.66
  -8  -3  -1   87.86   15.67
  -8  -3  -1   99.25    9.39
  -8  -3   0  283.25   26.68
  -8  -3   0  294.74   20.90
  -8  -3   1   -6.66    6.20
  -8  -3   1   12.22    5.18
  -8  -3   2  299.08   26.54
  -8  -3   2  261.63   20.58
  -8  -3   3   -1.52    3.24
  -8  -3   3    3.71    5.48
  -8  -3   4  294.42   25.51
  -8  -3   4  304.49   23.40
  -8  -3   5   46.04   10.90
  -8  -3   5   51.50   10.22
  -8  -3   6  595.87   35.24
  -8  -3   7   29.59    8.35
  -8  -3   9   -3.55    4.11
  -8  -3  10  185.14   21.10
  -8  -3  10  177.54   22.25
  -8  -3  10  169.22   18.34
  -8  -3  11    6.77    4.59
  -8  -3  11    7.60    5.11
  -8  -3  12  278.86   29.08
  -8  -3  12  268.76   27.11
  -8  -3  13  264.64   29.00
  -8  -3  13  304.85   29.90
  -8  -3  14  523.89   41.56
  -8  -3  14  451.01   37.40
  -8  -3  15  128.04   20.81
  -8  -3  15   96.57   18.21
  -8  -3  16  345.79   35.00
  -8  -3  16  361.24   35.63
  -8  -3  17   -4.77    6.76
  -8  -3  17   15.05   10.56
  -8  -3  18  220.25   29.07
  -8  -3  18  222.73   28.93
  -8  -3  19    1.44    6.98
  -8  -3  19   17.73    9.26
  -8  -3  20  140.22   24.43
  -8  -3  20  165.30   25.91
  -8  -2 -18   79.73   17.55
  -8  -2 -17   15.99    9.32
  -8  -2 -17   21.34   10.15
  -8  -2 -16   57.60   14.98
  -8  -2 -16   45.87   12.80
  -8  -2 -15  308.59   35.15
  -8  -2 -15  250.89   27.92
  -8  -2 -14   30.99   12.35
  -8  -2 -14   52.29   12.67
  -8  -2 -13  372.34   37.36
  -8  -2 -13  250.79   26.21
  -8  -2 -12   33.00   11.19
  -8  -2 -12   16.78    7.35
  -8  -2 -11  197.64   26.68
  -8  -2 -11  168.15   20.16
  -8  -2 -10  119.91   20.84
  -8  -2 -10  107.48   15.33
  -8  -2  -9  340.31   33.24
  -8  -2  -9  304.54   24.97
  -8  -2  -8  122.82   19.81
  -8  -2  -8  107.72   14.37
  -8  -2  -7  774.08   48.48
  -8  -2  -7  693.77   34.12
  -8  -2  -6  247.23   27.32
  -8  -2  -6  209.56   17.98
  -8  -2  -5  244.29   18.37
  -8  -2  -5  265.92   27.50
  -8  -2  -4   10.63    7.59
  -8  -2  -4   15.73    5.19
  -8  -2  -3  200.74   23.04
  -8  -2  -3  159.76   13.18
  -8  -2  -2   66.11   13.65
  -8  -2  -2   61.97    4.98
  -8  -2  -2   68.74    8.06
  -8  -2  -2   55.89    4.83
  -8  -2  -1  471.34   33.89
  -8  -2  -1  440.85   16.51
  -8  -2  -1  435.73   16.39
  -8  -2  -1  418.84   17.77
  -8  -2   0  151.04   11.10
  -8  -2   0  151.18   13.56
  -8  -2   0  179.92   21.08
  -8  -2   0  168.30    9.94
  -8  -2   1  556.51   23.13
  -8  -2   1  579.34   26.93
  -8  -2   1  529.69   34.84
  -8  -2   1  541.38   14.15
  -8  -2   2  129.37   13.41
  -8  -2   2  126.79   16.85
  -8  -2   2  143.74   12.79
  -8  -2   3  318.04   21.71
  -8  -2   3  299.49   25.35
  -8  -2   3  274.66   18.72
  -8  -2   4  143.27   15.31
  -8  -2   4  153.88   14.89
  -8  -2   4  127.86   16.67
  -8  -2   5   34.66    7.72
  -8  -2   5   33.76    8.17
  -8  -2   5   27.12    7.12
  -8  -2   6   49.93    9.38
  -8  -2   6   32.00    8.43
  -8  -2   6   41.70    9.33
  -8  -2   6   44.74    9.23
  -8  -2   7  141.60   16.24
  -8  -2   7  171.61   18.95
  -8  -2   7  147.32   16.57
  -8  -2   7  141.12   18.41
  -8  -2   7  158.12   17.69
  -8  -2   8  299.36   24.53
  -8  -2   8  330.27   25.81
  -8  -2   8  308.57   27.90
  -8  -2   8  270.78   21.70
  -8  -2   9  132.58   16.80
  -8  -2   9  115.08   14.88
  -8  -2   9  166.54   21.03
  -8  -2  10  268.24   22.07
  -8  -2  10  282.32   25.51
  -8  -2  10  319.13   29.51
  -8  -2  11  215.70   19.38
  -8  -2  11  205.37   22.59
  -8  -2  11  214.92   25.14
  -8  -2  12  164.12   22.04
  -8  -2  12  156.45   20.44
  -8  -2  13  263.78   27.04
  -8  -2  13  227.42   26.91
  -8  -2  14  334.85   31.70
  -8  -2  14  289.53   30.90
  -8  -2  15   88.29   17.42
  -8  -2  15  104.21   18.34
  -8  -2  16  101.48   18.78
  -8  -2  16   67.15   15.52
  -8  -2  17  122.66   20.81
  -8  -2  17  152.54   22.87
  -8  -2  18   -3.92    6.02
  -8  -2  18    2.78    5.85
  -8  -2  19  111.00   20.97
  -8  -2  19   78.33   17.99
  -8  -2  20   48.09   14.06
  -8  -2  20   27.78    9.05
  -8  -2  21    8.83    5.68
  -8  -1 -18   30.07   10.49
  -8  -1 -18   50.09   16.59
  -8  -1 -17   90.52   17.16
  -8  -1 -17  115.25   22.91
  -8  -1 -16   32.39   11.55
  -8  -1 -16   19.77    9.59
  -8  -1 -15  332.59   31.84
  -8  -1 -15  283.15   34.12
  -8  -1 -14  102.84   17.76
  -8  -1 -14  127.48   22.31
  -8  -1 -13  197.50   27.36
  -8  -1 -13  207.51   23.92
  -8  -1 -12  300.18   32.72
  -8  -1 -12  253.16   25.40
  -8  -1 -11  233.80   28.33
  -8  -1 -11  206.33   22.19
  -8  -1 -10   74.75   13.05
  -8  -1 -10  106.89   19.45
  -8  -1  -9  482.52   39.15
  -8  -1  -9  419.82   29.31
  -8  -1  -8   87.64   12.83
  -8  -1  -8   93.19   17.63
  -8  -1  -7  680.67   45.02
  -8  -1  -7  664.10   33.83
  -8  -1  -6  211.92   25.48
  -8  -1  -6  230.25   19.18
  -8  -1  -5  197.50   23.61
  -8  -1  -5  188.10   16.56
  -8  -1  -4  162.03   21.14
  -8  -1  -4  188.57   15.61
  -8  -1  -3  199.95   22.34
  -8  -1  -3  215.62   15.94
  -8  -1  -2  346.53   29.12
  -8  -1  -2  344.99   18.82
  -8  -1  -1  402.49   19.30
  -8  -1  -1  427.19   12.05
  -8  -1  -1  449.16   32.47
  -8  -1   0   88.39    8.34
  -8  -1   0   85.92    7.31
  -8  -1   0   74.62    8.35
  -8  -1   0   85.86   14.38
  -8  -1   1   95.15    7.94
  -8  -1   1   99.30    8.96
  -8  -1   1  103.50   10.39
  -8  -1   1   98.45   15.12
  -8  -1   2  291.69   18.35
  -8  -1   2  299.32   24.11
  -8  -1   2  323.79   13.08
  -8  -1   2  310.83   17.30
  -8  -1   2  321.11   26.10
  -8  -1   3  273.81   18.59
  -8  -1   3  283.53   10.83
  -8  -1   3  270.92   23.67
  -8  -1   3  299.05   18.39
  -8  -1   3  276.09   23.76
  -8  -1   4   78.78   13.29
  -8  -1   4   54.27   10.40
  -8  -1   4   69.97    4.69
  -8  -1   4   80.29   13.65
  -8  -1   4   60.12    9.23
  -8  -1   4   71.90   10.12
  -8  -1   5   29.00    9.26
  -8  -1   5   20.76    6.98
  -8  -1   5   27.81    5.90
  -8  -1   5   26.88    2.71
  -8  -1   5   16.76    6.03
  -8  -1   5   23.60    6.28
  -8  -1   5   30.64    2.82
  -8  -1   6    9.21    5.27
  -8  -1   6    9.76    1.51
  -8  -1   6    9.45    6.33
  -8  -1   6    7.65    3.97
  -8  -1   6   10.08    1.58
  -8  -1   6    5.85    3.42
  -8  -1   6   13.93    4.39
  -8  -1   7   25.29    8.01
  -8  -1   7   26.71    2.67
  -8  -1   7   27.91    7.77
  -8  -1   7   29.35    2.83
  -8  -1   7   18.30    6.17
  -8  -1   7   30.55    7.65
  -8  -1   7   29.33    7.63
  -8  -1   8  389.20   31.35
  -8  -1   8  347.26   23.53
  -8  -1   8  381.91   26.67
  -8  -1   8  384.67   27.46
  -8  -1   8  352.81   25.91
  -8  -1   8  362.08   11.19
  -8  -1   8  351.68   10.89
  -8  -1   9  581.77   15.96
  -8  -1   9  547.31   28.68
  -8  -1   9  575.52   15.98
  -8  -1   9  538.10   33.37
  -8  -1   9  551.94   31.07
  -8  -1   9  554.10   37.73
  -8  -1  10  428.49   24.42
  -8  -1  10  379.71   25.08
  -8  -1  10  385.38   14.66
  -8  -1  10  356.70   28.25
  -8  -1  10  384.93   32.12
  -8  -1  11   67.95    6.77
  -8  -1  11   72.86   13.26
  -8  -1  11   71.24   10.60
  -8  -1  11   77.42   15.26
  -8  -1  12   40.14   11.94
  -8  -1  12   31.80    9.31
  -8  -1  13   22.87    8.04
  -8  -1  13   28.16    9.67
  -8  -1  14    9.87    5.35
  -8  -1  14    4.34    4.45
  -8  -1  15   81.91   17.39
  -8  -1  15   72.20   15.54
  -8  -1  16   70.67   16.44
  -8  -1  16  102.32   18.12
  -8  -1  17   47.44   13.01
  -8  -1  17   72.64   15.72
  -8  -1  18   82.81   17.37
  -8  -1  18   88.47   18.14
  -8  -1  19   24.15   12.17
  -8  -1  19    7.30    7.84
  -8  -1  20   98.76   19.60
  -8  -1  20   85.30   19.09
  -8  -1  21   -6.19    6.60
  -8   0 -18   13.07    9.09
  -8   0 -18   14.49    8.05
  -8   0 -17    6.94    8.86
  -8   0 -17    1.90    4.37
  -8   0 -16   57.71   15.64
  -8   0 -16   36.36   11.26
  -8   0 -15    6.68    6.92
  -8   0 -15   -4.95    6.76
  -8   0 -14  230.94   29.30
  -8   0 -14  255.63   27.38
  -8   0 -13   41.19   12.79
  -8   0 -13   33.15    9.96
  -8   0 -12   88.74   17.94
  -8   0 -12   92.79   15.79
  -8   0 -11   65.32   15.04
  -8   0 -11   94.58   15.34
  -8   0 -10   35.18   11.51
  -8   0 -10   35.44    5.18
  -8   0 -10   31.73    9.10
  -8   0  -9    2.67    4.83
  -8   0  -9    4.37    2.66
  -8   0  -9    1.60    3.81
  -8   0  -8  310.82   30.87
  -8   0  -8  295.31   23.82
  -8   0  -8  319.95   17.99
  -8   0  -7   11.41    9.11
  -8   0  -7    3.23    2.29
  -8   0  -7    5.17    5.05
  -8   0  -6  371.38   32.61
  -8   0  -6  351.32   24.20
  -8   0  -6  325.80   19.95
  -8   0  -5   22.31    6.19
  -8   0  -5   21.02    5.46
  -8   0  -5   23.29    9.10
  -8   0  -4    0.86    3.46
  -8   0  -4   -2.66    6.83
  -8   0  -4    5.39    2.56
  -8   0  -3  607.95   39.13
  -8   0  -3  651.68   28.78
  -8   0  -3  588.64   29.44
  -8   0  -2  264.17   25.38
  -8   0  -2  293.99   18.39
  -8   0  -2  250.98   19.98
  -8   0  -1    0.30    2.69
  -8   0  -1    0.89    4.90
  -8   0  -1   -3.81    5.03
  -8   0   0  149.69   12.07
  -8   0   0  136.79    9.33
  -8   0   0  139.43    8.35
  -8   0   0  154.80   18.54
  -8   0   0  166.58   17.02
  -8   0   1   -5.13    4.29
  -8   0   1    3.14    2.43
  -8   0   1    0.24    6.16
  -8   0   1    0.27    2.34
  -8   0   1    2.43    1.64
  -8   0   2   39.64    8.89
  -8   0   2   37.69    9.26
  -8   0   2   33.90    5.23
  -8   0   2   36.29    5.98
  -8   0   2   41.95    6.28
  -8   0   3  649.49   35.43
  -8   0   3  640.96   38.85
  -8   0   3  688.49   36.88
  -8   0   3  639.73   21.89
  -8   0   3  586.98   25.61
  -8   0   3  651.23   26.67
  -8   0   4  629.69   33.95
  -8   0   4  599.69   36.53
  -8   0   4  656.14   36.93
  -8   0   4  618.03   20.83
  -8   0   4  618.70   28.02
  -8   0   4  603.08   27.57
  -8   0   5  214.73   19.69
  -8   0   5  214.97   21.25
  -8   0   5  216.52   21.86
  -8   0   5  196.92   11.68
  -8   0   5  187.88   16.22
  -8   0   5  191.32   16.75
  -8   0   6  241.24   20.41
  -8   0   6  312.90   25.22
  -8   0   6  292.14   25.72
  -8   0   6  294.31   14.38
  -8   0   6  280.60   20.84
  -8   0   6  257.42   20.18
  -8   0   7  263.35   20.50
  -8   0   7  244.92   21.77
  -8   0   7  264.71   25.21
  -8   0   7  279.37   14.64
  -8   0   7  265.93   13.90
  -8   0   7  253.53   20.99
  -8   0   7  243.05   20.52
  -8   0   8  165.07   17.52
  -8   0   8  162.51   17.37
  -8   0   8  185.04   18.86
  -8   0   8  198.09   12.58
  -8   0   8  198.95   22.39
  -8   0   8  188.14   16.78
  -8   0   9  499.55   29.17
  -8   0   9  547.06   27.36
  -8   0   9  513.97   21.21
  -8   0   9  484.63   31.36
  -8   0   9  534.04   36.85
  -8   0  10  227.42   18.94
  -8   0  10  230.14   16.97
  -8   0  10  221.38   14.40
  -8   0  10  186.42   20.42
  -8   0  10  253.78   26.29
  -8   0  11  315.30   21.18
  -8   0  11  321.45   18.16
  -8   0  11  344.32   31.14
  -8   0  11  340.04   28.20
  -8   0  11  315.66   18.86
  -8   0  12   73.61   15.45
  -8   0  12   51.43   12.28
  -8   0  13   20.95    8.97
  -8   0  13   19.65    7.02
  -8   0  14   -1.02    5.65
  -8   0  14   -5.82    6.28
  -8   0  15   64.70   15.17
  -8   0  15   76.84   15.32
  -8   0  16   89.47   18.29
  -8   0  16   69.49   15.92
  -8   0  17  148.84   23.30
  -8   0  17  165.30   23.82
  -8   0  18  137.81   22.95
  -8   0  18  137.12   23.00
  -8   0  19  148.53   24.73
  -8   0  19  207.25   28.30
  -8   0  20   37.22   13.09
  -8   0  20   37.95   13.68
  -8   1 -18    2.67    5.38
  -8   1 -18    5.76    4.80
  -8   1 -17   14.01    9.03
  -8   1 -17    7.01    6.03
  -8   1 -16  117.09   20.46
  -8   1 -16   94.14   19.47
  -8   1 -15   48.07   12.72
  -8   1 -15   51.50   13.46
  -8   1 -14   31.63    9.92
  -8   1 -13  192.80   23.78
  -8   1 -12   55.02   12.46
  -8   1 -11  159.68   19.99
  -8   1 -10  149.02   18.78
  -8   1  -9    2.31    1.56
  -8   1  -9    1.78    3.88
  -8   1  -8  246.11   14.00
  -8   1  -8  256.74   22.89
  -8   1  -7  282.40   16.55
  -8   1  -7  284.86   23.24
  -8   1  -6    1.78    2.49
  -8   1  -6    4.82    4.69
  -8   1  -5   60.87    8.80
  -8   1  -5   44.48    8.78
  -8   1  -4  157.72   15.68
  -8   1  -4  151.27   14.25
  -8   1  -3  125.49   13.39
  -8   1  -3  119.60   13.25
  -8   1  -2  805.72   34.85
  -8   1  -2  865.44   34.00
  -8   1  -1  986.54   39.60
  -8   1  -1  970.37   34.60
  -8   1   0   35.47    4.24
  -8   1   0   33.21    3.70
  -8   1   0   55.60   10.14
  -8   1   0   40.14    7.04
  -8   1   1  430.91   16.47
  -8   1   1  434.64   27.80
  -8   1   1  432.01   17.82
  -8   1   1  439.39   22.00
  -8   1   2  116.06   10.52
  -8   1   2  108.91    9.59
  -8   1   2  136.11   16.09
  -8   1   2  108.19   10.78
  -8   1   3  762.17   38.46
  -8   1   3  756.57   42.33
  -8   1   3  694.74   36.53
  -8   1   3  754.84   27.53
  -8   1   3  752.30   27.51
  -8   1   3  752.62   28.88
  -8   1   4  363.22   27.42
  -8   1   4  328.55   27.40
  -8   1   4  307.40   23.90
  -8   1   4  295.87   18.65
  -8   1   4  296.14   17.38
  -8   1   4  296.34   20.13
  -8   1   5  838.47   42.41
  -8   1   5  747.47   39.91
  -8   1   5  799.77   37.08
  -8   1   5  694.19   30.63
  -8   1   5  795.45   28.06
  -8   1   5  726.14   32.20
  -8   1   6  407.30   30.28
  -8   1   6  420.17   29.21
  -8   1   6  434.45   26.64
  -8   1   6  398.90   24.31
  -8   1   6  402.60   20.15
  -8   1   6  386.32   24.62
  -8   1   7  174.73   17.01
  -8   1   7  155.36   17.25
  -8   1   7  180.57   16.69
  -8   1   7  213.29   22.50
  -8   1   7  153.20   16.40
  -8   1   8   50.54    8.34
  -8   1   8   37.05    8.57
  -8   1   8   45.24    9.36
  -8   1   8   48.01   11.52
  -8   1   8   51.86    9.62
  -8   1   9  179.59   17.18
  -8   1   9  216.48   23.94
  -8   1   9  206.39   20.54
  -8   1   9  188.47   15.80
  -8   1   9  202.86   15.37
  -8   1  10   45.40   10.45
  -8   1  10   50.13   12.08
  -8   1  10   65.72    9.04
  -8   1  10   45.47    8.61
  -8   1  10   54.53    8.20
  -8   1  11  561.67   27.22
  -8   1  11  560.80   36.68
  -8   1  11  615.92   42.00
  -8   1  11  619.11   24.92
  -8   1  12  150.29   19.69
  -8   1  12  165.02   22.08
  -8   1  12  128.36   13.30
  -8   1  13   92.60   15.99
  -8   1  13  102.34   18.15
  -8   1  14  233.80   26.47
  -8   1  14  306.40   31.70
  -8   1  15    9.44    4.98
  -8   1  15    7.35    6.39
  -8   1  16  164.60   23.50
  -8   1  16  171.11   24.45
  -8   1  17  187.40   26.12
  -8   1  17  247.09   30.21
  -8   1  18    2.12    5.95
  -8   1  18   -1.88    6.25
  -8   1  19  196.88   27.99
  -8   1  19  175.83   26.18
  -8   1  20   43.04   14.04
  -8   1  20   11.96    8.50
  -8   2 -18  174.69   25.87
  -8   2 -17    0.42    5.16
  -8   2 -16   90.40   17.90
  -8   2 -15    5.11    6.86
  -8   2 -14   62.90   13.98
  -8   2 -13   21.90    8.42
  -8   2 -12  568.35   39.29
  -8   2 -11    7.48    6.23
  -8   2 -10  266.72   25.28
  -8   2  -9   49.76   11.12
  -8   2  -8  134.86   17.38
  -8   2  -8  122.56    8.73
  -8   2  -7  113.31   15.41
  -8   2  -7  133.60   10.67
  -8   2  -6  319.29   24.57
  -8   2  -6  306.83   17.66
  -8   2  -5   30.81    7.52
  -8   2  -5   29.72    5.83
  -8   2  -4  509.06   25.53
  -8   2  -4  543.15   30.16
  -8   2  -3    9.52    5.30
  -8   2  -3    8.60    4.51
  -8   2  -2 1277.19   43.56
  -8   2  -2 1303.34   44.25
  -8   2  -1   17.35    5.65
  -8   2  -1   28.92    7.35
  -8   2   0  823.26   37.17
  -8   2   0  803.22   33.20
  -8   2   0  855.29   23.64
  -8   2   1   74.44   11.57
  -8   2   1   74.33    6.39
  -8   2   1   46.51    7.71
  -8   2   1   64.18    7.68
  -8   2   2  763.84   37.73
  -8   2   2  775.87   27.91
  -8   2   2  780.46   24.55
  -8   2   2  819.42   32.44
  -8   2   3    7.18    3.52
  -8   2   3   12.89    3.99
  -8   2   3    0.72    3.85
  -8   2   3    7.72    3.56
  -8   2   3    5.53    4.95
  -8   2   4  540.36   25.10
  -8   2   4  536.98   34.87
  -8   2   4  556.30   26.56
  -8   2   4  631.56   36.16
  -8   2   4  562.60   27.52
  -8   2   5   57.80   11.94
  -8   2   5   48.59    8.24
  -8   2   5   58.43    8.96
  -8   2   5   39.00   10.15
  -8   2   5   49.35    8.99
  -8   2   6  272.20   21.30
  -8   2   6  259.66   25.14
  -8   2   6  274.63   20.31
  -8   2   7    7.08    4.04
  -8   2   7   12.42    6.93
  -8   2   7    2.78    3.37
  -8   2   7    5.52    4.56
  -8   2   8  389.26   27.52
  -8   2   8  409.94   24.05
  -8   2   8  378.40   26.43
  -8   2   8  363.85   30.29
  -8   2   9    0.23    2.54
  -8   2   9   -3.48    4.56
  -8   2  10  306.01   21.79
  -8   2  10  259.09   24.34
  -8   2  10  313.03   29.68
  -8   2  10  314.69   18.95
  -8   2  11   -2.20    3.02
  -8   2  11   -0.25    2.88
  -8   2  11   -1.17    5.54
  -8   2  11    2.60    4.24
  -8   2  12  309.31   30.85
  -8   2  12  314.21   14.91
  -8   2  12  320.04   28.99
  -8   2  13    1.84    8.12
  -8   2  13   11.12    7.13
  -8   2  14  211.81   25.30
  -8   2  14  207.96   26.98
  -8   2  15  186.94   24.59
  -8   2  15  136.29   22.02
  -8   2  16  164.89   24.62
  -8   2  16  199.49   25.92
  -8   2  17    1.56    7.22
  -8   2  17   -3.50    9.93
  -8   2  18   62.00   16.78
  -8   2  18   45.15   14.01
  -8   2  19    6.51    7.81
  -8   2  19    9.20    8.41
  -8   2  20  112.54   21.85
  -8   2  20   90.17   19.87
  -8   3 -17  241.66   30.22
  -8   3 -16    0.22    7.30
  -8   3 -15  127.80   20.75
  -8   3 -14    9.38    6.77
  -8   3 -13  180.55   23.33
  -8   3 -12   11.52    8.07
  -8   3 -11  427.19   33.71
  -8   3 -10   56.37   12.76
  -8   3  -9  240.14   24.21
  -8   3  -8    3.97    4.62
  -8   3  -7  240.70   22.76
  -8   3  -6    7.95    4.99
  -8   3  -5  212.06   20.31
  -8   3  -5  212.16   15.65
  -8   3  -4   28.52    7.66
  -8   3  -4   27.04    5.90
  -8   3  -3  337.41   24.40
  -8   3  -3  370.48   22.89
  -8   3  -2  154.09   16.24
  -8   3  -2  150.48   15.13
  -8   3  -1   56.61   10.09
  -8   3  -1   47.83    8.95
  -8   3   0   60.02    7.31
  -8   3   0   52.15    9.72
  -8   3   0   54.53    9.92
  -8   3   1   -0.18    2.35
  -8   3   1   -3.29    4.32
  -8   3   1    0.98    2.56
  -8   3   1    2.87    1.59
  -8   3   2   25.52    6.80
  -8   3   2   19.82    4.19
  -8   3   2   14.06    4.35
  -8   3   2   28.39    8.60
  -8   3   3   61.76    9.28
  -8   3   3   73.61   10.76
  -8   3   3   75.12    8.67
  -8   3   3   96.10   14.63
  -8   3   4  114.78   11.77
  -8   3   4  125.18   16.64
  -8   3   4  100.65   12.68
  -8   3   4  114.70   13.55
  -8   3   5  338.26   28.22
  -8   3   5  303.35   20.34
  -8   3   5  314.58   22.63
  -8   3   6   19.61    8.51
  -8   3   6   13.56    5.79
  -8   3   6   14.53    4.97
  -8   3   7  393.25   27.49
  -8   3   7  402.24   26.22
  -8   3   7  447.88   33.47
  -8   3   8   13.46    7.80
  -8   3   8    2.55    3.83
  -8   3   8    6.41    4.40
  -8   3   9  147.78   20.62
  -8   3   9  169.35   19.63
  -8   3  10    8.15    3.17
  -8   3  10   -1.95    4.64
  -8   3  10    1.44    4.62
  -8   3  11  274.53   29.00
  -8   3  11  255.72   15.96
  -8   3  11  241.10   24.91
  -8   3  12   48.67   12.94
  -8   3  12   47.80   12.02
  -8   3  13  104.52   19.10
  -8   3  13   98.15   17.16
  -8   3  14   33.46   11.79
  -8   3  14   27.15    9.06
  -8   3  15  204.33   27.30
  -8   3  15  236.69   27.93
  -8   3  16   28.16   10.01
  -8   3  16   24.06   12.20
  -8   3  17  173.09   26.18
  -8   3  17  126.17   21.80
  -8   3  18    2.97    5.54
  -8   3  18    2.58    5.14
  -8   3  19   38.02   13.16
  -8   3  19   45.39   14.76
  -8   4 -17   61.80   15.15
  -8   4 -16  392.31   37.58
  -8   4 -15   30.41   10.05
  -8   4 -14  125.78   20.42
  -8   4 -13   -0.30    4.77
  -8   4 -12  124.43   19.62
  -8   4 -11   77.54   15.01
  -8   4 -10  148.26   19.93
  -8   4  -9   87.27   15.26
  -8   4  -8  408.42   31.64
  -8   4  -7    0.29    3.97
  -8   4  -6  162.94   19.34
  -8   4  -5    4.23    5.08
  -8   4  -4   52.85   11.31
  -8   4  -3    1.84    3.42
  -8   4  -2  264.12   22.45
  -8   4  -2  279.87   21.23
  -8   4  -1    1.51    3.28
  -8   4  -1    3.73    4.78
  -8   4   0  199.83    9.17
  -8   4   0  200.79    9.12
  -8   4   0  183.68   18.29
  -8   4   0  178.92   18.29
  -8   4   1   67.33    9.48
  -8   4   1   57.70    6.37
  -8   4   1   47.23    9.79
  -8   4   1   48.83   10.34
  -8   4   2   14.44    4.83
  -8   4   2   23.02    4.81
  -8   4   2   12.87    5.16
  -8   4   2   34.82    9.38
  -8   4   3    8.91    4.39
  -8   4   3    9.90    4.64
  -8   4   3    3.96    2.86
  -8   4   3    1.44    4.94
  -8   4   4  199.55   16.24
  -8   4   4  182.15   17.62
  -8   4   4  201.41   21.43
  -8   4   5    5.87    3.34
  -8   4   5    3.15    3.46
  -8   4   5    5.21    4.50
  -8   4   6  680.01   33.60
  -8   4   6  705.00   36.87
  -8   4   6  665.29   40.87
  -8   4   7   63.03   10.93
  -8   4   7   44.91   11.72
  -8   4   7   42.40   10.00
  -8   4   8  309.39   29.28
  -8   4   8  371.81   28.80
  -8   4   9   17.08    9.29
  -8   4   9   16.89    8.07
  -8   4  10  309.48   30.89
  -8   4  10  281.92   26.69
  -8   4  11   17.33    8.75
  -8   4  11    6.83    7.87
  -8   4  12  247.39   29.27
  -8   4  12  238.71   26.11
  -8   4  13   20.14    9.77
  -8   4  13   13.06    7.06
  -8   4  14  375.02   36.82
  -8   4  14  282.91   30.31
  -8   4  15   19.10    9.65
  -8   4  15   12.74    7.87
  -8   4  16  480.66   43.80
  -8   4  16  470.72   40.81
  -8   4  17    6.19    6.44
  -8   4  17    0.03    5.83
  -8   4  18   68.79   18.25
  -8   4  18   69.68   16.96
  -8   4  19   23.54   10.40
  -8   5 -16   48.78   14.47
  -8   5 -15  179.95   26.03
  -8   5 -14   20.86    9.26
  -8   5 -13  252.01   28.79
  -8   5 -12   25.05    9.20
  -8   5 -11   92.75   17.03
  -8   5 -10   56.04   13.29
  -8   5  -9  131.16   18.71
  -8   5  -8   -0.83    4.61
  -8   5  -7  358.17   29.95
  -8   5  -6    0.47    5.10
  -8   5  -5  310.37   26.90
  -8   5  -4    4.11    4.34
  -8   5  -3  181.02   20.23
  -8   5  -2   22.54    6.98
  -8   5  -1  295.34   10.55
  -8   5  -1  307.76   25.48
  -8   5  -1  289.50   10.54
  -8   5   0   73.74    7.30
  -8   5   0   58.05   11.43
  -8   5   0   70.79    6.91
  -8   5   1  564.26   22.61
  -8   5   1  515.43   32.52
  -8   5   1  523.75   21.82
  -8   5   2   82.77   11.96
  -8   5   2  103.62   15.03
  -8   5   2   93.93   10.20
  -8   5   3  377.34   25.64
  -8   5   3  389.17   22.30
  -8   5   3  368.57   27.45
  -8   5   4   -1.80    4.57
  -8   5   4   -0.59    2.20
  -8   5   4    0.80    3.00
  -8   5   5  288.01   21.93
  -8   5   5  291.80   27.43
  -8   5   5  319.04   25.20
  -8   5   6  209.30   19.64
  -8   5   6  199.01   20.88
  -8   5   6  178.25   21.95
  -8   5   7  362.39   28.57
  -8   5   7  365.32   31.95
  -8   5   8  295.41   26.59
  -8   5   8  340.08   31.54
  -8   5   9  405.10   32.15
  -8   5   9  409.29   35.31
  -8   5  10   17.36    9.03
  -8   5  10    9.15    5.66
  -8   5  11  330.88   30.93
  -8   5  11  364.62   35.24
  -8   5  12  106.21   20.19
  -8   5  12   95.26   17.60
  -8   5  13  128.15   22.56
  -8   5  13  156.37   22.34
  -8   5  14  161.85   23.28
  -8   5  15  241.15   29.41
  -8   5  16   98.96   19.91
  -8   5  17  182.54   27.33
  -8   5  18   17.53   10.47
  -8   6 -15  148.42   24.72
  -8   6 -14  164.28   24.41
  -8   6 -13  118.87   20.15
  -8   6 -12  295.55   31.42
  -8   6 -11   82.85   16.36
  -8   6 -10  132.73   20.91
  -8   6  -9   71.75   14.78
  -8   6  -8  257.69   27.07
  -8   6  -7   88.62   15.65
  -8   6  -6  479.80   35.56
  -8   6  -5  144.32   19.40
  -8   6  -4  230.34   24.04
  -8   6  -3  158.96   19.82
  -8   6  -2   79.07   14.16
  -8   6  -1  124.23   17.59
  -8   6  -1  109.74    8.97
  -8   6   0  283.37   25.82
  -8   6   0  308.70   17.19
  -8   6   1  197.77   21.56
  -8   6   1  200.38   15.13
  -8   6   2  292.52   25.98
  -8   6   2  310.31   20.28
  -8   6   2  279.74   22.86
  -8   6   3  106.21   16.24
  -8   6   3  128.45   16.18
  -8   6   4  161.49   18.56
  -8   6   5   94.18   14.73
  -8   6   6  157.08   19.42
  -8   6   7  270.77   26.04
  -8   6   8   29.66    9.78
  -8   6   9  200.52   23.65
  -8   6  10  111.86   18.32
  -8   6  11   47.93   12.73
  -8   6  12   48.10   12.28
  -8   6  13   58.86   14.83
  -8   6  14   -4.21    7.20
  -8   6  15  129.29   22.20
  -8   6  16   85.39   17.83
  -8   6  17   28.59   11.62
  -8   7 -13   70.01   16.18
  -8   7 -12   74.68   17.10
  -8   7 -11   51.04   13.27
  -8   7 -10   92.87   18.14
  -8   7  -9  -15.59    8.08
  -8   7  -8  306.49   30.54
  -8   7  -7   17.30    7.39
  -8   7  -6  210.34   25.06
  -8   7  -5   56.82   13.55
  -8   7  -4  167.88   21.56
  -8   7  -3   38.34   10.71
  -8   7  -2  199.93   23.19
  -8   7  -1  132.39   18.61
  -8   7   0  227.91   24.63
  -8   7   0  246.05   17.61
  -8   7   1   52.32   12.87
  -8   7   1   53.77    9.04
  -8   7   2  233.41   24.74
  -8   7   2  261.45   20.30
  -8   7   3  126.54   15.00
  -8   7   3   89.98   14.43
  -8   7   4   94.01   15.34
  -8   7   5  134.22   18.36
  -8   7   6   15.01    6.64
  -8   7   7    9.65    6.35
  -8   7   8   89.97   16.47
  -8   7   9   12.72    7.39
  -8   7  10   58.08   14.01
  -8   7  11  147.04   21.99
  -8   7  12   -4.16    8.21
  -8   7  13   90.44   18.85
  -8   7  14   17.85    9.51
  -8   7  15   60.53   15.58
  -8   8 -12   -5.02    5.94
  -8   8 -11   43.25   12.32
  -8   8 -10   27.32   10.88
  -8   8  -9   12.13    8.94
  -8   8  -8    8.05    6.62
  -8   8  -7   49.79   12.27
  -8   8  -6   -3.28    4.77
  -8   8  -5  115.66   18.86
  -8   8  -4   32.73   10.52
  -8   8  -3   63.39   13.88
  -8   8  -2   52.17   12.49
  -8   8  -1   58.39   13.42
  -8   8   0    1.85    4.57
  -8   8   1  147.68   21.20
  -8   8   1  177.40   17.36
  -8   8   2    3.60    4.54
  -8   8   2    1.35    2.76
  -8   8   3  172.60   18.53
  -8   8   4  113.97   15.85
  -8   8   5  118.83   18.55
  -8   8   5   79.56   14.16
  -8   8   6   80.56   15.43
  -8   8   7   14.33    7.91
  -8   8   8   97.04   17.83
  -8   8   9   58.22   14.51
  -8   8  10  102.96   18.87
  -8   8  11  161.82   24.12
  -8   8  12  183.37   26.57
  -8   8  13   31.33   11.98
  -8   8  14  111.49   21.71
  -8   9  -9   60.62   14.43
  -8   9  -8  145.64   22.86
  -8   9  -7   23.29    9.08
  -8   9  -6  156.52   23.30
  -8   9  -5   -4.28    6.66
  -8   9  -4  180.62   24.64
  -8   9  -3   34.13   10.87
  -8   9  -2  206.31   25.98
  -8   9  -1   31.09   11.39
  -8   9   0  139.54   21.18
  -8   9   1    0.37    5.84
  -8   9   2   78.49   15.86
  -8   9   3   14.83    6.10
  -8   9   4  438.20   32.30
  -8   9   5   64.39   13.24
  -8   9   6  274.97   30.00
  -8   9   6  352.34   31.16
  -8   9   7   99.53   17.47
  -8   9   7  123.61   20.73
  -8   9   8  154.48   23.51
  -8   9   9   67.46   15.67
  -8   9  10  217.33   28.83
  -8   9  11   23.88    9.73
  -8   9  12  112.98   21.57
  -8  10  -5   37.93    9.58
  -8  10  -4   58.50   14.50
  -8  10  -3  190.33   25.91
  -8  10  -2   -3.99    6.76
  -8  10  -1  298.75   32.51
  -8  10   0   13.70    9.10
  -8  10   1   69.32   17.82
  -8  10   2   21.10   10.03
  -8  10   3  184.67   26.09
  -8  10   6    1.67    3.10
  -8  10   7  219.80   26.55
  -8  10   8   20.22    7.71
  -8  10   8   24.31   11.01
  -8  10   9  101.95   18.53
  -8  10   9  105.63   21.04
  -8  10  10    5.91    7.33
  -7  -7 -14  134.16   24.01
  -7  -7 -13   13.32    6.70
  -7  -7 -12   71.55   16.94
  -7  -7 -11   12.48    7.21
  -7  -7 -10   43.29   13.37
  -7  -7  -9    3.39    6.95
  -7  -7  -8  135.85   22.93
  -7  -7  18   99.85   19.82
  -7  -7  19  137.11   23.41
  -7  -6 -16   13.55   10.35
  -7  -6 -15   77.33   18.38
  -7  -6 -14    9.50    8.08
  -7  -6 -13   99.46   20.16
  -7  -6 -12   64.29   15.53
  -7  -6 -11   73.81   17.05
  -7  -6 -10   32.61   11.31
  -7  -6  -9   12.01    6.57
  -7  -6  -8   28.46   11.69
  -7  -6  -7  289.57   31.18
  -7  -6  -6   21.62    9.12
  -7  -6  -5  500.55   39.85
  -7  -6  -5  519.27   29.09
  -7  -6  -4  215.88   26.55
  -7  -6  -4  211.03   18.82
  -7  -6  -3  550.77   41.09
  -7  -6  -3  517.43   29.25
  -7  -6  -2  236.46   27.15
  -7  -6  -2  207.99   19.02
  -7  -6  -1   90.47   12.75
  -7  -6   0   81.57   12.38
  -7  -6  17  108.60   19.88
  -7  -6  18   11.51    7.74
  -7  -6  19  221.47   29.39
  -7  -6  20   45.97   13.63
  -7  -6  21  166.89   25.68
  -7  -5 -17   -2.12    5.90
  -7  -5 -16  100.22   20.39
  -7  -5 -15    5.81    6.44
  -7  -5 -14   67.55   16.65
  -7  -5 -13    3.95    5.79
  -7  -5 -12  486.71   42.21
  -7  -5 -11   43.50   13.38
  -7  -5 -10  432.53   39.10
  -7  -5  -9  145.36   22.36
  -7  -5  -8  687.79   47.13
  -7  -5  -7   11.09    9.15
  -7  -5  -6  545.80   26.58
  -7  -5  -6  594.75   42.56
  -7  -5  -5   -0.58    2.37
  -7  -5  -5    2.75    6.42
  -7  -5  -4  547.45   26.91
  -7  -5  -4  540.10   39.33
  -7  -5  -3    5.58    3.32
  -7  -5  -3    1.90    4.76
  -7  -5  -2  319.20   21.62
  -7  -5  -2  343.74   30.71
  -7  -5  -1    7.69    7.14
  -7  -5  -1    0.93    2.86
  -7  -5   0  313.91   28.30
  -7  -5   1    3.35    6.25
  -7  -5   1    0.19    4.01
  -7  -5   2  954.14   48.35
  -7  -5  15    1.02    5.96
  -7  -5  16   91.26   18.04
  -7  -5  17   59.71   14.84
  -7  -5  18  107.00   20.34
  -7  -5  18   74.82   17.30
  -7  -5  19   -1.38    6.24
  -7  -5  19   -0.35    6.78
  -7  -5  20  190.19   28.43
  -7  -5  20  199.20   27.81
  -7  -5  21    0.10    5.35
  -7  -5  22   17.20    9.66
  -7  -4 -18   -2.03    5.96
  -7  -4 -17  165.73   26.22
  -7  -4 -16   16.74    8.03
  -7  -4 -15   71.73   17.10
  -7  -4 -14   21.18    8.60
  -7  -4 -13  326.86   34.55
  -7  -4 -12  108.08   19.67
  -7  -4 -11  469.02   39.61
  -7  -4 -10   59.19   13.81
  -7  -4  -9  739.49   48.00
  -7  -4  -8   56.85   13.88
  -7  -4  -8   62.82    7.80
  -7  -4  -7  293.88   29.40
  -7  -4  -7  293.90   16.71
  -7  -4  -6   56.44    7.43
  -7  -4  -6   42.60   11.51
  -7  -4  -5    7.35    2.88
  -7  -4  -5    2.09    6.06
  -7  -4  -4   16.41    4.15
  -7  -4  -4   27.52    9.51
  -7  -4  -3  405.49   20.67
  -7  -4  -3  378.93   31.19
  -7  -4  -2  109.77   11.22
  -7  -4  -2  153.63   19.95
  -7  -4  -1  208.62   15.76
  -7  -4  -1  203.33   22.52
  -7  -4   0   12.77    4.91
  -7  -4   0    3.30    4.82
  -7  -4   1   18.69    5.81
  -7  -4   1   37.36    9.86
  -7  -4   2  101.81   13.53
  -7  -4   2   99.52   15.26
  -7  -4   3  164.98   19.37
  -7  -4   3  165.17   17.66
  -7  -4   4  108.35   14.40
  -7  -4   4   96.81   14.68
  -7  -4   5  370.06   27.26
  -7  -4  13  138.38   19.85
  -7  -4  14    8.36    5.04
  -7  -4  15  150.37   21.69
  -7  -4  16   -2.51    5.91
  -7  -4  16    5.86    5.80
  -7  -4  17   43.75   13.09
  -7  -4  17   37.81   12.05
  -7  -4  18   12.25    6.19
  -7  -4  18   -3.70    6.33
  -7  -4  19  204.36   27.45
  -7  -4  19  260.68   32.20
  -7  -4  20    7.94    8.63
  -7  -4  20   -0.29    6.19
  -7  -4  21  137.40   24.60
  -7  -4  21  121.46   21.65
  -7  -4  22   41.98   12.72
  -7  -3 -19  121.58   23.19
  -7  -3 -18  105.50   21.19
  -7  -3 -18   98.57   18.82
  -7  -3 -17  123.07   22.40
  -7  -3 -17  149.62   22.30
  -7  -3 -16  158.06   24.16
  -7  -3 -16  179.31   24.04
  -7  -3 -15   25.06   10.96
  -7  -3 -15   20.07    7.83
  -7  -3 -14  104.50   19.91
  -7  -3 -14  106.75   17.68
  -7  -3 -13  100.56   19.35
  -7  -3 -13   72.37   14.06
  -7  -3 -12  147.11   22.58
  -7  -3 -12  132.05   18.17
  -7  -3 -11  162.49   23.05
  -7  -3 -11  143.35   18.24
  -7  -3 -10   75.70   15.51
  -7  -3 -10   99.39   14.66
  -7  -3  -9   13.28    5.79
  -7  -3  -9   13.02    5.66
  -7  -3  -8  239.65   26.23
  -7  -3  -8  210.43   19.29
  -7  -3  -8  244.12   11.55
  -7  -3  -7   71.89    6.31
  -7  -3  -7   48.49   12.16
  -7  -3  -7   82.24   11.51
  -7  -3  -6    5.16    1.73
  -7  -3  -6   -1.68    6.66
  -7  -3  -6   12.66    4.94
  -7  -3  -5   11.16    2.58
  -7  -3  -5    5.25    5.41
  -7  -3  -5   16.84    5.16
  -7  -3  -4  255.82   13.03
  -7  -3  -4  263.11   25.93
  -7  -3  -4  262.24   17.14
  -7  -3  -3   -0.91    1.62
  -7  -3  -3   -4.54    6.55
  -7  -3  -3    0.31    2.56
  -7  -3  -2  451.74   19.13
  -7  -3  -2  428.99   31.35
  -7  -3  -1   -0.29    1.67
  -7  -3  -1    7.17    6.80
  -7  -3   0  240.28   18.30
  -7  -3   0  213.60   21.57
  -7  -3   1    6.43    4.31
  -7  -3   1    6.78    5.12
  -7  -3   2   75.46   13.06
  -7  -3   2   80.27   11.15
  -7  -3   3   27.90    8.35
  -7  -3   3   13.96    5.59
  -7  -3   4  191.52   19.03
  -7  -3   4  196.12   18.43
  -7  -3   4  224.09   21.37
  -7  -3   5   46.33    9.50
  -7  -3   5   41.64    9.73
  -7  -3   5   47.90   10.39
  -7  -3   6  512.34   31.29
  -7  -3   6  502.67   29.73
  -7  -3   6  536.08   32.01
  -7  -3   7   11.31    5.54
  -7  -3   7   12.69    5.15
  -7  -3   8  211.42   19.44
  -7  -3   9   -0.94    2.56
  -7  -3  10  164.55   16.83
  -7  -3  11  161.78   16.36
  -7  -3  11  134.86   18.91
  -7  -3  12  254.58   20.12
  -7  -3  12  235.78   24.91
  -7  -3  12  241.83   25.88
  -7  -3  12  241.98   10.20
  -7  -3  13   20.05    7.75
  -7  -3  13   18.08    5.42
  -7  -3  13   26.79   10.37
  -7  -3  14  476.91   37.41
  -7  -3  14  550.97   40.31
  -7  -3  15    1.56    5.37
  -7  -3  15   -1.71    6.75
  -7  -3  16  182.87   24.73
  -7  -3  16  161.68   23.49
  -7  -3  17   16.99    8.36
  -7  -3  17   31.77   11.20
  -7  -3  18  189.96   25.89
  -7  -3  18  202.85   27.47
  -7  -3  19   -5.73    6.71
  -7  -3  19    1.48    5.94
  -7  -3  20  310.90   33.52
  -7  -3  20  448.26   42.35
  -7  -3  21  139.98   24.44
  -7  -3  21  134.43   23.21
  -7  -3  22   48.92   14.66
  -7  -2 -20   30.67   12.86
  -7  -2 -19  -25.56   11.26
  -7  -2 -19   17.32    8.86
  -7  -2 -18   97.08   19.48
  -7  -2 -18   98.04   18.63
  -7  -2 -17  109.87   20.59
  -7  -2 -17  131.21   20.99
  -7  -2 -16   82.88   17.39
  -7  -2 -16   82.95   16.36
  -7  -2 -15   59.40   15.15
  -7  -2 -15   78.60   15.59
  -7  -2 -14   13.48    8.54
  -7  -2 -14   13.14    7.57
  -7  -2 -13  131.59   21.22
  -7  -2 -13  107.65   16.67
  -7  -2 -12   61.92   14.20
  -7  -2 -12   39.71   10.28
  -7  -2 -11  110.47   19.02
  -7  -2 -11  120.02   16.56
  -7  -2 -10  111.62   18.05
  -7  -2 -10  107.86   15.22
  -7  -2  -9  361.86   32.35
  -7  -2  -9  375.16   26.74
  -7  -2  -8  235.72   25.37
  -7  -2  -8  281.07   21.96
  -7  -2  -7  333.00   29.88
  -7  -2  -7  318.43   22.29
  -7  -2  -6   45.16   11.31
  -7  -2  -6   60.01    9.38
  -7  -2  -5  374.24   30.28
  -7  -2  -5  369.32   21.71
  -7  -2  -4   13.63    4.63
  -7  -2  -4   15.47    7.75
  -7  -2  -3  700.67   26.50
  -7  -2  -3  730.05   16.45
  -7  -2  -3  705.36   39.97
  -7  -2  -2  335.83   16.79
  -7  -2  -2  335.26   13.27
  -7  -2  -2  344.18   27.60
  -7  -2  -1  958.19   44.87
  -7  -2  -1  894.29   24.84
  -7  -2   0  131.68   16.69
  -7  -2   0  109.35   11.19
  -7  -2   0  112.06    7.86
  -7  -2   1 1082.89   45.73
  -7  -2   1 1062.67   35.56
  -7  -2   1 1055.21   19.25
  -7  -2   1 1147.81   49.78
  -7  -2   2  178.68   15.16
  -7  -2   2  199.70   20.59
  -7  -2   2  179.13   18.76
  -7  -2   3  395.66   23.21
  -7  -2   3  427.67   29.20
  -7  -2   3  366.32   25.79
  -7  -2   4  275.67   20.13
  -7  -2   4  301.33   24.14
  -7  -2   4  269.12   21.77
  -7  -2   5  221.31   20.31
  -7  -2   5  217.43   18.62
  -7  -2   5  201.70   18.51
  -7  -2   6  197.46   18.62
  -7  -2   6  218.93   18.56
  -7  -2   6  215.61   19.30
  -7  -2   7  689.01   34.73
  -7  -2   7  712.75   35.20
  -7  -2   7  686.60   32.52
  -7  -2   7  740.31   36.67
  -7  -2   8  142.28   14.53
  -7  -2   8  153.93   15.85
  -7  -2   8  161.83   19.28
  -7  -2   8  157.67   17.59
  -7  -2   8  144.53   16.73
  -7  -2   9 1384.71   56.65
  -7  -2   9 1341.05   51.69
  -7  -2   9 1332.11   45.53
  -7  -2  10  458.40   31.42
  -7  -2  10  462.19   33.60
  -7  -2  10  467.44   12.96
  -7  -2  10  456.21   26.19
  -7  -2  11  165.89   15.63
  -7  -2  11  148.99   18.78
  -7  -2  11  167.75    9.44
  -7  -2  11  140.36   19.15
  -7  -2  12   97.53   11.49
  -7  -2  12   88.74   15.40
  -7  -2  12   93.08    8.10
  -7  -2  12  113.12   17.45
  -7  -2  13  330.61   29.55
  -7  -2  13  322.00   30.12
  -7  -2  13  285.15   15.55
  -7  -2  13  316.58   20.05
  -7  -2  14   41.02   11.24
  -7  -2  14   46.44   12.54
  -7  -2  15 1127.20   58.02
  -7  -2  15 1189.08   59.13
  -7  -2  16  225.45   26.74
  -7  -2  16  189.76   24.77
  -7  -2  17   96.46   18.29
  -7  -2  17   64.52   15.63
  -7  -2  18    6.99    9.74
  -7  -2  18    7.47    5.62
  -7  -2  19   69.42   16.14
  -7  -2  19   69.84   17.30
  -7  -2  20  121.69   21.16
  -7  -2  20  105.04   20.67
  -7  -2  21  125.01   21.69
  -7  -2  21  124.00   23.56
  -7  -2  22   92.06   19.11
  -7  -2  23   24.83   10.66
  -7  -1 -20   53.77   15.04
  -7  -1 -19   21.77   10.14
  -7  -1 -19   25.37   12.12
  -7  -1 -18   35.55   11.73
  -7  -1 -18   36.00   13.05
  -7  -1 -17   51.36   13.57
  -7  -1 -17   74.90   17.45
  -7  -1 -16   52.88   12.42
  -7  -1 -16   44.17   12.81
  -7  -1 -15  184.24   23.42
  -7  -1 -15  162.43   24.57
  -7  -1 -14  238.03   25.97
  -7  -1 -14  220.20   27.62
  -7  -1 -13  120.04   17.59
  -7  -1 -13  103.53   19.21
  -7  -1 -12  198.26   21.85
  -7  -1 -12  188.40   24.57
  -7  -1 -11  247.26   23.28
  -7  -1 -11  246.03   27.38
  -7  -1 -10   58.31   11.70
  -7  -1 -10   38.58   11.59
  -7  -1  -9  816.25   39.06
  -7  -1  -9  882.83   49.40
  -7  -1  -8  279.19   22.10
  -7  -1  -8  378.21   32.10
  -7  -1  -7  415.46   25.81
  -7  -1  -7  446.16   33.73
  -7  -1  -6  325.79   21.79
  -7  -1  -6  298.60   27.25
  -7  -1  -5   69.60    9.81
  -7  -1  -5   69.57   12.84
  -7  -1  -4  779.82   42.09
  -7  -1  -4  753.62   29.77
  -7  -1  -3  809.89   42.04
  -7  -1  -3  737.61   27.94
  -7  -1  -2  387.26   29.22
  -7  -1  -2  363.28   18.50
  -7  -1  -1 1042.86   21.06
  -7  -1  -1  987.34   28.48
  -7  -1  -1 1011.80   45.12
  -7  -1   0   82.62   12.65
  -7  -1   0   83.90   14.50
  -7  -1   0   80.76    8.50
  -7  -1   0  107.43    8.50
  -7  -1   0   82.23    7.34
  -7  -1   1  295.10   24.86
  -7  -1   1  290.37   23.32
  -7  -1   1  283.09   16.44
  -7  -1   1  294.58   12.92
  -7  -1   1  286.76   15.15
  -7  -1   2  320.47   25.59
  -7  -1   2  347.78   24.95
  -7  -1   2  324.46   18.67
  -7  -1   2  293.71   16.50
  -7  -1   2  316.78   12.09
  -7  -1   3  267.67   21.26
  -7  -1   3  284.39   23.28
  -7  -1   3  265.77   17.01
  -7  -1   3  262.10    9.93
  -7  -1   3  237.35   16.79
  -7  -1   4  197.95   18.00
  -7  -1   4  215.67   19.88
  -7  -1   4  227.70    8.54
  -7  -1   4  221.69   16.58
  -7  -1   4  246.25   17.85
  -7  -1   4  219.53   20.30
  -7  -1   5  643.17   31.58
  -7  -1   5  679.39   34.29
  -7  -1   5  646.30   29.52
  -7  -1   5  642.00   35.20
  -7  -1   5  676.91   14.38
  -7  -1   5  659.63   13.82
  -7  -1   5  680.70   30.99
  -7  -1   6   29.91    3.12
  -7  -1   6   27.36    8.70
  -7  -1   6   30.54    6.86
  -7  -1   6   27.17    2.93
  -7  -1   6   41.33    8.63
  -7  -1   6   35.41    7.42
  -7  -1   6   25.46    6.35
  -7  -1   7  705.43   34.24
  -7  -1   7  712.28   31.17
  -7  -1   7  698.95   33.19
  -7  -1   7  718.78   16.80
  -7  -1   7  678.97   33.52
  -7  -1   7  761.60   39.82
  -7  -1   7  707.67   16.40
  -7  -1   8  641.64   29.45
  -7  -1   8  589.35   29.73
  -7  -1   8  663.79   38.16
  -7  -1   8  616.60   17.25
  -7  -1   8  697.53   35.12
  -7  -1   8  664.69   34.20
  -7  -1   9  475.86   24.26
  -7  -1   9  466.28   25.62
  -7  -1   9  412.32   30.75
  -7  -1   9  462.59   16.46
  -7  -1   9  468.93   30.12
  -7  -1   9  476.27   30.35
  -7  -1  10  890.26   46.43
  -7  -1  10  846.50   24.26
  -7  -1  10  862.00   33.97
  -7  -1  10  882.45   43.12
  -7  -1  11  400.15   31.71
  -7  -1  11  380.44   17.50
  -7  -1  11  404.67   30.17
  -7  -1  11  383.04   21.55
  -7  -1  12   70.09   14.33
  -7  -1  12   51.92   11.68
  -7  -1  12   75.17    9.34
  -7  -1  12   45.80    6.58
  -7  -1  13   46.97   11.75
  -7  -1  13   52.65   12.99
  -7  -1  13   39.72    6.38
  -7  -1  13   33.32    6.14
  -7  -1  14   42.61   11.42
  -7  -1  14   55.96    8.41
  -7  -1  14   29.88    9.82
  -7  -1  15  294.00   29.28
  -7  -1  15  284.33   28.96
  -7  -1  16  208.55   25.51
  -7  -1  16  187.05   24.42
  -7  -1  17  185.14   24.98
  -7  -1  17  133.31   21.04
  -7  -1  18   10.10    5.86
  -7  -1  18    0.43    7.39
  -7  -1  19   31.96   11.48
  -7  -1  19   14.09    8.46
  -7  -1  20   61.47   15.83
  -7  -1  20   49.50   14.57
  -7  -1  21   41.36   11.33
  -7  -1  21   32.08   12.14
  -7  -1  22   94.12   19.29
  -7  -1  22   78.58   18.61
  -7  -1  23   38.92   12.23
  -7   0 -20   82.74   18.84
  -7   0 -19    8.56    4.78
  -7   0 -19   10.41    5.81
  -7   0 -18   41.36   13.29
  -7   0 -18   41.92   13.46
  -7   0 -17   16.04    8.58
  -7   0 -17   16.41    8.44
  -7   0 -16  155.95   23.94
  -7   0 -16  215.66   26.04
  -7   0 -15    3.17    6.10
  -7   0 -15   -1.27    4.60
  -7   0 -14  335.17   33.34
  -7   0 -14  298.36   28.72
  -7   0 -13   49.38   13.27
  -7   0 -13   56.66   11.77
  -7   0 -12  290.54   30.88
  -7   0 -12  236.04   23.94
  -7   0 -11    2.22    6.04
  -7   0 -11    8.15    1.99
  -7   0 -11    8.26    5.58
  -7   0 -10  189.02   19.71
  -7   0 -10  225.43   11.57
  -7   0  -9   46.54    5.90
  -7   0  -9   49.14    9.65
  -7   0  -8  342.35   24.91
  -7   0  -8  357.91   17.35
  -7   0  -7   38.32    8.31
  -7   0  -7   45.22    6.67
  -7   0  -6  534.80   23.34
  -7   0  -6  532.18   28.38
  -7   0  -5  132.04   12.20
  -7   0  -5  156.77   14.75
  -7   0  -4  273.34   18.01
  -7   0  -4  301.54   19.70
  -7   0  -3  212.16   16.35
  -7   0  -3  187.88   14.72
  -7   0  -2  652.39   29.39
  -7   0  -2  659.87   26.18
  -7   0  -1   66.46   10.23
  -7   0  -1   59.25   11.44
  -7   0  -1   56.53   11.89
  -7   0  -1   68.09    4.35
  -7   0  -1   74.44    8.49
  -7   0   0  537.42   21.54
  -7   0   0  541.84   31.90
  -7   0   0  647.36   37.75
  -7   0   0  554.16   28.59
  -7   0   0  533.68   17.06
  -7   0   0  555.98   18.52
  -7   0   1    5.25    2.34
  -7   0   1    2.49    3.31
  -7   0   1    3.13    4.05
  -7   0   1    2.00    3.28
  -7   0   1    1.13    1.84
  -7   0   1    1.39    1.54
  -7   0   2  118.94   13.96
  -7   0   2  134.08   16.71
  -7   0   2  124.25   14.45
  -7   0   2  115.55   10.17
  -7   0   2  124.52    9.49
  -7   0   2  120.17   10.28
  -7   0   3  253.96   21.05
  -7   0   3  257.18   22.40
  -7   0   3  251.31   20.28
  -7   0   3  303.04   17.72
  -7   0   3  283.39   13.77
  -7   0   3  281.99   17.00
  -7   0   4  149.25   16.74
  -7   0   4  163.52   17.33
  -7   0   4  139.53   14.79
  -7   0   4  148.44   13.36
  -7   0   4  126.71    9.25
  -7   0   4  152.96   13.40
  -7   0   5  408.71   27.77
  -7   0   5  391.34   26.05
  -7   0   5  370.40   23.39
  -7   0   5  397.76   22.88
  -7   0   5  388.29   15.97
  -7   0   5  350.43   21.52
  -7   0   6  260.40   18.93
  -7   0   6  237.93   19.88
  -7   0   6  268.09   23.14
  -7   0   6  226.10   18.18
  -7   0   6  229.70   18.16
  -7   0   7   -0.69    4.76
  -7   0   7    5.04    2.37
  -7   0   7    8.67    4.54
  -7   0   7    4.23    3.25
  -7   0   7    3.40    3.81
  -7   0   7    2.77    4.22
  -7   0   8   11.62    5.50
  -7   0   8   13.05    4.19
  -7   0   8   22.79    4.82
  -7   0   8   16.23    5.02
  -7   0   8   11.71    5.40
  -7   0   8   18.17    5.59
  -7   0   9  118.09   11.49
  -7   0   9  109.59   12.05
  -7   0   9  109.71   15.86
  -7   0   9  127.02   10.62
  -7   0   9  116.21   14.98
  -7   0   9  111.45   14.57
  -7   0  10  247.45   17.54
  -7   0  10  230.52   15.13
  -7   0  10  253.80   24.87
  -7   0  10  233.83   15.05
  -7   0  10  216.91   21.53
  -7   0  11   86.56   10.16
  -7   0  11   91.97   15.63
  -7   0  11   99.32   14.91
  -7   0  11  101.18   10.34
  -7   0  12   36.24   10.16
  -7   0  12   36.35    6.18
  -7   0  12   24.00    8.74
  -7   0  12   16.62    4.41
  -7   0  13    1.62    1.92
  -7   0  13   -6.56    6.34
  -7   0  13    6.14    2.10
  -7   0  13   11.79    6.48
  -7   0  14    4.70    5.33
  -7   0  14    8.54    7.47
  -7   0  14   -2.80    2.58
  -7   0  15  144.21   20.97
  -7   0  15  134.63   14.44
  -7   0  15  135.47   20.47
  -7   0  16  109.45   18.74
  -7   0  16  142.48   21.62
  -7   0  17  271.25   30.06
  -7   0  17  222.43   27.50
  -7   0  18   67.88   16.25
  -7   0  18   37.87   12.31
  -7   0  19  134.18   22.34
  -7   0  19  126.73   21.61
  -7   0  20   10.35    7.44
  -7   0  20    7.81    9.99
  -7   0  21   17.84   10.79
  -7   0  21   18.66    9.78
  -7   0  22   50.59   14.15
  -7   1 -20    6.78    7.57
  -7   1 -19   61.41   16.50
  -7   1 -19   69.03   15.78
  -7   1 -18   12.33   10.08
  -7   1 -18   23.83   10.32
  -7   1 -17   21.31    9.20
  -7   1 -17   41.21   13.03
  -7   1 -16    9.71    6.10
  -7   1 -15   57.05   13.60
  -7   1 -14    1.04    5.40
  -7   1 -13  259.31   26.15
  -7   1 -12  133.56   18.30
  -7   1 -11  183.98   20.95
  -7   1 -10   33.84    8.80
  -7   1  -9   77.36    5.78
  -7   1  -9   80.78   12.96
  -7   1  -8   15.30    3.32
  -7   1  -8   20.03    7.20
  -7   1  -7  312.69   15.48
  -7   1  -7  307.37   22.90
  -7   1  -6   64.25    7.83
  -7   1  -6   60.84   10.22
  -7   1  -5  237.27   15.36
  -7   1  -5  215.85   17.94
  -7   1  -4   18.21    4.95
  -7   1  -4   21.64    6.01
  -7   1  -3  142.69   12.98
  -7   1  -3  158.73   14.31
  -7   1  -2   15.55    4.82
  -7   1  -2    4.58    2.83
  -7   1  -1  390.17   30.60
  -7   1  -1  335.43   21.27
  -7   1  -1  333.64   19.23
  -7   1  -1  338.21   10.19
  -7   1   0    7.14    3.52
  -7   1   0    1.73    1.53
  -7   1   0    1.78    2.02
  -7   1   0    1.78    1.31
  -7   1   0    2.48    4.02
  -7   1   1  682.62   25.91
  -7   1   1  743.16   40.44
  -7   1   1  681.74   32.13
  -7   1   1  693.11   22.33
  -7   1   1  666.55   20.41
  -7   1   2   14.51    4.14
  -7   1   2   11.97    3.91
  -7   1   2    7.56    3.53
  -7   1   2   13.85    3.59
  -7   1   2    9.75    5.05
  -7   1   3  297.39   16.76
  -7   1   3  289.22   16.57
  -7   1   3  314.93   25.07
  -7   1   3  272.40   16.91
  -7   1   3  342.38   24.39
  -7   1   4  821.46   30.14
  -7   1   4  788.92   38.38
  -7   1   4  855.12   39.02
  -7   1   4  787.02   30.67
  -7   1   4  763.52   26.55
  -7   1   5   77.89   10.69
  -7   1   5   62.42    9.50
  -7   1   5   89.14   12.69
  -7   1   5   81.68   13.28
  -7   1   5   64.14    9.26
  -7   1   6  367.77   24.69
  -7   1   6  326.78   20.90
  -7   1   6  350.28   22.81
  -7   1   6  330.02   25.75
  -7   1   6  334.56   21.61
  -7   1   7  118.87   12.20
  -7   1   7  113.25   13.39
  -7   1   7  125.82   14.21
  -7   1   7  118.81   15.86
  -7   1   7  112.61   13.69
  -7   1   8    2.06    2.83
  -7   1   8    3.13    2.99
  -7   1   8    1.71    3.90
  -7   1   8    6.02    4.70
  -7   1   8    4.54    3.81
  -7   1   9  411.86   20.51
  -7   1   9  427.12   23.35
  -7   1   9  422.10   22.11
  -7   1   9  416.91   28.45
  -7   1   9  442.35   31.62
  -7   1   9  456.62   29.36
  -7   1  10   51.32    7.99
  -7   1  10   40.87   10.38
  -7   1  10   36.95    9.28
  -7   1  10   47.11    6.53
  -7   1  11  298.51   27.67
  -7   1  11  351.77   21.48
  -7   1  11  357.46   15.86
  -7   1  11  351.66   27.91
  -7   1  12  203.34   17.03
  -7   1  12  209.86   22.75
  -7   1  12  195.83   22.96
  -7   1  13  172.77   16.26
  -7   1  13  165.00   20.78
  -7   1  13  195.89   23.58
  -7   1  14  236.37   20.03
  -7   1  14  272.67   27.44
  -7   1  14  226.11   26.49
  -7   1  15  610.00   42.60
  -7   1  15  653.06   45.04
  -7   1  16   91.87   17.44
  -7   1  16  102.98   18.97
  -7   1  17  387.16   35.60
  -7   1  17  442.94   38.58
  -7   1  18  100.16   18.65
  -7   1  18  103.37   19.52
  -7   1  19   66.08   15.31
  -7   1  19  127.74   21.81
  -7   1  20   94.18   20.91
  -7   1  20  113.27   21.56
  -7   1  21   35.99   12.49
  -7   1  21   79.88   18.74
  -7   1  22   13.54    8.69
  -7   2 -20  161.56   26.20
  -7   2 -19   20.70    9.62
  -7   2 -18   32.12   10.99
  -7   2 -17   90.59   17.78
  -7   2 -16   47.51   13.19
  -7   2 -15   10.78    6.09
  -7   2 -14  285.66   28.60
  -7   2 -13   62.62   13.57
  -7   2 -12  489.52   35.20
  -7   2 -11    2.06    4.05
  -7   2 -10  295.47   25.57
  -7   2  -9   19.64    6.33
  -7   2  -8  126.67   15.66
  -7   2  -7   41.58    5.37
  -7   2  -7   30.42    7.57
  -7   2  -6  415.31   26.74
  -7   2  -6  433.01   18.82
  -7   2  -5   21.83    4.92
  -7   2  -5   11.93    4.87
  -7   2  -4  732.33   33.23
  -7   2  -4  770.76   28.41
  -7   2  -3   52.96    8.20
  -7   2  -3   64.25    9.71
  -7   2  -2  209.56   16.16
  -7   2  -2  183.31   15.67
  -7   2  -1  108.77   16.71
  -7   2  -1   91.10   11.03
  -7   2  -1   90.08   11.41
  -7   2   0   50.34    6.03
  -7   2   0   38.65    7.05
  -7   2   0   48.33   10.86
  -7   2   0   43.87    3.99
  -7   2   0   42.81    8.35
  -7   2   1   -0.40    2.00
  -7   2   1    4.34    1.75
  -7   2   1    8.61    5.54
  -7   2   1    9.12    3.53
  -7   2   1    4.44    3.72
  -7   2   2  526.44   29.16
  -7   2   2  555.55   23.22
  -7   2   2  594.98   35.38
  -7   2   2  535.26   20.40
  -7   2   2  531.98   25.03
  -7   2   3   25.29    5.74
  -7   2   3   15.06    4.64
  -7   2   3   19.51    6.42
  -7   2   3   29.64    7.85
  -7   2   3   25.54    5.06
  -7   2   4  519.45   25.53
  -7   2   4  495.44   30.36
  -7   2   4  462.89   29.76
  -7   2   4  505.44   23.58
  -7   2   5   33.05    8.45
  -7   2   5   21.50    7.54
  -7   2   5   29.42    7.21
  -7   2   5   22.93    5.96
  -7   2   6  459.54   26.85
  -7   2   6  525.18   27.43
  -7   2   6  518.01   32.56
  -7   2   7    1.70    4.35
  -7   2   7    3.54    3.35
  -7   2   7    0.62    3.15
  -7   2   8  576.11   32.68
  -7   2   8  585.86   26.01
  -7   2   8  614.80   32.77
  -7   2   8  539.35   34.90
  -7   2   9    1.92    3.83
  -7   2   9   -1.34    4.13
  -7   2   9   -3.22    5.19
  -7   2   9    1.25    2.49
  -7   2  10  882.42   47.00
  -7   2  10  880.77   27.50
  -7   2  10  877.81   43.45
  -7   2  10  897.32   36.59
  -7   2  11   -0.83    4.66
  -7   2  11    1.17    5.03
  -7   2  11   -2.72    2.28
  -7   2  11   -2.39    2.47
  -7   2  12  542.17   38.83
  -7   2  12  537.61   14.18
  -7   2  12  552.98   37.07
  -7   2  12  521.43   29.58
  -7   2  13    6.68    5.30
  -7   2  13   -0.35    4.49
  -7   2  14  190.39   23.59
  -7   2  14  228.68   26.58
  -7   2  15    9.94    9.31
  -7   2  15    1.72    6.07
  -7   2  16  303.87   31.20
  -7   2  16  279.71   31.02
  -7   2  17   70.92   16.33
  -7   2  17   56.77   14.22
  -7   2  18  388.79   37.47
  -7   2  18  373.11   36.65
  -7   2  19    1.95    5.25
  -7   2  19  -34.06   12.18
  -7   2  20  110.34   21.75
  -7   2  20  156.26   24.97
  -7   2  21   36.16   11.80
  -7   2  21   36.22   13.01
  -7   3 -19  308.30   34.57
  -7   3 -18    5.32    5.85
  -7   3 -17  521.46   42.49
  -7   3 -16   12.83    9.50
  -7   3 -15  413.88   35.96
  -7   3 -14   21.01    9.12
  -7   3 -13  318.00   29.68
  -7   3 -12   45.95   11.39
  -7   3 -11  404.24   31.75
  -7   3 -10   12.95    6.61
  -7   3  -9  357.19   28.18
  -7   3  -8   -3.32    3.78
  -7   3  -7  431.24   29.27
  -7   3  -6   13.76    6.18
  -7   3  -5  442.99   20.60
  -7   3  -5  427.31   27.29
  -7   3  -4   57.99   10.73
  -7   3  -4   34.29    6.20
  -7   3  -3  919.89   33.50
  -7   3  -3  981.92   39.51
  -7   3  -2    4.06    3.26
  -7   3  -2    2.64    3.18
  -7   3  -1  544.86   27.76
  -7   3  -1  525.00   27.89
  -7   3   0   20.63    4.68
  -7   3   0   16.55    5.47
  -7   3   0   17.06    5.73
  -7   3   0   26.18    3.36
  -7   3   1   68.94    8.26
  -7   3   1   73.22   11.32
  -7   3   1   62.47    6.49
  -7   3   1   70.06   10.18
  -7   3   2  167.29   11.89
  -7   3   2  171.26   17.34
  -7   3   2  192.48   14.87
  -7   3   2  189.28   16.43
  -7   3   3  302.91   23.66
  -7   3   3  292.96   17.16
  -7   3   3  302.25   19.57
  -7   3   4  376.43   27.25
  -7   3   4  374.86   22.86
  -7   3   4  379.85   21.18
  -7   3   5 1625.53   49.69
  -7   3   5 1575.31   56.43
  -7   3   5 1626.02   46.89
  -7   3   6  107.02   13.86
  -7   3   6   89.01   14.61
  -7   3   6  106.42   12.95
  -7   3   7  683.39   35.40
  -7   3   7  669.62   33.37
  -7   3   7  743.48   40.98
  -7   3   8   93.65   15.49
  -7   3   8   79.76   12.79
  -7   3   8   97.23   13.82
  -7   3   9  234.02   22.45
  -7   3   9  258.44   25.80
  -7   3  10   31.65    9.55
  -7   3  10   37.99   10.59
  -7   3  11  456.72   33.40
  -7   3  11  527.28   38.09
  -7   3  11  486.30   19.00
  -7   3  12   49.80   12.92
  -7   3  12   47.88    4.74
  -7   3  12   70.20   13.49
  -7   3  13  203.77   23.72
  -7   3  13  222.53   26.09
  -7   3  14    2.88    5.06
  -7   3  14   -0.08    4.85
  -7   3  15   79.98   16.06
  -7   3  15   50.23   14.17
  -7   3  16  -12.78    7.86
  -7   3  16    1.39    7.37
  -7   3  17  105.39   19.92
  -7   3  17  144.51   22.98
  -7   3  18   50.03   14.00
  -7   3  18   23.43   10.09
  -7   3  19  139.22   23.63
  -7   3  19  147.61   23.87
  -7   3  20    0.48    6.23
  -7   3  20    9.12    8.95
  -7   3  21  100.70   21.34
  -7   4 -18  166.86   25.32
  -7   4 -17  153.75   23.70
  -7   4 -16  104.70   19.06
  -7   4 -15  143.36   21.66
  -7   4 -14  147.74   21.60
  -7   4 -13  191.32   23.73
  -7   4 -12  292.30   28.71
  -7   4 -11   83.64   14.81
  -7   4 -10  206.95   22.90
  -7   4  -9   23.41    7.83
  -7   4  -8  463.66   32.29
  -7   4  -7    1.47    3.86
  -7   4  -6  171.17   19.02
  -7   4  -5   20.62    6.62
  -7   4  -4  100.71   13.80
  -7   4  -3   84.63   12.40
  -7   4  -2  354.56   25.13
  -7   4  -1   64.55    5.06
  -7   4  -1   55.86   10.00
  -7   4  -1   70.37    5.27
  -7   4  -1   67.49   10.20
  -7   4   0  210.67   11.53
  -7   4   0  192.63   18.16
  -7   4   0  210.50   11.64
  -7   4   0  184.67   17.46
  -7   4   0  220.01   15.70
  -7   4   1  128.98   14.74
  -7   4   1  146.56   11.06
  -7   4   1  155.64   16.47
  -7   4   1  152.72   13.69
  -7   4   2   86.65   12.52
  -7   4   2  121.76   15.01
  -7   4   2   89.60   11.19
  -7   4   2   97.23    9.98
  -7   4   3  225.15   21.02
  -7   4   3  229.79   18.40
  -7   4   3  215.21   15.84
  -7   4   4  345.40   23.26
  -7   4   4  315.37   25.54
  -7   4   5   27.88    8.82
  -7   4   5   37.53    8.36
  -7   4   6  397.09   27.04
  -7   4   6  404.20   30.52
  -7   4   7  149.71   19.04
  -7   4   7  125.52   15.96
  -7   4   8   40.39    9.40
  -7   4   8   20.94    8.40
  -7   4   8   14.67    6.42
  -7   4   9    9.77    5.57
  -7   4   9    6.82    6.06
  -7   4  10   55.65   13.41
  -7   4  10   75.58   14.09
  -7   4  11    1.37    5.67
  -7   4  11    9.09    6.71
  -7   4  12  407.25   33.62
  -7   4  12  374.75   34.15
  -7   4  13   49.61   14.04
  -7   4  13   30.52    9.75
  -7   4  14  472.95   38.16
  -7   4  14  471.61   39.76
  -7   4  15    7.53    6.94
  -7   4  15    9.90    7.65
  -7   4  16  185.03   26.51
  -7   4  16  217.05   27.37
  -7   4  17   -1.87    4.71
  -7   4  17  -14.40    9.02
  -7   4  18   94.22   19.83
  -7   4  18   78.27   18.19
  -7   4  19    3.16    4.98
  -7   4  20  151.34   25.92
  -7   5 -17   30.95   10.93
  -7   5 -16   35.67   11.53
  -7   5 -15   70.49   15.36
  -7   5 -14   14.45    8.70
  -7   5 -13   63.29   14.00
  -7   5 -12  135.27   20.08
  -7   5 -11   81.34   15.75
  -7   5 -10   64.56   13.77
  -7   5  -9  344.22   29.58
  -7   5  -8   10.41    7.24
  -7   5  -7  488.90   33.53
  -7   5  -6    1.92    4.08
  -7   5  -5  139.15   17.52
  -7   5  -4   39.93    9.38
  -7   5  -3  174.37    6.87
  -7   5  -3  169.27   18.68
  -7   5  -2   94.07    7.00
  -7   5  -2   87.20   13.48
  -7   5  -1  455.22   17.86
  -7   5  -1  432.67   29.01
  -7   5   0   54.76    7.21
  -7   5   0   44.75   10.22
  -7   5   1  795.92   34.11
  -7   5   1  844.58   29.60
  -7   5   1  801.24   39.18
  -7   5   2    4.62    4.66
  -7   5   3  163.78   16.80
  -7   5   4   -4.75    4.36
  -7   5   5  166.61   18.18
  -7   5   6   28.97    8.26
  -7   5   6   25.34    8.75
  -7   5   7  434.39   33.24
  -7   5   7  419.42   29.95
  -7   5   8   -0.49    4.25
  -7   5   8    4.29    7.13
  -7   5   9  394.16   33.28
  -7   5   9  343.45   29.01
  -7   5  10    0.57    4.48
  -7   5  10    7.47    6.69
  -7   5  11  265.77   27.11
  -7   5  12  140.62   20.57
  -7   5  13  435.62   36.59
  -7   5  14   30.96   11.68
  -7   5  15  343.86   34.46
  -7   5  16    1.60    6.65
  -7   5  17  159.89   24.97
  -7   5  18   10.37    9.16
  -7   5  19  122.38   22.71
  -7   6 -16   93.25   18.06
  -7   6 -15   49.67   14.63
  -7   6 -14  177.40   24.58
  -7   6 -13    7.71    5.72
  -7   6 -12  122.74   20.06
  -7   6 -11   26.46    8.71
  -7   6 -10   66.79   14.41
  -7   6  -9  269.71   27.15
  -7   6  -8  353.52   30.39
  -7   6  -7  246.07   25.26
  -7   6  -6  378.54   30.35
  -7   6  -5   97.41   15.90
  -7   6  -5   79.05    5.53
  -7   6  -4  299.50   26.49
  -7   6  -4  337.71   13.48
  -7   6  -3  264.11   24.37
  -7   6  -3  274.74   13.78
  -7   6  -2  410.10   30.31
  -7   6  -2  424.20   18.92
  -7   6  -1  317.62   26.68
  -7   6  -1  320.43   17.99
  -7   6   0  625.53   36.92
  -7   6   0  641.62   27.03
  -7   6   1   45.83   10.83
  -7   6   1   30.74    5.90
  -7   6   2  296.31   23.24
  -7   6   2  302.89   20.90
  -7   6   3   51.32   10.75
  -7   6   4  203.94   20.52
  -7   6   5  216.93   21.68
  -7   6   6  247.84   23.72
  -7   6   7  464.01   33.52
  -7   6   8  362.65   30.33
  -7   6   9  171.69   21.89
  -7   6  10  345.24   31.15
  -7   6  11  106.71   18.21
  -7   6  12   56.08   13.38
  -7   6  13  199.42   25.27
  -7   6  14  136.36   22.00
  -7   6  15  133.02   22.77
  -7   6  16  238.70   30.41
  -7   6  17   16.26   10.27
  -7   6  18   67.73   16.64
  -7   7 -15   36.89   12.78
  -7   7 -14  215.70   27.80
  -7   7 -13   82.27   17.19
  -7   7 -12  120.42   20.54
  -7   7 -11   13.92    7.30
  -7   7 -10  228.34   26.65
  -7   7  -9   27.54    9.23
  -7   7  -8  581.81   40.81
  -7   7  -7   80.44   15.77
  -7   7  -6  353.26   30.77
  -7   7  -5  183.91   22.42
  -7   7  -5  204.38   12.91
  -7   7  -4  241.60   25.10
  -7   7  -4  218.08   14.05
  -7   7  -3  197.24   22.56
  -7   7  -3  148.60   12.45
  -7   7  -2  147.03   19.41
  -7   7  -2  167.57   14.07
  -7   7  -1   16.84    7.17
  -7   7  -1   15.22    4.93
  -7   7   0  193.64   21.95
  -7   7   0  213.33   17.47
  -7   7   1    2.73    4.27
  -7   7   1    7.80    3.23
  -7   7   2  316.58   22.93
  -7   7   3  176.30   19.96
  -7   7   3  190.29   18.48
  -7   7   4  176.82   20.58
  -7   7   5   59.88   12.37
  -7   7   6  150.84   19.56
  -7   7   7    7.35    5.57
  -7   7   8  198.30   23.39
  -7   7   9   46.31   12.28
  -7   7  10   72.36   15.07
  -7   7  11    8.89    6.82
  -7   7  12    6.69    6.42
  -7   7  13    3.33    6.11
  -7   7  14  123.09   21.53
  -7   7  15   32.42   11.26
  -7   7  16  146.13   24.10
  -7   8 -14    5.41    8.37
  -7   8 -13  215.59   27.83
  -7   8 -12    2.68    5.30
  -7   8 -11   99.34   18.50
  -7   8 -10    2.14    4.53
  -7   8  -9  157.50   22.68
  -7   8  -8    6.99    6.82
  -7   8  -7  226.86   26.20
  -7   8  -6   -3.51    5.37
  -7   8  -5  181.63   22.81
  -7   8  -4   45.53   12.68
  -7   8  -4   47.59    7.80
  -7   8  -3   12.61    6.29
  -7   8  -3   22.53    5.99
  -7   8  -2    1.83    5.60
  -7   8  -2   -1.08    2.95
  -7   8  -1  132.08   19.17
  -7   8  -1  132.27   14.85
  -7   8   0   13.75    7.11
  -7   8   0    7.18    4.46
  -7   8   1  255.22   26.34
  -7   8   1  230.36   20.28
  -7   8   2   18.65    6.88
  -7   8   3  144.96   17.33
  -7   8   4   62.31   11.69
  -7   8   4   96.38   16.82
  -7   8   5   77.59   15.57
  -7   8   6    8.55    6.15
  -7   8   7   57.88   12.99
  -7   8   8   52.57   13.45
  -7   8   9  187.16   24.72
  -7   8  10  114.74   20.35
  -7   8  11  133.06   22.12
  -7   8  12   19.04    5.85
  -7   8  13   -2.24    5.40
  -7   8  14   47.21   14.49
  -7   8  15   88.03   19.11
  -7   9 -12  109.49   20.14
  -7   9 -11   32.48   12.69
  -7   9 -10   36.70   11.64
  -7   9  -9   -1.83    4.45
  -7   9  -8   -2.64    5.53
  -7   9  -7   12.22    9.29
  -7   9  -6   49.76   13.28
  -7   9  -5    5.85    6.29
  -7   9  -4  132.16   20.55
  -7   9  -3   16.94    7.96
  -7   9  -2  144.23   21.34
  -7   9  -2  194.17   18.64
  -7   9  -1   20.81    9.61
  -7   9  -1    4.75    2.77
  -7   9   0   63.34   14.92
  -7   9   0   64.09   11.41
  -7   9   1   -0.19    4.36
  -7   9   1   14.34    5.99
  -7   9   2  147.57   18.16
  -7   9   3   49.76   11.74
  -7   9   4  343.29   29.14
  -7   9   5   43.17   11.18
  -7   9   6  225.16   26.81
  -7   9   6  241.44   25.83
  -7   9   7    3.04    5.57
  -7   9   8  246.71   28.71
  -7   9   9  -11.93    7.50
  -7   9  10  395.23   38.41
  -7   9  11   39.63   13.19
  -7   9  12  173.73   26.32
  -7   9  13   19.90    9.19
  -7  10  -9  104.63   20.01
  -7  10  -8   70.11   16.59
  -7  10  -7   72.09   16.23
  -7  10  -6   -7.54    8.37
  -7  10  -5  290.46   31.77
  -7  10  -4    9.02    6.25
  -7  10  -3  399.55   36.85
  -7  10  -2   31.16   10.50
  -7  10  -1  214.57   26.88
  -7  10   0   -1.99    4.51
  -7  10   0   -3.98    5.21
  -7  10   1  151.07   23.35
  -7  10   1  172.06   20.26
  -7  10   2   24.41    8.44
  -7  10   3  438.36   34.04
  -7  10   4   -0.32    3.69
  -7  10   5  328.25   31.34
  -7  10   6   -2.36    6.27
  -7  10   7  142.70   21.59
  -7  10   8   40.55   13.00
  -7  10   8   34.82   11.29
  -7  10   9   97.88   19.96
  -7  10  10   18.98    9.05
  -7  10  11  220.44   30.40
  -7  11  -4   99.09   19.63
  -7  11  -3   38.91   13.06
  -7  11  -2  142.82   23.12
  -7  11  -1   22.15   10.35
  -7  11   0  116.11   21.83
  -7  11   1   24.13   10.09
  -7  11   2   32.28   11.67
  -7  11   2   48.55   11.69
  -7  11   3  141.27   20.75
  -7  11   4   77.33   15.36
  -7  11   5   45.00   12.86
  -7  11   6  129.39   20.92
  -7  11   7    8.18    6.52
  -7  11   8   74.22   16.56
  -7  11   9   20.50    9.82
  -7  11  10   78.23   18.22
  -7  12   6   19.56    9.30
  -6  -8  20   20.79    9.55
  -6  -7  19  101.23   19.30
  -6  -7  20  100.66   18.96
  -6  -7  21    4.88    6.47
  -6  -7  22  170.27   25.81
  -6  -6 -19  -13.42    9.82
  -6  -6 -18  -24.29   11.11
  -6  -6 -17   53.21   14.83
  -6  -6 -16   -2.68    5.76
  -6  -6 -15   50.39   14.57
  -6  -6 -14   15.57    9.09
  -6  -6 -13  178.53   25.92
  -6  -6 -12    7.67    8.11
  -6  -6 -11  101.32   19.01
  -6  -6 -10    6.91    4.95
  -6  -6  -9  167.01   23.30
  -6  -6  -8    1.46    3.48
  -6  -6  -8   -1.69    7.36
  -6  -6  -7  378.70   33.94
  -6  -6  -7  322.93   23.60
  -6  -6  -6   23.18    8.86
  -6  -6  -6   29.60    7.29
  -6  -6  -5  350.84   31.78
  -6  -6  -5  375.79   25.10
  -6  -6  -4  365.92   32.01
  -6  -6  -4  313.32   22.81
  -6  -6  -3   95.51   12.74
  -6  -6  -3  130.51   19.01
  -6  -6  -2   40.38    8.90
  -6  -6  -1  114.50   14.36
  -6  -6   0    5.95    4.32
  -6  -6  17  315.28   32.12
  -6  -6  18  100.74   18.27
  -6  -6  19  263.67   29.99
  -6  -6  20   22.78    9.74
  -6  -6  21  118.99   21.14
  -6  -6  22    0.46    7.27
  -6  -6  23  161.01   25.01
  -6  -5 -20   45.80   14.89
  -6  -5 -19   45.54   15.00
  -6  -5 -18  126.53   22.47
  -6  -5 -17    4.72    7.55
  -6  -5 -16   14.86    7.72
  -6  -5 -15   -6.58    6.94
  -6  -5 -14   97.52   18.85
  -6  -5 -13    7.76    6.03
  -6  -5 -12  335.49   33.26
  -6  -5 -11    4.79    7.09
  -6  -5 -10  456.95   37.43
  -6  -5 -10  449.74   26.26
  -6  -5  -9   10.27    9.07
  -6  -5  -9    5.39    3.87
  -6  -5  -8  649.28   43.20
  -6  -5  -8  650.71   30.57
  -6  -5  -7    4.76    2.75
  -6  -5  -7    9.77    8.74
  -6  -5  -6  368.05   31.92
  -6  -5  -6  315.96   20.77
  -6  -5  -5   67.24   14.19
  -6  -5  -5   62.05    9.47
  -6  -5  -4  281.70   26.84
  -6  -5  -4  294.90   19.95
  -6  -5  -3    7.16    5.93
  -6  -5  -3   21.13    5.69
  -6  -5  -2  584.06   28.44
  -6  -5  -2  580.39   37.39
  -6  -5  -1    2.20    6.45
  -6  -5  -1   -0.40    2.66
  -6  -5   0  528.97   31.56
  -6  -5   0  520.89   34.75
  -6  -5   1   46.73   10.94
  -6  -5   1   25.18    6.84
  -6  -5   2  997.93   43.54
  -6  -5   3   46.66    9.85
  -6  -5   4 1058.77   46.19
  -6  -5  16  338.55   31.99
  -6  -5  17   61.25   14.43
  -6  -5  18  337.61   32.97
  -6  -5  19   17.04    8.73
  -6  -5  19   -0.18    6.96
  -6  -5  20  217.04   30.22
  -6  -5  20  174.52   24.37
  -6  -5  21    0.57    5.43
  -6  -5  21   -2.88    6.84
  -6  -5  22   27.73   11.47
  -6  -5  23   -7.34    7.43
  -6  -5  24   80.21   18.30
  -6  -4 -21  110.99   21.59
  -6  -4 -20   36.17   12.66
  -6  -4 -19  114.42   21.47
  -6  -4 -18   10.38    7.69
  -6  -4 -17  150.30   23.03
  -6  -4 -16   29.60   11.04
  -6  -4 -15  149.18   22.20
  -6  -4 -14    7.17    4.83
  -6  -4 -13  376.78   34.42
  -6  -4 -12   19.49   10.19
  -6  -4 -11  340.71   31.73
  -6  -4 -10   51.81    8.07
  -6  -4 -10   71.26   14.75
  -6  -4  -9  223.10   16.07
  -6  -4  -9  225.26   25.30
  -6  -4  -8   61.81   13.88
  -6  -4  -8   89.02   10.01
  -6  -4  -7    8.08    3.54
  -6  -4  -7    4.10    5.05
  -6  -4  -6  210.54   23.11
  -6  -4  -6  211.07   14.87
  -6  -4  -5  366.31   29.81
  -6  -4  -5  387.91   20.04
  -6  -4  -4  431.72   31.91
  -6  -4  -4  434.66   21.33
  -6  -4  -3 1535.95   58.63
  -6  -4  -3 1549.36   40.49
  -6  -4  -2   51.45    7.65
  -6  -4  -2   54.17   11.59
  -6  -4  -1  723.05   38.80
  -6  -4  -1  654.63   27.63
  -6  -4   0   69.71   12.48
  -6  -4   0   85.19   11.87
  -6  -4   1  418.15   29.10
  -6  -4   1  425.84   26.12
  -6  -4   2  336.28   25.86
  -6  -4   2  409.06   25.90
  -6  -4   3  771.78   38.24
  -6  -4   3  825.33   37.47
  -6  -4   4   17.43    5.73
  -6  -4   5  516.95   30.88
  -6  -4   6   13.45    5.99
  -6  -4  12   28.34    4.45
  -6  -4  13   98.19    8.81
  -6  -4  14    1.64    1.89
  -6  -4  14    2.89    4.37
  -6  -4  15   22.35    8.25
  -6  -4  16  103.29   17.16
  -6  -4  17    5.21    6.06
  -6  -4  17    9.68    4.82
  -6  -4  18    7.22    7.60
  -6  -4  18   -3.70    7.56
  -6  -4  19  189.43   26.69
  -6  -4  19  173.36   23.82
  -6  -4  20    5.79    6.90
  -6  -4  20   19.66    8.45
  -6  -4  21   41.47   13.81
  -6  -4  21   41.81   12.39
  -6  -4  22   15.11    9.33
  -6  -4  22   20.13    9.74
  -6  -4  23   -0.43    5.91
  -6  -4  24    9.32    8.31
  -6  -3 -22  136.28   24.08
  -6  -3 -21  125.82   23.39
  -6  -3 -20   30.09   11.61
  -6  -3 -19  101.61   19.72
  -6  -3 -18  196.70   26.12
  -6  -3 -18  198.31   26.94
  -6  -3 -17   78.95   16.75
  -6  -3 -17   97.15   18.41
  -6  -3 -16  170.13   23.04
  -6  -3 -16  202.49   26.27
  -6  -3 -15   81.70   16.24
  -6  -3 -15   92.70   17.83
  -6  -3 -14   98.12   16.40
  -6  -3 -14   88.90   16.97
  -6  -3 -13  137.82   18.31
  -6  -3 -13  123.74   19.92
  -6  -3 -12  143.00   18.17
  -6  -3 -12  151.20   21.08
  -6  -3 -11   85.45   13.98
  -6  -3 -11   72.16   14.47
  -6  -3 -11   97.97    9.96
  -6  -3 -10  226.45   21.28
  -6  -3 -10  222.14   24.29
  -6  -3 -10  228.22   14.57
  -6  -3  -9  120.23   14.62
  -6  -3  -9  144.70   19.33
  -6  -3  -9  146.00   11.19
  -6  -3  -8   22.83    4.42
  -6  -3  -8   20.15    7.60
  -6  -3  -8   15.87    5.83
  -6  -3  -7  289.41   14.79
  -6  -3  -7  292.41   26.63
  -6  -3  -7  270.80   20.21
  -6  -3  -6  132.45    9.92
  -6  -3  -6  170.21   20.12
  -6  -3  -6  142.52   14.04
  -6  -3  -5  225.55   12.97
  -6  -3  -5  226.80   22.67
  -6  -3  -5  221.60   16.44
  -6  -3  -4  710.84   23.07
  -6  -3  -4  761.12   40.68
  -6  -3  -4  693.55   26.83
  -6  -3  -3  671.06   23.08
  -6  -3  -3  728.93   39.06
  -6  -3  -3  656.14   24.48
  -6  -3  -2  565.47   21.65
  -6  -3  -2  518.22   32.23
  -6  -3  -1   78.02   13.01
  -6  -3  -1   79.02   12.98
  -6  -3  -1   86.80   10.55
  -6  -3   0  344.17   26.44
  -6  -3   0  349.45   21.08
  -6  -3   0  341.01   25.40
  -6  -3   1   57.18   10.53
  -6  -3   1   47.33    8.01
  -6  -3   1   44.92    9.75
  -6  -3   2   14.68    5.66
  -6  -3   2   38.40    9.58
  -6  -3   2   36.53    7.64
  -6  -3   3  250.57   19.03
  -6  -3   3  264.67   21.68
  -6  -3   3  285.42   22.09
  -6  -3   4  323.06   22.94
  -6  -3   4  356.87   23.35
  -6  -3   5  130.60   14.73
  -6  -3   5  169.70   16.70
  -6  -3   6  829.13   37.52
  -6  -3   7   15.10    5.99
  -6  -3   8  463.30   30.10
  -6  -3  10  286.23   10.53
  -6  -3  11  373.35   14.48
  -6  -3  12   65.34    6.89
  -6  -3  12   84.82   14.52
  -6  -3  13   55.49    7.06
  -6  -3  13   38.49   10.39
  -6  -3  14  555.27   39.13
  -6  -3  14  527.23   37.30
  -6  -3  14  493.08   22.39
  -6  -3  15    8.67    3.48
  -6  -3  15   -1.19    6.10
  -6  -3  15   -0.18    6.42
  -6  -3  16  104.61   17.79
  -6  -3  16  105.46   18.16
  -6  -3  17   20.98    8.84
  -6  -3  17   16.35    7.09
  -6  -3  18   35.30   10.67
  -6  -3  18   46.13   12.09
  -6  -3  19   -2.93    4.83
  -6  -3  19    0.26    6.70
  -6  -3  20  375.95   38.20
  -6  -3  20  373.87   35.82
  -6  -3  21   11.18    6.87
  -6  -3  21    5.43    8.35
  -6  -3  22  110.46   20.25
  -6  -3  22   91.20   20.27
  -6  -3  23   -4.09    7.93
  -6  -3  24    0.14    5.11
  -6  -2 -22   65.98   16.78
  -6  -2 -21    4.37    6.22
  -6  -2 -20  100.12   19.45
  -6  -2 -20  104.59   20.30
  -6  -2 -19   44.82   13.38
  -6  -2 -19   35.24   11.82
  -6  -2 -18   61.24   14.46
  -6  -2 -18   59.67   14.54
  -6  -2 -17   25.90    9.39
  -6  -2 -17   15.12    7.35
  -6  -2 -16   47.56   12.88
  -6  -2 -16   58.21   13.70
  -6  -2 -15   16.17    8.44
  -6  -2 -15   22.73    8.76
  -6  -2 -14   17.88    8.72
  -6  -2 -14   28.62    8.67
  -6  -2 -13   40.24   10.99
  -6  -2 -13   63.05   12.63
  -6  -2 -12  129.39   19.01
  -6  -2 -12  113.39   16.71
  -6  -2 -11   67.25   14.13
  -6  -2 -11   58.27   11.60
  -6  -2 -10  455.79   34.58
  -6  -2 -10  438.65   28.83
  -6  -2  -9  216.77   23.35
  -6  -2  -9  238.91   20.59
  -6  -2  -8  523.26   35.22
  -6  -2  -8  517.70   28.81
  -6  -2  -7  388.66   23.75
  -6  -2  -7  433.55   31.52
  -6  -2  -7  374.16   12.18
  -6  -2  -6   12.77    4.76
  -6  -2  -6   13.80    7.03
  -6  -2  -6    6.03    1.71
  -6  -2  -5  383.43   21.17
  -6  -2  -5  368.07   28.05
  -6  -2  -5  364.12   11.58
  -6  -2  -4  171.37   13.26
  -6  -2  -4  199.36    9.08
  -6  -2  -4  189.52   20.01
  -6  -2  -3  224.65   21.22
  -6  -2  -3  236.60   10.56
  -6  -2  -3  233.17   14.40
  -6  -2  -3  234.66   22.49
  -6  -2  -2  217.79   20.24
  -6  -2  -2  286.98   24.23
  -6  -2  -2  260.12   12.17
  -6  -2  -2  250.38   13.83
  -6  -2  -1  502.31   31.35
  -6  -2  -1  429.43   16.32
  -6  -2  -1  445.68   28.53
  -6  -2  -1  494.10   21.99
  -6  -2   0   53.26    9.95
  -6  -2   0   64.70    8.27
  -6  -2   0   73.28    6.06
  -6  -2   0   76.07   12.21
  -6  -2   1  393.24   26.64
  -6  -2   1  343.76   23.91
  -6  -2   1  367.33   10.55
  -6  -2   1  377.30   20.30
  -6  -2   2   33.33    7.87
  -6  -2   2   21.91    5.23
  -6  -2   2   31.42    7.41
  -6  -2   3  410.88   22.64
  -6  -2   3  413.21   25.49
  -6  -2   3  459.08   27.51
  -6  -2   4  198.28   17.90
  -6  -2   4  155.86   15.11
  -6  -2   4  199.66   16.45
  -6  -2   5 1020.43   39.19
  -6  -2   5  987.42   36.95
  -6  -2   5 1023.98   38.40
  -6  -2   6  589.15   29.16
  -6  -2   6  575.20   27.86
  -6  -2   6  567.69   29.70
  -6  -2   7  634.67   29.75
  -6  -2   7  690.87   33.80
  -6  -2   7  589.52   27.29
  -6  -2   8   77.17   10.14
  -6  -2   8   73.22    4.33
  -6  -2   8   78.74   12.20
  -6  -2   9  797.65   31.68
  -6  -2   9  752.93   17.83
  -6  -2   9  825.66   41.17
  -6  -2   9  802.88   39.07
  -6  -2  10  247.70   17.47
  -6  -2  10  225.58   21.58
  -6  -2  10  252.33   23.30
  -6  -2  10  243.05   11.84
  -6  -2  11   51.95   11.12
  -6  -2  11   54.15    8.04
  -6  -2  11   42.54   10.24
  -6  -2  11   49.24    6.21
  -6  -2  12  137.53   12.33
  -6  -2  12  119.18   17.05
  -6  -2  12  135.73   18.15
  -6  -2  12  122.59   10.29
  -6  -2  13  417.43   20.79
  -6  -2  13  432.14   32.69
  -6  -2  13  405.56   20.04
  -6  -2  13  461.30   33.52
  -6  -2  14    8.75    3.47
  -6  -2  14    3.48    2.48
  -6  -2  14    5.52    6.22
  -6  -2  14    2.03    5.72
  -6  -2  15  872.83   27.41
  -6  -2  15  926.06   51.22
  -6  -2  15  806.49   32.00
  -6  -2  15  914.12   49.43
  -6  -2  16  125.20   19.26
  -6  -2  16   95.43   11.83
  -6  -2  16   92.56   16.47
  -6  -2  17   93.08   16.93
  -6  -2  17   67.67   14.37
  -6  -2  18  134.51   21.43
  -6  -2  18  123.37   19.55
  -6  -2  19   94.42   18.91
  -6  -2  19  107.92   18.91
  -6  -2  20   83.25   18.45
  -6  -2  20   52.31   13.91
  -6  -2  21  377.91   38.90
  -6  -2  21  376.41   35.97
  -6  -2  22   59.20   16.77
  -6  -2  22   54.73   15.02
  -6  -2  23  145.85   23.54
  -6  -2  24   19.12    9.30
  -6  -2  25   49.43   14.57
  -6  -1 -23   20.35   10.45
  -6  -1 -22   52.76   14.94
  -6  -1 -21   51.12   15.88
  -6  -1 -20   30.30   11.10
  -6  -1 -20   10.05    7.40
  -6  -1 -19    5.43    7.05
  -6  -1 -19    5.58    6.23
  -6  -1 -18   39.00   11.85
  -6  -1 -18   71.13   15.94
  -6  -1 -17   49.33   12.98
  -6  -1 -17   44.86   13.12
  -6  -1 -16  187.88   23.74
  -6  -1 -16  202.60   25.57
  -6  -1 -15   58.84   13.04
  -6  -1 -15   75.20   16.00
  -6  -1 -14  335.37   29.26
  -6  -1 -14  234.33   26.82
  -6  -1 -13  193.95   21.45
  -6  -1 -13  175.28   22.58
  -6  -1 -12   67.75   12.63
  -6  -1 -12   62.49   14.08
  -6  -1 -11  378.02   27.84
  -6  -1 -11  352.04   30.45
  -6  -1 -10  366.84   26.43
  -6  -1 -10  384.58   31.42
  -6  -1  -9  367.74   25.53
  -6  -1  -9  308.27   27.41
  -6  -1  -8  548.70   29.51
  -6  -1  -8  549.95   35.50
  -6  -1  -7    6.98    3.65
  -6  -1  -7    1.69    3.99
  -6  -1  -6  554.91   33.97
  -6  -1  -6  532.64   26.42
  -6  -1  -5  178.55   19.15
  -6  -1  -5  165.91   14.10
  -6  -1  -4  413.17   28.30
  -6  -1  -4  410.70   20.94
  -6  -1  -4  387.70   29.65
  -6  -1  -3  546.68   31.96
  -6  -1  -3  539.99   22.58
  -6  -1  -3  549.68   34.14
  -6  -1  -2  435.91   10.99
  -6  -1  -2  460.76   28.41
  -6  -1  -2  526.71   32.63
  -6  -1  -2  454.39   19.35
  -6  -1  -2  448.53   11.13
  -6  -1  -1  295.80   22.33
  -6  -1  -1  278.28   14.14
  -6  -1  -1  299.46   23.86
  -6  -1  -1  284.58   14.03
  -6  -1  -1  272.86   11.21
  -6  -1   0 1105.91   42.37
  -6  -1   0 1109.03   29.34
  -6  -1   0 1136.20   45.68
  -6  -1   0 1156.92   25.89
  -6  -1   0 1085.04   25.52
  -6  -1   1  652.37   31.72
  -6  -1   1  663.08   23.98
  -6  -1   1  676.65   34.44
  -6  -1   1  637.39   17.23
  -6  -1   1  596.88   20.88
  -6  -1   2  408.29   24.64
  -6  -1   2  417.51   26.26
  -6  -1   2  398.61   18.76
  -6  -1   2  426.29   12.75
  -6  -1   2  406.40   19.92
  -6  -1   3  101.46    5.67
  -6  -1   3   95.58   12.18
  -6  -1   3   97.45    9.97
  -6  -1   3   87.09    9.86
  -6  -1   3   93.53   11.86
  -6  -1   4  344.48   22.72
  -6  -1   4  331.75    9.60
  -6  -1   4  330.01   19.34
  -6  -1   4  302.93   19.05
  -6  -1   4  318.06   20.66
  -6  -1   5  889.31   33.43
  -6  -1   5  849.20   34.67
  -6  -1   5  792.75   15.40
  -6  -1   5  770.02   31.26
  -6  -1   5  824.99   32.69
  -6  -1   5  816.49   15.92
  -6  -1   6   47.56    8.25
  -6  -1   6   31.91    6.58
  -6  -1   6   32.93    7.04
  -6  -1   6   43.96    4.04
  -6  -1   6   33.91    7.03
  -6  -1   6   46.03    9.40
  -6  -1   7  662.26   27.18
  -6  -1   7  685.19   29.44
  -6  -1   7  715.55   36.08
  -6  -1   7  637.96   17.05
  -6  -1   7  673.92   32.24
  -6  -1   7  698.82   32.58
  -6  -1   8  279.19   17.09
  -6  -1   8  270.46   18.03
  -6  -1   8  285.44   23.39
  -6  -1   8  271.03   12.28
  -6  -1   8  288.53   22.16
  -6  -1   8  276.04   21.63
  -6  -1   9  208.51   15.34
  -6  -1   9  199.99   20.26
  -6  -1   9  211.80   11.82
  -6  -1   9  210.12   19.64
  -6  -1   9  201.20   19.40
  -6  -1  10  195.45   14.15
  -6  -1  10  167.64   19.14
  -6  -1  10  184.36   12.24
  -6  -1  10  206.12   19.85
  -6  -1  10  185.96   19.46
  -6  -1  11  532.67   34.29
  -6  -1  11  503.15   21.27
  -6  -1  11  465.46   31.42
  -6  -1  11  524.08   22.13
  -6  -1  12   24.44    7.83
  -6  -1  12   20.63    8.24
  -6  -1  12   14.54    4.00
  -6  -1  12   29.90    5.37
  -6  -1  13  403.42   31.35
  -6  -1  13  375.87   20.92
  -6  -1  13  396.47   17.19
  -6  -1  13  407.96   31.70
  -6  -1  14  491.70   16.86
  -6  -1  14  459.00   34.87
  -6  -1  14  446.47   23.77
  -6  -1  14  448.49   33.87
  -6  -1  15  196.73    7.66
  -6  -1  15  215.17   24.02
  -6  -1  15  209.28   17.32
  -6  -1  15  216.55   25.23
  -6  -1  16  377.72   32.38
  -6  -1  16  366.69   23.95
  -6  -1  16  433.63   35.94
  -6  -1  17  148.81   21.05
  -6  -1  17  111.90   19.18
  -6  -1  18  104.53   18.45
  -6  -1  18  101.65   18.38
  -6  -1  19  257.17   29.19
  -6  -1  19  242.31   29.30
  -6  -1  20   73.13   16.65
  -6  -1  20   48.92   13.14
  -6  -1  21   70.26   15.72
  -6  -1  21   72.72   17.82
  -6  -1  22  100.71   19.32
  -6  -1  22  114.01   22.21
  -6  -1  23   84.81   18.09
  -6  -1  24   24.60    9.54
  -6   0 -23   50.12   13.75
  -6   0 -22   81.68   17.82
  -6   0 -21   19.54    9.37
  -6   0 -20   61.50   15.66
  -6   0 -20   65.27   16.10
  -6   0 -19   48.87   15.39
  -6   0 -19   18.67    8.35
  -6   0 -18  143.35   22.40
  -6   0 -18  152.21   22.58
  -6   0 -17   25.20    9.82
  -6   0 -17   52.23   13.26
  -6   0 -16  361.04   32.77
  -6   0 -16  381.20   34.96
  -6   0 -15   86.81   16.26
  -6   0 -15   80.65   14.99
  -6   0 -14  761.24   44.16
  -6   0 -14  691.47   45.18
  -6   0 -13   67.27   13.89
  -6   0 -13  109.61   16.52
  -6   0 -12  343.30   27.97
  -6   0 -11  265.70   23.55
  -6   0 -11  229.10    8.68
  -6   0 -10  363.88   26.39
  -6   0  -9   64.98   10.99
  -6   0  -8  847.20   37.24
  -6   0  -7  309.62   21.44
  -6   0  -6  474.08   25.58
  -6   0  -5  668.79   28.93
  -6   0  -4  854.28   44.34
  -6   0  -4  851.45   31.02
  -6   0  -3    7.67    5.01
  -6   0  -3   14.24    4.57
  -6   0  -2  885.06   28.45
  -6   0  -2  995.69   45.00
  -6   0  -1   63.34    5.45
  -6   0  -1   56.39   10.45
  -6   0  -1   61.34    4.42
  -6   0  -1   68.76    7.72
  -6   0   0 1283.16   30.59
  -6   0   0 1345.99   50.10
  -6   0   0 1269.93   39.72
  -6   0   0 1257.98   24.88
  -6   0   0 1220.26   26.55
  -6   0   1   46.55    5.60
  -6   0   1   45.51    8.09
  -6   0   1   33.70    7.30
  -6   0   1   54.49    9.78
  -6   0   1   45.97    5.64
  -6   0   1   45.53    5.44
  -6   0   2  193.49   16.51
  -6   0   2  221.59   13.41
  -6   0   2  210.12   17.34
  -6   0   2  215.45   18.93
  -6   0   2  197.74   11.12
  -6   0   2  201.68   12.68
  -6   0   3   55.97    9.64
  -6   0   3   58.32    9.17
  -6   0   3   63.56    7.77
  -6   0   3   47.66    8.82
  -6   0   3   53.31    5.70
  -6   0   3   62.36    7.80
  -6   0   4  135.16   14.67
  -6   0   4  129.04   11.70
  -6   0   4  114.84   12.06
  -6   0   4  121.47   13.52
  -6   0   4  136.13    9.09
  -6   0   4  133.05   12.12
  -6   0   5   70.36   10.12
  -6   0   5   60.59    8.76
  -6   0   5   56.60    8.32
  -6   0   5   57.46   10.05
  -6   0   5   59.92    9.21
  -6   0   6  470.15   22.63
  -6   0   6  489.67   25.03
  -6   0   6  481.03   28.95
  -6   0   6  479.16   25.37
  -6   0   6  440.20   24.13
  -6   0   7   21.37    6.87
  -6   0   7   26.21    5.36
  -6   0   7   26.96    6.65
  -6   0   7   23.65    6.48
  -6   0   7   26.67    5.89
  -6   0   7   25.31    4.32
  -6   0   8  339.32   17.68
  -6   0   8  358.36   19.80
  -6   0   8  358.53   24.13
  -6   0   8  374.34   26.78
  -6   0   8  344.58   16.82
  -6   0   8  354.94   23.92
  -6   0   9   46.08    7.17
  -6   0   9   45.87    6.43
  -6   0   9   43.96    8.99
  -6   0   9   50.72    6.85
  -6   0   9   46.21    9.52
  -6   0   9   62.86   11.10
  -6   0  10  145.25   17.02
  -6   0  10  133.26   11.02
  -6   0  10  138.23   17.30
  -6   0  10  125.73   15.61
  -6   0  10  146.31   12.15
  -6   0  11   -2.10    5.49
  -6   0  11    4.49    2.29
  -6   0  11    1.19    2.02
  -6   0  11    3.05    4.89
  -6   0  12  143.94   18.80
  -6   0  12  147.53   18.30
  -6   0  12  150.83   13.69
  -6   0  12  149.34    9.25
  -6   0  13   -2.96    6.06
  -6   0  13    1.62    2.08
  -6   0  13   -4.35    5.33
  -6   0  14  858.35   35.40
  -6   0  14  910.12   48.10
  -6   0  14  950.96   49.51
  -6   0  15  126.80   18.88
  -6   0  15  135.89   19.83
  -6   0  15   99.08   12.65
  -6   0  16  504.83   38.00
  -6   0  16  579.21   41.29
  -6   0  17  264.04   28.17
  -6   0  17  268.38   29.31
  -6   0  18  106.43   18.19
  -6   0  18  104.63   19.03
  -6   0  19   11.27    5.81
  -6   0  19   29.26   11.49
  -6   0  20   99.97   18.56
  -6   0  20  108.18   19.82
  -6   0  21    7.53    6.50
  -6   0  21   -2.36    5.66
  -6   0  22   61.02   15.07
  -6   0  22   69.37   15.94
  -6   0  23   73.02   17.47
  -6   0  24   13.62    6.88
  -6   1 -23   55.58   15.63
  -6   1 -22  -14.96    9.08
  -6   1 -21  218.06   28.82
  -6   1 -20   10.65    6.14
  -6   1 -20   16.27    8.94
  -6   1 -19  207.51   27.60
  -6   1 -19  210.51   27.33
  -6   1 -18    2.88    6.46
  -6   1 -18    9.46    7.91
  -6   1 -17   65.93   15.06
  -6   1 -16   -3.70    5.71
  -6   1 -15  301.37   29.09
  -6   1 -14   -1.10    5.32
  -6   1 -13  315.08   27.83
  -6   1 -12   -5.60    4.78
  -6   1 -11   15.28    6.30
  -6   1 -10   79.51   12.65
  -6   1  -9  509.05   30.47
  -6   1  -9  456.81   10.00
  -6   1  -8  117.59   14.34
  -6   1  -8  122.67    7.29
  -6   1  -7  853.09   36.42
  -6   1  -7  830.63   21.77
  -6   1  -6   -3.53    4.16
  -6   1  -6   -1.43    1.80
  -6   1  -5  801.21   32.54
  -6   1  -5  742.11   24.38
  -6   1  -4    7.86    3.00
  -6   1  -4    9.68    3.97
  -6   1  -4    5.93    3.66
  -6   1  -3  114.26   15.94
  -6   1  -3  121.36   11.71
  -6   1  -3  115.25   10.70
  -6   1  -2    8.98    3.20
  -6   1  -2   10.83    5.53
  -6   1  -2    6.56    3.35
  -6   1  -1   87.59   13.38
  -6   1  -1   90.20    5.54
  -6   1  -1   87.15    9.37
  -6   1  -1   93.83   10.50
  -6   1   0   33.25    4.18
  -6   1   0   42.01    7.48
  -6   1   0   46.28   10.12
  -6   1   0   27.65    5.47
  -6   1   0   30.97    3.65
  -6   1   1  253.89   13.23
  -6   1   1  251.11   14.74
  -6   1   1  268.05   21.97
  -6   1   1  261.19   12.40
  -6   1   1  246.54   17.85
  -6   1   2   18.21    4.09
  -6   1   2   35.94    5.34
  -6   1   2   26.38    7.27
  -6   1   2   19.49    4.35
  -6   1   2   22.03   10.49
  -6   1   3   99.88   12.81
  -6   1   3   93.34    9.10
  -6   1   3   89.93   11.90
  -6   1   3   94.67    8.89
  -6   1   3   91.09    9.54
  -6   1   4  460.44   22.75
  -6   1   4  479.37   26.77
  -6   1   4  487.69   22.37
  -6   1   4  476.22   27.49
  -6   1   5  128.88   13.60
  -6   1   5  144.59   12.99
  -6   1   5  113.30   12.14
  -6   1   5  138.02   15.35
  -6   1   6   58.03    8.10
  -6   1   6   54.56    9.08
  -6   1   6   51.20    8.18
  -6   1   6   59.34    9.03
  -6   1   6   51.35    9.60
  -6   1   7  215.29   14.45
  -6   1   7  217.88   16.16
  -6   1   7  239.95   19.07
  -6   1   7  236.66   19.30
  -6   1   7  233.68   20.88
  -6   1   8    2.15    1.97
  -6   1   8    1.43    3.97
  -6   1   8    4.12    3.47
  -6   1   8    0.33    2.48
  -6   1   8   -1.65    4.36
  -6   1   9  343.48   15.84
  -6   1   9  345.25   17.90
  -6   1   9  323.36   25.69
  -6   1   9  338.99   24.99
  -6   1   9  343.84   19.79
  -6   1   9  361.27   25.31
  -6   1  10  148.61   17.01
  -6   1  10  147.42    9.46
  -6   1  10  142.85   13.26
  -6   1  10  165.11   18.71
  -6   1  10  153.65   17.67
  -6   1  11   67.08    9.61
  -6   1  11   68.82   12.74
  -6   1  11   62.31   11.76
  -6   1  12   80.62   10.64
  -6   1  12   52.30   11.61
  -6   1  12   86.92   14.96
  -6   1  13  164.94   19.99
  -6   1  13  174.56   21.05
  -6   1  13  179.08   16.73
  -6   1  14   -0.02    5.55
  -6   1  14    2.83    2.98
  -6   1  14   -4.24    5.67
  -6   1  15  425.54   34.49
  -6   1  15  449.36   35.45
  -6   1  16   -4.26    5.19
  -6   1  16   -7.93    6.95
  -6   1  17  260.75   28.65
  -6   1  17  232.60   27.34
  -6   1  18   18.37    8.74
  -6   1  18   25.47    9.68
  -6   1  19  102.99   18.62
  -6   1  19  117.66   20.44
  -6   1  20   10.67    9.11
  -6   1  20    9.34    7.83
  -6   1  21   37.54   12.15
  -6   1  21   27.49   13.25
  -6   1  22   49.45   14.90
  -6   1  22   48.14   15.12
  -6   1  23  146.23   24.36
  -6   1  24   41.29   13.84
  -6   2 -22  117.19   22.26
  -6   2 -20  187.65   26.46
  -6   2 -19    1.41    5.60
  -6   2 -18  129.28   21.27
  -6   2 -17    7.06    5.09
  -6   2 -16  134.05   20.58
  -6   2 -15   18.12    8.50
  -6   2 -14  221.19   24.28
  -6   2 -13   43.04   10.83
  -6   2 -12  100.65   15.68
  -6   2 -11    4.94    4.98
  -6   2 -10  129.03   16.37
  -6   2  -9   12.08    5.61
  -6   2  -8  124.88   14.85
  -6   2  -7   40.22    4.40
  -6   2  -7   18.87    6.30
  -6   2  -6  500.75   27.74
  -6   2  -6  517.82   17.90
  -6   2  -5    9.83    5.02
  -6   2  -5   14.99    3.54
  -6   2  -4  565.58   22.03
  -6   2  -4  588.68   28.20
  -6   2  -4  649.11   40.11
  -6   2  -3  209.64   14.25
  -6   2  -3  236.28   17.52
  -6   2  -3  226.76   23.05
  -6   2  -2  274.13   17.12
  -6   2  -2  294.97   18.83
  -6   2  -2  342.57   27.48
  -6   2  -1  338.73   13.33
  -6   2  -1  367.98   20.40
  -6   2  -1  332.55   19.40
  -6   2  -1  364.23   27.57
  -6   2   0  693.18   29.18
  -6   2   0  678.02   36.71
  -6   2   0  640.72   20.70
  -6   2   0  637.59   15.89
  -6   2   0  656.06   26.90
  -6   2   1   34.23    7.30
  -6   2   1   53.66    6.73
  -6   2   1   47.83    9.80
  -6   2   1   41.88    6.87
  -6   2   1   47.67    5.31
  -6   2   2  522.07   30.56
  -6   2   2  561.07   22.69
  -6   2   2  555.85   20.52
  -6   2   2  557.44   24.36
  -6   2   2  559.49   28.19
  -6   2   3  294.63   17.56
  -6   2   3  262.76   15.51
  -6   2   3  282.20   20.69
  -6   2   3  290.75   22.06
  -6   2   4  571.21   26.02
  -6   2   4  606.20   31.32
  -6   2   4  609.41   30.60
  -6   2   4  597.99   25.11
  -6   2   5   10.66    5.56
  -6   2   5    8.29    3.24
  -6   2   5   16.28    5.10
  -6   2   6  380.63   23.49
  -6   2   6  433.33   24.19
  -6   2   6  386.65   26.58
  -6   2   7   -2.30    3.50
  -6   2   7   -2.13    4.01
  -6   2   7    1.71    3.10
  -6   2   8  844.66   38.28
  -6   2   8  831.54   37.00
  -6   2   8  850.55   41.42
  -6   2   9   58.03   10.95
  -6   2   9   68.59   12.74
  -6   2   9   61.10   11.18
  -6   2   9   47.60    6.10
  -6   2  10 1096.37   46.22
  -6   2  10 1034.39   48.14
  -6   2  10  982.82   24.04
  -6   2  10 1021.27   45.50
  -6   2  10 1035.86   38.46
  -6   2  11   63.25   12.81
  -6   2  11  100.75   15.25
  -6   2  11   69.11    5.07
  -6   2  11   62.01    9.84
  -6   2  12  458.92   33.90
  -6   2  12  416.93   31.17
  -6   2  12  448.11   27.18
  -6   2  13   19.77    8.40
  -6   2  13   15.27    7.20
  -6   2  13   17.45    6.18
  -6   2  14  170.80   21.47
  -6   2  14  164.18   21.53
  -6   2  15    2.17    6.93
  -6   2  15    1.72    5.40
  -6   2  16  226.17   26.47
  -6   2  16  202.90   25.18
  -6   2  17   13.83    9.23
  -6   2  17    9.59    6.82
  -6   2  18  505.10   41.48
  -6   2  18  519.09   41.30
  -6   2  19   -3.62    7.17
  -6   2  19   -2.47    4.97
  -6   2  20  164.24   25.04
  -6   2  20  121.12   21.63
  -6   2  21   68.48   16.79
  -6   2  21   49.57   13.96
  -6   2  22  185.18   28.17
  -6   2  22  190.85   27.69
  -6   2  23   17.58   10.94
  -6   3 -20  -16.65    9.29
  -6   3 -19  147.25   23.29
  -6   3 -18   -0.52    5.93
  -6   3 -17   31.38   10.03
  -6   3 -16   16.52    8.63
  -6   3 -15   66.33   14.33
  -6   3 -14  182.16   22.66
  -6   3 -13  418.10   32.85
  -6   3 -12    6.00    5.48
  -6   3 -11  553.01   35.49
  -6   3 -10   -2.74    4.80
  -6   3  -9  352.95   26.99
  -6   3  -8   -2.87    4.86
  -6   3  -7  444.10   28.08
  -6   3  -6   64.37   10.94
  -6   3  -5 1189.64   43.21
  -6   3  -4   62.04    7.78
  -6   3  -4   59.33    9.62
  -6   3  -3 1636.69   40.62
  -6   3  -3 1593.48   47.57
  -6   3  -2    3.74    2.88
  -6   3  -2    5.51    4.30
  -6   3  -1 1181.39   19.58
  -6   3  -1 1151.47   37.61
  -6   3  -1 1177.24   19.46
  -6   3  -1 1192.48   39.82
  -6   3   0   96.43    7.27
  -6   3   0  102.89    9.54
  -6   3   0   85.80   10.82
  -6   3   0   82.75   10.76
  -6   3   1  615.90   20.99
  -6   3   1  645.76   25.03
  -6   3   1  586.77   28.61
  -6   3   1  647.04   28.95
  -6   3   2  169.92   16.34
  -6   3   2  164.63   13.43
  -6   3   2  147.44   11.35
  -6   3   3 2327.45   52.72
  -6   3   3 2387.38   61.56
  -6   3   4   21.47    5.95
  -6   3   4   28.48    8.53
  -6   3   5 1311.19   43.74
  -6   3   5 1341.23   49.05
  -6   3   6    5.64    3.93
  -6   3   6    9.44    6.22
  -6   3   7  292.66   24.54
  -6   3   7  301.45   22.72
  -6   3   8   87.71   13.79
  -6   3   8   94.31   13.18
  -6   3   8  115.98   14.85
  -6   3   9  695.80   36.46
  -6   3   9  649.76   35.96
  -6   3   9  726.35   40.48
  -6   3  10   52.05   12.48
  -6   3  10   73.11   13.37
  -6   3  11  581.44   36.76
  -6   3  11  509.00   35.35
  -6   3  11  543.51   31.14
  -6   3  11  559.16   16.84
  -6   3  12   17.29    8.29
  -6   3  12   29.00    8.47
  -6   3  13  183.15   22.52
  -6   3  13  164.04   21.37
  -6   3  14   98.88   18.03
  -6   3  14   89.78   16.25
  -6   3  15  142.26   21.15
  -6   3  15  154.64   21.91
  -6   3  16   16.49    8.53
  -6   3  16   27.04   10.21
  -6   3  17  290.73   31.58
  -6   3  17  266.04   31.14
  -6   3  18   64.77   15.59
  -6   3  18   62.38   15.43
  -6   3  19  201.49   27.44
  -6   3  19  189.35   26.74
  -6   3  20   29.59   12.40
  -6   3  20   10.36    6.10
  -6   3  21  125.14   22.80
  -6   4 -19   26.58   10.97
  -6   4 -18  177.67   25.04
  -6   4 -17    1.49    5.61
  -6   4 -16  417.60   35.66
  -6   4 -15   73.18   14.66
  -6   4 -14  175.49   22.29
  -6   4 -13   39.37   11.14
  -6   4 -12  362.99   30.62
  -6   4 -11  118.87   17.21
  -6   4 -10  816.71   43.15
  -6   4  -9   89.66   14.54
  -6   4  -8  554.34   33.67
  -6   4  -7   84.65   12.87
  -6   4  -6  226.50   20.55
  -6   4  -5  349.10   24.68
  -6   4  -4  433.76   27.30
  -6   4  -3  291.06   22.10
  -6   4  -3  269.59    8.17
  -6   4  -2  734.04   17.59
  -6   4  -2  748.89   34.41
  -6   4  -1  166.46   10.12
  -6   4  -1  162.32   16.16
  -6   4   0  165.75   11.22
  -6   4   0  173.33   16.05
  -6   4   0  167.86   13.73
  -6   4   0  137.51   14.73
  -6   4   1  387.05   24.50
  -6   4   1  379.69   21.19
  -6   4   2  551.33   30.22
  -6   4   2  554.03   26.72
  -6   4   3  242.87   20.76
  -6   4   3  276.62   19.86
  -6   4   4 1221.28   47.51
  -6   4   4 1229.95   43.07
  -6   4   5   67.91   10.68
  -6   4   5   93.51   13.95
  -6   4   6  376.11   27.85
  -6   4   6  363.16   25.16
  -6   4   7   10.44    5.34
  -6   4   7    9.75    5.81
  -6   4   8   40.67    9.64
  -6   4   8   51.89   10.81
  -6   4   9  112.29   15.87
  -6   4   9   81.06   14.22
  -6   4  10  122.81   16.85
  -6   4  10   99.91   16.20
  -6   4  11  104.59   16.04
  -6   4  11  105.56   17.18
  -6   4  12  323.63   29.98
  -6   4  12  322.65   29.17
  -6   4  13   33.03   10.89
  -6   4  13   31.60   10.99
  -6   4  14  170.67   22.74
  -6   4  14  183.47   24.27
  -6   4  15    6.93    5.57
  -6   4  15    6.67    5.39
  -6   4  16   92.49   18.46
  -6   4  16   64.63   15.36
  -6   4  17    9.22    5.42
  -6   4  18   99.30   19.65
  -6   4  19   24.64   11.98
  -6   4  20   75.99   18.42
  -6   4  21   15.46    9.72
  -6   5 -19   11.10    7.86
  -6   5 -18   89.63   18.31
  -6   5 -17  326.22   33.76
  -6   5 -16  131.96   21.07
  -6   5 -15  250.19   28.12
  -6   5 -14  108.74   18.57
  -6   5 -13   25.26    8.20
  -6   5 -12  227.90   25.14
  -6   5 -11  133.54   18.69
  -6   5 -10  412.32   31.94
  -6   5  -9  321.23   27.30
  -6   5  -8  202.94   21.29
  -6   5  -7  126.71   16.65
  -6   5  -6   78.61    5.60
  -6   5  -6   82.09   13.09
  -6   5  -5   58.25   10.60
  -6   5  -5   58.48    5.18
  -6   5  -4  129.36   16.20
  -6   5  -4  134.20    8.42
  -6   5  -3  407.17   27.46
  -6   5  -3  392.08   15.69
  -6   5  -2  263.38   13.93
  -6   5  -2  267.35   22.16
  -6   5  -1  686.74   24.48
  -6   5  -1  611.03   32.97
  -6   5   0    2.50    2.44
  -6   5   0    6.63    3.67
  -6   5   1  287.56   20.43
  -6   5   2   -0.61    3.11
  -6   5   3   12.58    5.28
  -6   5   4  181.69   17.93
  -6   5   5  105.22   14.02
  -6   5   6   36.84    8.78
  -6   5   7  331.65   26.43
  -6   5   8   16.22    6.38
  -6   5   9   96.27   14.97
  -6   5  10   81.66   15.23
  -6   5  11  251.51   26.05
  -6   5  12   79.19   15.34
  -6   5  13  424.68   35.52
  -6   5  14    5.87    6.33
  -6   5  15  431.05   37.99
  -6   5  16    7.80    8.54
  -6   5  17  150.58   23.51
  -6   5  18   46.51   15.19
  -6   5  19  171.17   26.26
  -6   5  20    4.14    7.71
  -6   6 -18   33.15   13.09
  -6   6 -17   22.42    9.98
  -6   6 -16   68.85   15.22
  -6   6 -15   63.51   14.79
  -6   6 -14   41.15   11.87
  -6   6 -13   19.88    8.25
  -6   6 -12   14.07    6.82
  -6   6 -11   79.06   14.85
  -6   6 -10   13.45    7.66
  -6   6  -9  113.75   17.56
  -6   6  -8  154.29   10.57
  -6   6  -8  191.12   21.61
  -6   6  -7   17.79    3.91
  -6   6  -7   22.13    7.66
  -6   6  -6  241.83   23.42
  -6   6  -6  227.78   13.03
  -6   6  -5   38.41    5.57
  -6   6  -5   37.32    9.39
  -6   6  -4  268.57   15.30
  -6   6  -4  312.38   25.91
  -6   6  -3  444.55   20.51
  -6   6  -3  466.36   31.32
  -6   6  -2  345.50   18.94
  -6   6  -2  329.22   26.02
  -6   6  -1   36.90    7.03
  -6   6  -1   23.91    7.73
  -6   6   0  138.28   16.96
  -6   6   0  119.56   12.39
  -6   6   1    2.07    2.45
  -6   6   2  135.55   15.86
  -6   6   3  150.37   16.78
  -6   6   4   85.85   13.04
  -6   6   5  190.75   20.09
  -6   6   6  306.31   26.25
  -6   6   7  229.56   22.93
  -6   6   8  360.79   29.74
  -6   6   9   66.58   13.12
  -6   6  10  337.35   30.11
  -6   6  11  112.85   18.27
  -6   6  12  122.78   19.45
  -6   6  13  234.54   27.71
  -6   6  14  334.60   33.86
  -6   6  15  152.02   22.84
  -6   6  16  394.74   37.91
  -6   6  17  142.13   23.57
  -6   6  18   92.57   19.71
  -6   6  19   47.79   13.55
  -6   7 -17   18.40   10.41
  -6   7 -16  146.78   23.52
  -6   7 -15   88.78   18.02
  -6   7 -14   95.23   18.20
  -6   7 -13  155.59   22.57
  -6   7 -12   42.70   11.86
  -6   7 -11   35.84   11.35
  -6   7 -10  213.82   15.05
  -6   7 -10  214.02   24.38
  -6   7  -9  130.42   11.66
  -6   7  -9  154.93   20.65
  -6   7  -8  483.70   22.18
  -6   7  -8  448.18   34.30
  -6   7  -7  398.06   20.28
  -6   7  -7  393.96   31.76
  -6   7  -6  156.42   13.08
  -6   7  -6  139.96   18.78
  -6   7  -5  302.58   18.35
  -6   7  -5  256.16   25.21
  -6   7  -4  199.20   15.44
  -6   7  -4  208.31   22.42
  -6   7  -3   73.30    9.48
  -6   7  -3   69.57   13.14
  -6   7  -2  206.82   16.61
  -6   7  -2  211.59   22.38
  -6   7  -1   -0.12    3.85
  -6   7  -1   -0.38    5.00
  -6   7   0  129.44   17.41
  -6   7   0  141.92   14.84
  -6   7   1  250.08   19.86
  -6   7   2  265.22   21.33
  -6   7   3   69.12   12.57
  -6   7   3   88.37   13.21
  -6   7   4  233.89   23.05
  -6   7   5   55.05   11.92
  -6   7   6  597.52   38.42
  -6   7   7   98.25   16.28
  -6   7   8  454.41   35.13
  -6   7   9  139.72   20.03
  -6   7  10  134.64   20.07
  -6   7  11    8.38    6.00
  -6   7  12  366.42   34.75
  -6   7  13  -20.06    9.00
  -6   7  14  364.98   36.30
  -6   7  15  123.89   21.28
  -6   7  16  320.48   35.24
  -6   7  17   20.59    8.84
  -6   8 -15  313.76   34.28
  -6   8 -14   -2.42    5.65
  -6   8 -13  364.46   35.19
  -6   8 -12   31.93   10.89
  -6   8 -11  162.25   23.02
  -6   8 -10   -4.49    6.68
  -6   8  -9  364.64   21.97
  -6   8  -9  361.19   32.79
  -6   8  -8   16.60    4.75
  -6   8  -8   24.77    9.64
  -6   8  -7  551.96   39.15
  -6   8  -7  558.98   27.22
  -6   8  -6   16.80    5.32
  -6   8  -6   22.71    8.15
  -6   8  -5  151.44   14.69
  -6   8  -5  170.84   21.57
  -6   8  -4    7.76    4.81
  -6   8  -4    7.91    5.45
  -6   8  -3  357.14   23.50
  -6   8  -3  371.84   31.23
  -6   8  -2   68.83   10.98
  -6   8  -2   64.64   13.24
  -6   8  -1  589.48   31.72
  -6   8  -1  528.26   36.86
  -6   8   0   85.37   12.88
  -6   8   1  551.34   32.28
  -6   8   2  128.40   16.34
  -6   8   3  123.45   16.35
  -6   8   4   15.38    6.23
  -6   8   4    6.93    3.57
  -6   8   5   93.89   15.95
  -6   8   6   -7.14    6.42
  -6   8   7  289.52   28.91
  -6   8   8   60.42   14.36
  -6   8   9  233.00   27.14
  -6   8  10    1.64    5.23
  -6   8  11  142.56   22.29
  -6   8  12    7.43    5.52
  -6   8  13  109.32   20.81
  -6   8  14   -7.71    6.69
  -6   8  15  128.56   22.84
  -6   8  16   13.67    8.07
  -6   9 -14  214.98   29.07
  -6   9 -13   14.47    8.15
  -6   9 -12  112.99   20.70
  -6   9 -11   -4.33    6.26
  -6   9 -10    2.25    5.06
  -6   9  -9   14.60    8.32
  -6   9  -8   93.22   17.42
  -6   9  -7   24.35    9.19
  -6   9  -7   25.21    6.94
  -6   9  -6  139.07   20.88
  -6   9  -6  122.12   14.20
  -6   9  -5   19.12    7.71
  -6   9  -5   15.01    6.25
  -6   9  -4  394.72   34.09
  -6   9  -4  393.68   26.66
  -6   9  -3  -15.22    7.85
  -6   9  -3   -0.92    3.43
  -6   9  -2  139.74   20.37
  -6   9  -2  147.13   16.91
  -6   9  -1    5.09    5.38
  -6   9  -1    0.59    2.85
  -6   9   0   77.17   15.41
  -6   9   0   98.43   14.75
  -6   9   1   15.84    6.93
  -6   9   2  310.82   26.90
  -6   9   3   57.57   11.52
  -6   9   4   97.05   15.81
  -6   9   5   13.11    6.16
  -6   9   5   24.26    9.85
  -6   9   6   58.42   14.24
  -6   9   6   58.03   12.76
  -6   9   7   36.38   11.64
  -6   9   8  111.60   20.01
  -6   9   9   15.51    8.99
  -6   9  10  126.46   21.26
  -6   9  11   39.28   12.82
  -6   9  12   94.86   19.52
  -6   9  13   17.04    8.99
  -6   9  14   59.39   16.26
  -6  10 -11   41.87   13.06
  -6  10 -10   33.85   11.08
  -6  10  -9  145.68   23.06
  -6  10  -8   -6.06    5.55
  -6  10  -7  468.32   39.05
  -6  10  -6   33.48    8.39
  -6  10  -6   73.72   16.32
  -6  10  -5  365.76   34.74
  -6  10  -5  337.74   26.44
  -6  10  -4   59.24   14.27
  -6  10  -4   65.98   11.86
  -6  10  -3  220.16   26.84
  -6  10  -3  198.63   20.94
  -6  10  -2   70.99   15.72
  -6  10  -2   58.26   11.35
  -6  10  -1   51.11   12.72
  -6  10  -1   53.69   11.57
  -6  10   0   -2.35    5.94
  -6  10   0    5.10    4.66
  -6  10   1  230.18   24.23
  -6  10   2    1.28    5.08
  -6  10   3  377.35   32.08
  -6  10   4   33.22   10.35
  -6  10   5  227.84   26.21
  -6  10   6   -4.98    5.97
  -6  10   7  116.62   20.42
  -6  10   7  116.86   19.39
  -6  10   8   -3.05    5.09
  -6  10   8   -5.46    6.38
  -6  10   9  105.66   20.54
  -6  10  10   32.90   12.65
  -6  10  11  233.91   31.08
  -6  10  12   -0.75    4.58
  -6  11  -8  315.97   34.24
  -6  11  -7   44.82   13.50
  -6  11  -6  187.61   26.35
  -6  11  -5   15.09    8.98
  -6  11  -4  176.11   25.20
  -6  11  -4  151.27   19.00
  -6  11  -3   -1.00    5.60
  -6  11  -3    8.04    7.02
  -6  11  -2  273.54   31.26
  -6  11  -2  394.60   34.06
  -6  11  -1    2.95    5.29
  -6  11  -1  -14.38    6.52
  -6  11   0  152.71   24.08
  -6  11   0  154.10   20.96
  -6  11   1   43.05   11.13
  -6  11   2  233.43   26.46
  -6  11   3   93.06   17.35
  -6  11   4  310.63   31.51
  -6  11   5    3.19    5.24
  -6  11   6  137.26   21.45
  -6  11   7   15.06    8.30
  -6  11   8   69.04   16.96
  -6  11   9   20.13   11.32
  -6  11  10  166.38   25.84
  -6  11  11   11.60    8.25
  -6  12  -1   70.58   14.30
  -6  12   0   12.77    7.03
  -6  12   1   11.70    6.20
  -6  12   2   49.80   12.30
  -6  12   3   21.79    9.10
  -6  12   4   72.24   17.02
  -6  12   5   10.69    6.70
  -6  12   6   31.57   11.30
  -6  12   7   39.67   12.84
  -6  12   8   -1.61    5.05
  -6  13   2   33.07   11.46
  -6  13   3   41.99   13.10
  -6  13   4   28.82   11.02
  -5  -9  21  130.78   22.35
  -5  -8  20   14.02    8.92
  -5  -8  21  155.01   23.33
  -5  -8  22    8.32    6.85
  -5  -7  19  -20.79    9.07
  -5  -7  20   39.59   10.98
  -5  -7  21   -2.06    6.52
  -5  -7  22   63.15   15.10
  -5  -7  23   -1.98    4.75
  -5  -6 -18    3.47    5.96
  -5  -6 -17  202.74   27.08
  -5  -6 -16   -0.65    6.07
  -5  -6 -15  128.71   21.57
  -5  -6 -14   -3.35    7.25
  -5  -6 -13  127.44   20.28
  -5  -6 -12   18.44    8.25
  -5  -6 -11  413.76   35.33
  -5  -6 -10  300.89   29.61
  -5  -6  -9  353.55   25.56
  -5  -6  -9  287.14   28.90
  -5  -6  -8  223.87   20.15
  -5  -6  -8  220.04   25.04
  -5  -6  -7  339.88   24.56
  -5  -6  -7  306.79   28.68
  -5  -6  -6   76.10   11.46
  -5  -6  -6   45.16   10.91
  -5  -6  -5  444.06   34.03
  -5  -6  -5  478.88   28.30
  -5  -6  -4   32.58    7.62
  -5  -6  -3   35.67    7.90
  -5  -6  -2   53.44    9.95
  -5  -6  -1  655.62   33.42
  -5  -6   0    9.92    5.53
  -5  -6  18   23.12   10.07
  -5  -6  19   48.73   12.76
  -5  -6  20   13.49    8.74
  -5  -6  21   89.98   17.62
  -5  -6  22    4.66    6.29
  -5  -6  23  102.20   19.45
  -5  -6  24   29.72   12.00
  -5  -5 -21   18.77   10.11
  -5  -5 -20   51.68   14.86
  -5  -5 -19  -12.77    7.93
  -5  -5 -18   40.03   12.66
  -5  -5 -17    3.62    5.21
  -5  -5 -16  115.75   20.12
  -5  -5 -15   48.35   13.71
  -5  -5 -14   64.63   14.85
  -5  -5 -13    0.08    5.73
  -5  -5 -12  109.35   18.11
  -5  -5 -11    5.42    4.06
  -5  -5 -11   -5.24    6.48
  -5  -5 -10  109.42   13.68
  -5  -5 -10  138.49   19.86
  -5  -5  -9  429.06   25.92
  -5  -5  -9  424.46   33.33
  -5  -5  -8    4.86    3.50
  -5  -5  -8   12.88    6.95
  -5  -5  -7    1.96    2.67
  -5  -5  -7   -0.95    5.40
  -5  -5  -6  210.05   17.42
  -5  -5  -6  268.79   25.24
  -5  -5  -5    5.24    4.09
  -5  -5  -5    6.10    5.13
  -5  -5  -4  571.87   28.01
  -5  -5  -4  562.11   36.19
  -5  -5  -3   -2.97    3.10
  -5  -5  -3   -1.25    5.98
  -5  -5  -2  203.13   16.74
  -5  -5  -2  172.20   19.14
  -5  -5  -1    1.72    2.96
  -5  -5  -1    4.04    4.90
  -5  -5   0  750.13   36.31
  -5  -5   1   -2.85    5.37
  -5  -5   2 1286.37   47.98
  -5  -5   3  307.14   24.35
  -5  -5   4  606.96   33.74
  -5  -5   5   46.81    9.87
  -5  -5   6  200.55   20.16
  -5  -5  13   16.01    4.06
  -5  -5  14  184.02   14.53
  -5  -5  15   31.37    6.36
  -5  -5  16  338.66   30.22
  -5  -5  17    9.12    6.11
  -5  -5  18  353.51   32.14
  -5  -5  19    0.58    5.35
  -5  -5  20  174.64   23.87
  -5  -5  20  145.83   24.24
  -5  -5  21    8.65    6.90
  -5  -5  21   13.97    9.19
  -5  -5  22  169.67   24.08
  -5  -5  22  189.28   28.80
  -5  -5  23   30.04   11.11
  -5  -5  24  100.83   18.98
  -5  -5  25   22.20   10.47
  -5  -4 -22   70.84   17.13
  -5  -4 -21  226.63   28.62
  -5  -4 -20   69.58   15.88
  -5  -4 -19   32.99   11.96
  -5  -4 -18   -5.71    6.77
  -5  -4 -17  120.54   19.88
  -5  -4 -16   -0.19    4.65
  -5  -4 -15  272.50   28.79
  -5  -4 -14   91.20   16.72
  -5  -4 -13  217.38   18.73
  -5  -4 -13  204.10   24.06
  -5  -4 -12    7.87    3.88
  -5  -4 -12   -4.81    7.61
  -5  -4 -11  422.38   24.71
  -5  -4 -11  430.30   33.81
  -5  -4 -10    5.48    5.46
  -5  -4 -10    1.57    2.24
  -5  -4  -9  148.67   18.96
  -5  -4  -9  158.41   14.22
  -5  -4  -8   -1.25    5.27
  -5  -4  -8    6.19    3.76
  -5  -4  -7  103.08   11.12
  -5  -4  -7   84.36   13.87
  -5  -4  -6  142.62   18.26
  -5  -4  -6  166.05   13.64
  -5  -4  -5 1536.39   40.59
  -5  -4  -5 1605.33   57.76
  -5  -4  -4  128.10   11.88
  -5  -4  -4  162.55   18.80
  -5  -4  -3 1443.89   39.35
  -5  -4  -3 1551.84   55.65
  -5  -4  -3 1405.52   52.24
  -5  -4  -2   13.19    5.37
  -5  -4  -2    6.16    3.09
  -5  -4  -1 1418.32   51.47
  -5  -4  -1 1381.28   39.53
  -5  -4   0  306.30   23.56
  -5  -4   0  325.99   21.73
  -5  -4   1 1553.11   51.92
  -5  -4   1 1659.18   49.99
  -5  -4   2  183.18   18.11
  -5  -4   2  205.05   17.66
  -5  -4   3 1789.12   52.68
  -5  -4   4    5.90    3.87
  -5  -4   5  315.59   23.31
  -5  -4   6   44.83    9.47
  -5  -4   7  595.71   33.40
  -5  -4   8  201.19   19.96
  -5  -4  11  360.36   16.25
  -5  -4  12    3.13    2.49
  -5  -4  13  238.01   15.45
  -5  -4  14   61.38    8.30
  -5  -4  15  270.58   18.55
  -5  -4  15  305.85   27.80
  -5  -4  16   74.51   10.12
  -5  -4  16   71.88   13.88
  -5  -4  17  303.47   28.97
  -5  -4  18  121.69   20.00
  -5  -4  18  162.14   21.80
  -5  -4  19  152.69   23.47
  -5  -4  19  127.76   19.22
  -5  -4  20    3.14    5.61
  -5  -4  20   24.12    9.91
  -5  -4  21  151.98   24.99
  -5  -4  21  135.22   21.46
  -5  -4  22   57.64   15.76
  -5  -4  22   37.37   11.75
  -5  -4  23   16.87   10.15
  -5  -4  23   17.10    8.38
  -5  -4  24    1.70    4.32
  -5  -4  25  137.54   22.81
  -5  -3 -22  100.59   20.50
  -5  -3 -21   61.19   15.67
  -5  -3 -20  251.82   29.23
  -5  -3 -19   85.14   16.93
  -5  -3 -18  240.63   28.48
  -5  -3 -18  238.55   27.52
  -5  -3 -17    0.47    5.86
  -5  -3 -17    2.93    5.13
  -5  -3 -16  190.04   23.64
  -5  -3 -16  189.88   23.76
  -5  -3 -15  105.05   17.28
  -5  -3 -15  103.11   17.52
  -5  -3 -14  277.48   20.00
  -5  -3 -14  208.40   24.81
  -5  -3 -14  252.30   25.79
  -5  -3 -13  158.15   20.63
  -5  -3 -13  176.01   20.64
  -5  -3 -12  433.12   33.23
  -5  -3 -12  419.32   23.44
  -5  -3 -12  423.04   30.45
  -5  -3 -11  190.90   21.91
  -5  -3 -11  169.94   14.34
  -5  -3 -11  185.87   19.38
  -5  -3 -10  235.20   23.59
  -5  -3 -10  241.76   16.22
  -5  -3 -10  230.78   21.12
  -5  -3  -9  257.16   21.16
  -5  -3  -9  253.56   24.24
  -5  -3  -9  273.61   16.60
  -5  -3  -8  162.25   16.07
  -5  -3  -8  132.37   17.35
  -5  -3  -8  150.91   11.95
  -5  -3  -7  162.81   15.21
  -5  -3  -7  183.91   19.97
  -5  -3  -7  167.44   12.13
  -5  -3  -6  831.15   32.42
  -5  -3  -6  826.18   26.21
  -5  -3  -6  864.71   41.50
  -5  -3  -5  578.32   25.49
  -5  -3  -5  574.09   21.53
  -5  -3  -5  619.86   35.48
  -5  -3  -5  547.74   33.02
  -5  -3  -4  693.46   23.38
  -5  -3  -4  718.88   37.54
  -5  -3  -4  644.12   25.19
  -5  -3  -3  811.04   25.51
  -5  -3  -3  917.05   41.56
  -5  -3  -2  536.58   21.34
  -5  -3  -2  578.75   32.31
  -5  -3  -1  673.23   34.05
  -5  -3  -1  601.00   26.53
  -5  -3   0   43.47    9.21
  -5  -3   0   54.57    8.14
  -5  -3   1 1207.64   43.50
  -5  -3   1 1242.73   39.06
  -5  -3   2   52.03    8.41
  -5  -3   2   60.22   10.30
  -5  -3   3 1125.78   38.80
  -5  -3   3 1094.72   39.75
  -5  -3   4 1054.25   38.47
  -5  -3   4 1021.16   37.98
  -5  -3   5  192.64   16.91
  -5  -3   6  882.89   37.19
  -5  -3   7  425.69   27.05
  -5  -3   8  262.32    9.11
  -5  -3   8  313.48   23.70
  -5  -3   9  622.23   17.02
  -5  -3   9  651.95   35.19
  -5  -3  10  235.81   11.97
  -5  -3  11   68.84    7.42
  -5  -3  12  413.15   19.13
  -5  -3  12  430.50   30.14
  -5  -3  13   27.72    5.52
  -5  -3  13   32.69    8.64
  -5  -3  14  151.17   18.85
  -5  -3  14  155.23   13.52
  -5  -3  15   29.32    9.60
  -5  -3  15   46.62   11.04
  -5  -3  15   29.43    6.31
  -5  -3  16  140.10   20.61
  -5  -3  16  131.75   13.87
  -5  -3  16  129.40   18.02
  -5  -3  17  176.05   23.42
  -5  -3  17  157.15   16.08
  -5  -3  17  123.35   18.00
  -5  -3  18   71.95   14.88
  -5  -3  18   85.91   16.98
  -5  -3  19   22.09    8.86
  -5  -3  19   31.70   11.35
  -5  -3  20  114.30   18.95
  -5  -3  20  161.68   24.53
  -5  -3  21   -3.58    5.50
  -5  -3  21   16.11    7.71
  -5  -3  22  110.02   19.49
  -5  -3  22  117.32   22.21
  -5  -3  23   26.55    9.53
  -5  -3  23   55.00   16.92
  -5  -3  24   27.73    9.81
  -5  -3  25   -5.50    6.17
  -5  -3  26  156.97   24.78
  -5  -2 -23   14.51    8.74
  -5  -2 -22  101.59   18.88
  -5  -2 -21   32.80   11.11
  -5  -2 -21   40.67   12.39
  -5  -2 -20  226.40   27.44
  -5  -2 -20  248.31   30.21
  -5  -2 -19  126.31   20.11
  -5  -2 -19  115.85   19.95
  -5  -2 -18  187.14   24.00
  -5  -2 -18  190.33   25.37
  -5  -2 -17  214.37   25.58
  -5  -2 -17  196.22   24.71
  -5  -2 -16   85.41   16.12
  -5  -2 -16  113.58   18.15
  -5  -2 -15  115.83   17.83
  -5  -2 -15  129.35   18.58
  -5  -2 -14  199.09   22.60
  -5  -2 -14  182.11   22.22
  -5  -2 -14  176.93   13.99
  -5  -2 -13   48.03   11.47
  -5  -2 -13   50.24    7.52
  -5  -2 -13   53.86   11.85
  -5  -2 -12  252.75   25.15
  -5  -2 -12  280.63   24.48
  -5  -2 -11  251.27   24.49
  -5  -2 -11  242.31   22.07
  -5  -2 -10  398.15   29.91
  -5  -2 -10  440.94   28.11
  -5  -2  -9  604.06   36.51
  -5  -2  -9  566.25   30.74
  -5  -2  -9  587.53   21.34
  -5  -2  -8    5.69    5.64
  -5  -2  -8   -1.82    3.22
  -5  -2  -8    3.33    1.36
  -5  -2  -7  227.79   22.24
  -5  -2  -7  177.37   10.27
  -5  -2  -7  165.14   18.18
  -5  -2  -7  185.19   15.85
  -5  -2  -6   24.02    3.70
  -5  -2  -6   33.96    8.38
  -5  -2  -6   21.69    5.38
  -5  -2  -6   20.00    6.78
  -5  -2  -5  190.67   19.69
  -5  -2  -5  179.84   14.01
  -5  -2  -5  173.52    9.43
  -5  -2  -4  924.74   41.75
  -5  -2  -4  870.01   20.85
  -5  -2  -4  860.12   28.42
  -5  -2  -3   69.94   11.43
  -5  -2  -3   66.16    6.03
  -5  -2  -3   64.40    7.33
  -5  -2  -2  118.19    8.90
  -5  -2  -2  125.33   14.79
  -5  -2  -2  103.93    7.90
  -5  -2  -1   10.21    5.51
  -5  -2  -1   13.51    3.88
  -5  -2  -1   15.01    3.09
  -5  -2   0    9.49    3.53
  -5  -2   0    2.84    2.91
  -5  -2   0    9.86    4.97
  -5  -2   0   10.74    2.36
  -5  -2   1    5.28    3.54
  -5  -2   1    4.63    2.95
  -5  -2   1    9.58    3.41
  -5  -2   2  614.43   25.55
  -5  -2   2  601.33   28.09
  -5  -2   2  593.97   28.95
  -5  -2   3  554.87   25.11
  -5  -2   3  594.19   27.53
  -5  -2   3  577.73   27.98
  -5  -2   4  305.42   19.31
  -5  -2   4  298.95   19.06
  -5  -2   5  654.10   29.30
  -5  -2   5  658.19   27.38
  -5  -2   6   18.94    5.90
  -5  -2   6   15.32    4.21
  -5  -2   7  210.19   17.99
  -5  -2   7  190.38    7.31
  -5  -2   8   82.98   11.85
  -5  -2   8   76.70    5.78
  -5  -2   9    1.54    1.48
  -5  -2   9    0.82    3.51
  -5  -2  10  173.96   11.13
  -5  -2  10  261.60   22.57
  -5  -2  10  175.10   18.42
  -5  -2  11  465.03   30.25
  -5  -2  11  443.25   19.40
  -5  -2  12   93.43    9.65
  -5  -2  12   98.70   14.52
  -5  -2  12   93.28   14.37
  -5  -2  13  748.81   42.21
  -5  -2  13  751.35   28.78
  -5  -2  13  729.47   39.71
  -5  -2  14   -3.20    6.99
  -5  -2  14   -3.02    4.50
  -5  -2  14    1.30    2.45
  -5  -2  15  277.28   27.00
  -5  -2  15  271.53   19.37
  -5  -2  15  252.98   24.56
  -5  -2  16   23.33    6.10
  -5  -2  16   22.24    9.43
  -5  -2  16   23.73    8.95
  -5  -2  17  165.86   11.20
  -5  -2  17  157.59   22.51
  -5  -2  17  131.94   15.13
  -5  -2  17  174.75   21.46
  -5  -2  18  203.31   25.57
  -5  -2  18  172.74   21.81
  -5  -2  19  198.97   26.39
  -5  -2  19  199.47   24.06
  -5  -2  20    2.89    4.71
  -5  -2  20    4.46    6.02
  -5  -2  21  266.71   31.83
  -5  -2  21  229.83   26.92
  -5  -2  22   20.76   10.63
  -5  -2  22   14.80    7.80
  -5  -2  23   90.21   19.67
  -5  -2  23   74.32   16.30
  -5  -2  24   23.12    9.15
  -5  -2  25   95.79   19.63
  -5  -2  26   42.43   13.52
  -5  -1 -23   87.91   18.00
  -5  -1 -22   11.46    6.79
  -5  -1 -21   60.87   14.55
  -5  -1 -21  113.92   20.71
  -5  -1 -20   -3.47    7.22
  -5  -1 -20   -0.51    6.56
  -5  -1 -19   81.57   16.53
  -5  -1 -19  138.25   22.08
  -5  -1 -18   12.57    7.12
  -5  -1 -18   16.22    8.10
  -5  -1 -17  103.33   17.57
  -5  -1 -17   96.14   17.48
  -5  -1 -16  170.00   22.12
  -5  -1 -16  222.68   25.04
  -5  -1 -15  196.43   23.28
  -5  -1 -15  218.32   24.27
  -5  -1 -14   77.38   14.65
  -5  -1 -14   74.07    7.06
  -5  -1 -14   72.63   13.74
  -5  -1 -13  118.27   17.06
  -5  -1 -13  130.01    9.60
  -5  -1 -13  103.37   15.70
  -5  -1 -12   14.71    6.35
  -5  -1 -12   26.38    4.77
  -5  -1 -12   17.01    7.53
  -5  -1 -11  231.56   21.23
  -5  -1 -11  223.38   22.37
  -5  -1 -10  972.37   41.57
  -5  -1 -10  921.88   45.03
  -5  -1  -9  293.00   22.05
  -5  -1  -9  310.21   25.35
  -5  -1  -8  408.50   24.44
  -5  -1  -8  423.62   31.30
  -5  -1  -8  456.91   30.21
  -5  -1  -7   87.45   13.29
  -5  -1  -7   86.96   14.31
  -5  -1  -7   55.28    8.58
  -5  -1  -6   93.15   10.81
  -5  -1  -6   82.64   13.08
  -5  -1  -5   88.08    9.87
  -5  -1  -5   99.59   14.21
  -5  -1  -4  122.15   15.25
  -5  -1  -4  108.61   10.21
  -5  -1  -3 1088.78   43.76
  -5  -1  -3 1064.75   29.49
  -5  -1  -2  413.56   11.15
  -5  -1  -2  445.80   17.71
  -5  -1  -2  457.93   27.67
  -5  -1  -1  552.60   18.05
  -5  -1  -1  551.31   29.67
  -5  -1  -1  553.72   18.85
  -5  -1   0  827.77   35.15
  -5  -1   0  839.39   19.73
  -5  -1   0  810.60   23.83
  -5  -1   0  841.25   33.62
  -5  -1   1   95.41   11.72
  -5  -1   1   89.73   10.98
  -5  -1   1   98.15    6.09
  -5  -1   1   83.04    8.25
  -5  -1   2  938.83   33.60
  -5  -1   2  967.79   28.95
  -5  -1   2  942.63   16.39
  -5  -1   2  938.86   35.25
  -5  -1   3  341.13   19.77
  -5  -1   3  326.12   17.93
  -5  -1   3  335.81    8.86
  -5  -1   3  332.18   20.23
  -5  -1   4  345.69   19.38
  -5  -1   4  344.22   20.20
  -5  -1   4  376.85   20.12
  -5  -1   4  342.18    9.13
  -5  -1   5  529.18   12.79
  -5  -1   5  527.34   24.22
  -5  -1   5  519.88   24.86
  -5  -1   5  525.58   22.97
  -5  -1   6  927.37   29.42
  -5  -1   6  886.81   18.74
  -5  -1   6  917.54   31.03
  -5  -1   6  964.55   35.29
  -5  -1   6  909.45   34.29
  -5  -1   7  165.37   12.27
  -5  -1   7  184.90   13.47
  -5  -1   7  177.25   16.01
  -5  -1   7  176.62   16.12
  -5  -1   7  160.51    9.03
  -5  -1   8  999.47   29.86
  -5  -1   8 1058.01   40.30
  -5  -1   8 1004.82   39.55
  -5  -1   8 1008.29   24.75
  -5  -1   9  132.70   10.74
  -5  -1   9  111.97    9.04
  -5  -1   9  132.79   15.18
  -5  -1   9  127.19   14.92
  -5  -1  10  329.28   16.07
  -5  -1  10  283.19   23.07
  -5  -1  10  321.51   16.41
  -5  -1  10  338.96   24.90
  -5  -1  10  338.20   24.96
  -5  -1  11  358.59   15.82
  -5  -1  11  384.86   27.59
  -5  -1  11  335.33   17.95
  -5  -1  11  351.93   26.31
  -5  -1  11  345.70   26.14
  -5  -1  12  247.97   22.63
  -5  -1  12  247.26   16.35
  -5  -1  12  222.81   11.84
  -5  -1  12  217.94   21.67
  -5  -1  13  639.93   37.06
  -5  -1  13  669.98   28.68
  -5  -1  13  688.50   19.20
  -5  -1  13  712.47   40.46
  -5  -1  14  638.60   38.02
  -5  -1  14  637.63   29.17
  -5  -1  14  684.13   16.56
  -5  -1  14  685.24   40.71
  -5  -1  15  241.35   24.09
  -5  -1  15  196.89   17.08
  -5  -1  15  268.39   26.31
  -5  -1  16  293.30   21.99
  -5  -1  16  357.96   30.06
  -5  -1  16  288.05   28.67
  -5  -1  17  248.34   25.70
  -5  -1  17  266.57   28.41
  -5  -1  18   28.50    9.47
  -5  -1  18    7.56    6.84
  -5  -1  19  215.57   25.23
  -5  -1  19  228.14   27.86
  -5  -1  20  112.86   18.86
  -5  -1  20  119.69   20.58
  -5  -1  21   43.35   11.87
  -5  -1  21   80.91   18.05
  -5  -1  22  146.98   22.12
  -5  -1  22  144.29   24.70
  -5  -1  23   81.68   17.76
  -5  -1  23   61.38   16.02
  -5  -1  24   15.81    8.81
  -5  -1  25   96.00   18.77
  -5  -1  26   21.23   12.40
  -5   0 -23   -0.57    4.94
  -5   0 -22   14.60    8.19
  -5   0 -21   20.07    8.76
  -5   0 -21   23.92    9.27
  -5   0 -20   80.01   16.60
  -5   0 -20  123.38   21.42
  -5   0 -19   -1.58    7.14
  -5   0 -19   12.57    5.69
  -5   0 -18   70.95   14.84
  -5   0 -18   82.62   16.60
  -5   0 -17   52.68   11.95
  -5   0 -17   27.47    8.83
  -5   0 -16  194.17   23.54
  -5   0 -16  185.98   22.93
  -5   0 -15  374.03   31.88
  -5   0 -15  353.21   30.52
  -5   0 -14  539.62   36.24
  -5   0 -13  178.99   20.29
  -5   0 -12   64.76   12.09
  -5   0 -11    2.01    1.09
  -5   0 -11    0.83    3.75
  -5   0 -10  334.59   24.37
  -5   0  -9   14.79    4.81
  -5   0  -8 1464.92   58.85
  -5   0  -8 1490.88   47.08
  -5   0  -7  228.90   22.89
  -5   0  -7  177.64   15.55
  -5   0  -6  421.80   30.05
  -5   0  -6  376.27   21.39
  -5   0  -5  173.82   18.71
  -5   0  -5  158.55   13.59
  -5   0  -4  955.29   42.44
  -5   0  -4  829.86   28.76
  -5   0  -3  130.90   15.52
  -5   0  -3  136.23   11.26
  -5   0  -2 1463.89   33.94
  -5   0  -2 1592.48   51.69
  -5   0  -1  452.75   26.92
  -5   0  -1  433.82   13.03
  -5   0  -1  462.28   17.99
  -5   0  -1  453.65   11.25
  -5   0   0   72.11    6.03
  -5   0   0   76.92   11.27
  -5   0   0   57.43    6.05
  -5   0   0   74.92    5.81
  -5   0   1  178.23   10.02
  -5   0   1  166.65    9.98
  -5   0   1  186.38   10.81
  -5   0   1  194.18   16.62
  -5   0   2  101.11   11.72
  -5   0   2   76.55    9.69
  -5   0   2   83.72    7.90
  -5   0   2   75.13    7.60
  -5   0   2   79.66    6.42
  -5   0   3  223.50   16.87
  -5   0   3  218.91   15.51
  -5   0   3  215.32   16.56
  -5   0   3  261.09   14.86
  -5   0   3  244.09   14.64
  -5   0   3  225.52   10.81
  -5   0   4 1544.17   38.69
  -5   0   4 1615.74   42.74
  -5   0   4 1568.54   45.58
  -5   0   4 1533.04   38.80
  -5   0   4 1569.66   39.11
  -5   0   5   40.41    6.59
  -5   0   5   27.04    5.61
  -5   0   5   35.22    6.36
  -5   0   5   42.63    7.41
  -5   0   6 1763.57   40.99
  -5   0   6 1847.81   47.31
  -5   0   6 1768.74   47.01
  -5   0   6 1727.92   37.45
  -5   0   7   91.08    9.10
  -5   0   7   88.21    8.24
  -5   0   7   89.74    8.09
  -5   0   7  108.48   12.41
  -5   0   7  109.11   12.65
  -5   0   8  828.60   25.36
  -5   0   8  817.03   22.92
  -5   0   8  779.27   25.23
  -5   0   8  828.31   35.36
  -5   0   8  832.24   35.57
  -5   0   9  242.50   20.37
  -5   0   9  228.96   12.56
  -5   0   9  254.36   20.57
  -5   0   9  221.50   14.16
  -5   0  10  448.60   28.33
  -5   0  10  422.62   15.69
  -5   0  10  451.09   29.14
  -5   0  10  438.66   28.06
  -5   0  10  432.27   20.89
  -5   0  11    2.31    2.61
  -5   0  11    1.39    3.53
  -5   0  11    0.40    1.27
  -5   0  11    5.00    6.10
  -5   0  11   -1.93    4.44
  -5   0  12  676.19   37.69
  -5   0  12  673.51   28.99
  -5   0  12  697.58   37.98
  -5   0  13   33.00    9.45
  -5   0  13   43.28    7.83
  -5   0  13   27.00    9.03
  -5   0  14  534.94   36.20
  -5   0  14  558.77   28.93
  -5   0  14  637.97   38.12
  -5   0  15    8.52    7.21
  -5   0  15    3.73    2.78
  -5   0  15    3.63    3.90
  -5   0  16  218.98   24.74
  -5   0  16  229.13   24.56
  -5   0  17   -0.08    5.40
  -5   0  17    2.76    6.73
  -5   0  18  209.42   25.80
  -5   0  18  227.92   25.72
  -5   0  19   -2.65    6.55
  -5   0  19    6.40    5.47
  -5   0  20  193.78   27.00
  -5   0  20  185.29   24.07
  -5   0  21   38.40   11.93
  -5   0  21   39.01   11.96
  -5   0  22  163.91   24.83
  -5   0  22  177.25   24.75
  -5   0  23    3.56    7.32
  -5   0  23   10.28    6.44
  -5   0  24   58.12   15.24
  -5   0  25   -2.68    4.90
  -5   0  26   20.80   10.52
  -5   1 -24   10.75    7.20
  -5   1 -23   67.25   16.00
  -5   1 -22   20.35    9.87
  -5   1 -21  150.50   24.56
  -5   1 -21  149.13   23.03
  -5   1 -20   35.11   11.87
  -5   1 -20    3.24    5.96
  -5   1 -19  215.22   27.15
  -5   1 -18   -0.03    5.42
  -5   1 -17  348.03   32.43
  -5   1 -16   -6.98    6.89
  -5   1 -15  714.62   43.15
  -5   1 -14   25.09    8.78
  -5   1 -13  231.74   23.20
  -5   1 -12   97.95   14.79
  -5   1 -11  274.64   23.28
  -5   1 -10  124.36   14.93
  -5   1  -9 1403.99   48.08
  -5   1  -8   28.24    7.17
  -5   1  -8   49.61   11.36
  -5   1  -8   26.50    2.51
  -5   1  -7 1417.98   23.03
  -5   1  -7 1591.82   61.03
  -5   1  -7 1422.18   44.89
  -5   1  -6    2.16    2.67
  -5   1  -6    3.43    4.68
  -5   1  -6    7.46    2.25
  -5   1  -5  775.95   40.28
  -5   1  -5  723.96   20.46
  -5   1  -5  785.67   30.54
  -5   1  -4    9.03    3.86
  -5   1  -4   12.98    3.26
  -5   1  -4   20.28    7.12
  -5   1  -3  918.37   30.31
  -5   1  -3  886.43   25.70
  -5   1  -3  911.30   41.62
  -5   1  -2   90.08   12.99
  -5   1  -2  117.96   10.23
  -5   1  -2  121.75   10.76
  -5   1  -1 1260.58   32.61
  -5   1  -1 1301.61   34.45
  -5   1  -1 1272.72   20.31
  -5   1  -1 1412.77   48.40
  -5   1   0  275.01   11.43
  -5   1   0  242.82   13.76
  -5   1   0  257.95   16.39
  -5   1   0  248.45    9.72
  -5   1   0  239.55   19.82
  -5   1   1 1191.44   26.96
  -5   1   1 1160.83   29.43
  -5   1   1 1131.85   34.87
  -5   1   1 1150.65   24.91
  -5   1   1 1147.44   40.99
  -5   1   2  457.68   18.59
  -5   1   2  465.68   25.47
  -5   1   2  452.36   18.28
  -5   1   2  462.78   17.58
  -5   1   2  432.61   22.45
  -5   1   3  391.45   22.30
  -5   1   3  393.97   18.62
  -5   1   3  388.34   17.84
  -5   1   3  386.35   22.09
  -5   1   4    4.86    3.51
  -5   1   4    5.35    2.63
  -5   1   4   11.52    4.94
  -5   1   4    8.30    4.09
  -5   1   5  853.09   30.61
  -5   1   5  855.26   30.18
  -5   1   5  890.59   31.70
  -5   1   6   94.72   11.03
  -5   1   6   82.16    9.10
  -5   1   6   83.42   10.56
  -5   1   7  412.81   18.75
  -5   1   7  422.33   24.14
  -5   1   7  433.86   24.88
  -5   1   7  396.56   16.43
  -5   1   8   -1.02    3.80
  -5   1   8   -1.66    3.14
  -5   1   8    0.59    2.28
  -5   1   8   -2.11    2.11
  -5   1   8    0.66    1.39
  -5   1   9  169.74   13.76
  -5   1   9  152.63   15.98
  -5   1   9  155.44   16.09
  -5   1   9  210.91    9.93
  -5   1  10   -1.01    4.73
  -5   1  10   -0.34    2.80
  -5   1  10   -0.47    5.13
  -5   1  10   -0.63    2.21
  -5   1  11   67.54   12.17
  -5   1  11   71.10   12.26
  -5   1  11   59.86   11.33
  -5   1  11   73.06    9.83
  -5   1  12   35.79    7.21
  -5   1  12   49.20   11.04
  -5   1  12   50.86   10.90
  -5   1  13   74.74   10.95
  -5   1  13   70.83   13.31
  -5   1  13   65.95   13.33
  -5   1  14    0.87    2.66
  -5   1  14   -6.48    7.35
  -5   1  14   -9.18    7.15
  -5   1  15   61.99   12.95
  -5   1  15  107.43   17.14
  -5   1  16    7.08    5.46
  -5   1  16    3.56    5.22
  -5   1  17   92.06   16.24
  -5   1  17   90.54   16.87
  -5   1  18   -3.95    5.06
  -5   1  18   -5.31    8.62
  -5   1  19   81.77   16.14
  -5   1  19   66.47   14.46
  -5   1  20   -2.37    7.58
  -5   1  20  -20.11    9.34
  -5   1  21  161.23   23.55
  -5   1  21  146.65   23.71
  -5   1  22   29.54   10.71
  -5   1  22   -3.48    8.75
  -5   1  23  149.68   25.18
  -5   1  23  184.74   26.26
  -5   1  24   17.81    7.94
  -5   2 -24  181.17   26.50
  -5   2 -23    4.72    4.61
  -5   2 -21    6.55    4.17
  -5   2 -20  142.67   22.53
  -5   2 -19   -0.75    6.65
  -5   2 -18   45.46   12.73
  -5   2 -17   92.59   16.89
  -5   2 -16   76.79   15.35
  -5   2 -15  266.81   26.93
  -5   2 -14  209.61   23.24
  -5   2 -13  180.39   21.11
  -5   2 -12  344.89   27.17
  -5   2 -11    1.37    4.04
  -5   2 -10  188.08   18.76
  -5   2  -9  215.77   19.16
  -5   2  -8  383.63   24.86
  -5   2  -7  130.21   14.24
  -5   2  -7  117.13   17.22
  -5   2  -6  464.14   13.95
  -5   2  -6  532.24   35.16
  -5   2  -6  445.60   24.84
  -5   2  -5    9.35    2.75
  -5   2  -5    1.75    2.88
  -5   2  -5    7.65    4.94
  -5   2  -4  420.51   22.45
  -5   2  -4  419.09   16.75
  -5   2  -4  422.56   29.81
  -5   2  -3  130.96   12.34
  -5   2  -3  125.32    9.85
  -5   2  -3  128.22   15.86
  -5   2  -2  745.01   28.20
  -5   2  -2  748.00   25.26
  -5   2  -2  739.95   37.04
  -5   2  -1  484.72   21.50
  -5   2  -1  507.65   29.89
  -5   2  -1  457.02   15.44
  -5   2  -1  463.09    9.97
  -5   2  -1  478.07   22.05
  -5   2   0 3491.70   46.79
  -5   2   0 3654.18   77.67
  -5   2   0 3392.82   57.26
  -5   2   0 3408.18   37.55
  -5   2   0 3437.71   59.69
  -5   2   1   12.93    3.73
  -5   2   1    8.83    3.70
  -5   2   1   21.23    7.26
  -5   2   1   20.85    6.00
  -5   2   1   13.82    3.29
  -5   2   2 1588.29   36.83
  -5   2   2 1606.00   34.07
  -5   2   2 1602.75   44.00
  -5   2   2 1631.70   48.44
  -5   2   3  180.31   13.29
  -5   2   3  177.50   12.54
  -5   2   3  178.72   15.67
  -5   2   3  187.72   16.27
  -5   2   4  184.25   13.70
  -5   2   4  204.36   17.10
  -5   2   4  204.44   15.22
  -5   2   5    0.28    3.58
  -5   2   5   -1.10    3.01
  -5   2   5    1.28    2.23
  -5   2   6   86.31   11.97
  -5   2   6   94.54   11.20
  -5   2   6   89.20   11.17
  -5   2   7   25.17    6.18
  -5   2   7    9.49    3.85
  -5   2   8  506.89   28.78
  -5   2   8  470.29   28.98
  -5   2   8  479.88   27.75
  -5   2   9  126.87   15.30
  -5   2   9  124.37   15.45
  -5   2   9  104.19   13.33
  -5   2  10  213.68   20.26
  -5   2  10  220.32   17.80
  -5   2  10  198.45   19.65
  -5   2  10  185.05    7.44
  -5   2  10  154.22   17.70
  -5   2  11   60.83   10.00
  -5   2  11   60.93   11.70
  -5   2  11   57.76   10.91
  -5   2  12   95.36   12.69
  -5   2  12   93.89   14.67
  -5   2  12   88.94   14.32
  -5   2  13   16.66    5.68
  -5   2  13   15.98    7.28
  -5   2  13    7.76    4.03
  -5   2  14  393.44   31.64
  -5   2  14  421.36   32.70
  -5   2  15   -1.22    4.46
  -5   2  15    1.89    4.97
  -5   2  16  516.99   37.90
  -5   2  16  517.68   38.73
  -5   2  17    9.20    6.27
  -5   2  17    6.70    6.66
  -5   2  18  266.65   28.41
  -5   2  18  287.81   30.68
  -5   2  19   17.19    9.79
  -5   2  19    6.71    6.59
  -5   2  20  112.80   20.71
  -5   2  20  128.52   21.27
  -5   2  21   -3.36    7.18
  -5   2  21    9.17    6.98
  -5   2  22  288.68   34.43
  -5   2  22  284.08   32.18
  -5   2  23   11.93    7.03
  -5   3 -21  154.48   24.65
  -5   3 -20    4.25    6.68
  -5   3 -19   99.78   19.27
  -5   3 -18   20.44    9.05
  -5   3 -17   13.22    6.75
  -5   3 -16   18.50    8.88
  -5   3 -15  114.66   18.11
  -5   3 -14   39.85   10.75
  -5   3 -13  453.11   32.96
  -5   3 -12   34.11    9.48
  -5   3 -11  248.50   22.77
  -5   3 -10   11.07    6.28
  -5   3  -9  122.46   15.31
  -5   3  -8   -4.25    5.33
  -5   3  -7  330.02   23.33
  -5   3  -6    1.74    3.77
  -5   3  -5 1456.42   45.94
  -5   3  -4  114.67   12.50
  -5   3  -3  803.42   26.06
  -5   3  -3  778.15   32.01
  -5   3  -2   37.93    3.40
  -5   3  -2   38.34    7.35
  -5   3  -2   40.38    6.35
  -5   3  -1  130.63   12.70
  -5   3  -1  107.76    6.90
  -5   3  -1  122.15    9.71
  -5   3  -1  130.19   11.69
  -5   3   0  104.93   11.42
  -5   3   0  112.49   11.43
  -5   3   0  119.05   10.19
  -5   3   1 1036.07   35.85
  -5   3   1 1011.49   30.79
  -5   3   2   38.24    8.39
  -5   3   2   30.85    6.52
  -5   3   3 1523.80   46.62
  -5   3   3 1503.82   41.10
  -5   3   4   92.92   12.26
  -5   3   4   78.72   10.35
  -5   3   5  364.11   24.01
  -5   3   5  378.92   22.96
  -5   3   6   11.56    6.12
  -5   3   6    5.18    3.31
  -5   3   7  571.65   32.35
  -5   3   7  599.62   30.97
  -5   3   8   10.57    6.24
  -5   3   8   10.89    5.56
  -5   3   9 1243.46   50.43
  -5   3   9 1237.97   48.17
  -5   3  10    9.57    6.36
  -5   3  10    2.72    4.24
  -5   3  11  598.64   36.61
  -5   3  11  527.34   30.30
  -5   3  11  551.84   34.74
  -5   3  12    2.94    5.53
  -5   3  12    4.65    3.61
  -5   3  13  425.87   32.74
  -5   3  13  410.82   32.41
  -5   3  14   49.92   12.41
  -5   3  14   45.48   11.92
  -5   3  15  485.47   36.95
  -5   3  15  429.65   35.01
  -5   3  16   62.27   14.25
  -5   3  16   60.14   14.51
  -5   3  17  511.90   40.20
  -5   3  17  497.92   39.22
  -5   3  18   45.74   12.60
  -5   3  18   11.42    8.14
  -5   3  19  399.87   38.18
  -5   3  19  356.94   35.14
  -5   3  20   12.90    9.89
  -5   3  21  203.95   28.42
  -5   3  22    6.11    7.94
  -5   4 -20  168.07   25.03
  -5   4 -19  -10.99    7.53
  -5   4 -18  393.41   36.35
  -5   4 -17   -1.11    5.88
  -5   4 -16  537.09   40.09
  -5   4 -15    0.84    5.76
  -5   4 -14  216.48   23.85
  -5   4 -13   -6.00    6.44
  -5   4 -12  426.45   31.65
  -5   4 -11    9.76    4.85
  -5   4 -10  669.59   37.46
  -5   4  -9  187.55   19.59
  -5   4  -8  224.76   20.67
  -5   4  -7  284.79   22.46
  -5   4  -6  554.25   15.24
  -5   4  -6  552.05   30.40
  -5   4  -5  394.16   12.54
  -5   4  -5  388.68   24.99
  -5   4  -4 1673.89   26.74
  -5   4  -4 1787.70   52.30
  -5   4  -3  294.51   12.18
  -5   4  -3  278.95   20.51
  -5   4  -2  404.42   24.08
  -5   4  -2  398.79   15.43
  -5   4  -1  110.49   12.73
  -5   4  -1  104.90    8.66
  -5   4   0  454.56   22.10
  -5   4   1  299.82   18.67
  -5   4   2 1211.96   42.24
  -5   4   2 1229.39   39.00
  -5   4   3  319.38   22.67
  -5   4   3  335.67   21.05
  -5   4   4 1740.11   53.35
  -5   4   4 1599.29   47.59
  -5   4   5   35.71    7.74
  -5   4   5   41.54    9.57
  -5   4   6  826.91   39.58
  -5   4   6  836.49   37.07
  -5   4   7  170.32   19.06
  -5   4   7  185.06   18.23
  -5   4   8  802.58   41.24
  -5   4   8  812.10   39.51
  -5   4   9  339.42   27.49
  -5   4   9  337.98   26.44
  -5   4  10  595.76   37.06
  -5   4  10  551.78   34.62
  -5   4  11  121.97   17.00
  -5   4  11  107.95   16.90
  -5   4  12  466.82   34.35
  -5   4  12  383.37   31.07
  -5   4  12  468.09   13.83
  -5   4  13    5.68    5.74
  -5   4  13   25.03    8.85
  -5   4  14  259.38   27.27
  -5   4  14  235.22   26.37
  -5   4  15   88.98   16.80
  -5   4  16  184.50   24.39
  -5   4  17  157.40   23.25
  -5   4  18  131.84   21.59
  -5   4  19   95.86   19.22
  -5   4  20  109.83   21.59
  -5   4  21   12.06   11.37
  -5   5 -20  269.85   32.29
  -5   5 -19  175.31   25.31
  -5   5 -18   74.65   16.05
  -5   5 -17  538.08   41.88
  -5   5 -16    1.22    6.19
  -5   5 -15  167.83   22.41
  -5   5 -14  255.43   26.64
  -5   5 -13  105.62   16.98
  -5   5 -12  283.63   26.84
  -5   5 -11  353.27   29.18
  -5   5 -10  123.79   16.78
  -5   5  -9  209.26   21.16
  -5   5  -9  215.86   13.61
  -5   5  -8  182.98   19.61
  -5   5  -8  167.17   11.56
  -5   5  -7   -3.34    6.12
  -5   5  -7   -0.34    2.07
  -5   5  -6  238.98   21.02
  -5   5  -6  244.47   13.19
  -5   5  -5  137.87   15.95
  -5   5  -5  137.58    9.90
  -5   5  -4  397.12   26.15
  -5   5  -4  412.28   17.44
  -5   5  -3  267.01   21.31
  -5   5  -3  251.18   14.17
  -5   5  -2  322.14   23.09
  -5   5  -2  347.10   17.49
  -5   5  -1   65.78   10.45
  -5   5  -1   71.44    8.41
  -5   5   0  167.36   13.20
  -5   5   1   25.23    6.43
  -5   5   2  716.84   32.51
  -5   5   3  232.63   19.07
  -5   5   4  446.31   27.15
  -5   5   5  284.80   22.34
  -5   5   6  242.30   21.58
  -5   5   7  105.50   14.72
  -5   5   8  383.81   28.56
  -5   5   9   33.34    8.41
  -5   5  10  251.08   24.47
  -5   5  11  310.49   28.12
  -5   5  12   33.90    5.26
  -5   5  12   46.39   12.01
  -5   5  13  330.48   13.87
  -5   5  13  352.95   31.79
  -5   5  14   37.46   11.01
  -5   5  15   51.26   13.73
  -5   5  16   88.11   17.35
  -5   5  17   46.28   13.78
  -5   5  18   63.17   16.02
  -5   5  19  123.11   22.53
  -5   5  20   -0.04    8.68
  -5   5  21   75.13   18.61
  -5   6 -19   78.13   17.48
  -5   6 -18   26.91   10.38
  -5   6 -17   80.35   16.39
  -5   6 -16   72.94   16.12
  -5   6 -15  169.81   23.18
  -5   6 -14   49.19   12.44
  -5   6 -13  329.24   30.50
  -5   6 -12   19.81    8.09
  -5   6 -11  341.91   20.33
  -5   6 -11  306.28   27.86
  -5   6 -10   64.27    8.53
  -5   6 -10   78.66   14.42
  -5   6  -9   53.33    7.54
  -5   6  -9   79.24   14.40
  -5   6  -8  325.99   18.29
  -5   6  -8  353.13   28.18
  -5   6  -7    8.15    2.98
  -5   6  -7   13.27    6.47
  -5   6  -6    7.35    2.23
  -5   6  -6    6.52    3.87
  -5   6  -5  281.91   23.87
  -5   6  -5  281.90   16.93
  -5   6  -4   72.77   12.22
  -5   6  -4   62.74    8.29
  -5   6  -3  349.53   26.01
  -5   6  -3  341.75   19.25
  -5   6  -2  165.87   17.66
  -5   6  -2  147.81   13.08
  -5   6  -1   12.72    5.80
  -5   6  -1   19.84    5.90
  -5   6   0  145.62   13.83
  -5   6   1   15.29    5.98
  -5   6   1   10.76    4.27
  -5   6   2   70.23   11.33
  -5   6   3  185.62   18.42
  -5   6   4   43.43    9.50
  -5   6   5  100.25   15.00
  -5   6   6  343.51   27.09
  -5   6   7  153.35   18.48
  -5   6   8  266.61   25.18
  -5   6   9    7.77    4.57
  -5   6  10   43.74   11.40
  -5   6  11   86.00   15.84
  -5   6  12  103.61   17.65
  -5   6  13  138.51   20.63
  -5   6  14  178.77   24.69
  -5   6  15   14.67    6.36
  -5   6  16   49.47   13.86
  -5   6  17   13.10    7.91
  -5   6  18   42.19   12.56
  -5   6  19  125.79   22.72
  -5   6  20  148.25   25.45
  -5   7 -18  138.86   23.13
  -5   7 -17    5.90    6.28
  -5   7 -16  271.10   30.63
  -5   7 -15   37.10   11.76
  -5   7 -14   74.50   16.06
  -5   7 -13    0.66    5.92
  -5   7 -12   48.50    8.59
  -5   7 -12   41.10   10.78
  -5   7 -11   -5.85    3.41
  -5   7 -11    1.89    4.13
  -5   7 -10  222.33   17.42
  -5   7 -10  180.68   22.17
  -5   7  -9  184.30   15.64
  -5   7  -9  180.49   21.45
  -5   7  -8  291.79   19.35
  -5   7  -8  264.89   25.62
  -5   7  -7   99.64   11.24
  -5   7  -7  100.78   15.68
  -5   7  -6   41.58    7.20
  -5   7  -6   39.98    9.66
  -5   7  -5  104.85   15.55
  -5   7  -5  129.04   13.07
  -5   7  -4  377.00   28.84
  -5   7  -4  381.56   22.59
  -5   7  -3   44.09   10.54
  -5   7  -3   42.73    8.01
  -5   7  -2  532.83   33.64
  -5   7  -2  530.29   27.71
  -5   7  -1  238.03   19.03
  -5   7   0   75.89   11.12
  -5   7   1  604.94   31.75
  -5   7   2  407.04   26.93
  -5   7   2  472.66   30.92
  -5   7   3  198.81   20.82
  -5   7   4  452.80   31.61
  -5   7   5   91.19   14.72
  -5   7   6  449.29   32.52
  -5   7   7  142.78   19.09
  -5   7   8  290.85   27.66
  -5   7   9   41.38   11.39
  -5   7  10  163.46   21.88
  -5   7  11   17.69    8.74
  -5   7  12  300.69   31.37
  -5   7  13   98.44   18.47
  -5   7  14  480.50   41.52
  -5   7  15  187.27   25.95
  -5   7  16  177.50   25.99
  -5   7  17    4.94    6.95
  -5   7  18  175.20   26.99
  -5   8 -17  138.02   23.09
  -5   8 -16    4.37    5.32
  -5   8 -15  226.39   28.10
  -5   8 -14   13.91    9.59
  -5   8 -13  185.56   18.21
  -5   8 -13  183.95   24.53
  -5   8 -12   -9.68    4.67
  -5   8 -12   -4.84    4.94
  -5   8 -11   59.05   10.02
  -5   8 -11   56.13   12.99
  -5   8 -10   77.57   11.51
  -5   8 -10   92.96   16.09
  -5   8  -9  826.69   36.17
  -5   8  -9  770.90   46.27
  -5   8  -8   49.68    8.87
  -5   8  -8   57.02   13.47
  -5   8  -7  561.36   38.49
  -5   8  -7  559.62   29.50
  -5   8  -6   48.19   11.38
  -5   8  -6   45.38    8.88
  -5   8  -5   79.22   14.60
  -5   8  -5   72.30   11.23
  -5   8  -4   78.21   14.05
  -5   8  -4   45.55    8.93
  -5   8  -3 1144.22   52.88
  -5   8  -3 1146.17   43.95
  -5   8  -2    4.49    3.99
  -5   8  -2    3.60    4.46
  -5   8  -1  820.98   38.40
  -5   8   0   91.84   13.25
  -5   8   1  440.38   29.45
  -5   8   2  153.33   18.01
  -5   8   3  456.83   31.28
  -5   8   4    4.59    6.60
  -5   8   4   -1.66    4.52
  -5   8   5  264.23   26.19
  -5   8   6   70.33   13.81
  -5   8   7   65.43   14.01
  -5   8   8    1.59    5.56
  -5   8   9  118.76   19.51
  -5   8  10   12.42    9.39
  -5   8  11  236.09   28.10
  -5   8  12   22.96   10.68
  -5   8  13  307.66   33.39
  -5   8  14   12.03   10.48
  -5   8  15  389.52   39.59
  -5   8  16   -0.47    6.46
  -5   8  17  211.72   30.34
  -5   9 -15    1.70    7.01
  -5   9 -14  407.43   38.10
  -5   9 -13   18.18    8.83
  -5   9 -12   46.00    9.66
  -5   9 -12   37.48   11.50
  -5   9 -11   36.54    8.41
  -5   9 -11   11.72    6.32
  -5   9 -10   97.22   13.58
  -5   9 -10   90.92   16.83
  -5   9  -9    8.54    8.88
  -5   9  -9   -4.26    4.10
  -5   9  -8 1357.64   49.93
  -5   9  -8 1394.64   63.70
  -5   9  -7  172.47   18.20
  -5   9  -7  160.80   21.74
  -5   9  -6  647.10   34.87
  -5   9  -6  559.41   39.55
  -5   9  -5   13.12    5.30
  -5   9  -5    3.80    4.30
  -5   9  -4  319.29   25.15
  -5   9  -4  299.20   28.75
  -5   9  -3    2.01    3.06
  -5   9  -3   -3.77    3.95
  -5   9  -2  426.10   33.98
  -5   9  -2  382.24   28.12
  -5   9  -1   59.16   11.73
  -5   9   0  472.96   32.11
  -5   9   1    1.65    5.12
  -5   9   2  158.96   19.67
  -5   9   3   14.72    5.85
  -5   9   4   52.72   11.59
  -5   9   5   28.69    9.20
  -5   9   5   15.26    8.01
  -5   9   6  154.94   21.80
  -5   9   6  146.32   20.45
  -5   9   7    1.96    4.83
  -5   9   8  108.59   18.98
  -5   9   9  203.77   26.76
  -5   9  10  155.40   23.87
  -5   9  11   -6.25    6.93
  -5   9  12   39.84   12.46
  -5   9  13   13.45    8.57
  -5   9  14   81.35   18.98
  -5   9  15   14.04   10.58
  -5  10 -13  264.60   31.28
  -5  10 -12   13.00    8.11
  -5  10 -11    0.03    7.17
  -5  10 -10   -1.59    4.42
  -5  10 -10   13.81    9.89
  -5  10  -9   78.11   12.85
  -5  10  -9   75.10   16.06
  -5  10  -8  117.70   16.45
  -5  10  -8  166.10   23.08
  -5  10  -7  285.59   30.32
  -5  10  -7  263.14   23.67
  -5  10  -6  124.93   20.08
  -5  10  -6  101.18   15.20
  -5  10  -5   92.75   17.48
  -5  10  -5  111.63   15.68
  -5  10  -4   -4.65    5.93
  -5  10  -4    1.01    3.11
  -5  10  -3   35.88   10.66
  -5  10  -3   39.75    9.69
  -5  10  -2    2.88    6.72
  -5  10  -2   -0.17    5.45
  -5  10  -1   38.81   11.63
  -5  10  -1   22.48    8.86
  -5  10   0   17.49    7.41
  -5  10   1  215.38   23.80
  -5  10   2    4.27    3.95
  -5  10   3  276.20   27.79
  -5  10   4   19.00    8.16
  -5  10   5  258.68   27.85
  -5  10   6    0.33    4.31
  -5  10   7  110.91   19.13
  -5  10   7  124.29   21.41
  -5  10   8    5.04    5.76
  -5  10   8   39.84   13.45
  -5  10   9  358.25   36.68
  -5  10  10   22.80   10.59
  -5  10  11  198.23   28.08
  -5  10  12   -1.32    4.21
  -5  10  13  116.90   22.07
  -5  11 -11   -8.45    8.07
  -5  11 -10   86.91   18.12
  -5  11  -9   -2.75    5.74
  -5  11  -8   77.07   17.14
  -5  11  -8   69.18   13.14
  -5  11  -7    8.08    6.28
  -5  11  -7    0.35    3.04
  -5  11  -6    9.58    7.19
  -5  11  -6   25.78    8.26
  -5  11  -5    2.74    4.31
  -5  11  -5    9.90    6.26
  -5  11  -4  159.08   23.35
  -5  11  -4  139.68   19.16
  -5  11  -3    9.38    8.41
  -5  11  -3    2.51    4.48
  -5  11  -2  196.48   25.93
  -5  11  -2  186.96   22.58
  -5  11  -1    0.29    4.78
  -5  11  -1   -2.23    6.43
  -5  11   0  262.74   27.76
  -5  11   1   41.01   11.58
  -5  11   2  417.75   35.67
  -5  11   3   24.12   10.32
  -5  11   4  409.11   36.49
  -5  11   5   -6.93    5.32
  -5  11   6   35.09   11.74
  -5  11   7   -0.35    6.36
  -5  11   8  152.85   23.91
  -5  11   9   10.52    7.67
  -5  11  10  447.71   43.58
  -5  11  10  354.71   37.90
  -5  11  11   38.58   13.22
  -5  12  -6  136.56   22.68
  -5  12  -6  105.20   18.00
  -5  12  -5   67.56   15.49
  -5  12  -5  104.37   17.65
  -5  12  -4   66.21   16.23
  -5  12  -4   85.89   16.29
  -5  12  -3  221.94   28.43
  -5  12  -3  204.00   25.09
  -5  12  -2   68.48   15.81
  -5  12  -2   41.86   11.22
  -5  12  -1  173.35   25.67
  -5  12  -1  190.74   24.62
  -5  12   0  211.12   26.19
  -5  12   0  238.36   29.59
  -5  12   1   96.79   18.47
  -5  12   2  123.07   20.58
  -5  12   3   90.94   19.12
  -5  12   4   71.88   16.31
  -5  12   5  104.98   19.95
  -5  12   6   98.26   19.32
  -5  12   7   55.97   14.89
  -5  12   8   23.89   11.90
  -5  12   9  146.73   25.72
  -5  13  -4   22.91    9.35
  -5  13  -3   56.48   14.13
  -5  13  -2   39.74   12.07
  -5  13  -1   15.28    7.93
  -5  13   0    8.57    7.89
  -5  13   1   57.83   14.92
  -5  13   2   13.10    8.39
  -5  13   3   90.64   19.39
  -5  13   4   28.98   11.17
  -5  13   5  127.70   22.85
  -4  -9  21   29.07   10.42
  -4  -8  20   23.73    9.78
  -4  -8  21   69.72   15.43
  -4  -8  22   25.51    9.33
  -4  -7  19   10.67    6.11
  -4  -7  20  170.92   22.77
  -4  -7  21   14.68    8.21
  -4  -7  22   14.91    7.73
  -4  -7  23    4.32    5.41
  -4  -6 -15  488.99   38.42
  -4  -6 -14   -8.15    7.99
  -4  -6 -13  157.39   21.15
  -4  -6 -12   41.75   11.18
  -4  -6 -11  479.19   36.12
  -4  -6 -10  222.31   24.13
  -4  -6  -9  226.47   20.98
  -4  -6  -9  195.97   22.57
  -4  -6  -8   66.12   11.28
  -4  -6  -7  118.57   14.58
  -4  -6  -6  229.94   20.17
  -4  -6  -5  734.97   35.06
  -4  -6  -4   99.84   13.42
  -4  -6  -3  915.73   38.94
  -4  -6  -2  133.40   14.97
  -4  -6  -1  462.81   27.79
  -4  -6   0   13.84    5.06
  -4  -6   1  319.73   24.97
  -4  -6   2    1.73    3.32
  -4  -6   3  173.12   18.68
  -4  -6   4  160.20   18.29
  -4  -6  15  113.07   13.44
  -4  -6  18   11.00    6.10
  -4  -6  19   40.76   11.47
  -4  -6  20    1.53    4.48
  -4  -6  21  118.13   19.04
  -4  -6  22   -5.30    8.20
  -4  -6  22    0.11    5.08
  -4  -6  23   95.87   18.41
  -4  -6  24   42.38   11.63
  -4  -5 -21   52.13   13.74
  -4  -5 -20  175.76   24.09
  -4  -5 -19   43.74   12.28
  -4  -5 -18    7.68    6.96
  -4  -5 -17   23.15    9.38
  -4  -5 -16  382.71   33.58
  -4  -5 -15   56.19   13.34
  -4  -5 -14  242.16   26.29
  -4  -5 -13   12.50    6.39
  -4  -5 -12   17.61    6.24
  -4  -5 -12    9.86    6.01
  -4  -5 -11   -8.42    4.45
  -4  -5 -11   -1.22    4.85
  -4  -5 -10  203.70   18.53
  -4  -5 -10  183.18   21.17
  -4  -5  -9   79.18   11.33
  -4  -5  -9   79.06   14.04
  -4  -5  -8  341.33   23.02
  -4  -5  -8  368.62   28.82
  -4  -5  -7    4.61    3.30
  -4  -5  -7    3.77    6.33
  -4  -5  -6  410.45   24.28
  -4  -5  -6  383.31   28.57
  -4  -5  -5   12.90    4.39
  -4  -5  -5    5.34    3.81
  -4  -5  -4  221.02   21.02
  -4  -5  -4  220.65   17.61
  -4  -5  -3  168.83   15.40
  -4  -5  -2  327.96   21.12
  -4  -5  -1  453.13   24.92
  -4  -5   0  453.16   27.23
  -4  -5   1   10.16    4.29
  -4  -5   2  335.97   23.85
  -4  -5   3   59.17   10.38
  -4  -5   4  173.37   17.49
  -4  -5   5  120.34   15.84
  -4  -5   6  649.58   34.91
  -4  -5   7  103.00   14.24
  -4  -5  12  378.16   20.30
  -4  -5  13   35.64    6.89
  -4  -5  14  282.68   19.41
  -4  -5  15   26.79    6.53
  -4  -5  16  436.85   26.50
  -4  -5  16  470.49   33.64
  -4  -5  17   38.91   10.24
  -4  -5  18  266.55   26.37
  -4  -5  19   -5.30    4.14
  -4  -5  20   63.50   13.34
  -4  -5  21   -2.03    5.74
  -4  -5  21  -11.21   11.27
  -4  -5  22   77.20   15.64
  -4  -5  22  102.79   21.23
  -4  -5  23    2.04    4.22
  -4  -5  23   -8.94   10.95
  -4  -5  24  137.35   21.31
  -4  -4 -22   79.43   16.35
  -4  -4 -21  217.08   26.32
  -4  -4 -20   28.23   10.43
  -4  -4 -19   32.07   10.44
  -4  -4 -18    7.25    7.02
  -4  -4 -17    9.10    7.09
  -4  -4 -16    8.82    5.91
  -4  -4 -15  347.43   30.34
  -4  -4 -14   52.15   12.23
  -4  -4 -14   55.22   10.20
  -4  -4 -14   32.42    8.27
  -4  -4 -13  277.91   21.95
  -4  -4 -13  231.53   23.97
  -4  -4 -12   10.22    5.44
  -4  -4 -12    5.58    3.79
  -4  -4 -11  242.96   23.45
  -4  -4 -11  268.65   20.45
  -4  -4 -10   31.06    8.60
  -4  -4 -10   27.94    6.68
  -4  -4  -9  275.37   19.47
  -4  -4  -9  249.41   23.14
  -4  -4  -8  116.93   12.09
  -4  -4  -8  109.90   15.42
  -4  -4  -8  110.56   15.29
  -4  -4  -7 1035.64   35.44
  -4  -4  -7  943.86   42.97
  -4  -4  -7 1033.00   45.49
  -4  -4  -6   80.78    9.85
  -4  -4  -6  103.34   15.61
  -4  -4  -6  120.97   15.71
  -4  -4  -5  428.65   21.80
  -4  -4  -5  395.90   26.97
  -4  -4  -5  483.02   30.00
  -4  -4  -4    4.89    2.70
  -4  -4  -3  129.29   11.97
  -4  -4  -2   76.18    9.41
  -4  -4  -1  448.42   24.54
  -4  -4  -1  425.28   21.61
  -4  -4   0  483.91   25.75
  -4  -4   1 1461.47   44.83
  -4  -4   2   56.18    8.94
  -4  -4   3  750.90   33.07
  -4  -4   4    5.93    3.96
  -4  -4   5  608.65   31.40
  -4  -4   6  147.17   15.86
  -4  -4   7 2153.27   61.16
  -4  -4   8  680.40   35.40
  -4  -4   9  570.15   19.64
  -4  -4   9  605.30   34.25
  -4  -4  10    1.38    1.85
  -4  -4  11  374.61   18.57
  -4  -4  12   82.68    9.40
  -4  -4  13  944.36   32.98
  -4  -4  14  264.14   18.42
  -4  -4  15  559.90   28.16
  -4  -4  15  623.15   36.94
  -4  -4  16   37.25    7.86
  -4  -4  16   39.46    9.83
  -4  -4  17  438.26   32.44
  -4  -4  18   58.40   12.47
  -4  -4  19  216.82   27.34
  -4  -4  19  185.20   21.80
  -4  -4  20    5.92    5.24
  -4  -4  20   13.15    7.61
  -4  -4  21  216.58   29.14
  -4  -4  21  186.58   23.16
  -4  -4  22   69.39   16.94
  -4  -4  22   93.04   16.29
  -4  -4  23  221.18   31.04
  -4  -4  23  230.34   26.50
  -4  -4  24   37.72   11.13
  -4  -4  25  352.36   33.85
  -4  -3 -22   30.21   10.23
  -4  -3 -21   52.53   13.29
  -4  -3 -20  257.13   27.73
  -4  -3 -19   61.44   13.62
  -4  -3 -18  185.08   22.71
  -4  -3 -17    1.19    6.33
  -4  -3 -17   -2.35    6.77
  -4  -3 -16  236.26   26.00
  -4  -3 -16  225.93   24.57
  -4  -3 -15  189.06   16.84
  -4  -3 -15  174.58   20.91
  -4  -3 -15  170.59   21.25
  -4  -3 -14  398.63   26.01
  -4  -3 -14  463.05   26.05
  -4  -3 -14  434.13   32.33
  -4  -3 -14  447.86   33.07
  -4  -3 -13  167.40   16.20
  -4  -3 -13  154.15   14.80
  -4  -3 -13  146.43   18.68
  -4  -3 -13  139.54   18.35
  -4  -3 -12  812.79   42.92
  -4  -3 -12  862.11   35.11
  -4  -3 -12  815.02   41.23
  -4  -3 -11   83.85   13.00
  -4  -3 -11   87.43   13.77
  -4  -3 -11   67.86    9.48
  -4  -3 -10  218.22   19.66
  -4  -3 -10  205.61   15.86
  -4  -3 -10  202.23   20.30
  -4  -3  -9  188.51   17.50
  -4  -3  -9  214.51   15.41
  -4  -3  -9  247.33   22.78
  -4  -3  -9  161.88   17.92
  -4  -3  -8  201.14   17.48
  -4  -3  -8  207.07   14.62
  -4  -3  -8  217.11   21.08
  -4  -3  -8  223.06   20.55
  -4  -3  -7  125.62   13.16
  -4  -3  -7  121.96   10.89
  -4  -3  -7  137.81   16.59
  -4  -3  -7  141.54   16.39
  -4  -3  -6  991.03   42.40
  -4  -3  -6  911.78   32.99
  -4  -3  -6  957.92   29.39
  -4  -3  -5  631.70   33.09
  -4  -3  -5  595.72   22.60
  -4  -3  -5  631.84   25.73
  -4  -3  -4 1802.67   38.33
  -4  -3  -4 1892.46   55.73
  -4  -3  -3  401.95   18.14
  -4  -3  -3  450.07   26.74
  -4  -3  -2  283.28   15.35
  -4  -3  -1  240.73   16.35
  -4  -3   0  174.16   13.93
  -4  -3   1  627.55   29.30
  -4  -3   1  675.51   27.87
  -4  -3   2 3263.78   64.54
  -4  -3   2 3468.47   63.49
  -4  -3   3 1970.12   48.93
  -4  -3   3 1978.80   49.08
  -4  -3   4 1385.53   42.46
  -4  -3   5   37.06    7.73
  -4  -3   6  432.15   25.41
  -4  -3   7  500.14   27.85
  -4  -3   7  462.02   13.47
  -4  -3   8  546.41   30.04
  -4  -3   8  502.42   16.17
  -4  -3   9  854.14   38.66
  -4  -3   9  774.47   22.13
  -4  -3  10  510.85   30.82
  -4  -3  10  486.01   19.25
  -4  -3  11   37.66    5.96
  -4  -3  12  527.23   23.10
  -4  -3  13   29.51    7.77
  -4  -3  13   40.19    6.81
  -4  -3  14   29.59    8.45
  -4  -3  14   38.27    6.97
  -4  -3  15  167.55   15.56
  -4  -3  15  148.19   17.80
  -4  -3  16   86.97   11.91
  -4  -3  16   95.41   16.80
  -4  -3  16   84.83   13.90
  -4  -3  17  173.82   23.05
  -4  -3  17  178.17   20.68
  -4  -3  18  113.70   12.86
  -4  -3  18  121.66   19.67
  -4  -3  18  137.16   18.52
  -4  -3  19   36.89   11.61
  -4  -3  19   32.66    9.54
  -4  -3  19   54.17    8.85
  -4  -3  20   97.61   18.87
  -4  -3  20   72.58   14.31
  -4  -3  21  106.20   20.39
  -4  -3  21   95.73   16.79
  -4  -3  22   40.51   13.17
  -4  -3  22   36.61   11.57
  -4  -3  23  239.35   31.27
  -4  -3  23  201.24   25.22
  -4  -3  24   39.72   13.64
  -4  -3  24   57.36   13.51
  -4  -3  25   63.87   15.17
  -4  -2 -22  164.53   25.67
  -4  -2 -22  129.57   19.68
  -4  -2 -21   80.03   17.79
  -4  -2 -21   91.41   16.75
  -4  -2 -20  290.92   32.09
  -4  -2 -20  290.58   29.80
  -4  -2 -19  182.12   25.18
  -4  -2 -19  181.74   22.84
  -4  -2 -18  156.46   22.31
  -4  -2 -18  129.35   18.98
  -4  -2 -17  455.56   36.61
  -4  -2 -17  434.77   33.77
  -4  -2 -16  402.22   33.26
  -4  -2 -16  455.42   33.69
  -4  -2 -15  129.15   12.34
  -4  -2 -15  142.33   19.26
  -4  -2 -15  139.57   18.48
  -4  -2 -14  582.42   25.60
  -4  -2 -14  624.66   38.52
  -4  -2 -14  509.48   34.37
  -4  -2 -13  106.21   10.97
  -4  -2 -13  109.32   15.90
  -4  -2 -13   61.24   11.86
  -4  -2 -12  305.87   24.88
  -4  -2 -12  272.99   24.18
  -4  -2 -11  574.01   32.80
  -4  -2 -11  600.35   34.59
  -4  -2 -11  557.74   25.05
  -4  -2 -10  208.37   18.98
  -4  -2 -10  188.51   19.34
  -4  -2 -10  208.34   21.38
  -4  -2 -10  190.21   13.99
  -4  -2  -9  552.30   29.23
  -4  -2  -9  582.16   32.62
  -4  -2  -9  553.40   22.40
  -4  -2  -9  578.85   34.53
  -4  -2  -8  457.67   25.19
  -4  -2  -8  443.75   18.91
  -4  -2  -8  460.53   28.48
  -4  -2  -8  504.32   31.24
  -4  -2  -7   13.71    5.64
  -4  -2  -7    8.60    3.68
  -4  -2  -7    9.57    2.84
  -4  -2  -7    8.54    3.79
  -4  -2  -6  759.57   29.37
  -4  -2  -6  870.18   39.01
  -4  -2  -6  811.16   22.80
  -4  -2  -5  339.62   18.59
  -4  -2  -5  383.53   25.29
  -4  -2  -5  349.22   14.52
  -4  -2  -4  569.81   22.05
  -4  -2  -4  525.67   17.26
  -4  -2  -4  550.89   29.40
  -4  -2  -3  849.64   21.24
  -4  -2  -3  880.77   35.87
  -4  -2  -3  818.81   24.43
  -4  -2  -2 1338.13   27.21
  -4  -2  -2 1269.54   27.63
  -4  -2  -2 1374.04   43.81
  -4  -2  -1   94.82    6.78
  -4  -2  -1   87.64    8.59
  -4  -2  -1   93.28   11.37
  -4  -2   0  642.38   14.51
  -4  -2   0  644.40   23.48
  -4  -2   0  713.13   29.90
  -4  -2   1  592.92   26.02
  -4  -2   1  594.18   23.17
  -4  -2   2 1407.71   39.23
  -4  -2   2 1384.75   36.01
  -4  -2   3 1559.14   40.04
  -4  -2   3 1562.82   40.05
  -4  -2   4 1596.85   42.18
  -4  -2   4 1558.05   38.94
  -4  -2   5  202.78   15.59
  -4  -2   5  180.36   13.30
  -4  -2   6   90.75    5.04
  -4  -2   6   92.23   10.95
  -4  -2   7  408.50   13.11
  -4  -2   7  433.10   24.69
  -4  -2   8  156.07    9.35
  -4  -2   8  174.74   16.47
  -4  -2   9  320.35   14.83
  -4  -2   9  359.55   24.54
  -4  -2  10   75.77    7.80
  -4  -2  10   84.98   11.93
  -4  -2  10   87.64   12.30
  -4  -2  11  354.97   18.31
  -4  -2  11  349.14   24.65
  -4  -2  11  400.80   27.43
  -4  -2  12   14.68    5.53
  -4  -2  12   25.97    5.37
  -4  -2  13  178.70   20.03
  -4  -2  13  163.46   14.09
  -4  -2  13  182.40   18.59
  -4  -2  14    6.45    2.90
  -4  -2  14    6.31    5.28
  -4  -2  14    2.54    4.50
  -4  -2  15  160.46   20.33
  -4  -2  15  148.97   17.79
  -4  -2  15  150.81   15.14
  -4  -2  16  182.39   13.26
  -4  -2  16  179.92   22.15
  -4  -2  16  179.63   20.19
  -4  -2  16  174.71   16.98
  -4  -2  17   62.16    7.74
  -4  -2  17   45.66   11.02
  -4  -2  17   77.71   15.03
  -4  -2  18  125.31   17.77
  -4  -2  18  161.90   11.53
  -4  -2  18  160.70   22.78
  -4  -2  19   82.26   16.70
  -4  -2  19   84.00   15.17
  -4  -2  20   -3.91    6.97
  -4  -2  20    0.36    6.34
  -4  -2  21  130.02   21.63
  -4  -2  21  125.98   19.11
  -4  -2  22   22.34    9.18
  -4  -2  22    8.17    6.57
  -4  -2  23   10.18    7.74
  -4  -2  23   -5.33    5.94
  -4  -2  24   31.73   12.29
  -4  -2  24   13.63    7.60
  -4  -2  25   24.14    9.45
  -4  -2  26   30.16   10.40
  -4  -1 -23   39.65   11.84
  -4  -1 -22    8.95    5.92
  -4  -1 -22   17.44   10.41
  -4  -1 -21  204.63   24.59
  -4  -1 -21  250.03   30.33
  -4  -1 -20    2.05    5.01
  -4  -1 -20   -0.74    4.80
  -4  -1 -19  305.77   28.93
  -4  -1 -19  320.78   32.52
  -4  -1 -18   12.16    6.90
  -4  -1 -18    7.77    6.24
  -4  -1 -17  213.85   23.41
  -4  -1 -17  270.56   28.07
  -4  -1 -16   49.05   11.05
  -4  -1 -16   51.97   12.16
  -4  -1 -15  140.64   18.24
  -4  -1 -15  171.83   11.57
  -4  -1 -15  168.25   20.47
  -4  -1 -14    0.34    1.54
  -4  -1 -14   -3.00    5.76
  -4  -1 -14   -7.40    8.06
  -4  -1 -13  449.51   30.98
  -4  -1 -13  448.79   18.41
  -4  -1 -13  441.97   30.75
  -4  -1 -12    8.66    4.78
  -4  -1 -12   14.71    3.52
  -4  -1 -12   14.09    5.69
  -4  -1 -11  353.50   26.29
  -4  -1 -11  368.75   16.43
  -4  -1 -11  374.69   30.49
  -4  -1 -11  362.55   25.52
  -4  -1 -10  188.36   17.80
  -4  -1 -10  196.15   20.99
  -4  -1 -10  200.83   19.45
  -4  -1  -9  252.16   19.68
  -4  -1  -9  262.24   21.62
  -4  -1  -9  332.47   26.49
  -4  -1  -8   56.27   10.88
  -4  -1  -8   42.55    8.96
  -4  -1  -8   65.14    9.68
  -4  -1  -7  353.96   25.62
  -4  -1  -7  338.70   20.41
  -4  -1  -6  124.02    7.14
  -4  -1  -6  141.78   15.88
  -4  -1  -6  133.39   12.42
  -4  -1  -5  342.39   10.61
  -4  -1  -5  359.72   18.71
  -4  -1  -5  360.09   24.21
  -4  -1  -4  411.32   18.66
  -4  -1  -4  398.56   10.22
  -4  -1  -4  389.62   24.46
  -4  -1  -3  466.55   18.52
  -4  -1  -3  461.42   10.69
  -4  -1  -3  466.93   25.81
  -4  -1  -2  665.84   30.02
  -4  -1  -2  628.45   19.53
  -4  -1  -2  602.07   13.48
  -4  -1  -1  250.04   12.23
  -4  -1  -1  271.62   18.68
  -4  -1  -1  237.40   10.75
  -4  -1   0   19.26    5.75
  -4  -1   0   19.04    3.85
  -4  -1   0   23.06    3.07
  -4  -1   0   19.42    5.25
  -4  -1   1   17.47    4.70
  -4  -1   1   32.78    6.21
  -4  -1   1   29.50    4.69
  -4  -1   1   30.41    2.95
  -4  -1   2  261.75    7.02
  -4  -1   2  254.34   14.16
  -4  -1   2  261.17   15.78
  -4  -1   2  257.93   16.33
  -4  -1   3  769.43   25.60
  -4  -1   3  769.82   25.89
  -4  -1   3  786.06   27.26
  -4  -1   4  250.58   14.62
  -4  -1   4  243.45   14.85
  -4  -1   4  240.00    7.35
  -4  -1   4  231.10   15.32
  -4  -1   5  194.01   14.66
  -4  -1   5  157.42   11.29
  -4  -1   5  171.69    7.43
  -4  -1   6  463.01   23.45
  -4  -1   6  453.34   18.05
  -4  -1   6  458.21   13.94
  -4  -1   7  310.58   20.15
  -4  -1   7  265.72   12.07
  -4  -1   8  623.88   30.13
  -4  -1   8  585.51   19.66
  -4  -1   8  646.71   30.39
  -4  -1   9   38.80    5.71
  -4  -1   9   41.91    8.27
  -4  -1   9   44.34    8.58
  -4  -1  10  264.36   20.71
  -4  -1  10  296.14   22.83
  -4  -1  10  253.51   20.86
  -4  -1  10  272.78   15.71
  -4  -1  11  267.10   21.44
  -4  -1  11  305.64   23.60
  -4  -1  11  287.76   23.05
  -4  -1  11  283.49   17.15
  -4  -1  12  260.94   21.93
  -4  -1  12  233.89   21.71
  -4  -1  12  300.33   18.51
  -4  -1  13  190.70   19.09
  -4  -1  13  204.69   16.34
  -4  -1  13  184.59   19.99
  -4  -1  14  258.11   22.81
  -4  -1  14  249.08   18.81
  -4  -1  14  278.81   11.79
  -4  -1  14  323.36   27.40
  -4  -1  15  102.38   16.27
  -4  -1  15   85.87   13.62
  -4  -1  15  120.46   13.85
  -4  -1  15  113.74    6.54
  -4  -1  16    6.81    4.70
  -4  -1  16    3.95    3.76
  -4  -1  16    3.03    4.92
  -4  -1  17  286.07   28.50
  -4  -1  17  247.71   24.16
  -4  -1  18    2.31    5.32
  -4  -1  18    0.94    5.29
  -4  -1  19  135.60   21.17
  -4  -1  19  109.15   16.99
  -4  -1  20  282.62   30.81
  -4  -1  20  269.95   27.17
  -4  -1  21   64.77   15.92
  -4  -1  21   40.40   11.42
  -4  -1  22   72.63   16.67
  -4  -1  22   72.31   15.16
  -4  -1  23   82.80   18.72
  -4  -1  23   52.98   12.81
  -4  -1  24   14.88    8.92
  -4  -1  24   18.83    8.80
  -4  -1  25   76.63   16.51
  -4  -1  26   47.87   14.76
  -4   0 -23   -0.82    4.99
  -4   0 -22   36.26   12.83
  -4   0 -22   24.59    8.77
  -4   0 -21    1.84    6.56
  -4   0 -21   -4.41    6.19
  -4   0 -20   62.61   14.29
  -4   0 -20   42.76   11.09
  -4   0 -19    3.12    4.56
  -4   0 -19   -1.49    5.63
  -4   0 -18  244.53   27.19
  -4   0 -18  189.46   22.73
  -4   0 -17   24.11    8.46
  -4   0 -17   13.39    5.88
  -4   0 -16  181.28   21.91
  -4   0 -16  171.94   20.76
  -4   0 -15   72.58   13.27
  -4   0 -14   98.74   15.78
  -4   0 -13    6.37    4.79
  -4   0 -13   13.46    2.18
  -4   0 -12  193.09    8.15
  -4   0 -12  193.56   19.53
  -4   0 -11   57.93   12.37
  -4   0 -11   53.82   10.33
  -4   0 -11   38.20    3.76
  -4   0 -10  452.52   27.45
  -4   0 -10  463.16   13.27
  -4   0 -10  477.94   33.06
  -4   0  -9  472.48   26.82
  -4   0  -9  485.66   32.45
  -4   0  -8   47.16    9.95
  -4   0  -8   34.15    7.01
  -4   0  -7  207.52   20.05
  -4   0  -7  194.93   15.76
  -4   0  -6  113.76   11.41
  -4   0  -6  112.87   14.40
  -4   0  -5    5.81    2.78
  -4   0  -5   10.57    4.81
  -4   0  -4 2246.66   59.22
  -4   0  -4 2146.53   43.32
  -4   0  -3  622.52   30.22
  -4   0  -3  545.06   20.51
  -4   0  -2  999.32   36.96
  -4   0  -2  988.45   25.57
  -4   0  -1 1353.61   41.33
  -4   0  -1 1403.67   21.09
  -4   0  -1 1405.94   17.62
  -4   0  -1 1481.64   28.95
  -4   0   0   45.86    5.17
  -4   0   0   36.64    6.64
  -4   0   0   36.03    3.80
  -4   0   0   43.16    4.43
  -4   0   1  234.85   11.05
  -4   0   1  245.36   11.31
  -4   0   1  250.72   10.43
  -4   0   1  267.29   17.01
  -4   0   2 1459.72   30.36
  -4   0   2 1465.87   30.35
  -4   0   2 1479.79   24.33
  -4   0   2 1550.13   38.89
  -4   0   3   85.42    8.50
  -4   0   3   91.50    9.23
  -4   0   3   79.60    8.13
  -4   0   3   74.17    9.18
  -4   0   3   67.77    7.31
  -4   0   4 1325.89   32.86
  -4   0   4 1205.96   32.79
  -4   0   4 1260.94   33.46
  -4   0   4 1253.50   29.92
  -4   0   5  248.55   13.69
  -4   0   5  226.29   15.24
  -4   0   5  251.71   16.24
  -4   0   5  240.48   12.52
  -4   0   6  751.45   22.17
  -4   0   6  728.72   21.41
  -4   0   6  764.15   29.57
  -4   0   6  748.75   29.29
  -4   0   6  745.32   20.36
  -4   0   7  420.67   15.78
  -4   0   7  428.68   17.42
  -4   0   7  448.14   23.93
  -4   0   7  422.74   23.44
  -4   0   7  436.80   14.53
  -4   0   8  549.51   16.52
  -4   0   8  600.66   29.28
  -4   0   8  558.94   27.96
  -4   0   8  529.76   20.62
  -4   0   9  177.75    8.44
  -4   0   9  184.55   16.90
  -4   0   9  190.78   17.38
  -4   0   9  171.95   12.62
  -4   0  10 1376.47   48.20
  -4   0  10 1363.70   37.64
  -4   0  10 1410.88   48.73
  -4   0  10 1350.89   19.47
  -4   0  11   47.69    7.64
  -4   0  11   55.68   10.71
  -4   0  11   50.10   10.09
  -4   0  11   34.09    8.68
  -4   0  12 1029.20   44.96
  -4   0  12 1048.10   36.67
  -4   0  12 1130.12   47.40
  -4   0  12 1016.79   43.27
  -4   0  13  124.52   16.51
  -4   0  13  129.50   16.18
  -4   0  13  119.42   13.05
  -4   0  14  213.80   22.40
  -4   0  14  212.12   21.10
  -4   0  14  203.59   17.73
  -4   0  15  299.04   27.07
  -4   0  15  274.17   24.36
  -4   0  15  274.74   21.46
  -4   0  16   77.55   13.44
  -4   0  16   87.41   15.59
  -4   0  17    3.26    4.17
  -4   0  17    6.22    4.90
  -4   0  18  127.88   18.79
  -4   0  18  160.14   21.85
  -4   0  19    6.27    4.81
  -4   0  19    0.36    5.89
  -4   0  20  273.15   27.90
  -4   0  20  312.34   32.55
  -4   0  21   30.34   10.23
  -4   0  21   31.13   11.86
  -4   0  22  200.19   24.90
  -4   0  22  224.33   29.15
  -4   0  23   17.52    8.55
  -4   0  23   23.10    9.86
  -4   0  24  131.86   23.84
  -4   0  24   89.60   17.77
  -4   0  25   -1.40    4.73
  -4   1 -24    5.60    5.75
  -4   1 -23  218.56   26.32
  -4   1 -22   24.30   10.85
  -4   1 -22   -6.96    6.65
  -4   1 -21   66.59   15.71
  -4   1 -21   41.29   10.86
  -4   1 -20    1.63    5.36
  -4   1 -20   -0.28    5.07
  -4   1 -19  114.85   19.19
  -4   1 -18    5.19    4.67
  -4   1 -17  509.03   37.89
  -4   1 -16    8.01    5.81
  -4   1 -15  308.39   27.83
  -4   1 -14   49.65   11.52
  -4   1 -13  255.22   23.47
  -4   1 -12    3.62    5.21
  -4   1 -11  985.92   49.53
  -4   1 -11  974.25   41.80
  -4   1 -10   38.23   10.95
  -4   1 -10   26.32    7.93
  -4   1  -9 2104.09   68.39
  -4   1  -9 1975.17   54.70
  -4   1  -8  168.58   19.26
  -4   1  -8  162.84   15.26
  -4   1  -7  864.62   41.62
  -4   1  -7  824.66   32.40
  -4   1  -6  360.72   10.05
  -4   1  -6  346.59   25.56
  -4   1  -6  363.34   20.64
  -4   1  -5  691.25   34.94
  -4   1  -5  674.43   15.98
  -4   1  -5  682.41   26.84
  -4   1  -4   22.26    5.52
  -4   1  -4   21.34    3.66
  -4   1  -4   22.62    6.88
  -4   1  -3 1361.55   27.21
  -4   1  -3 1416.90   47.02
  -4   1  -3 1423.02   34.59
  -4   1  -2  447.14   16.98
  -4   1  -2  448.46   25.44
  -4   1  -2  443.59   18.46
  -4   1  -1 2251.64   54.99
  -4   1  -1 2210.19   25.25
  -4   1  -1 2175.64   39.30
  -4   1  -1 2259.77   39.97
  -4   1   0   40.00    4.41
  -4   1   0   36.31    3.62
  -4   1   0   44.02    8.00
  -4   1   0   31.85    4.57
  -4   1   0   57.08    7.58
  -4   1   1 1980.94   35.37
  -4   1   1 1997.51   47.82
  -4   1   1 2005.32   32.76
  -4   1   1 1979.45   41.65
  -4   1   1 1959.33   30.11
  -4   1   2   63.87    6.85
  -4   1   2   62.16    6.31
  -4   1   2   52.94    7.88
  -4   1   2   63.29    8.35
  -4   1   3 1099.87   32.39
  -4   1   3 1139.64   30.08
  -4   1   3 1110.38   28.79
  -4   1   3 1095.61   33.83
  -4   1   4    3.19    2.85
  -4   1   4    1.41    1.97
  -4   1   4    2.11    2.85
  -4   1   5 1507.67   39.73
  -4   1   5 1535.86   33.96
  -4   1   5 1508.10   39.28
  -4   1   6   65.64    9.69
  -4   1   6   79.82    7.36
  -4   1   6   80.34    9.71
  -4   1   7 1950.43   31.93
  -4   1   7 2060.10   51.42
  -4   1   7 2004.99   51.01
  -4   1   7 1931.43   28.52
  -4   1   8  205.06   17.23
  -4   1   8  192.72   16.92
  -4   1   8  185.09   13.67
  -4   1   8  189.13    7.54
  -4   1   9  835.43   36.19
  -4   1   9  791.71   35.51
  -4   1   9  771.83   29.14
  -4   1  10   29.69    7.16
  -4   1  10   35.38    6.85
  -4   1  10   41.52    9.07
  -4   1  11  582.23   33.06
  -4   1  11  571.76   32.58
  -4   1  11  526.56   26.18
  -4   1  11  502.53   30.02
  -4   1  12   50.51    8.63
  -4   1  12   47.17   10.75
  -4   1  12   41.73    9.29
  -4   1  13 1002.25   46.20
  -4   1  13  923.00   37.79
  -4   1  13 1049.94   45.88
  -4   1  14    5.18    4.30
  -4   1  14    0.34    3.85
  -4   1  14    4.44    5.43
  -4   1  15  761.97   41.45
  -4   1  15  771.81   43.97
  -4   1  16   68.14   13.02
  -4   1  16   64.16   13.91
  -4   1  17  220.26   23.95
  -4   1  17  192.74   23.48
  -4   1  18    6.46    6.23
  -4   1  18   -4.17    6.58
  -4   1  19  158.10   21.12
  -4   1  19  152.70   22.27
  -4   1  20    9.88    6.42
  -4   1  20   15.94    8.64
  -4   1  21  225.24   26.60
  -4   1  21  209.72   28.03
  -4   1  22   -7.83    6.64
  -4   1  22   12.53    8.14
  -4   1  23  135.30   21.30
  -4   1  23  149.59   25.48
  -4   1  24  -11.82    7.35
  -4   2 -24  220.85   27.22
  -4   2 -23   24.90   10.16
  -4   2 -22  276.63   33.01
  -4   2 -21   -1.90    7.15
  -4   2 -20  100.94   19.29
  -4   2 -19   -7.52    9.33
  -4   2 -18  183.13   23.97
  -4   2 -17   35.57   10.63
  -4   2 -16  254.69   25.88
  -4   2 -15   13.04    6.81
  -4   2 -14  675.74   39.38
  -4   2 -13    1.06    3.88
  -4   2 -12  479.26   30.81
  -4   2 -11  196.97   19.48
  -4   2 -10  926.71   39.96
  -4   2  -9  400.30   25.29
  -4   2  -8  958.85   37.86
  -4   2  -7   13.92    6.77
  -4   2  -7    4.17    3.70
  -4   2  -6  835.21   41.11
  -4   2  -6  746.82   30.72
  -4   2  -5  113.64   14.81
  -4   2  -5   99.36   11.11
  -4   2  -4  354.79   12.99
  -4   2  -4  366.30   25.47
  -4   2  -4  318.72   18.64
  -4   2  -3 1839.31   32.71
  -4   2  -3 1908.61   56.41
  -4   2  -3 1892.56   43.02
  -4   2  -2  280.21   13.89
  -4   2  -2  345.16   23.58
  -4   2  -2  276.79   16.04
  -4   2  -1  111.65   13.17
  -4   2  -1  105.62    7.33
  -4   2  -1  120.98    9.86
  -4   2  -1  107.30    9.90
  -4   2   0 1771.89   49.40
  -4   2   0 1857.59   32.76
  -4   2   0 1771.03   38.81
  -4   2   0 1818.83   39.34
  -4   2   1  220.02   14.56
  -4   2   1  234.94   17.28
  -4   2   1  222.83   12.77
  -4   2   2 1061.89   33.24
  -4   2   2 1033.79   28.72
  -4   2   3  238.81   16.65
  -4   2   3  254.98   15.42
  -4   2   4  118.41   11.08
  -4   2   5   63.23    8.64
  -4   2   6 1514.18   43.56
  -4   2   7    5.09    3.58
  -4   2   8  634.33   31.10
  -4   2   9    1.41    3.71
  -4   2   9    1.08    2.18
  -4   2  10   32.07    8.03
  -4   2  10   41.28    8.81
  -4   2  10   51.44    8.70
  -4   2  11    2.34    3.72
  -4   2  11    2.17    3.68
  -4   2  11   -0.33    2.79
  -4   2  12  205.18   20.63
  -4   2  12  261.01   23.59
  -4   2  12  243.03   19.83
  -4   2  13    1.51    4.50
  -4   2  13    2.87    4.94
  -4   2  13    1.20    3.32
  -4   2  14  576.90   37.38
  -4   2  14  663.09   38.79
  -4   2  15   48.73   11.54
  -4   2  15   47.87   11.09
  -4   2  16  157.98   21.27
  -4   2  16  164.82   20.54
  -4   2  17   -3.86    6.46
  -4   2  17   -2.45    4.22
  -4   2  18  128.74   20.04
  -4   2  18  142.51   21.46
  -4   2  19   14.01    7.11
  -4   2  19   21.77    9.92
  -4   2  20   70.31   15.43
  -4   2  20   66.30   15.54
  -4   2  21   -3.16    7.76
  -4   2  22  140.53   23.70
  -4   2  23   -8.51    9.22
  -4   3 -22  155.51   24.88
  -4   3 -21  139.65   22.88
  -4   3 -20    7.02    7.16
  -4   3 -19  176.14   24.13
  -4   3 -18   15.40    7.12
  -4   3 -17  264.72   27.76
  -4   3 -16  130.53   19.55
  -4   3 -15 1186.02   54.89
  -4   3 -14   -0.27    4.52
  -4   3 -13  232.87   22.68
  -4   3 -12    6.27    3.40
  -4   3 -11   12.75    5.20
  -4   3 -10  218.88   20.16
  -4   3  -9  110.86   13.94
  -4   3  -8  270.08   20.75
  -4   3  -7   91.94   11.85
  -4   3  -6    3.93    1.75
  -4   3  -6    2.20    3.31
  -4   3  -5 1096.83   19.93
  -4   3  -5 1104.02   37.97
  -4   3  -4  555.59   26.17
  -4   3  -4  531.40   13.29
  -4   3  -3  390.35   21.20
  -4   3  -3  369.31   11.44
  -4   3  -2   43.43    4.51
  -4   3  -2   37.64    6.85
  -4   3  -1  139.12    8.46
  -4   3  -1  141.77   12.50
  -4   3  -1  132.18   10.02
  -4   3  -1  141.47   11.22
  -4   3   0   14.46    5.11
  -4   3   0    8.03    3.09
  -4   3   1 1916.72   44.91
  -4   3   1 1995.02   41.68
  -4   3   2   25.27    5.22
  -4   3   2   21.88    6.14
  -4   3   3  809.53   31.62
  -4   3   3  787.61   28.87
  -4   3   4   78.14   11.08
  -4   3   4   87.52   10.50
  -4   3   5  601.06   27.83
  -4   3   6    7.46    4.19
  -4   3   7 1585.73   49.28
  -4   3   8   -1.52    5.17
  -4   3   9 1472.06   51.24
  -4   3  10    4.08    4.59
  -4   3  10    0.58    3.35
  -4   3  10    0.31    5.17
  -4   3  11  273.27   23.89
  -4   3  11  302.39   22.69
  -4   3  11  259.53   23.89
  -4   3  12   34.99    9.92
  -4   3  12   35.34    9.02
  -4   3  13  454.67   32.79
  -4   3  13  427.40   31.87
  -4   3  14    3.43    6.55
  -4   3  14    6.31    5.37
  -4   3  15  485.39   36.61
  -4   3  15  463.34   34.99
  -4   3  16   -0.78    5.87
  -4   3  16   -2.01    4.35
  -4   3  17  426.14   36.09
  -4   3  18   14.64    7.98
  -4   3  19  327.23   34.05
  -4   3  20    5.62    7.78
  -4   3  21  165.63   25.97
  -4   3  22    5.83    8.88
  -4   3  23  270.28   33.65
  -4   4 -22   30.40   10.99
  -4   4 -21   57.53   14.58
  -4   4 -20  282.88   31.54
  -4   4 -19    4.01    7.78
  -4   4 -18  231.57   27.09
  -4   4 -17   46.75   13.29
  -4   4 -16  122.43   18.33
  -4   4 -15  157.39   20.57
  -4   4 -14  284.18   26.49
  -4   4 -13  103.72   15.90
  -4   4 -12  131.35   17.16
  -4   4 -11  133.33   16.68
  -4   4 -10  179.75   18.78
  -4   4  -9   95.84    9.40
  -4   4  -9  113.75   14.36
  -4   4  -8  113.29    9.56
  -4   4  -8  116.60   14.43
  -4   4  -7  233.17   13.09
  -4   4  -7  242.16   20.04
  -4   4  -6  911.14   24.50
  -4   4  -6  905.06   37.08
  -4   4  -5   -0.76    2.04
  -4   4  -5   -0.05    4.20
  -4   4  -4 1408.98   44.20
  -4   4  -4 1401.64   29.14
  -4   4  -3   55.11    8.78
  -4   4  -3   54.98    5.98
  -4   4  -2  323.35   20.66
  -4   4  -2  354.28   15.51
  -4   4  -1  273.85   14.41
  -4   4   0  473.78   22.30
  -4   4   1  303.71   18.43
  -4   4   2 1991.38   48.47
  -4   4   3    2.07    3.16
  -4   4   4 2182.82   54.67
  -4   4   5  160.69   15.85
  -4   4   6  264.42   20.43
  -4   4   7  338.39   24.06
  -4   4   8  592.77   32.93
  -4   4   9  158.31   18.05
  -4   4  10  672.42   37.30
  -4   4  11    3.36    5.49
  -4   4  11    2.62    1.99
  -4   4  12  499.11   34.33
  -4   4  12  510.88   15.03
  -4   4  13   83.33   15.25
  -4   4  14  323.62   29.61
  -4   4  15  275.62   28.35
  -4   4  16  182.13   23.51
  -4   4  17  148.59   22.04
  -4   4  18  467.08   39.81
  -4   4  19  125.06   21.68
  -4   4  20   90.76   19.42
  -4   4  21   14.33    8.48
  -4   4  22   34.18   13.30
  -4   5 -21   88.27   18.56
  -4   5 -20  136.51   22.30
  -4   5 -19  350.53   34.40
  -4   5 -18   -7.14    5.05
  -4   5 -17   49.05   13.22
  -4   5 -16    4.21    6.69
  -4   5 -15  158.27   21.05
  -4   5 -14  415.17   32.70
  -4   5 -13  204.30   22.28
  -4   5 -12  111.97   16.47
  -4   5 -11  436.46   23.44
  -4   5 -11  461.18   31.85
  -4   5 -10    4.04    3.24
  -4   5 -10   -1.38    5.02
  -4   5  -9  737.17   27.64
  -4   5  -9  665.94   36.09
  -4   5  -8  243.23   15.60
  -4   5  -8  256.44   21.94
  -4   5  -7  423.64   19.74
  -4   5  -7  424.86   27.41
  -4   5  -6  306.78   16.44
  -4   5  -6  315.14   23.13
  -4   5  -5  260.60   15.12
  -4   5  -5  272.30   21.23
  -4   5  -4  406.93   18.95
  -4   5  -4  413.21   25.62
  -4   5  -3  281.08   20.89
  -4   5  -3  243.67   15.00
  -4   5  -2  160.92   15.75
  -4   5  -2  161.85   12.52
  -4   5  -1  384.62   19.78
  -4   5   0  899.56   31.09
  -4   5   1  370.07   22.66
  -4   5   2  506.87   26.86
  -4   5   3  670.16   31.93
  -4   5   4  574.90   30.20
  -4   5   5  379.69   25.51
  -4   5   6  222.81   19.95
  -4   5   7  176.15   18.35
  -4   5   8  224.31   21.37
  -4   5   9  123.89   16.76
  -4   5  10  188.89   20.93
  -4   5  11  288.27   26.46
  -4   5  11  243.23   14.94
  -4   5  12   60.33   13.16
  -4   5  12   54.13    6.88
  -4   5  13  435.73   17.18
  -4   5  13  465.37   35.74
  -4   5  14  240.77   11.27
  -4   5  14  222.60   25.45
  -4   5  15   46.33   13.50
  -4   5  16  122.12   20.18
  -4   5  17   15.12    9.62
  -4   5  18   89.49   18.17
  -4   5  19   34.92   11.74
  -4   5  20    5.45    7.26
  -4   5  21   -0.15    5.00
  -4   6 -20   57.27   15.09
  -4   6 -19  252.51   29.80
  -4   6 -18   22.30    9.41
  -4   6 -17  302.50   31.18
  -4   6 -16   71.78   15.01
  -4   6 -15  397.58   33.68
  -4   6 -14   33.14    9.72
  -4   6 -13  635.77   31.91
  -4   6 -13  543.79   37.66
  -4   6 -12   58.06    9.59
  -4   6 -12   47.77   11.75
  -4   6 -11  318.37   27.50
  -4   6 -11  324.12   21.48
  -4   6 -10  507.58   33.80
  -4   6 -10  463.62   24.83
  -4   6  -9  231.04   22.27
  -4   6  -9  204.27   16.26
  -4   6  -8   68.62   11.76
  -4   6  -8   66.84    9.31
  -4   6  -7  240.76   21.93
  -4   6  -7  208.47   15.67
  -4   6  -6   -0.70    3.86
  -4   6  -6   -0.17    2.30
  -4   6  -5  955.45   41.93
  -4   6  -5  975.08   33.67
  -4   6  -4   53.66   10.54
  -4   6  -4   70.35    9.29
  -4   6  -3  301.65   23.23
  -4   6  -3  297.60   18.91
  -4   6  -2   62.85   10.82
  -4   6  -2   44.73    7.76
  -4   6  -1  133.29   13.17
  -4   6   0   44.75    8.16
  -4   6   1  295.13   21.98
  -4   6   1  286.10   20.19
  -4   6   2   97.74   13.29
  -4   6   3  729.78   36.05
  -4   6   4    6.18    4.93
  -4   6   5  224.80   21.16
  -4   6   6    8.48    5.24
  -4   6   7   34.75    9.39
  -4   6   8  255.91   24.30
  -4   6   9  573.15   36.75
  -4   6  10    6.49    5.38
  -4   6  11  173.01   21.68
  -4   6  11  154.89   13.70
  -4   6  12  123.65   19.17
  -4   6  12  133.98   12.29
  -4   6  13  108.52   18.38
  -4   6  13   85.36    9.61
  -4   6  14  163.66   22.83
  -4   6  15   25.39   10.59
  -4   6  16   -2.84    6.07
  -4   6  17   19.87    9.66
  -4   6  18   35.53   12.74
  -4   6  19   83.42   18.80
  -4   6  20  184.91   27.91
  -4   7 -19   20.36   10.96
  -4   7 -18  324.79   33.95
  -4   7 -17    4.23    5.34
  -4   7 -16  140.59   21.25
  -4   7 -15    4.78    6.52
  -4   7 -14  101.69   13.88
  -4   7 -14   77.30   15.02
  -4   7 -13   51.22   10.11
  -4   7 -13   44.21   11.83
  -4   7 -12  112.61   13.92
  -4   7 -12  104.19   16.74
  -4   7 -11   81.62   11.63
  -4   7 -11   72.42   13.65
  -4   7 -10  359.92   29.66
  -4   7 -10  399.19   24.89
  -4   7  -9   69.88   13.20
  -4   7  -9   66.91   10.17
  -4   7  -8  155.67   18.78
  -4   7  -8  185.01   16.49
  -4   7  -7   22.33    7.73
  -4   7  -7   14.25    4.95
  -4   7  -6   74.57   10.60
  -4   7  -6   64.07   11.97
  -4   7  -5    3.21    3.06
  -4   7  -5    9.01    5.32
  -4   7  -4  445.59   25.55
  -4   7  -4  486.01   31.57
  -4   7  -3  132.54   16.14
  -4   7  -3  113.80   13.21
  -4   7  -2  375.25   27.10
  -4   7  -2  340.86   22.77
  -4   7  -1    3.51    3.05
  -4   7   0    1.43    3.53
  -4   7   1   40.76    8.70
  -4   7   2  295.44   23.07
  -4   7   3  446.70   30.44
  -4   7   4 1259.38   51.79
  -4   7   5    3.01    5.55
  -4   7   6   27.34    9.18
  -4   7   7  150.82   19.50
  -4   7   8   23.37    9.08
  -4   7   9  198.96   23.25
  -4   7  10  280.00   28.16
  -4   7  11  -10.14    4.52
  -4   7  11   -2.09    5.86
  -4   7  12  189.04   24.18
  -4   7  13  142.69   21.94
  -4   7  14  161.35   23.23
  -4   7  15   96.90   18.26
  -4   7  16  119.58   21.12
  -4   7  17   33.64   12.35
  -4   7  18  237.05   31.33
  -4   7  19  101.48   20.98
  -4   8 -18    7.85    7.38
  -4   8 -17   72.78   16.40
  -4   8 -16   75.64   13.48
  -4   8 -16   62.10   13.84
  -4   8 -15  138.80   17.56
  -4   8 -15  149.67   22.25
  -4   8 -14   30.99    8.82
  -4   8 -14   23.78    9.84
  -4   8 -13   23.56    7.12
  -4   8 -13   14.43    8.11
  -4   8 -12    0.17    4.24
  -4   8 -12   -3.05    5.93
  -4   8 -11  130.05   15.67
  -4   8 -11  104.64   17.36
  -4   8 -10   51.64    9.90
  -4   8 -10   51.00   12.77
  -4   8  -9 1076.94   43.41
  -4   8  -9 1094.85   52.86
  -4   8  -8  100.23   13.37
  -4   8  -8   96.80   15.85
  -4   8  -7  365.58   29.82
  -4   8  -7  373.85   25.44
  -4   8  -6    4.13    5.20
  -4   8  -6    2.00    3.56
  -4   8  -5   32.55    9.31
  -4   8  -5   37.55    8.08
  -4   8  -4   28.10    8.34
  -4   8  -4   33.38    8.13
  -4   8  -3  433.44   31.33
  -4   8  -3  402.61   26.99
  -4   8  -2  143.94   16.62
  -4   8  -1  999.18   43.35
  -4   8   0    5.09    3.38
  -4   8   1  185.32   19.61
  -4   8   2   69.70   12.27
  -4   8   3  699.11   39.00
  -4   8   4    0.16    5.11
  -4   8   4   -0.15    4.54
  -4   8   5  803.54   45.26
  -4   8   6    5.48    5.36
  -4   8   7  322.62   29.83
  -4   8   8  410.00   33.91
  -4   8   9  360.46   32.94
  -4   8  10   56.33   14.11
  -4   8  11  458.75   38.27
  -4   8  12    2.94    8.00
  -4   8  13  502.30   41.86
  -4   8  14   -2.63    5.63
  -4   8  15  348.09   36.56
  -4   8  16   50.84   14.26
  -4   8  17  150.24   25.20
  -4   9 -17    6.31    7.97
  -4   9 -16  282.43   31.92
  -4   9 -15   20.08    7.28
  -4   9 -15   28.63   11.43
  -4   9 -14  274.38   30.15
  -4   9 -14  283.87   25.45
  -4   9 -13    3.11    3.05
  -4   9 -13   -4.64    5.18
  -4   9 -12  193.52   24.48
  -4   9 -12  193.05   20.39
  -4   9 -11   52.84   11.16
  -4   9 -11   28.18    9.48
  -4   9 -10  360.68   27.16
  -4   9 -10  449.31   36.04
  -4   9  -9    8.09    4.64
  -4   9  -9    8.62    5.51
  -4   9  -8  519.42   32.57
  -4   9  -8  514.13   37.29
  -4   9  -7   25.22    7.71
  -4   9  -7   37.80   11.32
  -4   9  -6  490.47   36.07
  -4   9  -6  458.41   30.77
  -4   9  -5   35.05   10.94
  -4   9  -5   51.44   10.82
  -4   9  -4  224.91   24.37
  -4   9  -4  212.34   21.12
  -4   9  -3   -3.13    6.72
  -4   9  -3    0.89    4.00
  -4   9  -2  897.33   47.71
  -4   9  -2  819.46   41.92
  -4   9  -1   13.26    6.62
  -4   9   0  885.35   44.45
  -4   9   1   12.01    5.96
  -4   9   2  253.29   24.93
  -4   9   3    0.37    5.79
  -4   9   4  234.07   25.00
  -4   9   5   88.74   15.74
  -4   9   5   95.50   16.95
  -4   9   6  450.60   35.64
  -4   9   6  532.03   39.70
  -4   9   7    0.46    5.05
  -4   9   8  620.31   44.32
  -4   9   9   14.19    8.45
  -4   9  10  246.29   29.16
  -4   9  11   10.88    7.02
  -4   9  12  151.15   23.85
  -4   9  13   38.43   12.74
  -4   9  14  198.39   27.86
  -4   9  15   12.04   10.19
  -4   9  16   95.65   20.31
  -4  10 -15  122.90   21.39
  -4  10 -14    7.49    6.14
  -4  10 -14    4.60    6.19
  -4  10 -13  133.12   18.17
  -4  10 -13  124.87   20.27
  -4  10 -12    5.13    5.47
  -4  10 -12   -2.03    6.52
  -4  10 -11   56.25   12.15
  -4  10 -11   89.53   17.49
  -4  10 -10   98.79   15.58
  -4  10 -10  117.01   19.35
  -4  10  -9   47.55   11.27
  -4  10  -9   34.91   11.02
  -4  10  -8   14.71    6.16
  -4  10  -8   27.68    9.62
  -4  10  -7   85.08   16.17
  -4  10  -7   96.38   14.67
  -4  10  -6   10.14    5.95
  -4  10  -6   20.06    7.67
  -4  10  -5  141.17   20.49
  -4  10  -5  143.20   18.44
  -4  10  -4  112.69   18.41
  -4  10  -4  114.01   16.77
  -4  10  -3   93.51   16.28
  -4  10  -3  114.08   16.86
  -4  10  -2   56.88   13.12
  -4  10  -2   71.64   13.71
  -4  10  -1  159.40   20.51
  -4  10   0   64.70   13.39
  -4  10   1  403.66   32.80
  -4  10   2    0.68    4.64
  -4  10   3  315.19   29.89
  -4  10   4   15.87    6.50
  -4  10   5   57.45   13.75
  -4  10   6   33.68   10.63
  -4  10   7  115.71   19.72
  -4  10   7  124.17   21.33
  -4  10   8   15.78    8.86
  -4  10   8    9.99    8.87
  -4  10   9  256.57   30.57
  -4  10  10   -4.87    8.07
  -4  10  11   33.88   12.35
  -4  10  12   -3.18    8.10
  -4  10  13    5.82    5.29
  -4  10  14    7.74    6.44
  -4  11 -13    7.66    6.41
  -4  11 -12   42.80   11.52
  -4  11 -12   61.93   14.88
  -4  11 -11    4.50    3.52
  -4  11 -11    2.74    6.00
  -4  11 -10   81.87   14.83
  -4  11 -10   77.49   16.65
  -4  11  -9   61.40   13.38
  -4  11  -9   53.76   13.72
  -4  11  -8   54.47   12.20
  -4  11  -8   68.13   15.44
  -4  11  -7   24.49   10.05
  -4  11  -7   21.12    7.02
  -4  11  -6   66.38   15.18
  -4  11  -6   84.45   15.09
  -4  11  -5    2.67    5.41
  -4  11  -5  -18.04    7.75
  -4  11  -4   61.22   14.34
  -4  11  -4   55.86   12.74
  -4  11  -3   -4.48    8.24
  -4  11  -3  -12.25    6.66
  -4  11  -2   64.52   14.57
  -4  11  -2  103.75   17.34
  -4  11  -1   50.93   12.56
  -4  11   0  159.23   21.92
  -4  11   1   91.96   16.48
  -4  11   2  256.70   28.14
  -4  11   3    5.84    5.28
  -4  11   4  149.29   22.58
  -4  11   5    0.36    5.04
  -4  11   6   53.63   13.54
  -4  11   7    2.58    9.20
  -4  11   8  197.43   27.37
  -4  11   9  -13.62    8.82
  -4  11  10  307.57   35.81
  -4  11  10  266.27   32.97
  -4  11  11   12.39    8.52
  -4  11  11   -1.09    5.19
  -4  12 -10   -5.27    5.01
  -4  12  -9   32.78   10.18
  -4  12  -9   31.29   10.97
  -4  12  -8   52.92   13.27
  -4  12  -8   53.48   14.11
  -4  12  -7   36.81   11.08
  -4  12  -7   66.92   15.30
  -4  12  -6   91.16   19.17
  -4  12  -6   94.47   17.19
  -4  12  -5  158.52   24.05
  -4  12  -5  118.56   19.20
  -4  12  -4   42.53   11.87
  -4  12  -4   55.77   13.06
  -4  12  -3  178.04   25.22
  -4  12  -3  144.59   21.08
  -4  12  -2   28.42    9.31
  -4  12  -2   21.81    9.53
  -4  12  -1  191.31   25.67
  -4  12  -1  134.53   21.11
  -4  12   0  118.30   19.93
  -4  12   1   68.77   15.97
  -4  12   2   68.88   15.76
  -4  12   3  126.82   21.75
  -4  12   4   20.73   10.22
  -4  12   5  226.38   29.49
  -4  12   6   77.20   17.65
  -4  12   7   83.92   18.73
  -4  12   8   79.86   19.22
  -4  12   9   78.49   19.00
  -4  13  -8   60.47   14.89
  -4  13  -7   84.30   17.39
  -4  13  -6   47.09   13.12
  -4  13  -5  213.27   27.19
  -4  13  -4   44.73   11.77
  -4  13  -3   13.71    8.11
  -4  13  -2   19.50    9.17
  -4  13  -1   46.73   13.53
  -4  13   0   -3.95    5.71
  -4  13   1  204.15   27.99
  -4  13   2   10.89    7.31
  -4  13   3  141.24   24.54
  -4  13   4   97.29   20.43
  -4  13   5  157.92   25.80
  -4  14  -4  156.28   24.78
  -4  14  -3   18.22    9.03
  -4  14  -2    9.07    6.98
  -4  14  -1   -2.93    5.28
  -3  -9  21   10.15    6.16
  -3  -8  20   99.77   17.00
  -3  -8  21   23.25    9.04
  -3  -7  -3   98.60   13.89
  -3  -7  -2   87.89   13.32
  -3  -7  -1   99.66   13.93
  -3  -7   0   52.43   10.48
  -3  -7   1   89.35   13.91
  -3  -7  19    4.28    6.75
  -3  -7  20  203.90   23.25
  -3  -7  21   17.48    7.45
  -3  -7  22   74.05   15.03
  -3  -6  -8  220.76   20.22
  -3  -6  -7  206.04   19.58
  -3  -6  -6   56.39   10.01
  -3  -6  -5  520.00   29.63
  -3  -6  -4    0.76    3.81
  -3  -6  -3 1560.57   50.41
  -3  -6  -2  205.59   18.65
  -3  -6  -1  509.98   28.84
  -3  -6   0    1.82    3.15
  -3  -6   1  519.28   31.04
  -3  -6   2  103.20   14.01
  -3  -6   3  815.90   39.05
  -3  -6   4  246.37   21.74
  -3  -6   5  821.55   39.77
  -3  -6   6  273.87   23.41
  -3  -6  14    2.43    3.89
  -3  -6  18   -2.54    4.63
  -3  -6  19  212.06   23.07
  -3  -6  20   20.38    7.20
  -3  -6  21   74.00   14.20
  -3  -6  21   57.40   13.38
  -3  -6  22   10.87    6.06
  -3  -6  23   27.82   10.56
  -3  -6  23   38.13   10.71
  -3  -5 -19   49.34   12.07
  -3  -5 -18  227.61   25.20
  -3  -5 -17   89.75   15.26
  -3  -5 -16  434.22   33.63
  -3  -5 -15   53.61   12.09
  -3  -5 -14  233.88   23.60
  -3  -5 -13  147.87   18.67
  -3  -5 -12   78.26   13.97
  -3  -5 -11  372.32   26.50
  -3  -5 -11  351.65   27.89
  -3  -5 -10 1187.34   45.51
  -3  -5 -10 1130.52   48.75
  -3  -5  -9  121.47   14.49
  -3  -5  -9  153.24   18.14
  -3  -5  -9  146.92   17.28
  -3  -5  -8 1760.33   52.82
  -3  -5  -8 1526.50   54.60
  -3  -5  -7  129.05   14.10
  -3  -5  -7   80.44   13.06
  -3  -5  -6  614.39   33.95
  -3  -5  -6  617.49   29.99
  -3  -5  -5  103.17   12.31
  -3  -5  -4  395.09   23.05
  -3  -5  -3  747.89   31.91
  -3  -5  -2  711.11   30.98
  -3  -5  -1  179.03   15.75
  -3  -5   0  445.10   26.26
  -3  -5   1   91.57   11.96
  -3  -5   2  129.09   14.57
  -3  -5   3  267.86   20.66
  -3  -5   4  162.88   16.37
  -3  -5   5  254.94   20.51
  -3  -5   6 1245.27   46.45
  -3  -5   7  125.87   15.28
  -3  -5   8  267.21   22.55
  -3  -5   9   26.83    8.09
  -3  -5  11   14.31    4.34
  -3  -5  12  322.59   20.16
  -3  -5  13  106.86   12.06
  -3  -5  14  793.79   34.33
  -3  -5  15   21.63    6.61
  -3  -5  16  183.91   20.03
  -3  -5  17    7.57    5.78
  -3  -5  18  154.40   18.97
  -3  -5  19    4.86    5.39
  -3  -5  20  115.71   17.38
  -3  -5  20  108.54   16.39
  -3  -5  21   13.36    4.96
  -3  -5  21   14.40    7.11
  -3  -5  21   13.81    6.65
  -3  -5  22   95.06   19.97
  -3  -5  22   77.98   14.46
  -3  -5  23   -4.63    7.64
  -3  -5  23   -4.04    7.58
  -3  -5  24  134.99   19.66
  -3  -4 -21   57.92   13.37
  -3  -4 -20   32.88   10.06
  -3  -4 -19   40.58   10.74
  -3  -4 -18   96.59   16.00
  -3  -4 -17   40.47   10.65
  -3  -4 -16  183.17   21.02
  -3  -4 -15  187.52   18.66
  -3  -4 -15  193.71   21.42
  -3  -4 -14  102.54   13.68
  -3  -4 -14   80.41   13.98
  -3  -4 -13  112.26   14.32
  -3  -4 -13  130.01   15.43
  -3  -4 -13   86.79   13.39
  -3  -4 -12  115.54   14.59
  -3  -4 -12  152.87   18.03
  -3  -4 -11  164.27   16.50
  -3  -4 -11  144.40   17.28
  -3  -4 -11  161.52   18.24
  -3  -4 -10  413.76   24.92
  -3  -4 -10  372.53   26.51
  -3  -4 -10  436.50   29.45
  -3  -4  -9  352.69   22.47
  -3  -4  -9  310.37   24.18
  -3  -4  -9  330.40   24.71
  -3  -4  -8  329.36   20.96
  -3  -4  -8  307.39   23.60
  -3  -4  -8  318.90   24.02
  -3  -4  -7  414.12   22.94
  -3  -4  -7  446.71   27.49
  -3  -4  -7  488.94   28.95
  -3  -4  -6  127.26   12.43
  -3  -4  -6   38.38    8.39
  -3  -4  -5  684.41   28.11
  -3  -4  -4  238.30   16.39
  -3  -4  -3  377.55   20.30
  -3  -4  -2   59.88    8.36
  -3  -4  -1   97.64   10.66
  -3  -4   0   14.24    4.94
  -3  -4   1 1578.22   44.54
  -3  -4   2   74.28   10.09
  -3  -4   3  547.86   27.18
  -3  -4   4   58.48    9.26
  -3  -4   5   33.94    7.25
  -3  -4   6   30.62    7.73
  -3  -4   7 1011.93   40.39
  -3  -4   8   17.44    3.81
  -3  -4   8   18.79    6.20
  -3  -4   9  629.60   22.97
  -3  -4   9  691.89   35.31
  -3  -4  10   32.38    6.00
  -3  -4  10   31.61    8.38
  -3  -4  11  235.98   15.82
  -3  -4  12   -1.48    1.90
  -3  -4  13  928.05   34.60
  -3  -4  14   83.44   10.95
  -3  -4  15  489.26   30.93
  -3  -4  15  490.47   27.64
  -3  -4  16   86.08   13.78
  -3  -4  17  174.29   19.43
  -3  -4  18   -3.21    4.93
  -3  -4  19  238.62   27.74
  -3  -4  19  232.65   21.73
  -3  -4  19  225.66   22.78
  -3  -4  20    6.47    5.44
  -3  -4  20   10.40    5.76
  -3  -4  20    5.46    3.74
  -3  -4  21   81.13   14.63
  -3  -4  21   82.82   17.10
  -3  -4  22  125.27   18.34
  -3  -4  22  155.53   24.73
  -3  -4  23  312.07   29.16
  -3  -4  23  313.44   36.26
  -3  -4  24   15.37    9.76
  -3  -4  24   18.40    8.05
  -3  -3 -22   34.03   10.26
  -3  -3 -21   42.59   11.05
  -3  -3 -20   65.51   13.39
  -3  -3 -19   -3.49    4.82
  -3  -3 -18    6.51    4.81
  -3  -3 -17  166.32   19.77
  -3  -3 -16  128.61   17.16
  -3  -3 -16  144.24   15.08
  -3  -3 -15  468.02   27.05
  -3  -3 -15  450.29   31.68
  -3  -3 -15  418.19   32.50
  -3  -3 -14  546.40   31.53
  -3  -3 -14  616.86   30.22
  -3  -3 -14  554.35   36.12
  -3  -3 -14  546.77   33.62
  -3  -3 -13   24.03    8.81
  -3  -3 -13   10.79    5.04
  -3  -3 -13   11.15    4.50
  -3  -3 -13   12.82    6.69
  -3  -3 -13   12.16    5.63
  -3  -3 -12  305.36   25.40
  -3  -3 -12  284.04   21.04
  -3  -3 -12  297.88   20.26
  -3  -3 -12  281.50   23.23
  -3  -3 -12  252.71   22.55
  -3  -3 -11   61.38   10.68
  -3  -3 -11   46.05    9.61
  -3  -3 -11   54.62    9.28
  -3  -3 -11   55.05   10.75
  -3  -3 -10  322.67   23.53
  -3  -3 -10  306.31   19.95
  -3  -3 -10  319.59   23.60
  -3  -3 -10  355.84   25.94
  -3  -3  -9  350.81   23.36
  -3  -3  -9  317.55   19.61
  -3  -3  -9  371.78   24.82
  -3  -3  -9  375.97   26.00
  -3  -3  -8  638.42   30.06
  -3  -3  -8  631.97   26.50
  -3  -3  -8  707.74   34.45
  -3  -3  -7  212.45   18.50
  -3  -3  -7  224.99   15.26
  -3  -3  -7  218.53   16.69
  -3  -3  -6 1757.08   51.23
  -3  -3  -6 1726.54   40.42
  -3  -3  -5   41.66    5.97
  -3  -3  -5   49.31    8.99
  -3  -3  -4 1407.09   34.25
  -3  -3  -3  398.96   18.11
  -3  -3  -2 1162.60   30.68
  -3  -3  -1  145.03   12.42
  -3  -3   0 1511.39   39.05
  -3  -3   1    8.63    3.86
  -3  -3   2 3918.49   64.36
  -3  -3   3  101.88   10.92
  -3  -3   4  716.72   28.72
  -3  -3   5  127.02   12.73
  -3  -3   6  556.18   27.12
  -3  -3   6  520.44   15.48
  -3  -3   7    6.43    2.90
  -3  -3   7    8.95    2.48
  -3  -3   8 2449.83   60.81
  -3  -3   8 2272.70   38.73
  -3  -3   9  468.72   27.59
  -3  -3   9  413.76   17.96
  -3  -3  10 1223.27   46.28
  -3  -3  10 1144.75   31.97
  -3  -3  11  105.40   14.34
  -3  -3  11  109.11   10.50
  -3  -3  12  166.82   13.87
  -3  -3  13  187.53   18.03
  -3  -3  13  220.80   16.82
  -3  -3  14  224.75   20.13
  -3  -3  14  240.79   18.40
  -3  -3  15  498.10   30.63
  -3  -3  15  486.38   27.44
  -3  -3  16  280.52   23.77
  -3  -3  16  258.71   21.02
  -3  -3  17  198.94   23.66
  -3  -3  17  245.66   22.87
  -3  -3  17  231.20   19.04
  -3  -3  18  205.27   24.93
  -3  -3  18  191.85   20.41
  -3  -3  18  209.61   18.20
  -3  -3  19  116.85   19.74
  -3  -3  19  114.22   16.21
  -3  -3  19  109.11   13.20
  -3  -3  20  161.48   23.92
  -3  -3  20  177.65   20.81
  -3  -3  20  160.08   15.75
  -3  -3  21  167.93   24.64
  -3  -3  21  140.43   19.07
  -3  -3  22  131.04   22.62
  -3  -3  22  150.87   20.13
  -3  -3  23   59.81   16.45
  -3  -3  23   70.25   14.42
  -3  -3  24   87.39   19.88
  -3  -3  24   87.64   16.07
  -3  -3  25   20.60    8.07
  -3  -2 -22   73.96   14.26
  -3  -2 -22   74.26   16.99
  -3  -2 -21   88.81   15.15
  -3  -2 -21   85.17   17.43
  -3  -2 -20   95.33   15.49
  -3  -2 -20   92.64   18.51
  -3  -2 -19  235.64   24.21
  -3  -2 -19  249.77   28.39
  -3  -2 -18   60.33   12.38
  -3  -2 -18   87.19   16.65
  -3  -2 -17   75.51   13.55
  -3  -2 -17   60.88   13.52
  -3  -2 -17   65.47    9.38
  -3  -2 -16  244.23   23.28
  -3  -2 -16  273.67   27.00
  -3  -2 -16  258.22   18.29
  -3  -2 -15  137.92   16.86
  -3  -2 -15  134.83   18.62
  -3  -2 -15  126.55   12.59
  -3  -2 -14  272.90   25.53
  -3  -2 -14  258.32   22.38
  -3  -2 -14  266.43   24.43
  -3  -2 -14  264.07   17.74
  -3  -2 -13  449.58   31.76
  -3  -2 -13  419.36   21.94
  -3  -2 -13  418.46   28.04
  -3  -2 -13  432.97   30.00
  -3  -2 -12  171.05   19.16
  -3  -2 -12  169.78   13.75
  -3  -2 -12  154.63   14.74
  -3  -2 -12  184.35   18.10
  -3  -2 -12  161.98   17.91
  -3  -2 -11  564.04   33.07
  -3  -2 -11  549.99   24.11
  -3  -2 -11  510.60   29.94
  -3  -2 -11  529.34   30.00
  -3  -2 -11  498.19   25.05
  -3  -2 -10  373.88   24.53
  -3  -2 -10  348.48   23.82
  -3  -2 -10  398.59   27.10
  -3  -2 -10  412.92   21.43
  -3  -2  -9   25.74    6.71
  -3  -2  -9   27.56    5.56
  -3  -2  -9   34.00    7.80
  -3  -2  -8 1193.06   43.98
  -3  -2  -8 1206.70   33.02
  -3  -2  -8 1184.82   39.83
  -3  -2  -7  516.68   28.27
  -3  -2  -7  503.84   20.09
  -3  -2  -7  500.35   24.47
  -3  -2  -6 1132.85   40.32
  -3  -2  -6 1074.88   27.76
  -3  -2  -6 1062.92   33.69
  -3  -2  -5  528.95   26.65
  -3  -2  -5  522.38   18.33
  -3  -2  -5  522.64   21.99
  -3  -2  -4  590.11   27.25
  -3  -2  -4  584.54   21.55
  -3  -2  -4  564.52   18.47
  -3  -2  -3  497.80   18.24
  -3  -2  -3  537.25   25.26
  -3  -2  -3  513.91   16.86
  -3  -2  -2  991.31   23.28
  -3  -2  -2 1002.87   23.25
  -3  -2  -1   46.07    6.27
  -3  -2   0 1687.16   35.66
  -3  -2   0 1676.27   40.16
  -3  -2   1  651.28   22.70
  -3  -2   1  676.43   25.04
  -3  -2   2  597.87   22.50
  -3  -2   2  570.47   22.27
  -3  -2   3 1442.80   34.41
  -3  -2   3 1447.88   36.74
  -3  -2   4 1449.33   37.75
  -3  -2   5  848.96   30.04
  -3  -2   5  813.92   15.17
  -3  -2   6 1702.40   45.01
  -3  -2   6 1656.65   25.91
  -3  -2   7  563.69   26.97
  -3  -2   7  545.71   17.18
  -3  -2   8 1999.89   52.37
  -3  -2   8 1759.77   33.81
  -3  -2   9  490.41   27.15
  -3  -2   9  436.30   18.52
  -3  -2  10  365.40   24.55
  -3  -2  10  335.57   17.44
  -3  -2  11  130.98   15.25
  -3  -2  11  115.29   10.95
  -3  -2  12  119.77   13.95
  -3  -2  12  106.86   11.17
  -3  -2  12  142.50   16.60
  -3  -2  13   24.01    6.37
  -3  -2  13   33.61    6.87
  -3  -2  14  254.23   24.12
  -3  -2  14  278.30   19.87
  -3  -2  14  222.81   19.92
  -3  -2  15    1.72    2.45
  -3  -2  15   -5.01    7.01
  -3  -2  15   -4.77    3.40
  -3  -2  16  429.88   33.44
  -3  -2  16  399.67   28.05
  -3  -2  16  399.96   21.20
  -3  -2  17   31.25    5.86
  -3  -2  17   25.50    7.67
  -3  -2  17   28.39    9.32
  -3  -2  18  135.70   17.34
  -3  -2  18  143.30   20.77
  -3  -2  18  155.99   13.20
  -3  -2  19  125.25   17.14
  -3  -2  19  104.07   18.42
  -3  -2  19  159.57   13.13
  -3  -2  20    0.03    6.39
  -3  -2  20   -3.13    4.27
  -3  -2  21   26.64   11.27
  -3  -2  21   30.05    9.47
  -3  -2  22   38.22   13.45
  -3  -2  22   63.01   13.05
  -3  -2  23    2.80    6.58
  -3  -2  23   -2.77    4.60
  -3  -2  24   86.83   19.74
  -3  -2  24   66.36   13.47
  -3  -2  25   49.03   15.55
  -3  -2  25   41.04   11.86
  -3  -1 -23  124.01   19.06
  -3  -1 -23  160.49   26.07
  -3  -1 -22    7.70    6.47
  -3  -1 -22    6.54    7.66
  -3  -1 -21  353.50   29.88
  -3  -1 -21  388.78   37.50
  -3  -1 -20   63.65   12.94
  -3  -1 -20   56.13   14.67
  -3  -1 -19  408.68   31.35
  -3  -1 -19  460.37   38.26
  -3  -1 -18  143.50   18.36
  -3  -1 -18  136.52   20.36
  -3  -1 -17  154.27   18.62
  -3  -1 -17  162.30   21.26
  -3  -1 -17  155.64   12.68
  -3  -1 -16   46.96   11.74
  -3  -1 -16   33.91    8.57
  -3  -1 -16   39.80    6.33
  -3  -1 -15  353.96   28.92
  -3  -1 -15  335.77   17.72
  -3  -1 -15  333.93   25.57
  -3  -1 -14   15.55    6.36
  -3  -1 -14   26.96    8.31
  -3  -1 -14   25.60    4.96
  -3  -1 -14    6.52    5.42
  -3  -1 -13  799.06   38.14
  -3  -1 -13  799.77   25.95
  -3  -1 -13  850.59   41.45
  -3  -1 -13  848.01   43.66
  -3  -1 -12  204.87   19.11
  -3  -1 -12  215.20   13.19
  -3  -1 -12  200.35   19.50
  -3  -1 -12  208.63   21.35
  -3  -1 -11  682.76   33.34
  -3  -1 -11  646.21   22.14
  -3  -1 -11  680.25   34.16
  -3  -1 -11  655.69   36.59
  -3  -1 -10   48.77    9.25
  -3  -1 -10   94.45    8.31
  -3  -1 -10   85.24   13.02
  -3  -1  -9   14.25    4.57
  -3  -1  -9   20.76    6.63
  -3  -1  -8    1.32    1.99
  -3  -1  -8    3.52    2.52
  -3  -1  -8    8.23    4.63
  -3  -1  -7  175.42   16.34
  -3  -1  -7  162.06   13.76
  -3  -1  -7  158.04   10.11
  -3  -1  -6   52.31    9.05
  -3  -1  -6   57.44    5.72
  -3  -1  -6   51.57    7.87
  -3  -1  -5 1013.19   29.63
  -3  -1  -5  993.69   20.60
  -3  -1  -5  986.57   36.11
  -3  -1  -4    4.32    2.76
  -3  -1  -4    3.63    1.50
  -3  -1  -4    3.10    2.61
  -3  -1  -3   12.46    2.15
  -3  -1  -3    9.28    3.78
  -3  -1  -3   15.98    3.81
  -3  -1  -2   55.34    4.14
  -3  -1  -2   63.72    8.38
  -3  -1  -2   52.11    5.28
  -3  -1  -1   88.76    6.86
  -3  -1  -1   95.76    6.14
  -3  -1  -1   96.00    9.66
  -3  -1   0    4.57    1.46
  -3  -1   0    0.28    2.74
  -3  -1   0    3.96    1.79
  -3  -1   0    7.43    3.60
  -3  -1   1 1955.17   39.61
  -3  -1   1 1952.31   33.40
  -3  -1   1 1916.22   38.20
  -3  -1   2  100.00    8.32
  -3  -1   2  108.81    8.86
  -3  -1   3 2104.22   38.92
  -3  -1   3 1984.62   35.71
  -3  -1   4   81.33    4.44
  -3  -1   4   88.69    9.07
  -3  -1   4   82.26    7.12
  -3  -1   5  807.27   16.81
  -3  -1   5  794.52   20.89
  -3  -1   5  809.36   27.73
  -3  -1   6    0.68    3.20
  -3  -1   6    2.21    1.76
  -3  -1   7  442.02   22.88
  -3  -1   7  434.65   16.02
  -3  -1   8   90.26   11.00
  -3  -1   8   64.66    7.00
  -3  -1   9  585.24   29.15
  -3  -1   9  564.71   21.69
  -3  -1  10    4.12    2.75
  -3  -1  10   14.11    4.16
  -3  -1  11  747.15   35.99
  -3  -1  11  709.93   27.76
  -3  -1  12  580.93   26.63
  -3  -1  12  581.12   30.10
  -3  -1  12  613.61   33.79
  -3  -1  13   92.16   13.70
  -3  -1  13   96.72   12.95
  -3  -1  13   92.48    7.80
  -3  -1  13  106.83   11.92
  -3  -1  14  294.46   22.71
  -3  -1  14  312.49   21.58
  -3  -1  14  306.91   14.28
  -3  -1  14  328.28   26.54
  -3  -1  15   12.80    6.63
  -3  -1  15    3.52    5.31
  -3  -1  15    8.58    3.76
  -3  -1  15    8.12    2.37
  -3  -1  16   52.19   12.07
  -3  -1  16   58.09    5.91
  -3  -1  16   47.56   10.23
  -3  -1  17  100.10   16.25
  -3  -1  17  112.11    8.02
  -3  -1  17  101.37   15.13
  -3  -1  18  142.87   20.04
  -3  -1  18  163.29    9.30
  -3  -1  18  120.60   16.69
  -3  -1  19   -1.63    3.89
  -3  -1  19   -3.39    7.76
  -3  -1  20  116.08   17.11
  -3  -1  20  135.95   21.77
  -3  -1  21   -1.03    5.89
  -3  -1  21    4.36    5.46
  -3  -1  22   -1.90    5.19
  -3  -1  22   -4.60    8.12
  -3  -1  23  105.68   20.07
  -3  -1  23   82.19   15.76
  -3  -1  24   15.07    8.56
  -3  -1  24   21.55    9.20
  -3  -1  25  108.85   22.80
  -3  -1  25  118.82   19.36
  -3   0 -23   51.09   15.72
  -3   0 -23   26.27    8.94
  -3   0 -22  126.47   21.78
  -3   0 -22  118.12   18.07
  -3   0 -21    9.86    7.54
  -3   0 -21   15.30    6.90
  -3   0 -20  220.23   26.96
  -3   0 -20  217.10   23.36
  -3   0 -19    3.81    5.34
  -3   0 -19    2.03    3.68
  -3   0 -18  166.64   22.08
  -3   0 -18  157.46   19.36
  -3   0 -17   16.45    6.23
  -3   0 -17   13.78    7.00
  -3   0 -16  296.62   27.13
  -3   0 -15    8.37    5.92
  -3   0 -14  357.25   27.86
  -3   0 -14  338.08   14.05
  -3   0 -14  337.21   28.65
  -3   0 -13   34.19    9.68
  -3   0 -13   46.89    5.13
  -3   0 -13   38.27    9.39
  -3   0 -12  745.88   36.94
  -3   0 -12  749.14   19.30
  -3   0 -12  789.80   41.40
  -3   0 -11    9.39    4.53
  -3   0 -11   13.15    5.09
  -3   0 -11    9.54    2.26
  -3   0 -10  286.26   20.98
  -3   0 -10  288.97   11.04
  -3   0 -10  304.25   24.26
  -3   0  -9  118.41   13.04
  -3   0  -9  124.70    7.04
  -3   0  -9  140.81   16.24
  -3   0  -8   12.82    4.91
  -3   0  -8   25.25    7.60
  -3   0  -7  125.67   12.36
  -3   0  -7  107.49   13.39
  -3   0  -6  476.06   21.84
  -3   0  -6  532.19   27.84
  -3   0  -5    5.78    3.52
  -3   0  -5    2.14    3.40
  -3   0  -4  961.18   26.86
  -3   0  -4 1010.85   35.49
  -3   0  -3  341.60   14.97
  -3   0  -3  348.64   20.04
  -3   0  -2  459.59   22.09
  -3   0  -2  463.51   15.89
  -3   0  -1  317.53    8.65
  -3   0  -1  315.52   11.83
  -3   0  -1  328.45   18.03
  -3   0   0 2531.12   46.64
  -3   0   0 2519.22   28.69
  -3   0   0 2541.86   30.53
  -3   0   0 2461.11   26.40
  -3   0   1  178.56   11.92
  -3   0   1  174.23    8.59
  -3   0   1  191.48    7.75
  -3   0   1  169.49    8.51
  -3   0   2 2494.06   41.48
  -3   0   2 2504.25   36.94
  -3   0   2 2533.87   36.58
  -3   0   3   24.19    4.30
  -3   0   3   28.91    5.18
  -3   0   3   21.33    4.32
  -3   0   3   19.67    4.47
  -3   0   3   23.39    4.11
  -3   0   4  406.10   14.76
  -3   0   4  426.18   18.37
  -3   0   4  410.05   18.15
  -3   0   4  426.64   14.03
  -3   0   5   19.41    3.10
  -3   0   5   20.29    3.38
  -3   0   5   24.09    6.01
  -3   0   5   18.01    3.16
  -3   0   5   14.94    4.55
  -3   0   6  568.37   14.70
  -3   0   6  581.47   18.89
  -3   0   6  597.97   13.75
  -3   0   6  554.32   24.15
  -3   0   6  579.94   24.74
  -3   0   7   13.09    5.27
  -3   0   7   11.51    3.49
  -3   0   7   14.77    2.47
  -3   0   8 1212.30   31.79
  -3   0   8 1256.31   17.38
  -3   0   8 1294.76   41.25
  -3   0   9   66.35    9.85
  -3   0   9   53.48    7.36
  -3   0  10  472.20   22.43
  -3   0  10  519.06   28.68
  -3   0  11  448.45   23.15
  -3   0  11  489.63   29.25
  -3   0  12 1272.86   41.04
  -3   0  12 1337.80   50.28
  -3   0  12 1240.60   44.64
  -3   0  13  491.24   31.18
  -3   0  13  499.95   26.92
  -3   0  13  494.45   29.13
  -3   0  14  465.27   31.68
  -3   0  14  468.82   27.34
  -3   0  14  505.37   30.41
  -3   0  15  494.49   34.06
  -3   0  15  562.79   31.12
  -3   0  15  558.27   32.98
  -3   0  16  150.77   19.65
  -3   0  16  134.43   17.07
  -3   0  17  176.46   21.78
  -3   0  17  195.13   20.76
  -3   0  18  360.71   32.14
  -3   0  18  338.74   28.47
  -3   0  19   -1.23    6.65
  -3   0  19   14.86    7.14
  -3   0  20  357.18   34.21
  -3   0  20  317.24   28.83
  -3   0  21   70.14   14.14
  -3   0  21   54.98   13.49
  -3   0  22   80.44   15.48
  -3   0  22   83.57   17.84
  -3   0  23    4.56    4.31
  -3   0  23   29.11   11.80
  -3   0  24  201.53   28.86
  -3   0  25   -0.92    6.91
  -3   1 -23   13.09    6.18
  -3   1 -23   15.74    8.16
  -3   1 -22    2.99    4.29
  -3   1 -22    4.92    7.10
  -3   1 -21   35.94    9.97
  -3   1 -21   22.53    9.24
  -3   1 -20    6.19    5.11
  -3   1 -19  271.10   29.09
  -3   1 -18   11.09   10.25
  -3   1 -17  246.55   25.65
  -3   1 -16   60.01   12.88
  -3   1 -15   67.95   13.22
  -3   1 -14    4.77    4.50
  -3   1 -13  290.66   24.07
  -3   1 -12    0.30    3.38
  -3   1 -12    6.83    5.44
  -3   1 -11  694.15   34.06
  -3   1 -11  671.02   37.69
  -3   1 -10   18.02    6.93
  -3   1  -9  724.27   37.07
  -3   1  -8  518.55   30.71
  -3   1  -7  743.85   35.46
  -3   1  -6   45.95    7.33
  -3   1  -6   37.02    8.10
  -3   1  -5 1860.86   41.70
  -3   1  -5 1772.32   51.07
  -3   1  -4   53.19    7.08
  -3   1  -4   54.28    3.87
  -3   1  -4   59.48    9.89
  -3   1  -3  866.81   17.41
  -3   1  -3  847.89   32.72
  -3   1  -3  854.35   24.93
  -3   1  -2  173.15    8.71
  -3   1  -2  169.28   14.20
  -3   1  -2  149.15   10.03
  -3   1  -1   88.66    9.96
  -3   1  -1   80.27    4.56
  -3   1  -1   92.91    7.11
  -3   1  -1   89.53    7.42
  -3   1   0  590.73   17.94
  -3   1   0  601.13   24.01
  -3   1   0  576.79   12.26
  -3   1   0  581.47   18.63
  -3   1   0  615.99   14.66
  -3   1   1  208.77   13.39
  -3   1   1  203.12    9.08
  -3   1   1  210.38   12.13
  -3   1   1  224.96   10.21
  -3   1   2  847.92   25.42
  -3   1   2  814.82   24.91
  -3   1   2  847.24   22.40
  -3   1   3 1782.39   39.11
  -3   1   3 1772.86   33.99
  -3   1   3 1772.88   35.48
  -3   1   4   41.65    5.02
  -3   1   4   30.70    5.38
  -3   1   5 2755.32   50.75
  -3   1   5 2785.70   35.44
  -3   1   6   23.48    6.83
  -3   1   7 4600.87   63.57
  -3   1   8    1.61    2.64
  -3   1   9  600.56   29.80
  -3   1   9  607.85   25.72
  -3   1  10   63.10   10.74
  -3   1  10   59.83    8.46
  -3   1  11 1069.88   43.60
  -3   1  11 1050.57   40.76
  -3   1  11 1075.31   37.74
  -3   1  12  101.87   14.33
  -3   1  12  127.51   13.71
  -3   1  12  124.59   15.24
  -3   1  13 2477.06   62.38
  -3   1  13 2358.29   65.16
  -3   1  13 2230.61   67.23
  -3   1  14    6.61    6.36
  -3   1  14   -0.70    3.76
  -3   1  14   -2.75    3.94
  -3   1  15  570.98   34.26
  -3   1  15  528.99   35.52
  -3   1  16   11.51    6.27
  -3   1  16    8.84    5.80
  -3   1  17  342.29   27.89
  -3   1  17  350.02   30.74
  -3   1  18   29.57    9.04
  -3   1  18   24.38   10.27
  -3   1  19  673.68   41.51
  -3   1  19  749.63   48.49
  -3   1  20    3.38    5.48
  -3   1  20    5.09    7.07
  -3   1  21  234.48   29.30
  -3   1  21  172.56   22.00
  -3   1  22   -1.70    7.21
  -3   1  23   24.63   10.01
  -3   1  24   -8.90   10.75
  -3   2 -23   15.69    9.59
  -3   2 -22   55.25   14.63
  -3   2 -21   -4.70    5.75
  -3   2 -20   96.61   17.74
  -3   2 -19   48.90   12.74
  -3   2 -18  622.87   42.32
  -3   2 -17   10.29    7.72
  -3   2 -16 1214.59   54.90
  -3   2 -15   25.41    8.75
  -3   2 -14  723.21   39.40
  -3   2 -13   29.50    8.08
  -3   2 -12  705.88   36.01
  -3   2 -11  183.38   17.94
  -3   2  -4 1765.99   40.65
  -3   2  -4 1745.58   21.82
  -3   2  -3   58.51    7.53
  -3   2  -3   59.83    3.69
  -3   2  -2 1378.04   26.64
  -3   2  -2 1412.21   18.05
  -3   2  -2 1395.75   33.46
  -3   2  -1  323.98    9.95
  -3   2  -1  309.37   15.46
  -3   2  -1  324.48   13.96
  -3   2  -1  315.26   12.32
  -3   2   0 1059.52   27.23
  -3   2   0 1147.80   24.92
  -3   2   1  396.49   17.78
  -3   2   1  404.23   15.97
  -3   2   2 1321.73   30.86
  -3   2   2 1340.36   34.28
  -3   2   3  822.97   26.17
  -3   2   3  810.37   27.91
  -3   2   4  809.71   27.79
  -3   2   5  373.86   20.05
  -3   2   6 2079.84   49.41
  -3   2   9  191.16   15.55
  -3   2  10  188.13   17.60
  -3   2  10  198.20   16.54
  -3   2  11  205.49   18.86
  -3   2  11  221.27   18.19
  -3   2  12  864.72   37.13
  -3   2  12  881.38   40.25
  -3   2  12  822.14   40.52
  -3   2  13  110.42   15.84
  -3   2  13   83.25   13.12
  -3   2  13   97.87   13.20
  -3   2  14  858.64   42.03
  -3   2  14  807.42   42.99
  -3   2  15  109.16   15.82
  -3   2  15  115.49   17.05
  -3   2  16  355.60   28.72
  -3   2  16  348.93   30.29
  -3   2  17   29.53    8.94
  -3   2  17   18.09    8.02
  -3   2  18   67.89   12.78
  -3   2  18   96.16   17.52
  -3   2  19   -2.15    7.31
  -3   2  20  141.74   22.52
  -3   2  21    3.82    6.88
  -3   2  22  208.11   27.92
  -3   2  23   13.28    7.61
  -3   2  24   79.81   18.92
  -3   3 -23  175.14   26.39
  -3   3 -22   35.48   12.40
  -3   3 -21  143.93   22.32
  -3   3 -20   -5.31    6.91
  -3   3 -19   80.00   16.30
  -3   3 -18  308.86   30.12
  -3   3 -17  348.55   30.83
  -3   3 -16  405.18   32.20
  -3   3 -15  637.57   38.98
  -3   3 -14  275.74   24.74
  -3   3 -13  208.31   20.72
  -3   3 -12  239.39   21.56
  -3   3 -11  276.19   22.35
  -3   3 -10  364.10   24.71
  -3   3  -8  370.63   17.33
  -3   3  -7  437.38   17.52
  -3   3  -6  477.70   17.16
  -3   3  -5  887.55   22.00
  -3   3  -4  127.26    7.90
  -3   3  -3 1025.26   22.22
  -3   3  -2  488.27   15.64
  -3   3  -1  804.64   21.05
  -3   3   0  165.75   11.52
  -3   3   1 1555.52   36.19
  -3   3   2   97.64   10.38
  -3   3   2   79.69    8.64
  -3   3   3 1789.39   44.72
  -3   3   3 1893.43   43.60
  -3   3   4   33.26    6.84
  -3   3   5    0.60    4.24
  -3   3   9  528.29   15.90
  -3   3  10   28.07    7.12
  -3   3  10   29.32    8.12
  -3   3  10   17.81    2.70
  -3   3  11  134.67   16.30
  -3   3  11  131.02    6.28
  -3   3  11  145.43   16.55
  -3   3  11  133.82   14.79
  -3   3  12  124.49   16.23
  -3   3  12  145.38   16.14
  -3   3  12  135.73   17.27
  -3   3  13  303.62   26.05
  -3   3  13  265.34   23.82
  -3   3  14  150.22   19.42
  -3   3  15  407.20   32.49
  -3   3  16   13.73    5.93
  -3   3  17  105.60   18.50
  -3   3  18   -1.23    5.50
  -3   3  19   66.25   15.73
  -3   3  20    5.80    6.55
  -3   3  21  150.95   23.78
  -3   3  22    3.11    4.87
  -3   3  23  328.66   36.85
  -3   4 -22  111.24   21.29
  -3   4 -21   32.30   11.35
  -3   4 -20   91.42   17.87
  -3   4 -19   35.03   11.28
  -3   4 -18   12.39    6.31
  -3   4 -17  175.89   22.51
  -3   4 -16   67.63   13.68
  -3   4 -15  299.12   26.83
  -3   4 -14  148.89   18.67
  -3   4 -13    6.25    4.23
  -3   4 -12   20.28    6.52
  -3   4 -11   29.20    7.85
  -3   4 -10  297.75   18.43
  -3   4 -10  260.15   21.33
  -3   4  -9  182.30   13.80
  -3   4  -8  722.56   25.83
  -3   4  -7   10.02    3.03
  -3   4  -6  641.72   22.47
  -3   4  -5    3.51    2.89
  -3   4  -4  108.24    9.21
  -3   4  -3    9.03    3.27
  -3   4  -2  287.24   14.98
  -3   4  -1   19.27    4.50
  -3   4   0  244.03   16.08
  -3   4   0  270.36   15.39
  -3   4   1   20.18    5.12
  -3   4   2 1661.28   43.55
  -3   4   3   50.70    8.57
  -3   4   4  348.64   21.59
  -3   4   5  357.94   22.45
  -3   4   6   87.77   11.75
  -3   4   9   30.74    8.17
  -3   4  10  505.42   31.66
  -3   4  10  502.69   18.83
  -3   4  11    7.99    4.90
  -3   4  11    5.77    2.08
  -3   4  12  437.33   31.43
  -3   4  12  424.41   15.66
  -3   4  13  121.18   17.21
  -3   4  14  267.78   26.32
  -3   4  15   70.40   14.48
  -3   4  16  153.99   21.71
  -3   4  17   -6.96    6.54
  -3   4  18  436.97   37.87
  -3   4  19   18.69   10.08
  -3   4  20  219.41   28.73
  -3   4  21  139.46   24.20
  -3   4  22   72.60   17.93
  -3   4  23   45.10   14.21
  -3   5 -22   82.60   18.19
  -3   5 -21   55.98   14.47
  -3   5 -20   25.29    9.77
  -3   5 -19   77.02   16.14
  -3   5 -18    8.39    6.10
  -3   5 -17   16.52    7.74
  -3   5 -16  331.61   29.93
  -3   5 -15  110.74   16.95
  -3   5 -14  193.70   21.59
  -3   5 -13  176.57   17.14
  -3   5 -13  177.86   20.26
  -3   5 -12   -0.82    3.06
  -3   5 -12    2.57    3.50
  -3   5 -11  407.84   23.97
  -3   5 -11  432.59   29.55
  -3   5 -10  276.55   18.98
  -3   5 -10  286.85   23.34
  -3   5  -9  297.42   19.10
  -3   5  -9  319.77   23.96
  -3   5  -8  395.35   25.86
  -3   5  -8  394.35   21.07
  -3   5  -7  413.71   20.86
  -3   5  -6  311.30   17.92
  -3   5  -5  366.02   19.16
  -3   5  -4   83.31    9.38
  -3   5  -3  488.18   22.03
  -3   5  -2  217.61   15.17
  -3   5  -1  961.18   32.09
  -3   5   0  743.60   29.10
  -3   5   1 1171.55   39.69
  -3   5   2  842.44   34.61
  -3   5   3  981.85   37.95
  -3   5   4 1111.04   41.18
  -3   5   5  107.80   13.54
  -3   5   6  120.47   14.33
  -3   5   7  607.70   33.27
  -3   5   8  629.87   35.05
  -3   5   9  421.89   29.52
  -3   5  10  509.37   33.22
  -3   5  10  504.87   22.50
  -3   5  11  323.35   27.36
  -3   5  11  288.59   16.59
  -3   5  12    3.66    5.64
  -3   5  12    0.07    2.04
  -3   5  13  273.80   26.97
  -3   5  13  270.21   15.02
  -3   5  14  309.63   29.46
  -3   5  14  314.30   15.54
  -3   5  15   58.09   14.28
  -3   5  16  392.50   34.70
  -3   5  17   53.71   14.17
  -3   5  18   13.61    8.14
  -3   5  19  163.00   24.69
  -3   5  20   85.88   18.60
  -3   5  21   35.54   13.19
  -3   5  22  374.28   39.70
  -3   6 -21  109.37   20.71
  -3   6 -20   91.68   18.23
  -3   6 -19  147.10   22.18
  -3   6 -18  103.24   18.42
  -3   6 -17  154.35   21.49
  -3   6 -16   46.88   11.64
  -3   6 -15  398.43   32.84
  -3   6 -14    7.38    6.82
  -3   6 -14    7.73    4.41
  -3   6 -13  249.32   24.86
  -3   6 -13  199.97   18.81
  -3   6 -12  410.61   30.93
  -3   6 -12  406.63   26.32
  -3   6 -11  301.80   25.75
  -3   6 -11  321.61   22.56
  -3   6 -10  258.48   23.20
  -3   6 -10  215.62   18.03
  -3   6  -9  120.46   15.56
  -3   6  -9  149.72   14.58
  -3   6  -8   21.04    6.01
  -3   6  -8   15.59    4.64
  -3   6  -7  484.22   25.01
  -3   6  -7  476.91   29.27
  -3   6  -6   53.60    8.67
  -3   6  -6   70.02   11.47
  -3   6  -5 1015.01   35.69
  -3   6  -5  998.63   41.05
  -3   6  -4  180.85   15.18
  -3   6  -3  488.58   25.16
  -3   6  -2   13.36    5.04
  -3   6  -1 1033.80   37.42
  -3   6   0  188.20   16.39
  -3   6   1 1860.78   52.14
  -3   6   2  171.98   17.08
  -3   6   3 2412.14   64.59
  -3   6   4    0.51    4.47
  -3   6   5  494.86   30.49
  -3   6   6   12.86    6.81
  -3   6   7   41.55   10.19
  -3   6   8  331.52   27.08
  -3   6   9 1029.41   48.11
  -3   6  10   54.59   12.43
  -3   6  10   59.60    8.81
  -3   6  11  363.15   21.36
  -3   6  11  351.81   30.01
  -3   6  12   80.15   15.28
  -3   6  12   64.98    8.93
  -3   6  13   45.45   11.45
  -3   6  13   41.15    7.10
  -3   6  14  107.44   18.13
  -3   6  15  135.90   21.18
  -3   6  16    6.86    4.79
  -3   6  17  255.13   30.13
  -3   6  18   36.36   11.70
  -3   6  19   19.62   10.31
  -3   6  20  133.22   23.74
  -3   6  21   27.02   12.01
  -3   7 -21    7.47    7.63
  -3   7 -20  441.55   40.28
  -3   7 -19   34.28   12.83
  -3   7 -18  234.73   28.01
  -3   7 -17   25.16    9.85
  -3   7 -16  313.56   30.70
  -3   7 -16  321.36   27.29
  -3   7 -15  -12.91    7.37
  -3   7 -15    4.89    5.25
  -3   7 -14  175.20   21.91
  -3   7 -14  135.66   16.79
  -3   7 -13    2.99    5.24
  -3   7 -13   -5.87    5.42
  -3   7 -12  309.86   27.59
  -3   7 -12  274.73   22.81
  -3   7 -11   59.41   12.12
  -3   7 -11   76.06   11.95
  -3   7 -10  626.63   37.52
  -3   7 -10  645.18   32.99
  -3   7  -9   -2.58    4.25
  -3   7  -9  -18.32    7.29
  -3   7  -8  348.73   26.92
  -3   7  -8  314.09   22.42
  -3   7  -7    4.16    3.60
  -3   7  -7    0.67    4.11
  -3   7  -6  736.34   33.67
  -3   7  -6  668.60   36.25
  -3   7  -5   17.00    6.11
  -3   7  -5   24.60    7.86
  -3   7  -4  473.87   27.07
  -3   7  -4  449.62   28.89
  -3   7  -3   28.50    6.94
  -3   7  -3   35.21    8.98
  -3   7  -2  221.89   18.88
  -3   7  -1   74.49   11.54
  -3   7   0  249.15   20.57
  -3   7   1   21.90    6.76
  -3   7   2  309.69   23.62
  -3   7   3   25.42    7.13
  -3   7   3   23.31    8.27
  -3   7   4  703.53   38.37
  -3   7   5    7.99    5.99
  -3   7   6  102.22   15.47
  -3   7   7  301.20   26.50
  -3   7   8  161.01   19.97
  -3   7   9  183.76   22.13
  -3   7  10  472.33   35.57
  -3   7  10  425.83   26.19
  -3   7  11   14.13    5.38
  -3   7  11   15.15    7.07
  -3   7  12  414.80   25.10
  -3   7  12  342.66   31.92
  -3   7  13  124.10   19.98
  -3   7  14    7.76    5.91
  -3   7  15   51.90   14.38
  -3   7  16   92.16   18.38
  -3   7  17    2.48    5.78
  -3   7  18  225.61   30.08
  -3   7  19   56.25   16.01
  -3   7  20   36.82   13.88
  -3   8 -20   -0.34    5.02
  -3   8 -19   74.21   17.23
  -3   8 -18  -12.50    7.61
  -3   8 -17  110.37   17.22
  -3   8 -17  108.12   19.13
  -3   8 -16   -7.84    5.36
  -3   8 -16   -0.08    7.23
  -3   8 -15   97.47   15.09
  -3   8 -15   93.89   17.43
  -3   8 -14    5.62    4.60
  -3   8 -14    0.90    4.91
  -3   8 -13   53.54   11.29
  -3   8 -13   52.06   12.03
  -3   8 -12   -1.68    3.00
  -3   8 -12    4.78    4.65
  -3   8 -11  618.24   39.90
  -3   8 -11  630.09   35.61
  -3   8 -10   -4.28    6.22
  -3   8 -10    4.22    5.03
  -3   8  -9  336.45   28.36
  -3   8  -9  361.14   26.28
  -3   8  -8    1.05    3.81
  -3   8  -8  -12.81    5.76
  -3   8  -7   87.07   12.92
  -3   8  -7   74.29   12.99
  -3   8  -6   51.26   10.60
  -3   8  -6   68.40   12.69
  -3   8  -5  130.12   15.30
  -3   8  -5  136.53   17.27
  -3   8  -4   -0.10    4.59
  -3   8  -4   -3.98    5.10
  -3   8  -3  318.31   25.96
  -3   8  -3  320.23   24.42
  -3   8  -2  330.22   25.82
  -3   8  -1  503.88   31.30
  -3   8   0   24.94    7.78
  -3   8   1   79.13   13.17
  -3   8   2    6.97    3.74
  -3   8   3  403.27   29.61
  -3   8   4   43.32   11.30
  -3   8   4   46.33   10.53
  -3   8   5  636.48   39.81
  -3   8   6  186.90   22.30
  -3   8   7  628.87   41.31
  -3   8   8   39.36   11.77
  -3   8   9  523.17   38.93
  -3   8  10   23.16    9.62
  -3   8  10   28.42    8.04
  -3   8  11  599.84   43.72
  -3   8  12   60.20   14.28
  -3   8  13  502.67   41.13
  -3   8  14   52.95   14.84
  -3   8  15  130.82   22.28
  -3   8  16   28.81   10.29
  -3   8  17  120.45   21.96
  -3   8  18   -3.21    6.31
  -3   9 -18   80.81   15.03
  -3   9 -18   75.59   17.78
  -3   9 -17    3.64    4.57
  -3   9 -17   -2.71    7.04
  -3   9 -16  160.83   20.87
  -3   9 -16  144.62   21.90
  -3   9 -15   -5.30    5.06
  -3   9 -15    5.31    5.24
  -3   9 -14  130.55   18.30
  -3   9 -14  153.26   22.33
  -3   9 -13   -2.02    4.64
  -3   9 -13   -3.60    7.12
  -3   9 -12  400.66   34.05
  -3   9 -12  429.07   31.57
  -3   9 -11    2.25    4.89
  -3   9 -11    1.76    5.18
  -3   9 -10  338.55   30.29
  -3   9 -10  289.80   25.54
  -3   9  -9   43.05   10.14
  -3   9  -9   47.85   11.65
  -3   9  -8  103.23   14.96
  -3   9  -8  101.89   16.33
  -3   9  -7   98.59   15.99
  -3   9  -7  129.19   16.78
  -3   9  -6  174.47   20.86
  -3   9  -6  158.66   18.69
  -3   9  -5    3.64    4.37
  -3   9  -5    3.00    3.57
  -3   9  -4  275.85   26.16
  -3   9  -4  215.56   21.67
  -3   9  -3   55.35   11.98
  -3   9  -3   45.67   10.23
  -3   9  -2  614.04   36.91
  -3   9  -1   18.26    8.81
  -3   9   0  569.63   36.28
  -3   9   1    8.09    5.06
  -3   9   2  326.69   28.37
  -3   9   3   27.61   10.09
  -3   9   4  307.27   28.44
  -3   9   5   32.12   10.34
  -3   9   6  551.57   39.29
  -3   9   6  597.51   41.75
  -3   9   7    6.39    6.00
  -3   9   8  595.68   43.25
  -3   9   9   38.60   11.67
  -3   9  10  214.47   26.83
  -3   9  11  109.98   19.59
  -3   9  12  512.25   42.95
  -3   9  13    7.99    6.58
  -3   9  14  217.54   29.35
  -3   9  15   10.85    5.94
  -3   9  16  109.19   21.75
  -3  10 -17  139.87   22.94
  -3  10 -17  113.38   19.15
  -3  10 -16   46.37   14.24
  -3  10 -16   22.16    8.93
  -3  10 -15  291.81   31.98
  -3  10 -15  251.09   27.12
  -3  10 -14    2.66    4.94
  -3  10 -14    2.58    4.04
  -3  10 -13  108.19   18.73
  -3  10 -13  112.19   17.49
  -3  10 -12   14.88    7.43
  -3  10 -12   23.89    8.50
  -3  10 -11  206.49   25.03
  -3  10 -11  222.39   23.96
  -3  10 -10  110.18   16.92
  -3  10 -10  125.45   19.55
  -3  10  -9  354.44   32.17
  -3  10  -9  337.08   28.96
  -3  10  -8    0.83    4.46
  -3  10  -8   -3.97    5.88
  -3  10  -7  601.60   40.90
  -3  10  -7  554.43   37.00
  -3  10  -6    7.05    4.58
  -3  10  -6    7.25    5.38
  -3  10  -5  345.66   30.93
  -3  10  -5  310.70   27.88
  -3  10  -4    6.62    4.10
  -3  10  -4   11.39    6.65
  -3  10  -3  199.06   22.72
  -3  10  -3  212.76   24.15
  -3  10  -2  111.16   17.58
  -3  10  -1  335.93   30.55
  -3  10   0   93.56   15.98
  -3  10   1  370.58   31.61
  -3  10   2    5.65    4.62
  -3  10   3  133.38   19.99
  -3  10   4  118.84   18.45
  -3  10   5   85.03   15.67
  -3  10   6   90.24   17.37
  -3  10   7  342.22   33.65
  -3  10   8   14.50    9.02
  -3  10   8    8.40    7.38
  -3  10   9   92.35   18.60
  -3  10  10   11.24    8.07
  -3  10  11   53.70   14.43
  -3  10  12  143.24   24.71
  -3  10  13   21.90   10.59
  -3  10  14   -1.62    7.37
  -3  11 -16  111.58   19.61
  -3  11 -15   15.62    7.11
  -3  11 -15   34.74   11.41
  -3  11 -14   66.62   16.09
  -3  11 -14   61.22   13.70
  -3  11 -13    4.89    6.76
  -3  11 -13    2.05    4.02
  -3  11 -12   34.50   11.46
  -3  11 -12   23.10    8.92
  -3  11 -11  115.15   18.61
  -3  11 -11  126.38   21.04
  -3  11 -10   42.86   11.85
  -3  11 -10   52.23   12.95
  -3  11  -9  145.24   20.38
  -3  11  -9  186.29   24.31
  -3  11  -8   73.70   14.29
  -3  11  -8   79.69   15.88
  -3  11  -7   78.92   15.55
  -3  11  -7   80.83   15.43
  -3  11  -6   28.81    9.33
  -3  11  -6   12.01    7.16
  -3  11  -5   37.40   11.11
  -3  11  -5   27.36    8.20
  -3  11  -4   46.00   11.66
  -3  11  -4   23.92    7.75
  -3  11  -3   37.14   11.16
  -3  11  -3   74.45   14.67
  -3  11  -2   54.79   12.90
  -3  11  -1  237.58   26.63
  -3  11   0   38.31   11.38
  -3  11   1   54.47   12.89
  -3  11   2   98.84   18.07
  -3  11   3   23.88    9.49
  -3  11   4   66.45   15.09
  -3  11   5   31.99   10.76
  -3  11   6   64.44   16.23
  -3  11   7   99.06   19.70
  -3  11   8   78.87   17.72
  -3  11   9    1.85    4.79
  -3  11  10   71.77   17.17
  -3  11  10   84.26   18.29
  -3  11  11   -3.33    8.08
  -3  11  11    5.40    6.71
  -3  11  12   59.38   16.88
  -3  11  12   91.07   20.93
  -3  12 -14   86.21   17.26
  -3  12 -13   69.22   15.69
  -3  12 -12   25.05   10.28
  -3  12 -12    0.55    3.16
  -3  12 -11   24.87   10.31
  -3  12 -11    6.23    5.45
  -3  12 -10   10.85    6.58
  -3  12 -10    9.38    5.03
  -3  12  -9   22.51    7.95
  -3  12  -9    9.28    5.55
  -3  12  -8   37.00   11.41
  -3  12  -8   34.20   12.36
  -3  12  -7   39.28   12.10
  -3  12  -7   32.86   11.07
  -3  12  -6   47.43   12.94
  -3  12  -6   32.41   10.74
  -3  12  -5   67.43   15.55
  -3  12  -5   50.07   12.75
  -3  12  -4   24.47    9.56
  -3  12  -4   10.91    7.34
  -3  12  -3   87.36   17.37
  -3  12  -3   98.82   18.09
  -3  12  -2   30.48   10.66
  -3  12  -2   33.35   10.35
  -3  12  -1   74.67   15.93
  -3  12   0   88.45   17.58
  -3  12   1  129.34   22.47
  -3  12   2   70.00   17.04
  -3  12   3  110.40   20.63
  -3  12   4   -7.42    8.62
  -3  12   5   69.82   16.07
  -3  12   6   38.58   12.82
  -3  12   7  124.49   22.64
  -3  12   8   26.41   10.42
  -3  12   9  100.95   20.29
  -3  13 -12   40.24   12.28
  -3  13 -11    7.96    6.72
  -3  13 -10   61.35   15.35
  -3  13  -9   52.15   14.85
  -3  13  -8   11.62    7.29
  -3  13  -7  208.98   28.50
  -3  13  -7  170.26   24.33
  -3  13  -6   66.44   16.30
  -3  13  -6   86.14   17.72
  -3  13  -5  180.85   26.83
  -3  13  -5  181.83   25.51
  -3  13  -4  135.84   23.04
  -3  13  -4  101.25   19.37
  -3  13  -3  103.98   19.75
  -3  13  -3   99.01   19.46
  -3  13  -2   30.75   12.25
  -3  13  -2   23.99    8.72
  -3  13  -1  129.11   21.95
  -3  13  -1  101.32   19.85
  -3  13   0   31.87    9.59
  -3  13   1  291.93   33.57
  -3  13   2  139.77   23.71
  -3  13   3  169.99   26.54
  -3  13   4  106.17   21.69
  -3  13   5  104.81   21.28
  -3  13   6   99.39   20.40
  -3  14  -8   82.00   18.88
  -3  14  -7   15.88    8.62
  -3  14  -6   60.84   16.36
  -3  14  -5   15.23    8.77
  -3  14  -4  155.81   25.09
  -3  14  -3   16.69    9.02
  -3  14  -2   61.82   15.96
  -3  14  -1    1.04    5.08
  -2  -9  22   19.67    8.37
  -2  -8  20   57.77   12.93
  -2  -8  22   17.46   10.52
  -2  -7  -3    5.55    4.15
  -2  -7  -2   25.13    7.46
  -2  -7  -1   35.15    8.99
  -2  -7   0  353.12   26.11
  -2  -7   1   33.57    8.59
  -2  -7   2  977.32   44.65
  -2  -7   3   45.01    9.75
  -2  -7  19   39.88    9.97
  -2  -7  20  105.69   15.79
  -2  -7  21   21.83    6.74
  -2  -7  21   16.64    7.99
  -2  -7  22   24.35   10.01
  -2  -6  -8   11.92    6.47
  -2  -6  -7  560.86   32.00
  -2  -6  -6    8.83    5.51
  -2  -6  -5  718.38   34.85
  -2  -6  -4   87.31   12.32
  -2  -6  -3 1030.95   41.03
  -2  -6  -2    8.65    5.53
  -2  -6  -1  655.08   32.55
  -2  -6   0   82.03   12.06
  -2  -6   1 1024.58   42.21
  -2  -6   2   88.38   12.48
  -2  -6   3  915.54   40.38
  -2  -6   4   -2.09    4.22
  -2  -6   5 1221.68   47.38
  -2  -6   6   76.36   12.25
  -2  -6   7  744.69   37.91
  -2  -6   8   15.94    5.99
  -2  -6  13  964.53   39.78
  -2  -6  18    3.96    5.20
  -2  -6  19  425.70   30.56
  -2  -6  20   11.35    7.11
  -2  -6  20    1.53    5.00
  -2  -6  21  183.47   23.77
  -2  -6  21  179.58   20.59
  -2  -6  22    2.83    4.75
  -2  -6  22    5.27    5.50
  -2  -6  23   38.84   14.39
  -2  -5 -13  215.74   21.37
  -2  -5 -12  761.50   38.76
  -2  -5 -11  272.88   22.76
  -2  -5 -11  281.42   23.13
  -2  -5 -10 1154.02   45.59
  -2  -5 -10 1152.45   45.44
  -2  -5  -9  202.43   18.71
  -2  -5  -8  800.68   36.23
  -2  -5  -7  177.73   16.81
  -2  -5  -6  707.59   33.00
  -2  -5  -5  343.76   22.37
  -2  -5  -4 2887.07   63.19
  -2  -5  -3  106.19   12.02
  -2  -5  -2  827.74   33.11
  -2  -5  -1   80.33   10.28
  -2  -5   0  569.14   28.76
  -2  -5   0  586.28   28.05
  -2  -5   1    4.98    3.61
  -2  -5   2  418.17   24.91
  -2  -5   3  273.62   20.30
  -2  -5   4  632.50   31.12
  -2  -5   5  718.34   33.40
  -2  -5   6  825.55   36.52
  -2  -5   7  785.33   36.35
  -2  -5   8  773.83   37.06
  -2  -5   9  376.35   26.41
  -2  -5  10  145.47   13.30
  -2  -5  10  178.75   18.81
  -2  -5  11  390.70   22.50
  -2  -5  12  428.56   24.57
  -2  -5  13   75.88   10.82
  -2  -5  14  526.16   29.42
  -2  -5  16   36.53    9.41
  -2  -5  17   22.67    7.09
  -2  -5  18  129.11   16.30
  -2  -5  19    7.81    5.79
  -2  -5  19   10.97    5.55
  -2  -5  20  247.03   25.58
  -2  -5  20  283.24   24.83
  -2  -5  21   79.63   14.74
  -2  -5  21   46.94   14.22
  -2  -5  21   90.52   14.60
  -2  -5  22   43.93   13.87
  -2  -5  22   65.78   12.88
  -2  -5  23    6.01    5.48
  -2  -5  23    7.82    3.84
  -2  -5  24   58.92   15.14
  -2  -4 -21   80.28   13.97
  -2  -4 -20   34.72    9.40
  -2  -4 -19   43.17   10.50
  -2  -4 -18  373.62   28.59
  -2  -4 -17  220.17   21.75
  -2  -4 -16  290.24   25.86
  -2  -4 -16  260.21   23.50
  -2  -4 -15  312.76   26.19
  -2  -4 -15  338.44   25.94
  -2  -4 -14  295.17   23.29
  -2  -4 -14  261.56   23.15
  -2  -4 -14  250.41   22.15
  -2  -4 -13  138.47   15.61
  -2  -4 -13  118.67   14.97
  -2  -4 -13  135.17   16.29
  -2  -4 -12  559.69   30.91
  -2  -4 -12  572.86   32.43
  -2  -4 -12  562.86   32.23
  -2  -4 -12  527.46   30.55
  -2  -4 -11  190.19   18.12
  -2  -4 -11  221.12   19.64
  -2  -4 -11  203.95   18.92
  -2  -4 -10  694.79   33.21
  -2  -4 -10  681.81   33.66
  -2  -4 -10  602.63   31.83
  -2  -4  -9  868.11   36.06
  -2  -4  -9  875.99   37.06
  -2  -4  -8  293.01   20.41
  -2  -4  -8  363.27   23.47
  -2  -4  -7  675.75   29.73
  -2  -4  -6  544.79   25.75
  -2  -4  -5 1102.05   35.83
  -2  -4  -4  180.36   14.45
  -2  -4  -3  389.30   20.94
  -2  -4  -2   85.93    9.79
  -2  -4  -1 1896.54   44.46
  -2  -4   0   89.63   10.43
  -2  -4   1 2070.79   49.63
  -2  -4   2  119.22   12.06
  -2  -4   3   71.18    9.77
  -2  -4   4  657.12   29.04
  -2  -4   5  402.18   23.30
  -2  -4   6  354.53   22.26
  -2  -4   7 1115.70   29.69
  -2  -4   7 1205.52   42.27
  -2  -4   8   66.03    7.67
  -2  -4   8   72.77   10.97
  -2  -4   9   95.66    9.71
  -2  -4   9  119.66   14.23
  -2  -4  10   73.55    8.87
  -2  -4  10   76.34   11.72
  -2  -4  11   64.98    8.89
  -2  -4  11   88.35   12.96
  -2  -4  12   61.30    9.00
  -2  -4  13  629.23   29.84
  -2  -4  14   20.65    6.20
  -2  -4  15  453.01   27.53
  -2  -4  15  427.86   26.80
  -2  -4  16    0.75    3.46
  -2  -4  17   95.96   13.82
  -2  -4  17  108.04   15.16
  -2  -4  18   -4.08    4.31
  -2  -4  18   -3.09    5.76
  -2  -4  19  184.62   24.15
  -2  -4  19  231.29   22.95
  -2  -4  19  158.69   18.22
  -2  -4  20   51.74   13.79
  -2  -4  20   62.01   12.10
  -2  -4  20   46.64   10.14
  -2  -4  21  223.26   22.46
  -2  -4  21  205.53   21.35
  -2  -4  21  190.14   25.62
  -2  -4  22   -3.79    3.14
  -2  -4  22   -2.57    6.25
  -2  -4  23  190.55   21.04
  -2  -4  23  221.13   29.24
  -2  -4  24   52.67   14.87
  -2  -4  25   25.75   11.90
  -2  -3 -21   12.67    6.61
  -2  -3 -20   57.77   11.40
  -2  -3 -19   82.93   13.64
  -2  -3 -18   -0.20    4.49
  -2  -3 -17  312.45   25.13
  -2  -3 -17  298.17   26.72
  -2  -3 -17  298.77   22.86
  -2  -3 -16   94.39   13.79
  -2  -3 -16   95.53   12.81
  -2  -3 -16   78.77   13.62
  -2  -3 -15  112.08   14.42
  -2  -3 -15  144.31   17.66
  -2  -3 -15  116.65   13.61
  -2  -3 -14  212.15   20.22
  -2  -3 -14  199.84   18.98
  -2  -3 -14  205.88   18.20
  -2  -3 -14  224.14   21.11
  -2  -3 -13   45.68    8.77
  -2  -3 -13   59.26   10.59
  -2  -3 -13   54.17    9.17
  -2  -3 -13   42.46    8.52
  -2  -3 -12   -0.65    3.13
  -2  -3 -12    2.69    3.90
  -2  -3 -12    0.50    3.09
  -2  -3 -12    0.42    2.11
  -2  -3 -11  358.69   23.28
  -2  -3 -11  354.08   21.65
  -2  -3 -11  364.63   24.63
  -2  -3 -10   61.03    9.98
  -2  -3 -10   49.72    8.53
  -2  -3  -9  369.27   21.67
  -2  -3  -9  371.82   23.40
  -2  -3  -8  486.51   24.12
  -2  -3  -8  494.10   26.03
  -2  -3  -7   22.58    6.05
  -2  -3  -7   16.45    4.92
  -2  -3  -6  480.59   24.48
  -2  -3  -6  512.65   22.67
  -2  -3  -5   77.20    9.97
  -2  -3  -5   87.11    9.16
  -2  -3  -4  189.01   13.00
  -2  -3  -3  341.55   17.00
  -2  -3  -2  651.22   22.69
  -2  -3  -1  545.65   21.09
  -2  -3   0 1250.09   33.72
  -2  -3   1 1319.92   35.04
  -2  -3   2  485.63   21.56
  -2  -3   3   -0.50    2.81
  -2  -3   4  282.78   17.43
  -2  -3   5   58.09    8.48
  -2  -3   5   53.13    5.38
  -2  -3   6  354.14   20.78
  -2  -3   6  319.33   13.76
  -2  -3   7  863.47   33.53
  -2  -3   7  829.53   23.68
  -2  -3   8 1967.71   52.15
  -2  -3   8 1931.84   38.95
  -2  -3   9  236.65   18.99
  -2  -3   9  205.73   13.61
  -2  -3  10  784.50   35.58
  -2  -3  10  735.41   27.28
  -2  -3  11   18.61    4.94
  -2  -3  11   19.39    6.45
  -2  -3  12  242.50   17.33
  -2  -3  12  252.62   21.78
  -2  -3  13  440.82   24.77
  -2  -3  13   24.81    6.44
  -2  -3  14  609.79   30.40
  -2  -3  14  605.04   30.59
  -2  -3  15  339.67   23.61
  -2  -3  15  338.47   23.73
  -2  -3  16  548.17   30.29
  -2  -3  16  515.41   29.66
  -2  -3  17   16.93    6.75
  -2  -3  17   33.07    8.05
  -2  -3  17   41.21    8.78
  -2  -3  18  248.67   21.85
  -2  -3  18  263.21   27.46
  -2  -3  18  293.02   22.91
  -2  -3  19   81.01   15.73
  -2  -3  19   83.48   13.45
  -2  -3  19   83.24   12.36
  -2  -3  20  272.45   24.17
  -2  -3  20  229.60   27.29
  -2  -3  20  286.88   22.99
  -2  -3  21   42.93   13.61
  -2  -3  21   49.77   10.83
  -2  -3  21   63.98   10.95
  -2  -3  22  260.40   24.54
  -2  -3  22  298.91   32.45
  -2  -3  23   19.19    9.34
  -2  -3  23   23.09    7.53
  -2  -3  24  169.26   26.80
  -2  -3  24  187.42   21.73
  -2  -3  25   46.87   19.53
  -2  -2 -22   33.68    9.59
  -2  -2 -21  172.63   19.58
  -2  -2 -20   20.59    6.94
  -2  -2 -20   39.19   11.69
  -2  -2 -19   76.10   15.69
  -2  -2 -19   74.97   12.56
  -2  -2 -18   64.27   10.23
  -2  -2 -18   74.37   12.29
  -2  -2 -18   70.52   15.12
  -2  -2 -17   20.37    5.98
  -2  -2 -17   18.82    6.91
  -2  -2 -17   13.46    6.57
  -2  -2 -17   24.05    7.81
  -2  -2 -16   54.37    8.90
  -2  -2 -16   54.18   11.37
  -2  -2 -16   57.02   10.38
  -2  -2 -16   44.40   10.79
  -2  -2 -15  166.34   18.75
  -2  -2 -15  166.29   17.40
  -2  -2 -15  173.01   20.09
  -2  -2 -15  173.90   15.18
  -2  -2 -14  129.82   16.20
  -2  -2 -14  125.18   12.67
  -2  -2 -14  121.62   14.35
  -2  -2 -14  115.07   15.93
  -2  -2 -13  296.61   23.62
  -2  -2 -13  279.72   21.53
  -2  -2 -13  287.28   18.59
  -2  -2 -13  163.87   16.18
  -2  -2 -13  260.31   22.70
  -2  -2 -12   91.04   10.41
  -2  -2 -12   89.05   13.15
  -2  -2 -12   89.99   11.83
  -2  -2 -12   91.95   12.55
  -2  -2 -11   65.27    8.48
  -2  -2 -11   70.59   10.16
  -2  -2 -11   79.26   11.40
  -2  -2 -11   71.92   11.36
  -2  -2 -10  155.92   14.04
  -2  -2 -10  145.22   12.22
  -2  -2 -10  132.43   14.66
  -2  -2 -10  133.60   14.22
  -2  -2  -9  255.37   18.96
  -2  -2  -9  285.83   20.26
  -2  -2  -9  268.96   17.35
  -2  -2  -8    7.46    3.79
  -2  -2  -8    2.99    2.18
  -2  -2  -8    8.04    4.17
  -2  -2  -7  653.24   27.29
  -2  -2  -7  621.44   23.50
  -2  -2  -7  634.29   27.87
  -2  -2  -7  626.50   26.90
  -2  -2  -6  906.79   30.04
  -2  -2  -6  872.98   26.39
  -2  -2  -6  917.27   32.14
  -2  -2  -6  901.86   31.29
  -2  -2  -5  773.51   25.80
  -2  -2  -5  809.77   23.84
  -2  -2  -5  792.16   28.84
  -2  -2  -5  751.37   27.62
  -2  -2  -4 1668.59   35.25
  -2  -2  -4 1705.35   32.88
  -2  -2  -4 1736.26   41.22
  -2  -2  -4 1723.44   40.50
  -2  -2  -3  632.16   19.18
  -2  -2  -3  636.61   19.92
  -2  -2  -2 1099.88   24.76
  -2  -2  -1  491.38   18.05
  -2  -2   0  369.77   15.75
  -2  -2   1  518.90   19.41
  -2  -2   1  516.32   19.04
  -2  -2   2  373.82   16.54
  -2  -2   3 3207.70   50.59
  -2  -2   4  205.28    8.04
  -2  -2   4  213.64   13.62
  -2  -2   5  275.88   10.74
  -2  -2   5  291.35   16.74
  -2  -2   6  841.06   20.84
  -2  -2   6  904.57   30.84
  -2  -2   7  116.24    8.70
  -2  -2   7  109.80   11.48
  -2  -2   8  937.24   26.58
  -2  -2   8  985.19   35.43
  -2  -2   9  129.02   10.72
  -2  -2   9  149.49   14.70
  -2  -2  10  476.06   21.86
  -2  -2  10  556.49   29.02
  -2  -2  11  582.09   25.62
  -2  -2  11  611.11   31.67
  -2  -2  12  406.83   22.71
  -2  -2  12  444.43   28.26
  -2  -2  13   66.39    9.72
  -2  -2  13   95.75   13.72
  -2  -2  14  425.97   23.04
  -2  -2  14  447.13   30.66
  -2  -2  14  482.49   27.00
  -2  -2  14  428.20   25.45
  -2  -2  15   51.54   10.98
  -2  -2  15   58.84   10.21
  -2  -2  15   56.63    9.75
  -2  -2  15   51.23    8.21
  -2  -2  16  312.61   23.18
  -2  -2  16  327.22   20.77
  -2  -2  16  292.54   26.73
  -2  -2  17  355.63   25.43
  -2  -2  17  406.55   23.61
  -2  -2  17  384.83   31.50
  -2  -2  18  159.61   14.79
  -2  -2  18  142.70   20.09
  -2  -2  18  152.45   17.22
  -2  -2  19  114.86   12.72
  -2  -2  19   69.96   13.99
  -2  -2  19   66.94   12.00
  -2  -2  20   35.62    7.18
  -2  -2  20   34.77    8.40
  -2  -2  20   28.21   10.89
  -2  -2  21   20.03    6.98
  -2  -2  21    3.69    4.88
  -2  -2  22  244.27   24.07
  -2  -2  22  247.63   29.76
  -2  -2  23   25.14    8.58
  -2  -2  23   45.92   12.97
  -2  -2  24  231.60   24.53
  -2  -2  24  166.10   25.82
  -2  -2  25   71.96   18.39
  -2  -1 -23  314.35   34.81
  -2  -1 -22   18.44    6.83
  -2  -1 -22   24.35   10.78
  -2  -1 -21  235.05   22.63
  -2  -1 -21  229.79   28.41
  -2  -1 -20  208.05   21.22
  -2  -1 -20  250.13   28.39
  -2  -1 -19   97.14   14.05
  -2  -1 -19   83.60   15.55
  -2  -1 -18   59.00    9.00
  -2  -1 -18   67.34   11.80
  -2  -1 -18   58.92   12.88
  -2  -1 -17  120.59   18.18
  -2  -1 -17  134.49   12.88
  -2  -1 -17  138.17   18.46
  -2  -1 -17  132.92   15.90
  -2  -1 -16   16.12    7.45
  -2  -1 -16   19.28    6.54
  -2  -1 -16   11.76    3.73
  -2  -1 -16   12.46    4.97
  -2  -1 -15  687.16   39.33
  -2  -1 -15  670.84   26.97
  -2  -1 -15  710.42   38.88
  -2  -1 -15  659.64   33.35
  -2  -1 -14   94.18   13.72
  -2  -1 -14   77.26   11.30
  -2  -1 -14   93.60    9.92
  -2  -1 -14  126.40   16.11
  -2  -1 -13  428.20   28.70
  -2  -1 -13  426.85   28.51
  -2  -1 -13  434.00   20.38
  -2  -1 -12  236.36   20.56
  -2  -1 -12  224.78   14.17
  -2  -1 -12  242.83   20.72
  -2  -1 -11  470.36   19.86
  -2  -1 -11  480.16   28.22
  -2  -1 -10  157.26   11.08
  -2  -1 -10  152.00   15.26
  -2  -1  -9  463.07   25.64
  -2  -1  -9  465.15   18.22
  -2  -1  -9  451.72   21.51
  -2  -1  -9  452.51   23.57
  -2  -1  -8   69.82    9.53
  -2  -1  -8   58.53    8.90
  -2  -1  -8   52.14    7.01
  -2  -1  -7 4227.19   66.59
  -2  -1  -7 4013.76   54.92
  -2  -1  -7 4218.40   66.41
  -2  -1  -7 4143.77   70.89
  -2  -1  -6   34.98    6.19
  -2  -1  -6   34.04    4.91
  -2  -1  -6   43.01    6.95
  -2  -1  -6   33.89    6.41
  -2  -1  -5 1420.90   33.79
  -2  -1  -5 1460.43   27.44
  -2  -1  -5 1441.01   36.14
  -2  -1  -5 1492.98   38.71
  -2  -1  -4   49.92    7.14
  -2  -1  -4   57.34    4.99
  -2  -1  -4   49.98    6.28
  -2  -1  -4   46.49    6.73
  -2  -1  -3  494.18   16.61
  -2  -1  -3  499.95   13.26
  -2  -1  -3  501.58   20.59
  -2  -1  -2   24.56    4.04
  -2  -1  -2   18.85    4.27
  -2  -1  -2   22.72    2.69
  -2  -1  -1 5148.80   45.89
  -2  -1  -1 5296.11   59.39
  -2  -1  -1 5252.87   39.40
  -2  -1   0  136.22    4.86
  -2  -1   0  130.49    7.51
  -2  -1   1 4083.35   43.34
  -2  -1   1 4140.49   46.43
  -2  -1   2  418.17   15.07
  -2  -1   2  416.80   14.21
  -2  -1   3 1677.77   32.42
  -2  -1   3 1739.00   27.49
  -2  -1   3 1714.81   17.03
  -2  -1   4   18.47    2.61
  -2  -1   4   13.61    3.72
  -2  -1   5 1852.71   27.78
  -2  -1   5 1868.18   39.71
  -2  -1   6  253.79   11.78
  -2  -1   6  243.04   15.43
  -2  -1   7 1059.65   26.39
  -2  -1   7 1091.50   34.43
  -2  -1   7 1060.88   31.50
  -2  -1   8   48.94    8.22
  -2  -1   8   62.26    8.23
  -2  -1   8   53.00    6.71
  -2  -1   9  673.32   29.97
  -2  -1   9  683.71   24.82
  -2  -1   9  679.60   27.20
  -2  -1  10   86.68   11.39
  -2  -1  10   86.87    9.59
  -2  -1  11  533.96   24.89
  -2  -1  11  531.11   29.33
  -2  -1  11  513.16   19.60
  -2  -1  12  308.34   20.01
  -2  -1  12  270.49   14.73
  -2  -1  12  270.94   21.94
  -2  -1  13  563.89   32.97
  -2  -1  13  583.08   28.85
  -2  -1  13  536.97   21.14
  -2  -1  13  566.50   32.92
  -2  -1  14    4.79    3.80
  -2  -1  14    4.00    2.47
  -2  -1  14   -0.90    3.87
  -2  -1  14    0.22    2.35
  -2  -1  15  373.67   28.68
  -2  -1  15  396.66   18.76
  -2  -1  15  348.04   24.40
  -2  -1  15  356.36   24.22
  -2  -1  16   81.79   12.25
  -2  -1  16   92.29    9.35
  -2  -1  16   81.09   14.20
  -2  -1  17  383.07   26.71
  -2  -1  17  371.31   18.78
  -2  -1  17  364.15   30.51
  -2  -1  18  108.20   14.93
  -2  -1  18   87.31   15.81
  -2  -1  18  113.22   10.53
  -2  -1  19   24.07    7.74
  -2  -1  19   22.68    8.69
  -2  -1  19   39.21    6.26
  -2  -1  20   23.35    7.24
  -2  -1  20   20.09    8.57
  -2  -1  20   21.83    4.76
  -2  -1  21   10.92    7.26
  -2  -1  21   25.01    8.41
  -2  -1  22   -5.75    8.66
  -2  -1  22    5.51    5.85
  -2  -1  23  202.36   22.88
  -2  -1  23  207.33   27.64
  -2  -1  24   26.22   11.86
  -2  -1  25  149.97   25.10
  -2   0 -24   69.78   17.05
  -2   0 -23   84.65   18.63
  -2   0 -22  242.70   29.83
  -2   0 -22  180.06   20.06
  -2   0 -21   12.34    8.29
  -2   0 -21    3.49    4.52
  -2   0 -20  371.36   34.87
  -2   0 -20  305.25   25.63
  -2   0 -19   -0.93    5.11
  -2   0 -19   -1.01    3.33
  -2   0 -18  233.58   25.49
  -2   0 -18  172.72   18.71
  -2   0 -17    7.32    6.38
  -2   0 -17   -3.46    4.43
  -2   0 -16  561.77   36.47
  -2   0 -15   19.91    7.87
  -2   0 -14  742.96   39.11
  -2   0 -14  721.99   38.40
  -2   0 -14  680.32   23.23
  -2   0 -13    0.03    2.90
  -2   0 -13    8.11    5.58
  -2   0 -13    6.02    2.40
  -2   0 -12 1237.22   47.64
  -2   0 -12 1202.50   45.43
  -2   0 -12 1155.45   27.74
  -2   0 -11   28.87    4.38
  -2   0 -11   25.22    7.34
  -2   0 -10  824.63   20.71
  -2   0 -10  850.10   37.20
  -2   0  -9    1.63    1.71
  -2   0  -9   -0.38    4.05
  -2   0  -8 1189.48   22.03
  -2   0  -8 1171.39   40.19
  -2   0  -7   77.69    5.33
  -2   0  -7   88.82   10.88
  -2   0  -6 1905.20   47.19
  -2   0  -6 1928.52   41.81
  -2   0  -5  250.77   16.30
  -2   0  -5  263.77   14.32
  -2   0  -4  390.41   19.61
  -2   0  -4  396.56   16.11
  -2   0  -3  411.90   18.88
  -2   0  -3  427.40   15.22
  -2   0  -2   46.24    6.15
  -2   0  -2   52.74    4.87
  -2   0  -1  807.01   16.39
  -2   0  -1  796.96   22.90
  -2   0   0  100.76    4.58
  -2   0   0  114.89    5.33
  -2   0   0  108.21    4.87
  -2   0   0   89.20    7.22
  -2   0   1  543.09   13.13
  -2   0   1  536.73   13.20
  -2   0   1  542.71   16.14
  -2   0   2 1197.95   21.87
  -2   0   2 1193.99   23.12
  -2   0   2 1194.20   22.82
  -2   0   3   13.72    3.30
  -2   0   3   17.81    3.79
  -2   0   3   14.39    2.28
  -2   0   3   13.84    2.41
  -2   0   4  358.21   15.87
  -2   0   4  379.32    9.07
  -2   0   4  349.57   15.74
  -2   0   4  370.86   12.41
  -2   0   5   83.37    6.71
  -2   0   5  112.06    9.65
  -2   0   5   89.73    8.87
  -2   0   6  682.48   24.24
  -2   0   6  678.99   25.41
  -2   0   6  655.80   20.38
  -2   0   7    7.23    2.42
  -2   0   7   10.16    3.58
  -2   0   7    7.65    4.12
  -2   0   8 1099.39   31.01
  -2   0   8 1122.61   34.21
  -2   0   8 1089.52   16.37
  -2   0   8 1136.77   37.01
  -2   0   9   10.57    4.08
  -2   0   9    8.37    3.51
  -2   0   9    6.85    4.04
  -2   0   9    8.66    1.76
  -2   0  10  432.54   22.08
  -2   0  10  438.92   25.57
  -2   0  10  435.54   11.66
  -2   0  11  286.01   18.92
  -2   0  11  278.55   21.38
  -2   0  11  301.44   10.40
  -2   0  12  880.81   34.63
  -2   0  12  853.02   18.56
  -2   0  12  887.14   39.85
  -2   0  13   27.84    7.56
  -2   0  13    1.17    2.55
  -2   0  13   22.90    7.24
  -2   0  13   32.75    7.44
  -2   0  13   29.08    3.83
  -2   0  14  243.86   22.39
  -2   0  14  224.52   19.32
  -2   0  14  273.09   21.24
  -2   0  14  224.21   10.60
  -2   0  15   58.16   11.70
  -2   0  15   53.82    5.45
  -2   0  15   69.23   11.21
  -2   0  16  150.99   16.96
  -2   0  16  152.26   19.12
  -2   0  17   40.16    9.32
  -2   0  17   32.69    9.74
  -2   0  18  698.14   37.97
  -2   0  18  702.86   44.23
  -2   0  19  194.76   20.83
  -2   0  19  173.59   22.88
  -2   0  20  223.04   22.83
  -2   0  20  200.98   25.15
  -2   0  21  112.40   16.87
  -2   0  21  106.41   18.56
  -2   0  22   43.75   12.61
  -2   0  23    7.04    5.89
  -2   0  24  191.63   27.53
  -2   0  25   -6.46    6.55
  -2   1 -24   22.36   10.51
  -2   1 -23    4.72    6.74
  -2   1 -23    1.84    4.09
  -2   1 -22   23.84    9.41
  -2   1 -22   34.77    9.26
  -2   1 -21  122.08   20.33
  -2   1 -21   96.67   14.77
  -2   1 -20   60.43   14.76
  -2   1 -19  418.10   34.63
  -2   1 -18    1.31    6.16
  -2   1 -17  537.96   36.69
  -2   1 -16   30.53    9.29
  -2   1 -15  493.16   32.88
  -2   1 -14   50.09   10.34
  -2   1 -13  509.99   30.66
  -2   1  -9  314.33   22.42
  -2   1  -8  322.71   22.24
  -2   1  -7 1510.90   45.51
  -2   1  -6  302.01   19.74
  -2   1  -5  838.42   31.37
  -2   1  -5  860.07   26.39
  -2   1  -4   80.11    7.73
  -2   1  -4   73.32    9.06
  -2   1  -3 2404.69   38.30
  -2   1  -3 2400.43   47.87
  -2   1  -2 1668.65   37.87
  -2   1  -2 1649.43   20.17
  -2   1  -2 1598.61   28.91
  -2   1  -1    6.75    1.67
  -2   1  -1   13.84    4.55
  -2   1  -1    5.62    2.15
  -2   1  -1   11.51    2.53
  -2   1   0 1640.57   22.18
  -2   1   0 1608.41   25.81
  -2   1   0 1559.99   32.17
  -2   1   1  138.64    8.67
  -2   1   1  133.83    7.38
  -2   1   1  127.32    8.63
  -2   1   2 1373.47   28.42
  -2   1   2 1357.25   26.01
  -2   1   2 1265.98   24.63
  -2   1   3 2951.78   42.48
  -2   1   4  913.84   26.10
  -2   1   5 2015.38   41.76
  -2   1   6  395.14   17.59
  -2   1   7 1422.04   35.35
  -2   1   8   15.03    5.15
  -2   1   8   18.41    4.36
  -2   1   9  739.44   28.61
  -2   1  10   15.85    4.90
  -2   1  11 1442.00   43.87
  -2   1  12   27.69    6.67
  -2   1  12    2.50    3.69
  -2   1  13  809.28   35.80
  -2   1  13  816.29   39.58
  -2   1  13  739.05   34.48
  -2   1  13  773.93   39.52
  -2   1  14   72.37   12.14
  -2   1  14   53.58   10.04
  -2   1  14   49.55    9.80
  -2   1  15  233.55   20.76
  -2   1  15  217.65   22.08
  -2   1  16   47.42   10.12
  -2   1  16   57.40   12.51
  -2   1  17  663.93   37.18
  -2   1  17  611.03   39.82
  -2   1  18   30.69   10.86
  -2   1  18   31.46    9.27
  -2   1  19  733.13   46.42
  -2   1  20  118.48   19.77
  -2   1  21  348.89   34.73
  -2   1  22    4.39    7.70
  -2   1  23   96.19   19.83
  -2   1  24    8.24    9.51
  -2   1  25  175.50   27.89
  -2   2 -24   85.57   18.96
  -2   2 -23    4.39    6.51
  -2   2 -22   35.55   11.93
  -2   2 -21   15.67    7.30
  -2   2 -20  185.75   24.32
  -2   2 -19    4.55    5.15
  -2   2 -18  491.89   36.64
  -2   2 -17  186.67   22.08
  -2   2 -16  382.20   30.09
  -2   2 -15  230.34   22.46
  -2   2 -14  135.43   16.92
  -2   2 -13   -0.18    4.58
  -2   2 -12 1809.56   55.46
  -2   2  -6 1194.09   26.85
  -2   2  -5   10.03    2.67
  -2   2  -4  845.75   18.42
  -2   2  -3  573.64   13.95
  -2   2  -2 3305.30   47.08
  -2   2  -2 3330.91   32.87
  -2   2  -1  152.86    7.47
  -2   2   0 3023.07   40.94
  -2   2   0 3148.57   40.14
  -2   2   1  244.20   12.62
  -2   2   1  254.98   12.18
  -2   2   2 3298.23   49.07
  -2   2   2 3356.69   47.04
  -2   2   3 1434.91   32.92
  -2   2   4 1208.69   32.37
  -2   2   5  311.58   18.18
  -2   2   7  253.19    9.10
  -2   2   8  376.84   10.46
  -2   2   8  406.92   21.58
  -2   2   9  497.12   25.06
  -2   2  10  687.34   30.62
  -2   2  11   13.05    5.67
  -2   2  11  442.73   25.76
  -2   2  12 1718.03   52.53
  -2   2  12 1632.46   51.98
  -2   2  12 1689.38   56.01
  -2   2  13  110.26   15.83
  -2   2  13   78.54   12.39
  -2   2  13   79.40   11.81
  -2   2  14 1486.25   53.58
  -2   2  14 1563.35   58.05
  -2   2  15    8.04    5.54
  -2   2  16  720.42   42.66
  -2   2  17   23.61    8.38
  -2   2  18  123.03   19.03
  -2   2  19  -11.46   10.19
  -2   2  20  410.52   36.45
  -2   2  21    5.94    5.09
  -2   2  22  175.74   25.37
  -2   2  23    6.41    7.00
  -2   2  24   91.90   19.88
  -2   3 -24   -0.60    6.44
  -2   3 -23  293.39   33.38
  -2   3 -22   11.29    8.61
  -2   3 -21   43.20   12.42
  -2   3 -20   13.12    7.41
  -2   3 -19   64.17   14.22
  -2   3 -18   43.60   11.57
  -2   3 -17  688.21   42.01
  -2   3 -16  366.51   29.55
  -2   3 -15   27.54    8.49
  -2   3 -14    7.88    5.25
  -2   3 -13  235.05   21.06
  -2   3 -12  265.54   21.76
  -2   3 -10  745.35   30.19
  -2   3  -9 1430.54   38.33
  -2   3  -8    3.75    3.22
  -2   3  -7 1859.55   39.13
  -2   3  -6  231.17   13.14
  -2   3  -5 1393.71   30.32
  -2   3  -4  274.13   13.00
  -2   3  -3 2026.19   33.94
  -2   3  -2  528.03   17.62
  -2   3  -1  953.51   23.94
  -2   3   0   40.98    6.27
  -2   3   1 3083.84   49.70
  -2   3   2  170.65   12.41
  -2   3   3    1.60    2.90
  -2   3   8    2.59    1.63
  -2   3   9  106.16   12.43
  -2   3   9  110.23    7.78
  -2   3  10  215.91   18.31
  -2   3  10  206.08   10.47
  -2   3  11  364.13   24.42
  -2   3  12  976.82   44.14
  -2   3  12  963.54   41.27
  -2   3  13  853.04   42.82
  -2   3  14    2.22    4.56
  -2   3  15  174.47   20.89
  -2   3  16    6.69    5.06
  -2   3  17    7.63    5.24
  -2   3  18    8.16    7.79
  -2   3  19  206.79   26.27
  -2   3  20   45.31   13.26
  -2   3  21  180.76   25.39
  -2   3  22   26.18   11.46
  -2   3  23   21.58    9.46
  -2   3  24    9.44    9.21
  -2   4 -23   38.25   12.96
  -2   4 -22  211.52   27.67
  -2   4 -21  124.82   21.19
  -2   4 -20   10.64    7.74
  -2   4 -19   27.66   10.08
  -2   4 -18   77.64   14.94
  -2   4 -17  448.58   34.30
  -2   4 -16  289.66   26.80
  -2   4 -15  151.13   18.86
  -2   4 -14    8.59    5.47
  -2   4 -13    4.05    3.44
  -2   4 -12   85.39   12.76
  -2   4 -12   73.27   11.05
  -2   4 -11  811.59   37.40
  -2   4 -11  753.58   32.31
  -2   4 -10  128.96   14.76
  -2   4 -10  119.86   12.70
  -2   4  -9  945.75   33.32
  -2   4  -8  580.96   24.85
  -2   4  -7  709.85   26.67
  -2   4  -6  186.60   13.18
  -2   4  -5  904.84   27.85
  -2   4  -4  202.56   13.25
  -2   4  -3  540.35   21.26
  -2   4  -2   27.83    5.30
  -2   4  -1  418.07   19.16
  -2   4   0  963.67   29.70
  -2   4   1   41.03    7.32
  -2   4   2  525.26   24.34
  -2   4   8 1503.79   35.97
  -2   4   9    0.08    1.70
  -2   4  10  391.02   17.65
  -2   4  10  397.97   26.26
  -2   4  11   69.09   12.43
  -2   4  11   87.67    8.27
  -2   4  12   82.89   13.80
  -2   4  12   85.90    8.14
  -2   4  13    9.60    5.95
  -2   4  14  232.82   23.72
  -2   4  15   53.66   12.88
  -2   4  16  214.80   24.80
  -2   4  17   -6.55    7.66
  -2   4  18  142.22   21.52
  -2   4  19   -0.12    5.72
  -2   4  20  313.44   32.99
  -2   4  21  179.14   27.09
  -2   4  22   65.72   16.83
  -2   4  23    1.94    6.04
  -2   5 -23   -5.29    6.98
  -2   5 -22  119.42   21.63
  -2   5 -21   69.63   16.02
  -2   5 -20   63.93   14.24
  -2   5 -19   -3.96    5.55
  -2   5 -18   70.01   14.39
  -2   5 -17    2.42    4.84
  -2   5 -16  228.02   24.52
  -2   5 -15   -2.40    6.01
  -2   5 -14    6.65    4.28
  -2   5 -14   19.98    7.38
  -2   5 -13  221.06   21.71
  -2   5 -13  216.31   19.70
  -2   5 -12   91.03   13.63
  -2   5 -12   83.17   12.13
  -2   5 -11   56.77   10.57
  -2   5 -11   64.77   10.13
  -2   5 -10  449.89   25.39
  -2   5 -10  441.76   27.75
  -2   5  -9    1.13    3.67
  -2   5  -9   -5.56    4.76
  -2   5  -8  461.84   23.83
  -2   5  -7   41.12    7.13
  -2   5  -6  345.71   19.78
  -2   5  -5  145.12   12.91
  -2   5  -4   17.51    5.16
  -2   5  -3  159.55   13.27
  -2   5  -2  168.20   13.72
  -2   5  -1  162.22   13.88
  -2   5   0  637.69   27.39
  -2   5   1  348.63   21.45
  -2   5   1  382.95   21.87
  -2   5   9  753.56   28.80
  -2   5   9  728.09   37.74
  -2   5  10   52.44    7.75
  -2   5  10   50.15   10.49
  -2   5  11  154.12   19.21
  -2   5  11  170.56   13.45
  -2   5  12   96.55   15.53
  -2   5  12  111.52   10.93
  -2   5  13   31.05    9.34
  -2   5  13   26.23    5.40
  -2   5  14  698.99   42.85
  -2   5  15  444.35   35.86
  -2   5  16  559.05   40.71
  -2   5  17  186.62   24.75
  -2   5  18   11.02    9.45
  -2   5  19  270.02   30.42
  -2   5  20  198.11   27.31
  -2   5  21   85.37   19.65
  -2   5  22  288.52   34.49
  -2   6 -22   86.65   18.03
  -2   6 -21   72.68   17.13
  -2   6 -20   23.34    8.02
  -2   6 -19   24.47    9.35
  -2   6 -18   14.98    7.87
  -2   6 -17  117.20   18.34
  -2   6 -16   37.06   10.04
  -2   6 -16   38.53   11.32
  -2   6 -15  203.50   21.32
  -2   6 -15  196.75   22.27
  -2   6 -14  168.02   18.79
  -2   6 -14  218.18   22.87
  -2   6 -13  154.01   17.47
  -2   6 -13  175.54   19.95
  -2   6 -12  271.03   22.42
  -2   6 -12  278.90   24.28
  -2   6 -11  403.80   26.15
  -2   6 -11  399.69   28.21
  -2   6 -10    2.05    3.19
  -2   6 -10    6.50    4.66
  -2   6  -9  335.04   24.70
  -2   6  -9  322.81   22.17
  -2   6  -8   11.62    5.25
  -2   6  -8   22.27    6.20
  -2   6  -7  617.09   29.33
  -2   6  -7  590.06   31.25
  -2   6  -6  309.14   20.79
  -2   6  -6  296.44   21.77
  -2   6  -5  651.73   29.89
  -2   6  -4  293.92   20.28
  -2   6  -3  359.95   22.23
  -2   6  -2   36.65    7.74
  -2   6  -1 1024.31   37.81
  -2   6   0  286.72   20.33
  -2   6   1 2270.47   58.38
  -2   6   2  376.45   25.20
  -2   6   2  368.25   24.20
  -2   6   3  538.99   30.23
  -2   6   5  317.13   24.28
  -2   6   6  278.70   23.05
  -2   6   7  765.33   39.28
  -2   6   8  296.02   25.19
  -2   6   9  637.49   37.57
  -2   6   9  607.95   28.97
  -2   6  10  102.28   15.92
  -2   6  10  136.34   13.80
  -2   6  11  919.98   47.54
  -2   6  11  919.93   35.33
  -2   6  12   12.57    8.33
  -2   6  12    7.57    3.88
  -2   6  13  220.44   24.74
  -2   6  13  207.24   16.63
  -2   6  14   30.57   10.28
  -2   6  14   35.72    7.08
  -2   6  15  319.22   31.26
  -2   6  16    7.80    5.69
  -2   6  17  383.79   36.52
  -2   6  18   41.61   13.10
  -2   6  19   92.20   19.44
  -2   6  20    3.47    6.35
  -2   6  21  122.61   23.22
  -2   7 -22  306.70   34.10
  -2   7 -21   30.01   11.84
  -2   7 -20  322.49   33.45
  -2   7 -19   52.89   14.28
  -2   7 -18  230.81   27.00
  -2   7 -17   45.53   11.53
  -2   7 -17   43.25   11.75
  -2   7 -16  617.17   38.84
  -2   7 -16  660.97   42.81
  -2   7 -15   -8.27    7.38
  -2   7 -15   -0.63    5.33
  -2   7 -14  588.95   36.18
  -2   7 -14  561.09   37.68
  -2   7 -13   22.69    7.67
  -2   7 -13   24.78    8.03
  -2   7 -12  549.02   33.03
  -2   7 -12  579.56   36.41
  -2   7 -11   59.55   10.86
  -2   7 -11   64.03   11.76
  -2   7 -10  620.60   36.00
  -2   7 -10  636.61   34.24
  -2   7  -9   -0.30    3.69
  -2   7  -9    0.48    3.37
  -2   7  -8  365.44   26.45
  -2   7  -8  314.36   23.16
  -2   7  -7   36.46    8.06
  -2   7  -7   38.62    8.40
  -2   7  -6  786.99   36.32
  -2   7  -6  772.89   37.10
  -2   7  -5   45.81    8.82
  -2   7  -5   34.86    8.59
  -2   7  -4  823.63   37.84
  -2   7  -4  858.84   37.27
  -2   7  -3   56.03    9.88
  -2   7  -2  596.48   31.45
  -2   7  -1    2.62    3.45
  -2   7   0  719.86   35.36
  -2   7   1   -2.39    5.35
  -2   7   2  727.35   36.63
  -2   7   3    6.25    6.65
  -2   7   3   -4.07    6.16
  -2   7   4  311.16   25.30
  -2   7   5    1.10    3.73
  -2   7   6  663.17   38.62
  -2   7   7   73.40   13.02
  -2   7   8 1016.14   48.96
  -2   7   9   50.26    9.60
  -2   7   9   29.04    9.36
  -2   7  10 1453.17   49.20
  -2   7  10 1434.47   61.00
  -2   7  11   40.09   11.93
  -2   7  11   33.86    7.18
  -2   7  12  251.52   27.07
  -2   7  12  222.67   19.24
  -2   7  13   22.93    9.76
  -2   7  13   17.47    5.39
  -2   7  14    6.37    5.88
  -2   7  15    6.23    7.23
  -2   7  16  274.95   31.30
  -2   7  17   18.62    9.41
  -2   7  18  168.72   25.75
  -2   7  19   60.66   15.64
  -2   7  20   38.58   13.08
  -2   8 -21  333.99   35.40
  -2   8 -20   68.14   16.24
  -2   8 -19  226.81   27.88
  -2   8 -18   22.59    8.13
  -2   8 -18   17.04    8.16
  -2   8 -17   99.70   16.91
  -2   8 -17   87.61   16.89
  -2   8 -16   10.04    5.62
  -2   8 -16   10.98    5.13
  -2   8 -15  240.37   24.76
  -2   8 -15  237.54   26.02
  -2   8 -14  110.95   16.61
  -2   8 -14  123.01   18.60
  -2   8 -13  344.68   28.38
  -2   8 -13  366.77   30.84
  -2   8 -12   15.10    7.07
  -2   8 -12   22.25    7.14
  -2   8 -11  591.19   35.70
  -2   8 -11  567.93   36.74
  -2   8 -10   27.26    8.96
  -2   8 -10   28.70    7.97
  -2   8  -9  190.04   19.75
  -2   8  -9  251.71   23.80
  -2   8  -8    2.36    3.99
  -2   8  -8    0.61    3.94
  -2   8  -7   51.00   10.12
  -2   8  -7   50.60   10.64
  -2   8  -6   17.59    6.32
  -2   8  -6   10.55    6.19
  -2   8  -5  280.13   23.46
  -2   8  -5  302.17   24.80
  -2   8  -4   48.93    9.72
  -2   8  -4   51.71   10.16
  -2   8  -3  685.52   36.51
  -2   8  -2  156.27   17.79
  -2   8  -1   48.31   10.12
  -2   8   0   79.94   13.81
  -2   8   1   89.65   13.98
  -2   8   2   55.99   11.14
  -2   8   3  493.58   33.22
  -2   8   4   -4.19    6.16
  -2   8   5  322.63   27.94
  -2   8   5  278.65   26.38
  -2   8   6   13.27    6.54
  -2   8   7   93.64   15.89
  -2   8   8   67.72   13.79
  -2   8   9  172.12   22.20
  -2   8  10    3.20    4.90
  -2   8  11  283.79   29.76
  -2   8  12   38.35   12.65
  -2   8  13  191.89   25.39
  -2   8  14   86.64   17.95
  -2   8  15  116.21   21.23
  -2   8  16   21.87    9.54
  -2   8  17  184.11   27.42
  -2   8  18   15.54    8.22
  -2   8  19  192.53   28.76
  -2   9 -19   34.19   10.47
  -2   9 -19   57.53   15.02
  -2   9 -18   17.70    8.14
  -2   9 -18   16.40    9.61
  -2   9 -17    0.30    3.76
  -2   9 -17   -0.88    4.54
  -2   9 -16   45.94   11.55
  -2   9 -16   92.65   17.07
  -2   9 -15    8.30    6.01
  -2   9 -15   -0.38    4.41
  -2   9 -14  110.66   17.36
  -2   9 -14   77.85   15.23
  -2   9 -13   19.26    7.46
  -2   9 -13   20.95    8.70
  -2   9 -12  128.69   17.74
  -2   9 -12  135.67   19.45
  -2   9 -11   -3.78    5.03
  -2   9 -11    1.40    4.75
  -2   9 -10  298.09   26.63
  -2   9 -10  324.90   28.52
  -2   9  -9   44.78   10.86
  -2   9  -9   55.87   12.10
  -2   9  -8  286.19   25.54
  -2   9  -8  308.62   27.25
  -2   9  -7   32.66    9.19
  -2   9  -7   32.78    9.20
  -2   9  -6  272.54   24.88
  -2   9  -6  275.23   25.12
  -2   9  -5   25.23    8.41
  -2   9  -5   23.24    7.84
  -2   9  -4  297.09   25.72
  -2   9  -4  249.17   23.61
  -2   9  -3   33.08    8.62
  -2   9  -2  312.94   26.88
  -2   9  -1   -5.24    4.69
  -2   9   0  222.99   23.56
  -2   9   1    8.07    6.52
  -2   9   2  202.98   22.43
  -2   9   3   17.96    8.75
  -2   9   4  335.89   29.94
  -2   9   5    2.54    4.23
  -2   9   6  564.82   40.33
  -2   9   6  563.21   40.38
  -2   9   7  182.03   23.47
  -2   9   7  136.64   20.46
  -2   9   8  197.24   24.80
  -2   9   9    3.80    3.96
  -2   9  10  309.71   31.91
  -2   9  11   10.28    6.33
  -2   9  12  582.26   45.49
  -2   9  13   23.58    9.59
  -2   9  14  317.96   34.76
  -2   9  15    9.47    8.66
  -2   9  16  271.88   33.79
  -2   9  17   17.64   11.80
  -2  10 -20   32.88   11.44
  -2  10 -19   27.96   10.26
  -2  10 -18    6.24    7.23
  -2  10 -18   24.35   10.09
  -2  10 -17  175.69   24.03
  -2  10 -17  155.37   23.59
  -2  10 -16   -1.35    3.98
  -2  10 -16   -1.51    5.34
  -2  10 -15  147.48   21.37
  -2  10 -15  111.96   18.99
  -2  10 -14   -6.34    5.61
  -2  10 -14   -5.25    5.58
  -2  10 -13   79.86   15.09
  -2  10 -13   69.73   14.36
  -2  10 -12   59.81   13.35
  -2  10 -12   59.33   13.16
  -2  10 -11  386.18   33.41
  -2  10 -11  346.68   30.81
  -2  10 -10   59.45   13.24
  -2  10 -10   75.50   14.10
  -2  10  -9  472.81   35.93
  -2  10  -9  407.67   32.88
  -2  10  -8    6.76    4.97
  -2  10  -8    9.58    5.76
  -2  10  -7  369.98   31.14
  -2  10  -7  352.38   30.83
  -2  10  -6   27.57    8.44
  -2  10  -6   30.21    9.35
  -2  10  -5  285.97   27.33
  -2  10  -5  301.55   27.99
  -2  10  -4   88.93   15.82
  -2  10  -4   83.33   14.74
  -2  10  -3  419.62   33.22
  -2  10  -2   73.43   13.91
  -2  10  -1  276.48   27.54
  -2  10   0    8.84    6.12
  -2  10   1  139.32   19.83
  -2  10   2    5.07    6.26
  -2  10   3  158.72   21.45
  -2  10   4  128.02   19.99
  -2  10   5  441.76   36.75
  -2  10   6   12.64    8.66
  -2  10   7  306.94   32.46
  -2  10   8   62.71   15.16
  -2  10   9  162.24   24.43
  -2  10   9  135.37   22.09
  -2  10  10  150.12   23.42
  -2  10  11  125.50   22.30
  -2  10  12  163.59   25.84
  -2  10  13  168.92   26.49
  -2  10  14   21.03   11.09
  -2  10  15  127.79   23.82
  -2  11 -18   33.99   12.48
  -2  11 -17   77.42   16.94
  -2  11 -16  150.71   23.14
  -2  11 -16  146.76   23.22
  -2  11 -15   30.36   11.43
  -2  11 -15   51.35   13.07
  -2  11 -14   35.82   10.71
  -2  11 -14   24.72    9.51
  -2  11 -13   37.16   10.96
  -2  11 -13   46.30   13.12
  -2  11 -12   54.09   13.07
  -2  11 -12   64.57   14.20
  -2  11 -11  340.91   32.56
  -2  11 -11  318.02   31.02
  -2  11 -10  157.66   21.97
  -2  11 -10  124.10   20.45
  -2  11  -9  224.52   26.07
  -2  11  -9  264.34   28.05
  -2  11  -8  101.62   17.99
  -2  11  -8   97.75   17.18
  -2  11  -7   93.61   16.66
  -2  11  -7   93.06   16.90
  -2  11  -6   54.36   14.55
  -2  11  -6   50.55   12.37
  -2  11  -5  240.15   26.14
  -2  11  -5  267.16   27.95
  -2  11  -4  122.45   19.40
  -2  11  -4  117.32   18.41
  -2  11  -3  229.99   26.23
  -2  11  -3  211.28   24.55
  -2  11  -2  156.44   21.94
  -2  11  -1  124.67   19.61
  -2  11   0  180.99   23.80
  -2  11   1    3.37    6.26
  -2  11   2  258.07   29.21
  -2  11   3   38.49   12.33
  -2  11   4   34.55   11.68
  -2  11   5  164.21   23.94
  -2  11   6   34.19   12.04
  -2  11   7  103.45   19.52
  -2  11   8   87.47   18.70
  -2  11   9   -0.17    7.23
  -2  11  10   -3.08    5.72
  -2  11  11   46.04   14.86
  -2  11  11   57.08   16.23
  -2  11  12   36.53   13.26
  -2  11  12   49.80   16.36
  -2  12 -16  209.72   28.14
  -2  12 -15   12.05    7.70
  -2  12 -14   82.73   18.33
  -2  12 -14   62.45   15.70
  -2  12 -13   19.38    9.13
  -2  12 -13   10.25    6.17
  -2  12 -12   45.05   13.32
  -2  12 -12   17.22    8.51
  -2  12 -11   10.88    7.72
  -2  12 -11   10.69    7.01
  -2  12 -10  212.36   26.46
  -2  12 -10  193.71   25.74
  -2  12  -9    8.51    6.46
  -2  12  -9    4.40    4.45
  -2  12  -8  168.86   23.70
  -2  12  -8  194.58   25.15
  -2  12  -7   15.33    8.11
  -2  12  -7   18.41    8.69
  -2  12  -6   52.77   13.37
  -2  12  -6   69.10   15.49
  -2  12  -5   46.87   13.50
  -2  12  -5   52.40   13.41
  -2  12  -4   23.50    9.13
  -2  12  -4   27.43    8.98
  -2  12  -3   31.21    8.96
  -2  12  -3   19.83    8.30
  -2  12  -2  174.15   24.42
  -2  12  -1   39.86   10.69
  -2  12   0  136.60   22.23
  -2  12   1  159.38   23.80
  -2  12   2   53.84   14.76
  -2  12   3   11.43    7.63
  -2  12   4   48.58   13.99
  -2  12   5   22.71    9.35
  -2  12   6  115.49   21.96
  -2  12   7  151.89   25.49
  -2  12   8  106.95   21.91
  -2  12   9   63.23   16.49
  -2  13 -14   45.60   13.93
  -2  13 -13   21.73   10.15
  -2  13 -12   30.17   11.07
  -2  13 -11   33.93   11.61
  -2  13 -10   15.28    8.94
  -2  13 -10    6.39    6.03
  -2  13  -9  104.66   19.50
  -2  13  -9   85.88   18.31
  -2  13  -8   -1.34    4.23
  -2  13  -8    0.69    4.14
  -2  13  -7   55.91   14.69
  -2  13  -7   43.57   13.52
  -2  13  -6  125.98   21.41
  -2  13  -6  121.35   21.30
  -2  13  -5   38.01   11.34
  -2  13  -5   40.35   12.33
  -2  13  -4   73.54   16.32
  -2  13  -4   59.24   15.15
  -2  13  -3   46.12   12.60
  -2  13  -3   55.16   14.41
  -2  13  -2    4.70    4.53
  -2  13  -2    3.14    4.07
  -2  13  -1  123.35   22.61
  -2  13   0   69.78   16.59
  -2  13   1   95.02   19.85
  -2  13   2   98.53   20.48
  -2  13   3   84.50   19.66
  -2  13   4   77.95   18.06
  -2  13   5   44.99   14.67
  -2  13   6   86.57   20.44
  -2  14  -7    5.21    6.01
  -2  14  -6   94.69   20.54
  -2  14  -5   39.52   13.45
  -2  14  -4  128.36   22.90
  -2  14  -3   13.36    7.11
  -2  14  -2   68.74   19.00
  -1  -9  21   17.77   10.15
  -1  -9  22  308.42   37.52
  -1  -8  20   -7.22    7.13
  -1  -8  21   51.40   15.24
  -1  -8  22   27.58   10.07
  -1  -8  23  114.05   23.14
  -1  -7  -3   29.87    7.77
  -1  -7  -2  161.51   17.52
  -1  -7  -1   62.73   11.33
  -1  -7   0  847.41   40.17
  -1  -7   1   42.67    9.56
  -1  -7   2  880.76   40.67
  -1  -7   2  923.17   42.26
  -1  -7   3   -0.15    2.34
  -1  -7   4  195.38   19.80
  -1  -7   5   57.77   10.69
  -1  -7   6  145.96   17.32
  -1  -7  19   28.05    7.86
  -1  -7  20   30.79    7.86
  -1  -7  20   46.85   13.12
  -1  -7  21   -9.78    8.87
  -1  -7  22  102.03   19.74
  -1  -7  23    7.55    6.55
  -1  -6 -14   36.21    9.38
  -1  -6 -13  283.85   23.34
  -1  -6 -12   73.04   11.74
  -1  -6  -8  120.46   15.70
  -1  -6  -7  212.56   20.06
  -1  -6  -6  188.87   18.47
  -1  -6  -5  692.10   34.21
  -1  -6  -4   31.04    7.34
  -1  -6  -3 1212.37   44.55
  -1  -6  -2  102.57   12.99
  -1  -6  -1  255.66   20.19
  -1  -6   0    1.72    3.79
  -1  -6   1  838.80   36.48
  -1  -6   1  880.79   38.05
  -1  -6   2   29.76    7.54
  -1  -6   3 1073.67   42.31
  -1  -6   4   64.41   10.55
  -1  -6   5  225.44   19.77
  -1  -6   6    6.34    3.20
  -1  -6   7  762.09   37.34
  -1  -6   8  256.00   21.94
  -1  -6   9 1536.07   54.92
  -1  -6  12   87.37   12.54
  -1  -6  17  246.07   20.93
  -1  -6  18    8.16    4.63
  -1  -6  19  358.71   33.60
  -1  -6  19  370.05   26.29
  -1  -6  20   -1.71    5.18
  -1  -6  20   -1.23    4.96
  -1  -6  21  129.29   21.08
  -1  -6  21  149.04   17.10
  -1  -6  22   10.99    8.74
  -1  -6  23  110.40   21.05
  -1  -6  24   22.07   11.18
  -1  -5 -16  167.13   18.23
  -1  -5 -15   18.22    6.12
  -1  -5 -14  281.80   22.74
  -1  -5 -13   46.76    9.35
  -1  -5 -12  477.63   28.13
  -1  -5 -11   15.26    5.55
  -1  -5 -11   21.31    6.97
  -1  -5 -10  475.45   29.92
  -1  -5  -9   76.69   12.11
  -1  -5  -8  648.01   33.32
  -1  -5  -7   67.53   10.48
  -1  -5  -6  801.18   35.23
  -1  -5  -5  190.60   16.88
  -1  -5  -4 2063.18   53.50
  -1  -5  -3  131.81   13.58
  -1  -5  -2 1505.80   44.39
  -1  -5  -1   62.46    9.19
  -1  -5   0  855.46   33.46
  -1  -5   1   72.59   10.50
  -1  -5   2  847.55   34.25
  -1  -5   3  803.87   33.24
  -1  -5   4 1575.38   47.04
  -1  -5   5  684.94   31.63
  -1  -5   6 3820.62   76.13
  -1  -5   7   45.42    8.43
  -1  -5   8  852.49   37.42
  -1  -5   9  111.47   11.81
  -1  -5   9  154.24   16.65
  -1  -5  10 1037.89   37.33
  -1  -5  10 1061.33   43.94
  -1  -5  11  400.02   23.97
  -1  -5  11  384.46   27.53
  -1  -5  12 1366.09   45.92
  -1  -5  13   13.39    5.61
  -1  -5  16  126.18   14.20
  -1  -5  17  125.41   18.18
  -1  -5  17  116.89   13.95
  -1  -5  18  464.44   35.33
  -1  -5  18  469.51   28.48
  -1  -5  19   24.00    7.24
  -1  -5  19   37.95   11.02
  -1  -5  20  250.76   26.99
  -1  -5  20  238.90   21.10
  -1  -5  21   27.13    9.93
  -1  -5  21   15.40    5.44
  -1  -5  21    6.64    6.03
  -1  -5  22   42.22   11.95
  -1  -5  22   31.59   12.34
  -1  -5  23   -4.71    5.67
  -1  -5  24   34.27   12.86
  -1  -5  25   25.07   11.34
  -1  -4 -17  251.93   22.74
  -1  -4 -16   70.54   11.65
  -1  -4 -15  253.22   21.47
  -1  -4 -15  264.93   21.18
  -1  -4 -14  147.68   16.63
  -1  -4 -14  139.04   15.26
  -1  -4 -14  126.85   14.60
  -1  -4 -13  225.24   19.13
  -1  -4 -13  223.76   20.15
  -1  -4 -12  727.47   37.28
  -1  -4 -12  725.04   33.17
  -1  -4 -12  726.12   35.45
  -1  -4 -11  607.34   32.72
  -1  -4 -11  580.41   28.99
  -1  -4 -11  629.26   31.92
  -1  -4 -10  144.40   15.71
  -1  -4 -10  150.10   14.44
  -1  -4 -10  154.95   15.93
  -1  -4  -9 1848.04   53.40
  -1  -4  -8 1048.14   38.84
  -1  -4  -7 1026.93   37.26
  -1  -4  -6  595.83   27.45
  -1  -4  -5  173.53   14.54
  -1  -4  -4  199.62   15.27
  -1  -4  -3  720.74   28.41
  -1  -4  -2 1188.93   35.62
  -1  -4  -1  841.26   30.27
  -1  -4   0  858.35   30.05
  -1  -4   0  831.90   30.28
  -1  -4   1 1041.67   33.80
  -1  -4   2  552.39   24.73
  -1  -4   3  302.74   18.53
  -1  -4   4 1348.06   39.63
  -1  -4   5 3416.46   65.19
  -1  -4   6  393.86   22.60
  -1  -4   7  458.20   20.78
  -1  -4   7  446.80   24.80
  -1  -4   8  119.54   11.12
  -1  -4   8  130.85   13.69
  -1  -4   9    9.44    4.38
  -1  -4   9    4.85    4.12
  -1  -4  10  538.95   25.56
  -1  -4  10  611.62   31.76
  -1  -4  11  165.52   14.81
  -1  -4  11  178.50   17.82
  -1  -4  12  555.70   28.26
  -1  -4  12  608.35   33.85
  -1  -4  13  479.20   27.13
  -1  -4  14   74.37   11.38
  -1  -4  16  114.45   16.10
  -1  -4  16  112.60   13.22
  -1  -4  17   65.12   10.37
  -1  -4  17   58.47   11.94
  -1  -4  18   56.80   10.05
  -1  -4  18   55.95   11.94
  -1  -4  19  128.05   17.80
  -1  -4  19  132.09   14.92
  -1  -4  19  102.67   17.81
  -1  -4  20   25.50    8.66
  -1  -4  20   33.67    9.79
  -1  -4  20   25.73    7.22
  -1  -4  21  212.17   26.80
  -1  -4  21  183.89   18.56
  -1  -4  21  211.00   23.03
  -1  -4  22    6.62    5.25
  -1  -4  22   -1.75    2.58
  -1  -4  22    4.77    5.81
  -1  -4  23  142.93   23.43
  -1  -4  24    1.10    7.47
  -1  -4  25   48.12   14.47
  -1  -3 -21   67.89   11.22
  -1  -3 -20   26.24    7.05
  -1  -3 -19  129.61   15.55
  -1  -3 -18   61.20   10.65
  -1  -3 -18   56.04   10.88
  -1  -3 -17  214.40   19.09
  -1  -3 -17  206.82   20.21
  -1  -3 -16  157.71   16.02
  -1  -3 -16  172.79   17.54
  -1  -3 -16  183.60   18.60
  -1  -3 -15   11.70    4.53
  -1  -3 -15   18.54    5.40
  -1  -3 -14  152.57   15.82
  -1  -3 -14  160.88   16.24
  -1  -3 -13  757.18   37.82
  -1  -3 -13  799.94   35.09
  -1  -3 -13  780.15   34.72
  -1  -3 -12    7.76    3.51
  -1  -3 -12    9.34    4.71
  -1  -3 -12    5.25    4.00
  -1  -3 -11  849.48   36.71
  -1  -3 -11  862.32   34.74
  -1  -3 -11  819.47   33.17
  -1  -3 -10   62.92    9.03
  -1  -3 -10   47.32    8.45
  -1  -3 -10   53.42    9.06
  -1  -3 -10   60.52    9.29
  -1  -3  -9  222.71   16.86
  -1  -3  -9  233.31   17.88
  -1  -3  -9  223.61   16.27
  -1  -3  -9  219.50   16.14
  -1  -3  -8  519.34   25.50
  -1  -3  -8  503.93   23.76
  -1  -3  -8  521.02   23.96
  -1  -3  -7  255.81   17.20
  -1  -3  -7  230.17   15.90
  -1  -3  -6  208.50   15.08
  -1  -3  -6  176.26   13.47
  -1  -3  -5  822.15   28.31
  -1  -3  -5  787.77   27.83
  -1  -3  -4  442.34   20.32
  -1  -3  -4  486.08   21.00
  -1  -3  -3  813.29   26.30
  -1  -3  -2  363.63   17.18
  -1  -3  -1  654.44   22.85
  -1  -3   0 1346.73   33.57
  -1  -3   1  722.43   24.72
  -1  -3   2 2299.33   44.22
  -1  -3   3   54.53    7.14
  -1  -3   4  283.70   16.49
  -1  -3   5   73.84    9.00
  -1  -3   5   81.33    7.38
  -1  -3   6   59.30    8.37
  -1  -3   6   61.91    6.81
  -1  -3   7  438.79   22.86
  -1  -3   7  406.80   18.27
  -1  -3   8   41.40    7.86
  -1  -3   8   36.63    5.98
  -1  -3   9    6.82    4.83
  -1  -3   9    2.97    2.26
  -1  -3  10   37.68    7.59
  -1  -3  10   34.51    6.35
  -1  -3  11  411.60   22.65
  -1  -3  11  472.57   27.77
  -1  -3  12  134.74   13.64
  -1  -3  12  107.22   11.23
  -1  -3  12  129.03   15.22
  -1  -3  13  270.05   22.73
  -1  -3  13  237.51   18.85
  -1  -3  14  602.95   31.39
  -1  -3  14  608.53   32.47
  -1  -3  15   11.75    5.63
  -1  -3  16  110.81   12.83
  -1  -3  16  142.68   16.32
  -1  -3  17    4.24    3.94
  -1  -3  17    0.10    3.76
  -1  -3  17    1.03    7.37
  -1  -3  18  163.23   16.53
  -1  -3  18  156.16   20.79
  -1  -3  18  145.81   17.26
  -1  -3  19   79.93   12.95
  -1  -3  19   61.13   13.96
  -1  -3  19   59.87   10.36
  -1  -3  20  214.04   25.94
  -1  -3  20  225.44   20.31
  -1  -3  20  276.32   23.98
  -1  -3  21   35.22    8.87
  -1  -3  21   11.04    6.93
  -1  -3  21   30.75    8.07
  -1  -3  22  170.54   24.59
  -1  -3  22  177.05   19.43
  -1  -3  22  174.29   18.55
  -1  -3  23   47.23   10.24
  -1  -3  23   59.86   15.86
  -1  -3  24  119.21   21.61
  -1  -3  25   42.82   13.24
  -1  -2 -21   18.09    6.04
  -1  -2 -20   10.24    4.67
  -1  -2 -19   45.89    9.18
  -1  -2 -18  266.14   21.51
  -1  -2 -18  282.90   28.10
  -1  -2 -18  283.65   21.63
  -1  -2 -18  292.49   24.37
  -1  -2 -17    2.17    6.08
  -1  -2 -17    0.88    2.52
  -1  -2 -17    7.01    4.35
  -1  -2 -17    0.81    3.21
  -1  -2 -16  411.23   27.50
  -1  -2 -16  424.52   25.60
  -1  -2 -16  449.08   33.26
  -1  -2 -15   27.84    8.29
  -1  -2 -15   44.44    8.25
  -1  -2 -15   52.01    9.60
  -1  -2 -14  115.68   16.12
  -1  -2 -14  149.75   14.48
  -1  -2 -14  123.32   14.32
  -1  -2 -13   47.39    8.11
  -1  -2 -13   37.47    8.92
  -1  -2 -13   47.03    8.55
  -1  -2 -13   48.18    9.51
  -1  -2 -12  243.15   18.49
  -1  -2 -12  252.92   21.13
  -1  -2 -12  245.34   17.20
  -1  -2 -12  229.56   19.53
  -1  -2 -12  268.68   18.18
  -1  -2 -11   21.86    5.16
  -1  -2 -11   12.41    3.69
  -1  -2 -11   20.40    5.44
  -1  -2 -11   16.00    5.56
  -1  -2 -10  115.01   11.25
  -1  -2 -10   97.21   11.54
  -1  -2 -10   98.05   10.58
  -1  -2 -10   80.09    9.94
  -1  -2  -9  337.17   19.98
  -1  -2  -9  284.65   16.94
  -1  -2  -9  322.64   18.20
  -1  -2  -9  313.95   18.63
  -1  -2  -8  511.75   23.50
  -1  -2  -8  494.28   21.82
  -1  -2  -8  538.49   22.57
  -1  -2  -8  521.05   22.83
  -1  -2  -7  570.08   22.67
  -1  -2  -7  609.55   24.40
  -1  -2  -7  565.47   22.94
  -1  -2  -6 1035.76   29.51
  -1  -2  -6 1139.77   31.05
  -1  -2  -6 1041.41   29.75
  -1  -2  -5 1199.28   30.15
  -1  -2  -5 1101.72   29.14
  -1  -2  -4  800.79   23.23
  -1  -2  -4  749.41   23.47
  -1  -2  -3  331.36   14.29
  -1  -2  -3  343.25   15.54
  -1  -2  -2  765.96   20.50
  -1  -2  -1 1171.14   25.00
  -1  -2   0  650.79   19.70
  -1  -2   1 4492.60   51.54
  -1  -2   2  317.98   14.15
  -1  -2   3    5.75    1.85
  -1  -2   3    2.93    2.46
  -1  -2   4  147.29    8.07
  -1  -2   4  155.08   11.02
  -1  -2   5   68.56    6.11
  -1  -2   5   60.71    7.33
  -1  -2   6 1126.43   26.66
  -1  -2   6 1128.57   32.67
  -1  -2   7  382.62   16.83
  -1  -2   7  408.12   20.61
  -1  -2   8   14.31    4.46
  -1  -2   8   20.44    4.63
  -1  -2   9  750.75   31.09
  -1  -2   9  725.68   26.62
  -1  -2  10  182.62   16.19
  -1  -2  10  172.50   13.04
  -1  -2  10  190.58   14.53
  -1  -2  11   17.95    5.95
  -1  -2  11   13.57    4.63
  -1  -2  11    5.57    2.53
  -1  -2  12  488.90   24.78
  -1  -2  12  483.06   23.40
  -1  -2  12  478.06   28.38
  -1  -2  12  488.24   25.60
  -1  -2  13  214.14   19.70
  -1  -2  13  179.51   16.50
  -1  -2  13  174.31   15.24
  -1  -2  14 1008.12   44.81
  -1  -2  14 1091.72   46.04
  -1  -2  14 1065.07   41.35
  -1  -2  14 1045.52   38.39
  -1  -2  15  515.85   33.35
  -1  -2  15  506.17   27.38
  -1  -2  16  685.77   39.67
  -1  -2  16  694.09   32.72
  -1  -2  17  479.00   34.26
  -1  -2  17  463.82   27.18
  -1  -2  17  500.76   28.07
  -1  -2  18  143.43   15.55
  -1  -2  18  147.43   19.62
  -1  -2  18  182.98   17.30
  -1  -2  19   81.00   11.87
  -1  -2  19   73.99   11.67
  -1  -2  19   73.50   14.47
  -1  -2  20  540.81   31.86
  -1  -2  20  536.21   40.03
  -1  -2  20  569.52   30.89
  -1  -2  21   38.21    9.03
  -1  -2  21   50.75    9.68
  -1  -2  21   33.26   11.12
  -1  -2  22  286.85   31.25
  -1  -2  22  272.66   23.50
  -1  -2  23  235.95   28.80
  -1  -2  23  244.48   22.99
  -1  -2  24  118.71   22.37
  -1  -2  25    3.62    5.60
  -1  -2  26   49.14   14.96
  -1  -1 -23  179.25   26.32
  -1  -1 -22   11.93    8.38
  -1  -1 -21   44.82    9.14
  -1  -1 -21   69.67   16.04
  -1  -1 -20   57.44   10.29
  -1  -1 -20   56.85   14.20
  -1  -1 -19   38.81    7.91
  -1  -1 -19   51.07   13.11
  -1  -1 -18   34.43    7.81
  -1  -1 -18   26.34    6.22
  -1  -1 -18   25.29    9.76
  -1  -1 -17  503.33   26.62
  -1  -1 -17  510.14   35.80
  -1  -1 -16    0.45    1.82
  -1  -1 -16   -0.72    4.40
  -1  -1 -15  225.02   21.95
  -1  -1 -15  186.12   15.30
  -1  -1 -15  206.99   19.11
  -1  -1 -14   34.55    7.68
  -1  -1 -14   35.02    8.91
  -1  -1 -14   33.77    6.45
  -1  -1 -13  182.35   15.09
  -1  -1 -13  192.75   17.34
  -1  -1 -13  186.70   14.25
  -1  -1 -13  163.36   17.59
  -1  -1 -12  158.08   13.63
  -1  -1 -12  171.51   13.17
  -1  -1 -12  154.97   14.86
  -1  -1 -11  300.29   16.73
  -1  -1 -11  296.06   17.83
  -1  -1 -11  278.23   19.34
  -1  -1 -10    2.17    3.02
  -1  -1 -10    5.23    3.70
  -1  -1 -10   -1.95    2.61
  -1  -1  -9 2706.56   54.12
  -1  -1  -9 2697.34   45.95
  -1  -1  -9 2717.76   50.09
  -1  -1  -9 2720.47   54.76
  -1  -1  -8    1.17    1.78
  -1  -1  -8   -0.57    2.55
  -1  -1  -8    1.30    2.73
  -1  -1  -7 4646.50   61.85
  -1  -1  -7 4498.18   59.22
  -1  -1  -7 4581.39   64.21
  -1  -1  -7 4681.13   54.96
  -1  -1  -6  207.32   12.34
  -1  -1  -6  230.05   13.11
  -1  -1  -6  203.28   13.01
  -1  -1  -5 1890.39   33.63
  -1  -1  -5 2015.16   38.22
  -1  -1  -5 1903.81   35.17
  -1  -1  -5 1906.90   36.85
  -1  -1  -4 2098.52   31.92
  -1  -1  -4 2065.06   35.43
  -1  -1  -4 2043.55   34.27
  -1  -1  -4 2092.93   36.02
  -1  -1  -3  848.90   18.36
  -1  -1  -3  879.44   20.79
  -1  -1  -3  870.95   21.77
  -1  -1  -3  855.80   21.22
  -1  -1  -2    3.72    1.99
  -1  -1  -2    4.60    1.92
  -1  -1   3 2411.42   35.45
  -1  -1   3 2462.37   25.37
  -1  -1   4  719.44   16.55
  -1  -1   4  725.64   21.68
  -1  -1   5 2158.78   32.61
  -1  -1   5 2194.94   40.38
  -1  -1   6  115.92    8.55
  -1  -1   6  110.87    8.70
  -1  -1   6  116.94   10.35
  -1  -1   7  634.20   21.62
  -1  -1   7  666.67   21.90
  -1  -1   7  641.37   25.25
  -1  -1   8  390.61   18.24
  -1  -1   8  347.68   16.84
  -1  -1   8  392.56   21.04
  -1  -1   9  707.00   23.72
  -1  -1   9  719.45   26.67
  -1  -1   9  729.26   25.46
  -1  -1   9  777.85   31.29
  -1  -1  10  267.49   15.17
  -1  -1  10  280.05   17.57
  -1  -1  10  265.10   16.14
  -1  -1  10  274.10   19.54
  -1  -1  11  589.61   23.35
  -1  -1  11  608.50   27.33
  -1  -1  11  596.49   25.10
  -1  -1  11  601.55   30.38
  -1  -1  12    1.67    2.97
  -1  -1  12    3.02    3.22
  -1  -1  12    3.31    3.45
  -1  -1  12    0.50    2.67
  -1  -1  13  666.61   34.67
  -1  -1  13  672.08   34.72
  -1  -1  13  650.46   26.05
  -1  -1  13  684.44   31.85
  -1  -1  14   85.10    9.76
  -1  -1  14  108.21   15.00
  -1  -1  14   76.57   12.95
  -1  -1  14   82.31   11.71
  -1  -1  15 1748.70   60.16
  -1  -1  15 1852.39   46.27
  -1  -1  16   78.97   11.13
  -1  -1  16   79.59   10.33
  -1  -1  16   97.57   15.77
  -1  -1  17  531.44   29.62
  -1  -1  17  556.34   36.57
  -1  -1  17  509.31   25.41
  -1  -1  18    0.62    3.04
  -1  -1  18   -2.45    3.49
  -1  -1  18   -1.86    5.80
  -1  -1  19  364.28   26.18
  -1  -1  19  369.09   32.06
  -1  -1  19  406.19   23.48
  -1  -1  20   12.89    5.35
  -1  -1  20    5.99    4.69
  -1  -1  20   -1.47    7.25
  -1  -1  21  309.55   25.41
  -1  -1  21  350.50   22.04
  -1  -1  21  331.45   32.51
  -1  -1  22   -1.38    6.97
  -1  -1  23  266.39   30.96
  -1  -1  24   23.51   11.02
  -1  -1  25   79.85   18.52
  -1  -1  26    7.85    7.69
  -1   0 -24  132.41   22.91
  -1   0 -23   11.22    7.69
  -1   0 -22  421.03   38.37
  -1   0 -22  400.40   27.26
  -1   0 -21   16.51    8.65
  -1   0 -21   22.46    6.72
  -1   0 -20  256.57   28.00
  -1   0 -20  251.37   20.99
  -1   0 -19   27.31   10.13
  -1   0 -19   13.00    4.03
  -1   0 -18  574.12   38.65
  -1   0 -18  590.64   30.80
  -1   0 -17    3.05    4.92
  -1   0 -17    4.12    3.38
  -1   0 -16  797.56   42.19
  -1   0 -15    8.57    5.57
  -1   0 -14  851.85   40.52
  -1   0 -14  823.65   28.32
  -1   0 -13    5.65    4.34
  -1   0 -13    3.21    2.80
  -1   0 -12 1291.14   32.61
  -1   0 -12 1249.24   43.15
  -1   0 -11   48.97    8.62
  -1   0 -11   43.34    5.92
  -1   0 -10  849.98   23.98
  -1   0 -10  841.23   33.11
  -1   0  -9  256.88   12.38
  -1   0  -9  268.01   17.85
  -1   0  -8  973.65   22.26
  -1   0  -8  916.71   31.67
  -1   0  -7  456.46   14.11
  -1   0  -7  453.69   21.03
  -1   0  -6 3046.50   33.31
  -1   0  -6 3036.93   51.46
  -1   0  -5  679.35   14.17
  -1   0  -5  674.63   22.71
  -1   0  -4  766.13   13.04
  -1   0  -4  779.94   22.75
  -1   0  -3  370.13   14.55
  -1   0   3  525.99   15.79
  -1   0   3  502.33   12.65
  -1   0   4  324.34   14.12
  -1   0   4  366.19   12.54
  -1   0   4  375.51   13.80
  -1   0   5  577.35   20.66
  -1   0   5  592.25   18.76
  -1   0   5  626.72   18.64
  -1   0   6 1003.64   29.45
  -1   0   6 1087.03   17.87
  -1   0   6 1033.26   26.49
  -1   0   6 1036.54   26.38
  -1   0   7   48.73    7.52
  -1   0   7   47.37    4.24
  -1   0   7   44.45    6.10
  -1   0   7   47.36    6.28
  -1   0   8 1033.67   21.28
  -1   0   8 1015.08   30.56
  -1   0   8  980.90   29.13
  -1   0   8 1043.87   34.36
  -1   0   9  151.24    8.89
  -1   0   9  152.55   12.63
  -1   0   9  144.66   11.72
  -1   0   9  161.01   14.70
  -1   0  10 1851.60   32.98
  -1   0  10 1931.83   51.93
  -1   0  10 1920.04   47.21
  -1   0  10 1885.34   44.04
  -1   0  11    1.41    1.76
  -1   0  11   -1.44    2.72
  -1   0  11    0.40    2.48
  -1   0  11   -0.92    2.95
  -1   0  12  497.99   19.03
  -1   0  12  503.98   29.15
  -1   0  12  510.59   26.99
  -1   0  12  490.53   28.33
  -1   0  13    5.58    2.26
  -1   0  13    2.86    3.38
  -1   0  13    4.37    2.78
  -1   0  13   13.69    6.48
  -1   0  14  147.60   17.16
  -1   0  14  127.41   14.66
  -1   0  14  123.71   10.29
  -1   0  14  131.37   16.29
  -1   0  15  241.22   22.63
  -1   0  15  208.24   13.72
  -1   0  16  131.62   17.54
  -1   0  16  113.69   13.99
  -1   0  16  141.67   11.78
  -1   0  17   17.15    8.14
  -1   0  17   15.23    6.35
  -1   0  17   11.09    3.60
  -1   0  18  266.21   26.55
  -1   0  18  219.80   20.15
  -1   0  19  119.68   18.49
  -1   0  20   87.79   16.77
  -1   0  21   -1.47    5.88
  -1   0  22   92.39   17.85
  -1   0  23   10.27    7.51
  -1   0  24  152.60   24.09
  -1   0  25   52.17   14.08
  -1   0  26   33.83   13.32
  -1   1 -24   50.41   15.75
  -1   1 -23  161.77   24.61
  -1   1 -22  103.00   14.18
  -1   1 -22  100.13   18.30
  -1   1 -21  327.54   24.87
  -1   1 -21  399.87   35.50
  -1   1 -20   -1.78    4.46
  -1   1 -19  440.22   35.01
  -1   1 -18  110.52   17.03
  -1   1 -17  476.59   33.91
  -1   1 -16  883.01   44.27
  -1   1 -15  128.64   16.36
  -1   1 -14   74.94   12.17
  -1   1 -13 1426.84   49.99
  -1   1  -4  940.51   19.84
  -1   1  -3   77.09    4.91
  -1   1  -2   86.44    4.23
  -1   1   5  520.91   19.08
  -1   1   5  490.17   18.11
  -1   1   6   -0.21    2.33
  -1   1   6    2.15    2.42
  -1   1   7  995.10   29.77
  -1   1   7  925.08   28.58
  -1   1   8  145.19   12.13
  -1   1   8  148.39   12.24
  -1   1   9 1343.04   38.84
  -1   1   9 1260.68   36.55
  -1   1  10   19.65    5.62
  -1   1  10   24.20    5.64
  -1   1  11  868.89   34.67
  -1   1  12   91.55   12.07
  -1   1  12   69.94   11.07
  -1   1  13  204.29   18.46
  -1   1  13  194.17   19.10
  -1   1  14    3.96    3.09
  -1   1  14    2.20    4.58
  -1   1  15  516.61   32.81
  -1   1  15  441.13   27.19
  -1   1  16    0.30    4.72
  -1   1  17  360.89   30.01
  -1   1  18  256.00   26.03
  -1   1  19  327.97   31.18
  -1   1  20   27.40    9.79
  -1   1  21  143.83   21.55
  -1   1  22    5.36    5.28
  -1   1  23  199.68   26.82
  -1   1  24  -12.87    9.60
  -1   1  25  198.84   28.34
  -1   2 -24   36.11   12.05
  -1   2 -23   11.40    6.02
  -1   2 -22  117.27   20.06
  -1   2 -21   55.78   13.32
  -1   2 -20   51.54   13.01
  -1   2 -19   13.22    8.16
  -1   2 -18  337.43   29.73
  -1   2 -17   55.92   12.25
  -1   2 -16    5.78    4.82
  -1   2 -15   76.01   12.83
  -1   2 -14   22.26    7.12
  -1   2 -13  195.37   18.37
  -1   2 -12 1160.44   43.05
  -1   2  -8   32.86    6.25
  -1   2  -7   23.30    4.92
  -1   2  -6  914.00   25.63
  -1   2  -5  419.99   16.05
  -1   2  -4 1503.88   28.28
  -1   2  -3  514.12   15.29
  -1   2  -2 1192.01   22.31
  -1   2  -1 2045.54   28.98
  -1   2   0  929.26   21.35
  -1   2   1  800.81   20.73
  -1   2   5  284.59   11.10
  -1   2   6 2131.96   30.22
  -1   2   6 2212.23   45.07
  -1   2   7   78.41    6.01
  -1   2   7   88.64    9.99
  -1   2   8  220.34   10.21
  -1   2   8  212.06   15.52
  -1   2   9   57.20    8.78
  -1   2  10 1528.85   45.52
  -1   2  11   18.08    5.85
  -1   2  11   18.11    5.94
  -1   2  12 1498.98   49.38
  -1   2  12 1442.54   50.27
  -1   2  13   15.45    6.93
  -1   2  13   13.62    5.94
  -1   2  14  673.57   37.15
  -1   2  15    4.08    4.83
  -1   2  16  133.79   18.10
  -1   2  17    6.54    5.41
  -1   2  18  532.15   38.17
  -1   2  19   -0.23    4.52
  -1   2  20  434.59   36.73
  -1   2  21   36.21   11.66
  -1   2  22   51.15   13.94
  -1   2  23   52.74   14.54
  -1   2  24   73.73   17.96
  -1   2  25   19.31   11.22
  -1   3 -24    1.48    5.92
  -1   3 -23  135.15   22.55
  -1   3 -22   19.53    9.03
  -1   3 -21   39.05   12.22
  -1   3 -20   89.37   16.56
  -1   3 -19  100.49   16.74
  -1   3 -18   12.16    7.14
  -1   3 -17  871.03   45.76
  -1   3 -16    6.61    4.89
  -1   3 -15  228.21   21.92
  -1   3 -14    4.59    4.89
  -1   3 -13   96.58   13.35
  -1   3 -12  290.83   21.90
  -1   3 -11 1313.98   44.52
  -1   3 -11 1306.84   42.78
  -1   3 -10  500.23   25.48
  -1   3  -9 1366.22   39.69
  -1   3  -8  376.58   19.89
  -1   3  -7  664.91   25.00
  -1   3  -6  246.06   14.63
  -1   3  -5 1598.38   35.04
  -1   3  -4   -1.24    2.77
  -1   3  -3 2474.55   40.98
  -1   3  -2   33.89    4.89
  -1   3  -1 2752.78   42.98
  -1   3   0  114.30    9.07
  -1   3   1 3259.97   50.63
  -1   3   6  176.82   11.07
  -1   3   7 1323.27   30.35
  -1   3   8   66.28    6.85
  -1   3   8   64.98    9.51
  -1   3   9  384.96   16.60
  -1   3   9  396.01   23.70
  -1   3  10 1002.89   26.96
  -1   3  10 1039.64   39.73
  -1   3  11 1089.51   42.46
  -1   3  11 1065.52   43.31
  -1   3  12  435.30   27.80
  -1   3  12  444.83   29.13
  -1   3  13  605.92   34.99
  -1   3  14   -1.02    4.35
  -1   3  15   50.45   11.88
  -1   3  16  168.57   20.90
  -1   3  17  196.59   23.02
  -1   3  18  146.33   20.94
  -1   3  19  369.66   33.98
  -1   3  20   96.01   17.91
  -1   3  21  116.29   20.48
  -1   3  22   38.08   13.03
  -1   3  23   70.20   17.34
  -1   3  24    2.47    6.99
  -1   4 -24   38.99   13.41
  -1   4 -23  -13.53    8.17
  -1   4 -22  208.75   26.67
  -1   4 -21  117.90   19.80
  -1   4 -20   42.86   11.08
  -1   4 -19  201.51   23.89
  -1   4 -18   89.48   15.89
  -1   4 -17  308.36   27.61
  -1   4 -16  173.94   20.33
  -1   4 -15  154.41   18.61
  -1   4 -14   83.74   13.25
  -1   4 -13  657.61   34.15
  -1   4 -13  750.10   37.05
  -1   4 -12   70.00   11.04
  -1   4 -12   83.31   12.35
  -1   4 -11 1122.16   40.95
  -1   4 -11 1161.25   42.75
  -1   4 -10  196.68   16.41
  -1   4 -10  220.24   18.23
  -1   4  -9  580.91   27.29
  -1   4  -9   -1.10    2.84
  -1   4  -8  321.04   19.60
  -1   4  -7 1007.68   33.17
  -1   4  -6  231.93   15.59
  -1   4  -5  814.95   28.04
  -1   4  -4  596.59   23.60
  -1   4  -3 1354.29   35.35
  -1   4  -2  716.39   25.74
  -1   4  -1  837.78   28.10
  -1   4   0 1195.03   34.02
  -1   4   1 1394.85   37.55
  -1   4   7  607.25   24.00
  -1   4   8    7.58    3.15
  -1   4   9   77.73    8.76
  -1   4   9   67.29   10.44
  -1   4  10   28.72    5.35
  -1   4  10   36.96    8.48
  -1   4  10   21.13    6.40
  -1   4  11  291.20   23.76
  -1   4  11  300.46   17.15
  -1   4  12   -3.27    5.20
  -1   4  13  308.70   26.10
  -1   4  14   81.44   14.69
  -1   4  15  160.77   20.34
  -1   4  16  116.28   17.72
  -1   4  17  130.13   19.66
  -1   4  18  209.19   25.66
  -1   4  19  139.44   21.75
  -1   4  20  175.83   24.62
  -1   4  21  104.44   20.46
  -1   4  22   40.82   13.14
  -1   4  23   14.61    9.38
  -1   4  24   12.42    8.62
  -1   5 -24  162.55   25.07
  -1   5 -23  172.10   25.83
  -1   5 -22  151.52   23.62
  -1   5 -21   71.39   15.63
  -1   5 -20  121.36   19.62
  -1   5 -19   -7.84    5.96
  -1   5 -18  275.33   27.42
  -1   5 -17    3.92    4.90
  -1   5 -16  402.79   31.06
  -1   5 -15   78.12   13.26
  -1   5 -15   67.96   12.51
  -1   5 -14   56.88   11.57
  -1   5 -14   31.52    8.16
  -1   5 -13   95.82   13.97
  -1   5 -13   87.27   13.17
  -1   5 -12  308.40   23.33
  -1   5 -12  310.79   23.83
  -1   5 -11   14.22    5.67
  -1   5 -11    9.18    4.95
  -1   5 -10  775.87   34.50
  -1   5 -10  810.54   35.70
  -1   5  -9   34.08    6.84
  -1   5  -9   45.15    8.21
  -1   5  -8  271.21   19.62
  -1   5  -8  406.80   23.65
  -1   5  -7  144.23   13.90
  -1   5  -6   11.50    4.66
  -1   5  -5   33.49    7.17
  -1   5  -4 1289.29   39.06
  -1   5  -3    5.86    4.40
  -1   5  -2  453.39   23.23
  -1   5  -1   51.37    8.33
  -1   5   0  164.12   14.56
  -1   5   1  386.44   22.33
  -1   5   7  272.44   18.32
  -1   5   8   28.01    6.20
  -1   5   9  188.14   19.40
  -1   5   9  176.73   14.81
  -1   5  10   26.33    8.71
  -1   5  10   23.16    5.77
  -1   5  11    4.58    5.43
  -1   5  11    3.24    2.85
  -1   5  12  703.05   40.29
  -1   5  12  697.92   29.05
  -1   5  13  215.14   23.00
  -1   5  13  200.11   15.81
  -1   5  14  415.42   32.66
  -1   5  15  450.48   35.17
  -1   5  16  165.23   22.09
  -1   5  17  133.22   20.32
  -1   5  18  107.22   18.90
  -1   5  19   76.45   16.81
  -1   5  20  160.75   24.39
  -1   5  21   44.93   13.80
  -1   5  22    7.66    7.91
  -1   5  23  103.38   21.33
  -1   6 -23  217.26   28.56
  -1   6 -22    6.98    5.28
  -1   6 -21  144.20   22.21
  -1   6 -20   12.32    5.77
  -1   6 -19   16.05    6.42
  -1   6 -18   -0.54    5.41
  -1   6 -17  344.24   30.10
  -1   6 -17  276.55   26.90
  -1   6 -16   31.63    8.54
  -1   6 -16   47.03   10.88
  -1   6 -15  352.16   28.72
  -1   6 -15  318.00   27.45
  -1   6 -14   71.56   12.96
  -1   6 -14   64.54   11.99
  -1   6 -13  159.62   18.31
  -1   6 -13  151.09   17.99
  -1   6 -12   81.09   13.05
  -1   6 -12   86.33   13.05
  -1   6 -11  115.16   15.05
  -1   6 -11  127.65   15.37
  -1   6 -10   49.74    9.32
  -1   6 -10   49.43    9.95
  -1   6  -9  763.87   35.32
  -1   6  -9  804.85   36.43
  -1   6  -8   23.21    6.36
  -1   6  -8   28.19    7.12
  -1   6  -7  494.12   27.35
  -1   6  -7  509.07   27.61
  -1   6  -6  222.52   18.33
  -1   6  -6  233.70   18.51
  -1   6  -5  282.38   20.34
  -1   6  -5  119.63   13.14
  -1   6  -4  665.90   31.08
  -1   6  -4    0.66    2.85
  -1   6  -3  713.94   32.20
  -1   6  -2    6.71    5.31
  -1   6  -1 1199.62   42.11
  -1   6   0 1347.14   44.76
  -1   6   1  800.73   35.12
  -1   6   2  614.11   31.40
  -1   6   3   25.02    6.76
  -1   6   7  848.37   35.53
  -1   6   7  877.77   41.47
  -1   6   8  132.02   14.09
  -1   6   8  130.03   16.45
  -1   6   9 1086.18   40.02
  -1   6   9 1009.66   46.81
  -1   6  10   47.46    8.53
  -1   6  10   66.36   12.79
  -1   6  11 1007.69   49.02
  -1   6  11 1023.75   38.99
  -1   6  12   78.49   15.03
  -1   6  12   81.48   11.13
  -1   6  13  320.63   29.61
  -1   6  13  281.07   20.40
  -1   6  14  123.64   18.88
  -1   6  14  123.04   13.67
  -1   6  15  576.46   41.16
  -1   6  16   74.77   16.14
  -1   6  17  294.25   31.19
  -1   6  18   47.78   13.96
  -1   6  19   97.61   18.89
  -1   6  20    1.42    6.62
  -1   6  21  232.97   30.71
  -1   6  22   57.99   16.72
  -1   7 -22  253.93   30.29
  -1   7 -21   20.33    9.37
  -1   7 -20  145.35   22.12
  -1   7 -19   19.70    8.93
  -1   7 -18  102.20   17.84
  -1   7 -18   79.43   15.50
  -1   7 -17   45.19   11.90
  -1   7 -17   41.95   10.87
  -1   7 -16  210.76   23.58
  -1   7 -16  207.23   23.35
  -1   7 -15   46.07   11.27
  -1   7 -15   21.65    8.24
  -1   7 -14  501.55   34.47
  -1   7 -14  445.46   32.64
  -1   7 -13   -2.40    6.01
  -1   7 -13    4.65    4.08
  -1   7 -12  281.02   24.35
  -1   7 -12  303.83   25.44
  -1   7 -11  120.54   15.71
  -1   7 -11  100.05   15.11
  -1   7 -10  202.96   20.06
  -1   7 -10  215.84   20.51
  -1   7  -9   11.62    5.67
  -1   7  -9    9.02    5.53
  -1   7  -8  669.01   34.84
  -1   7  -8  673.87   34.48
  -1   7  -7   10.78    4.10
  -1   7  -7    8.10    4.31
  -1   7  -6  610.13   32.90
  -1   7  -6  563.75   30.50
  -1   7  -5  407.62   26.67
  -1   7  -5  366.06   24.42
  -1   7  -4 1220.12   44.22
  -1   7  -4 1244.29   46.08
  -1   7  -3   16.50    5.85
  -1   7  -2  945.27   41.07
  -1   7  -1   26.80    7.35
  -1   7   0 1478.40   51.36
  -1   7   1   86.26   13.21
  -1   7   2 1132.95   46.27
  -1   7   3  148.36   17.58
  -1   7   4  683.09   37.23
  -1   7   4  708.33   37.82
  -1   7   5   -0.86    5.08
  -1   7   6  914.16   44.31
  -1   7   7  117.67   17.04
  -1   7   7  104.39   13.89
  -1   7   8 1240.43   46.88
  -1   7   8 1155.60   51.69
  -1   7   9   41.09   11.31
  -1   7   9   59.67   10.43
  -1   7  10  641.08   40.46
  -1   7  10  659.41   34.09
  -1   7  11    6.09    4.33
  -1   7  11    1.59    4.88
[truncated: 307,793 more chars]
