# Supplementary material for: Taming Heavier Group 14 Imine Analogues: Accessing Tin Nitrogen [Sn=N] Double Bonds and their Cycloaddition/Metathesis Chemistry
Source: Angew Chem Int Ed Engl. 2022 Oct 25;61(48):e202211616. doi: 10.1002/anie.202211616 (PMC9828258; doi:10.1002/anie.202211616)
Supplement: Supplementary file 16 — Supporting Information [file ANIE-61-0-s008.cif]

data_007mfar22_auto
_audit_creation_date               2022-01-25
_audit_creation_method
;
Olex2 1.3
(compiled 2020.11.12 svn.r5f609507 for OlexSys, GUI svn.r6408)
;
_shelx_SHELXL_version_number       '2018/3'
_audit_contact_author_address      ?
_audit_contact_author_email        ?
_audit_contact_author_name         ''
_audit_contact_author_phone        ?
_publ_contact_author_id_orcid      ?
_publ_section_references
;
Dolomanov, O.V., Bourhis, L.J., Gildea, R.J, Howard, J.A.K. & Puschmann, H.
 (2009), J. Appl. Cryst. 42, 339-341.

Sheldrick, G.M. (2015). Acta Cryst. A71, 3-8.

Sheldrick, G.M. (2015). Acta Cryst. C71, 3-8.
;
_chemical_name_common              ?
_chemical_name_systematic          ?
_chemical_formula_moiety           'C42 H60 N2 Si2 Sn'
_chemical_formula_sum              'C42 H60 N2 Si2 Sn'
_chemical_formula_weight           767.79
_chemical_melting_point            ?
_chemical_oxdiff_formula           'C40 H50 Sn1 N2 Si2'
_chemical_oxdiff_usercomment       ' '
loop_
  _atom_type_symbol
  _atom_type_description
  _atom_type_scat_dispersion_real
  _atom_type_scat_dispersion_imag
  _atom_type_scat_source
 'C' 'C' 0.0181 0.0091 'International Tables Vol C Tables 4.2.6.8 and 6.1.1.4'
 'H' 'H' 0.0000 0.0000 'International Tables Vol C Tables 4.2.6.8 and 6.1.1.4'
 'N' 'N' 0.0311 0.0180 'International Tables Vol C Tables 4.2.6.8 and 6.1.1.4'
 'Si' 'Si' 0.2541 0.3302 'International Tables Vol C Tables 4.2.6.8 and 6.1.1.4'
 'Sn' 'Sn' 0.0259 5.4591 'International Tables Vol C Tables 4.2.6.8 and 6.1.1.4'

_shelx_space_group_comment
;
The symmetry employed for this shelxl refinement is uniquely defined
by the following loop, which should always be used as a source of
symmetry information in preference to the above space-group names.
They are only intended as comments.
;
_space_group_crystal_system        'monoclinic'
_space_group_IT_number             14
_space_group_name_H-M_alt          'P 1 21/c 1'
_space_group_name_Hall             '-P 2ybc'
loop_
  _space_group_symop_operation_xyz
 'x, y, z'
 '-x, y+1/2, -z+1/2'
 '-x, -y, -z'
 'x, -y-1/2, z-1/2'

_cell_length_a                     9.96740(10)
_cell_length_b                     18.4881(2)
_cell_length_c                     22.0455(2)
_cell_angle_alpha                  90
_cell_angle_beta                   97.1410(10)
_cell_angle_gamma                  90
_cell_volume                       4030.99(7)
_cell_formula_units_Z              4
_cell_measurement_reflns_used      25994
_cell_measurement_temperature      150.01(10)
_cell_measurement_theta_max        76.2970
_cell_measurement_theta_min        4.4360
_shelx_estimated_absorpt_T_max     0.594
_shelx_estimated_absorpt_T_min     0.389
_exptl_absorpt_coefficient_mu      5.825
_exptl_absorpt_correction_T_max    1.00000
_exptl_absorpt_correction_T_min    0.73892
_exptl_absorpt_correction_type     multi-scan
_exptl_absorpt_process_details
;
CrysAlisPro 1.171.41.117a (Rigaku Oxford Diffraction, 2021)
Empirical absorption correction using spherical harmonics,
implemented in SCALE3 ABSPACK scaling algorithm.
;
_exptl_absorpt_special_details     ?
_exptl_crystal_colour              'clear yellow'
_exptl_crystal_colour_lustre       clear
_exptl_crystal_colour_modifier     .
_exptl_crystal_colour_primary      yellow
_exptl_crystal_density_diffrn      1.265
_exptl_crystal_density_meas        ?
_exptl_crystal_density_method      ?
_exptl_crystal_description         block
_exptl_crystal_F_000               1616
_exptl_crystal_size_max            0.2
_exptl_crystal_size_mid            0.2
_exptl_crystal_size_min            0.1
_exptl_transmission_factor_max     ?
_exptl_transmission_factor_min     ?
_diffrn_reflns_av_R_equivalents    0.0297
_diffrn_reflns_av_unetI/netI       0.0220
_diffrn_reflns_Laue_measured_fraction_full  1.000
_diffrn_reflns_Laue_measured_fraction_max  0.993
_diffrn_reflns_limit_h_max         12
_diffrn_reflns_limit_h_min         -12
_diffrn_reflns_limit_k_max         23
_diffrn_reflns_limit_k_min         -23
_diffrn_reflns_limit_l_max         20
_diffrn_reflns_limit_l_min         -27
_diffrn_reflns_number              37378
_diffrn_reflns_point_group_measured_fraction_full  1.000
_diffrn_reflns_point_group_measured_fraction_max  0.993
_diffrn_reflns_theta_full          67.684
_diffrn_reflns_theta_max           76.394
_diffrn_reflns_theta_min           4.042
_diffrn_ambient_environment        N~2~
_diffrn_ambient_temperature        150.01(10)
_diffrn_detector                   'CCD plate'
_diffrn_detector_area_resol_mean   10.5035
_diffrn_detector_type              Atlas
_diffrn_measured_fraction_theta_full  1.000
_diffrn_measured_fraction_theta_max  0.993
_diffrn_measurement_details
;
List of Runs (angles in degrees, time in seconds):

  # Type    Start    End  Width  t~exp~   \w     \q     \k     \f   Frames
--------------------------------------------------------------------------
  1  \w     -5.00  33.00   1.00    1.00    --  -41.65  19.00-180.00   38
  2  \w     -3.00  32.00   1.00    1.00    --  -41.65  19.00  30.00   35
  3  \w    -18.00  23.00   1.00    1.00    --  -41.65  37.00 -30.00   41
  4  \w     -1.00  28.00   1.00    1.00    --  -41.65  19.00 -60.00   29
  5  \w    -80.00  -9.00   1.00    1.00    --  -41.65 125.00  60.00   71
  6  \w     40.00  83.00   1.00    1.00    --   41.65-125.00   0.00   43
  7  \w    117.00 173.00   1.00    4.00    --  111.00  77.00 150.00   56
  8  \w     74.00 172.00   1.00    4.00    --  111.00  15.00 -30.00   98
  9  \w    113.00 143.00   1.00    4.00    --  111.00  77.00  60.00   30
 10  \w     38.00  85.00   1.00    4.00    --  111.00 -94.00 -30.00   47
 11  \w     76.00 108.00   1.00    4.00    --  111.00-111.00 150.00   32
 12  \w    101.00 141.00   1.00    4.00    --  111.00 178.00 150.00   40
 13  \w     70.00  95.00   1.00    4.00    --  111.00 178.00-120.00   25
 14  \w     42.00  90.00   1.00    4.00    --  111.00 -61.00  60.00   48
 15  \w     70.00 103.00   1.00    4.00    --  111.00 -94.00  90.00   33
 16  \w     42.00  71.00   1.00    4.00    --  111.00 -45.00  60.00   29
 17  \w     30.00  55.00   1.00    4.00    --  111.00 -94.00  90.00   25
 18  \w     61.00  87.00   1.00    4.00    --  111.00 178.00 150.00   26
 19  \w    127.00 176.00   1.00    4.00    --  111.00 111.00 -90.00   49
 20  \w     41.00  71.00   1.00    4.00    --  111.00 -45.00-120.00   30
 21  \w     40.00  65.00   1.00    4.00    --  111.00 -45.00 120.00   25
 22  \w     41.00 107.00   1.00    4.00    --  111.00-111.00  30.00   66
 23  \w     74.00 109.00   1.00    4.00    --  111.00-111.00  90.00   35
 24  \w     41.00  72.00   1.00    4.00    --  111.00 -45.00-180.00   31
 25  \w     43.00  68.00   1.00    4.00    --  111.00 -45.00  90.00   25
 26  \w    -34.00  -4.00   1.00    1.00    --  -41.65  57.00  30.00   30
 27  \w   -112.00 -54.00   1.00    1.00    --  -41.65 -57.00-120.00   58
 28  \w     -4.00  35.00   1.00    1.00    --  -41.65  19.00  60.00   39
 29  \w     47.00  95.00   1.00    1.00    --   41.65-125.00-180.00   48
 30  \w     28.00  55.00   1.00    1.00    --   41.65-125.00 -90.00   27
 31  \w     40.00  65.00   1.00    4.00    --  111.00 -45.00   0.00   25
 32  \w     41.00  66.00   1.00    4.00    --  111.00 -45.00-150.00   25
 33  \w     87.00 138.00   1.00    4.00    --  111.00  45.00-150.00   51
 34  \w    112.00 138.00   1.00    4.00    --  111.00  77.00  90.00   26
 35  \w     78.00 109.00   1.00    4.00    --  111.00-111.00-150.00   31
 36  \w    148.00 174.00   1.00    4.00    --  111.00  77.00  90.00   26
 37  \w    113.00 139.00   1.00    4.00    --  111.00 111.00 150.00   26
 38  \w    148.00 174.00   1.00    4.00    --  111.00 111.00 150.00   26
 39  \w    125.00 174.00   1.00    4.00    --  111.00 111.00  30.00   49
 40  \w     55.00  81.00   1.00    4.00    --  111.00 -61.00 150.00   26
 41  \w     63.00  88.00   1.00    4.00    --  111.00-111.00-120.00   25
;
_diffrn_measurement_device         'four-circle diffractometer'
_diffrn_measurement_device_type    'SuperNova, Dual, Cu at home/near, Atlas'
_diffrn_measurement_method         '\w scans'
_diffrn_orient_matrix_type        
 'CrysAlisPro convention (1999,Acta A55,543-557)'
_diffrn_orient_matrix_UB_11        0.1510607000
_diffrn_orient_matrix_UB_12        -0.0199268000
_diffrn_orient_matrix_UB_13        0.0124082000
_diffrn_orient_matrix_UB_21        -0.0351696000
_diffrn_orient_matrix_UB_22        -0.0798040000
_diffrn_orient_matrix_UB_23        -0.0142174000
_diffrn_orient_matrix_UB_31        0.0150990000
_diffrn_orient_matrix_UB_32        0.0131119000
_diffrn_orient_matrix_UB_33        -0.0678397000
_diffrn_radiation_monochromator    mirror
_diffrn_radiation_probe            x-ray
_diffrn_radiation_type             'Cu K\a'
_diffrn_radiation_wavelength       1.54184
_diffrn_source                     'micro-focus sealed X-ray tube'
_diffrn_source_type                'SuperNova (Cu) X-ray Source'
_reflns_Friedel_coverage           0.000
_reflns_Friedel_fraction_full      .
_reflns_Friedel_fraction_max       .
_reflns_number_gt                  7969
_reflns_number_total               8405
_reflns_odcompleteness_completeness  99.87
_reflns_odcompleteness_iscentric   1
_reflns_odcompleteness_theta       74.33
_reflns_special_details
;
 Reflections were merged by SHELXL according to the crystal
 class for the calculation of statistics and refinement.
 
 _reflns_Friedel_fraction is defined as the number of unique
 Friedel pairs measured divided by the number that would be
 possible theoretically, ignoring centric projections and
 systematic absences.
;
_reflns_threshold_expression       'I > 2\s(I)'
_computing_cell_refinement         'CrysAlisPro 1.171.41.117a (Rigaku OD, 2021)'
_computing_data_collection         'CrysAlisPro 1.171.41.117a (Rigaku OD, 2021)'
_computing_data_reduction          'CrysAlisPro 1.171.41.117a (Rigaku OD, 2021)'
_computing_molecular_graphics      'Olex2 1.3 (Dolomanov et al., 2009)'
_computing_publication_material    'Olex2 1.3 (Dolomanov et al., 2009)'
_computing_structure_refinement    'SHELXL 2018/3 (Sheldrick, 2015)'
_computing_structure_solution      'SHELXT 2018/2 (Sheldrick, 2018)'
_refine_diff_density_max           0.333
_refine_diff_density_min           -0.591
_refine_diff_density_rms           0.057
_refine_ls_extinction_coef         .
_refine_ls_extinction_method       none
_refine_ls_goodness_of_fit_ref     1.027
_refine_ls_hydrogen_treatment      mixed
_refine_ls_matrix_type             full
_refine_ls_number_parameters       442
_refine_ls_number_reflns           8405
_refine_ls_number_restraints       0
_refine_ls_R_factor_all            0.0231
_refine_ls_R_factor_gt             0.0215
_refine_ls_restrained_S_all        1.027
_refine_ls_shift/su_max            0.003
_refine_ls_shift/su_mean           0.000
_refine_ls_structure_factor_coef   Fsqd
_refine_ls_weighting_details      
 'w=1/[\s^2^(Fo^2^)+(0.0306P)^2^+1.3318P] where P=(Fo^2^+2Fc^2^)/3'
_refine_ls_weighting_scheme        calc
_refine_ls_wR_factor_gt            0.0540
_refine_ls_wR_factor_ref           0.0551
_refine_special_details            ?
_olex2_refinement_description
;
1. Fixed Uiso
 At 1.2 times of:
  All C(H) groups, All C(H,H) groups, All N(H) groups
 At 1.5 times of:
  All C(H,H,H) groups
2.a Ternary CH refined with riding coordinates:
 C13(H13), C16(H16)
2.b Secondary CH2 refined with riding coordinates:
 C19(H19a,H19b)
2.c Aromatic/amide H refined with riding coordinates:
 C9(H9), C10(H10), C11(H11), C21(H21), C23(H23), C29(H29), C30(H30), C31(H31),
 C36(H36), C38(H38)
2.d Idealised Me refined as rotating group:
 C1(H1a,H1b,H1c), C2(H2a,H2b,H2c), C3(H3a,H3b,H3c), C4(H4a,H4b,H4c), C5(H5a,
 H5b,H5c), C6(H6a,H6b,H6c), C14(H14a,H14b,H14c), C15(H15a,H15b,H15c), C17(H17a,
 H17b,H17c), C18(H18a,H18b,H18c), C26(H26a,H26b,H26c), C27(H27a,H27b,H27c),
 C40(H40a,H40b,H40c), C41(H41a,H41b,H41c), C42(H42a,H42b,H42c)
;
_atom_sites_solution_hydrogens     mixed
_atom_sites_solution_primary       dual
_atom_sites_solution_secondary     ?
loop_
  _atom_site_label
  _atom_site_type_symbol
  _atom_site_fract_x
  _atom_site_fract_y
  _atom_site_fract_z
  _atom_site_U_iso_or_equiv
  _atom_site_adp_type
  _atom_site_occupancy
  _atom_site_site_symmetry_order
  _atom_site_calc_flag
  _atom_site_refinement_flags_posn
  _atom_site_refinement_flags_adp
  _atom_site_refinement_flags_occupancy
  _atom_site_disorder_assembly
  _atom_site_disorder_group
 C1 C 0.3311(2) 0.72441(9) 0.70325(9) 0.0311(4) Uani 1 1 d . . . . .
 H1A H 0.233167 0.732012 0.700117 0.047 Uiso 1 1 calc R U . . .
 H1B H 0.374546 0.768302 0.690158 0.047 Uiso 1 1 calc R U . . .
 H1C H 0.366408 0.713455 0.745742 0.047 Uiso 1 1 calc R U . . .
 N1 N 0.30472(13) 0.56668(6) 0.67907(6) 0.0153(2) Uani 1 1 d . . . . .
 Si1 Si 0.36761(4) 0.64714(2) 0.65318(2) 0.01754(8) Uani 1 1 d . . . . .
 Sn1 Sn 0.18469(2) 0.56755(2) 0.74895(2) 0.01183(4) Uani 1 1 d . . . . .
 C2 C 0.2879(2) 0.66947(12) 0.57423(9) 0.0402(5) Uani 1 1 d . . . . .
 H2A H 0.189352 0.670065 0.573183 0.060 Uiso 1 1 calc R U . . .
 H2B H 0.313538 0.632921 0.545588 0.060 Uiso 1 1 calc R U . . .
 H2C H 0.319073 0.717144 0.562470 0.060 Uiso 1 1 calc R U . . .
 N2 N 0.29671(13) 0.57529(7) 0.83333(6) 0.0167(2) Uani 1 1 d . . . . .
 H2 H 0.343(2) 0.5355(12) 0.8393(9) 0.020 Uiso 1 1 d . U . . .
 Si2 Si 0.34917(4) 0.48292(2) 0.65156(2) 0.01560(8) Uani 1 1 d . . . . .
 C3 C 0.55611(18) 0.64389(11) 0.65427(10) 0.0352(4) Uani 1 1 d . . . . .
 H3A H 0.595400 0.690005 0.669520 0.053 Uiso 1 1 calc R U . . .
 H3B H 0.578144 0.635399 0.612760 0.053 Uiso 1 1 calc R U . . .
 H3C H 0.593201 0.604587 0.681107 0.053 Uiso 1 1 calc R U . . .
 C4 C 0.44740(18) 0.48998(10) 0.58428(7) 0.0260(3) Uani 1 1 d . . . . .
 H4A H 0.393344 0.515869 0.550963 0.039 Uiso 1 1 calc R U . . .
 H4B H 0.468303 0.441351 0.570451 0.039 Uiso 1 1 calc R U . . .
 H4C H 0.531735 0.516395 0.596357 0.039 Uiso 1 1 calc R U . . .
 C5 C 0.45616(17) 0.43403(8) 0.71418(7) 0.0217(3) Uani 1 1 d . . . . .
 H5A H 0.540310 0.460919 0.725422 0.033 Uiso 1 1 calc R U . . .
 H5B H 0.477272 0.385555 0.700077 0.033 Uiso 1 1 calc R U . . .
 H5C H 0.406989 0.429987 0.749857 0.033 Uiso 1 1 calc R U . . .
 C6 C 0.19710(17) 0.42775(9) 0.62270(7) 0.0217(3) Uani 1 1 d . . . . .
 H6A H 0.142790 0.419079 0.656112 0.033 Uiso 1 1 calc R U . . .
 H6B H 0.226164 0.381363 0.607224 0.033 Uiso 1 1 calc R U . . .
 H6C H 0.142723 0.453919 0.589656 0.033 Uiso 1 1 calc R U . . .
 C7 C 0.36809(15) 0.63917(8) 0.85397(6) 0.0171(3) Uani 1 1 d . . . . .
 C8 C 0.29605(16) 0.69658(9) 0.87711(7) 0.0203(3) Uani 1 1 d . . . . .
 C9 C 0.36523(19) 0.75980(9) 0.89650(8) 0.0279(3) Uani 1 1 d . . . . .
 H9 H 0.316770 0.799126 0.910994 0.034 Uiso 1 1 calc R U . . .
 C10 C 0.5030(2) 0.76616(10) 0.89498(9) 0.0316(4) Uani 1 1 d . . . . .
 H10 H 0.548316 0.809625 0.908217 0.038 Uiso 1 1 calc R U . . .
 C11 C 0.57478(17) 0.70909(10) 0.87416(8) 0.0273(3) Uani 1 1 d . . . . .
 H11 H 0.669699 0.713539 0.874026 0.033 Uiso 1 1 calc R U . . .
 C12 C 0.51011(16) 0.64508(9) 0.85332(7) 0.0197(3) Uani 1 1 d . . . . .
 C13 C 0.14867(16) 0.68795(9) 0.88733(7) 0.0223(3) Uani 1 1 d . . . . .
 H13 H 0.108804 0.648635 0.859581 0.027 Uiso 1 1 calc R U . . .
 C14 C 0.0626(2) 0.75568(11) 0.87347(9) 0.0353(4) Uani 1 1 d . . . . .
 H14A H 0.091340 0.793104 0.903813 0.053 Uiso 1 1 calc R U . . .
 H14B H -0.032696 0.743910 0.875133 0.053 Uiso 1 1 calc R U . . .
 H14C H 0.074073 0.773507 0.832561 0.053 Uiso 1 1 calc R U . . .
 C15 C 0.1428(2) 0.66303(11) 0.95340(8) 0.0327(4) Uani 1 1 d . . . . .
 H15A H 0.196324 0.618793 0.961230 0.049 Uiso 1 1 calc R U . . .
 H15B H 0.048681 0.653359 0.959425 0.049 Uiso 1 1 calc R U . . .
 H15C H 0.179602 0.701018 0.981699 0.049 Uiso 1 1 calc R U . . .
 C16 C 0.58901(16) 0.58242(10) 0.83073(7) 0.0235(3) Uani 1 1 d . . . . .
 H16 H 0.533682 0.562007 0.793732 0.028 Uiso 1 1 calc R U . . .
 C17 C 0.61096(19) 0.52166(11) 0.87847(8) 0.0317(4) Uani 1 1 d . . . . .
 H17A H 0.673376 0.538307 0.913555 0.048 Uiso 1 1 calc R U . . .
 H17B H 0.649319 0.479262 0.860230 0.048 Uiso 1 1 calc R U . . .
 H17C H 0.524193 0.508638 0.892078 0.048 Uiso 1 1 calc R U . . .
 C18 C 0.72630(19) 0.60402(12) 0.81204(10) 0.0375(4) Uani 1 1 d . . . . .
 H18A H 0.714338 0.644504 0.783181 0.056 Uiso 1 1 calc R U . . .
 H18B H 0.765515 0.562757 0.792585 0.056 Uiso 1 1 calc R U . . .
 H18C H 0.786976 0.618630 0.848393 0.056 Uiso 1 1 calc R U . . .
 C19 C 0.02167(14) 0.64393(8) 0.73444(6) 0.0156(3) Uani 1 1 d . . . . .
 H19A H -0.041056 0.638188 0.765580 0.019 Uiso 1 1 calc R U . . .
 H19B H 0.056317 0.694167 0.735953 0.019 Uiso 1 1 calc R U . . .
 C20 C -0.04759(14) 0.62576(8) 0.67150(6) 0.0151(3) Uani 1 1 d . . . . .
 C21 C -0.07114(15) 0.68152(8) 0.62902(7) 0.0189(3) Uani 1 1 d . . . . .
 H21 H -0.048465 0.729668 0.641385 0.023 Uiso 1 1 calc R U . . .
 C22 C -0.12695(16) 0.66864(9) 0.56896(7) 0.0225(3) Uani 1 1 d . . . . .
 C23 C -0.15306(16) 0.59749(9) 0.55153(7) 0.0224(3) Uani 1 1 d . . . . .
 H23 H -0.187170 0.587619 0.510187 0.027 Uiso 1 1 calc R U . . .
 C24 C -0.13110(15) 0.53960(9) 0.59248(7) 0.0183(3) Uani 1 1 d . . . . .
 C25 C -0.08178(14) 0.55382(8) 0.65418(6) 0.0151(3) Uani 1 1 d . . . . .
 C26 C -0.1556(2) 0.73034(11) 0.52440(8) 0.0357(4) Uani 1 1 d . . . . .
 H26A H -0.124472 0.775786 0.544274 0.054 Uiso 1 1 calc R U . . .
 H26B H -0.253041 0.733173 0.511247 0.054 Uiso 1 1 calc R U . . .
 H26C H -0.107835 0.722113 0.488748 0.054 Uiso 1 1 calc R U . . .
 C27 C -0.15659(17) 0.46457(9) 0.56634(7) 0.0239(3) Uani 1 1 d . . . . .
 H27A H -0.253719 0.454187 0.562091 0.036 Uiso 1 1 calc R U . . .
 H27B H -0.108081 0.429005 0.593830 0.036 Uiso 1 1 calc R U . . .
 H27C H -0.124478 0.461857 0.526152 0.036 Uiso 1 1 calc R U . . .
 C28 C -0.07400(14) 0.49362(8) 0.70049(6) 0.0148(3) Uani 1 1 d . . . . .
 C29 C -0.18728(15) 0.44902(9) 0.70000(7) 0.0196(3) Uani 1 1 d . . . . .
 H29 H -0.264574 0.458071 0.671218 0.024 Uiso 1 1 calc R U . . .
 C30 C -0.18945(16) 0.39182(9) 0.74059(8) 0.0242(3) Uani 1 1 d . . . . .
 H30 H -0.267268 0.361936 0.739344 0.029 Uiso 1 1 calc R U . . .
 C31 C -0.07745(16) 0.37854(9) 0.78295(7) 0.0217(3) Uani 1 1 d . . . . .
 H31 H -0.078474 0.339066 0.810475 0.026 Uiso 1 1 calc R U . . .
 C32 C 0.03708(15) 0.42265(8) 0.78561(7) 0.0161(3) Uani 1 1 d . . . . .
 C33 C 0.03981(14) 0.48055(8) 0.74452(6) 0.0138(3) Uani 1 1 d . . . . .
 C34 C 0.15227(15) 0.40710(8) 0.83427(6) 0.0166(3) Uani 1 1 d . . . . .
 C35 C 0.15498(17) 0.44025(8) 0.89180(7) 0.0205(3) Uani 1 1 d . . . . .
 C36 C 0.26535(19) 0.42827(9) 0.93595(7) 0.0255(3) Uani 1 1 d . . . . .
 H36 H 0.267860 0.451278 0.974609 0.031 Uiso 1 1 calc R U . . .
 C37 C 0.37190(17) 0.38362(10) 0.92502(7) 0.0265(3) Uani 1 1 d . . . . .
 C38 C 0.36304(17) 0.34786(9) 0.86928(7) 0.0239(3) Uani 1 1 d . . . . .
 H38 H 0.433606 0.315791 0.861786 0.029 Uiso 1 1 calc R U . . .
 C39 C 0.25374(15) 0.35754(8) 0.82388(7) 0.0187(3) Uani 1 1 d . . . . .
 C40 C 0.03856(19) 0.48670(10) 0.90614(8) 0.0294(4) Uani 1 1 d . . . . .
 H40A H 0.027750 0.527707 0.877788 0.044 Uiso 1 1 calc R U . . .
 H40B H 0.056903 0.504679 0.948170 0.044 Uiso 1 1 calc R U . . .
 H40C H -0.044601 0.457881 0.901775 0.044 Uiso 1 1 calc R U . . .
 C41 C 0.4931(2) 0.37275(13) 0.97275(9) 0.0391(5) Uani 1 1 d . . . . .
 H41A H 0.515404 0.418492 0.994111 0.059 Uiso 1 1 calc R U . . .
 H41B H 0.570457 0.356639 0.952833 0.059 Uiso 1 1 calc R U . . .
 H41C H 0.471877 0.336077 1.002214 0.059 Uiso 1 1 calc R U . . .
 C42 C 0.24283(17) 0.31198(9) 0.76666(7) 0.0232(3) Uani 1 1 d . . . . .
 H42A H 0.186663 0.269449 0.771837 0.035 Uiso 1 1 calc R U . . .
 H42B H 0.333252 0.296322 0.759171 0.035 Uiso 1 1 calc R U . . .
 H42C H 0.201472 0.340572 0.731829 0.035 Uiso 1 1 calc R U . . .

loop_
  _atom_site_aniso_label
  _atom_site_aniso_U_11
  _atom_site_aniso_U_22
  _atom_site_aniso_U_33
  _atom_site_aniso_U_23
  _atom_site_aniso_U_13
  _atom_site_aniso_U_12
 C1 0.0395(10) 0.0181(8) 0.0397(9) -0.0016(7) 0.0211(8) -0.0016(7)
 N1 0.0155(6) 0.0171(6) 0.0146(6) -0.0007(4) 0.0074(4) -0.0002(4)
 Si1 0.01903(19) 0.01689(19) 0.01791(18) 0.00178(14) 0.00714(14) -0.00046(14)
 Sn1 0.01081(5) 0.01432(5) 0.01052(5) -0.00110(3) 0.00196(3) -0.00040(3)
 C2 0.0521(12) 0.0396(11) 0.0276(9) 0.0133(8) 0.0001(8) -0.0039(9)
 N2 0.0180(6) 0.0181(6) 0.0133(5) -0.0011(4) -0.0007(4) 0.0001(5)
 Si2 0.01668(18) 0.01719(18) 0.01372(16) -0.00174(13) 0.00505(13) 0.00095(14)
 C3 0.0213(8) 0.0287(9) 0.0583(12) -0.0046(8) 0.0160(8) -0.0053(7)
 C4 0.0298(8) 0.0275(8) 0.0234(7) -0.0031(6) 0.0137(6) 0.0003(7)
 C5 0.0203(7) 0.0226(8) 0.0219(7) -0.0010(6) 0.0015(6) 0.0025(5)
 C6 0.0220(8) 0.0256(8) 0.0179(7) -0.0063(6) 0.0039(6) -0.0009(6)
 C7 0.0201(7) 0.0195(7) 0.0110(6) -0.0002(5) -0.0007(5) -0.0030(6)
 C8 0.0230(7) 0.0223(8) 0.0150(6) -0.0009(5) -0.0004(5) -0.0005(6)
 C9 0.0331(9) 0.0205(8) 0.0295(8) -0.0052(6) 0.0011(7) 0.0001(7)
 C10 0.0339(9) 0.0228(8) 0.0370(9) -0.0051(7) -0.0002(7) -0.0099(7)
 C11 0.0223(8) 0.0300(9) 0.0291(8) -0.0006(7) 0.0013(6) -0.0082(7)
 C12 0.0200(7) 0.0234(8) 0.0153(6) 0.0003(5) 0.0005(5) -0.0021(6)
 C13 0.0231(8) 0.0239(8) 0.0200(7) -0.0051(6) 0.0026(6) 0.0021(6)
 C14 0.0331(9) 0.0324(10) 0.0407(10) -0.0011(8) 0.0062(8) 0.0103(8)
 C15 0.0347(9) 0.0404(10) 0.0235(8) -0.0019(7) 0.0056(7) -0.0044(8)
 C16 0.0186(7) 0.0311(8) 0.0211(7) -0.0044(6) 0.0033(6) -0.0023(6)
 C17 0.0270(9) 0.0335(9) 0.0340(9) 0.0013(7) 0.0011(7) 0.0061(7)
 C18 0.0247(9) 0.0488(12) 0.0413(10) -0.0082(9) 0.0129(7) -0.0055(8)
 C19 0.0145(6) 0.0169(7) 0.0155(6) -0.0018(5) 0.0021(5) 0.0021(5)
 C20 0.0119(6) 0.0196(7) 0.0140(6) 0.0002(5) 0.0029(5) 0.0023(5)
 C21 0.0202(7) 0.0171(7) 0.0199(7) 0.0023(5) 0.0050(5) 0.0020(5)
 C22 0.0243(8) 0.0256(8) 0.0181(7) 0.0060(6) 0.0047(6) 0.0040(6)
 C23 0.0255(8) 0.0294(8) 0.0118(6) 0.0005(6) 0.0001(5) 0.0034(6)
 C24 0.0162(7) 0.0230(8) 0.0155(6) -0.0012(6) 0.0017(5) 0.0008(5)
 C25 0.0118(6) 0.0193(7) 0.0141(6) 0.0019(5) 0.0016(5) 0.0012(5)
 C26 0.0531(12) 0.0302(9) 0.0229(8) 0.0111(7) 0.0011(8) 0.0052(8)
 C27 0.0260(8) 0.0257(8) 0.0187(7) -0.0056(6) -0.0020(6) 0.0000(6)
 C28 0.0151(6) 0.0156(6) 0.0141(6) -0.0007(5) 0.0032(5) 0.0005(5)
 C29 0.0149(7) 0.0227(7) 0.0203(7) 0.0014(6) -0.0015(5) -0.0015(6)
 C30 0.0181(7) 0.0225(8) 0.0316(8) 0.0055(6) 0.0011(6) -0.0058(6)
 C31 0.0212(7) 0.0195(7) 0.0243(7) 0.0067(6) 0.0023(6) -0.0024(6)
 C32 0.0168(7) 0.0169(7) 0.0147(6) -0.0005(5) 0.0028(5) 0.0013(5)
 C33 0.0127(6) 0.0154(6) 0.0137(6) -0.0017(5) 0.0033(5) -0.0015(5)
 C34 0.0179(7) 0.0166(7) 0.0153(6) 0.0038(5) 0.0018(5) -0.0014(5)
 C35 0.0253(8) 0.0190(7) 0.0175(7) 0.0027(5) 0.0037(6) -0.0008(6)
 C36 0.0337(9) 0.0282(9) 0.0137(7) 0.0015(6) 0.0000(6) -0.0038(6)
 C37 0.0259(8) 0.0316(9) 0.0201(7) 0.0091(6) -0.0043(6) -0.0012(7)
 C38 0.0221(7) 0.0246(8) 0.0247(7) 0.0065(6) 0.0013(6) 0.0052(6)
 C39 0.0201(7) 0.0187(7) 0.0176(6) 0.0044(5) 0.0034(5) -0.0001(6)
 C40 0.0334(9) 0.0303(9) 0.0257(8) -0.0035(7) 0.0084(7) 0.0053(7)
 C41 0.0360(10) 0.0507(12) 0.0265(9) 0.0095(8) -0.0124(7) 0.0030(9)
 C42 0.0266(8) 0.0213(7) 0.0223(7) 0.0004(6) 0.0058(6) 0.0035(6)

_geom_special_details
;
 All esds (except the esd in the dihedral angle between two l.s. planes)
 are estimated using the full covariance matrix.  The cell esds are taken
 into account individually in the estimation of esds in distances, angles
 and torsion angles; correlations between esds in cell parameters are only
 used when they are defined by crystal symmetry.  An approximate (isotropic)
 treatment of cell esds is used for estimating esds involving l.s. planes.
;
loop_
  _geom_bond_atom_site_label_1
  _geom_bond_atom_site_label_2
  _geom_bond_distance
  _geom_bond_site_symmetry_2
  _geom_bond_publ_flag
 C1 H1A 0.9800 . ?
 C1 H1B 0.9800 . ?
 C1 H1C 0.9800 . ?
 C1 Si1 1.8687(18) . ?
 N1 Si1 1.7378(12) . ?
 N1 Sn1 2.0648(12) . ?
 N1 Si2 1.7404(12) . ?
 Si1 C2 1.8674(19) . ?
 Si1 C3 1.8770(18) . ?
 Sn1 N2 2.0521(13) . ?
 Sn1 C19 2.1465(14) . ?
 Sn1 C33 2.1557(14) . ?
 C2 H2A 0.9800 . ?
 C2 H2B 0.9800 . ?
 C2 H2C 0.9800 . ?
 N2 H2 0.87(2) . ?
 N2 C7 1.4241(19) . ?
 Si2 C4 1.8807(16) . ?
 Si2 C5 1.8691(16) . ?
 Si2 C6 1.8716(17) . ?
 C3 H3A 0.9800 . ?
 C3 H3B 0.9800 . ?
 C3 H3C 0.9800 . ?
 C4 H4A 0.9800 . ?
 C4 H4B 0.9800 . ?
 C4 H4C 0.9800 . ?
 C5 H5A 0.9800 . ?
 C5 H5B 0.9800 . ?
 C5 H5C 0.9800 . ?
 C6 H6A 0.9800 . ?
 C6 H6B 0.9800 . ?
 C6 H6C 0.9800 . ?
 C7 C8 1.412(2) . ?
 C7 C12 1.422(2) . ?
 C8 C9 1.397(2) . ?
 C8 C13 1.522(2) . ?
 C9 H9 0.9500 . ?
 C9 C10 1.382(3) . ?
 C10 H10 0.9500 . ?
 C10 C11 1.385(3) . ?
 C11 H11 0.9500 . ?
 C11 C12 1.398(2) . ?
 C12 C16 1.518(2) . ?
 C13 H13 1.0000 . ?
 C13 C14 1.527(2) . ?
 C13 C15 1.536(2) . ?
 C14 H14A 0.9800 . ?
 C14 H14B 0.9800 . ?
 C14 H14C 0.9800 . ?
 C15 H15A 0.9800 . ?
 C15 H15B 0.9800 . ?
 C15 H15C 0.9800 . ?
 C16 H16 1.0000 . ?
 C16 C17 1.536(3) . ?
 C16 C18 1.530(2) . ?
 C17 H17A 0.9800 . ?
 C17 H17B 0.9800 . ?
 C17 H17C 0.9800 . ?
 C18 H18A 0.9800 . ?
 C18 H18B 0.9800 . ?
 C18 H18C 0.9800 . ?
 C19 H19A 0.9900 . ?
 C19 H19B 0.9900 . ?
 C19 C20 1.5087(19) . ?
 C20 C21 1.393(2) . ?
 C20 C25 1.414(2) . ?
 C21 H21 0.9500 . ?
 C21 C22 1.391(2) . ?
 C22 C23 1.386(2) . ?
 C22 C26 1.509(2) . ?
 C23 H23 0.9500 . ?
 C23 C24 1.400(2) . ?
 C24 C25 1.412(2) . ?
 C24 C27 1.512(2) . ?
 C25 C28 1.5057(19) . ?
 C26 H26A 0.9800 . ?
 C26 H26B 0.9800 . ?
 C26 H26C 0.9800 . ?
 C27 H27A 0.9800 . ?
 C27 H27B 0.9800 . ?
 C27 H27C 0.9800 . ?
 C28 C29 1.397(2) . ?
 C28 C33 1.4190(19) . ?
 C29 H29 0.9500 . ?
 C29 C30 1.387(2) . ?
 C30 H30 0.9500 . ?
 C30 C31 1.385(2) . ?
 C31 H31 0.9500 . ?
 C31 C32 1.398(2) . ?
 C32 C33 1.405(2) . ?
 C32 C34 1.498(2) . ?
 C34 C35 1.406(2) . ?
 C34 C39 1.405(2) . ?
 C35 C36 1.393(2) . ?
 C35 C40 1.508(2) . ?
 C36 H36 0.9500 . ?
 C36 C37 1.390(3) . ?
 C37 C38 1.389(2) . ?
 C37 C41 1.513(2) . ?
 C38 H38 0.9500 . ?
 C38 C39 1.396(2) . ?
 C39 C42 1.509(2) . ?
 C40 H40A 0.9800 . ?
 C40 H40B 0.9800 . ?
 C40 H40C 0.9800 . ?
 C41 H41A 0.9800 . ?
 C41 H41B 0.9800 . ?
 C41 H41C 0.9800 . ?
 C42 H42A 0.9800 . ?
 C42 H42B 0.9800 . ?
 C42 H42C 0.9800 . ?

loop_
  _geom_angle_atom_site_label_1
  _geom_angle_atom_site_label_2
  _geom_angle_atom_site_label_3
  _geom_angle
  _geom_angle_site_symmetry_1
  _geom_angle_site_symmetry_3
  _geom_angle_publ_flag
 H1A C1 H1B 109.5 . . ?
 H1A C1 H1C 109.5 . . ?
 H1B C1 H1C 109.5 . . ?
 Si1 C1 H1A 109.5 . . ?
 Si1 C1 H1B 109.5 . . ?
 Si1 C1 H1C 109.5 . . ?
 Si1 N1 Sn1 120.30(6) . . ?
 Si1 N1 Si2 121.96(7) . . ?
 Si2 N1 Sn1 117.59(6) . . ?
 C1 Si1 C3 106.56(9) . . ?
 N1 Si1 C1 110.83(7) . . ?
 N1 Si1 C2 111.50(8) . . ?
 N1 Si1 C3 111.70(8) . . ?
 C2 Si1 C1 106.86(10) . . ?
 C2 Si1 C3 109.15(10) . . ?
 N1 Sn1 C19 113.08(5) . . ?
 N1 Sn1 C33 114.04(5) . . ?
 N2 Sn1 N1 112.11(5) . . ?
 N2 Sn1 C19 113.94(5) . . ?
 N2 Sn1 C33 112.27(5) . . ?
 C19 Sn1 C33 89.64(6) . . ?
 Si1 C2 H2A 109.5 . . ?
 Si1 C2 H2B 109.5 . . ?
 Si1 C2 H2C 109.5 . . ?
 H2A C2 H2B 109.5 . . ?
 H2A C2 H2C 109.5 . . ?
 H2B C2 H2C 109.5 . . ?
 Sn1 N2 H2 107.2(13) . . ?
 C7 N2 Sn1 122.78(10) . . ?
 C7 N2 H2 114.8(14) . . ?
 N1 Si2 C4 113.15(7) . . ?
 N1 Si2 C5 108.63(7) . . ?
 N1 Si2 C6 111.90(7) . . ?
 C5 Si2 C4 108.11(8) . . ?
 C5 Si2 C6 110.55(7) . . ?
 C6 Si2 C4 104.40(8) . . ?
 Si1 C3 H3A 109.5 . . ?
 Si1 C3 H3B 109.5 . . ?
 Si1 C3 H3C 109.5 . . ?
 H3A C3 H3B 109.5 . . ?
 H3A C3 H3C 109.5 . . ?
 H3B C3 H3C 109.5 . . ?
 Si2 C4 H4A 109.5 . . ?
 Si2 C4 H4B 109.5 . . ?
 Si2 C4 H4C 109.5 . . ?
 H4A C4 H4B 109.5 . . ?
 H4A C4 H4C 109.5 . . ?
 H4B C4 H4C 109.5 . . ?
 Si2 C5 H5A 109.5 . . ?
 Si2 C5 H5B 109.5 . . ?
 Si2 C5 H5C 109.5 . . ?
 H5A C5 H5B 109.5 . . ?
 H5A C5 H5C 109.5 . . ?
 H5B C5 H5C 109.5 . . ?
 Si2 C6 H6A 109.5 . . ?
 Si2 C6 H6B 109.5 . . ?
 Si2 C6 H6C 109.5 . . ?
 H6A C6 H6B 109.5 . . ?
 H6A C6 H6C 109.5 . . ?
 H6B C6 H6C 109.5 . . ?
 C8 C7 N2 118.86(14) . . ?
 C8 C7 C12 119.85(14) . . ?
 C12 C7 N2 121.27(14) . . ?
 C7 C8 C13 121.21(14) . . ?
 C9 C8 C7 119.06(15) . . ?
 C9 C8 C13 119.43(15) . . ?
 C8 C9 H9 119.4 . . ?
 C10 C9 C8 121.18(16) . . ?
 C10 C9 H9 119.4 . . ?
 C9 C10 H10 120.0 . . ?
 C9 C10 C11 119.93(16) . . ?
 C11 C10 H10 120.0 . . ?
 C10 C11 H11 119.4 . . ?
 C10 C11 C12 121.18(16) . . ?
 C12 C11 H11 119.4 . . ?
 C7 C12 C16 120.11(14) . . ?
 C11 C12 C7 118.74(15) . . ?
 C11 C12 C16 121.15(15) . . ?
 C8 C13 H13 107.6 . . ?
 C8 C13 C14 114.37(15) . . ?
 C8 C13 C15 108.86(13) . . ?
 C14 C13 H13 107.6 . . ?
 C14 C13 C15 110.44(14) . . ?
 C15 C13 H13 107.6 . . ?
 C13 C14 H14A 109.5 . . ?
 C13 C14 H14B 109.5 . . ?
 C13 C14 H14C 109.5 . . ?
 H14A C14 H14B 109.5 . . ?
 H14A C14 H14C 109.5 . . ?
 H14B C14 H14C 109.5 . . ?
 C13 C15 H15A 109.5 . . ?
 C13 C15 H15B 109.5 . . ?
 C13 C15 H15C 109.5 . . ?
 H15A C15 H15B 109.5 . . ?
 H15A C15 H15C 109.5 . . ?
 H15B C15 H15C 109.5 . . ?
 C12 C16 H16 107.4 . . ?
 C12 C16 C17 111.63(13) . . ?
 C12 C16 C18 113.96(15) . . ?
 C17 C16 H16 107.4 . . ?
 C18 C16 H16 107.4 . . ?
 C18 C16 C17 108.62(15) . . ?
 C16 C17 H17A 109.5 . . ?
 C16 C17 H17B 109.5 . . ?
 C16 C17 H17C 109.5 . . ?
 H17A C17 H17B 109.5 . . ?
 H17A C17 H17C 109.5 . . ?
 H17B C17 H17C 109.5 . . ?
 C16 C18 H18A 109.5 . . ?
 C16 C18 H18B 109.5 . . ?
 C16 C18 H18C 109.5 . . ?
 H18A C18 H18B 109.5 . . ?
 H18A C18 H18C 109.5 . . ?
 H18B C18 H18C 109.5 . . ?
 Sn1 C19 H19A 111.0 . . ?
 Sn1 C19 H19B 111.0 . . ?
 H19A C19 H19B 109.0 . . ?
 C20 C19 Sn1 104.00(9) . . ?
 C20 C19 H19A 111.0 . . ?
 C20 C19 H19B 111.0 . . ?
 C21 C20 C19 118.24(13) . . ?
 C21 C20 C25 119.99(13) . . ?
 C25 C20 C19 121.68(13) . . ?
 C20 C21 H21 119.1 . . ?
 C22 C21 C20 121.82(15) . . ?
 C22 C21 H21 119.1 . . ?
 C21 C22 C26 120.72(16) . . ?
 C23 C22 C21 117.73(14) . . ?
 C23 C22 C26 121.54(15) . . ?
 C22 C23 H23 118.7 . . ?
 C22 C23 C24 122.54(14) . . ?
 C24 C23 H23 118.7 . . ?
 C23 C24 C25 119.13(14) . . ?
 C23 C24 C27 116.77(13) . . ?
 C25 C24 C27 124.05(14) . . ?
 C20 C25 C28 121.47(12) . . ?
 C24 C25 C20 118.59(13) . . ?
 C24 C25 C28 119.85(13) . . ?
 C22 C26 H26A 109.5 . . ?
 C22 C26 H26B 109.5 . . ?
 C22 C26 H26C 109.5 . . ?
 H26A C26 H26B 109.5 . . ?
 H26A C26 H26C 109.5 . . ?
 H26B C26 H26C 109.5 . . ?
 C24 C27 H27A 109.5 . . ?
 C24 C27 H27B 109.5 . . ?
 C24 C27 H27C 109.5 . . ?
 H27A C27 H27B 109.5 . . ?
 H27A C27 H27C 109.5 . . ?
 H27B C27 H27C 109.5 . . ?
 C29 C28 C25 117.23(13) . . ?
 C29 C28 C33 118.78(13) . . ?
 C33 C28 C25 123.98(13) . . ?
 C28 C29 H29 119.3 . . ?
 C30 C29 C28 121.48(14) . . ?
 C30 C29 H29 119.3 . . ?
 C29 C30 H30 120.2 . . ?
 C31 C30 C29 119.61(14) . . ?
 C31 C30 H30 120.2 . . ?
 C30 C31 H31 119.7 . . ?
 C30 C31 C32 120.67(14) . . ?
 C32 C31 H31 119.7 . . ?
 C31 C32 C33 119.91(13) . . ?
 C31 C32 C34 117.84(13) . . ?
 C33 C32 C34 122.23(13) . . ?
 C28 C33 Sn1 112.22(10) . . ?
 C32 C33 Sn1 127.29(10) . . ?
 C32 C33 C28 119.53(13) . . ?
 C35 C34 C32 119.30(14) . . ?
 C39 C34 C32 120.77(13) . . ?
 C39 C34 C35 119.87(14) . . ?
 C34 C35 C40 120.54(15) . . ?
 C36 C35 C34 119.08(15) . . ?
 C36 C35 C40 120.36(15) . . ?
 C35 C36 H36 119.1 . . ?
 C37 C36 C35 121.84(15) . . ?
 C37 C36 H36 119.1 . . ?
 C36 C37 C41 121.30(17) . . ?
 C38 C37 C36 118.06(15) . . ?
 C38 C37 C41 120.64(17) . . ?
 C37 C38 H38 118.9 . . ?
 C37 C38 C39 122.11(15) . . ?
 C39 C38 H38 118.9 . . ?
 C34 C39 C42 121.45(14) . . ?
 C38 C39 C34 118.70(14) . . ?
 C38 C39 C42 119.75(14) . . ?
 C35 C40 H40A 109.5 . . ?
 C35 C40 H40B 109.5 . . ?
 C35 C40 H40C 109.5 . . ?
 H40A C40 H40B 109.5 . . ?
 H40A C40 H40C 109.5 . . ?
 H40B C40 H40C 109.5 . . ?
 C37 C41 H41A 109.5 . . ?
 C37 C41 H41B 109.5 . . ?
 C37 C41 H41C 109.5 . . ?
 H41A C41 H41B 109.5 . . ?
 H41A C41 H41C 109.5 . . ?
 H41B C41 H41C 109.5 . . ?
 C39 C42 H42A 109.5 . . ?
 C39 C42 H42B 109.5 . . ?
 C39 C42 H42C 109.5 . . ?
 H42A C42 H42B 109.5 . . ?
 H42A C42 H42C 109.5 . . ?
 H42B C42 H42C 109.5 . . ?

loop_
  _geom_torsion_atom_site_label_1
  _geom_torsion_atom_site_label_2
  _geom_torsion_atom_site_label_3
  _geom_torsion_atom_site_label_4
  _geom_torsion
  _geom_torsion_site_symmetry_1
  _geom_torsion_site_symmetry_2
  _geom_torsion_site_symmetry_3
  _geom_torsion_site_symmetry_4
  _geom_torsion_publ_flag
 Si1 N1 Si2 C4 -8.81(12) . . . . ?
 Si1 N1 Si2 C5 111.25(9) . . . . ?
 Si1 N1 Si2 C6 -126.42(9) . . . . ?
 Sn1 N1 Si1 C1 7.74(11) . . . . ?
 Sn1 N1 Si1 C2 -111.17(10) . . . . ?
 Sn1 N1 Si1 C3 126.40(9) . . . . ?
 Sn1 N1 Si2 C4 175.69(8) . . . . ?
 Sn1 N1 Si2 C5 -64.25(9) . . . . ?
 Sn1 N1 Si2 C6 58.09(9) . . . . ?
 Sn1 N2 C7 C8 80.21(15) . . . . ?
 Sn1 N2 C7 C12 -101.67(15) . . . . ?
 Sn1 C19 C20 C21 -128.64(12) . . . . ?
 Sn1 C19 C20 C25 47.95(15) . . . . ?
 N2 C7 C8 C9 -178.99(14) . . . . ?
 N2 C7 C8 C13 7.4(2) . . . . ?
 N2 C7 C12 C11 -179.98(14) . . . . ?
 N2 C7 C12 C16 -0.4(2) . . . . ?
 Si2 N1 Si1 C1 -167.64(9) . . . . ?
 Si2 N1 Si1 C2 73.45(12) . . . . ?
 Si2 N1 Si1 C3 -48.97(12) . . . . ?
 C7 C8 C9 C10 -1.8(2) . . . . ?
 C7 C8 C13 C14 -143.78(15) . . . . ?
 C7 C8 C13 C15 92.17(17) . . . . ?
 C7 C12 C16 C17 -76.27(18) . . . . ?
 C7 C12 C16 C18 160.22(15) . . . . ?
 C8 C7 C12 C11 -1.9(2) . . . . ?
 C8 C7 C12 C16 177.69(13) . . . . ?
 C8 C9 C10 C11 -0.2(3) . . . . ?
 C9 C8 C13 C14 42.6(2) . . . . ?
 C9 C8 C13 C15 -81.46(19) . . . . ?
 C9 C10 C11 C12 1.3(3) . . . . ?
 C10 C11 C12 C7 -0.2(2) . . . . ?
 C10 C11 C12 C16 -179.75(16) . . . . ?
 C11 C12 C16 C17 103.28(18) . . . . ?
 C11 C12 C16 C18 -20.2(2) . . . . ?
 C12 C7 C8 C9 2.9(2) . . . . ?
 C12 C7 C8 C13 -170.79(13) . . . . ?
 C13 C8 C9 C10 171.94(16) . . . . ?
 C19 C20 C21 C22 176.04(13) . . . . ?
 C19 C20 C25 C24 -172.30(13) . . . . ?
 C19 C20 C25 C28 11.1(2) . . . . ?
 C20 C21 C22 C23 -3.0(2) . . . . ?
 C20 C21 C22 C26 178.01(16) . . . . ?
 C20 C25 C28 C29 129.85(15) . . . . ?
 C20 C25 C28 C33 -49.2(2) . . . . ?
 C21 C20 C25 C24 4.2(2) . . . . ?
 C21 C20 C25 C28 -172.33(13) . . . . ?
 C21 C22 C23 C24 2.9(2) . . . . ?
 C22 C23 C24 C25 0.7(2) . . . . ?
 C22 C23 C24 C27 -176.66(15) . . . . ?
 C23 C24 C25 C20 -4.2(2) . . . . ?
 C23 C24 C25 C28 172.37(14) . . . . ?
 C24 C25 C28 C29 -46.67(19) . . . . ?
 C24 C25 C28 C33 134.25(15) . . . . ?
 C25 C20 C21 C22 -0.6(2) . . . . ?
 C25 C28 C29 C30 179.55(15) . . . . ?
 C25 C28 C33 Sn1 10.65(17) . . . . ?
 C25 C28 C33 C32 -179.75(13) . . . . ?
 C26 C22 C23 C24 -178.05(16) . . . . ?
 C27 C24 C25 C20 172.89(14) . . . . ?
 C27 C24 C25 C28 -10.5(2) . . . . ?
 C28 C29 C30 C31 0.4(3) . . . . ?
 C29 C28 C33 Sn1 -168.42(11) . . . . ?
 C29 C28 C33 C32 1.2(2) . . . . ?
 C29 C30 C31 C32 0.7(3) . . . . ?
 C30 C31 C32 C33 -0.8(2) . . . . ?
 C30 C31 C32 C34 177.46(15) . . . . ?
 C31 C32 C33 Sn1 167.72(11) . . . . ?
 C31 C32 C33 C28 -0.2(2) . . . . ?
 C31 C32 C34 C35 -89.08(18) . . . . ?
 C31 C32 C34 C39 88.08(18) . . . . ?
 C32 C34 C35 C36 -177.05(14) . . . . ?
 C32 C34 C35 C40 4.4(2) . . . . ?
 C32 C34 C39 C38 176.41(14) . . . . ?
 C32 C34 C39 C42 -7.1(2) . . . . ?
 C33 C28 C29 C30 -1.3(2) . . . . ?
 C33 C32 C34 C35 89.13(18) . . . . ?
 C33 C32 C34 C39 -93.71(18) . . . . ?
 C34 C32 C33 Sn1 -10.5(2) . . . . ?
 C34 C32 C33 C28 -178.32(13) . . . . ?
 C34 C35 C36 C37 -1.0(3) . . . . ?
 C35 C34 C39 C38 -6.4(2) . . . . ?
 C35 C34 C39 C42 170.05(14) . . . . ?
 C35 C36 C37 C38 -3.0(3) . . . . ?
 C35 C36 C37 C41 178.24(17) . . . . ?
 C36 C37 C38 C39 2.3(3) . . . . ?
 C37 C38 C39 C34 2.4(2) . . . . ?
 C37 C38 C39 C42 -174.15(15) . . . . ?
 C39 C34 C35 C36 5.8(2) . . . . ?
 C39 C34 C35 C40 -172.76(15) . . . . ?
 C40 C35 C36 C37 177.56(16) . . . . ?
 C41 C37 C38 C39 -178.96(17) . . . . ?

_shelx_res_file
;
TITL 007mfar22_auto_a.res in P2(1)/c
    007mfar22_auto.res
    created by SHELXL-2018/3 at 11:38:36 on 24-Jan-2022
REM Old TITL 007mfar22_auto in P2(1)/c
REM SHELXT solution in P2(1)/c: R1 0.056, Rweak 0.004, Alpha 0.022
REM <I/s> 0.602 for 275 systematic absences, Orientation as input
REM Formula found by SHELXT: C42 N2 Si2 Sn
CELL 1.54184 9.9674 18.4881 22.0455 90 97.141 90
ZERR 4 0.0001 0.0002 0.0002 0 0.001 0
LATT 1
SYMM -X,0.5+Y,0.5-Z
SFAC C H N Si Sn
UNIT 168 240 8 8 4

L.S. 4
PLAN  5
SIZE 0.2 0.2 0.1
TEMP -123
CONF
list 4
fmap 2
ACTA
MORE -1
BOND $H
REM <olex2.extras>
REM <HklSrc "%.\\007mfar22_auto.hkl">
REM </olex2.extras>

WGHT    0.030600    1.331800
FVAR       0.27143
C1    1    0.331091    0.724414    0.703253    11.00000    0.03952    0.01809 =
         0.03969   -0.00163    0.02114   -0.00163
AFIX 137
H1A   2    0.233167    0.732012    0.700117    11.00000   -1.50000
H1B   2    0.374546    0.768302    0.690158    11.00000   -1.50000
H1C   2    0.366408    0.713455    0.745742    11.00000   -1.50000
AFIX   0
N1    3    0.304723    0.566684    0.679072    11.00000    0.01549    0.01710 =
         0.01462   -0.00069    0.00736   -0.00016
SI1   4    0.367608    0.647135    0.653181    11.00000    0.01903    0.01689 =
         0.01791    0.00178    0.00714   -0.00046
SN1   5    0.184690    0.567553    0.748953    11.00000    0.01081    0.01432 =
         0.01052   -0.00110    0.00196   -0.00040
C2    1    0.287926    0.669470    0.574225    11.00000    0.05211    0.03962 =
         0.02759    0.01333    0.00013   -0.00391
AFIX 137
H2A   2    0.189352    0.670065    0.573183    11.00000   -1.50000
H2B   2    0.313538    0.632921    0.545588    11.00000   -1.50000
H2C   2    0.319073    0.717144    0.562470    11.00000   -1.50000
AFIX   0
N2    3    0.296705    0.575287    0.833332    11.00000    0.01796    0.01812 =
         0.01330   -0.00109   -0.00068    0.00005
H2    2    0.342832    0.535509    0.839277    11.00000   -1.20000
SI2   4    0.349169    0.482922    0.651561    11.00000    0.01668    0.01719 =
         0.01372   -0.00174    0.00505    0.00095
C3    1    0.556109    0.643894    0.654272    11.00000    0.02131    0.02872 =
         0.05825   -0.00458    0.01603   -0.00528
AFIX 137
H3A   2    0.595400    0.690005    0.669520    11.00000   -1.50000
H3B   2    0.578144    0.635399    0.612760    11.00000   -1.50000
H3C   2    0.593201    0.604587    0.681107    11.00000   -1.50000
AFIX   0
C4    1    0.447398    0.489979    0.584277    11.00000    0.02979    0.02746 =
         0.02335   -0.00306    0.01365    0.00033
AFIX 137
H4A   2    0.393344    0.515869    0.550963    11.00000   -1.50000
H4B   2    0.468303    0.441351    0.570451    11.00000   -1.50000
H4C   2    0.531735    0.516395    0.596357    11.00000   -1.50000
AFIX   0
C5    1    0.456158    0.434031    0.714176    11.00000    0.02030    0.02261 =
         0.02187   -0.00101    0.00148    0.00249
AFIX 137
H5A   2    0.540310    0.460919    0.725422    11.00000   -1.50000
H5B   2    0.477272    0.385555    0.700077    11.00000   -1.50000
H5C   2    0.406989    0.429987    0.749857    11.00000   -1.50000
AFIX   0
C6    1    0.197101    0.427750    0.622701    11.00000    0.02201    0.02565 =
         0.01787   -0.00625    0.00387   -0.00091
AFIX 137
H6A   2    0.142790    0.419079    0.656112    11.00000   -1.50000
H6B   2    0.226164    0.381363    0.607224    11.00000   -1.50000
H6C   2    0.142723    0.453919    0.589656    11.00000   -1.50000
AFIX   0
C7    1    0.368090    0.639173    0.853974    11.00000    0.02014    0.01952 =
         0.01097   -0.00017   -0.00073   -0.00297
C8    1    0.296047    0.696584    0.877112    11.00000    0.02298    0.02228 =
         0.01500   -0.00090   -0.00037   -0.00045
C9    1    0.365232    0.759796    0.896502    11.00000    0.03310    0.02047 =
         0.02953   -0.00520    0.00108    0.00007
AFIX  43
H9    2    0.316770    0.799126    0.910994    11.00000   -1.20000
AFIX   0
C10   1    0.502972    0.766155    0.894985    11.00000    0.03388    0.02281 =
         0.03699   -0.00510   -0.00018   -0.00988
AFIX  43
H10   2    0.548316    0.809625    0.908217    11.00000   -1.20000
AFIX   0
C11   1    0.574782    0.709093    0.874156    11.00000    0.02227    0.03002 =
         0.02906   -0.00064    0.00131   -0.00816
AFIX  43
H11   2    0.669699    0.713539    0.874026    11.00000   -1.20000
AFIX   0
C12   1    0.510110    0.645079    0.853321    11.00000    0.01995    0.02345 =
         0.01531    0.00028    0.00055   -0.00210
C13   1    0.148667    0.687947    0.887333    11.00000    0.02310    0.02394 =
         0.01997   -0.00512    0.00257    0.00209
AFIX  13
H13   2    0.108804    0.648635    0.859581    11.00000   -1.20000
AFIX   0
C14   1    0.062642    0.755683    0.873468    11.00000    0.03309    0.03240 =
         0.04066   -0.00108    0.00617    0.01027
AFIX 137
H14A  2    0.091340    0.793104    0.903813    11.00000   -1.50000
H14B  2   -0.032696    0.743910    0.875133    11.00000   -1.50000
H14C  2    0.074073    0.773507    0.832561    11.00000   -1.50000
AFIX   0
C15   1    0.142787    0.663025    0.953398    11.00000    0.03466    0.04038 =
         0.02345   -0.00191    0.00562   -0.00438
AFIX 137
H15A  2    0.196324    0.618793    0.961230    11.00000   -1.50000
H15B  2    0.048681    0.653359    0.959425    11.00000   -1.50000
H15C  2    0.179602    0.701018    0.981699    11.00000   -1.50000
AFIX   0
C16   1    0.589011    0.582422    0.830729    11.00000    0.01859    0.03110 =
         0.02109   -0.00440    0.00332   -0.00231
AFIX  13
H16   2    0.533682    0.562007    0.793732    11.00000   -1.20000
AFIX   0
C17   1    0.610962    0.521656    0.878470    11.00000    0.02697    0.03348 =
         0.03402    0.00131    0.00111    0.00614
AFIX 137
H17A  2    0.673376    0.538307    0.913555    11.00000   -1.50000
H17B  2    0.649319    0.479262    0.860230    11.00000   -1.50000
H17C  2    0.524193    0.508638    0.892078    11.00000   -1.50000
AFIX   0
C18   1    0.726303    0.604020    0.812042    11.00000    0.02470    0.04881 =
         0.04134   -0.00824    0.01286   -0.00547
AFIX 137
H18A  2    0.714338    0.644504    0.783181    11.00000   -1.50000
H18B  2    0.765515    0.562757    0.792585    11.00000   -1.50000
H18C  2    0.786976    0.618630    0.848393    11.00000   -1.50000
AFIX   0
C19   1    0.021665    0.643932    0.734440    11.00000    0.01451    0.01687 =
         0.01553   -0.00181    0.00212    0.00208
AFIX  23
H19A  2   -0.041056    0.638188    0.765580    11.00000   -1.20000
H19B  2    0.056317    0.694167    0.735953    11.00000   -1.20000
AFIX   0
C20   1   -0.047586    0.625762    0.671503    11.00000    0.01191    0.01963 =
         0.01402    0.00025    0.00291    0.00232
C21   1   -0.071136    0.681520    0.629015    11.00000    0.02024    0.01715 =
         0.01988    0.00228    0.00495    0.00201
AFIX  43
H21   2   -0.048465    0.729668    0.641385    11.00000   -1.20000
AFIX   0
C22   1   -0.126949    0.668638    0.568958    11.00000    0.02428    0.02556 =
         0.01812    0.00596    0.00475    0.00398
C23   1   -0.153056    0.597485    0.551529    11.00000    0.02553    0.02943 =
         0.01182    0.00051    0.00012    0.00340
AFIX  43
H23   2   -0.187170    0.587619    0.510187    11.00000   -1.20000
AFIX   0
C24   1   -0.131102    0.539603    0.592485    11.00000    0.01623    0.02296 =
         0.01553   -0.00116    0.00166    0.00077
C25   1   -0.081784    0.553821    0.654185    11.00000    0.01175    0.01925 =
         0.01414    0.00186    0.00158    0.00120
C26   1   -0.155585    0.730336    0.524401    11.00000    0.05313    0.03016 =
         0.02291    0.01113    0.00107    0.00521
AFIX 137
H26A  2   -0.124472    0.775786    0.544274    11.00000   -1.50000
H26B  2   -0.253041    0.733173    0.511247    11.00000   -1.50000
H26C  2   -0.107835    0.722113    0.488748    11.00000   -1.50000
AFIX   0
C27   1   -0.156585    0.464566    0.566341    11.00000    0.02603    0.02572 =
         0.01868   -0.00558   -0.00200    0.00001
AFIX 137
H27A  2   -0.253719    0.454187    0.562091    11.00000   -1.50000
H27B  2   -0.108081    0.429005    0.593830    11.00000   -1.50000
H27C  2   -0.124478    0.461857    0.526152    11.00000   -1.50000
AFIX   0
C28   1   -0.074003    0.493617    0.700487    11.00000    0.01512    0.01562 =
         0.01409   -0.00072    0.00318    0.00052
C29   1   -0.187284    0.449021    0.699997    11.00000    0.01490    0.02269 =
         0.02027    0.00145   -0.00148   -0.00150
AFIX  43
H29   2   -0.264574    0.458071    0.671218    11.00000   -1.20000
AFIX   0
C30   1   -0.189446    0.391825    0.740587    11.00000    0.01815    0.02254 =
         0.03155    0.00551    0.00114   -0.00577
AFIX  43
H30   2   -0.267268    0.361936    0.739344    11.00000   -1.20000
AFIX   0
C31   1   -0.077446    0.378543    0.782952    11.00000    0.02118    0.01952 =
         0.02433    0.00673    0.00233   -0.00240
AFIX  43
H31   2   -0.078474    0.339066    0.810475    11.00000   -1.20000
AFIX   0
C32   1    0.037080    0.422652    0.785607    11.00000    0.01678    0.01688 =
         0.01475   -0.00055    0.00277    0.00125
C33   1    0.039807    0.480555    0.744519    11.00000    0.01268    0.01537 =
         0.01369   -0.00166    0.00334   -0.00153
C34   1    0.152266    0.407100    0.834268    11.00000    0.01785    0.01659 =
         0.01529    0.00380    0.00179   -0.00143
C35   1    0.154982    0.440250    0.891804    11.00000    0.02526    0.01901 =
         0.01751    0.00272    0.00371   -0.00084
C36   1    0.265354    0.428275    0.935951    11.00000    0.03368    0.02824 =
         0.01373    0.00147   -0.00002   -0.00377
AFIX  43
H36   2    0.267860    0.451278    0.974609    11.00000   -1.20000
AFIX   0
C37   1    0.371903    0.383617    0.925024    11.00000    0.02586    0.03163 =
         0.02012    0.00909   -0.00432   -0.00115
C38   1    0.363039    0.347864    0.869277    11.00000    0.02211    0.02460 =
         0.02468    0.00648    0.00134    0.00520
AFIX  43
H38   2    0.433606    0.315791    0.861786    11.00000   -1.20000
AFIX   0
C39   1    0.253743    0.357539    0.823880    11.00000    0.02011    0.01869 =
         0.01756    0.00443    0.00341   -0.00008
C40   1    0.038565    0.486696    0.906139    11.00000    0.03340    0.03029 =
         0.02572   -0.00353    0.00842    0.00526
AFIX 137
H40A  2    0.027750    0.527707    0.877788    11.00000   -1.50000
H40B  2    0.056903    0.504679    0.948170    11.00000   -1.50000
H40C  2   -0.044601    0.457881    0.901775    11.00000   -1.50000
AFIX   0
C41   1    0.493089    0.372749    0.972751    11.00000    0.03600    0.05069 =
         0.02655    0.00945   -0.01242    0.00300
AFIX 137
H41A  2    0.515404    0.418492    0.994111    11.00000   -1.50000
H41B  2    0.570457    0.356639    0.952833    11.00000   -1.50000
H41C  2    0.471877    0.336077    1.002214    11.00000   -1.50000
AFIX   0
C42   1    0.242825    0.311975    0.766662    11.00000    0.02663    0.02130 =
         0.02226    0.00040    0.00582    0.00350
AFIX 137
H42A  2    0.186663    0.269449    0.771837    11.00000   -1.50000
H42B  2    0.333252    0.296322    0.759171    11.00000   -1.50000
H42C  2    0.201472    0.340572    0.731829    11.00000   -1.50000
AFIX   0
HKLF 4


REM  007mfar22_auto_a.res in P2(1)/c
REM wR2 = 0.0551, GooF = S = 1.027, Restrained GooF = 1.027 for all data
REM R1 = 0.0215 for 7969 Fo > 4sig(Fo) and 0.0231 for all 8405 data
REM 442 parameters refined using 0 restraints

END

WGHT      0.0306      1.3318

REM Highest difference peak  0.333,  deepest hole -0.591,  1-sigma level  0.057
Q1    1   0.2682  0.5648  0.7004  11.00000  0.05    0.33
Q2    1   0.0941  0.6195  0.7432  11.00000  0.05    0.30
Q3    1  -0.0461  0.5999  0.7622  11.00000  0.05    0.30
Q4    1  -0.0725  0.5232  0.6742  11.00000  0.05    0.30
Q5    1   0.5987  0.6834  0.6372  11.00000  0.05    0.30
;
_shelx_res_checksum                56342
_shelx_hkl_file
;
   0   0  -2 8773.81   38.98
   0   0  -3    1.62    0.93
   0   0  -3    0.03    0.39
   0   0  -3    1.40    0.42
   0   0  -4  716.75    9.67
   0   0  -4  727.94   15.84
   0   0  -5    0.98    1.31
   0   0  -6 1582.03   29.07
   0   0  -7   -1.98    1.85
   0   0  -7    0.04    1.36
   0   0  -7    1.30    1.61
   0   0  -8 2273.65   39.66
   0   0  -8 2300.56   41.02
   0   0  -9   -0.75    2.55
   0   0  -9    2.04    2.55
   0   0 -10 4079.26   60.77
   0   0 -10 4097.97   62.65
   0   0 -11    0.01    2.72
   0   0 -11    1.67    3.03
   0   0 -12 2078.76   48.30
   0   0 -12 1969.49   48.22
   0   0 -13    0.87    2.47
   0   0 -13   -4.83    3.21
   0   0 -14  713.80   31.30
   0   0 -14  743.28   32.83
   0   0 -15    1.39    3.83
   0   0 -15    1.86    2.38
   0   0 -16  481.22   28.99
   0   0 -16  434.99   26.61
   0   0 -17   -4.98    3.57
   0   0 -17   -1.17    1.39
   0   0 -17   -0.88    1.35
   0   0 -17   -0.50    1.39
   0   0 -17    0.31    1.14
   0   0 -17   -0.75    1.35
   0   0 -18  601.07   33.33
   0   0 -18  610.82   17.19
   0   0 -18  592.23   18.03
   0   0 -18  619.41   16.95
   0   0 -18  591.39   34.28
   0   0 -18  626.49   18.30
   0   0 -18  605.97   15.63
   0   0 -18  576.00   16.80
   0   0 -18  627.43   15.65
   0   0 -19   -1.12    2.13
   0   0 -19    0.27    1.55
   0   0 -19    0.03    1.56
   0   0 -19    0.66    1.79
   0   0 -19    1.36    1.16
   0   0 -20  863.50   18.99
   0   0 -20  837.79   21.30
   0   0 -20  819.56   19.91
   0   0 -20  852.68   20.10
   0   0 -20  868.32   21.92
   0   0 -20  832.63   20.27
   0   0 -21    1.58    2.07
   0   0 -21    1.18    1.56
   0   0 -21    2.28    1.57
   0   0 -21    2.84    1.32
   0   0 -21    4.68    2.14
   0   0 -21   -0.02    1.30
   0   0 -22 1290.22   23.57
   0   0 -22 1355.98   26.05
   0   0 -22 1322.87   25.46
   0   0 -22 1319.55   25.98
   0   0 -22 1370.04   22.61
   0   0 -23    5.22    2.39
   0   0 -23    2.61    2.05
   0   0 -23   -0.40    1.81
   0   0 -23    0.82    0.95
   0   0 -24  431.11   13.17
   0   0 -24  425.10   12.94
   0   0 -24  426.56   13.23
   0   0 -24  435.95   10.96
   0   0 -25   -1.23    1.73
   0   0 -25   -1.38    1.74
   0   0 -25   -0.51    1.50
   0   0 -25    1.89    0.68
   0   0 -26  230.62    7.75
   0   0 -26  234.01    7.84
   0   0 -27    0.31    0.65
   0   1  -2   26.15    2.08
   0  -1  -2   27.92    1.40
   0   1  -2   25.13    2.00
   0  -1  -2   28.48    2.34
   0   1  -2   26.40    2.15
   0   1  -3  205.52    7.23
   0   1  -3  223.47    7.50
   0  -1  -3  206.59    7.55
   0   1  -3  219.22    7.36
   0   1  -4   88.62    2.83
   0  -1  -4   89.09    5.66
   0   1  -4   79.96    5.26
   0   1  -4   89.09    5.56
   0  -1  -5   50.46    2.72
   0   1  -5   59.75    2.74
   0  -1  -5   56.68    5.22
   0   1  -5   55.35    5.04
   0  -1  -6 1703.98   17.07
   0  -1  -6 1612.40   29.89
   0   1  -6 1625.05   29.25
   0  -1  -7  117.62    2.76
   0   1  -7  125.24    8.79
   0  -1  -7  123.59    4.91
   0   1  -7  118.33    8.55
   0   1  -7  123.38    8.83
   0  -1  -7  130.47    9.29
   0   1  -8  124.84    9.45
   0   1  -8  122.15    9.45
   0   1  -8  120.43    9.42
   0  -1  -8  113.83    9.22
   0   1  -9   91.03    8.76
   0  -1  -9   89.89    8.48
   0   1  -9   84.53    8.63
   0   1  -9  102.28    9.29
   0  -1  -9   97.17    9.41
   0   1 -10  185.66   13.07
   0  -1 -10  190.39   13.16
   0  -1 -10  182.72   13.57
   0   1 -10  195.03   13.59
   0  -1 -11   23.86    5.06
   0   1 -11   23.46    5.04
   0  -1 -11   23.82    5.11
   0   1 -11   24.80    5.60
   0   1 -12  282.02   17.86
   0  -1 -12  268.23   17.40
   0  -1 -12  273.35   18.17
   0   1 -12  246.59   16.92
   0  -1 -13  446.62   23.55
   0   1 -13  437.88   23.39
   0  -1 -13  454.99   24.57
   0   1 -13  436.75   23.80
   0  -1 -14  256.25   18.67
   0   1 -14  262.85   19.09
   0  -1 -14  246.42   19.14
   0   1 -14  227.15   18.12
   0   1 -15    2.82    3.49
   0  -1 -15    0.53    2.76
   0  -1 -15    2.16    3.73
   0   1 -15    3.14    3.88
   0  -1 -16   21.70    6.42
   0   1 -16   25.34    7.36
   0  -1 -16   30.02    7.56
   0   1 -16   22.12    6.63
   0   1 -17   53.86    9.90
   0  -1 -17   70.76   11.31
   0   1 -17   61.01    5.31
   0   1 -17   68.36    6.07
   0  -1 -17   51.85    5.33
   0  -1 -17   61.19    5.52
   0   1 -17   65.13    5.47
   0  -1 -17   66.90    5.36
   0   1 -17   48.63    9.49
   0  -1 -17   54.95   10.36
   0   1 -17   63.96    5.08
   0  -1 -17   61.85    5.43
   0  -1 -17   59.45    4.87
   0   1 -17   61.29    5.52
   0   1 -17   60.62    5.54
   0   1 -18   15.02    2.90
   0  -1 -18    9.57    1.90
   0  -1 -18    1.72    3.41
   0   1 -18   11.88    5.00
   0   1 -18   11.42    2.80
   0  -1 -18   15.56    2.98
   0   1 -18   12.50    2.78
   0  -1 -18   18.61    3.24
   0  -1 -18   20.47    7.10
   0   1 -18   14.51    5.44
   0  -1 -18    9.02    2.17
   0   1 -18   13.38    2.60
   0   1 -18   11.25    2.49
   0  -1 -18   10.82    1.73
   0   1 -18   14.71    2.62
   0  -1 -19    0.60    1.86
   0   1 -19    0.63    1.72
   0   1 -19   -1.11    1.79
   0  -1 -19   -1.67    2.18
   0  -1 -19    2.24    1.66
   0   1 -19    1.00    1.37
   0  -1 -19   -1.59    1.76
   0   1 -19    0.36    1.42
   0  -1 -19    3.58    1.34
   0   1 -19   -0.71    1.92
   0   1 -19    0.56    1.12
   0  -1 -20    0.11    0.95
   0   1 -20   -1.06    2.34
   0  -1 -20   -0.62    2.11
   0  -1 -20   -0.56    1.81
   0   1 -20   -2.54    1.76
   0   1 -20    1.37    1.48
   0  -1 -20    0.98    1.99
   0  -1 -20    3.43    1.55
   0   1 -20    0.63    1.65
   0  -1 -20    1.64    1.23
   0   1 -20    2.20    1.87
   0   1 -20    0.88    1.05
   0  -1 -20   -0.01    1.31
   0   1 -21  161.89    9.26
   0   1 -21  148.39    8.41
   0  -1 -21  157.74    8.45
   0   1 -21  164.37    8.37
   0  -1 -21  166.65    7.98
   0  -1 -21  165.41    9.44
   0  -1 -21  163.92    7.89
   0  -1 -21  165.15    8.62
   0   1 -21  168.56    9.48
   0  -1 -21  165.97    9.53
   0   1 -21  153.96    8.54
   0  -1 -21  151.36    8.66
   0   1 -21  156.35    9.27
   0   1 -22    1.65    1.93
   0  -1 -22    0.30    1.98
   0  -1 -22   -0.36    0.97
   0   1 -22    1.17    1.14
   0   1 -22    2.26    1.93
   0  -1 -22    0.87    1.65
   0  -1 -22    2.35    1.74
   0   1 -22    2.27    2.19
   0   1 -22    0.60    1.89
   0  -1 -22    1.50    1.87
   0  -1 -23  203.19    9.82
   0   1 -23  197.49    9.74
   0   1 -23  196.51    9.47
   0  -1 -23  195.95    9.57
   0  -1 -23  202.76    9.53
   0   1 -23  212.48    9.83
   0   1 -23  197.51    8.30
   0  -1 -23  216.82    8.13
   0  -1 -24   10.56    2.50
   0   1 -24    9.78    2.37
   0   1 -24    8.01    1.73
   0   1 -24   13.01    2.45
   0  -1 -24    8.64    1.89
   0   1 -24    8.24    2.12
   0  -1 -24   12.17    2.52
   0   1 -25   96.14    4.80
   0   1 -25   99.70    5.76
   0  -1 -25   98.48    5.76
   0  -1 -25   99.05    5.69
   0   1 -25   96.35    5.70
   0  -1 -25   98.43    5.86
   0   1 -25   96.61    5.84
   0   1 -26    1.79    0.54
   0   1 -26    0.64    0.94
   0  -1 -26    0.32    1.14
   0   1 -26   -0.17    1.33
   0  -1 -26   -1.16    1.49
   0  -1 -26   -0.27    1.30
   0   1 -27    4.49    1.05
   0  -1 -27    3.45    0.80
   0  -1 -27    4.74    1.09
   0   2   0 3823.20   26.14
   0   2   1 3268.88   22.25
   0   2  -1 3491.99   24.56
   0   2  -2 2829.16   22.98
   0  -2  -2 2835.81   19.35
   0   2   3  122.82    3.64
   0   2  -3  125.37    5.61
   0  -2  -3  130.29    4.15
   0   2  -3  116.71    5.34
   0  -2  -3  125.91    6.07
   0   2   4  899.54    9.03
   0   2  -4  893.49   17.46
   0  -2  -4  906.53   11.03
   0   2  -4  924.31   17.35
   0   2  -4  936.92   18.01
   0  -2  -4  906.60   18.43
   0   2   5  102.63    2.74
   0   2  -5  100.37    6.49
   0   2  -5  102.49    6.64
   0  -2  -5  102.35    7.00
   0   2  -6  771.32   19.98
   0   2  -6  799.23   20.35
   0  -2  -6  775.23   20.95
   0  -2  -7   52.59    3.29
   0   2  -7   53.95    5.76
   0   2  -7   46.36    5.29
   0   2  -7   54.35    5.93
   0  -2  -7   54.13    6.22
   0   2  -7   50.96    5.67
   0  -2  -8   17.49    1.93
   0   2  -8   14.80    3.54
   0   2  -8   16.83    3.93
   0  -2  -8   15.24    3.84
   0   2  -8   14.04    3.23
   0  -2  -9 2200.94   22.08
   0   2  -9 2089.58   41.11
   0   2  -9 2190.31   42.33
   0  -2  -9 2146.84   43.26
   0   2  -9 2109.42   41.32
   0   2 -10  752.77   26.44
   0  -2 -10  853.27   27.70
   0   2 -10  811.62   27.50
   0  -2 -10  778.97   27.85
   0   2 -10  804.97   27.41
   0  -2 -11 2687.38   51.85
   0   2 -11 2541.81   50.83
   0   2 -11 2539.21   51.44
   0  -2 -11 2575.61   53.25
   0  -2 -12 1858.16   45.79
   0   2 -12 1848.96   46.03
   0  -2 -12 1834.22   47.31
   0   2 -12 1864.58   46.72
   0  -2 -13  759.79   30.70
   0   2 -13  737.61   30.51
   0  -2 -13  748.02   31.78
   0   2 -13  729.43   30.74
   0  -2 -14  283.72   19.95
   0   2 -14  275.52   19.61
   0   2 -14  257.39   19.17
   0  -2 -14  289.84   20.81
   0   2 -15  567.04   29.31
   0  -2 -15  591.09   29.75
   0  -2 -15  569.60   30.50
   0   2 -15  568.51   29.87
   0   2 -16  135.36    7.71
   0   2 -16  142.17    8.18
   0   2 -16  118.88   14.37
   0  -2 -16  133.00   15.76
   0  -2 -16  134.82   15.02
   0   2 -16  129.34   14.63
   0   2 -16  134.05    8.07
   0  -2 -16  145.12    7.99
   0   2 -17  299.84   11.67
   0  -2 -17  294.48   11.60
   0   2 -17  294.06   12.37
   0  -2 -17  301.24   11.23
   0   2 -17  277.18   11.46
   0   2 -17  277.03   11.63
   0  -2 -17  284.44   10.82
   0  -2 -17  257.81   10.88
   0   2 -17  295.26   12.21
   0  -2 -17  293.55   23.65
   0  -2 -17  300.50   23.05
   0   2 -17  264.26   21.48
   0   2 -17  272.82   10.51
   0  -2 -18  350.33   13.80
   0   2 -18  335.67   12.74
   0   2 -18  379.78   14.39
   0  -2 -18  328.65   12.61
   0  -2 -18  347.77   12.31
   0   2 -18  342.00   12.97
   0  -2 -18  340.32   12.04
   0  -2 -18  328.84   12.47
   0   2 -18  338.83   13.06
   0   2 -18  340.33   13.44
   0  -2 -18  357.21   26.74
   0   2 -18  340.03   12.01
   0  -2 -18  348.87   24.91
   0   2 -18  330.52   24.81
   0   2 -19  604.67   18.05
   0  -2 -19  583.63   16.66
   0  -2 -19  635.94   16.45
   0  -2 -19  616.37   16.59
   0   2 -19  575.67   16.97
   0  -2 -19  605.36   17.25
   0   2 -19  610.70   17.14
   0   2 -19  625.35   18.76
   0  -2 -19  623.88   18.69
   0   2 -19  602.87   18.16
   0  -2 -19  641.66   15.62
   0   2 -19  604.49   16.07
   0   2 -20  745.08   20.02
   0  -2 -20  721.00   18.29
   0  -2 -20  717.95   17.24
   0  -2 -20  721.41   17.89
   0   2 -20  729.04   18.97
   0  -2 -20  697.48   18.42
   0   2 -20  718.95   20.07
   0   2 -20  715.04   18.45
   0  -2 -20  737.90   20.01
   0   2 -20  718.42   19.82
   0  -2 -20  761.27   16.83
   0   2 -20  733.94   17.70
   0  -2 -21  506.10   16.41
   0  -2 -21  527.66   14.41
   0   2 -21  491.38   15.99
   0  -2 -21  484.61   14.44
   0   2 -21  488.63   15.24
   0  -2 -21  491.59   16.13
   0  -2 -21  474.48   14.95
   0   2 -21  504.97   16.54
   0   2 -21  482.30   14.95
   0   2 -21  472.98   15.79
   0  -2 -21  542.37   13.76
   0   2 -21  496.64   14.61
   0   2 -21  483.09   14.09
   0   2 -22  378.26   13.70
   0  -2 -22  353.02   11.99
   0   2 -22  365.05   12.08
   0  -2 -22  384.81   13.91
   0   2 -22  366.21   13.40
   0  -2 -22  369.13   11.38
   0  -2 -22  374.16   13.71
   0   2 -22  368.96   13.81
   0   2 -23  181.28    9.27
   0  -2 -23  173.75    8.98
   0   2 -23  162.85    7.67
   0   2 -23  172.47    8.77
   0  -2 -23  181.16    8.88
   0   2 -23  179.19    9.10
   0  -2 -23  184.29    9.22
   0  -2 -24  242.61    9.85
   0   2 -24  241.68   10.01
   0   2 -24  238.67    8.59
   0   2 -24  239.12    9.64
   0  -2 -24  247.09    9.63
   0   2 -24  235.13    9.67
   0  -2 -24  247.76    9.94
   0  -2 -25  145.95    6.98
   0   2 -25  142.17    6.00
   0   2 -25  140.73    6.72
   0   2 -25  157.68    7.26
   0  -2 -25  148.13    6.85
   0  -2 -25  149.16    7.10
   0   2 -26  162.35    5.43
   0  -2 -26  169.44    6.49
   0   2 -26  175.01    6.77
   0  -2 -26  160.70    6.52
   0  -2 -26  156.84    6.46
   0  -2 -27   42.31    2.79
   0  -2 -27   47.56    2.84
   0   2 -27   45.75    2.94
   0   3   0    8.57    1.62
   0   3   0   -0.29    1.03
   0   3   1  291.70    8.60
   0   3  -1  297.69    8.89
   0   3  -2  753.55   12.50
   0   3  -2  698.97   13.79
   0   3   2  697.00   12.46
   0  -3  -2  765.62   12.51
   0   3  -3  279.40    8.34
   0   3   3  267.25    7.38
   0   3  -3  283.03    9.04
   0   3  -3  270.87    8.61
   0  -3  -3  275.02    7.35
   0   3  -4  617.08   14.17
   0  -3  -4  621.86   15.81
   0   3   4  593.00   10.24
   0   3  -4  602.46   14.41
   0  -3  -4  632.50   11.03
   0   3  -5  224.74    9.80
   0  -3  -5  238.08   10.89
   0   3   5  231.10    5.89
   0  -3  -5  237.65    6.78
   0   3  -5  239.06   10.14
   0   3  -6  390.55   14.32
   0   3  -6  381.35   13.89
   0  -3  -6  346.21   14.36
   0   3  -6  374.42   13.80
   0   3  -7    4.58    2.12
   0   3  -7    3.91    1.78
   0   3  -7    4.35    1.72
   0  -3  -7    4.65    2.11
   0   3  -7    6.93    2.40
   0   3  -8   29.66    4.67
   0   3  -8   33.42    5.08
   0   3  -8   34.32    5.29
   0  -3  -8   32.50    5.30
   0   3  -8   32.03    4.82
   0   3  -9    0.58    1.87
   0   3  -9    0.19    2.02
   0   3  -9    0.80    2.33
   0  -3  -9    2.98    2.38
   0  -3  -9    1.63    0.63
   0   3  -9    3.53    2.73
   0   3 -10    1.29    2.19
   0  -3 -10    0.95    2.38
   0   3 -10   -3.09    3.14
   0   3 -10    1.17    1.72
   0   3 -11   81.58    9.49
   0  -3 -11   80.04    9.28
   0   3 -11   90.28    9.96
   0   3 -11   86.86    9.75
   0  -3 -11   90.80   10.37
   0   3 -12    7.81    4.06
   0  -3 -12    7.43    3.81
   0  -3 -12    8.87    3.40
   0   3 -12    5.84    3.25
   0   3 -13    5.63    3.69
   0  -3 -13   10.65    5.06
   0   3 -13   12.96    4.30
   0  -3 -13    7.84    3.39
   0   3 -14   13.35    4.41
   0  -3 -14   14.42    4.62
   0  -3 -14   15.21    4.65
   0  -3 -15   16.00    4.83
   0   3 -15   12.19    4.03
   0  -3 -15   11.34    4.55
   0   3 -16  171.32    9.07
   0  -3 -16  147.58   15.68
   0   3 -16  144.73   15.61
   0   3 -16  173.59    8.65
   0   3 -16  165.52    9.06
   0  -3 -16  172.13    8.68
   0   3 -16  155.83    8.39
   0  -3 -16  165.78   17.36
   0   3 -16  170.75    8.27
   0   3 -17   26.73    3.83
   0  -3 -17   26.61    3.36
   0  -3 -17   27.08    7.42
   0   3 -17   19.36    6.14
   0   3 -17   29.45    4.05
   0   3 -17   28.65    3.90
   0   3 -17   26.73    3.51
   0  -3 -17   27.42    3.79
   0  -3 -17   27.13    7.82
   0  -3 -17   24.40    3.19
   0   3 -17   25.67    3.66
   0   3 -17   28.02    3.79
   0  -3 -17   21.44    3.18
   0   3 -17   26.40    3.35
   0   3 -18    7.27    2.09
   0  -3 -18    6.45    1.77
   0   3 -18    0.61    2.92
   0  -3 -18    1.05    4.87
   0   3 -18    3.62    1.78
   0   3 -18    4.64    1.50
   0  -3 -18    4.88    1.42
   0  -3 -18    4.15    4.03
   0   3 -18    5.28    2.05
   0  -3 -18    6.75    2.06
   0   3 -18    6.82    2.39
   0  -3 -18    4.73    1.74
   0   3 -18    7.12    1.71
   0   3 -19   11.90    2.94
   0  -3 -19   13.46    3.13
   0  -3 -19   10.94    2.72
   0   3 -19    7.48    2.23
   0   3 -19   12.43    2.92
   0   3 -19    8.80    2.29
   0  -3 -19   11.46    2.40
   0   3 -19   11.39    2.82
   0  -3 -19    7.91    2.24
   0   3 -19    7.23    2.21
   0  -3 -20    7.82    2.08
   0   3 -20   10.15    2.64
   0  -3 -20    6.47    2.20
   0   3 -20    7.40    2.40
   0   3 -20    7.23    2.73
   0  -3 -20    7.03    2.00
   0   3 -20    7.14    2.22
   0   3 -20    7.43    2.53
   0  -3 -20    7.88    2.09
   0   3 -20    2.75    1.45
   0  -3 -21   27.86    4.16
   0  -3 -21   30.29    3.50
   0   3 -21   29.92    4.07
   0   3 -21   30.11    3.91
   0   3 -21   31.70    4.38
   0  -3 -21   28.81    4.10
   0  -3 -21   25.18    3.85
   0  -3 -21   27.33    3.40
   0   3 -21   31.74    3.89
   0   3 -21   27.84    4.02
   0   3 -21   24.16    3.33
   0  -3 -22    2.48    1.65
   0   3 -22    1.72    1.71
   0   3 -22    3.23    1.54
   0  -3 -22    4.64    1.51
   0   3 -22    5.74    2.23
   0   3 -22    4.43    2.06
   0  -3 -22    2.12    1.09
   0  -3 -22    1.52    1.70
   0   3 -23    0.89    1.17
   0   3 -23   -1.99    2.08
   0  -3 -23    0.07    1.40
   0  -3 -23   -0.22    1.85
   0   3 -23    0.20    1.52
   0   3 -23   -0.87    1.56
   0  -3 -23   -2.15    1.72
   0  -3 -23   -0.24    1.90
   0   3 -24    2.86    1.44
   0  -3 -24    5.10    1.94
   0   3 -24    4.92    1.48
   0  -3 -24    2.00    1.49
   0   3 -24    1.81    1.81
   0  -3 -24    4.37    1.55
   0   3 -24    3.69    1.50
   0   3 -25    3.63    1.28
   0   3 -25    4.07    1.64
   0  -3 -25    3.76    1.47
   0  -3 -25    2.42    1.34
   0  -3 -25    4.19    1.37
   0   3 -26    2.23    1.02
   0  -3 -26    0.39    1.32
   0  -3 -26   -0.14    0.83
   0   3 -26    1.04    0.94
   0  -3 -26    0.49    1.02
   0  -3 -27    3.21    0.85
   0  -3 -27    2.17    0.89
   0   4   0  560.19   14.11
   0   4  -1  117.32    6.52
   0   4   1  114.40    6.37
   0  -4  -2  687.48   14.02
   0   4  -2  680.16   15.67
   0   4  -3 5495.68   40.58
   0   4  -3 5424.17   45.52
   0  -4  -4  413.32   10.38
   0   4  -4  412.87   12.31
   0   4  -4  409.62   11.80
   0   4   4  384.97   10.30
   0   4  -4  401.62   12.57
   0  -4  -5 1133.55   17.07
   0   4  -5 1148.30   22.58
   0   4  -5 1071.22   23.40
   0  -4  -5 1117.51   24.35
   0   4  -5 1127.56   21.99
   0   4   5 1093.68   16.36
   0   4  -6  505.08   17.03
   0   4  -6  497.35   16.16
   0  -4  -6  486.12   11.20
   0   4  -6  507.45   16.23
   0  -4  -6  498.94   17.59
   0   4  -7  728.63   21.96
   0   4  -7  701.21   20.84
   0  -4  -7  749.39   23.18
   0   4  -7  759.92   21.67
   0   4  -8  151.44   10.69
   0   4  -8  139.15   10.06
   0  -4  -8  157.60   11.52
   0   4  -8  135.92   10.03
   0   4  -9  885.62   27.43
   0   4  -9  847.39   26.57
   0   4  -9  928.34   27.95
   0  -4  -9  925.08   29.43
   0   4 -10 1142.37   32.87
   0  -4 -10 1172.08   35.07
   0   4 -10 1112.00   32.18
   0   4 -11 1687.01   42.49
   0  -4 -11 1621.49   43.40
   0   4 -11 1609.82   41.20
   0  -4 -12  190.16   15.75
   0  -4 -12  189.53   14.78
   0   4 -12  167.61   14.21
   0  -4 -13 3196.31   67.39
   0  -4 -13 3173.64   63.59
   0   4 -14    2.91    2.35
   0  -4 -14    2.13    3.73
   0  -4 -15 1533.63   51.51
   0  -4 -15 1583.47   48.95
   0   4 -15 1410.63   47.13
   0   4 -16    5.69    1.44
   0  -4 -16    6.54    1.92
   0   4 -16    2.36    4.41
   0  -4 -16   10.35    4.56
   0   4 -16    4.98    1.25
   0  -4 -16    8.24    2.20
   0   4 -16    3.84    1.00
   0  -4 -16    5.93    3.87
   0   4 -16    6.29    1.25
   0  -4 -16    9.82    2.62
   0  -4 -16    6.60    1.49
   0   4 -16    7.91    2.05
   0   4 -16    5.42    1.52
   0   4 -16    9.72    2.52
   0  -4 -17  522.21   32.08
   0   4 -17  562.29   17.05
   0  -4 -17  544.49   15.49
   0  -4 -17  524.83   30.06
   0   4 -17  520.38   30.65
   0   4 -17  535.16   15.34
   0  -4 -17  533.08   15.59
   0   4 -17  533.46   16.97
   0  -4 -17  549.67   14.81
   0   4 -17  519.58   16.05
   0   4 -17  543.45   16.96
   0   4 -17  539.22   15.60
   0   4 -17  549.77   15.47
   0   4 -18   21.10    3.46
   0  -4 -18   22.37    3.36
   0   4 -18   18.80    6.53
   0  -4 -18   21.85    7.63
   0   4 -18   18.78    3.37
   0   4 -18   24.81    3.46
   0  -4 -18   19.28    3.28
   0  -4 -18   23.51    5.87
   0  -4 -18   24.44    3.24
   0   4 -18   21.29    3.41
   0   4 -18   21.94    3.69
   0   4 -18   22.06    3.20
   0   4 -19  735.03   20.33
   0  -4 -19  684.36   18.05
   0   4 -19  711.05   18.05
   0  -4 -19  703.22   17.08
   0   4 -19  684.96   18.67
   0   4 -19  728.37   20.15
   0   4 -19  709.61   19.49
   0  -4 -19  687.90   17.56
   0   4 -19  698.66   17.75
   0   4 -20   21.40    3.66
   0  -4 -20   18.31    3.34
   0  -4 -20   18.77    3.34
   0   4 -20   19.14    3.32
   0   4 -20   22.09    3.64
   0  -4 -20   23.36    3.23
   0  -4 -20   21.37    3.25
   0   4 -20   22.53    3.51
   0   4 -20   21.20    3.19
   0  -4 -21  173.33    8.54
   0  -4 -21  169.71    9.32
   0   4 -21  170.55    9.61
   0  -4 -21  163.52    8.69
   0  -4 -21  176.31    8.33
   0   4 -21  169.29    9.31
   0   4 -21  174.74    8.87
   0   4 -21  167.69    9.46
   0   4 -21  170.32    8.51
   0   4 -22    2.01    1.62
   0   4 -22    1.98    1.61
   0   4 -22    0.88    1.34
   0  -4 -22   -0.67    0.99
   0   4 -22   -0.19    1.46
   0  -4 -22    1.72    1.23
   0  -4 -22    0.17    1.63
   0  -4 -22   -1.28    1.74
   0   4 -22    0.28    1.74
   0  -4 -23  166.58    8.47
   0   4 -23  159.85    8.47
   0   4 -23  170.16    7.86
   0   4 -23  168.10    8.39
   0  -4 -23  171.49    7.40
   0  -4 -23  169.22    8.66
   0   4 -23  183.17    9.08
   0  -4 -24    5.08    1.65
   0  -4 -24    8.14    1.59
   0  -4 -24    4.75    1.62
   0  -4 -24    6.52    1.64
   0   4 -24    5.25    1.83
   0   4 -24    4.06    1.72
   0  -4 -25  646.12   13.85
   0  -4 -25  651.43   14.22
   0  -4 -25  646.61   13.41
   0   4 -25  645.47   14.06
   0   4 -25  646.79   12.74
   0  -4 -26    4.68    1.25
   0  -4 -26    5.94    1.55
   0   4 -26    7.12    1.62
   0  -4 -26    5.70    1.21
   0   4 -26    5.87    1.23
   0  -4 -27  329.96    7.19
   0   5   0    0.67    1.16
   0   5  -1  431.32   14.10
   0   5   1  433.61   14.10
   0  -5  -1  454.93   13.52
   0   5   2 2010.92   30.50
   0   5  -2 2019.43   30.45
   0  -5  -2 1982.27   27.26
   0   5  -3  180.26    9.28
   0  -5  -3  176.78    7.87
   0   5  -4  207.03   10.06
   0   5  -4  196.15    8.46
   0  -5  -4  199.72    8.31
   0   5  -5  256.07   10.97
   0   5  -5  251.83   10.64
   0  -5  -5  233.22   11.59
   0  -5  -5  248.37    9.11
   0   5  -6  146.10    9.71
   0   5  -6  143.45    8.91
   0  -5  -6  143.54    9.83
   0   5  -6  143.20    8.95
   0  -5  -6  142.69    6.83
   0   5  -7  106.55    8.88
   0   5  -7  103.11    8.14
   0  -5  -7  105.34    9.05
   0  -5  -7  112.46    5.94
   0   5  -7   94.38    7.92
   0   5  -8   13.49    3.91
   0  -5  -8   12.44    3.98
   0   5  -8   14.93    3.62
   0   5  -8   20.72    4.39
   0   5  -9  349.26   17.85
   0   5   9  367.13   13.55
   0  -5  -9  352.81   18.58
   0   5  -9  358.12   17.67
   0   5  -9  343.34   17.07
   0   5 -10   15.67    4.52
   0  -5 -10   14.67    4.14
   0   5 -10   18.32    4.70
   0   5 -10   14.40    4.28
   0   5 -11  146.08   12.54
   0   5 -11  175.95   13.73
   0  -5 -11  135.79   13.16
   0   5 -12   90.56   10.68
   0  -5 -12  104.37   10.95
   0  -5 -12  114.06   12.46
   0   5 -12  118.47   12.06
   0  -5 -13  223.75   17.08
   0   5 -13  226.77   17.38
   0  -5 -13  229.57   18.48
   0  -5 -14    6.67    3.50
   0   5 -14    7.66    3.20
   0  -5 -14   12.62    5.08
   0   5 -15   14.96    5.46
   0  -5 -15   14.35    4.97
   0   5 -15   20.14    3.10
   0  -5 -15    9.87    3.95
   0   5 -15   15.02    2.77
   0  -5 -15   19.29    3.32
   0   5 -15   16.59    2.94
   0  -5 -16   11.91    2.16
   0   5 -16   13.51    2.76
   0   5 -16   12.68    5.38
   0  -5 -16    7.98    4.01
   0   5 -16   15.42    3.08
   0  -5 -16   11.89    2.25
   0   5 -16   12.75    2.38
   0  -5 -16   14.73    5.59
   0  -5 -16   14.56    2.91
   0  -5 -16   15.61    2.50
   0   5 -16   11.70    2.62
   0   5 -16   17.21    3.01
   0   5 -16   15.04    2.55
   0   5 -16   15.66    2.86
   0   5 -16   16.44    2.89
   0  -5 -17  318.58   12.02
   0   5 -17  288.39   23.14
   0  -5 -17  297.63   22.66
   0  -5 -17  300.69   11.71
   0   5 -17  302.12   11.47
   0   5 -17  311.28   13.05
   0  -5 -17  308.36   10.94
   0   5 -17  306.39   12.51
   0  -5 -17  333.88   25.91
   0   5 -17  315.70   12.91
   0  -5 -17  317.23   13.02
   0   5 -17  308.61   11.83
   0   5 -17  306.15   11.85
   0   5 -17  327.58   10.84
   0   5 -17  315.50   13.13
   0  -5 -18    3.92    4.48
   0   5 -18   14.41    5.52
   0   5 -18    7.47    2.51
   0  -5 -18    7.64    2.12
   0   5 -18    5.30    1.81
   0   5 -18    5.06    2.15
   0  -5 -18    4.77    1.54
   0  -5 -18    5.23    1.60
   0   5 -18    3.83    1.37
   0   5 -18    6.88    2.11
   0   5 -18    7.36    2.10
   0  -5 -19   35.16    4.25
   0   5 -19   31.15    4.31
   0   5 -19   29.29    3.68
   0  -5 -19   32.51    3.66
   0   5 -19   37.37    4.86
   0   5 -19   38.35    4.60
   0  -5 -19   32.31    3.83
   0   5 -19   32.06    4.05
   0  -5 -20   62.18    5.80
   0   5 -20   64.84    6.10
   0  -5 -20   55.63    5.19
   0  -5 -20   72.49    5.25
   0   5 -20   69.71    6.25
   0   5 -20   72.55    6.24
   0  -5 -20   70.65    5.61
   0   5 -20   69.95    5.62
   0  -5 -21   49.11    4.61
   0  -5 -21   41.16    4.60
   0   5 -21   45.22    5.14
   0  -5 -21   42.86    3.92
   0   5 -21   44.84    4.97
   0   5 -21   42.69    4.80
   0   5 -21   42.06    4.23
   0   5 -21   47.93    4.75
   0  -5 -22   50.17    5.07
   0  -5 -22   39.59    3.91
   0  -5 -22   43.65    4.61
   0  -5 -22   43.19    3.74
   0   5 -22   42.10    4.53
   0   5 -22   42.31    4.16
   0   5 -22   47.56    4.44
   0   5 -22   45.77    4.95
   0   5 -23   25.08    3.23
   0   5 -23   23.90    3.52
   0  -5 -23   20.45    3.16
   0  -5 -23   20.35    3.25
   0  -5 -23   23.25    2.87
   0   5 -24   30.68    3.25
   0  -5 -24   29.28    3.31
   0   5 -24   30.77    3.56
   0  -5 -24   28.57    3.43
   0  -5 -24   26.26    2.59
   0  -5 -24   29.25    3.55
   0   5 -25    8.45    1.82
   0   5 -25    9.35    2.06
   0  -5 -25    9.57    1.94
   0  -5 -25    8.25    1.96
   0  -5 -25    6.42    1.80
   0   5 -26    2.17    1.00
   0  -5 -26    3.46    1.33
   0  -5 -26    1.08    0.89
   0  -5 -26    0.99    0.85
   0   6   0  701.13   19.98
   0  -6  -1   98.21    6.93
   0   6  -1  102.31    7.77
   0   6   1   97.36    7.49
   0  -6  -2 1840.43   29.19
   0   6  -2 1805.01   32.16
   0  -6  -3  482.80   14.60
   0   6  -3  506.16   17.18
   0   6   3  483.96   16.84
   0  -6  -4 2721.69   33.98
   0   6   4 2612.24   39.17
   0   6  -4 2710.69   33.11
   0  -6  -5  635.40   16.16
   0   6   5  604.32   18.97
   0   6  -5  664.70   17.70
   0  -6  -6  675.72   16.50
   0   6   6  633.25   19.50
   0   6  -6  638.79   21.26
   0   6  -6  621.79   19.10
   0  -6  -6  660.22   21.83
   0   6  -6  697.75   19.81
   0  -6  -7  790.57   17.47
   0   6   7  762.10   21.56
   0   6  -7  750.37   24.37
   0   6  -7  758.37   22.68
   0  -6  -7  766.44   24.90
   0   6  -7  761.39   22.61
   0   6  -8  329.31   16.05
   0   6   8  331.78   14.18
   0   6  -8  322.60   16.72
   0  -6  -8  305.18   16.84
   0   6  -8  339.42   16.19
   0   6  -9  285.99   15.83
   0   6   9  297.35   13.47
   0   6  -9  307.42   17.39
   0  -6  -9  297.52   17.54
   0   6  -9  305.02   16.43
   0   6 -10   68.70    8.49
   0   6 -10   49.93    7.25
   0  -6 -10   63.48    8.82
   0   6 -10   74.53    8.81
   0   6 -11    2.37    2.51
   0  -6 -11    4.58    3.10
   0   6 -11    8.49    3.61
   0   6 -11    8.62    3.54
   0  -6 -12  522.31   27.17
   0   6 -12  480.67   24.70
   0  -6 -12  499.03   24.61
   0   6 -12  477.47   24.31
   0  -6 -13  465.99   26.81
   0   6 -13  402.01   23.70
   0  -6 -13  480.11   25.06
   0  -6 -14 1711.92   53.70
   0  -6 -14 1723.60   49.50
   0  -6 -15  671.77   32.11
   0   6 -15  615.25   31.72
   0   6 -15  716.08   18.96
   0  -6 -15  643.24   16.31
   0   6 -15  671.45   17.70
   0   6 -15  697.97   16.07
   0   6 -15  702.42   17.33
   0  -6 -15  691.48   18.43
   0   6 -15  740.07   18.96
   0   6 -15  723.52   19.01
   0  -6 -15  654.53   34.46
   0   6 -16  737.30   35.96
   0  -6 -16  787.58   35.66
   0  -6 -16  772.49   18.40
   0   6 -16  842.09   18.51
   0   6 -16  856.69   21.32
   0   6 -16  763.61   19.52
   0  -6 -16  849.44   20.97
   0   6 -16  829.12   20.63
   0  -6 -16  806.13   39.60
   0   6 -16  840.03   19.40
   0   6 -16  843.55   19.38
   0   6 -16  855.95   18.02
   0   6 -16  867.70   21.42
   0  -6 -17  583.37   16.54
   0   6 -17  505.24   30.57
   0  -6 -17  579.65   31.39
   0  -6 -17  545.58   15.62
   0   6 -17  569.46   17.91
   0   6 -17  606.34   15.92
   0  -6 -17  590.17   34.52
   0  -6 -17  555.96   17.44
   0   6 -17  568.29   17.50
   0   6 -17  571.84   17.80
   0   6 -17  573.72   16.30
   0   6 -17  579.38   16.44
   0   6 -17  583.06   14.87
   0  -6 -18   76.73    6.08
   0   6 -18   98.58    6.49
   0   6 -18   99.08    7.57
   0  -6 -18   99.72    6.13
   0   6 -18   88.02    7.15
   0  -6 -18   95.46    6.03
   0   6 -18   92.45    7.08
   0  -6 -18   93.95    6.74
   0   6 -18   84.67    6.42
   0   6 -18   97.89    6.08
   0   6 -18  103.62    6.96
   0   6 -19   16.86    3.36
   0  -6 -19   17.12    2.99
   0   6 -19   16.73    3.41
   0  -6 -19   21.90    2.85
   0  -6 -19   16.54    2.50
   0  -6 -19   17.15    2.87
   0   6 -19   17.11    3.22
   0   6 -19   18.31    3.36
   0  -6 -20  114.95    7.21
   0  -6 -20  106.44    7.49
   0   6 -20  111.09    7.80
   0  -6 -20  111.27    6.31
   0   6 -20  111.01    7.59
   0   6 -20  118.97    7.42
   0   6 -20  108.47    7.09
   0   6 -20  113.46    7.92
   0  -6 -21    5.49    2.31
   0   6 -21    4.35    1.79
   0   6 -21    6.41    1.90
   0  -6 -21    6.44    1.91
   0   6 -21    6.37    2.11
   0   6 -21    6.23    2.28
   0  -6 -22  344.32   12.27
   0   6 -22  340.14   11.45
   0   6 -22  355.61   12.91
   0  -6 -22  352.88   11.39
   0   6 -22  331.02   11.50
   0  -6 -23  323.48   11.55
   0  -6 -23  325.64   10.09
   0   6 -23  330.53   11.64
   0  -6 -23  323.27   11.07
   0   6 -23  313.52   10.51
   0  -6 -24  465.93   12.61
   0  -6 -24  441.73   10.41
   0  -6 -24  448.35   11.53
   0   6 -24  460.14   12.49
   0  -6 -24  429.44   11.67
   0   6 -24  447.64   11.45
   0  -6 -25  370.56   10.09
   0  -6 -25  355.59    9.10
   0  -6 -25  342.04    9.14
   0   6 -25  359.69    9.19
   0  -6 -26  662.04   11.64
   0  -6 -26  625.05    9.68
   0   6 -26  640.44   10.44
   0  -6 -26  627.27   10.06
   0   7   0   -0.74    1.69
   0  -7   0    0.45    1.86
   0   7  -1   10.92    2.91
   0   7   1    3.97    1.62
   0  -7  -1    6.41    2.57
   0   7  -2    1.33    1.74
   0   7   2    1.54    1.72
   0  -7  -2    1.85    1.74
   0   7   3  228.90   12.65
   0   7  -3  237.87   12.93
   0  -7  -3  246.95   11.46
   0   7  -4    2.56    2.08
   0   7   4    1.50    1.73
   0   7  -4    2.04    1.60
   0  -7  -4    2.38    1.93
   0   7   5    2.91    2.40
   0   7  -5    1.39    1.60
   0  -7  -5    2.13    1.73
   0   7  -6  365.99   17.09
   0   7   6  369.96   16.31
   0   7  -6  400.37   15.46
   0  -7  -6  390.95   17.47
   0  -7  -6  402.87   14.04
   0   7  -7   46.87    6.50
   0  -7  -7   39.03    5.73
   0   7   7   34.46    5.03
   0   7  -7   36.78    5.07
   0  -7  -7   44.12    4.53
   0   7  -8  121.15   10.83
   0   7   8  115.70    9.18
   0  -7  -8  110.02   10.67
   0   7  -8  128.50   10.25
   0  -7  -8  129.16    7.61
   0   7  -9  198.11   13.59
   0   7  -9  221.58   15.29
   0   7   9  206.33   12.26
   0  -7  -9  217.69   15.56
   0   7  -9  211.26   13.77
   0   7 -10    2.78    2.31
   0  -7 -10    2.61    2.13
   0   7 -10    2.67    1.75
   0   7 -10    3.92    2.95
   0   7 -11    2.52    2.40
   0  -7 -11    2.38    3.21
   0   7 -11    2.24    1.55
   0   7 -11    2.40    2.34
   0  -7 -12   22.02    6.47
   0   7 -12   19.97    5.38
   0   7 -12   17.49    5.01
   0  -7 -13  355.22   22.04
   0  -7  13  300.57   17.79
   0   7 -13  280.50   19.94
   0  -7 -13  311.82   22.44
   0  -7 -14   24.56    3.10
   0  -7 -14   28.09    7.06
   0   7 -14   11.86    5.44
   0   7 -14   25.81    3.73
   0  -7 -14   21.87    7.09
   0   7 -14   21.86    3.40
   0  -7 -14   22.44    3.35
   0   7 -15   13.79    2.80
   0   7 -15    8.03    4.72
   0  -7 -15   11.15    2.76
   0   7 -15   12.71    2.64
   0  -7 -15    8.12    1.47
   0  -7 -15   10.44    3.87
   0  -7 -15   14.11    2.92
   0   7 -15   13.71    2.91
   0   7 -15   13.23    2.31
   0   7 -15   16.29    2.96
   0   7 -16   10.11    2.62
   0  -7 -16    7.43    4.10
   0   7 -16   15.65    3.18
   0  -7 -16    7.59    1.83
   0  -7 -16    1.13    2.70
   0  -7 -16   12.90    2.90
   0   7 -16    8.04    1.86
   0   7 -16   11.65    2.38
   0   7 -16   10.03    2.85
   0  -7 -17    3.49    3.11
   0   7 -17    4.47    2.33
   0   7 -17   -1.27    1.07
   0  -7 -17   -0.56    1.69
   0   7 -17    2.49    1.80
   0  -7 -17    1.95    1.49
   0   7 -17    2.93    1.87
   0  -7 -17    0.53    1.69
   0   7 -17    2.12    1.06
   0   7 -17    1.42    1.27
   0   7 -17    4.30    1.38
   0   7 -18   20.99    3.70
   0  -7 -18   21.00    3.19
   0  -7 -18   16.14    3.26
   0   7 -18   21.28    3.54
   0  -7 -18   16.01    2.61
   0   7 -18   21.96    3.50
   0   7 -18   19.36    3.29
   0   7 -18   20.15    2.75
   0   7 -18   20.23    3.49
   0  -7 -19  124.77    6.83
   0  -7 -19  121.30    7.62
   0   7 -19  127.98    8.41
   0   7 -19  118.46    7.44
   0   7 -19  126.58    6.66
   0   7 -19  134.10    7.87
   0   7 -20   69.55    4.73
   0   7 -20   67.85    5.54
   0  -7 -20   67.05    4.82
   0   7 -20   68.90    5.74
   0  -7 -20   59.39    5.30
   0   7 -20   64.03    5.90
   0  -7 -21   33.56    4.07
   0   7 -21   34.23    3.84
   0   7 -21   34.29    4.07
   0  -7 -21   36.70    4.12
   0   7 -21   30.10    4.11
   0  -7 -22    6.98    1.90
   0   7 -22    7.42    2.16
   0   7 -22   11.37    2.86
   0  -7 -22    8.79    1.98
   0   7 -22    7.82    2.02
   0  -7 -23   53.38    4.11
   0  -7 -23   54.09    4.75
   0   7 -23   51.75    4.69
   0  -7 -23   54.13    4.46
   0   7 -23   52.06    4.31
   0  -7 -24    7.39    2.05
   0  -7 -24    8.89    1.84
   0  -7 -24   11.62    1.94
   0  -7 -24   11.85    2.16
   0   7 -24    6.78    1.55
   0  -7 -25   28.13    2.15
   0  -7 -25   30.92    2.92
   0  -7 -25   32.37    2.59
   0  -7 -25   28.50    2.57
   0   7 -25   30.22    2.70
   0  -7 -26    1.16    0.97
   0   7 -26    1.67    0.89
   0  -8   0 1079.16   27.56
   0   8   0  924.55   27.29
   0  -8   1   50.18    6.41
   0  -8  -1   46.77    5.86
   0   8  -1   41.82    6.19
   0   8   1   42.90    6.05
   0  -8  -2 1410.07   30.48
   0   8   2 1345.84   33.13
   0   8  -2 1359.67   33.24
   0  -8  -3  433.49   16.45
   0   8   3  415.79   18.38
   0   8  -3  433.36   18.69
   0   8  -4 1422.75   26.17
   0  -8  -4 1359.62   28.86
   0   8  -4 1384.53   33.48
   0   8   4 1358.71   33.44
   0   8  -5  113.26    7.90
   0  -8  -5  114.84    8.33
   0   8   5  106.43    9.37
   0  -8  -6 1951.25   41.55
   0   8  -6 2116.36   36.77
   0   8  -6 1994.93   42.02
   0  -8  -6 2045.42   34.65
   0   8   6 1909.70   40.02
   0   8  -7   14.62    3.52
   0   8  -7   16.51    4.07
   0  -8  -7   19.99    3.52
   0   8   7   17.17    4.29
   0  -8  -7   11.39    3.40
   0   8  -8  908.82   30.74
   0  -8  -8  898.58   31.10
   0   8   8  925.50   27.95
   0   8  -9   12.14    4.07
   0   8  -9   12.91    3.28
   0  -8  -9   14.57    5.08
   0   8   9   12.81    3.30
   0   8 -10  526.56   25.72
   0  -8 -10  498.61   25.50
   0   8 -10  557.41   24.24
   0   8 -11    6.37    3.56
   0   8 -11    0.58    2.43
   0  -8 -11    2.59    2.73
   0  -8 -12  466.55   27.06
   0   8 -12  564.65   26.81
   0   8 -12  502.82   27.28
   0  -8  12  481.18   23.95
   0  -8 -13  128.37   13.35
   0  -8  13  132.19   12.71
   0  -8 -13  115.19   14.11
   0   8 -14  939.21   21.87
   0   8 -14  982.83   20.61
   0   8 -14  936.84   19.58
   0  -8 -14  919.23   21.43
   0  -8 -14  922.91   41.01
   0  -8 -14  986.71   37.59
   0  -8 -14  905.70   19.18
   0   8 -15  247.46   10.21
   0   8 -15  254.47   10.75
   0  -8 -15  248.19   11.47
   0  -8 -15  251.20   22.22
   0   8 -15  253.43   11.65
   0  -8 -15  229.78   18.71
   0   8 -16 1520.99   25.32
   0   8 -16 1573.94   27.20
   0  -8 -16 1472.38   28.19
   0  -8 -16 1523.50   55.45
   0  -8 -16 1489.02   48.50
   0   8 -16 1480.34   28.65
   0   8 -17  190.70    8.87
   0   8 -17  197.65    9.72
   0   8 -17  187.09    9.61
   0  -8 -17  189.16   10.33
   0  -8 -17  180.88    8.73
   0  -8 -17  192.06    9.72
   0   8 -17  180.52   10.15
   0  -8 -18  231.43   11.23
   0  -8 -18  220.60   10.33
   0   8 -18  222.06   11.21
   0   8 -18  223.40   10.21
   0   8 -18  213.86    9.22
   0   8 -18  210.69   10.03
   0   8 -19   34.24    4.12
   0   8 -19   33.12    3.48
   0   8 -19   43.07    4.46
   0  -8 -19   36.00    3.73
   0  -8 -19   32.43    4.07
   0   8 -19   35.27    4.29
   0   8 -19   40.88    4.99
   0   8 -20  154.85    8.21
   0  -8 -20  151.60    7.21
   0   8 -20  142.05    8.01
   0  -8 -20  156.51    8.35
   0   8 -20  159.10    9.10
   0  -8 -21    5.46    1.76
   0   8 -21    4.82    1.83
   0   8 -21    4.59    1.85
   0  -8 -21    8.30    1.98
   0   8 -21    6.62    2.37
   0   8 -22  439.83   12.58
   0  -8 -22  438.49   12.27
   0  -8 -22  430.34   12.64
   0   8 -22  444.58   12.70
   0  -8 -23   23.11    2.69
   0  -8 -23   25.58    3.23
   0  -8 -23   25.37    2.98
   0   8 -23   26.44    3.10
   0  -8 -24  555.48   12.66
   0  -8 -24  515.16   10.63
   0  -8 -24  531.21   10.99
   0  -8 -24  512.51   11.18
   0   8 -24  544.77   11.72
   0  -8 -25   91.41    4.58
   0   8 -25   91.09    4.24
   0  -8 -25   92.05    3.87
   0  -8 -25   97.99    3.83
   0  -9   0    1.64    1.86
   0   9   0    0.08    2.57
   0  -9  -1    0.76    1.73
   0  -9   1    2.68    2.63
   0   9  -1   -0.58    2.65
   0  -9  -2    2.04    2.32
   0  -9   2    0.12    2.37
   0   9  -2    0.31    2.20
   0   9   2   -0.06    2.48
   0  -9  -3   31.74    4.92
   0   9  -3   34.28    6.03
   0   9   3   34.50    5.96
   0   9  -4   52.30    5.18
   0  -9  -4   43.36    5.59
   0   9   4   51.74    7.17
   0   9  -4   44.71    6.57
   0   9  -5    2.86    1.56
   0  -9  -5    3.45    1.81
   0   9   5    0.86    1.70
   0   9  -6   13.05    4.41
   0  -9  -6    9.65    3.65
   0   9  -6   14.87    3.19
   0  -9  -6   13.66    3.44
   0   9   6   10.86    3.42
   0   9  -7   28.96    5.93
   0   9  -7   32.61    4.99
   0  -9  -7   23.60    4.34
   0  -9  -7   25.28    5.22
   0   9   7   24.90    5.23
   0   9  -8   31.25    5.28
   0   9  -8   40.07    7.14
   0  -9  -8   38.27    7.00
   0   9   8   36.34    6.22
   0   9  -9    0.75    1.34
   0   9  -9    7.74    3.32
   0  -9  -9    4.20    3.45
   0   9 -10   15.95    4.97
   0   9 -10    7.54    2.92
   0  -9  10    9.90    4.06
   0  -9 -10    7.54    4.13
   0   9 -11    3.38    2.62
   0   9 -11    5.45    2.43
   0  -9  11   -0.47    1.85
   0  -9 -11    0.30    2.37
   0   9 -12  154.72   15.81
   0  -9 -12  167.19   16.68
   0  -9  12  177.77   15.22
   0  -9 -12  201.05   15.97
   0  -9  13   53.61    8.74
   0  -9 -13   46.95    8.01
   0   9 -13   54.64    4.37
   0  -9 -13   52.00    9.89
   0   9 -13   57.70    5.03
   0   9 -13   53.38    4.76
   0  -9 -13   59.00    5.52
   0   9 -13   62.62    5.64
   0  -9 -13   57.17    4.81
   0  -9 -14   12.31    4.99
   0   9 -14   13.40    2.61
   0   9 -14   18.47    3.12
   0  -9 -14   14.62    2.93
   0   9 -14   19.00    2.62
   0   9 -14   14.80    3.05
   0  -9 -15   17.89    6.03
   0  -9 -15   16.47    3.20
   0   9 -15   14.83    2.14
   0   9 -15   16.20    3.20
   0   9 -15   14.78    2.54
   0   9 -15   16.11    3.04
   0  -9 -16   12.44    2.89
   0   9 -16   11.60    2.82
   0   9 -16   13.04    2.88
   0   9 -16   10.67    2.28
   0   9 -16   20.98    3.42
   0  -9 -17    3.91    2.13
   0   9 -17    3.95    2.16
   0   9 -17    1.52    1.41
   0   9 -17    3.94    2.21
   0   9 -17    4.10    1.86
   0   9 -18    0.28    1.46
   0   9 -18   -0.18    1.42
   0   9 -18   -0.80    1.36
   0  -9 -18    1.46    1.72
   0  -9 -18   -0.72    1.59
   0   9 -18    1.01    1.41
   0   9 -18    0.30    1.56
   0   9 -19   58.40    5.08
   0   9 -19   56.50    5.26
   0   9 -19   55.66    4.57
   0  -9 -19   59.04    4.84
   0  -9 -19   58.36    5.27
   0   9 -19   57.38    5.26
   0   9 -19   52.54    5.30
   0  -9 -20    8.81    1.72
   0  -9 -20    9.12    2.24
   0   9 -20    8.80    2.23
   0   9 -20    6.41    2.01
   0   9 -21   21.44    3.11
   0  -9 -21   27.77    2.82
   0   9 -21   23.47    3.10
   0  -9 -21   21.31    2.99
   0  -9 -21   21.89    3.08
   0   9 -22  129.32    6.63
   0  -9 -22  134.12    6.60
   0  -9 -22  125.89    6.58
   0   9 -22  140.73    6.92
   0  -9 -23    2.44    1.53
   0  -9 -23    2.49    1.20
   0  -9 -23    4.33    1.39
   0   9 -23    1.44    1.11
   0  -9 -24   12.96    1.76
   0  -9 -24    9.41    1.89
   0  -9 -24    5.55    0.87
   0   9 -24    8.75    1.62
   0  -9 -24   10.14    1.54
   0  -9 -25    5.31    1.20
   0   9 -25    5.48    1.18
   0  10   0 1112.46   34.86
   0 -10   0 1164.25   33.08
   0  10  -1 1718.08   43.41
   0  10   1 1753.28   43.89
   0 -10  -1 1780.05   40.19
   0 -10   1 1864.55   42.85
   0  10   2  278.52   17.51
   0  10  -2  287.28   17.67
   0 -10  -2  256.18   14.90
   0 -10   2  267.96   16.67
   0  10   3  433.92   21.91
   0  10  -3  468.38   22.63
   0 -10  -3  413.46   18.81
   0 -10   3  468.34   22.38
   0  10   4    7.31    3.55
   0 -10   4   12.52    4.21
   0 -10  -4   16.53    3.67
   0  10   5  994.73   33.21
   0 -10  -5 1077.53   29.47
   0 -10   5 1087.42   35.57
   0  10   6   27.93    5.90
   0 -10  -6   33.53    6.07
   0  10  -6   24.66    5.85
   0 -10  -6   27.93    4.81
   0 -10   6   31.66    6.30
   0  10   7  672.76   27.68
   0 -10  -7  676.77   28.22
   0  10  -7  656.67   27.98
   0 -10   7  702.81   29.68
   0 -10  -7  744.90   23.86
   0  10   8  198.16   15.12
   0 -10  -8  188.68   15.52
   0  10  -8  184.71   15.38
   0 -10   8  227.67   17.25
   0  10   9  664.60   27.22
   0 -10   9  665.69   29.89
   0  10  -9  624.07   29.11
   0 -10  -9  633.80   29.70
   0 -10  10  411.56   24.06
   0 -10 -10  412.03   24.92
   0  10 -10  392.18   24.05
   0 -10  11 1643.96   48.13
   0 -10 -11 1640.38   25.85
   0  10 -11 1490.49   48.44
   0 -10 -11 1512.59   49.54
   0  10 -11 1552.25   25.46
   0  10 -12  225.86   19.68
   0 -10 -12  220.51    9.73
   0  10 -12  234.69    9.37
   0  10 -12  245.19   10.23
   0  10 -12  222.05    9.89
   0 -10  12  210.49   17.32
   0 -10 -12  219.80   19.53
   0  10 -12  235.09   10.77
   0 -10 -13 1109.84   22.11
   0 -10  13 1057.44   39.08
   0  10 -13 1099.92   20.27
   0  10 -13 1060.10   21.93
   0  10 -13 1116.73   22.30
   0 -10 -13 1145.51   24.08
   0 -10 -13 1044.01   44.13
   0  10 -13 1116.31   24.02
   0 -10 -14   57.51   10.65
   0 -10 -14   49.34    5.20
   0  10 -14   48.21    4.22
   0  10 -14   53.64    5.48
   0  10 -14   46.09    4.67
   0  10 -14   42.82    4.54
   0 -10 -15  537.78   17.18
   0  10 -15  541.94   13.83
   0  10 -15  529.64   17.14
   0  10 -15  575.62   16.41
   0  10 -15  550.24   15.75
   0 -10 -16   13.69    3.11
   0  10 -16    8.92    2.41
   0  10 -16   10.41    2.56
   0  10 -16   13.68    2.79
   0  10 -16   12.16    1.87
   0  10 -16   11.83    2.54
   0 -10 -17  461.69   15.84
   0  10 -17  435.19   13.65
   0  10 -17  445.90   14.56
   0  10 -17  465.53   14.75
   0  10 -17  448.61   14.57
   0 -10 -18  111.99    7.82
   0  10 -18  118.52    7.39
   0  10 -18  107.27    7.10
   0  10 -18  106.96    6.54
   0  10 -18  115.19    7.26
   0 -10 -18  111.02    7.36
   0  10 -19  463.52   13.84
   0  10 -19  439.84   13.77
   0 -10 -19  460.23   14.29
   0  10 -19  454.64   13.89
   0 -10 -20  222.92    8.52
   0  10 -20  221.97    9.55
   0 -10 -20  226.12    9.55
   0  10 -20  225.28    9.39
   0 -10 -21  385.02   11.58
   0 -10 -21  393.08   10.18
   0  10 -21  399.08   11.78
   0 -10 -21  411.53   12.11
   0  10 -21  391.74   11.78
   0 -10 -22  101.50    5.53
   0  10 -22  103.79    5.61
   0 -10 -22   97.71    5.29
   0  10 -22  102.51    5.63
   0 -10 -23  351.73   10.04
   0 -10 -23  349.75    9.13
   0  10 -23  344.16    9.14
   0 -10 -23  352.26    8.67
   0  10 -24    4.48    1.10
   0 -10 -24    4.38    0.99
   0 -10 -24    3.60    1.19
   0  11   0    0.44    3.02
   0 -11   0    3.70    2.61
   0  11  -1   61.25    8.97
   0  11   1   55.35    8.22
   0 -11  -1   58.18    7.82
   0 -11   1   59.31    8.20
   0  11   2  319.80   20.06
   0  11  -2  321.36   20.09
   0 -11   2  292.62   18.47
   0 -11  -2  305.23   17.52
   0  11  -3  151.50   13.75
   0  11   3  157.94   14.17
   0 -11   3  167.29   14.20
   0 -11  -3  171.50   13.03
   0  11   4   57.60    8.58
   0 -11   4   63.53    9.01
   0 -11  -4   61.02    7.83
   0  11   5   62.10    9.15
   0  11  -5   39.50    6.88
   0 -11   5   45.07    7.72
   0 -11  -5   45.49    6.50
   0 -11  -5   47.06    7.43
   0  11   6   56.12    8.46
   0  11  -6   50.73    7.86
   0 -11   6   55.66    8.81
   0 -11  -6   61.39    7.33
   0 -11  -6   46.69    7.43
   0 -11   7    2.76    3.19
   0 -11  -7    0.68    2.26
   0  11   7    0.08    1.60
   0  11  -7   -3.81    2.87
   0 -11   8   59.41    9.39
   0  11   8   67.64    9.37
   0 -11  -8   55.56    8.91
   0  11  -8   57.11    9.10
   0 -11   9    0.51    2.96
   0 -11  -9    5.68    2.87
   0  11   9    0.19    1.53
   0 -11 -10    2.15    2.81
   0  11 -10    0.02    1.07
   0  11 -10    4.75    1.75
   0  11 -10   -0.36    1.25
   0 -11 -10    1.00    1.34
   0  11 -10   -1.30    2.38
   0 -11  10   -1.21    2.43
   0 -11 -11   38.28    8.62
   0  11 -11   45.13    4.51
   0  11 -11   33.82    4.08
   0  11 -11   39.18    4.06
   0 -11 -11   43.61    4.46
   0  11 -11   25.54    6.61
   0 -11  11   32.18    7.34
   0 -11  12  147.38   15.41
   0  11 -12  174.03    8.35
   0  11 -12  170.34    8.71
   0  11 -12  174.64    9.03
   0  11 -12  153.55   16.78
   0 -11 -12  160.84    8.59
   0 -11 -12  158.65   17.03
   0 -11 -13   -1.10    2.19
   0 -11 -13    7.48    2.36
   0  11 -13    3.86    1.53
   0 -11  13    0.02    2.01
   0  11 -13    3.35    1.42
   0  11 -13    4.59    1.89
   0 -11 -14   12.50    2.70
   0  11 -14   13.51    2.63
   0  11 -14   16.90    2.93
   0  11 -14   13.41    2.26
   0  11 -14   11.56    2.67
   0 -11 -15  115.23    8.01
   0  11 -15  115.77    7.49
   0  11 -15  114.90    7.30
   0  11 -15  113.72    7.42
   0  11 -15  113.77    6.47
   0  11 -15  103.47    7.00
   0 -11 -16    3.93    2.06
   0  11 -16    3.16    1.80
   0  11 -16    5.93    2.02
   0  11 -16    5.44    1.73
   0  11 -16    4.81    1.46
   0  11 -16    3.69    1.67
   0 -11 -17    6.56    2.44
   0  11 -17    2.07    1.82
   0  11 -17    4.77    1.82
   0  11 -17    5.38    1.61
   0  11 -17    4.26    1.62
   0 -11 -18   28.31    3.87
   0  11 -18   30.95    3.77
   0  11 -18   32.17    3.85
   0  11 -18   27.34    3.37
   0 -11 -18   24.88    3.62
   0  11 -19   51.12    4.49
   0  11 -19   56.97    5.05
   0 -11 -19   60.04    5.22
   0  11 -19   55.69    4.84
   0 -11 -20    5.46    1.72
   0 -11 -20    4.29    1.33
   0  11 -20    5.86    2.24
   0 -11 -20    3.88    1.68
   0  11 -20    2.90    1.48
   0 -11 -21   11.17    2.02
   0 -11 -21   10.39    1.61
   0  11 -21   12.69    2.32
   0 -11 -21   12.02    2.14
   0  11 -21   15.40    2.67
   0 -11 -22  117.13    5.65
   0  11 -22  111.08    5.34
   0 -11 -22  106.24    4.92
   0  11 -22  110.72    5.54
   0  11 -23   19.94    2.18
   0 -11 -23   16.08    1.95
   0 -11 -23   16.29    2.13
   0 -11 -24  169.38    5.31
   0  12   0  421.98   24.70
   0 -12   0  421.63   22.66
   0  12   1 2332.62   57.71
   0  12  -1 2302.65   57.38
   0 -12   1 2450.25   55.40
   0 -12  -1 2414.81   53.07
   0  12  -2  108.10   12.51
   0  12   2  129.00   13.66
   0 -12   2  127.99   13.24
   0 -12  -2  126.62   12.31
   0  12   3 1745.61   50.10
   0 -12  -3 1761.02   44.48
   0 -12   3 1875.20   50.46
   0  12   4   32.61    7.13
   0 -12  -4   12.90    3.96
   0 -12   4   25.99    5.86
   0  12   5  402.48   24.11
   0  12  -5  366.46   21.76
   0 -12   5  441.63   25.50
   0 -12  -5  436.86   21.55
   0 -12  -5  376.24   21.85
   0  12   6   93.97   11.69
   0  12  -6   95.17   11.65
   0 -12   6   86.11   11.51
   0 -12  -6  104.39   10.46
   0 -12  -6   81.59   10.68
   0  12   7  211.71   17.57
   0 -12  -7  201.28   16.96
   0  12  -7  187.82   16.43
   0 -12   7  215.05   18.38
   0 -12  -8   41.10    7.77
   0  12   8   51.23    8.91
   0  12  -8   37.85    4.03
   0  12  -8   42.06    4.37
   0  12  -8   29.71    6.96
   0 -12  -8   39.41    4.17
   0 -12   8   37.09    7.74
   0 -12   9 1741.11   53.60
   0  12  -9 1808.31   27.48
   0  12   9 1691.20   48.79
   0 -12  -9 1753.80   27.50
   0  12  -9 1604.67   51.20
   0  12  -9 1751.51   27.63
   0 -12  -9 1737.95   52.65
   0  12 -10  176.74    8.69
   0  12 -10  178.26    9.11
   0  12 -10  183.08    9.05
   0 -12 -10  184.35    8.80
   0 -12 -10  171.39    8.91
   0  12 -10  162.01   16.54
   0 -12  10  173.74   17.22
   0 -12 -10  154.84   16.35
   0  12 -11 2982.80   35.67
   0  12 -11 2803.51   70.88
   0 -12 -11 3018.17   37.17
   0 -12  11 2788.51   68.70
   0 -12 -11 2923.29   72.84
   0  12 -11 3108.88   37.56
   0  12 -11 2933.87   37.22
   0  12 -12  119.23    7.20
   0  12 -12  113.15    7.52
   0  12 -12  129.91    7.94
   0 -12  12  110.54   13.77
   0 -12 -12  110.50   14.61
   0 -12 -13  936.99   22.30
   0  12 -13  956.46   19.69
   0  12 -13  930.36   19.83
   0  12 -13  893.46   20.78
   0  12 -13  945.39   21.09
   0 -12 -14   65.79    6.08
   0  12 -14   69.37    5.25
   0  12 -14   66.04    5.36
   0  12 -14   69.48    5.81
   0  12 -14   66.16    5.84
   0  12 -15   13.89    2.95
   0  12 -15   15.83    2.73
   0 -12 -15   13.98    2.84
   0  12 -15   14.45    2.47
   0  12 -15   17.99    2.76
   0  12 -15   19.37    2.68
   0 -12 -16   83.97    6.66
   0  12 -16   71.82    5.75
   0  12 -16   83.09    6.32
   0  12 -16   76.38    5.06
   0  12 -16   78.24    5.77
   0 -12 -17  276.41   11.72
   0  12 -17  269.96   10.87
   0  12 -17  264.48   10.75
   0  12 -17  271.54    9.02
   0  12 -17  257.07   10.30
   0 -12 -18   24.91    3.65
   0  12 -18   29.47    3.69
   0  12 -18   26.59    3.45
   0  12 -18   21.85    3.16
   0 -12 -18   29.80    3.83
   0  12 -19 1040.55   19.56
   0  12 -19 1082.49   19.35
   0 -12 -19 1094.61   20.62
   0  12 -19 1061.32   19.03
   0 -12 -20   78.38    4.85
   0 -12 -20   76.17    4.66
   0  12 -20   71.69    5.02
   0 -12 -20   76.96    5.27
   0  12 -20   65.94    4.53
   0 -12 -21  722.73   12.80
   0  12 -21  718.59   14.13
   0 -12 -21  728.08   12.45
   0 -12 -21  753.96   14.72
   0  12 -21  699.15   13.33
   0 -12 -22   55.29    3.65
   0  12 -22   51.32    3.30
   0 -12 -23  238.37    6.26
   0 -12 -23  235.71    6.66
   0 -13   0   -6.52    3.54
   0  13   0    5.54    3.02
   0 -13   1   45.98    8.23
   0 -13  -1   45.67    8.16
   0  13   1   36.90    7.79
   0 -13  -2  224.86   17.00
   0 -13   2  205.98   17.56
   0  13   2  197.94   17.89
   0 -13   3   25.46    6.63
   0 -13  -3   22.46    5.25
   0  13   3   31.99    7.15
   0 -13  -4  110.27   12.10
   0  13  -4  123.39   12.98
   0 -13   4  126.20   14.14
   0 -13  -4  137.98   12.97
   0  13   4  121.93   14.15
   0 -13   5   -0.06    3.27
   0  13  -5   -0.38    1.41
   0  13  -5    0.75    2.75
   0 -13  -5    2.38    2.08
   0  13   5    1.69    2.41
   0  13   6    6.96    4.01
   0 -13  -6   -2.29    2.61
   0  13  -6    7.86    3.73
   0 -13  -6    6.52    1.71
   0 -13   6   12.94    5.09
   0  13  -6    9.91    2.07
   0  13   7   -2.98    2.98
   0 -13  -7    4.94    2.99
   0  13  -7    3.66    3.01
   0 -13  -7   -0.39    1.67
   0 -13   7   -3.40    3.61
   0  13  -7    0.64    1.23
   0 -13  -8   70.20   10.27
   0  13   8   55.73    9.23
   0  13  -8   67.47    5.49
   0  13  -8   57.22    9.58
   0 -13  -8   63.20    5.33
   0 -13   8   72.71   11.52
   0 -13   9  119.78   14.75
   0  13  -9  130.34    7.66
   0 -13  -9  128.00    7.48
   0  13  -9  102.49   13.56
   0 -13  -9  123.17    7.59
   0 -13  -9  115.34   14.33
   0  13 -10    0.34    1.66
   0 -13 -10    5.06    3.08
   0  13 -10   -0.16    1.59
   0 -13 -10    1.02    1.23
   0 -13 -10    0.99    1.43
   0 -13  10    0.65    3.00
   0  13 -11   21.04    3.22
   0  13 -11   26.42    3.65
   0 -13 -11   22.51    7.01
   0  13 -11   33.18    8.58
   0 -13  11   23.57    7.68
   0  13 -12    3.02    1.84
   0  13 -12    3.03    1.33
   0 -13 -13    3.14    1.59
   0  13 -13    3.61    1.77
   0  13 -13    2.27    1.25
   0 -13 -14  111.66    7.68
   0  13 -14  118.16    6.87
   0  13 -14  125.25    7.75
   0  13 -14  114.10    7.33
   0  13 -15    2.43    1.21
   0  13 -15    7.60    2.29
   0 -13 -15    4.05    1.90
   0  13 -15    5.00    1.96
   0  13 -15    3.77    1.34
   0  13 -15    6.44    1.60
   0  13 -16   44.33    4.40
   0  13 -16   48.40    4.63
   0 -13 -16   49.93    5.18
   0  13 -16   43.51    4.14
   0  13 -16   50.98    3.86
   0  13 -16   43.98    3.83
   0  13 -17    4.68    1.40
   0  13 -17    2.57    1.74
   0 -13 -17    1.67    1.52
   0  13 -17    2.86    1.06
   0 -13 -17    2.29    1.56
   0  13 -17    2.61    1.15
   0  13 -18   10.71    2.25
   0  13 -18   12.12    2.44
   0 -13 -18    7.39    2.19
   0  13 -18   15.04    1.97
   0 -13 -18   13.15    2.76
   0  13 -18   12.38    2.14
   0 -13 -19    6.39    1.58
   0  13 -19    3.00    1.20
   0 -13 -19    5.02    1.90
   0  13 -19    6.19    1.81
   0  13 -19    3.21    1.11
   0 -13 -20   -0.64    0.90
   0  13 -20    1.18    1.05
   0 -13 -20    0.12    1.11
   0  13 -20    1.01    1.28
   0 -13 -21    3.92    1.05
   0 -13 -21    1.02    1.01
   0  13 -21    1.67    0.87
   0 -13 -22   63.02    3.65
   0 -13 -22   63.23    3.52
   0 -14   0 1901.49   53.80
   0  14  -1  260.06    9.62
   0 -14  -1  247.94   19.34
   0 -14   1  271.88   20.74
   0  14   2 1568.46   53.23
   0  14  -2 1476.31   23.39
   0 -14   2 1656.28   51.80
   0 -14  -2 1567.31   47.17
   0 -14  -3   33.13    6.80
   0 -14   3   25.54    6.78
   0  14  -3   33.53    6.89
   0  14  -3   38.49    3.91
   0  14   3   43.97    8.73
   0  14  -4  343.96   22.55
   0  14   4  377.62   26.00
   0  14  -4  345.22   11.91
   0 -14  -4  363.60   22.25
   0 -14   4  396.66   26.03
   0 -14  -4  324.47   21.72
   0  14  -4  386.01   11.77
   0  14   5   62.79   10.42
   0 -14  -5   64.03    9.93
   0  14  -5   71.62    5.59
   0 -14   5   58.16    9.93
   0 -14  -5   74.64   10.21
   0 -14  -5   63.85    5.18
   0  14  -5   48.61    8.64
   0  14  -5   65.45    4.85
   0 -14  -6   64.20   10.45
   0  14   6   58.45   10.01
   0 -14   6   82.05   12.47
   0  14  -6   71.15    5.67
   0  14  -6   57.35    9.91
   0 -14  -6   71.37    5.57
   0  14  -6   71.71    5.06
   0  14  -7  254.03   10.76
   0 -14   7  280.87   22.78
   0 -14  -7  274.32   21.17
   0 -14  -7  251.86   10.57
   0  14  -7  276.80   21.56
   0  14  -8  594.10   16.46
   0  14  -8  558.45   31.21
   0 -14   8  658.12   35.05
   0 -14  -8  596.46   31.87
   0  14  -9  196.42    9.60
   0 -14   9  189.81   18.98
   0  14  -9  161.10   16.97
   0 -14  -9  197.50    9.42
   0  14 -10  979.32   21.15
   0  14 -10 1023.17   21.99
   0  14 -11  163.10    8.65
   0  14 -11  176.47    9.19
   0  14 -12  581.87   15.90
   0  14 -12  628.58   17.16
   0  14 -13  143.08    7.77
   0  14 -13  138.50    7.88
   0  14 -13  146.20    8.32
   0 -14 -13  137.98    8.47
   0  14 -14  255.73    9.89
   0  14 -14  262.07   10.85
   0  14 -14  252.09   10.36
   0 -14 -14  262.84   11.53
   0  14 -15   44.46    4.45
   0  14 -15   38.25    3.99
   0 -14 -15   38.00    4.49
   0  14 -15   46.88    4.15
   0  14 -15   42.60    3.70
   0  14 -16  142.84    7.42
   0  14 -16  152.49    7.87
   0 -14 -16  140.39    8.07
   0  14 -16  148.75    6.76
   0  14 -16  152.17    6.43
   0 -14 -17   30.72    3.77
   0  14 -17   30.27    2.89
   0 -14 -17   31.66    3.83
   0  14 -17   28.89    3.33
   0  14 -17   28.95    3.28
   0 -14 -18  292.72   10.40
   0 -14 -18  307.05   10.50
   0  14 -18  293.89    9.60
   0  14 -18  302.20    9.72
   0 -14 -19  124.32    5.73
   0 -14 -19  128.61    6.34
   0  14 -19  124.08    5.65
   0  14 -19  118.60    5.71
   0  14 -19  112.83    4.89
   0  14 -20  389.20    9.39
   0 -14 -20  398.52    9.03
   0 -14 -21   60.39    2.83
   0 -14 -21   69.67    3.80
   0 -15   0    1.78    3.32
   0  15   0    0.33    1.04
   0 -15   1  100.47   13.05
   0  15   1   98.32    5.78
   0  15  -1  101.32    6.21
   0 -15  -2   11.22    2.22
   0 -15   2   16.89    6.70
   0  15  -2   14.62    2.49
   0 -15   3   33.34    8.07
   0 -15  -3   35.23    7.31
   0  15  -3   15.41    2.59
   0  15  -3   20.73    2.86
   0 -15   4   -0.31    2.09
   0  15  -4    0.55    1.15
   0  15  -4    0.32    0.75
   0  15  -5  109.00    6.95
   0 -15   5  102.92   14.09
   0  15  -5  114.50    6.49
   0  15  -6   23.47    2.89
   0  15  -6   22.67    3.32
   0  15  -7    2.29    1.54
   0 -15  -8   27.67    3.62
   0  15  -8   22.37    3.40
   0  15  -9   15.76    2.91
   0 -15  -9   13.22    2.52
   0  15  -9    7.44    2.24
   0  15 -10    0.72    1.35
   0 -15 -10    2.35    1.55
   0  15 -10   -0.84    1.77
   0  15 -11    2.65    1.83
   0  15 -11    2.34    1.43
   0  15 -11   -1.27    2.02
   0  15 -12   12.31    2.46
   0  15 -12   12.32    2.48
   0  15 -12   11.29    2.37
   0  15 -13    2.13    1.15
   0  15 -13    2.00    1.40
   0 -15 -13    4.06    1.60
   0  15 -13    0.46    1.60
   0 -15 -14    8.31    2.28
   0  15 -14    6.81    1.81
   0  15 -14    9.32    2.19
   0  15 -14   11.54    2.39
   0  15 -14   10.92    2.09
   0 -15 -15    7.44    2.27
   0  15 -15    3.66    1.09
   0  15 -15    5.29    1.13
   0  15 -15    3.45    1.47
   0  15 -15    6.20    1.62
   0 -15 -16    4.79    1.91
   0 -15 -16    3.70    1.56
   0  15 -16    5.06    1.27
   0  15 -16    5.68    1.22
   0  15 -16    5.89    1.70
   0  15 -16    5.43    1.30
   0  15 -17    0.80    1.03
   0  15 -17   -0.46    1.28
   0 -15 -17   -0.52    1.46
   0 -15 -17    0.21    1.45
   0  15 -18   -0.43    0.95
   0  15 -18    0.70    0.95
   0 -15 -18   -0.16    1.47
   0 -15 -19    5.98    1.25
   0 -15 -19    6.67    1.73
   0 -15 -20    0.07    0.57
   0 -15 -20    0.79    0.97
   0 -15 -21   23.03    1.86
   0 -16   0  626.25   33.31
   0  16   0  602.91   14.84
   0 -16   1  204.47   19.30
   0 -16  -1  198.09   18.29
   0  16  -1  203.12    8.88
   0 -16  -2  670.43   33.49
   0  16  -2  601.40   15.64
   0  16  -2  647.33   16.29
   0  16  -3  208.67    9.10
   0  16  -3  199.90    9.25
   0  16  -4  506.24   13.96
   0  16  -4  479.53   14.51
   0  16  -5   20.12    3.26
   0  16  -5   24.14    3.13
   0  16  -6  727.95   18.22
   0  16  -6  777.59   16.73
   0  16  -7  216.66   10.07
   0 -16  -8  525.02   15.29
   0  16  -8  529.70   15.63
   0 -16  -9  269.81   10.75
   0  16  -9  276.16   11.43
   0  16  -9  273.54   11.20
   0 -16 -10   82.59    5.82
   0  16 -10   86.87    6.33
   0  16 -10   87.82    6.33
   0  16 -11  125.03    7.45
   0  16 -11  120.28    7.23
   0 -16 -12  210.57    9.92
   0  16 -12  225.37    9.59
   0  16 -12  220.70    9.74
   0 -16 -13  142.12    7.92
   0  16 -13  152.72    7.33
   0  16 -13  154.41    7.61
   0  16 -13  148.74    7.89
   0  16 -13  144.36    6.93
   0 -16 -14  464.56   13.74
   0  16 -14  452.81   11.78
   0  16 -14  464.75   12.50
   0  16 -14  448.18   11.83
   0  16 -14  457.34   13.17
   0 -16 -15  178.94    8.16
   0  16 -15  177.76    6.86
   0  16 -15  169.72    7.06
   0  16 -15  170.87    7.03
   0  16 -15  188.49    8.12
   0 -16 -16  322.38   10.39
   0  16 -16  324.86    8.33
   0  16 -16  304.50    8.88
   0  16 -16  340.67   10.11
   0 -16 -16  326.59   10.43
   0  16 -17   39.52    3.07
   0  16 -17   45.70    3.51
   0 -16 -17   38.65    3.50
   0 -16 -17   46.24    3.78
   0  16 -18  211.60    6.36
   0 -16 -18  218.95    7.33
   0 -16 -18  217.28    6.94
   0 -16 -19   30.72    2.59
   0 -16 -19   28.77    2.22
   0 -16 -20   76.03    3.40
   0  17   0    1.58    1.12
   0  17  -1   18.48    2.83
   0  17  -1   18.69    2.93
   0  17  -2  147.60    7.76
   0  17  -2  133.88    7.35
   0  17  -3   61.84    5.03
   0  17  -3   61.26    5.19
   0  17  -4    0.11    1.28
   0  17  -4    4.63    1.64
   0  17  -5    0.78    1.47
   0  17  -5    1.65    1.10
   0  17  -6  136.43    7.82
   0  17  -6  152.98    7.31
   0 -17  -7    0.48    1.17
   0  17  -7    0.55    1.55
   0 -17  -8   46.85    4.53
   0  17  -8   42.68    4.50
   0  17  -8   43.64    4.44
   0 -17  -9   14.59    2.70
   0  17  -9   14.53    2.84
   0  17  -9   11.93    2.54
   0  17 -10    2.00    1.63
   0  17 -10    0.69    1.51
   0 -17 -11   12.19    2.36
   0  17 -11   10.36    2.35
   0  17 -11   11.70    2.38
   0 -17 -12    3.75    1.60
   0  17 -12    4.42    1.40
   0  17 -12    5.33    1.53
   0  17 -12    4.26    1.33
   0 -17 -13   66.66    5.16
   0  17 -13   63.32    4.49
   0  17 -13   70.45    4.90
   0  17 -13   68.87    5.06
   0 -17 -14    0.33    1.20
   0  17 -14   -0.39    1.04
   0  17 -14   -1.30    1.42
   0  17 -14   -0.28    1.48
   0  17 -15    8.36    1.58
   0 -17 -15   10.03    2.05
   0  17 -15    8.63    1.73
   0 -17 -15    7.78    1.78
   0  17 -16   38.67    2.56
   0 -17 -16   40.37    3.40
   0  17 -16   40.45    3.17
   0 -17 -16   43.22    3.59
   0  17 -17    9.27    1.48
   0 -17 -17   11.47    1.82
   0 -17 -18   53.83    3.17
   0 -17 -18   55.19    3.00
   0  18   0    9.96    2.24
   0  18  -1   98.31    6.37
   0  18  -1   89.86    5.77
   0  18  -2    1.96    1.50
   0  18  -2    1.62    1.27
   0  18  -3  710.16   16.67
   0  18  -3  734.85   16.67
   0  18  -4  207.74    9.19
   0  18  -4  227.86    9.08
   0  18  -5  491.31   14.15
   0  18  -5  523.63   13.38
   0  18  -6  146.22    7.86
   0  18  -6  153.66    7.01
   0 -18  -6  154.84    8.05
   0  18  -7  217.04    9.52
   0  18  -7  221.71    9.87
   0 -18  -7  225.21    9.43
   0  18  -8   16.39    2.89
   0 -18  -8   16.49    2.69
   0 -18  -9  235.95    8.10
   0  18  -9  248.05   10.05
   0  18  -9  230.49    9.56
   0  18 -10   42.47    4.06
   0  18 -10   42.19    4.27
   0  18 -10   39.38    4.01
   0 -18 -11  264.86    9.82
   0  18 -11  289.58    9.85
   0  18 -11  272.62    9.77
   0  18 -11  274.05    9.95
   0 -18 -12    1.31    1.30
   0  18 -12    0.59    1.18
   0  18 -12    4.06    2.00
   0  18 -12    2.85    1.53
   0  18 -13  544.68   11.87
   0  18 -13  537.14   12.76
   0 -18 -13  519.86   12.64
   0  18 -14   14.96    2.03
   0 -18 -14   13.10    2.11
   0  18 -14   16.21    2.33
   0 -18 -14   12.80    2.13
   0  18 -15  731.00   11.25
   0 -18 -15  730.13   12.92
   0  18 -15  739.61   12.82
   0 -18 -15  741.20   13.27
   0  18 -16   57.10    3.15
   0 -18 -16   47.04    3.18
   0 -18 -17  511.46    8.79
   0 -18 -17  501.64    8.71
   0  19   0   -1.08    1.45
   0  19   0    0.06    1.52
   0  19   1    2.95    1.13
   0  19  -1    0.86    1.14
   0  19   1    3.12    1.20
   0  19  -2   11.30    2.06
   0  19   2    9.29    1.96
   0  19  -3    0.75    1.02
   0  19  -4   65.75    4.92
   0  19  -4   70.62    4.81
   0  19  -5   38.78    3.88
   0  19  -5   44.58    3.69
   0 -19  -5   42.19    4.15
   0  19  -6   18.16    2.23
   0  19  -6   17.89    2.71
   0 -19  -6   13.78    2.43
   0  19  -7   18.14    2.87
   0 -19  -7   24.80    2.91
   0  19  -7   22.11    2.90
   0  19  -7   17.18    2.65
   0 -19  -8   86.92    4.82
   0  19  -8   80.09    5.49
   0  19  -8   83.13    5.67
   0  19  -8   78.46    5.36
   0  19  -9    7.33    1.81
   0  19  -9    6.68    1.64
   0  19  -9    5.99    1.96
   0 -19 -10   -0.64    1.47
   0  19 -10   -0.60    1.82
   0  19 -10    0.31    1.54
   0  19 -10   -2.10    1.67
   0  19 -11   -0.43    1.44
   0  19 -11   -0.66    1.27
   0 -19 -11    0.53    1.07
   0  19 -12   33.46    2.90
   0 -19 -12   25.83    2.74
   0  19 -12   34.00    3.20
   0 -19 -12   31.07    2.94
   0  19 -13   13.18    1.78
   0 -19 -13   15.64    2.01
   0  19 -13   15.60    2.04
   0 -19 -13   15.36    2.00
   0  19 -14   43.37    2.71
   0 -19 -14   41.22    2.80
   0 -19 -14   41.75    2.91
   0  19 -14   47.04    3.07
   0 -19 -15    0.72    0.72
   0  19  15   -0.11    0.57
   0  20   0  151.02    6.60
   0  20   0  143.69    6.99
   0  20  -1   64.88    4.51
   0  20   1   66.00    4.16
   0  20   1   63.88    4.78
   0  20  -1   65.70    4.70
   0  20  -2  115.72    6.14
   0  20  -2  111.32    5.92
   0  20   2  112.29    6.30
   0  20  -3  319.32   10.28
   0  20  -3  302.00    9.42
   0  20   3  300.08   10.32
   0  20  -4  276.46    9.65
   0 -20  -4  280.90    9.70
   0  20   4  272.32    9.84
   0  20  -4  268.49    8.49
   0  20   5  392.16   11.77
   0  20  -5  399.09   11.53
   0 -20  -5  390.22   11.00
   0  20  -5  404.68   12.25
   0  20  -5  406.77    9.90
   0 -20  -6  206.92    7.68
   0  20  -6  224.82    8.65
   0  20  -6  220.37    8.84
   0  20   6  228.20    8.87
   0  20  -7  155.08    7.08
   0  20   7  144.11    6.94
   0 -20  -7  150.96    6.12
   0  20  -7  154.04    7.20
   0 -20  -8   62.44    4.17
   0  20  -8   69.50    4.66
   0  20  -8   68.89    4.74
   0 -20  -9   89.90    4.83
   0  20  -9   94.64    5.14
   0  20  -9   92.35    5.19
   0  20  10   49.22    3.70
   0  20 -10   51.12    3.66
   0 -20 -10   55.91    3.65
   0 -20 -10   48.03    3.30
   0  20 -10   52.18    3.81
   0  20  11  151.44    5.98
   0 -20 -11  140.50    5.27
   0 -20 -11  137.99    5.17
   0  20 -11  154.05    6.06
   0  20 -11  153.08    5.82
   0  20 -12  115.23    4.84
   0 -20 -12  100.29    4.09
   0  20 -12  118.68    4.74
   0  20  12  108.01    4.67
   0  20 -13  210.28    5.56
   0  20 -13  201.63    5.63
   0  20  13  193.04    5.56
   0 -20 -14   95.72    3.64
   0  21   0    0.24    0.81
   0  21   0   -0.03    0.98
   0  21  -1   10.73    1.70
   0  21   1   11.12    1.97
   0  21  -1   11.62    1.92
   0  21  -2    8.22    1.65
   0  21  -2    8.37    1.60
   0  21   2   10.13    1.87
   0  21  -3    1.36    1.07
   0  21   3    4.27    1.23
   0  21  -3    3.20    0.89
   0 -21  -3    4.04    1.26
   0 -21  -4   10.63    1.84
   0  21   4    6.37    1.52
   0  21  -4    8.53    1.92
   0  21  -4    7.28    1.64
   0 -21  -5    0.82    0.87
   0  21   5   -0.86    1.24
   0  21  -5    1.84    1.15
   0  21  -5    2.59    1.13
   0 -21  -6   12.39    1.73
   0  21   6   11.30    1.91
   0  21  -6   13.98    2.06
   0  21  -6   11.50    1.88
   0  21   7    4.56    1.26
   0 -21  -7    3.94    0.93
   0  21  -7    4.66    1.49
   0  21  -7    3.25    1.10
   0  21   8   10.35    1.82
   0  21  -8    7.61    1.43
   0  21  -8    7.70    1.61
   0  21   9    0.65    0.79
   0  21  -9    1.67    0.90
   0  21  -9    1.64    0.98
   0  21  10   26.00    2.32
   0  21 -10   23.90    2.22
   0  21 -10   22.73    2.10
   0  21 -11   -0.89    0.90
   0  21  11    1.10    0.72
   0  21 -11   -0.21    0.64
   0  22   0  344.45    8.17
   0 -22   0  323.88    8.44
   0  22  -1    4.84    1.03
   0  22   1    3.23    1.12
   0  22  -1    1.25    0.75
   0 -22  -1    1.81    1.01
   0 -22  -2  318.22    8.46
   0  22  -2  310.88    7.19
   0 -22  -2  301.94    7.48
   0  22   2  297.94    7.92
   0  22  -2  306.59    8.93
   0 -22  -3   11.27    1.74
   0  22   3    8.12    1.49
   0  22  -3    5.55    1.44
   0  22  -3    8.62    1.50
   0 -22  -4  259.45    7.05
   0  22   4  254.07    7.31
   0  22  -4  253.36    7.81
   0  22  -4  245.75    6.77
   0 -22  -5    1.52    0.78
   0  22   5    2.86    1.24
   0  22  -5    2.40    1.36
   0  22  -5    2.03    1.02
   0 -22  -6  336.20    6.52
   0 -22   6  325.38    7.40
   0  22   6  355.49    8.26
   0  22  -6  351.34    8.58
   0  22  -6  352.72    7.95
   0 -22   7    1.38    0.59
   0  22   7    3.48    1.18
   0  22  -7    4.04    1.13
   0  22  -7    4.52    1.13
   0  22   8  329.71    7.20
   0  22  -8  321.46    7.27
   0  22  -8  324.65    6.97
   0  22   9   57.14    2.79
   0  22  -9   56.41    2.72
   0 -23   0    0.79    0.70
   0  23   0    0.30    0.72
   0 -23   1    0.46    0.64
   0 -23  -1    0.08    0.62
   0  23   1    0.56    0.74
   0  23  -1    0.04    0.69
   0 -23   2    5.98    1.15
   0 -23  -2    7.43    1.12
   0  23  -2    6.10    1.17
   0  23   2    5.81    1.16
   0 -23   3   24.99    1.97
   0  23  -3   23.88    2.11
   0  23   3   22.00    1.95
   0  23  -4    0.66    0.71
   1   0 -27   -0.35    0.84
   1   0 -26  196.98    7.16
   1   0 -26  199.35    7.15
   1   0 -26  215.95    7.92
   1   0 -25   -1.57    1.42
   1   0 -25    0.53    1.48
   1   0 -25   -0.20    1.49
   1   0 -25   -0.05    0.76
   1   0 -24   52.59    4.63
   1   0 -24   54.36    4.00
   1   0 -24   52.99    4.90
   1   0 -24   56.35    4.86
   1   0 -23    1.56    1.63
   1   0 -23   -0.69    1.61
   1   0 -23   -1.27    1.18
   1   0 -23   -0.85    1.72
   1   0 -23   -0.64    1.61
   1   0 -22    2.16    1.56
   1   0 -22    2.58    1.76
   1   0 -22    2.72    1.48
   1   0 -22    0.80    1.35
   1   0 -22    3.06    1.90
   1   0 -22    4.19    1.97
   1   0 -21   -0.09    1.65
   1   0 -21   -0.89    2.09
   1   0 -21    1.88    1.65
   1   0 -21    2.47    1.27
   1   0 -21    2.70    1.86
   1   0 -21   -0.89    2.41
   1   0 -20    3.50    1.80
   1   0 -20    0.13    2.00
   1   0 -20    1.15    1.76
   1   0 -20    0.92    1.24
   1   0 -20   -1.15    1.71
   1   0 -20    1.82    1.97
   1   0 -20    0.26    1.31
   1   0 -19    2.37    1.96
   1   0 -19    0.14    1.34
   1   0 -19    2.00    1.87
   1   0 -19    1.59    1.38
   1   0 -19    0.01    1.50
   1   0 -19    0.03    1.55
   1   0 -18  203.07    9.35
   1   0 -18  171.81   18.47
   1   0 -18  183.40   18.37
   1   0 -18  185.33   10.13
   1   0 -18  190.64    9.55
   1   0 -18  184.95    9.28
   1   0 -18  168.32    9.50
   1   0 -18  184.43    8.69
   1   0 -17    3.52    2.10
   1   0 -17   -0.72    1.53
   1   0 -17    0.66    1.07
   1   0 -17    4.56    3.49
   1   0 -17   -0.56    0.99
   1   0 -17   -0.24    1.41
   1   0 -16  968.81   39.31
   1   0 -16  925.74   40.57
   1   0 -15   -0.45    2.49
   1   0 -15  -10.28    4.48
   1   0 -14  342.35   21.56
   1   0 -14  357.60   22.93
   1   0 -13   -0.94    2.43
   1   0 -13   -7.86    3.71
   1   0 -12    1.37    2.59
   1   0 -12    4.13    2.84
   1   0 -11   -0.35    3.08
   1   0 -11    0.85    2.96
   1   0 -11    1.58    2.68
   1   0 -10   68.02    7.88
   1   0 -10   79.56    8.99
   1   0 -10   74.70    8.70
   1   0  -9    0.49    2.46
   1   0  -9    0.01    2.04
   1   0  -9   -0.51    1.76
   1   0  -8  288.10   10.78
   1   0  -8  292.97   14.10
   1   0  -8  284.37   14.18
   1   0  -8  307.68   15.17
   1   0  -7    1.02    1.86
   1   0  -7    1.70    1.86
   1   0  -7    4.66    2.27
   1   0  -7   -0.40    1.04
   1   0  -6 3339.69   33.46
   1   0  -6 3400.18   43.01
   1   0  -5   -0.50    0.52
   1   0  -5    0.22    1.34
   1   0  -5    0.57    0.96
   1   0  -4  547.26   13.86
   1   0  -4  524.51    7.71
   1   0  -4  550.30    9.00
   1   0  -4  555.88   11.99
   1   0  -4  543.11    9.19
   1   0  -4  523.70   12.68
   1   0  -3    0.10    0.71
   1   0  -3    0.61    0.45
   1   0  -3    0.33    0.73
   1   0  -3    0.30    0.68
   1   0  -3    0.53    0.71
   1   0  -3    1.13    0.64
   1   0  -2 3301.77   24.63
   1   0  -2 3345.95   22.92
   1   0  -1    0.47    0.46
   1   0  -1   -0.24    0.43
   1   0   0  339.58    7.40
   1   0   0  341.84    7.02
   1   0   1    0.19    0.36
  -1   0  -2   20.72    1.97
   1   0   2   17.10    1.72
  -1   0  -3    1.04    0.85
   1   0   3    0.13    0.49
  -1   0  -3   -0.44    0.85
   1   0   3    0.96    0.47
  -1   0  -4 8293.94   53.80
   1   0   4 8239.46   36.00
   1   0   5    0.64    0.62
  -1   0  -5    1.66    1.63
  -1   0  -5    0.50    0.71
  -1   0  -5    1.72    0.83
   1   0   5    0.88    0.44
  -1   0  -6 1629.49   29.54
  -1   0  -6 1680.20   24.35
  -1   0  -6 1650.01   26.49
   1   0   7    2.38    0.50
  -1   0  -7    1.69    1.69
  -1   0  -7   -0.39    0.94
  -1   0  -8  151.44    8.21
  -1   0  -8  128.65    9.72
  -1   0  -9    0.27    1.97
  -1   0  -9    0.27    0.86
  -1   0 -10   51.77    7.23
  -1   0 -10   53.95    7.45
  -1   0 -11    1.46    2.33
  -1   0 -11   -0.08    2.16
  -1   0 -12  223.27   16.13
  -1   0 -12  218.29   16.09
  -1   0 -13    1.48    1.82
  -1   0 -13    2.75    2.62
  -1   0 -14  874.65   35.41
  -1   0 -14  876.87   35.53
  -1   0 -15  -12.43    4.84
  -1   0 -15    2.08    2.87
  -1   0 -16  239.58   10.45
  -1   0 -16  230.52   10.66
  -1   0 -16  240.24   10.06
  -1   0 -16  238.02   20.35
  -1   0 -16  224.18   19.57
  -1   0 -17   -0.50    4.83
  -1   0 -17   -0.47    1.49
  -1   0 -17   -1.28    1.67
  -1   0 -17    1.93    2.34
  -1   0 -17    0.39    1.01
  -1   0 -17   -4.21    1.56
  -1   0 -17    1.79    1.71
  -1   0 -17    2.43    1.15
  -1   0 -18   -2.81    3.03
  -1   0 -18    5.09    1.64
  -1   0 -18    3.22    1.72
  -1   0 -18   -1.94    2.84
  -1   0 -18    3.64    1.60
  -1   0 -18    7.32    1.91
  -1   0 -18    4.20    1.23
  -1   0 -18    5.48    1.58
  -1   0 -19    1.18    1.31
  -1   0 -19   -0.97    1.53
  -1   0 -19    0.67    1.77
  -1   0 -19    0.17    1.33
  -1   0 -19    0.58    1.49
  -1   0 -20  150.73    7.95
  -1   0 -20  148.80    9.00
  -1   0 -20  131.84    7.87
  -1   0 -20  139.99    8.73
  -1   0 -21    1.25    1.60
  -1   0 -21    0.40    1.14
  -1   0 -21   -0.52    1.81
  -1   0 -21    1.94    1.67
  -1   0 -22  117.06    7.13
  -1   0 -22  121.15    6.63
  -1   0 -22  121.27    7.81
  -1   0 -22  113.58    6.34
  -1   0 -22  117.92    7.78
  -1   0 -22  113.52    7.52
  -1   0 -23    1.65    1.65
  -1   0 -23   -0.79    1.30
  -1   0 -23    1.69    1.97
  -1   0 -23   -0.86    1.54
  -1   0 -23   -0.55    1.45
  -1   0 -24  357.17    9.56
  -1   0 -24  346.25   11.43
  -1   0 -24  371.07   11.95
  -1   0 -24  367.06   11.75
  -1   0 -25   -1.27    1.55
  -1   0 -25    2.24    0.75
  -1   0 -25    1.19    1.35
  -1   0 -26  205.77    7.06
  -1   0 -26  197.66    7.01
  -1   0 -27   -0.88    0.66
   1   1 -27  482.61    9.47
   1  -1 -27  481.48    9.12
   1  -1 -27  480.19    9.23
   1   1 -26    4.81    1.48
   1  -1 -26    4.49    1.54
   1   1 -26    4.03    1.35
   1  -1 -26    5.61    1.50
   1  -1 -26    6.93    1.58
   1   1 -26    6.06    1.52
   1   1 -25  274.51    9.53
   1  -1 -25  258.35    9.06
   1   1 -25  261.82    8.06
   1   1 -25  257.08    9.62
   1  -1 -25  271.50    9.90
   1  -1 -25  265.16    9.34
   1   1 -25  261.36    9.14
   1  -1 -24   19.53    3.22
   1   1 -24   19.49    2.99
   1   1 -24   17.82    2.75
   1  -1 -24   21.16    3.16
   1   1 -24   23.99    2.87
   1   1 -24   20.00    2.92
   1  -1 -24   21.62    3.14
   1   1 -23  560.67   16.46
   1  -1 -23  525.29   14.97
   1   1 -23  551.15   15.14
   1  -1 -23  584.55   16.83
   1  -1 -23  555.87   15.51
   1   1 -23  561.73   15.90
   1   1 -23  541.96   14.00
   1  -1 -23  593.41   13.58
   1  -1 -23  558.14   15.80
   1   1 -23  545.23   15.55
   1  -1 -22  135.17    7.99
   1  -1 -22  139.84    8.65
   1   1 -22  136.23    7.94
   1   1 -22  126.19    8.21
   1  -1 -22  124.96    7.70
   1  -1 -22  132.96    8.10
   1   1 -22  129.94    8.01
   1   1 -22  139.90    8.34
   1  -1 -22  140.44    8.19
   1  -1 -22  131.55    6.83
   1   1 -22  134.12    7.37
   1   1 -21  595.68   16.79
   1  -1 -21  606.94   18.20
   1  -1 -21  590.54   16.77
   1   1 -21  594.70   17.96
   1  -1 -21  593.21   17.28
   1   1 -21  562.42   16.99
   1  -1 -21  581.45   17.30
   1   1 -21  598.79   17.48
   1  -1 -21  574.32   16.00
   1   1 -21  591.18   17.53
   1  -1 -21  604.72   17.43
   1   1 -21  577.48   15.74
   1  -1 -21  617.12   15.41
   1  -1 -20  281.11   11.76
   1  -1 -20  294.55   12.89
   1   1 -20  289.05   12.80
   1   1 -20  291.79   11.88
   1   1 -20  279.11   11.64
   1  -1 -20  296.33   11.68
   1  -1 -20  311.26   12.90
   1  -1 -20  259.48   11.67
   1   1 -20  278.65   12.30
   1   1 -20  295.11   12.47
   1   1 -20  290.71   12.49
   1   1 -20  286.18   11.24
   1  -1 -20  289.04   10.79
   1   1 -19 1111.43   22.46
   1  -1 -19 1165.69   21.79
   1   1 -19 1047.35   44.92
   1  -1 -19 1068.39   44.47
   1  -1 -19 1112.85   23.30
   1   1 -19 1095.12   23.17
   1  -1 -19 1120.16   24.86
   1   1 -19 1121.15   25.06
   1   1 -19 1103.22   23.25
   1  -1 -19 1114.42   22.63
   1   1 -19 1028.73   23.62
   1   1 -19 1132.91   24.27
   1  -1 -19 1081.64   23.87
   1   1 -19 1084.93   21.67
   1  -1 -19 1159.16   48.91
   1   1 -19 1113.93   24.59
   1  -1 -18  178.56   18.26
   1   1 -18  132.28   15.42
   1   1 -18  161.35    9.38
   1   1 -18  157.61    8.65
   1  -1 -18  160.15    8.84
   1  -1 -18  164.72    8.60
   1   1 -18  159.09    8.74
   1  -1 -18  158.14    9.07
   1   1 -18  152.53    9.02
   1   1 -18  161.18    9.08
   1   1 -18  164.68    8.37
   1  -1 -18  128.40   16.08
   1   1 -18  164.66    8.60
   1  -1 -18  162.05    8.09
   1  -1 -17  889.08   18.66
   1  -1 -17  828.71   39.72
   1  -1 -17  897.36   20.23
   1   1 -17  875.09   21.31
   1   1 -17  882.07   20.04
   1  -1 -17  863.17   19.33
   1   1 -17  891.51   20.28
   1  -1 -17  831.26   37.63
   1   1 -17  826.06   37.85
   1  -1 -17  856.15   21.03
   1  -1 -17  847.45   17.99
   1   1 -17  886.28   19.04
   1   1 -17  851.75   20.89
   1  -1 -17  825.14   20.29
   1   1 -17  861.35   18.59
   1   1 -16  155.91   16.20
   1  -1 -16  138.89   15.61
   1  -1 -16  151.08   15.65
   1   1 -16  150.62   15.54
   1   1 -15  270.05   20.79
   1  -1 -15  269.84   20.98
   1   1 -15  262.64   19.91
   1  -1 -15  278.10   20.27
   1   1 -14  238.61   18.80
   1  -1 -14  249.61   19.31
   1  -1 -14  229.62   17.64
   1   1 -14  248.09   18.57
   1   1 -13  851.06   33.61
   1  -1 -13  891.74   34.64
   1   1 -13  884.49   33.05
   1  -1 -13  863.82   32.45
   1   1 -12  151.20   13.84
   1   1 -12  148.68   13.26
   1  -1 -12  146.22   13.43
   1   1 -12  137.34   12.55
   1  -1 -12  167.01   13.63
   1   1 -11 2632.66   52.32
   1  -1 -11 2569.13   53.18
   1   1 -11 2731.48   54.23
   1  -1 -11 2643.18   50.91
   1   1 -11 2525.50   50.35
   1   1 -10  314.52   17.28
   1   1 -10  301.16   17.33
   1  -1 -10  298.52   16.79
   1  -1 -10  315.17   17.68
   1  -1 -10  299.31   16.23
   1  -1 -10  326.08   12.07
   1   1 -10  298.82   16.30
   1  -1  -9 2093.13   41.61
   1  -1  -9 2122.68   42.98
   1   1  -9 2073.83   42.21
   1   1  -9 2085.32   40.99
   1   1  -9 1938.96   38.99
   1  -1  -9 2088.06   39.92
   1  -1  -9 2048.48   29.54
   1  -1  -8  825.24   24.42
   1  -1  -8  829.06   24.95
   1   1  -8  843.12   25.01
   1   1  -8  806.97   23.61
   1  -1  -8  824.96   11.59
   1  -1  -8  804.91   23.15
   1   1  -8  791.73   23.17
   1  -1  -8  816.23   17.89
   1  -1  -7  693.62    8.89
   1   1  -7  671.02   20.77
   1  -1  -7  648.59   20.77
   1   1  -7  647.84   19.53
   1  -1  -7  662.70   20.17
   1  -1  -7  685.23   19.60
   1  -1  -7  707.05   15.89
   1   1  -7  666.41   19.62
   1  -1  -7  687.51   11.29
   1  -1  -6  357.80    7.31
   1  -1  -6  350.64   13.96
   1  -1  -6  360.86   13.65
   1   1  -6  354.67   13.91
   1   1  -6  355.81   11.38
   1  -1  -6  348.57   10.64
   1  -1  -6  357.87    8.39
   1  -1  -6  338.36   12.70
   1   1  -5  345.96    8.57
   1  -1  -5  338.01   12.44
   1  -1  -5  347.11   12.21
   1   1  -5  362.99   12.71
   1   1  -5  345.51   10.65
   1  -1  -5  333.46   11.25
   1  -1  -5  357.65    8.43
   1   1  -4  366.31    8.32
   1  -1  -4  341.74   11.19
   1  -1  -4  343.36   10.74
   1   1  -4  377.82   11.66
   1  -1  -4  357.60    8.48
   1   1  -4  357.30   10.21
   1  -1  -4  380.84   10.67
   1   1  -3  457.58    8.83
   1  -1  -3  451.18   11.06
   1  -1  -3  440.63   10.37
   1   1  -3  432.73   10.55
   1  -1  -3  448.34    9.75
   1  -1  -3  444.84    9.39
   1   1  -2 1563.83   16.48
   1  -1  -2 1543.20   15.64
   1  -1  -2 1506.36   16.66
   1  -1  -2 1532.38   14.00
   1  -1  -2 1466.93   16.85
   1   1  -2 1486.43   18.26
   1  -1  -1 5424.11   31.53
   1  -1  -1 5443.42   32.14
   1   1   0  396.65    8.35
   1  -1   0  396.46    8.34
   1  -1   0  375.64    8.19
   1   1   0  407.38    7.81
  -1  -1  -1 3117.36   25.53
   1   1   1 3164.47   23.58
   1  -1   1 3048.57   22.60
   1   1   1 3285.61   19.31
   1  -1   1 2917.70   22.22
  -1   1  -1 3134.67   15.29
  -1  -1  -2  100.25    4.96
   1   1   2  104.71    4.32
   1  -1   2  103.56    4.02
   1  -1   2   99.44    4.08
  -1   1  -2   91.98    3.90
  -1  -1  -2  103.34    3.15
  -1  -1  -3  695.94   14.13
   1  -1   3  716.50   10.24
  -1   1  -3  697.62   13.11
   1  -1   4   21.80    1.74
   1  -1   4   18.67    1.95
  -1  -1  -4   18.62    2.69
  -1   1  -4   22.23    2.73
  -1  -1  -4   19.77    2.76
  -1   1  -4   19.33    2.64
  -1  -1  -5  215.76    9.03
   1  -1   5  193.63    6.34
  -1   1  -5  209.65    9.47
  -1  -1  -5  216.87   10.12
  -1   1  -5  193.01    8.63
  -1  -1  -6  532.28   15.03
   1  -1   6  500.20    9.19
  -1   1  -6  523.44   12.66
  -1   1  -6  504.57   16.20
  -1  -1  -6  522.62   17.03
  -1   1  -6  492.49   14.95
  -1   1  -7 1659.82   23.80
  -1  -1  -7 1672.89   28.06
   1  -1   7 1587.13   14.59
   1  -1   7 1517.43   18.21
  -1  -1  -7 1593.23   32.17
  -1   1  -7 1557.11   31.05
  -1   1  -7 1544.17   28.69
   1  -1   8   13.80    1.78
  -1  -1  -8   11.78    3.54
  -1  -1  -8   15.48    3.12
  -1   1  -8   17.88    2.59
  -1   1  -8   11.16    2.79
  -1   1  -8   16.19    3.45
   1  -1   9 2458.85   23.19
  -1   1  -9 2545.23   46.09
  -1   1  -9 2740.13   33.65
  -1  -1  -9 2567.39   47.15
  -1   1  -9 2657.04   46.64
  -1   1 -10   97.97    9.78
  -1  -1 -10   89.62    9.45
  -1   1 -10   93.53    9.34
  -1   1 -11 1858.16   44.40
  -1  -1 -11 1941.14   45.86
  -1   1 -11 1856.77   44.06
  -1  -1 -12  135.48   12.61
  -1   1 -12  129.64   12.53
  -1  -1 -12  135.13   12.92
  -1   1 -12  135.61   12.69
  -1  -1 -13 1401.31   42.87
  -1   1 -13 1344.85   42.05
  -1   1 -13 1421.18   42.88
  -1  -1 -13 1298.52   41.69
  -1   1 -14   60.37    9.49
  -1  -1 -14   75.83   10.70
  -1  -1 -14   58.39    9.44
  -1   1 -14   65.31    9.71
  -1   1 -15  589.80   30.25
  -1  -1 -15  578.59   30.40
  -1  -1 -15  611.71   31.31
  -1   1 -15  624.55   31.17
  -1   1 -16   11.84    5.07
  -1  -1 -16   13.15    5.12
  -1  -1 -16    9.69    2.58
  -1   1 -16   13.63    2.66
  -1   1 -16   12.77    2.28
  -1  -1 -16   10.88    2.47
  -1  -1 -16    9.71    4.90
  -1   1 -16   14.55    5.32
  -1   1 -16   11.92    2.46
  -1  -1 -16   10.10    1.98
  -1  -1 -16   11.09    2.27
  -1   1 -16   10.13    2.24
  -1   1 -17   55.90    5.25
  -1   1 -17   56.87    5.64
  -1  -1 -17   51.61    5.15
  -1  -1 -17   49.73    5.03
  -1   1 -17   53.27    5.11
  -1  -1 -17   57.37    5.11
  -1   1 -17   56.74    4.88
  -1  -1 -17   49.62    4.76
  -1   1 -17   54.42    5.39
  -1   1 -17   44.34    8.88
  -1  -1 -17   48.35    9.60
  -1   1 -17   56.01    4.70
  -1  -1 -17   58.70   10.82
  -1   1 -17   44.81    8.77
  -1  -1 -18   72.03    6.28
  -1   1 -18   70.54    6.29
  -1  -1 -18   67.41    5.77
  -1   1 -18   70.83    5.96
  -1  -1 -18   64.57    5.41
  -1   1 -18   70.19    5.77
  -1  -1 -18   69.82    6.45
  -1   1 -18   76.29    5.66
  -1  -1 -18   64.72    5.44
  -1   1 -18   65.41    6.08
  -1  -1 -18   62.68   11.07
  -1   1 -18   74.62   12.04
  -1   1 -18   76.08    5.50
  -1  -1 -18   90.67   13.48
  -1   1 -18   91.65   13.15
  -1   1 -19   63.68    5.97
  -1  -1 -19   65.20    5.45
  -1  -1 -19   67.11    6.17
  -1   1 -19   67.10    5.30
  -1   1 -19   63.95    6.05
  -1  -1 -19   66.21    5.84
  -1  -1 -19   63.14    5.95
  -1   1 -19   60.11    5.46
  -1   1 -19   74.93    5.43
  -1  -1 -19   63.45    5.52
  -1   1 -19   65.69    5.67
  -1   1 -20  349.55   13.78
  -1  -1 -20  335.51   13.52
  -1   1 -20  349.05   11.97
  -1  -1 -20  339.16   12.21
  -1   1 -20  348.23   13.84
  -1  -1 -20  339.65   13.52
  -1   1 -20  376.58   11.99
  -1   1 -20  326.44   12.45
  -1  -1 -20  329.37   12.31
  -1  -1 -21  455.58   14.15
  -1   1 -21  464.56   14.65
  -1   1 -21  462.85   15.59
  -1  -1 -21  431.55   14.90
  -1   1 -21  485.30   13.50
  -1  -1 -21  454.77   15.50
  -1  -1 -21  460.18   13.65
  -1   1 -21  457.69   15.55
  -1   1 -21  458.22   12.84
  -1   1 -21  472.80   15.61
  -1   1 -22  142.50    7.94
  -1  -1 -22  149.89    7.88
  -1  -1 -22  144.75    8.44
  -1   1 -22  144.74    8.48
  -1   1 -22  147.11    8.64
  -1  -1 -22  142.80    8.48
  -1  -1 -22  145.93    7.31
  -1  -1 -22  152.12    7.18
  -1   1 -22  144.53    7.48
  -1   1 -22  156.09    8.76
  -1   1 -23  294.92   11.38
  -1  -1 -23  291.19   11.22
  -1  -1 -23  290.37   10.36
  -1   1 -23  279.33   10.45
  -1  -1 -23  296.45   11.57
  -1  -1 -23  287.12    9.43
  -1   1 -23  291.94    9.79
  -1  -1 -23  302.86    9.33
  -1   1 -23  287.00   11.37
  -1  -1 -23  268.63   10.73
  -1   1 -23  286.60   11.30
  -1  -1 -24  154.10    7.82
  -1   1 -24  150.48    7.70
  -1  -1 -24  145.65    7.35
  -1   1 -24  143.96    7.44
  -1   1 -24  154.18    7.71
  -1  -1 -24  151.00    7.57
  -1   1 -24  150.28    6.50
  -1  -1 -25   59.75    4.45
  -1   1 -25   55.03    4.25
  -1  -1 -25   52.78    4.03
  -1   1 -25   59.71    3.57
  -1  -1 -25   60.75    4.41
  -1   1 -25   61.76    4.45
  -1  -1 -26   14.20    1.88
  -1   1 -26   12.70    1.96
  -1  -1 -26   13.29    1.92
  -1  -1 -27   41.39    2.57
  -1   1 -27   44.68    2.73
   1  -2 -27   19.20    1.77
   1  -2 -27   19.52    1.98
   1  -2 -27   23.65    2.37
   1  -2 -26   55.86    3.85
   1  -2 -26   58.94    4.19
   1   2 -26   64.94    4.16
   1  -2 -26   60.34    3.85
   1   2 -26   59.35    3.40
   1  -2 -25   25.54    3.27
   1   2 -25   23.67    3.02
   1   2 -25   23.61    2.95
   1  -2 -25   25.02    2.83
   1   2 -25   25.30    2.71
   1   2 -25   23.34    2.77
   1  -2 -25   20.52    2.69
   1   2 -24    9.77    2.33
   1  -2 -24    7.63    2.26
   1   2 -24    6.39    1.78
   1  -2 -24    8.65    1.84
   1  -2 -24    9.00    2.08
   1   2 -24   10.78    2.34
   1   2 -24    9.84    2.09
   1  -2 -23    3.88    1.63
   1   2 -23    3.77    1.76
   1   2 -23    3.07    1.78
   1  -2 -23    5.12    2.05
   1   2 -23    2.93    1.47
   1  -2 -23    5.63    1.90
   1  -2 -23    3.38    1.39
   1   2 -23    2.76    1.27
   1  -2 -23    4.41    1.69
   1   2 -23    3.89    1.57
   1   2 -22   49.24    5.27
   1  -2 -22   54.48    5.47
   1   2 -22   49.56    4.85
   1  -2 -22   49.82    5.00
   1  -2 -22   47.99    5.00
   1   2 -22   50.69    5.07
   1  -2 -22   48.86    4.82
   1   2 -22   45.83    4.48
   1  -2 -22   50.56    4.92
   1   2 -22   47.68    5.04
   1   2 -21    1.37    1.52
   1  -2 -21    7.61    2.36
   1  -2 -21    1.60    2.10
   1   2 -21    2.63    1.68
   1   2 -21    3.63    1.82
   1  -2 -21    3.92    1.60
   1  -2 -21    3.98    1.80
   1   2 -21    2.55    1.79
   1  -2 -21    9.75    2.53
   1   2 -21    3.14    1.86
   1   2 -20   95.05    7.27
   1   2 -20   95.10    6.79
   1   2 -20   81.61    6.82
   1  -2 -20   93.55    6.88
   1  -2 -20   98.73    7.50
   1  -2 -20   90.46    6.40
   1  -2 -20   90.69    6.86
   1   2 -20   92.26    7.03
   1   2 -20   92.79    7.10
   1   2 -20   98.60    6.63
   1  -2 -20   99.88    6.07
   1   2 -20  103.03    6.98
   1  -2 -19   13.76    2.37
   1   2 -19   13.04    2.57
   1   2 -19   11.88    2.80
   1  -2 -19   21.50    6.37
   1   2 -19   12.45    2.87
   1  -2 -19    9.04    2.33
   1   2 -19    9.29    2.31
   1  -2 -19   14.02    2.55
   1   2 -19   13.26    2.74
   1   2 -19    8.36    2.56
   1  -2 -19    8.02    2.34
   1   2 -19    9.84    2.74
   1   2 -19   10.16    2.06
   1  -2 -18   10.23    2.11
   1   2 -18    7.60    2.08
   1   2 -18    7.83    2.10
   1  -2 -18    6.85    1.50
   1   2 -18   13.17    5.66
   1  -2 -18    9.10    3.04
   1   2 -18   10.97    2.59
   1   2 -18    9.33    1.96
   1  -2 -18   10.88    2.36
   1   2 -18    8.89    2.36
   1  -2 -18   14.63    5.79
   1   2 -18    7.02    2.28
   1   2 -18    9.76    2.70
   1  -2 -18    6.13    2.05
   1  -2 -17   72.67   11.35
   1   2 -17   69.74   11.34
   1   2 -17   82.19    6.54
   1  -2 -17   75.04    5.95
   1   2 -17   81.28    6.03
   1   2 -17   75.92    5.99
   1  -2 -17   71.83    5.57
   1  -2 -17   72.57   11.99
   1  -2 -17   73.96    6.29
   1   2 -17   77.33    5.74
   1   2 -17   75.44    5.44
   1   2 -17   80.50    6.49
   1   2 -17   76.74    6.49
   1  -2 -17   78.37    6.42
   1   2 -17   74.20    6.07
   1  -2 -16    1.23    4.82
   1   2 -16    0.20    1.96
   1  -2 -16   -5.11    3.59
   1  -2 -15  195.96   17.01
   1   2 -15  197.31   17.55
   1  -2 -15  211.10   18.60
   1  -2 -14   74.82    9.87
   1   2 -14   75.66   10.20
   1   2 -14   80.72   11.41
   1  -2 -14   80.34   11.05
   1   2 -13    2.27    3.24
   1  -2 -13    0.28    2.02
   1   2 -13    2.97    2.76
   1  -2 -13    3.25    2.41
   1   2 -13    4.19    3.81
   1   2 -12   57.67    8.19
   1  -2 -12   70.11    8.78
   1   2 -12   68.87    9.22
   1  -2 -12   68.34    9.39
   1   2 -12   58.56    8.66
   1  -2 -11  203.60   14.17
   1  -2 -11  204.61    9.79
   1   2 -11  198.14   14.30
   1   2 -11  197.97   14.77
   1  -2 -11  203.24   15.07
   1   2 -11  206.25   14.89
   1  -2 -10  342.78   12.43
   1   2 -10  312.54   16.87
   1  -2 -10  349.82   17.27
   1   2 -10  334.33   17.77
   1   2 -10  326.60   17.80
   1  -2 -10  356.26   18.98
   1  -2  -9  296.41   15.10
   1   2  -9  297.41   15.35
   1  -2  -9  305.91   11.37
   1  -2  -9  311.92    8.42
   1   2  -9  304.19   16.21
   1   2  -9  290.47   15.43
   1  -2  -9  298.81   16.26
   1   2  -8  451.99   17.63
   1  -2  -8  468.05   10.93
   1  -2  -8  482.12   17.93
   1  -2  -8  483.70   13.82
   1  -2  -8  464.86   18.90
   1   2  -8  468.47   18.88
   1   2  -8  453.51   17.79
   1   2  -7    2.18    1.54
   1  -2  -7    3.67    2.13
   1  -2  -7    0.63    0.73
   1  -2  -7    1.92    2.04
   1   2  -7    2.70    1.55
   1   2  -7    6.79    2.27
   1  -2  -7    4.92    2.20
   1  -2  -6 2230.06   32.58
   1  -2  -6 2214.69   24.81
   1   2  -6 2300.41   35.60
   1  -2  -6 2133.77   34.87
   1  -2  -6 2130.49   33.80
   1  -2  -5 1051.98   20.18
   1  -2  -5 1067.21   22.57
   1  -2  -5 1065.98   21.71
   1   2  -5 1133.02   18.41
   1   2  -5 1114.48   13.73
   1  -2  -4   35.38    3.36
   1  -2  -4   33.13    3.68
   1  -2  -4   33.18    3.47
   1   2  -4   35.17    3.13
   1  -2  -3  401.25   10.22
   1  -2  -3  416.86    9.31
   1   2  -3  395.05   10.54
   1  -2  -3  409.62   10.88
   1  -2  -3  380.49   10.05
  -1  -2   3  405.64    6.94
   1   2  -3  415.43   10.17
   1  -2  -2   71.72    4.24
   1  -2  -2   82.71    3.04
   1   2  -2   74.71    3.99
   1  -2  -2   69.88    3.83
   1  -2  -2   67.14    3.47
   1   2  -2   67.62    4.00
  -1  -2   2   70.80    3.39
   1  -2  -1   76.71    4.35
   1   2  -1   88.72    3.50
   1  -2  -1   77.82    2.63
   1  -2  -1   81.16    3.09
  -1  -2   1   83.97    4.10
   1   2  -1   85.29    4.32
   1   2   0  695.37    6.88
   1  -2   0  684.50   12.64
  -1  -2   0  666.81   12.53
   1  -2   1   22.35    2.40
  -1  -2  -1   21.13    2.51
   1  -2   2 1179.10   17.00
  -1  -2  -2 1127.16   18.99
  -1   2  -3  521.66   10.81
  -1  -2  -3  508.20   13.51
   1  -2   4  201.47    6.15
   1  -2   4  192.10    7.34
  -1   2  -4  204.52    8.06
  -1  -2  -4  205.90    9.24
   1  -2   5 3639.73   24.58
  -1   2  -5 3565.34   39.30
  -1   2  -5 3580.60   38.22
  -1  -2  -5 3658.70   42.06
  -1  -2  -5 3554.84   40.21
  -1   2  -6   22.59    3.46
   1  -2   6   26.35    2.94
  -1   2  -6   29.22    4.24
   1  -2   6   24.48    1.83
  -1   2  -6   24.18    3.70
  -1  -2  -6   27.18    3.82
  -1  -2  -6   22.73    3.80
   1  -2   7  991.37   18.30
  -1   2  -7 1054.01   26.02
  -1   2  -7 1083.77   24.81
  -1  -2  -7 1075.75   26.95
  -1   2  -7 1141.59   26.18
  -1   2  -7 1144.83   18.75
  -1   2  -8    5.47    2.30
   1  -2   8    8.34    1.68
  -1   2  -8   12.11    3.49
   1  -2   8    8.57    1.28
  -1   2  -8    6.91    1.62
  -1  -2  -8    7.99    3.02
  -1   2  -8    8.97    2.78
  -1   2  -9   49.92    6.30
  -1  -2  -9   48.84    6.65
  -1   2  -9   60.96    4.68
  -1   2  -9   45.72    6.24
  -1   2  -9   47.37    6.57
   1  -2   9   47.19    4.13
  -1   2 -10  313.70   16.94
  -1  -2 -10  322.12   18.06
  -1   2 -10  331.75   17.87
  -1   2 -11    4.09    1.92
  -1   2 -11    4.51    3.04
  -1  -2 -12  149.82   13.84
  -1   2 -12  128.78   12.20
  -1   2 -12  148.57   13.36
  -1  -2 -13  449.85   24.86
  -1   2 -13  423.97   23.27
  -1   2 -13  404.08   22.99
  -1  -2 -13  471.39   24.82
  -1   2 -14  280.79   19.87
  -1  -2 -14  278.38   20.54
  -1  -2 -14  259.14   19.44
  -1   2 -14  277.37   20.02
  -1  -2 -15  380.76   25.11
  -1   2 -15  422.85   25.37
  -1   2 -15  387.22   24.71
  -1  -2 -15  424.56   25.97
  -1   2 -16  175.63   17.45
  -1  -2 -16  180.45   17.60
  -1  -2 -16  164.25    8.67
  -1   2 -16  179.99    8.91
  -1  -2 -16  182.58    9.48
  -1   2 -16  178.27    9.54
  -1   2 -16  170.37    8.72
  -1  -2 -16  157.30   16.93
  -1   2 -16  163.38   16.61
  -1  -2 -16  167.56    8.23
  -1   2 -16  168.89    8.11
  -1  -2 -16  172.87    8.55
  -1   2 -16  173.79    9.33
  -1  -2 -17  360.15   13.16
  -1   2 -17  362.64   13.15
  -1   2 -17  340.63   13.52
  -1  -2 -17  339.93   13.27
  -1   2 -17  332.19   12.48
  -1  -2 -17  342.82   12.20
  -1  -2 -17  327.27   24.31
  -1   2 -17  311.58   23.89
  -1  -2 -17  324.80   24.98
  -1   2 -17  336.21   24.69
  -1   2 -17  360.54   12.04
  -1  -2 -17  332.41   12.04
  -1   2 -17  356.66   13.72
  -1   2 -17  358.12   12.06
  -1   2 -18  178.58    9.34
  -1  -2 -18  174.24    9.60
  -1  -2 -18  172.87    9.32
  -1   2 -18  175.81   10.01
  -1  -2 -18  177.19    8.92
  -1   2 -18  161.79    8.96
  -1   2 -18  150.35   16.95
  -1  -2 -18  176.24   18.27
  -1  -2 -18  175.58   18.78
  -1  -2 -18  176.63    8.97
  -1   2 -18  169.68    9.65
  -1   2 -18  177.76    8.56
  -1   2 -18  177.74    8.55
  -1  -2 -19  157.49    8.93
  -1  -2 -19  157.73    9.25
  -1   2 -19  173.93    9.90
  -1  -2 -19  157.61    8.48
  -1   2 -19  164.14    9.56
  -1  -2 -19  174.68    9.86
  -1   2 -19  167.01    8.26
  -1   2 -19  168.14    8.32
  -1  -2 -19  155.78    8.34
  -1   2 -19  158.84    8.86
  -1   2 -20  425.61   15.13
  -1   2 -20  428.53   15.40
  -1  -2 -20  423.09   14.94
  -1   2 -20  409.57   14.03
  -1  -2 -20  425.39   13.78
  -1  -2 -20  423.71   13.66
  -1  -2 -20  418.89   15.01
  -1   2 -20  410.10   14.95
  -1   2 -20  417.06   12.92
  -1   2 -21   14.19    3.18
  -1  -2 -21   14.57    2.94
  -1   2 -21   13.70    3.18
  -1  -2 -21   14.62    2.36
  -1  -2 -21   15.45    2.80
  -1   2 -21   14.95    2.90
  -1  -2 -21   11.42    2.33
  -1   2 -21   12.73    2.74
  -1  -2 -21   10.12    2.92
  -1   2 -21   15.43    2.62
  -1   2 -22   80.96    6.40
  -1   2 -22   81.23    6.03
  -1  -2 -22   76.33    5.57
  -1  -2 -22   79.46    6.26
  -1   2 -22   81.63    6.47
  -1   2 -22   84.69    5.76
  -1  -2 -22   76.67    5.44
  -1  -2 -22   81.40    6.49
  -1   2 -22   83.99    6.56
  -1   2 -23  164.30    8.47
  -1  -2 -23  158.63    8.35
  -1  -2 -23  157.76    7.55
  -1   2 -23  154.98    7.34
  -1   2 -23  151.22    8.26
  -1  -2 -23  168.09    8.45
  -1  -2 -23  159.45    8.46
  -1  -2 -23  175.93    7.53
  -1   2 -23  172.73    8.74
  -1   2 -24   55.56    4.72
  -1  -2 -24   53.24    4.54
  -1   2 -24   56.06    4.11
  -1  -2 -24   55.40    4.54
  -1  -2 -24   53.47    3.68
  -1  -2 -24   54.07    4.73
  -1   2 -24   50.99    4.53
  -1   2 -25   94.01    4.65
  -1  -2 -25   86.94    5.08
  -1   2 -25   89.68    5.30
  -1  -2 -25  103.69    5.64
  -1   2 -25   89.06    5.23
  -1  -2 -25   90.89    5.39
  -1   2 -26   58.48    3.75
  -1  -2 -26   52.41    3.54
  -1   2 -26   50.37    2.81
  -1  -2 -26   52.35    3.61
  -1   2 -27   34.33    2.36
  -1  -2 -27   36.38    2.34
   1  -3 -27   65.52    3.42
   1  -3 -27   72.88    3.77
   1   3 -26  363.06    8.57
   1  -3 -26  373.07   10.06
   1  -3 -26  382.52    9.86
   1  -3 -26  364.42    8.98
   1   3 -26  368.70    9.72
   1   3 -25   97.31    5.13
   1  -3 -25   90.54    5.63
   1  -3 -25   91.59    5.56
   1   3 -25   96.27    5.62
   1  -3 -25   94.46    5.24
   1  -3 -24  181.66    8.07
   1   3 -24  176.69    8.37
   1   3 -24  175.55    7.54
   1  -3 -24  179.14    8.57
   1   3 -24  173.88    8.53
   1  -3 -24  182.36    8.45
   1   3 -24  171.69    7.91
   1   3 -23   62.48    5.38
   1  -3 -23   59.44    4.94
   1   3 -23   60.36    4.78
   1  -3 -23   57.22    4.88
   1   3 -23   58.22    5.35
   1  -3 -23   59.04    5.44
   1  -3 -23   59.96    5.26
   1  -3 -23   61.42    4.93
   1   3 -23   60.16    5.11
   1   3 -22  276.73   11.73
   1  -3 -22  254.97   10.73
   1  -3 -22  279.29   11.99
   1   3 -22  262.22   10.57
   1   3 -22  276.15   11.81
   1  -3 -22  254.32   10.71
   1   3 -22  276.51   10.69
   1  -3 -22  276.74   11.64
   1  -3 -22  258.86   10.75
   1   3 -22  262.27   11.11
   1  -3 -21   53.94    4.70
   1   3 -21   61.37    5.98
   1  -3 -21   51.09    4.98
   1  -3 -21   54.47    5.57
   1   3 -21   46.41    4.71
   1   3 -21   56.55    5.08
   1   3 -21   50.28    5.04
   1  -3 -21   53.35    5.09
   1   3 -21   58.82    5.72
   1   3 -20  302.89   12.85
   1  -3 -20  293.98   11.94
   1   3 -20  285.31   11.75
   1   3 -20  284.66   12.48
   1  -3 -20  308.13   13.08
   1  -3 -20  290.35   11.07
   1   3 -20  290.79   11.67
   1  -3 -20  310.48   11.06
   1  -3 -20  280.27   11.92
   1   3 -20  301.06   12.46
   1   3 -20  280.33   11.26
   1   3 -19    2.81    1.79
   1  -3 -19    6.42    2.20
   1   3 -19    5.05    2.07
   1   3 -19    3.46    2.13
   1   3 -19    2.51    1.74
   1  -3 -19    3.50    1.67
   1   3 -19    2.34    1.30
   1  -3 -19    3.96    1.29
   1   3 -19    1.72    1.35
   1   3 -19    3.61    1.66
   1  -3 -19    3.65    1.39
   1  -3 -18  604.80   15.70
   1  -3 -18  589.75   17.31
   1   3 -18  613.53   17.66
   1   3 -18  578.77   17.80
   1  -3 -18  561.82   31.42
   1   3 -18  574.61   33.06
   1   3 -18  622.12   18.57
   1  -3 -18  607.83   16.92
   1   3 -18  627.59   17.01
   1   3 -18  574.57   17.25
   1  -3 -18  598.79   15.91
   1  -3 -18  634.45   35.86
   1   3 -18  605.73   16.51
   1   3 -18  614.18   15.35
   1   3 -18  615.95   18.34
   1   3 -17   55.40    4.90
   1  -3 -17   51.27    5.30
   1  -3 -17   41.59    9.25
   1  -3 -17   52.43    5.04
   1   3 -17   63.43    5.81
   1   3 -17   54.44    4.94
   1   3 -17   54.88    5.39
   1   3 -17   59.65    4.95
   1   3 -17   46.39    4.84
   1  -3 -17   47.01    4.37
   1  -3 -17   51.79    4.57
   1  -3 -17   56.08    5.37
   1   3 -17   51.48    5.00
   1   3 -17   51.87    5.36
   1   3 -17   51.58    9.80
   1  -3 -17   44.12    8.51
   1   3 -16  770.30   19.63
   1  -3 -16  752.02   19.13
   1   3 -16  758.44   17.66
   1  -3 -16  720.31   33.39
   1   3 -16  721.31   35.10
   1   3 -16  799.47   19.80
   1  -3 -16  784.26   18.42
   1   3 -16  743.93   18.60
   1   3 -16  791.33   19.63
   1  -3 -16  716.16   35.94
   1  -3 -16  756.80   19.05
   1  -3 -15   66.29   10.07
   1   3 -15   70.46   10.71
   1  -3 -15   86.56   11.29
   1   3 -14 1197.76   41.68
   1  -3 -14 1224.17   42.98
   1   3 -14 1107.83   39.71
   1  -3 -14 1184.31   39.71
   1  -3 -13   63.19    9.70
   1   3 -13   51.26    8.08
   1  -3 -13   69.08    9.02
   1   3 -13   62.17    9.10
   1  -3 -12 2113.70   47.97
   1  -3 -12 2016.14   50.38
   1   3 -12 2051.16   49.16
   1  -3 -11   85.26    6.40
   1   3 -11   80.10    9.38
   1  -3 -11   77.42    8.70
   1   3 -11   81.00    9.63
   1  -3 -11   80.91    9.77
   1  -3 -10 1647.17   37.91
   1  -3 -10 1758.24   22.85
   1   3 -10 1607.60   38.81
   1  -3 -10 1722.52   28.17
   1   3 -10 1719.20   40.10
   1  -3 -10 1643.66   40.82
   1  -3  -9  121.86    6.35
   1   3  -9  121.36   10.11
   1  -3  -9  124.55    9.74
   1   3  -9  122.93   10.14
   1  -3  -9  102.46    9.66
   1   3  -8 1773.27   35.51
   1   3  -8 1852.35   36.31
   1  -3  -8 1866.16   38.49
   1   3  -7  269.01   12.89
   1  -3  -7  308.74   13.26
   1   3  -7  307.54   13.60
   1  -3  -7  289.58   14.21
  -1   3   6 1507.74   19.63
   1   3  -6 1663.43   20.98
   1  -3  -6 1585.06   27.67
   1   3  -6 1668.28   29.45
   1  -3  -6 1507.18   30.05
   1   3  -6 1656.02   28.85
   1   3  -6 1541.73   29.14
   1  -3  -5  482.31   15.58
  -1   3   5  491.19   11.47
   1   3  -5  531.09   11.73
   1   3  -5  506.40   14.21
   1   3  -5  480.58   15.16
   1   3  -4 9857.78   60.13
   1   3  -4 9999.00   51.11
   1  -3  -4 9317.90   54.84
   1  -3  -4 9020.17   60.51
   1   3  -4 9430.61   60.92
  -1   3   3  584.49   13.02
   1   3  -3  635.61   14.70
   1  -3  -3  603.91   13.62
   1  -3  -3  585.20   13.51
   1   3  -3  608.79   13.85
   1   3  -2 4237.74   36.52
  -1   3   2 3958.83   34.56
   1  -3  -2 4177.28   35.29
   1  -3  -2 3909.73   30.07
   1   3  -2 4019.13   31.50
   1  -3  -1  407.68   11.15
  -1  -3   1  381.24   10.26
   1   3  -1  385.62   10.70
   1   3  -1  409.80    8.58
   1   3   0  200.30    7.55
  -1  -3   0  209.81    8.18
   1  -3   0  226.28    8.27
   1   3   1   85.26    4.92
  -1  -3  -1   91.00    5.77
   1  -3   1   88.05    5.32
  -1   3  -1   95.83    3.11
  -1   3  -2 1406.95   15.08
  -1   3  -2 1408.94   16.14
  -1  -3  -3  486.13   14.93
  -1   3  -3  471.38   11.18
  -1   3  -3  505.36   11.87
   1  -3   3  491.96   13.25
  -1  -3  -4 1650.43   28.66
  -1   3  -4 1751.88   23.00
  -1   3  -4 1637.97   23.92
  -1   3  -4 1567.83   23.91
   1  -3   4 1567.65   24.15
  -1  -3  -4 1666.33   14.26
  -1   3  -5    7.61    1.98
  -1  -3  -5    5.39    0.65
   1  -3   5    4.66    1.45
  -1   3  -5    5.01    2.07
  -1  -3  -5    5.49    2.13
  -1   3  -5    7.20    2.06
   1  -3   6  457.90   13.83
  -1   3  -6  449.01   15.71
   1  -3   6  469.47    9.97
  -1  -3  -6  494.78   17.41
  -1   3  -6  479.90   15.34
  -1   3  -6  481.58   16.19
   1  -3   7   11.64    1.46
   1  -3   7   12.44    2.48
  -1   3  -7   13.77    3.26
  -1   3  -7   13.01    3.32
  -1  -3  -7   11.59    3.57
  -1   3  -7    9.74    2.65
   1  -3   8 1194.12   23.19
  -1   3  -8 1180.61   29.58
  -1  -3  -8 1196.79   31.07
  -1   3  -8 1227.39   29.08
  -1   3  -8 1177.20   28.77
  -1   3  -9  179.19    7.60
   1  -3   9  182.79    9.21
  -1   3  -9  178.34   12.34
  -1  -3  -9  181.61   13.19
  -1   3  -9  183.36   12.15
  -1   3  -9  193.78   12.41
  -1   3 -10 1954.51   42.99
   1  -3  10 1927.93   30.45
  -1   3 -10 1885.10   41.42
  -1  -3 -10 1960.12   45.25
  -1   3 -10 1960.42   42.08
  -1   3 -11  246.43   16.24
  -1   3 -11  235.56   15.61
  -1  -3 -11  248.43   16.92
  -1   3 -12  671.60   28.18
  -1   3 -12  750.79   29.27
  -1  -3 -12  707.97   30.06
  -1   3 -13  361.63   21.87
  -1  -3 -13  400.26   22.97
  -1   3 -13  341.41   20.77
  -1  -3 -13  361.58   22.74
  -1  -3 -14  546.95   28.29
  -1   3 -14  555.88   28.26
  -1  -3 -14  556.20   29.47
  -1   3 -14  536.56   27.59
  -1   3 -15   26.68    6.77
  -1  -3 -15   38.60    8.21
  -1  -3 -15   27.97    6.72
  -1   3 -16  421.15   14.57
  -1  -3 -16  401.53   13.11
  -1  -3 -16  400.77   26.15
  -1   3 -16  364.50   24.97
  -1   3 -16  392.83   14.20
  -1   3 -16  435.33   13.84
  -1  -3 -16  397.35   13.39
  -1   3 -16  386.23   13.32
  -1  -3 -16  402.31   27.32
  -1  -3 -16  405.25   12.19
  -1  -3 -16  382.24   12.48
  -1   3 -17   37.77    8.72
  -1  -3 -17   22.80    6.09
  -1  -3 -17   23.61    3.43
  -1   3 -17   28.71    3.89
  -1   3 -17   26.32    3.74
  -1  -3 -17   31.67    3.96
  -1  -3 -17   24.91    7.08
  -1  -3 -17   27.03    3.44
  -1   3 -17   26.35    3.54
  -1  -3 -17   28.16    3.13
  -1   3 -17   28.35    3.57
  -1   3 -17   25.14    3.68
  -1  -3 -17   29.60    3.69
  -1  -3 -18 1204.24   23.55
  -1   3 -18 1188.58   25.59
  -1   3 -18 1146.33   46.07
  -1  -3 -18 1182.76   47.11
  -1   3 -18 1198.65   24.07
  -1   3 -18 1178.73   25.83
  -1  -3 -18 1126.53   23.58
  -1  -3 -18 1163.48   24.64
  -1   3 -18 1126.52   23.75
  -1  -3 -18 1185.83   22.84
  -1  -3 -18 1238.78   49.97
  -1  -3 -18 1220.78   21.25
  -1   3 -18 1174.29   25.19
  -1   3 -18 1191.31   22.62
  -1   3 -19  281.83   12.59
  -1  -3 -19  278.66   12.12
  -1  -3 -19  274.62   11.00
  -1   3 -19  280.05   11.86
  -1   3 -19  280.59   12.41
  -1   3 -19  296.41   12.81
  -1  -3 -19  283.02   11.45
  -1   3 -19  278.54   10.96
  -1  -3 -20  606.13   17.61
  -1   3 -20  617.58   18.49
  -1   3 -20  592.77   17.05
  -1  -3 -20  589.81   16.03
  -1   3 -20  623.75   18.14
  -1   3 -20  619.26   18.34
  -1  -3 -20  619.66   16.70
  -1  -3 -20  607.95   18.09
  -1   3 -20  616.32   16.12
  -1   3 -21   69.17    6.30
  -1  -3 -21   62.51    5.71
  -1   3 -21   63.79    5.56
  -1  -3 -21   59.35    5.02
  -1   3 -21   70.08    6.12
  -1   3 -21   63.50    5.76
  -1  -3 -21   63.82    5.94
  -1  -3 -21   59.86    5.10
  -1   3 -21   65.25    5.08
  -1  -3 -22  408.48   14.15
  -1  -3 -22  405.96   12.45
  -1   3 -22  411.23   14.19
  -1  -3 -22  393.57   13.35
  -1  -3 -22  393.58   12.28
  -1   3 -22  404.73   13.97
  -1   3 -22  415.90   12.83
  -1   3 -22  411.18   12.08
  -1   3 -22  415.73   13.98
  -1  -3 -23    1.69    1.07
  -1  -3 -23    0.83    1.70
  -1   3 -23    1.39    1.69
  -1   3 -23    1.80    1.84
  -1   3 -23    0.34    1.46
  -1  -3 -23    0.85    1.14
  -1  -3 -23    3.15    1.97
  -1  -3 -24  388.81   10.05
  -1  -3 -24  375.44   11.80
  -1   3 -24  380.16   11.73
  -1  -3 -24  394.22   11.81
  -1   3 -24  395.39   10.76
  -1   3 -24  386.27   11.84
  -1  -3 -24  371.28   11.26
  -1   3 -25    1.33    1.10
  -1  -3 -25    1.30    1.03
  -1   3 -25    3.46    1.26
  -1  -3 -25    1.21    1.51
  -1  -3 -25    2.19    1.21
  -1   3 -26  163.06    6.06
  -1  -3 -26  176.89    6.19
  -1   3 -26  159.33    5.11
  -1  -3 -26  164.84    6.25
   1  -4 -27    1.12    0.76
   1  -4 -27    2.92    1.02
   1  -4 -26    8.99    1.84
   1  -4 -26    7.45    1.76
   1   4 -26    5.87    1.37
   1  -4 -26    5.10    1.14
   1  -4 -25   23.37    2.95
   1  -4 -25   22.76    2.83
   1   4 -25   25.73    2.69
   1   4 -25   27.64    3.15
   1  -4 -25   28.14    2.83
   1  -4 -24    1.88    1.49
   1  -4 -24    3.59    1.41
   1   4 -24    3.28    1.20
   1  -4 -24    3.78    1.61
   1   4 -24    2.34    1.48
   1  -4 -23    7.19    2.31
   1   4 -23    5.13    2.00
   1   4 -23    6.46    1.89
   1  -4 -23    8.55    1.96
   1  -4 -23    6.39    1.69
   1  -4 -23    6.35    2.22
   1   4 -23    9.05    2.19
   1   4 -23    5.33    1.44
   1  -4 -22   12.09    2.74
   1   4 -22   19.11    3.38
   1  -4 -22   13.55    2.82
   1   4 -22   10.20    2.35
   1   4 -22   10.78    2.47
   1  -4 -22   19.92    3.04
   1  -4 -22   16.03    2.47
   1   4 -22   14.87    2.78
   1   4 -22   19.91    3.17
   1  -4 -21  207.67    9.93
   1  -4 -21  221.06    9.15
   1  -4 -21  215.07   10.71
   1  -4 -21  202.25    9.64
   1   4 -21  228.05   11.11
   1   4 -21  218.57    9.82
   1  -4 -21  212.37    8.92
   1   4 -21  213.90   10.67
   1   4 -21  217.14   10.37
   1   4 -21  204.76    9.49
   1   4 -21  208.22    9.71
   1   4 -20    2.73    1.32
   1  -4 -20    4.27    1.73
   1   4 -20    1.95    1.53
   1  -4 -20    2.51    1.66
   1   4 -20    1.59    1.21
   1   4 -20    5.04    2.34
   1  -4 -20    6.24    1.98
   1  -4 -20    1.59    1.18
   1   4 -20    4.67    1.84
   1   4 -20    3.15    1.79
   1   4 -19  131.15    8.66
   1   4 -19  138.80    8.81
   1  -4 -19  130.17    7.84
   1   4 -19  141.57    8.06
   1  -4 -19  136.53    7.46
   1  -4 -19  138.73    7.71
   1  -4 -19  142.52    8.56
   1   4 -19  138.12    8.44
   1   4 -19  136.70    7.98
   1   4 -19  133.05    8.16
   1   4 -18   73.52    6.06
   1   4 -18   65.47    5.59
   1  -4 -18   80.13   12.80
   1   4 -18   64.80   11.42
   1  -4 -18   63.94   11.05
   1  -4 -18   64.08    5.54
   1   4 -18   62.05    6.02
   1   4 -18   68.46    5.56
   1  -4 -18   75.55    5.50
   1   4 -18   74.31    6.48
   1  -4 -18   59.49    5.59
   1  -4 -18   74.75    5.74
   1   4 -18   61.73    5.66
   1   4 -17    6.52    2.00
   1   4 -17   11.75    2.34
   1  -4 -17    6.47    2.01
   1  -4 -17    9.78    2.04
   1   4 -17   10.40    2.53
   1  -4 -17   11.66    2.50
   1  -4 -17   11.94    4.69
   1   4 -17    9.97    5.03
   1   4 -17    2.66    1.28
   1  -4 -17    9.13    2.34
   1   4 -17    7.41    1.91
   1  -4 -17    9.63    2.33
   1   4 -17   10.41    2.91
   1   4 -17    9.24    2.39
   1  -4 -17    4.85    1.43
   1   4 -17    5.73    1.67
   1  -4 -16   13.18    2.92
   1   4 -16   16.98    2.85
   1   4 -16   15.93    2.79
   1   4 -16   11.39    4.83
   1  -4 -16   19.52    5.23
   1   4 -16   14.27    2.74
   1  -4 -16   14.52    2.65
   1   4 -16   17.38    2.76
   1  -4 -16   14.50    4.87
   1   4 -16   13.53    2.45
   1  -4 -16   12.94    2.79
   1   4 -16   13.58    2.88
   1   4 -16   14.03    2.95
   1   4 -16   14.26    2.63
   1  -4 -16   19.10    3.29
   1  -4 -15   17.35    6.78
   1   4 -15    9.06    3.99
   1  -4 -15   12.15    5.10
   1  -4 -14   15.99    6.09
   1   4 -14   25.84    6.06
   1   4 -14   18.69    5.66
   1  -4 -14   21.45    5.15
   1  -4 -13  421.23   24.47
   1   4 -13  428.35   23.99
   1   4 -13  400.61   23.06
   1  -4 -13  418.20   22.58
   1  -4 -12   78.95   10.05
   1   4 -12  101.37   11.15
   1  -4 -12   85.35    9.90
   1   4 -12   94.41   10.77
   1   4 -11  843.59   30.22
   1  -4 -11  807.87   30.61
   1  -4 -11  866.09   29.04
   1   4 -11  788.58   29.13
   1  -4 -11  877.30   21.03
   1   4 -10  105.99   10.25
   1  -4 -10   95.21   10.12
   1  -4 -10  122.33   10.27
   1   4 -10  106.33   10.13
   1  -4 -10  117.87    6.96
   1   4  -9  370.53   17.61
   1  -4  -9  384.20   18.87
   1   4  -9  341.40   16.94
   1  -4  -9  399.92   17.58
  -1   4   8  137.83    6.65
   1   4  -8  141.10   10.03
   1  -4  -8  143.35   10.98
   1  -4  -8  141.76    9.80
   1   4  -8  132.77   10.08
   1   4  -7    4.80    2.38
   1  -4  -7    2.60    2.01
  -1   4   7    6.28    1.67
   1   4  -7    2.95    2.04
   1   4  -7    3.58    1.91
   1   4  -6  218.69    8.92
  -1   4   6  192.44    8.51
   1   4  -6  217.98   10.99
   1   4  -6  210.93   11.12
   1  -4  -6  209.48   11.39
   1   4  -6  228.64   11.10
   1   4  -5   17.06    2.64
   1  -4  -5   19.29    3.45
   1   4  -5   16.92    3.10
  -1   4   5   19.77    2.84
   1   4  -5   15.39    2.97
   1  -4  -5   12.88    2.40
   1  -4  -4  113.96    7.13
  -1   4   4  114.37    6.65
   1   4  -4  128.80    6.82
   1   4  -4  130.44    7.84
   1   4  -4  125.97    7.39
   1  -4  -4  130.27    7.06
   1  -4  -3  835.81   16.95
  -1   4   3  779.15   17.52
   1   4  -3  820.76   17.27
   1  -4  -3  815.19   17.47
   1   4  -2  422.90   13.21
  -1   4   2  398.26   12.62
   1   4  -2  406.71   10.99
   1  -4  -2  417.26   12.43
  -1   4   1    9.18    2.32
   1   4  -1    7.87    1.89
   1  -4  -1   10.31    2.22
   1   4   0   40.85    4.01
   1  -4   0   38.08    3.95
  -1   4  -1  322.25    5.12
   1  -4   1  333.68   11.46
   1   4   2    1.44    1.00
  -1   4  -2    1.19    0.48
   1  -4   2    0.38    1.21
  -1   4  -2    2.38    0.82
   1   4   3  213.42    8.50
  -1   4  -3  237.15    7.82
   1  -4   3  224.27   10.12
  -1   4  -3  228.69    7.84
   1   4   4    5.06    1.47
  -1   4  -4    9.28    1.99
  -1  -4  -4    6.99    1.23
   1  -4   4   10.85    2.50
  -1   4  -4    4.05    1.56
   1   4   5  102.34    5.76
  -1   4  -5  113.20    7.23
   1  -4   5  109.45    7.46
  -1   4  -5  113.83    7.20
  -1  -4  -5  112.52    4.38
   1   4   6  448.29   11.85
  -1  -4  -6  473.96   17.57
  -1   4  -6  454.46   15.81
  -1  -4  -6  468.36    7.49
  -1   4  -6  430.65   15.32
   1  -4   6  460.42   15.44
  -1  -4  -7  458.38   18.65
   1   4   7  470.58   11.88
  -1   4  -7  450.26   17.56
  -1   4  -7  450.61   16.91
   1  -4   7  466.87   11.08
   1  -4   7  440.61   15.64
  -1  -4  -8  112.07    9.98
   1   4   8  123.68    5.87
  -1   4  -8  110.87    9.25
   1  -4   8  119.57    8.40
  -1   4  -8   99.43    8.67
   1  -4   8  121.68    5.00
  -1   4  -9  547.57   21.59
  -1  -4  -9  555.45   23.17
  -1   4  -9  495.36   20.52
   1  -4   9  570.86   18.24
  -1  -4 -10   -1.29    3.57
  -1   4 -10   -0.57    2.69
  -1   4 -10    1.57    2.14
   1  -4  10   -1.60    1.52
  -1   4 -11  363.24   19.70
  -1   4 -11  368.74   20.42
  -1  -4 -11  369.71   21.10
  -1   4 -12  107.82   11.39
  -1  -4 -12  115.23   12.53
  -1   4 -13   14.03    4.39
  -1  -4 -13   23.55    6.07
  -1   4 -14   31.34    7.56
  -1  -4 -14   42.59    7.92
  -1  -4 -14   43.07    8.93
  -1   4 -15   15.52    2.99
  -1  -4 -15   10.44    4.61
  -1  -4 -15   13.65    4.99
  -1   4 -15   13.07    2.50
  -1  -4 -15   12.05    2.40
  -1   4 -15   15.55    2.93
  -1  -4 -16    2.91    1.52
  -1   4 -16    6.44    2.11
  -1  -4 -16    0.41    3.83
  -1   4 -16    2.11    1.37
  -1   4 -16    2.19    1.56
  -1  -4 -16    3.47    2.15
  -1  -4 -16    3.57    3.24
  -1   4 -16    3.77    1.29
  -1   4 -16    2.56    1.40
  -1  -4 -16    2.75    1.23
  -1  -4 -16    0.95    1.03
  -1   4 -17  381.72   14.43
  -1  -4 -17  392.97   13.52
  -1   4 -17  368.91   25.99
  -1  -4 -17  364.13   25.79
  -1   4 -17  373.59   13.06
  -1   4 -17  391.97   14.66
  -1  -4 -17  371.32   13.39
  -1   4 -17  365.10   13.41
  -1  -4 -17  378.98   12.59
  -1  -4 -17  397.35   28.18
  -1  -4 -17  401.01   12.49
  -1   4 -17  401.08   13.18
  -1   4 -17  392.40   14.33
  -1  -4 -18   98.45   13.80
  -1   4 -18   86.92   12.78
  -1  -4 -18  102.14    7.36
  -1   4 -18  108.08    7.99
  -1  -4 -18   95.78    6.86
  -1   4 -18  101.65    7.22
  -1  -4 -18  107.73    6.91
  -1   4 -18  105.80    7.70
  -1  -4 -18  108.57    6.46
  -1   4 -18  103.77    7.66
  -1  -4 -18   97.35    6.84
  -1   4 -18  110.53    6.35
  -1   4 -18  108.28    7.05
  -1   4 -19  480.85   16.46
  -1  -4 -19  497.75   15.96
  -1  -4 -19  484.10   14.37
  -1   4 -19  514.62   16.05
  -1   4 -19  510.80   16.67
  -1  -4 -19  533.15   14.10
  -1   4 -19  492.35   16.33
  -1  -4 -19  505.82   15.35
  -1   4 -19  484.66   14.69
  -1   4 -20    5.44    2.38
  -1  -4 -20    4.48    1.88
  -1   4 -20    6.30    2.26
  -1   4 -20    5.45    2.36
  -1  -4 -20    4.96    1.59
  -1   4 -20    2.91    2.16
  -1  -4 -20    4.29    1.74
  -1   4 -20    8.79    2.25
  -1  -4 -21  137.05    8.18
  -1   4 -21  132.43    8.43
  -1   4 -21  126.84    7.75
  -1  -4 -21  138.03    7.39
  -1   4 -21  135.14    8.35
  -1   4 -21  130.50    7.33
  -1  -4 -21  128.95    8.23
  -1  -4 -21  131.80    7.54
  -1   4 -21  133.16    8.27
  -1   4 -22    1.62    1.57
  -1  -4 -22    2.97    1.64
  -1  -4 -22    2.46    1.24
  -1  -4 -22    2.76    1.74
  -1   4 -22    3.04    2.20
  -1  -4 -22    3.80    1.51
  -1   4 -22    2.61    1.10
  -1   4 -22    3.09    1.62
  -1  -4 -23  105.99    6.74
  -1  -4 -23   99.77    5.67
  -1  -4 -23  103.70    5.79
  -1  -4 -23  107.37    6.45
  -1   4 -23  106.07    6.09
  -1   4 -23  106.52    6.70
  -1   4 -23  105.95    6.67
  -1  -4 -24   15.01    2.44
  -1  -4 -24   18.41    2.80
  -1  -4 -24   16.65    2.14
  -1   4 -24   22.42    2.80
  -1  -4 -24   20.09    2.75
  -1   4 -24   19.38    2.88
  -1  -4 -25   14.69    2.04
  -1  -4 -25   16.37    2.42
  -1   4 -25   16.78    2.03
  -1  -4 -25   17.98    2.36
  -1   4 -25   12.51    2.02
  -1  -4 -26   -0.24    1.00
  -1   4 -26    0.57    0.66
  -1   4 -26    2.31    1.15
  -1  -4 -26    1.06    0.86
   1  -5 -26  456.28   10.28
   1  -5 -26  446.63   10.05
   1   5 -26  440.28    9.30
   1  -5 -26  436.89    8.44
   1  -5 -25  162.81    7.10
   1  -5 -25  170.18    7.19
   1   5 -25  163.63    6.52
   1  -5 -25  161.95    6.29
   1  -5 -24  514.90   13.83
   1  -5 -24  527.91   14.01
   1   5 -24  536.14   13.07
   1   5 -24  525.04   13.99
   1  -5 -24  505.82   12.49
   1  -5 -23  298.56   11.43
   1   5 -23  286.71   10.37
   1  -5 -23  295.33   11.27
   1  -5 -23  302.75    9.35
   1  -5 -23  286.19    9.86
   1  -5 -23  309.69   10.62
   1   5 -23  298.82   11.50
   1  -5 -22  207.91    9.27
   1  -5 -22  219.41    8.73
   1   5 -22  214.09   10.30
   1  -5 -22  200.05    9.01
   1  -5 -22  214.33   10.23
   1   5 -22  219.49   10.38
   1   5 -22  216.67    9.52
   1   5 -22  220.47    9.79
   1  -5 -21  173.01    8.99
   1  -5 -21  194.68    8.79
   1   5 -21  186.28    9.92
   1   5 -21  188.20    8.93
   1  -5 -21  193.29   10.14
   1  -5 -21  189.99    9.12
   1   5 -21  189.26   10.05
   1   5 -21  193.01    9.56
   1   5 -21  179.50    8.93
   1   5 -21  182.39    9.14
   1  -5 -20   37.68    4.25
   1  -5 -20   37.30    4.06
   1   5 -20   36.65    4.61
   1   5 -20   34.46    3.93
   1  -5 -20   28.74    3.75
   1   5 -20   37.90    4.66
   1   5 -20   39.33    4.56
   1   5 -20   38.30    4.24
   1   5 -20   40.71    4.44
   1   5 -19   10.32    2.42
   1  -5 -19   10.77    2.20
   1   5 -19   13.71    3.07
   1  -5 -19   12.56    2.61
   1   5 -19   10.21    2.58
   1   5 -19   11.97    2.42
   1  -5 -19   11.54    2.57
   1   5 -19   13.95    2.71
   1   5 -19    6.92    1.95
   1  -5 -18   56.48    5.09
   1  -5 -18   51.13    5.19
   1   5 -18   58.54   11.04
   1  -5 -18   58.06    9.67
   1   5 -18   52.99    5.51
   1  -5 -18   55.49    5.13
   1   5 -18   54.36    4.94
   1  -5 -18   54.30   10.54
   1  -5 -18   53.15    5.37
   1   5 -18   59.08    5.66
   1   5 -18   60.82    5.58
   1   5 -18   55.68    5.67
   1   5 -18   59.06    5.39
   1   5 -18   53.30    5.17
   1   5 -17  210.98   10.16
   1  -5 -17  198.19   10.17
   1   5 -17  206.27    9.83
   1  -5 -17  208.65   10.65
   1  -5 -17  208.41   18.19
   1  -5 -17  202.82    9.55
   1   5 -17  220.90    9.79
   1   5 -17  203.20   10.37
   1   5 -17  208.77   10.14
   1  -5 -17  199.80    9.46
   1   5 -17  190.40   19.02
   1  -5 -17  217.34   20.65
   1  -5 -17  206.06   10.19
   1   5 -17  207.75   10.70
   1   5 -16 1522.56   26.45
   1  -5 -16 1423.53   26.47
   1   5 -16 1487.43   25.58
   1  -5 -16 1511.68   27.35
   1   5 -16 1512.97   24.92
   1  -5 -16 1448.14   24.99
   1   5 -16 1500.72   27.55
   1   5 -16 1497.20   26.60
   1  -5 -16 1450.47   22.53
   1  -5 -16 1436.71   51.82
   1  -5 -16 1418.44   46.73
   1   5 -16 1472.37   27.76
   1  -5 -16 1407.95   26.15
   1  -5 -15  703.00   31.65
   1  -5 -15  701.12   34.77
   1   5 -15  616.98   32.17
   1  -5 -14 2069.66   57.26
   1   5 -14 2055.28   55.95
   1  -5 -14 2073.74   52.52
   1   5 -13  545.38   27.46
   1  -5 -13  604.52   29.64
   1   5 -13  513.44   26.47
   1  -5 -13  574.00   26.56
   1  -5 -12  655.05   29.46
   1   5 -12  672.98   28.88
   1   5 -12  610.10   27.53
   1  -5 -12  672.17   27.28
   1   5 -11   38.60    6.61
   1   5 -11   29.76    5.96
   1  -5 -11   39.73    6.65
   1  -5 -11   36.50    6.95
   1   5 -10  283.30   16.83
   1  -5 -10  300.06   18.03
   1  -5 -10  302.98   16.41
   1   5 -10  286.10   16.91
   1   5  -9   21.53    4.65
   1  -5  -9   24.02    5.22
  -1   5   9   25.48    3.32
   1   5  -9   14.64    3.98
   1  -5  -9   22.58    4.13
  -1   5   8   81.34    6.07
   1  -5  -8   72.85    8.02
   1   5  -8   82.60    7.80
   1   5  -8   82.46    8.28
   1   5  -8   77.79    8.10
  -1   5   7  186.56    9.28
   1   5  -7  209.23    9.84
   1  -5  -7  201.35   12.37
   1   5  -7  213.40   11.80
   1   5  -7  209.79   11.96
   1   5  -7  197.24   11.96
   1   5  -6  445.04   15.87
   1  -5  -6  425.77   16.73
   1   5  -6  442.59   14.31
  -1   5   6  414.87   14.08
   1  -5  -6  443.78   14.04
   1   5  -6  405.81   16.14
   1  -5  -5   11.58    2.98
  -1   5   5   10.71    2.56
   1   5  -5   10.60    2.46
   1  -5  -5    8.75    2.19
   1   5  -5   10.04    2.57
   1  -5  -4 1165.60   23.64
  -1   5   4 1173.17   24.15
   1   5  -4 1350.18   27.95
   1   5  -4 1346.86   24.63
   1  -5  -4 1299.66   23.88
   1   5  -4 1232.24   24.66
   1  -5  -3    9.27    2.25
  -1   5   3   10.88    2.46
   1   5  -3   14.56    2.89
   1   5  -3   10.77    2.58
   1  -5  -3   14.44    2.77
   1   5  -3   12.33    2.57
   1  -5  -2 5787.78   50.78
   1   5  -2 5745.60   54.61
  -1   5   2 5631.60   53.06
   1  -5  -1  576.32   16.25
  -1   5   1  563.82   16.85
   1   5  -1  585.98   16.97
   1  -5   0  552.05   16.05
  -1   5   0  572.87   17.21
   1   5   0  537.14   15.85
  -1   5  -1    6.96    0.90
   1  -5   1    9.62    2.36
   1   5   1    8.69    2.16
  -1   5  -2  676.58   10.95
   1  -5   2  703.36   18.95
  -1   5  -3  201.30    7.33
   1   5   3  187.39    8.96
   1  -5   3  211.76   10.60
  -1   5  -3  206.21    7.66
  -1   5  -4 2372.05   28.91
   1  -5   4 2350.80   36.33
  -1   5  -4 2260.88   28.54
  -1  -5  -4 2334.21   26.15
  -1   5  -5  412.70   13.69
  -1  -5  -5  429.73   10.43
   1  -5   5  425.73   15.85
  -1   5  -5  383.53   13.04
   1   5   5  375.26   12.34
  -1   5  -6 1356.13   27.24
  -1  -5  -6 1349.76   31.13
   1   5   6 1300.73   22.46
   1  -5   6 1410.33   29.44
  -1   5  -6 1282.00   26.29
  -1  -5  -6 1393.60   17.51
  -1   5  -7  254.34   12.78
  -1  -5  -7  231.49   13.74
   1   5   7  242.05    9.40
  -1   5  -7  219.05   11.87
   1  -5   7  220.93   11.98
  -1   5  -7  229.93   13.26
  -1  -5  -8  430.98   19.88
   1   5   8  442.27   12.27
  -1   5  -8  382.03   16.89
   1  -5   8  412.39   11.32
   1  -5   8  413.27   16.63
  -1   5  -8  409.22   18.53
  -1   5  -9  584.83   23.16
   1  -5   9  595.91   20.62
  -1   5  -9  546.59   21.71
  -1  -5  -9  567.21   24.14
  -1   5 -10  172.65   13.35
  -1   5 -10  147.74   11.98
   1  -5  10  162.00   10.81
  -1  -5 -10  166.66   13.90
  -1   5 -11  536.67   24.83
   1  -5  11  525.47   19.45
  -1   5 -11  498.73   23.32
  -1  -5 -11  491.66   25.04
  -1   5 -12  788.26   31.48
  -1   5 -12  763.13   30.38
  -1  -5 -12  809.75   33.71
  -1   5 -13   80.67   10.43
  -1  -5 -13   85.61   11.33
  -1   5 -14  280.79   20.27
  -1  -5 -14  346.13   22.75
  -1  -5 -14  315.10   23.23
  -1   5 -15   22.41    6.39
  -1  -5 -15   34.00    7.55
  -1   5 -15   36.61    4.59
  -1  -5 -15   33.69    4.16
  -1   5 -15   38.61    4.45
  -1  -5 -15   33.04    3.99
  -1  -5 -15   36.61    8.67
  -1  -5 -15   31.65    3.52
  -1   5 -15   30.56    3.83
  -1  -5 -15   38.84    4.48
  -1   5 -15   29.89    3.81
  -1  -5 -16 1118.91   22.69
  -1  -5 -16 1136.14   44.22
  -1  -5 -16 1062.80   21.76
  -1   5 -16 1124.33   24.67
  -1   5 -16 1116.48   21.93
  -1   5 -16 1082.19   22.63
  -1  -5 -16 1084.74   45.96
  -1   5 -16 1088.23   23.61
  -1  -5 -16 1111.89   20.90
  -1  -5 -16 1118.12   23.87
  -1   5 -16 1146.78   24.67
  -1  -5 -17  335.22   12.66
  -1  -5 -17  377.22   26.35
  -1   5 -17  318.17   24.09
  -1  -5 -17  310.19   12.01
  -1   5 -17  329.18   13.65
  -1   5 -17  338.53   13.00
  -1  -5 -17  341.95   26.37
  -1  -5 -17  339.34   11.79
  -1   5 -17  319.57   13.25
  -1  -5 -17  328.31   11.50
  -1   5 -17  323.76   13.20
  -1   5 -17  323.37   11.13
  -1  -5 -18 1218.17   24.79
  -1   5 -18 1165.17   25.74
  -1   5 -18 1161.24   24.18
  -1  -5 -18 1182.49   22.16
  -1   5 -18 1142.08   25.09
  -1   5 -18 1180.33   25.71
  -1  -5 -18 1209.96   21.90
  -1  -5 -18 1184.78   23.83
  -1   5 -18 1198.27   21.24
  -1   5 -18 1174.96   23.11
  -1   5 -19   49.33    5.45
  -1  -5 -19   44.04    4.88
  -1   5 -19   50.08    5.03
  -1  -5 -19   49.28    4.57
  -1   5 -19   43.57    5.02
  -1   5 -19   47.99    5.22
  -1  -5 -19   52.69    4.51
  -1  -5 -19   51.97    5.22
  -1   5 -19   50.16    4.32
  -1   5 -19   47.52    4.82
  -1  -5 -20  199.08    9.90
  -1   5 -20  202.31   10.52
  -1  -5 -20  204.10    9.00
  -1   5 -20  190.99    9.68
  -1   5 -20  214.52   10.64
  -1  -5 -20  208.39    8.59
  -1   5 -20  225.59   10.87
  -1  -5 -20  213.66    9.88
  -1   5 -20  211.29    9.54
  -1   5 -20  205.70    8.19
  -1  -5 -21    8.37    2.41
  -1   5 -21    9.89    2.53
  -1  -5 -21    8.28    1.99
  -1  -5 -21    7.14    2.50
  -1   5 -21    8.72    2.13
  -1  -5 -21   10.14    2.35
  -1   5 -21    5.03    1.83
  -1  -5 -22  113.43    7.35
  -1  -5 -22  121.28    6.83
  -1  -5 -22  123.81    6.45
  -1  -5 -22  125.01    7.18
  -1   5 -22  113.33    7.24
  -1   5 -22  112.41    6.44
  -1   5 -22  117.68    6.80
  -1  -5 -23   87.42    6.03
  -1  -5 -23   83.76    5.28
  -1  -5 -23   84.13    4.95
  -1  -5 -23   88.99    5.68
  -1   5 -23   87.36    5.56
  -1   5 -23   80.26    5.10
  -1   5 -23   80.78    5.76
  -1  -5 -24  237.88    8.36
  -1  -5 -24  251.04    8.15
  -1  -5 -24  255.48    9.27
  -1   5 -24  256.16    8.53
  -1  -5 -24  256.59    9.05
  -1   5 -24  252.97    9.13
  -1  -5 -25  110.15    4.91
  -1   5 -25  109.20    4.99
  -1  -5 -25  112.61    4.53
  -1  -5 -25  116.85    5.69
  -1  -5 -25  115.85    5.43
  -1   5 -25  113.87    5.48
  -1   5 -26  374.32    7.67
  -1  -5 -26  378.47    8.62
  -1  -5 -26  399.65    8.44
   1  -6 -26    7.30    1.46
   1   6 -26    6.52    1.26
   1  -6 -26    7.67    1.48
   1  -6 -25    1.85    0.87
   1  -6 -25    1.22    1.23
   1   6 -25    1.40    1.02
   1  -6 -25    2.60    1.45
   1  -6 -24   96.69    5.21
   1  -6 -24   90.58    5.73
   1  -6 -24   98.60    4.72
   1   6 -24   97.02    5.59
   1  -6 -24   89.52    5.69
   1  -6 -23    5.16    1.62
   1   6 -23    3.76    2.13
   1  -6 -23    3.96    1.21
   1  -6 -23    4.28    2.25
   1   6 -23   -1.94    2.21
   1  -6 -23    2.80    1.94
   1   6 -22  168.81    9.14
   1  -6 -22  161.28    8.75
   1   6 -22  158.76    8.15
   1  -6 -22  164.65    7.98
   1  -6 -22  152.56    7.31
   1  -6 -21   94.00    6.19
   1  -6 -21   98.16    6.58
   1   6 -21   98.36    7.12
   1  -6 -21   82.60    6.00
   1   6 -21   95.65    7.15
   1   6 -21   97.71    6.70
   1   6 -21   88.79    6.26
   1   6 -21   96.40    6.71
   1  -6 -20    3.91    1.32
   1   6 -20    4.62    1.74
   1   6 -20    3.63    1.89
   1   6 -20    2.89    1.14
   1  -6 -20    2.60    1.40
   1   6 -20    4.50    1.68
   1   6 -20    5.37    2.14
   1   6 -20    3.42    1.53
   1  -6 -20    2.41    1.30
   1  -6 -19  125.76    7.97
   1  -6 -19  133.74    7.79
   1  -6 -19  128.95    7.62
   1   6 -19  138.04    7.58
   1   6 -19  129.19    8.38
   1   6 -19  133.88    8.75
   1   6 -19  138.72    8.42
   1   6 -19  135.43    8.18
   1   6 -19  147.18    8.36
   1   6 -19  139.01    8.30
   1  -6 -18    7.78    2.21
   1   6 -18    4.88    1.49
   1   6 -18    2.81    1.81
   1  -6 -18    6.72    2.32
   1   6 -18    5.01    1.79
   1  -6 -18    3.74    1.60
   1   6 -18    3.77    1.37
   1  -6 -18    4.48    2.07
   1   6 -18    4.90    2.04
   1   6 -18    4.74    1.71
   1   6 -18    3.51    1.92
   1  -6 -17   64.84    5.86
   1   6 -17   66.91    5.74
   1   6 -17   64.58    5.63
   1   6 -17   71.29    6.01
   1  -6 -17   62.09    5.79
   1  -6 -17   49.21    9.54
   1  -6 -17   45.66    7.89
   1   6 -17   70.24    5.36
   1   6 -17   64.29    5.98
   1  -6 -17   69.00    5.59
   1   6 -17   58.36    5.83
   1  -6 -17   72.15    6.07
   1   6 -17   72.48    6.20
   1   6 -16   26.54    3.65
   1  -6 -16   22.43    3.04
   1  -6 -16   25.72    6.65
   1   6 -16   29.19    4.11
   1   6 -16   24.82    3.17
   1  -6 -16   26.45    3.45
   1  -6 -16   20.21    6.72
   1  -6 -16   23.25    3.59
   1   6 -16   28.05    4.11
   1   6 -16   27.69    3.75
   1   6 -16   22.51    3.40
   1  -6 -16   24.12    3.65
   1  -6 -15   22.14    2.89
   1  -6 -15   17.87    5.31
   1   6 -15   24.60    3.57
   1  -6 -15   18.32    5.97
   1  -6 -15   26.15    3.62
   1  -6 -15   25.41    3.62
   1   6 -15   27.54    4.05
   1   6 -15   22.38    3.33
   1   6 -15   23.75    3.48
   1  -6 -14  112.35   12.34
   1   6 -14   93.32   12.17
   1   6 -14  113.12   13.25
   1  -6 -14  118.92   14.09
   1  -6 -13  185.77   15.18
   1   6 -13  142.70   14.32
   1  -6 -13  136.30   14.38
   1   6 -13  179.35   15.98
   1  -6 -12  445.80   22.39
   1   6 -12  372.03   21.80
   1  -6 -12  417.61   24.06
   1   6 -12  432.43   23.39
   1  -6 -11  244.31   15.83
   1   6 -11  214.30   15.90
   1   6 -11  212.54   15.53
   1  -6 -11  216.39   16.36
   1  -6 -10  401.86   19.12
   1   6 -10  384.58   19.99
   1   6 -10  406.78   20.47
   1  -6 -10  351.32   20.00
  -1   6   9   97.63    7.31
   1  -6  -9   91.06    8.51
   1   6  -9   94.84    9.62
   1   6  -9  100.33    9.72
   1  -6  -9   88.66    9.50
   1   6  -8  117.81   10.08
  -1   6   8  125.36    8.40
   1   6  -8  126.40   10.04
   1  -6  -8  134.13   11.08
   1   6  -7  198.97   10.71
  -1   6   7  191.14   10.57
   1  -6  -7  182.67    9.93
   1   6  -7  190.93   12.20
   1  -6  -7  169.54   11.70
   1   6  -7  197.65   11.75
  -1   6   6  121.25    8.53
   1   6  -6  123.92    8.42
   1  -6  -6  130.41    8.29
   1   6  -6  111.82    8.88
   1   6  -6  130.98    9.01
   1  -6  -6  111.86    8.87
   1   6  -5  271.77   12.29
  -1   6   5  242.47   12.17
   1  -6  -5  257.54   11.61
   1   6  -5  247.90   12.47
   1  -6  -5  250.82   12.32
   1   6  -4  296.27   14.20
  -1   6   4  265.84   12.66
   1   6  -4  274.82   12.35
   1  -6  -4  276.24   12.03
   1   6  -4  257.31   12.07
   1  -6  -4  242.99   11.38
   1  -6  -3  310.47   12.75
   1   6  -3  314.54   14.33
   1   6  -3  306.27   13.14
  -1   6   3  290.63   13.43
   1  -6  -2  309.79   12.88
   1   6  -2  319.40   14.35
  -1   6   2  309.23   13.80
   1  -6  -1  304.37   12.85
   1   6  -1  274.76   12.94
  -1   6   1  287.77   13.36
   1  -6   0  444.08   15.74
   1   6   0  440.88   16.07
  -1   6   0  431.98   16.48
   1  -6   1  104.43    7.85
   1   6   1   91.64    7.23
  -1   6  -1   94.86    3.60
   1  -6   2   13.96    3.34
   1   6   2   12.14    2.57
  -1   6  -2   10.86    1.48
   1  -6   3    2.38    1.99
   1   6   3    1.48    1.70
  -1   6  -3    1.47    0.79
   1  -6   4   13.47    3.33
  -1  -6  -4   19.08    2.68
   1   6   4   14.58    2.82
  -1   6  -4   13.17    2.18
  -1  -6  -5   35.33    3.59
  -1   6  -5   30.91    3.83
   1  -6   5   35.82    5.22
   1   6   5   29.01    3.88
  -1   6  -5   37.61    4.20
  -1   6  -6   10.18    2.73
   1  -6   6    5.61    2.32
  -1  -6  -6    9.30    1.81
   1   6   6    6.95    2.05
  -1   6  -6    6.32    2.06
   1   6   7  860.14   19.69
  -1   6  -7  810.63   23.01
   1  -6   7  844.50   25.30
  -1   6  -7  829.28   26.41
  -1  -6  -7  873.36   27.61
  -1   6  -7  914.56   24.46
   1  -6   8 1249.14   31.24
  -1   6  -8 1121.90   29.21
  -1   6  -8 1225.62   33.54
  -1  -6  -8 1218.76   34.43
  -1   6  -8 1188.98   30.29
   1  -6   9  437.55   18.99
  -1   6  -9  412.42   18.91
  -1   6  -9  432.72   20.93
  -1  -6  -9  426.01   21.55
   1  -6  10 1194.62   31.66
  -1   6 -10 1169.30   35.91
  -1  -6 -10 1200.73   38.07
   1  -6  11  310.25   16.28
  -1   6 -11  286.24   17.76
  -1   6 -11  324.06   19.89
  -1  -6 -11  297.33   19.92
  -1  -6 -12   10.56    4.36
  -1   6 -12    8.72    3.79
  -1   6 -12    6.80    2.79
  -1  -6 -13   11.08    5.12
  -1   6 -13   15.32    4.82
  -1  -6 -14  236.55   19.02
  -1   6 -14  190.10   17.04
  -1  -6 -14  189.64   18.40
  -1  -6 -15  161.18   17.52
  -1  -6 -15  175.47    9.06
  -1  -6 -15  170.95   16.94
  -1   6 -15  161.29   16.26
  -1  -6 -15  159.69    8.30
  -1   6 -15  177.85    9.70
  -1   6 -15  160.21    8.66
  -1   6 -15  172.78    9.24
  -1  -6 -15  165.76    7.83
  -1  -6 -15  177.08    9.38
  -1   6 -15  173.96    9.37
  -1  -6 -16   29.21    3.83
  -1   6 -16   23.07    3.51
  -1  -6 -16   25.30    7.31
  -1   6 -16   35.50    8.12
  -1   6 -16   29.09    4.16
  -1  -6 -16   25.18    3.55
  -1  -6 -16   32.55    4.27
  -1   6 -16   27.60    3.79
  -1  -6 -16   26.53    3.31
  -1   6 -16   27.64    3.42
  -1  -6 -16   32.30    8.78
  -1   6 -16   24.50    3.62
  -1   6 -17   13.74    2.98
  -1  -6 -17    8.87    2.38
  -1   6 -17   15.78    7.15
  -1   6 -17   12.51    3.07
  -1  -6 -17   10.14    3.82
  -1  -6 -17    8.09    2.09
  -1   6 -17   10.07    2.47
  -1  -6 -17    9.14    1.88
  -1   6 -17    4.60    1.92
  -1   6 -17   13.29    2.48
  -1   6 -18  529.39   17.45
  -1   6 -18  523.88   16.23
  -1  -6 -18  538.48   14.66
  -1  -6 -18  533.34   16.06
  -1   6 -18  520.82   17.01
  -1  -6 -18  530.98   14.75
  -1   6 -18  513.33   16.77
  -1   6 -18  550.58   14.56
  -1   6 -18  533.05   15.77
  -1  -6 -19  159.44    8.93
  -1  -6 -19  172.03    8.25
  -1  -6 -19  168.61    8.99
  -1  -6 -19  175.70    8.32
  -1   6 -19  166.32    9.62
  -1   6 -19  175.53    9.71
  -1   6 -19  176.96    8.97
  -1   6 -19  163.84    7.78
  -1  -6 -20  374.73   13.25
  -1  -6 -20  405.12   12.30
  -1  -6 -20  378.26   13.13
  -1   6 -20  400.67   14.47
  -1  -6 -20  404.82   12.04
  -1   6 -20  392.60   14.21
  -1   6 -20  398.00   11.48
  -1   6 -20  392.46   13.00
  -1  -6 -21  181.32    8.93
  -1  -6 -21  193.15    8.14
  -1  -6 -21  196.38    9.10
  -1  -6 -21  200.38    7.90
  -1   6 -21  194.94    8.82
  -1   6 -21  197.25    9.72
  -1   6 -22   32.46    3.85
  -1  -6 -22   36.42    3.88
  -1  -6 -22   33.89    3.21
  -1   6 -22   33.65    3.73
  -1   6 -22   35.25    3.61
  -1  -6 -22   34.94    3.76
  -1  -6 -22   33.63    4.07
  -1   6 -23    1.76    1.36
  -1  -6 -23    1.22    1.64
  -1  -6 -23    3.28    1.67
  -1  -6 -23    2.61    1.02
  -1  -6 -23    0.77    1.29
  -1   6 -23   -0.95    1.80
  -1   6 -23    0.27    1.13
  -1  -6 -24    2.60    1.04
  -1  -6 -24    1.71    1.05
  -1   6 -24    2.84    1.43
  -1   6 -24    0.83    1.13
  -1  -6 -24    4.96    1.41
  -1  -6 -24    5.06    1.73
  -1  -6 -25    9.58    1.44
  -1   6 -25    8.74    1.51
  -1  -6 -25    9.61    1.72
  -1  -6 -25    8.98    1.37
  -1  -6 -25   10.14    1.86
  -1   6 -26   20.84    1.78
  -1  -6 -26   18.97    1.72
  -1  -6 -26   20.30    1.94
   1  -7 -26   13.33    1.68
   1  -7 -26   13.51    1.65
   1  -7 -25  674.42   13.26
   1  -7 -25  671.27   12.90
   1  -7 -25  644.39   10.24
   1   7 -25  664.04   12.40
   1  -7 -24   59.99    3.64
   1  -7 -24   62.70    4.67
   1  -7 -24   62.83    4.56
   1  -7 -24   61.39    3.88
   1   7 -24   61.76    4.33
   1  -7 -23  562.17   12.68
   1  -7 -23  570.17   14.73
   1  -7 -23  577.30   13.24
   1   7 -23  566.16   14.02
   1  -7 -22   21.42    2.90
   1  -7 -22   22.78    3.55
   1   7 -22   21.59    3.25
   1   7 -22   19.32    3.50
   1   7 -21  384.12   13.04
   1  -7 -21  365.26   12.01
   1  -7 -21  364.68   12.21
   1   7 -21  363.13   12.51
   1   7 -21  383.14   13.97
   1   7 -20    4.17    1.70
   1  -7 -20    4.84    1.49
   1   7 -20    7.81    1.98
   1  -7 -20    8.42    2.28
   1   7 -20    6.41    1.91
   1  -7 -20    8.22    2.18
   1   7 -19   52.37    5.60
   1   7 -19   61.42    5.93
   1  -7 -19   50.05    4.77
   1   7 -19   55.55    4.70
   1  -7 -19   57.71    5.24
   1  -7 -19   57.48    5.48
   1  -7 -19   61.75    5.83
   1   7 -19   62.21    5.49
   1   7 -19   60.95    5.59
   1   7 -19   62.90    5.73
   1   7 -18    8.76    2.53
   1  -7 -18   11.86    2.59
   1   7 -18    6.91    2.12
   1  -7 -18    7.58    1.89
   1   7 -18    7.73    1.78
   1  -7 -18    7.56    2.07
   1   7 -18    9.29    2.34
   1  -7 -18    6.69    2.25
   1   7 -18    7.97    2.40
   1   7 -18    9.52    2.34
   1   7 -18    9.72    2.36
   1  -7 -17  459.11   15.07
   1   7 -17  509.33   16.07
   1   7 -17  501.61   13.78
   1   7 -17  457.61   14.94
   1  -7 -17  484.02   16.36
   1   7 -17  500.06   15.99
   1  -7 -17  466.01   15.42
   1   7 -17  477.65   16.67
   1  -7 -17  466.67   14.18
   1   7 -17  485.60   16.25
   1  -7 -17  469.35   30.81
   1   7 -17  475.46   15.41
   1  -7 -16   11.96    2.22
   1   7 -16   14.92    3.08
   1   7 -16   13.43    2.76
   1  -7 -16   14.56    2.71
   1  -7 -16   12.93    2.90
   1   7 -16    8.14    2.09
   1  -7 -16   13.21    5.77
   1   7 -16   14.08    2.98
   1   7 -16   14.68    3.01
   1   7 -16   11.10    1.94
   1  -7 -16   13.05    2.82
   1  -7 -15 1876.00   27.12
   1  -7 -15 1868.44   51.51
   1  -7 -15 1746.62   26.75
   1   7 -15 1907.69   30.91
   1  -7 -15 1747.79   56.49
   1  -7 -15 1934.96   31.16
   1   7 -15 1926.64   30.00
   1   7 -15 1897.44   29.08
   1  -7 -15 1756.60   28.56
   1   7 -15 1900.48   26.83
   1   7 -15 1963.38   30.12
   1   7 -15 1871.99   31.53
   1   7 -14   81.95    6.57
   1  -7 -14   81.98   11.80
   1   7 -14   64.97   10.07
   1  -7 -14   81.70   10.64
   1   7 -14   89.89    6.29
   1  -7 -14   79.66    6.11
   1   7 -13 1483.10   46.80
   1  -7 -13 1420.91   47.10
   1  -7 -12   49.23    7.59
   1  -7 -12   45.29    8.16
   1   7 -12   48.93    8.69
   1  -7 -11  418.78   20.62
   1   7 -11  395.83   21.92
   1  -7 -11  390.82   22.67
   1  -7 -10   28.91    6.23
   1   7 -10   23.17    5.50
   1  -7 -10   35.95    5.73
   1   7 -10   36.19    6.56
  -1   7   9   60.49    6.41
   1  -7  -9   56.90    7.93
   1   7  -9   47.62    7.32
   1  -7  -9   63.98    7.50
   1   7  -9   57.65    7.51
   1   7  -8  130.99   11.26
  -1   7   8  155.01   10.43
   1   7  -8  156.33   11.42
   1  -7  -8  144.46   11.88
  -1   7   7  671.95   21.85
   1   7  -7  732.52   22.45
   1   7  -7  620.20   23.02
   1  -7  -7  708.63   20.53
   1  -7  -7  663.69   23.80
   1   7  -7  740.70   23.39
  -1   7   6  252.09   13.46
   1   7  -6  266.21   13.45
   1   7  -6  257.93   14.06
   1  -7  -6  261.53   12.54
   1  -7  -6  253.54   13.83
   1   7  -6  270.23   13.38
   1   7  -5 1367.26   30.28
   1   7  -5 1338.90   30.36
   1  -7  -5 1361.69   28.81
   1  -7  -5 1363.36   30.15
   1   7  -4    9.32    2.82
  -1   7   4   10.89    3.21
   1   7  -4   11.39    3.07
   1  -7  -4   15.01    3.33
   1  -7  -4    7.58    2.32
   1  -7  -3 2760.40   40.78
   1   7  -3 2590.06   45.04
  -1   7   3 2540.08   43.10
   1   7  -3 2725.30   42.54
   1  -7  -2    1.64    1.92
   1   7  -2    1.47    1.74
  -1   7   2    2.36    2.17
   1   7  -2    1.44    2.28
   1  -7  -1 2302.53   38.02
  -1   7   1 2194.19   40.02
   1   7  -1 2238.40   40.18
   1  -7   0   75.12    7.07
  -1   7   0   78.13    7.69
   1   7   0   71.80    7.31
   1   7   1 1010.21   26.06
  -1   7  -1  981.81   12.85
   1  -7   2  189.64   11.61
   1   7   2  191.84   11.24
  -1   7  -2  191.53    6.37
   1  -7   3 2141.33   39.79
  -1  -7  -3 2141.59   32.50
  -1  -7  -4  214.40   10.08
   1  -7   4  231.57   13.31
   1   7   4  207.01   11.47
  -1   7  -4  240.35    9.45
   1  -7   5 3066.45   49.78
  -1  -7  -5 2984.17   35.92
   1   7   5 2925.38   42.11
  -1   7  -5 3110.01   38.19
   1  -7   6  142.86   10.99
  -1  -7  -6  141.20    7.57
   1   7   6  138.79    8.97
  -1   7  -6  144.35    8.92
   1   7   7 3146.28   41.58
  -1   7  -7 3121.45   45.69
   1  -7   7 3170.23   52.66
  -1  -7  -7 3126.26   54.58
  -1   7  -8  253.18   16.05
  -1   7  -8  221.21   13.19
   1  -7   8  232.61   14.72
  -1   7  -8  252.69   13.84
  -1  -7  -8  207.23   14.88
  -1   7  -9 1152.53   35.46
   1  -7   9 1161.54   33.24
  -1   7  -9 1094.09   31.07
  -1  -7  -9 1220.62   37.90
  -1  -7 -10    1.82    3.44
  -1   7 -10    6.43    3.16
   1  -7  10    2.87    2.14
  -1   7 -10    0.51    2.08
  -1   7 -11  364.64   21.96
  -1   7 -11  358.67   20.03
   1  -7  11  353.78   18.73
  -1  -7 -11  336.99   21.93
  -1  -7 -12   -0.26    2.77
  -1   7 -12    1.47    2.19
  -1   7 -12    3.82    3.71
  -1  -7 -13  315.25   23.21
  -1   7 -13  323.18   22.71
  -1   7 -13  338.57   21.61
  -1   7 -14   26.49    3.39
  -1   7 -14   18.28    3.04
  -1  -7 -14   21.65    3.43
  -1  -7 -14   13.87    5.35
  -1  -7 -14   12.87    3.91
  -1   7 -14   15.36    4.92
  -1   7 -14   23.11    3.41
  -1   7 -14   26.98    3.76
  -1   7 -14   25.40    3.67
  -1  -7 -15 1323.20   46.79
  -1   7 -15 1218.74   24.85
  -1   7 -15 1156.56   23.37
  -1   7 -15 1247.27   22.88
  -1   7 -15 1239.71   22.72
  -1  -7 -15 1259.37   21.38
  -1  -7 -15 1228.18   24.98
  -1   7 -15 1287.34   25.89
  -1  -7 -15 1229.02   48.96
  -1   7 -15 1122.42   42.55
  -1   7 -16  285.98   22.20
  -1  -7 -16  331.41   23.92
  -1  -7 -16  320.11   25.63
  -1   7 -16  322.32   12.59
  -1   7 -16  327.35   13.21
  -1  -7 -16  332.15   11.18
  -1   7 -16  329.00   13.41
  -1  -7 -16  329.04   13.27
  -1  -7 -16  336.96   12.90
  -1   7 -16  328.76   11.74
  -1   7 -16  342.77   11.97
  -1  -7 -17  924.60   18.77
  -1   7 -17  881.00   21.81
  -1  -7 -17  882.86   20.96
  -1   7 -17  885.94   19.08
  -1   7 -17  960.76   20.10
  -1   7 -17  903.31   22.29
  -1  -7 -17  866.15   21.65
  -1   7 -18    1.39    1.43
  -1  -7 -18    1.12    0.86
  -1  -7 -18   -0.13    1.36
  -1  -7 -18   -0.29    1.42
  -1   7 -18   -0.40    1.32
  -1   7 -18    2.54    1.56
  -1  -7 -19  169.24    9.05
  -1  -7 -19  185.78    8.23
  -1  -7 -19  160.92    8.02
  -1   7 -19  172.63    9.49
  -1  -7 -19  163.27    8.88
  -1   7 -19  181.62    9.10
  -1   7 -19  170.52    7.96
  -1  -7 -20   28.30    3.71
  -1   7 -20   29.54    4.09
  -1  -7 -20   24.57    2.96
  -1  -7 -20   29.65    3.41
  -1  -7 -20   26.17    3.68
  -1   7 -20   25.23    2.97
  -1   7 -20   29.23    3.76
  -1  -7 -21  190.83    8.86
  -1  -7 -21  181.20    8.62
  -1  -7 -21  208.57    7.96
  -1  -7 -21  197.72    7.85
  -1   7 -21  193.27    8.76
  -1   7 -21  183.21    7.24
  -1   7 -21  198.04    9.11
  -1   7 -21  182.77    9.15
  -1  -7 -22   39.19    4.24
  -1  -7 -22   33.67    3.53
  -1  -7 -22   32.98    3.54
  -1   7 -22   30.32    3.47
  -1   7 -22   31.52    3.58
  -1   7 -22   37.05    4.09
  -1  -7 -23  405.54   11.04
  -1  -7 -23  427.33   12.28
  -1  -7 -23  393.94   10.67
  -1   7 -23  421.52   11.11
  -1   7 -23  416.92   11.33
  -1   7 -23  404.01   11.69
  -1   7 -24    7.59    1.60
  -1  -7 -24   11.05    1.64
  -1  -7 -24    9.23    1.88
  -1  -7 -24   10.31    1.73
  -1   7 -25  254.56    7.08
  -1  -7 -25  253.16    7.46
  -1  -7 -25  242.22    6.10
  -1  -7 -25  260.40    7.13
   1  -8 -26    4.08    0.91
   1   8 -25   15.82    2.02
   1  -8 -25   14.57    1.91
   1  -8 -25   15.64    2.06
   1  -8 -24   29.31    3.08
   1   8 -24   27.07    2.87
   1  -8 -24   27.29    2.42
   1  -8 -24   27.73    2.98
   1  -8 -24   30.58    2.51
   1  -8 -23    0.30    1.38
   1   8 -23    2.04    1.40
   1  -8 -23    6.36    1.61
   1  -8 -23    5.51    1.51
   1   8 -22  239.12    9.54
   1  -8 -22  243.62    9.97
   1  -8 -22  250.06    9.22
   1   8 -21   19.30    3.43
   1  -8 -21   14.43    2.52
   1   8 -21   17.11    3.08
   1  -8 -21   14.17    2.63
   1   8 -21   15.61    2.98
   1   8 -20   57.68    5.83
   1   8 -20   51.38    4.90
   1   8 -20   55.45    5.11
   1  -8 -20   50.73    4.83
   1  -8 -20   62.20    5.30
   1  -8 -19   45.55    4.68
   1  -8 -19   55.82    5.07
   1   8 -19   47.32    5.36
   1  -8 -19   46.81    4.44
   1  -8 -19   43.83    4.94
   1   8 -19   48.06    4.84
   1   8 -19   50.47    5.08
   1   8 -19   45.44    4.83
   1   8 -18   14.57    2.96
   1   8 -18   12.87    2.59
   1  -8 -18   13.94    2.83
   1  -8 -18   14.51    2.49
   1  -8 -18   16.90    3.05
   1   8 -18   18.57    3.78
   1   8 -18   10.20    2.55
   1   8 -17   17.17    2.58
   1   8 -17   21.12    3.65
   1   8 -17   18.12    3.25
   1  -8 -17   21.30    3.25
   1  -8 -17   24.11    3.94
   1  -8 -17   20.20    2.88
   1   8 -17   23.32    3.70
   1  -8 -17   26.27    3.94
   1   8 -17   23.34    3.89
   1   8 -16    2.32    1.59
   1  -8 -16    3.92    4.55
   1   8 -16    2.26    1.22
   1   8 -16    1.57    0.94
   1  -8 -16    3.51    1.36
   1   8 -16    4.54    1.85
   1  -8 -16    0.69    1.27
   1  -8 -16    0.32    1.14
   1   8 -16    2.87    1.73
   1   8 -15    7.92    2.45
   1   8 -15    9.03    2.53
   1  -8 -15   13.25    5.20
   1   8 -15    5.31    2.16
   1   8 -15    6.60    1.75
   1  -8 -15    5.48    1.64
   1   8 -15    4.88    1.36
   1  -8 -15    5.41    2.16
   1   8 -15    9.11    2.62
   1  -8 -15    5.83    1.76
   1   8 -14   27.54    3.93
   1   8 -14   30.89    3.90
   1  -8 -14   14.68    5.06
   1   8 -14   29.97    3.71
   1   8 -14   27.97    3.75
   1   8 -14   26.57    3.37
   1  -8 -14   23.55    3.60
   1  -8 -14   26.06    3.19
   1   8 -14   24.10    6.34
   1   8 -13    0.14    3.01
   1  -8 -13   -4.25    3.51
   1   8 -12  397.67   23.36
   1  -8 -12  397.96   24.45
   1  -8 -12  422.46   21.72
   1   8 -11   35.34    6.83
   1  -8 -11   34.35    6.04
   1  -8 -11   33.63    6.89
   1  -8 -10  347.21   20.99
   1   8 -10  400.40   21.31
   1   8 -10  355.54   21.04
   1  -8 -10  417.38   19.65
   1   8  -9   21.34    4.99
   1   8  -9   25.30    5.78
   1  -8  -9   31.03    5.14
   1  -8  -9   24.43    5.46
  -1   8   9   21.64    4.32
   1  -8  -8  300.83   17.71
   1   8  -8  294.66   16.38
   1   8  -8  281.94   17.15
   1  -8  -8  302.15   14.35
  -1   8   8  289.42   15.46
   1   8  -7    3.20    1.83
   1   8  -7   -0.69    1.90
   1  -8  -7    2.45    1.95
   1   8  -7    1.73    1.77
   1  -8  -7    1.50    1.52
   1  -8  -6   47.50    6.53
   1   8  -6   60.78    6.61
   1   8  -6   53.18    6.75
   1  -8  -6   73.46    7.31
   1   8  -6   61.81    7.05
  -1   8   6   52.16    6.72
   1   8  -5   14.92    3.65
   1  -8  -5   13.56    3.24
   1   8  -5   17.56    3.57
   1  -8  -5   13.14    3.40
  -1   8   5   22.37    4.45
   1  -8  -4   42.80    5.40
   1   8  -4   37.53    5.27
   1  -8  -4   54.86    6.29
   1   8  -4   41.41    5.85
  -1   8   4   45.92    6.24
   1  -8  -3   78.40    7.66
   1   8  -3   79.89    7.88
  -1   8   3   82.36    8.43
   1  -8  -2  151.58   10.59
  -1   8   2  145.26   11.28
   1   8  -2  130.20   10.21
   1  -8  -1    4.58    2.89
  -1   8   1    3.32    3.05
   1   8  -1    1.05    2.49
   1   8  -1    4.31    2.19
   1  -8   0  784.85   24.45
   1   8   0  767.20   24.77
  -1   8   0  781.99   25.91
   1  -8   1    2.01    2.07
   1   8   1    2.27    1.91
   1  -8   2  171.74   11.92
   1   8   2  135.70   10.25
  -1  -8  -3   41.73    5.18
   1  -8   3   34.59    5.71
   1   8   3   40.02    5.58
  -1   8  -4   87.53    5.78
  -1  -8  -4   91.51    7.29
   1  -8   4   75.36    8.46
   1   8   4   96.50    8.55
  -1   8  -5   25.41    3.50
   1  -8   5   29.63    5.63
  -1  -8  -5   28.98    3.96
   1   8   5   27.93    4.51
  -1   8  -6  372.34   14.48
   1  -8   6  309.09   17.44
  -1  -8  -6  361.40   13.36
   1   8   6  323.04   14.95
  -1  -8  -7   92.83   10.12
  -1   8  -7  101.38    8.09
   1  -8   7   87.96    9.30
  -1   8  -7   76.52    9.02
  -1  -8  -8  434.08   22.25
  -1   8  -8  463.40   22.77
   1  -8   8  433.66   21.11
  -1   8  -9   21.17    5.48
   1  -8   9   15.52    4.50
  -1  -8  -9   13.04    4.81
  -1  -8 -10  208.89   17.20
   1   8  10  198.38   13.66
  -1   8 -10  222.25   16.87
   1  -8  10  222.73   15.80
  -1  -8 -11   12.05    4.87
  -1   8 -11    9.52    4.18
  -1   8 -11   22.19    5.37
   1  -8  11   13.58    4.05
  -1  -8 -12   32.98    7.90
   1  -8  12   44.32    7.09
  -1   8 -12   41.79    7.63
  -1   8 -12   38.82    7.75
  -1  -8 -13   77.00   11.76
  -1   8 -13   92.66    6.20
  -1  -8 -13   91.20    6.59
  -1   8 -13   78.91   10.76
  -1   8 -13   88.92   12.33
  -1   8 -13   95.84    6.73
  -1  -8 -14   36.04    8.22
  -1   8 -14   36.06    3.96
  -1   8 -14   30.06    3.47
  -1  -8 -14   35.24    4.40
  -1   8 -14   34.73    4.26
  -1  -8 -14   33.72    6.90
  -1  -8 -15   25.60    7.58
  -1  -8 -15   24.65    3.74
  -1   8 -15   22.06    3.49
  -1  -8 -15   35.73    7.99
  -1   8 -15   25.07    3.51
  -1   8 -15   32.57    3.99
  -1   8 -16   41.79    4.29
  -1   8 -16   45.55    4.45
  -1  -8 -16   38.83    4.66
  -1   8 -16   40.19    4.72
  -1  -8 -16   40.74    4.66
  -1  -8 -17    0.32    1.43
  -1  -8 -17    2.77    1.39
  -1   8 -17    1.61    1.51
  -1   8 -17    2.74    1.47
  -1   8 -17    3.15    1.36
  -1  -8 -18  436.82   13.58
  -1  -8 -18  447.04   14.79
  -1   8 -18  439.41   15.20
  -1   8 -18  469.39   13.67
  -1   8 -18  467.17   13.86
  -1   8 -18  462.57   14.73
  -1   8 -19   41.69    4.02
  -1   8 -19   42.85    4.64
  -1  -8 -19   38.10    3.89
  -1  -8 -19   38.31    4.46
  -1   8 -19   34.80    4.39
  -1  -8 -19   35.71    4.19
  -1  -8 -20  484.47   14.15
  -1   8 -20  500.87   12.92
  -1   8 -20  508.37   14.54
  -1  -8 -20  502.77   13.48
  -1  -8 -20  513.00   14.90
  -1   8 -20  505.21   15.40
  -1   8 -20  497.85   14.62
  -1  -8 -21  223.77    9.10
  -1   8 -21  222.39    7.92
  -1   8 -21  220.08    9.20
  -1  -8 -21  232.70    8.44
  -1  -8 -21  225.27    9.46
  -1   8 -21  213.35    9.56
  -1   8 -21  228.12    9.53
  -1   8 -22   75.52    5.14
  -1  -8 -22   73.82    4.24
  -1  -8 -22   83.86    5.74
  -1  -8 -22   79.97    5.29
  -1   8 -22   68.99    4.93
  -1  -8 -22   75.78    4.83
  -1  -8 -23    7.77    1.90
  -1  -8 -23    6.78    1.92
  -1   8 -23    4.97    1.45
  -1   8 -23    7.79    1.73
  -1  -8 -23    4.23    1.22
  -1  -8 -24    4.34    1.04
  -1   8 -24    7.84    1.55
  -1  -8 -24    4.47    1.31
  -1  -8 -24    7.16    1.33
  -1  -8 -25    3.68    0.86
  -1   8 -25    3.65    1.06
  -1  -8 -25    3.21    0.99
   1  -9 -25  185.77    5.48
   1  -9 -25  192.86    6.18
   1   9 -24  247.01    7.66
   1  -9 -24  243.79    7.67
   1  -9 -24  252.57    8.21
   1  -9 -24  236.76    6.54
   1  -9 -23  174.72    7.38
   1  -9 -23  179.42    6.23
   1   9 -23  178.18    7.29
   1  -9 -23  168.91    6.65
   1   9 -22   26.59    3.13
   1  -9 -22   36.74    3.83
   1  -9 -22   33.85    3.32
   1  -9 -21  276.39   10.18
   1   9 -21  256.27   10.06
   1   9 -21  268.52   10.32
   1  -9 -20   43.37    4.24
   1  -9 -20   40.64    4.36
   1   9 -20   43.32    4.52
   1   9 -20   38.84    4.16
   1   9 -20   35.79    4.06
   1  -9 -19  125.39    8.20
   1  -9 -19  123.68    7.65
   1  -9 -19  116.04    7.25
   1   9 -19  112.25    7.31
   1   9 -19  121.85    7.47
   1   9 -19  125.47    7.74
   1  -9 -18  405.21   14.93
   1  -9 -18  390.69   13.75
   1   9 -18  424.54   15.50
   1   9 -18  399.21   13.93
   1   9 -18  397.79   13.95
   1   9 -18  387.55   13.57
   1  -9 -17  188.14   10.30
   1   9 -17  177.54   10.18
   1   9 -17  192.63    9.78
   1   9 -17  178.80    9.53
   1   9 -17  184.17    9.42
   1   9 -16  175.53    8.64
   1   9 -16  183.46    9.63
   1   9 -16  173.50    9.38
   1  -9 -16  182.34   10.20
   1   9 -16  168.89   10.01
   1  -9 -16  177.74    8.75
   1   9 -16  187.75    9.64
   1   9 -15  849.33   20.39
   1   9 -15  896.07   20.92
   1   9 -15  864.52   20.31
   1   9 -15  863.32   19.39
   1  -9 -15  882.36   21.82
   1   9 -15  878.10   22.23
   1  -9 -15  863.89   19.41
   1  -9 -15  812.53   39.33
   1  -9 -14  318.47   11.72
   1   9 -14  309.69   10.26
   1   9 -14  317.51   12.37
   1   9 -14  320.93   11.66
   1   9 -14  320.36   12.25
   1  -9 -14  321.81   12.97
   1   9 -14  326.82   13.31
   1  -9 -14  288.30   22.85
   1   9 -14  346.21   23.67
   1   9 -14  311.07   12.14
   1  -9 -13  998.33   20.28
   1   9 -13  991.80   18.55
   1   9 -13  980.66   20.23
   1   9 -13 1023.97   21.26
   1  -9 -13  896.87   19.87
   1   9 -13 1035.04   23.03
   1   9 -13  981.73   38.67
   1  -9 -13  953.73   40.09
   1   9 -13  945.90   20.64
   1   9 -12  820.51   34.04
   1  -9 -12  723.16   33.78
   1   9 -11  303.06   19.77
   1  -9 -11  284.55   20.36
   1  -9 -10  227.38   17.45
   1   9 -10  207.57   16.70
   1  -9  -9  936.92   33.98
   1   9  -9  935.99   34.11
   1   9  -8  229.59   16.17
   1  -9  -8  224.86   15.90
   1   9  -8  262.88   15.78
   1  -9  -8  249.90   14.01
  -1   9   8  234.12   15.10
   1   9  -7  622.15   25.38
   1   9  -7  722.51   24.91
   1  -9  -7  638.21   25.59
   1  -9  -7  692.91   23.24
  -1   9   7  642.69   25.24
   1   9  -6  514.04   22.22
   1  -9  -6  542.52   22.40
   1   9  -6  569.85   20.98
   1  -9  -6  559.17   21.20
   1   9  -6  579.95   23.29
  -1   9   6  543.05   23.24
   1   9  -5  287.08   15.92
   1  -9  -5  297.48   15.81
   1  -9  -5  307.88   15.76
   1   9  -5  309.76   16.96
  -1   9   5  297.36   17.11
   1   9  -4  401.46   18.08
   1  -9  -4  402.41   17.35
   1  -9  -4  431.13   18.65
   1   9  -4  425.71   19.83
  -1   9   4  415.13   20.29
   1  -9  -3  900.71   27.06
   1   9  -3  917.52   29.00
  -1   9   3  861.38   29.07
   1  -9  -2  577.45   21.87
  -1   9   2  560.08   23.56
   1   9  -2  548.88   22.64
   1  -9  -1 1631.71   37.19
  -1   9   1 1498.46   38.43
   1   9  -1 1533.34   37.62
   1  -9   0  327.87   17.03
   1   9   0  300.37   16.86
   1  -9   1 1389.41   35.60
   1   9   1 1338.06   35.59
  -1  -9  -2  378.63   16.71
   1  -9   2  362.32   18.65
   1   9   2  354.89   18.55
  -1  -9  -3  423.93   17.20
   1  -9   3  417.37   20.38
   1   9   3  417.79   20.26
   1  -9   4   78.94    9.19
  -1  -9  -4   96.59    8.07
   1   9   4   81.96    9.31
  -1  -9  -5 1388.09   29.64
   1  -9   5 1354.60   37.82
   1   9   5 1303.45   36.11
   1  -9   6   80.99    9.71
  -1  -9  -6   86.62    7.34
   1   9   6   79.12    9.12
  -1   9  -7  619.25   26.50
  -1  -9  -7  610.99   26.72
   1  -9   7  626.37   26.66
   1   9   7  599.38   24.95
  -1   9  -8  822.78   31.72
  -1  -9  -8  819.44   32.16
   1  -9   8  847.37   31.45
   1   9   8  821.98   29.39
  -1   9  -9  681.93   29.99
  -1  -9  -9  715.55   31.26
   1  -9   9  711.94   29.20
   1   9   9  707.50   27.29
  -1   9 -10  100.10   11.95
  -1  -9 -10   94.34   11.98
   1  -9  10   96.66   11.04
   1   9  10  116.07   10.90
  -1  -9 -11  366.48   24.38
  -1   9 -11  373.23   24.01
   1  -9  11  390.99   22.26
  -1   9 -12  295.34   11.18
  -1  -9 -12  288.05   11.45
  -1  -9 -12  285.57   22.44
  -1   9 -12  269.85   21.30
   1  -9  12  294.39   19.11
  -1   9 -13  285.56   11.22
  -1   9 -13  298.86   11.01
  -1  -9 -13  279.66   11.55
  -1  -9 -13  290.43   23.35
  -1   9 -13  271.38   22.04
  -1   9 -13  282.20   11.60
  -1   9 -14  787.70   18.77
  -1   9 -14  855.32   18.93
  -1  -9 -14  776.73   19.88
  -1  -9 -14  794.83   39.87
  -1  -9 -14  816.46   36.09
  -1   9 -14  768.00   19.71
  -1   9 -15  798.04   16.36
  -1   9 -15  800.42   18.64
  -1   9 -15  785.03   18.80
  -1  -9 -15  766.41   19.99
  -1  -9 -15  743.39   39.20
  -1  -9 -15  807.53   36.56
  -1   9 -15  740.47   19.73
  -1  -9 -16  204.04   10.45
  -1   9 -16  184.87    9.96
  -1  -9 -16  199.89   10.18
  -1   9 -16  202.71    9.50
  -1   9 -16  212.05    9.53
  -1  -9 -17  373.55   14.17
  -1   9 -17  375.48   14.05
  -1  -9 -17  389.07   13.85
  -1   9 -17  419.30   13.28
  -1   9 -17  389.90   12.97
  -1  -9 -18  157.51    8.19
  -1   9 -18  157.14    9.03
  -1  -9 -18  162.75    8.90
  -1   9 -18  154.53    8.52
  -1   9 -18  157.70    8.03
  -1   9 -18  166.62    8.17
  -1   9 -19  144.38    8.04
  -1   9 -19  146.76    7.39
  -1  -9 -19  150.63    7.69
  -1  -9 -19  148.68    7.92
  -1  -9 -19  164.31    8.70
  -1   9 -19  142.67    8.32
  -1   9 -20  162.45    8.15
  -1   9 -20  155.53    7.12
  -1  -9 -20  158.52    7.42
  -1  -9 -20  159.75    7.75
  -1  -9 -20  167.45    8.43
  -1   9 -20  164.38    8.24
  -1   9 -21   98.17    6.05
  -1  -9 -21   90.01    5.18
  -1  -9 -21   95.13    5.60
  -1  -9 -21   96.19    6.06
  -1   9 -21   84.18    5.60
  -1   9 -22  240.50    8.67
  -1  -9 -22  220.55    7.06
  -1  -9 -22  229.68    7.75
  -1  -9 -22  239.36    9.10
  -1  -9 -22  231.87    8.61
  -1   9 -22  238.72    8.61
  -1  -9 -23  111.26    5.66
  -1  -9 -23  106.28    5.29
  -1   9 -23  121.44    5.60
  -1   9 -23  109.67    5.31
  -1  -9 -24  138.05    5.55
  -1  -9 -24  142.84    5.20
  -1  -9 -24  142.66    5.23
  -1   9 -24  131.99    5.15
  -1   9 -25  164.23    4.69
   1 -10 -25   86.61    3.68
   1 -10 -24    1.98    0.95
   1 -10 -24    2.65    0.90
   1  10 -24    1.66    0.99
   1 -10 -24    2.08    0.94
   1 -10 -23    2.46    1.09
   1  10 -23    0.68    1.17
   1 -10 -23    1.65    1.11
   1 -10 -22    3.49    1.18
   1  10 -22    3.72    1.54
   1 -10 -22    5.01    1.66
   1  10 -21   10.57    2.32
   1 -10 -21    9.67    1.88
   1  10 -21    6.58    1.92
   1 -10 -20    4.23    1.33
   1  10 -20    0.91    1.74
   1  10 -20    5.89    1.94
   1 -10 -20    5.62    1.91
   1  10 -20    2.78    1.48
   1 -10 -19   68.45    6.13
   1  10 -19   75.92    5.92
   1  10 -19   67.87    5.49
   1 -10 -19   73.22    5.52
   1 -10 -19   72.96    5.74
   1  10 -19   66.55    5.54
   1  10 -18    8.37    3.30
   1  10 -18    5.79    2.25
   1 -10 -18    3.42    2.08
   1  10 -18    4.09    2.07
   1 -10 -18    5.09    1.93
   1 -10 -17  306.23   12.99
   1  10 -17  298.58   12.02
   1  10 -17  302.17   12.04
   1  10 -17  322.30   12.69
   1 -10 -16   20.42    3.51
   1  10 -16   21.81    3.55
   1  10 -16   17.34    3.18
   1  10 -16   23.29    3.40
   1  10 -15   33.40    3.35
   1 -10 -15   33.03    7.93
   1  10 -15   34.40    4.16
   1  10 -15   39.84    4.51
   1 -10 -15   39.78    4.87
   1 -10 -15   34.87    4.04
   1  10 -15   31.90    4.06
   1  10 -14   13.29    2.27
   1 -10 -14   11.07    3.19
   1 -10 -14   10.21    2.64
   1 -10 -14   11.56    2.69
   1  10 -14   15.80    2.52
   1  10 -14   12.03    2.62
   1  10 -14   11.63    2.44
   1  10 -14   12.73    2.53
   1  10 -14    9.94    2.44
   1  10 -13  148.48    8.22
   1  10 -13  146.05    7.37
   1  10 -13  154.98    8.57
   1  10 -13  155.27    8.50
   1  10 -13  150.49    8.20
   1 -10 -13  144.73    8.13
   1 -10 -13  164.86    8.46
   1 -10 -13  137.12   15.68
   1  10 -12   -0.53    1.38
   1 -10 -12    1.67    2.56
   1  10 -12    0.79    0.93
   1  10 -12    0.04    1.11
   1 -10 -12   -2.25    2.18
   1  10 -12    3.46    1.66
   1 -10 -12    0.97    1.43
   1  10 -11   69.04    9.81
   1 -10 -11   68.44    5.24
   1 -10 -11   64.00   10.10
   1  10 -10    2.37    2.40
   1  10 -10    3.96    3.72
   1 -10  -9  336.76   21.14
   1  10  -9  357.64   20.09
   1  10  -9  299.61   20.19
   1  10  -8   18.56    5.46
   1  10  -8   14.71    3.91
   1 -10  -8   11.94    3.29
   1 -10  -8   19.80    5.16
   1  10  -7  455.02   23.03
   1 -10  -7  497.26   23.68
   1  10  -7  539.84   22.32
   1 -10  -7  512.21   21.36
  -1  10   7  523.99   24.40
   1  10  -6  112.82   11.05
   1 -10  -6  127.05   11.67
   1  10  -6  145.22   10.96
   1 -10  -6  139.99   11.11
  -1  10   6  130.73   12.24
   1  10  -6  126.09   11.71
   1  10  -5  149.66   12.20
   1 -10  -5  153.46   11.98
   1 -10  -5  164.61   12.25
  -1  10   5  152.78   13.28
   1  10  -5  177.96   13.86
   1  10  -4   40.35    6.34
   1 -10  -4   37.75    5.89
   1 -10  -4   44.54    6.50
  -1  10   4   29.81    6.13
   1  10  -4   38.30    6.19
   1  10  -3  162.02   11.77
   1 -10  -3  183.16   13.10
   1  10  -3  179.09   13.72
  -1  10   3  199.51   15.19
   1 -10  -2   18.97    4.50
   1  10  -2   23.12    5.57
   1 -10  -1  208.08   14.30
   1  10  -1  229.61   15.77
   1 -10   0    2.78    2.45
   1  10   0    1.13    2.79
   1 -10   1  165.86   13.23
  -1 -10  -1  152.69   11.46
   1  10   1  141.08   12.39
   1 -10   2   32.92    6.41
  -1 -10  -2   34.81    5.46
   1  10   2   43.16    7.20
  -1 -10  -3  257.90   14.60
   1 -10   3  253.37   16.94
   1  10   3  252.45   16.71
   1 -10   4   83.61    9.97
  -1 -10  -4   80.14    7.98
   1  10   4   80.39    9.70
   1 -10   5  574.47   26.38
  -1 -10  -5  610.96   21.31
   1 -10   6  238.38   17.12
  -1 -10  -6  247.29   13.15
   1  10   6  228.51   16.33
  -1  10  -7  311.96   19.81
  -1 -10  -7  318.94   20.15
   1 -10   7  319.85   20.23
   1  10   7  296.97   18.70
  -1  10  -8   32.32    6.92
   1 -10   8   33.71    6.59
  -1 -10  -8   37.14    7.16
   1  10   8   27.70    6.10
  -1  10  -9  109.19   12.59
  -1 -10  -9  134.58   14.16
   1  10   9  125.90   12.20
   1 -10   9  117.20   12.77
   1  10  10    9.80    3.74
  -1 -10 -10   16.59    5.16
   1 -10  10   14.10    4.26
  -1  10 -10   19.87    6.26
  -1  10 -11   99.41    6.56
  -1  10 -11   87.41   12.52
  -1 -10 -11   96.62   13.21
   1 -10  11  104.69   12.23
   1 -10  12  117.81   12.86
  -1 -10 -12  120.99   14.93
  -1  10 -12  128.03    7.22
  -1  10 -12  117.52    7.27
  -1 -10 -12  120.03    7.53
  -1  10 -12  120.84   14.64
  -1  10 -12  122.47    7.53
  -1 -10 -13   87.66   13.22
  -1  10 -13   99.48    6.47
  -1  10 -13   85.59    6.30
  -1 -10 -13   95.47    6.90
  -1  10 -13   95.34   13.73
  -1  10 -13   94.25    6.87
  -1 -10 -14  112.04   15.24
  -1  10 -14  110.09    6.95
  -1  10 -14  110.23    7.24
  -1 -10 -14  107.10    7.42
  -1  10 -14   95.97    7.09
  -1  10 -14  102.77    6.28
  -1  10 -15  346.52   12.72
  -1  10 -15  368.99   12.66
  -1 -10 -15  349.53   13.51
  -1  10 -15  342.97   13.30
  -1  10 -15  351.31   11.17
  -1  10 -16  210.30    9.49
  -1  10 -16  201.76    9.53
  -1 -10 -16  198.18   10.25
  -1 -10 -16  202.29   10.07
  -1  10 -16  193.91   10.02
  -1  10 -16  197.48    8.12
  -1 -10 -17  105.94    7.42
  -1 -10 -17  101.68    7.19
  -1  10 -17  109.15    6.82
  -1  10 -17  117.56    6.95
  -1 -10 -18   60.98    5.58
  -1  10 -18   54.23    5.16
  -1  10 -18   57.06    4.93
  -1  10 -18   58.95    4.83
  -1  10 -19  133.01    6.93
  -1  10 -19  133.59    7.66
  -1 -10 -19  132.40    7.09
  -1 -10 -19  131.28    7.71
  -1  10 -19  140.29    7.66
  -1 -10 -19  131.48    7.05
  -1  10 -20   17.96    2.93
  -1 -10 -20   20.88    2.64
  -1 -10 -20   15.79    2.79
  -1  10 -20   17.24    2.82
  -1 -10 -20   18.31    2.54
  -1 -10 -21  204.46    7.47
  -1 -10 -21  204.65    8.37
  -1  10 -21  209.04    8.24
  -1  10 -21  205.61    8.31
  -1 -10 -22    2.55    0.65
  -1  10 -22    4.34    1.50
  -1  10 -22    5.26    1.65
  -1 -10 -22    6.37    1.65
  -1 -10 -22    4.24    1.61
  -1  10 -23  127.65    5.30
  -1 -10 -23  127.80    5.60
  -1 -10 -23  139.45    5.66
  -1  10 -24   49.66    2.89
  -1 -10 -24   50.57    2.91
  -1 -10 -24   52.93    3.08
   1 -11 -24  333.70    7.97
   1  11 -23    6.77    1.40
   1 -11 -23    7.49    1.43
   1 -11 -23    8.64    1.50
   1  11 -22  326.68    9.35
   1 -11 -22  330.46    9.64
   1 -11 -22  333.01    9.36
   1 -11 -21    3.68    1.46
   1  11 -21    5.66    1.80
   1  11 -21    5.38    1.70
   1 -11 -20  613.46   13.20
   1 -11 -20  617.74   15.25
   1  11 -20  583.30   14.76
   1  11 -20  602.32   14.98
   1  11 -20  583.58   14.57
   1 -11 -19   62.29    5.72
   1 -11 -19   69.48    5.60
   1  11 -19   59.68    4.99
   1  11 -19   65.45    5.43
   1  11 -19   63.33    5.35
   1 -11 -18  721.60   19.32
   1 -11 -18  696.28   17.22
   1  11 -18  672.52   17.23
   1  11 -18  703.38   18.02
   1  11 -18  679.02   17.18
   1  11 -17    3.67    2.04
   1  11 -17    3.54    2.26
   1 -11 -17    1.45    2.22
   1  11 -17    3.24    1.56
   1 -11 -16  276.13   12.31
   1  11 -16  271.73    9.58
   1  11 -16  249.71   10.80
   1  11 -16  251.16   10.95
   1  11 -16  287.95   11.95
   1  11 -15   37.85    4.42
   1  11 -15   39.23    4.54
   1 -11 -15   37.61    4.69
   1  11 -15   40.67    3.95
   1  11 -15   31.59    3.82
   1 -11 -15   43.69    4.52
   1  11 -15   40.78    3.75
   1 -11 -14  635.41   34.62
   1  11 -14  679.55   16.15
   1  11 -14  649.46   17.48
   1  11 -14  683.35   18.32
   1 -11 -14  629.65   17.41
   1 -11 -14  686.64   19.60
   1  11 -14  634.51   17.12
   1  11 -14  681.28   15.55
   1 -11 -14  676.34   17.53
   1  11 -13    5.79    1.82
   1  11 -13    8.88    2.57
   1  11 -13    5.24    1.81
   1 -11 -13    5.97    1.86
   1  11 -13    6.44    1.67
   1 -11 -13    9.18    2.73
   1 -11 -12 1155.48   22.91
  -1 -11  12 1122.99   42.80
   1  11 -12 1173.46   21.76
   1  11 -12 1228.90   23.68
   1 -11 -12 1082.68   22.39
   1  11 -12 1093.85   21.47
   1 -11 -12 1125.34   44.06
   1 -11 -11    4.50    4.59
   1 -11 -11    2.60    1.54
   1 -11 -11    1.81    1.23
   1  11 -11    2.76    1.10
   1  11 -11    1.01    1.30
   1  11 -10 1342.39   22.96
   1  11 -10 1361.64   23.96
   1  11 -10 1182.90   43.07
   1 -11 -10 1327.45   23.79
   1 -11 -10 1226.63   43.46
   1  11  -9   -1.59    2.54
   1 -11  -9    5.35    3.14
   1  11  -8 1058.25   37.91
   1 -11  -8 1154.66   38.93
   1  11  -7   24.12    5.63
   1 -11  -7   26.59    5.56
   1 -11  -7   27.84    5.99
   1 -11  -6  887.19   31.54
   1  11  -6  852.93   31.85
   1 -11  -6  921.21   30.64
   1  11  -5    9.71    2.30
   1  11  -5   10.90    3.80
   1 -11  -5   11.84    4.02
   1 -11  -5    6.76    1.99
   1  11  -5   10.65    3.90
   1 -11  -4  360.56   18.45
   1  11  -4  332.01   18.55
   1 -11  -4  384.81   20.04
   1  11  -4  361.92   21.05
   1  11  -3   22.20    4.47
   1 -11  -3   17.38    4.49
   1  11  -3   25.11    5.80
   1 -11  -2  667.24   26.89
   1  11  -2  673.63   28.66
  -1 -11   1    6.19    3.18
   1 -11  -1   13.56    4.32
   1  11  -1   10.09    3.68
  -1 -11   0 1914.08   44.77
   1 -11   0 1822.79   45.63
   1  11   0 1773.67   46.61
  -1 -11  -1   31.87    6.12
   1 -11   1   31.17    6.29
   1  11   1   32.16    6.80
  -1 -11  -2 2114.99   45.27
   1 -11   2 2084.34   50.34
   1  11   2 1972.77   49.70
   1 -11   3   68.24    9.81
  -1 -11  -3   58.63    7.58
   1  11   3   60.22    8.87
  -1 -11  -4  637.94   23.88
   1 -11   4  619.28   28.49
   1  11   4  583.68   27.32
  -1 -11  -5    1.21    1.46
   1 -11   5   -2.03    3.01
   1  11   5    4.54    3.71
   1 -11   6   39.43    7.41
   1  11   6   44.17    7.57
  -1 -11  -7    3.18    2.86
  -1  11  -7    7.07    3.79
   1 -11   7   11.04    4.56
   1  11   7   11.08    4.05
  -1 -11  -8  173.82   16.23
   1  11   8  139.57   13.83
  -1  11  -8  150.22   15.16
   1 -11   8  154.04   15.05
  -1  11  -9   11.61    2.56
  -1 -11  -9   13.38    5.54
   1  11   9    9.27    3.39
  -1  11  -9   10.62    4.73
   1 -11   9   10.99    4.59
  -1 -11 -10 1069.08   43.11
  -1  11 -10  939.71   39.74
   1 -11  10  942.35   38.03
  -1  11 -10 1022.16   21.10
  -1  11 -10 1108.09   21.09
  -1 -11 -11   11.98    5.22
  -1  11 -11    7.45    1.85
  -1  11 -11    5.52    1.86
  -1  11 -11    4.93    4.38
   1 -11  11    4.12    3.23
  -1 -11 -12 1351.28   51.11
  -1  11 -12 1291.25   24.65
  -1 -11 -12 1260.57   24.97
  -1  11 -12 1257.13   48.13
   1 -11  12 1233.40   43.53
  -1 -11 -13   26.08    7.36
  -1 -11 -13   33.12    4.22
  -1  11 -13   37.83    8.53
  -1  11 -13   34.26    4.25
  -1  11 -13   36.09    4.10
  -1  11 -13   40.54    4.13
  -1  11 -14  434.17   14.32
  -1  11 -14  458.64   14.18
  -1 -11 -14  416.22   14.63
  -1  11 -14  425.87   12.80
  -1  11 -15    1.11    1.45
  -1  11 -15   -0.49    1.25
  -1 -11 -15    2.05    1.80
  -1  11 -15    1.25    0.94
  -1  11 -16  145.45    7.92
  -1  11 -16  144.99    8.07
  -1 -11 -16  138.75    8.47
  -1 -11 -16  133.58    8.23
  -1  11 -16  146.13    7.04
  -1  11 -17   31.86    3.88
  -1  11 -17   39.55    4.12
  -1  11 -17   34.07    4.17
  -1 -11 -17   37.95    4.53
  -1 -11 -17   33.60    4.30
  -1  11 -17   35.70    3.30
  -1  11 -17   38.12    4.30
  -1  11 -18  340.64   11.78
  -1 -11 -18  344.26   12.40
  -1  11 -18  387.19   11.74
  -1  11 -18  328.09   11.81
  -1  11 -18  368.16   11.90
  -1 -11 -19   -1.00    1.44
  -1  11 -19   -0.61    1.54
  -1 -11 -19    0.75    1.66
  -1  11 -19    0.93    1.75
  -1 -11 -20  668.71   14.22
  -1  11 -20  657.79   14.65
  -1 -11 -20  668.31   15.64
  -1  11 -20  685.15   15.52
  -1 -11 -21    1.07    0.87
  -1  11 -21   -0.47    1.18
  -1 -11 -21    0.77    1.18
  -1  11 -21    0.26    1.18
  -1 -11 -22  163.58    5.38
  -1 -11 -22  171.84    6.70
  -1 -11 -22  171.43    6.66
  -1  11 -22  169.21    6.52
  -1  11 -22  172.71    6.30
  -1 -11 -23    2.94    1.06
  -1 -11 -23    1.75    0.89
  -1  11 -23    1.09    0.77
   1 -12 -23    4.36    0.90
   1 -12 -23    3.28    1.09
   1 -12 -22    3.47    1.15
   1 -12 -22    1.89    1.02
   1  12 -22    2.75    1.12
   1 -12 -21    4.09    1.03
   1  12 -21    0.59    1.09
   1 -12 -21    3.53    1.25
   1 -12 -21    2.07    1.12
   1  12 -20    0.27    1.21
   1  12 -20    2.93    1.61
   1 -12 -20    2.97    1.18
   1 -12 -20    6.01    1.91
   1  12 -20    2.99    1.38
   1  12 -19   92.23    6.08
   1  12 -19   89.75    5.87
   1 -12 -19   86.29    6.24
   1 -12 -19   84.60    5.86
   1  12 -19   86.37    5.66
   1 -12 -18   11.09    2.79
   1  12 -18    8.68    2.16
   1 -12 -18   15.15    2.62
   1  12 -18   12.71    2.62
   1  12 -18   10.41    2.47
   1 -12 -17  133.57    8.36
   1  12 -17  136.22    7.73
   1  12 -17  133.17    7.83
   1  12 -17  136.18    6.35
   1  12 -17  129.68    7.51
   1  12 -16   94.36    5.71
   1 -12 -16   99.92    7.43
   1  12 -16  102.34    7.10
   1  12 -16   91.60    6.60
   1  12 -16   91.12    6.35
   1  12 -16   99.21    5.53
   1  12 -15  316.44   10.86
   1 -12 -15  288.17   12.52
   1  12 -15  297.85   11.73
   1  12 -15  308.08   12.33
   1  12 -15  283.90   11.30
   1  12 -15  311.81   10.37
   1  12 -14   10.46    2.21
   1 -12 -14    8.58    2.16
   1 -12 -14   11.24    2.67
   1  12 -14   11.23    2.50
   1  12 -14    8.47    2.09
   1  12 -14   12.81    2.27
   1  12 -14   12.90    2.23
   1 -12 -14   10.55    2.46
   1  12 -13  179.46    8.59
   1  12 -13  169.58    9.14
   1  12 -13  174.27    9.06
   1 -12 -13  167.17    9.03
   1  12 -13  173.53    8.67
   1 -12 -13  179.09    9.22
   1  12 -12   55.68    4.83
   1 -12 -12   41.75    8.68
   1  12 -12   58.59    5.24
   1  12 -12   56.50    5.29
   1 -12 -12   48.11    4.95
   1 -12 -12   58.81    5.42
  -1 -12  12   54.19    9.68
   1  12 -11    3.38    1.18
   1 -12 -11    3.37    2.68
   1  12 -11    5.06    1.92
   1  12 -11    7.61    2.15
   1 -12 -11    4.51    1.82
   1 -12 -11    5.31    2.23
  -1 -12  11    4.06    2.88
   1  12 -10   48.92    4.57
   1 -12 -10   42.95    8.78
   1  12 -10   50.81    4.94
   1 -12 -10   43.45    4.59
   1  12 -10   58.47   10.18
   1 -12 -10   46.62    4.59
  -1 -12  10   40.19    8.33
   1 -12  -9   62.69    9.77
   1  12  -9   72.00    5.47
   1 -12  -9   82.75    6.20
   1  12  -9   76.56   11.25
   1 -12  -9   78.65    5.84
  -1 -12   9   83.88   12.10
   1  12  -8   28.63    3.41
   1  12  -8   19.02    5.44
   1 -12  -8   32.36    3.72
   1 -12  -8   33.68    7.03
  -1 -12   8   38.56    8.22
   1  12  -7  583.50   28.56
   1 -12  -7  636.30   26.72
  -1 -12   7  627.26   31.39
   1 -12  -7  622.15   28.83
   1  12  -6   61.27    9.16
   1 -12  -6   65.04    9.12
  -1 -12   6   73.34   10.89
   1 -12  -6   58.80    8.08
   1  12  -5 1054.54   38.52
   1  12  -5  924.67   33.74
  -1 -12   5 1040.36   39.16
   1 -12  -5 1045.97   34.93
   1 -12  -5  981.84   33.38
   1  12  -4   20.84    5.08
   1 -12  -4   17.02    4.35
   1  12  -4   31.96    6.70
  -1 -12   4   17.72    4.55
   1 -12  -4   28.26    5.85
   1  12  -3   25.73    6.13
   1  12  -3   24.02    5.11
   1 -12  -3   42.81    7.23
  -1 -12   3   30.43    6.04
   1 -12  -3   33.74    5.83
   1  12  -2    3.76    1.93
   1  12  -2    4.55    2.07
   1 -12  -2    0.07    3.50
  -1 -12   2   10.06    4.69
   1 -12  -1   10.57    4.21
  -1 -12   1   17.16    4.90
   1  12   0   29.61    6.49
  -1 -12   0   33.31    6.54
   1 -12   0   35.90    6.90
   1  12   1  265.09   19.65
   1 -12   1  309.30   20.29
  -1 -12  -1  316.11   19.10
   1  12   2   29.39    6.93
  -1 -12  -2   23.04    5.10
   1 -12   2   14.01    4.91
   1  12   3 1223.06   41.98
  -1 -12  -3 1295.18   36.97
   1 -12   3 1230.38   41.42
   1  12   4   64.59    9.92
   1 -12   4   71.72   10.53
  -1 -12  -4   67.89    8.51
   1  12   5  669.45   31.23
   1 -12   5  721.15   32.96
  -1 -12  -5  773.93   27.44
   1  12   6   11.37    4.47
  -1  12  -6   14.70    5.74
   1 -12   6    7.50    2.85
  -1 -12  -6   14.51    4.89
   1  12   7  172.98   15.98
  -1 -12  -7  204.67   17.56
  -1  12  -7  166.72   16.09
   1 -12   7  174.39   16.76
  -1  12  -8   48.58    4.63
   1  12   8   52.16    8.78
  -1 -12  -8   50.92    9.10
  -1  12  -8   31.85    7.51
   1 -12   8   41.26    8.23
  -1  12  -9   15.75    2.64
  -1 -12  -9   20.74    6.73
   1  12   9   13.86    4.73
  -1  12  -9    9.60    3.86
   1 -12   9    6.90    3.09
  -1  12 -10   10.07    2.20
  -1  12 -10    6.98    2.08
  -1  12 -10   -0.06    2.58
   1 -12  10   10.27    4.39
  -1  12 -11   22.98    3.29
  -1 -12 -11   26.06    7.59
  -1  12 -11   25.01    3.53
  -1  12 -11   23.59    3.45
  -1  12 -11   15.86    6.06
   1 -12  11   39.20    8.37
  -1 -12 -12   15.37    4.58
  -1 -12 -12   29.71    4.05
  -1  12 -12   25.42    7.39
  -1  12 -12   20.18    3.06
  -1  12 -12   21.25    3.23
  -1  12 -12   26.20    3.74
  -1  12 -13  296.27   11.00
  -1  12 -13  304.88   11.69
  -1  12 -13  290.73   11.90
  -1 -12 -13  292.67   12.19
  -1  12 -14   42.49    4.14
  -1  12 -14   45.42    4.68
  -1 -12 -14   46.16    5.09
  -1  12 -15  312.34   12.03
  -1  12 -15  330.63   11.93
  -1 -12 -15  310.45   12.49
  -1  12 -15  299.28   10.47
  -1  12 -15  325.51   11.84
  -1  12 -16   40.40    4.29
  -1  12 -16   47.52    4.57
  -1 -12 -16   44.06    4.71
  -1 -12 -16   46.16    4.89
  -1  12 -16   39.22    3.67
  -1  12 -16   45.84    4.41
  -1  12 -17   82.58    5.88
  -1  12 -17   92.83    5.96
  -1  12 -17   82.60    5.99
  -1 -12 -17   91.53    6.59
  -1  12 -17   90.97    5.20
  -1 -12 -17   89.30    6.46
  -1  12 -17   91.38    5.98
  -1 -12 -18   93.53    6.34
  -1  12 -18   85.55    5.59
  -1  12 -18   88.08    6.04
  -1  12 -18   95.36    5.66
  -1 -12 -19    2.21    1.06
  -1 -12 -19    5.31    1.88
  -1  12 -19    2.83    1.20
  -1  12 -19    4.53    1.64
  -1 -12 -20   30.80    3.04
  -1 -12 -20   27.91    3.19
  -1  12 -20   24.83    2.75
  -1  12 -20   29.23    3.16
  -1 -12 -21   50.29    3.38
  -1 -12 -21   52.23    3.84
  -1  12 -21   46.01    3.31
  -1  12 -21   52.13    3.84
  -1 -12 -22   30.49    2.08
  -1 -12 -22   31.45    2.65
  -1 -12 -22   34.71    2.80
  -1  12 -22   34.63    2.84
  -1  12 -22   28.64    2.33
  -1 -12 -23  146.47    4.68
   1 -13 -23  126.92    4.48
   1 -13 -22  158.80    5.49
   1 -13 -21  236.27    7.67
   1 -13 -21  227.15    7.11
   1 -13 -20  343.71    8.87
   1 -13 -20  352.50   10.39
   1  13 -20  341.96    9.96
   1  13 -20  320.26    9.05
   1 -13 -19  406.57   12.71
   1 -13 -19  398.93   11.97
   1  13 -19  403.03   11.88
   1  13 -19  372.37   11.04
   1  13 -19  399.29   10.93
   1 -13 -18  412.65   13.58
   1 -13 -18  424.89   13.13
   1  13 -18  411.88   11.83
   1  13 -18  440.15   13.14
   1  13 -18  404.20   12.18
   1 -13 -17  335.24   12.80
   1  13 -17  305.28   10.64
   1  13 -17  329.30   11.87
   1  13 -17  305.81   11.04
   1  13 -16  164.80    8.38
   1  13 -16  160.43    8.63
   1 -13 -16  162.57    9.21
   1  13 -16  155.70    6.88
   1  13 -16  160.08    7.95
   1  13 -16  167.60    7.45
   1  13 -15  138.67    8.27
   1  13 -15  119.68    7.30
   1 -13 -15  140.38    8.73
   1  13 -15  131.01    6.69
   1  13 -15  131.42    7.29
   1  13 -15  136.47    7.12
   1 -13 -14   47.82    5.29
   1  13 -14   52.96    4.67
   1  13 -14   46.13    4.20
   1  13 -14   53.02    5.09
   1  13 -14   50.74    4.91
   1 -13 -13  117.69    7.57
   1  13 -13  113.88    6.92
   1  13 -13  118.01    6.92
   1 -13 -13  114.24    7.41
   1  13 -13  122.43    7.80
   1  13 -13  110.92    7.13
   1 -13 -12  414.87   14.18
   1  13 -12  452.55   14.13
   1 -13 -12  442.76   14.55
   1  13 -12  424.00   13.89
   1  13 -12  466.64   15.16
   1  13 -11  847.51   20.40
   1  13 -11  817.84   18.81
   1 -13 -11  808.88   19.75
   1  13 -11  844.53   19.45
   1 -13 -11  779.12   19.38
  -1 -13  11  764.53   37.45
   1  13 -10 1123.14   23.07
   1 -13 -10 1050.97   22.42
   1  13 -10 1080.15   21.96
   1 -13 -10 1035.73   22.08
  -1 -13  10 1045.57   43.86
  -1 -13   9  413.34   27.27
   1 -13  -9  412.22   13.99
   1  13  -9  389.99   25.77
   1 -13  -9  412.63   13.88
   1  13  -9  408.32   13.55
   1  13  -9  466.36   12.82
   1  13  -8  470.83   14.39
   1  13  -8  429.00   26.20
   1 -13  -8  447.04   14.19
   1  13  -8  485.10   13.13
  -1 -13   8  499.86   29.65
   1  13  -7  100.34    6.66
   1  13  -7  103.03   12.85
   1 -13  -7   99.26    6.54
   1  13  -7  106.45    6.14
  -1 -13   7  114.95   14.02
   1  13  -6  117.19    7.04
   1 -13  -6  115.42    6.94
   1  13  -6  121.53   13.18
   1  13  -6  125.22    6.67
  -1 -13   6  133.33   15.19
   1 -13  -6  129.85   12.67
   1  13  -5  293.79   19.93
  -1 -13   5  305.01   22.17
   1 -13  -5  301.71   19.75
   1  13  -5  291.91   10.75
  -1 -13   4  350.82   23.47
   1 -13  -4  330.34   21.07
   1  13  -4  325.49   22.63
  -1 -13   3  206.66   17.74
   1 -13  -3  233.05   17.68
   1  13  -3  192.30   17.48
  -1 -13   2  409.51   24.24
   1 -13  -2  445.19   24.70
   1  13  -2  416.20   25.58
  -1 -13   1  805.17   33.42
   1 -13  -1  730.96   32.23
   1  13  -1  744.97   34.29
   1 -13   0  958.85   37.47
  -1 -13   0  991.99   36.40
   1  13   0  931.71   38.37
  -1 -13  -1 1914.53   49.69
   1 -13   1 1980.15   54.59
   1  13   1 2056.88   57.47
   1 -13   2 1104.72   41.51
  -1 -13  -2 1103.55   36.98
   1  13   2 1111.07   42.37
   1 -13   3  529.20   28.88
  -1 -13  -3  572.76   26.20
   1  13   3  499.77   28.71
  -1 -13  -4  154.17   13.27
   1 -13   4  163.80   16.53
   1  13   4  152.27   15.72
   1 -13   5   62.41   10.01
   1  13   5   65.19   10.68
   1  13   6   22.93    6.82
  -1 -13  -6   20.75    5.95
  -1  13  -6   27.86    3.43
  -1  13  -6   20.00    6.35
   1 -13   6   17.07    5.35
   1  13   7  135.63   14.97
  -1 -13  -7  153.88   16.25
  -1  13  -7  148.95    7.93
  -1  13  -7  137.78   15.29
   1 -13   7  131.54   15.24
   1  13   8   78.12   11.65
  -1 -13  -8  102.64   13.60
  -1  13  -8   92.55    6.51
  -1  13  -8   89.59   12.66
   1 -13   8   83.52   12.16
   1 -13   9  214.47   19.78
   1  13   9  204.17   18.05
  -1  13  -9  212.22    9.83
  -1  13  -9  215.97   19.71
  -1 -13  -9  227.19   20.46
  -1  13  -9  219.61   10.11
   1 -13  10  336.16   24.69
  -1  13 -10  342.91   12.38
  -1 -13 -10  311.95   24.37
  -1  13 -10  321.74   24.58
  -1  13 -10  329.33   12.57
  -1  13 -10  359.88   12.64
  -1  13 -11  494.76   14.87
  -1  13 -11  543.14   15.50
  -1  13 -11  497.74   15.56
  -1  13 -12  288.82   11.16
  -1  13 -12  277.73   11.17
  -1  13 -12  269.64   11.53
  -1 -13 -12  275.08   11.68
  -1  13 -13  258.17   10.34
  -1  13 -13  237.56   10.77
  -1  13 -13  257.29   10.69
  -1 -13 -13  241.45   11.27
  -1  13 -14  156.54    7.85
  -1  13 -14  154.30    8.58
  -1  13 -14  171.70    8.63
  -1 -13 -14  145.81    8.57
  -1  13 -15  208.34    8.85
  -1 -13 -15  215.56   10.18
  -1  13 -15  209.41    8.67
  -1  13 -15  210.85    9.35
  -1  13 -16   46.90    4.14
  -1 -13 -16   51.30    4.88
  -1 -13 -16   48.78    4.77
  -1  13 -16   55.04    4.27
  -1  13 -16   45.88    4.28
  -1  13 -16   44.72    4.48
  -1  13 -17   59.88    4.53
  -1 -13 -17   55.55    4.91
  -1 -13 -17   55.96    4.93
  -1  13 -17   59.64    4.09
  -1  13 -17   57.52    4.87
  -1  13 -17   64.21    4.69
  -1  13 -18  105.61    5.68
  -1 -13 -18  106.54    6.45
  -1 -13 -18  125.81    6.56
  -1  13 -18  115.52    5.09
  -1  13 -18  116.34    5.78
  -1  13 -18  111.83    6.32
  -1 -13 -19   94.22    5.32
  -1 -13 -19   92.17    5.66
  -1  13 -19   97.78    5.59
  -1  13 -19   92.38    4.97
  -1 -13 -20  234.02    7.49
  -1 -13 -20  240.88    8.27
  -1  13 -20  231.20    7.81
  -1  13 -20  212.19    6.84
  -1 -13 -21  156.67    5.28
  -1 -13 -21  160.76    6.09
  -1 -13 -21  155.26    5.84
  -1  13 -21  146.43    4.92
  -1  13 -21  151.85    5.79
  -1 -13 -22  114.18    4.44
   1 -14 -22    2.23    0.61
   1 -14 -21   11.30    1.68
   1 -14 -20    8.06    1.58
   1 -14 -20    5.32    1.10
   1 -14 -20    5.95    1.09
   1 -14 -19    1.45    1.28
   1 -14 -19   -0.31    1.17
   1  14 -19   -0.13    1.31
   1 -14 -18   21.06    3.11
   1 -14 -18   23.40    3.15
   1  14 -18   23.21    2.55
   1  14 -18   23.66    3.03
   1  14 -18   23.09    2.85
   1 -14 -17   27.69    3.73
   1  14 -17   28.59    3.29
   1  14 -17   28.06    3.42
   1 -14 -16   41.92    4.75
   1  14 -16   46.82    3.91
   1  14 -16   41.54    4.45
   1  14 -16   43.75    4.17
   1  14 -16   45.19    3.62
   1 -14 -15    2.09    1.96
   1  14 -15    3.28    1.44
   1  14 -15    2.08    1.54
   1  14 -15    2.35    1.74
   1  14 -15    2.10    1.09
   1 -14 -14  107.50    7.57
   1  14 -14  103.16    6.39
   1  14 -14  111.05    7.23
   1  14 -14  110.22    6.80
   1  14 -14  105.16    6.26
   1 -14 -13   10.90    2.70
   1  14 -13   12.10    2.51
   1  14 -13   11.58    2.74
   1  14 -13   11.97    2.51
   1  14 -13   13.28    2.56
   1 -14 -12    6.76    2.33
   1  14 -12    5.17    1.93
   1  14 -12    3.74    1.70
   1  14 -12    5.88    2.17
   1 -14 -12    4.63    1.96
   1 -14 -11    9.52    2.36
   1  14 -11   10.06    2.37
   1  14 -11   11.27    2.78
   1 -14 -11   13.99    2.88
   1 -14 -10   29.92    3.88
   1  14 -10   24.98    3.48
   1  14 -10   31.28    4.08
   1 -14 -10   33.52    4.09
   1 -14  -9   48.74    4.82
  -1 -14   9   61.53   11.18
   1 -14  -9   44.92    4.76
   1  14  -9   47.50    4.78
   1  14  -9   56.53    4.56
   1  14  -9   50.98    4.90
   1  14  -8   30.19    3.88
   1 -14  -8   29.12    3.74
  -1 -14   8   33.36    7.94
   1  14  -8   28.06    3.26
   1 -14  -7    1.88    1.50
   1  14  -7   -0.02    0.69
  -1 -14   7    1.59    2.18
   1  14  -7    2.88    1.51
   1  14  -6  325.25   11.97
   1 -14  -6  327.07   11.88
   1 -14  -6  365.98   22.40
  -1 -14   6  342.34   24.95
   1  14  -6  340.18   11.28
   1 -14  -5    5.36    1.71
  -1 -14   5    1.55    2.42
   1  14  -5   -0.26    1.13
   1  14  -5    1.92    1.03
   1  14  -4  513.54   14.53
  -1 -14   4  517.73   29.71
   1 -14  -4  548.37   28.27
   1  14  -4  531.35   14.25
   1  14  -3  195.67    8.66
  -1 -14   3  175.30   17.05
   1 -14  -3  182.15   16.55
   1 -14  -3  176.29    8.80
   1  14  -3  171.21   17.54
   1  14  -3  190.93    8.69
  -1 -14   2    4.69    2.23
   1 -14  -2   10.94    5.32
   1 -14  -2    4.29    1.81
   1  14  -2   11.42    4.87
   1  14  -2    5.31    1.55
   1 -14  -1   34.94    7.33
  -1 -14   1   48.93    8.73
   1 -14  -1   43.66    4.23
   1  14  -1   51.57   10.11
   1  14  -1   47.44    4.14
   1  14   0   27.73    7.52
   1 -14   0   26.16    3.55
   1 -14   0   13.05    2.84
  -1 -14   0   16.35    4.21
   1  14   0   28.45    3.11
  -1  14   0   26.80    2.89
   1  14   1   76.34   11.73
   1 -14   1   83.54    5.89
  -1 -14  -1   97.44   11.44
   1 -14   1  105.14   13.06
  -1  14  -1   93.53    5.81
   1  14   2  314.23   23.85
   1 -14   2  273.65   10.55
   1 -14   2  287.09   22.29
  -1 -14  -2  314.43   21.08
  -1  14  -2  287.52   10.35
   1  14   3   17.95    5.74
   1 -14   3   19.74    2.95
   1 -14   3   20.95    6.84
  -1 -14  -3   30.71    6.67
  -1  14  -3   22.10    3.09
  -1  14  -4  476.74   14.05
   1 -14   4  522.94   30.82
   1  14   4  471.15   29.18
   1  14   5   24.36    6.78
  -1  14  -5   30.75    3.81
  -1 -14  -5   46.80    8.91
  -1  14  -5   37.23    7.96
   1 -14   5   36.85    8.71
   1  14   6  262.03   21.77
  -1  14  -6  263.94   10.86
  -1 -14  -6  287.42   22.17
   1 -14   6  265.50   22.17
  -1  14  -6  229.86   19.84
  -1  14  -7   10.16    4.67
   1  14   7    9.82    4.48
  -1 -14  -7    3.42    3.14
   1 -14   7    1.19    2.85
  -1  14  -7    6.89    1.98
  -1 -14  -8   95.88   13.57
   1  14   8   75.46   11.29
   1 -14   8   69.95   11.63
  -1  14  -8   86.22    6.32
  -1  14  -9    4.56    1.57
  -1  14 -10   20.19    3.12
  -1  14 -10   21.21    3.20
  -1  14 -11   70.23    5.62
  -1  14 -11   71.29    5.71
  -1  14 -12  197.26    9.32
  -1 -14 -12  173.87    9.25
  -1  14 -12  190.10    9.03
  -1  14 -13  129.74    7.49
  -1 -14 -13  114.83    7.41
  -1  14 -13  132.40    7.40
  -1  14 -14  292.53   10.95
  -1 -14 -14  264.40   11.09
  -1  14 -14  290.66   10.46
  -1 -14 -15   26.64    3.60
  -1  14 -15   25.76    3.05
  -1 -14 -15   28.21    3.76
  -1  14 -15   30.26    3.70
  -1  14 -15   25.75    3.22
  -1  14 -16  171.74    6.55
  -1 -14 -16  156.04    8.00
  -1  14 -16  167.27    7.11
  -1  14 -16  181.56    7.87
  -1  14 -16  159.82    7.75
  -1 -14 -16  164.79    8.27
  -1 -14 -17    2.35    1.32
  -1  14 -17    2.19    0.91
  -1  14 -17    1.55    1.36
  -1  14 -17    4.71    1.44
  -1 -14 -17    2.26    1.49
  -1 -14 -18   62.83    4.49
  -1  14 -18   62.18    3.50
  -1 -14 -18   66.98    4.86
  -1  14 -18   66.03    4.56
  -1 -14 -19    2.73    1.23
  -1 -14 -19    4.27    1.58
  -1  14 -19    3.83    1.27
  -1 -14 -20   70.04    3.77
  -1 -14 -20   69.65    4.13
  -1  14 -20   66.21    3.85
  -1 -14 -21   39.42    2.74
  -1 -14 -21   34.87    2.14
   1 -15 -21  315.16    6.85
   1 -15 -20   14.70    1.85
   1 -15 -20   15.68    1.53
   1 -15 -19  180.06    6.14
   1 -15 -19  195.02    7.11
   1  15 -19  189.93    6.80
   1 -15 -18   13.29    2.39
   1 -15 -18   14.21    2.34
   1  15 -18   15.21    2.35
   1  15 -17  433.65   12.13
   1 -15 -17  450.37   13.08
   1  15 -17  443.31    9.65
   1  15 -16    4.77    1.66
   1  15 -16    4.49    1.60
   1 -15 -16    8.50    2.40
   1  15 -16    5.36    1.41
   1 -15 -15  732.47   18.30
   1  15 -15  716.24   14.88
   1  15 -15  741.51   17.48
   1  15 -15  691.25   15.36
   1  15 -15  716.07   15.34
   1 -15 -14   10.45    2.58
   1  15 -14    6.18    1.67
   1  15 -14   10.83    2.28
   1  15 -14   10.47    2.64
   1  15 -14    9.88    2.15
   1  15 -13  446.36   13.02
   1  15 -13  445.04   14.28
   1  15 -13  447.83   13.37
   1 -15 -12   17.78    2.95
   1  15 -12   16.36    2.84
   1  15 -12   18.19    3.03
   1  15 -12   20.02    3.05
   1 -15 -11  471.11   14.77
   1  15 -11  487.94   15.25
   1  15 -11  483.64   14.80
   1 -15 -10    6.56    2.12
   1 -15 -10    9.30    2.37
   1  15 -10    8.41    2.27
   1  15 -10    8.59    2.37
   1  15  -9  542.18   15.95
   1  15  -9  597.72   14.66
   1 -15  -9  543.76   16.29
   1 -15  -9  544.40   15.77
   1  15  -9  564.41   16.46
   1 -15  -8    1.42    1.39
   1  15  -8    1.36    0.84
   1  15  -8    0.72    1.39
   1 -15  -7  431.05   13.77
   1  15  -7  466.34   13.39
   1  15  -7  432.86   14.21
   1 -15  -6    5.32    1.70
   1  15  -6    6.58    1.79
  -1 -15   6    0.39    2.08
   1  15  -6    4.19    1.52
   1  15  -5  582.50   16.08
   1 -15  -5  573.55   15.38
   1 -15  -5  634.79   30.98
  -1 -15   5  629.62   34.24
   1  15  -5  624.61   15.66
   1  15  -4    4.03    2.07
   1  15  -4    4.31    1.59
   1  15  -3  394.02   12.82
  -1 -15   3  427.35   27.47
   1 -15  -3  413.20   26.04
   1  15  -3  408.06   12.86
   1  15  -2   11.86    2.46
   1 -15  -2   14.14    2.78
   1  15  -2   12.49    2.50
  -1 -15   2    9.36    3.56
   1 -15  -2    2.56    2.71
   1  15  -1 1187.75   48.07
  -1 -15   1 1191.00   44.61
   1 -15  -1 1182.66   44.99
   1  15  -1 1114.24   20.57
   1 -15  -1 1087.09   22.15
   1 -15   0   13.69    2.68
  -1  15   0   17.67    2.82
   1  15   0   14.17    2.52
   1  15   0   10.93    5.03
  -1 -15   0   17.77    6.31
   1 -15   0    8.60    4.40
   1  15   1 1371.64   51.86
  -1 -15  -1 1266.59   44.68
   1 -15   1 1347.31   49.17
  -1  15  -1 1201.41   21.22
   1  15   1 1223.11   20.35
   1 -15   1 1147.79   22.59
   1  15   2   -1.41    2.58
   1 -15   2    3.04    1.64
  -1  15  -2   -0.27    1.40
   1  15   3  210.55   20.41
   1 -15   3  224.84   20.42
  -1 -15  -3  180.60   16.21
   1 -15   3  184.71    8.84
  -1  15  -3  195.87    8.98
  -1  15  -4   49.52    4.75
   1  15   4   61.88   10.75
   1 -15   4   48.59   10.50
  -1 -15  -4   38.20    8.49
  -1  15  -4   45.31    9.05
  -1  15  -4   63.30    4.71
   1  15   5  441.72   29.18
  -1  15  -5  444.93   14.02
  -1 -15  -5  476.74   28.75
   1 -15   5  469.95   30.23
  -1  15  -5  423.13   27.33
  -1  15  -6    7.61    2.46
  -1  15  -6   -6.48    4.28
  -1 -15  -6   -3.07    3.01
   1  15   6   10.66    5.32
  -1  15  -7  783.13   19.05
  -1  15  -8    5.18    2.12
  -1  15  -9  600.18   16.49
  -1  15  -9  583.55   16.41
  -1  15 -10    3.95    1.75
  -1  15 -10    3.72    1.67
  -1 -15 -11  465.11   14.71
  -1  15 -11  482.32   14.61
  -1  15 -11  487.39   14.59
  -1 -15 -12   11.26    2.39
  -1  15 -12   14.94    2.76
  -1  15 -12   16.66    2.92
  -1 -15 -13  571.32   15.87
  -1  15 -13  627.14   16.08
  -1  15 -13  590.30   15.13
  -1 -15 -14    4.41    1.76
  -1  15 -14    0.99    1.23
  -1  15 -14    3.42    1.72
  -1  15 -14    1.57    1.06
  -1 -15 -15  427.00   12.96
  -1 -15 -15  399.16   12.43
  -1  15 -15  406.41   11.28
  -1  15 -15  418.54   10.72
  -1  15 -15  389.48   11.71
  -1  15 -15  427.01   12.16
  -1 -15 -16    0.59    1.48
  -1 -15 -16    0.99    1.08
  -1  15 -16    1.36    1.00
  -1  15 -16    0.79    1.14
  -1  15 -16    3.64    1.10
  -1  15 -16    1.22    1.24
  -1  15 -17  297.18    8.12
  -1  15 -17  327.75    8.92
  -1  15 -17  295.19    9.18
  -1 -15 -17  307.43    9.94
  -1 -15 -18    0.52    1.10
  -1  15 -18    1.31    1.20
  -1 -15 -18    0.41    1.08
  -1 -15 -19  141.05    5.44
  -1  15 -19  133.83    5.26
  -1 -15 -19  135.42    5.60
  -1 -15 -20    5.28    1.09
  -1 -15 -20    4.20    1.11
   1 -16 -20   11.58    1.42
   1 -16 -19   -0.27    0.62
   1 -16 -19   -0.22    0.73
   1 -16 -18    3.85    1.37
   1  16 -18    6.21    1.29
   1 -16 -18    5.11    1.36
   1 -16 -17    3.36    1.68
   1  16 -17    6.58    1.52
   1 -16 -17    2.93    1.49
   1  16 -16   22.47    2.24
   1 -16 -16   26.14    3.27
   1  16 -16   21.14    2.63
   1  16 -15    1.54    0.99
   1 -16 -15    2.24    1.69
   1  16 -15    4.07    1.71
   1  16 -14   28.01    3.06
   1 -16 -14   23.66    3.43
   1  16 -14   20.41    3.17
   1 -16 -13   12.49    2.68
   1  16 -13   12.37    2.69
   1  16 -13   15.17    2.57
   1  16 -13   11.77    2.25
   1 -16 -12   13.51    2.44
   1  16 -12   16.07    2.96
   1  16 -12   17.36    2.81
   1  16 -12   19.43    2.98
   1 -16 -11   11.24    2.35
   1  16 -11   11.01    2.39
   1  16 -11   16.98    2.92
   1  16 -11   12.88    2.54
   1  16 -10  109.15    7.09
   1  16 -10  103.86    7.13
   1 -16 -10  104.86    6.96
   1  16  -9   12.07    2.61
   1  16  -9   12.70    2.68
   1 -16  -9   10.10    2.54
   1  16  -8  197.42    9.82
   1 -16  -8  211.54   10.39
   1  16  -8  215.49    8.92
   1  16  -8  186.22    9.38
   1  16  -7    3.43    1.01
   1  16  -7    3.98    1.90
   1  16  -6   18.48    2.75
   1  16  -6   23.29    3.39
   1  16  -5   80.59    5.73
   1  16  -5   71.68    5.78
   1  16  -4    8.07    1.94
   1  16  -4    8.92    2.26
   1  16  -3  286.59   10.98
   1  16  -3  255.23   10.43
   1  16  -2  437.73   13.77
   1  16  -2  403.31   12.85
   1  16  -1   11.34    2.45
   1  16  -1    9.75    2.18
   1  16   0  201.71    8.65
  -1  16   0  199.45    8.52
  -1 -16  -1   22.77    6.10
  -1  16  -1   19.17    2.87
   1 -16   1   20.79    3.36
  -1  16  -2   82.21    5.79
   1 -16   2   79.93    6.06
   1 -16   3   58.54    5.10
  -1  16  -3   58.92    4.98
  -1  16  -3   63.98    4.90
  -1  16  -4    9.44    2.17
  -1  16  -4   14.46    2.49
  -1  16  -5  132.47    7.64
  -1  16  -6   52.64    5.02
  -1  16  -7   34.53    4.03
  -1  16  -8  145.81    8.18
  -1  16  -9    3.76    1.86
  -1  16  -9    1.56    1.64
  -1 -16  -9    2.22    0.91
  -1  16 -10   50.05    4.79
  -1  16 -10   48.58    4.63
  -1 -16 -11   16.28    2.80
  -1  16 -11   13.89    2.80
  -1  16 -11   14.71    2.66
  -1 -16 -12   18.18    2.91
  -1  16 -12   18.79    2.74
  -1  16 -12   19.25    3.00
  -1  16 -12   20.21    2.85
  -1 -16 -13    6.51    1.96
  -1  16 -13    8.01    1.94
  -1  16 -13    7.14    2.21
  -1  16 -13    6.66    1.89
  -1  16 -14   26.45    3.04
  -1  16 -14   27.41    3.01
  -1 -16 -14   31.01    3.48
  -1  16 -14   26.95    3.08
  -1 -16 -14   23.64    3.10
  -1  16 -14   29.89    2.97
  -1  16 -15   63.02    4.34
  -1  16 -15   57.73    4.20
  -1 -16 -15   63.14    4.60
  -1 -16 -15   59.16    4.59
  -1  16 -15   66.15    4.01
  -1  16 -15   62.21    4.22
  -1  16 -16   77.79    4.32
  -1  16 -16   76.42    4.50
  -1  16 -16   71.99    4.12
  -1 -16 -16   71.72    4.78
  -1  16 -16   74.86    3.77
  -1 -16 -17   75.13    4.45
  -1 -16 -17   70.30    4.44
  -1  16 -17   65.05    3.85
  -1 -16 -18   63.76    3.69
  -1 -16 -18   60.86    3.71
  -1  16 -18   60.52    3.30
  -1 -16 -19   13.80    1.62
  -1 -16 -19   17.56    1.72
   1 -17 -19   30.30    2.13
   1 -17 -18   71.67    3.38
   1 -17 -18   68.90    3.74
   1  17 -18   68.12    3.41
   1 -17 -17   46.09    3.49
   1 -17 -17   52.63    3.64
   1  17 -17   55.08    3.62
   1 -17 -16  174.34    7.17
   1  17 -16  178.21    5.78
   1 -17 -16  184.89    7.29
   1  17 -16  175.97    6.94
   1  17 -15  204.39    6.93
   1 -17 -15  204.87    8.38
   1  17 -15  222.57    8.39
   1  17 -14  560.78   12.50
   1 -17 -14  550.17   14.39
   1  17 -14  559.26   14.02
   1  17 -13  253.49    9.02
   1 -17 -13  242.21    9.99
   1  17 -13  260.84   10.07
   1 -17 -12  369.58   11.59
   1  17 -12  406.77   12.93
   1  17 -12  419.74   12.17
   1  17 -12  400.74   12.19
   1 -17 -11   63.83    5.08
   1  17 -11   63.52    5.34
   1  17 -11   69.72    5.34
   1  17 -11   68.18    5.38
   1 -17 -10  116.39    6.98
   1  17 -10  117.69    7.29
   1  17 -10  122.10    7.21
   1  17 -10  121.51    7.25
   1 -17  -9   25.84    3.53
   1  17  -9   20.45    3.39
   1  17  -9   23.71    3.40
   1  17  -9   25.40    3.72
   1  17  -8  311.06   10.36
   1  17  -8  287.21   11.34
   1  17  -8  298.26   11.88
   1 -17  -8  296.32   11.70
   1  17  -7  117.73    6.60
   1 -17  -7  124.78    7.73
   1  17  -7  123.57    7.55
   1  17  -6  249.61    9.77
   1  17  -6  228.13   10.12
   1  17  -5  725.97   16.99
   1  17  -5  701.21   17.56
   1  17  -4  407.94   12.95
   1  17  -4  393.57   12.96
   1  17  -3  174.10    8.60
   1  17  -3  163.99    8.29
   1  17  -2  414.03   13.37
   1  17  -2  382.40   12.39
   1  17  -1   39.40    4.30
  -1  17   0  163.19    7.57
   1  17   0  179.93    9.02
  -1  17  -1   34.49    3.67
   1  17   1   38.54    3.86
  -1  17  -2   72.17    5.38
  -1  17  -2   75.40    5.38
  -1  17  -3   63.35    5.15
  -1  17  -3   73.16    5.21
  -1  17  -4  106.96    6.81
  -1  17  -4  129.47    6.68
  -1  17  -5  281.81   11.01
  -1  17  -6  218.36    9.75
  -1  17  -7  484.16   14.55
  -1  17  -8  242.70   10.28
  -1  17  -8  240.26   10.20
  -1 -17  -8  240.47    9.15
  -1  17  -9  188.21    8.84
  -1 -17  -9  196.97    7.88
  -1  17  -9  169.95    8.52
  -1 -17 -10  112.07    6.63
  -1  17 -10  115.27    6.84
  -1  17 -10  121.10    7.09
  -1 -17 -11   66.23    5.08
  -1  17 -11   71.45    5.28
  -1  17 -11   69.09    5.22
  -1 -17 -12   95.02    5.82
  -1  17 -12   95.49    5.83
  -1  17 -12   96.24    5.83
  -1  17 -13   43.69    3.84
  -1 -17 -13   36.98    3.55
  -1  17 -13   46.11    3.89
  -1 -17 -13   45.13    4.02
  -1  17 -13   42.08    3.57
  -1  17 -14  226.46    7.94
  -1 -17 -14  222.53    8.05
  -1 -17 -14  208.22    8.04
  -1  17 -14  228.29    7.49
  -1  17 -14  222.30    7.31
  -1  17 -14  237.88    8.20
  -1  17 -15  260.88    7.80
  -1  17 -15  260.46    7.73
  -1  17 -15  247.27    7.20
  -1 -17 -15  243.61    8.18
  -1  17 -15  255.14    7.15
   1  17  16  207.57    5.81
  -1 -17 -16  241.63    7.70
  -1  17 -16  190.56    5.15
  -1 -17 -16  218.53    7.28
  -1  17 -16  217.95    6.17
  -1 -17 -17  230.60    6.77
  -1 -17 -17  239.56    6.98
  -1 -17 -18  184.47    5.29
  -1 -17 -18  195.30    5.40
   1 -18 -17    0.61    0.53
   1 -18 -17    0.70    0.81
   1  18 -17    0.16    0.57
   1 -18 -16   19.24    2.20
   1 -18 -16   19.69    2.17
   1  18 -16   20.70    2.14
   1 -18 -15    2.53    1.16
   1  18 -15    0.08    0.93
   1 -18 -15    1.45    1.15
   1  18 -15    0.70    1.06
   1  18 -14    5.06    1.36
   1 -18 -14    4.06    1.48
   1  18 -14    3.44    1.39
   1  18 -13  153.17    6.51
   1 -18 -13  153.82    7.25
   1  18 -13  154.86    7.10
   1  18 -12   37.80    3.57
   1 -18 -12   36.19    3.82
   1  18 -12   39.65    3.91
   1  18 -11  237.61    9.09
   1 -18 -11  210.78    8.45
   1  18 -11  229.26    9.36
   1  18 -10   62.45    4.92
   1 -18 -10   64.55    4.93
   1  18 -10   64.34    5.21
   1  18  -9   41.62    4.26
   1 -18  -9   38.74    4.03
   1  18  -9   44.72    4.39
   1 -18  -8    1.72    1.30
   1  18  -8    2.36    1.49
   1  18  -8    2.58    1.72
   1  18  -8    0.36    1.76
   1  18  -7   42.44    4.34
   1 -18  -7   45.11    4.56
   1  18  -7   54.00    5.04
   1  18  -7   47.71    4.75
   1  18  -7   48.68    4.08
   1  18  -6   58.13    4.58
   1  18  -6   49.75    4.61
   1  18  -6   61.43    5.42
   1  18  -5    3.53    1.35
   1  18  -5    3.08    1.47
   1  18  -4   38.60    4.33
   1  18  -4   41.25    4.08
   1  18  -3  138.14    7.80
   1  18  -3  130.89    7.30
   1  18  -2    1.19    1.46
   1  18  -2    1.79    1.49
   1  18  -1  305.70   11.06
   1  18  -1  319.87   11.68
   1  18   0   53.90    4.94
  -1  18   0   46.99    4.37
  -1  18   0   55.94    4.36
   1  18   0   58.90    4.80
  -1  18  -1   93.45    5.95
   1  18   1   95.17    6.59
  -1  18  -1   90.51    5.64
   1  18   1   93.78    5.77
  -1  18  -2    2.20    1.32
   1  18   2    3.42    1.52
  -1  18  -2    2.22    0.86
  -1  18  -3   60.17    4.88
  -1  18  -3   69.47    4.84
  -1  18  -4   15.16    2.19
  -1  18  -4   12.35    2.39
  -1  18  -5    6.32    1.86
  -1  18  -6   27.55    3.57
  -1  18  -7  228.98    9.58
  -1  18  -7  235.91    9.91
  -1  18  -8   17.87    2.98
  -1  18  -8   22.05    3.17
  -1 -18  -8   19.28    2.50
  -1 -18  -9  297.69   10.26
  -1  18  -9  301.61   10.66
  -1  18  -9  304.94   10.66
  -1 -18  -9  309.56    9.18
  -1  18 -10   33.58    3.65
  -1 -18 -10   34.01    3.54
  -1  18 -10   28.85    3.47
  -1 -18 -11   98.61    5.57
  -1  18 -11   99.81    5.81
  -1 -18 -11   87.90    5.41
  -1  18 -11   97.90    5.70
  -1  18 -12    1.86    1.21
  -1 -18 -12    1.56    1.05
  -1  18 -12    0.25    1.21
  -1 -18 -12    0.25    1.08
  -1  18 -12   -1.17    1.57
  -1  18 -13   23.99    2.61
  -1 -18 -13   20.54    2.30
  -1  18 -13   23.97    2.60
  -1 -18 -13   22.89    2.63
  -1  18 -13   22.60    2.42
  -1  18 -14    4.06    1.06
  -1  18 -14    4.03    1.23
  -1 -18 -14    4.80    1.29
  -1  18 -14    3.58    0.95
   1  18  14    4.22    1.12
  -1  18 -15    6.08    0.96
  -1 -18 -15    9.97    1.60
  -1  18 -15    8.60    1.18
   1  18  15    9.14    1.34
  -1 -18 -16    0.65    0.69
  -1 -18 -16    1.52    0.80
  -1 -18 -17  100.15    3.67
   1  19 -15   29.61    2.41
   1 -19 -15   24.01    2.16
   1 -19 -15   23.84    2.19
   1  19 -14  650.67   12.08
   1 -19 -14  618.47   11.70
   1 -19 -14  647.20   11.80
   1  19 -14  647.20   10.81
   1 -19 -13   14.92    2.26
   1  19 -13   14.08    1.53
   1  19 -13   15.46    1.99
   1  19 -13   12.37    2.14
   1  19 -12  429.86   10.49
   1  19 -12  430.41   11.19
   1 -19 -12  406.46   10.92
   1  19 -11   37.02    3.46
   1  19 -11   36.51    3.58
   1 -19 -11   33.47    3.40
   1  19 -10  148.66    6.93
   1  19 -10  140.22    7.03
   1 -19 -10  132.96    6.29
   1  19  -9   -0.97    1.70
   1  19  -9    2.75    1.70
   1 -19  -9    1.56    1.33
   1  19  -8   85.96    5.66
   1  19  -8   80.85    5.60
   1 -19  -8   84.72    5.56
   1  19  -7    0.60    1.45
   1  19  -7   -0.26    1.82
   1 -19  -7    2.38    1.47
   1  19  -6  222.87    8.39
   1  19  -6  214.27    9.17
   1  19  -6  204.90    9.38
   1 -19  -6  218.88    9.39
   1  19  -5   10.59    2.03
   1  19  -5   12.86    2.75
   1  19  -4  871.68   17.45
   1  19  -4  841.95   18.16
   1  19  -3   40.91    4.06
   1  19  -3   44.16    4.43
   1  19  -2  859.72   18.11
   1  19  -2  812.07   17.37
  -1  19   1   96.36    5.99
   1  19  -1  104.76    6.48
   1  19  -1   98.39    5.96
  -1  19   0  169.15    7.81
   1  19   0  177.87    8.49
   1  19   0  154.89    7.17
  -1  19  -1   94.05    5.73
   1  19   1  100.89    6.54
  -1  19  -1   93.01    5.35
   1  19   1   94.09    5.39
  -1  19  -2  230.70    8.75
  -1  19  -2  239.03    8.75
   1  19   2  245.98   10.15
  -1  19  -3   88.20    5.57
   1  19   3   99.32    6.59
  -1  19  -3   91.71    5.26
  -1  19  -4  581.36   14.19
   1  19   4  613.04   16.05
  -1  19  -5    9.73    2.21
   1  19   5   11.02    2.68
  -1  19  -6  512.15   13.41
  -1 -19  -6  527.72   13.09
  -1  19  -7   27.45    3.34
  -1  19  -7   32.46    3.62
  -1 -19  -7   34.55    3.34
  -1  19  -8  191.56    8.16
  -1  19  -8  183.83    7.90
  -1 -19  -8  193.05    7.13
  -1  19  -9   63.25    4.66
  -1  19  -9   55.88    4.37
  -1 -19  -9   54.12    3.47
  -1  19 -10  118.53    6.02
  -1  19 -10  122.03    6.03
  -1 -19 -10  124.63    5.76
  -1  19 -10  125.11    6.13
   1  19  11   36.92    3.25
  -1  19 -11   33.25    3.10
  -1 -19 -11   35.92    3.03
  -1  19 -11   38.24    3.26
  -1  19 -11   41.42    3.46
  -1  19 -12  188.51    6.53
  -1  19 -12  180.94    6.61
  -1  19 -12  181.41    6.48
  -1 -19 -12  169.68    6.07
   1  19  12  174.87    6.49
   1  19  13    6.58    1.33
  -1  19 -13    6.83    1.19
  -1 -19 -13    7.13    1.35
  -1  19 -13    5.18    1.14
  -1 -19 -14  354.95    7.27
  -1 -19 -14  369.03    8.57
  -1  19 -14  372.89    7.24
  -1 -19 -15    1.91    0.74
  -1  20  14   13.96    1.44
   1  20 -13   37.27    2.75
   1 -20 -13   35.40    2.46
  -1  20  13   37.34    2.61
   1 -20 -13   38.75    2.56
   1  20 -13   38.92    2.55
   1  20 -12   32.62    2.85
   1 -20 -12   30.10    2.61
   1  20 -12   30.86    2.05
   1 -20 -12   30.20    2.49
   1  20 -12   32.15    2.61
   1  20 -11  263.80    7.75
   1  20 -11  260.02    8.20
   1 -20 -11  238.89    7.66
   1  20 -10    2.88    1.11
   1  20 -10    7.83    1.84
   1 -20 -10    6.29    1.48
  -1 -20   9    7.94    1.33
   1  20  -9   10.22    1.98
   1  20  -9    8.51    1.73
   1 -20  -9    8.46    1.53
   1 -20  -8   11.65    1.55
   1  20  -8   10.45    2.00
   1  20  -8    9.18    2.11
   1 -20  -8   12.77    2.13
   1  20  -7   18.90    2.68
   1  20  -7   18.88    2.63
   1 -20  -7   17.00    2.35
   1  20  -6   14.96    2.38
   1  20  -6   14.74    2.45
   1 -20  -6   16.05    2.50
   1  20  -5   11.54    1.89
   1  20  -5   12.60    2.14
   1  20  -5   14.48    2.62
   1 -20  -5   14.30    2.40
   1  20  -4    1.78    1.26
   1  20  -4    1.16    1.04
  -1  20   4   -0.76    1.56
   1  20  -3   59.74    4.45
  -1  20   3   60.22    4.55
   1  20  -3   62.83    4.50
   1  20  -2    2.52    1.36
  -1  20   2    2.27    1.13
   1  20  -2    1.62    1.06
   1  20  -1   49.71    3.92
  -1  20   1   47.07    3.57
   1  20  -1   51.99    4.32
  -1  20   1   52.98    4.18
   1  20   0   40.72    3.41
   1  20   0   39.62    3.91
  -1  20   0   41.23    3.61
   1  20   1   41.13    3.89
  -1  20  -1   48.79    3.83
  -1  20  -2   99.84    5.18
   1  20   2   94.68    5.88
   1  20   3   11.73    2.25
  -1  20  -4   38.07    3.44
   1  20   4   36.67    3.82
  -1  20  -5    4.20    1.73
  -1 -20  -5    5.82    1.74
   1  20   5    3.18    1.31
  -1  20  -5    3.41    1.47
  -1  20  -6   11.47    1.92
  -1 -20  -6   12.76    2.00
   1  20   6    9.05    1.92
  -1  20  -6   11.75    2.08
  -1  20  -7    3.61    1.40
  -1 -20  -7    2.80    0.91
   1  20   7    5.97    1.77
  -1  20  -7    3.27    1.53
  -1  20  -7    1.80    1.28
  -1  20  -8   99.31    5.23
   1  20   8   98.32    5.50
  -1 -20  -8  102.00    4.54
  -1  20  -8  104.66    5.51
  -1  20  -8  108.65    5.64
  -1  20  -9  170.11    6.57
   1  20   9  167.33    6.80
  -1  20  -9  170.06    6.64
  -1  20  -9  177.74    6.88
   1  20  10  119.11    5.46
  -1  20 -10  112.43    5.13
  -1  20 -10  124.13    5.41
   1  20  11  144.69    5.56
  -1  20 -11  154.82    5.49
  -1  20 -11  160.10    5.72
   1  20  12   14.56    1.70
  -1  20 -12   14.85    1.63
  -1  20 -12   14.46    1.48
  -1 -20 -13   20.20    1.83
  -1  20 -13   20.11    1.61
  -1  21  12   74.68    3.10
  -1  21  11   84.20    3.71
   1  21 -11   87.75    3.78
   1  21 -11   87.74    4.00
  -1  21  10   43.97    2.92
   1  21 -10   47.66    3.05
   1  21 -10   43.29    3.07
   1 -21 -10   41.14    2.67
  -1  21   9   79.73    4.17
   1 -21  -9   84.31    4.14
   1  21  -9   88.72    4.39
   1  21  -9   86.26    4.54
  -1 -21   8   84.93    3.87
  -1  21   8   92.25    4.66
   1 -21  -8   94.07    4.67
   1 -21  -8   85.92    3.96
   1  21  -8   99.25    4.85
   1  21  -8   96.52    5.04
  -1 -21   7   73.85    4.03
   1 -21  -7   86.55    3.81
  -1  21   7   87.23    4.66
   1 -21  -7   81.79    4.28
   1  21  -7   90.25    4.74
   1  21  -7   91.24    5.07
  -1 -21   6   44.78    3.36
  -1  21   6   49.27    3.60
   1  21  -6   48.79    3.62
   1  21  -6   53.20    4.03
   1 -21  -6   54.95    3.73
  -1  21   5  155.38    6.37
   1  21  -5  149.99    6.26
   1  21  -5  153.82    6.89
   1 -21  -5  148.14    6.36
  -1  21   4   54.81    3.85
   1  21  -4   57.53    3.94
   1  21  -4   57.70    4.37
   1 -21  -4   52.83    4.01
   1  21  -3  140.43    5.92
  -1  21   3  141.41    6.08
   1  21  -3  140.62    6.00
   1  21  -3  135.70    6.69
   1 -21  -3  149.08    6.78
   1  21  -2   59.33    3.83
  -1  21   2   63.53    4.08
   1  21  -2   65.05    4.22
   1  21  -1  292.16    8.05
  -1  21   1  275.16    8.31
   1  21  -1  292.14    9.02
  -1  21   0   59.15    3.63
  -1  21   0   49.84    3.47
   1  21   0   57.22    4.16
  -1  21  -1  212.42    7.08
  -1  21  -1  209.34    6.74
   1  21   1  221.53    8.08
  -1  21  -2  101.48    5.06
  -1 -21  -2   99.57    5.47
   1  21   2  103.70    5.60
  -1  21  -3  159.37    6.38
  -1 -21  -3  184.25    7.16
   1  21   3  179.65    7.29
  -1 -21  -4  206.56    7.32
  -1  21  -4  205.76    7.28
  -1  21  -4  203.42    7.75
   1  21   4  220.89    8.02
  -1 -21  -5  482.40   10.60
  -1  21  -5  473.28   10.93
  -1  21  -5  467.06   11.31
   1  21   5  475.24   11.51
  -1 -21  -6   76.70    4.01
  -1  21  -6   76.15    4.41
  -1  21  -6   74.44    4.48
   1  21   6   72.46    4.48
  -1 -21  -7  195.63    5.75
  -1  21  -7  205.32    6.90
  -1  21  -7  202.16    6.94
   1  21   7  198.35    7.00
  -1  21  -8   49.66    3.36
  -1  21  -8   52.23    3.39
   1  21   8   52.01    3.55
  -1  21  -9  144.36    5.28
  -1  21  -9  149.70    5.27
   1  21   9  144.88    5.42
  -1  21 -10   54.57    3.05
  -1  21 -10   53.65    2.83
   1  21  10   48.49    2.93
  -1  21 -11  282.66    6.09
   1  21  11  257.44    5.82
   1  22  -9    2.57    0.93
   1  22  -8   93.06    3.78
   1  22  -8   98.00    4.20
  -1  22   8   84.14    3.53
  -1  22   7    9.66    1.31
   1  22  -7    8.06    1.33
   1  22  -7    9.45    1.57
  -1 -22   6   83.50    3.72
  -1  22   6   87.42    3.93
   1  22  -6   89.63    4.02
   1  22  -6   88.03    4.40
  -1 -22   5    0.78    0.74
  -1  22   5    1.44    0.73
   1 -22  -5    0.93    0.54
   1 -22  -5    2.31    0.78
   1  22  -5    1.12    0.78
   1  22  -5    0.74    0.99
  -1 -22   4   17.41    2.06
   1 -22  -4   17.79    1.87
  -1  22   4   23.04    2.14
   1  22  -4   19.15    1.91
   1  22  -4   22.01    2.44
   1 -22  -4   17.32    1.91
  -1 -22   3    6.99    1.47
  -1  22   3    5.43    1.14
   1  22  -3    6.13    1.17
   1  22  -3    6.58    1.55
   1 -22  -3    5.48    1.23
  -1  22   2    3.69    0.93
  -1 -22   2    1.90    0.92
   1  22  -2    3.60    1.00
   1  22  -2    2.37    1.07
   1 -22  -2    1.66    0.94
   1  22  -1   -0.01    0.75
  -1 -22   1    0.49    0.95
   1  22  -1   -1.54    1.07
   1 -22  -1    0.03    0.84
   1  22   0   10.50    1.88
   1  22   0   11.32    1.63
  -1  22   0   10.36    1.28
  -1 -22   0   12.29    1.83
  -1  22  -1    1.80    0.82
  -1 -22  -1    3.79    1.27
   1  22   1    1.12    0.78
  -1 -22  -2  149.37    5.81
  -1  22  -2  152.10    5.02
  -1  22  -2  147.42    6.03
   1  22   2  141.64    5.66
  -1 -22  -3   31.89    2.70
  -1  22  -3   33.24    2.50
  -1  22  -3   33.10    2.84
   1  22   3   32.64    2.82
  -1 -22  -4  199.15    6.07
  -1  22  -4  193.17    5.88
  -1  22  -4  194.41    6.50
   1  22   4  191.77    6.44
  -1 -22  -5   28.96    2.20
  -1  22  -5   27.63    2.26
  -1  22  -5   29.66    2.61
   1  22   5   26.17    2.44
  -1  22  -6   61.78    3.26
  -1  22  -6   58.81    3.28
   1  22   6   61.98    3.46
   1  22   7    5.12    1.04
  -1  22  -7    5.23    1.06
  -1  22  -7    6.31    1.16
  -1  22  -8   22.38    1.78
   1  22   8   22.45    1.85
   1  23  -3   47.50    2.78
  -1 -23   3   44.95    2.54
  -1  23   2    6.06    1.14
   1  23  -2    4.89    1.14
  -1 -23   2    6.08    1.11
   1 -23  -2    5.53    0.93
   1  23  -1  258.78    6.50
  -1  23   1  271.75    6.70
  -1 -23   1  269.37    6.39
   1 -23  -1  267.48    6.18
   1  23   0   53.77    3.04
  -1  23   0   56.71    3.12
   1 -23   0   57.21    2.97
  -1 -23   0   56.63    2.96
  -1  23  -1  586.62    9.63
   1  23   1  580.19    9.49
  -1 -23  -1  600.47    9.32
   1 -23   1  599.17    9.40
  -1  23  -2   45.22    2.62
   1 -23   2   46.51    2.62
  -1 -23  -2   48.70    2.58
   1 -23   3  223.56    5.45
   2   0 -26   85.89    4.54
   2   0 -26   82.29    4.90
   2   0 -26   84.48    4.40
   2   0 -25    0.65    1.03
   2   0 -25    0.83    1.18
   2   0 -25    0.12    1.52
   2   0 -24   33.71    3.61
   2   0 -24   39.20    3.89
   2   0 -24   33.69    3.58
   2   0 -24   34.61    3.27
   2   0 -24   34.48    4.18
   2   0 -23   -1.52    1.96
   2   0 -23    2.11    1.48
   2   0 -23    0.07    1.42
   2   0 -23    0.90    1.13
   2   0 -23   -0.21    1.71
   2   0 -23   -1.37    1.41
   2   0 -22  216.30   10.01
   2   0 -22  205.64   10.28
   2   0 -22  210.78    9.81
   2   0 -22  202.76    8.81
   2   0 -22  191.95    9.45
   2   0 -22  206.17   10.33
   2   0 -21    2.33    1.58
   2   0 -21    2.54    2.00
   2   0 -21    0.07    1.65
   2   0 -21   -1.30    1.63
   2   0 -21    1.68    1.92
   2   0 -21    1.12    1.03
   2   0 -20  610.29   17.69
   2   0 -20  605.91   18.48
   2   0 -20  594.32   17.31
   2   0 -20  614.37   16.30
   2   0 -20  615.92   17.42
   2   0 -20  594.86   18.15
   2   0 -19    0.28    1.27
   2   0 -19    0.85    1.45
   2   0 -19   -0.16    1.24
   2   0 -19    0.96    1.99
   2   0 -19    0.51    1.28
   2   0 -19   -0.61    1.37
   2   0 -19   -3.48    3.31
   2   0 -18  985.80   20.68
   2   0 -18  949.69   41.53
   2   0 -18  979.60   22.93
   2   0 -18  982.60   21.71
   2   0 -18  937.55   22.67
   2   0 -18  931.99   22.85
   2   0 -18  994.30   21.11
   2   0 -18  978.40   22.32
   2   0 -17    3.78    3.77
   2   0 -17    1.46    1.51
   2   0 -17    0.50    1.62
   2   0 -17    1.93    1.46
   2   0 -17    0.95    1.73
   2   0 -17    4.05    1.91
   2   0 -17    2.33    1.45
   2   0 -16 1424.53   47.74
   2   0 -15    1.03    2.90
   2   0 -15    1.45    2.69
   2   0 -14  688.04   32.34
   2   0 -14  666.03   30.15
   2   0 -13   -0.37    2.90
   2   0 -13    3.35    3.16
   2   0 -12  761.90   30.81
   2   0 -12  826.60   31.38
   2   0 -12  769.33   29.09
   2   0 -11   -0.86    2.20
   2   0 -11    0.24    2.54
   2   0 -11    0.97    2.50
   2   0 -10 1626.56   38.96
   2   0 -10 1633.29   40.39
   2   0 -10 1767.19   33.47
   2   0 -10 1721.61   38.40
   2   0  -9   -1.06    2.14
   2   0  -9    0.23    1.89
   2   0  -9    0.19    2.03
   2   0  -9    2.00    2.67
   2   0  -8  669.52   21.83
   2   0  -8  650.30   22.36
   2   0  -8  659.11   19.32
   2   0  -8  654.29   20.71
   2   0  -8  704.58   12.22
   2   0  -7    0.79    1.44
   2   0  -7   -1.58    1.75
   2   0  -7    2.20    1.81
   2   0  -7    0.15    1.73
   2   0  -7   -0.86    1.26
   2   0  -7    0.24    0.65
   2   0  -6  144.29    8.59
   2   0  -6  130.91    8.60
   2   0  -6  136.37    5.54
   2   0  -6  131.28    6.35
   2   0  -6  139.68    8.20
   2   0  -6  126.05    7.80
   2   0  -5    1.07    1.25
   2   0  -5    0.47    1.19
   2   0  -5   -0.70    1.08
   2   0  -5    0.73    1.00
   2   0  -5   -0.07    1.12
   2   0  -4  882.00   16.86
   2   0  -4  890.06   16.56
   2   0  -4  883.02   18.97
   2   0  -3    0.47    0.97
   2   0  -3    0.12    1.04
   2   0  -2 2195.46   26.99
   2   0  -2 2271.99   26.17
   2   0  -1   -0.09    0.99
   2   0  -1    0.27    0.88
   2   0   0 1011.97   18.52
   2   0   1    0.79    1.00
   2   0   2 9524.41   56.98
  -2   0  -3   -0.17    0.79
   2   0   3   -0.14    0.89
  -2   0  -4 1474.59   23.42
  -2   0  -4 1404.14   20.31
   2   0   4 1426.25   21.86
  -2   0  -5    0.72    0.91
   2   0   5    0.07    0.85
  -2   0  -5    0.56    1.45
  -2   0  -5   -0.23    1.47
   2   0   5    0.51    0.22
  -2   0  -6  918.41   22.65
   2   0   6  946.37   17.41
  -2   0  -6  966.11   22.37
  -2   0  -6  926.62   19.94
   2   0   7   -0.17    1.08
  -2   0  -7    0.35    1.35
  -2   0  -7   -0.49    1.46
  -2   0  -7    0.67    1.37
  -2   0  -8  139.73    9.18
  -2   0  -8  140.61   10.33
  -2   0  -9   -0.85    2.83
  -2   0  -9    1.64    1.63
  -2   0 -10  525.21   19.20
  -2   0 -10  509.17   22.37
  -2   0 -11    4.38    1.94
  -2   0 -11    3.43    2.88
  -2   0 -12 1132.10   37.80
  -2   0 -12 1111.64   36.65
  -2   0 -13    2.62    3.15
  -2   0 -13   -4.83    3.11
  -2   0 -14  776.23   34.44
  -2   0 -14  840.32   35.13
  -2   0 -15   -0.54    1.94
  -2   0 -15    0.13    1.48
  -2   0 -15    2.20    1.57
  -2   0 -15    4.12    4.16
  -2   0 -16  780.65   36.96
  -2   0 -16  735.51   35.42
  -2   0 -16  790.32   20.02
  -2   0 -16  782.03   18.59
  -2   0 -16  790.77   17.21
  -2   0 -16  775.37   18.46
  -2   0 -16  771.18   19.60
  -2   0 -16  796.25   16.84
  -2   0 -17    0.17    1.63
  -2   0 -17   -1.92    1.16
  -2   0 -17   -2.77    2.89
  -2   0 -17   -2.75    1.40
  -2   0 -17   -0.28    1.52
  -2   0 -17   -0.04    1.20
  -2   0 -17   -0.80    1.75
  -2   0 -17   -2.33    1.98
  -2   0 -18    7.09    2.05
  -2   0 -18    6.21    1.91
  -2   0 -18    7.94    2.43
  -2   0 -18    5.64    1.94
  -2   0 -19   -1.06    1.78
  -2   0 -19    0.58    1.60
  -2   0 -19    1.96    1.59
  -2   0 -19    0.72    1.31
  -2   0 -20   23.12    3.52
  -2   0 -20   22.89    3.71
  -2   0 -20   20.57    3.18
  -2   0 -20   26.15    4.07
  -2   0 -21    1.86    1.52
  -2   0 -21   -0.86    1.12
  -2   0 -21   -0.61    1.70
  -2   0 -21   -1.75    1.92
  -2   0 -22  436.72   13.34
  -2   0 -22  418.08   13.57
  -2   0 -22  424.02   12.38
  -2   0 -22  441.36   14.42
  -2   0 -22  442.79   14.16
  -2   0 -23    0.64    1.51
  -2   0 -23    1.56    1.60
  -2   0 -23    1.36    1.09
  -2   0 -23   -0.44    1.38
  -2   0 -23   -0.02    1.53
  -2   0 -24  239.54    7.36
  -2   0 -24  229.69    8.99
  -2   0 -24  237.78    8.94
  -2   0 -24  229.35    8.38
  -2   0 -25    2.33    1.49
  -2   0 -25    1.25    1.12
  -2   0 -26   76.97    3.97
   2  -1 -27  239.69    7.18
   2  -1 -26   65.05    4.42
   2   1 -26   64.48    4.33
   2   1 -26   63.68    3.65
   2  -1 -26   59.92    3.77
   2  -1 -26   56.14    3.58
   2   1 -26   59.06    3.83
   2   1 -25  433.51   12.28
   2  -1 -25  422.13   12.22
   2  -1 -25  427.05   11.37
   2   1 -25  403.07   10.82
   2  -1 -25  420.30   11.14
   2   1 -25  414.73   11.37
   2   1 -24  107.50    6.47
   2  -1 -24   96.59    5.94
   2   1 -24   96.87    5.52
   2   1 -24   93.18    5.85
   2  -1 -24   93.78    6.39
   2   1 -24   96.87    6.45
   2   1 -24  101.94    6.15
   2  -1 -24  100.40    6.16
   2  -1 -24   99.67    6.11
   2  -1 -23  183.75    8.86
   2   1 -23  180.57    8.68
   2  -1 -23  201.44    9.86
   2   1 -23  191.70    9.49
   2  -1 -23  182.35    8.79
   2   1 -23  182.69    8.66
   2  -1 -23  172.84    8.92
   2  -1 -23  200.08    7.95
   2   1 -23  176.54    8.04
   2  -1 -23  190.44    8.92
   2   1 -23  188.08    9.06
   2  -1 -22    2.38    1.75
   2   1 -22    3.20    1.77
   2   1 -22    1.75    1.41
   2  -1 -22    1.04    1.38
   2  -1 -22    0.90    1.30
   2   1 -22    0.06    1.49
   2  -1 -22    0.49    1.93
   2   1 -22    2.43    1.37
   2   1 -22    1.60    1.54
   2   1 -22    3.19    1.83
   2  -1 -22    2.71    1.90
   2  -1 -22    3.58    1.80
   2   1 -21   26.17    4.06
   2  -1 -21   28.29    4.13
   2  -1 -21   26.14    3.78
   2   1 -21   25.74    3.52
   2  -1 -21   20.23    2.83
   2   1 -21   22.51    3.20
   2   1 -21   18.55    3.06
   2  -1 -21   29.77    4.18
   2  -1 -21   31.23    3.96
   2   1 -21   23.11    3.59
   2   1 -21   26.33    4.12
   2  -1 -21   27.86    4.14
   2  -1 -20    2.76    1.61
   2   1 -20    2.52    1.59
   2  -1 -20    5.28    2.08
   2   1 -20    6.39    1.98
   2  -1 -20    5.35    2.14
   2   1 -20    3.41    2.20
   2  -1 -20    5.74    2.12
   2   1 -20    3.29    1.61
   2  -1 -20    1.39    1.06
   2   1 -20    4.59    1.75
   2   1 -20    4.97    2.00
   2   1 -19   66.16   11.65
   2  -1 -19   69.76   11.60
   2   1 -19   76.21    6.56
   2  -1 -19   78.77    6.33
   2   1 -19   76.57    6.19
   2   1 -19   80.74    6.31
   2   1 -19   72.39    6.56
   2  -1 -19   73.41    6.55
   2  -1 -19   70.45    6.23
   2   1 -19   81.74    6.13
   2  -1 -19   76.21    5.58
   2  -1 -19   81.39    6.48
   2   1 -19   75.84    5.94
   2   1 -19   78.43    6.45
   2   1 -18   57.10   10.34
   2  -1 -18   57.23    9.98
   2  -1 -18   58.54    5.34
   2   1 -18   52.82    5.09
   2   1 -18   60.66    5.76
   2  -1 -18   57.18    5.24
   2   1 -18   62.50    5.53
   2   1 -18   53.20    5.64
   2  -1 -18   49.42    5.41
   2  -1 -18   59.77    5.76
   2   1 -18   58.32    5.55
   2   1 -18   55.53    5.08
   2  -1 -18   55.74    4.90
   2   1 -18   58.36    5.20
   2   1 -17  555.45   15.57
   2  -1 -17  547.82   14.79
   2  -1 -17  504.86   31.45
   2   1 -17  536.09   16.58
   2   1 -17  560.31   15.97
   2  -1 -17  528.84   15.60
   2   1 -17  517.86   15.53
   2  -1 -17  520.24   15.05
   2  -1 -17  523.91   16.84
   2   1 -17  535.85   16.99
   2  -1 -17  524.06   29.78
   2   1 -17  522.31   30.45
   2   1 -17  535.32   16.74
   2  -1 -17  530.71   16.68
   2   1 -17  534.44   15.14
   2   1 -17  550.49   15.30
   2  -1 -17  553.95   15.61
   2   1 -17  559.30   16.64
   2  -1 -16  334.14   12.08
   2  -1 -16  307.18   23.75
   2  -1 -16  349.34   13.11
   2   1 -16  337.27   23.86
   2  -1 -16  335.94   23.08
   2   1 -15 1890.42   53.65
   2  -1 -15 1862.45   52.07
   2  -1 -15 1832.68   55.25
   2   1 -14  139.70   14.36
   2  -1 -14  149.69   14.27
   2  -1 -14  132.79   14.23
   2   1 -14  132.64   14.03
   2   1 -13 1080.44   36.72
   2  -1 -13 1107.10   36.45
   2   1 -13 1107.20   39.23
   2   1 -13 1172.35   39.60
   2  -1 -13 1109.17   39.07
   2  -1 -12    5.15    2.79
   2   1 -12    3.24    2.53
   2  -1 -12   -0.99    1.17
   2   1 -12    2.47    2.79
   2  -1 -12    6.62    3.70
   2   1 -12    0.54    2.15
   2  -1 -12    1.38    1.99
   2   1 -11   16.32    4.87
   2  -1 -11    7.78    3.00
   2  -1 -11   14.33    3.15
   2  -1 -11    5.89    2.50
   2   1 -11   13.36    4.20
   2   1 -11   12.84    4.28
   2  -1 -11   15.52    4.27
   2  -1 -10  164.67   10.31
   2   1 -10  164.47   12.09
   2  -1 -10  165.52   11.86
   2   1 -10  176.62   13.49
   2  -1 -10  176.46   12.95
   2   1 -10  184.37   13.13
   2  -1 -10  171.81   13.22
   2  -1  -9  540.23   17.94
   2   1  -9  552.06   20.77
   2  -1  -9  573.33   20.58
   2   1  -9  556.12   18.75
   2  -1  -9  566.69   21.59
   2   1  -9  545.91   21.27
   2   1  -9  568.14   22.50
   2  -1  -9  549.34   22.03
   2  -1  -9  593.07   12.03
   2  -1  -8  199.31    8.14
   2  -1  -8  199.85   11.32
   2   1  -8  199.52   11.60
   2  -1  -8  197.74   10.41
   2   1  -8  209.22   11.07
   2   1  -8  196.35   12.41
   2  -1  -8  184.70   11.99
   2  -1  -8  180.93   11.42
   2   1  -8  206.57   12.12
   2   1  -8  208.22    8.04
   2  -1  -8  204.65    7.63
   2   1  -7 2799.74   40.00
   2  -1  -7 2737.84   37.35
   2  -1  -7 2738.16   38.14
   2  -1  -7 2725.89   30.56
   2   1  -7 2765.55   38.28
   2   1  -7 2641.34   40.19
   2  -1  -7 2701.92   40.36
   2   1  -7 2722.53   28.45
   2  -1  -7 2774.04   20.11
   2  -1  -7 2803.90   29.46
   2  -1  -6  597.69   14.42
   2   1  -6  594.66   17.29
   2   1  -6  621.13   17.44
   2  -1  -6  596.26   16.29
   2  -1  -6  578.24   18.04
   2  -1  -6  625.80   17.88
   2   1  -6  568.68   17.26
   2  -1  -6  614.82   14.16
   2   1  -6  598.55   13.13
   2  -1  -5 1437.15   22.25
   2   1  -5 1447.52   25.97
   2  -1  -5 1539.59   23.50
   2   1  -5 1506.68   25.29
   2  -1  -5 1457.16   24.95
   2  -1  -5 1505.74   26.17
   2   1  -5 1469.46   20.37
   2   1  -5 1497.22   21.81
   2  -1  -4  790.58   16.41
   2   1  -4  821.06   18.64
   2  -1  -4  842.41   15.53
   2   1  -4  829.30   16.37
   2  -1  -4  780.04   16.39
   2  -1  -4  777.19   16.74
   2   1  -3 2682.01   29.63
   2   1  -3 2567.03   31.48
   2  -1  -3 2593.68   29.60
   2  -1  -3 2729.50   26.98
   2   1  -2  169.94    7.72
   2  -1  -2  174.48    7.58
   2   1  -2  169.47    7.52
   2  -1  -1   33.24    3.44
   2   1  -1   24.47    2.86
   2   1  -1   26.47    3.07
   2  -1   0    2.19    1.26
   2   1   0    2.49    1.25
   2   1   0    2.34    1.19
   2  -1   1   32.83    3.26
   2  -1   1   32.31    3.25
   2   1   1   25.74    2.62
   2   1   1   29.01    3.23
   2  -1   2  548.86   12.90
   2   1   2  569.73   10.87
  -2   1  -2  551.20   10.40
   2   1   2  589.11   14.05
  -2  -1  -3  957.01   12.93
   2  -1   3  963.40   16.69
   2   1   3  936.82   12.40
  -2   1  -3  924.86   15.80
   2   1   3  958.38   17.94
  -2  -1  -3  929.17   20.12
  -2  -1  -4  165.31    6.27
   2  -1   4  157.67    6.54
  -2  -1  -4  172.25    8.55
  -2   1  -4  167.05    7.60
   2   1   4  168.06    7.53
  -2  -1  -4  173.04    9.11
  -2   1  -5  852.31   18.98
  -2  -1  -5  918.15   16.88
   2  -1   5  832.03   14.89
  -2  -1  -5  945.36   21.63
  -2   1  -5  902.21   19.87
   2  -1   5  925.72   18.01
  -2  -1  -5  983.82   22.60
   2   1   5  882.00   17.20
  -2   1  -6  644.14   17.46
  -2  -1  -6  683.23   20.01
  -2   1  -6  653.18   18.66
  -2  -1  -6  671.36   19.50
   2  -1   6  669.32   15.11
  -2   1  -7 2067.84   33.59
  -2   1  -7 2003.62   35.46
  -2  -1  -7 1977.52   36.89
  -2   1  -7 2063.06   32.78
   2  -1   7 2032.59   25.57
  -2  -1  -7 2047.37   35.37
  -2  -1  -8  495.74   19.85
  -2   1  -8  507.98   19.33
  -2   1  -8  494.59   17.78
  -2  -1  -8  519.10   18.64
  -2   1  -8  518.11   17.04
   2  -1   8  499.91   12.25
  -2   1  -9 1282.61   32.68
  -2  -1  -9 1268.98   33.58
  -2   1  -9 1223.83   30.06
  -2   1  -9 1315.82   27.85
  -2  -1  -9 1319.81   30.85
  -2   1 -10    5.47    1.71
  -2  -1 -10    6.25    2.85
  -2   1 -10    5.97    2.76
  -2  -1 -10    0.11    2.92
  -2   1 -11   93.18   10.22
  -2   1 -11   99.97    8.25
  -2   1 -11   96.87   10.14
  -2  -1 -11   85.32    9.88
  -2   1 -12   10.97    4.12
  -2   1 -12   18.96    5.18
  -2  -1 -12   12.76    4.05
  -2  -1 -13  905.88   35.29
  -2   1 -13  944.88   35.01
  -2   1 -13  914.48   35.52
  -2  -1 -13  942.41   36.28
  -2  -1 -14  150.86   15.06
  -2   1 -14  130.73   13.57
  -2   1 -14  136.39   14.50
  -2  -1 -14  147.43   14.96
  -2  -1 -15 1482.77   49.10
  -2   1 -15 1474.47   47.67
  -2   1 -15 1401.09   47.75
  -2  -1 -15 1466.80   49.46
  -2   1 -15 1444.14   26.32
  -2   1 -15 1431.38   24.43
  -2  -1 -15 1442.41   24.33
  -2  -1 -16  279.71   11.96
  -2  -1 -16  268.66   10.89
  -2   1 -16  267.81   10.83
  -2   1 -16  267.94   11.79
  -2   1 -16  258.21   11.46
  -2   1 -16  257.02    9.54
  -2  -1 -16  257.21    9.62
  -2  -1 -16  251.49   11.15
  -2   1 -16  266.63   10.92
  -2  -1 -16  259.99   21.61
  -2   1 -16  290.01   22.34
  -2  -1 -16  261.13   10.64
  -2  -1 -16  265.64   10.00
  -2   1 -16  269.21   21.11
  -2  -1 -16  262.04   21.57
  -2  -1 -17  191.79   10.19
  -2   1 -17  192.89   10.36
  -2  -1 -17  184.31    9.31
  -2   1 -17  185.94    9.16
  -2  -1 -17  192.30   18.85
  -2   1 -17  181.72   18.28
  -2  -1 -17  182.61    8.11
  -2   1 -17  186.39    9.94
  -2  -1 -17  192.11    9.95
  -2   1 -17  183.32    9.31
  -2  -1 -17  179.12    9.09
  -2  -1 -17  182.00    8.31
  -2   1 -17  182.56    8.31
  -2   1 -17  190.36   18.29
  -2  -1 -17  150.48   16.56
  -2  -1 -18   96.63    7.17
  -2   1 -18   99.37    7.36
  -2  -1 -18   98.40    6.76
  -2   1 -18   94.76    6.80
  -2   1 -18  103.69   13.72
  -2  -1 -18   93.03    5.94
  -2   1 -18  111.87    7.12
  -2   1 -18   98.86    7.42
  -2  -1 -18   96.57    7.34
  -2  -1 -18  100.61    6.84
  -2   1 -18  106.10    6.34
  -2   1 -19   91.77    7.13
  -2  -1 -19   90.60    6.93
  -2  -1 -19   92.36    7.17
  -2   1 -19   95.07    7.31
  -2   1 -19  103.58    6.85
  -2  -1 -19   88.39    6.47
  -2   1 -19   91.40    6.67
  -2  -1 -19   85.67    6.38
  -2  -1 -20    9.31    2.42
  -2   1 -20   13.21    2.67
  -2   1 -20   10.61    2.13
  -2  -1 -20   13.14    2.36
  -2   1 -20   11.97    3.10
  -2  -1 -20   12.40    2.82
  -2   1 -20   14.01    2.90
  -2  -1 -20   13.49    2.90
  -2   1 -21  112.46    7.14
  -2  -1 -21  112.22    7.06
  -2  -1 -21  113.67    7.40
  -2   1 -21  112.49    7.55
  -2  -1 -21  126.46    8.16
  -2   1 -21  121.24    7.90
  -2   1 -21  111.45    6.69
  -2  -1 -21  117.60    7.10
  -2   1 -21  120.44    7.77
  -2   1 -22   27.01    3.69
  -2   1 -22   30.23    3.85
  -2  -1 -22   25.77    3.52
  -2   1 -22   21.61    3.28
  -2  -1 -22   27.24    3.53
  -2  -1 -22   26.41    3.72
  -2  -1 -22   30.60    3.45
  -2   1 -22   25.87    3.76
  -2  -1 -22   32.92    3.29
  -2   1 -23  302.25   10.93
  -2  -1 -23  301.99   11.01
  -2  -1 -23  307.19   10.44
  -2   1 -23  292.87   10.48
  -2  -1 -23  282.95   10.30
  -2   1 -23  296.34   11.08
  -2  -1 -23  296.05   11.07
  -2  -1 -23  284.28    9.51
  -2   1 -23  297.04    9.50
  -2  -1 -23  301.30    8.84
  -2  -1 -24   82.33    5.40
  -2   1 -24   82.16    5.42
  -2   1 -24   86.58    4.68
  -2  -1 -24   88.21    5.51
  -2   1 -24   88.90    5.52
  -2  -1 -24   90.22    5.25
  -2   1 -25  314.36    9.12
  -2  -1 -25  328.78    9.42
  -2  -1 -25  328.64    9.48
  -2   1 -25  318.09    7.51
  -2  -1 -26   14.43    1.82
  -2   1 -26   14.30    1.83
   2  -2 -27  189.68    6.27
   2  -2 -26  102.38    4.91
   2  -2 -26  103.69    5.39
   2  -2 -26   98.81    4.51
   2  -2 -25  170.45    6.90
   2   2 -25  167.86    7.30
   2   2 -25  165.31    6.71
   2  -2 -25  179.88    8.07
   2   2 -25  167.37    7.57
   2  -2 -25  159.83    6.99
   2   2 -25  164.04    6.58
   2  -2 -24   48.36    4.18
   2   2 -24   54.77    4.65
   2   2 -24   49.10    4.14
   2  -2 -24   48.64    4.44
   2   2 -24   46.61    4.54
   2   2 -24   43.58    4.06
   2  -2 -24   46.99    4.56
   2  -2 -24   44.16    4.12
   2  -2 -24   39.70    4.04
   2   2 -24   46.72    3.96
   2  -2 -23  294.53   10.76
   2   2 -23  299.29   11.43
   2   2 -23  292.87   10.87
   2  -2 -23  273.51   10.72
   2   2 -23  289.22   11.57
   2  -2 -23  294.37   11.82
   2   2 -23  293.51   10.84
   2   2 -23  293.12   10.47
   2  -2 -23  277.09   11.14
   2  -2 -23  280.17   10.91
   2  -2 -22   32.57    4.20
   2   2 -22   34.21    4.26
   2  -2 -22   38.61    4.68
   2   2 -22   34.58    3.78
   2   2 -22   32.62    3.79
   2  -2 -22   33.72    3.83
   2   2 -22   34.88    4.13
   2  -2 -22   32.74    4.32
   2  -2 -22   32.99    4.01
   2   2 -22   35.10    4.03
   2  -2 -21  254.12   11.76
   2  -2 -21  257.03   11.12
   2   2 -21  262.69   11.05
   2   2 -21  253.32   11.66
   2  -2 -21  254.56   10.96
   2   2 -21  263.00   11.67
   2  -2 -21  257.33   11.70
   2   2 -21  262.33   11.22
   2   2 -21  243.68   11.59
   2   2 -21  262.74   10.82
   2  -2 -20  187.48   10.37
   2   2 -20  186.61    9.45
   2  -2 -20  182.45    9.50
   2   2 -20  197.05   10.40
   2   2 -20  190.32    9.45
   2  -2 -20  195.32    8.63
   2   2 -20  201.63   10.43
   2  -2 -20  183.94    9.53
   2   2 -20  192.29   10.57
   2   2 -20  191.59    9.76
   2  -2 -20  182.04   10.05
   2   2 -19  296.66   12.04
   2  -2 -19  310.37   12.41
   2   2 -19  306.85   13.04
   2  -2 -19  306.50   10.92
   2   2 -19  307.99   12.08
   2  -2 -19  292.52   12.88
   2   2 -19  300.04   12.70
   2   2 -19  308.96   11.61
   2  -2 -19  284.17   12.64
   2   2 -19  289.34   12.91
   2   2 -19  312.96   12.41
   2  -2 -18  417.19   29.14
   2   2 -18  459.05   29.84
   2  -2 -18  462.90   28.36
   2   2 -18  475.14   14.94
   2   2 -18  502.38   16.38
   2  -2 -18  470.04   15.05
   2  -2 -18  462.74   14.20
   2   2 -18  482.74   15.28
   2  -2 -18  453.08   15.84
   2   2 -18  477.05   16.64
   2  -2 -18  463.89   16.07
   2   2 -18  479.58   14.82
   2   2 -18  507.38   14.81
   2   2 -18  485.23   16.05
   2  -2 -18  491.78   13.84
   2   2 -18  478.76   15.01
   2  -2 -17  203.10    8.86
   2   2 -17  210.95    9.83
   2  -2 -17  211.26   18.63
   2   2 -17  178.93   18.11
   2  -2 -17  215.35    9.99
   2   2 -17  202.85    9.53
   2   2 -17  191.14    9.90
   2  -2 -17  190.77    8.89
   2  -2 -17  192.93   19.49
   2   2 -17  197.57    9.51
   2  -2 -17  210.67   10.56
   2   2 -17  209.77   10.65
   2  -2 -17  208.80   10.54
   2   2 -17  188.33    9.13
   2   2 -17  182.77    9.84
   2   2 -17  192.60    9.95
   2   2 -17  212.78    9.37
   2  -2 -16  475.85   15.53
   2   2 -16  485.60   15.95
   2   2 -16  471.73   28.53
   2  -2 -16  489.00   27.50
   2   2 -16  500.38   14.73
   2  -2 -16  486.99   14.46
   2   2 -16  509.78   15.71
   2  -2 -16  472.66   29.31
   2   2 -16  494.97   15.44
   2   2 -16  484.35   14.26
   2  -2 -16  460.06   15.13
   2   2 -16  479.79   15.20
   2  -2 -16  466.21   14.18
   2   2 -16  505.55   14.80
   2   2 -15  333.55   22.88
   2  -2 -15  363.23   23.03
   2  -2 -15  350.07   24.29
   2   2 -15  318.27   23.02
   2   2 -14  112.47   12.81
   2  -2 -14   97.83   11.58
   2   2 -14  104.70   12.81
   2  -2 -14   95.99   12.30
   2  -2 -13  287.13   18.56
   2  -2 -13  305.02   14.83
   2   2 -13  269.13   18.58
   2   2 -13  283.74   19.57
   2  -2 -13  277.68   19.70
   2  -2 -12  239.22   15.95
   2   2 -12  204.33   15.41
   2  -2 -12  251.24   13.30
   2  -2 -12  231.87   17.06
   2   2 -12  223.27   16.44
   2   2 -11   11.67    4.03
   2  -2 -11    8.74    3.84
   2  -2 -11    8.85    2.79
   2  -2 -11    8.13    4.26
   2  -2 -11    7.36    2.63
   2   2 -11    5.16    2.71
   2  -2 -10 1396.66   37.57
   2   2 -10 1341.55   36.05
   2  -2 -10 1432.65   36.82
   2  -2 -10 1440.35   22.57
   2  -2 -10 1433.58   30.42
   2   2 -10 1354.02   35.23
   2  -2 -10 1369.13   33.87
   2  -2  -9  333.31    9.95
   2  -2  -9  307.61   16.04
   2   2  -9  290.86   15.68
   2  -2  -9  295.96   16.35
   2  -2  -9  308.39   14.92
   2  -2  -9  326.82   11.09
   2  -2  -9  304.75   13.44
   2   2  -9  290.49   15.31
   2   2  -8  257.34   10.22
   2  -2  -8  271.56    9.52
   2  -2  -8  256.75   10.06
   2   2  -8  250.87   13.26
   2  -2  -8  219.49   11.78
   2  -2  -8  248.35   13.99
   2   2  -8  266.32   13.91
   2  -2  -8  250.89   13.54
   2   2  -7  202.31    5.71
   2   2  -7  177.19    8.30
   2  -2  -7  188.96    4.14
   2  -2  -7  196.25   10.14
   2  -2  -7  184.91    8.57
   2  -2  -7  188.61   10.84
   2  -2  -7  185.66   11.26
   2   2  -7  187.78   10.92
   2   2  -7  182.57   10.77
   2   2  -6   64.50    4.85
  -2  -2   6   53.26    2.74
   2   2  -6   69.10    6.09
   2  -2  -6   63.96    5.27
   2  -2  -6   65.45    5.18
   2  -2  -6   59.72    5.97
   2  -2  -6   53.58    5.42
  -2  -2   5 2058.24   19.85
   2   2  -5 2258.81   27.98
   2  -2  -5 2204.27   30.94
   2  -2  -5 2084.93   31.35
   2  -2  -5 2287.57   27.57
   2   2  -5 2261.92   33.08
   2  -2  -5 2199.63   29.52
  -2  -2   4   99.43    4.81
   2   2  -4  103.44    5.94
   2  -2  -4   95.17    5.94
   2  -2  -4   96.39    5.87
   2   2  -4  100.28    6.87
   2  -2  -4  109.98    5.25
   2  -2  -4   94.97    6.20
   2  -2  -3  237.40    7.99
   2  -2  -3  234.35    7.99
   2   2  -3  247.00   10.11
   2  -2  -3  231.04    9.56
  -2  -2   2  144.67    6.56
   2  -2  -2  154.48    5.20
   2   2  -2  144.78    7.48
   2  -2  -2  154.63    7.80
   2  -2  -2  144.47    7.44
  -2  -2   1  467.17   12.42
   2  -2  -1  469.56   13.40
   2  -2  -1  473.56   13.39
   2   2  -1  461.50   12.65
  -2  -2   0  354.62   11.36
   2  -2   0  341.29   11.28
   2   2   0  367.18   10.69
   2  -2   0  355.87   11.36
   2  -2   1 2186.29   27.55
   2  -2   1 2123.65   27.72
  -2  -2  -2 1718.43   27.45
  -2   2  -2 1784.19   15.02
   2  -2   2 1620.26   23.35
   2  -2   2 1598.03   24.05
  -2  -2  -3  665.47   17.97
  -2   2  -3  682.28   12.36
   2  -2   3  642.41   14.47
  -2  -2  -4   57.21    5.63
  -2   2  -4   54.07    4.15
   2  -2   4   51.59    4.03
   2  -2   4   45.94    4.15
  -2  -2  -5  658.58   19.49
   2  -2   5  637.35   13.87
  -2  -2  -5  668.99   19.05
   2  -2   6   15.19    2.44
  -2   2  -6   22.29    3.57
  -2  -2  -6   18.70    3.51
  -2  -2  -6   21.37    3.56
  -2   2  -6   15.29    3.22
   2  -2   7   84.08    5.59
  -2  -2  -7   92.34    8.08
   2  -2   7   80.27    5.36
  -2   2  -7   96.74    7.65
  -2  -2  -7   96.59    8.50
  -2   2  -7   91.45    7.50
   2  -2   8  497.91   13.25
  -2  -2  -8  484.11   18.93
  -2   2  -8  522.44   16.66
   2  -2   8  477.04   12.82
  -2   2  -8  498.15   18.62
  -2  -2  -8  501.95   20.43
  -2   2  -8  458.28   17.85
  -2   2  -9   22.78    4.75
  -2   2  -9   12.68    3.42
  -2  -2  -9   24.25    4.80
  -2  -2  -9   19.42    4.67
  -2   2  -9   20.64    3.35
  -2   2  -9   21.37    4.18
  -2   2 -10  231.39   11.76
  -2   2 -10  226.04   15.08
  -2  -2 -10  229.22   15.55
  -2   2 -10  212.66   13.99
  -2   2 -10  215.85   13.89
  -2   2 -11   48.50    7.75
  -2  -2 -11   50.53    8.05
  -2   2 -11   50.47    7.43
  -2   2 -12  199.76   15.71
  -2  -2 -12  216.64   16.78
  -2   2 -12  200.18   15.07
  -2   2 -13  200.91   16.64
  -2  -2 -13  187.94   16.45
  -2   2 -13  206.92   16.22
  -2   2 -14  392.66   24.31
  -2  -2 -14  417.11   25.35
  -2  -2 -14  433.82   25.97
  -2   2 -14  406.13   23.97
  -2   2 -15   45.03    4.75
  -2   2 -15   47.40    4.48
  -2   2 -15   38.09    8.21
  -2  -2 -15   45.77    8.70
  -2   2 -15   54.36    9.27
  -2  -2 -15   44.89    9.36
  -2  -2 -15   45.75    4.45
  -2   2 -15   44.71    4.72
  -2  -2 -15   52.96    4.85
  -2   2 -16  173.69   17.58
  -2  -2 -16  180.39   17.99
  -2   2 -16  204.86    8.57
  -2   2 -16  207.77   10.31
  -2  -2 -16  202.30    9.88
  -2   2 -16  199.29    9.52
  -2  -2 -16  195.76    9.17
  -2  -2 -16  198.83    8.79
  -2   2 -16  182.55   17.27
  -2  -2 -16  202.21   19.02
  -2  -2 -16  208.43    9.74
  -2   2 -16  201.22   10.28
  -2   2 -16  200.26    9.40
  -2   2 -17  115.29   14.53
  -2  -2 -17  151.68   17.27
  -2   2 -17  146.30    9.02
  -2  -2 -17  164.42    7.77
  -2  -2 -17  146.64    8.67
  -2   2 -17  144.38    8.24
  -2  -2 -17  142.81    8.11
  -2  -2 -17  154.80    7.86
  -2   2 -17  155.29    7.86
  -2  -2 -17  152.11    8.51
  -2   2 -17  148.86    9.16
  -2   2 -17  144.71    8.20
  -2  -2 -17  152.01   16.93
  -2   2 -17  131.39   15.12
  -2   2 -18   14.70    2.63
  -2  -2 -18   13.35    2.22
  -2  -2 -18   12.75    2.76
  -2   2 -18   11.44    2.74
  -2   2 -18   12.35    2.51
  -2  -2 -18   14.08    2.73
  -2   2 -18   14.38    3.08
  -2  -2 -18   14.30    3.16
  -2  -2 -18   16.76    3.19
  -2   2 -18   13.47    3.10
  -2  -2 -18   11.54    1.95
  -2  -2 -19  154.33    8.44
  -2   2 -19  155.02    8.69
  -2   2 -19  163.96    8.03
  -2  -2 -19  177.39    8.26
  -2   2 -19  160.13    9.49
  -2   2 -19  165.63    8.57
  -2  -2 -19  159.93    9.29
  -2  -2 -19  159.22    8.64
  -2  -2 -19  149.96    8.79
  -2   2 -19  160.99    9.43
  -2   2 -20   60.40    5.74
  -2  -2 -20   70.54    6.01
  -2  -2 -20   70.39    5.72
  -2   2 -20   68.43    5.84
  -2   2 -20   80.24    5.45
  -2   2 -20   72.45    6.40
  -2   2 -20   74.38    5.63
  -2  -2 -20   69.63    6.16
  -2  -2 -20   71.35    5.75
  -2   2 -20   65.24    5.94
  -2  -2 -21   45.67    4.75
  -2   2 -21   48.09    5.08
  -2   2 -21   53.84    5.13
  -2  -2 -21   57.23    5.05
  -2   2 -21   58.90    4.48
  -2   2 -21   51.36    5.26
  -2  -2 -21   50.68    5.13
  -2  -2 -21   54.40    4.86
  -2   2 -21   52.94    5.09
  -2   2 -22  212.15    9.43
  -2  -2 -22  218.03    9.17
  -2  -2 -22  199.00    9.13
  -2   2 -22  221.01   10.18
  -2  -2 -22  219.17    9.17
  -2  -2 -22  234.70   10.40
  -2   2 -22  222.64    9.95
  -2  -2 -23   88.52    6.02
  -2   2 -23   90.66    6.04
  -2  -2 -23   94.53    5.75
  -2   2 -23   88.63    5.76
  -2   2 -23   97.80    6.41
  -2  -2 -23   76.77    5.36
  -2  -2 -23   92.39    6.19
  -2  -2 -23   85.10    5.24
  -2   2 -23   91.73    5.44
  -2  -2 -24   19.77    2.53
  -2   2 -24   20.26    2.29
  -2   2 -24   18.98    2.78
  -2  -2 -24   19.65    2.77
  -2  -2 -24   20.58    2.83
  -2   2 -24   19.40    2.71
  -2  -2 -25  114.50    5.57
  -2   2 -25  108.69    5.35
  -2  -2 -25  111.01    5.49
  -2   2 -25  108.86    4.60
  -2   2 -26   23.77    2.20
  -2  -2 -26   23.43    2.20
   2  -3 -27   26.95    2.38
   2  -3 -26  177.53    6.40
   2  -3 -26  165.10    5.44
   2  -3 -26  184.72    7.12
   2  -3 -25   33.65    3.02
   2   3 -25   30.92    3.26
   2   3 -25   27.35    3.19
   2  -3 -25   30.03    3.30
   2  -3 -25   31.35    3.21
   2   3 -25   32.05    3.05
   2   3 -24  207.05    8.95
   2  -3 -24  200.49    8.02
   2   3 -24  209.45    8.24
   2  -3 -24  199.13    8.48
   2   3 -24  198.10    8.16
   2   3 -24  218.33    9.30
   2  -3 -24  204.08    9.25
   2  -3 -24  202.01    8.65
   2  -3 -24  199.43    8.64
   2   3 -24  204.53    8.18
   2  -3 -23   81.59    5.58
   2   3 -23   76.14    5.86
   2   3 -23   80.18    5.64
   2   3 -23   72.43    5.81
   2  -3 -23   77.16    6.24
   2  -3 -23   71.49    5.58
   2   3 -23   83.57    5.77
   2  -3 -23   65.70    5.41
   2  -3 -23   75.34    5.67
   2   3 -23   74.86    5.40
   2   3 -22  284.47   11.74
   2  -3 -22  252.80   10.40
   2   3 -22  261.87   10.55
   2  -3 -22  256.79   10.69
   2   3 -22  256.98   11.27
   2  -3 -22  279.60   11.98
   2   3 -22  282.79   11.01
   2   3 -22  266.63   10.59
   2  -3 -22  270.54   11.27
   2  -3 -22  246.63   11.13
   2  -3 -21    0.11    2.08
   2   3 -21    2.61    1.90
   2   3 -21    2.00    1.49
   2  -3 -21    0.68    1.54
   2   3 -21   -1.15    1.66
   2   3 -21   -2.60    2.08
   2  -3 -21    0.62    1.61
   2  -3 -21   -0.04    1.46
   2   3 -21    1.18    1.37
   2  -3 -20  192.82    9.73
   2   3 -20  200.27   10.35
   2   3 -20  204.77    9.90
   2   3 -20  196.74    9.72
   2   3 -20  194.67   10.31
   2   3 -20  202.89    9.93
   2   3 -20  186.51   10.44
   2  -3 -20  188.30   10.18
   2   3 -19    4.19    1.81
   2  -3 -19    0.59    1.42
   2   3 -19    1.18    1.66
   2  -3 -19   -1.41    2.37
   2   3 -19    0.82    1.49
   2   3 -19   -0.59    1.07
   2   3 -19    0.65    1.26
   2   3 -19    1.10    1.68
   2   3 -19    0.72    0.86
   2   3 -19    3.99    2.08
   2  -3 -19    5.62    1.85
   2  -3 -18  522.56   32.70
   2  -3 -18  522.95   17.04
   2   3 -18  487.36   15.17
   2   3 -18  537.47   16.06
   2   3 -18  471.44   30.20
   2  -3 -18  475.30   28.36
   2   3 -18  534.19   15.78
   2  -3 -18  498.80   15.47
   2   3 -18  513.90   16.56
   2   3 -18  509.45   14.75
   2   3 -18  520.79   16.83
   2   3 -18  490.30   17.03
   2   3 -18  542.79   16.14
   2  -3 -18  507.34   16.80
   2  -3 -17   10.42    2.30
   2   3 -17   11.04    2.52
   2   3 -17    8.14    2.09
   2   3 -17   10.27    4.55
   2  -3 -17   -2.82    3.66
   2   3 -17    8.44    2.23
   2  -3 -17    7.83    2.07
   2   3 -17   11.22    2.38
   2  -3 -17   10.80    2.32
   2   3 -17    7.72    2.15
   2   3 -17    7.65    2.05
   2  -3 -17    1.33    2.93
   2   3 -17    9.03    2.56
   2  -3 -17   10.87    2.51
   2   3 -17    8.78    2.20
   2   3 -17    7.47    1.79
   2  -3 -16  414.08   27.42
   2   3 -16  462.38   14.35
   2   3 -16  374.85   25.71
   2  -3 -16  413.50   25.12
   2   3 -16  480.07   14.21
   2  -3 -16  438.28   13.84
   2   3 -16  452.60   14.68
   2   3 -16  444.62   15.36
   2  -3 -16  441.70   14.33
   2   3 -16  446.07   14.94
   2  -3 -16  419.48   14.65
   2   3 -16  445.83   13.80
   2   3 -16  440.70   14.42
   2  -3 -16  449.50   14.96
   2   3 -16  454.05   14.70
   2  -3 -15    3.20    2.90
   2   3 -15   -8.10    4.19
   2  -3 -15    3.07    2.71
   2   3 -15   -5.58    3.67
   2   3 -14  383.83   24.42
   2  -3 -14  359.42   23.62
   2  -3 -14  361.08   21.72
   2   3 -14  353.29   22.80
   2  -3 -13   39.50    7.68
   2   3 -13   35.09    7.25
   2  -3 -13   37.86    6.90
   2   3 -13   42.34    8.25
   2   3 -12  280.26   18.18
   2  -3 -12  299.13   17.79
   2  -3 -12  309.55   14.78
   2   3 -12  287.26   18.94
   2  -3 -12  266.66   18.65
   2  -3 -11  123.38   10.84
   2   3 -11  108.13   10.78
   2  -3 -11  127.17    9.36
   2   3 -11  128.11   11.94
   2  -3 -11  120.01   11.96
   2  -3 -10  771.82   18.22
   2  -3 -10  706.41   21.54
   2   3 -10  713.61   26.18
   2  -3 -10  745.28   24.80
   2   3 -10  738.96   26.70
   2  -3 -10  706.22   27.03
   2  -3  -9  227.18   12.82
   2  -3  -9  230.67   10.26
   2   3  -9  223.62   13.91
   2  -3  -9  213.26   13.60
   2  -3  -9  236.45   14.66
   2   3  -9  216.16   13.66
   2   3  -8  692.57   18.59
   2   3  -8  715.70   12.75
   2  -3  -8  652.98   20.05
   2  -3  -8  666.81   17.69
   2  -3  -8  621.48   21.41
   2   3  -8  696.26   22.72
   2  -3  -8  615.71   22.33
   2   3  -8  629.80   21.80
   2   3  -7  899.23   15.31
   2   3  -7  876.51   20.45
   2   3  -7  844.53   23.75
   2  -3  -7  770.82   22.14
   2  -3  -7  766.29   23.16
   2  -3  -7  819.09   20.51
   2  -3  -7  835.36   19.91
   2   3  -6 2120.85   31.05
   2  -3  -6 1930.58   32.28
   2  -3  -6 1923.20   33.87
   2  -3  -6 1991.98   28.73
   2  -3  -6 2069.10   31.37
   2   3  -5   46.68    4.62
  -2  -3   5   46.54    3.17
   2  -3  -5   48.59    4.76
   2  -3  -5   47.04    4.95
   2  -3  -5   51.93    4.06
   2  -3  -5   49.13    4.90
  -2  -3   4 4093.53   33.00
   2  -3  -4 4105.84   40.25
   2  -3  -4 4139.78   38.58
   2  -3  -4 4146.14   44.34
  -2  -3   3  261.49    9.04
   2   3  -3  265.24   10.34
   2  -3  -3  267.26    8.51
   2  -3  -3  272.46    8.82
   2  -3  -3  280.91   11.27
   2  -3  -3  273.43   11.27
   2  -3  -2 2394.83   21.57
   2  -3  -2 2315.04   20.41
   2  -3  -2 2389.21   32.40
   2  -3  -2 2360.71   32.60
  -2  -3   1  167.51    8.07
   2  -3  -1  162.44    4.08
   2  -3  -1  175.42    3.46
   2  -3  -1  170.78    8.64
   2  -3  -1  176.00    8.82
  -2  -3   0 1148.48   22.27
   2  -3   0 1170.18   22.64
  -2  -3  -1  313.28   12.14
   2  -3   1  326.92   11.84
   2  -3   1  312.21   11.49
  -2  -3  -2  286.40   12.17
   2  -3   2  301.82   11.00
   2  -3   2  272.33   10.97
   2  -3   3  674.01   17.23
   2  -3   3  658.98   15.99
  -2  -3  -4 1908.46   33.96
  -2   3  -4 1959.81   23.01
  -2   3  -5   19.08    2.73
  -2  -3  -5   21.79    3.98
   2  -3   5   17.91    2.64
   2  -3   5   16.35    2.92
  -2  -3  -6 1832.63   36.01
   2  -3   6 1699.36   23.64
  -2   3  -6 1587.29   30.96
   2  -3   6 1675.02   27.62
  -2   3  -6 1855.89   29.29
  -2  -3  -6 1827.81   34.89
  -2  -3  -7  156.52   11.02
   2  -3   7  180.50    7.30
  -2   3  -7  152.47   10.38
   2  -3   7  156.16    8.62
  -2  -3  -7  181.88   11.78
  -2   3  -7  184.40   10.22
  -2   3  -7  161.49   10.48
  -2  -3  -8  484.40   20.11
   2  -3   8  453.10   14.41
  -2   3  -8  442.38   18.79
  -2   3  -8  472.37   17.81
  -2  -3  -8  436.45   19.48
  -2   3  -8  464.20   18.54
  -2   3  -9  330.51   13.33
  -2   3  -9  277.43   15.79
   2  -3   9  288.54   11.36
  -2   3  -9  304.36   15.53
  -2  -3  -9  283.99   16.63
  -2   3  -9  276.48   15.20
  -2   3 -10  117.93    8.20
  -2   3 -10   99.63   10.07
  -2  -3 -10  123.77   11.59
  -2   3 -10  113.78   10.16
  -2   3 -10  119.02   10.59
  -2   3 -11   90.32   10.29
  -2   3 -11   68.08    8.43
  -2  -3 -11   86.86   10.53
  -2   3 -11   88.88    9.74
  -2   3 -12  550.20   26.24
  -2   3 -12  562.07   25.13
  -2  -3 -12  575.45   27.95
  -2   3 -13    4.64    3.07
  -2   3 -13    2.04    1.73
  -2  -3 -13    3.05    2.35
  -2  -3 -14  222.22   19.05
  -2   3 -14  218.65   17.33
  -2   3 -14  213.93   17.88
  -2  -3 -14  224.69   19.03
  -2  -3 -15  140.50   15.47
  -2   3 -15  132.37   14.66
  -2   3 -15  142.21    7.85
  -2   3 -15  129.57    8.02
  -2  -3 -15  133.89   15.07
  -2   3 -15  137.77   14.48
  -2  -3 -15  131.51    7.30
  -2  -3 -15  140.20    7.34
  -2  -3 -15  147.85    8.04
  -2   3 -15  130.88    7.42
  -2  -3 -15  131.07    7.29
  -2   3 -15  128.36    8.12
  -2   3 -16  559.36   31.16
  -2  -3 -16  590.48   32.63
  -2   3 -16  557.81   16.00
  -2   3 -16  562.27   17.26
  -2   3 -16  591.66   14.65
  -2  -3 -16  524.40   15.87
  -2  -3 -16  599.30   33.49
  -2  -3 -16  565.27   15.51
  -2  -3 -16  563.70   15.01
  -2  -3 -16  583.12   16.52
  -2   3 -16  584.22   15.78
  -2   3 -16  558.52   17.29
  -2   3 -17  378.30   26.04
  -2  -3 -17  442.29   29.05
  -2   3 -17  430.24   15.42
  -2  -3 -17  398.54   14.01
  -2   3 -17  409.40   14.00
  -2   3 -17  422.97   15.31
  -2  -3 -17  418.97   14.25
  -2   3 -17  421.12   13.65
  -2  -3 -17  457.20   30.05
  -2  -3 -17  413.84   13.56
  -2  -3 -17  431.79   13.33
  -2  -3 -18  834.58   17.49
  -2   3 -18  786.29   20.86
  -2  -3 -18  790.52   19.74
  -2  -3 -18  821.03   19.14
  -2   3 -18  831.70   19.98
  -2  -3 -18  814.10   18.11
  -2   3 -18  810.18   20.60
  -2   3 -18  811.43   21.34
  -2   3 -18  848.56   19.44
  -2  -3 -18  832.43   20.08
  -2   3 -18  856.41   18.82
  -2   3 -19    0.42    1.66
  -2  -3 -19    2.06    1.54
  -2   3 -19    4.22    1.89
  -2  -3 -19    2.95    1.22
  -2  -3 -19    5.95    2.01
  -2   3 -19    4.47    1.92
  -2   3 -19    1.38    1.75
  -2  -3 -19    5.27    2.34
  -2  -3 -19    5.54    2.13
  -2   3 -19    5.57    1.86
  -2   3 -20  255.48   11.69
  -2  -3 -20  259.87   11.14
  -2   3 -20  246.02   10.83
  -2  -3 -20  267.14   10.70
  -2   3 -20  261.96   11.79
  -2  -3 -20  275.78    9.99
  -2   3 -20  247.11   11.17
  -2  -3 -20  274.46   11.22
  -2  -3 -20  257.49   11.56
  -2   3 -20  276.47    9.36
  -2   3 -20  267.44   10.24
  -2  -3 -21   11.22    2.29
  -2   3 -21   12.68    2.41
  -2   3 -21   13.69    2.91
  -2  -3 -21   15.71    2.76
  -2   3 -21   13.05    3.00
  -2  -3 -21   11.78    2.48
  -2  -3 -21   12.29    2.82
  -2   3 -21   12.92    2.23
  -2  -3 -22  418.79   12.94
  -2   3 -22  433.98   13.38
  -2  -3 -22  434.66   12.66
  -2   3 -22  444.58   13.80
  -2   3 -22  447.54   14.32
  -2  -3 -22  430.86   12.79
  -2  -3 -22  449.96   14.11
  -2   3 -22  455.00   11.88
  -2  -3 -23   26.07    2.95
  -2  -3 -23   20.22    2.74
  -2   3 -23   24.36    3.29
  -2  -3 -23   24.87    2.92
  -2   3 -23   23.76    3.07
  -2  -3 -23   23.69    3.27
  -2   3 -23   25.55    2.97
  -2  -3 -24  111.87    5.35
  -2  -3 -24  113.46    5.57
  -2  -3 -24  120.24    6.27
  -2   3 -24  120.21    6.18
  -2  -3 -24  113.33    6.13
  -2   3 -24  117.16    5.49
  -2  -3 -24  104.52    5.35
  -2  -3 -25   22.77    2.61
  -2   3 -25   22.36    2.49
  -2  -3 -25   24.63    2.66
  -2   3 -25   25.77    2.34
  -2  -3 -26  144.69    5.17
  -2   3 -26  137.25    4.81
  -2  -3 -26  136.54    4.92
   2  -4 -27  210.27    6.11
   2  -4 -26    2.33    0.89
   2  -4 -26    3.41    1.15
   2  -4 -25  471.41   10.37
   2  -4 -25  490.10   11.93
   2   4 -25  497.37   11.48
   2   4 -24   68.33    5.14
   2  -4 -24   69.32    4.57
   2   4 -24   76.53    5.13
   2  -4 -24   66.03    4.92
   2  -4 -24   68.29    5.10
   2   4 -24   68.72    5.21
   2  -4 -24   67.15    4.90
   2  -4 -24   73.47    5.63
   2  -4 -23  329.89   11.80
   2  -4 -23  342.89   11.98
   2   4 -23  353.33   12.33
   2  -4 -23  342.07   11.48
   2   4 -23  365.25   11.47
   2  -4 -23  351.94   12.79
   2   4 -23  355.89   12.45
   2  -4 -23  358.57   11.32
   2   4 -23  368.37   11.50
   2   4 -23  353.34   11.57
   2   4 -22    0.50    1.38
   2  -4 -22   -0.10    1.86
   2   4 -22    0.88    1.72
   2  -4 -22   -0.89    2.09
   2   4 -22   -0.17    1.55
   2   4 -22    1.46    0.98
   2   4 -22    2.25    1.76
   2  -4 -22   -0.43    1.26
   2  -4 -22    0.45    1.63
   2  -4 -21   63.93    5.83
   2   4 -21   60.25    5.69
   2  -4 -21   60.13    5.24
   2   4 -21   62.36    5.36
   2   4 -21   65.55    5.63
   2   4 -21   61.62    5.28
   2   4 -21   56.34    5.45
   2  -4 -21   59.70    5.45
   2   4 -20   33.94    4.49
   2   4 -20   31.97    3.76
   2  -4 -20   29.14    4.12
   2  -4 -20   32.39    4.18
   2   4 -20   35.09    4.18
   2   4 -20   32.79    4.42
   2   4 -20   33.76    4.21
   2   4 -20   33.97    4.07
   2  -4 -19  209.53   10.80
   2   4 -19  233.64   10.68
   2   4 -19  234.70   11.50
   2   4 -19  241.84   10.00
   2   4 -19  233.51   10.38
   2   4 -19  229.60   11.09
   2  -4 -19  225.22   10.44
   2   4 -19  227.04   10.65
   2  -4 -19  225.17   11.20
   2   4 -19  225.95   10.42
   2   4 -18   12.44    2.69
   2   4 -18    9.76    2.25
   2  -4 -18   11.69    2.33
   2   4 -18   12.07    2.83
   2  -4 -18   12.28    2.53
   2   4 -18    9.02    2.30
   2  -4 -18   15.87    3.05
   2   4 -18   13.22    2.98
   2   4 -18   10.75    2.19
   2   4 -18   13.42    3.09
   2  -4 -18   13.81    2.87
   2   4 -18   14.52    2.91
   2  -4 -18   14.65    3.26
   2   4 -17  171.45    9.35
   2  -4 -17  182.37    9.90
   2   4 -17  184.94    9.25
   2  -4 -17  184.01    9.60
   2   4 -17  188.51    9.56
   2   4 -17  182.23   10.28
   2   4 -17  180.70    9.18
   2  -4 -17  203.32   18.04
   2  -4 -17  181.19    9.13
   2   4 -17  195.90    9.24
   2   4 -17  185.56    9.81
   2   4 -17  195.45    9.00
   2   4 -17  195.94   10.29
   2  -4 -17  175.69    9.69
   2  -4 -17  167.97   18.20
   2   4 -16    8.85    1.99
   2   4 -16   10.75    2.10
   2  -4 -16    6.42    2.04
   2   4 -16    9.02    1.89
   2   4 -16    8.25    5.02
   2   4 -16   10.61    5.34
   2  -4 -16    7.71    3.77
   2   4 -16    5.06    1.87
   2  -4 -16    8.81    1.92
   2   4 -16   10.67    2.39
   2  -4 -16    6.14    2.94
   2  -4 -16    8.01    1.90
   2   4 -16    9.36    1.98
   2   4 -16    5.17    2.06
   2   4 -16    9.19    2.59
   2  -4 -16   11.21    2.69
   2   4 -16    5.29    1.69
   2  -4 -15  324.89   21.07
   2   4 -15  319.31   23.17
   2  -4 -15  319.01   23.26
   2   4 -15  309.86   23.01
   2  -4 -14   92.27   10.90
   2   4 -14   89.70   11.79
   2   4 -14   70.26   10.46
   2  -4 -14   94.49   12.23
   2  -4 -13 1065.13   35.42
   2   4 -13  945.82   36.28
   2   4 -13  994.86   37.65
   2  -4 -13 1013.89   38.03
   2  -4 -12  110.29   10.83
   2  -4 -12  116.74    9.24
   2   4 -12   99.21   11.32
   2   4 -12  102.95   11.63
   2  -4 -12  101.29   11.72
   2  -4 -11 1366.32   31.02
   2  -4 -11 1320.99   35.28
   2   4 -11 1294.50   37.94
   2  -4 -11 1212.17   37.74
   2   4 -11 1293.83   38.33
   2   4 -10   37.05    6.15
   2  -4 -10   29.53    5.00
   2  -4 -10   48.37    5.12
   2   4 -10   41.66    6.59
   2  -4  -9 1034.69   27.07
   2  -4  -9 1051.90   23.81
   2   4  -9 1027.56   30.00
   2  -4  -9  978.32   30.18
   2  -4  -8   98.94    7.41
   2  -4  -8   99.08    7.73
   2   4  -8  108.28    8.15
   2   4  -8  118.48    6.38
   2  -4  -8   89.19    8.60
   2   4  -8  106.03    9.21
   2  -4  -7  784.29   20.90
   2  -4  -7  795.17   19.84
   2   4  -7  830.36   21.96
   2   4  -7  812.96   17.13
   2   4  -7  839.41   23.91
   2  -4  -6  204.53   10.64
   2  -4  -6  218.13    9.30
   2   4  -6  207.52   10.79
   2  -4  -6  186.94   10.78
   2  -4  -5  988.21   16.94
   2   4  -5  943.40   22.21
   2  -4  -4   47.96    5.10
   2  -4  -4   58.69    3.36
   2   4  -4   49.96    5.09
   2  -4  -4   44.11    4.37
   2  -4  -3 4862.92   49.85
   2   4  -3 4906.59   48.43
   2  -4  -3 4461.66   38.25
   2   4  -2  721.19   18.37
  -2  -4   2  682.32   17.09
   2  -4  -2  673.76   12.58
   2  -4  -1 4110.60   45.57
  -2  -4   1 3931.81   42.53
   2   4  -1 4237.94   43.55
   2  -4   0  215.30   10.47
   2   4   0  204.02    9.57
  -2  -4   0  201.73   10.19
  -2   4  -1  582.90    7.37
   2  -4   1  551.92   16.67
  -2   4  -2  467.35    9.75
   2  -4   2  481.23   15.65
  -2  -4  -2  456.13   16.57
  -2   4  -3 2103.49   25.28
   2  -4   3 2076.97   32.93
   2  -4   3 2014.97   30.37
  -2   4  -4  122.03    6.94
   2  -4   4  123.28    7.40
   2  -4   4  123.60    8.19
  -2  -4  -4  133.37    9.65
   2  -4   5  809.38   21.05
   2  -4   5  804.24   18.32
  -2   4  -5  795.52   19.62
  -2  -4  -5  822.78   24.76
  -2   4  -6  656.44   19.62
   2  -4   6  651.01   19.09
   2  -4   6  698.38   16.43
  -2  -4  -6  710.11   23.96
  -2   4  -7  580.96   19.90
   2  -4   7  569.18   18.24
   2  -4   7  608.17   14.76
  -2   4  -7  603.81   21.16
  -2  -4  -7  631.09   22.77
  -2  -4  -8   25.26    5.14
  -2   4  -8   21.75    3.81
   2  -4   8   19.26    3.45
   2  -4   8   18.81    2.33
  -2   4  -8   21.06    4.29
  -2   4  -8   19.14    4.21
   2  -4   9  536.79   17.62
  -2   4  -9  487.28   20.87
  -2   4  -9  523.95   21.81
  -2  -4  -9  563.09   24.18
  -2   4  -9  547.31   20.42
  -2   4 -10  144.06   12.15
  -2   4 -10  185.81   13.78
  -2  -4 -10  152.53   13.31
  -2   4 -10  177.88   12.47
  -2   4 -11  266.65   17.42
  -2   4 -11  286.31   18.00
  -2   4 -11  289.42   17.03
  -2  -4 -11  314.05   20.14
  -2  -4 -12   17.20    4.45
  -2   4 -12   17.89    4.80
  -2   4 -12   17.41    4.36
  -2  -4 -13  471.69   27.11
  -2   4 -13  413.46   23.77
  -2  -4 -14  155.95   16.16
  -2   4 -14  134.61   14.22
  -2   4 -15  395.98   14.27
  -2  -4 -15  359.97   12.85
  -2   4 -15  413.04   12.01
  -2   4 -15  390.12   13.07
  -2   4 -15  360.20   24.24
  -2  -4 -15  388.03   25.85
  -2  -4 -15  332.92   24.74
  -2  -4 -15  396.58   12.61
  -2  -4 -15  365.38   12.12
  -2   4 -15  373.65   12.64
  -2  -4 -15  391.52   13.47
  -2   4 -15  393.97   14.28
  -2  -4 -15  388.11   12.60
  -2  -4 -16  637.30   17.36
  -2   4 -16  631.85   16.47
  -2   4 -16  627.61   18.43
  -2  -4 -16  587.16   16.75
  -2   4 -16  639.76   15.01
  -2   4 -16  636.43   17.17
  -2   4 -16  604.07   32.21
  -2  -4 -16  623.34   33.93
  -2  -4 -16  617.33   34.45
  -2  -4 -16  621.23   16.03
  -2   4 -16  620.40   18.39
  -2  -4 -16  618.66   16.17
  -2   4 -16  608.19   17.42
  -2  -4 -17  312.24   12.37
  -2   4 -17  301.36   23.14
  -2  -4 -17  306.84   24.18
  -2  -4 -17  302.30   12.26
  -2   4 -17  334.36   13.74
  -2   4 -17  316.57   12.40
  -2  -4 -17  340.60   26.19
  -2   4 -17  311.39   12.73
  -2  -4 -17  309.14   11.63
  -2   4 -17  336.24   13.64
  -2  -4 -17  317.67   11.59
  -2   4 -18    6.90    2.46
  -2  -4 -18    9.43    2.49
  -2   4 -18    5.99    2.13
  -2   4 -18    7.19    1.89
  -2  -4 -18    5.92    1.70
  -2  -4 -18    7.73    2.14
  -2  -4 -18    6.18    2.18
  -2   4 -18    5.58    2.08
  -2   4 -18    8.13    2.30
  -2  -4 -19  410.84   14.11
  -2  -4 -19  454.32   12.65
  -2   4 -19  431.33   15.44
  -2  -4 -19  426.20   13.66
  -2   4 -19  421.89   14.27
  -2  -4 -19  438.47   13.23
  -2   4 -19  414.77   15.21
  -2   4 -19  440.15   15.06
  -2  -4 -19  462.32   15.62
  -2  -4 -19  435.26   14.41
  -2   4 -19  415.85   13.36
  -2  -4 -20    2.46    1.72
  -2   4 -20   -1.13    1.97
  -2  -4 -20    0.17    1.35
  -2   4 -20    0.25    1.76
  -2  -4 -20   -1.77    1.49
  -2  -4 -20   -0.25    1.81
  -2   4 -20    1.56    1.62
  -2  -4 -20   -0.01    1.31
  -2   4 -20    1.33    1.19
  -2   4 -20   -1.14    1.49
  -2  -4 -21  104.10    6.67
  -2   4 -21  106.78    7.03
  -2  -4 -21  106.20    6.46
  -2   4 -21  112.55    7.57
  -2  -4 -21  112.29    6.01
  -2   4 -21  109.97    7.16
  -2  -4 -21  115.32    7.57
  -2  -4 -21  106.73    6.73
  -2   4 -21  113.00    6.48
  -2   4 -21  115.51    5.71
  -2   4 -22   -0.25    1.21
  -2  -4 -22    1.35    1.38
  -2   4 -22   -1.55    2.11
  -2  -4 -22    0.08    1.60
  -2  -4 -22   -0.10    1.35
  -2   4 -22    0.92    1.61
  -2  -4 -22    2.92    1.75
  -2   4 -23    8.04    2.03
  -2  -4 -23    7.19    1.72
  -2  -4 -23   12.02    2.11
  -2  -4 -23    5.89    1.95
  -2   4 -23    6.09    1.39
  -2  -4 -23    8.75    1.71
  -2   4 -24    6.06    1.71
  -2  -4 -24    6.31    1.68
  -2  -4 -24    7.35    1.48
  -2  -4 -24    4.01    0.95
  -2  -4 -24    3.93    1.47
  -2   4 -24    4.32    1.08
  -2  -4 -24    4.65    1.18
  -2   4 -25  171.62    5.87
  -2   4 -25  166.22    6.16
  -2  -4 -25  177.76    6.54
  -2  -4 -25  168.08    6.32
  -2  -4 -26   14.29    1.59
  -2  -4 -26   17.97    1.79
   2  -5 -27    5.01    1.01
   2  -5 -26   13.40    1.72
   2  -5 -26   15.60    2.09
   2  -5 -25    0.83    0.58
   2  -5 -25    0.27    1.15
   2   5 -25    0.93    1.04
   2  -5 -25    1.95    1.56
   2  -5 -24   78.57    4.59
   2  -5 -24   80.99    5.18
   2  -5 -24   77.66    5.34
   2   5 -24   76.84    5.07
   2  -5 -24   79.40    5.66
   2   5 -23  133.21    7.57
   2  -5 -23  123.64    6.35
   2   5 -23  122.39    7.13
   2  -5 -23  111.88    6.48
   2   5 -23  110.93    6.25
   2  -5 -23  115.47    7.34
   2  -5 -23  121.19    7.04
   2  -5 -23  120.73    7.12
   2   5 -23  117.57    6.76
   2   5 -22  409.78   14.05
   2  -5 -22  398.69   12.24
   2  -5 -22  418.29   14.39
   2  -5 -22  381.83   12.48
   2   5 -22  403.56   13.67
   2   5 -22  402.35   12.42
   2  -5 -22  389.34   13.37
   2   5 -22  410.69   13.18
   2   5 -22  405.75   12.58
   2   5 -21   93.28    7.09
   2   5 -21   95.28    6.46
   2   5 -21   76.67    5.67
   2  -5 -21   84.20    6.22
   2   5 -21   90.29    6.88
   2  -5 -21   82.22    6.56
   2   5 -21   85.37    6.38
   2   5 -20  272.80   12.30
   2   5 -20  291.63   10.40
   2   5 -20  269.16   11.29
   2   5 -20  272.24   11.19
   2  -5 -20  251.39   10.79
   2   5 -20  270.66   11.87
   2   5 -20  265.02   10.78
   2  -5 -20  276.39   10.30
   2  -5 -20  263.76   11.89
   2   5 -20  258.49   11.15
   2   5 -19   58.97    4.88
   2   5 -19   58.15    5.85
   2   5 -19   53.29    5.00
   2  -5 -19   54.30    5.51
   2   5 -19   58.83    5.30
   2   5 -19   62.63    5.29
   2   5 -19   59.95    5.69
   2  -5 -19   57.09    5.18
   2  -5 -19   60.26    5.02
   2  -5 -19   54.48    5.56
   2   5 -19   59.70    5.54
   2   5 -18  176.98    8.38
   2   5 -18  161.16    9.61
   2   5 -18  158.27    9.14
   2  -5 -18  158.83    8.59
   2   5 -18  149.11    8.19
   2   5 -18  148.57    8.81
   2  -5 -18  156.28    9.29
   2   5 -18  154.90    8.76
   2  -5 -18  166.08    9.35
   2   5 -18  161.38    8.79
   2   5 -18  165.59    9.20
   2  -5 -18  161.07    8.23
   2  -5 -18  164.51    9.54
   2  -5 -17   64.80    4.94
   2  -5 -17   74.50   10.90
   2   5 -17   64.10    5.22
   2  -5 -17   67.52    5.55
   2   5 -17   57.79    5.54
   2  -5 -17   62.62   11.04
   2   5 -17   63.85    5.50
   2   5 -17   65.03    5.81
   2  -5 -17   54.60    5.45
   2   5 -17   56.25    5.14
   2  -5 -17   70.27    6.08
   2   5 -17   67.48    5.26
   2  -5 -17   59.89    5.79
   2   5 -17   64.30    6.06
   2   5 -17   64.76    5.81
   2   5 -16   95.90   13.49
   2   5 -16  100.00    6.93
   2  -5 -16   96.61    5.87
   2  -5 -16   85.44   11.20
   2  -5 -16   98.59    6.54
   2   5 -16   97.03    7.01
   2   5 -16  104.81    6.55
   2  -5 -16   84.45   12.41
   2   5 -16  102.00    6.90
   2   5 -16   96.20    6.85
   2  -5 -16   92.94    6.94
   2  -5 -16   96.76    6.91
   2   5 -16   99.92    6.25
   2   5 -16   97.72    7.30
   2   5 -16   91.39    6.44
   2   5 -16  107.66    7.80
   2  -5 -15    4.61    2.81
   2   5 -15    3.99    1.75
   2   5 -15    3.15    1.75
   2  -5 -15    2.33    2.88
   2   5 -15    4.45    2.44
   2   5 -15    2.70    1.41
   2   5 -15   -0.19    2.15
   2   5 -15    5.17    1.68
   2  -5 -15    3.42    1.45
   2  -5 -14    6.57    3.78
   2  -5 -14    8.82    3.83
   2   5 -14   19.15    6.10
   2  -5 -13  190.94   14.95
   2  -5 -13  171.13   15.82
   2   5 -13  188.36   16.54
   2  -5 -12  920.37   30.80
   2  -5 -12  925.85   26.78
   2   5 -12  870.39   33.99
   2  -5 -12  880.90   34.23
   2  -5 -11   46.53    6.76
   2  -5 -11   41.95    5.08
   2  -5 -11   33.25    6.67
   2   5 -11   39.40    7.22
   2  -5 -10  729.53   24.31
   2  -5 -10  765.81   21.85
   2  -5 -10  710.95   27.65
   2   5 -10  724.59   27.54
   2  -5  -9   38.15    5.29
   2  -5  -9   37.79    5.00
   2  -5  -9   47.77    6.97
   2   5  -9   44.29    6.56
   2  -5  -8  168.10    9.98
   2  -5  -8  160.05   10.34
   2   5  -8  171.38    8.79
   2  -5  -8  136.43   11.00
   2   5  -8  159.62   11.51
   2  -5  -7    2.75    1.30
   2  -5  -7    6.15    2.80
   2   5  -7    5.23    1.68
   2   5  -7    3.53    1.70
   2  -5  -6   55.76    4.62
   2   5  -6   65.74    5.65
   2   5  -6   60.88    6.57
   2  -5  -6   52.71    6.09
   2  -5  -5    4.52    1.67
   2  -5  -5    6.31    1.42
   2  -5  -5    7.40    2.23
   2   5  -5    4.72    2.15
   2   5  -4  398.58   15.52
   2  -5  -4  423.67    8.11
   2  -5  -4  381.62   14.96
   2   5  -4  367.02   13.62
   2  -5  -4  373.98   13.28
   2   5  -3  372.15   14.78
   2  -5  -3  333.71   13.91
   2   5  -3  334.28   11.92
   2  -5  -3  328.39   11.12
   2   5  -2  628.88   18.85
   2  -5  -2  663.71   19.56
   2   5  -2  586.70   14.26
   2  -5  -2  569.41   12.93
   2   5  -1  466.12   16.03
   2  -5  -1  469.73   16.44
   2   5  -1  452.60   10.79
   2  -5  -1  423.21    9.22
   2   5   0  416.45   14.94
  -2  -5   0  421.14   15.97
   2  -5   0  419.52   15.66
   2   5   0  399.92    8.37
   2  -5   0  379.26    7.01
   2  -5   1  445.55   16.22
   2   5   1  475.76   15.76
  -2  -5  -1  454.78   16.96
  -2   5  -2 1275.31   14.39
   2  -5   2 1243.43   27.46
   2   5   2 1194.92   24.84
  -2  -5  -2 1208.82   28.89
  -2   5  -3  159.23    6.51
   2  -5   3  149.13    9.66
  -2  -5  -3  151.15   10.68
   2   5   3  150.42    8.85
  -2   5  -4  251.46    9.56
   2  -5   4  257.72   12.72
   2   5   4  248.16   11.35
   2  -5   5    3.34    1.51
   2  -5   5    4.94    2.27
  -2   5  -5    1.41    1.00
   2   5   5    2.45    1.23
   2  -5   6  457.56   14.77
  -2   5  -6  476.26   16.45
   2  -5   6  480.55   18.04
   2   5   6  457.81   15.45
  -2   5  -7   60.24    6.56
   2  -5   7   68.24    6.87
   2  -5   7   73.07    5.60
   2   5   7   67.25    5.90
  -2  -5  -7   67.36    8.17
   2   5   8  721.75   19.04
  -2   5  -8  681.31   23.10
   2  -5   8  721.28   22.50
   2  -5   8  713.71   16.75
  -2   5  -8  741.34   25.84
  -2  -5  -8  728.37   26.76
  -2   5  -9  885.09   28.05
   2  -5   9  905.14   25.43
  -2   5  -9  892.08   29.58
  -2  -5  -9  930.89   31.91
  -2   5 -10 2287.62   47.95
   2  -5  10 2243.02   40.09
  -2   5 -10 2327.58   50.45
  -2   5 -11  680.61   27.76
  -2   5 -11  718.42   29.47
  -2  -5 -11  694.47   30.55
  -2   5 -12  383.18   22.04
  -2   5 -12  414.28   23.51
  -2  -5 -12  421.58   25.10
  -2  -5 -13   77.66   11.32
  -2   5 -13   69.76    9.88
  -2   5 -14   29.13    3.92
  -2   5 -14   32.83    3.85
  -2  -5 -14   25.31    3.12
  -2  -5 -14   23.36    3.23
  -2   5 -14   24.72    3.59
  -2  -5 -14   24.43    7.50
  -2  -5 -14   23.76    3.43
  -2   5 -14   23.57    6.52
  -2  -5 -15   11.66    3.36
  -2   5 -15   12.16    4.91
  -2   5 -15   17.76    3.08
  -2   5 -15   15.96    2.38
  -2  -5 -15   17.43    2.92
  -2   5 -15   13.54    3.18
  -2  -5 -15   18.08    6.57
  -2   5 -15   18.84    3.06
  -2  -5 -15   17.66    2.81
  -2  -5 -15   16.62    2.67
  -2   5 -15   16.60    3.00
  -2  -5 -16  568.59   16.58
  -2  -5 -16  535.13   15.86
  -2   5 -16  564.37   17.76
  -2   5 -16  580.32   14.50
  -2   5 -16  572.95   16.46
  -2   5 -16  516.17   29.66
  -2  -5 -16  595.31   33.08
  -2   5 -16  536.83   17.22
  -2  -5 -16  553.72   15.31
  -2  -5 -16  564.71   15.49
  -2  -5 -16  573.10   33.81
  -2   5 -16  563.29   16.87
  -2   5 -17  192.92   18.74
  -2  -5 -17  214.43   10.13
  -2   5 -17  224.45   11.35
  -2  -5 -17  213.83   10.39
  -2   5 -17  209.60   10.11
  -2   5 -17  218.63   10.65
  -2  -5 -17  226.75    9.89
  -2  -5 -17  219.90    9.74
  -2   5 -17  229.62   11.39
  -2  -5 -18  559.34   16.25
  -2   5 -18  570.44   16.72
  -2  -5 -18  585.07   16.99
  -2   5 -18  572.45   17.16
  -2  -5 -18  609.06   16.03
  -2  -5 -18  590.24   15.87
  -2   5 -18  596.06   18.29
  -2  -5 -19  315.47   12.05
  -2   5 -19  300.94   12.02
  -2  -5 -19  314.90   11.50
  -2  -5 -19  319.84   12.38
  -2  -5 -19  321.13   11.37
  -2   5 -19  300.25   12.94
  -2   5 -19  307.70   12.52
  -2   5 -19  318.98   10.87
  -2   5 -19  313.39   11.71
  -2  -5 -20  431.81   13.80
  -2  -5 -20  428.05   13.07
  -2   5 -20  408.08   13.72
  -2  -5 -20  436.17   14.71
  -2  -5 -20  441.67   14.19
  -2  -5 -20  445.91   12.87
  -2   5 -20  433.70   15.08
  -2   5 -20  434.33   14.51
  -2   5 -20  437.88   13.39
  -2   5 -20  455.42   12.35
  -2  -5 -21  183.72    8.54
  -2  -5 -21  191.44    8.40
  -2  -5 -21  185.70    9.30
  -2  -5 -21  194.41    9.05
  -2  -5 -21  198.39    8.03
  -2   5 -21  195.23    9.35
  -2   5 -21  197.50    8.62
  -2   5 -21  191.80    7.45
  -2  -5 -22  427.69   11.88
  -2  -5 -22  410.80   11.89
  -2  -5 -22  406.01   12.95
  -2  -5 -22  424.43   12.44
  -2   5 -22  440.30   11.93
  -2   5 -22  410.93   12.77
  -2   5 -23  107.13    6.08
  -2  -5 -23  108.22    5.48
  -2  -5 -23  105.64    5.49
  -2  -5 -23  108.06    6.24
  -2  -5 -23  105.08    5.76
  -2   5 -23  107.36    5.79
  -2   5 -23  108.69    5.41
  -2  -5 -24   86.98    4.65
  -2  -5 -24   96.33    5.33
  -2  -5 -24   98.76    4.61
  -2   5 -24   95.01    5.14
  -2  -5 -24  101.21    5.48
  -2   5 -24   92.11    4.82
  -2  -5 -25   60.51    3.74
  -2   5 -25   62.57    3.50
  -2  -5 -25   69.99    3.97
   2  -6 -26  147.00    5.33
   2  -6 -26  150.88    5.72
   2   6 -25  183.37    6.75
   2  -6 -25  189.66    7.09
   2  -6 -25  195.58    7.51
   2  -6 -24  444.13   11.39
   2  -6 -24  467.03   12.41
   2   6 -24  461.04   11.94
   2  -6 -24  475.17   10.37
   2  -6 -24  478.40   13.04
   2  -6 -23  168.59    8.02
   2   6 -23  166.28    7.91
   2  -6 -23  171.69    7.07
   2  -6 -23  157.25    7.27
   2  -6 -23  170.49    8.57
   2  -6 -22  349.08   12.33
   2  -6 -22  386.31   10.90
   2   6 -22  362.45   12.40
   2  -6 -22  409.71   11.88
   2   6 -22  382.68   13.49
   2  -6 -22  388.94   13.65
   2   6 -22  363.79   11.23
   2  -6 -22  365.06   11.73
   2  -6 -21   38.78    3.86
   2  -6 -21   33.13    4.23
   2  -6 -21   33.65    3.81
   2   6 -21   37.26    4.37
   2   6 -21   33.61    3.66
   2   6 -21   41.35    4.88
   2   6 -21   38.82    4.47
   2   6 -20  201.91   10.58
   2   6 -20  198.60    9.01
   2  -6 -20  199.51    9.39
   2   6 -20  215.37   10.50
   2  -6 -20  210.19    9.12
   2  -6 -20  194.23   10.16
   2   6 -20  209.56    9.59
   2   6 -20  207.92   10.10
   2   6 -20  200.23    9.72
   2  -6 -19    5.70    1.85
   2   6 -19    4.29    1.42
   2   6 -19    8.13    2.10
   2   6 -19    4.64    1.44
   2  -6 -19    6.48    2.10
   2  -6 -19    4.05    1.47
   2   6 -19    4.95    2.04
   2  -6 -19    7.24    1.94
   2   6 -19    7.23    2.28
   2   6 -19    7.05    2.60
   2  -6 -19    3.82    1.88
   2   6 -19    8.57    2.30
   2  -6 -18  172.21    8.05
   2  -6 -18  170.73    9.69
   2   6 -18  166.63    9.87
   2   6 -18  170.09    8.49
   2   6 -18  178.01    9.63
   2  -6 -18  169.64    8.83
   2  -6 -18  178.28    9.87
   2   6 -18  182.02    9.21
   2   6 -18  176.98    9.76
   2  -6 -18  175.05    9.66
   2   6 -18  152.24    8.76
   2   6 -18  172.02    9.44
   2  -6 -17   28.41    4.07
   2   6 -17   26.64    3.74
   2  -6 -17   28.38    3.48
   2   6 -17   21.69    3.64
   2   6 -17   29.09    3.44
   2  -6 -17   22.68    3.71
   2   6 -17   23.06    3.44
   2   6 -17   27.22    3.43
   2  -6 -17   23.48    3.30
   2  -6 -17   30.20    4.11
   2   6 -17   29.68    4.04
   2   6 -17   26.03    3.67
   2  -6 -17   16.36    5.87
   2   6 -17   26.55    3.56
   2   6 -16  300.78   12.92
   2   6 -16  286.72   10.69
   2   6 -16  322.10   11.37
   2  -6 -16  298.35   11.41
   2   6 -16  299.33   12.21
   2   6 -16  296.13   12.11
   2  -6 -16  304.11   12.63
   2   6 -16  307.66   11.81
   2  -6 -16  291.26   10.60
   2  -6 -16  290.29   23.43
   2   6 -16  283.92   23.18
   2   6 -16  306.08   11.98
   2   6 -16  294.22   12.23
   2  -6 -16  275.51   11.86
   2   6 -15  146.21    8.12
   2  -6 -15  152.02    8.57
   2   6 -15  168.52    8.91
   2   6 -15  168.03    8.92
   2  -6 -15  154.54    7.57
   2  -6 -15  153.48    7.95
   2   6 -15  158.87    8.63
   2   6 -15  150.86   16.34
   2  -6 -15  123.53   14.55
   2  -6 -15  175.72   15.41
   2  -6 -15  161.45    8.89
   2   6 -15  157.12    9.09
   2  -6 -14  908.01   33.58
   2  -6 -14  842.90   36.97
   2   6 -14  817.32   36.64
   2  -6 -13 1090.08   35.20
   2   6 -13  971.74   38.14
   2  -6 -13 1006.69   38.84
   2   6 -12 1203.04   40.30
   2  -6 -12 1194.91   40.50
   2  -6 -11  531.51   21.93
   2  -6 -11  520.74   19.10
   2  -6 -11  459.83   23.93
   2   6 -11  474.14   24.10
   2  -6 -10  348.78   16.52
   2  -6 -10  323.95   15.32
   2   6 -10  316.98   18.56
   2  -6 -10  302.06   18.57
   2  -6  -9   -0.13    2.12
   2  -6  -9    6.68    2.46
   2  -6  -9    7.65    3.10
   2   6  -9    7.25    3.48
   2  -6  -8  337.16   14.02
   2   6  -8  347.19   13.88
   2   6  -8  331.32   16.99
   2  -6  -7  776.70   19.12
   2   6  -7  706.82   24.02
   2   6  -7  749.46   20.72
   2  -6  -7  677.86   23.56
   2  -6  -6   97.05    8.03
   2  -6  -6  112.06    6.29
   2   6  -6  109.04    9.25
   2   6  -6  102.02    7.62
   2  -6  -6  100.30    8.47
   2   6  -5  328.57   15.66
   2  -6  -5  311.62   14.23
   2  -6  -5  353.81    9.23
   2   6  -5  302.51   13.85
   2  -6  -5  277.56   13.08
   2   6  -4   87.10    8.01
   2  -6  -4   79.18    2.94
   2  -6  -4   76.52    7.19
   2   6  -4   65.76    6.11
   2  -6  -4   73.81    6.28
   2   6  -3  703.61   21.92
   2  -6  -3  691.66   21.20
   2   6  -3  613.93   17.30
   2  -6  -3  643.98   16.55
   2   6  -2 1619.00   32.56
   2  -6  -2 1675.30   32.86
   2   6  -2 1521.43   24.73
   2  -6  -2 1503.61   22.86
   2   6  -1 1046.88   25.90
   2  -6  -1 1078.09   26.56
   2   6  -1 1036.16   18.46
   2  -6  -1 1001.38   16.37
   2   6   0 1687.02   32.43
   2  -6   0 1698.74   33.54
   2   6   1  554.96   18.50
   2   6   1  579.82   10.02
   2   6   2   78.15    7.03
   2   6   2   79.38    2.93
   2  -6   2   81.01    7.68
   2  -6   3  306.37   14.84
   2   6   3  289.97   13.29
   2  -6   4 1241.93   30.36
   2   6   4 1203.88   26.77
  -2  -6  -5   23.65    2.78
   2  -6   5   19.53    4.24
  -2   6  -5   18.46    2.94
   2   6   5   19.02    3.61
  -2   6  -6  910.67   22.38
   2  -6   6  910.94   26.64
   2  -6   6  890.05   22.32
   2   6   6  902.89   23.18
  -2   6  -7  181.65   10.93
   2  -6   7  179.32   11.91
   2  -6   7  188.89    9.89
   2   6   7  175.50   10.08
  -2  -6  -7  191.12   13.82
   2   6   8  317.02   13.38
  -2   6  -8  324.66   18.02
  -2   6  -8  299.68   15.18
   2  -6   8  289.81   15.64
  -2  -6  -8  316.19   18.39
  -2   6  -9  473.89   22.59
  -2   6  -9  440.02   19.74
   2  -6   9  486.83   20.17
  -2  -6  -9  472.28   23.70
  -2   6 -10  637.18   27.37
  -2   6 -10  598.58   24.60
   2  -6  10  652.25   23.29
  -2  -6 -10  650.29   29.09
  -2   6 -11  185.68   15.27
  -2   6 -11  174.38   14.05
  -2  -6 -11  179.89   16.13
  -2   6 -12  152.34   15.02
  -2   6 -12  142.88   13.29
  -2  -6 -12  153.91   15.72
  -2   6 -13  152.59   15.35
  -2   6 -13  122.44   12.95
  -2  -6 -13  151.40   16.20
  -2  -6 -14  355.45   12.78
  -2  -6 -14  311.74   11.21
  -2   6 -14  330.28   13.04
  -2   6 -14  329.78   11.06
  -2   6 -14  323.62   11.75
  -2   6 -14  284.52   20.59
  -2   6 -14  314.85   12.69
  -2  -6 -14  323.67   12.31
  -2  -6 -14  316.52   11.04
  -2  -6 -14  316.84   24.12
  -2   6 -14  303.71   11.82
  -2   6 -15  224.68   10.43
  -2   6 -15  219.41    9.08
  -2   6 -15  221.98   10.04
  -2  -6 -15  232.91   20.50
  -2   6 -15  230.96   19.31
  -2   6 -15  237.47   11.21
  -2  -6 -15  218.03    9.34
  -2  -6 -15  199.18   19.91
  -2  -6 -15  235.91   10.67
  -2  -6 -16  566.19   16.74
  -2  -6 -16  562.19   16.11
  -2   6 -16  551.70   16.23
  -2   6 -16  575.89   14.69
  -2   6 -16  558.04   30.69
  -2  -6 -16  606.15   33.58
  -2  -6 -16  563.94   15.78
  -2   6 -16  578.29   17.86
  -2  -6 -16  571.06   15.34
  -2  -6 -16  608.27   35.19
  -2   6 -16  550.27   16.68
  -2  -6 -17  146.62    8.28
  -2   6 -17  143.39    8.42
  -2  -6 -17  155.45    8.84
  -2   6 -17  144.51    8.63
  -2   6 -17  149.07    9.27
  -2  -6 -17  156.62    8.10
  -2  -6 -17  158.47    8.41
  -2  -6 -18  550.66   15.87
  -2   6 -18  532.96   16.02
  -2  -6 -18  556.20   16.53
  -2  -6 -18  579.77   15.67
  -2  -6 -18  574.48   15.41
  -2   6 -18  541.45   17.29
  -2   6 -18  540.33   16.62
  -2   6 -18  551.30   14.87
  -2  -6 -19  193.01    9.27
  -2  -6 -19  188.42    8.71
  -2   6 -19  180.21    9.26
  -2  -6 -19  184.89    9.45
  -2  -6 -19  179.11    8.53
  -2   6 -19  191.37    9.79
  -2   6 -19  192.94    9.21
  -2   6 -19  185.36    8.33
  -2  -6 -20  218.88    9.49
  -2  -6 -20  242.95    9.63
  -2  -6 -20  240.59   10.83
  -2  -6 -20  234.54   10.27
  -2  -6 -20  233.58    9.27
  -2   6 -20  229.19   10.41
  -2   6 -20  257.61   10.27
  -2   6 -20  242.69    9.06
  -2  -6 -21   39.09    3.91
  -2  -6 -21   37.02    3.65
  -2  -6 -21   35.51    4.01
  -2  -6 -21   39.14    4.38
  -2  -6 -21   40.20    3.63
  -2   6 -21   43.20    4.17
  -2   6 -21   40.22    3.44
  -2   6 -21   33.96    3.98
  -2   6 -22   21.56    3.11
  -2  -6 -22   19.60    2.55
  -2  -6 -22   23.55    2.82
  -2   6 -22   24.65    3.00
  -2   6 -22   25.29    2.48
  -2   6 -22   19.15    2.73
  -2  -6 -22   24.30    3.19
  -2  -6 -22   19.74    3.02
  -2   6 -23   18.82    2.66
  -2  -6 -23   15.42    2.35
  -2  -6 -23   15.32    2.24
  -2  -6 -23   17.08    2.13
  -2   6 -23   14.59    2.17
  -2   6 -23   13.32    2.02
  -2  -6 -23   15.18    2.07
  -2   6 -24    7.16    1.57
  -2  -6 -24    6.59    1.58
  -2  -6 -24    4.73    1.29
  -2   6 -25   96.25    4.14
  -2  -6 -25   96.80    4.42
  -2  -6 -25   92.23    4.23
   2  -7 -26    3.95    1.13
   2  -7 -26    5.54    1.10
   2  -7 -25    7.27    1.66
   2  -7 -25    7.43    1.52
   2  -7 -24    0.79    1.36
   2   7 -24    0.55    1.17
   2  -7 -24    1.27    0.89
   2  -7 -24    1.83    1.37
   2  -7 -23  401.30   11.70
   2   7 -23  392.33   11.81
   2  -7 -23  411.09   12.81
   2  -7 -22   25.81    2.87
   2   7 -22   30.29    3.65
   2  -7 -22   26.05    3.47
   2  -7 -22   31.01    3.12
   2  -7 -22   27.99    3.17
   2  -7 -21  409.48   12.48
   2   7 -21  417.06   11.79
   2  -7 -21  426.59   12.45
   2  -7 -21  397.82   13.56
   2   7 -21  405.69   13.51
   2   7 -21  424.63   14.73
   2   7 -20   27.67    3.90
   2   7 -20   26.65    3.20
   2  -7 -20   26.74    3.45
   2  -7 -20   28.00    3.87
   2   7 -20   32.27    4.47
   2   7 -20   33.73    4.29
   2  -7 -20   28.24    3.49
   2   7 -19  139.82    8.99
   2   7 -19  141.33    7.38
   2  -7 -19  132.85    7.54
   2   7 -19  138.21    8.44
   2  -7 -19  142.49    7.92
   2  -7 -19  122.93    8.13
   2  -7 -19  129.66    8.36
   2   7 -19  137.14    8.31
   2  -7 -19  134.36    8.30
   2   7 -19  135.43    8.11
   2   7 -19  134.67    8.42
   2  -7 -18   21.26    3.02
   2  -7 -18   24.11    4.00
   2   7 -18   25.27    4.20
   2   7 -18   22.90    3.42
   2   7 -18   25.57    3.18
   2  -7 -18   29.54    3.66
   2  -7 -18   28.61    4.07
   2   7 -18   24.14    3.60
   2  -7 -18   20.28    3.54
   2   7 -18   25.39    3.69
   2   7 -18   21.85    3.65
   2  -7 -17   76.43    5.62
   2   7 -17   74.20    6.69
   2   7 -17   72.64    6.16
   2  -7 -17   81.07    6.03
   2  -7 -17   80.35    6.68
   2   7 -17   82.25    6.57
   2   7 -17   71.99    6.02
   2  -7 -17   72.10    6.20
   2   7 -17   83.16    6.56
   2  -7 -16    0.75    1.53
   2   7 -16    1.04    1.79
   2  -7 -16    1.87    1.31
   2   7 -16    2.27    1.21
   2   7 -16    2.17    1.33
   2  -7 -16    3.23    1.29
   2  -7 -16    3.41    2.02
   2   7 -16    2.10    1.37
   2   7 -16    2.28    1.26
   2   7 -16    5.17    3.32
   2  -7 -15   80.41    5.71
   2   7 -15   84.88    6.81
   2  -7 -15   73.23    5.47
   2   7 -15   84.13    6.42
   2  -7 -15   67.86   11.39
   2  -7 -15   75.94    6.24
   2   7 -15   82.84    6.30
   2   7 -15   69.76    5.81
   2  -7 -15   76.46    6.28
   2   7 -15   74.74    6.07
   2   7 -15   88.71   12.58
   2   7 -14    4.50    4.98
   2   7 -14   -0.82    1.63
   2  -7 -14    4.67    3.40
   2  -7 -14   -0.72    1.06
   2   7 -14    0.38    1.26
   2   7 -14    0.46    1.26
   2   7 -14    0.23    1.36
   2  -7 -14    2.64    1.57
   2   7 -13  486.76   27.51
   2  -7 -13  499.08   27.81
   2  -7 -12   19.63    5.78
   2   7 -12   19.95    5.44
   2   7 -11 1473.94   43.35
   2  -7 -11 1554.73   35.59
   2   7 -10   85.45    9.86
   2  -7 -10   72.49    9.37
   2  -7 -10   77.76    8.12
   2   7  -9  978.66   31.74
   2  -7  -9 1002.76   32.82
   2  -7  -8   10.63    3.84
   2   7  -8   12.49    2.97
   2   7  -8   17.69    4.32
   2   7  -7  502.62   18.62
   2  -7  -7  497.27   19.25
   2  -7  -7  472.83   20.11
   2   7  -6  405.24   19.17
   2   7  -6  429.18   17.13
   2  -7  -6  395.66   17.03
   2  -7  -6  403.26   17.49
   2   7  -6  361.24   16.90
   2   7  -5  137.60   10.90
   2   7  -5  136.71    9.85
   2  -7  -5  129.72    9.86
   2  -7  -5  124.57    9.20
   2   7  -5  118.14    9.19
   2  -7  -4    4.41    3.02
   2   7  -4    4.29    2.79
   2  -7  -4    3.97    1.79
   2   7  -4    5.88    2.19
   2   7  -3  124.78   10.22
   2  -7  -3  116.77    9.54
   2  -7  -3  103.97    7.23
   2   7  -3  112.12    7.96
   2   7  -2   42.36    6.09
   2  -7  -2   50.23    6.19
   2  -7  -2   38.46    4.00
   2   7  -2   44.88    4.64
   2   7  -1 2684.57   45.16
   2  -7  -1 2677.40   44.78
   2  -7  -1 2538.57   28.96
   2   7  -1 2519.87   31.54
   2  -7   0  182.80   12.04
   2   7   0  181.92   11.68
   2   7   0  172.55    7.51
   2  -7   1 1561.75   35.09
   2   7   1 1501.18   32.85
   2   7   1 1503.93   19.55
   2  -7   2   50.96    6.57
   2   7   2   44.96    5.81
   2  -7   3  503.90   20.46
   2   7   3  521.97   19.26
   2  -7   4   46.56    6.50
   2   7   4   41.73    5.55
  -2  -7  -5  405.08   12.91
   2  -7   5  362.38   17.74
   2   7   5  335.11   15.25
  -2   7  -5  381.87   12.84
   2   7   6   25.58    4.43
   2  -7   6   18.35    4.34
  -2   7  -6   24.18    3.60
   2   7   7 1192.58   28.23
   2  -7   7 1125.11   32.32
   2  -7   7 1162.88   26.73
  -2   7  -7 1173.11   27.43
  -2  -7  -7 1151.08   34.95
  -2   7  -8   46.76    6.03
   2  -7   8   42.82    6.78
  -2  -7  -8   44.42    7.51
   2   7   8   51.57    5.80
  -2   7  -8   39.35    6.92
  -2   7  -9 1201.18   32.26
   2  -7   9 1135.24   33.48
  -2   7  -9 1232.76   38.17
   2  -7  10   44.71    6.63
  -2   7 -10   36.13    6.04
  -2  -7 -10   49.83    8.72
  -2   7 -10   31.12    6.50
  -2   7 -11  777.79   29.38
  -2  -7 -11  807.34   35.37
  -2   7 -11  817.16   33.87
  -2   7 -12    8.22    3.28
  -2  -7 -12    4.79    3.44
  -2   7 -12    5.54    2.81
  -2   7 -13  214.52   10.30
  -2  -7 -13  200.95    9.57
  -2   7 -13  195.89    8.71
  -2   7 -13  201.13   16.44
  -2   7 -13  202.49   18.28
  -2  -7 -13  206.06    9.66
  -2  -7 -13  200.80    8.84
  -2  -7 -13  211.50   19.37
  -2  -7 -14  117.76    7.46
  -2  -7 -14  114.50    6.79
  -2   7 -14  115.53    7.38
  -2   7 -14   99.89    6.68
  -2   7 -14  110.56    6.56
  -2   7 -14   94.20   11.75
  -2   7 -14  115.26    7.78
  -2  -7 -14  117.79    7.50
  -2  -7 -14  104.31    6.34
  -2  -7 -14  114.62   15.08
  -2   7 -15   72.47   10.94
  -2   7 -15   99.33    7.05
  -2   7 -15   90.57    6.52
  -2  -7 -15   86.38    6.69
  -2  -7 -15   90.93    6.79
  -2  -7 -15   85.89    5.84
  -2   7 -15   93.80    7.31
  -2  -7 -15   89.54   13.74
  -2   7 -16    6.01    2.27
  -2   7 -16    6.39    1.87
  -2  -7 -16    4.84    1.90
  -2   7 -16    3.73    1.73
  -2  -7 -16    4.40    1.37
  -2  -7 -16    4.56    2.06
  -2  -7 -16    7.43    2.70
  -2   7 -17  405.98   13.90
  -2  -7 -17  433.56   13.90
  -2  -7 -17  419.73   13.01
  -2   7 -17  437.32   13.65
  -2  -7 -17  409.75   14.30
  -2   7 -17  416.47   14.55
  -2   7 -18    9.04    2.28
  -2  -7 -18    9.11    2.12
  -2   7 -18    8.95    2.51
  -2  -7 -18   11.87    2.41
  -2  -7 -18    9.57    2.24
  -2  -7 -18   12.10    2.82
  -2   7 -18   11.32    2.27
  -2   7 -19  684.00   18.09
  -2  -7 -19  738.46   16.76
  -2  -7 -19  714.12   17.10
  -2  -7 -19  711.81   16.88
  -2  -7 -19  722.10   18.38
  -2   7 -19  720.01   17.70
  -2   7 -19  699.48   16.27
  -2   7 -20  130.29    7.69
  -2  -7 -20  134.12    6.88
  -2  -7 -20  141.59    6.59
  -2  -7 -20  130.83    7.03
  -2  -7 -20  134.90    7.02
  -2  -7 -20  132.94    7.67
  -2   7 -20  141.92    7.60
  -2   7 -20  129.96    6.58
  -2   7 -21  579.85   15.14
  -2  -7 -21  579.43   13.66
  -2  -7 -21  598.34   13.57
  -2  -7 -21  576.16   13.48
  -2  -7 -21  583.05   15.12
  -2  -7 -21  556.88   15.10
  -2   7 -21  588.32   14.58
  -2   7 -21  582.45   12.94
  -2   7 -22   16.72    2.04
  -2   7 -22   20.66    2.70
  -2  -7 -22   18.67    2.31
  -2  -7 -22   18.73    2.35
  -2   7 -22   12.98    2.37
  -2  -7 -22   16.91    2.73
  -2  -7 -22   15.75    2.71
  -2   7 -22   16.00    2.60
  -2  -7 -23  162.04    5.67
  -2   7 -23  164.45    6.50
  -2  -7 -23  156.13    6.56
  -2  -7 -23  160.80    6.93
  -2   7 -23  164.25    6.75
  -2  -7 -24    0.75    0.72
  -2  -7 -24    0.29    0.96
  -2   7 -24    1.16    0.89
  -2   7 -25  107.76    4.11
  -2  -7 -25  111.54    4.35
  -2  -7 -25  106.54    4.05
   2  -8 -25   19.27    2.12
   2  -8 -25   18.01    2.16
   2  -8 -24  308.81    9.46
   2  -8 -24  322.41    9.81
   2   8 -24  310.87    9.10
   2  -8 -23    3.99    1.90
   2   8 -23    4.16    1.74
   2  -8 -23    4.73    1.35
   2  -8 -23    4.79    1.38
   2  -8 -22  378.87   10.70
   2  -8 -22  362.94   11.72
   2   8 -22  377.26   12.07
   2   8 -21   25.07    3.68
   2  -8 -21   23.08    3.26
   2  -8 -21   19.98    2.86
   2  -8 -21   22.99    2.94
   2  -8 -20  229.35    9.20
   2   8 -20  240.52   10.65
   2  -8 -20  237.97    9.87
   2  -8 -20  224.64   10.50
   2   8 -20  245.53   10.84
   2   8 -20  227.26   10.12
   2   8 -19   18.29    3.29
   2   8 -19   18.54    3.35
   2  -8 -19   18.07    3.19
   2  -8 -19   18.69    3.28
   2  -8 -19   15.73    2.60
   2  -8 -19   17.28    3.24
   2   8 -19   15.04    3.40
   2   8 -19   18.86    3.34
   2  -8 -19   17.87    2.99
   2  -8 -18  209.88   10.65
   2   8 -18  193.72   10.69
   2  -8 -18  209.13    9.34
   2  -8 -18  201.79    9.00
   2  -8 -18  206.16   10.59
   2   8 -18  198.64   10.05
   2   8 -18  200.46    9.89
   2  -8 -18  200.45   10.01
   2   8 -18  200.67   10.18
   2   8 -17   17.36    3.39
   2   8 -17   20.86    3.46
   2  -8 -17   16.03    3.14
   2  -8 -17   15.59    3.10
   2  -8 -17   19.13    3.00
   2   8 -17   18.97    3.66
   2  -8 -17   19.59    2.86
   2   8 -17   14.98    3.01
   2  -8 -16  429.12   13.45
   2   8 -16  432.53   15.86
   2   8 -16  428.26   14.64
   2  -8 -16  415.86   13.10
   2   8 -16  434.36   14.98
   2  -8 -16  410.32   14.25
   2   8 -16  406.42   14.21
   2  -8 -16  449.07   15.54
   2   8 -16  441.61   14.92
   2   8 -16  411.04   28.25
   2  -8 -15   59.32    5.04
   2   8 -15   60.13    5.94
   2   8 -15   67.66    5.88
   2  -8 -15   70.76   11.75
   2  -8 -15   65.66    5.92
   2  -8 -15   61.51    5.67
   2   8 -15   68.73    5.80
   2   8 -15   61.33    5.65
   2   8 -15   58.91    5.34
   2   8 -15   63.61   10.78
   2   8 -14  903.66   22.07
   2   8 -14  913.79   20.42
   2   8 -14  873.71   38.76
   2  -8 -14  803.25   37.06
   2   8 -14  880.44   20.25
   2   8 -14  907.32   20.63
   2  -8 -14  856.95   19.83
   2   8 -14  887.82   20.15
   2  -8 -14  885.28   18.96
   2  -8 -13   35.86    7.61
   2   8 -13   34.49    4.12
   2  -8 -13   41.32    4.12
   2   8 -13   38.25    4.26
   2   8 -13   35.63    7.82
   2  -8 -12  853.85   35.59
   2   8 -12  852.36   35.27
   2   8 -11   22.93    5.93
   2  -8 -11   11.26    5.01
   2  -8 -11   14.47    3.97
   2  -8 -10  399.81   22.50
   2   8 -10  398.22   22.08
   2   8  -9   51.81    7.62
   2  -8  -9   42.47    7.13
   2   8  -8  112.20   10.50
   2  -8  -8   96.08   10.07
   2   8  -8  107.98    9.43
   2   8  -7   47.74    7.03
   2  -8  -7   54.13    7.25
   2   8  -7   51.80    6.62
   2  -8  -7   48.72    6.46
   2   8  -6  882.73   27.85
   2  -8  -6  926.96   27.55
   2   8  -6  943.69   27.73
   2  -8  -6  921.63   27.66
   2   8  -5  125.30    9.89
   2  -8  -5  117.30    9.29
   2   8  -5  130.30   10.24
   2   8  -5  126.11   11.44
   2  -8  -5  120.16   10.09
   2   8  -4  571.21   20.18
   2  -8  -4  624.04   19.80
   2   8  -4  642.22   25.14
   2   8  -4  649.26   23.19
   2  -8  -4  649.57   23.06
   2   8  -3  180.22   10.59
   2  -8  -3  175.47    9.90
   2   8  -3  173.74   12.89
   2  -8  -3  184.10   12.42
   2   8  -2  347.18   13.64
   2  -8  -2  322.67   12.52
   2   8  -2  349.47   18.00
   2  -8  -2  364.70   17.53
   2   8  -1  388.67   13.43
   2  -8  -1  369.16   12.32
   2   8  -1  371.12   18.24
   2  -8  -1  413.28   18.80
   2   8   0 2957.76   50.63
   2   8   0 2917.55   34.03
   2   8   1  434.43   19.21
   2  -8   1  456.53   20.32
   2   8   2  883.86   27.05
   2  -8   2  882.50   28.49
   2   8   3   23.64    4.78
   2  -8   3   19.13    4.66
   2   8   4  109.84    9.50
  -2  -8  -4  126.41    8.46
   2  -8   4  138.11   11.72
   2   8   5    2.94    2.11
  -2  -8  -5    0.66    0.78
   2   8   6 1001.94   28.00
   2  -8   6 1015.44   32.49
  -2  -8  -7   -0.82    3.44
   2   8   7    0.22    1.64
   2  -8   7    1.00    1.32
   2  -8   7    0.10    2.83
  -2  -8  -8 1385.86   41.97
  -2   8  -8 1423.09   41.25
   2  -8   8 1385.42   38.83
  -2  -8  -9   39.66    7.74
  -2   8  -9   51.61    8.44
   2  -8   9   44.15    7.20
  -2  -8 -10  332.50   22.54
  -2   8 -10  333.38   21.56
   2  -8  10  312.63   19.02
  -2  -8 -11    3.81    3.01
  -2   8 -11    2.20    3.92
  -2   8 -12  271.57   21.23
  -2  -8 -12  266.41   21.70
  -2   8 -13    4.83    1.74
  -2   8 -13    4.09    4.66
  -2  -8 -13    4.01    1.52
  -2   8 -13    0.39    1.08
  -2  -8 -13    3.07    1.45
  -2  -8 -14  386.14   12.20
  -2  -8 -14  377.23   13.53
  -2   8 -14  366.05   13.27
  -2   8 -14  362.64   12.69
  -2  -8 -14  413.37   28.80
  -2  -8 -14  387.67   13.76
  -2  -8 -15    5.56    3.70
  -2   8 -15    6.40    1.71
  -2  -8 -15    4.35    1.91
  -2   8 -15    5.54    1.60
  -2  -8 -15    3.64    1.40
  -2  -8 -15    9.22    4.81
  -2  -8 -15    3.68    1.90
  -2   8 -15    2.81    1.21
  -2   8 -16  432.97   13.86
  -2  -8 -16  460.26   13.38
  -2  -8 -16  430.25   14.78
  -2   8 -16  421.81   14.47
  -2   8 -17    2.71    1.58
  -2  -8 -17    2.71    1.27
  -2  -8 -17    0.88    1.28
  -2  -8 -17    2.67    1.58
  -2   8 -17    3.26    1.68
  -2   8 -18  266.75   10.45
  -2  -8 -18  274.44   10.89
  -2  -8 -18  287.82   10.34
  -2  -8 -18  277.37   11.61
  -2   8 -18  269.85   11.45
  -2   8 -19    5.88    1.96
  -2   8 -19    6.68    2.43
  -2  -8 -19    2.26    1.24
  -2  -8 -19    5.17    1.64
  -2  -8 -19    4.32    1.96
  -2   8 -19    0.82    1.35
  -2   8 -20   49.25    4.11
  -2   8 -20   48.89    4.53
  -2  -8 -20   50.87    4.29
  -2  -8 -20   51.39    4.03
  -2  -8 -20   51.79    4.82
  -2   8 -20   45.40    4.55
  -2   8 -21   21.03    2.90
  -2   8 -21   22.87    2.59
  -2  -8 -21   26.24    2.83
  -2  -8 -21   23.75    2.68
  -2  -8 -21   22.95    3.20
  -2  -8 -21   22.86    3.16
  -2   8 -21   22.36    3.13
  -2   8 -21   22.79    2.99
  -2  -8 -22  105.23    5.08
  -2  -8 -22  101.54    5.79
  -2  -8 -22  104.02    5.80
  -2   8 -22  105.74    5.59
  -2   8 -22   98.42    4.61
  -2   8 -22  105.81    5.77
  -2  -8 -23    8.79    1.71
  -2  -8 -23    9.74    1.75
  -2   8 -23    8.73    1.53
  -2   8 -23    9.33    1.72
  -2  -8 -24   60.03    3.61
  -2   8 -24   53.38    3.26
  -2  -8 -24   54.48    3.29
  -2  -8 -24   54.79    3.28
   2  -9 -25   42.82    2.86
   2  -9 -25   43.60    2.96
   2  -9 -24    6.22    1.45
   2  -9 -24    4.35    1.33
   2   9 -23  116.41    5.95
   2  -9 -23  117.74    6.29
   2  -9 -23  116.23    5.41
   2  -9 -23  118.89    5.15
   2  -9 -22   18.44    2.59
   2   9 -22   19.34    2.71
   2  -9 -22   18.96    2.38
   2   9 -21  162.51    8.15
   2  -9 -21  165.94    7.65
   2  -9 -21  169.25    8.29
   2  -9 -20  211.72   10.18
   2  -9 -20  211.80    9.82
   2  -9 -20  203.50    9.04
   2   9 -20  218.65    9.95
   2   9 -20  211.29    9.80
   2   9 -20  189.61    9.11
   2  -9 -19  126.53    8.22
   2   9 -19  128.15    7.93
   2  -9 -19  128.96    7.99
   2   9 -19  139.20    8.28
   2   9 -19  128.63    7.83
   2  -9 -18  152.78    9.08
   2   9 -18  170.52    9.25
   2  -9 -18  159.45    9.23
   2  -9 -18  158.32    8.65
   2   9 -18  162.22    8.85
   2   9 -18  157.86    8.96
   2  -9 -17   80.48    6.71
   2  -9 -17   76.57    6.09
   2   9 -17   85.46    6.66
   2   9 -17   82.60    6.50
   2   9 -17   77.57    6.33
   2  -9 -17   83.27    6.00
   2  -9 -16    7.33    2.19
   2   9 -16    7.23    2.21
   2   9 -16   10.41    2.76
   2   9 -16    7.04    2.36
   2  -9 -16    9.30    2.30
   2  -9 -16   11.75    2.46
   2  -9 -15  319.37   11.91
   2   9 -15  320.26   12.69
   2   9 -15  314.19   12.33
   2  -9 -15  307.84   12.21
   2  -9 -15  313.64   12.98
   2   9 -15  315.77   12.59
   2   9 -15  299.28   23.29
   2  -9 -15  291.94   23.21
   2   9 -14   88.31   12.38
   2   9 -14   87.70    5.50
   2  -9 -14   80.28   11.74
   2   9 -14   87.36    6.62
   2  -9 -14   81.68    6.30
   2   9 -14   90.05    6.58
   2  -9 -14   76.90    6.29
   2   9 -14   85.24    6.46
   2  -9 -14   88.91    6.23
   2   9 -14   91.70    5.52
   2   9 -13  303.37   10.32
   2   9 -13  308.12   11.93
   2   9 -13  294.50   11.53
   2  -9 -13  286.97   11.69
   2  -9 -13  295.58   22.15
   2   9 -13  295.67   22.05
   2   9 -13  302.18   10.03
   2  -9 -13  297.98   11.23
   2   9 -13  276.49   11.27
   2  -9 -12  205.93    9.17
   2   9 -12  208.33    9.55
   2  -9 -12  196.82   17.66
   2   9 -12  211.22   17.98
   2  -9 -11  504.71   22.99
   2   9 -11  465.79   25.51
   2  -9 -10  278.76   19.20
   2   9 -10  278.94   18.91
   2   9  -9  607.70   26.80
   2  -9  -9  593.85   26.86
   2  -9  -8  282.92   17.63
   2   9  -8  290.36   17.71
   2   9  -8  322.89   17.34
   2  -9  -7  236.49   15.38
   2   9  -7  261.48   15.78
   2   9  -7  236.88   15.93
   2  -9  -7  257.28   15.49
   2   9  -6   42.63    6.36
   2  -9  -6   40.78    6.12
   2  -9  -6   39.79    6.27
   2   9  -6   36.33    6.12
   2  -9  -5  982.29   27.87
   2   9  -5  975.37   30.32
   2  -9  -5  980.08   30.06
   2   9  -5  902.38   28.14
   2  -9  -4  494.17   18.43
   2   9  -4  491.13   21.51
   2   9  -4  487.47   23.46
   2  -9  -4  465.51   20.83
   2   9  -4  472.58   19.18
   2  -9  -3  407.11   15.72
   2   9  -3  421.55   21.45
   2   9  -3  383.77   19.18
   2   9  -3  381.48   16.35
   2  -9  -3  438.41   20.32
   2   9  -2  466.33   22.29
   2   9  -2  439.51   20.70
   2   9  -2  434.88   16.52
   2  -9  -2  484.06   21.42
   2   9  -1  432.95   21.18
   2   9  -1  464.58   15.96
   2  -9  -1  467.96   21.28
   2  -9   0   87.07    9.59
   2   9   0   89.96    9.76
   2  -9   1  353.06   19.05
   2   9   1  357.10   18.91
   2  -9   2  197.63   14.43
   2   9   2  191.91   13.66
   2  -9   3  897.28   31.27
   2   9   3  884.60   29.10
  -2  -9  -4  271.09   13.26
   2  -9   4  226.43   16.04
   2   9   4  248.57   15.30
  -2  -9  -5 1053.99   25.15
   2  -9   5  974.30   33.40
   2   9   5  955.72   29.99
   2  -9   6  881.10   32.14
   2   9   6  858.76   27.92
   2  -9   7  524.24   25.22
   2  -9   7  467.94   19.88
  -2  -9  -7  537.32   26.13
   2   9   7  534.29   21.53
  -2  -9  -8  331.98   21.46
  -2   9  -8  292.43   19.78
   2  -9   8  298.59   19.12
  -2  -9  -9  321.16   22.04
   2  -9   9  292.06   19.26
  -2   9  -9  322.91   21.55
   2  -9  10   58.03    8.76
  -2   9 -10   57.74    9.99
  -2  -9 -10   65.44   10.67
  -2   9 -11   26.96    3.42
  -2  -9 -11   38.73    8.32
  -2   9 -11   26.53    7.28
   2  -9  11   26.48    5.54
  -2  -9 -12  743.68   37.49
  -2  -9 -12  693.17   16.02
  -2  -9 -12  681.25   17.49
  -2   9 -12  688.89   17.23
  -2   9 -12  731.38   35.76
  -2   9 -12  714.64   17.59
  -2   9 -13  147.39    8.22
  -2  -9 -13  143.29    8.26
  -2   9 -13  143.72    8.16
  -2   9 -13  177.86   18.38
  -2  -9 -13  145.96   16.79
  -2   9 -14  622.54   17.00
  -2  -9 -14  622.82   17.50
  -2  -9 -14  653.95   15.59
  -2   9 -14  599.19   16.93
  -2  -9 -14  614.13   17.60
  -2  -9 -15  160.72    7.78
  -2  -9 -15  147.68    8.73
  -2  -9 -15  150.93    8.86
  -2   9 -15  148.39    8.55
  -2   9 -15  152.68    8.39
  -2   9 -16   73.52    4.89
  -2  -9 -16   73.80    6.21
  -2   9 -16   73.81    5.85
  -2  -9 -16   78.90    5.47
  -2   9 -16   67.98    5.79
  -2  -9 -17  170.02    9.24
  -2  -9 -17  166.83    8.63
  -2  -9 -17  174.24    7.89
  -2   9 -17  173.15    8.66
  -2   9 -17  165.63    8.94
  -2  -9 -18  160.35    7.34
  -2  -9 -18  154.81    8.58
  -2  -9 -18  147.44    7.94
  -2   9 -18  158.27    7.99
  -2   9 -18  144.49    8.15
  -2  -9 -19  370.45   10.57
  -2  -9 -19  345.74   11.53
  -2   9 -19  337.26   11.98
  -2  -9 -19  331.39   12.10
  -2   9 -19  327.65   10.90
  -2   9 -19  345.42   11.95
  -2  -9 -20  295.07   10.86
  -2   9 -20  286.25   10.36
  -2   9 -20  282.03    9.43
  -2  -9 -20  281.44    9.78
  -2   9 -21  223.53    7.61
  -2   9 -21  237.26    8.80
  -2  -9 -21  216.18    7.84
  -2  -9 -21  216.51    8.73
  -2  -9 -21  222.05    8.77
  -2   9 -21  224.57    8.63
  -2   9 -22  190.73    7.31
  -2  -9 -22  195.80    6.59
  -2   9 -22  197.02    7.37
  -2  -9 -22  193.46    7.46
  -2  -9 -22  205.63    7.77
  -2   9 -23  104.68    4.78
  -2  -9 -23   93.54    4.62
  -2  -9 -23  108.21    5.01
  -2   9 -23  107.93    4.88
  -2  -9 -24   54.99    3.11
  -2  -9 -24   48.06    2.83
  -2   9 -24   54.05    3.03
   2 -10 -24   27.01    2.47
   2 -10 -24   23.41    2.40
   2  10 -23   90.05    4.88
   2 -10 -23   96.28    5.28
   2 -10 -23   93.64    4.34
   2  10 -22   33.52    3.30
   2 -10 -22   39.29    3.32
   2 -10 -22   37.70    3.37
   2  10 -21   68.66    5.09
   2 -10 -21   68.53    4.95
   2 -10 -20   79.58    6.09
   2 -10 -20   72.38    5.64
   2 -10 -20   74.82    5.46
   2  10 -20   82.19    6.05
   2  10 -20   76.31    5.65
   2 -10 -19  142.26    8.51
   2  10 -19  141.42    8.07
   2  10 -19  145.46    8.28
   2  10 -19  129.75    7.65
   2 -10 -19  141.88    8.25
   2 -10 -18  162.23    9.34
   2  10 -18  160.60    8.73
   2 -10 -18  151.46    8.84
   2  10 -18  171.27    9.27
   2  10 -18  167.71    8.88
   2 -10 -17  175.62    9.82
   2 -10 -17  163.02    8.66
   2  10 -17  167.54    9.22
   2  10 -17  154.68    8.73
   2  10 -17  161.86    8.95
   2 -10 -17  167.82    8.45
   2 -10 -16  194.50   10.39
   2  10 -16  187.74    9.60
   2  10 -16  198.84   10.18
   2  10 -16  181.62    9.50
   2 -10 -16  190.00    9.17
   2  10 -15  404.90   11.94
   2  10 -15  400.56   14.30
   2  10 -15  396.37   13.77
   2 -10 -15  389.11   14.76
   2  10 -15  415.52   11.79
   2 -10 -15  405.88   13.51
   2  10 -15  385.58   13.80
   2  10 -14   44.07    4.68
   2  10 -14   52.69    4.44
   2 -10 -14   52.13    9.59
   2 -10 -14   46.31    4.93
   2 -10 -14   49.18    4.93
   2  10 -14   56.73    4.53
   2  10 -14   35.45    7.86
   2  10 -14   53.97    5.27
   2  10 -14   57.90    5.50
   2  10 -13  154.20    8.52
   2  10 -13  164.49    7.94
   2  10 -13  170.21    8.95
   2  10 -13  173.60    8.98
   2 -10 -13  160.50    8.96
   2 -10 -13  163.14    8.54
   2  10 -13  169.93    7.86
   2  10 -13  182.58   17.51
   2 -10 -13  166.84   16.83
   2  10 -12   49.52    4.64
   2  10 -12   56.03    4.62
   2 -10 -12   45.27    8.53
   2 -10 -12   44.49    4.62
   2  10 -12   55.03    4.50
   2 -10 -12   52.74    4.89
   2  10 -12   71.19   10.60
   2  10 -12   52.01    4.77
   2  10 -12   59.06    5.27
   2 -10 -11  532.52   24.93
   2  10 -11  524.41   14.04
   2  10 -11  531.67   15.05
   2 -10 -11  504.62   15.19
   2 -10 -11  547.91   15.04
   2 -10 -11  475.42   26.61
   2  10 -11  487.94   26.68
   2  10 -10   32.23    6.76
   2 -10 -10   25.19    6.38
   2  10  -9  999.42   35.04
   2 -10  -9 1015.53   36.03
   2  10  -8    7.06    2.13
   2 -10  -8    8.50    3.81
   2 -10  -8   10.72    3.62
   2  10  -8    8.78    3.47
   2  10  -7  433.12   21.45
   2 -10  -7  388.42   20.40
   2  10  -7  388.47   21.22
   2 -10  -7  406.55   20.57
   2  10  -7  392.35   20.67
   2 -10  -6   77.58    8.61
   2  10  -6   84.72    9.50
   2 -10  -6   79.91    9.27
   2  10  -6   75.72    8.91
   2  10  -5  274.90   16.34
   2 -10  -5  306.23   17.95
   2  10  -5  293.79   17.96
   2  10  -4  159.83   11.75
   2 -10  -4  158.84   12.94
   2  10  -4  175.30   13.83
   2  10  -3  450.16   18.91
   2 -10  -3  469.76   22.31
   2  10  -3  490.19   23.06
   2 -10  -2   54.87    7.87
   2  10  -2   53.08    8.11
   2  10  -2   51.05    7.57
   2 -10  -1  380.61   20.54
   2  10  -1  366.74   20.88
   2  10  -1  374.59   20.58
   2 -10   0   43.78    6.86
   2  10   0   49.99    7.69
   2  10   0   48.71    7.49
   2 -10   1  874.14   31.75
   2  10   1  852.73   30.98
   2 -10   2   29.87    6.44
   2  10   2   32.60    6.13
  -2 -10  -3  908.81   27.37
   2 -10   3  846.09   32.22
   2  10   3  825.42   30.08
  -2 -10  -4   78.15    7.77
   2 -10   4   82.17   10.17
   2  10   4   67.95    8.65
   2 -10   5   44.27    7.71
   2  10   5   43.65    7.19
   2 -10   6  203.19   16.41
   2  10   6  221.79   15.07
   2 -10   7   16.82    4.99
  -2 -10  -7    9.89    4.06
  -2 -10  -8    8.04    4.97
   2 -10   8    4.68    2.31
  -2  10  -8    7.79    4.02
  -2 -10  -9   14.95    5.04
  -2  10  -9   18.18    6.02
   2 -10   9   14.87    4.47
  -2 -10 -10   31.02    7.48
   2  10  10    4.80    2.82
  -2  10 -10   17.29    2.85
   2 -10  10   18.57    5.35
  -2  10 -10   18.73    6.07
  -2  10 -11  771.15   18.45
  -2 -10 -11  725.28   17.87
  -2 -10 -11  801.42   38.82
   2 -10  11  748.83   32.56
  -2  10 -11  734.83   35.73
  -2 -10 -12  122.18   15.85
  -2 -10 -12  110.05    7.24
  -2  10 -12  113.81    7.38
  -2  10 -12  107.03   14.15
  -2  10 -12  129.42    7.47
  -2 -10 -13  398.99   28.73
  -2  10 -13  410.38   13.92
  -2 -10 -13  381.31   13.52
  -2  10 -13  403.82   13.57
  -2  10 -13  430.61   28.83
  -2 -10 -14  134.24    8.17
  -2  10 -14  130.00    7.87
  -2  10 -14  142.94    8.19
  -2 -10 -14  130.79    8.17
  -2 -10 -15   57.92    5.41
  -2  10 -15   59.22    5.45
  -2  10 -15   69.21    5.83
  -2 -10 -15   54.18    5.32
  -2  10 -16   37.04    4.20
  -2 -10 -16   35.14    4.34
  -2 -10 -16   31.47    4.29
  -2  10 -16   37.29    3.62
  -2  10 -17   73.11    5.61
  -2 -10 -17   76.61    5.89
  -2 -10 -17   76.79    6.12
  -2  10 -17   78.33    4.84
  -2 -10 -18   26.23    3.42
  -2  10 -18   27.74    3.49
  -2  10 -18   26.80    3.64
  -2 -10 -18   26.44    3.70
  -2 -10 -19   57.01    4.69
  -2 -10 -19   63.40    5.26
  -2  10 -19   64.12    5.14
  -2  10 -19   64.66    4.80
  -2 -10 -20    5.60    1.69
  -2  10 -20    3.08    1.54
  -2 -10 -20    2.36    1.39
  -2  10 -20    2.81    1.56
  -2  10 -20    3.67    1.50
  -2 -10 -21  170.25    6.66
  -2  10 -21  173.55    7.11
  -2 -10 -21  157.02    6.96
  -2 -10 -21  158.53    7.22
  -2  10 -21  168.94    7.16
  -2 -10 -22   34.47    2.68
  -2 -10 -22   37.73    3.09
  -2 -10 -22   36.19    3.18
  -2  10 -22   38.38    3.08
  -2  10 -22   37.60    3.16
  -2 -10 -23  158.72    5.29
  -2 -10 -23  180.86    6.00
  -2  10 -23  167.39    5.62
  -2  10 -23  167.45    5.67
   2 -11 -24  334.21    7.75
   2 -11 -24  320.94    7.12
   2 -11 -23    8.12    1.29
   2 -11 -23    6.31    1.31
   2 -11 -22    9.26    1.62
   2 -11 -22    8.86    1.91
   2  11 -22    9.07    1.72
   2  11 -21   -0.58    1.30
   2 -11 -21    2.05    1.06
   2 -11 -21    1.01    1.04
   2 -11 -20  149.35    8.05
   2  11 -20  138.90    7.17
   2 -11 -20  148.68    7.38
   2 -11 -20  131.38    7.02
   2  11 -20  142.49    7.54
   2  11 -19    5.70    1.95
   2  11 -19    5.46    1.70
   2 -11 -19    4.50    1.95
   2 -11 -19    2.19    1.39
   2  11 -19    3.24    1.59
   2  11 -18  211.70   10.15
   2  11 -18  216.71    9.77
   2 -11 -18  230.76   10.90
   2 -11 -18  221.62   10.27
   2  11 -18  228.10   10.06
   2 -11 -17   59.35    5.79
   2 -11 -17   52.75    4.89
   2  11 -17   56.73    5.29
   2  11 -17   57.36    5.49
   2  11 -17   56.50    5.22
   2 -11 -16  601.48   18.20
   2 -11 -16  579.49   16.00
   2  11 -16  558.52   16.27
   2  11 -16  579.53   17.15
   2  11 -16  548.41   16.16
   2  11 -15  156.73    8.73
   2  11 -15  151.40    8.90
   2 -11 -15  160.29    9.49
   2  11 -15  159.00    7.44
   2 -11 -15  159.66    8.60
   2  11 -15  155.36    8.66
   2  11 -15  156.83    7.63
   2  11 -14  627.33   17.21
   2  11 -14  621.76   17.63
   2 -11 -14  586.48   17.54
   2  11 -14  639.62   15.37
   2 -11 -14  657.68   17.37
   2  11 -14  622.55   17.07
   2  11 -14  653.93   15.85
   2  11 -13    2.46    1.52
   2  11 -13    2.31    1.48
   2 -11 -13    0.31    1.58
   2  11 -13   -0.62    1.36
   2 -11 -13    1.75    1.72
   2  11 -13    0.77    1.48
   2  11 -13   -0.70    1.61
   2  11 -12  192.84    9.58
   2  11 -12  188.15    9.17
   2 -11 -12  190.14    9.85
   2 -11 -12  196.86    9.47
   2  11 -12  208.51    9.09
   2  11 -12  182.05    8.86
   2  11 -12  212.15    9.25
   2 -11 -11    2.36    1.79
   2  11 -11   10.44    2.25
   2  11 -11    8.48    2.29
   2 -11 -11   12.95    2.88
   2  11 -11   13.59    2.46
   2 -11 -11   13.48    2.58
   2  11 -11   14.83    2.63
   2  11 -11   14.52    4.29
   2  11 -10  365.73   12.60
   2 -11 -10  367.99   13.04
   2  11 -10  341.45   11.70
   2 -11 -10  348.62   12.32
   2  11 -10  365.06   22.73
   2 -11  -9    7.55    1.81
   2  11  -9   15.06    4.50
   2  11  -9   12.28    2.66
   2 -11  -8  502.18   23.91
   2  11  -8  560.18   26.05
   2  11  -7   49.91    7.33
   2 -11  -7   35.67    6.31
   2  11  -7   38.40    7.20
   2  11  -7   53.84    8.21
   2 -11  -6  759.72   29.67
   2  11  -6  791.06   30.20
   2  11  -6  812.74   31.83
   2 -11  -5   36.74    6.67
   2  11  -5   29.62    5.94
   2  11  -5   40.26    7.00
   2  11  -4 1600.27   44.62
   2 -11  -4 1594.03   43.38
   2  11  -3    2.81    3.23
   2 -11  -3   -1.66    2.55
   2  11  -2   99.28   11.29
   2 -11  -2  118.94   12.02
   2  11  -1  123.88   12.51
   2 -11  -1  135.76   13.07
   2  11   0   14.70    4.54
   2 -11   0    6.56    3.49
   2  11   1   72.63    9.96
   2 -11   1   72.45    9.69
   2  11   2  960.79   35.56
  -2 -11  -2  985.78   31.31
   2 -11   2 1046.69   37.22
   2  11   3    0.29    2.86
  -2 -11  -3   -4.53    2.34
   2 -11   3    1.00    3.23
   2  11   4 1355.43   42.83
  -2 -11  -4 1493.02   36.20
   2 -11   4 1451.21   45.29
   2  11   5  150.82   14.50
   2 -11   5  155.61   15.05
   2  11   6  776.55   33.02
   2 -11   6  842.50   35.17
   2  11   7   85.75   11.12
   2 -11   7   89.02   11.73
  -2 -11  -7   92.28   11.91
  -2 -11  -8  387.93   25.46
   2  11   8  324.91   21.45
   2 -11   8  346.32   23.10
  -2  11  -8  341.96   23.51
  -2  11  -8  337.81   11.68
  -2 -11  -9    2.39    2.70
   2  11   9    5.56    3.39
  -2  11  -9    4.49    1.94
   2 -11   9   -5.56    3.61
  -2  11  -9    0.30    3.69
  -2 -11 -10  173.72   18.04
   2  11  10  165.15   15.34
  -2  11 -10  168.68    8.77
  -2  11 -10  169.97    7.98
  -2 -11 -10  158.36    8.29
   2 -11  10  130.04   14.47
  -2  11 -10  167.11   17.34
  -2 -11 -11   -8.94    4.44
  -2 -11 -11   -0.94    1.32
  -2  11 -11    0.33    1.34
  -2  11 -11    2.53    1.33
  -2  11 -11   -4.83    3.67
   2 -11  11    3.69    3.64
  -2  11 -12  197.30    9.77
  -2 -11 -12  189.85    9.46
  -2 -11 -12  208.52   20.63
  -2  11 -12  179.51   18.70
  -2  11 -13   30.36    3.92
  -2 -11 -13   28.80    3.77
  -2  11 -14  707.02   18.35
  -2 -11 -14  694.80   18.37
  -2 -11 -14  688.03   18.53
  -2 -11 -15    3.73    1.71
  -2 -11 -15    6.12    2.27
  -2  11 -15    1.92    1.43
  -2  11 -15    3.90    1.58
  -2 -11 -16  518.59   15.55
  -2 -11 -16  555.73   16.22
  -2  11 -16  538.95   15.37
  -2  11 -16  539.57   13.37
  -2 -11 -17    0.54    1.48
  -2 -11 -17    2.68    1.59
  -2  11 -17    2.10    1.63
  -2  11 -17    0.44    1.15
  -2 -11 -18  382.74   12.14
  -2 -11 -18  383.87   12.76
  -2  11 -18  383.72   12.62
  -2  11 -18  386.60   11.93
  -2 -11 -19   10.95    2.24
  -2 -11 -19    6.21    2.13
  -2  11 -19    7.91    1.90
  -2  11 -19    7.23    2.12
  -2  11 -19    6.69    1.70
  -2 -11 -20  153.43    6.67
  -2 -11 -20  152.19    7.19
  -2  11 -20  146.94    6.60
  -2  11 -20  164.52    7.26
  -2 -11 -21    1.55    0.86
  -2 -11 -21    4.20    1.39
  -2 -11 -21    0.64    0.90
  -2  11 -21    1.99    0.99
  -2  11 -21    3.06    1.34
  -2 -11 -22   52.58    2.95
  -2  11 -22   46.04    3.08
  -2  11 -22   50.61    3.40
  -2 -11 -22   47.03    3.06
  -2 -11 -22   50.97    3.48
  -2 -11 -23    1.21    0.79
  -2  11 -23    0.36    0.51
   2 -12 -23   47.43    2.96
   2 -12 -22   73.61    3.93
   2 -12 -22   69.36    4.18
   2 -12 -21  127.93    5.93
   2 -12 -21  122.25    5.49
   2  12 -20   17.52    2.69
   2 -12 -20   22.58    3.17
   2 -12 -20   19.86    2.66
   2  12 -20   16.35    2.47
   2 -12 -20   16.01    2.36
   2  12 -19  326.59   11.43
   2 -12 -19  319.49   11.89
   2 -12 -19  318.13   11.00
   2 -12 -19  300.08   10.80
   2  12 -19  290.75   10.21
   2 -12 -18   32.02    4.18
   2 -12 -18   29.05    3.66
   2  12 -18   30.59    3.65
   2  12 -18   33.99    4.16
   2  12 -18   31.53    3.73
   2 -12 -17  503.80   16.17
   2  12 -17  458.08   14.10
   2  12 -17  474.05   14.25
   2  12 -17  528.46   15.72
   2 -12 -16   76.71    6.53
   2 -12 -16   70.75    5.68
   2  12 -16   72.66    4.92
   2  12 -16   72.88    5.75
   2  12 -16   67.80    5.91
   2  12 -16   73.23    5.86
   2  12 -15  111.29    7.58
   2  12 -15  108.59    7.13
   2 -12 -15  108.71    7.82
   2 -12 -15  103.14    6.88
   2  12 -15  116.17    6.46
   2  12 -15  106.02    7.06
   2  12 -15  109.70    6.39
   2  12 -14   50.74    4.92
   2  12 -14   47.76    5.02
   2 -12 -14   49.38    5.27
   2  12 -14   52.49    4.49
   2 -12 -14   47.90    4.74
   2  12 -14   46.01    4.61
   2  12 -14   53.94    4.67
   2  12 -13   32.35    3.91
   2  12 -13   22.92    3.47
   2 -12 -13   29.05    4.10
   2  12 -13   33.10    3.71
   2 -12 -13   29.60    3.83
   2  12 -13   27.43    3.49
   2  12 -13   28.37    3.48
   2 -12 -12   29.10    4.02
   2  12 -12   29.38    3.68
   2  12 -12   27.07    3.43
   2 -12 -12   28.22    3.79
   2  12 -12   27.91    3.48
   2  12 -12   30.89    3.96
   2  12 -11  219.56   10.26
   2 -12 -11  221.93   10.59
   2  12 -11  236.99   10.14
   2 -12 -11  229.49   10.41
   2  12 -11  241.38   10.08
   2 -12 -11  199.32   16.70
   2 -12 -10  297.21   12.13
   2  12 -10  293.92   11.31
   2 -12 -10  284.93   11.48
   2  12 -10  304.11   11.82
   2  12  -9 1051.98   21.62
   2 -12  -9 1022.17   22.06
   2  12  -9 1072.82   21.39
   2  12  -9 1075.96   19.93
   2 -12  -9 1062.75   21.77
   2 -12  -8   86.12   10.58
   2 -12  -8   80.15    5.92
   2  12  -8   75.72    5.64
   2  12  -8   83.87    5.54
   2  12  -7  911.88   19.32
   2  12  -7 1002.85   37.23
   2 -12  -7  927.60   34.38
   2 -12  -7  910.66   19.34
   2  12  -7 1011.33   34.55
   2  12  -6   12.62    4.86
   2  12  -6    9.53    3.47
   2 -12  -6   10.11    3.75
   2 -12  -5  212.52   16.62
   2  12  -5  224.22   17.86
   2 -12  -4   53.52    8.45
   2  12  -4   50.29    8.35
   2 -12  -3  168.53   15.12
   2  12  -3  138.98   14.16
   2 -12  -2   -0.30    2.74
   2  12  -2    9.54    4.20
   2 -12  -1  107.17   12.38
   2  12  -1  112.22   12.89
   2 -12   0   72.16   10.23
  -2 -12   0   69.02    9.16
   2  12   0   63.11    9.48
   2 -12   1  651.80   30.70
  -2 -12  -1  673.89   27.96
   2  12   1  610.49   29.98
  -2 -12  -2  115.96   11.32
   2 -12   2  119.90   13.53
   2  12   2  118.34   13.42
  -2 -12  -3 1411.75   38.57
   2 -12   3 1304.17   44.88
   2  12   3 1285.91   43.93
   2 -12   4   61.53   10.45
   2  12   4   63.18   10.13
   2 -12   5  562.77   30.29
   2  12   5  528.89   28.46
   2 -12   6   51.15    9.69
   2  12   6   53.38    9.05
  -2 -12  -7   12.88    5.36
   2  12   7   10.16    4.50
   2 -12   7    5.84    2.65
  -2  12  -7   11.70    4.69
  -2  12  -7   15.77    2.75
  -2 -12  -8    9.51    4.02
   2  12   8   -3.40    2.90
   2 -12   8   -1.34    2.54
  -2  12  -8    0.31    3.68
  -2  12  -8    6.22    2.02
  -2 -12  -9   50.06    9.74
   2  12   9   44.93    8.34
  -2  12  -9   46.50    4.28
  -2  12  -9   50.68    4.86
  -2  12  -9   45.72    9.45
   2 -12   9   43.91    9.18
  -2 -12 -10  123.96   15.86
  -2 -12 -10  126.14    7.57
  -2  12 -10  115.75    7.36
  -2  12 -10  135.52    7.32
  -2  12 -10  112.98   14.43
   2 -12  10  150.81   16.09
  -2  12 -11  276.65   10.53
  -2  12 -11  246.83   10.84
  -2 -12 -11  244.21   10.53
  -2 -12 -11  272.28   23.73
  -2  12 -11  250.29   22.02
  -2  12 -12  250.76   10.02
  -2  12 -12  223.10   10.39
  -2 -12 -12  227.19   10.33
  -2  12 -13  628.17   17.32
  -2 -12 -13  596.92   16.77
  -2 -12 -14   54.07    5.04
  -2 -12 -14   46.29    4.92
  -2  12 -14   50.19    5.07
  -2  12 -14   51.84    4.53
  -2 -12 -15  187.25    9.26
  -2 -12 -15  194.60    9.67
  -2  12 -15  197.03    8.40
  -2  12 -15  192.70    9.38
  -2 -12 -16    3.01    1.57
  -2  12 -16    4.98    1.93
  -2  12 -16    6.77    1.63
  -2  12 -17    2.83    1.39
  -2 -12 -17    4.40    1.82
  -2 -12 -17    5.74    2.10
  -2  12 -17    4.50    1.57
  -2  12 -17    6.99    1.79
  -2  12 -18    0.47    1.37
  -2  12 -18    1.04    1.35
  -2 -12 -18    0.51    1.35
  -2 -12 -18    0.82    1.49
  -2  12 -18    1.25    1.09
  -2  12 -18   -0.09    1.00
  -2 -12 -19   34.89    3.44
  -2 -12 -19   30.08    3.40
  -2  12 -19   31.82    3.15
  -2  12 -19   26.26    3.12
  -2 -12 -20    0.20    0.96
  -2 -12 -20    1.13    0.87
  -2 -12 -20    0.77    1.27
  -2  12 -20    0.90    1.04
  -2  12 -20    0.78    1.11
  -2 -12 -21  119.76    4.87
  -2  12 -21  119.06    4.85
  -2  12 -21  121.51    5.31
  -2 -12 -21  124.53    5.50
  -2 -12 -21  123.00    4.98
  -2  12 -22    1.89    0.68
  -2 -12 -22    3.09    0.98
  -2  12 -22    4.34    1.08
   2 -13 -23   61.42    3.10
   2 -13 -22   10.66    1.35
   2 -13 -22   11.57    1.56
   2 -13 -21   13.96    1.88
   2 -13 -20    5.21    1.01
   2 -13 -20    5.28    1.58
   2 -13 -20    4.39    1.15
   2  13 -20    6.16    1.61
   2 -13 -19   24.25    3.49
   2 -13 -19   20.28    2.82
   2 -13 -19   15.99    2.59
   2  13 -19   19.94    2.89
   2 -13 -18  130.01    7.74
   2 -13 -18  126.22    7.07
   2  13 -18  129.46    7.31
   2  13 -18  125.06    6.58
   2 -13 -17   83.24    6.56
   2  13 -17   71.52    5.36
   2  13 -17   82.70    6.15
   2  13 -17   75.61    5.38
   2 -13 -16  353.60   13.54
   2  13 -16  346.76   10.45
   2  13 -16  345.42   12.77
   2  13 -16  330.30   11.65
   2  13 -16  329.12   11.42
   2 -13 -15  288.79   12.41
   2 -13 -15  269.91   10.92
   2  13 -15  276.17    9.88
   2  13 -15  272.48   10.81
   2  13 -15  273.50   11.64
   2  13 -15  269.10   10.42
   2 -13 -14  253.91   11.33
   2  13 -14  261.56   10.19
   2 -13 -14  260.48   10.91
   2  13 -14  281.23   10.39
   2  13 -14  260.98   11.32
   2  13 -14  263.78   10.76
   2 -13 -13  219.58   10.65
   2  13 -13  242.81   10.12
   2  13 -13  235.34    9.79
   2 -13 -13  232.51   10.42
   2  13 -13  226.41    9.93
   2  13 -13  219.27   10.54
   2 -13 -12   97.57    7.16
   2  13 -12  111.98    7.07
   2  13 -12  117.13    7.08
   2 -13 -12  113.17    7.42
   2  13 -12  102.36    7.19
   2 -13 -11   92.33    7.03
   2  13 -11   96.63    6.61
   2 -13 -11   95.70    6.77
   2  13 -11   95.47    6.61
   2  13 -11   96.80    6.93
   2  13 -10   53.08    5.19
   2 -13 -10   54.77    5.35
   2  13 -10   53.00    5.03
   2 -13 -10   43.96    4.55
   2  13 -10   53.57    5.08
   2 -13 -10   59.04    9.13
   2  13  -9   34.13    4.10
   2 -13  -9   42.85    4.82
   2  13  -9   38.32    3.83
   2  13  -9   35.35    4.04
   2 -13  -9   31.21    3.90
   2  13  -8  131.74    7.16
   2  13  -8  142.57    8.04
   2 -13  -8  134.36    7.84
   2  13  -7  598.28   16.25
   2 -13  -7  590.81   16.14
   2  13  -7  622.32   15.45
   2 -13  -7  586.24   28.44
   2 -13  -6  838.12   34.13
   2 -13  -6  842.96   19.25
   2 -13  -6  818.54   18.63
   2  13  -6  884.94   37.16
   2  13  -6  795.23   18.56
   2  13  -6  879.89   18.24
   2 -13  -5  534.86   27.74
   2 -13  -5  578.72   15.75
   2  13  -5  586.87   14.83
   2 -13  -5  541.68   14.92
   2  13  -5  610.03   30.88
   2  13  -5  558.74   15.22
   2  13  -4  536.14   14.61
   2 -13  -4  573.11   28.84
   2 -13  -4  573.39   15.48
   2  13  -4  603.07   31.03
   2  13  -4  612.12   15.17
  -2 -13   3  147.96   15.02
   2 -13  -3  118.19   13.21
   2 -13  -3  129.33    7.27
   2  13  -3  140.46    7.29
   2  13  -3  141.61   14.80
   2  13  -2  104.89   12.95
  -2 -13   2   90.82   11.46
   2 -13  -2   96.01   12.29
   2  13  -1  183.53   17.09
   2 -13  -1  159.58   15.81
  -2 -13   1  189.85   16.33
   2  13   0   19.13    5.70
  -2 -13   0   11.01    4.04
   2 -13   0   27.23    7.23
   2  13   1  152.84   15.83
  -2 -13  -1  157.97   14.05
   2 -13   1  176.79   17.27
   2  13   2  133.91   14.91
  -2 -13  -2  144.05   13.36
   2 -13   2  127.33   14.30
   2  13   3  263.90   21.06
  -2 -13  -3  331.46   19.66
   2 -13   3  330.18   23.68
   2  13   4  833.41   37.70
   2 -13   4  759.61   17.37
  -2  13  -4  816.90   17.37
   2 -13   4  798.79   37.51
   2  13   5  693.53   34.47
   2 -13   5  618.17   15.62
  -2  13  -5  645.39   15.89
   2 -13   5  653.32   34.10
   2 -13   6  617.67   33.47
   2  13   6  588.69   31.66
  -2 -13  -6  552.57   31.12
  -2  13  -6  590.40   15.56
   2 -13   6  539.62   14.57
   2 -13   7  261.41   21.82
   2  13   7  262.43   21.08
  -2 -13  -7  251.17   21.37
  -2  13  -7  234.44   20.47
  -2  13  -7  228.08    9.88
  -2  13  -8   79.80    6.00
  -2 -13  -8   98.18   13.64
   2  13   8   61.55   10.29
  -2  13  -8   75.38   11.83
   2 -13   8   87.58   12.62
  -2  13  -9  127.57    7.72
  -2  13  -9  126.83    7.24
  -2 -13  -9  117.11   15.76
   2  13   9  119.57   14.06
   2 -13   9  137.52   15.76
  -2 -13  -9  132.92    6.76
  -2  13  -9  130.77   16.14
  -2  13 -10   16.96    3.05
  -2  13 -10   18.61    2.82
  -2 -13 -10   15.63    2.86
  -2  13 -11  218.22   10.24
  -2  13 -11  240.94    9.93
  -2 -13 -11  233.18   10.34
  -2  13 -12   81.44    6.25
  -2  13 -12   86.84    5.94
  -2 -13 -12   81.70    6.14
  -2  13 -12   85.04    6.05
  -2 -13 -13  163.38    8.88
  -2  13 -13  167.03    8.08
  -2  13 -13  165.90    8.90
  -2 -13 -13  168.13    8.74
  -2  13 -13  170.71    8.37
  -2 -13 -14  176.38    9.14
  -2 -13 -14  179.81    8.87
  -2  13 -14  182.49    9.10
  -2  13 -14  171.48    8.14
  -2  13 -15  235.42    9.22
  -2 -13 -15  246.51   10.55
  -2 -13 -15  248.70   10.20
  -2  13 -15  248.45   10.37
  -2  13 -15  251.49    9.32
  -2  13 -16  292.28    9.83
  -2 -13 -16  270.21   10.65
  -2  13 -16  280.55   10.58
  -2  13 -16  277.52    9.21
  -2  13 -17  129.65    6.26
  -2 -13 -17  132.47    7.21
  -2 -13 -17  125.72    6.87
  -2  13 -17  135.56    7.09
  -2  13 -17  128.51    5.75
  -2  13 -18   70.95    4.39
  -2 -13 -18   70.54    5.00
  -2 -13 -18   73.77    4.91
  -2  13 -18   72.52    4.96
  -2  13 -18   71.77    3.79
  -2 -13 -19  105.60    5.39
  -2 -13 -19  100.16    5.54
  -2  13 -19   94.62    5.21
  -2  13 -19   95.22    4.67
  -2 -13 -20    9.11    1.60
  -2 -13 -20    9.56    1.69
  -2 -13 -20    7.22    1.30
  -2  13 -20    9.12    1.76
  -2  13 -20    7.58    1.33
  -2 -13 -21   41.87    2.58
  -2  13 -21   45.61    2.97
  -2 -13 -21   45.30    3.05
   2 -14 -21   12.18    1.57
   2 -14 -21   10.33    1.61
   2 -14 -20  169.97    6.47
   2 -14 -20    8.50    1.14
   2 -14 -19   21.92    2.91
   2  14 -19   24.50    2.91
   2 -14 -19   24.31    2.62
   2 -14 -19   20.26    2.60
   2 -14 -18  418.70   12.86
   2  14 -18  405.09   12.00
   2 -14 -18  383.92   11.29
   2 -14 -17   86.25    6.34
   2  14 -17   98.99    5.00
   2  14 -17   82.82    5.93
   2 -14 -16  570.27   16.55
   2  14 -16  579.79   13.11
   2  14 -16  547.78   14.01
   2  14 -16  566.56   15.66
   2 -14 -15    1.39    2.11
   2  14 -15    1.78    1.34
   2  14 -15    1.53    1.55
   2  14 -15    4.06    1.65
   2 -14 -14  223.99   10.41
   2  14 -14  229.45    9.51
   2  14 -14  229.90   10.59
   2  14 -14  231.05    9.25
   2 -14 -14  246.62   10.45
   2 -14 -13   42.21    4.82
   2  14 -13   43.90    4.38
   2  14 -13   50.88    5.14
   2  14 -13   42.97    4.29
   2 -14 -13   44.98    4.65
   2 -14 -12  292.64   12.21
   2  14 -12  310.27   11.66
   2  14 -12  305.64   12.17
   2 -14 -12  309.12   12.00
   2  14 -12  311.31   11.52
   2 -14 -11   54.81    5.35
   2  14 -11   56.87    5.35
   2  14 -11   56.10    5.34
   2  14 -11   59.27    5.34
   2 -14 -11   65.00    5.70
   2 -14 -10  359.54   13.54
   2  14 -10  371.60   13.23
   2  14 -10  353.20   13.18
   2  14 -10  400.32   13.56
   2 -14 -10  350.59   12.88
   2  14  -9  215.95    9.22
   2 -14  -9  218.70   10.63
   2  14  -9  233.07   10.60
   2  14  -9  232.19   10.46
   2  14  -9  230.92   10.51
   2 -14  -9  215.38   10.13
   2  14  -8  324.91   12.39
  -2 -14   8  341.75   25.88
   2  14  -8  345.15   11.72
   2 -14  -8  307.71   11.96
   2  14  -7   64.52    5.50
   2 -14  -7   67.52   10.17
   2  14  -7   66.62    5.16
   2 -14  -7   59.04    5.20
   2  14  -6  100.69    6.82
   2 -14  -6   98.17    6.69
   2  14  -6  103.70    6.44
   2 -14  -6   89.55   11.65
  -2 -14   6   93.91   13.04
   2  14  -5    0.60    1.05
   2  14  -5    3.37    1.60
   2 -14  -5    1.58    1.43
   2 -14  -5   -1.41    1.58
   2  14  -5   -8.03    4.19
  -2 -14   5   11.31    2.89
   2 -14  -5    9.49    5.19
   2  14  -4   17.74    2.81
   2  14  -4   15.06    2.60
   2 -14  -4   18.69    2.95
   2 -14  -4   20.93    3.18
   2  14  -4   13.87    4.95
  -2 -14   4   12.34    5.49
   2 -14  -4   24.99    6.39
   2  14  -3    4.04    1.54
   2 -14  -3    7.24    2.11
   2  14  -3    2.55    1.47
  -2 -14   3    6.82    3.87
  -2 -14   2  212.56   18.58
   2 -14  -2  194.00   18.09
   2  14  -2  190.36    8.58
   2 -14  -2  192.83    9.21
   2  14  -2  183.21   18.03
   2  14  -2  214.15    9.40
   2  14  -1    4.33    1.59
  -2 -14   1   -4.99    3.09
   2 -14  -1    5.61    3.44
   2  14  -1    4.39    1.48
   2 -14  -1   16.12    2.94
   2  14  -1   12.14    4.72
   2 -14   0  198.21   18.47
  -2 -14   0  206.76   17.36
   2 -14   0  175.18    8.74
   2  14   0  167.44   17.33
  -2  14   0  178.11    7.88
   2  14   1    2.11    3.62
   2  14   1    3.33    1.55
   2 -14   1    0.30    1.13
  -2 -14  -1    6.29    4.69
   2 -14   1    6.16    3.64
   2  14   2  211.15   19.71
   2 -14   2  191.08    9.04
  -2 -14  -2  195.19   16.25
   2 -14   2  229.24   20.72
   2  14   3  174.62   17.86
   2 -14   3  160.19    8.27
   2 -14   3  157.17   17.18
   2  14   4  395.50   27.09
   2 -14   4  339.76   12.02
   2 -14   4  429.97   28.35
   2  14   5   11.57    4.96
   2 -14   5    6.93    1.82
   2 -14   5    7.14    4.16
   2 -14   6  161.69   17.64
   2  14   6  168.33   17.76
  -2  14  -6  169.85    8.55
  -2 -14  -6  153.24   16.93
   2 -14   6  139.89    7.59
  -2  14  -6  145.65   16.45
  -2 -14  -7    6.64    3.90
   2 -14   7   -2.87    4.68
  -2  14  -7    3.05    1.50
  -2  14  -7   -1.42    3.59
  -2 -14  -8  170.55    7.97
  -2  14  -8  162.36    8.69
  -2 -14  -9   47.20    4.14
  -2  14  -9   38.10    4.32
  -2  14  -9   44.08    4.30
  -2 -14 -10  148.58    8.17
  -2  14 -10  165.47    8.68
  -2  14 -10  162.93    8.79
  -2  14 -10  160.08    8.13
  -2 -14 -11    4.92    1.69
  -2  14 -11    5.12    2.00
  -2  14 -11    4.62    1.51
  -2  14 -11    9.13    2.46
  -2 -14 -12  169.01    8.61
  -2  14 -12  172.30    8.48
  -2  14 -12  172.83    9.01
  -2  14 -12  178.17    8.34
  -2 -14 -13   99.33    6.56
  -2  14 -13   95.97    6.17
  -2 -14 -13   97.16    6.77
  -2  14 -13   98.93    6.07
  -2  14 -13   84.05    6.29
  -2 -14 -14  440.20   13.19
  -2  14 -14  426.53   12.35
  -2 -14 -14  415.79   13.36
  -2  14 -14  417.73   13.36
  -2  14 -15   33.45    3.37
  -2 -14 -15   31.49    3.76
  -2 -14 -15   29.06    3.36
  -2  14 -16  160.83    6.72
  -2 -14 -16  169.00    7.97
  -2  14 -16  159.62    7.63
  -2 -14 -17    1.70    1.37
  -2  14 -17    0.12    1.00
  -2 -14 -17   -0.77    1.50
  -2  14 -17    3.77    1.51
  -2 -14 -18    3.56    1.26
  -2  14 -18    3.07    0.75
  -2  14 -18    6.07    1.63
  -2 -14 -18    5.93    1.55
  -2 -14 -19    1.07    0.91
  -2  14 -19    1.54    1.10
  -2 -14 -19   -0.81    0.85
  -2 -14 -19    0.66    0.88
  -2 -14 -20   14.24    1.64
  -2  14 -20   12.88    1.63
  -2 -14 -20   14.47    1.87
   2 -15 -20    1.03    0.75
   2 -15 -20   -0.33    0.86
   2  15 -19   85.56    4.72
   2 -15 -19   93.43    5.24
   2 -15 -19   88.42    4.75
   2 -15 -18    0.78    1.33
   2 -15 -18   -0.16    1.34
   2  15 -18    2.41    1.58
   2 -15 -18    1.70    1.10
   2 -15 -17  352.99   11.66
   2  15 -17  356.37   11.16
   2 -15 -17  340.45   10.53
   2  15 -16   12.27    1.97
   2 -15 -16    7.46    2.34
   2  15 -16    7.16    2.26
   2  15 -15  241.72    8.72
   2 -15 -15  238.09   10.63
   2  15 -15  243.05   10.16
   2  15 -14   40.00    3.87
   2 -15 -14   40.45    4.74
   2  15 -14   40.18    4.51
   2  15 -13  331.30   11.33
   2 -15 -13  303.32   11.37
   2 -15 -13  296.65   11.78
   2  15 -13  312.44   12.11
   2 -15 -12    9.30    2.54
   2  15 -12   12.34    2.89
   2  15 -12    9.87    2.31
   2 -15 -12   10.78    2.64
   2  15 -12   12.27    2.58
   2 -15 -11  215.47   10.39
   2  15 -11  220.41   10.36
   2 -15 -11  213.89    9.83
   2  15 -11  221.78    9.94
   2  15 -11  206.59    9.69
   2 -15 -10   16.44    3.41
   2  15 -10   13.51    2.90
   2 -15 -10   12.20    2.70
   2  15 -10   13.35    2.66
   2  15 -10   12.12    2.64
   2 -15  -9  213.39   10.51
   2  15  -9  216.78   10.29
   2  15  -9  213.11   10.10
   2 -15  -9  203.45    9.75
   2  15  -9  206.52    9.89
   2  15  -8   50.42    5.10
   2 -15  -8   53.54    5.45
   2  15  -8   52.69    4.67
   2 -15  -8   52.26    4.99
   2  15  -8   52.56    5.30
   2  15  -8   52.25    5.19
   2  15  -7  764.54   19.37
   2 -15  -7  732.36   18.09
   2  15  -7  750.24   18.75
   2  15  -7  796.47   18.02
   2 -15  -6    6.05    1.77
   2  15  -6    5.53    2.39
   2  15  -6    2.27    1.14
   2 -15  -5  715.55   17.29
   2  15  -5  689.31   17.65
   2  15  -5  745.01   17.73
   2 -15  -5  721.10   34.24
  -2 -15   4   58.47   10.19
   2 -15  -4   73.99   11.12
   2  15  -4   73.39   11.97
   2 -15  -4   76.44    6.30
   2  15  -4   75.41    5.79
   2  15  -4   75.79    5.68
  -2 -15   3  192.11   18.34
   2 -15  -3  200.63   18.84
   2  15  -3  238.05   21.41
   2  15  -3  196.73    9.10
   2 -15  -3  200.08    9.81
   2  15  -3  214.92    9.61
   2  15  -2   29.87    3.76
   2  15  -2   27.50    8.11
   2 -15  -2   23.34    3.47
   2 -15  -2   18.25    5.88
  -2 -15   2   27.35    7.14
   2  15  -1  370.28   12.90
   2  15  -1  349.08   26.16
   2  15  -1  357.41   12.22
   2 -15  -1  359.30   12.91
   2 -15  -1  365.95   25.92
  -2 -15   1  401.32   25.77
   2 -15   0    9.62    4.67
  -2  15   0    4.29    1.50
   2  15   0    3.53    1.76
   2 -15   0    2.01    1.21
   2  15   0    5.94    3.93
   2  15   0    2.68    1.38
  -2 -15  -1  180.57   16.63
   2 -15   1  213.95   20.53
   2 -15   1  181.09    9.17
   2  15   1  188.63    8.41
   2  15   1  188.23   19.43
  -2  15  -1  187.86    8.49
   2 -15   2    9.08    5.29
   2 -15   2    6.27    1.88
   2  15   2   10.39    4.85
  -2  15  -2    9.02    2.26
   2 -15   3  202.39   20.07
   2 -15   3  170.03    8.70
   2  15   3  195.26   19.85
  -2  15  -3  175.88    8.58
   2 -15   4   19.39    6.13
  -2  15  -4   25.50    3.43
   2 -15   4   23.91    3.40
   2  15   4   12.14    4.55
  -2  15  -5  618.96   16.62
   2 -15   5  578.79   15.74
  -2  15  -6    4.37    1.82
   2 -15   6    4.21    1.64
  -2  15  -7  353.39   12.75
  -2  15  -8   10.30    2.56
  -2 -15  -8   11.54    2.00
  -2 -15  -9  450.18   12.60
  -2  15  -9  429.91   13.92
  -2  15  -9  442.70   13.58
  -2  15 -10    0.36    1.33
  -2  15 -10    0.61    1.15
  -2  15 -11  230.74    9.92
  -2  15 -11  250.77    9.88
  -2 -15 -12    2.17    1.22
  -2  15 -12    4.13    1.84
  -2  15 -12    4.15    1.82
  -2 -15 -12    2.58    1.83
  -2 -15 -13  104.03    6.26
  -2  15 -13  114.34    6.21
  -2 -15 -13  116.51    6.95
  -2  15 -13  109.50    6.38
  -2 -15 -14    1.28    1.08
  -2 -15 -14    0.98    1.37
  -2  15 -14    0.43    1.35
  -2  15 -15  318.65   10.39
  -2  15 -15  328.51    9.77
  -2 -15 -15  319.07   10.64
  -2 -15 -16    0.39    1.35
  -2  15 -16    0.61    1.04
  -2  15 -16   -0.40    1.09
  -2 -15 -16    1.37    1.37
  -2 -15 -17  285.39    8.97
  -2  15 -17  267.17    8.39
  -2  15 -17  270.53    7.34
  -2 -15 -17  271.20    8.73
  -2 -15 -18   18.81    2.24
  -2  15 -18   18.62    2.15
  -2 -15 -18   16.80    2.11
  -2 -15 -19  164.43    5.48
  -2  15 -19  152.91    5.21
  -2 -15 -19  157.90    5.50
   2 -16 -19   34.51    2.66
   2 -16 -18   56.72    4.05
   2 -16 -18   54.65    3.73
   2  16 -18   51.88    3.76
   2 -16 -17    2.46    1.46
   2 -16 -17    5.71    1.30
   2  16 -17    3.88    1.33
   2 -16 -16  247.22    9.55
   2  16 -16  237.50    7.53
   2  16 -16  228.44    8.79
   2 -16 -15   62.97    5.27
   2  16 -15   61.03    4.16
   2  16 -15   56.24    4.79
   2 -16 -14  417.66   13.68
   2  16 -14  432.30   11.80
   2  16 -14  402.18   12.79
   2 -16 -13  196.77    9.13
   2  16 -13  206.32    8.61
   2  16 -13  211.85    9.66
   2 -16 -12  445.46   14.14
   2  16 -12  479.97   13.69
   2  16 -12  472.62   14.61
   2 -16 -11   34.83    4.19
   2  16 -11   38.50    4.22
   2 -16 -11   31.32    3.78
   2  16 -11   32.86    4.00
   2 -16 -10  139.69    8.31
   2  16 -10  144.08    8.36
   2 -16 -10  137.26    7.82
   2  16 -10  140.96    7.99
   2 -16  -9   20.19    3.42
   2  16  -9   13.94    2.86
   2  16  -9   23.97    3.71
   2  16  -9   20.81    3.38
   2 -16  -9   22.23    3.35
   2  16  -8  197.61    9.73
   2 -16  -8  187.12    8.96
   2  16  -8  190.02    9.44
   2 -16  -8  191.33    9.93
   2  16  -8  197.77    9.85
   2  16  -8  204.26    9.03
   2  16  -7  182.52    8.67
   2  16  -7  175.13    9.14
   2 -16  -7  189.01    9.04
   2  16  -7  197.33    9.83
   2  16  -6  418.58   13.27
   2  16  -6  398.92   13.59
   2  16  -6  425.11   14.25
   2 -16  -6  408.04   13.07
   2  16  -5  125.28    7.36
   2  16  -5  123.41    7.49
   2 -16  -5  121.01    7.12
   2  16  -5  134.45    8.11
   2  16  -4  148.25    8.06
   2  16  -4  142.31    8.22
   2  16  -3  204.13    9.54
   2  16  -3  195.93    9.41
   2 -16  -2  400.09   13.88
   2  16  -2  424.54   13.83
   2  16  -2  408.26   13.45
   2 -16  -1  204.78    9.85
   2  16  -1  214.25    9.90
   2  16  -1  199.00    9.17
   2  16   0  133.39    7.91
   2  16   0  136.82    7.46
   2 -16   0  120.30    7.55
  -2  16   0  134.66    6.98
  -2  16  -1    1.87    1.31
   2  16   1    1.14    1.18
   2 -16   1    3.00    1.63
   2  16   1    0.94    1.10
  -2  16  -2  118.51    6.92
   2 -16   2   92.57    6.56
  -2  16  -3   96.10    6.43
   2 -16   3  104.85    6.94
  -2  16  -4  219.77    9.75
   2 -16   4  227.39    9.99
  -2  16  -5  154.10    8.24
   2 -16   5  146.39    7.89
  -2  16  -6  179.92    9.00
  -2  16  -7   41.34    4.55
  -2 -16  -7   37.65    3.89
  -2  16  -8  488.05   14.65
  -2  16  -8  476.11   14.18
  -2 -16  -8  478.49   13.17
  -2  16  -9   48.07    4.74
  -2  16  -9   49.60    4.57
  -2 -16  -9   43.77    3.91
  -2  16 -10  308.29   10.85
  -2  16 -10  284.60   10.93
  -2  16 -11   19.54    2.70
  -2 -16 -11   18.71    2.91
  -2  16 -11   20.24    3.02
  -2  16 -12   59.88    4.50
  -2 -16 -12   57.33    4.75
  -2  16 -12   53.48    4.50
  -2  16 -13    7.12    1.77
  -2 -16 -13    5.20    1.62
  -2  16 -13   10.94    2.44
  -2  16 -14   98.43    5.54
  -2 -16 -14  100.89    5.84
  -2  16 -14  110.05    5.75
  -2  16 -15   20.02    2.49
  -2  16 -15   23.04    2.55
  -2 -16 -15   21.97    2.72
  -2  16 -15   22.25    2.19
  -2 -16 -16  179.28    7.02
  -2  16 -16  175.67    6.05
  -2 -16 -16  163.81    6.53
  -2  16 -16  170.79    6.41
  -2 -16 -17  131.69    5.49
  -2  16 -17  132.25    4.54
  -2 -16 -17  124.48    5.28
  -2  16 -17  131.63    5.13
  -2 -16 -18  120.39    4.60
  -2 -16 -18  118.97    4.67
  -2  16 -18  113.35    4.19
   2 -17 -18   25.50    1.86
   2  17 -18   23.57    2.24
   2 -17 -17    1.85    0.87
   2 -17 -17    2.09    1.10
   2 -17 -16   12.69    1.78
   2  17 -16   12.66    2.01
   2 -17 -16   12.82    2.17
   2 -17 -15   13.36    2.37
   2  17 -15   19.87    2.23
   2  17 -15   13.79    2.32
   2 -17 -14   46.08    4.27
   2  17 -14   42.25    3.04
   2  17 -14   46.60    4.21
   2  17 -14   42.61    3.56
   2  17 -13   76.21    5.61
   2 -17 -13   75.10    5.76
   2  17 -13   75.32    5.02
   2  17 -12  156.63    8.05
   2 -17 -12  152.92    7.81
   2  17 -12  163.22    7.65
   2  17 -11  183.00    9.04
   2 -17 -11  194.40    9.15
   2  17 -11  202.45    8.92
   2  17 -10  254.41   10.70
   2 -17 -10  259.16   10.82
   2  17 -10  260.13   10.47
   2  17  -9  217.33   10.06
   2 -17  -9  202.67    9.82
   2  17  -9  221.81    9.92
   2  17  -8   68.16    5.78
   2 -17  -8   64.09    5.76
   2  17  -8   68.00    5.74
   2 -17  -7   84.06    5.75
   2  17  -7   87.69    6.50
   2  17  -7   89.64    6.67
   2  17  -7   92.35    6.02
   2 -17  -7   96.49    6.98
   2  17  -6   32.49    4.10
   2 -17  -6   32.33    3.57
   2  17  -6   31.95    3.65
   2  17  -5    1.20    1.40
   2  17  -5    1.89    1.17
   2  17  -4   84.81    6.07
   2  17  -4   84.16    6.31
   2  17  -3   33.63    3.97
   2  17  -3   35.15    4.18
   2  17  -2  283.33   11.28
   2  17  -2  252.65   10.55
   2  17  -1  117.96    7.48
   2  17  -1  101.53    6.58
   2  17   0  379.52   13.31
   2 -17   0  350.70   12.78
  -2  17   0  385.79   11.55
   2  17   0  373.69   12.07
   2  17   1   35.20    3.67
   2 -17   1   26.85    3.73
   2  17   1   31.31    4.02
  -2  17  -1   28.77    3.35
   2 -17   2   94.52    6.57
   2  17   2  102.56    7.07
  -2  17  -2  105.61    6.42
   2 -17   3    5.71    1.59
  -2  17  -3    7.61    2.12
  -2  17  -4  108.05    6.70
   2 -17   4  104.33    6.57
  -2  17  -5   73.54    5.63
   2 -17   5   75.63    5.59
  -2 -17  -6  268.78   10.23
  -2  17  -6  255.74   10.39
  -2 -17  -7  187.77    8.28
  -2  17  -7  173.14    8.62
  -2 -17  -8  251.89    9.30
  -2  17  -8  227.04    9.74
  -2  17  -8  226.52    9.47
  -2  17  -9  190.27    8.48
  -2 -17  -9  193.57    7.67
  -2 -17  -9  172.53    8.01
  -2  17  -9  190.99    8.81
  -2  17 -10  149.27    7.25
  -2 -17 -10  138.21    7.12
  -2  17 -10  146.19    7.54
  -2  17 -11  108.78    5.87
  -2 -17 -11  104.03    6.00
  -2  17 -11  109.42    6.34
  -2  17 -12  255.25    8.53
  -2  17 -12  242.49    8.34
  -2  17 -12  235.91    8.79
  -2 -17 -12  231.01    8.66
  -2  17 -13   76.41    4.49
  -2 -17 -13   82.19    5.00
  -2  17 -13   86.42    5.09
   2  17  13   75.29    4.51
  -2  17 -14   53.34    3.45
   2  17  14   48.63    3.26
  -2  17 -14   54.89    3.72
  -2 -17 -14   50.31    3.68
  -2  17 -14   46.97    3.34
  -2  17 -15   84.53    4.19
  -2 -17 -15   93.53    4.91
  -2  17 -15   92.44    4.46
  -2 -17 -15   83.19    4.37
  -2  17 -15   86.96    3.78
  -2  17 -16   39.32    2.59
  -2 -17 -16   40.09    3.03
  -2 -17 -16   36.02    2.67
  -2  17 -16   34.00    2.38
  -2 -17 -17   25.82    1.98
  -2 -17 -17   29.56    2.31
   2 -18 -17   20.83    1.90
   2  18 -17   16.12    1.73
   2 -18 -16   15.01    1.96
   2 -18 -16   16.81    2.08
   2  18 -16   14.56    1.91
   2  18 -15  128.48    5.74
   2 -18 -15  130.57    6.00
   2  18 -14   27.72    2.24
   2  18 -14   26.96    2.63
   2  18 -14   31.58    3.26
   2 -18 -14   26.38    2.94
   2  18 -13  587.46   12.66
   2  18 -13  577.12   13.70
   2 -18 -13  555.99   13.82
   2  18 -12   28.94    3.19
   2  18 -12   29.90    3.65
   2 -18 -12   24.61    3.09
   2 -18 -12   23.64    3.18
   2  18 -11  281.37    9.88
   2  18 -11  274.88   10.27
   2 -18 -11  262.30    9.79
   2  18 -10    1.59    1.52
   2  18 -10    4.08    2.04
   2 -18 -10    3.70    1.73
   2  18  -9   55.14    4.68
   2  18  -9   55.39    4.92
   2 -18  -9   48.38    4.66
   2  18  -8   -0.13    1.76
   2  18  -8    0.27    1.58
   2 -18  -8    0.16    1.61
   2  18  -7   81.98    5.98
   2  18  -7   76.60    5.95
   2 -18  -7   73.38    5.88
   2  18  -6    1.46    1.66
   2  18  -6    0.93    0.93
   2  18  -6    5.18    2.01
   2  18  -5  278.23   10.44
   2  18  -5  269.74   10.75
   2  18  -4   75.36    5.64
   2  18  -4   64.92    5.36
   2  18  -3  583.09   15.54
   2  18  -3  570.47   15.31
   2  18  -2   26.38    3.57
   2  18  -2   27.80    3.59
   2  18  -1  603.57   15.21
   2  18  -1  615.43   16.40
  -2  18   0   27.20    3.04
   2  18   0   26.73    3.21
   2  18   0   23.11    3.63
   2  18   1  293.43   11.52
  -2  18  -1  311.73   10.10
  -2  18  -1  291.28    9.89
   2  18   1  302.75    9.98
   2  18   2   24.87    3.44
  -2  18  -2   25.22    3.13
  -2  18  -3   98.13    6.05
   2  18   3  109.06    7.18
  -2  18  -4   33.51    3.68
   2  18   4   28.10    3.75
  -2  18  -5  264.54   10.08
   2  18   5  269.54   10.98
  -2 -18  -5  282.05   10.41
  -2  18  -6   96.58    6.17
  -2 -18  -6   93.40    5.84
   2  18   6   93.73    6.50
  -2  18  -7  421.66   12.61
  -2  18  -7  399.14   12.28
  -2 -18  -7  421.79   11.86
   2  18   7  388.44   12.71
  -2  18  -8   57.21    4.53
  -2  18  -8   60.75    4.89
   2  18   8   51.34    4.62
  -2 -18  -8   53.89    4.07
  -2  18  -9  214.36    8.40
  -2  18  -9  194.50    8.38
  -2 -18  -9  216.30    7.49
   2  18   9  193.97    8.46
  -2  18 -10   20.91    2.41
  -2  18 -10   21.55    2.80
   2  18  10   18.92    2.71
  -2  18 -11   25.86    2.90
   2  18  11   27.50    2.98
  -2 -18 -11   23.70    2.58
  -2  18 -11   29.98    2.87
  -2  18 -12    2.37    1.00
  -2 -18 -12    1.72    1.18
  -2  18 -12    1.32    1.11
   2  18  12    2.48    1.19
  -2  18 -13   66.96    4.05
   2  18  13   63.58    3.67
  -2 -18 -13   66.63    3.83
  -2  18 -13   69.61    3.89
  -2 -18 -14    0.63    0.87
  -2  18 -14   -0.36    1.00
  -2 -18 -14    1.14    0.87
   2  18  14    0.71    0.59
  -2  18 -14   -0.26    0.79
  -2 -18 -15   58.80    3.46
  -2 -18 -16    5.47    1.05
   2 -19 -15   23.26    2.15
   2 -19 -15   19.88    1.99
   2  19 -15   21.62    2.08
   2  19 -14   60.92    3.74
   2 -19 -14   60.86    3.81
   2  19 -13    9.31    1.37
   2  19 -13   12.18    1.84
   2  19 -13    9.99    1.90
   2 -19 -13    7.03    1.74
   2  19 -12  243.48    7.09
   2  19 -12  276.82    8.44
   2  19 -12  258.12    8.68
   2 -19 -12  261.19    8.89
   2  19 -11    5.01    1.65
   2  19 -11    5.81    1.94
   2 -19 -11    5.28    1.57
   2 -19 -11    3.93    1.50
   2  19 -10  421.20   11.52
   2  19 -10  405.37   11.85
   2 -19 -10  394.64   11.31
  -2 -19   9    0.87    0.82
   2  19  -9    1.64    1.73
   2  19  -9    1.80    1.73
   2 -19  -9    1.89    1.39
  -2 -19   8   59.01    4.30
   2  19  -8   69.71    5.15
   2  19  -8   68.63    5.26
   2 -19  -8   66.27    5.13
   2  19  -7   29.61    3.56
   2  19  -7   22.03    3.07
   2 -19  -7   21.91    3.15
   2  19  -6   26.06    2.98
   2  19  -6   25.91    3.33
   2  19  -6   22.94    3.33
   2 -19  -6   27.39    3.56
   2  19  -5    6.30    1.63
   2  19  -5    6.13    1.92
   2  19  -5    4.21    1.88
   2  19  -4  134.55    7.16
   2  19  -4  138.48    7.11
   2  19  -3   36.51    3.88
   2  19  -3   34.81    3.77
   2  19  -2  328.18   10.79
   2  19  -2  323.22   11.27
   2  19  -1   40.43    3.89
   2  19  -1   44.42    4.40
  -2  19   1   37.79    3.66
   2  19   0  478.29   12.23
   2  19   0  473.21   13.94
  -2  19   0  516.13   12.52
  -2  19  -1   23.27    2.69
  -2  19  -1   24.54    2.71
   2  19   1   26.16    3.56
  -2  19  -2  273.97    9.22
   2  19   2  283.34   10.94
  -2  19  -3   10.21    1.91
   2  19   3   12.58    2.67
  -2 -19  -3   12.33    2.41
  -2  19  -4   51.61    4.19
   2  19   4   49.99    4.70
  -2 -19  -4   56.35    4.56
  -2  19  -5   38.30    3.69
   2  19   5   43.27    4.37
  -2 -19  -5   46.38    4.01
   2  19   6  171.52    8.17
  -2  19  -6  172.71    7.59
  -2  19  -6  177.52    7.77
  -2 -19  -6  169.77    7.35
   2  19   7   34.96    3.79
  -2  19  -7   32.81    3.42
  -2  19  -7   31.75    3.38
  -2 -19  -7   31.95    3.13
   2  19   8  414.47   11.81
  -2  19  -8  431.16   11.59
  -2  19  -8  447.07   11.48
  -2 -19  -8  430.07   10.30
  -2  19  -9    2.62    1.73
  -2  19  -9    4.13    1.33
   2  19   9    0.59    1.12
  -2 -19  -9    1.85    0.76
   2  19  10  464.52   11.24
  -2  19 -10  472.19   11.32
  -2  19 -10  473.80   10.53
   2  19  11    8.90    1.74
  -2  19 -11   10.18    1.56
  -2  19 -11    6.68    1.53
  -2  19 -11    6.07    1.52
  -2  19 -12  243.69    7.23
   2  19  12  222.11    6.52
  -2 -19 -12  228.06    7.19
  -2  19 -12  245.22    6.98
   2  19  13    4.15    0.88
  -2  19 -13    5.85    1.17
  -2 -19 -13    6.19    1.28
  -2  19 -13    4.85    0.96
  -2 -19 -14   23.20    1.98
   2 -20 -13  149.00    5.21
   2  20 -13  149.10    5.33
   2 -20 -13  135.94    4.84
   2  20 -12  130.59    4.28
   2  20 -12  133.04    5.50
   2 -20 -12  133.61    5.45
   2  20 -11  127.70    4.89
   2  20 -11  139.04    5.65
   2  20 -11  133.20    5.81
   2 -20 -11  130.27    5.81
   2  20 -10   88.80    4.77
   2  20 -10   87.03    4.99
   2 -20 -10   81.70    4.53
   2 -20 -10   90.70    5.08
   2  20  -9  116.86    5.74
   2  20  -9  115.67    5.94
   2 -20  -9  107.87    5.49
  -2 -20   8   33.10    2.85
   2  20  -8   37.37    3.48
   2  20  -8   31.25    3.26
   2 -20  -8   33.46    3.29
  -2 -20   7   29.80    2.89
   2  20  -7   34.83    3.47
   2  20  -7   35.72    3.62
   2 -20  -7   35.07    3.52
  -2 -20   6   47.86    3.82
   2  20  -6   47.88    3.96
   2  20  -6   55.56    4.50
   2 -20  -6   47.40    4.22
  -2 -20   5  121.67    6.27
   2 -20  -5  129.83    6.87
   2  20  -5  128.44    6.43
   2  20  -5  126.87    6.81
   2  20  -4   44.41    3.79
   2  20  -4   49.09    4.05
   2  20  -4   45.22    4.22
   2 -20  -4   51.29    4.53
   2  20  -3  353.54   10.70
  -2  20   3  340.44    9.95
   2  20  -3  345.72   11.36
   2  20  -3  344.43   10.29
  -2  20   2   51.63    3.87
   2  20  -2   51.99    4.30
   2  20  -2   53.92    4.08
  -2  20   1  307.61    9.03
   2  20  -1  294.43   10.14
   2  20  -1  287.03    8.94
  -2  20   0   47.75    3.44
   2  20   0   51.58    4.36
  -2 -20   0   50.39    4.49
   2  20   0   49.27    3.60
  -2 -20  -1  164.77    7.75
   2  20   1  165.67    7.78
   2  20   2   20.03    2.92
  -2 -20  -2   19.37    2.67
  -2  20  -2   18.63    2.22
  -2 -20  -3  122.62    6.40
  -2  20  -3  109.45    5.38
   2  20   3  124.75    6.73
   2  20   4    9.22    2.14
  -2 -20  -4   10.13    1.99
  -2  20  -4    8.74    1.74
   2  20   5  187.73    7.95
  -2  20  -5  204.49    7.81
  -2  20  -5  181.49    6.99
  -2 -20  -5  195.61    7.50
  -2 -20  -6   28.33    2.80
  -2  20  -6   27.60    2.86
   2  20   6   33.29    3.39
   2  20   6   33.70    2.74
  -2  20  -6   33.67    3.18
  -2  20  -7  111.57    5.42
   2  20   7  112.30    5.78
  -2  20  -7  110.74    5.41
  -2 -20  -7  113.79    5.09
  -2  20  -8   58.63    3.85
  -2  20  -8   55.58    3.61
   2  20   8   56.22    3.98
  -2 -20  -8   56.43    3.23
  -2  20  -9   10.95    1.76
  -2  20  -9   15.17    2.01
  -2  20  -9   14.66    1.84
   2  20   9   14.04    2.03
   2  20  10  111.16    4.81
  -2  20 -10  109.33    4.82
  -2  20 -10  120.11    5.02
  -2 -20 -11  171.99    5.47
   2  20  11  173.80    5.36
  -2  20 -12   36.11    2.22
  -2 -20 -12   32.45    2.19
   2  21 -11   43.77    2.84
  -2  21  11   41.08    2.47
   2 -21 -10   29.42    2.40
   2  21 -10   25.43    2.00
   2  21 -10   28.82    2.56
  -2  21  10   26.99    2.21
   2  21  -9  136.49    5.59
   2 -21  -9  132.31    5.35
   2  21  -9  140.67    5.45
  -2  21   9  131.63    5.01
   2  21  -8   50.54    3.62
   2 -21  -8   44.70    3.15
  -2 -21   8   39.96    2.50
   2  21  -8   55.33    3.65
  -2  21   8   47.31    3.21
   2  21  -7  136.04    6.03
   2 -21  -7  133.43    5.78
  -2 -21   7  125.09    4.99
   2  21  -7  148.24    5.92
  -2  21   7  130.54    5.31
   2 -21  -6   17.15    2.37
  -2  21   6   14.46    1.94
  -2 -21   6   14.28    1.92
   2  21  -6   16.86    2.17
   2  21  -6   13.46    2.23
   2  21  -5   83.33    4.94
   2 -21  -5   87.86    5.03
  -2 -21   5   83.06    4.60
   2  21  -5   88.16    4.66
  -2  21   5   83.89    4.39
   2  21  -4   20.73    2.56
   2 -21  -4   27.83    2.98
  -2 -21   4   27.28    2.84
   2  21  -4   24.89    2.54
  -2  21   4   26.09    2.51
   2  21  -3   25.83    2.97
   2 -21  -3   29.22    3.18
  -2 -21   3   25.24    2.79
   2  21  -3   25.44    2.57
  -2  21   3   28.23    2.53
   2  21  -3   25.80    2.63
   2  21  -2   49.31    3.97
  -2 -21   2   58.10    4.25
   2  21  -2   57.28    3.61
  -2  21   2   54.06    3.37
   2  21  -2   54.43    3.88
   2  21  -1   75.77    4.90
   2  21  -1   86.02    5.00
  -2  21   1   86.39    4.08
  -2 -21   1   93.31    5.36
  -2 -21   0  158.31    6.87
   2  21   0  151.13    6.61
  -2  21   0  142.75    5.46
  -2 -21  -1  253.08    8.56
   2  21   1  246.40    8.46
  -2  21  -1  228.89    7.21
  -2 -21  -2  103.56    5.44
   2  21   2   97.75    5.43
  -2  21  -3  213.15    7.56
  -2 -21  -3  241.67    7.90
   2  21   3  226.52    8.05
  -2  21  -4   43.33    3.36
  -2 -21  -4   41.79    3.23
   2  21   4   39.40    3.42
  -2  21  -5   91.25    4.62
  -2 -21  -5   90.18    4.46
  -2  21  -5   91.90    4.68
   2  21   5   94.27    5.01
  -2  21  -6   35.47    2.83
  -2 -21  -6   32.78    2.52
  -2  21  -6   31.71    2.74
   2  21   6   38.49    3.16
  -2  21  -7  133.83    4.90
  -2 -21  -7  136.09    4.52
   2  21   7  138.20    5.57
  -2  21  -7  143.12    5.48
  -2  21  -8   59.84    2.99
  -2  21  -8   56.32    3.36
   2  21   8   56.50    3.43
  -2  21  -9  409.87    8.22
   2  21   9  389.25    8.02
  -2  21 -10   37.39    2.28
   2  22  -8  210.04    5.23
   2  22  -8  216.45    5.88
   2  22  -7   33.62    2.36
   2  22  -7   34.64    2.56
  -2  22   7   30.28    1.97
   2 -22  -6  142.69    4.87
   2  22  -6  150.49    5.47
  -2 -22   6  136.70    4.40
  -2  22   6  145.01    4.41
  -2 -22   5   -0.74    0.66
   2 -22  -5   -0.17    0.45
  -2  22   5    0.80    0.60
   2  22  -5   -0.42    0.97
   2 -22  -5    0.11    0.77
   2 -22  -4   41.83    3.03
   2  22  -4   44.05    3.20
  -2 -22   4   39.88    2.88
  -2  22   4   44.10    2.46
  -2  22   3    6.15    0.91
  -2 -22   3    4.07    1.14
   2  22  -3    3.73    1.17
   2 -22  -3    3.19    1.25
  -2 -22   2  128.25    5.35
   2  22  -2  124.22    5.31
   2 -22  -2  125.73    5.49
  -2 -22   1   -0.05    0.87
   2  22  -1    2.39    1.11
   2 -22  -1    0.94    1.08
   2 -22   0  173.69    6.58
  -2 -22   0  181.45    6.31
   2  22   0  175.74    6.14
   2  22   0  171.67    6.18
   2  22   1    6.68    1.37
  -2 -22  -1    9.08    1.58
  -2  22  -1    6.83    1.07
   2  22   1    7.97    1.56
  -2  22  -1    5.90    1.37
  -2 -22  -2   83.94    4.19
   2  22   2   78.91    4.17
  -2  22  -2   77.96    3.43
  -2  22  -2   82.16    4.07
   2  22   2   79.81    4.02
  -2 -22  -3   23.20    2.18
   2  22   3   20.06    2.15
  -2  22  -3   20.98    1.87
  -2  22  -3   20.27    2.02
   2  22   3   20.10    1.96
  -2 -22  -4   72.00    3.48
   2  22   4   69.73    3.77
  -2  22  -4   66.16    3.35
   2  22   4   65.81    3.19
  -2  22  -4   62.36    3.14
   2  22   5    1.86    0.93
  -2 -22  -5    3.25    0.83
  -2  22  -5    0.98    0.79
   2  22   6   50.53    2.93
  -2  22  -6   47.00    2.62
  -2  22  -7    0.89    0.56
   2  22   7    1.14    0.63
  -2 -23   1   87.63    3.39
  -2 -23   0   58.66    2.77
   3   0 -26  522.95   11.53
   3   0 -25   -1.10    1.62
   3   0 -25    0.80    1.36
   3   0 -25   -1.06    1.07
   3   0 -25    0.82    0.73
   3   0 -24  507.98   12.43
   3   0 -24  516.89   13.66
   3   0 -24  524.32   14.33
   3   0 -24  514.58   12.91
   3   0 -23   -1.70    1.87
   3   0 -23   -0.19    1.60
   3   0 -23   -0.28    1.17
   3   0 -23    1.56    1.36
   3   0 -23   -0.76    1.92
   3   0 -22  458.49   14.35
   3   0 -22  443.44   14.72
   3   0 -22  461.41   13.28
   3   0 -22  444.46   15.26
   3   0 -22  467.99   13.92
   3   0 -22  452.00   14.06
   3   0 -21    1.43    1.80
   3   0 -21    1.22    1.49
   3   0 -21    0.58    1.58
   3   0 -21   -0.14    0.90
   3   0 -21   -0.07    1.06
   3   0 -21    3.19    2.49
   3   0 -20  283.51   12.28
   3   0 -20  273.95   11.58
   3   0 -20  270.70   10.93
   3   0 -20  275.33   11.29
   3   0 -20  252.04   12.22
   3   0 -20  278.25   11.65
   3   0 -19   -1.28    1.50
   3   0 -19   -0.05    1.53
   3   0 -19    2.22    1.49
   3   0 -19   -2.21    1.28
   3   0 -19    0.40    1.22
   3   0 -19    0.88    1.42
   3   0 -19   -0.48    1.86
   3   0 -19   -1.70    1.92
   3   0 -18  550.20   16.58
   3   0 -18  578.03   16.11
   3   0 -18  564.79   17.89
   3   0 -18  527.19   17.56
   3   0 -18  543.01   16.23
   3   0 -18  577.97   16.85
   3   0 -17    0.60    1.48
   3   0 -17    3.26    1.19
   3   0 -17    0.48    1.04
   3   0 -17   -0.77    1.43
   3   0 -17    2.73    1.43
   3   0 -17   -1.04    1.94
   3   0 -16 1672.12   27.17
   3   0 -16 1581.06   26.70
   3   0 -16 1634.58   26.33
   3   0 -16 1594.30   29.22
   3   0 -16 1651.27   28.83
   3   0 -15   -3.87    3.05
   3   0 -15    0.35    2.36
   3   0 -14 2599.73   59.95
   3   0 -14 2678.33   64.08
   3   0 -13    1.13    2.14
   3   0 -13    4.55    3.26
   3   0 -12  969.32   33.05
   3   0 -12  963.31   34.89
   3   0 -12  984.87   30.54
   3   0 -11    6.30    2.67
   3   0 -11    6.52    3.32
   3   0 -11   -0.39    2.46
   3   0 -10  653.07   23.26
   3   0 -10  603.32   23.26
   3   0 -10  656.75   25.58
   3   0  -9    0.95    1.82
   3   0  -9    0.26    1.96
   3   0  -9   -1.52    1.91
   3   0  -9    2.50    0.99
   3   0  -8 1196.46   30.20
   3   0  -8 1201.45   29.55
   3   0  -8 1190.20   23.65
   3   0  -8 1200.74   20.15
   3   0  -7   -0.14    2.29
   3   0  -7    0.65    1.22
   3   0  -7    1.15    1.63
   3   0  -6 5085.83   57.30
   3   0  -6 5018.83   49.98
   3   0  -5    1.92    1.95
   3   0  -5    0.21    1.41
   3   0  -4 5713.49   56.72
   3   0  -4 5412.62   53.00
   3   0  -3    0.35    1.53
   3   0  -3    0.51    1.52
   3   0  -2  197.11   10.23
   3   0  -1   -0.17    1.86
   3   0   0 1144.34   24.74
   3   0   1   -0.34    1.47
   3   0   2  386.60   14.40
   3   0   3    0.08    1.29
   3   0   4 2447.90   26.10
  -3   0  -4 2391.71   32.49
   3   0   4 2404.65   35.45
   3   0   5    0.99    1.36
  -3   0  -5    1.13    1.34
  -3   0  -5   -2.42    1.20
   3   0   5    0.92    0.55
  -3   0  -6 2770.84   41.07
   3   0   6 2767.31   37.68
  -3   0  -6 2812.62   35.96
   3   0   7    0.57    1.11
  -3   0  -7   -0.11    1.93
  -3   0  -7    2.67    1.61
  -3   0  -7    2.42    1.33
  -3   0  -8 1349.86   32.98
  -3   0  -8 1337.60   32.87
  -3   0  -8 1372.28   28.96
  -3   0  -9    2.25    2.26
  -3   0  -9    1.79    1.91
  -3   0 -10  249.47   15.07
  -3   0 -10  251.13   15.91
  -3   0 -11    0.15    2.21
  -3   0 -11   -0.21    2.05
  -3   0 -12  145.53   11.96
  -3   0 -12  137.09   13.37
  -3   0 -13   -0.08    3.22
  -3   0 -13   -1.94    4.14
  -3   0 -14 1021.37   38.80
  -3   0 -14 1006.75   20.89
  -3   0 -14  894.85   18.82
  -3   0 -14  936.62   39.18
  -3   0 -14  984.25   20.11
  -3   0 -15    1.45    0.86
  -3   0 -15    1.03    1.30
  -3   0 -15    2.60    2.95
  -3   0 -15    1.62    1.19
  -3   0 -15    2.44    1.19
  -3   0 -15    0.12    1.43
  -3   0 -15    1.14    1.70
  -3   0 -15   -0.69    1.24
  -3   0 -15    0.40    3.50
  -3   0 -16  615.34   17.64
  -3   0 -16  649.99   16.21
  -3   0 -16  665.94   16.58
  -3   0 -16  633.50   17.04
  -3   0 -16  685.95   18.17
  -3   0 -16  630.70   18.17
  -3   0 -16  652.79   33.22
  -3   0 -16  674.55   35.31
  -3   0 -17    0.11    1.43
  -3   0 -17    0.86    1.39
  -3   0 -17    0.56    1.02
  -3   0 -17   -1.14    1.79
  -3   0 -17   -0.08    1.87
  -3   0 -18  485.88   15.73
  -3   0 -18  499.41   13.95
  -3   0 -18  470.77   15.89
  -3   0 -18  483.97   15.39
  -3   0 -18  484.46   15.02
  -3   0 -19   -1.17    1.88
  -3   0 -19    1.40    1.33
  -3   0 -19   -0.61    1.42
  -3   0 -19   -1.16    1.60
  -3   0 -19    1.15    1.55
  -3   0 -20  495.61   15.27
  -3   0 -20  540.62   13.35
  -3   0 -20  534.45   15.48
  -3   0 -20  528.93   15.27
  -3   0 -20  513.76   16.01
  -3   0 -21    0.96    1.12
  -3   0 -21   -0.75    2.02
  -3   0 -21    1.49    1.56
  -3   0 -22  411.47   13.03
  -3   0 -22  426.63   12.94
  -3   0 -22  428.52   12.75
  -3   0 -23    0.89    1.41
  -3   0 -23    0.67    1.26
  -3   0 -23    2.45    1.61
  -3   0 -23    0.78    0.97
  -3   0 -24  287.95    8.89
  -3   0 -24  281.58    8.63
  -3   0 -24  285.63    7.11
  -3   0 -25    0.63    0.85
   3  -1 -27  275.16    7.05
   3   1 -26   35.68    3.09
   3  -1 -26   38.91    3.29
   3  -1 -25  102.49    5.00
   3   1 -25  103.62    5.33
   3   1 -25  104.91    5.87
   3  -1 -25  104.12    6.02
   3   1 -25  101.96    5.57
   3  -1 -25  100.81    5.60
   3  -1 -25  102.78    5.05
   3   1 -24   70.55    5.29
   3   1 -24   63.03    4.90
   3  -1 -24   74.22    5.32
   3  -1 -24   67.21    5.22
   3   1 -24   68.68    4.48
   3  -1 -24   69.88    4.71
   3  -1 -24   73.19    5.57
   3  -1 -24   72.91    4.81
   3   1 -24   68.38    4.81
   3   1 -23    2.66    1.41
   3  -1 -23    3.99    1.95
   3   1 -23    2.94    1.43
   3   1 -23    3.34    1.50
   3  -1 -23    2.64    1.75
   3  -1 -23    5.33    1.53
   3  -1 -23    6.18    1.59
   3   1 -23    1.19    1.39
   3  -1 -23    5.83    2.13
   3   1 -22   18.72    3.20
   3  -1 -22   20.84    3.48
   3  -1 -22   19.02    2.65
   3   1 -22   19.84    3.09
   3   1 -22   18.01    2.99
   3  -1 -22   13.53    2.77
   3   1 -22   17.57    2.75
   3  -1 -22   19.90    2.93
   3  -1 -22   16.99    2.82
   3   1 -22   13.86    2.73
   3  -1 -22   19.88    3.62
   3   1 -22   17.04    3.23
   3   1 -21    7.80    2.51
   3  -1 -21    5.57    1.73
   3  -1 -21    5.88    2.20
   3   1 -21    4.26    1.40
   3   1 -21    7.13    2.17
   3  -1 -21    5.87    1.64
   3  -1 -21    7.85    2.10
   3   1 -21    4.43    1.52
   3  -1 -21    7.11    2.16
   3  -1 -21    5.09    1.86
   3   1 -21    7.64    2.57
   3   1 -21    4.06    1.66
   3  -1 -20    5.40    1.92
   3   1 -20    3.05    1.79
   3   1 -20    3.61    1.89
   3  -1 -20    4.58    2.29
   3  -1 -20    2.21    1.14
   3   1 -20    2.00    1.16
   3  -1 -20    5.50    2.11
   3   1 -20    3.48    1.34
   3  -1 -20    4.32    1.63
   3   1 -20    2.85    1.56
   3  -1 -20    5.20    1.92
   3   1 -20    3.57    1.65
   3   1 -20    5.51    2.33
   3  -1 -20    3.68    1.87
   3   1 -19   31.54    4.05
   3   1 -19   35.97    4.60
   3  -1 -19   29.73    3.86
   3   1 -19   36.29    4.21
   3  -1 -19   33.65    3.82
   3  -1 -19   30.86    4.33
   3   1 -19   30.38    4.26
   3   1 -19   33.64    4.00
   3  -1 -19   29.47    3.90
   3  -1 -19   31.33    3.92
   3   1 -19   30.97    4.00
   3   1 -19   29.59    4.25
   3  -1 -19   27.83    4.21
   3   1 -19   33.74    4.33
   3   1 -18   92.80    7.00
   3   1 -18   92.18    6.75
   3  -1 -18   92.63    6.76
   3   1 -18   93.70    6.71
   3  -1 -18   97.35    6.49
   3  -1 -18   90.82   12.54
   3  -1 -18   83.13    6.97
[truncated: 755,328 more chars]
