# Supplementary material for: Taming Heavier Group 14 Imine Analogues: Accessing Tin Nitrogen [Sn=N] Double Bonds and their Cycloaddition/Metathesis Chemistry
Source: Angew Chem Int Ed Engl. 2022 Oct 25;61(48):e202211616. doi: 10.1002/anie.202211616 (PMC9828258; doi:10.1002/anie.202211616)
Supplement: Supplementary file 17 — Supporting Information [file ANIE-61-0-s016.cif]

data_154mfme22_mp_num
_audit_creation_date               2022-03-19
_audit_creation_method
;
Olex2 1.5
(compiled 2021.08.20 svn.r13c46975 for OlexSys, GUI svn.r6405)
;
_shelx_SHELXL_version_number       '2018/3'
_audit_contact_author_address      ?
_audit_contact_author_email        ?
_audit_contact_author_name         ''
_audit_contact_author_phone        ?
_publ_contact_author_id_orcid      ?
_publ_section_references
;
Dolomanov, O.V., Bourhis, L.J., Gildea, R.J, Howard, J.A.K. & Puschmann, H.
 (2009), J. Appl. Cryst. 42, 339-341.

Sheldrick, G.M. (2015). Acta Cryst. A71, 3-8.

Sheldrick, G.M. (2015). Acta Cryst. C71, 3-8.
;
_chemical_name_common              ?
_chemical_name_systematic          ?
_chemical_formula_moiety           'C39 H49 N3 Si2 Sn'
_chemical_formula_sum              'C39 H49 N3 Si2 Sn'
_chemical_formula_weight           734.68
_chemical_melting_point            ?
_chemical_oxdiff_formula           'C39 H48 N3 Si2 Sn1'
loop_
  _atom_type_symbol
  _atom_type_description
  _atom_type_scat_dispersion_real
  _atom_type_scat_dispersion_imag
  _atom_type_scat_source
 'C' 'C' 0.0181 0.0091 'International Tables Vol C Tables 4.2.6.8 and 6.1.1.4'
 'H' 'H' 0.0000 0.0000 'International Tables Vol C Tables 4.2.6.8 and 6.1.1.4'
 'N' 'N' 0.0311 0.0180 'International Tables Vol C Tables 4.2.6.8 and 6.1.1.4'
 'Si' 'Si' 0.2541 0.3302 'International Tables Vol C Tables 4.2.6.8 and 6.1.1.4'
 'Sn' 'Sn' 0.0259 5.4591 'International Tables Vol C Tables 4.2.6.8 and 6.1.1.4'

_shelx_space_group_comment
;
The symmetry employed for this shelxl refinement is uniquely defined
by the following loop, which should always be used as a source of
symmetry information in preference to the above space-group names.
They are only intended as comments.
;
_space_group_crystal_system        'monoclinic'
_space_group_IT_number             14
_space_group_name_H-M_alt          'P 1 21/n 1'
_space_group_name_Hall             '-P 2yn'
loop_
  _space_group_symop_operation_xyz
 'x, y, z'
 '-x+1/2, y+1/2, -z+1/2'
 '-x, -y, -z'
 'x-1/2, -y-1/2, z-1/2'

_cell_length_a                     12.52680(10)
_cell_length_b                     15.89970(10)
_cell_length_c                     18.3237(2)
_cell_angle_alpha                  90
_cell_angle_beta                   93.3020(10)
_cell_angle_gamma                  90
_cell_volume                       3643.52(5)
_cell_formula_units_Z              4
_cell_measurement_reflns_used      27936
_cell_measurement_temperature      150.00(10)
_cell_measurement_theta_max        76.4930
_cell_measurement_theta_min        3.4710
_shelx_estimated_absorpt_T_max     0.374
_shelx_estimated_absorpt_T_min     0.231
_exptl_absorpt_coefficient_mu      6.433
_exptl_absorpt_correction_T_max    0.890
_exptl_absorpt_correction_T_min    0.239
_exptl_absorpt_correction_type     gaussian
_exptl_absorpt_process_details
;
CrysAlisPro 1.171.41.117a (Rigaku Oxford Diffraction, 2021)
Numerical absorption correction based on gaussian integration over
a multifaceted crystal model
Empirical absorption correction using spherical harmonics,
implemented in SCALE3 ABSPACK scaling algorithm.
;
_exptl_absorpt_special_details     ?
_exptl_crystal_colour              'clear yellow'
_exptl_crystal_colour_lustre       clear
_exptl_crystal_colour_modifier     .
_exptl_crystal_colour_primary      yellow
_exptl_crystal_density_diffrn      1.339
_exptl_crystal_density_meas        ?
_exptl_crystal_density_method      ?
_exptl_crystal_description         block
_exptl_crystal_F_000               1528
loop_
  _exptl_crystal_face_index_h
  _exptl_crystal_face_index_k
  _exptl_crystal_face_index_l
  _exptl_crystal_face_perp_dist
 -2 -1 0 0.1519
 2 1 0 0.1479
 0 -1 -1 0.1097
 0 1 1 0.1251
 -2 1 2 0.1371
 1 -1 -1 0.1258
 -2 1 1 0.1480
 2 1 2 0.1041
 0 -1 0 0.0679
 0 -2 1 0.0896
 0 -1 2 0.0976
 0 1 -2 0.1149
 0 0 1 0.0799
 0 0 -1 0.1344
 -1 -2 1 0.1123
 0 -1 -2 0.1230
 0 1 2 0.1064
 -1 0 2 0.0975
 0 1 -1 0.0913
 2 0 -1 0.1388

_exptl_crystal_size_max            0.322
_exptl_crystal_size_mid            0.236
_exptl_crystal_size_min            0.19
loop_
  _exptl_oxdiff_crystal_face_indexfrac_h
  _exptl_oxdiff_crystal_face_indexfrac_k
  _exptl_oxdiff_crystal_face_indexfrac_l
  _exptl_oxdiff_crystal_face_x
  _exptl_oxdiff_crystal_face_y
  _exptl_oxdiff_crystal_face_z
 -2.0040 -1.0010 0.0020 0.0130 0.2076 0.1646
 2.0029 1.0069 0.0007 -0.0132 -0.2073 -0.1651
 0.0016 -1.0033 -1.0014 -0.0018 -0.0447 0.1207
 0.0006 1.0032 0.9988 0.0017 0.0443 -0.1206
 -2.0025 1.0024 2.0017 0.0166 0.2963 -0.0766
 0.9990 -0.9978 -1.0038 0.0221 -0.1561 0.0747
 -2.0009 1.0021 0.9999 -0.0471 0.2680 -0.0290
 2.0007 1.0032 1.9976 0.1140 -0.1512 -0.2596
 0.0012 -0.9988 0.0007 0.0617 -0.0164 0.0727
 -0.0031 -2.0048 1.0020 0.1873 -0.0043 0.0987
 0.0016 -0.9995 2.0038 0.1892 0.0396 -0.0225
 0.0009 0.9987 -2.0045 -0.1891 -0.0400 0.0224
 -0.0006 0.0003 1.0050 0.0639 0.0282 -0.0478
 0.0004 -0.0012 -1.0013 -0.0636 -0.0281 0.0477
 -1.0017 -2.0107 0.9953 0.1629 0.1070 0.1451
 0.0004 -1.0042 -1.9964 -0.0650 -0.0724 0.1681
 -0.0011 1.0030 1.9966 0.0651 0.0725 -0.1680
 -0.9993 0.0077 1.9990 0.1023 0.1678 -0.0499
 -0.0005 1.0013 -0.9991 -0.1253 -0.0116 -0.0255
 1.9985 -0.0021 -1.0017 -0.0148 -0.2514 -0.0437

_exptl_transmission_factor_max     ?
_exptl_transmission_factor_min     ?
_diffrn_reflns_av_R_equivalents    0.0263
_diffrn_reflns_av_unetI/netI       0.0186
_diffrn_reflns_Laue_measured_fraction_full  1.000
_diffrn_reflns_Laue_measured_fraction_max  0.993
_diffrn_reflns_limit_h_max         15
_diffrn_reflns_limit_h_min         -15
_diffrn_reflns_limit_k_max         17
_diffrn_reflns_limit_k_min         -19
_diffrn_reflns_limit_l_max         22
_diffrn_reflns_limit_l_min         -23
_diffrn_reflns_number              37347
_diffrn_reflns_point_group_measured_fraction_full  1.000
_diffrn_reflns_point_group_measured_fraction_max  0.993
_diffrn_reflns_theta_full          67.684
_diffrn_reflns_theta_max           76.366
_diffrn_reflns_theta_min           3.683
_diffrn_ambient_environment        N~2~
_diffrn_ambient_temperature        150.00(10)
_diffrn_detector                   'CCD plate'
_diffrn_detector_area_resol_mean   10.5035
_diffrn_detector_type              Atlas
_diffrn_measured_fraction_theta_full  1.000
_diffrn_measured_fraction_theta_max  0.993
_diffrn_measurement_details
;
List of Runs (angles in degrees, time in seconds):

  # Type    Start    End  Width  t~exp~   \w     \q     \k     \f   Frames
--------------------------------------------------------------------------
  1  \w    -21.00  30.00   1.00    1.00    --  -41.40  37.00-180.00   51
  2  \w    -12.00  19.00   1.00    1.00    --  -41.40  37.00   0.00   31
  3  \w    -66.00  17.00   1.00    1.00    --  -41.40  77.00 -90.00   83
  4  \w     -9.00  24.00   1.00    1.00    --  -41.40  37.00 120.00   33
  5  \w    -12.00  17.00   1.00    1.00    --  -41.40  37.00 -30.00   29
  6  \w     43.00  72.00   1.00    4.00    --  111.00 -45.00  60.00   29
  7  \w    108.00 178.00   1.00    4.00    --  111.00  77.00  30.00   70
  8  \w     44.00 106.00   1.00    4.00    --  111.00-111.00 -90.00   62
  9  \w    103.00 129.00   1.00    4.00    --  111.00  30.00-180.00   26
 10  \w     40.00  71.00   1.00    4.00    --  111.00 -45.00 -60.00   31
 11  \w     83.00 146.00   1.00    4.00    --  111.00 178.00 -60.00   63
 12  \w     31.00  85.00   1.00    4.00    --  111.00 -94.00  30.00   54
 13  \w    108.00 172.00   1.00    4.00    --  111.00  77.00 -90.00   64
 14  \w     46.00  90.00   1.00    4.00    --  111.00 -61.00 120.00   44
 15  \w     83.00 109.00   1.00    4.00    --  111.00  15.00  90.00   26
 16  \w    120.00 175.00   1.00    4.00    --  111.00  61.00 -30.00   55
 17  \w    120.00 166.00   1.00    4.00    --  111.00 111.00 120.00   46
 18  \w     43.00  68.00   1.00    4.00    --  111.00 -45.00 120.00   25
 19  \w    119.00 167.00   1.00    4.00    --  111.00  15.00  90.00   48
 20  \w     30.00 106.00   1.00    4.00    --  111.00 -94.00  60.00   76
 21  \w    -37.00   3.00   1.00    1.00    --  -41.40  57.00-180.00   40
 22  \w     -5.00  35.00   1.00    1.00    --  -41.40  19.00-120.00   40
 23  \w    -17.00  26.00   1.00    1.00    --  -41.40  37.00  30.00   43
 24  \w      4.00  30.00   1.00    1.00    --  -41.40  19.00 -60.00   26
 25  \w     -5.00  32.00   1.00    1.00    --  -41.40  19.00  90.00   37
 26  \w     59.00  95.00   1.00    1.00    --   41.40-125.00 -60.00   36
 27  \w     31.00  88.00   1.00    1.00    --   41.40-125.00 120.00   57
 28  \w     44.00 109.00   1.00    4.00    --  111.00-111.00 150.00   65
 29  \w     47.00  73.00   1.00    4.00    --  111.00-111.00-150.00   26
 30  \w     40.00  67.00   1.00    4.00    --  111.00 -45.00  30.00   27
 31  \w     40.00  66.00   1.00    4.00    --  111.00 -45.00 150.00   26
 32  \w     83.00 109.00   1.00    4.00    --  111.00-111.00-150.00   26
 33  \w     83.00 109.00   1.00    4.00    --  111.00-111.00  60.00   26
 34  \w    108.00 148.00   1.00    4.00    --  111.00  77.00-150.00   40
 35  \w     56.00  81.00   1.00    4.00    --  111.00 -61.00  30.00   25
 36  \w     67.00 107.00   1.00    4.00    --  111.00 -94.00 -30.00   40
 37  \w     64.00 109.00   1.00    4.00    --  111.00-111.00 -60.00   45
 38  \w     67.00 107.00   1.00    4.00    --  111.00-111.00 -30.00   40
 39  \w     42.00 109.00   1.00    4.00    --  111.00-111.00 120.00   67
 40  \w     78.00 101.00   1.00    4.00    --  111.00  15.00  30.00   23
;
_diffrn_measurement_device         'four-circle diffractometer'
_diffrn_measurement_device_type    'SuperNova, Dual, Cu at home/near, Atlas'
_diffrn_measurement_method         '\w scans'
_diffrn_orient_matrix_type        
 'CrysAlisPro convention (1999,Acta A55,543-557)'
_diffrn_orient_matrix_UB_11        0.0244126000
_diffrn_orient_matrix_UB_12        -0.0616917000
_diffrn_orient_matrix_UB_13        0.0636173000
_diffrn_orient_matrix_UB_21        -0.1117482000
_diffrn_orient_matrix_UB_22        0.0163502000
_diffrn_orient_matrix_UB_23        0.0280285000
_diffrn_orient_matrix_UB_31        -0.0457550000
_diffrn_orient_matrix_UB_32        -0.0728944000
_diffrn_orient_matrix_UB_33        -0.0475302000
_diffrn_radiation_monochromator    mirror
_diffrn_radiation_probe            x-ray
_diffrn_radiation_type             'Cu K\a'
_diffrn_radiation_wavelength       1.54184
_diffrn_source                     'micro-focus sealed X-ray tube'
_diffrn_source_type                'SuperNova (Cu) X-ray Source'
_reflns_Friedel_coverage           0.000
_reflns_Friedel_fraction_full      .
_reflns_Friedel_fraction_max       .
_reflns_number_gt                  7274
_reflns_number_total               7582
_reflns_special_details
;
 Reflections were merged by SHELXL according to the crystal
 class for the calculation of statistics and refinement.
 
 _reflns_Friedel_fraction is defined as the number of unique
 Friedel pairs measured divided by the number that would be
 possible theoretically, ignoring centric projections and
 systematic absences.
;
_reflns_threshold_expression       'I > 2\s(I)'
_computing_cell_refinement         'CrysAlisPro 1.171.41.117a (Rigaku OD, 2021)'
_computing_data_collection         'CrysAlisPro 1.171.41.117a (Rigaku OD, 2021)'
_computing_data_reduction          'CrysAlisPro 1.171.41.117a (Rigaku OD, 2021)'
_computing_molecular_graphics      'Olex2 1.5 (Dolomanov et al., 2009)'
_computing_publication_material    'Olex2 1.5 (Dolomanov et al., 2009)'
_computing_structure_refinement    'SHELXL 2018/3 (Sheldrick, 2015)'
_computing_structure_solution      'SHELXT 2018/2 (Sheldrick, 2018)'
_refine_diff_density_max           0.413
_refine_diff_density_min           -0.415
_refine_diff_density_rms           0.055
_refine_ls_extinction_coef         .
_refine_ls_extinction_method       none
_refine_ls_goodness_of_fit_ref     1.043
_refine_ls_hydrogen_treatment      mixed
_refine_ls_matrix_type             full
_refine_ls_number_parameters       418
_refine_ls_number_reflns           7582
_refine_ls_number_restraints       1
_refine_ls_R_factor_all            0.0221
_refine_ls_R_factor_gt             0.0210
_refine_ls_restrained_S_all        1.043
_refine_ls_shift/su_max            0.005
_refine_ls_shift/su_mean           0.000
_refine_ls_structure_factor_coef   Fsqd
_refine_ls_weighting_details      
 'w=1/[\s^2^(Fo^2^)+(0.0302P)^2^+1.2726P] where P=(Fo^2^+2Fc^2^)/3'
_refine_ls_weighting_scheme        calc
_refine_ls_wR_factor_gt            0.0531
_refine_ls_wR_factor_ref           0.0537
_refine_special_details            ?
_olex2_refinement_description
;
1. Fixed Uiso
 At 1.2 times of:
  All C(H) groups, All C(H,H) groups
 At 1.5 times of:
  All C(H,H,H) groups
2. Restrained distances
 N2-H2
 0.95 with sigma of 0.02
3.a Secondary CH2 refined with riding coordinates:
 C22(H22A,H22B)
3.b Me refined with riding coordinates:
 C13(H13A,H13B,H13C), C14(H14A,H14B,H14C), C23(H23A,H23B,H23C)
3.c Aromatic/amide H refined with riding coordinates:
 C3(H3), C4(H4), C5(H5), C9(H9), C11(H11), C18(H18), C20(H20), C40(H40),
 C41(H41), C42(H42), C44(H44), C45(H45), C46(H46)
3.d Idealised Me refined as rotating group:
 C15(H15A,H15B,H15C), C24(H24A,H24B,H24C), C30(H30A,H30B,H30C), C31(H31A,H31B,
 H31C), C32(H32A,H32B,H32C), C33(H33A,H33B,H33C), C34(H34A,H34B,H34C), C35(H35A,
 H35B,H35C)
;
_atom_sites_solution_hydrogens     mixed
_atom_sites_solution_primary       dual
_atom_sites_solution_secondary     ?
loop_
  _atom_site_label
  _atom_site_type_symbol
  _atom_site_fract_x
  _atom_site_fract_y
  _atom_site_fract_z
  _atom_site_U_iso_or_equiv
  _atom_site_adp_type
  _atom_site_occupancy
  _atom_site_site_symmetry_order
  _atom_site_calc_flag
  _atom_site_refinement_flags_posn
  _atom_site_refinement_flags_adp
  _atom_site_refinement_flags_occupancy
  _atom_site_disorder_assembly
  _atom_site_disorder_group
 Sn1 Sn 0.56323(2) 0.73980(2) 0.70493(2) 0.01628(4) Uani 1 1 d . . . . .
 Si1 Si 0.34326(3) 0.69701(3) 0.59917(2) 0.02404(9) Uani 1 1 d . . . . .
 Si2 Si 0.46493(4) 0.85764(3) 0.57414(2) 0.02443(9) Uani 1 1 d . . . . .
 N1 N 0.44654(11) 0.76557(8) 0.62326(7) 0.0203(3) Uani 1 1 d . . . . .
 N2 N 0.70848(11) 0.79664(9) 0.69209(8) 0.0244(3) Uani 1 1 d D . . . .
 H2 H 0.7252(17) 0.8399(11) 0.7199(11) 0.027(5) Uiso 1 1 d D . . . .
 N3 N 0.65034(11) 0.67008(8) 0.60429(7) 0.0227(3) Uani 1 1 d . . . . .
 C1 C 0.56782(12) 0.63725(9) 0.78357(8) 0.0186(3) Uani 1 1 d . . . . .
 C2 C 0.65622(12) 0.58393(9) 0.79831(8) 0.0202(3) Uani 1 1 d . . . . .
 C3 C 0.66583(14) 0.53869(10) 0.86381(9) 0.0261(3) Uani 1 1 d . . . . .
 H3 H 0.725203 0.502257 0.872965 0.031 Uiso 1 1 calc R U . . .
 C4 C 0.58999(15) 0.54625(11) 0.91554(9) 0.0299(3) Uani 1 1 d . . . . .
 H4 H 0.597743 0.515832 0.960157 0.036 Uiso 1 1 calc R U . . .
 C5 C 0.50257(14) 0.59867(11) 0.90159(9) 0.0267(3) Uani 1 1 d . . . . .
 H5 H 0.450532 0.603823 0.937046 0.032 Uiso 1 1 calc R U . . .
 C6 C 0.48978(12) 0.64387(9) 0.83650(8) 0.0213(3) Uani 1 1 d . . . . .
 C7 C 0.74537(12) 0.57241(9) 0.74799(8) 0.0199(3) Uani 1 1 d . . . . .
 C8 C 0.73852(12) 0.50877(10) 0.69468(8) 0.0218(3) Uani 1 1 d . . . . .
 C9 C 0.82425(13) 0.49548(10) 0.65115(9) 0.0250(3) Uani 1 1 d . . . . .
 H9 H 0.819175 0.452645 0.614971 0.030 Uiso 1 1 calc R U . . .
 C10 C 0.91736(13) 0.54323(11) 0.65915(9) 0.0267(3) Uani 1 1 d . . . . .
 C11 C 0.92355(13) 0.60472(11) 0.71268(9) 0.0258(3) Uani 1 1 d . . . . .
 H11 H 0.986734 0.637605 0.718898 0.031 Uiso 1 1 calc R U . . .
 C12 C 0.83944(12) 0.61977(10) 0.75784(9) 0.0232(3) Uani 1 1 d . . . . .
 C13 C 0.63977(13) 0.45471(10) 0.68391(9) 0.0268(3) Uani 1 1 d . . . . .
 H13A H 0.587132 0.471889 0.718546 0.040 Uiso 1 1 calc R U . . .
 H13B H 0.609101 0.461531 0.633841 0.040 Uiso 1 1 calc R U . . .
 H13C H 0.658979 0.395612 0.692349 0.040 Uiso 1 1 calc R U . . .
 C14 C 1.00883(16) 0.52793(13) 0.61049(11) 0.0375(4) Uani 1 1 d . . . . .
 H14A H 0.989879 0.482291 0.576214 0.056 Uiso 1 1 calc R U . . .
 H14B H 1.022974 0.579303 0.583116 0.056 Uiso 1 1 calc R U . . .
 H14C H 1.072953 0.512286 0.640604 0.056 Uiso 1 1 calc R U . . .
 C15 C 0.85368(14) 0.68473(11) 0.81785(10) 0.0300(3) Uani 1 1 d . . . . .
 H15A H 0.785233 0.712738 0.824498 0.045 Uiso 1 1 calc R U . . .
 H15B H 0.906652 0.726483 0.804415 0.045 Uiso 1 1 calc R U . . .
 H15C H 0.878403 0.657086 0.863552 0.045 Uiso 1 1 calc R U . . .
 C16 C 0.39266(12) 0.69897(10) 0.82587(8) 0.0213(3) Uani 1 1 d . . . . .
 C17 C 0.40401(12) 0.78476(10) 0.80747(8) 0.0213(3) Uani 1 1 d . . . . .
 C18 C 0.31290(13) 0.83506(10) 0.79786(9) 0.0259(3) Uani 1 1 d . . . . .
 H18 H 0.320744 0.892321 0.784353 0.031 Uiso 1 1 calc R U . . .
 C19 C 0.21106(14) 0.80374(12) 0.80749(10) 0.0302(4) Uani 1 1 d . . . . .
 C20 C 0.20106(14) 0.71957(12) 0.82591(10) 0.0311(4) Uani 1 1 d . . . . .
 H20 H 0.131859 0.697410 0.832557 0.037 Uiso 1 1 calc R U . . .
 C21 C 0.28945(13) 0.66653(11) 0.83498(9) 0.0272(3) Uani 1 1 d . . . . .
 C22 C 0.51137(12) 0.81993(9) 0.79301(8) 0.0218(3) Uani 1 1 d . . . . .
 H22A H 0.561063 0.815822 0.836879 0.026 Uiso 1 1 calc R U . . .
 H22B H 0.505956 0.879441 0.777357 0.026 Uiso 1 1 calc R U . . .
 C23 C 0.11309(15) 0.85835(14) 0.79593(13) 0.0424(5) Uani 1 1 d . . . . .
 H23A H 0.134718 0.915537 0.783352 0.064 Uiso 1 1 calc R U . . .
 H23B H 0.066527 0.835236 0.756039 0.064 Uiso 1 1 calc R U . . .
 H23C H 0.074361 0.859765 0.840882 0.064 Uiso 1 1 calc R U . . .
 C24 C 0.26849(16) 0.57476(12) 0.85133(12) 0.0389(4) Uani 1 1 d . . . . .
 H24A H 0.325202 0.540089 0.832179 0.058 Uiso 1 1 calc R U . . .
 H24B H 0.199306 0.558088 0.828068 0.058 Uiso 1 1 calc R U . . .
 H24C H 0.267403 0.566750 0.904310 0.058 Uiso 1 1 calc R U . . .
 C30 C 0.35452(14) 0.59568(11) 0.65138(9) 0.0291(3) Uani 1 1 d . . . . .
 H30A H 0.423678 0.569371 0.643561 0.044 Uiso 1 1 calc R U . . .
 H30B H 0.296727 0.557734 0.634271 0.044 Uiso 1 1 calc R U . . .
 H30C H 0.349041 0.606986 0.703610 0.044 Uiso 1 1 calc R U . . .
 C31 C 0.20860(15) 0.73985(13) 0.61758(14) 0.0416(5) Uani 1 1 d . . . . .
 H31A H 0.206348 0.753482 0.669623 0.062 Uiso 1 1 calc R U . . .
 H31B H 0.153769 0.697722 0.604316 0.062 Uiso 1 1 calc R U . . .
 H31C H 0.195039 0.790838 0.588446 0.062 Uiso 1 1 calc R U . . .
 C32 C 0.34047(18) 0.66884(12) 0.49904(10) 0.0383(4) Uani 1 1 d . . . . .
 H32A H 0.323308 0.719007 0.469586 0.058 Uiso 1 1 calc R U . . .
 H32B H 0.286005 0.625611 0.488413 0.058 Uiso 1 1 calc R U . . .
 H32C H 0.410645 0.647255 0.487108 0.058 Uiso 1 1 calc R U . . .
 C33 C 0.33638(15) 0.89778(12) 0.52958(10) 0.0342(4) Uani 1 1 d . . . . .
 H33A H 0.306853 0.855778 0.494865 0.051 Uiso 1 1 calc R U . . .
 H33B H 0.349899 0.950219 0.503566 0.051 Uiso 1 1 calc R U . . .
 H33C H 0.285211 0.908322 0.567025 0.051 Uiso 1 1 calc R U . . .
 C34 C 0.56132(17) 0.84209(14) 0.50072(11) 0.0411(5) Uani 1 1 d . . . . .
 H34A H 0.633481 0.833830 0.523146 0.062 Uiso 1 1 calc R U . . .
 H34B H 0.560569 0.891813 0.469088 0.062 Uiso 1 1 calc R U . . .
 H34C H 0.540291 0.792504 0.471554 0.062 Uiso 1 1 calc R U . . .
 C35 C 0.51602(16) 0.94629(11) 0.63377(11) 0.0358(4) Uani 1 1 d . . . . .
 H35A H 0.464478 0.958397 0.670631 0.054 Uiso 1 1 calc R U . . .
 H35B H 0.525535 0.996441 0.603743 0.054 Uiso 1 1 calc R U . . .
 H35C H 0.584766 0.930393 0.658123 0.054 Uiso 1 1 calc R U . . .
 C40 C 0.61421(15) 0.61082(11) 0.55890(9) 0.0287(3) Uani 1 1 d . . . . .
 H40 H 0.547656 0.585014 0.567388 0.034 Uiso 1 1 calc R U . . .
 C41 C 0.66979(17) 0.58416(13) 0.49858(10) 0.0368(4) Uani 1 1 d . . . . .
 H41 H 0.641109 0.541236 0.467162 0.044 Uiso 1 1 calc R U . . .
 C42 C 0.76551(17) 0.62072(14) 0.48567(10) 0.0390(4) Uani 1 1 d . . . . .
 H42 H 0.804268 0.602872 0.445385 0.047 Uiso 1 1 calc R U . . .
 C43 C 0.80682(15) 0.68509(12) 0.53229(9) 0.0318(4) Uani 1 1 d . . . . .
 C44 C 0.90362(16) 0.72816(14) 0.52236(11) 0.0406(5) Uani 1 1 d . . . . .
 H44 H 0.946712 0.713250 0.483365 0.049 Uiso 1 1 calc R U . . .
 C45 C 0.93450(15) 0.79122(14) 0.56920(12) 0.0395(5) Uani 1 1 d . . . . .
 H45 H 0.999956 0.819581 0.562454 0.047 Uiso 1 1 calc R U . . .
 C46 C 0.87251(14) 0.81583(12) 0.62740(11) 0.0320(4) Uani 1 1 d . . . . .
 H46 H 0.896596 0.860387 0.658727 0.038 Uiso 1 1 calc R U . . .
 C47 C 0.77681(13) 0.77573(11) 0.63944(9) 0.0244(3) Uani 1 1 d . . . . .
 C48 C 0.74468(13) 0.70793(11) 0.59154(9) 0.0240(3) Uani 1 1 d . . . . .

loop_
  _atom_site_aniso_label
  _atom_site_aniso_U_11
  _atom_site_aniso_U_22
  _atom_site_aniso_U_33
  _atom_site_aniso_U_23
  _atom_site_aniso_U_13
  _atom_site_aniso_U_12
 Sn1 0.01623(6) 0.01724(6) 0.01531(6) -0.00012(3) 0.00035(3) -0.00038(3)
 Si1 0.0229(2) 0.0249(2) 0.0236(2) -0.00449(15) -0.00474(15) -0.00071(16)
 Si2 0.0269(2) 0.02314(19) 0.0230(2) 0.00496(15) -0.00065(16) 0.00430(16)
 N1 0.0205(6) 0.0217(6) 0.0181(6) 0.0006(5) -0.0032(5) 0.0012(5)
 N2 0.0205(6) 0.0255(7) 0.0274(7) -0.0025(5) 0.0029(5) -0.0047(5)
 N3 0.0244(6) 0.0250(6) 0.0187(6) 0.0025(5) 0.0013(5) 0.0056(5)
 C1 0.0208(7) 0.0187(6) 0.0160(6) -0.0003(5) -0.0005(5) -0.0010(5)
 C2 0.0214(7) 0.0202(7) 0.0189(7) -0.0018(5) -0.0003(5) -0.0012(5)
 C3 0.0277(8) 0.0262(7) 0.0241(8) 0.0032(6) -0.0022(6) 0.0048(6)
 C4 0.0369(9) 0.0319(8) 0.0211(7) 0.0075(6) 0.0017(6) 0.0037(7)
 C5 0.0304(8) 0.0287(8) 0.0215(7) 0.0011(6) 0.0076(6) 0.0013(6)
 C6 0.0217(7) 0.0207(7) 0.0215(7) -0.0009(5) 0.0025(6) -0.0010(6)
 C7 0.0198(7) 0.0203(7) 0.0192(7) 0.0025(5) -0.0017(5) 0.0038(5)
 C8 0.0226(7) 0.0211(7) 0.0214(7) 0.0018(6) -0.0022(6) 0.0033(6)
 C9 0.0291(8) 0.0234(7) 0.0225(7) -0.0006(6) 0.0012(6) 0.0068(6)
 C10 0.0238(7) 0.0291(8) 0.0275(8) 0.0078(6) 0.0048(6) 0.0085(6)
 C11 0.0187(7) 0.0285(8) 0.0300(8) 0.0062(6) -0.0015(6) -0.0003(6)
 C12 0.0214(7) 0.0237(7) 0.0236(7) 0.0030(6) -0.0042(6) 0.0020(6)
 C13 0.0272(8) 0.0262(7) 0.0269(8) -0.0044(6) -0.0008(6) -0.0020(6)
 C14 0.0340(9) 0.0393(10) 0.0406(10) 0.0080(8) 0.0151(8) 0.0083(8)
 C15 0.0290(8) 0.0318(8) 0.0285(8) -0.0036(7) -0.0053(7) -0.0041(7)
 C16 0.0209(7) 0.0246(7) 0.0190(7) -0.0020(6) 0.0050(5) 0.0011(6)
 C17 0.0232(7) 0.0237(7) 0.0171(7) -0.0051(6) 0.0025(5) 0.0000(6)
 C18 0.0277(8) 0.0247(7) 0.0253(8) -0.0047(6) 0.0015(6) 0.0023(6)
 C19 0.0234(8) 0.0352(9) 0.0321(9) -0.0077(7) 0.0023(6) 0.0059(7)
 C20 0.0207(8) 0.0382(9) 0.0350(9) -0.0053(8) 0.0072(6) -0.0021(7)
 C21 0.0253(8) 0.0290(8) 0.0281(8) -0.0010(6) 0.0076(6) -0.0016(6)
 C22 0.0240(7) 0.0205(7) 0.0209(7) -0.0044(5) 0.0016(6) -0.0006(6)
 C23 0.0259(9) 0.0438(11) 0.0573(13) -0.0078(9) 0.0005(8) 0.0098(8)
 C24 0.0311(9) 0.0325(9) 0.0544(12) 0.0057(8) 0.0135(8) -0.0061(7)
 C30 0.0313(8) 0.0276(8) 0.0282(8) -0.0020(6) -0.0004(6) -0.0078(7)
 C31 0.0206(8) 0.0457(11) 0.0577(13) -0.0083(9) -0.0055(8) -0.0002(7)
 C32 0.0536(12) 0.0337(9) 0.0260(8) -0.0064(7) -0.0123(8) 0.0013(8)
 C33 0.0376(10) 0.0314(9) 0.0326(9) 0.0032(7) -0.0077(7) 0.0096(7)
 C34 0.0463(11) 0.0440(10) 0.0346(10) 0.0187(8) 0.0147(8) 0.0147(9)
 C35 0.0416(10) 0.0227(8) 0.0419(10) 0.0071(7) -0.0085(8) -0.0038(7)
 C40 0.0342(9) 0.0289(8) 0.0226(8) -0.0007(6) -0.0013(6) 0.0048(7)
 C41 0.0477(11) 0.0391(10) 0.0235(8) -0.0045(7) -0.0001(7) 0.0133(8)
 C42 0.0468(11) 0.0485(11) 0.0224(8) 0.0027(7) 0.0090(7) 0.0215(9)
 C43 0.0318(9) 0.0402(9) 0.0240(8) 0.0106(7) 0.0074(7) 0.0158(7)
 C44 0.0321(9) 0.0564(12) 0.0351(10) 0.0175(9) 0.0173(8) 0.0156(9)
 C45 0.0222(8) 0.0501(11) 0.0472(11) 0.0219(9) 0.0102(7) 0.0043(8)
 C46 0.0226(8) 0.0359(9) 0.0378(9) 0.0132(7) 0.0028(7) 0.0013(7)
 C47 0.0203(7) 0.0270(7) 0.0260(8) 0.0089(6) 0.0020(6) 0.0046(6)
 C48 0.0225(7) 0.0287(8) 0.0210(7) 0.0082(6) 0.0034(6) 0.0087(6)

_geom_special_details
;
 All esds (except the esd in the dihedral angle between two l.s. planes)
 are estimated using the full covariance matrix.  The cell esds are taken
 into account individually in the estimation of esds in distances, angles
 and torsion angles; correlations between esds in cell parameters are only
 used when they are defined by crystal symmetry.  An approximate (isotropic)
 treatment of cell esds is used for estimating esds involving l.s. planes.
;
loop_
  _geom_bond_atom_site_label_1
  _geom_bond_atom_site_label_2
  _geom_bond_distance
  _geom_bond_site_symmetry_2
  _geom_bond_publ_flag
 Sn1 N1 2.0717(12) . ?
 Sn1 N2 2.0572(13) . ?
 Sn1 N3 2.4601(13) . ?
 Sn1 C1 2.1746(14) . ?
 Sn1 C22 2.1843(15) . ?
 Si1 N1 1.7294(13) . ?
 Si1 C30 1.8750(18) . ?
 Si1 C31 1.868(2) . ?
 Si1 C32 1.8870(19) . ?
 Si2 N1 1.7406(13) . ?
 Si2 C33 1.8750(18) . ?
 Si2 C34 1.875(2) . ?
 Si2 C35 1.8733(19) . ?
 N2 H2 0.875(15) . ?
 N2 C47 1.367(2) . ?
 N3 C40 1.320(2) . ?
 N3 C48 1.358(2) . ?
 C1 C2 1.408(2) . ?
 C1 C6 1.420(2) . ?
 C2 C3 1.399(2) . ?
 C2 C7 1.500(2) . ?
 C3 H3 0.9500 . ?
 C3 C4 1.385(2) . ?
 C4 H4 0.9500 . ?
 C4 C5 1.388(2) . ?
 C5 H5 0.9500 . ?
 C5 C6 1.394(2) . ?
 C6 C16 1.503(2) . ?
 C7 C8 1.406(2) . ?
 C7 C12 1.401(2) . ?
 C8 C9 1.390(2) . ?
 C8 C13 1.510(2) . ?
 C9 H9 0.9500 . ?
 C9 C10 1.392(2) . ?
 C10 C11 1.384(3) . ?
 C10 C14 1.512(2) . ?
 C11 H11 0.9500 . ?
 C11 C12 1.397(2) . ?
 C12 C15 1.512(2) . ?
 C13 H13A 0.9800 . ?
 C13 H13B 0.9800 . ?
 C13 H13C 0.9800 . ?
 C14 H14A 0.9800 . ?
 C14 H14B 0.9800 . ?
 C14 H14C 0.9800 . ?
 C15 H15A 0.9800 . ?
 C15 H15B 0.9800 . ?
 C15 H15C 0.9800 . ?
 C16 C17 1.414(2) . ?
 C16 C21 1.411(2) . ?
 C17 C18 1.396(2) . ?
 C17 C22 1.494(2) . ?
 C18 H18 0.9500 . ?
 C18 C19 1.390(2) . ?
 C19 C20 1.388(3) . ?
 C19 C23 1.508(2) . ?
 C20 H20 0.9500 . ?
 C20 C21 1.394(3) . ?
 C21 C24 1.516(2) . ?
 C22 H22A 0.9900 . ?
 C22 H22B 0.9900 . ?
 C23 H23A 0.9800 . ?
 C23 H23B 0.9800 . ?
 C23 H23C 0.9800 . ?
 C24 H24A 0.9800 . ?
 C24 H24B 0.9800 . ?
 C24 H24C 0.9800 . ?
 C30 H30A 0.9800 . ?
 C30 H30B 0.9800 . ?
 C30 H30C 0.9800 . ?
 C31 H31A 0.9800 . ?
 C31 H31B 0.9800 . ?
 C31 H31C 0.9800 . ?
 C32 H32A 0.9800 . ?
 C32 H32B 0.9800 . ?
 C32 H32C 0.9800 . ?
 C33 H33A 0.9800 . ?
 C33 H33B 0.9800 . ?
 C33 H33C 0.9800 . ?
 C34 H34A 0.9800 . ?
 C34 H34B 0.9800 . ?
 C34 H34C 0.9800 . ?
 C35 H35A 0.9800 . ?
 C35 H35B 0.9800 . ?
 C35 H35C 0.9800 . ?
 C40 H40 0.9500 . ?
 C40 C41 1.405(3) . ?
 C41 H41 0.9500 . ?
 C41 C42 1.365(3) . ?
 C42 H42 0.9500 . ?
 C42 C43 1.412(3) . ?
 C43 C44 1.413(3) . ?
 C43 C48 1.419(2) . ?
 C44 H44 0.9500 . ?
 C44 C45 1.361(3) . ?
 C45 H45 0.9500 . ?
 C45 C46 1.410(3) . ?
 C46 H46 0.9500 . ?
 C46 C47 1.387(2) . ?
 C47 C48 1.433(2) . ?

loop_
  _geom_angle_atom_site_label_1
  _geom_angle_atom_site_label_2
  _geom_angle_atom_site_label_3
  _geom_angle
  _geom_angle_site_symmetry_1
  _geom_angle_site_symmetry_3
  _geom_angle_publ_flag
 N1 Sn1 N3 82.68(5) . . ?
 N1 Sn1 C1 128.14(5) . . ?
 N1 Sn1 C22 101.01(5) . . ?
 N2 Sn1 N1 114.99(5) . . ?
 N2 Sn1 N3 71.26(5) . . ?
 N2 Sn1 C1 114.54(6) . . ?
 N2 Sn1 C22 97.52(6) . . ?
 C1 Sn1 N3 99.38(5) . . ?
 C1 Sn1 C22 86.86(6) . . ?
 C22 Sn1 N3 168.63(5) . . ?
 N1 Si1 C30 112.22(7) . . ?
 N1 Si1 C31 113.21(8) . . ?
 N1 Si1 C32 111.69(9) . . ?
 C30 Si1 C32 106.79(8) . . ?
 C31 Si1 C30 105.27(10) . . ?
 C31 Si1 C32 107.21(10) . . ?
 N1 Si2 C33 112.05(8) . . ?
 N1 Si2 C34 111.71(8) . . ?
 N1 Si2 C35 112.47(7) . . ?
 C33 Si2 C34 107.75(9) . . ?
 C35 Si2 C33 104.71(8) . . ?
 C35 Si2 C34 107.77(11) . . ?
 Si1 N1 Sn1 123.09(7) . . ?
 Si1 N1 Si2 121.16(7) . . ?
 Si2 N1 Sn1 115.52(7) . . ?
 Sn1 N2 H2 117.6(14) . . ?
 C47 N2 Sn1 124.59(11) . . ?
 C47 N2 H2 117.6(15) . . ?
 C40 N3 Sn1 130.04(12) . . ?
 C40 N3 C48 118.57(15) . . ?
 C48 N3 Sn1 110.93(10) . . ?
 C2 C1 Sn1 124.68(11) . . ?
 C2 C1 C6 118.56(13) . . ?
 C6 C1 Sn1 113.83(10) . . ?
 C1 C2 C7 124.10(13) . . ?
 C3 C2 C1 120.14(15) . . ?
 C3 C2 C7 115.75(14) . . ?
 C2 C3 H3 119.5 . . ?
 C4 C3 C2 120.93(15) . . ?
 C4 C3 H3 119.5 . . ?
 C3 C4 H4 120.3 . . ?
 C3 C4 C5 119.40(15) . . ?
 C5 C4 H4 120.3 . . ?
 C4 C5 H5 119.4 . . ?
 C4 C5 C6 121.18(15) . . ?
 C6 C5 H5 119.4 . . ?
 C1 C6 C16 122.59(13) . . ?
 C5 C6 C1 119.77(14) . . ?
 C5 C6 C16 117.64(14) . . ?
 C8 C7 C2 119.82(14) . . ?
 C12 C7 C2 120.37(14) . . ?
 C12 C7 C8 119.58(15) . . ?
 C7 C8 C13 121.16(14) . . ?
 C9 C8 C7 119.33(15) . . ?
 C9 C8 C13 119.51(14) . . ?
 C8 C9 H9 119.1 . . ?
 C8 C9 C10 121.78(15) . . ?
 C10 C9 H9 119.1 . . ?
 C9 C10 C14 120.59(16) . . ?
 C11 C10 C9 118.18(15) . . ?
 C11 C10 C14 121.22(17) . . ?
 C10 C11 H11 119.1 . . ?
 C10 C11 C12 121.83(15) . . ?
 C12 C11 H11 119.1 . . ?
 C7 C12 C15 121.61(15) . . ?
 C11 C12 C7 119.26(15) . . ?
 C11 C12 C15 119.10(15) . . ?
 C8 C13 H13A 109.5 . . ?
 C8 C13 H13B 109.5 . . ?
 C8 C13 H13C 109.5 . . ?
 H13A C13 H13B 109.5 . . ?
 H13A C13 H13C 109.5 . . ?
 H13B C13 H13C 109.5 . . ?
 C10 C14 H14A 109.5 . . ?
 C10 C14 H14B 109.5 . . ?
 C10 C14 H14C 109.5 . . ?
 H14A C14 H14B 109.5 . . ?
 H14A C14 H14C 109.5 . . ?
 H14B C14 H14C 109.5 . . ?
 C12 C15 H15A 109.5 . . ?
 C12 C15 H15B 109.5 . . ?
 C12 C15 H15C 109.5 . . ?
 H15A C15 H15B 109.5 . . ?
 H15A C15 H15C 109.5 . . ?
 H15B C15 H15C 109.5 . . ?
 C17 C16 C6 120.10(14) . . ?
 C21 C16 C6 120.81(14) . . ?
 C21 C16 C17 119.09(14) . . ?
 C16 C17 C22 120.47(14) . . ?
 C18 C17 C16 119.33(14) . . ?
 C18 C17 C22 120.05(15) . . ?
 C17 C18 H18 119.1 . . ?
 C19 C18 C17 121.88(16) . . ?
 C19 C18 H18 119.1 . . ?
 C18 C19 C23 121.41(17) . . ?
 C20 C19 C18 118.22(16) . . ?
 C20 C19 C23 120.34(17) . . ?
 C19 C20 H20 119.0 . . ?
 C19 C20 C21 122.01(16) . . ?
 C21 C20 H20 119.0 . . ?
 C16 C21 C24 123.07(16) . . ?
 C20 C21 C16 119.46(16) . . ?
 C20 C21 C24 117.42(16) . . ?
 Sn1 C22 H22A 111.2 . . ?
 Sn1 C22 H22B 111.2 . . ?
 C17 C22 Sn1 102.81(9) . . ?
 C17 C22 H22A 111.2 . . ?
 C17 C22 H22B 111.2 . . ?
 H22A C22 H22B 109.1 . . ?
 C19 C23 H23A 109.5 . . ?
 C19 C23 H23B 109.5 . . ?
 C19 C23 H23C 109.5 . . ?
 H23A C23 H23B 109.5 . . ?
 H23A C23 H23C 109.5 . . ?
 H23B C23 H23C 109.5 . . ?
 C21 C24 H24A 109.5 . . ?
 C21 C24 H24B 109.5 . . ?
 C21 C24 H24C 109.5 . . ?
 H24A C24 H24B 109.5 . . ?
 H24A C24 H24C 109.5 . . ?
 H24B C24 H24C 109.5 . . ?
 Si1 C30 H30A 109.5 . . ?
 Si1 C30 H30B 109.5 . . ?
 Si1 C30 H30C 109.5 . . ?
 H30A C30 H30B 109.5 . . ?
 H30A C30 H30C 109.5 . . ?
 H30B C30 H30C 109.5 . . ?
 Si1 C31 H31A 109.5 . . ?
 Si1 C31 H31B 109.5 . . ?
 Si1 C31 H31C 109.5 . . ?
 H31A C31 H31B 109.5 . . ?
 H31A C31 H31C 109.5 . . ?
 H31B C31 H31C 109.5 . . ?
 Si1 C32 H32A 109.5 . . ?
 Si1 C32 H32B 109.5 . . ?
 Si1 C32 H32C 109.5 . . ?
 H32A C32 H32B 109.5 . . ?
 H32A C32 H32C 109.5 . . ?
 H32B C32 H32C 109.5 . . ?
 Si2 C33 H33A 109.5 . . ?
 Si2 C33 H33B 109.5 . . ?
 Si2 C33 H33C 109.5 . . ?
 H33A C33 H33B 109.5 . . ?
 H33A C33 H33C 109.5 . . ?
 H33B C33 H33C 109.5 . . ?
 Si2 C34 H34A 109.5 . . ?
 Si2 C34 H34B 109.5 . . ?
 Si2 C34 H34C 109.5 . . ?
 H34A C34 H34B 109.5 . . ?
 H34A C34 H34C 109.5 . . ?
 H34B C34 H34C 109.5 . . ?
 Si2 C35 H35A 109.5 . . ?
 Si2 C35 H35B 109.5 . . ?
 Si2 C35 H35C 109.5 . . ?
 H35A C35 H35B 109.5 . . ?
 H35A C35 H35C 109.5 . . ?
 H35B C35 H35C 109.5 . . ?
 N3 C40 H40 118.5 . . ?
 N3 C40 C41 122.93(18) . . ?
 C41 C40 H40 118.5 . . ?
 C40 C41 H41 120.4 . . ?
 C42 C41 C40 119.19(18) . . ?
 C42 C41 H41 120.4 . . ?
 C41 C42 H42 120.0 . . ?
 C41 C42 C43 119.91(17) . . ?
 C43 C42 H42 120.0 . . ?
 C42 C43 C44 124.08(18) . . ?
 C42 C43 C48 116.76(18) . . ?
 C44 C43 C48 119.15(19) . . ?
 C43 C44 H44 120.3 . . ?
 C45 C44 C43 119.36(18) . . ?
 C45 C44 H44 120.3 . . ?
 C44 C45 H45 118.9 . . ?
 C44 C45 C46 122.15(18) . . ?
 C46 C45 H45 118.9 . . ?
 C45 C46 H46 119.6 . . ?
 C47 C46 C45 120.77(19) . . ?
 C47 C46 H46 119.6 . . ?
 N2 C47 C46 125.64(17) . . ?
 N2 C47 C48 116.74(14) . . ?
 C46 C47 C48 117.60(16) . . ?
 N3 C48 C43 122.64(17) . . ?
 N3 C48 C47 116.38(14) . . ?
 C43 C48 C47 120.92(16) . . ?

loop_
  _geom_torsion_atom_site_label_1
  _geom_torsion_atom_site_label_2
  _geom_torsion_atom_site_label_3
  _geom_torsion_atom_site_label_4
  _geom_torsion
  _geom_torsion_site_symmetry_1
  _geom_torsion_site_symmetry_2
  _geom_torsion_site_symmetry_3
  _geom_torsion_site_symmetry_4
  _geom_torsion_publ_flag
 Sn1 N2 C47 C46 176.58(12) . . . . ?
 Sn1 N2 C47 C48 -1.6(2) . . . . ?
 Sn1 N3 C40 C41 172.46(12) . . . . ?
 Sn1 N3 C48 C43 -174.30(12) . . . . ?
 Sn1 N3 C48 C47 2.89(16) . . . . ?
 Sn1 C1 C2 C3 159.55(12) . . . . ?
 Sn1 C1 C2 C7 -19.3(2) . . . . ?
 Sn1 C1 C6 C5 -160.92(12) . . . . ?
 Sn1 C1 C6 C16 18.48(18) . . . . ?
 N2 C47 C48 N3 -1.3(2) . . . . ?
 N2 C47 C48 C43 175.94(14) . . . . ?
 N3 C40 C41 C42 0.0(3) . . . . ?
 C1 C2 C3 C4 -0.9(2) . . . . ?
 C1 C2 C7 C8 -90.42(18) . . . . ?
 C1 C2 C7 C12 95.13(18) . . . . ?
 C1 C6 C16 C17 -52.5(2) . . . . ?
 C1 C6 C16 C21 128.40(16) . . . . ?
 C2 C1 C6 C5 0.6(2) . . . . ?
 C2 C1 C6 C16 -179.96(13) . . . . ?
 C2 C3 C4 C5 0.9(3) . . . . ?
 C2 C7 C8 C9 -176.30(13) . . . . ?
 C2 C7 C8 C13 3.7(2) . . . . ?
 C2 C7 C12 C11 176.62(14) . . . . ?
 C2 C7 C12 C15 -1.2(2) . . . . ?
 C3 C2 C7 C8 90.65(17) . . . . ?
 C3 C2 C7 C12 -83.79(18) . . . . ?
 C3 C4 C5 C6 0.0(3) . . . . ?
 C4 C5 C6 C1 -0.7(2) . . . . ?
 C4 C5 C6 C16 179.87(15) . . . . ?
 C5 C6 C16 C17 126.93(16) . . . . ?
 C5 C6 C16 C21 -52.2(2) . . . . ?
 C6 C1 C2 C3 0.1(2) . . . . ?
 C6 C1 C2 C7 -178.73(14) . . . . ?
 C6 C16 C17 C18 -179.94(14) . . . . ?
 C6 C16 C17 C22 4.5(2) . . . . ?
 C6 C16 C21 C20 178.94(15) . . . . ?
 C6 C16 C21 C24 -3.7(3) . . . . ?
 C7 C2 C3 C4 178.06(15) . . . . ?
 C7 C8 C9 C10 0.4(2) . . . . ?
 C8 C7 C12 C11 2.2(2) . . . . ?
 C8 C7 C12 C15 -175.70(14) . . . . ?
 C8 C9 C10 C11 0.7(2) . . . . ?
 C8 C9 C10 C14 -179.36(15) . . . . ?
 C9 C10 C11 C12 -0.3(2) . . . . ?
 C10 C11 C12 C7 -1.1(2) . . . . ?
 C10 C11 C12 C15 176.79(15) . . . . ?
 C12 C7 C8 C9 -1.8(2) . . . . ?
 C12 C7 C8 C13 178.20(14) . . . . ?
 C13 C8 C9 C10 -179.61(14) . . . . ?
 C14 C10 C11 C12 179.73(15) . . . . ?
 C16 C17 C18 C19 1.5(2) . . . . ?
 C16 C17 C22 Sn1 56.77(15) . . . . ?
 C17 C16 C21 C20 -0.2(2) . . . . ?
 C17 C16 C21 C24 177.18(16) . . . . ?
 C17 C18 C19 C20 -1.1(3) . . . . ?
 C17 C18 C19 C23 -179.13(17) . . . . ?
 C18 C17 C22 Sn1 -118.71(13) . . . . ?
 C18 C19 C20 C21 0.1(3) . . . . ?
 C19 C20 C21 C16 0.5(3) . . . . ?
 C19 C20 C21 C24 -176.97(18) . . . . ?
 C21 C16 C17 C18 -0.8(2) . . . . ?
 C21 C16 C17 C22 -176.31(14) . . . . ?
 C22 C17 C18 C19 177.03(15) . . . . ?
 C23 C19 C20 C21 178.12(18) . . . . ?
 C30 Si1 N1 Sn1 -3.33(12) . . . . ?
 C30 Si1 N1 Si2 171.04(9) . . . . ?
 C31 Si1 N1 Sn1 115.66(11) . . . . ?
 C31 Si1 N1 Si2 -69.96(13) . . . . ?
 C32 Si1 N1 Sn1 -123.21(10) . . . . ?
 C32 Si1 N1 Si2 51.16(12) . . . . ?
 C33 Si2 N1 Sn1 -157.48(8) . . . . ?
 C33 Si2 N1 Si1 27.74(12) . . . . ?
 C34 Si2 N1 Sn1 81.50(11) . . . . ?
 C34 Si2 N1 Si1 -93.28(12) . . . . ?
 C35 Si2 N1 Sn1 -39.84(11) . . . . ?
 C35 Si2 N1 Si1 145.38(10) . . . . ?
 C40 N3 C48 C43 -1.3(2) . . . . ?
 C40 N3 C48 C47 175.89(14) . . . . ?
 C40 C41 C42 C43 -0.7(3) . . . . ?
 C41 C42 C43 C44 -178.29(17) . . . . ?
 C41 C42 C43 C48 0.4(3) . . . . ?
 C42 C43 C44 C45 177.85(18) . . . . ?
 C42 C43 C48 N3 0.6(2) . . . . ?
 C42 C43 C48 C47 -176.46(15) . . . . ?
 C43 C44 C45 C46 -0.5(3) . . . . ?
 C44 C43 C48 N3 179.35(15) . . . . ?
 C44 C43 C48 C47 2.3(2) . . . . ?
 C44 C45 C46 C47 0.4(3) . . . . ?
 C45 C46 C47 N2 -177.12(16) . . . . ?
 C45 C46 C47 C48 1.1(2) . . . . ?
 C46 C47 C48 N3 -179.63(14) . . . . ?
 C46 C47 C48 C43 -2.4(2) . . . . ?
 C48 N3 C40 C41 1.0(2) . . . . ?
 C48 C43 C44 C45 -0.8(3) . . . . ?

loop_
  _diffrn_refln_index_h
  _diffrn_refln_index_k
  _diffrn_refln_index_l
  _diffrn_refln_intensity_net
  _diffrn_refln_intensity_u
 0 0 -2 4598.7 28.68
 0 0 2 4769.22 23.45
 0 0 -3 1.07 0.88
 0 0 3 0.65 0.92
 0 0 -3 -0.24 1.32
 0 0 -4 194.59 7.92
 0 0 -4 195.9 8.77
 0 0 4 203.68 7.04
 0 0 -5 1.54 1.71
 0 0 -5 0.2 1.69
 0 0 5 -0.08 1.04
 0 0 -6 1432.46 26.47
 0 0 -6 1406.81 28.45
 0 0 -7 3.98 2.37
 0 0 -7 -0.92 2.4
 0 0 -8 1137.07 27.51
 0 0 -8 1184.82 30.41
 0 0 -9 -1.91 3.2
 0 0 -9 -0.68 3.39
 0 0 -10 4321.67 61.15
 0 0 -10 4229.11 65.49
 0 0 -11 3.6 2.35
 0 0 -11 2.24 3.38
 0 0 -12 593.29 25.43
 0 0 -12 573.78 26.36
 0 0 -13 6.58 3.52
 0 0 -13 4.73 3.41
 0 0 -14 543.01 13.68
 0 0 -14 557.27 14.43
 0 0 -14 572.13 14.33
 0 0 -15 1.98 1.58
 0 0 -15 -0.34 1.49
 0 0 -15 0.64 1.35
 0 0 -16 5.86 1.92
 0 0 -16 8.5 2.25
 0 0 -16 5.71 1.78
 0 0 -17 0.62 1.48
 0 0 -17 0.31 1.53
 0 0 -17 0.19 1.48
 0 0 -17 -0.06 1.38
 0 0 -18 210.27 8.44
 0 0 -18 224.45 9.21
 0 0 -18 217.44 9.02
 0 0 -18 216.02 8.84
 0 0 -18 210.92 8.43
 0 0 -19 0.14 1.71
 0 0 -19 2.27 1.78
 0 0 -19 0.25 1.31
 0 0 -19 0.17 1.11
 0 0 -19 1.32 1.67
 0 0 -20 554.25 12.48
 0 0 -20 555.88 12.51
 0 0 -20 549.28 12.19
 0 0 -20 535.02 11.01
 0 0 -21 1.58 1.19
 0 0 -21 0.4 1.38
 0 0 -22 411.07 8.21
 0 0 -23 1.13 0.63
 0 -1 -1 11.34 1.27
 0 -1 -1 11.39 0.72
 0 1 -1 10.48 1.31
 0 -1 -1 14.4 0.92
 0 -1 -2 3480.93 26.45
 0 1 -2 3367.52 20.87
 0 -1 -3 13.61 1.99
 0 1 -3 11.79 2.43
 0 1 3 13.16 1.26
 0 1 -3 12.82 1.75
 0 -1 -3 10.39 2.04
 0 -1 -4 1358.38 21.39
 0 1 4 1405.49 15.33
 0 1 -4 1335.03 23.73
 0 -1 -4 1311.59 21.86
 0 1 -4 1253.26 18.91
 0 -1 -5 712.06 17.57
 0 1 5 766.28 13.12
 0 1 -5 756.83 19.95
 0 1 -5 699.73 16.15
 0 -1 -5 770.96 18.46
 0 1 6 83.86 4.96
 0 1 -6 94.37 7.83
 0 -1 -6 84.84 6.85
 0 1 -6 87.86 6.39
 0 -1 -6 91 7.22
 0 1 -7 11.32 3.69
 0 -1 -7 13.6 3.45
 0 -1 -7 8.92 3.12
 0 1 -7 17.5 3.42
 0 1 -8 2148.97 42.09
 0 -1 -8 2163.16 40.17
 0 -1 -8 2171.39 39.4
 0 1 -8 2058.22 35.91
 0 1 -9 132.23 11.53
 0 -1 -9 138.91 10.92
 0 1 -9 135.09 9.86
 0 -1 -9 156.98 11.67
 0 1 -10 588.53 24.78
 0 -1 -10 588.43 23.62
 0 -1 -10 615.81 23.78
 0 1 -10 589.58 22.04
 0 1 -11 25.41 5.94
 0 -1 -11 28 6.12
 0 -1 -11 27.52 5.74
 0 1 -11 27.17 5.78
 0 1 -12 29.66 6.61
 0 -1 -12 23.87 5.64
 0 -1 -12 27.1 5.93
 0 -1 -12 36.8 5.83
 0 1 -13 57.09 9
 0 -1 -13 57.4 8.6
 0 -1 -13 71.62 9.69
 0 -1 -14 429.14 12.22
 0 1 -14 404.68 11.64
 0 1 -14 384.34 23.91
 0 -1 -14 445.11 12.64
 0 1 -14 415.88 12.67
 0 -1 -14 409.38 12.13
 0 1 -14 418.23 12.21
 0 1 -14 435.82 23.02
 0 1 -15 0.49 1.3
 0 -1 -15 0.73 1.22
 0 1 -15 0.11 1.62
 0 -1 -15 3.61 2.27
 0 1 -15 0.58 1.29
 0 -1 -15 0.36 1.85
 0 -1 -16 786.84 17.42
 0 1 -16 780.34 17.96
 0 -1 -16 756.84 17.3
 0 1 -16 767.34 17.08
 0 1 -16 750.98 16.23
 0 -1 -16 740.92 16.62
 0 -1 -16 738.03 16.76
 0 -1 -16 761.08 17.34
 0 1 -17 0.71 1.72
 0 -1 -17 0.4 1.72
 0 -1 -17 2.66 1.76
 0 -1 -17 2.14 1.51
 0 1 -17 0.02 1.44
 0 1 -17 2.26 1.76
 0 -1 -17 3.3 1.67
 0 1 -17 0.85 1.71
 0 -1 -17 2.22 1.64
 0 -1 -18 480.06 13.27
 0 1 -18 456.44 13.13
 0 -1 -18 493.03 13.49
 0 -1 -18 482.31 11.92
 0 1 -18 462.35 12.09
 0 -1 -18 480.9 12.66
 0 1 -18 468.64 12.43
 0 -1 -18 475.08 12.64
 0 1 -18 459.83 12.79
 0 -1 -18 482.36 13.03
 0 1 -19 129.99 6.64
 0 -1 -19 130.96 6.62
 0 -1 -19 129.04 6.64
 0 1 -19 127.75 6.59
 0 -1 -19 117.67 5.45
 0 1 -19 123.69 5.97
 0 -1 -19 131.52 6.33
 0 -1 -19 118.5 5.89
 0 1 -19 125.6 5.99
 0 -1 -19 128.4 6.44
 0 1 -19 130.9 6.63
 0 1 -20 102.05 5.67
 0 1 -20 93.07 4.58
 0 -1 -20 97.42 5.27
 0 1 -20 93.7 5.26
 0 -1 -20 89.13 4.54
 0 1 -20 97.72 5.33
 0 -1 -20 98.35 5.31
 0 1 -21 17.55 2.22
 0 -1 -21 16.82 2.15
 0 1 -21 18.43 2.21
 0 -1 -21 18.52 2.26
 0 1 -22 0.66 0.94
 0 -1 -22 -0.52 0.9
 0 1 -22 0.04 0.93
 0 1 -23 24.67 1.59
 0 -2 0 8807.39 33.4
 0 -2 0 8656.16 30.63
 0 -2 1 1550.25 18.54
 0 2 -1 1578.01 17.36
 0 -2 -1 1635.37 13.9
 0 -2 -1 1637.63 15
 0 -2 -1 1573.01 17.14
 0 -2 1 1550.16 12.55
 0 -2 -2 1361.33 12.59
 0 -2 -2 1339.52 18.31
 0 -2 -2 1331.5 10.44
 0 -2 -3 8.1 1.44
 0 2 -3 4.37 1.86
 0 -2 -3 5.86 2
 0 -2 -3 6.4 0.77
 0 -2 -3 5.86 0.99
 0 2 4 443.78 7.19
 0 -2 -4 418.62 10.79
 0 2 -4 399.06 13.71
 0 -2 -4 405.47 13.09
 0 2 5 173.46 5.32
 0 -2 -5 169.29 8.05
 0 2 -5 176.04 10.12
 0 -2 -5 168.69 9.37
 0 2 -5 166.44 7.54
 0 2 6 50.52 3.39
 0 2 -6 54.32 6.38
 0 -2 -6 45.95 5.48
 0 2 -6 41.1 4.33
 0 -2 -7 211.99 11.14
 0 2 -7 196.03 12.45
 0 -2 -7 226.25 12.58
 0 2 -7 204 10.19
 0 -2 -8 1348.23 30.14
 0 2 -8 1348.71 33.88
 0 -2 -8 1354.33 32.59
 0 2 -8 1338.02 28.23
 0 2 -9 5.82 3.78
 0 -2 -9 10.64 3.15
 0 -2 -9 8.79 3.96
 0 -2 -10 3275.12 53.43
 0 2 -10 3321.35 59.51
 0 -2 -10 3354.94 43.43
 0 -2 -10 3373.57 57.85
 0 -2 -11 17.17 4.72
 0 2 -11 11.19 4.64
 0 -2 -11 15.49 4.77
 0 -2 -12 1173.88 35.21
 0 2 -12 1076.21 37.3
 0 -2 -12 1172.8 37.79
 0 -2 -13 133.66 11.26
 0 -2 -13 156.73 13.57
 0 2 -13 140.57 14.44
 0 -2 -13 152.68 14.21
 0 2 -14 115.52 13.65
 0 -2 -14 115.54 6.42
 0 2 -14 123.29 6.6
 0 -2 -14 136.8 7.08
 0 2 -14 129.87 7.26
 0 2 -14 114.3 6.09
 0 -2 -14 122.9 6.7
 0 -2 -14 135.79 14.29
 0 -2 -14 122.63 6.58
 0 -2 -15 1.51 1.6
 0 2 -15 2.28 1.38
 0 -2 -15 1.26 1.43
 0 -2 15 3.33 1.4
 0 -2 -15 3.82 1.33
 0 2 -15 3.53 2.23
 0 -2 -15 0.82 1.54
 0 2 -15 1.87 1.51
 0 2 -15 1.72 4.48
 0 -2 -15 0.02 1.33
 0 2 -16 9.36 2.26
 0 -2 -16 12.81 2.67
 0 -2 -16 9.38 2.32
 0 2 -16 11.48 2.32
 0 -2 -16 10.82 2.4
 0 2 -16 11.93 2.73
 0 -2 -16 8.63 2.11
 0 -2 -16 9.63 2.07
 0 -2 -17 377.11 11.88
 0 -2 -17 383.39 12.01
 0 2 -17 365.21 11.99
 0 2 -17 371.61 11.69
 0 2 -17 364.79 10.87
 0 -2 -17 378.74 11.69
 0 -2 -17 365.74 11.5
 0 -2 -17 382.09 11.9
 0 -2 -18 43.63 4.25
 0 2 -18 45.99 4.31
 0 -2 -18 39.14 3.9
 0 -2 -18 46.75 3.86
 0 -2 -18 47.46 4.19
 0 2 -18 45.66 3.82
 0 -2 -18 43.78 3.96
 0 2 -18 41.96 4.08
 0 -2 -18 49.08 4.3
 0 2 -19 33.94 3.64
 0 -2 -19 41.45 3.91
 0 2 -19 36.14 3.67
 0 -2 -19 33 3.05
 0 -2 -19 35.13 3.46
 0 2 -19 35.91 3.21
 0 2 -19 29.85 3
 0 -2 -19 33.1 3.14
 0 -2 -19 37.32 3.6
 0 2 -19 31.53 3.39
 0 2 -20 175.3 7.12
 0 -2 -20 171.38 5.81
 0 2 -20 171.42 6.03
 0 2 -20 173.79 6.97
 0 -2 -20 184.83 7.13
 0 -2 -20 177.56 6.82
 0 2 -20 169.98 6.74
 0 -2 -20 169.6 6.2
 0 2 -21 34.87 2.99
 0 2 -21 38.82 2.98
 0 2 -21 37.93 3.02
 0 -2 -21 37.6 2.94
 0 2 -22 235.05 6.01
 0 -2 -22 244.01 6.1
 0 2 -22 245.85 6.21
 0 -3 0 1.5 1.02
 0 -3 0 0.33 0.72
 0 -3 0 1.85 1.26
 0 -3 0 0.58 0.89
 0 -3 -1 0.73 1.22
 0 -3 1 0.49 0.66
 0 -3 -1 0.68 0.97
 0 -3 -1 0.22 1.05
 0 -3 1 0.39 0.7
 0 -3 1 -0.3 1.33
 0 3 -1 -0.42 0.93
 0 -3 -1 -0.05 1.19
 0 -3 -2 2747.94 29.31
 0 3 -2 2804.29 30.49
 0 -3 2 2728.21 31.06
 0 -3 -2 2776.45 23.42
 0 -3 -3 467.36 7.3
 0 -3 -3 471.1 13.58
 0 -3 -3 480.23 7.85
 0 3 -3 457.62 13.91
 0 -3 -4 870.41 12.08
 0 -3 -4 913.74 7.2
 0 -3 -4 906.62 20.68
 0 3 -4 898.13 21.32
 0 -3 -4 895.07 14.05
 0 -3 -5 4.47 1.04
 0 -3 -5 8.4 2.79
 0 -3 -5 10.19 1.17
 0 3 5 9.45 1.2
 0 -3 -5 8.46 1.86
 0 3 -5 4.38 2.3
 0 -3 -6 747.38 11.78
 0 -3 -6 810.3 22.87
 0 3 -6 752.51 23.03
 0 -3 -6 740.45 14.93
 0 3 6 802.83 10.9
 0 -3 -6 791.7 17.75
 0 -3 -7 248.77 7.85
 0 -3 -7 251.29 13.88
 0 3 -7 246.77 14.31
 0 -3 -7 244.52 9.58
 0 -3 -7 261.45 11.43
 0 -3 -8 2167.86 25.75
 0 -3 -8 2226.13 43.75
 0 -3 -8 2208.8 36.44
 0 3 -8 2151.61 44.29
 0 -3 -9 1242.92 34.48
 0 -3 -9 1181.34 24.98
 0 -3 -9 1285.83 29.89
 0 3 -9 1157.54 34.21
 0 -3 -10 710.84 27.74
 0 -3 -10 662.06 20.06
 0 -3 -10 736.71 24.15
 0 3 -10 657.37 27.1
 0 -3 -11 0.29 1.86
 0 -3 -11 6.17 3.25
 0 3 -11 -2.34 4.1
 0 -3 -11 6.67 4.27
 0 -3 -12 366.6 18.99
 0 -3 -12 339.8 21.18
 0 3 -13 223.54 18.04
 0 -3 -13 270.75 19.85
 0 -3 -14 330.54 10.58
 0 -3 -14 309.21 10.48
 0 -3 14 298.03 19.04
 0 3 -14 336.36 10.82
 0 -3 -14 326.22 10.63
 0 3 -14 330.04 11.59
 0 -3 -14 353.46 11.16
 0 -3 14 301.77 9.34
 0 3 -14 315.28 9.94
 0 -3 -14 340.34 11.13
 0 -3 -14 311.58 10.46
 0 -3 -14 341.87 23.02
 0 -3 -15 3.46 1.49
 0 3 -15 4.5 1.88
 0 -3 15 3.29 1.29
 0 -3 -15 1.87 1.62
 0 3 -15 1.33 1.99
 0 -3 -15 2.88 1.57
 0 3 -15 3.31 1.3
 0 -3 -15 2.44 1.56
 0 3 -15 3.77 4.33
 0 -3 -15 2.75 4.96
 0 -3 -15 2.54 1.47
 0 -3 -16 656.57 15.66
 0 -3 -16 681.73 15.9
 0 3 -16 682.12 16.64
 0 3 -16 679.19 15.57
 0 3 -16 656.4 14.38
 0 -3 -16 681.72 15.81
 0 -3 -16 658.38 15.62
 0 -3 -16 684.56 15.83
 0 -3 -17 209.36 8.79
 0 3 -17 219.05 9.26
 0 3 -17 214.3 8.73
 0 -3 -17 224.88 9.12
 0 -3 -17 231.74 9.08
 0 3 -17 217.7 8.12
 0 -3 -17 225.06 9.01
 0 -3 -17 206.56 8.69
 0 -3 -17 222.46 8.9
 0 -3 -18 546.49 13.72
 0 3 -18 573.72 14.34
 0 -3 -18 568.73 13.26
 0 -3 -18 569.49 13.68
 0 3 -18 558.09 12.4
 0 -3 -18 536.7 13.41
 0 3 -18 537.58 13.49
 0 -3 -18 576.69 13.78
 0 3 -19 108.91 6.12
 0 -3 -19 114.8 5.6
 0 3 -19 114.39 5.94
 0 -3 -19 115.93 5.89
 0 -3 -19 107.02 5.58
 0 -3 -19 110.34 5.98
 0 3 -19 114.03 5.48
 0 -3 -20 74.88 3.95
 0 3 -20 73.94 4.41
 0 -3 -20 79.33 4.59
 0 3 -20 76.44 4.63
 0 -3 -20 73.36 4.48
 0 3 -20 75.73 4.66
 0 3 -21 43.34 3.05
 0 3 -21 47.39 3.27
 0 3 -21 48.2 3.28
 0 -3 -21 45.11 3.11
 0 3 -22 2.54 0.99
 0 3 -22 3.37 0.97
 0 -3 -22 2.9 0.93
 0 -4 0 794.91 14.35
 0 -4 0 808.26 13.14
 0 -4 1 245.17 7.2
 0 -4 -1 249.68 8.76
 0 -4 -1 235.14 8.39
 0 -4 -1 241.06 8.25
 0 -4 1 233.84 7.59
 0 -4 -1 261.81 9.41
 0 4 -1 248.92 8.3
 0 -4 -1 236.78 8.84
 0 -4 1 239.82 9.78
 0 -4 2 2207.96 19.67
 0 -4 -2 2137.18 28.51
 0 -4 -2 2250.7 23.49
 0 -4 2 2128.93 30.77
 0 4 -2 2178.43 28.74
 0 -4 -2 2214.17 27.85
 0 4 -3 33.14 4.29
 0 -4 -3 46.13 2.97
 0 -4 3 42.2 4.67
 0 -4 -3 41.67 4.61
 0 -4 -3 35.13 4.22
 0 4 -4 701.91 19.9
 0 -4 -4 724.28 9.9
 0 -4 -4 720.03 19.14
 0 -4 -4 739.12 19.85
 0 -4 -5 7.98 1.25
 0 -4 -5 10.65 3.43
 0 -4 -5 8.82 1.53
 0 4 -5 4.62 2.5
 0 -4 -6 263.52 8.02
 0 -4 -6 289.61 14.61
 0 -4 -6 266.05 9.19
 0 4 -6 282.03 14.55
 0 -4 -7 27.24 2.97
 0 -4 -7 26.62 5.14
 0 -4 -7 29.87 3.52
 0 4 -7 29.02 5.84
 0 -4 -8 413.58 12.44
 0 -4 -8 432.43 19.89
 0 4 -8 399.51 19.55
 0 -4 -8 422.85 14.34
 0 -4 -9 16.06 2.55
 0 -4 -9 12.18 2.89
 0 4 -9 21.76 6.02
 0 -4 -9 15.78 4.29
 0 4 -10 1090.08 35.27
 0 -4 -10 1166.84 36.61
 0 4 -11 174.35 15.1
 0 -4 -11 184.52 15.58
 0 -4 12 1463.73 41.07
 0 4 -12 1482.17 45.65
 0 -4 -12 1607.57 47.81
 0 -4 -13 310.75 9.76
 0 -4 -13 309.02 10.19
 0 -4 13 319.77 19.78
 0 4 -13 328.4 22.23
 0 -4 13 277.04 9.04
 0 -4 -13 328.55 10.51
 0 -4 -13 320.84 22.38
 0 -4 -13 299.68 9.84
 0 4 -13 310.76 10.8
 0 4 -13 310.87 10.11
 0 -4 -13 319.66 10.22
 0 -4 -13 307.86 9.86
 0 -4 -14 28.43 3.13
 0 -4 -14 30.31 3.05
 0 -4 -14 28.11 3.34
 0 -4 14 18.16 5.21
 0 -4 14 35.77 3.37
 0 -4 -14 37.58 3.82
 0 4 -14 24.79 2.82
 0 -4 -14 23.5 5.94
 0 -4 -14 34.33 3.53
 0 -4 -14 28.4 3.29
 0 4 -14 27.86 3.65
 0 4 -14 29.93 3.39
 0 -4 -15 4.23 1.53
 0 -4 -15 -0.35 1.51
 0 -4 -15 1.15 1.23
 0 -4 -15 0.34 1.36
 0 -4 15 1.1 0.99
 0 4 -15 3.88 2.21
 0 -4 -15 3.84 1.74
 0 4 -15 1.78 1.5
 0 -4 -15 0.29 1.48
 0 -4 -15 5.34 3.55
 0 4 -15 -0.07 5.9
 0 4 -15 0.32 1.35
 0 -4 -15 3.25 1.6
 0 -4 -16 3.19 1.29
 0 -4 -16 5.41 1.73
 0 -4 16 2.91 1.25
 0 -4 -16 2.83 1.5
 0 -4 -16 3.56 1.85
 0 4 -16 1.62 1.81
 0 4 -16 3.2 1.43
 0 4 -16 2.9 1.81
 0 -4 -16 4.26 1.63
 0 -4 -17 218.17 8.78
 0 -4 -17 229.3 9
 0 4 -17 221.62 7.79
 0 4 -17 221.07 8.67
 0 4 -17 221.62 9.33
 0 -4 -17 216.02 8.67
 0 -4 -17 215.57 8.75
 0 -4 -17 215.84 8.48
 0 -4 -18 151.34 7.1
 0 -4 -18 169.14 7.39
 0 4 -18 169.42 6.49
 0 4 -18 152.56 7.44
 0 -4 -18 161.3 7.17
 0 -4 -18 160.38 7.09
 0 4 -18 162.91 7.3
 0 -4 -18 156.28 7.2
 0 4 -19 4.4 1.86
 0 4 -19 3.11 1.44
 0 -4 -19 3.55 1.81
 0 -4 -19 1.26 1.34
 0 -4 -19 3.01 1.41
 0 4 -20 239.06 7.84
 0 4 -20 237.74 7.46
 0 -4 -20 232.41 6.73
 0 4 -20 245.23 7.79
 0 -4 -20 236.81 7.55
 0 4 -21 1.5 1.16
 0 4 -21 2.87 1.27
 0 -4 -21 2.89 0.84
 0 4 -21 2.43 1.03
 0 -4 -21 2.43 1.03
 0 4 -22 116.75 3.74
 0 -4 -22 115.63 3.73
 0 4 -22 123.58 4.06
 0 -5 0 -0.18 1.05
 0 -5 0 -0.4 1.6
 0 -5 0 1.85 0.77
 0 -5 0 -1.67 1.68
 0 -5 0 1.35 1.36
 0 -5 1 306.49 9.14
 0 -5 -1 322.55 10.86
 0 -5 1 303.37 8.06
 0 -5 -1 324.23 10.96
 0 -5 -1 317.55 10.14
 0 -5 1 305.88 12.29
 0 -5 -1 293.62 10.64
 0 -5 -1 323.33 11.65
 0 -5 1 316.69 9.78
 0 -5 -2 1028.95 21.03
 0 -5 2 992.01 15.17
 0 -5 -2 1036.75 17.82
 0 -5 -2 1074.96 19.73
 0 -5 -2 1021.69 20.12
 0 -5 2 1038.25 23.44
 0 5 -2 1005.89 20.76
 0 -5 3 80.89 4.06
 0 -5 -3 82.04 6.47
 0 -5 -3 95.4 5.67
 0 -5 -3 89.11 4.16
 0 5 -3 86.34 6.82
 0 -5 3 86.16 7.21
 0 -5 -3 88.42 6.67
 0 5 -4 4144.02 50
 0 -5 -4 4185.7 49.14
 0 -5 4 4291.17 28.15
 0 -5 -4 4262.72 49.21
 0 -5 5 6 3.38
 0 5 -5 6.23 3.21
 0 -5 -5 0.9 2.54
 0 5 -6 1282.52 31.77
 0 -5 6 1259.79 30.58
 0 -5 -6 1334.86 32.22
 0 5 -7 691.67 24.82
 0 -5 7 675.51 23.64
 0 5 -8 390.59 19.71
 0 -5 8 369.86 18.36
 0 -5 -8 404.12 20.1
 0 5 -9 564.87 24.78
 0 -5 9 527.77 22.79
 0 -5 -9 569.17 25.13
 0 -5 10 612.37 25.58
 0 5 -10 640.63 27.66
 0 -5 -10 673.74 28.92
 0 -5 11 85.32 10.1
 0 5 -11 99.49 11.7
 0 -5 -11 92.21 11.31
 0 5 -12 78.61 11.16
 0 -5 12 76.74 9.96
 0 -5 -12 65.95 9.85
 0 -5 -13 182.31 7.43
 0 -5 -13 176.27 7.86
 0 -5 -13 174.43 7.4
 0 -5 13 169.32 15.05
 0 -5 -13 175.2 7.87
 0 -5 13 179.39 7.43
 0 -5 -13 179.85 7.75
 0 -5 -13 210.09 18.38
 0 -5 -13 168.67 7.36
 0 5 -13 180.06 8.48
 0 5 -13 164.93 7.25
 0 -5 -14 421.88 11.61
 0 -5 -14 396.34 12.11
 0 -5 -14 418.61 11.45
 0 -5 14 388.16 23.05
 0 -5 -14 430.95 24.61
 0 -5 -14 415.06 12.27
 0 -5 14 398.22 11.2
 0 -5 -14 431.26 12.32
 0 -5 -14 441.2 27.23
 0 -5 -14 392.19 11.56
 0 5 -14 402.44 12.76
 0 5 -14 394.69 11.45
 0 -5 -15 12.58 2.38
 0 -5 -15 13.74 2.35
 0 -5 15 15.72 2.24
 0 -5 -15 15.28 2.53
 0 -5 -15 16.4 2.69
 0 5 -15 16.29 3.1
 0 5 -15 10.4 1.97
 0 -5 -15 11.69 2.2
 0 -5 -15 16.36 2.7
 0 -5 -16 344.36 10.89
 0 -5 -16 370.92 11.45
 0 5 -16 352.46 10.76
 0 5 -16 356.18 11.79
 0 -5 -16 362.54 11.42
 0 -5 16 356.67 10.47
 0 -5 -16 352.43 10.69
 0 -5 -16 344.23 11.16
 0 -5 -17 409.34 11.66
 0 -5 -17 451.33 12.35
 0 5 -17 431.57 12.68
 0 -5 -17 426.57 12.09
 0 -5 -17 438.74 11.62
 0 -5 -17 404.06 11.82
 0 -5 -18 503.67 12.38
 0 5 -18 503.26 13.07
 0 -5 -18 498.36 12.3
 0 -5 -18 515.55 12.02
 0 5 -18 487.43 12.11
 0 -5 -19 77.66 4.55
 0 5 -19 76.54 4.88
 0 -5 -19 75.88 4.6
 0 5 -19 76.03 4.54
 0 -5 -20 251.34 6.84
 0 5 -20 257.97 7.88
 0 5 -20 260.07 7.65
 0 -5 -20 254.69 7.42
 0 5 -20 240.5 7.1
 0 -5 -21 16.19 1.58
 0 5 -21 15.65 1.89
 0 5 -21 19.28 2
 0 -5 -21 17.13 1.78
 0 5 -21 14.29 1.62
 0 5 -22 0.29 0.62
 0 -6 0 713.62 16.46
 0 -6 0 700.67 14.66
 0 -6 0 741.33 18.72
 0 -6 0 727.68 17.05
 0 -6 -1 194.32 9.07
 0 -6 1 180.06 7.64
 0 -6 -1 181.33 8.12
 0 -6 1 172.75 6.58
 0 -6 -1 180.46 9.11
 0 -6 1 174.74 7.99
 0 -6 -1 166.16 8.79
 0 -6 1 188.38 10.32
 0 -6 -1 198.15 9.92
 0 -6 -2 1034.88 22.42
 0 -6 2 1028.97 17.02
 0 -6 -2 1044 19.74
 0 -6 -2 1008.84 21.18
 0 -6 2 988.97 14.52
 0 -6 -2 1046.04 21.66
 0 -6 2 1012.29 24.98
 0 -6 -2 1030.14 22.8
 0 -6 -3 394.03 14.68
 0 -6 3 406.83 9.95
 0 -6 -3 391.64 12.53
 0 -6 -3 411.53 9.07
 0 6 -3 360.07 14.28
 0 -6 3 374.05 15.77
 0 -6 -3 398.25 15
 0 -6 -3 397.93 14.35
 0 6 -4 336.07 14.82
 0 -6 4 372.1 16.41
 0 -6 -4 361.5 14.92
 0 -6 -4 360.4 15.03
 0 -6 4 364.6 8.91
 0 -6 5 68.05 7.7
 0 6 -5 54.06 6.64
 0 -6 -5 62.01 7.02
 0 -6 5 60.99 3.58
 0 -6 6 0.82 2.49
 0 6 -6 2.2 2.44
 0 -6 -6 2.98 2.63
 0 6 -7 0.16 2.96
 0 -6 7 1.44 2.92
 0 -6 -7 -0.16 3.24
 0 6 -8 71.34 8.91
 0 -6 8 78.7 9.25
 0 -6 -8 76.14 9.16
 0 6 -9 207.16 15.58
 0 -6 9 211.39 15.18
 0 -6 -9 209.47 15.56
 0 -6 10 257.81 17.28
 0 6 -10 272.6 18.66
 0 -6 -10 278.43 19.04
 0 -6 11 94.7 11.15
 0 6 -11 94.64 11.81
 0 -6 -11 101.28 11.93
 0 -6 -12 1081.79 18.16
 0 -6 -12 1050.76 18.85
 0 -6 -12 1066.84 18.2
 0 -6 12 1028.53 36.84
 0 -6 -12 1056.04 18.99
 0 -6 12 1000.92 17.44
 0 -6 -12 1050.26 40
 0 6 -12 1041 19.58
 0 -6 -12 1009.29 17.42
 0 -6 -12 1099.69 18.8
 0 -6 -13 107.81 5.64
 0 -6 -13 105.87 6.25
 0 -6 -13 103.35 5.83
 0 -6 13 103.37 12.39
 0 -6 -13 103.36 12.2
 0 -6 -13 100.12 6.04
 0 -6 13 101.57 5.71
 0 -6 -13 107.22 5.89
 0 -6 -13 121.42 14.28
 0 -6 -13 101.83 5.81
 0 6 -13 106.5 6.5
 0 6 -13 97.14 5.52
 0 -6 -14 251.52 8.82
 0 -6 -14 239.12 9.45
 0 -6 -14 240.46 8.81
 0 -6 14 223.21 18.19
 0 -6 -14 236.83 18.55
 0 -6 14 227.76 8.62
 0 -6 -14 257.32 9.79
 0 -6 -14 252.11 9.24
 0 -6 -14 228.09 8.74
 0 6 -14 236.53 9.73
 0 6 -14 226.79 8.5
 0 -6 -15 152.34 7.02
 0 -6 -15 152.04 7.57
 0 -6 15 160.96 7.24
 0 -6 -15 153.7 7.23
 0 -6 -15 166.95 7.57
 0 6 -15 143.69 6.71
 0 6 -15 143.13 7.61
 0 -6 -15 153.69 7.64
 0 -6 -15 162.89 7.09
 0 -6 -16 5.35 2.01
 0 -6 -16 4.76 1.54
 0 -6 -16 3.04 1.36
 0 -6 -16 5.91 1.66
 0 6 -16 1.81 1.79
 0 6 -16 3.4 1.54
 0 -6 -16 3.57 1.6
 0 6 -17 4.33 1.91
 0 -6 -17 5.75 1.51
 0 -6 -17 6.36 1.85
 0 6 -18 97.64 5.76
 0 -6 -18 101.83 5.5
 0 -6 -18 92.86 5.16
 0 6 -18 94.51 5.16
 0 6 -19 17.26 2.49
 0 -6 -19 17.77 2.24
 0 -6 -19 18.46 2.35
 0 6 -19 16.44 2.18
 0 -6 -20 173.36 5.44
 0 6 -20 174.91 6.18
 0 6 -20 183.77 6.09
 0 -6 -20 165.12 5.6
 0 -6 -20 166.43 5.47
 0 6 -20 174.8 5.6
 0 -6 -21 14.53 1.39
 0 6 -21 14.1 1.41
 0 6 -21 16.64 1.81
 0 6 -21 16.73 1.69
 0 -6 -21 16.83 1.58
 0 -7 0 2.41 2.26
 0 -7 0 -1.35 1.62
 0 -7 0 1.26 1.7
 0 -7 0 1.4 1.98
 0 -7 0 1.15 1.23
 0 -7 -1 142.53 8.64
 0 -7 1 146.03 9.85
 0 -7 1 132.53 7.1
 0 -7 -1 128.52 8.02
 0 -7 1 125.1 7.44
 0 -7 -1 134.06 8.49
 0 -7 1 130.15 6.03
 0 -7 1 112.81 8.38
 0 -7 -1 132.09 7.33
 0 -7 -1 136.26 7.62
 0 -7 -2 643.17 19.12
 0 -7 2 622.4 20.77
 0 -7 -2 636.54 18.52
 0 -7 2 635.63 14.29
 0 -7 -2 638.92 18.26
 0 -7 2 607.49 11.76
 0 -7 -2 614.21 17.21
 0 -7 -2 652.66 16.69
 0 -7 3 39.85 5.99
 0 -7 -3 42.05 5.43
 0 -7 3 45.31 3.67
 0 -7 -3 45.13 5.52
 0 -7 -3 45.32 4.61
 0 -7 -3 38.16 4.9
 0 -7 -4 2433.24 39.99
 0 -7 -4 2486.33 41.89
 0 -7 4 2436.53 44.22
 0 -7 -5 59.36 6.68
 0 -7 -5 60.55 7.23
 0 -7 5 74.63 8.41
 0 -7 -6 2052.56 41.59
 0 7 -6 1991.9 42.05
 0 -7 6 2038.73 43.76
 0 -7 -7 588.02 23.58
 0 7 -7 555.87 23.5
 0 -7 7 574.51 24.22
 0 -7 -8 172.25 13.65
 0 -7 8 164.13 13.66
 0 7 -8 181.01 14.29
 0 -7 -9 136.61 12.88
 0 -7 9 123.66 12.34
 0 -7 -10 19.49 6.32
 0 -7 10 19.62 5.72
 0 -7 -10 17.37 5.62
 0 -7 -11 57.45 8.9
 0 -7 11 47.71 8.72
 0 -7 11 57.11 4.18
 0 -7 -11 54.78 4.37
 0 -7 -11 58.52 4.32
 0 -7 -11 44.97 8.38
 0 -7 -11 59.38 4.51
 0 -7 -11 55.94 4.18
 0 7 -11 57.47 4.49
 0 -7 -12 3.89 1.26
 0 -7 12 2.58 2.53
 0 -7 -12 6 4.24
 0 -7 -12 1.43 1.26
 0 -7 -12 1.86 0.96
 0 -7 12 0.92 1.03
 0 -7 -12 3.29 1.51
 0 -7 -12 2.43 1.56
 0 -7 -12 -2.14 2.83
 0 7 -12 3.92 1.82
 0 -7 -12 1.71 1.39
 0 -7 -12 1.47 0.96
 0 7 -12 1.95 1.68
 0 -7 -13 17.95 2.79
 0 -7 -13 16.78 2.59
 0 -7 13 8.52 4.48
 0 -7 -13 25.26 6.37
 0 -7 13 19.18 2.65
 0 -7 -13 14.92 2.36
 0 -7 -13 16.21 2.66
 0 -7 -13 13.45 5.19
 0 -7 -13 18.41 2.33
 0 7 -13 15.5 2.83
 0 -7 -13 19.46 2.59
 0 -7 14 564.31 13.61
 0 -7 -14 565.08 14.4
 0 -7 -14 552.02 13.48
 0 7 -14 541.6 14.66
 0 7 -14 564.66 12.82
 0 -7 -14 590.27 13.78
 0 -7 -14 564.83 13.51
 0 -7 15 14.68 2.5
 0 -7 -15 12.66 2.26
 0 -7 -15 12.88 2.52
 0 -7 -15 15.34 2.59
 0 7 -15 13.73 2.07
 0 -7 -15 14.64 2.2
 0 -7 -15 15.29 2.52
 0 7 -15 15.48 2.97
 0 -7 -16 612.94 13.77
 0 7 -16 639.7 15.4
 0 -7 -16 649.94 14.9
 0 -7 -17 84.14 5.03
 0 7 -17 82.79 5.39
 0 -7 -17 83.67 5.22
 0 7 -18 166.22 7.09
 0 -7 -18 168.15 6.77
 0 -7 -18 158.06 6.34
 0 7 -18 148.33 6.03
 0 7 -19 47.3 3.58
 0 -7 -19 43.74 3.23
 0 -7 -19 44.93 3.11
 0 -7 -19 44.21 3.24
 0 7 -19 46.89 3.14
 0 7 -20 82.97 4.04
 0 7 -20 80.86 3.42
 0 -7 -20 80.95 3.56
 0 -7 -20 79.58 3.56
 0 7 -20 91.82 4.05
 0 -7 -20 86.53 3.75
 0 7 -21 12.58 1.43
 0 7 -21 12.1 1.31
 0 -8 0 214.01 10.14
 0 -8 0 218.07 9
 0 -8 0 194.5 11.11
 0 -8 0 218.14 12.55
 0 -8 0 199.72 10.53
 0 -8 1 639.14 17.91
 0 -8 1 661.77 16.58
 0 -8 -1 647.92 18.52
 0 -8 -1 643.88 17.52
 0 -8 1 622.51 20.47
 0 -8 -1 631.6 19.64
 0 -8 -1 643.37 16.76
 0 -8 -1 609.73 19
 0 -8 1 637.17 21.79
 0 -8 2 566.65 14.29
 0 -8 -2 540.68 17.98
 0 -8 -2 549.73 16.19
 0 -8 2 504.23 19.03
 0 -8 -2 527.4 16.54
 0 -8 2 516.73 20.39
 0 -8 -2 469.42 17.4
 0 -8 -3 136.12 9.64
 0 -8 3 133.93 10.85
 0 -8 -3 136.53 9.89
 0 -8 -3 130.27 9.04
 0 -8 -3 141.02 8.49
 0 -8 -4 663.84 21.6
 0 -8 -4 717.66 23.39
 0 -8 4 684.72 24.78
 0 -8 -5 212.28 12.92
 0 -8 5 225.45 14.81
 0 -8 -5 223.98 13.69
 0 -8 -6 10.49 3.72
 0 -8 -6 6.96 3.2
 0 -8 6 8.83 4
 0 -8 -7 14.9 4.75
 0 -8 7 13.16 4.63
 0 -8 -7 13.13 3.66
 0 -8 -8 285.34 17.71
 0 -8 8 290.48 18.85
 0 -8 -8 297.28 18.37
 0 -8 -9 573.71 26.29
 0 -8 9 541.37 26.47
 0 -8 -9 557.84 25.95
 0 -8 -10 216.16 16.92
 0 -8 10 193.41 16.37
 0 -8 10 200.34 7.77
 0 -8 -10 205 8.2
 0 -8 -10 221.28 17.47
 0 -8 -10 205.16 7.82
 0 8 -10 195.59 8.29
 0 -8 -10 205.25 7.89
 0 8 -11 110.97 6.4
 0 -8 -11 112.89 6
 0 -8 -11 121.5 13.66
 0 -8 -11 121.6 5.8
 0 -8 -11 126.13 6.33
 0 -8 -11 116.61 6.16
 0 -8 -11 114.37 12.54
 0 -8 11 94.06 11.42
 0 -8 11 111.07 5.92
 0 -8 -11 112.03 6.26
 0 -8 -11 99.22 5.43
 0 -8 -11 104.63 5.49
 0 -8 -12 713.45 14.25
 0 -8 -12 791.15 14.96
 0 -8 -12 740.46 15.62
 0 -8 12 757.41 33.38
 0 -8 -12 768.14 33.18
 0 -8 12 718.18 15.19
 0 -8 -12 728.4 16.22
 0 -8 -12 783.48 34.69
 0 8 -12 691.22 16.29
 0 -8 -12 771.6 15.9
 0 8 -12 750.93 16.75
 0 -8 -12 687.76 14.53
 0 -8 13 85.2 5.41
 0 -8 -13 78.85 5.56
 0 -8 -13 84.2 5.32
 0 8 -13 79.88 5.76
 0 -8 -13 94.5 5.36
 0 -8 -13 83.89 5.18
 0 -8 -14 594.69 14.81
 0 -8 14 605.12 14.08
 0 -8 -14 614.94 14.21
 0 8 -14 585.52 15.02
 0 -8 -14 609.61 13.46
 0 -8 -14 582.2 13.48
 0 8 -15 89.48 5.91
 0 -8 -15 87.03 4.86
 0 -8 -15 83.13 5.07
 0 -8 -15 85.53 5.58
 0 -8 -16 8.37 1.87
 0 8 -16 10.94 2.33
 0 -8 -16 10.55 1.73
 0 -8 -16 9.52 2.27
 0 8 -17 3.11 1.58
 0 -8 -17 1.28 1.33
 0 -8 -17 4.87 1.71
 0 -8 -17 2.05 0.95
 0 8 -18 22.49 2.66
 0 -8 -18 20.1 2.24
 0 -8 -18 22.63 2.61
 0 8 -18 20.15 2.11
 0 -8 -18 21.57 2.46
 0 -8 -19 54.98 3.41
 0 -8 -19 52.89 3.04
 0 8 -19 57.71 3.6
 0 8 -19 50.28 2.8
 0 -8 -19 48.91 3.11
 0 -8 -20 41.83 2.46
 0 8 -20 40.82 2.66
 0 -8 -20 39.84 2.16
 0 8 -20 40.69 2.46
 0 -8 -20 35.74 2.11
 0 -9 0 0.82 1.15
 0 -9 0 0.14 1.34
 0 -9 0 0.46 1.32
 0 -9 0 -0.33 2.14
 0 -9 1 130.79 10.83
 0 -9 -1 143.56 9.81
 0 -9 -1 144.34 8.95
 0 -9 1 139.64 7.99
 0 -9 -1 141.75 9.13
 0 -9 -1 139.73 10.07
 0 -9 1 151.98 10.87
 0 -9 2 243.87 14.07
 0 -9 -2 244.15 11.64
 0 -9 2 241.39 14.77
 0 -9 -2 242.15 13.15
 0 -9 -2 259.33 11.93
 0 -9 -3 222.66 13.23
 0 -9 3 251.58 15.41
 0 -9 -3 236.99 12.35
 0 -9 3 219.4 13.82
 0 -9 4 1011.43 31.69
 0 -9 -4 981.86 28.88
 0 -9 -4 990.1 26.78
 0 -9 -5 320.32 17.34
 0 -9 5 321.12 18.79
 0 -9 -5 327.08 16.36
 0 -9 -6 933.16 30.86
 0 -9 6 938.63 32.51
 0 -9 -6 985.66 30.2
 0 -9 -7 171.21 13.74
 0 -9 7 150.08 13.88
 0 -9 -7 171.51 13.45
 0 -9 -8 287.83 18.4
 0 -9 8 296.97 19.9
 0 -9 -8 286.34 18.05
 0 -9 9 23.37 2.68
 0 -9 -9 24.26 2.88
 0 9 -9 25.58 3.14
 0 -9 -9 20.49 2.56
 0 -9 -9 27.07 7.25
 0 -9 9 21.69 6.22
 0 -9 -9 20.25 5.27
 0 -9 -9 25.83 2.88
 0 -9 -10 3.42 1.29
 0 -9 10 6.39 3.94
 0 -9 -10 2.58 3.04
 0 -9 10 4.25 1.25
 0 -9 -10 0.8 1.64
 0 -9 10 1.16 1.13
 0 9 -10 3.54 1.84
 0 -9 -10 3.56 1.12
 0 -9 -10 -0.89 4.17
 0 -9 -10 1.52 1.05
 0 -9 -10 1.79 1.01
 0 -9 -11 -1.99 1.53
 0 -9 -11 -3.91 1.48
 0 -9 11 -0.92 3.64
 0 9 -11 0.3 1.46
 0 -9 -11 0.4 1.16
 0 -9 -11 -0.13 0.99
 0 -9 11 0.09 1.36
 0 -9 -11 1.34 1.48
 0 -9 11 2.35 0.98
 0 -9 -12 10.38 2.11
 0 -9 12 7.45 1.79
 0 -9 -12 7.82 2.18
 0 -9 -12 10.59 1.95
 0 9 -12 8.77 2.49
 0 -9 -12 9.37 1.82
 0 -9 -12 14.01 2.12
 0 -9 -13 2.98 1.33
 0 -9 -13 2.64 1.56
 0 -9 13 2.13 1.48
 0 -9 -13 2 1.39
 0 9 -13 0.13 1.52
 0 -9 -13 0.57 1.32
 0 -9 -14 456.97 12.2
 0 -9 -14 436.78 11.42
 0 -9 -14 446.15 11.49
 0 -9 14 464.68 12.14
 0 -9 -14 450.11 12.65
 0 9 -14 449.11 12.91
 0 -9 -14 428.31 12.58
 0 -9 -15 202.96 7.62
 0 -9 -15 211.71 7.54
 0 -9 -15 207.75 8.37
 0 9 -15 203 8.57
 0 -9 -15 196.85 8.33
 0 -9 -16 446.54 10.7
 0 -9 -16 486.73 10.55
 0 -9 -16 479.77 12
 0 9 -16 471.24 12.25
 0 -9 -16 455.63 11.97
 0 -9 -17 171.41 6.14
 0 -9 -17 180.94 5.82
 0 9 -17 170.7 6.98
 0 -9 -17 180.35 6.93
 0 -9 -17 165.92 6.72
 0 9 -17 165.33 5.7
 0 -9 -18 50.72 3.48
 0 -9 -18 47.07 2.91
 0 9 -18 45.3 3.35
 0 -9 -18 45.74 3.26
 0 -9 -19 55.99 3.1
 0 -9 -19 50.66 2.55
 0 9 -19 50.26 3.04
 0 -9 -19 47.38 2.77
 0 9 -20 101.28 3.45
 0 -9 -20 100.66 3.22
 0 -10 0 278.03 13.75
 0 -10 0 276.82 15.19
 0 -10 0 296.78 13.7
 0 -10 1 262.17 16.1
 0 -10 -1 256.46 13.82
 0 -10 -1 257.02 12.4
 0 -10 -1 278.9 14.87
 0 -10 1 261.4 15.1
 0 -10 2 391 18.96
 0 -10 -2 380.78 17.4
 0 -10 2 390.73 20.07
 0 -10 3 441.61 20.62
 0 -10 3 448.98 21.86
 0 -10 -3 417.29 18.98
 0 -10 4 86.35 9.33
 0 -10 -4 92.28 8.26
 0 -10 4 90.81 10.3
 0 -10 -4 81.54 8.79
 0 -10 -5 26.54 4.99
 0 -10 5 21.99 5.82
 0 -10 -5 17.8 4.65
 0 -10 -6 12.16 2.82
 0 -10 -6 6.23 2.49
 0 -10 6 13.38 5.23
 0 -10 -7 32.55 5.42
 0 -10 7 40.68 7.46
 0 -10 -7 30.45 6.06
 0 -10 -8 90.98 11.18
 0 -10 8 77.64 10.8
 0 -10 8 77.35 4.61
 0 -10 8 89.8 5.06
 0 -10 -8 91.83 5.38
 0 -10 -8 96.39 5.81
 0 -10 -8 102.9 11.26
 0 -10 -8 91.14 4.96
 0 10 -8 93.65 5.76
 0 -10 -8 98.73 5.42
 0 -10 -9 192.04 7.68
 0 -10 9 221.59 18.2
 0 -10 -9 193.06 16.2
 0 -10 -9 194.66 8.09
 0 -10 9 181.87 7.4
 0 -10 9 166.52 6.75
 0 -10 -9 199.29 8.52
 0 -10 -9 186.7 15.16
 0 -10 -9 185.91 7.26
 0 10 -9 194.6 8.38
 0 -10 -9 178.03 7.02
 0 -10 -10 131.66 6.48
 0 -10 -10 144.5 14.51
 0 -10 10 147.13 14.92
 0 -10 10 135.91 6.54
 0 -10 -10 130.55 6.8
 0 -10 10 124.89 5.81
 0 10 -10 137.42 7.25
 0 -10 -10 133.7 6.35
 0 -10 -10 123.5 13.1
 0 -10 -10 136.43 7.22
 0 -10 -10 125.97 6.01
 0 -10 -11 365.23 10.86
 0 -10 -11 362.99 10.2
 0 -10 11 358 10.69
 0 -10 -11 336.24 10.99
 0 -10 11 340.31 9.44
 0 -10 -11 358.66 11.69
 0 -10 -11 339.81 10.49
 0 -10 -11 356.63 10.5
 0 10 -11 370.81 11.86
 0 -10 -11 363.87 10.28
 0 -10 -12 289.04 9.75
 0 -10 -12 290.01 9.17
 0 -10 12 277.13 8.26
 0 -10 12 283.3 9.5
 0 -10 -12 291.4 10.19
 0 -10 -12 286.03 10.43
 0 10 -12 262.53 9.96
 0 -10 -12 287.9 9.54
 0 -10 -12 292.83 9.04
 0 -10 -13 298.24 9.87
 0 -10 -13 286.01 9
 0 -10 13 303.81 9.82
 0 -10 -13 283.55 9.99
 0 -10 -13 296.96 8.79
 0 -10 -13 284.29 9.35
 0 10 -13 269.15 10
 0 -10 -13 286.26 10.32
 0 -10 -14 508.93 12.96
 0 -10 -14 511.72 11.69
 0 -10 -14 526.88 12.24
 0 10 -14 492.22 13.1
 0 -10 -14 509.45 13.33
 0 -10 -15 37.63 3.6
 0 -10 -15 39.46 3.18
 0 -10 -15 35.73 3.13
 0 -10 -15 36.81 3.59
 0 10 -15 32.87 3.48
 0 -10 -16 4.6 1.72
 0 -10 -16 2.64 0.76
 0 -10 -16 5.05 1.42
 0 10 -16 5.61 1.77
 0 -10 -16 5.13 1.6
 0 -10 -17 5.68 1.73
 0 -10 -17 4.44 1.13
 0 -10 -17 5.94 1.43
 0 -10 -17 3.85 1.34
 0 10 -17 4.9 1.45
 0 10 -18 8.64 1.45
 0 -10 -18 7.71 1.07
 0 -10 -18 7.8 1.37
 0 -10 -19 28.9 2.05
 0 10 -19 25.07 1.64
 0 10 -19 25.18 1.92
 0 -10 -19 24.7 1.76
 0 -11 0 1.09 2.28
 0 -11 -1 74.2 7.49
 0 -11 1 92.28 9.49
 0 -11 -2 30.77 5.28
 0 -11 2 36.3 6.62
 0 -11 2 43.77 7.07
 0 -11 3 96.84 10.77
 0 -11 -3 109.36 10.17
 0 -11 3 96.97 9.92
 0 -11 -4 419.4 20.59
 0 -11 4 448.53 23.53
 0 -11 4 415.31 21.52
 0 -11 -5 652.84 13.34
 0 -11 -5 648.98 26.55
 0 -11 5 653.43 28.98
 0 -11 -5 644.91 13.57
 0 -11 5 637.44 27.5
 0 -11 -5 688.46 15.02
 0 -11 -6 413.38 11.76
 0 -11 -6 399.01 10.27
 0 -11 -6 354.56 20.29
 0 -11 6 382.23 22.71
 0 -11 -6 388.16 10.77
 0 -11 6 372.79 21.58
 0 -11 -6 382.89 10.35
 0 11 -6 345.15 10.83
 0 -11 -6 387.07 10.54
 0 -11 -7 139.97 7.02
 0 -11 -7 156.97 6.64
 0 -11 7 140.51 14.09
 0 -11 -7 146.21 13.36
 0 -11 7 145.74 6.27
 0 -11 -7 152.02 6.89
 0 -11 -7 135.7 6.27
 0 -11 -7 145.76 6.7
 0 11 -7 140.19 7.05
 0 -11 -7 147.4 6.02
 0 -11 -8 98.93 5.43
 0 -11 8 100.24 12.17
 0 -11 -8 88.9 10.78
 0 -11 -8 102.93 5.85
 0 -11 8 96.86 5.3
 0 -11 8 96.29 5.36
 0 -11 -8 97.33 5.63
 0 -11 -8 99.98 10.94
 0 11 -8 100.69 6.14
 0 -11 -8 100.42 5.17
 0 -11 -8 99.66 6.07
 0 -11 -9 53.02 4.16
 0 -11 -9 54.06 8.69
 0 -11 9 51.82 9.33
 0 -11 9 45.6 3.64
 0 -11 -9 52.46 4.33
 0 -11 9 47.65 3.86
 0 -11 -9 48.19 4.34
 0 -11 -9 30.55 5.74
 0 -11 -9 45.99 3.93
 0 -11 -9 46.46 3.55
 0 11 -9 52.25 4.56
 0 -11 10 49.2 3.8
 0 -11 10 62.63 4.51
 0 -11 -10 49.58 4.27
 0 -11 -10 56.09 4.31
 0 -11 -10 55.75 4.66
 0 -11 -10 53.72 4.23
 0 -11 -10 55.78 4.21
 0 11 -10 54.85 4.8
 0 -11 -11 0.33 0.98
 0 -11 -11 4.14 1.82
 0 -11 11 0.24 1.09
 0 -11 11 1.44 1.1
 0 -11 -11 2.41 1.44
 0 11 -11 2.87 1.65
 0 -11 -11 2.22 1.02
 0 -11 -11 2.48 1.42
 0 -11 -11 2.03 1.34
 0 -11 -12 6.31 1.46
 0 -11 -12 7.11 2
 0 -11 12 4.94 1.48
 0 -11 -12 3.17 1.33
 0 11 -12 3.66 1.84
 0 -11 -12 6.76 1.85
 0 -11 -12 5.64 1.58
 0 -11 -13 284.06 9.14
 0 -11 -13 277.24 9.52
 0 -11 -13 282.03 8.44
 0 11 -13 250.13 9.27
 0 -11 -13 273.24 9.75
 0 -11 -13 284.88 8.43
 0 -11 -14 173.49 6.86
 0 -11 -14 178.64 7.38
 0 -11 -14 173.93 6.33
 0 11 -14 161.27 7.17
 0 -11 -14 169.71 7.42
 0 -11 -14 185.11 6.32
 0 -11 -15 40.31 2.88
 0 -11 -15 38.36 3.45
 0 -11 -15 38.54 3.21
 0 -11 -15 43.19 3.67
 0 11 -15 38.89 3.42
 0 -11 -16 186.19 6.67
 0 -11 -16 182.36 5.97
 0 -11 -16 176.09 6.55
 0 11 -16 181.39 6.58
 0 -11 -17 72.92 3.81
 0 -11 -17 80.34 3.44
 0 -11 -17 70.56 3.77
 0 11 -17 68.87 3.7
 0 11 -18 12.24 1.45
 0 -11 -18 11.59 1.37
 0 -11 -18 14.44 1.69
 0 -11 -19 43.57 2.07
 0 -12 0 160.62 6.95
 0 -12 1 129.66 11.8
 0 -12 -1 105.66 5.35
 0 -12 -1 126.94 6.16
 0 -12 1 113.61 5.89
 0 -12 -2 310.02 9.53
 0 -12 2 314.18 9.75
 0 -12 2 285.83 17.55
 0 -12 -2 290.39 8.93
 0 -12 -2 289.96 16.52
 0 -12 -2 285.53 8.53
 0 -12 3 777.99 15.53
 0 -12 -3 815.17 15.44
 0 -12 3 816.34 30.6
 0 -12 -3 788.86 14.85
 0 -12 -3 756.7 14.15
 0 -12 -3 789.55 28.15
 0 12 -4 188.24 7.78
 0 -12 4 207.84 8.1
 0 -12 -4 210.36 7.94
 0 -12 4 203.6 15.74
 0 -12 4 214.72 17.05
 0 -12 -4 200.49 14.87
 0 -12 -4 216.8 7.97
 0 -12 -4 224.81 8.83
 0 -12 -4 212.19 7.69
 0 12 -5 0.1 1.37
 0 -12 -5 2.53 1.06
 0 -12 5 1.79 1.89
 0 -12 -5 1.82 1.58
 0 -12 5 -0.03 4.32
 0 -12 -5 3.67 1.39
 0 -12 -5 1.02 1.32
 0 -12 -5 -0.13 1.03
 0 12 -6 100.76 5.97
 0 -12 -6 95.84 5.37
 0 -12 6 97.96 11.27
 0 -12 -6 101.62 11.26
 0 -12 6 110.27 12.85
 0 -12 -6 102 5.67
 0 -12 -6 103.05 6.11
 0 -12 -6 101.37 5.61
 0 -12 -7 189.98 6.73
 0 12 -7 178.19 8.02
 0 -12 -7 192.38 7.51
 0 -12 7 203.34 16.88
 0 -12 -7 194.36 8.44
 0 -12 7 180.01 7.34
 0 -12 -7 185.02 7.73
 0 -12 -7 174.29 7.37
 0 -12 7 223.33 18.51
 0 -12 -7 191.64 15.69
 0 -12 8 17.68 2.5
 0 -12 -8 20.63 2.83
 0 -12 -8 21.36 2.78
 0 -12 -8 23.07 3.14
 0 12 -8 24.09 3.31
 0 -12 -9 39.23 3.77
 0 -12 9 40.94 3.53
 0 -12 -9 38.13 3.59
 0 -12 -9 41.2 4.02
 0 12 -9 39.47 3.97
 0 -12 -9 41.86 3.68
 0 -12 -10 242.48 9.02
 0 -12 10 225.21 7.92
 0 -12 -10 239.07 8.49
 0 12 -10 248.29 9.56
 0 -12 -10 240.38 8.73
 0 -12 -10 235.9 9.32
 0 -12 11 262.18 8.23
 0 -12 -11 273.15 9.52
 0 -12 -11 274.99 8.85
 0 12 -11 248.76 9.31
 0 -12 -11 281.75 9.31
 0 -12 -11 262.68 9.74
 0 -12 -12 382.38 11.01
 0 -12 12 363.19 9.23
 0 -12 -12 388.61 10.15
 0 12 -12 372.25 11.07
 0 -12 -12 384.78 10.55
 0 -12 -12 373.17 11.27
 0 -12 -13 131.06 6.3
 0 -12 13 123.87 5
 0 -12 -13 133.53 5.61
 0 12 -13 125.39 6.26
 0 -12 -13 130.64 5.98
 0 -12 -13 126.19 6.41
 0 -12 -14 173.1 6.91
 0 -12 -14 175.74 5.92
 0 12 -14 159.23 6.62
 0 -12 14 163.19 5.74
 0 -12 -14 166.99 6.39
 0 -12 -14 159.87 6.79
 0 12 -15 50.5 3.51
 0 -12 -15 46.93 3.5
 0 -12 -15 50.78 3.34
 0 -12 -15 52.76 3.69
 0 -12 -16 2.37 1.1
 0 -12 -16 1.47 1.08
 0 12 -16 2.24 1.05
 0 -12 -16 1.51 1.21
 0 -12 -17 0.73 0.69
 0 12 -17 0.73 0.73
 0 -12 -17 1.28 1.03
 0 -12 -18 0.89 0.72
 0 -13 0 1.33 0.88
 0 -13 0 0.28 1.18
 0 -13 -1 15.63 2.21
 0 -13 -1 15.29 2.16
 0 -13 -1 14.88 2.07
 0 -13 1 14.28 2.28
 0 -13 -1 15.09 2.41
 0 -13 -2 54.03 3.81
 0 -13 -2 43.75 3.65
 0 -13 -2 51.3 3.76
 0 -13 2 47.64 4.01
 0 -13 -2 55 4.17
 0 -13 2 63.53 8.5
 0 -13 -3 144.33 6.55
 0 -13 3 169.05 14.23
 0 -13 -3 146.95 6.38
 0 -13 3 150.18 7.03
 0 -13 -3 157.83 7.04
 0 13 -4 483.34 12.41
 0 -13 -4 533.52 12.84
 0 -13 4 513.97 12.97
 0 -13 4 531.74 25.57
 0 -13 -4 514.26 12.39
 0 -13 -4 502.08 23.57
 0 -13 -4 507.81 12.03
 0 13 -5 583.84 13.89
 0 -13 -5 613.97 13.69
 0 -13 5 585.33 13.91
 0 -13 5 634.59 28.72
 0 -13 -5 572.97 12.92
 0 -13 -5 589.59 26.35
 0 -13 -5 593.72 13.5
 0 -13 5 587.34 13.36
 0 -13 6 313.41 9.8
 0 -13 -6 338.5 10.23
 0 -13 -6 327.18 10.01
 0 -13 6 335.92 10.5
 0 -13 -6 325.44 9.94
 0 -13 -6 350.11 11.36
 0 13 -6 323.66 10.56
 0 -13 -7 131.54 6.49
 0 -13 7 136.13 6.48
 0 -13 -7 131.14 6.44
 0 -13 7 143.16 6.93
 0 -13 -7 144.26 7.34
 0 13 -7 129.77 6.84
 0 -13 -8 57.81 4.41
 0 -13 8 53.76 4.1
 0 -13 -8 55 4.22
 0 -13 8 51.6 4.28
 0 -13 -8 57.17 4.6
 0 -13 -8 51.03 4.05
 0 13 -8 51.47 4.44
 0 -13 -9 83.9 5.27
 0 -13 9 83.45 4.94
 0 -13 -9 87.71 5.27
 0 -13 9 86.53 5.3
 0 -13 -9 94.66 5.96
 0 13 -9 83.59 5.52
 0 -13 -9 87.01 5.12
 0 -13 -10 135.84 6.62
 0 -13 10 128.78 5.89
 0 -13 -10 141.09 6.55
 0 -13 -10 132.13 5.68
 0 -13 10 123.29 6.04
 0 -13 -10 130.53 6.84
 0 -13 -10 127.2 6.07
 0 -13 -11 4.08 1.57
 0 -13 11 3.67 1.2
 0 -13 -11 3.31 1.47
 0 -13 -11 2.41 1.24
 0 -13 -11 3.79 1.1
 0 -13 11 4.09 1.55
 0 13 -11 4.37 1.72
 0 -13 -11 3.87 1.37
 0 -13 -12 38.07 3.45
 0 -13 12 37.58 2.92
 0 -13 -12 39.95 3.42
 0 13 -12 33.96 3.21
 0 -13 12 36.13 3.16
 0 -13 -12 39.11 3.18
 0 -13 -12 39.24 3.56
 0 -13 -13 75.48 4.53
 0 -13 13 80.9 3.83
 0 -13 -13 80.43 4.5
 0 -13 13 71.65 3.94
 0 13 -13 70.56 4.35
 0 -13 -13 80.63 4.16
 0 -13 -13 77.58 4.74
 0 -13 -14 146.07 5.83
 0 -13 -14 150.69 5.64
 0 13 -14 131.15 5.36
 0 -13 14 141.19 4.88
 0 -13 -14 153.44 5.05
 0 -13 -14 146.37 5.98
 0 -13 -15 173.64 5.83
 0 13 -15 164.93 5.39
 0 -13 -15 175.81 5.94
 0 -13 -15 183.14 5.63
 0 -13 -16 35.62 2.21
 0 13 -16 32.13 2.09
 0 -13 -16 37.08 2.54
 0 -13 -17 128.47 3.84
 0 -14 0 155.47 7.19
 0 -14 0 155.2 6.24
 0 -14 0 159.02 6.64
 0 -14 -1 354.3 9.85
 0 -14 -1 362.38 9.46
 0 -14 1 345.38 10.69
 0 -14 -1 349.41 10.67
 0 -14 1 369.67 9.33
 0 -14 -1 363.83 9.92
 0 -14 1 350.83 9.97
 0 -14 -2 107.43 5.57
 0 -14 -2 111.41 5.39
 0 -14 2 111.53 5.77
 0 -14 -2 111.8 6.08
 0 -14 2 110.25 6.14
 0 -14 -2 115.2 5.48
 0 -14 -2 111.92 5.4
 0 -14 -3 276.44 8.63
 0 -14 3 275.61 9.12
 0 -14 -3 293.53 8.43
 0 -14 -3 289.78 9.22
 0 -14 -3 293.87 9.65
 0 -14 3 274.37 9.55
 0 -14 -4 32.07 3.14
 0 -14 4 32.34 3.43
 0 -14 -4 30.77 3.25
 0 -14 4 23.9 2.86
 0 -14 -4 25.91 2.92
 0 -14 5 0.14 1.62
 0 -14 -5 -0.77 1.26
 0 -14 -5 0.86 1.16
 0 -14 -5 0.78 1.17
 0 14 -5 2.06 1.21
 0 -14 -5 -0.09 1.36
 0 -14 5 -0.09 1.2
 0 -14 -6 18.78 2.51
 0 -14 6 19.47 2.84
 0 -14 -6 19.71 2.61
 0 -14 -6 21.21 2.74
 0 14 -6 19.31 2.72
 0 -14 -6 21.08 2.83
 0 -14 6 17.1 2.5
 0 -14 7 183.4 7.63
 0 -14 -7 177.65 7.29
 0 -14 -7 174.05 7.2
 0 14 -7 166.05 7.44
 0 -14 -7 172.79 7.29
 0 -14 7 175.12 7.18
 0 -14 8 2.45 1.58
 0 -14 -8 6.41 1.86
 0 -14 -8 1.26 1.21
 0 14 -8 2.7 1.41
 0 -14 8 4.08 1.5
 0 -14 -8 6.23 1.71
 0 -14 9 222.8 8.04
 0 -14 -9 225.29 8.02
 0 -14 -9 215.82 7.78
 0 -14 -9 217.62 8.01
 0 -14 9 219.4 7.64
 0 14 -10 163.76 6.82
 0 -14 10 167.41 6.75
 0 -14 -10 182.31 7.12
 0 -14 -10 180.55 6.34
 0 -14 -10 181.36 6.91
 0 -14 -10 170.13 7
 0 -14 10 167.85 6.42
 0 -14 11 324.71 8.88
 0 14 -11 332.37 9.24
 0 -14 -11 356.11 8.18
 0 -14 -11 339.59 9.33
 0 -14 -11 341.27 9.02
 0 -14 -11 351.29 9.67
 0 -14 11 326.76 8.46
 0 14 -12 347.78 8.91
 0 -14 12 346.98 8.46
 0 -14 -12 373.35 9.33
 0 -14 -12 357.11 8.72
 0 -14 -12 371.32 9.49
 0 -14 12 361.98 8.17
 0 -14 13 203.92 5.9
 0 14 -13 199.06 6.22
 0 -14 -13 208.41 6.48
 0 -14 -13 208.94 6.09
 0 -14 -13 205.67 6.69
 0 -14 -14 5.26 1.33
 0 -14 -14 8.36 1.53
 0 -14 14 8.01 1.11
 0 -14 -14 6.68 1.18
 0 14 -14 4.12 1.04
 0 -14 -15 33.09 2.32
 0 -14 -15 34.44 2.21
 0 -14 -16 17.21 1.53
 0 -14 -16 17.24 1.28
 0 -15 0 0.82 1.06
 0 -15 0 0.52 0.79
 0 -15 0 0.75 1.39
 0 -15 0 0.81 1.06
 0 -15 1 30.05 2.99
 0 -15 -1 28.73 2.79
 0 -15 -1 33.54 2.92
 0 -15 -1 29.55 3.31
 0 -15 1 26.95 3.09
 0 -15 -1 29.06 2.82
 0 -15 1 32.29 2.72
 0 -15 1 28.38 2.94
 0 -15 -1 30.33 2.87
 0 -15 -2 61.67 3.92
 0 -15 2 55.59 4.06
 0 -15 -2 60.8 3.9
 0 -15 2 54.82 4.4
 0 -15 -2 57.52 4.36
 0 -15 -2 53.6 3.8
 0 -15 2 59.46 4.1
 0 -15 -2 62.67 3.95
 0 -15 3 230.71 8.14
 0 -15 -3 223.13 7.58
 0 -15 3 222.22 8.52
 0 -15 -3 215.91 8.22
 0 -15 -3 219.16 7.77
 0 -15 3 220.17 7.86
 0 -15 -4 272.33 9.06
 0 -15 4 266.37 9.29
 0 -15 -4 262.73 8.36
 0 -15 -4 260.01 8.48
 0 -15 -4 264.79 8.64
 0 -15 4 269.31 8.8
 0 -15 -5 565.6 12.75
 0 -15 5 559.39 13.26
 0 -15 -5 565.3 12.29
 0 -15 -5 564.49 12.51
 0 -15 -5 560.16 12.53
 0 -15 5 563.19 12.71
 0 -15 6 85.12 5.3
 0 -15 -6 70.24 4.43
 0 -15 -6 77.11 4.68
 0 -15 -6 69.45 4.45
 0 -15 6 82.05 4.92
 0 -15 7 397.54 10.78
 0 -15 -7 402.32 10.41
 0 -15 -7 391.73 10.35
 0 -15 7 388.41 10.26
 0 -15 -7 394.05 10.44
 0 -15 8 28.36 3
 0 -15 -8 32.15 3.13
 0 -15 -8 26.66 2.66
 0 -15 -8 30.11 2.99
 0 -15 -8 30.59 3.03
 0 -15 8 30.74 3.01
 0 -15 9 35.46 3.19
 0 15 -9 32.26 2.92
 0 -15 -9 36.01 3.2
 0 -15 -9 36.76 2.97
 0 -15 -9 34.22 3.1
 0 -15 9 36.17 3.08
 0 -15 -9 36.09 3.21
 0 -15 10 74.27 4.21
 0 15 -10 68.15 3.96
 0 -15 -10 73.16 3.78
 0 -15 -10 77.24 4.37
 0 -15 -10 77.03 4.28
 0 -15 10 72.9 4.01
 0 -15 -10 77.16 4.4
 0 -15 -11 3.64 1.42
 0 -15 11 2.04 1.04
 0 -15 -11 -0.02 0.99
 0 -15 -11 1.81 1.15
 0 -15 11 1.88 1.01
 0 -15 -11 0.46 1.16
 0 15 -11 3.28 1.03
 0 -15 -12 10.87 1.71
 0 -15 -12 12.67 1.92
 0 -15 12 10.93 1.53
 0 -15 -12 12.96 1.81
 0 15 -12 10.03 1.39
 0 -15 13 12.12 1.34
 0 -15 -13 16.98 1.7
 0 -15 -13 15.75 1.78
 0 -15 -13 14.44 1.71
 0 -15 -14 74.17 2.55
 0 -15 -14 79.68 3.23
 0 -15 -14 79.07 3.3
 0 -15 -15 236.88 4.44
 0 -15 -15 238.09 4.79
 0 -15 15 231.28 4.55
 0 -16 0 107.86 5.23
 0 -16 0 100.17 4.6
 0 -16 0 101.82 5.56
 0 -16 0 97.44 4.83
 0 -16 -1 239.18 7.54
 0 -16 1 238.32 7.86
 0 -16 -1 232.85 8.31
 0 -16 1 227.49 8.23
 0 -16 -1 228.93 7.23
 0 -16 -1 239.12 7.33
 0 -16 1 231.26 7.56
 0 -16 -2 152.56 5.85
 0 -16 2 147.18 6.23
 0 -16 -2 143.34 5.55
 0 -16 -2 149.35 6.6
 0 -16 2 143.24 6.6
 0 -16 -2 140.97 5.85
 0 -16 2 143.84 6.04
 0 -16 3 52.32 3.84
 0 -16 -3 60.28 3.68
 0 -16 3 55.07 4.15
 0 -16 -3 56.9 4.12
 0 -16 -3 55.36 3.74
 0 -16 3 53.19 3.76
 0 -16 4 28.16 2.92
 0 -16 -4 31.29 2.83
 0 -16 -4 27.28 2.91
 0 -16 4 27.4 3.21
 0 -16 -4 29.55 2.93
 0 -16 4 27.85 2.81
 0 -16 5 58.33 3.99
 0 -16 -5 56.8 3.77
 0 -16 -5 60.01 4.02
 0 -16 5 56.07 4.15
 0 -16 -5 56.39 3.86
 0 -16 5 59.2 3.97
 0 -16 6 5.81 1.59
 0 -16 -6 6.73 1.58
 0 -16 -6 6.65 1.58
 0 -16 6 4.59 1.71
 0 -16 -6 8.05 1.77
 0 -16 6 5.02 1.47
 0 -16 7 75.25 4.51
 0 -16 -7 77.45 4.34
 0 -16 -7 76.7 4.3
 0 -16 -7 71.54 4.21
 0 -16 -7 73.16 4.23
 0 -16 7 71.29 4.2
 0 -16 8 21.52 2.55
 0 -16 -8 21.77 2.41
 0 -16 -8 19.29 2.19
 0 -16 -8 21.2 2.37
 0 -16 -8 18.25 2.21
 0 -16 8 20.04 2.31
 0 -16 9 272.54 7.59
 0 -16 -9 270.5 7.02
 0 -16 -9 282.47 7.64
 0 -16 -9 273.05 7.48
 0 -16 9 279.73 7.42
 0 -16 -9 274.84 7.53
 0 -16 10 76.32 3.8
 0 -16 -10 74.5 3.37
 0 -16 -10 77.03 3.87
 0 -16 -10 73.2 3.74
 0 -16 10 72.88 3.57
 0 -16 -10 75.26 3.83
 0 -16 11 74.15 3.39
 0 -16 -11 79.59 3.69
 0 -16 -11 77.8 3.6
 0 -16 -11 77.05 3.64
 0 -16 11 70.36 3.21
 0 -16 -12 95.55 3.7
 0 -16 -12 104.07 3.88
 0 -16 12 95.58 3.31
 0 -16 -12 100.71 3.63
 0 -16 12 99.33 3.86
 0 -16 -13 182.15 4.53
 0 -16 -13 183.59 4.53
 0 -16 -13 174.53 3.89
 0 -16 13 180.02 4.52
 0 -17 0 0.18 1.15
 0 -17 0 0.22 0.86
 0 -17 0 -2.07 1.49
 0 -17 0 -0.92 1.4
 0 -17 -1 77.32 4.01
 0 -17 1 82.45 4.37
 0 -17 1 72.9 4.44
 0 -17 -1 79.06 4.58
 0 -17 -1 77.58 3.84
 0 -17 1 79.25 4.09
 0 -17 -2 60.79 3.43
 0 -17 2 60.41 3.81
 0 -17 2 54.91 3.34
 0 -17 2 55.7 3.92
 0 -17 -2 53.37 3.77
 0 -17 -2 58.31 3.46
 0 -17 2 57.16 3.56
 0 -17 3 152.78 5.95
 0 -17 3 146.14 5.16
 0 -17 -3 146.97 5.11
 0 -17 3 146.99 6.28
 0 -17 -3 145.66 5.97
 0 -17 -3 136.5 5.33
 0 -17 3 143.02 5.57
 0 -17 4 7.85 1.84
 0 -17 4 8.88 1.27
 0 -17 -4 9.27 1.47
 0 -17 -4 6.66 1.73
 0 -17 4 6.39 1.85
 0 -17 -4 6.29 1.43
 0 -17 4 6.21 1.54
 0 -17 5 511.36 10.52
 0 -17 -5 478.82 9.41
 0 -17 -5 495.03 10.24
 0 -17 5 506.44 10.91
 0 -17 -5 497.63 10.04
 0 -17 5 484.26 9.98
 0 -17 6 43.01 3.19
 0 -17 -6 41.17 2.84
 0 -17 -6 42.89 3.09
 0 -17 6 45 3.37
 0 -17 -6 41.21 2.99
 0 -17 6 41.48 3
 0 -17 7 423.03 8.96
 0 -17 -7 403.17 8.56
 0 -17 -7 403.79 8.48
 0 -17 7 421.21 9.27
 0 -17 -7 426.35 8.95
 0 -17 7 415.51 8.87
 0 -17 8 172.27 5.44
 0 -17 -8 169.14 5.35
 0 -17 -8 165.51 5.2
 0 -17 8 164.66 5.52
 0 -17 -8 170.79 5.46
 0 -17 8 169.12 5.52
 0 -17 9 21.8 1.91
 0 -17 -9 22.31 1.89
 0 -17 -9 23.1 1.99
 0 -17 -9 24.53 2.15
 0 -17 9 24.19 2.08
 0 -17 9 26.6 2.27
 0 -17 -10 5.2 0.86
 0 -17 -10 5.37 1.11
 0 -17 -10 6.09 1.15
 0 -17 10 4.75 1.04
 0 -17 10 2.96 0.95
 0 -17 -11 0.51 0.67
 0 -17 -11 -0.14 0.73
 0 -17 11 0.12 0.51
 0 -17 11 0.42 0.77
 0 -17 12 66.92 2.46
 0 -17 -12 66.2 2.39
 0 -18 0 119.98 4.61
 0 -18 0 119.49 5.07
 0 -18 0 120.82 4.4
 0 -18 1 272.57 6.83
 0 -18 -1 258.82 6.15
 0 -18 1 246.63 6.4
 0 -18 -1 260.56 6.86
 0 -18 -1 258.41 7.26
 0 -18 1 269.48 7.47
 0 -18 -1 250.36 5.77
 0 -18 1 254.11 5.96
 0 -18 2 36.51 2.7
 0 -18 2 30.96 2.24
 0 -18 -2 29.61 2.48
 0 -18 -2 34.65 2.85
 0 -18 2 30.6 2.73
 0 -18 -2 33.58 2.28
 0 -18 2 28.79 2.18
 0 -18 3 263.43 6.8
 0 -18 3 244.89 5.71
 0 -18 -3 252.04 6.77
 0 -18 3 251 7.13
 0 -18 -3 235.93 6.02
 0 -18 3 238.73 6.07
 0 -18 4 0.11 1.09
 0 -18 -4 -0.41 1.03
 0 -18 -4 -0.09 0.6
 0 -18 4 0.02 1.09
 0 -18 -4 1.01 0.74
 0 -18 4 -0.17 1.04
 0 -18 5 73.61 3.55
 0 -18 -5 71.86 3.05
 0 -18 -5 73.56 3.57
 0 -18 5 77.1 3.81
 0 -18 -5 71.7 3.36
 0 -18 5 75.55 3.44
 0 -18 6 31.5 2.39
 0 -18 -6 30.45 2.28
 0 -18 -6 26.84 1.91
 0 -18 6 28.44 2.32
 0 -18 -6 28.12 2.14
 0 -18 6 26.63 2.05
 0 -18 7 107.81 3.94
 0 -18 -7 110.71 3.9
 0 -18 -7 102.56 3.52
 0 -18 7 107.41 4.06
 0 -18 -7 106.53 3.86
 0 -18 7 101.61 3.74
 0 -18 8 51.6 2.6
 0 -18 -8 52.33 2.44
 0 -18 -8 52.92 2.48
 0 -18 -8 54.64 2.68
 0 -18 8 54.01 2.7
 0 -18 8 50.65 2.54
 0 -18 -9 174.14 4.04
 0 -18 -9 172.35 4.24
 0 -18 9 174.61 4.2
 0 -18 9 172.2 4.21
 0 -18 -10 103 2.88
 0 -19 0 0.21 0.66
 0 -19 0 -1.06 1.04
 0 -19 1 15.87 1.42
 0 -19 -1 15.25 1.54
 0 -19 1 18.52 1.59
 0 -19 1 18.6 1.9
 0 -19 2 31.26 1.76
 0 -19 -2 35.46 2.24
 0 -19 2 35.01 2.39
 0 -19 2 37.18 2.21
 0 -19 3 34.29 2.41
 0 -19 -3 36.46 2.23
 0 -19 -3 35.66 1.85
 0 -19 3 38.73 2.25
 0 -19 4 1.74 0.89
 0 -19 -4 0.86 0.64
 0 -19 4 0.98 0.9
 0 -19 -4 1.96 0.76
 0 -19 4 -1.05 0.76
 0 -19 5 207.41 5.03
 0 -19 -5 204.77 4.84
 0 -19 -5 195.47 4.3
 0 -19 5 202.54 4.79
 0 -19 -6 30.33 1.68
 0 -19 6 30.52 1.89
 0 -19 -6 31.31 1.83
 0 -19 -7 118.17 3
 0 -19 7 115.77 3.17
 1 0 -23 109.18 3.22
 1 0 -22 -1.05 0.97
 1 0 -21 16.63 2.12
 1 0 -21 13.94 2.03
 1 0 -20 1.31 1.11
 1 0 -20 -0.28 1.4
 1 0 -20 -0.48 1.71
 1 0 -19 5.96 2
 1 0 -19 8.14 2.15
 1 0 -19 7.01 2.08
 1 0 -18 -0.09 1.61
 1 0 -18 1.92 1.88
 1 0 -18 -0.47 1.45
 1 0 -17 50.16 4.59
 1 0 -17 55.55 4.46
 1 0 -17 50.94 4.58
 1 0 -17 47.76 4.26
 1 0 -16 0.44 1.37
 1 0 -16 -0.54 1.66
 1 0 -16 -0.06 1.67
 1 0 -15 1013.56 20.05
 1 0 -15 1066.5 20.09
 1 0 -15 966.33 37.25
 1 0 -15 1030.45 20.14
 1 0 -15 974.19 18.74
 1 0 -14 1.15 1.54
 1 0 -14 0.86 1.33
 1 0 -14 0.68 1.19
 1 0 -14 1.69 3.11
 1 0 -13 832.07 33.19
 1 0 -13 910.14 32.19
 1 0 -12 0.33 3.08
 1 0 -12 -1.16 2.84
 1 0 -11 401.58 21
 1 0 -11 363.11 18.33
 1 0 -10 0.86 3.03
 1 0 -10 -1.87 2.34
 -1 0 9 257.75 12.33
 1 0 -9 278.48 15.58
 1 0 -9 301.46 14.84
 1 0 -8 1.86 2.4
 -1 0 8 4.5 2.29
 1 0 -8 0.75 2.38
 1 0 -7 921.61 24.28
 -1 0 7 898.13 20
 1 0 -7 909.37 21.96
 -1 0 6 2.07 1.55
 1 0 -6 3.63 1.93
 -1 0 5 2951.65 30.75
 1 0 -5 2798.47 32.26
 -1 0 4 0.69 1.27
 1 0 -4 0.72 1.19
 1 0 -3 1148.16 16.03
 1 0 -2 0.67 0.71
 -1 0 2 0.23 0.52
 -1 0 1 3889.52 20.51
 1 0 -1 3887.57 21.13
 -1 0 0 5.03 0.72
 -1 0 -1 144.41 3.51
 -1 0 -1 141.39 3.68
 -1 0 -1 138.88 4.23
 -1 0 -1 151.98 4.51
 1 0 1 146.74 2.95
 -1 0 -2 2.2 0.68
 -1 0 -2 0.03 0.67
 -1 0 -3 270.41 7.26
 -1 0 -3 258.86 9.01
 -1 0 -4 0.06 1.07
 -1 0 -4 -0.33 1.46
 -1 0 -4 -0.17 1.88
 -1 0 -5 335.14 12.55
 -1 0 -5 335.43 13.43
 -1 0 -6 1.64 1.89
 -1 0 -6 0.27 2.43
 -1 0 -7 926.5 24.47
 -1 0 -7 974.79 27.19
 -1 0 -8 14.28 4.27
 -1 0 -8 6.76 3.41
 -1 0 -9 790.31 25.59
 -1 0 -9 790.69 27.47
 -1 0 -10 2.98 2.54
 -1 0 -10 2.69 2.38
 -1 0 -10 -0.65 3.8
 -1 0 -11 17.64 4.71
 -1 0 -11 18.7 5.63
 -1 0 -12 -7.68 2.94
 -1 0 -13 49 6.88
 -1 0 -14 -0.52 1.39
 -1 0 -14 3.87 1.88
 -1 0 -14 1.06 1.14
 -1 0 -14 3.08 4.23
 -1 0 -15 716.2 31.77
 -1 0 -15 683.08 15.69
 -1 0 -15 702.87 16.17
 -1 0 -15 722.34 16.76
 -1 0 -16 1.69 1.78
 -1 0 -16 1.74 1.6
 -1 0 -16 1.35 1.46
 -1 0 -17 495.18 13.17
 -1 0 -17 533.09 14.36
 -1 0 -17 521.49 13.8
 -1 0 -17 514.05 14.35
 -1 0 -18 0.64 1.73
 -1 0 -18 -0.19 1.45
 -1 0 -18 -2.43 1.85
 -1 0 -18 0.6 1.47
 -1 0 -18 1.29 1.61
 -1 0 -19 473.68 12.47
 -1 0 -19 468.55 12.26
 -1 0 -19 453.28 11.4
 -1 0 -19 443.21 11.63
 -1 0 -19 449.03 11.77
 -1 0 -20 -1.27 1.63
 -1 0 -20 -0.01 1.19
 -1 0 -20 1.8 1.21
 -1 0 -20 0.35 1.83
 -1 0 -20 -1.58 1.61
 -1 0 -21 47.59 3.42
 -1 0 -21 48.51 3.39
 -1 0 -21 41.72 2.83
 -1 0 -22 0.98 1
 -1 0 -22 -0.13 1.02
 1 1 -23 200.36 4.36
 1 -1 -22 4.47 1.08
 1 1 -22 2.94 1.05
 1 -1 -21 420.74 7.93
 1 1 -21 432.88 9.69
 1 -1 -21 449.08 9.86
 1 1 -21 419.32 9.66
 1 -1 -21 428.83 9.63
 1 1 -20 37.99 3.46
 1 -1 -20 35.72 3
 1 -1 -20 40.75 3.6
 1 1 -20 40.49 3.48
 1 1 -20 39.56 3.54
 1 -1 -20 40.17 3.44
 1 -1 -19 293.89 10
 1 1 -19 302.97 10.2
 1 -1 -19 293.62 9.01
 1 1 -19 297.35 9.75
 1 -1 -19 309.21 9.97
 1 1 -19 292.35 9.72
 1 -1 -19 272.7 9.35
 1 -1 -18 -1.19 1.98
 1 -1 -18 3.19 1.24
 1 1 -18 1.47 1.85
 1 -1 -18 2.41 1.67
 1 1 -18 0.89 1.29
 1 -1 -18 1.16 1.5
 1 1 -18 0.04 1.46
 1 -1 -18 1.8 1.74
 1 1 -17 114.04 6.95
 1 -1 -17 127.94 7.11
 1 -1 -17 125.73 6.59
 1 1 -17 117.89 6.42
 1 -1 -17 118.63 6.59
 1 1 -17 120.04 6.88
 1 -1 -17 112.22 6.75
 1 1 -16 33.47 4.01
 1 -1 -16 38.04 4.1
 1 -1 -16 35.24 3.61
 1 1 -16 35.21 3.75
 1 -1 -16 35 3.84
 1 -1 -16 38.44 4.18
 1 1 -16 36.61 4.01
 1 1 -15 -4.66 4.7
 1 -1 -15 0.91 4.74
 1 -1 -15 2.68 1.52
 1 1 -15 3.43 1.55
 1 -1 -15 -4.72 1.67
 1 -1 -15 1.35 1.26
 1 1 -15 2.12 1.78
 1 1 -15 4.89 2.1
 1 -1 -15 -0.49 1.52
 1 -1 -14 1.99 1.37
 1 -1 -14 0.92 1.46
 1 1 -14 -0.66 1.75
 1 1 -14 -1.73 3.03
 1 1 -14 3.49 1.8
 1 -1 -14 1.38 1.83
 1 -1 -14 2.14 1.5
 1 1 -14 -0.19 1.69
 1 -1 -13 253.78 17.93
 1 1 -13 222.95 17.49
 1 1 -13 235.84 16.04
 1 -1 -13 235.69 17.06
 1 -1 -12 10.38 4.91
 1 1 -12 4.09 4.28
 1 -1 -12 5.42 4.03
 1 1 -12 5.69 2.97
 1 1 -11 942.7 32.53
 1 -1 -11 906.22 30.53
 1 -1 -11 973.37 30.95
 1 1 -11 951.19 28.76
 1 1 -10 7.02 4.06
 1 -1 -10 3.51 3.61
 1 -1 -10 2.99 2.25
 1 1 -10 7.3 2.53
 1 1 -9 2082.21 42.97
 1 -1 -9 2030.65 40.9
 -1 1 9 1974.29 31.5
 1 -1 -9 2051.75 39.8
 1 1 -9 1967.39 36.37
 1 1 -8 25.02 5.28
 1 -1 -8 31.07 5.26
 -1 -1 8 29.38 4.43
 -1 1 8 29.8 3.81
 1 -1 -8 23.01 4.39
 1 1 -8 31.12 4.43
 1 -1 -7 618.77 19.34
 -1 1 7 583.21 15.11
 -1 -1 7 601.29 17.51
 1 1 -7 618.34 20.51
 1 -1 -7 602.19 18.94
 1 1 -7 581.7 16.97
 1 1 -6 12.24 2.99
 -1 1 6 17.78 2.58
 -1 -1 6 18.05 3.05
 1 -1 -6 18.46 3.46
 1 1 -6 17.73 2.92
 -1 -1 5 2190.78 28.81
 -1 1 5 2216.52 24.76
 1 -1 -5 2168.02 30.38
 1 1 -5 2127.23 26.34
 -1 -1 4 4.41 1.71
 1 1 -4 3.19 1.3
 1 -1 -4 2.82 1.65
 1 1 -3 415.52 8.54
 1 -1 -3 431.25 10.95
 1 -1 -3 409.66 9.79
 -1 -1 3 428.81 10.68
 -1 1 3 421.86 6.9
 -1 -1 2 1.01 0.92
 1 -1 -2 0.92 0.97
 1 1 -1 2381.61 16.81
 1 -1 -1 2382.33 18.12
 -1 1 0 15.86 1.34
 -1 -1 0 16.47 1.46
 -1 1 0 20.02 1.33
 -1 1 -1 9999 41.12
 -1 -1 -1 9745.04 32.5
 -1 -1 -1 9809.64 36.22
 -1 -1 -1 9586.86 30.59
 1 -1 1 9844.07 39.26
 -1 -1 -2 95.42 4.54
 -1 -1 -2 87.38 3.95
 1 -1 2 92.55 4.32
 -1 1 -2 90.91 2.62
 -1 -1 -2 89.6 4.34
 -1 -1 -2 95 4.8
 -1 -1 -2 98.04 3.75
 -1 -1 -3 2068.87 22.92
 -1 -1 -3 2038.69 19.92
 -1 -1 -3 2015.48 25.53
 -1 1 -4 9.51 2.71
 -1 -1 -4 10.97 2.15
 -1 -1 -4 13.19 2.34
 -1 -1 -4 9.85 1.74
 -1 -1 -4 10.72 2.49
 -1 -1 -5 2304.83 32.23
 -1 -1 -5 2369.3 29.67
 -1 -1 -5 2339.43 34.23
 -1 -1 -5 2326.17 27.75
 -1 1 -6 15.04 3.31
 -1 -1 -6 13.97 3.61
 -1 -1 -6 15.26 2.74
 -1 1 -6 15.1 4.08
 -1 -1 -6 15.46 3.31
 -1 -1 -7 78.14 7.77
 -1 1 -7 62.04 6.37
 -1 -1 -7 58.71 5.45
 -1 1 -7 63.71 7.51
 -1 -1 -7 59.73 6.59
 -1 -1 -8 314.03 15.75
 -1 -1 -8 281.64 12.65
 -1 -1 -8 313.81 15.84
 -1 1 -8 301.88 16.43
 -1 -1 -9 2232.05 38.15
 -1 -1 -9 2312.25 45.39
 -1 1 -9 2333.05 47.96
 -1 -1 -10 244.73 13.38
 -1 -1 -10 241.19 15.48
 -1 1 -10 221.85 15.81
 -1 -1 -10 235.83 15.42
 -1 -1 -11 1260.96 31.95
 -1 -1 -11 1323.08 38.26
 -1 -1 -12 0.54 1.64
 -1 1 -12 0.6 2.84
 -1 1 -13 1200.2 38.49
 -1 -1 -13 1139.69 36.23
 -1 1 -14 18.87 2.86
 -1 -1 -14 22.58 2.99
 -1 -1 -14 26.38 3.31
 -1 -1 -14 24.28 6.2
 -1 1 -14 31.28 6.44
 -1 1 -14 24.92 3.21
 -1 1 -14 24.82 3.15
 -1 -1 -14 22.71 3.11
 -1 -1 -15 807.83 17.09
 -1 1 -15 787.41 16.59
 -1 -1 -15 822.33 17.43
 -1 1 -15 820.5 17.48
 -1 1 -15 797.55 18.05
 -1 -1 -15 818.14 17.58
 -1 1 -15 819.1 35.51
 -1 -1 -16 2.26 1.9
 -1 1 -16 -0.41 1.75
 -1 -1 -16 2.34 1.63
 -1 -1 -16 2.51 1.66
 -1 1 -16 2.81 1.57
 -1 1 -16 1.15 1.62
 -1 -1 -16 1.52 1.41
 -1 -1 -17 108.16 6.65
 -1 -1 -17 106.33 6.32
 -1 1 -17 100.65 6.22
 -1 1 -17 100.85 6.36
 -1 -1 -17 98.84 6.24
 -1 1 -17 96.45 5.8
 -1 -1 -17 98.31 6.04
 -1 -1 -17 99.45 6.33
 -1 -1 -17 93.13 6.03
 -1 1 -18 10.94 2.35
 -1 1 -18 5.87 2.07
 -1 -1 -18 6.88 2.22
 -1 1 -18 8.56 2.03
 -1 1 -18 4.85 1.9
 -1 -1 -18 7.41 2.15
 -1 -1 -18 9.69 2.3
 -1 -1 -18 7 1.99
 -1 1 -18 7.68 2.14
 -1 -1 -18 4.14 1.75
 -1 1 -19 64.78 4.77
 -1 -1 -19 66.41 4.88
 -1 -1 -19 70 4.79
 -1 1 -19 68.21 4.8
 -1 -1 -19 64.84 4.5
 -1 1 -19 58.06 4.14
 -1 1 -19 60.61 4.39
 -1 -1 -19 62.54 4.52
 -1 -1 -19 63.49 4.53
 -1 1 -19 61.01 4.57
 -1 1 -20 11.64 2.34
 -1 1 -20 10.81 1.76
 -1 -1 -20 10.76 1.97
 -1 1 -20 10.2 1.68
 -1 -1 -20 9.54 1.83
 -1 -1 -20 9.32 1.88
 -1 1 -20 13.56 2.55
 -1 1 -20 10.69 2.2
 -1 -1 -20 12.07 2.24
 -1 -1 -21 223.29 6.91
 -1 1 -21 240.89 7.16
 -1 1 -21 213.07 6.05
 -1 -1 -21 214.68 6.21
 -1 -1 -21 222.78 6.68
 -1 1 -21 232.95 6.96
 -1 1 -22 14.06 1.74
 -1 -1 -22 15.62 1.7
 -1 1 -22 16.98 1.8
 1 -2 -22 140.41 4.61
 1 2 -22 149.91 4.9
 1 -2 -21 0.63 1.02
 1 2 -21 -0.02 1.22
 1 -2 -21 2.24 1.14
 1 2 -21 0.03 1.06
 1 2 -20 1.42 1.55
 1 -2 -20 1.87 1.49
 1 2 -20 1.41 1.39
 1 -2 -20 0.99 1.36
 1 2 -20 0.72 1.46
 1 -2 -20 0.35 1.38
 1 2 -19 241.32 8.99
 1 -2 -19 234.26 8.14
 1 2 -19 224.24 8.4
 1 -2 -19 249.7 8.92
 1 -2 -19 230.74 8.54
 1 -2 -18 1.3 1.57
 1 2 -18 2.39 1.73
 1 -2 -18 0.31 1.86
 1 -2 -18 2.37 1.08
 1 2 -18 1.53 1.84
 1 -2 -18 2.46 1.55
 1 2 -17 430.27 11.87
 1 -2 -17 450.84 12.79
 1 -2 -17 455.86 13.16
 1 2 -17 424.81 12.6
 1 -2 -17 447.03 13.08
 1 2 -17 460.68 13.51
 1 -2 -17 440.21 12.72
 1 -2 -17 450.05 12.38
 1 2 -16 38.65 3.73
 1 -2 -16 35.93 3.84
 1 -2 -16 37.76 4
 1 2 -16 39.55 4.38
 1 -2 -16 39.36 4.16
 1 -2 -16 41.65 4.13
 1 -2 -16 36.25 3.57
 1 2 -15 828.75 35.97
 1 -2 -15 851.53 17.9
 1 2 -15 841.87 18.63
 1 -2 -15 828.19 17.67
 1 2 -15 815.11 17.38
 1 -2 -15 821.09 16.86
 1 -2 -15 816.05 17.48
 1 2 -15 786.22 16.28
 1 -2 -15 866.45 35.91
 1 -2 -14 112.2 12.07
 1 2 -14 87.18 11.42
 1 -2 -14 95.09 5.94
 1 2 -14 103.68 6.16
 1 -2 -14 109.49 6.32
 1 2 -14 109.85 6.73
 1 -2 -14 119.69 13.05
 1 -2 -14 93.29 5.62
 1 -2 -14 98.23 6.02
 1 2 -14 95.76 5.59
 1 -2 -13 764.64 31.4
 1 -2 -13 754.99 29.45
 1 2 -13 763.46 32.77
 1 -2 -12 135.08 12.64
 1 2 -12 107.51 12.23
 1 -2 -12 118.4 11.41
 1 -2 -11 384.37 20.25
 1 2 -11 388.82 17.92
 1 -2 -11 367.22 18.82
 1 2 -11 367.54 20.66
 1 -2 -10 5.23 3.07
 1 2 -10 6.01 2.64
 1 -2 -10 6.09 3.55
 1 2 -10 3.65 3.4
 1 2 -9 834.3 22.91
 1 -2 -9 843.5 26.65
 1 2 -9 831.3 27.96
 -1 2 9 842.52 19.14
 1 -2 -9 837.02 25.35
 1 2 -8 19.18 3.7
 1 -2 -8 15.22 4.44
 -1 2 8 17.4 2.7
 1 -2 -8 16.08 3.73
 1 2 -8 14.78 3.87
 1 2 -7 741.88 18.35
 1 -2 -7 813.3 22.97
 1 -2 -7 792.09 21.49
 1 2 -7 811.2 24.12
 -1 -2 7 799.85 21.62
 -1 2 7 768.36 16.21
 1 -2 -6 162.74 9.57
 1 2 -6 159.22 7.68
 -1 -2 6 166.13 9.3
 1 2 -6 170.71 10.48
 -1 2 6 163.53 6.93
 1 -2 -5 1443.5 26.54
 1 2 -5 1447.91 27.22
 -1 -2 5 1402.24 25.2
 -1 -2 4 1715.08 25.79
 1 -2 -4 1667.49 22.26
 1 -2 -4 1710.23 26.52
 -1 2 4 1704.65 13.27
 1 2 -3 2095.66 16.59
 1 -2 -3 2219.36 27.2
 1 -2 -3 2089.33 22.15
 -1 -2 3 2215.07 26.7
 -1 -2 2 341.47 9.67
 1 2 -2 314.89 4.03
 1 -2 -2 344.32 9.64
 1 -2 -2 325.73 8.45
 -1 -2 1 118.72 5.17
 -1 2 1 115.79 3.11
 1 -2 -1 113.43 4.84
 1 -2 -1 119.42 4.85
 1 -2 0 1022.45 14.87
 -1 -2 0 1017.56 9.83
 -1 -2 0 1058.92 13.07
 1 -2 0 1062.04 15.3
 -1 -2 -1 1319.21 9.71
 -1 -2 -1 1231.85 14.96
 1 -2 1 1229.2 17.66
 -1 -2 -1 1301.6 12.26
 -1 -2 -1 1320.12 11.89
 -1 -2 -2 484.42 7.64
 -1 -2 -2 462.38 11.31
 1 -2 2 473.91 11.8
 -1 -2 -2 488.75 9.2
 -1 -2 -3 1271.45 13.94
 -1 -2 -3 1265.73 21.48
 1 -2 3 1309.5 20.82
 -1 2 -3 1311.96 23.72
 -1 -2 -3 1276.82 16.58
 -1 -2 -4 1357.35 19.45
 -1 -2 -4 1379.05 16.5
 -1 -2 -4 1386.92 25.19
 -1 -2 -5 44.52 4.03
 -1 -2 -5 40.97 3.83
 -1 2 -5 34.52 5.03
 -1 -2 -5 39.92 3.22
 -1 -2 -5 45.59 5.38
 -1 -2 -5 48.29 4.83
 -1 -2 -6 450.66 12.12
 -1 -2 -6 457.04 17.21
 -1 2 -6 455.23 18.25
 -1 -2 -6 474.12 14.81
 -1 -2 -6 434.81 13.5
 -1 -2 -7 2050.97 38.81
 -1 2 -7 2108.27 41.51
 -1 -2 -7 2053.31 34.04
 -1 -2 -8 56.42 5.19
 -1 -2 -8 46.7 6.95
 -1 2 -8 51.71 7.57
 -1 -2 -8 50.8 6.1
 -1 -2 -9 1019.54 31.08
 -1 -2 -9 957.39 22.62
 -1 2 -9 926.76 30.84
 -1 -2 -9 1045.68 28.65
 -1 -2 -10 190.2 10.67
 -1 -2 -10 197.84 14.59
 -1 2 -10 178.76 14.28
 -1 -2 -10 148.33 10.81
 -1 -2 -11 86.22 10.42
 -1 -2 -11 89.15 7.69
 -1 -2 -11 81.29 8.33
 -1 2 -11 79.1 10.39
 -1 -2 -12 11.52 3.72
 -1 -2 -12 17.7 5.07
 1 -2 12 14.4 3.8
 -1 -2 -13 5.38 3.18
 -1 2 -13 0.31 3.68
 -1 -2 -14 33.63 3.63
 -1 -2 -14 33.54 3.58
 -1 2 -14 33.93 3.86
 -1 2 -14 35.6 3.76
 1 -2 14 29.68 2.86
 -1 2 -14 32.08 3.32
 -1 -2 -14 30.41 3.38
 -1 2 -14 28.73 5.91
 -1 -2 -14 31.87 3.51
 -1 -2 -15 86.21 5.93
 -1 -2 -15 96.42 6.03
 -1 -2 -15 91.15 5.76
 -1 2 -15 86.29 5.69
 -1 2 -15 85.76 6.02
 1 -2 15 84.68 4.87
 -1 -2 -15 89.61 5.86
 -1 2 -15 97.34 5.86
 -1 2 -15 83.41 11.18
 -1 -2 -15 89.04 5.99
 -1 2 -16 0.28 1.53
 -1 -2 -16 1.92 1.33
 -1 -2 -16 1.1 1.45
 -1 -2 -16 2.17 1.3
 -1 2 -16 -0.14 1.66
 -1 -2 -16 1.08 1.59
 -1 -2 -16 0.16 1.36
 -1 2 -16 2.65 1.54
 -1 -2 -16 1.52 1.76
 -1 -2 -16 2.87 1.74
 -1 -2 -17 574.31 14.81
 -1 2 -17 558.13 14.73
 -1 -2 -17 570.67 14.33
 -1 2 -17 562.09 14.17
 -1 -2 -17 607.91 13.75
 -1 2 -17 543.24 13.23
 -1 -2 -17 552.66 14.02
 -1 -2 -17 534.36 14.16
 -1 -2 -17 575.01 14.41
 -1 -2 -18 137.9 7.15
 -1 2 -18 133.88 7.06
 -1 -2 -18 135.69 6.74
 -1 2 -18 127.63 6.25
 -1 -2 -18 144.71 7.05
 -1 2 -18 136.74 6.9
 -1 2 -18 136.47 7.08
 -1 -2 -18 133.93 7
 -1 -2 -18 134.31 6.83
 -1 -2 -19 477.85 12.41
 -1 2 -19 475.03 12.23
 -1 2 -19 460.78 12.11
 -1 -2 -19 447 11.73
 -1 2 -19 453.9 11.5
 -1 -2 -19 468.93 11.71
 -1 2 -19 458.37 11.86
 -1 2 -19 456.03 10.85
 -1 -2 -19 457.48 11.52
 -1 2 -20 0.96 1.57
 -1 -2 -20 -0.81 1.38
 -1 2 -20 1.11 1.66
 -1 2 -20 0.71 1
 -1 -2 -20 0.55 1.01
 -1 2 -20 -0.29 1.5
 -1 -2 -20 0.88 1.47
 -1 -2 -21 63.99 3.75
 -1 2 -21 63.29 3.79
 -1 2 -21 59 3.62
 -1 2 -21 58.72 3.13
 -1 -2 -21 60.42 3.52
 -1 2 -21 61.44 3.6
 -1 2 -22 5.95 1.31
 -1 2 -22 5.22 1.09
 -1 -2 -22 5.7 1.18
 1 -3 -22 98.88 3.63
 1 3 -22 101.83 3.99
 1 3 -21 340.95 8.47
 1 -3 -21 330.73 7.16
 1 3 -21 332.64 8.06
 1 -3 -21 328.38 7.98
 1 3 -21 353.6 8.56
 1 3 -20 125.93 5.91
 1 -3 -20 126.84 5.45
 1 3 -20 122.55 5.6
 1 -3 -20 127.47 5.64
 1 3 -20 121.74 5.85
 1 3 -19 112.43 6.1
 1 -3 -19 125.36 5.96
 1 -3 -19 120.25 6.12
 1 3 -19 115.87 5.99
 1 -3 -19 117.01 5.92
 1 3 -18 81.57 5.64
 1 -3 -18 82.22 5.3
 1 -3 -18 66.76 4.84
 1 -3 -18 69.36 4.66
 1 3 -18 73.71 5.14
 1 -3 -18 78.39 5.27
 1 3 -17 155.81 7.94
 1 -3 -17 163.37 7.42
 1 -3 -17 149.8 7.52
 1 3 -17 149.57 6.78
 1 -3 -17 151.8 7.36
 1 3 -17 144.59 7.25
 1 -3 -17 160.64 7.67
 1 3 -16 121.99 7.07
 1 -3 -16 115.32 6.68
 1 -3 -16 118.18 6.42
 1 3 -16 116.55 6.09
 1 -3 -16 112.61 6.56
 1 -3 -16 119.85 6.71
 1 -3 -16 119.55 6.65
 1 -3 -15 51.01 4.4
 1 -3 -15 46.2 4.09
 1 3 -15 54.59 9.94
 1 3 -15 50.38 4.64
 1 -3 -15 50.81 4.44
 1 3 -15 47.29 4.39
 1 -3 -15 52.3 4.54
 1 3 -15 50.83 4.12
 1 -3 -15 50.02 4.3
 1 -3 -15 51.14 9
 1 -3 -14 2.65 1.52
 1 3 -14 2.57 4.1
 1 3 -14 2.59 1.46
 -1 -3 14 1.07 1.07
 1 -3 -14 2.81 2.61
 1 -3 -14 1.8 1.17
 1 -3 -14 3.07 1.53
 1 3 -14 -1.01 2.01
 1 3 -14 3 1.22
 1 -3 -14 1.95 1.3
 1 -3 -13 131.35 13.63
 1 3 -13 123.89 13.99
 1 -3 -12 133.35 13.11
 1 -3 -12 135.62 11.72
 1 3 -12 109.47 12.43
 1 -3 -11 1589.69 42.86
 1 3 -11 1549.12 42.97
 1 -3 -11 1673.81 38.81
 1 -3 -10 10.45 4.03
 1 -3 -10 12.06 3.38
 1 3 -10 16.31 5.27
 1 -3 -9 889.6 28.62
 1 -3 -9 934.07 25.46
 1 3 -9 897.23 29.46
 1 -3 -8 229.22 13.91
 1 -3 -8 239.3 12.15
 -1 3 8 225.77 8.66
 1 3 -8 214 13.8
 1 -3 -7 1035.45 27.43
 1 3 -7 997.57 20.04
 1 -3 -7 996.31 22.71
 -1 3 7 1016.82 17.44
 1 3 -7 994.01 27.44
 1 -3 -6 23.33 4.17
 1 3 -6 25.34 2.98
 1 3 -6 27.35 4.92
 1 -3 -5 1089.42 24.24
 -1 -3 5 1085.26 23.77
 1 3 -5 1080.13 24.75
 -1 3 5 1116.84 9.36
 1 -3 -4 59.55 5.59
 -1 -3 4 51.77 5.14
 1 -3 -4 53.43 4.11
 1 3 -4 48.89 4.98
 1 -3 -4 55.91 2.32
 1 -3 -3 729.96 16.95
 1 3 -3 719.14 16.76
 -1 -3 3 740.27 17.42
 1 -3 -3 725.13 13.59
 1 -3 -3 700.05 14.6
 1 -3 -2 785.28 15.95
 -1 -3 2 768.72 16.47
 1 -3 -2 783.55 14.48
 -1 -3 1 866.12 15.93
 -1 3 1 850.84 10.11
 -1 -3 0 236.46 7.69
 1 -3 0 229.54 8.54
 -1 -3 0 208.25 7.69
 -1 -3 0 217.61 7.36
 1 -3 0 232.39 8.41
 -1 -3 0 220.35 5.37
 -1 -3 -1 2692.27 15.97
 1 -3 1 2610.08 29.82
 -1 -3 -1 2725.06 23.18
 -1 -3 -1 2752.76 20.11
 1 -3 2 20.46 3.08
 -1 -3 -2 16.65 2.57
 -1 -3 -3 7228.93 38.78
 -1 -3 -3 7148.68 53.77
 1 -3 4 2977.7 37.25
 -1 -3 -4 2970.84 38.9
 -1 -3 -4 2971.79 21.3
 -1 -3 -4 3010.04 27.71
 -1 -3 -5 614.38 13.8
 -1 3 -5 655.55 20.92
 -1 -3 -5 634.17 11.12
 -1 -3 -5 654.28 19.86
 -1 -3 -5 622.94 17.92
 -1 -3 -6 68.68 5.05
 -1 3 -6 68.89 7.63
 1 -3 6 65.13 6.45
 -1 -3 -6 69.75 7.49
 -1 -3 -6 69.69 4.15
 -1 -3 -6 67.86 6.49
 -1 -3 -7 93.37 5.3
 -1 -3 -7 99.46 9.33
 -1 3 -7 96.41 9.69
 -1 -3 -7 86.23 6.28
 -1 -3 -8 0.22 1.27
 -1 -3 -8 3.54 4.05
 -1 3 -8 0.49 3.48
 -1 -3 -8 1.34 1.19
 -1 3 -9 930.18 31.7
 -1 -3 -9 930.86 23.72
 -1 -3 -9 963.71 20.1
 -1 -3 -9 985.14 31.66
 -1 -3 -10 12.33 4.74
 -1 3 -10 7.55 3.77
 1 -3 10 12.78 4.05
 -1 -3 -10 11.74 3.13
 -1 -3 -11 1504.91 43.41
 1 -3 11 1436.47 37.15
 -1 -3 -11 1495.06 33.91
 -1 -3 -12 3.84 3.59
 -1 -3 -12 0.25 2.05
 1 -3 12 0.7 1.85
 -1 -3 -13 920.09 17.84
 -1 -3 -13 926.47 32.67
 -1 3 -13 894.68 17.32
 -1 3 -13 955.22 18.96
 -1 -3 -13 973.86 38.64
 -1 3 -13 890.24 35.11
 -1 -3 -13 945.09 17.78
 -1 -3 -13 987.77 18.32
 -1 -3 -14 77.95 5.43
 -1 -3 -14 83.43 5.58
 -1 -3 -14 76.27 5.19
 -1 -3 -14 85.96 5.57
 -1 3 -14 80.74 5.39
 -1 3 -14 86.38 6.01
 1 -3 14 79.46 4.84
 -1 -3 -14 75.96 5.12
 -1 3 -14 84.89 11.22
 -1 3 -14 82.78 5.2
 -1 -3 -14 83.29 5.51
 -1 -3 -15 213.87 9.04
 -1 -3 -15 216.53 9.15
 -1 3 -15 209.56 9.29
 -1 3 -15 205.42 8.7
 -1 -3 -15 227.37 9.12
 -1 -3 -15 209.18 8.62
 1 -3 15 202.58 7.69
 -1 -3 -15 223.6 8.93
 -1 -3 -15 215.6 8.72
 -1 3 -15 209.52 17.4
 -1 3 -15 215.07 8.39
 -1 -3 -15 208.22 8.83
 -1 -3 -16 42.36 4.23
 -1 3 -16 38.23 4.22
 -1 3 -16 33.48 3.68
 -1 -3 -16 35.55 3.78
 1 -3 16 37.55 3.26
 -1 -3 -16 34.1 3.56
 -1 -3 -16 43.3 4.01
 -1 -3 -16 32.24 3.68
 -1 3 -16 34.82 3.53
 -1 -3 -16 40.7 4.12
 -1 -3 -17 204.86 8.83
 -1 3 -17 205.37 8.97
 -1 -3 -17 209.85 8.59
 -1 3 -17 220.78 8.87
 1 -3 17 219.38 7.57
 -1 -3 -17 234.55 8.67
 -1 -3 -17 225.38 8.77
 -1 -3 -17 206.83 8.84
 -1 3 -17 218.57 8.14
 -1 -3 -17 223.35 8.87
 -1 -3 -18 56.54 4.67
 -1 3 -18 57.11 4.71
 -1 3 -18 57.06 4.45
 -1 -3 -18 52.82 3.94
 -1 -3 -18 53.41 4.21
 -1 -3 -18 51.43 4.36
 -1 3 -18 51.31 3.9
 -1 -3 -18 51.56 4.35
 -1 3 -19 184.62 7.65
 -1 -3 -19 173.85 6.29
 -1 -3 -19 194.23 7.38
 -1 -3 -19 167.89 7.13
 -1 3 -19 180.57 7.4
 -1 3 -19 179.99 6.54
 -1 -3 -19 183.04 7.36
 -1 -3 -19 176.36 7.46
 -1 3 -19 184.87 7.5
 -1 3 -20 28.38 3.13
 -1 3 -20 23.99 2.44
 -1 -3 -20 28.92 2.89
 -1 3 -20 34.63 3.2
 -1 3 -20 25.66 2.7
 -1 -3 -20 23.83 2.47
 -1 -3 -20 26.33 2.69
 -1 3 -21 231.38 6.83
 -1 3 -21 224.43 6.52
 -1 -3 -21 226.62 6.66
 -1 3 -21 219.64 6.52
 -1 3 -21 214.11 5.63
 -1 -3 -22 34.87 2.25
 -1 3 -22 39.74 2.45
 -1 3 -22 35.24 2.25
 1 4 -22 34.63 2.28
 1 -4 -22 31.59 1.88
 1 4 -21 1.87 1.1
 1 -4 -21 0.85 0.84
 1 -4 -21 1.49 0.92
 1 4 -21 0.49 0.87
 1 4 -21 0.99 1.06
 1 4 -20 3.09 1.23
 1 4 -20 5.06 1.56
 1 -4 -20 3.24 1.36
 1 -4 -20 2.83 1.22
 1 -4 -19 125.54 6.01
 1 4 -19 112.77 5.7
 1 -4 -19 115.77 5.69
 1 4 -19 127.23 6.34
 1 -4 -18 44.48 3.95
 1 4 -18 42.84 3.9
 1 -4 -18 41.82 3.84
 1 -4 -18 40.39 3.69
 1 4 -18 40.56 3.99
 1 -4 -17 297.06 10.29
 1 -4 -17 291.68 10.06
 1 -4 -17 277.31 9.63
 1 4 -17 259.79 9.53
 1 4 -17 282.39 10.44
 1 -4 -17 271.78 9.59
 1 -4 -16 84.07 5.59
 1 -4 -16 82.76 5.44
 1 -4 -16 89.52 5.86
 1 4 -16 89.3 5.12
 1 4 -16 82.16 5.88
 1 -4 -16 78.95 5.27
 1 -4 -15 865.38 18.06
 1 -4 -15 814.73 16.94
 1 4 -15 838.93 36.78
 -1 -4 15 801.9 33.29
 1 4 -15 829.24 18.29
 1 4 -15 807.83 16.82
 1 -4 -15 849.72 17.37
 1 -4 -15 774.82 16.35
 1 -4 -14 73.54 5.29
 1 -4 -14 65.4 4.8
 1 -4 -14 72.61 4.85
 -1 -4 14 67.96 9.74
 1 4 -14 72.38 10.94
 1 -4 -14 72.02 5.11
 1 4 -14 64.96 5.29
 1 4 -14 65.78 4.74
 -1 -4 14 65.24 4.59
 1 -4 -14 69.53 4.86
 1 -4 -14 71.7 5
 1 -4 -14 65.41 10.58
 1 -4 -13 1234.88 19.86
 1 -4 -13 1089.25 18.32
 1 4 -13 1194.33 41.83
 -1 -4 13 1119.8 18.21
 1 -4 -13 1251.51 20.63
 1 -4 -13 1171.17 41.97
 1 -4 -13 1219.69 19.96
 1 4 -13 1170.3 20.95
 1 4 -13 1122.39 19.19
 1 4 -12 426.11 24.37
 1 -4 -12 485.74 25.87
 1 4 -11 52.92 8.78
 1 -4 -11 63.92 8.9
 1 4 -10 11.95 4.82
 1 -4 -10 11.45 2.83
 1 -4 -10 11.37 4.37
 1 4 -9 337.07 18.59
 1 -4 -9 382.28 15.47
 1 -4 -9 351.07 18.69
 1 4 -8 34.98 6.3
 1 -4 -8 48.36 5.18
 1 -4 -8 36.08 6.09
 -1 4 7 138.19 6.21
 1 -4 -7 140.14 7.94
 1 4 -7 116.53 10.04
 1 -4 -7 145.28 10.93
 1 -4 -7 133.86 5.48
 1 -4 -6 4.99 3.04
 1 -4 -6 6.69 1.05
 1 4 -5 1669.15 32.03
 1 -4 -5 1710.59 32.18
 1 -4 -5 1642.75 11.37
 1 -4 -4 116.27 7.92
 1 -4 -4 118.43 6.1
 1 4 -4 115.77 7.95
 1 -4 -3 3113.31 33.1
 1 -4 -3 3004.09 36.24
 1 4 -3 3083.03 37.11
 1 -4 -3 3054.27 29.17
 1 -4 -2 2418.17 28.38
 1 -4 -2 2406.8 29.92
 1 4 -2 2492.06 29.75
 -1 -4 1 163.44 6.65
 -1 -4 1 167.87 3.45
 1 -4 -1 180.03 8.1
 -1 4 1 172.84 5.47
 1 -4 -1 162.59 7.3
 -1 -4 1 169.49 8.06
 1 4 -1 171.77 6.72
 -1 -4 0 269.91 9.09
 1 -4 0 278.23 10.23
 -1 -4 0 262.76 6.85
 -1 -4 0 272.89 9.59
 -1 -4 0 264.88 9.32
 1 4 0 266.47 6.6
 1 -4 0 285.46 10.81
 -1 -4 -1 1460.76 22.41
 -1 -4 -1 1545.77 15.42
 1 -4 1 1468.98 25.2
 1 -4 1 1451.25 16.68
 -1 -4 -1 1562.13 20.99
 -1 -4 -1 1468.82 19.93
 -1 -4 -1 1479.84 18.66
 1 -4 2 856.45 20.03
 -1 -4 -2 827.04 17.45
 1 -4 2 845.34 10.62
 -1 -4 -2 864.07 18.32
 1 -4 3 2274.03 34.28
 -1 -4 -3 2375.39 32.43
 -1 -4 -3 2332.53 32.92
 1 -4 4 300.08 12.97
 -1 -4 -4 314.41 12.75
 -1 -4 -4 321.62 13.43
 -1 -4 -4 318.4 8.82
 -1 4 -5 2790.77 44.63
 1 -4 5 2559.57 39.41
 -1 -4 -5 2763.14 40.21
 -1 -4 -5 2723.98 42.1
 -1 -4 -5 2574.04 27.27
 -1 4 -6 24.15 5.35
 1 -4 6 19.22 4.41
 -1 -4 -6 20.85 4.17
 -1 -4 -6 19.53 2.76
 -1 -4 -6 19.69 4.17
 -1 -4 -7 3243.8 35.93
 -1 -4 -7 3265.49 26.1
 -1 -4 -7 3421.88 54.44
 -1 4 -7 3398.21 54.98
 1 -4 7 3178.18 48.32
 -1 -4 -8 1108.19 22.8
 -1 -4 -8 1168.44 33.6
 -1 4 -8 1136.35 33.66
 -1 -4 -9 1326.08 26.64
 -1 -4 -9 1380.25 38.74
 -1 4 -9 1215.95 36.74
 1 -4 9 1238.41 33.03
 -1 -4 -10 68.7 6.61
 1 -4 10 62.85 8.16
 -1 -4 -10 75.01 10
 1 -4 11 256.06 16.39
 -1 -4 -11 267.75 19.05
 1 -4 12 2.83 2.22
 -1 -4 -12 -0.94 2.78
 -1 -4 -12 0.66 2.74
 -1 -4 -13 123.04 6.61
 -1 -4 -13 117.04 6
 -1 -4 -13 105.38 5.76
 -1 -4 -13 118.68 6.5
 1 -4 13 123.81 12.3
 -1 -4 -13 89.85 10.83
 -1 -4 -13 110.39 6.14
 1 -4 13 104.47 5.6
 -1 -4 -13 114.13 6.05
 -1 4 -13 112.16 6.72
 -1 4 -13 113.73 6.2
 -1 -4 -13 112.77 5.95
 -1 -4 -13 116.92 6.15
 -1 -4 -13 112.58 6.2
 -1 -4 -13 119.08 13.69
 -1 4 -14 22.9 2.72
 -1 4 -14 19.7 3.21
 -1 -4 -14 22.56 2.99
 -1 -4 -14 21.66 2.84
 -1 -4 -14 24.85 3.13
 -1 -4 -14 26.44 3.05
 -1 -4 -14 31.51 6.72
 1 -4 14 20.79 2.72
 -1 -4 -14 24.14 3.11
 -1 -4 -14 25.78 3.19
 -1 4 -14 18.32 2.58
 -1 -4 -14 22.7 2.84
 -1 -4 -14 24.82 3.04
 -1 -4 -14 24.77 3.17
 -1 4 -14 12.4 4.87
 -1 -4 -15 12.21 2.41
 -1 4 -15 13.04 2.43
 1 -4 15 18.1 2.49
 -1 -4 -15 12.29 2.3
 -1 -4 -15 11.79 2.31
 -1 -4 -15 9.97 2.07
 -1 4 -15 12.92 2.74
 -1 -4 -15 14.89 2.58
 -1 4 -15 13 2.14
 -1 -4 -15 11.7 2.34
 -1 -4 -15 17.28 2.4
 -1 4 -16 16.98 2.66
 1 -4 16 17.63 2.45
 -1 -4 -16 14.67 2.61
 -1 -4 -16 16.58 2.48
 -1 4 -16 14.02 2.25
 -1 4 -16 16.44 2.82
 -1 -4 -16 11.44 2.3
 -1 -4 -16 15.14 2.78
 -1 -4 -16 15.16 2.31
 -1 -4 -16 14.56 2.29
 -1 -4 -17 738.13 16.21
 -1 4 -17 759.91 16.94
 -1 4 -17 738.37 15.6
 -1 -4 -17 780.99 15.93
 1 -4 17 768.8 14.39
 -1 4 -17 745.18 14.27
 -1 -4 -17 766.6 16.11
 -1 -4 -17 714 16.21
 -1 -4 -17 748.77 15.44
 -1 4 -18 217.13 8.14
 -1 4 -18 232.45 9.04
 -1 -4 -18 221.09 7.91
 -1 4 -18 216.19 7.28
 -1 -4 -18 228.25 8.5
 -1 -4 -18 215.52 8.59
 -1 -4 -18 216.9 8.05
 -1 -4 -18 217.84 8.53
 -1 4 -19 709.03 14.61
 -1 4 -19 708.83 11.97
 -1 -4 -19 715.89 13.98
 -1 -4 -19 702.86 12.57
 -1 -4 -19 684.62 14
 -1 -4 -19 730.84 13.65
 -1 4 -19 698.47 13.89
 -1 -4 -19 712.28 14.35
 -1 4 -19 717.51 14.23
 -1 -4 -20 1.38 1.17
 -1 4 -20 2.9 1.39
 -1 4 -20 3.19 1.83
 -1 4 -20 2.32 0.96
 -1 4 -20 2.64 1.25
 -1 4 -21 149.25 5.16
 -1 -4 -21 155.12 5.34
 -1 4 -21 147.93 5.35
 -1 4 -21 140.07 4.25
 -1 4 -21 147.3 5.09
 -1 4 -22 0.1 0.63
 -1 -4 -22 0.69 0.58
 1 5 -22 24.98 1.81
 1 5 -21 146.57 5.11
 1 -5 -21 148.38 4.59
 1 5 -21 131.52 4.47
 1 -5 -21 140.16 4.56
 1 5 -21 151.68 5.2
 1 5 -20 30.29 2.89
 1 -5 -20 30.12 2.71
 1 5 -20 29.65 2.57
 1 -5 -20 32.3 2.67
 1 5 -19 472.73 11.65
 1 -5 -19 473.44 11.26
 1 5 -19 451.8 10.69
 1 -5 -19 465.43 10.81
 1 -5 -18 20.89 2.77
 1 5 -18 18.12 2.93
 1 5 -18 21.3 2.75
 1 -5 -18 21.68 2.68
 1 5 -17 130.4 7.07
 1 -5 -17 141.85 7.16
 1 -5 -17 147.59 6.93
 1 5 -17 128.09 6.56
 1 -5 -17 130.72 6.51
 1 -5 -16 2.08 1.43
 1 -5 -16 1.64 1.5
 1 5 -16 0.55 1.61
 1 -5 -16 0.63 1.48
 1 -5 -16 0.53 1.27
 1 -5 -16 1.47 1.18
 1 5 -15 6.16 1.5
 1 -5 -15 8.74 1.92
 1 -5 -15 6.78 2.09
 1 5 -15 9.28 2.35
 1 -5 -15 8.53 2.16
 1 -5 -15 8.62 1.93
 1 -5 -15 8.37 2.1
 1 -5 -14 80.09 5.31
 1 -5 -14 89.94 5.56
 1 -5 -14 78.81 5.04
 -1 -5 14 67.32 10.03
 1 5 -14 78.07 11.54
 1 5 -14 79.08 5.74
 1 5 -14 79.5 5.18
 -1 -5 14 77.51 5
 1 -5 -14 82.94 5.54
 1 -5 -14 75.63 5.03
 1 -5 -14 78.3 11.2
 1 -5 -13 709.91 14.88
 1 -5 -13 705.12 14.94
 1 -5 -13 677.59 15.15
 -1 -5 13 705.36 30.97
 1 5 -13 739.85 33.46
 1 -5 -13 732.84 15.78
 -1 -5 13 679.83 14.47
 1 -5 -13 663.61 14.3
 1 -5 -13 772.02 34.73
 1 5 -13 671.72 14.55
 1 5 -13 694.62 16.24
 1 -5 -12 36.23 7.27
 1 5 -12 30.28 7.24
 1 -5 -11 1263.94 40.79
 1 5 -11 1233.02 39.99
 1 -5 -10 77.9 10.03
 1 5 -10 64.73 8.8
 1 -5 -9 396.11 20.68
 1 5 -9 349.61 19.54
 1 -5 -8 14.58 4.62
 1 5 -8 8.19 3.93
 1 -5 -7 317.95 16.6
 1 -5 -7 327.07 11.21
 1 5 -7 281.33 15.67
 1 -5 -6 22.27 2.64
 1 5 -6 26.24 4.89
 1 -5 -5 553.06 18.8
 1 -5 -5 585.84 15.04
 1 5 -5 556.18 19.26
 1 -5 -4 40.27 5.01
 1 5 -4 48.17 5.56
 1 -5 -4 53.28 4.25
 1 -5 -3 955.33 20.03
 1 -5 -3 917.53 21.17
 1 5 -3 910.9 21.09
 -1 -5 3 973.03 23.02
 -1 -5 2 83.81 5.14
 1 -5 -2 89.95 6.15
 1 -5 -2 94.67 6.63
 1 -5 -2 92.71 6.33
 -1 5 2 87.84 2.6
 1 5 -2 84.63 5.87
 -1 -5 2 91.97 6.92
 -1 -5 1 1159.89 19.81
 -1 -5 1 1204.53 21.12
 1 -5 -1 1234.53 23.41
 -1 5 1 1120.32 15.79
 1 -5 -1 1186.25 20.95
 -1 -5 1 1154.8 11.45
 -1 -5 1 1157.73 23.33
 1 5 -1 1193.45 18.74
 -1 -5 0 7.09 2.05
 -1 -5 0 9.06 1.56
 1 -5 0 13.26 2.89
 -1 -5 0 6.82 2.07
 1 -5 0 13.24 3.01
 1 -5 0 15.09 2.28
 1 5 0 8.46 1.35
 -1 -5 0 8.21 2.12
 -1 -5 -1 915.34 19.3
 -1 -5 -1 938.78 14.4
 -1 -5 -1 988.1 17.14
 -1 -5 -1 878.33 16.85
 -1 -5 -1 932.81 20.12
 1 -5 1 952.58 22.02
 -1 -5 -1 932.25 18.72
 1 -5 1 876.03 15.01
 -1 -5 -2 3.79 1.93
 -1 -5 -2 2.45 0.93
 -1 -5 -2 2.63 1.67
 1 -5 2 3.21 1.1
 1 -5 2 4.8 2.27
 -1 -5 -2 2.49 1.37
 -1 -5 -2 5.16 1.42
 -1 -5 -3 1187.74 25.27
 1 -5 3 1165.49 26.46
 -1 -5 -3 1181.32 24.91
 -1 -5 -3 1188.68 24.64
 -1 -5 -4 228.14 11.88
 1 -5 4 210.63 11.89
 -1 -5 -4 228.5 11.98
 -1 -5 -4 222.52 11.4
 1 -5 5 243.25 13.27
 -1 -5 -5 247.11 12.97
 -1 -5 -5 226.61 13.02
 -1 -5 -5 237.85 12.56
 1 -5 6 427.97 18.08
 -1 -5 -6 462.38 18.41
 -1 -5 -6 465.36 19.67
 -1 -5 -7 41.63 4.03
 -1 -5 -7 35.22 6.61
 1 -5 7 28.55 5.62
 -1 -5 -8 126.7 7.28
 1 -5 8 122.01 10.64
 -1 -5 -8 120.07 11.39
 1 -5 9 159.47 12.65
 -1 -5 -9 207.6 15.76
 -1 -5 -10 51.93 7.86
 1 -5 10 42.78 6.87
 -1 -5 -10 53.09 8.58
 -1 -5 -11 1296.94 39.16
 1 -5 11 1204.56 37.14
 -1 -5 -11 1322.28 43.46
 1 -5 12 9.1 4.03
 -1 -5 -12 11.46 3.88
 -1 -5 -12 2.76 3.52
 -1 -5 -13 580.3 13.92
 -1 -5 -13 544.7 12.59
 -1 -5 -13 530.39 12.94
 -1 -5 -13 550.91 14.07
 1 -5 13 507.22 25.41
 -1 -5 -13 552.28 27.19
 1 -5 13 533.11 12.81
 -1 -5 -13 568.3 14.12
 -1 -5 -13 569.85 13.66
 -1 5 -13 553.26 14.69
 -1 5 -13 520.57 13.01
 -1 -5 -13 576.2 13.17
 -1 -5 -13 538.81 13.49
 -1 -5 -13 590.6 31.47
 -1 -5 -14 8.98 1.91
 -1 -5 -14 8.49 2.08
 -1 -5 -14 6.44 1.69
 -1 -5 -14 5.16 3.2
 -1 -5 -14 7.46 1.83
 1 -5 14 9.73 2.22
 -1 -5 -14 6.57 1.57
 -1 -5 -14 11.41 2.51
 -1 -5 -14 10.19 2.09
 -1 5 -14 8.66 2.39
 -1 5 -14 5.96 1.71
 -1 -5 -14 6.74 4.38
 -1 5 -14 3.48 3.45
 -1 -5 -15 170.11 7.87
 -1 5 -15 166.85 8.33
 -1 5 -15 170.62 7.64
 1 -5 15 172.87 7.32
 -1 -5 -15 175.97 7.98
 -1 -5 -15 176.61 7.99
 -1 -5 -15 185.7 7.62
 -1 -5 -15 160.3 7.87
 -1 -5 -15 172.34 7.37
 -1 -5 -16 31.59 3.53
 -1 5 -16 30.01 3.38
 -1 -5 -16 30.35 3.45
 1 -5 16 32 3.16
 -1 -5 -16 34.72 3.67
 -1 5 -16 29.59 3.67
 -1 -5 -16 31.56 3.67
 -1 -5 -16 37.63 3.4
 -1 -5 -16 31.62 3.22
 -1 5 -17 6.39 1.82
 1 -5 17 4.99 1.57
 -1 -5 -17 2.02 1.52
 -1 -5 -17 2.98 1.37
 -1 -5 -17 4.93 1.36
 -1 -5 -17 4.73 1.92
 -1 -5 -17 3.46 1.26
 -1 5 -17 5.47 2.27
 -1 -5 -17 7.3 2.15
 -1 -5 -18 1.06 1.51
 -1 -5 -18 -0.01 1.3
 -1 5 -18 3 1.91
 -1 -5 -18 -0.78 1.61
 -1 -5 -18 -0.11 1.57
 -1 -5 -18 2.17 1.07
 -1 5 -19 124.73 6.11
 -1 -5 -19 129.27 5.37
 -1 5 -19 121.75 5.67
 -1 -5 -19 129.1 5.97
 -1 5 -19 115 5.62
 -1 -5 -20 13.39 1.94
 -1 -5 -20 12.8 1.55
 -1 5 -20 12 1.93
 -1 5 -20 14.16 2.19
 -1 5 -20 13.16 1.71
 -1 5 -20 11.58 1.79
 -1 5 -21 120.08 4.62
 -1 -5 -21 115.98 4.4
 -1 5 -21 119.72 4.33
 -1 -5 -21 105.63 3.92
 -1 5 -21 116.51 4.25
 -1 -5 -22 1.4 0.54
 -1 5 -22 2.55 0.66
 1 6 -21 2.84 0.99
 1 -6 -21 1.06 0.6
 1 6 -21 1.36 0.61
 1 6 -21 0.97 0.98
 1 -6 -20 13.45 1.74
 1 6 -20 17.21 2.13
 1 -6 -20 15.02 1.76
 1 6 -20 16.05 1.79
 1 6 -19 66.53 4.37
 1 -6 -19 78.16 4.53
 1 -6 -19 70.43 4.01
 1 6 -19 67.11 3.96
 1 -6 -19 69.4 4.02
 1 -6 -18 19.42 2.63
 1 6 -18 23.27 3
 1 -6 -18 24 2.66
 1 6 -18 20.49 2.52
 1 6 -17 286.11 10.07
 1 -6 -17 281.01 9.72
 1 -6 -17 272.57 8.96
 1 6 -17 268.28 9
 1 -6 -16 173.97 7.45
 1 6 -16 169.86 8.08
 1 -6 -16 174.49 8.07
 1 6 -15 444.1 13.17
 1 -6 -15 435.87 12.8
 1 -6 -15 427.35 11.68
 1 -6 -15 467.81 12.3
 1 -6 -14 66.74 4.74
 1 -6 -14 63.19 4.86
 1 -6 -14 68.85 4.85
 -1 -6 14 71.45 10.53
 1 6 -14 64.37 5.24
 1 6 -14 66.11 4.51
 -1 -6 14 69.84 4.88
 1 -6 -14 64.67 5.15
 1 -6 -14 72.54 5.07
 1 -6 -14 70.71 4.77
 1 -6 -14 69.8 11.1
 1 -6 -13 598.68 30.9
 1 -6 -13 522.69 13.41
 1 -6 -13 538.94 12.92
 1 -6 -13 530 13.19
 -1 -6 13 496.93 26.74
 1 6 -13 548.99 29.14
 1 6 -13 483.58 12.03
 1 6 -13 500.08 13.85
 -1 -6 13 522.65 12.94
 1 -6 -13 533.26 13.85
 1 -6 -13 536.83 13.25
 1 -6 -13 479.93 12.14
 1 -6 -13 512.46 12.27
 1 -6 -12 78.53 4.98
 -1 -6 12 77.19 10.49
 1 6 -12 56.15 9.27
 1 -6 -12 83.5 5.13
 1 -6 -12 70.66 4.98
 -1 -6 12 77.58 4.94
 1 -6 -12 69.41 4.85
 1 -6 -12 75.91 4.71
 1 -6 -12 80.39 11.61
 1 6 -12 77.11 5.44
 1 -6 -11 20.72 5.78
 -1 -6 11 27.99 6.29
 1 6 -11 31.38 7.29
 1 -6 -10 15.14 5.03
 -1 -6 10 28.33 6.4
 1 6 -10 20.03 5.61
 1 -6 -9 59.26 8.05
 -1 -6 9 55.81 8.05
 1 6 -9 59.07 8.46
 1 -6 -8 555.96 23.34
 -1 -6 8 503.85 22.59
 1 6 -8 503.49 22.63
 1 -6 -7 273.33 15.43
 1 6 -7 267.65 15.82
 -1 -6 7 262.11 15.67
 1 -6 -6 511.66 20.04
 -1 -6 6 485.42 20.23
 1 6 -6 496.53 20.27
 1 -6 -5 2662.54 42.66
 -1 -6 5 2638.61 44.89
 1 6 -5 2613 43.63
 1 -6 -4 155.65 9.95
 -1 -6 4 168.72 7.4
 1 -6 -4 167.9 7.78
 1 6 -4 153.92 9.96
 -1 -6 4 165.51 10.93
 -1 -6 3 4240.07 37.86
 1 -6 -3 4247.63 47.63
 1 -6 -3 4325.41 45.28
 1 6 -3 4055.5 46.46
 -1 -6 3 3929.41 50.81
 -1 -6 2 187.82 8.31
 -1 6 2 184.86 4.22
 1 -6 -2 202.8 10.47
 1 -6 -2 175.65 9.3
 1 -6 -2 192.96 9.4
 -1 -6 2 183.27 10.5
 1 6 -2 166.9 8.51
 1 -6 -1 322.34 12.99
 -1 6 1 318.65 8.92
 -1 -6 1 299.71 6.48
 1 -6 -1 312.85 11.49
 -1 -6 1 306.23 11.59
 -1 -6 1 322.12 11.28
 1 6 -1 321.01 10.2
 1 -6 -1 297.77 11.25
 -1 -6 1 292.95 12.63
 -1 -6 0 275.15 8.28
 1 -6 0 291.46 10.51
 -1 -6 0 283.78 10.9
 1 -6 0 307.8 12.89
 -1 -6 0 288.15 11.09
 1 -6 0 271.76 10.1
 -1 -6 0 284.04 11.63
 -1 -6 0 311.28 12.37
 1 -6 0 316.17 13.5
 -1 -6 -1 34.81 4.3
 -1 -6 -1 48.24 4.23
 1 -6 1 36.06 4.92
 -1 -6 -1 37.91 3.98
 1 -6 1 38.87 5.22
 1 -6 1 39.1 3.58
 -1 -6 -1 34.95 4.11
 -1 -6 -1 35.08 4.35
 -1 -6 -2 97.86 7.16
 1 -6 2 98.62 5.13
 -1 -6 -2 107.23 7.01
 -1 -6 -2 111.72 6.42
 -1 -6 -2 111.13 5.53
 -1 -6 -2 106.43 7.77
 1 -6 2 98.28 8.04
 -1 -6 -3 230.95 11.93
 1 -6 3 218.54 12.42
 -1 -6 -3 233.44 11.36
 -1 -6 -3 238.59 11.73
 1 -6 4 11.85 3.9
 -1 -6 -4 14.9 3.62
 -1 -6 -4 17.49 3.86
 -1 -6 -4 10.27 3.27
 1 -6 5 534.94 20.72
 -1 -6 -5 535.77 19.82
 -1 -6 -5 565.16 20.64
 -1 -6 -5 532.81 19.4
 -1 -6 -6 769.07 25.02
 1 -6 6 745.68 25.38
 -1 -6 -6 784.01 25.94
 -1 -6 -6 809.02 25.29
 -1 -6 -7 364.73 18.3
 1 -6 7 410.94 19.56
 -1 -6 -7 405.25 19.98
 -1 -6 -8 844.53 28.86
 1 -6 8 780.03 28.12
 -1 -6 -8 873.31 30.83
 1 -6 9 857.39 30.58
 -1 -6 -9 976.54 32.24
 -1 -6 -9 923.74 33.68
 1 -6 10 9.89 4.1
 -1 -6 -10 7.16 3.85
 -1 -6 -10 2.21 3.14
 1 -6 11 399.36 22.27
 -1 -6 -11 404.8 22.45
 -1 -6 -11 425.72 25.25
 -1 6 -12 6.39 2.13
 -1 -6 -12 4.48 1.3
 -1 -6 -12 7.19 1.78
 -1 -6 -12 9.85 2.02
 -1 -6 -12 10.21 4.68
 1 -6 12 13.34 4.43
 -1 -6 -12 9.29 2.01
 -1 6 -12 5.16 1.48
 -1 -6 -12 5.99 4.67
 -1 -6 -12 5.48 1.31
 -1 -6 -12 7.93 1.75
 1 -6 12 9.09 1.88
 -1 6 -12 3.38 1.28
 -1 -6 -12 9.17 2.02
 -1 -6 -13 39.39 3.88
 -1 6 -13 35.64 3.96
 -1 6 -13 34.26 3.53
 -1 -6 -13 39.98 7.98
 -1 -6 -13 37.96 3.32
 -1 -6 -13 32.38 3.02
 -1 -6 -13 37.99 3.68
 -1 -6 -13 40.55 3.93
 -1 -6 -13 44.7 8.24
 1 -6 13 50.05 8.21
 -1 -6 -13 36.97 3.78
 1 -6 13 40.64 3.69
 -1 -6 -13 38.65 3.65
 -1 -6 -13 38.16 3.54
 -1 -6 -14 1.6 1.15
 -1 -6 -14 1.66 1.34
 -1 -6 -14 -0.79 1.39
 -1 -6 -14 2.32 2.98
 1 -6 14 -0.53 1.31
 -1 -6 -14 1.19 1.12
 -1 -6 -14 2.26 1.46
 -1 -6 -14 0.65 1.42
 -1 6 -14 2.3 1.39
 -1 6 -14 2.59 1.81
 -1 -6 -14 3.05 1.45
 -1 6 -14 -3.52 4.15
 -1 -6 -15 224.25 8.92
 1 -6 15 224.37 8.42
 -1 -6 -15 222.52 8.92
 -1 -6 -15 227.59 8.81
 -1 6 -15 224.69 9.57
 -1 6 -15 212.71 8.3
 -1 -6 -15 217.1 8.26
 -1 -6 -15 230.35 8.12
 -1 -6 -15 214.74 9.09
 -1 -6 -16 129.7 6.71
 -1 -6 -16 139.39 7.02
 1 -6 16 132.05 6.4
 -1 -6 -16 146.16 6.98
 -1 6 -16 133.85 6.46
 -1 6 -16 129.88 7.18
 -1 -6 -16 141.25 6.51
 -1 -6 -16 139.48 7.26
 -1 -6 -16 142.73 6.36
 -1 -6 -17 411.5 11.38
 -1 -6 -17 414.27 11.19
 -1 6 -17 404.23 12.01
 -1 6 -17 379.37 10.43
 -1 -6 -17 419.63 10.45
 -1 -6 -17 397.9 11.33
 -1 6 -18 212.28 8.27
 -1 -6 -18 201.34 7.35
 -1 -6 -18 202.92 7.68
 -1 6 -19 361.77 9.81
 -1 -6 -19 358.34 8.6
 -1 6 -19 342.75 8.88
 -1 -6 -19 346.86 9.19
 -1 6 -19 349.06 9.12
 -1 -6 -20 65.87 3.65
 -1 6 -20 71.48 3.71
 -1 6 -20 70.48 3.93
 -1 -6 -20 69.37 3.13
 -1 6 -20 66.44 3.25
 -1 6 -20 65.7 3.51
 -1 -6 -20 61.96 3.57
 -1 -6 -21 230.9 5.57
 -1 6 -21 234.94 5.37
 -1 6 -21 237.81 6.07
 1 7 -21 133.33 4.1
 1 -7 -21 123.13 3.58
 1 7 -21 124.64 3.89
 1 -7 -20 95.34 4.06
 1 -7 -20 89.87 3.53
 1 7 -20 86.88 3.39
 1 7 -20 87.86 4.07
 1 -7 -19 194.58 6.7
 1 -7 -19 184.14 5.92
 1 7 -19 175.45 5.7
 1 -7 -19 167.96 5.75
 1 7 -19 181.97 6.62
 1 -7 -18 34.41 3.33
 1 -7 -18 31.77 2.79
 1 -7 -18 31.41 2.92
 1 7 -18 26.95 2.63
 1 7 -18 33.82 3.39
 1 -7 -17 62.31 4.59
 1 7 -17 64.15 4.72
 1 -7 -17 67.12 4.36
 1 7 -17 63.96 4.23
 1 7 -16 -0.04 1.61
 1 -7 -16 0.29 1.06
 1 -7 -16 0.19 1.54
 1 7 -15 18.45 2.7
 1 -7 -15 24.11 3.23
 1 -7 -15 19.98 2.61
 1 7 -14 203.51 8.88
 1 -7 -14 206.92 7.76
 1 -7 -14 215.66 8.95
 1 -7 -14 195.89 7.77
 1 -7 -13 412.19 11.77
 -1 -7 13 395.89 24.5
 1 -7 -13 421.1 12.36
 -1 -7 13 406.45 11.64
 1 -7 -13 390.81 10.84
 1 7 -13 381.36 12.25
 1 -7 -13 434.34 26.36
 1 -7 -13 394.77 10.84
 1 -7 -12 6.02 1.83
 -1 -7 12 6.35 1.64
 1 -7 -12 5.13 1.38
 1 -7 -12 7.65 1.82
 -1 -7 12 2.04 2.59
 1 7 -12 5.4 3.91
 1 -7 -12 5.26 1.4
 1 7 -12 5.19 1.81
 1 -7 -12 8.82 5.03
 1 -7 -12 7.79 1.65
 1 -7 -11 395.91 23.63
 1 -7 -11 402.57 11.5
 -1 -7 11 367.38 10.5
 1 -7 -11 403.79 11.22
 1 7 -11 377.07 23.01
 -1 -7 11 363.25 22.63
 -1 -7 10 449.77 24.11
 1 7 -10 427.81 23.56
 1 -7 -10 443.69 23.78
 1 7 -9 813.08 30.85
 -1 -7 9 858.58 32.19
 1 -7 -9 818.4 30.76
 -1 -7 8 128.92 12.18
 1 7 -8 121.33 11.64
 1 -7 -8 136.67 11.96
 -1 -7 7 626.39 25.32
 1 7 -7 638.59 24.83
 1 -7 -7 658.13 24.7
 -1 -7 6 40.29 6.42
 1 7 -6 34.48 5.87
 1 -7 -6 36.06 5.91
 -1 -7 5 28.68 3.24
 1 7 -5 22.98 4.49
 -1 -7 5 37.64 6.06
 1 -7 -5 27.04 4.75
 -1 -7 4 2.04 1.21
 -1 -7 4 -0.41 3.4
 1 7 -4 1.12 1.81
 1 -7 -4 2.99 1.07
 1 -7 -4 0.21 2.05
 1 -7 -3 263.7 9.51
 1 7 -3 218.7 11.08
 -1 -7 3 221.54 12.98
 -1 -7 3 248.24 9.9
 1 -7 -3 257.54 11.86
 1 -7 -3 225.37 11.68
 1 7 -2 58.08 5.24
 -1 -7 2 61.6 6.61
 1 -7 -2 55.19 5.71
 -1 -7 2 58.82 5.13
 1 -7 -2 66.77 6.08
 1 -7 -2 70.15 6.69
 1 -7 -2 54.96 5.66
 1 -7 -1 749.86 19.14
 -1 -7 1 786.6 22.32
 -1 -7 1 779.88 18.68
 1 -7 -1 789.57 20.18
 1 -7 -1 827.41 22.23
 -1 7 1 822.74 15.15
 1 -7 -1 758.28 19
 -1 -7 0 550.49 17.08
 -1 -7 0 550.98 16.54
 1 -7 0 562.39 19.48
 -1 -7 0 520.82 17.65
 1 -7 0 516.9 14.84
 -1 -7 0 527.23 11.81
 1 -7 0 546.53 18.49
 -1 -7 0 575.62 16.77
 1 -7 0 522.96 15.02
 -1 -7 -1 1287.33 27.08
 -1 -7 -1 1329.7 26.86
 1 -7 1 1199.56 21.37
 1 -7 1 1267.06 29.7
 -1 -7 -1 1257.48 25.81
 -1 -7 -1 1299.67 20.62
 1 -7 1 1252.63 28.43
 -1 -7 -1 1354.66 24.7
 -1 -7 -1 1248.96 21.39
 1 -7 1 1240.03 21.94
 1 -7 2 94.55 8.79
 -1 -7 -2 106.58 8.27
 -1 -7 -2 101.2 7.81
 -1 -7 -2 113.53 6.1
 -1 -7 -2 123.19 7.29
 -1 -7 -2 105.28 7.12
 1 -7 2 91.98 8.06
 -1 -7 -3 180.36 10.79
 -1 -7 -3 196.14 11.47
 1 -7 3 174.93 11.97
 -1 -7 -3 193.93 10.6
 -1 -7 -4 17.87 3.76
 -1 -7 -4 26.1 4.74
 1 -7 4 20.95 4.56
 -1 -7 -4 24.83 4.29
 -1 -7 -5 127.02 10.09
 -1 -7 -5 110.84 9.76
 1 -7 5 111.75 10.26
 -1 -7 -5 103.97 9.02
 -1 -7 -6 682.96 24.18
 -1 -7 -6 674.82 24.41
 -1 -7 -6 696.89 24.95
 1 -7 6 638.97 24.61
 -1 -7 -7 47.08 7.34
 -1 -7 -7 46.19 7.02
 1 -7 7 45.42 7.13
 -1 -7 -8 197.92 15.07
 -1 -7 -8 206.1 14.87
 1 -7 8 196.77 14.82
 -1 -7 -9 93.97 10.99
 -1 -7 -9 102.83 11.1
 1 -7 9 108.91 11.71
 -1 -7 -10 40.81 7.89
 1 -7 10 39.51 7.15
 -1 -7 -10 48.44 8
 -1 -7 -11 678.71 14.78
 -1 -7 -11 732 15.85
 -1 -7 -11 738.47 15.19
 -1 -7 -11 714.21 14.7
 -1 7 -11 737.97 15.8
 -1 -7 -11 744.89 15.18
 1 -7 11 707.66 14.59
 -1 -7 -11 701.79 15.36
 1 -7 11 667.84 29.62
 -1 -7 -11 736.8 31.04
 -1 -7 -11 732.58 32.95
 -1 -7 -12 10.2 1.88
 -1 7 -12 6.81 2.09
 -1 -7 -12 10.04 2.09
 -1 -7 -12 8.4 1.82
 -1 -7 -12 5.73 1.5
 1 -7 12 1.89 2.67
 -1 -7 -12 5.89 3.04
 -1 -7 -12 5.78 1.5
 -1 -7 -12 13.55 5.16
 -1 -7 -12 4.68 1.21
 1 -7 12 7.32 1.75
 -1 -7 -12 7.42 2.01
 -1 7 -12 9.68 2.3
 -1 -7 -12 11.38 2.39
 -1 -7 -13 408.31 11.77
 -1 7 -13 402.98 12.01
 -1 7 -13 385.68 12.4
 -1 7 -13 380.75 10.69
 -1 7 -13 407.4 25.48
 -1 -7 -13 404.51 10.96
 -1 -7 -13 411.51 12.42
 -1 -7 -13 389.24 11.29
 -1 -7 -13 404.4 24.27
 1 -7 13 382.28 23.32
 1 -7 13 377.1 11.04
 -1 -7 -13 396.91 12.03
 -1 -7 -13 391.85 11.47
 -1 -7 -13 406.63 11.21
 -1 -7 -14 120.63 6.9
 -1 -7 -14 130.02 6.59
 -1 -7 -14 121.08 6.46
 -1 -7 -14 122.03 6.73
 1 -7 14 118.81 6.24
 -1 -7 -14 124.96 6.02
 -1 7 -14 121.34 7.13
 -1 7 -14 118.74 5.99
 -1 -7 -14 127.69 6.43
 -1 -7 -14 125.22 6.66
 -1 -7 -15 235.94 8.91
 -1 7 -15 237.96 9.66
 -1 7 -15 239.85 8.32
 -1 -7 -15 235.07 9.18
 1 -7 15 238.42 8.7
 -1 -7 -15 242.01 8.71
 -1 -7 -15 259.86 8.98
 -1 -7 -16 3.53 1.77
 -1 7 -16 1.86 1.22
 -1 -7 -16 2.29 1.45
 -1 -7 -16 2.95 1.62
 1 -7 16 1.85 1.31
 -1 -7 -16 1.26 1.35
 -1 7 -16 4.13 2.06
 -1 -7 -17 5.79 1.55
 -1 7 -17 6.12 2.06
 -1 -7 -17 3.87 1.47
 -1 -7 -18 24.34 2.69
 -1 -7 -18 25.94 2.7
 -1 7 -18 23.11 2.79
 -1 7 -19 1.38 1.39
 -1 -7 -19 1.43 1.28
 -1 -7 -19 1.37 0.99
 -1 7 -19 1.61 1.4
 -1 7 -19 3.71 1.28
 -1 -7 -19 0.86 1.02
 -1 7 -20 7.29 1.34
 -1 -7 -20 4.14 1.07
 -1 7 -20 6.11 1.17
 -1 -7 -20 5.03 1.13
 -1 7 -20 6.71 1.55
 -1 -7 -21 177.64 4.2
 -1 7 -21 184.33 4.82
 1 8 -20 3.21 0.97
 1 -8 -20 3.98 1.19
 1 -8 -19 1.1 1.23
 1 -8 -19 1.33 0.62
 1 8 -19 0.96 1.02
 1 8 -18 30.47 3.04
 1 -8 -18 32.29 2.84
 1 8 -18 29.53 2.4
 1 -8 -18 29.49 2.89
 1 -8 -18 30.8 2.52
 1 -8 -17 460.74 11.74
 1 -8 -17 444.57 11.15
 1 8 -17 456.47 10.18
 1 8 -17 444.57 11.59
 1 -8 -17 472.97 9.88
 1 -8 -17 473.21 10.52
 1 -8 -16 81.71 5.34
 1 -8 -16 80.91 5.19
 1 8 -16 79.16 4.6
 1 -8 -16 80.23 4.49
 1 8 -16 85.87 5.5
 1 -8 -16 86.58 4.82
 1 8 -15 759.09 16.54
 1 -8 -15 793.4 16.65
 1 -8 -15 806.73 15.09
 1 8 -14 50.7 4.5
 1 -8 -14 52.08 4.52
 1 -8 -14 48.29 3.76
 1 -8 -14 52.28 4.06
 1 -8 -13 249.58 8.59
 -1 -8 13 250.22 9.18
 1 -8 -13 246.8 9.57
 1 8 -13 244.63 9.75
 1 -8 -13 255.37 9.34
 1 -8 -13 256 8.8
 1 8 -12 5.79 2.08
 -1 -8 12 0.29 4.54
 1 -8 -12 6.35 1.92
 -1 -8 12 8.77 1.94
 1 -8 -12 3.49 1.62
 1 -8 -12 9.98 2.11
 1 -8 -12 5.47 4.35
 1 -8 -12 3.63 1
 1 -8 -12 10.5 2.11
 1 -8 -11 22.25 2.95
 1 -8 -11 5.46 2.7
 -1 -8 11 9.94 4.67
 1 -8 -11 19.67 2.81
 -1 -8 11 17.76 2.53
 1 -8 -11 7.16 3.56
 1 -8 -11 12.82 1.99
 1 8 -11 19.45 2.93
 -1 -8 10 211.57 8
 1 -8 -10 218.08 8.4
 1 -8 -10 207.08 16.66
 1 8 -10 225.92 9.01
 1 -8 -10 228.71 8.27
 1 8 -10 193.2 16.19
 -1 -8 10 196.46 16.61
 1 -8 -10 218.03 8.23
 -1 -8 9 30.52 7.17
 1 8 -9 30.34 6.36
 1 -8 -9 33.47 6.81
 -1 -8 8 62.92 9.33
 1 8 -8 63.62 8.94
 1 -8 -8 69.75 8.91
 1 8 -7 757.96 27.68
 -1 -8 7 796.62 29.84
 1 -8 -7 806.89 28.16
 -1 -8 6 189.43 14.32
 1 8 -6 195.01 13.39
 1 -8 -6 199.71 13.47
 -1 -8 5 495.48 21.88
 1 8 -5 458.65 19.24
 1 -8 -5 494.46 19.92
 -1 -8 4 1172.96 32.19
 1 8 -4 1160.07 28.38
 1 -8 -4 1151.59 29.68
 1 -8 -4 1158.07 28.86
 1 -8 -3 1081.15 27.11
 -1 -8 3 1034.22 29.24
 1 -8 -3 1027.28 24.84
 -1 -8 3 1092.76 21.71
 1 -8 -3 1002.48 25.47
 1 -8 -2 535.24 18.02
 -1 -8 2 529.97 20.22
 1 -8 -2 580.03 18.4
 -1 -8 2 569.08 16.19
 1 -8 -2 538.83 17.63
 1 -8 -1 714.86 19.77
 -1 -8 1 745.71 23.08
 1 -8 -1 733.92 20.68
 -1 -8 1 716.16 18.96
 -1 -8 1 682.9 20.77
 1 -8 -1 734.91 22.36
 1 -8 -1 695.27 18.73
 1 -8 0 6.73 2.23
 -1 -8 0 3.33 2.38
 -1 -8 0 6.2 2.97
 -1 -8 0 5.89 2.31
 -1 -8 0 5.21 2.61
 1 -8 0 8.79 2.28
 1 -8 0 2.69 2.62
 1 -8 1 13.36 2.48
 1 -8 1 19.88 4.59
 -1 -8 -1 13.96 3.53
 -1 -8 -1 11.08 2.63
 -1 -8 -1 12.53 2.43
 -1 -8 -1 13.25 3.31
 1 -8 1 12.01 2.38
 1 -8 1 13.45 3.91
 -1 -8 -1 17.67 2.69
 -1 -8 -1 11.11 2.65
 -1 -8 -2 675.39 21.68
 1 -8 2 693.41 24
 -1 -8 -2 705.86 16.27
 -1 -8 -2 637.64 20.34
 1 -8 2 665.58 16.11
 -1 -8 -2 668.24 17.98
 1 -8 2 684.52 23
 1 -8 3 78.58 8.75
 -1 -8 -3 78.82 7.97
 -1 -8 -3 84.22 7.89
 -1 -8 -3 77.46 6.73
 1 -8 4 127.94 10.99
 -1 -8 -4 115.78 9.97
 -1 -8 -4 112.28 9.4
 -1 -8 -4 124.18 9.3
 1 -8 5 798.63 27.96
 -1 -8 -5 798.16 26.63
 -1 -8 -5 827.63 26.43
 -1 -8 -5 813.62 25.47
 -1 -8 -6 431.12 19.83
 -1 -8 -6 442.96 20.66
 1 -8 6 414.4 20.96
 -1 -8 -7 1386.18 37.66
 1 -8 7 1323.64 38.55
 -1 -8 -7 1383.82 38.08
 -1 -8 -8 111.68 11.27
 -1 -8 -8 120.21 11.93
 1 -8 8 121.26 12.41
 -1 -8 -9 397.32 22.28
 -1 -8 -9 398.76 22.05
 1 -8 9 369.06 21.88
 -1 -8 -10 4.05 1.43
 -1 -8 -10 5.62 2.96
 1 -8 10 2.15 2.7
 1 -8 10 2.27 1
 -1 -8 -10 2.92 1.34
 -1 -8 -10 7.06 3.57
 -1 -8 -10 5.8 1.56
 -1 -8 -10 4.55 1.44
 -1 8 -10 1.5 1.23
 -1 -8 -11 91.26 5.45
 -1 -8 -11 99.13 5.68
 -1 -8 -11 87.33 11.19
 1 -8 11 92.52 11.4
 1 -8 11 88.79 5.29
 -1 -8 -11 94.4 5.76
 -1 -8 -11 95.42 5.43
 -1 -8 -11 97.6 12.37
 -1 -8 -11 91.66 5.41
 -1 -8 -11 97.45 5.27
 -1 8 -11 95.21 5.9
 -1 -8 -11 102.4 5.71
 -1 8 -12 52.31 4.5
 -1 -8 -12 52.87 4.25
 -1 -8 -12 45.02 8.47
 -1 -8 -12 49.7 3.99
 -1 -8 -12 45.1 3.96
 -1 -8 -12 46.37 7.96
 1 -8 12 51.83 8.73
 -1 -8 -12 52.94 3.83
 -1 8 -12 48.41 4.59
 -1 -8 -12 47.67 4.11
 -1 -8 -12 51.52 4.23
 1 -8 12 47.05 3.96
 -1 -8 -12 49.79 4.32
 -1 -8 -13 2.24 1.67
 -1 -8 -13 0.53 1.24
 1 -8 13 -0.15 1.15
 -1 -8 -13 2.6 1.34
 -1 -8 -13 2.05 1.27
 -1 8 -13 1.16 1.49
 -1 -8 -13 1.67 1.15
 -1 -8 -13 2.03 1.44
 -1 8 -13 1.38 1.28
 -1 -8 -14 9.59 2.01
 1 -8 14 10 2.13
 -1 -8 -14 11.04 2.41
 -1 8 -14 7.36 2.29
 -1 -8 -14 12.2 2.08
 -1 -8 -14 13.78 2.28
 -1 -8 -14 10.27 2.37
 1 -8 15 331.53 10.16
 -1 -8 -15 323.62 10.53
 -1 -8 -15 323.67 9.99
 -1 -8 -15 355.33 9.65
 -1 -8 -15 318.11 10.08
 -1 8 -15 316.16 10.93
 -1 -8 -16 224.41 8
 -1 -8 -16 209.34 7.92
 -1 -8 -16 218.07 8.31
 1 -8 16 230.09 8.16
 -1 8 -16 220.58 8.78
 -1 -8 -17 121.17 5.74
 -1 -8 -17 123.49 5.89
 -1 8 -17 120.3 6.23
 -1 -8 -18 24.85 2.61
 -1 -8 -18 23.75 2.43
 -1 -8 -18 25.11 2.73
 -1 8 -18 26.08 2.41
 -1 8 -18 25.24 2.9
 -1 -8 -19 160.46 5.26
 -1 8 -19 164.16 5.26
 -1 -8 -19 145.12 5.14
 -1 -8 -19 137.9 5.35
 -1 8 -19 135.66 4.68
 -1 8 -19 157.91 5.78
 -1 -8 -20 51 2.35
 -1 8 -20 50.31 2.37
 -1 -8 -20 52.95 2.6
 -1 -8 -20 51.66 2.68
 -1 8 -20 46.76 2.23
 -1 8 -20 50.1 2.87
 1 9 -20 96.76 3.27
 1 -9 -20 96.3 3.37
 1 9 -20 92.3 3.09
 1 9 -19 138.12 4.78
 1 -9 -19 132.63 4.16
 1 9 -18 37.44 2.98
 1 -9 -18 35.04 2.74
 1 -9 -18 42.89 3.26
 1 -9 -17 346.97 9.72
 1 9 -17 320.72 9.3
 1 -9 -17 339.71 8.09
 1 -9 -17 321.62 7.98
 1 -9 -17 315.41 8.91
 1 -9 -16 22.52 2.86
 1 9 -16 23.64 2.99
 1 -9 -16 23.35 2.44
 1 -9 -16 20.63 2.3
 1 -9 -16 23.28 2.77
 1 -9 -15 110.91 6.26
 1 9 -15 102.84 6.02
 1 -9 -15 111.63 5.61
 1 -9 -15 114.05 6.18
 1 -9 -15 119.49 5.56
 1 -9 -14 33.32 3.72
 1 -9 -14 34.15 3.14
 1 -9 -14 28.07 3.31
 1 9 -14 29.61 3.59
 1 -9 -14 32.95 3.14
 1 -9 -13 291.2 10.26
 1 -9 -13 296.65 9.14
 1 -9 -13 269.47 10.03
 1 -9 -13 293.23 9.26
 1 9 -13 274.39 10.19
 1 9 -12 104.96 6.39
 1 -9 -12 112.42 6.51
 -1 -9 12 114.72 6.27
 1 -9 -12 118.63 6.44
 1 -9 -12 111.66 5.91
 1 -9 -12 110.49 6.51
 1 -9 -11 111.2 6.43
 1 -9 -11 105.65 5.98
 1 -9 -11 103.99 12.34
 -1 -9 11 100.98 12.47
 -1 -9 11 96.32 5.1
 -1 -9 11 97.81 5.66
 1 -9 -11 97.01 5.93
 1 -9 -11 108.42 13.1
 1 9 -11 94.18 6.01
 1 -9 -11 91.67 5.33
 1 -9 -10 166.98 7.36
 1 -9 -10 148.32 14.41
 -1 -9 10 144.39 14.8
 1 -9 -10 162.83 7.37
 -1 -9 10 161.36 7.1
 -1 -9 10 134.94 6.08
 1 -9 -10 151.57 6.8
 1 -9 -10 167.95 15.24
 1 -9 -10 163.12 7.63
 1 9 -10 160.71 7.75
 1 -9 -9 762.48 15.05
 -1 -9 9 730.03 32.13
 1 -9 -9 723.25 30.48
 -1 -9 9 734.91 14.59
 1 -9 -9 760.15 15.47
 1 -9 -9 738.15 30.25
 1 -9 -9 790.46 14.92
 1 9 -9 754.67 16.3
 1 -9 -9 741.7 15.81
 1 -9 -9 721.48 14.63
 1 -9 -8 419.89 22.36
 -1 -9 8 391.2 22.87
 1 -9 -8 410.34 21.66
 -1 -9 7 506.23 25.02
 1 -9 -7 503.2 23.54
 1 -9 -7 479.65 22.43
 -1 -9 6 141.77 12.71
 1 -9 -6 145.56 12.05
 1 -9 -6 130.79 11.07
 -1 -9 5 4.87 3.45
 1 -9 -5 3.81 2.48
 1 -9 -5 -0.84 2.11
 -1 -9 4 -1.06 3.19
 1 -9 -4 1.15 1.82
 1 -9 -4 -0.05 1.46
 1 -9 -3 47.91 5.73
 -1 -9 3 54.49 7.49
 1 -9 -3 53.65 6.5
 1 -9 -3 47.65 5.86
 1 -9 -2 67.97 6.95
 -1 -9 2 80.26 8.7
 -1 -9 2 72.94 6.24
 1 -9 -2 78.67 7.29
 1 -9 -2 79.56 7.14
 -1 -9 2 69.07 7.24
 1 -9 -1 700.65 20.98
 -1 -9 1 726.78 24.59
 -1 -9 1 770.05 20.55
 1 -9 -1 758.07 22.18
 1 -9 -1 742.84 20.09
 -1 -9 1 745.71 22.94
 1 -9 -1 769.65 24.5
 1 -9 0 198.34 9.93
 1 -9 0 197.41 12.8
 -1 -9 0 212.24 11.83
 -1 -9 0 205.9 11.95
 -1 -9 0 207.33 11.14
 -1 -9 0 229.22 13.31
 1 -9 0 216.22 11
 1 -9 1 454.79 19.59
 -1 -9 -1 483.49 17.44
 -1 -9 -1 483.45 17.73
 -1 -9 -1 442.54 17.9
 1 -9 1 504.22 15.79
 1 -9 2 191.39 13.02
 -1 -9 -2 187.97 11.62
 -1 -9 -2 190.15 12.19
 1 -9 2 177.07 13.12
 1 -9 3 251.43 15.44
 -1 -9 -3 276.04 12.94
 -1 -9 -3 292.93 15.04
 -1 -9 -3 272.18 15.09
 1 -9 3 263.18 16.21
 1 -9 4 132.37 11.47
 -1 -9 -4 134.23 9.68
 -1 -9 -4 132.97 10.73
 1 -9 4 139.74 12.23
 -1 -9 -4 129.51 10.96
 -1 -9 -5 358.3 17.27
 -1 -9 -5 339.29 18.16
 1 -9 5 349.94 19.62
 -1 -9 -6 147.61 11.65
 -1 -9 -6 128.38 11.7
 1 -9 6 138.26 12.82
 1 -9 7 2.44 2.96
 -1 -9 -7 4.34 3.61
 -1 -9 -8 79.42 9.55
 1 -9 8 79.78 10.53
 -1 -9 -8 81.09 10.27
 -1 -9 -9 124.59 6.12
 -1 -9 -9 123.77 12.72
 1 -9 9 119.4 13.07
 1 -9 9 136.77 6.33
 -1 -9 -9 122.02 6.33
 -1 9 -9 123.62 6.58
 -1 -9 -9 127.15 6.04
 -1 -9 -9 139.06 13.37
 -1 -9 -9 115.22 5.74
 -1 -9 -9 128.04 6.21
 -1 -9 -10 83.65 5.09
 -1 -9 -10 83.91 5.18
 -1 -9 -10 72.78 10.15
 1 -9 10 76.91 10.74
 1 -9 10 79.17 4.44
 -1 -9 -10 82.51 5.37
 1 -9 10 81.8 5.01
 -1 -9 -10 93.24 5.56
 -1 -9 -10 78.77 10.19
 -1 -9 -10 83.29 4.97
 -1 -9 -10 92.26 5.33
 -1 9 -10 93.54 5.89
 -1 -9 -10 82.96 5.01
 -1 -9 -11 194.18 7.9
 -1 -9 -11 207.02 8.28
 -1 -9 -11 195.17 16.53
 1 -9 11 205.7 17.23
 1 -9 11 192.23 7.84
 -1 -9 -11 196.97 8.4
 -1 -9 -11 191.03 7.55
 -1 9 -11 211.15 8.88
 -1 -9 -11 202.94 8.01
 -1 -9 -11 202.66 17.5
 -1 -9 -11 201.78 8.27
 -1 -9 -11 196.21 7.84
 -1 -9 -12 163.01 7.45
 -1 -9 -12 154.69 7.04
 -1 -9 -12 152.38 7.42
 1 -9 12 150.01 7.04
 -1 -9 -12 165.65 7.27
 -1 -9 -12 155.06 7.25
 -1 -9 -12 157.88 6.77
 -1 -9 -12 166.9 7.42
 -1 9 -12 163.88 7.9
 -1 -9 -13 766.07 15.64
 -1 -9 -13 796.9 16.95
 1 -9 13 797.19 15.93
 -1 -9 -13 816.72 15.82
 -1 9 -13 757.75 17.24
 -1 -9 -13 802.15 16.18
 -1 -9 -13 815.97 16.23
 -1 -9 -14 375.45 11.35
 1 -9 14 380.54 10.89
 -1 -9 -14 387.46 11.18
 -1 -9 -14 388.62 10.59
 -1 -9 -14 368.25 10.69
 -1 9 -14 373.45 11.94
 -1 -9 -15 203.76 8.16
 1 -9 15 211.48 7.94
 -1 -9 -15 199.58 7.74
 -1 -9 -15 194.78 7.65
 -1 9 -15 196.05 8.4
 -1 -9 -15 209.49 7.32
 -1 -9 -16 72.23 4.64
 -1 -9 -16 61.1 4.16
 -1 -9 -16 65.84 4.76
 -1 -9 -16 77.61 4.28
 -1 9 -16 66.63 4.81
 -1 -9 -17 0.44 1.15
 -1 -9 -17 0.98 0.92
 -1 9 -17 2.07 1.43
 -1 -9 -17 3.42 1.7
 -1 9 -18 5.99 1.11
 -1 -9 -18 8.96 1.62
 -1 -9 -18 9.47 1.6
 -1 9 -18 9.73 1.96
 -1 -9 -18 11.05 1.9
 -1 -9 -19 49.52 2.94
 -1 9 -19 49.47 2.37
 -1 9 -19 52.63 3.13
 -1 -9 -19 53.51 2.82
 -1 9 -19 48.71 2.44
 -1 -9 -19 52.48 2.72
 -1 9 -20 47.64 2.44
 1 10 -19 7.5 1.1
 1 -10 -19 6.67 1.22
 1 -10 -18 69.09 3.35
 1 -10 -18 78.64 3.95
 1 10 -18 68.35 3.52
 1 -10 -17 228.39 7.35
 1 -10 -17 234.29 6.41
 1 -10 -17 216.27 6.89
 1 10 -17 217.86 7
 1 -10 -16 121.06 5.91
 1 -10 -16 132.03 5.5
 1 -10 -16 114.93 5.57
 1 10 -16 124.26 5.87
 1 -10 -15 725.6 14.97
 1 -10 -15 720 13.73
 1 -10 -15 697.82 14.6
 1 10 -15 705.95 14.69
 1 -10 -14 297.09 9.95
 1 10 -14 296.27 9.98
 1 -10 -14 306.21 9.41
 1 -10 -14 285.53 9.81
 1 10 -13 41.99 4.14
 1 -10 -13 45.8 4.14
 1 -10 -13 44.44 3.51
 1 -10 -13 45.21 4.19
 1 10 -12 27.09 3.34
 1 -10 -12 29.41 3.11
 1 -10 -12 30.26 3.46
 -1 -10 12 32.04 2.9
 1 -10 -12 30.26 3.54
 1 10 -11 89.69 5.85
 1 -10 -11 93.08 5.43
 1 -10 -11 99.11 6.08
 -1 -10 11 86.55 4.91
 1 -10 -11 86.04 5.62
 1 -10 -10 12.57 2.33
 -1 -10 10 19.63 6.11
 1 -10 -10 4.12 1.95
 -1 -10 10 13.36 2.15
 1 -10 -10 12.97 2.33
 -1 -10 10 13.74 2.05
 1 -10 -10 12.36 2.17
 1 -10 -10 20.19 5.39
 1 -10 -10 14.99 2.5
 1 10 -10 11.58 2.55
 1 -10 -9 54.96 4.28
 -1 -10 9 59.68 9.57
 1 -10 -9 49.44 8.23
 1 -10 -9 57.24 4.38
 -1 -10 9 59.74 4.3
 -1 -10 9 47.98 3.8
 1 -10 -9 54.38 4.2
 1 -10 -9 66.22 9.36
 1 -10 -9 54.97 4.47
 1 10 -9 58.03 4.73
 1 -10 -8 46.97 3.81
 1 -10 -8 39.29 7.26
 -1 -10 8 29.48 6.47
 1 -10 -8 40.57 3.62
 -1 -10 8 41.76 3.53
 -1 -10 8 49.29 3.77
 1 -10 -8 54.64 8.07
 1 -10 -8 42.85 3.46
 1 10 -8 43.6 3.98
 1 -10 -8 40.29 3.78
 1 -10 -8 41.09 3.49
 1 -10 -7 644.21 26.55
 -1 -10 7 677.99 29.83
 1 -10 -7 647.36 27.4
 1 -10 -6 305.32 17.47
 -1 -10 6 344.1 20.67
 1 -10 -6 335.4 18.88
 1 -10 -5 528.37 21.55
 1 -10 -5 493.49 22.03
 -1 -10 5 519.81 24.73
 1 -10 -4 382.7 17.57
 -1 -10 4 389.38 20.6
 1 -10 -4 355.27 18.05
 1 -10 -3 411.23 17.15
 -1 -10 3 409.44 19.11
 1 -10 -3 389.98 16.86
 1 -10 -3 382.18 17.78
 -1 -10 3 384.27 19.83
 1 -10 -2 5.25 2.84
 -1 -10 2 8.45 3.57
 1 -10 -2 5.9 2.06
 -1 -10 1 471.26 16.6
 1 -10 -1 452.58 18.01
 -1 -10 1 420.06 18.33
 1 -10 -1 439.45 19.79
 1 -10 -1 434.27 17.12
 -1 -10 1 434.47 20.08
 1 -10 0 148.91 10.59
 1 -10 0 127.7 10.74
 -1 -10 0 128.99 9.78
 -1 -10 0 143.19 9.55
 1 -10 0 139.4 9.27
 -1 -10 -1 23.99 4.27
 1 -10 1 21.98 4.94
 -1 -10 -1 30.97 4.69
 -1 -10 -1 14.79 3.62
 1 -10 2 25.53 5.58
 -1 -10 -2 28.75 4.78
 -1 -10 -2 30.07 5.35
 1 -10 3 237.76 15.76
 -1 -10 -3 250.2 14.33
 -1 -10 -3 237.21 14.8
 1 -10 3 252.7 16.75
 1 -10 4 187.06 14.46
 -1 -10 -4 208.46 14.35
 1 -10 4 192.99 15.16
 1 -10 5 488.18 23.78
 -1 -10 -5 537.88 23.91
 1 -10 5 575.95 26.45
 -1 -10 -6 512.4 21.88
 -1 -10 -6 464.62 22.8
 1 -10 6 457.44 24.13
 1 -10 7 652.25 29.52
 -1 -10 -7 662.8 28.31
 -1 -10 -7 648.79 14.08
 -1 -10 -7 667.69 14.92
 -1 -10 -7 655.5 26.16
 -1 10 -7 621.19 14.44
 -1 -10 -7 639.89 13.63
 -1 -10 -8 68.17 4.56
 -1 -10 -8 62.68 4.34
 1 -10 8 67.21 10.11
 -1 -10 -8 61.36 9.14
 1 -10 8 66.33 4.38
 -1 -10 -8 65.03 4.6
 -1 -10 -8 68.22 4.54
 -1 -10 -8 74.86 5.26
 -1 -10 -8 86.27 9.85
 -1 10 -8 72.79 5.19
 -1 -10 -8 66.78 4.26
 -1 -10 -8 63.03 4.26
 -1 -10 -9 310.36 9.91
 -1 -10 -9 313.67 9.75
 -1 -10 -9 334.53 21.32
 1 -10 9 330.32 22
 1 -10 9 313.1 9.6
 -1 -10 -9 310.15 10.26
 -1 -10 -9 319.55 10.89
 -1 -10 -9 309.43 9.74
 -1 -10 -9 289.71 19.16
 -1 10 -9 304.8 10.59
 -1 -10 -9 317.77 9.6
 -1 -10 -9 295.64 9.52
 -1 -10 -9 298.69 9.38
 -1 -10 -10 44.12 3.81
 -1 -10 -10 40.67 3.72
 -1 -10 -10 32.95 7.05
 1 -10 10 37.47 8.07
 -1 -10 -10 40.81 3.9
 1 -10 10 42.12 3.76
 1 -10 10 38.62 3.31
 -1 -10 -10 43.37 3.74
 -1 10 -10 38.93 3.89
 -1 -10 -10 38.18 3.52
 -1 -10 -10 30.72 6.53
 -1 -10 -10 39.86 4.05
 -1 -10 -10 45.16 3.89
 -1 -10 -10 35.45 3.41
 -1 -10 -11 89.95 5.81
 -1 -10 -11 76.84 5.28
 1 -10 11 80.55 4.53
 1 -10 11 79.77 5.1
 -1 -10 -11 82.5 5.11
 -1 -10 -11 83.96 5.8
 -1 -10 -11 89.21 5.37
 -1 -10 -11 80.67 5.15
 -1 -10 -11 82.08 5
 -1 -10 -11 84.49 5.17
 -1 10 -11 82.07 5.71
 -1 -10 -12 2.3 1.35
 -1 -10 -12 6.94 1.82
 -1 -10 -12 4.96 1.9
 1 -10 12 2.61 1.24
 -1 -10 -12 2.21 1.29
 -1 -10 -12 4.45 1.83
 -1 -10 -12 3.96 1.55
 -1 -10 -12 4.21 1.9
 -1 -10 -12 2.14 0.98
 -1 10 -12 3.62 1.88
 -1 -10 -13 76.11 5.05
 -1 -10 -13 66.21 4.66
 1 -10 13 64.1 4.58
 -1 -10 -13 67.5 4.92
 -1 -10 -13 72.99 5.4
 -1 10 -13 68.69 5.27
 -1 -10 -13 69.83 4.68
 -1 -10 -13 74.12 4.45
 -1 -10 -14 7.24 1.79
 1 -10 14 8.42 2
 -1 -10 -14 10.52 2.12
 -1 -10 -14 8.87 2
 -1 -10 -14 7.98 2.13
 -1 10 -14 10.08 2.43
 -1 -10 -14 6.22 1.49
 -1 -10 -15 376.18 10.58
 -1 10 -15 367.62 10.94
 -1 -10 -15 359.56 9.73
 -1 -10 -15 366.03 10.97
 -1 -10 -15 380.02 9.66
 -1 -10 -16 36.34 3.27
 -1 10 -16 38.29 3.54
 -1 -10 -16 32.17 2.88
 -1 -10 -16 40.07 3.56
 -1 -10 -16 43.96 3.15
 -1 -10 -17 77.4 3.85
 -1 10 -17 87.84 4.63
 -1 -10 -17 75.85 4.27
 -1 -10 -17 88.03 4.46
 -1 -10 -18 77.6 3.34
 -1 10 -18 76.9 3.88
 -1 -10 -18 74.47 3.79
 -1 -10 -18 78.91 3.72
 -1 10 -19 85.62 3.47
 -1 -10 -19 80.17 3.21
 -1 -10 -19 91.96 3.24
 1 -11 -19 100.19 3.22
 1 11 -18 34.35 2.09
 1 -11 -18 41.31 2.63
 1 -11 -17 120.63 4.3
 1 -11 -17 105.95 4.4
 1 11 -17 112.07 4.46
 1 -11 -17 121.79 4.94
 1 -11 -16 17.78 2.12
 1 11 -16 14.76 1.96
 1 -11 -16 19.37 2.59
 1 -11 -16 17.72 2.16
 1 -11 -15 80.22 4.83
 1 -11 -15 84.09 4.56
 1 -11 -15 75.57 4.57
 1 11 -15 75.68 4.6
 1 -11 -14 16.41 1.95
 1 -11 -14 17.35 2.7
 1 -11 -14 14.1 2.19
 1 11 -14 16.45 2.43
 1 -11 -14 17.65 2.5
 1 -11 -13 265.08 8.83
 1 11 -13 266.47 9.36
 1 -11 -13 267.94 9.41
 -1 -11 13 281.09 8.02
 1 -11 -13 259.32 9.33
 1 -11 -13 275.53 8.21
 1 -11 -12 167.19 7.21
 -1 -11 12 164.31 6.45
 1 -11 -12 169.68 7.59
 1 -11 -12 169.44 6.84
 1 -11 -12 162.99 7.63
 1 11 -12 154.22 7.32
 1 -11 -11 273.26 9.7
 -1 -11 11 272.53 8.69
 1 -11 -11 283.49 10.13
 1 11 -11 276.92 9.91
 1 -11 -10 89.01 5.78
 1 -11 -10 86.95 5.55
 -1 -11 10 75.55 4.76
 -1 -11 9 452.89 11.53
 1 -11 -9 456.66 12.38
 1 11 -9 457.2 13.1
 1 -11 -9 513.42 25.88
 1 -11 -9 477.19 25.47
 -1 -11 9 491.86 27.39
 1 -11 -9 463.88 12.99
 1 -11 -8 581.03 13.68
 -1 -11 8 552.49 12.82
 1 11 -8 575.86 14.45
 1 -11 -8 612.97 27.14
 1 -11 -8 551.05 26.77
 -1 -11 8 602.7 29.6
 1 -11 -8 585.57 14.42
 1 -11 -7 88.62 5.23
 -1 -11 7 91.37 5.21
 1 11 -7 87.03 5.58
 1 -11 -7 89.26 10.02
 1 -11 -7 100.89 11.3
 -1 -11 7 72.6 10.56
 1 -11 -7 92.89 5.73
 1 -11 -6 231 8.21
 -1 -11 6 229.1 8.12
 1 11 -6 216.48 8.51
 1 -11 -6 242.17 9.02
 -1 -11 6 238.62 17.96
 1 -11 -6 227.9 16.09
 1 -11 -6 229.06 15.27
 1 -11 -5 9.92 1.93
 -1 -11 5 7.17 1.69
 -1 -11 5 6.53 3.08
 -1 -11 5 5.49 3.1
 1 -11 -5 6.64 2.83
 -1 -11 4 74.39 9
 -1 -11 4 94.73 10.74
 1 -11 -4 75.49 8.54
 -1 -11 3 28.08 5.12
 1 -11 -3 37.92 5.94
 -1 -11 2 474.7 20.95
 -1 -11 2 479.51 22.84
 1 -11 -2 449.37 19.19
 1 -11 -1 503.04 19.4
 -1 -11 1 519.58 21.18
 1 -11 -1 522.16 20.14
 1 -11 0 47.22 7.14
 -1 -11 0 50.01 6.64
 1 -11 0 49.6 6.48
 -1 -11 -1 757.75 23.7
 1 -11 1 703.27 27.25
 1 -11 1 697.35 24.31
 -1 -11 -2 819.57 27.59
 1 -11 2 868.46 30.51
 -1 -11 -3 425.52 20.75
 1 -11 3 465.75 23
 -1 -11 -4 620.27 25.55
 1 -11 4 614.53 28.01
 1 -11 4 596.2 26.6
 -1 -11 -5 30.85 3.06
 1 -11 5 20.59 5.71
 -1 -11 -5 25.63 5.47
 -1 -11 -5 23.43 2.64
 1 -11 5 30.45 6.35
 -1 -11 -5 27.07 2.87
 -1 -11 -5 30.08 3.14
 -1 -11 -6 2.25 1.24
 -1 -11 -6 2.1 0.99
 -1 -11 -6 2.67 1.14
 -1 -11 -6 0.34 1.96
 1 -11 6 2.78 4.03
 -1 -11 -6 1.48 1.01
 1 -11 6 3.52 1.06
 1 -11 6 -4.78 3.03
 -1 -11 -6 2.99 1.22
 -1 -11 -6 0.87 0.9
 -1 11 -6 2.16 1.56
 -1 -11 -6 1.79 0.79
 -1 -11 -7 6.37 1.62
 -1 -11 -7 9.41 2.02
 -1 -11 -7 9.42 1.82
 -1 -11 -7 9.43 2.67
 1 -11 7 6.03 3.76
 -1 -11 -7 9.51 2.06
 1 -11 7 9.02 1.71
 1 -11 7 10.02 4.14
 -1 -11 -7 7.49 1.46
 -1 11 -7 11.39 2.32
 -1 -11 -7 10.98 1.74
 -1 -11 -7 7.72 1.51
 -1 -11 -8 28.31 3.13
 -1 -11 -8 26.23 2.79
 1 -11 8 20.69 6.46
 -1 -11 -8 20.56 5.34
 -1 -11 -8 30.46 3.33
 1 -11 8 27.73 2.87
 -1 -11 -8 30.42 3.52
 -1 -11 -8 31.27 3.2
 1 -11 8 28.28 6.95
 -1 11 -8 27.36 3.55
 -1 -11 -8 28.91 2.84
 -1 -11 -8 30.52 3.17
 -1 -11 -8 28.29 2.96
 -1 -11 -9 35.3 3.52
 -1 -11 -9 37.27 3.49
 1 -11 9 29.99 6.94
 -1 -11 -9 39.42 7.76
 1 -11 9 37.4 3.37
 1 -11 9 30.74 3.06
 -1 -11 -9 40.01 3.86
 -1 -11 -9 33.5 3.35
 -1 -11 -9 36.55 3.33
 -1 11 -9 40.58 4.1
 -1 11 -9 36.64 6.97
 1 -11 9 22.29 5.73
 -1 -11 -9 35.92 3.78
 -1 -11 -9 37.25 3.46
 -1 -11 -9 34.78 3.31
 -1 -11 -10 290.73 9.56
 -1 -11 -10 290.6 10.08
 1 -11 10 273.96 8.63
 1 -11 10 291.17 9.42
 -1 -11 -10 271.39 9.03
 -1 -11 -10 300.56 9.54
 -1 -11 -10 289.86 10.51
 -1 -11 -10 308.98 9.02
 -1 -11 -10 282.36 9.58
 -1 11 -10 294.37 10.52
 -1 -11 -10 293.96 9.21
 -1 -11 -10 293.86 9.5
 -1 -11 -11 171.76 7.4
 -1 -11 -11 156.78 6.8
 1 -11 11 173.43 7.3
 1 -11 11 155.68 6.26
 -1 -11 -11 169.71 7.73
 -1 -11 -11 174.64 7.24
 -1 -11 -11 155.34 7.75
 -1 -11 -11 166.85 7.4
 -1 11 -11 167.17 7.92
 -1 -11 -11 168.12 7.08
 -1 -11 -11 165.22 7.02
 -1 -11 -12 583.72 13.49
 -1 -11 -12 573.41 12.85
 1 -11 12 561.22 11.39
 1 -11 12 586.31 13.24
 -1 -11 -12 577.04 13.98
 -1 -11 -12 598.82 13.07
 -1 -11 -12 570.82 14.52
 -1 11 -12 562.29 14.32
 -1 -11 -12 589.17 13.45
 -1 -11 -12 600.99 13.03
 -1 11 -12 577.7 14.45
 -1 -11 -13 320.39 9.78
 -1 -11 -13 327.94 9.12
 -1 11 -13 304.47 10.34
 -1 -11 -13 318.34 10.11
 1 -11 13 325.07 9.74
 -1 -11 -13 310.05 9.23
 -1 -11 -13 305.38 10.4
 -1 -11 -13 319.63 9.63
 -1 -11 -14 159.48 5.89
 -1 -11 -14 148.69 6.73
 -1 11 -14 146.59 6.94
 -1 -11 -14 150.25 6.12
 -1 -11 -14 150.26 7.07
 -1 -11 -14 150.15 6.32
 -1 -11 -15 36.54 3.35
 -1 11 -15 33.66 3.4
 -1 -11 -15 31.77 2.68
 -1 -11 -15 35.2 3.36
 -1 -11 -15 33.51 2.93
 -1 -11 -16 75.35 4.27
 -1 11 -16 70.49 4.25
 -1 -11 -16 72.19 3.63
 -1 -11 -16 71.39 4.23
 -1 -11 -16 74.41 3.74
 -1 -11 -17 14.02 1.43
 -1 11 -17 16.33 1.98
 -1 -11 -17 13.61 1.78
 -1 -11 -17 19.04 2.08
 -1 11 -18 -0.02 0.7
 -1 -11 -18 0.07 0.68
 -1 -11 -18 1.75 0.98
 1 -12 -18 153.75 4.2
 1 12 -17 61.06 2.65
 1 -12 -17 71.85 3
 1 -12 -17 69.47 3.39
 1 -12 -16 89.84 4.15
 1 12 -16 93.91 3.96
 1 -12 -16 98.64 4.14
 1 -12 -16 91.91 4.31
 1 -12 -15 166.5 6.26
 1 -12 -15 174.5 6.44
 1 12 -15 157.89 5.8
 1 -12 -15 176.57 6.11
 1 -12 -14 172.68 6.89
 1 12 -14 180.65 6.74
 1 -12 -14 186.6 7.12
 1 -12 -14 183.89 6.71
 1 -12 -13 30.36 3.23
 1 12 -13 28.47 3.08
 -1 -12 13 29.91 2.69
 1 -12 -13 29.94 3.27
 1 -12 -13 32.49 2.89
 1 -12 -13 32.43 3.16
 1 -12 -12 92.26 5.56
 1 12 -12 93.04 5.44
 -1 -12 12 97.4 5.07
 1 -12 -12 95.18 5.57
 -1 -12 12 101.07 5.05
 1 -12 -12 99.12 5.12
 1 -12 -12 95.36 5.36
 1 -12 -11 114.85 6.38
 1 12 -11 117.74 6.23
 -1 -12 11 119.01 5.83
 -1 -12 11 126.09 5.79
 1 -12 -11 124.37 6.41
 1 -12 -11 127.99 6.01
 1 -12 -11 123.9 6.14
 1 -12 -10 2.72 1.58
 -1 -12 10 3.71 1.27
 1 -12 -10 2.63 1.42
 1 -12 -10 2.05 1.29
 -1 -12 10 4.9 1.49
 1 -12 -9 3.1 1.21
 1 -12 -9 3.96 1.54
 -1 -12 9 2.61 1.28
 -1 -12 9 3.37 1.54
 1 -12 -9 2.05 1.33
 1 -12 -8 54.12 4.62
 1 -12 -8 48.55 4.03
 -1 -12 8 47.75 3.95
 -1 -12 8 48.43 4.05
 1 12 -8 49.9 4.45
 1 -12 -8 50.96 4.15
 1 -12 -7 86.35 5.22
 -1 -12 7 94.11 12.04
 1 -12 -7 77.57 9.76
 1 -12 -7 71.45 4.78
 -1 -12 7 78.67 4.95
 1 -12 -7 81.87 4.82
 -1 -12 7 80.38 5.11
 1 -12 -7 85.14 5.64
 1 12 -7 82.54 5.57
 1 -12 -6 510.95 12.31
 1 -12 -6 506.64 24.4
 -1 -12 6 566.27 28.33
 -1 -12 6 511.59 12.47
 1 -12 -6 517.69 12.41
 -1 -12 6 503.42 25.32
 -1 -12 6 524.3 12.82
 1 -12 -6 539.26 12.13
 1 -12 -6 524.71 13.67
 1 12 -6 488.14 12.98
 1 -12 -5 517.29 12.14
 -1 -12 5 548.13 27.23
 1 -12 -5 516.67 23.85
 -1 -12 5 518.71 12.47
 1 -12 -5 512.47 12.17
 -1 -12 5 544.51 25.36
 -1 -12 5 530.42 12.91
 1 -12 -5 534.7 12.22
 1 -12 -5 550.45 13.84
 1 12 -5 505.89 12.82
 -1 -12 4 378.2 10.56
 1 -12 -4 383.52 10.42
 1 -12 -4 408.48 10.68
 -1 -12 4 397.5 11.25
 -1 -12 4 391.15 20.79
 1 -12 -4 379.59 10.11
 1 -12 -4 415.89 20.72
 -1 -12 4 416.06 23.1
 -1 -12 3 312.76 9.49
 1 -12 -3 302.65 9
 -1 -12 3 302.69 9.73
 1 -12 -3 318.34 9.49
 -1 -12 3 323.26 18.41
 1 -12 -3 306.12 8.88
 1 -12 -3 309.94 17.08
 -1 -12 3 333.49 20.28
 -1 -12 2 25.28 5.12
 1 -12 -2 19.83 2.22
 1 -12 -2 17.24 2.33
 -1 -12 2 18.3 2.68
 1 -12 -2 22.8 2.63
 -1 -12 1 207.48 8.01
 1 -12 -1 209.9 7.87
 1 -12 0 49.96 3.89
 -1 -12 0 50.19 3.96
 -1 -12 0 49.64 3.79
 -1 -12 0 43.04 3.52
 -1 -12 -1 9.26 1.87
 1 -12 1 3.35 1.35
 -1 -12 -1 7.67 1.83
 1 -12 1 2.11 3.82
 -1 -12 -1 2.6 0.85
 -1 -12 -1 3.54 1.27
 -1 -12 -2 111.17 5.67
 -1 -12 -2 107.9 5.3
 1 -12 2 110.75 5.79
 -1 -12 -2 115.64 6.04
 1 -12 2 98.57 10.89
 -1 -12 -2 114.71 5.49
 -1 -12 -2 112.35 5.43
 -1 -12 -3 45.4 3.47
 -1 -12 -3 51.65 7.7
 -1 -12 -3 48.64 3.9
 -1 -12 -3 48.04 4.03
 1 -12 3 41.3 7.06
 -1 -12 -3 48.79 3.98
 -1 -12 -3 46.06 3.64
 -1 -12 -4 444.23 12.24
 -1 -12 -4 412.36 21.55
 -1 -12 -4 397.92 10.19
 -1 -12 -4 411.18 11.16
 1 -12 4 413.63 22.84
 -1 -12 -4 412.71 10.87
 -1 -12 -4 414.03 11.34
 -1 -12 -5 259.56 17.62
 -1 -12 -5 272.16 8.24
 -1 -12 -5 265.56 8.91
 -1 -12 -5 269.74 9.21
 1 -12 5 279.61 19.3
 -1 -12 -5 277.17 9.27
 -1 12 -5 255.77 9.39
 -1 -12 -5 276.93 9.84
 -1 -12 -6 126.67 6.77
 -1 -12 -6 135.58 5.99
 1 -12 6 125.67 13.58
 -1 -12 -6 126.82 12.8
 -1 -12 -6 127.67 6.48
 1 -12 6 141.08 14
 -1 -12 -6 128.99 6.39
 -1 12 -6 123.09 6.69
 -1 -12 -6 124.82 6.2
 -1 -12 -6 122.99 6.22
 -1 -12 -7 150.22 6.96
 -1 -12 -7 152.29 6.48
 -1 -12 -7 129.43 13.21
 1 -12 7 152.25 15.11
 -1 -12 -7 135.14 6.73
 1 -12 7 151.52 6.35
 -1 -12 -7 135.59 6.56
 -1 -12 -7 152.16 6.13
 -1 12 -7 136.88 7.11
 1 -12 7 135.84 13.99
 -1 -12 -7 144.32 7.33
 -1 -12 -7 140.65 6.22
 -1 -12 -8 129.68 6.17
 1 -12 8 133.89 6.09
 -1 -12 -8 135.05 6.8
 1 -12 8 123.35 6.02
 -1 -12 -8 123.65 5.89
 -1 -12 -8 125.56 6.4
 -1 -12 -8 127.25 6.92
 -1 -12 -8 130.07 6.12
 -1 12 -8 122.79 6.78
 -1 -12 -8 123.43 6.28
 -1 -12 -8 131.97 5.82
 -1 -12 -9 369.48 10.41
 1 -12 9 335.74 9.68
 -1 -12 -9 346.43 10.99
 1 -12 9 360.86 10.13
 -1 -12 -9 347.03 9.81
 -1 -12 -9 341.05 10.54
 -1 -12 -9 382.21 10.51
 -1 -12 -9 357.48 11.59
 -1 -12 -9 368.33 10.73
 -1 12 -9 350.78 11.32
 -1 -12 -9 365.62 9.86
 -1 -12 -10 302.49 9.56
 1 -12 10 296.12 9.2
 1 -12 10 281.18 8.69
 -1 -12 -10 286.84 9.9
 -1 -12 -10 299.37 9.05
 -1 -12 -10 295.29 9.62
 -1 -12 -10 299.34 8.81
 -1 -12 -10 295.67 9.11
 -1 -12 -10 278.63 10.23
 -1 -12 -10 292.31 9.44
 -1 12 -10 299.17 10.41
 -1 -12 -10 298.21 9.04
 -1 -12 -11 123.83 6.12
 -1 -12 -11 115.03 6.03
 1 -12 11 111.48 5.27
 1 -12 11 113.89 5.76
 -1 -12 -11 116.31 6.29
 -1 -12 -11 113.54 5.82
 -1 12 -11 120.83 6.68
 -1 -12 -11 122.2 5.76
 -1 -12 -11 118.11 5.7
 -1 -12 -11 118.19 6.65
 -1 -12 -12 34.37 3.29
 1 -12 12 32.77 2.76
 -1 -12 -12 37.89 3.63
 -1 -12 -12 31.98 3
 -1 12 -12 34.31 3.7
 -1 -12 -12 35.15 3.64
 -1 -12 -12 34.35 2.99
 -1 -12 -13 14.89 1.96
 -1 -12 -13 16.03 2.36
 -1 -12 -13 18.49 2.64
 -1 -12 -13 16.81 2.07
 -1 12 -13 12.71 2.28
 -1 -12 -13 14.14 2.53
 -1 -12 -14 33.73 3.34
 -1 -12 -14 39.85 3.53
 -1 -12 -14 38.68 2.81
 -1 12 -14 37.59 3.36
 -1 -12 -14 41.51 3.33
 -1 -12 -14 34.01 2.65
 -1 -12 -15 126.22 5.64
 1 -12 15 116.55 4.47
 -1 12 -15 123.03 5.46
 -1 -12 -15 120.69 5.34
 -1 -12 -15 124.24 5.07
 -1 -12 -15 117.67 4.48
 -1 -12 -16 31.95 2.63
 -1 -12 -16 28.67 2.15
 -1 -12 -16 23.86 2.33
 -1 12 -16 22.38 2.25
 -1 -12 -17 64.15 3.1
 -1 -12 -17 57.98 3.08
 -1 12 -17 57.07 2.97
 -1 -12 -18 168.3 3.95
 1 -13 -17 3.7 0.81
 1 -13 -16 1.57 0.96
 1 -13 -16 0.81 0.83
 1 -13 -15 0.49 0.98
 1 -13 -15 -0.21 0.98
 1 13 -14 48.4 3.07
 1 -13 -14 61.65 3.22
 1 -13 -14 58.93 3.74
 1 -13 -14 60.79 3.68
 1 -13 -13 55.94 3.91
 1 -13 -13 59.81 3.62
 1 13 -13 55.11 3.57
 -1 -13 13 59.02 3.42
 1 -13 -13 60.78 3.97
 1 -13 -13 54.8 3.95
 1 -13 -12 144.89 6.43
 -1 -13 12 135 5.53
 1 -13 -12 135.02 5.72
 1 13 -12 137.85 6
 -1 -13 12 130.03 5.49
 1 -13 -12 135.15 6.06
 1 -13 -12 133.73 6.38
 1 -13 -11 244.62 8.51
 -1 -13 11 244.54 7.84
 1 -13 -11 240.53 7.99
 -1 -13 11 249.48 8.07
 1 13 -11 244.01 8.35
 1 -13 -11 250.19 7.21
 1 -13 -11 261.71 8.63
 1 -13 -11 242.42 8.91
 1 -13 -10 167.75 7.23
 -1 -13 10 158.37 6.64
 1 -13 -10 163.59 6.77
 1 -13 -10 168.64 7.13
 1 -13 -10 162.53 7.52
 -1 -13 10 161.03 6.83
 1 13 -10 152.77 6.82
 1 -13 -9 228.56 8.46
 -1 -13 9 228.91 8.15
 1 -13 -9 236.33 8.45
 1 -13 -9 242.48 9.28
 -1 -13 9 232.09 8.35
 -1 -13 8 294.41 9.37
 1 -13 -8 299.5 9.65
 -1 -13 8 299.93 9.67
 1 -13 -8 300.72 9.6
 1 -13 -8 297.26 10.35
 -1 -13 7 288.87 9.7
 1 -13 -7 314.47 9.29
 1 13 -7 286.99 9.99
 1 -13 -7 291.33 9.4
 -1 -13 7 302.57 9.65
 1 -13 -7 293.51 9.47
 -1 -13 6 105.23 5.93
 1 -13 -6 115.36 5.7
 1 13 -6 105.81 6
 1 -13 -6 103.15 5.57
 -1 -13 6 103.85 5.75
 1 -13 -6 109.56 5.74
 -1 -13 5 1.11 1.3
 1 -13 -5 2.51 0.96
 1 13 -5 -0.25 1.29
 1 -13 -5 2.2 1.29
 -1 -13 5 0.18 2.38
 1 -13 -5 1.95 0.99
 -1 -13 5 1.97 1.47
 -1 -13 4 62.76 4.65
 1 -13 -4 69.07 4.6
 1 -13 -4 62.65 4.25
 1 -13 -4 68.77 4.47
 -1 -13 4 66.29 4.54
 -1 -13 3 138.67 6.77
 1 -13 -3 137.78 6.44
 1 -13 -3 132.95 5.96
 -1 -13 3 130.77 6.3
 1 -13 -3 132.17 6.02
 -1 -13 2 133.25 6.71
 1 -13 -2 135.19 6.49
 1 -13 -2 133.05 5.98
 -1 -13 2 130.04 6.27
 1 -13 -2 132.16 5.78
 -1 -13 1 134.32 6.69
 1 -13 -1 145.88 6.68
 -1 -13 1 132.62 5.69
 -1 -13 1 139.43 6.44
 -1 -13 1 140.1 6.36
 1 -13 -1 138.26 6.02
 -1 -13 0 128.68 6.07
 -1 -13 0 137.64 6
 -1 -13 0 134.91 6.69
 1 -13 0 138.7 6.64
 -1 -13 0 137.59 6.38
 -1 -13 0 142.53 6.03
 -1 -13 -1 187.8 7.52
 -1 -13 -1 190.13 7.17
 -1 -13 -1 190.12 7.17
 -1 -13 -1 196.93 8.1
 1 -13 1 200.84 8
 -1 -13 -1 199.03 7.51
 -1 -13 -1 195.26 7.24
 1 -13 2 1278.35 39.59
 -1 -13 -2 1253.03 17.96
 -1 -13 -2 1264.87 19.54
 -1 -13 -2 1215.5 18.39
 1 -13 2 1247.28 19.9
 -1 -13 -2 1268.79 20.3
 -1 -13 -2 1265.99 18.75
 -1 -13 -2 1234.36 18.42
 1 -13 3 277.22 18.97
 -1 -13 -3 274.69 9.17
 -1 -13 -3 278.11 8.99
 -1 13 -3 272.98 9.36
 -1 -13 -3 287.4 9.76
 1 -13 3 264.32 9.18
 -1 -13 -3 270.01 8.54
 -1 -13 -3 281.73 9.03
 1 -13 4 422.73 23.77
 -1 -13 -4 401.71 11.28
 -1 13 -4 392.89 11.43
 -1 -13 -4 403.57 11
 -1 -13 -4 417.38 11.64
 1 -13 4 404.27 11.46
 -1 -13 -4 422.76 11.15
 -1 -13 -4 422.19 10.59
 -1 -13 -5 14.95 4.3
 -1 -13 -5 11.21 2.07
 -1 13 -5 11.75 2.33
 -1 -13 -5 16.14 2.49
 -1 -13 -5 14.81 2.61
 -1 -13 -5 11.62 2.09
 -1 -13 -5 10.64 2.01
 -1 -13 -6 44.59 3.89
 -1 13 -6 47.52 4.29
 -1 -13 -6 50.37 4.11
 -1 -13 -6 48.74 4
 -1 -13 -6 51.78 4.5
 -1 -13 -6 39.43 3.64
 1 -13 7 7.7 1.82
 -1 -13 -7 5.02 1.67
 -1 -13 -7 7.6 1.54
 -1 -13 -7 8 2.31
 -1 -13 -7 5.15 1.55
 -1 -13 -7 5.64 1.74
 -1 13 -7 10.27 2.38
 -1 -13 -7 10.87 1.69
 1 -13 8 2.42 1.29
 -1 -13 -8 1.64 1.41
 -1 -13 -8 2.67 1.1
 -1 -13 -8 1.88 1.43
 -1 -13 -8 1.21 1.21
 -1 -13 -8 1.81 1.34
 -1 13 -8 2.55 1.62
 -1 -13 -8 3.04 1.23
 -1 -13 -9 6.31 1.92
 1 -13 9 7.95 1.81
 -1 -13 -9 5.44 2
 -1 -13 -9 5.26 1.73
 -1 -13 -9 6.21 1.5
 -1 13 -9 5.73 1.98
 -1 -13 -9 5.16 1.63
 1 -13 10 114.47 5.48
 -1 -13 -10 122.39 6.33
 -1 -13 -10 123.29 6.66
 -1 -13 -10 127.21 6.21
 -1 -13 -10 131.19 5.74
 -1 -13 -10 134.09 6.3
 -1 13 -10 117.97 6.46
 1 -13 11 222.66 7.24
 -1 -13 -11 233.87 8.46
 -1 -13 -11 235.44 7.96
 -1 -13 -11 227.01 8.71
 -1 -13 -11 233.63 8.19
 -1 -13 -11 242.6 7.23
 1 -13 12 430.35 9.27
 -1 -13 -12 445.99 11.28
 -1 -13 -12 425.05 10.15
 -1 13 -12 415.86 11.11
 -1 -13 -12 435.76 11.64
 -1 -13 -12 436.4 10.7
 -1 -13 -13 169.37 6.73
 -1 -13 -13 166.56 5.96
 -1 13 -13 151.28 6.39
 1 -13 13 152.89 5.86
 -1 -13 -13 172.83 7.01
 -1 -13 -13 172.69 6.43
 -1 -13 -14 88.56 4.61
 -1 -13 -14 90.33 3.88
 -1 13 -14 80.06 4.32
 1 -13 14 81.05 3.84
 -1 -13 -14 90.82 4.76
 -1 -13 -14 92.52 4.4
 -1 13 -15 32.11 2.57
 1 -13 15 29.9 2.07
 -1 -13 -15 33.19 2.63
 -1 -13 -15 33.31 2.73
 -1 -13 -15 36.14 2.52
 -1 -13 -16 90.38 3.73
 -1 -13 -16 81.61 3.06
 -1 13 -16 80.76 3.4
 -1 -13 -17 37.2 2.02
 1 -14 -16 199.36 4.64
 1 -14 -16 204.52 4.3
 -1 -14 16 192.95 4.08
 1 -14 -15 44.74 2.55
 1 -14 -15 43.47 2.62
 1 -14 -14 77.85 3.22
 1 -14 -14 77.42 3.75
 1 -14 -14 80.58 3.75
 -1 -14 13 160.89 4.94
 1 -14 -13 160.07 5.29
 1 -14 -13 161.21 5.81
 1 -14 -13 170.42 5.95
 -1 -14 12 71.14 3.77
 1 -14 -12 78.14 4.14
 1 -14 -12 74.29 4.27
 -1 -14 12 66.51 3.67
 1 -14 -12 73.01 4.22
 -1 -14 11 2.51 1.19
 1 -14 -11 2.52 1.3
 -1 -14 11 0.96 1.06
 1 -14 -11 2.15 0.93
 1 -14 -11 3 1.23
 1 -14 -11 5.24 1.66
 -1 -14 10 181.85 6.91
 1 -14 -10 191.74 7.06
 -1 -14 10 182.27 6.8
 1 -14 -10 181.59 7.04
 1 -14 -10 191.38 7.22
 -1 -14 9 4.48 1.49
 1 -14 -9 3.42 1.46
 1 -14 -9 5.15 1.6
 1 -14 -9 3.58 1.54
 -1 -14 9 3.79 1.47
 1 -14 -8 2.34 1.32
 -1 -14 8 4.06 1.59
 1 -14 -8 5.08 1.51
 -1 -14 8 6.03 1.94
 1 -14 -7 12.69 2.18
 -1 -14 7 16.49 2.47
 1 -14 -7 12.1 2.06
 -1 -14 7 16.79 2.63
 1 -14 -6 451.75 11.4
 -1 -14 6 470.07 11.92
 1 -14 -6 444.68 11.3
 -1 -14 6 440.47 11.91
 1 -14 -6 473.69 11.34
 -1 -14 5 365.82 10.54
 1 -14 -5 346.87 10.02
 1 -14 -5 358.23 9.95
 1 -14 -5 369.14 10.27
 -1 -14 5 356.37 10.85
 -1 -14 4 476.63 12.19
 1 -14 -4 497.53 11.7
 1 -14 -4 479.62 11.32
 -1 -14 4 493.01 12.87
 1 -14 -4 492.87 12.07
 1 -14 -3 133.17 6.1
 -1 -14 3 126.84 6.28
 1 -14 -3 136.08 5.93
 1 -14 -3 134.66 6.43
 -1 -14 3 137.38 6.82
 1 -14 -2 219.05 7.6
 -1 -14 2 233.93 8.36
 -1 -14 2 214.69 8.57
 1 -14 -2 223.74 8.36
 -1 -14 2 217.84 8.18
 1 -14 -2 211.94 7.23
 -1 -14 1 33.96 3.51
 1 -14 -1 34.63 3.4
 -1 -14 1 32.17 2.84
 -1 -14 1 29.35 3.05
 -1 -14 1 32.88 3.18
 -1 -14 0 95.95 5.19
 -1 -14 0 100.31 5.09
 1 -14 0 101.29 5.72
 -1 -14 0 101.79 5.94
 1 -14 0 96.2 5.05
 -1 -14 0 100.78 5.54
 -1 -14 0 101.76 5.04
 -1 -14 -1 36.94 3.25
 -1 -14 -1 37.37 3.21
 1 -14 1 38.83 3.32
 -1 -14 -1 39.32 3.48
 -1 -14 -1 40.97 3.37
 -1 -14 -1 44.43 4.01
 1 -14 1 43.05 3.79
 -1 -14 -2 3.21 1.46
 -1 -14 -2 5.9 1.39
 1 -14 2 5.25 1.78
 -1 -14 -2 2.41 1.51
 -1 -14 -2 4.1 1.44
 -1 -14 -2 1.68 1.22
 -1 -14 -2 -0.51 1.01
 -1 -14 -3 100.61 5.6
 -1 -14 -3 96.78 5.34
 1 -14 3 96 5.62
 -1 -14 -3 107.32 6.04
 -1 -14 -3 104.58 5.32
 -1 -14 -3 96.03 5.26
 -1 -14 -4 395.64 11.05
 -1 14 -4 388.48 11.09
 -1 -14 -4 386.78 10.65
 -1 -14 -4 401.4 11.43
 1 -14 4 402.2 11.52
 -1 -14 -4 414 10.28
 -1 -14 -4 399.52 10.81
 -1 -14 -5 394.76 11.21
 1 -14 5 389.37 11.31
 -1 14 -5 379.53 11.1
 -1 -14 -5 392.51 10.88
 -1 -14 -5 398.25 10.85
 -1 -14 -5 396.43 11.13
 1 -14 6 242.28 8.93
 -1 -14 -6 237.05 8.6
 -1 14 -6 232.76 8.81
 -1 -14 -6 241.51 8.55
 -1 -14 -6 237.44 8.44
 -1 -14 -6 233.5 8.62
 1 -14 6 232.26 8.32
 1 -14 7 87.86 5.43
 -1 14 -7 77.3 5.21
 -1 -14 -7 89.64 5.22
 -1 -14 -7 85.38 5.17
 1 -14 7 81.83 4.87
 -1 -14 -7 85.75 5.33
 1 -14 8 231.42 7.96
 -1 -14 -8 231.77 8.51
 -1 14 -8 226.04 8.6
 -1 -14 -8 225.8 8.16
 1 -14 8 225.58 8.39
 -1 -14 -8 240.47 8.47
 -1 -14 -8 223.37 7.83
 -1 -14 -8 246.43 9.25
 1 -14 9 114.62 5.46
 -1 -14 -9 119.73 6.06
 -1 -14 -9 118.99 5.85
 -1 14 -9 111.33 6.03
 1 -14 9 119.12 6.01
 -1 -14 -9 114.63 5.41
 -1 -14 -9 122.24 5.99
 -1 -14 -9 118.34 6.39
 -1 -14 -10 278.59 8.95
 1 -14 10 259.3 7.81
 -1 -14 -10 280.92 8.63
 1 -14 10 273.94 8.63
 -1 -14 -10 281.12 7.91
 -1 -14 -10 280.1 8.82
 -1 -14 -10 274.84 9.43
 -1 -14 -11 22.37 2.69
 1 -14 11 25.66 2.44
 -1 -14 -11 25.11 2.61
 -1 14 -11 21.06 2.64
 1 -14 11 21.06 2.53
 -1 -14 -11 25.08 2.32
 -1 -14 -11 26.01 2.73
 -1 -14 -11 22.83 2.83
 1 -14 12 73.74 3.59
 -1 -14 -12 76.62 4.42
 -1 -14 -12 77.88 4.18
 -1 14 -12 69.05 4.19
 1 -14 12 71.57 3.98
 -1 -14 -12 81.5 4.44
 -1 -14 -12 79.99 4.72
 -1 -14 -13 16.47 2.17
 -1 -14 -13 18.99 2.03
 1 -14 13 13.45 1.71
 -1 14 -13 15.79 2.01
 -1 -14 -13 18.43 2.25
 -1 14 -14 81.42 3.76
 1 -14 14 91.68 3.57
 -1 -14 -14 90.25 3.39
 -1 -14 -14 90.83 4.1
 -1 -14 -14 96.3 4.02
 -1 -14 -15 25.56 2.12
 -1 -14 -15 25.32 1.86
 -1 14 -15 24.51 1.82
 -1 -14 -16 155.14 3.95
 1 -15 -15 -0.09 0.52
 -1 -15 15 0.46 0.5
 1 -15 -15 0.53 0.6
 1 -15 -14 63.23 2.9
 -1 -15 14 63.98 2.88
 1 -15 -14 67.38 3.01
 1 -15 -14 65.85 2.41
 1 -15 -13 64.45 3.03
 1 -15 -13 56.22 3.06
 1 -15 -13 65.1 3.3
 -1 -15 12 6.2 1.14
 1 -15 -12 4.76 1.28
 1 -15 -12 6.02 1.3
 1 -15 -12 5.37 1.29
 -1 -15 11 316.31 7.71
 1 -15 -11 337.32 8.14
 1 -15 -11 325.25 8.25
 -1 -15 11 318.51 7.79
 1 -15 -11 339.65 7.13
 1 -15 -11 324.35 8.24
 -1 -15 10 159.65 5.97
 1 -15 -10 167.74 6.17
 -1 -15 10 163.22 6
 1 -15 -10 167.16 6.2
 1 -15 -10 171.98 6.33
 1 -15 -10 175.35 5.71
 -1 -15 9 50.91 3.67
 1 -15 -9 55.31 3.75
 1 -15 -9 48.81 3.54
 -1 -15 9 59.19 3.9
 1 -15 -9 55.3 3.8
 -1 -15 8 472.52 11.29
 1 -15 -8 455.57 10.83
 1 -15 -8 456.19 10.75
 -1 -15 8 480.46 11.11
 1 -15 -8 458.98 10.82
 -1 -15 7 39.21 3.51
 1 -15 -7 33.25 3.21
 -1 -15 7 34.08 3.25
 1 -15 -7 35.27 3.17
 1 -15 -7 34.16 3.12
 1 -15 -6 84.11 4.65
 -1 -15 6 80.88 5.06
 1 -15 -6 79.83 4.74
 1 -15 -6 72.41 4.39
 -1 -15 6 81.25 4.9
 1 -15 -6 83.89 4.71
 1 -15 -5 5.94 1.55
 -1 -15 5 8.29 2.07
 1 -15 -5 4.88 1.39
 1 -15 -5 3.98 1.44
 -1 -15 5 5.04 1.84
 -1 -15 4 1.74 1.26
 1 -15 -4 2.22 0.99
 -1 -15 4 4.82 1.59
 1 -15 -4 3.98 1.39
 -1 -15 4 4.72 1.83
 1 -15 -4 2.96 1.49
 1 -15 -3 61.23 3.8
 -1 -15 3 56.84 4.19
 -1 -15 3 46.06 3.8
 1 -15 -3 51.88 3.57
 -1 -15 3 44.96 4.05
 1 -15 -3 54.8 4.15
 -1 -15 2 24.54 2.79
 1 -15 -2 30.96 2.92
 -1 -15 2 27.21 3.28
 1 -15 -2 27.43 3.11
 -1 -15 2 28.81 3.02
 1 -15 -2 29.96 2.73
 -1 -15 1 83.4 5.37
 1 -15 -1 79.76 5.05
 -1 -15 1 80.7 4.29
 -1 -15 1 78.54 4.8
 -1 -15 1 82.3 4.89
 -1 -15 0 206.48 8.32
 1 -15 0 204.48 8.02
 -1 -15 0 211.48 7.19
 1 -15 0 214.35 7.09
 1 -15 0 214.36 7.23
 -1 -15 0 214.79 7.78
 -1 -15 0 217.22 7.67
 -1 -15 -1 48.82 3.61
 -1 -15 -1 48.67 3.57
 1 -15 1 44.4 3.18
 1 -15 1 47.74 4
 -1 -15 -1 50.26 4.25
 -1 -15 -1 44.56 3.58
 1 -15 1 46.91 3.51
 -1 -15 -1 46.83 3.42
 -1 -15 -2 292.82 8.45
 -1 -15 -2 283.46 8.64
 -1 -15 -2 288.82 9.7
 1 -15 2 287.53 9.51
 1 -15 2 282.26 8.6
 -1 -15 -2 297.06 8.85
 -1 -15 -2 281.64 8.49
 1 -15 3 45.92 3.78
 -1 -15 -3 41.95 3.53
 -1 -15 -3 37.01 3.63
 1 -15 3 42.75 3.91
 -1 -15 -3 44.52 3.41
 -1 -15 -3 40.46 3.36
 1 -15 4 103.54 5.81
 -1 -15 -4 103.71 5.74
 -1 15 -4 100.97 5.38
 -1 -15 -4 98.71 5.29
 -1 -15 -4 98.47 5.46
 1 -15 4 98.06 5.31
 -1 -15 -4 106.52 5.42
 1 -15 5 19.13 2.68
 -1 -15 -5 20.63 2.65
 -1 15 -5 19.79 2.54
 -1 -15 -5 19.66 2.49
 -1 -15 -5 23.73 2.91
 1 -15 5 20.27 2.63
 -1 -15 -5 21.32 2.58
 1 -15 6 90.21 5.33
 -1 -15 -6 98.04 5.28
 -1 15 -6 95.28 5.27
 -1 -15 -6 100.38 5.48
 1 -15 6 94.55 5.19
 -1 -15 -6 100 5.34
 1 -15 7 16.17 2.5
 -1 -15 -7 17.07 2.44
 -1 15 -7 15.87 2.45
 -1 -15 -7 16.27 2.49
 1 -15 7 18.09 2.45
 -1 -15 -7 18.22 2.48
 -1 -15 -7 18.87 2.41
 1 -15 8 6.52 1.82
 -1 -15 -8 7.49 1.77
 -1 15 -8 6.1 1.7
 -1 -15 -8 7.2 1.64
 1 -15 8 7.67 1.73
 -1 -15 -8 8.22 1.87
 -1 -15 -8 4.6 1.37
 1 -15 9 37.93 3.26
 -1 -15 -9 35.86 3.14
 1 -15 9 31.87 2.79
 -1 -15 -9 39.73 3.35
 -1 -15 -9 34.83 3.23
 -1 -15 -9 31.2 2.83
 1 -15 10 66.93 4.07
 -1 15 -10 72.54 4.28
 -1 -15 -10 67.1 3.99
 1 -15 10 64.48 3.68
 -1 -15 -10 69.58 4.22
 -1 -15 -10 79.27 4.43
 -1 -15 -10 77.81 3.9
 1 -15 11 72.66 3.95
 -1 15 -11 72.04 3.99
 -1 -15 -11 80.96 4.11
 -1 -15 -11 79.38 4.26
 1 -15 11 73.75 3.62
 -1 -15 -11 78.06 3.48
 -1 -15 -11 79.14 4.18
 -1 15 -12 277.31 7.08
 1 -15 12 290.08 7.03
 -1 -15 -12 300.06 7.1
 -1 -15 -12 302.8 7.69
 1 -15 12 291.55 6.37
 -1 -15 -12 312.78 7.6
 1 -15 13 97.78 3.63
 -1 15 -13 101.32 3.82
 -1 -15 -13 104.81 3.75
 -1 -15 -13 108.49 4.3
 -1 -15 -13 114.75 4.25
 1 -15 14 171.22 3.85
 -1 -15 -14 184.77 4.92
 -1 -15 -14 188.91 4.72
 -1 -15 -14 179.11 3.78
 1 -15 15 39.64 1.89
 1 -16 -13 81.96 2.93
 1 -16 -13 79.2 2.64
 -1 -16 13 81.43 3.05
 1 -16 -13 87.74 3.17
 1 -16 -12 35.92 2.24
 1 -16 -12 41.99 2.39
 -1 -16 12 37.32 1.92
 -1 -16 12 40.49 2.48
 1 -16 -12 41.25 2.52
 1 -16 -11 4.98 1.14
 1 -16 -11 5.12 1.11
 -1 -16 11 4.84 1.05
 -1 -16 11 4.26 1.21
 1 -16 -11 4.97 1.19
 1 -16 -10 25.44 2.22
 -1 -16 10 26.41 2.29
 1 -16 -10 24.42 2.23
 -1 -16 10 23.95 2.16
 -1 -16 10 27.88 2.52
 1 -16 -10 26.4 2.37
 1 -16 -10 28.52 2.19
 1 -16 -9 29.07 2.47
 -1 -16 9 27.31 2.49
 1 -16 -9 26.35 2.51
 -1 -16 9 30.34 2.66
 -1 -16 9 31.05 2.88
 1 -16 -9 28.35 2.33
 1 -16 -9 33.89 2.71
 -1 -16 8 108.72 4.98
 1 -16 -8 111.66 4.87
 1 -16 -8 114.98 5.13
 -1 -16 8 112.25 5.24
 1 -16 -8 111.01 4.9
 1 -16 -8 120.33 4.99
 -1 -16 8 112.1 5.1
 -1 -16 7 16.15 2.22
 1 -16 -7 12.99 1.83
 -1 -16 7 15.12 2.21
 -1 -16 7 17.76 2.35
 1 -16 -7 16.97 2.14
 1 -16 -7 17.25 2.25
 -1 -16 6 540.22 11.62
 1 -16 -6 531.2 10.93
 1 -16 -6 542.65 11.39
 -1 -16 6 529.29 11.86
 -1 -16 6 542.7 11.74
 1 -16 -6 531.36 10.89
 -1 -16 5 73.47 4.46
 1 -16 -5 69.06 4.22
 -1 -16 5 71.06 4.62
 1 -16 -5 73.16 4.22
 -1 -16 5 67.64 4.3
 1 -16 -5 68.76 3.96
 -1 -16 4 194.25 7.18
 1 -16 -4 183.45 6.69
 1 -16 -4 191.48 6.99
 -1 -16 4 183.62 7.36
 -1 -16 4 187.44 7.07
 -1 -16 4 182.6 6.03
 1 -16 -4 191.45 6.47
 -1 -16 3 334.32 9.41
 1 -16 -3 328.21 8.15
 1 -16 -3 307.34 8.64
 1 -16 -3 316.33 9.17
 -1 -16 3 332.66 9.95
 -1 -16 3 305.27 8.99
 1 -16 -3 334.69 8.43
 -1 -16 3 318.62 8.36
 -1 -16 2 168.93 6.64
 1 -16 -2 164.69 6.08
 1 -16 -2 156.72 6.08
 -1 -16 2 154.63 6.87
 1 -16 -2 157.59 6.65
 -1 -16 2 161.14 6.53
 -1 -16 2 154.72 6.08
 1 -16 -1 104.93 5.53
 -1 -16 1 106.78 5.8
 1 -16 -1 104.96 4.86
 -1 -16 1 105.57 5.27
 -1 -16 1 111.69 5.34
 1 -16 -1 108.28 5.12
 1 -16 0 82.92 4.94
 -1 -16 0 88.73 5.27
 1 -16 0 86.62 4.26
 -1 -16 0 88.61 4.35
 -1 -16 0 91.77 4.89
 -1 -16 0 88.68 4.77
 1 -16 0 85.64 4.67
 -1 -16 -1 6.46 1.27
 1 -16 1 7.49 1.58
 -1 -16 -1 7.36 1.49
 -1 -16 -1 7.36 2.01
 1 -16 1 8.1 1.81
 1 -16 1 5.51 1.32
 -1 -16 -1 6.13 1.45
 -1 -16 -1 8.86 1.52
 -1 -16 -2 39.41 2.99
 1 -16 2 43.19 3.44
 -1 -16 -2 36.37 3.07
 -1 -16 -2 38.33 3.59
 1 -16 2 43.44 3.7
 1 -16 2 40.23 3.13
 -1 -16 -2 38.11 3.05
 -1 -16 -2 41.65 3.12
 1 -16 3 13.55 2.14
 -1 -16 -3 16.56 2.26
 -1 -16 -3 14.19 2.29
 1 -16 3 13.84 2.26
 1 -16 3 14.36 1.99
 -1 -16 -3 13.86 1.8
 -1 -16 -3 16.87 2.13
 1 -16 4 281.84 8.55
 -1 -16 -4 283.46 8.39
 -1 -16 -4 287.66 9.04
 1 -16 4 283.12 8.98
 1 -16 4 265.74 8.04
 -1 -16 -4 284.93 8.27
 -1 -16 -4 293.87 8.79
 1 -16 5 22.08 2.54
 -1 -16 -5 21.9 2.53
 1 -16 5 26.28 3.03
 1 -16 5 23.78 2.55
 -1 -16 -5 25.12 2.63
 -1 -16 -5 23.48 2.69
 1 -16 6 451.47 11.01
 -1 -16 -6 447.23 10.42
 1 -16 6 441.48 10.37
 -1 -16 -6 437.88 10.23
 -1 -16 -6 442.25 10.35
 1 -16 7 250.22 8.01
 -1 -16 -7 251.1 7.75
 -1 -16 -7 260.96 7.98
 1 -16 7 247.4 7.52
 -1 -16 -7 258.19 7.66
 -1 -16 -7 259.88 7.83
 1 -16 8 281.98 8.14
 -1 -16 -8 289.34 8.03
 1 -16 8 277.59 7.64
 -1 -16 -8 289.37 8.16
 -1 -16 -8 290.38 8.05
 -1 -16 -8 287.44 7.76
 -1 16 -9 63.2 3.61
 1 -16 9 68.52 3.93
 -1 -16 -9 73.71 4.02
 -1 -16 -9 72.68 3.99
 1 -16 9 66.95 3.63
 -1 -16 -9 69.9 3.64
 -1 -16 -9 70.76 3.92
 1 -16 10 29.34 2.45
 -1 16 -10 26.01 2.22
 -1 -16 -10 34.11 2.66
 -1 -16 -10 30.98 2.56
 1 -16 10 29.56 2.29
 -1 -16 -10 30.98 2.51
 -1 -16 -10 31.51 2.29
 -1 -16 -11 1.73 1.01
 1 -16 11 0.44 0.62
 -1 -16 -11 3.55 1.23
 1 -16 11 2.27 0.96
 -1 16 -11 -0.13 0.83
 -1 -16 -11 0.02 0.63
 -1 -16 -11 0.68 0.92
 1 -16 12 29.77 1.97
 -1 -16 -12 31.5 2.2
 -1 -16 -12 32.95 2.23
 -1 -16 -12 33.08 2.17
 -1 -16 -13 16.45 1.21
 -1 -16 -13 19.07 1.53
 1 -16 13 19.59 1.59
 1 -17 -12 42.46 1.91
 -1 -17 12 41.05 1.94
 1 -17 -11 51.86 2.4
 -1 -17 11 52.38 2.58
 1 -17 -11 54.42 2.51
 1 -17 -10 217.98 5.43
 -1 -17 10 202.39 4.92
 -1 -17 10 206.74 5.51
 1 -17 -10 214.9 5.38
 1 -17 -10 212.66 4.51
 1 -17 -9 75.8 3.49
 -1 -17 9 72.15 3.37
 -1 -17 9 77.18 3.63
 1 -17 -9 70.73 3.09
 1 -17 -9 78.73 3.45
 -1 -17 8 331.18 7.59
 1 -17 -8 324.7 7.44
 -1 -17 8 313.01 7.45
 -1 -17 8 342.03 7.85
 1 -17 -8 321.63 7.19
 1 -17 -8 314.22 7.04
 -1 -17 7 20.03 2.16
 1 -17 -7 19.8 2.11
 -1 -17 7 18.99 2.19
 -1 -17 7 23.18 2.39
 1 -17 -7 21.23 2.19
 1 -17 -7 17.93 1.83
 -1 -17 6 37.24 2.94
 1 -17 -6 39 2.87
 -1 -17 6 43.67 3.27
 -1 -17 6 36.82 3
 1 -17 -6 38.94 2.7
 -1 -17 5 23.59 2.45
 1 -17 -5 20.75 2.17
 -1 -17 5 25.63 2.67
 -1 -17 5 21.07 2.4
 1 -17 -5 25.3 2.2
 -1 -17 4 2.16 1.41
 1 -17 -4 1.27 1.07
 1 -17 -4 1.53 1.32
 -1 -17 4 2.37 1.57
 -1 -17 4 3.69 1.64
 -1 -17 4 0.51 0.59
 1 -17 -4 1.68 0.84
 -1 -17 3 51.19 3.61
 1 -17 -3 45.77 3.14
 -1 -17 3 48.71 3.77
 1 -17 -3 46.57 3.41
 -1 -17 3 47.2 3.43
 -1 -17 3 44.31 2.87
 -1 -17 2 3.94 1.49
 1 -17 -2 4.46 1.19
 1 -17 -2 6.08 1.36
 1 -17 -2 7.47 1.92
 -1 -17 2 3.17 1.65
 -1 -17 2 4.56 1.46
 -1 -17 2 2.69 1.02
 1 -17 -1 116.09 4.89
 -1 -17 1 119.48 5.19
 1 -17 -1 117.05 4.62
 1 -17 -1 117.88 5.41
 -1 -17 1 112.66 5.53
 -1 -17 1 104.44 4.83
 -1 -17 1 112.06 4.89
 -1 -17 0 138.29 5.42
 1 -17 0 142.06 5.56
 -1 -17 0 139.27 4.89
 1 -17 0 136.08 4.76
 1 -17 0 133.09 5.83
 -1 -17 0 136.3 6.04
 -1 -17 0 136.21 5.37
 -1 -17 0 128.45 5.38
 -1 -17 -1 103.59 4.5
 1 -17 1 95.59 4.67
 -1 -17 -1 95.31 4.23
 -1 -17 -1 90.53 4.9
 1 -17 1 95.71 4.95
 -1 -17 -1 89.36 4.23
 -1 -17 -1 88.91 4.56
 1 -17 2 253.87 7.56
 -1 -17 -2 235.99 6.83
 -1 -17 -2 229.8 7.72
 1 -17 2 235.03 7.75
 1 -17 2 240.6 6.71
 -1 -17 -2 243.66 6.72
 -1 -17 -2 243.91 7.51
 -1 -17 -2 239.02 6.49
 1 -17 3 39.25 3.2
 -1 -17 -3 35.71 2.82
 1 -17 3 33.06 3.17
 -1 -17 -3 39.28 3.39
 1 -17 3 36.74 2.8
 -1 -17 -3 37.41 3.14
 -1 -17 -3 37.13 2.71
 1 -17 4 280.74 7.86
 -1 -17 -4 271.62 7.47
 1 -17 4 273.47 8.19
 1 -17 4 268.49 7.21
 -1 -17 -4 268.66 7.13
 1 -17 4 262.31 6.37
 -1 -17 -4 273.91 7.84
 1 -17 5 69.31 3.96
 -1 -17 -5 71.43 3.91
 1 -17 5 71.55 4.26
 1 -17 5 69.88 3.75
 -1 -17 -5 72.33 4.05
 -1 -17 -5 66.93 3.64
 1 -17 6 106.38 4.7
 -1 -17 -6 110.37 4.71
 1 -17 6 111.64 5.01
 1 -17 6 103.74 4.49
 -1 -17 -6 101.08 4.41
 -1 -17 -6 116.44 4.89
 1 -17 7 14.91 1.85
 -1 -17 -7 14.18 1.9
 1 -17 7 15.5 2.01
 1 -17 7 16.33 1.98
 -1 -17 -7 16.7 1.95
 -1 -17 -7 14.15 1.81
 1 -17 8 40.58 2.66
 -1 -17 -8 43.84 2.86
 1 -17 8 45.15 3.02
 1 -17 8 43.85 2.83
 -1 -17 -8 42.34 2.71
 -1 -17 -8 44.05 2.83
 1 -17 9 71.36 3.25
 -1 -17 -9 70.75 3.38
 1 -17 9 76.4 3.57
 1 -17 9 75.06 3.43
 -1 -17 -9 70.32 3.12
 -1 -17 -9 75.93 3.47
 1 -17 10 103.35 3.53
 -1 -17 -10 103.96 3.77
 1 -17 10 104.6 3.77
 1 -17 10 107.77 3.81
 -1 -17 -10 104.17 3.16
 -1 -17 -10 106.62 3.86
 -1 -17 -11 15.04 1.36
 1 -17 11 15.84 1.36
 -1 -17 -11 18.7 1.56
 1 -17 11 14.36 1.37
 -1 -17 -12 211.99 4.13
 -1 -18 10 17.82 1.33
 1 -18 -10 16.46 1.21
 1 -18 -9 0.26 0.67
 -1 -18 9 0.93 0.5
 -1 -18 9 2.65 0.94
 1 -18 -9 2.21 0.64
 1 -18 -8 41 2.3
 -1 -18 8 40.32 2.28
 -1 -18 8 41.64 2.38
 1 -18 -8 38.73 2.01
 1 -18 -8 39.75 2.13
 1 -18 -7 27.55 2.02
 -1 -18 7 27.42 2.11
 -1 -18 7 27.55 2.12
 1 -18 -7 25.66 1.74
 1 -18 -7 26.34 1.98
 -1 -18 6 249.19 6.24
 1 -18 -6 243.95 5.97
 -1 -18 6 236.22 6.24
 -1 -18 6 232.88 5.96
 1 -18 -6 232.18 5.11
 1 -18 -6 241.09 6
 -1 -18 5 23.74 2.18
 1 -18 -5 23.21 2.02
 -1 -18 5 23.31 2.2
 -1 -18 5 23.87 2.15
 1 -18 -5 25.15 2.19
 1 -18 -5 23.78 1.7
 1 -18 -4 467.89 8.47
 -1 -18 4 485.86 9.62
 -1 -18 4 473.04 8.79
 1 -18 -4 488.8 9.1
 -1 -18 3 129.08 4.81
 1 -18 -3 118.33 4.26
 -1 -18 3 132.14 5.22
 -1 -18 3 128.33 4.67
 -1 -18 3 122.31 3.98
 1 -18 -3 126.74 4.78
 -1 -18 2 412.37 8.47
 1 -18 -2 401.69 7.53
 -1 -18 2 421.75 9.34
 1 -18 -2 411.29 8.64
 -1 -18 2 403.14 8.1
 -1 -18 2 394.96 7.72
 -1 -18 1 14.68 1.72
 1 -18 -1 15.45 1.73
 1 -18 -1 15.04 1.44
 -1 -18 1 16.49 1.76
 -1 -18 1 14.2 1.66
 -1 -18 1 14.54 2.04
 1 -18 -1 13.89 2.07
 -1 -18 0 71.54 3.36
 1 -18 0 77.6 3.64
 -1 -18 0 77.36 4.15
 1 -18 0 76.98 4.04
 -1 -18 0 70.21 3.33
 -1 -18 0 71.88 3.6
 1 -18 0 72.16 3.59
 -1 -18 -1 16.18 1.69
 1 -18 1 12.21 1.75
 -1 -18 -1 13.73 1.4
 1 -18 1 9.99 1.73
 -1 -18 -1 14.85 2.29
 -1 -18 -1 10.92 1.5
 -1 -18 -1 12.19 1.67
 1 -18 1 9.98 1.42
 1 -18 2 17.88 2.21
 -1 -18 -2 18.62 1.73
 1 -18 2 17.65 1.99
 1 -18 2 16.05 1.64
 -1 -18 -2 17.65 2
 1 -18 3 17.42 2
 -1 -18 -3 15.74 1.64
 1 -18 3 19.18 2.21
 1 -18 3 11.44 1.47
 1 -18 3 14.63 1.45
 -1 -18 -3 17.72 1.96
 1 -18 4 84.18 3.85
 -1 -18 -4 75.44 3.48
 1 -18 4 84.77 4.05
 1 -18 4 83.05 3.4
 -1 -18 -4 80.98 3.81
 1 -18 5 8.81 1.52
 -1 -18 -5 7.23 1.24
 1 -18 5 7.56 1.65
 1 -18 5 9.7 1.38
 -1 -18 -5 7.32 1.37
 -1 -18 -5 10.5 1.36
 1 -18 6 305.71 6.77
 -1 -18 -6 299.37 6.62
 1 -18 6 309.28 7.11
 1 -18 6 291.31 6.09
 -1 -18 -6 288.62 6.14
 -1 -18 -6 299.43 6.72
 1 -18 7 274.14 6.12
 -1 -18 -7 270.84 6.08
 1 -18 7 266.34 6.31
 1 -18 7 261.05 5.56
 -1 -18 -7 264.7 5.73
 -1 -18 -7 274.78 6.01
 1 -18 8 244.41 5.34
 -1 -18 -8 249.24 5.49
 1 -18 8 251.83 5.68
 1 -18 8 229.97 4.94
 -1 -18 -8 249.18 5.27
 -1 -18 -8 239.76 5.06
 -1 -18 -9 12.85 1.23
 1 -18 9 11.79 1.18
 1 -18 9 12.44 1.15
 -1 -18 -9 13.5 1.21
 1 -19 -6 112.88 3.13
 -1 -19 6 119.89 3.51
 -1 -19 6 112.58 3.1
 1 -19 -6 116.24 3.32
 1 -19 -5 5.43 0.85
 -1 -19 5 6.04 1
 -1 -19 5 6.28 0.88
 1 -19 -5 5.88 0.99
 1 -19 -4 20.53 1.45
 -1 -19 4 21.32 1.81
 -1 -19 4 19.67 1.47
 1 -19 -4 21.1 1.73
 1 -19 -3 2.14 0.66
 -1 -19 3 2.75 0.84
 1 -19 -3 1.76 0.77
 -1 -19 3 0.76 0.83
 -1 -19 2 186.68 4.26
 -1 -19 2 188.73 4.15
 1 -19 -2 197.73 5.04
 -1 -19 2 199.2 5.5
 1 -19 -1 165.03 4.59
 -1 -19 1 166.68 4.25
 -1 -19 1 163.39 5.03
 1 -19 0 192.43 5.16
 -1 -19 0 189.43 4.8
 1 -19 0 189.8 4.8
 1 -19 0 196.39 4.4
 1 -19 1 9.75 1.43
 -1 -19 -1 14.16 1.49
 1 -19 1 12.02 1.24
 1 -19 1 15.01 1.44
 1 -19 2 236.34 5.75
 1 -19 2 243.98 5.34
 -1 -19 -2 242.71 5.57
 1 -19 2 228.08 4.59
 1 -19 3 14 1.66
 -1 -19 -3 12.5 1.14
 1 -19 3 14.49 1.49
 -1 -19 -3 11.72 1.36
 1 -19 4 158.68 4.58
 -1 -19 -4 145.12 3.67
 1 -19 4 151.4 4.24
 -1 -19 -4 146.63 4.23
 1 -19 5 69.46 2.95
 -1 -19 -5 68.27 2.52
 1 -19 5 68.23 2.77
 -1 -19 -5 63.95 2.69
 1 -19 6 0.88 0.65
 -1 -19 -6 1.21 0.48
 1 -19 6 2.07 0.81
 -1 -19 -6 0.58 0.65
 1 -19 7 -1.01 0.66
 2 0 -22 143.08 4.7
 2 0 -21 1.4 1.1
 2 0 -21 -2.08 1.08
 2 0 -20 81.4 4.71
 2 0 -20 83.5 4.85
 2 0 -19 -0.44 1.56
 2 0 -19 0.07 1.67
 2 0 -19 0.37 1.44
 2 0 -18 38.34 4.08
 2 0 -18 37.13 3.93
 2 0 -17 0.25 1.68
 2 0 -17 0.9 1.5
 2 0 -16 22.63 3.07
 2 0 -16 15.24 2.51
 2 0 -16 17.25 2.96
 2 0 -15 1.09 1.4
 2 0 -15 0.56 1.83
 2 0 -15 0.91 1.43
 2 0 -14 16.93 2.86
 2 0 -14 10.25 3.67
 2 0 -14 10.48 2.34
 2 0 -14 12.72 2.51
 2 0 -13 2.98 3.14
 2 0 -13 1.71 2.62
 2 0 -12 119.16 12.16
 2 0 -12 113.37 10.72
 2 0 -11 0.95 3.01
 2 0 -11 0.24 2.49
 2 0 -10 305.89 17.37
 -2 0 10 284.88 14.13
 2 0 -10 308.47 15.73
 2 0 -9 -0.82 2.5
 -2 0 9 -0.65 2.14
 2 0 -9 1.44 2.18
 -2 0 8 2278.62 35.75
 2 0 -8 2350.67 37.77
 -2 0 7 1.84 1.88
 2 0 -7 -0.2 1.51
 -2 0 6 210.47 9.65
 2 0 -6 223.82 10.03
 -2 0 5 0.22 1.29
 2 0 -5 2.86 1.6
 -2 0 4 1774.27 21.43
 2 0 -4 1841.45 23.95
 2 0 -3 0.14 1.21
 -2 0 3 1.5 1.02
 2 0 -3 2.09 1.16
 -2 0 2 653.45 11.84
 2 0 -2 646.49 12.3
 2 0 -1 0.65 0.86
 -2 0 0 198.52 5.98
 -2 0 0 192.18 6.13
 -2 0 -1 0.29 0.84
 -2 0 -1 1.89 1.07
 2 0 1 1.49 0.73
 -2 0 -2 34.29 2.71
 -2 0 -2 37.27 3.27
 -2 0 -2 36.28 3.29
 -2 0 -3 -0.17 1.38
 2 0 3 2.68 0.97
 -2 0 -3 2.31 0.86
 -2 0 -3 3.24 1.67
 -2 0 -3 1.65 1.18
 -2 0 -4 2857.56 33.07
 -2 0 -4 2893.34 27.88
 2 0 5 1.7 1.19
 -2 0 -5 3.8 1.52
 -2 0 -5 -0.24 1.76
 -2 0 -5 1.85 1.21
 -2 0 -6 3848.26 45.71
 2 0 6 3782.99 35.76
 -2 0 -7 4.35 3.19
 -2 0 -7 -2.04 2.46
 -2 0 -8 52.2 6.65
 -2 0 -8 60.38 5.95
 -2 0 -9 -0.5 1.83
 2 0 9 0.31 1.57
 -2 0 -9 -1.45 2.35
 -2 0 -10 741.04 25.96
 -2 0 -10 813.56 23.42
 -2 0 -11 -3.07 2.3
 -2 0 -12 1279.9 36.99
 -2 0 -12 1234.05 39.05
 -2 0 -13 -0.79 3.91
 -2 0 -13 0.57 3.29
 -2 0 -13 -0.57 1.22
 -2 0 -14 2669.43 30.84
 -2 0 -14 2560.12 30.68
 -2 0 -14 2537.39 29.94
 -2 0 -14 2617.19 61.25
 -2 0 -15 0.25 1.65
 -2 0 -15 0.03 1.31
 -2 0 -15 2.92 1.5
 -2 0 -15 -0.39 3.88
 -2 0 -15 0.29 1.73
 -2 0 -16 138.43 7.22
 -2 0 -16 137.49 7.15
 -2 0 -16 146.16 7.59
 -2 0 -16 155.03 8.18
 -2 0 -17 0.59 1.74
 -2 0 -17 1.87 1.7
 -2 0 -17 0.38 1.32
 -2 0 -17 1.41 1.52
 -2 0 -18 46.76 4.35
 -2 0 -18 40.82 3.79
 -2 0 -18 44.85 4.02
 -2 0 -18 43.6 4.06
 -2 0 -18 40.7 3.85
 -2 0 -18 45.53 3.96
 -2 0 -19 1.05 1.57
 -2 0 -19 0.65 1.4
 -2 0 -19 -0.31 1.4
 -2 0 -19 -0.09 1.28
 -2 0 -19 0.88 1.31
 -2 0 -20 31.04 3.03
 -2 0 -20 32.2 2.96
 -2 0 -20 34.01 2.96
 -2 0 -20 32.99 3.05
 -2 0 -20 38.12 3.38
 -2 0 -21 0.38 0.92
 -2 0 -21 -0.14 1.36
 -2 0 -21 1.9 1.37
 -2 0 -22 379.03 7.31
 -2 0 -22 366.06 6.88
 2 1 -22 76.64 3.53
 2 -1 -22 70.43 3.24
 2 1 -21 16.34 2.03
 2 1 -21 20.93 1.97
 2 -1 -21 15.86 2
 2 -1 -21 13.13 1.68
 2 -1 -20 7.37 1.8
 2 1 -20 6.96 1.76
 2 -1 -20 6.11 1.52
 2 -1 -20 4.84 1.82
 2 1 -20 6.22 1.8
 2 -1 -19 11.91 2.27
 2 1 -19 9.28 2.29
 2 1 -19 14.38 2.64
 2 -1 -19 8.48 2.14
 2 -1 -18 5.13 1.82
 2 -1 -18 6.6 2.19
 2 1 -18 5.34 2.31
 2 -1 -18 6.54 2.22
 2 1 -18 4.39 1.73
 2 -1 -17 47.09 4.57
 2 1 -17 50.35 4.72
 2 -1 -17 47.34 4.48
 2 1 -17 43.16 4.33
 2 -1 -16 564.58 15.08
 2 1 -16 568.56 15.35
 2 1 -16 544.15 14.66
 2 -1 -16 570.48 15.24
 2 1 -16 568.2 14.17
 2 -1 -16 566.45 14.55
 2 -1 -15 12.84 2.34
 2 1 -15 15.28 2.63
 2 1 -15 22.89 7.24
 2 -1 -15 17.53 6.71
 2 -1 -15 14.33 4.33
 2 1 -15 13.14 2.38
 2 -1 -15 17.23 2.91
 2 1 -15 16.1 2.7
 2 -1 -15 12.58 2.47
 2 1 -14 1411.56 22.96
 2 -1 -14 1422.29 22.97
 2 -1 -14 1375.34 22.4
 2 1 -14 1373.85 23.1
 2 1 -14 1379.22 45.12
 2 -1 -14 1270.58 41.5
 2 -1 -14 1312.93 41.02
 2 1 -14 1327.4 21.24
 2 -1 -14 1368.27 22.27
 2 -1 -13 153.55 14.07
 2 1 -13 149.02 14.23
 2 -1 -13 161.91 13.93
 2 1 -13 156.03 12.79
 2 1 -12 600.79 27.6
 2 -1 -12 587.73 26.46
 2 1 -12 601.33 23.7
 2 -1 -12 621.81 25.81
 -2 1 11 6.82 2.6
 2 -1 -11 6.01 3.3
 2 1 -11 7.1 4.17
 2 -1 -11 10.12 3.45
 2 1 -11 4.46 1.89
 -2 1 10 742.06 21.52
 2 1 -10 793.84 28.36
 -2 -1 10 726.72 23.47
 2 -1 -10 753.47 26.58
 2 -1 -10 777.95 25.95
 2 1 -10 782.02 23.99
 2 -1 -9 186.26 12.56
 2 1 -9 178.74 12.65
 -2 1 9 177.45 10.15
 -2 -1 9 167.25 10.86
 2 -1 -9 198.77 12.42
 2 1 -9 175.37 10.72
 -2 -1 8 48.25 5.7
 -2 1 8 52.8 5.46
 2 1 -8 46.49 6.51
 2 -1 -8 44.93 5.9
 2 1 -8 42.16 5.08
 -2 -1 7 3.83 2.1
 -2 1 7 4.3 2.19
 2 1 -7 0.58 1.54
 2 -1 -7 3.53 1.98
 -2 -1 6 1625.53 27.86
 2 -1 -6 1617.22 28.56
 2 1 -6 1583.67 24.92
 -2 -1 5 397.07 13.05
 2 -1 -5 412.13 13.45
 -2 1 5 402.95 9.88
 2 1 -5 399.52 11.36
 2 1 -4 2875.56 27.11
 2 -1 -4 2833.74 32.46
 -2 -1 4 2873.89 32.44
 -2 1 4 2827.72 25.02
 2 -1 -3 3.13 1.36
 2 -1 -3 4.39 1.83
 -2 1 3 2.89 1.31
 2 1 -3 3.45 1.11
 2 -1 -2 2953.58 26.53
 2 1 -2 2929.62 26.09
 2 -1 -1 486.79 10.12
 -2 -1 1 492.93 10.43
 2 1 -1 471.39 9.15
 -2 -1 0 68.25 3.92
 2 1 0 74.12 2.53
 2 -1 0 76.4 3.93
 -2 1 0 74.29 3.86
 -2 1 0 78.05 3.65
 2 -1 1 490.45 10.21
 -2 -1 -1 454.84 9.75
 -2 1 -1 445.87 10.54
 -2 -1 -1 477.34 10.32
 -2 -1 -1 451.37 9.56
 -2 1 -1 455.45 10.13
 -2 -1 -2 524.14 11.75
 -2 1 -2 516.17 8.41
 -2 -1 -2 515.82 11.36
 -2 -1 -2 502.64 10.85
 -2 1 -2 515.82 12.57
 -2 -1 -2 528.73 11.61
 2 -1 2 537.97 10.76
 -2 -1 -3 707.53 14.89
 -2 -1 -3 715.98 14.63
 -2 1 -3 682.85 10.69
 -2 1 -3 679.51 16.06
 -2 -1 -3 678.23 13.76
 -2 -1 -3 704.33 14.41
 2 -1 3 676.6 13.21
 -2 1 -4 54.45 3.44
 -2 -1 -4 55.39 4.54
 -2 1 -4 65.45 5.7
 -2 -1 -4 60.11 4.6
 -2 1 -4 66.92 3.27
 2 -1 4 59.78 4.36
 -2 -1 -4 59.1 4.95
 -2 -1 -4 65.42 5.05
 2 1 4 61.04 2.33
 -2 -1 -5 131 7.27
 -2 -1 -5 123.48 8.65
 -2 1 -5 111.71 7.98
 -2 -1 -5 124.42 7.1
 -2 -1 -5 134.03 7.72
 2 1 5 134.72 4.81
 2 -1 5 120.16 6.76
 -2 1 -5 125.37 5.32
 -2 -1 -5 124.32 7.66
 -2 -1 -6 1170.81 22.89
 -2 -1 -6 1207.62 28.56
 -2 1 -6 1150.93 26.91
 -2 -1 -6 1209.38 23.59
 -2 1 -6 1263.31 19.14
 -2 -1 -6 1216.88 25.23
 -2 -1 -6 1202.45 25.29
 2 -1 6 1202.09 22.68
 -2 -1 -7 7.86 2.76
 2 -1 7 4.79 2.22
 -2 -1 -7 6.27 1.97
 -2 1 -7 10.49 2.26
 -2 -1 -7 5.69 3.28
 -2 -1 -7 6.01 2.59
 -2 1 -7 3.53 2.72
 2 -1 8 1266.87 26.44
 -2 1 -8 1305.7 23.42
 -2 -1 -8 1222.79 29.62
 -2 -1 -8 1313.11 30.26
 -2 1 -8 1216.34 31.45
 -2 -1 -8 1313.33 33.94
 -2 -1 -8 1269.69 28.04
 -2 1 -9 81.26 6.33
 -2 -1 -9 72.65 8
 -2 -1 -9 78.09 7.71
 2 -1 9 78.29 7.06
 -2 -1 -9 70.79 7.1
 -2 1 -9 72.88 8.25
 -2 -1 -10 717.65 24.1
 -2 -1 -10 641.73 24.46
 2 -1 10 724.26 22.07
 -2 -1 -10 674.95 23.05
 -2 1 -10 697.32 26.77
 -2 -1 -11 343.64 17.16
 -2 -1 -11 299.13 17.61
 -2 1 -11 301.91 18.5
 -2 -1 -11 308.81 16.33
 -2 -1 -12 888.3 31.76
 -2 1 -12 944.78 34.11
 -2 -1 -12 975.77 30.25
 -2 -1 -13 -0.59 4.23
 -2 1 -13 -0.79 1.4
 -2 -1 -13 2.03 1.34
 -2 -1 -13 0.39 1.29
 -2 -1 -14 5.78 4.93
 -2 1 -14 1.9 4.15
 -2 1 -14 3.61 1.75
 -2 -1 -14 3.66 1.65
 -2 -1 -14 2.13 1.44
 -2 1 -14 13.51 4.6
 -2 1 -14 3.77 1.76
 -2 -1 -14 4.6 1.8
 -2 -1 -14 6.09 1.76
 -2 1 -14 7.22 1.95
 -2 -1 -15 0.01 1.47
 -2 -1 -15 -0.34 1.4
 -2 1 -15 1.42 1.39
 -2 1 -15 1.59 1.57
 -2 -1 -15 -0.33 1.35
 -2 1 -15 0.49 1.44
 -2 -1 -15 2.63 1.44
 -2 1 -15 2.3 4.82
 -2 -1 -16 402.55 12.12
 -2 1 -16 404.46 11.92
 -2 1 -16 426.46 13.01
 -2 -1 -16 432.46 12.73
 -2 -1 -16 411.13 12.29
 -2 1 -16 409.71 12.31
 -2 -1 -16 436.8 13.37
 -2 -1 -17 49.04 4.31
 -2 1 -17 48.4 4.16
 -2 -1 -17 53.07 4.48
 -2 -1 -17 52.37 4.51
 -2 1 -17 53.27 4.66
 -2 1 -17 49.41 4.35
 -2 -1 -17 43.09 4.32
 -2 1 -17 52.44 4.69
 -2 -1 -17 54.31 4.86
 -2 -1 -18 53.94 4.65
 -2 1 -18 52.79 4.42
 -2 -1 -18 49.31 4.26
 -2 1 -18 46.49 4.16
 -2 1 -18 44.52 3.98
 -2 -1 -18 49.96 4.22
 -2 -1 -18 51.47 4.48
 -2 -1 -18 47 4.05
 -2 1 -18 50.35 4.07
 -2 -1 -18 47.49 4.11
 -2 -1 -19 2.18 1.6
 -2 1 -19 4.3 1.65
 -2 1 -19 2.6 1.42
 -2 1 -19 2.26 1.27
 -2 -1 -19 2.79 1.53
 -2 -1 -19 3.46 1.63
 -2 1 -19 3.44 1.72
 -2 -1 -19 3.15 1.5
 -2 -1 -19 1.87 1.34
 -2 1 -19 1.61 1.44
 -2 -1 -20 625.75 12.77
 -2 1 -20 614.61 12.47
 -2 1 -20 624.48 12.37
 -2 -1 -20 603.13 11.79
 -2 1 -20 582.72 11.24
 -2 -1 -20 578.41 12.04
 -2 1 -20 585.68 11.99
 -2 1 -20 610.71 12.21
 -2 -1 -20 616.62 11.99
 -2 1 -21 1.13 0.99
 -2 -1 -21 1.01 0.86
 -2 -1 -21 -0.58 1.22
 -2 1 -21 1.81 1.3
 -2 -1 -21 0.21 1.31
 -2 1 -21 1.42 1.39
 -2 -1 -22 241.55 5.85
 -2 1 -22 241.46 5.72
 -2 1 -22 246.5 5.69
 2 2 -22 247.77 6.11
 2 -2 -22 240.43 5.64
 2 2 -21 44.63 3.12
 2 -2 -21 45.49 2.97
 2 2 -21 48.43 3.3
 2 -2 -21 40.73 2.91
 2 -2 -20 331.18 8.82
 2 2 -20 316.17 9.05
 2 2 -20 311.25 9.25
 2 -2 -20 308.43 8.76
 2 2 -20 318.72 9.17
 2 2 -19 17.78 2.61
 2 -2 -19 19.56 2.84
 2 2 -19 15.48 2.56
 2 -2 -19 19.16 2.68
 2 -2 -19 15.14 2.43
 2 2 -18 588.1 14.66
 2 -2 -18 549.22 13.52
 2 -2 -18 592.15 14.51
 2 2 -18 556.78 13.9
 2 -2 -17 122.37 6.99
 2 2 -17 122.96 7.04
 2 -2 -17 128.99 7.07
 2 2 -17 123.02 6.86
 2 -2 -17 121.45 6.61
 2 2 -16 489.85 12.84
 2 -2 -16 505.39 13.79
 2 2 -16 498.18 14.3
 2 -2 -16 509.82 14.22
 2 -2 -16 514.34 14.18
 2 2 -16 474.49 13.56
 2 2 -15 4.66 2.1
 2 -2 -15 4.14 1.88
 2 -2 -15 4.85 1.64
 2 2 -15 4.06 1.55
 2 2 -15 -1.63 4.57
 2 2 -15 1.7 1.47
 2 -2 -15 8.15 2.19
 2 -2 -14 46.51 4.19
 2 -2 -14 53.18 8.79
 2 -2 -14 43.89 4.14
 2 2 -14 48.35 4.62
 2 -2 -14 36.05 7.07
 2 2 -14 44.26 8.62
 2 2 -14 49.78 4.05
 2 -2 -14 40.84 4.02
 2 -2 -13 8.17 3.36
 2 2 -13 5.8 3.92
 2 -2 -13 5.57 2.59
 2 -2 -12 396.57 20.92
 2 2 -12 367.4 21.89
 2 2 -12 428.52 19.27
 2 -2 -12 407.34 21.81
 2 2 -11 353.7 20.37
 2 -2 -11 366.72 18.98
 2 2 -11 386.66 17.29
 2 -2 -11 367.22 19.63
 2 2 -10 321.1 18.25
 2 -2 -10 341.27 17.54
 -2 2 10 315.03 13.4
 2 -2 -10 313.69 17.25
 2 2 -10 319.78 14.72
 2 -2 -9 58.46 7.18
 2 2 -9 67.32 8.33
 -2 -2 9 60.07 7.04
 -2 2 9 60.69 5.7
 2 2 -9 54.49 5.87
 2 -2 -9 56.34 7.23
 -2 -2 8 1175.76 28.06
 2 2 -8 1182.85 31.06
 -2 2 8 1157.2 23.35
 2 -2 -8 1148.07 29.18
 2 2 -8 1176.13 24.37
 -2 2 7 353.17 12.17
 -2 -2 7 350.05 14.64
 2 -2 -7 347.61 15.04
 2 2 -7 338.36 11.94
 -2 -2 6 1838.63 31.37
 2 2 -6 1825.3 24.97
 2 -2 -6 1919.2 32.88
 -2 2 5 150.44 5.72
 2 -2 -5 150.15 8.03
 -2 -2 5 156.93 8.77
 2 -2 -5 163.01 9.05
 2 2 -5 142.5 6.26
 -2 2 4 222.37 6.87
 2 -2 -4 225.74 9.05
 -2 -2 4 220.61 9.63
 2 -2 -4 222.67 9.95
 2 2 -4 213.99 6.63
 2 -2 -3 232.6 8.72
 2 -2 -3 240.98 8.72
 -2 -2 3 240.25 9.43
 2 -2 -3 240.2 9.46
 2 2 -3 234.07 5.82
 2 -2 -2 69.94 4.61
 -2 -2 2 69.69 4.79
 2 -2 -1 98.64 5.27
 -2 2 1 102.55 3.51
 2 2 -1 91.12 4.08
 -2 -2 1 104.25 5.21
 -2 2 1 99.85 4.26
 -2 2 0 506.21 9.34
 2 2 0 479.9 7.67
 2 -2 0 515.77 11.89
 -2 -2 0 490.55 10.9
 -2 2 0 478.01 10.36
 -2 -2 -1 23.03 2.4
 2 -2 1 21.49 2.87
 -2 2 -1 24.24 2.8
 2 -2 2 3275.2 32.21
 -2 -2 -2 3300.21 32.97
 -2 -2 -2 3269.22 25.6
 -2 -2 -2 3315.22 29.3
 -2 2 -2 3263.47 15.48
 -2 2 -2 3246.05 34.15
 -2 -2 -3 158.91 7.87
 2 -2 3 146.76 7.34
 -2 -2 -3 158.7 5.38
 -2 -2 -3 155.01 6.9
 -2 2 -3 145.67 3.44
 -2 -2 -3 157.84 6.25
 -2 -2 -3 156.58 8.26
 -2 2 -3 150.77 8.32
 -2 -2 -4 7359.88 57.05
 2 -2 4 7086.24 53.9
 -2 -2 -4 7397.07 35.17
 -2 -2 -4 7293.78 51.14
 -2 -2 -4 7541.65 55.94
 -2 -2 -4 7167.93 60.68
 -2 -2 -4 7179.6 45.6
 -2 -2 -5 169.6 9.48
 2 -2 5 160.87 8.73
 -2 -2 -5 182.33 5.27
 -2 -2 -5 176.81 8.72
 -2 -2 -5 173.79 9.08
 -2 -2 -5 180.04 10.73
 -2 -2 -5 178.88 7.72
 2 -2 6 701.45 19.13
 -2 2 -6 757.27 10.23
 -2 -2 -6 735.66 20.97
 -2 -2 -6 754.87 9.88
 -2 -2 -6 748.96 23.09
 -2 -2 -6 727.2 16.95
 -2 -2 -6 700.78 18.71
 -2 -2 -6 748.13 19.79
 -2 2 -7 49.54 3.2
 -2 -2 -7 46.26 5.34
 2 -2 7 49.92 5.68
 -2 -2 -7 48.11 6.14
 -2 -2 -7 45.11 6.68
 -2 -2 -7 53.62 5.1
 -2 -2 -7 51.16 5.81
 2 -2 8 6.61 2.94
 -2 -2 -8 3.02 2.32
 -2 -2 -8 9.76 4.69
 -2 -2 -8 8.28 2.39
 -2 -2 -8 4.62 2.52
 -2 -2 -9 151.31 12.72
 -2 2 -9 145.52 12.61
 -2 -2 -9 154.49 9.63
 -2 -2 -9 138.69 10.39
 2 -2 9 142.71 10.16
 -2 -2 -9 140.44 11.15
 -2 -2 -10 185.02 15.18
 -2 2 -10 174.05 14.46
 -2 -2 -10 163.5 10.33
 -2 -2 -10 156.25 11.59
 2 -2 10 174.12 11.65
 -2 -2 -10 188.64 13.28
 -2 -2 -11 170.21 12.87
 -2 2 -11 180.55 15.21
 -2 -2 -11 159.64 10.8
 -2 -2 -11 151.2 12.13
 -2 -2 -12 700.09 26.48
 -2 -2 -12 686.76 26.7
 -2 2 -12 705.98 30.87
 -2 2 -13 12.63 5.37
 -2 -2 -13 9.46 3.87
 -2 -2 -13 7.22 1.93
 -2 2 -13 8.55 1.91
 -2 2 -13 7.09 1.75
 -2 -2 -13 8.4 2.13
 -2 -2 -13 10.73 2.06
 -2 -2 -14 1280.79 19.07
 -2 -2 -14 1307.73 22.3
 -2 -2 -14 1199.82 38.09
 -2 -2 -14 1378.6 21.96
 -2 2 -14 1366.44 23.13
 -2 -2 -14 1229.6 20.57
 -2 2 -14 1329.46 21.76
 2 -2 14 1226.41 18.34
 -2 2 -14 1305.13 43.35
 -2 2 -14 1270.32 20.89
 -2 -2 -14 1327.51 21.89
 -2 2 -15 19.24 5.47
 2 -2 15 16.06 2.26
 -2 -2 -15 18.09 2.99
 -2 2 -15 17.08 3.02
 -2 2 -15 22.51 3.15
 -2 -2 -15 17.09 2.74
 -2 -2 -15 20.07 2.85
 -2 2 -15 20.61 3
 -2 -2 -15 17.87 2.72
 -2 2 -15 21.75 5.16
 -2 -2 -16 328.8 10.79
 -2 2 -16 328.76 11.05
 -2 -2 -16 339.75 11.03
 -2 2 -16 331.15 11.49
 -2 2 -16 322.93 10.47
 -2 -2 -16 313.42 10.63
 -2 -2 -16 334.12 11.6
 -2 -2 -16 330.05 11.53
 -2 2 -17 0.73 1.61
 -2 -2 -17 1.58 1.48
 -2 -2 -17 0.27 1.66
 -2 2 -17 1.02 1.76
 -2 -2 -17 1.55 1.6
 -2 2 -17 1.89 1.63
 -2 2 -17 3.57 1.73
 -2 -2 -17 -0.03 1.62
 -2 -2 -17 0.48 1.59
 -2 -2 -17 1.52 1.47
 -2 -2 -18 87.02 5.74
 -2 2 -18 77.4 5.31
 -2 -2 -18 86.91 5.37
 -2 2 -18 83.01 5.45
 -2 2 -18 89.26 5.57
 -2 -2 -18 78.99 5.17
 -2 2 -18 83.27 5.03
 -2 -2 -18 82.94 5.55
 -2 -2 -18 80.81 5.16
 -2 -2 -19 13.86 2.35
 -2 2 -19 7.54 1.63
 -2 2 -19 10.08 2.23
 -2 -2 -19 11.6 2.38
 -2 2 -19 9.62 2.01
 -2 -2 -19 10.35 2.16
 -2 -2 -19 9.82 2.02
 -2 2 -19 14.47 2.34
 -2 2 -20 4.35 1.25
 -2 -2 -20 4.79 1.68
 -2 2 -20 3.1 1.52
 -2 2 -20 5.28 1.68
 -2 -2 -20 6.01 1.93
 -2 2 -20 3.39 1.23
 -2 -2 -20 2.87 1.34
 -2 2 -20 3.7 1.53
 -2 -2 -20 8.95 1.97
 -2 2 -21 -1.49 1.48
 -2 2 -21 2.51 1.04
 -2 -2 -21 0.55 0.87
 -2 2 -21 0.14 1.15
 -2 -2 -21 1.01 1.3
 -2 2 -21 0.06 1.14
 -2 -2 -21 1.55 1.17
 -2 2 -22 227.17 5.31
 -2 -2 -22 229.2 5.6
 -2 2 -22 226.17 5.43
 2 3 -22 141.04 4.54
 2 -3 -22 134.13 3.88
 2 -3 -21 49.74 3.06
 2 -3 -21 47.99 2.99
 2 3 -21 51.09 3.33
 2 3 -21 48.25 3.1
 2 3 -20 2.49 1.37
 2 -3 -20 -1.34 1.36
 2 -3 -20 2.68 1.29
 2 3 -20 0.68 1.33
 2 3 -19 9 2
 2 3 -19 9.31 2.01
 2 -3 -19 9.47 1.92
 2 -3 -19 8.93 1.98
 2 -3 -18 69.84 5.07
 2 3 -18 62.23 4.68
 2 3 -18 60.4 4.84
 2 -3 -18 61.97 4.49
 2 -3 -17 3.81 1.66
 2 3 -17 2.17 1.37
 2 3 -17 4.64 1.83
 2 -3 -17 1.84 1.33
 2 3 -16 275.27 10.55
 2 -3 -16 285.68 10.46
 2 3 -16 251.11 9.64
 2 -3 -16 264.19 9.54
 2 3 -15 79.54 11.17
 2 -3 -15 87.77 5.88
 2 3 -15 87.03 5.3
 2 -3 -15 82.12 5.37
 2 -3 -15 82.26 5.7
 2 3 -15 92.21 6.29
 2 -3 -15 81.74 11.7
 2 -3 -15 95.56 6.04
 2 3 -15 84.94 5.74
 2 -3 -14 741.96 32.91
 2 -3 -14 757.31 16.42
 2 -3 -14 752.17 16.78
 2 3 -14 661.51 14.36
 2 3 -14 756.45 34.09
 2 -3 -14 725.83 16.17
 2 3 -14 719.6 17.02
 2 -3 -14 717.84 14.58
 2 -3 -13 585.68 13.96
 2 -3 -13 565.88 27.72
 2 -3 -13 582.26 13.97
 2 3 -13 532.21 27.87
 2 -3 -13 596.42 25.68
 2 -3 -13 624.35 14.82
 2 -3 -12 647.95 28.41
 2 -3 -12 663.95 26.17
 2 3 -12 639.29 29.21
 2 -3 -11 63.77 8.71
 2 3 -11 54.47 8.67
 2 -3 -11 62.95 7.98
 2 3 -10 80.6 7.15
 2 -3 -10 57.62 7.98
 2 3 -10 76.84 9.67
 2 -3 -10 63.2 7.46
 2 3 -9 10.5 2.81
 2 -3 -9 11.61 3.9
 2 3 -9 8.66 3.49
 2 -3 -9 10.87 3.4
 -2 3 9 13.27 2.76
 2 3 -8 2.76 1.69
 2 -3 -8 -0.01 2.44
 -2 -3 8 2.23 3.15
 2 3 -8 -1.64 3.21
 -2 3 8 0.5 1.33
 2 3 -7 26.47 3.25
 2 -3 -7 26.86 5.04
 2 3 -7 37.2 5.83
 -2 -3 7 34.13 5.19
 -2 -3 6 643.27 19.6
 2 -3 -6 661.17 20.41
 2 3 -6 639.56 13.59
 -2 3 6 654.3 11.24
 2 -3 -5 941.6 20.18
 -2 -3 5 925.06 22.36
 2 -3 -5 929.95 22.98
 2 3 -5 876.41 13.54
 -2 3 5 931.69 14.04
 2 -3 -4 1865.75 29.72
 -2 -3 4 1847.35 29.67
 2 -3 -4 1799.95 26.33
 -2 -3 3 231.4 10
 2 -3 -3 245.81 10.33
 2 3 -3 218.68 3.61
 2 -3 -3 222.45 9.25
 2 -3 -2 1660.67 24.06
 -2 -3 2 1682.74 24.74
 -2 3 1 1106.23 14.64
 2 -3 -1 1138.64 19.96
 -2 -3 1 1121.35 18.7
 -2 3 1 1171.5 11.16
 -2 3 0 349.47 9.44
 2 -3 0 342.6 11.16
 -2 3 0 339.27 8.01
 -2 -3 0 339.91 9.36
 2 -3 1 614.24 15.45
 -2 3 -1 607.53 14.27
 -2 -3 -1 625.6 11.39
 -2 -3 -1 631.65 10.94
 2 -3 1 607.12 15.4
 -2 3 -2 2393.39 31.72
 -2 -3 -2 2408.75 29.26
 2 -3 2 2416.53 31.96
 -2 -3 -3 1005.92 21.38
 2 -3 3 1030.83 21.62
 -2 -3 -3 1037.42 21.67
 -2 -3 -3 1033.59 17.85
 -2 -3 -4 88.89 6.95
 2 -3 4 87.18 6.58
 -2 -3 -4 89.06 6.75
 -2 -3 -4 80.23 6.86
 -2 -3 -4 89.52 4.79
 -2 -3 -4 87.02 5.62
 -2 -3 -5 592.05 18.69
 2 -3 5 569.06 17.78
 -2 -3 -5 580.89 17.78
 -2 -3 -5 614.15 20.03
 -2 -3 -5 584.67 12.91
 -2 -3 -5 574.33 15.16
 -2 -3 -6 1927.02 35.6
 2 -3 6 1896.03 34.09
 -2 -3 -6 1956.7 34.69
 -2 -3 -6 2008.04 25.63
 -2 -3 -6 2032.24 39.26
 -2 -3 -6 1916.92 29.72
 2 -3 7 2.87 1.99
 -2 -3 -7 6.46 3.31
 -2 -3 -7 3.48 2.62
 -2 -3 -7 3.29 1.92
 -2 -3 -7 5.34 1.61
 -2 -3 -7 5.98 3.48
 -2 -3 -8 1496.1 30.51
 -2 -3 -8 1600.37 39.73
 -2 -3 -8 1560.06 26.06
 2 -3 8 1548.42 33.77
 -2 -3 -8 1554.44 35.88
 -2 -3 -9 29.33 4.69
 -2 -3 -9 29.57 4
 -2 -3 -9 25.76 5.8
 2 -3 9 24.18 4.68
 -2 -3 -9 35.87 6.48
 -2 -3 -10 318.34 15.81
 -2 -3 -10 369.28 21.39
 -2 3 -10 341.29 20.66
 -2 -3 -10 360.54 19.01
 2 -3 10 330.42 17.01
 -2 -3 -11 57.07 7.09
 -2 -3 -11 55.97 9.32
 -2 3 -11 54.22 9.02
 2 -3 11 58.93 7.45
 -2 -3 -11 62.46 8.38
 -2 -3 -12 103.6 10.22
 -2 -3 -12 92.93 10.08
 -2 3 -12 105.06 12.25
 -2 3 -13 36.78 7.84
 -2 -3 -13 42.59 4.07
 -2 -3 -13 42.21 6.87
 -2 3 -13 36.26 3.65
 -2 -3 -13 35.79 3.43
 -2 -3 -13 43.81 4
 -2 -3 -13 43.16 3.64
 2 -3 13 29.4 2.92
 -2 -3 -13 38.85 3.77
 -2 3 -13 44.19 3.76
 -2 3 -14 -0.62 4.73
 2 -3 14 6.4 1.68
 -2 -3 -14 2.4 1.55
 -2 -3 -14 1.56 1.13
 -2 -3 -14 6.22 1.79
 -2 -3 -14 2.84 1.38
 -2 3 -14 3.08 1.66
 -2 -3 -14 6.07 1.7
 -2 3 -14 2.34 1.19
 -2 -3 -14 2.81 1.65
 -2 3 -14 4.4 1.67
 -2 -3 -14 2.85 1.39
 -2 -3 -14 5.79 1.93
 -2 3 -15 2.85 5.71
 -2 -3 -15 4.98 1.74
 -2 3 -15 4.44 1.78
 2 -3 15 2.26 0.92
 -2 -3 -15 0.35 1.06
 -2 -3 -15 3.54 1.54
 -2 -3 -15 2.46 1.67
 -2 3 -15 2.25 1.45
 -2 -3 -15 5.8 1.96
 -2 3 -15 2.29 1.71
 -2 -3 -15 4.09 1.69
 -2 -3 -15 4.54 1.67
 -2 -3 -16 28.26 3.23
 -2 3 -16 28.8 3.49
 -2 -3 -16 35.08 3.67
 -2 -3 -16 24.02 3.26
 2 -3 16 30.26 2.98
 -2 3 -16 28.44 3.54
 -2 -3 -16 26.65 3.38
 -2 3 -16 33.73 3.44
 -2 -3 -16 31.25 3.65
 -2 -3 -16 29.57 3.34
 -2 -3 -17 40.06 4.21
 -2 3 -17 37.06 3.75
 -2 -3 -17 35.74 3.56
 -2 3 -17 38.03 4.06
 2 -3 17 37.79 3.1
 -2 -3 -17 42.23 4.06
 -2 3 -17 38.97 3.53
 -2 -3 -17 37.68 3.91
 -2 -3 -17 40.71 3.8
 -2 -3 -18 408.06 11.89
 -2 3 -18 405.42 11.56
 -2 3 -18 406.29 11.69
 -2 3 -18 396.63 11.09
 -2 -3 -18 397.15 11.82
 -2 -3 -18 391.73 10.89
 -2 -3 -18 402.82 11.18
 -2 3 -18 382.61 10.22
 -2 -3 -19 0.11 1.69
 -2 3 -19 5.11 2.01
 -2 -3 -19 2.46 1.81
 -2 3 -19 4.19 2.03
 -2 3 -19 3.23 1.23
 -2 -3 -19 3.2 1.59
 -2 -3 -19 1.72 1.42
 -2 3 -19 1.86 1.49
 -2 -3 -20 326.58 9.01
 -2 3 -20 311.18 8.5
 -2 3 -20 316.26 8.74
 -2 3 -20 295.84 7.31
 -2 -3 -20 323.99 8.52
 -2 3 -20 302.87 8.27
 -2 -3 -20 308.79 7.97
 -2 3 -20 310.67 8.54
 -2 -3 -20 297.87 8.43
 -2 -3 -21 5.98 1.44
 -2 3 -21 5.82 1.59
 -2 3 -21 7 1.29
 -2 3 -21 4.59 1.11
 -2 3 -21 7.39 1.45
 -2 3 -22 282.63 5.79
 -2 -3 -22 276.22 5.87
 -2 3 -22 273.28 5.38
 2 -4 -22 247.45 4.75
 2 4 -22 280.52 6.11
 2 4 -21 94.82 4.01
 2 -4 -21 90.13 3.75
 2 4 -21 102 4.49
 2 -4 -21 99.08 4.1
 2 -4 -20 371.56 9.2
 2 4 -20 352.85 8.82
 2 -4 -20 353.16 8.62
 2 4 -20 368.08 9.48
 2 4 -19 11.64 2.07
 2 4 -19 13.02 2.37
 2 -4 -19 10.82 2.22
 2 -4 -19 8.96 1.78
 2 -4 -18 360.4 10.91
 2 4 -18 355.31 11.04
 2 4 -18 336.12 10.22
 2 -4 -18 334.18 9.88
 2 4 -17 107.75 6.44
 2 -4 -17 110.72 6.3
 2 4 -17 97.77 5.78
 2 -4 -17 100.53 5.75
 2 4 -16 400.44 12.51
 2 4 -16 384.1 11.74
 2 -4 -16 381.03 11.15
 2 4 -15 82.76 6
 2 -4 -15 80.59 5.14
 2 4 -15 85.55 5.75
 2 -4 -15 98.28 6.07
 2 -4 -14 141.58 7.11
 2 4 -14 140.85 15.05
 2 -4 -14 153.15 7.56
 2 -4 -14 134.81 6.58
 2 4 -14 133.65 7.31
 2 -4 -14 134.09 6.35
 2 -4 -14 154.64 15.54
 2 -4 -13 130.49 6.58
 2 -4 -13 113.92 5.81
 2 4 -13 121.17 13.99
 2 -4 -13 104.59 5.6
 2 -4 -13 137.88 7.04
 2 -4 -13 134.69 14.21
 2 4 -13 120.75 6.34
 2 4 -13 129.11 7.06
 2 -4 -12 253.5 18.54
 2 4 -12 247.19 18.67
 2 -4 -11 101.53 11.22
 2 4 -11 82.26 10.55
 2 -4 -11 96.3 9.39
 2 -4 -10 636.45 26.47
 2 -4 -10 609.43 21.75
 2 4 -10 626.86 26.64
 2 -4 -9 286.61 16.86
 2 -4 -9 288.76 13.93
 2 4 -9 283.8 17.15
 2 -4 -8 956 29.07
 2 4 -8 943.03 29.41
 2 -4 -7 280.68 15.15
 2 4 -7 289.18 15.46
 2 -4 -6 2950.41 39.21
 -2 -4 6 2925.29 44.61
 2 4 -6 2918.67 45.22
 2 -4 -6 2884.42 44.41
 2 -4 -5 144.34 9.53
 2 -4 -5 132.01 7.85
 2 4 -5 135.37 9.12
 -2 -4 5 125.6 8.93
 2 -4 -4 341.43 11.72
 -2 -4 4 322.43 13.31
 2 -4 -4 324.75 13.19
 2 -4 -4 315.41 12.19
 -2 -4 3 225.31 10.67
 2 -4 -3 209.34 10.21
 2 -4 -3 220.49 9.89
 -2 -4 2 10.86 2.41
 2 -4 -2 9.06 2.42
 2 -4 -2 8.68 2.55
 -2 4 2 7.55 1.2
 -2 4 1 34.13 2.84
 2 -4 -1 32.35 4.01
 -2 -4 1 32.57 3.68
 -2 4 1 35.49 1.97
 -2 -4 0 204.73 8.16
 -2 -4 0 206.8 8.12
 2 -4 0 221.31 10.02
 -2 4 0 202.74 7.85
 -2 -4 0 191.31 8.5
 -2 -4 -1 125.78 5.73
 2 -4 1 126.5 8.04
 -2 -4 -1 122.3 5.77
 2 -4 1 114.13 7.42
 -2 -4 -1 128.29 4.57
 -2 4 -1 119.88 6.85
 -2 -4 -1 121.13 7.05
 -2 -4 -2 859.51 13.52
 2 -4 2 811.08 8.48
 2 -4 2 861.04 20.91
 -2 -4 -2 799.64 17.58
 -2 -4 -2 838.81 19.24
 2 -4 3 6966.7 61.73
 -2 -4 -3 7022.93 60.67
 -2 -4 -3 6913.58 58.05
 -2 -4 -4 4896.18 53.45
 2 -4 4 4706.85 52.6
 -2 -4 -4 4888.55 51.27
 -2 -4 -4 4879.73 53.88
 -2 -4 -5 137.3 9.66
 2 -4 5 134.71 9.46
 -2 -4 -5 137.93 9.35
 -2 -4 -5 152.09 10.71
 -2 -4 -5 141.25 7.49
 -2 -4 -6 1113.33 28.29
 2 -4 6 1062.21 27.09
 -2 -4 -6 1113.89 27.48
 -2 -4 -6 1114.76 30.14
 -2 -4 -6 1061.18 21.72
 2 -4 7 -1.87 2.44
 -2 -4 -7 2.46 2.49
 -2 -4 -7 0.88 2.66
 -2 -4 -7 3.34 1.63
 -2 -4 -7 0.54 1.16
 -2 -4 -7 0.41 3.02
 -2 -4 -8 790.4 21.21
 -2 -4 -8 846.76 29.82
 -2 -4 -8 798.3 26.8
 2 -4 8 746.79 25.04
 -2 -4 -9 4.41 2.07
 -2 -4 -9 6.02 4.5
 2 -4 9 6.86 3.16
 -2 -4 -9 3.6 2.89
 -2 -4 -10 201.99 12.01
 -2 -4 -10 210.52 16.56
 -2 -4 -10 213.65 15.14
 2 -4 10 205.28 14.09
 -2 -4 -11 5.63 2.51
 2 -4 11 4.95 3.14
 -2 -4 -11 1.65 2.62
 -2 4 -11 4.54 3.74
 -2 -4 -11 -0.86 3.83
 2 -4 12 1015.28 32.96
 -2 -4 -12 1027.52 35.21
 -2 4 -12 1008.33 38.44
 -2 4 -13 174.03 16.25
 -2 -4 -13 163 7.17
 -2 -4 -13 180.48 8.19
 -2 -4 -13 172.43 14.75
 2 -4 13 154.24 6.91
 -2 -4 -13 170.56 7.61
 -2 -4 -13 170.96 7.38
 -2 4 -13 165.37 8.06
 -2 -4 -13 172.93 7.36
 -2 -4 -13 174.71 7.39
 -2 -4 -13 166.44 7.73
 -2 4 -13 156.62 6.96
 -2 -4 -13 178.81 7.9
 -2 -4 -14 580.01 13.5
 -2 -4 -14 557.41 13.09
 -2 -4 -14 566.15 14.82
 -2 -4 -14 581.59 14.72
 2 -4 14 532.62 12.89
 -2 -4 -14 580.11 14.07
 -2 -4 -14 594.38 13.77
 -2 -4 -14 585.64 14.54
 -2 4 -14 555.83 13.19
 -2 -4 -14 571.82 13.52
 -2 4 -14 593.19 14.42
 -2 -4 -14 616.99 14.27
 -2 4 -14 580.08 15.28
 -2 4 -14 569.66 29.87
 -2 -4 -15 47.69 4.47
 -2 -4 -15 47.72 4.03
 -2 4 -15 47.38 4.63
 -2 4 -15 52.35 4.5
 -2 -4 -15 50.85 4.2
 2 -4 15 45.16 3.81
 -2 -4 -15 48.13 4.09
 -2 4 -15 50.78 4.08
 -2 -4 -15 51.04 4.49
 -2 -4 -15 49.56 4.58
 -2 -4 -15 46.11 3.81
 -2 -4 -15 52.72 4.17
 -2 -4 -16 486.33 13.62
 -2 4 -16 500.2 13.11
 -2 4 -16 507.49 14.09
 2 -4 16 501.28 12
 -2 -4 -16 530.74 13.1
 -2 4 -16 496.47 12.12
 -2 -4 -16 503.25 13.22
 -2 -4 -16 480.96 13.72
 -2 -4 -16 511.54 12
 -2 -4 -16 513.59 12.62
 -2 4 -17 15.33 2.65
 2 -4 17 14.22 2.03
 -2 -4 -17 14.29 2.18
 -2 -4 -17 17.66 2.92
 -2 -4 -17 15.74 2.72
 -2 4 -17 20.26 3.08
 -2 4 -17 18.09 2.51
 -2 -4 -17 11.09 2.39
 -2 -4 -17 15.12 2.31
 -2 -4 -18 112.64 6.26
 -2 4 -18 110.24 5.96
 -2 4 -18 108.5 5.19
 -2 -4 -18 109.29 5.8
 -2 4 -18 107.77 5.71
 -2 4 -18 115.03 6.22
 -2 -4 -18 106.8 6.14
 -2 -4 -18 109.39 5.49
 -2 4 -19 65.05 4.46
 -2 4 -19 66.65 3.65
 -2 -4 -19 65.94 4.32
 -2 -4 -19 62.44 4.42
 -2 -4 -19 72.37 4.22
 -2 4 -19 67.61 4.43
 -2 -4 -19 63.9 4.47
 -2 -4 -20 13.14 2
 -2 4 -20 15.37 2.26
 -2 4 -20 15.47 1.99
 -2 4 -20 13.97 1.89
 -2 4 -20 13.6 2.1
 -2 -4 -21 5.02 1.27
 -2 4 -21 3.82 1.3
 -2 4 -21 3.61 0.91
 -2 4 -21 3.91 1
 -2 4 -21 4.01 1.21
 -2 -4 -22 65.04 2.69
 -2 4 -22 66.25 2.64
 2 5 -22 80.74 3.1
 2 -5 -21 0.5 0.6
 2 5 -21 0.26 1.06
 2 -5 -21 2.7 1.03
 2 -5 -20 1.75 1.34
 2 5 -20 0.47 0.88
 2 -5 -20 1.24 0.91
 2 5 -20 0.8 1.08
 2 5 -19 1.56 1.46
 2 5 -19 2.83 1.38
 2 -5 -19 6.66 2.14
 2 -5 -19 3.27 1.27
 2 5 -18 79.86 5.22
 2 -5 -18 83.59 5.29
 2 5 -18 75.36 4.7
 2 -5 -18 75.81 4.61
 2 5 -17 10.78 2.43
 2 5 -17 11.86 2.04
 2 -5 -17 12.76 2.11
 2 -5 -17 11.32 2.31
 2 5 -16 111.56 6.63
 2 -5 -16 112.15 6.52
 2 -5 -16 114.45 6
 2 5 -16 97.97 5.89
 2 5 -15 76.19 5.63
 2 5 -15 74.89 5.16
 2 -5 -15 81.81 5.46
 2 -5 -15 79.31 5.08
 2 -5 -15 73.18 4.68
 2 5 -14 1051.79 40.67
 -2 -5 14 1012.47 38.37
 2 -5 -14 945.73 17.02
 2 -5 -14 1019.67 18.69
 2 -5 -14 917.57 17.56
 2 5 -14 944.34 19.2
 2 -5 -14 1118.11 42.31
 2 -5 -14 948.17 16.93
 2 -5 -13 207.22 7.77
 2 5 -13 244.93 19.41
 2 -5 -13 230.39 8.62
 2 -5 -13 211.48 8.39
 2 5 -13 220.09 9.16
 2 -5 -13 236.96 9.09
 2 -5 -13 217.89 8.17
 2 -5 -13 230.62 18.99
 2 -5 -12 478.96 26.11
 2 5 -12 477.43 25.99
 2 -5 -11 38.77 7.93
 2 5 -11 29.2 6.94
 2 -5 -10 18.7 5.24
 2 5 -10 16.71 4.9
 2 -5 -9 14.2 4.3
 2 5 -9 10.93 4.32
 2 -5 -8 29.33 5.48
 2 5 -8 20.44 4.62
 2 -5 -8 23.49 3.54
 2 -5 -7 76.32 8.35
 2 5 -7 74.84 8.32
 2 -5 -6 374.34 16.72
 2 -5 -6 406.78 14.83
 2 5 -6 364.29 16.64
 2 -5 -5 81.69 7.54
 2 -5 -5 83.54 6.3
 2 5 -5 90 7.98
 2 -5 -4 2575.69 36.95
 2 -5 -4 2553.76 38.62
 2 -5 -4 2630.74 33.82
 2 5 -4 2554.04 38.44
 2 -5 -3 647.9 17.88
 2 -5 -3 637.36 18.37
 2 5 -3 628.87 17.6
 2 -5 -2 1954.17 30.71
 2 5 -2 1869.36 27.4
 -2 5 2 1882.35 17.6
 2 -5 -2 1874.21 30.05
 2 5 -1 58.52 4.4
 -2 -5 1 66.59 5.67
 -2 5 1 67.73 2.78
 2 -5 -1 62.88 6.07
 -2 5 1 53.08 3.68
 -2 -5 1 63.19 5.15
 2 5 0 1292.62 17.08
 -2 -5 0 1268.3 22.48
 -2 5 0 1236.5 20.71
 2 -5 0 1304.82 26.17
 -2 -5 0 1247.49 23.11
 -2 -5 0 1321.38 25
 -2 -5 -1 82.07 6.56
 -2 -5 -1 90.19 5.54
 2 -5 1 75.95 4.29
 2 5 1 89 3.32
 2 -5 1 85.88 7.27
 -2 -5 -1 88.4 5.18
 2 -5 1 76.91 6.84
 -2 5 -1 90.21 6.48
 -2 -5 -1 87.19 4.47
 -2 -5 -1 79.21 6.25
 2 -5 2 25.78 4.38
 2 -5 2 28.27 2.08
 -2 -5 -2 27.89 4.24
 -2 -5 -2 31.03 3.72
 -2 -5 -2 33.8 4.45
 2 -5 3 19.75 4.2
 -2 -5 -3 19.41 3.82
 -2 -5 -3 22.34 3.83
 -2 -5 -3 22.22 3.92
 -2 -5 -4 970.08 25.17
 2 -5 4 900.98 24.84
 -2 -5 -4 932.26 24.73
 -2 -5 -4 955.34 24.22
 2 -5 5 418.98 17.62
 -2 -5 -5 456.54 18.16
 -2 -5 -5 454.28 18.72
 -2 -5 -5 454.82 17.53
 2 -5 6 292.76 15.38
 -2 -5 -6 289.49 15.32
 -2 -5 -6 300.71 15.14
 -2 -5 -6 295.04 16.24
 2 -5 7 46.35 6.61
 -2 -5 -7 60.47 7.63
 -2 -5 -7 51.66 6.9
 -2 -5 -7 50.08 4.9
 -2 -5 -7 56.14 7.73
 -2 -5 -8 597.34 17.86
 -2 -5 -8 625.5 26.4
 2 -5 8 582.29 23.17
 -2 -5 -8 597.65 23.82
 -2 -5 -9 6.05 2.03
 2 -5 9 4.97 3.37
 -2 -5 -9 8.64 3.59
 -2 -5 -9 6.63 3.49
 -2 -5 -10 1398.51 39.84
 2 -5 10 1418.75 38.69
 -2 -5 -10 1476.36 45.32
 2 -5 11 9.47 2.42
 -2 -5 -11 10.4 3.14
 -2 -5 -11 10.55 5.23
 -2 5 -11 18.28 6.52
 -2 -5 -12 64.4 4.55
 -2 5 -12 62.35 4.45
 -2 5 -12 66.36 5.04
 -2 -5 -12 62.86 4.51
 -2 -5 -12 59.57 4.56
 -2 -5 -12 63.85 4.76
 -2 -5 -12 67.28 4.6
 -2 -5 -12 66.62 9.23
 2 -5 12 71.27 9.25
 -2 -5 -12 60.36 4.53
 -2 -5 -12 58.42 4.54
 -2 5 -12 56.79 10.01
 -2 -5 -12 69.04 11.08
 -2 -5 -13 214.14 8.57
 -2 -5 -13 225.42 8.01
 -2 -5 -13 221.19 9.13
 -2 -5 -13 208.54 8.29
 -2 -5 -13 232.5 17.61
 2 -5 13 214.34 8.22
 -2 -5 -13 217.57 8.72
 -2 5 -13 228.59 8.64
 -2 -5 -13 237.18 8.85
 -2 -5 -13 230.05 8.25
 -2 5 -13 228.85 9.53
 -2 -5 -13 225.8 9.02
 -2 5 -13 231.45 19.03
 -2 -5 -14 1.68 0.75
 -2 -5 -14 1.65 1.51
 -2 -5 -14 -0.2 1.49
 -2 -5 -14 0.07 2.65
 2 -5 14 0.35 1.25
 -2 -5 -14 0.94 1.34
 -2 -5 -14 0.8 1.55
 -2 -5 -14 8.44 2.03
 -2 -5 -14 3.57 1.35
 -2 5 -14 8.94 2.13
 -2 5 -14 1.58 3.28
 -2 -5 -14 4.09 1.91
 -2 5 -14 1.1 1.47
 -2 -5 -15 25.2 3.07
 -2 5 -15 24.21 2.76
 2 -5 15 23.31 2.88
 -2 -5 -15 27.81 3.22
 -2 -5 -15 25.03 3.13
 -2 -5 -15 26.7 3.2
 -2 5 -15 26.99 3.21
 -2 -5 -15 28.05 3.15
 -2 -5 -15 26.01 3.39
 -2 -5 -15 27.69 2.94
 -2 -5 -16 80.41 5.5
 -2 5 -16 84.85 5.87
 -2 5 -16 87.08 5.41
 2 -5 16 88.93 5.2
 -2 -5 -16 95.76 5.67
 -2 5 -16 89.7 4.93
 -2 -5 -16 88.96 5.54
 -2 -5 -16 93.77 5.18
 -2 -5 -16 84.67 5.85
 -2 -5 -16 91.15 5.13
 -2 -5 -17 59.27 4.73
 -2 5 -17 62.8 4.93
 -2 5 -17 57.6 4.35
 -2 -5 -17 62.56 4.37
 2 -5 17 58.7 4.11
 -2 5 -17 63.63 3.98
 -2 -5 -17 63.19 4.59
 -2 -5 -17 63.68 4.07
 -2 -5 -17 63.9 4.19
 -2 -5 -17 61.18 4.84
 -2 5 -18 673.55 13.47
 -2 5 -18 687.69 14.81
 -2 -5 -18 682.26 12.68
 -2 -5 -18 704.5 12.91
 -2 -5 -18 690.97 14.88
 -2 -5 -18 700.55 14.74
 -2 5 -18 675.84 14
 -2 -5 -18 710.24 14.04
 -2 -5 -19 16.91 2.48
 -2 5 -19 18.59 2.79
 -2 5 -19 13.36 2.16
 -2 -5 -19 17.01 2.4
 -2 5 -20 330.27 7.84
 -2 -5 -20 341.15 8.49
 -2 5 -20 315.67 7.81
 -2 5 -20 329.79 8.06
 -2 5 -20 336.55 8.5
 -2 5 -21 35.11 2.2
 -2 -5 -21 38.46 2.53
 -2 5 -21 39.2 2.63
 -2 5 -21 37.03 2.13
 -2 -5 -21 33.39 2.32
 -2 5 -21 37.37 2.42
 2 -6 -21 90.83 3.55
 2 6 -21 92.32 3.87
 2 6 -20 265.34 7.24
 2 -6 -20 281.74 7.48
 2 6 -20 268.48 6.46
 2 -6 -20 270.96 6.32
 2 6 -19 77.11 4.54
 2 -6 -19 83.51 4.68
 2 6 -19 74.26 3.97
 2 -6 -19 80.03 4.03
 2 6 -18 303.77 9.56
 2 6 -18 300.15 8.72
 2 -6 -18 309.99 8.64
 2 6 -17 78.32 5.3
 2 -6 -17 79.44 5.32
 2 6 -17 73.62 4.7
 2 -6 -17 74.85 4.58
 2 6 -16 99.26 6.1
 2 -6 -16 105.37 6.26
 2 6 -16 99.05 5.62
 2 -6 -16 102.94 5.54
 2 6 -15 62.24 4.98
 2 -6 -15 63.93 5.03
 2 -6 -15 63.17 4.37
 2 6 -15 65.04 4.64
 2 -6 -15 61.7 4.35
 2 -6 -14 56.71 4.19
 2 6 -14 49.95 8.81
 -2 -6 14 47.32 9.27
 2 6 -14 58.01 4.97
 2 -6 -14 53.58 9.64
 2 -6 -14 60.64 4.41
 2 -6 -14 58.05 4.76
 -2 -6 13 32.02 7.24
 2 6 -13 26.37 6.09
 2 6 -13 26.85 3.27
 2 -6 -13 33.55 3.21
 2 -6 -13 32.36 3.02
 2 -6 -13 36.08 7.89
 2 -6 -12 740.91 33.16
 2 -6 -12 730.55 14.96
 2 6 -12 645.24 15.42
 2 -6 -12 695.27 14.48
 2 6 -12 692.81 31.83
 -2 -6 12 669.69 30.72
 2 -6 -11 63.98 9.58
 2 6 -11 67.33 10
 2 -6 -10 1046.06 35.63
 2 6 -10 1034.19 35.81
 2 -6 -9 397.22 20.93
 2 6 -9 397.39 21.2
 2 -6 -8 1543.03 38.93
 2 6 -8 1477.81 38.7
 2 -6 -7 65.03 7.81
 2 6 -7 75.43 8.68
 2 -6 -6 815.66 25.29
 2 -6 -6 839.76 21.42
 2 6 -6 774.8 25.15
 2 -6 -5 137.53 9.99
 2 -6 -5 139.51 8.44
 2 6 -5 127.99 9.79
 2 -6 -4 77.78 7.18
 2 -6 -4 71.06 7
 2 -6 -4 80.24 6.18
 2 6 -4 72.88 7.04
 2 -6 -3 10.36 3.05
 2 -6 -3 9.85 2.94
 -2 -6 3 15.43 3.81
 2 6 -3 10.5 2.76
 -2 -6 2 151.47 8.32
 2 -6 -2 158.98 9.48
 -2 6 2 167.01 5.3
 2 -6 -2 150.59 9.33
 2 6 -2 152.38 8.27
 -2 -6 2 154.66 9.69
 -2 -6 1 187.75 9.44
 2 -6 -1 185.2 9.66
 -2 6 1 203.52 7.62
 2 -6 -1 201.79 11.19
 -2 -6 1 187.86 10.17
 -2 6 1 194.82 4.86
 2 6 -1 188.78 8.07
 -2 -6 0 480.39 16.25
 -2 -6 0 498.5 15.77
 -2 -6 0 508.05 13.33
 -2 6 0 491.11 13.82
 2 -6 0 488.32 17.4
 -2 -6 0 490.36 15.28
 2 6 0 474.89 10.22
 -2 -6 -1 214.37 10.74
 -2 -6 -1 204.56 11.01
 -2 -6 -1 213.98 5.69
 2 -6 1 210.28 7.65
 -2 -6 -1 201.86 9.3
 2 -6 1 226.18 12.42
 -2 -6 -1 216.88 8.45
 -2 6 -1 201.3 10.16
 2 -6 1 217.39 11.83
 -2 -6 -1 221.37 8.23
 -2 -6 -2 1282.64 28.26
 2 -6 2 1273.68 29.7
 2 -6 2 1241.67 28.85
 -2 -6 -2 1302.39 23.87
 -2 -6 -2 1248.46 26.77
 2 -6 2 1263.53 15.93
 -2 -6 -3 394.15 16.31
 2 -6 3 383.26 16.71
 -2 -6 -3 405.87 15.1
 -2 -6 -3 413.85 16.16
 2 -6 4 367.72 17.04
 -2 -6 -4 390.95 16.71
 -2 -6 -4 378.34 16.3
 -2 -6 -4 404.12 16.54
 -2 -6 -5 331.78 16.34
 2 -6 5 297 15.77
 -2 -6 -5 333.43 16.55
 -2 -6 -5 344.99 16.12
 -2 -6 -6 199.7 13.28
 2 -6 6 157.58 12
 -2 -6 -6 183.82 13.07
 -2 -6 -6 175.11 12.04
 2 -6 7 12.01 4.11
 -2 -6 -7 15.95 4.19
 -2 -6 -7 17.84 4.71
 2 -6 8 19.29 5.08
 -2 -6 -8 17.3 4.66
 -2 -6 -8 8.41 4.6
 2 -6 9 23.31 5.72
 -2 -6 -9 16.19 4.55
 -2 -6 -9 22.19 5.82
 -2 -6 -10 448.71 23.29
 2 -6 10 414.2 21.96
 -2 -6 -10 430.08 24.98
 2 -6 11 54.74 8.22
 -2 -6 -11 68.12 9.54
 -2 -6 -11 46.21 9.09
 -2 6 -11 49.51 9.21
 -2 6 -12 545.99 13.42
 -2 -6 -12 557.55 13.42
 -2 6 -12 533.76 14.23
 2 -6 12 523.31 12.76
 -2 -6 -12 540.79 13.55
 -2 -6 -12 558.02 13.12
 -2 -6 -12 543.24 13.57
 -2 -6 -12 528.73 13.18
 -2 -6 -12 561.22 14.21
 -2 -6 -12 530.93 26.84
 2 -6 12 562.93 26.44
 -2 -6 -12 534.12 13.31
 -2 -6 -12 530.4 13.38
 -2 6 -12 520.71 28.84
 -2 -6 -12 580.7 31.46
 -2 -6 -13 165.38 7.42
 -2 6 -13 169.56 16.65
 -2 -6 -13 159.27 7.82
 -2 -6 -13 150.24 7.06
 -2 -6 -13 166.1 15.23
 -2 -6 -13 153.84 7.39
 -2 6 -13 152.19 7.91
 -2 6 -13 148.37 7.01
 -2 -6 -13 161.66 7.47
 -2 6 -13 159.08 7.33
 2 -6 13 151.06 7.05
 -2 -6 -13 152.31 7.36
 -2 -6 -13 162.17 7.58
 -2 -6 -14 323.97 10.9
 -2 -6 -14 345.46 11.11
 2 -6 14 335.04 10.35
 -2 -6 -14 338.43 10.66
 -2 6 -14 333.6 11.65
 -2 6 -14 336.4 10.51
 -2 -6 -14 357.08 10.93
 -2 -6 -14 332.72 10.41
 -2 -6 -14 331.84 11.49
 -2 -6 -15 151.23 6.92
 -2 -6 -15 153.1 7.51
 2 -6 15 150.43 6.92
 -2 -6 -15 159.62 7.48
 -2 -6 -15 149.72 7.09
 -2 -6 -15 150.5 7.06
 -2 6 -15 152.02 7.05
 -2 6 -15 150.58 7.92
 -2 -6 -15 145.87 7.58
 -2 -6 -16 389.91 11.71
 -2 6 -16 402.68 12.32
 -2 6 -16 394.89 10.98
 -2 -6 -16 416.64 11.59
 2 -6 16 413.22 11.04
 -2 -6 -16 415.23 11.48
 -2 -6 -16 401.96 10.8
 -2 -6 -16 399.11 12.22
 -2 -6 -16 425.03 10.45
 -2 -6 -17 17.78 2.71
 -2 6 -17 20.02 2.49
 -2 -6 -17 18.66 2.51
 2 -6 17 20.32 2.52
 -2 -6 -17 22.44 2.78
 -2 6 -17 21.95 3.14
 -2 -6 -17 22.56 2.61
 -2 -6 -17 20.49 2.9
 -2 -6 -17 20.45 2.26
 -2 -6 -18 43.98 3.29
 -2 -6 -18 50.73 3.88
 -2 -6 -18 41.79 3.61
 -2 6 -18 44.1 3.61
 -2 6 -18 42.93 3.34
 -2 6 -18 40.93 3.75
 -2 6 -19 17.84 2.65
 -2 -6 -19 17.48 2.31
 -2 6 -19 12.25 1.93
 -2 6 -20 30.97 2.8
 -2 6 -20 28.93 2.37
 -2 -6 -20 25.96 2.35
 -2 6 -20 31.33 2.37
 -2 6 -21 6.22 0.97
 -2 -6 -21 7.08 1.03
 -2 -6 -21 7.77 1.14
 -2 6 -21 6.8 1.33
 2 7 -21 0.59 0.72
 2 -7 -21 0.21 0.7
 2 -7 -20 12.35 1.76
 2 7 -20 8.87 1.39
 2 7 -19 1.54 1.05
 2 7 -19 1.46 0.69
 2 -7 -19 1.8 1.3
 2 7 -18 144.25 6.33
 2 -7 -18 139.42 6.36
 2 7 -18 136.38 5.37
 2 -7 -18 142.02 5.46
 2 -7 -17 19.71 2.77
 2 7 -17 21.11 2.81
 2 -7 -17 25.92 2.66
 2 -7 -17 17.69 2.29
 2 7 -17 16.65 2.21
 2 -7 -16 269.82 8.37
 2 -7 -16 271.06 9.18
 2 7 -16 250.85 8.4
 2 -7 -16 277.12 9.81
 2 7 -16 263.65 9.61
 2 -7 -16 253.84 8.23
 2 -7 -15 215.96 7.99
 2 7 -15 202.64 7.78
 2 -7 -15 227.73 9.2
 2 -7 -15 219.97 7.89
 2 7 -15 208.2 8.76
 2 -7 -14 317.81 10.91
 2 -7 -14 336.3 9.73
 2 7 -14 310.44 10.79
 2 -7 -14 326.27 10.1
 2 -7 -13 92.84 5.4
 2 -7 -13 99.07 6.09
 2 7 -13 101.78 12.79
 -2 -7 13 105.02 13.02
 2 7 -13 96.25 6.13
 2 -7 -13 108.35 13.77
 2 -7 -12 471.09 12.1
 2 -7 -12 471.71 12.88
 2 7 -12 454.62 25.97
 -2 -7 12 506.02 27.46
 2 7 -12 433.13 12.66
 2 -7 -12 507.86 27.44
 2 -7 -11 100.6 12.25
 2 7 -11 83.03 10.82
 -2 -7 11 85.9 11.25
 2 -7 -11 98.86 5.86
 -2 -7 11 102.87 5.68
 2 -7 -11 95.19 5.39
 2 -7 -10 230.93 17.19
 2 7 -10 223.98 17.2
 -2 -7 10 224.42 17.46
 2 -7 -9 60.26 8.45
 -2 -7 9 69.05 9.61
 2 7 -9 62.5 9.08
 2 -7 -8 3.54 3.29
 2 7 -8 4.55 3.41
 -2 -7 8 1.36 3.43
 2 -7 -7 29.1 5.2
 -2 -7 7 35.97 6.4
 2 7 -7 30.35 5.63
 2 -7 -6 557.52 21.77
 -2 -7 6 557.26 22.97
 2 -7 -6 611.45 18.19
 2 7 -6 577.82 22.49
 2 -7 -5 666.41 22.6
 2 -7 -5 722.93 19.11
 -2 -7 5 673.11 24.3
 2 7 -5 651.26 22.4
 -2 -7 4 665.13 17.81
 2 -7 -4 642.35 21.31
 2 -7 -4 683.73 21.23
 2 -7 -4 696.88 18.3
 -2 -7 4 675.08 23.11
 2 7 -4 686.29 21.55
 -2 -7 3 1141.89 23.42
 2 -7 -3 1089.96 26.72
 -2 -7 3 1074.62 28.06
 2 7 -3 1093.1 24.83
 -2 -7 2 802.44 20.32
 2 -7 -2 813.23 22.04
 -2 -7 2 792.57 23.39
 2 7 -2 827.55 19.42
 -2 -7 1 595.3 17.78
 -2 7 1 648.12 13.96
 2 -7 -1 647.03 21.14
 2 -7 -1 598.29 18.3
 2 -7 -1 625.65 19.61
 2 7 -1 612.22 14.37
 -2 -7 1 632.3 19.75
 -2 -7 0 931.94 22.99
 2 -7 0 928.34 25.49
 -2 7 0 985.51 20.59
 2 -7 0 889.67 21.65
 -2 -7 0 1001.62 20.51
 -2 -7 0 988.85 15.24
 2 -7 0 913.07 19.14
 -2 -7 0 905.97 22.7
 -2 -7 -1 2.99 1.8
 2 -7 1 2.49 1.09
 -2 -7 -1 1.28 2.16
 2 -7 1 5.59 3.04
 -2 -7 -1 3.11 1.41
 -2 -7 -1 3.18 1.66
 -2 -7 -1 -0.05 2.41
 -2 -7 -2 187.28 11.48
 2 -7 2 200.27 13
 -2 -7 -2 210.45 9.68
 -2 7 -2 201.25 11.96
 2 -7 2 192.7 12.26
 2 -7 2 209.26 7.28
 -2 -7 -2 194.85 11.17
 2 -7 3 -1.8 3.15
 -2 -7 -3 1.42 2.47
 -2 -7 -3 2.33 1.75
 2 -7 3 -0.64 3.52
 -2 -7 -3 0.31 2.61
 -2 -7 -4 100.19 9.36
 2 -7 4 93.42 9.32
 -2 -7 -4 111.84 9.01
 -2 -7 -4 110.22 9.52
 -2 -7 -5 802.7 26.37
 2 -7 5 775.1 26.68
 -2 -7 -5 837.19 26.05
 -2 -7 -5 843.06 26.32
 -2 -7 -6 1815.51 41.07
 2 -7 6 1776.52 41.56
 -2 -7 -6 1795.8 41.33
 -2 -7 -6 1812.71 40.04
 2 -7 7 355.78 19.34
 -2 -7 -7 372.7 19.51
 -2 -7 -7 385.09 20.15
 -2 -7 -7 388.11 19.26
 -2 -7 -8 1951.25 46.56
 2 -7 8 1881.8 45.44
 -2 -7 -8 1968.23 48.39
 2 -7 9 10.35 4.35
 -2 -7 -9 10.42 4.17
 -2 -7 -9 5.48 3.76
 -2 -7 -10 1052.24 36.39
 2 -7 10 1050.79 35.94
 -2 -7 -10 1093.7 39.54
 -2 -7 -11 42.51 8.5
 -2 7 -11 39.37 8.13
 -2 -7 -11 37.82 3.37
 -2 -7 -11 41.13 3.81
 -2 -7 -11 39.43 3.81
 -2 -7 -11 37.91 3.6
 2 -7 11 39.34 7.72
 -2 -7 -11 31.49 6.8
 -2 -7 -11 34.58 3.39
 -2 -7 -11 42.45 3.77
 -2 7 -11 39.13 3.83
 -2 -7 -11 34.95 3.47
 2 -7 11 38.27 3.51
 -2 -7 -11 38.56 3.67
 -2 -7 -11 39.92 3.38
 -2 -7 -12 50.19 9.34
 -2 7 -12 33.92 8.03
 -2 7 -12 32.98 3.59
 -2 -7 -12 37.42 3.69
 -2 -7 -12 34.1 3.5
 2 -7 12 30.39 3.3
 -2 -7 -12 35.87 3.31
 -2 -7 -12 28.21 3.32
 -2 -7 -12 28.26 3.4
 -2 -7 -12 31.44 3.45
 2 -7 12 40.98 7.97
 -2 -7 -12 33.1 6.75
 -2 -7 -12 29.43 3.32
 -2 -7 -12 30.17 3.31
 -2 -7 -12 32.77 3.29
 -2 7 -13 197 17.86
 -2 7 -13 217.36 8.75
 -2 -7 -13 216.49 8.59
 -2 7 -13 208.71 9.2
 -2 7 -13 207.43 8
 -2 -7 -13 205.01 8.58
 2 -7 13 196.05 8.11
 -2 -7 -13 220.99 8.09
 -2 -7 -13 210.59 9.13
 -2 -7 -13 220.63 8.6
 -2 -7 -13 220.73 17.92
 -2 -7 -13 207.29 8.39
 -2 -7 -13 219.46 8.22
 -2 -7 -13 215.59 8.75
 -2 -7 -14 6.9 1.94
 2 -7 14 4.4 1.6
 -2 -7 -14 5.15 1.76
 -2 7 -14 5.11 2.06
 -2 -7 -14 7.11 1.77
 -2 7 -14 3.62 1.27
 -2 -7 -14 4.84 1.81
 -2 -7 -14 5 2
 -2 -7 -14 5.63 2.11
 -2 -7 -15 200.03 8.46
 -2 7 -15 191.69 7.53
 -2 7 -15 192.85 8.76
 2 -7 15 184.74 7.66
 -2 -7 -15 205.95 8.35
 -2 -7 -15 187.3 8.45
 -2 -7 -15 194.82 7.79
 -2 -7 -15 200.77 7.86
 -2 -7 -16 228.75 8.74
 -2 -7 -16 234.14 8.53
 2 -7 16 238.26 8.36
 -2 7 -16 234.05 9.25
 -2 7 -16 229.9 7.97
 -2 -7 -16 230.54 8.13
 -2 -7 -16 238.86 8.3
 -2 -7 -17 182.84 7.47
 2 -7 17 180.13 6.85
 -2 -7 -17 180.44 7.01
 -2 7 -17 181.79 6.69
 -2 7 -17 187.27 7.98
 -2 -7 -17 180.57 6.75
 -2 -7 -17 179.71 6.87
 -2 -7 -18 138.8 5.54
 -2 7 -18 135.5 5.6
 -2 -7 -18 122.7 5.72
 -2 7 -18 133.77 6.29
 -2 -7 -19 56.18 2.96
 -2 -7 -19 49.2 3.34
 -2 7 -19 54.17 3.13
 -2 7 -19 53.9 3.69
 -2 7 -19 50.41 3.21
 -2 -7 -20 305.61 6.97
 -2 7 -20 290.88 5.73
 -2 -7 -20 287.73 7.01
 -2 7 -20 285.3 6.36
 -2 7 -21 93.63 3.27
 -2 -7 -21 90.42 2.96
 2 8 -21 23.71 1.56
 2 -8 -20 177.7 5.15
 2 8 -20 169.95 4.61
 2 -8 -19 48.23 3.29
 2 8 -19 43.2 2.93
 2 -8 -18 334.43 9.27
 2 -8 -18 334.6 7.35
 2 8 -18 319.59 8.72
 2 -8 -17 64.39 4.53
 2 -8 -17 68.05 3.88
 2 8 -17 56.39 4.11
 2 -8 -17 58.06 3.87
 2 -8 -16 55.53 4.06
 2 -8 -16 56.3 4.58
 2 8 -16 55.9 4.38
 2 -8 -16 59.89 3.82
 2 8 -15 18.06 2.78
 2 -8 -15 18.76 2.79
 2 -8 -15 16.25 2.32
 2 -8 -15 16.57 2.37
 2 8 -14 1.53 1.65
 2 -8 -14 2.59 1.4
 2 -8 -14 2.35 1.41
 2 -8 -14 2.43 1.26
 2 -8 -13 99.12 5.97
 2 -8 -13 94.52 5.98
 2 8 -13 97.69 6.07
 2 -8 -13 93.58 5.52
 -2 -8 12 49.61 9.31
 2 8 -12 35.76 7.35
 2 -8 -12 41.99 3.93
 2 -8 -12 38.59 3.76
 2 -8 -12 37.67 7.56
 2 8 -12 35.07 3.69
 2 -8 -12 45.62 3.94
 2 8 -11 146.83 14.51
 -2 -8 11 173.47 16.27
 2 -8 -11 180.13 7.86
 2 -8 -11 171.59 7.77
 -2 -8 11 159.68 6.49
 2 -8 -11 180.15 7.51
 2 8 -11 156.69 7.53
 2 -8 -11 179.4 16.1
 2 -8 -10 793.78 32.31
 2 8 -10 746.68 31.7
 -2 -8 10 760.07 33.13
 2 -8 -10 791.7 15.52
 2 -8 -10 847.96 16.36
 2 -8 -9 274.02 18.21
 2 8 -9 271.85 18.34
 -2 -8 9 294.94 19.92
 2 -8 -8 1372.68 39.18
 2 8 -8 1363.73 39.14
 -2 -8 8 1438.15 42.27
 2 -8 -7 133.3 11.62
 2 8 -7 144.76 12.24
 -2 -8 7 158.49 13.74
 2 -8 -6 104.48 9.86
 2 8 -6 95.56 9.44
 -2 -8 6 97.34 10.52
 -2 -8 5 38.2 4.43
 2 -8 -5 47 6.43
 2 8 -5 44.03 6.15
 -2 -8 5 37.38 6.31
 2 -8 -5 53.05 5.23
 -2 -8 4 7.83 2.32
 2 -8 -4 4.19 2.8
 2 -8 -4 7.1 2.78
 -2 -8 4 10.41 4.08
 2 -8 -4 2.94 1.11
 2 8 -4 9.17 3.02
 -2 -8 3 28.05 4.28
 2 -8 -3 23.79 4.38
 2 -8 -3 27.04 4.79
 -2 -8 3 26.05 5.04
 2 8 -3 22.14 3.47
 -2 -8 2 65.13 6.2
 2 -8 -2 57.06 6.44
 2 -8 -2 66.16 6.73
 2 -8 -2 72.74 6.7
 -2 -8 2 53.3 6.67
 -2 -8 1 24.3 4.12
 2 -8 -1 17.03 3.99
 -2 -8 1 20.54 4.36
 2 -8 -1 21.31 3.56
 2 -8 -1 17.12 4.2
 2 -8 -1 18.64 3.41
 -2 -8 1 23.51 4.01
 2 -8 0 1555.13 26.4
 -2 -8 0 1598.46 32.04
 -2 -8 0 1669.95 28.61
 -2 8 0 1639.04 27.59
 2 -8 0 1559.04 35.06
 2 -8 0 1500.62 29
 -2 -8 0 1550.95 31.2
 2 -8 1 282.71 10.39
 -2 -8 -1 304.16 13.55
 -2 8 -1 299.98 13.58
 2 -8 1 280.15 15.13
 2 -8 1 276.62 12.23
 -2 -8 -1 302.5 11.7
 -2 -8 -1 279.68 14.29
 -2 -8 -1 283.34 13.83
 -2 -8 -2 1089.21 28.83
 2 -8 2 1072.06 31.1
 2 -8 2 1025.77 29.5
 -2 8 -2 1118.74 29.11
 -2 -8 -2 1096.71 27.92
 2 -8 3 17.51 5.09
 -2 -8 -3 16.63 4.19
 -2 -8 -3 14.75 2.95
 -2 8 -3 14.3 4.14
 2 -8 3 19.69 4.55
 -2 -8 -3 13.22 3.77
 -2 -8 -4 168.94 12.38
 2 -8 4 165.13 12.92
 -2 -8 -4 178.77 11.19
 2 -8 4 151.82 12.13
 -2 -8 -4 176.45 12.16
 -2 -8 -5 490.13 21.51
 2 -8 5 478.83 22.21
 -2 -8 -5 492.14 19.98
 -2 -8 -5 487.77 20.8
 -2 -8 -6 404.92 20.22
 2 -8 6 362.05 19.79
 -2 -8 -6 424.49 19.87
 -2 -8 -6 375.73 18.99
 2 -8 7 64.44 8.81
 -2 -8 -7 71.58 9.14
 -2 -8 -7 66.44 8.25
 2 -8 8 15.96 5.19
 -2 -8 -8 10.4 3.88
 -2 -8 -8 3.72 2.89
 2 -8 9 23.5 5.74
 -2 -8 -9 24.01 5.87
 -2 -8 -9 27.56 5.78
 -2 -8 -10 138.28 6.5
 -2 -8 -10 146.58 6.95
 -2 -8 -10 144.32 6.83
 2 -8 10 147.32 14.07
 -2 -8 -10 141.57 13.96
 -2 -8 -10 140.51 6.49
 -2 -8 -10 148.1 6.73
 -2 -8 -10 142.73 6.72
 -2 8 -10 143.5 7.07
 2 -8 10 137.27 6.51
 -2 -8 -10 145.24 6.96
 -2 -8 -10 142.38 6.68
 -2 -8 -10 148.42 14.65
 -2 8 -10 160.14 15.94
 -2 -8 -11 23.26 2.75
 -2 -8 -11 25.2 3.14
 -2 -8 -11 26.02 3.18
 2 -8 11 24.48 6.3
 -2 -8 -11 23.93 5.68
 -2 -8 -11 22.08 2.72
 -2 8 -11 27.46 3.27
 -2 -8 -11 18.69 2.47
 -2 -8 -11 22.91 2.74
 -2 -8 -11 22.67 2.97
 2 -8 11 23.28 2.86
 -2 -8 -11 23.35 2.87
 -2 -8 -11 19.05 4.01
 -2 8 -11 22.57 6.98
 -2 8 -12 299.26 21.93
 -2 -8 -12 298.32 9.33
 -2 8 -12 296.85 10.3
 -2 -8 -12 293.64 9.86
 -2 -8 -12 261.59 9.77
 2 -8 12 279.83 9.55
 -2 -8 -12 291.64 9.56
 -2 -8 -12 280.39 10.06
 -2 -8 -12 286.76 9.87
 -2 -8 -12 312.5 21.33
 2 -8 12 285.62 20.1
 -2 -8 -12 272.38 9.37
 -2 -8 -12 276.14 9.78
 -2 -8 -12 300.65 9.14
 -2 -8 -13 163.74 6.79
 -2 -8 -13 157.62 7.39
 -2 -8 -13 161.12 7.5
 -2 -8 -13 152.3 7.04
 -2 8 -13 148.45 7.86
 -2 8 -13 154.47 6.7
 -2 -8 -13 168.95 7.18
 2 -8 13 151.87 7.11
 -2 -8 -13 159.48 7.55
 -2 -8 -13 163.14 7.39
 -2 8 -13 162.63 7.7
 -2 -8 -14 287.71 9.63
 -2 -8 -14 278.21 9.78
 2 -8 14 271.08 9.27
 -2 -8 -14 279.66 9.83
 -2 -8 -14 304.2 9.28
 -2 8 -14 286.85 8.92
 -2 8 -14 283.4 10.62
 -2 -8 -14 293.61 9.04
 -2 -8 -14 289.59 9.75
 -2 -8 -15 313.88 10.19
 -2 8 -15 343.67 11.38
 -2 8 -15 321.39 9.13
 -2 -8 -15 325.58 10.31
 2 -8 15 329.21 9.97
 -2 -8 -15 321.29 9.83
 -2 -8 -15 340.07 9.58
 -2 -8 -16 214.1 8.15
 -2 8 -16 230.14 9
 -2 8 -16 215.76 7.13
 -2 -8 -16 219.67 7.74
 2 -8 16 225.95 7.97
 -2 -8 -16 217.06 8
 -2 -8 -16 233.48 7.66
 -2 -8 -17 21.84 2.66
 -2 8 -17 21.77 2.96
 -2 -8 -17 21.35 2.61
 -2 8 -18 82.08 4.69
 -2 -8 -18 85.24 5.04
 -2 -8 -18 83.92 4.13
 -2 -8 -18 79 4.28
 -2 8 -18 85.28 4.04
 -2 8 -19 0.24 0.76
 -2 -8 -19 -1.71 1.12
 -2 8 -19 0.55 1.16
 -2 8 -19 -0.07 0.85
 -2 -8 -19 0.15 0.92
 -2 -8 -19 0.25 0.88
 -2 8 -20 9.26 1.36
 -2 -8 -20 7.59 1.17
 -2 8 -20 8.03 1.03
 -2 -8 -20 10.18 1.25
 2 -9 -20 23.81 1.77
 2 -9 -19 0.46 1.13
 2 9 -19 1.95 0.81
 2 -9 -18 36.13 3.14
 2 -9 -18 36.54 2.4
 2 9 -17 30.41 2.9
 2 -9 -17 29.74 2.59
 2 -9 -17 31.98 3.17
 2 -9 -17 36.23 2.81
 2 9 -16 501.27 12
 2 -9 -16 511.17 11.61
 2 -9 -16 519.05 12.63
 2 -9 -16 535.86 10.87
 2 -9 -16 499.73 11.05
 2 -9 -15 105.41 6.02
 2 -9 -15 109.21 5.34
 2 -9 -15 101.4 5.58
 2 9 -15 109.92 6.02
 2 -9 -14 151.39 7.34
 2 -9 -14 146.37 6.59
 2 -9 -14 152.02 7.09
 2 9 -14 137.74 6.91
 2 -9 -13 224.22 9.02
 2 -9 -13 221.24 8.37
 2 -9 -13 220.34 8.77
 2 9 -13 223.64 8.96
 2 -9 -12 563.53 14.19
 -2 -9 12 545.45 11.98
 2 9 -12 527.17 13.74
 2 -9 -12 556.62 13.36
 2 -9 -12 546.52 13.88
 -2 -9 11 59.98 10.12
 2 -9 -11 53.91 9.31
 -2 -9 11 53.69 3.92
 2 -9 -11 51.98 4.44
 2 -9 -11 52.06 8.52
 2 9 -11 46.33 4.14
 2 -9 -11 52.51 4.24
 2 -9 -11 53.51 4.42
 -2 -9 10 270 20.21
 2 9 -10 242.94 18.11
 -2 -9 10 232.18 8.11
 2 -9 -10 240.52 8.95
 2 -9 -10 259.58 18.93
 2 9 -10 212.01 8.71
 2 -9 -10 241.96 9.05
 2 -9 -10 249.42 8.93
 -2 -9 9 0.03 1.03
 2 -9 -9 2.24 1.21
 2 -9 -9 2.69 1.34
 -2 -9 9 4.36 3.05
 2 -9 -9 5.44 4.44
 2 -9 -9 4.66 1.78
 2 -9 -8 127.32 12.22
 -2 -9 8 123.21 13.13
 2 9 -8 119.08 11.83
 2 -9 -7 2.96 2.97
 -2 -9 7 8.7 3.88
 2 9 -7 3.54 2.56
 2 -9 -6 288.6 16.93
 2 9 -6 295.65 16.7
 -2 -9 6 293.22 18.57
 2 -9 -5 359.23 18.02
 -2 -9 5 377.12 20.21
 2 9 -5 387.75 17.72
 2 -9 -4 25.22 4.93
 2 -9 -4 30.41 5.07
 -2 -9 4 23.75 5.48
 2 -9 -4 29.04 4.97
 -2 -9 3 169.97 9.94
 2 -9 -3 166.36 11.28
 2 -9 -3 164.11 11.22
 -2 -9 3 162.72 12.34
 2 -9 -3 158.42 10.9
 -2 -9 2 1618.22 31.42
 2 -9 -2 1643.43 35.25
 -2 -9 2 1621.13 33.45
 2 -9 -2 1548.57 32.77
 2 -9 -2 1469.94 31.38
 -2 -9 2 1547.5 36.18
 -2 -9 1 156.74 10.09
 2 -9 -1 165.26 11.41
 2 -9 -1 148.36 9.31
 -2 -9 1 159.72 11.37
 2 -9 -1 161.96 12.14
 -2 -9 1 182.85 10.55
 2 -9 -1 145.15 9.73
 -2 -9 0 1086.18 27.37
 2 -9 0 1054.8 23.21
 -2 -9 0 1120.32 28.65
 -2 -9 0 1168.91 25.73
 2 -9 0 1048.88 25.21
 2 -9 0 1103.08 31.14
 -2 -9 -1 37.41 5.66
 2 -9 1 34.12 5.75
 2 -9 1 33.19 4.43
 -2 -9 -2 31.06 5.19
 -2 -9 -2 27.35 5.22
 2 -9 2 17.12 4.38
 -2 9 -2 26.32 4.94
 -2 -9 -3 -0.41 2.21
 2 -9 3 2.09 3.26
 -2 -9 -3 1.04 2.03
 2 -9 3 -2.24 2.8
 -2 9 -3 8.28 2.29
 -2 -9 -4 17.11 4.39
 2 -9 4 21.18 5.79
 -2 -9 -4 17.28 4.77
 2 -9 4 12.5 4.55
 -2 9 -4 12.79 4.47
 -2 -9 -5 229.38 14.92
 -2 -9 -5 240.17 15.79
 2 -9 5 247.41 16.91
 -2 -9 -5 271.38 14.79
 -2 9 -5 228.11 16.11
 2 -9 5 228.02 15.96
 -2 -9 -6 267.03 16.82
 -2 -9 -6 295.17 18.13
 2 -9 6 259.19 17.61
 -2 -9 -7 673.7 26.51
 -2 9 -7 582.15 27.37
 -2 -9 -7 642.58 27.73
 2 -9 7 632.03 28.19
 -2 -9 -8 788.53 30.32
 -2 9 -8 717.3 31.33
 -2 -9 -8 751.5 30.94
 2 -9 8 740.1 31.29
 -2 -9 -8 796.81 15.8
 -2 -9 -9 186.39 7.59
 -2 9 -9 187.92 8.11
 -2 -9 -9 192.99 7.6
 2 -9 9 188.27 7.49
 -2 -9 -9 190.09 7.97
 -2 -9 -9 181 7.64
 -2 -9 -9 200.89 7.85
 -2 -9 -9 172.65 15.48
 2 -9 9 148.65 14.5
 -2 -9 -9 178.8 7.49
 -2 -9 -9 187.35 7.6
 -2 -9 -9 193.41 16.11
 -2 9 -9 172.12 15.96
 -2 -9 -10 518.05 12.71
 -2 9 -10 516.63 13.63
 -2 -9 -10 515.51 12.64
 2 -9 10 501.57 12.5
 -2 -9 -10 514.39 13.27
 -2 -9 -10 506.53 13.05
 -2 -9 -10 516.37 12.83
 -2 -9 -10 537.41 27.43
 2 -9 10 523.66 27.34
 -2 -9 -10 512.35 12.35
 -2 -9 -10 499.31 12.63
 -2 -9 -10 493.56 12.58
 -2 -9 -10 547.6 27.77
 -2 9 -10 474.43 27.06
 -2 -9 -11 126.51 6.43
 -2 9 -11 129.65 6.99
 -2 -9 -11 124.62 6.26
 -2 -9 -11 123.84 6.65
 2 -9 11 126.65 6.46
 -2 -9 -11 129.59 6.82
 -2 -9 -11 133.82 6.73
 -2 -9 -11 151.03 14.95
 2 -9 11 111.76 12.61
 -2 -9 -11 118.98 6.37
 -2 -9 -11 127.28 6.18
 -2 9 -11 129.79 14.56
 -2 -9 -11 130 6.52
 -2 -9 -12 111.95 6.42
 -2 -9 -12 113.94 6.29
 -2 -9 -12 111.52 6.15
 -2 -9 -12 119.35 5.98
 -2 -9 -12 114.1 6.11
 2 -9 12 113.58 6.07
 -2 -9 -12 114.29 6.38
 -2 9 -12 111.61 6.53
 -2 -9 -12 115.32 5.84
 -2 -9 -12 109.98 6.06
 -2 -9 -13 33.61 3.5
 2 -9 13 34.24 3.49
 -2 -9 -13 33.95 3.58
 -2 -9 -13 35.87 3.33
 -2 9 -13 35.98 3.73
 -2 -9 -13 39.38 3.81
 -2 -9 -13 37.91 3.37
 -2 -9 -13 32.08 3.4
 -2 -9 -14 3 1.74
 -2 -9 -14 2.72 1.41
 -2 -9 -14 1.63 1.33
 2 -9 14 0.27 1.54
 -2 -9 -14 4.59 1.36
 -2 9 -14 2.05 2.02
 -2 -9 -14 3.27 1.75
 -2 -9 -15 94.14 5.46
 -2 -9 -15 108.61 5.85
 2 -9 15 99.6 5.49
 -2 9 -15 102.92 6.22
 -2 -9 -15 103.35 5.58
 -2 -9 -15 105.57 5.11
 -2 -9 -16 28.36 2.94
 2 -9 16 35.46 3.3
 -2 -9 -16 31.84 3.41
 -2 9 -16 34.93 3.69
 -2 -9 -16 28.93 2.96
 -2 -9 -16 28.4 2.93
 -2 9 -17 39.26 3.43
 -2 -9 -17 40.98 3.2
 -2 -9 -17 37.24 3.45
 -2 -9 -17 40.36 3.19
 -2 9 -18 136.36 5.56
 -2 -9 -18 137.23 5.13
 -2 9 -18 125.84 4.58
 -2 -9 -18 140.6 5.64
 -2 -9 -18 144.15 5.04
 -2 9 -19 19.7 1.98
 -2 -9 -19 14.64 1.55
 -2 -9 -19 16.48 1.74
 -2 9 -19 15.83 1.41
 -2 -9 -19 15.22 1.47
 -2 9 -20 169.69 4.24
 2 -10 -19 143.22 4.5
 2 10 -19 126.32 3.51
 2 -10 -18 567.43 10.26
 2 -10 -18 554.55 8.27
 2 -10 -17 26.03 2.32
 2 10 -17 27.58 2.44
 2 -10 -17 29.67 2.89
 2 -10 -17 25.16 2.26
 2 -10 -16 54.59 3.65
 2 10 -16 56.5 3.83
 2 -10 -16 57.96 3.74
 2 -10 -16 61.84 4.27
 2 -10 -15 17.82 2.41
 2 -10 -15 17.67 2.37
 2 -10 -15 19.47 2.85
 2 10 -15 14.79 2.26
 2 -10 -14 31.63 3.25
 2 10 -14 30.75 3.32
 2 -10 -14 31.04 2.99
 2 -10 -14 31.9 3.41
 2 -10 -13 11.62 2.25
 2 -10 -13 11.34 2.31
 2 10 -13 11.33 2.16
 2 -10 -13 9.11 1.96
 2 -10 -12 4.62 1.71
 2 -10 -12 6.37 1.83
 -2 -10 12 4.58 1.49
 2 10 -12 4.07 1.55
 2 -10 -12 4.96 1.73
 2 -10 -11 249.1 9.38
 -2 -10 11 227.83 8.12
 2 10 -11 242.8 9.22
 2 -10 -11 240.59 9.25
 2 -10 -11 250.47 9
 2 -10 -10 639.76 14.83
 -2 -10 10 639.8 13.78
 2 -10 -10 720.59 31.6
 -2 -10 10 680.6 32.58
 2 -10 -10 655.86 14.68
 2 -10 -10 673.89 15.33
 2 -10 -10 656.86 30.34
 -2 -10 9 64.38 4.38
 2 -10 -9 67.23 4.7
 -2 -10 9 67.91 10.61
 2 -10 -9 68.29 9.81
 2 -10 -9 72.86 4.93
 2 -10 -9 67.1 4.88
 2 -10 -9 66.95 9.54
 2 -10 -8 860.67 16.27
 -2 -10 8 841.75 15.68
 2 -10 -8 846.35 32.76
 -2 -10 8 915.37 36.17
 2 -10 -8 872.42 16.38
 2 -10 -8 882.89 17.13
 2 -10 -8 862.39 32.52
 2 -10 -7 467.87 11.61
 -2 -10 7 470.32 11.64
 2 -10 -7 489.62 12.07
 -2 -10 7 488.05 25.67
 2 -10 -7 469.08 23.17
 2 -10 -7 459.98 22.81
 2 -10 -7 499.95 12.68
 2 -10 -6 232.75 15.7
 2 -10 -6 225.34 15.63
 -2 -10 6 261.47 18.29
 2 -10 -5 105.12 10.27
 2 -10 -5 108.27 10.41
 -2 -10 5 111.91 11.54
 2 -10 -4 135.64 10.97
 2 -10 -4 148.85 11.59
 -2 -10 4 139.67 12.22
 2 -10 -3 35.12 5.46
 2 -10 -3 47.92 6.49
 -2 -10 3 40.67 6.06
 2 -10 -3 42.07 5.75
 -2 -10 3 33.97 5.89
 -2 -10 2 2.97 2.65
 2 -10 -2 0.6 2
 -2 -10 2 3.61 2.53
 2 -10 -2 3.89 2.01
 -2 -10 2 -0.47 3.96
 2 -10 -2 6.54 2.02
 -2 -10 1 233.2 12.87
 2 -10 -1 224.96 13.67
 2 -10 -1 243.65 12.83
 -2 -10 1 221.15 12.54
 2 -10 -1 237.99 12.25
 -2 -10 1 258.29 15.27
 -2 -10 0 1726.79 35.52
 2 -10 0 1637.5 37.23
 2 -10 0 1689.06 40.94
 -2 -10 0 1749.85 38.26
 2 -10 1 497.31 22.77
 -2 -10 -1 534.46 20.45
 2 -10 2 818.08 29.48
 -2 -10 -2 807.02 26.02
 -2 -10 -2 792.99 27.32
 -2 10 -3 288.36 16.56
 2 -10 3 288.24 18
 -2 -10 -3 306.99 17.44
 -2 -10 -3 307.64 16.67
 -2 10 -4 344.82 19.1
 2 -10 4 331.71 19.61
 -2 -10 -4 350.4 18.3
 -2 -10 -4 325.87 18.57
 2 -10 4 329.13 20.07
 2 -10 5 117.49 12.28
 -2 10 -5 105.16 11.22
 -2 -10 -5 120.61 11.26
 -2 -10 -5 112.08 11.29
 2 -10 5 117.18 12.35
 -2 10 -6 82.63 10.7
 2 -10 6 80.79 10.3
 -2 -10 -6 69.63 9.32
 2 -10 6 75.57 10.11
 -2 -10 -7 64.01 4.46
 -2 -10 -7 64.99 4.33
 2 -10 7 66.18 9.59
 -2 -10 -7 61.14 8.8
 2 -10 7 62.34 4.14
 -2 -10 -7 61.35 4.43
 -2 -10 -7 66.01 4.8
 -2 10 -7 56.72 8.75
 2 -10 7 54.95 8.81
 -2 -10 -7 63.56 4.15
 -2 -10 -7 59.29 4.3
 -2 -10 -7 58.47 4.16
 -2 -10 -8 4.89 1.59
 -2 -10 -8 4.51 1.37
 -2 -10 -8 2.1 1.35
 -2 -10 -8 4.43 3.27
 2 -10 8 7.13 4.11
 2 -10 8 2.43 1.17
 -2 -10 -8 2.69 1.19
 -2 -10 -8 2.07 1.32
 2 -10 8 2.61 3.65
 -2 10 -8 5.63 4.65
 -2 -10 -8 1.69 1.03
 -2 10 -8 4.68 1.88
 -2 -10 -8 2.9 1.1
 -2 -10 -9 32.39 3
 -2 -10 -9 32.49 3.28
 -2 -10 -9 36.79 3.41
 -2 -10 -9 35.77 7.24
 2 -10 9 39.29 8.28
 -2 -10 -9 38.26 3.72
 2 -10 9 37.03 3.45
 -2 -10 -9 40.19 3.73
 -2 -10 -9 30.94 3.53
 -2 -10 -9 28.39 5.94
 -2 10 -9 50.96 9.08
 -2 -10 -9 36.18 3.45
 -2 -10 -9 46.08 3.75
 -2 10 -9 38.12 3.92
 -2 -10 -9 33.64 3.3
 -2 -10 -10 24.4 3.04
 -2 -10 -10 23.81 2.59
 -2 -10 -10 28.97 3.18
 2 -10 10 13.51 4.85
 -2 -10 -10 26.32 5.88
 -2 -10 -10 27.9 3.23
 2 -10 10 29.29 3.26
 -2 10 -10 25.88 3.37
 -2 -10 -10 27.65 2.98
 -2 -10 -10 24.41 2.9
 -2 10 -10 29.98 6.95
 -2 -10 -10 30.17 3.57
 -2 -10 -10 26.32 3.13
 -2 -10 -10 23.19 2.83
 -2 -10 -11 84.82 5.34
 2 -10 11 86.68 5.22
 -2 -10 -11 84.76 5.52
 2 -10 11 81.94 4.51
 -2 -10 -11 80.21 5.22
 -2 -10 -11 83.71 5.27
 -2 -10 -11 87.31 5.89
 -2 -10 -11 85.99 5.46
 -2 -10 -11 94.46 5.48
 -2 10 -11 87.15 5.73
 -2 -10 -11 87.62 5.36
 -2 -10 -12 327.67 10.31
 -2 -10 -12 329.28 10.39
 -2 -10 -12 322.45 10.58
 2 -10 12 326.03 10.1
 -2 -10 -12 325.16 10.12
 -2 -10 -12 310.37 11.03
 -2 -10 -12 333.76 10.53
 -2 10 -12 332.72 10.9
 -2 -10 -12 340.06 9.98
 -2 -10 -12 326.71 10.07
 -2 -10 -13 107.98 5.91
 -2 -10 -13 103.24 5.78
 2 -10 13 104.56 5.72
 -2 -10 -13 105.36 6.03
 -2 -10 -13 108.7 5.73
 -2 10 -13 107.64 6.47
 -2 -10 -13 111.16 6.64
 -2 -10 -13 111.95 5.87
 -2 10 -13 109.48 6.3
 -2 -10 -13 108.75 5.45
 -2 -10 -14 266.68 8.92
 -2 -10 -14 286.86 9.39
 2 -10 14 283.56 9.05
 -2 -10 -14 275.11 9
 -2 -10 -14 280.62 8.72
 -2 -10 -14 276.03 9.95
 -2 10 -14 283.3 10.07
 -2 -10 -15 279.47 8.68
 2 -10 15 287.99 8.8
 -2 -10 -15 290.97 9.04
 -2 -10 -15 303.48 9.05
 -2 -10 -15 273.71 9.44
 -2 -10 -15 305.85 8.47
 -2 10 -15 291.01 9.75
 -2 -10 -16 129.21 5.66
 -2 10 -16 127.18 6.1
 -2 -10 -16 119.84 5.89
 -2 -10 -16 113.45 5.19
 -2 -10 -16 132.44 4.95
 -2 -10 -17 112.6 5.2
 -2 10 -17 120.75 5.36
 -2 -10 -17 109.62 4.62
 -2 -10 -17 115.28 4.85
 -2 10 -18 71.98 2.86
 -2 -10 -18 71.68 3.73
 -2 10 -18 79.81 3.91
 -2 -10 -18 69.28 3.23
 -2 -10 -19 1.16 0.64
 -2 -10 -19 1.73 0.54
 -2 10 -19 1.71 0.74
 2 -11 -19 7.95 1.06
 2 -11 -18 59.75 3.06
 2 -11 -18 64.5 2.58
 2 -11 -17 48.32 3.14
 2 -11 -17 49.85 2.84
 2 -11 -16 319.97 8.63
 2 11 -16 307.74 7.62
 2 -11 -16 315.73 7.97
 2 -11 -16 323.16 8.01
 2 -11 -15 83.25 4.81
 2 -11 -15 84.31 4.62
 2 11 -15 82.5 4.42
 2 -11 -15 83.5 4.6
 2 -11 -14 128.67 6.29
 2 -11 -14 127.55 5.85
 2 11 -14 128.06 5.84
 2 -11 -14 120.07 5.86
 2 -11 -14 133.81 5.27
 2 11 -13 298.99 9.43
 2 -11 -13 304.52 9.89
 2 -11 -13 301.68 9.7
 2 -11 -13 301.11 8.51
 -2 -11 12 193.96 7.21
 2 -11 -12 200.34 8.22
 2 -11 -12 200.74 7.79
 2 11 -12 183.15 7.62
 2 -11 -12 199.26 8.14
 2 -11 -11 78.97 5.22
 -2 -11 11 74.86 4.68
 2 -11 -11 87.01 5.32
 -2 -11 11 75.87 4.56
 2 -11 -11 75.06 5.16
 2 -11 -10 399.01 11.5
 -2 -11 10 386.54 10.72
 2 -11 -10 383.46 11.57
 2 -11 -10 398.78 11.34
 -2 -11 10 380.58 10.44
 -2 -11 9 40.84 3.61
 2 -11 -9 51.63 8.7
 2 -11 -9 44.69 3.86
 -2 -11 9 42.73 3.71
 -2 -11 9 51.44 8.72
 2 -11 -9 30.71 6.8
 2 -11 -9 45.79 3.88
 2 -11 -9 44.81 4.04
 -2 -11 8 58.28 4.22
 2 -11 -8 72.69 9.74
 -2 -11 8 59.9 4.38
 2 -11 -8 51.2 4.09
 -2 -11 8 63.11 10.02
 2 -11 -8 66.88 9.49
 2 -11 -8 58 4.39
 2 -11 -8 62.88 4.76
 -2 -11 7 1.89 1
 2 -11 -7 3.08 2.55
 -2 -11 7 7.42 3.98
 2 -11 -7 11.26 4.14
 2 -11 -7 5.67 1.43
 -2 -11 7 4.62 1.49
 2 -11 -7 5.88 1.71
 2 -11 -7 4.53 1.49
 2 -11 -6 312.41 18.71
 -2 -11 6 347.83 21.55
 2 -11 -6 317.58 9.48
 2 -11 -6 331.38 10.06
 -2 -11 6 328.65 9.9
 2 -11 -6 322.59 18.18
 -2 -11 6 298.16 9.53
 2 11 -6 319.77 10.38
 2 -11 -6 354.49 10.9
 -2 -11 5 185.8 7.45
 -2 -11 5 180.69 7.37
 -2 -11 5 192.84 14.44
 2 -11 -5 210.98 14.38
 2 -11 -5 199.75 14.28
 -2 -11 5 181 15.1
 2 -11 -5 196.91 8.04
 2 -11 -4 393.47 19.31
 -2 -11 4 379.87 21.28
 2 -11 -4 392.92 18.93
 -2 -11 4 412.42 20.29
 -2 -11 4 381.58 10.49
 2 -11 -3 173.3 12.52
 -2 -11 3 212.17 13.71
 2 -11 -3 188 12.69
 -2 -11 3 193.77 14.77
 2 -11 -2 1019.58 30.21
 -2 -11 2 1068.96 33.52
 2 -11 -1 606.09 23.56
 -2 -11 1 637.66 25.14
 2 -11 0 765.81 26.51
 -2 -11 0 782.37 24.73
 2 -11 0 784.1 29.28
 2 -11 1 454.75 20.98
 2 -11 1 478.69 23.38
 -2 -11 -1 526.75 20.87
 2 -11 2 7.58 3.69
 -2 -11 -2 5.79 2.62
 -2 -11 -3 35.25 6.4
 2 -11 3 39.82 7.05
 -2 -11 -3 30.1 5.47
 -2 -11 -4 62.92 8.63
 -2 -11 -4 62.04 8.02
 -2 -11 -4 55.02 3.96
 -2 -11 -4 55.28 4.18
 2 -11 4 55.52 8.31
 -2 -11 -4 54.45 4.13
 -2 -11 -4 55.68 4.1
 -2 -11 -4 55.51 4.24
 -2 -11 -5 371.61 11.13
 -2 -11 -5 346.07 9.33
 -2 -11 -5 380.34 21.37
 -2 -11 -5 340.37 9.76
 -2 -11 -5 334.29 9.58
 -2 -11 -5 347.02 10.41
 2 -11 5 318.84 20.59
 -2 -11 -5 343.53 10.4
 -2 -11 -5 358.47 10.29
 -2 -11 -5 351.19 10.22
 -2 -11 -6 169.73 7.3
 -2 -11 -6 177.74 7.84
 -2 -11 -6 169.78 6.8
 -2 -11 -6 180.6 15.08
 2 -11 6 188.95 16.26
 2 -11 6 159.35 6.53
 -2 -11 -6 168.04 7.32
 -2 11 -6 158.29 14.3
 2 -11 6 166.87 15.3
 -2 -11 -6 167.67 7.37
 -2 -11 -6 161.21 6.85
 -2 -11 -6 161.05 6.64
 -2 -11 -6 166.21 6.49
 -2 -11 -6 157.05 7.01
 -2 -11 -7 110.5 6.33
 -2 -11 -7 106.71 5.57
 -2 -11 -7 103.47 12.06
 2 -11 7 113.87 12.98
 2 -11 7 113.19 5.55
 -2 -11 -7 105.08 5.93
 -2 -11 -7 100.37 5.68
 2 -11 7 110.88 12.55
 -2 11 -7 103.27 12
 -2 -11 -7 96.89 5.16
 -2 -11 -7 98.6 5.41
 -2 -11 -7 98.46 5.17
 -2 -11 -7 100.08 5.78
 -2 -11 -8 354.22 11.47
 -2 -11 -8 346.34 10.55
 -2 -11 -8 364.79 10.29
 -2 -11 -8 326.87 21.39
 2 -11 8 335.07 22.14
 2 -11 8 347.94 9.95
 -2 -11 -8 337.13 10.74
 -2 -11 -8 356.36 10.79
 -2 -11 -8 337.68 10.04
 -2 11 -8 300.58 20.8
 2 -11 8 352.74 23.07
 -2 -11 -8 352.52 10.69
 -2 -11 -8 350.9 9.87
 -2 11 -8 341.14 11.22
 -2 -11 -8 310.74 9.81
 -2 -11 -9 549.86 13.02
 2 -11 9 562.99 12.91
 -2 -11 -9 558.2 13.98
 -2 -11 -9 561.92 13.19
 -2 -11 -9 592.27 13.86
 -2 -11 -9 566.33 14.72
 -2 -11 -9 551.61 12.64
 -2 -11 -9 555.64 13.57
 -2 -11 -9 540.98 13.39
 -2 11 -9 556.17 14.35
 -2 -11 -9 564.15 12.77
 -2 -11 -10 383.87 10.94
 2 -11 10 394.25 10.86
 2 -11 10 377.95 9.94
 -2 -11 -10 377.01 11.51
 -2 -11 -10 388.51 11.07
 -2 -11 -10 394.02 11.28
 -2 -11 -10 375.97 12.06
 -2 -11 -10 401.81 10.46
 -2 -11 -10 390.36 11.33
 -2 11 -10 385.16 12.01
 -2 -11 -10 405.14 11.33
 -2 -11 -10 389.94 10.68
 -2 -11 -11 36.72 3.54
 2 -11 11 40.14 3.58
 2 -11 11 47.94 3.45
 -2 -11 -11 43.8 3.93
 -2 -11 -11 39.85 3.72
 -2 -11 -11 39.97 4.08
 -2 -11 -11 40.22 3.74
 -2 -11 -11 38.17 3.62
 -2 -11 -11 40.86 3.66
 -2 -11 -11 40.65 3.61
 -2 11 -11 40.11 4.03
 -2 -11 -12 22.45 2.85
 -2 -11 -12 19.58 2.82
 2 -11 12 23.07 2.81
 -2 -11 -12 20.95 2.87
 -2 -11 -12 20.49 3.06
 -2 -11 -12 23.33 2.86
 -2 -11 -12 25.45 2.97
 -2 -11 -12 19.94 2.7
 -2 11 -12 19.2 2.81
 -2 -11 -12 23.34 2.71
 -2 -11 -13 4.87 1.5
 -2 -11 -13 3.81 1.69
 -2 -11 -13 3 1.46
 2 -11 13 3.98 1.59
 -2 -11 -13 4.66 1.71
 -2 -11 -13 4.61 1.85
 -2 11 -13 4.24 1.96
 -2 -11 -13 3.49 1.02
 -2 -11 -14 44.69 3.62
 -2 -11 -14 42.8 3.01
 -2 -11 -14 41.64 3.63
 2 -11 14 40.88 3.38
 -2 11 -14 42.51 3.94
 -2 -11 -14 37.87 3.26
 -2 -11 -14 36.31 3.61
 -2 -11 -14 40.97 3.31
 -2 -11 -15 1.53 1.5
 -2 -11 -15 3.81 1.35
 -2 -11 -15 2.17 1.07
 -2 -11 -15 1.26 1.45
 -2 11 -15 0.05 1.57
 -2 -11 -16 45.09 3.02
 -2 11 -16 46.71 3.49
 -2 -11 -16 52.27 2.96
 -2 -11 -16 41.78 3.32
 -2 -11 -16 46.22 3.22
 -2 11 -17 92.46 4.26
 -2 -11 -17 88.06 3.63
 -2 -11 -17 87.26 4.18
 -2 -11 -17 92.97 3.96
 -2 11 -18 187.18 5.15
 -2 -11 -18 175.84 5.03
 -2 -11 -18 189.15 4.5
 2 -12 -18 211.55 4.77
 2 -12 -17 56.27 2.69
 -2 -12 17 47.9 2.24
 2 -12 -17 50.71 2.84
 2 -12 -16 47.4 2.9
 2 -12 -16 40.49 2.88
 2 -12 -15 8.5 1.63
 2 -12 -15 5.71 1.52
 2 -12 -14 2.92 1.65
 2 -12 -14 0.09 1.22
 2 -12 -14 0.36 1.09
 2 -12 -14 1.11 1.16
 2 -12 -13 28.07 2.87
 2 -12 -13 29.59 3.04
 2 -12 -13 29.69 2.65
 2 -12 -13 27.62 3
 2 -12 -12 49.43 3.87
 2 -12 -12 55.98 4.24
 -2 -12 12 52.18 3.72
 2 -12 -12 48.43 4.01
 2 -12 -12 56.34 3.84
 -2 -12 11 206.29 7.31
 2 -12 -11 212.51 8.14
 -2 -12 11 200.88 7.48
 2 -12 -11 195.77 8.07
 -2 -12 10 329.21 9.6
 2 -12 -10 325.2 10.17
 -2 -12 10 330.98 9.83
 2 -12 -10 343.23 10.87
 -2 -12 9 340.94 10.08
 2 -12 -9 342.87 10.4
 -2 -12 9 348.78 10.3
 2 -12 -9 343.63 10.97
 -2 -12 8 520.78 12.64
 2 -12 -8 533.8 13.74
 2 -12 -8 515.64 12.62
 -2 -12 8 521.93 12.7
 2 -12 -7 503.94 12.27
 -2 -12 7 490.76 12.48
 2 -12 -7 513.63 24.87
 -2 -12 7 551.3 28.43
 -2 -12 7 485.53 24.63
 2 -12 -7 492.45 13.28
 -2 -12 7 497.23 12.5
 -2 -12 6 72.21 9.31
 -2 -12 6 60.89 4.5
 2 -12 -6 61.98 4.23
 -2 -12 6 58.23 4.29
 -2 -12 6 50.04 8.1
 2 -12 -6 70.34 9
 -2 -12 5 34.37 5.19
 -2 -12 5 35.86 8.1
 2 -12 -5 35.28 6.02
 -2 -12 5 38.07 3.55
 2 -12 -5 37.35 3.27
 2 -12 -5 40.54 3.29
 -2 -12 5 40.19 3.67
 -2 -12 4 9.44 4
 2 -12 -4 3.26 1.88
 -2 -12 4 9.48 2.01
 2 -12 -4 4.03 1.32
 2 -12 -4 1.93 0.92
 -2 -12 4 4.18 1.54
 -2 -12 3 23.38 2.78
 -2 -12 3 14.75 4.29
 2 -12 -3 24.41 2.59
 -2 -12 3 25.81 3.14
 2 -12 -3 17.81 2.2
 -2 -12 2 24.35 3.07
 2 -12 -2 25.63 2.75
 -2 -12 2 25.69 2.81
 -2 -12 2 22.52 4.84
 -2 -12 1 12.6 1.85
 2 -12 -1 13.97 2.18
 -2 -12 1 11.71 2.05
 -2 -12 1 15.55 2.2
 -2 -12 1 14.17 2.34
 -2 -12 1 14.4 2.06
 2 -12 -1 9.29 3.25
 -2 -12 0 66.35 4.12
 -2 -12 0 74.93 5
 2 -12 0 78.52 4.78
 -2 -12 0 69.17 4.54
 -2 -12 0 73.5 4.57
 -2 -12 0 69.23 4.31
 2 -12 0 68.76 8.46
 -2 -12 -1 198.36 7.4
 -2 -12 -1 214.35 8.29
 2 -12 1 206.71 7.87
 2 -12 1 217 16.56
 -2 -12 -1 229.18 8.13
 -2 -12 -1 220.09 7.57
 -2 -12 -1 221.84 8.16
 -2 -12 -1 215.6 7.67
 2 -12 1 218.04 14.87
 2 -12 2 490.57 22.74
 -2 -12 -2 529.56 22.15
 -2 -12 -2 506.52 11.97
 -2 -12 -2 504.63 12.36
 -2 -12 -2 495.88 11.75
 -2 -12 -2 507.57 12.82
 2 -12 2 562.08 26.6
 -2 -12 -2 491.35 11.83
 -2 -12 -3 800.04 15.19
 -2 -12 -3 790.27 14.88
 -2 -12 -3 796.22 15.66
 -2 -12 -3 766.4 14.98
 -2 -12 -3 793.1 16.03
 -2 -12 -3 803.67 16.39
 2 -12 3 764.42 31.83
 -2 -12 -4 156.23 6.95
 -2 -12 -4 146.01 6.39
 -2 -12 -4 155.91 7.06
 -2 -12 -4 158.19 6.9
 -2 -12 -4 156.36 7.61
 2 -12 4 162.23 14.72
 -2 -12 -4 159.26 7.41
 -2 -12 -5 21.22 2.73
 -2 -12 -5 18.5 2.65
 -2 -12 -5 19.72 2.35
 -2 -12 -5 13.2 4.41
 -2 -12 -5 16.36 2.5
 -2 -12 -5 21.89 2.79
 -2 -12 -5 20.1 2.68
 -2 -12 -5 16.38 2.2
 2 -12 5 9.95 3.68
 -2 -12 -6 54.17 4.28
 -2 -12 -6 55.58 4.56
 -2 -12 -6 54.01 3.83
 -2 -12 -6 53.13 8.44
 -2 -12 -6 54.38 4.33
 -2 -12 -6 51.68 3.57
 -2 -12 -6 56.44 4.39
 -2 -12 -6 57.78 4.48
 2 -12 6 49.4 8.33
 -2 -12 -6 55.11 3.95
 -2 -12 -7 31.33 3.5
 -2 -12 -7 40.79 7.4
 2 -12 7 33.2 3.03
 -2 -12 -7 33.41 3.54
 -2 -12 -7 30.03 3.11
 -2 -12 -7 29.64 2.86
 -2 -12 -7 29.05 3.17
 -2 -12 -7 28.45 2.72
 -2 12 -7 30.08 3.79
 -2 -12 -7 30.92 3.3
 -2 -12 -7 28.58 2.96
 -2 -12 -8 96.93 5.29
 2 -12 8 93.81 5.14
 -2 -12 -8 82.6 5.4
 -2 -12 -8 84.36 5.09
 -2 12 -8 91.12 5.89
 -2 -12 -8 84.43 5.34
 -2 -12 -8 95.07 5.08
 -2 -12 -8 85.9 5.41
 -2 -12 -8 82 5.02
 -2 -12 -8 92.67 5.92
 -2 -12 -8 90.84 5.37
 -2 -12 -9 4.6 1.41
 2 -12 9 4.72 1.47
 -2 -12 -9 5.08 1.89
 -2 -12 -9 6.38 1.77
 -2 -12 -9 5.15 1.46
 -2 12 -9 7.04 2.18
 -2 -12 -9 4.85 1.67
 -2 -12 -9 5.58 1.77
 -2 -12 -9 4.62 1.42
 -2 -12 -9 5.32 1.81
 -2 -12 -9 5.07 1.64
 -2 -12 -10 124.95 6.15
 -2 -12 -10 126.68 6.56
 2 -12 10 123.63 5.71
 2 -12 10 134.38 6.18
 -2 -12 -10 126.82 6.21
 -2 -12 -10 121.72 6.18
 -2 12 -10 128.04 6.86
 -2 -12 -10 138.35 6.21
 -2 -12 -10 128.97 6.45
 -2 -12 -10 128.14 5.86
 -2 -12 -10 132.37 7.03
 -2 -12 -10 131.87 6.33
 -2 -12 -11 169.06 7.02
 -2 -12 -11 158.54 6.8
 -2 -12 -11 165.16 7.35
 2 -12 11 158.45 6.14
 2 -12 11 165.87 6.84
 -2 12 -11 169.89 7.72
 -2 -12 -11 168.42 6.77
 -2 -12 -11 175.4 7.17
 -2 -12 -11 176.17 6.46
 -2 -12 -11 166.59 7.17
 -2 -12 -11 174.64 7.92
 -2 -12 -11 172.78 7.11
 -2 -12 -12 238.68 8.14
 -2 -12 -12 214.67 7.61
 2 -12 12 238.29 8.01
 2 -12 12 218.48 6.73
 -2 -12 -12 235.01 8.5
 -2 -12 -12 238.24 7.97
 -2 12 -12 228.98 8.67
 -2 12 -12 218.83 8.71
 -2 -12 -12 231.53 8.16
 -2 -12 -12 231.41 8.94
 -2 -12 -12 236.14 7.94
 -2 -12 -13 141.7 6.11
 -2 -12 -13 138.37 6.05
 -2 -12 -13 133.58 6.18
 2 -12 13 135.9 5.89
 -2 -12 -13 140.3 5.74
 -2 12 -13 137.68 6.65
 -2 -12 -13 130.85 6.48
 -2 -12 -13 128.22 5.65
 -2 -12 -14 48.18 3.5
 -2 -12 -14 41.92 3.52
 -2 -12 -14 48.57 3.15
 -2 12 -14 40.2 3.55
 -2 -12 -14 42.82 3.63
 -2 -12 -14 38.02 2.9
 -2 -12 -15 183.5 5.83
 -2 12 -15 180.05 6.54
 -2 -12 -15 180.39 6.31
 -2 -12 -15 179.96 6.61
 -2 -12 -15 170.94 5.54
 -2 12 -16 113.05 4.69
 2 -12 16 109.26 3.77
 -2 -12 -16 111.55 4.42
 -2 -12 -16 101.79 4.54
 -2 -12 -16 117.81 3.93
 -2 -12 -17 252.98 6.2
 -2 -12 -17 270.2 5.77
 -2 12 -17 254.15 6.09
 2 -13 -17 171.05 3.77
 2 -13 -17 168.5 4.26
 2 -13 -16 25.99 2.04
 2 -13 -16 29.02 2.1
 -2 -13 16 25.31 1.77
 2 -13 -15 30.04 2.45
 2 -13 -15 32.04 2.48
 2 -13 -14 127.57 4.56
 2 -13 -14 119.4 5.11
 2 -13 -14 115.34 4.9
 2 -13 -13 147.33 5.5
 2 -13 -13 144.08 5.87
 2 -13 -13 145.1 5.95
 -2 -13 12 76.64 4
 2 -13 -12 76.92 4.27
 2 -13 -12 81.34 4.72
 2 -13 -12 76.9 4.63
 -2 -13 11 225.58 7.42
 2 -13 -11 223.26 7.57
 2 -13 -11 224.1 7.92
 -2 -13 11 221.32 7.56
 2 -13 -11 210.52 7.69
 2 -13 -10 58.73 4.3
 -2 -13 10 62.6 4.22
 -2 -13 10 58.07 4.11
 2 -13 -10 60.02 4.29
 2 -13 -9 113.25 5.83
 -2 -13 9 101.79 5.53
 -2 -13 9 108.24 5.69
 2 -13 -9 108.01 5.73
 2 -13 -8 0.52 1.26
 -2 -13 8 2.22 1.33
 -2 -13 8 0.19 1.27
 2 -13 -8 -0.28 1.08
 2 -13 -7 58.58 4.28
 -2 -13 7 51.78 4.18
 2 -13 -7 54.99 4.05
 -2 -13 7 61.32 4.5
 2 -13 -6 228.22 8.12
 -2 -13 6 216.37 8.39
 -2 -13 6 219.72 8.4
 2 -13 -6 226.32 8.01
 2 -13 -5 187.04 7.22
 2 -13 -5 194.98 7.28
 -2 -13 5 195.26 8.04
 -2 -13 5 193.34 7.87
 2 -13 -5 185.7 7.18
 2 -13 -4 391.27 10.39
 -2 -13 4 389.26 11.35
 -2 -13 4 393.37 11.06
 2 -13 -4 400.57 10.31
 2 -13 -4 375.78 10.08
 -2 -13 4 422.31 23.64
 -2 -13 3 312.03 10.27
 2 -13 -3 315.53 9.55
 -2 -13 3 320.44 9.99
 2 -13 -3 309.51 8.88
 -2 -13 2 131.31 6.35
 2 -13 -2 119.72 5.35
 2 -13 -2 127.37 6.14
 -2 -13 2 123.61 6.5
 -2 -13 2 122.38 6.28
 -2 -13 1 538.19 12.65
 -2 -13 1 529.19 11.53
 -2 -13 1 560.18 13.71
 2 -13 -1 574.97 13.09
 -2 -13 1 518.35 11.39
 -2 -13 1 525.27 12.83
 -2 -13 0 196.2 7.49
 -2 -13 0 181.31 7.01
 -2 -13 0 200.17 8.26
 2 -13 0 206.09 7.89
 -2 -13 0 195.06 7.17
 -2 -13 0 194.15 7.73
 -2 -13 -1 379.63 10.2
 -2 -13 -1 363.49 10.12
 -2 -13 -1 364.98 11.12
 2 -13 1 360.82 10.59
 -2 -13 -1 349.29 9.85
 -2 -13 -1 373.26 10.58
 -2 -13 -2 5.1 1.57
 -2 -13 -2 7.71 1.73
 -2 -13 -2 5.14 1.52
 -2 -13 -2 9.24 1.94
 -2 -13 -2 5.25 1.37
 2 -13 2 7.45 1.87
 -2 -13 -2 4.25 1.7
 -2 -13 -3 2.72 1.44
 -2 -13 -3 1.28 1.32
 -2 -13 -3 2.35 1.08
 -2 -13 -3 1.94 1.31
 2 -13 3 4.08 1.71
 -2 -13 -3 1.79 1.45
 -2 -13 -4 249.98 8.42
 -2 -13 -4 254.18 9.16
 -2 -13 -4 252.21 8.82
 -2 -13 -4 242 9.22
 2 -13 4 257.94 18.93
 -2 -13 -4 240.49 8.65
 -2 -13 -5 75.35 4.22
 -2 -13 -5 66.09 4.34
 -2 -13 -5 71.07 4.93
 -2 -13 -5 78.07 5.38
 -2 -13 -5 76.78 5.21
 -2 -13 -5 79.78 5.05
 -2 13 -5 65.57 5.02
 -2 -13 -5 69.68 4.8
 -2 -13 -6 49.26 3.68
 -2 -13 -6 49.69 4.24
 -2 -13 -6 45.36 3.93
 -2 13 -6 44.24 4.16
 -2 -13 -6 48.99 4.31
 -2 -13 -6 51.1 3.64
 -2 -13 -6 51.02 4.23
 -2 -13 -7 126.38 6.59
 -2 -13 -7 127.68 5.48
 -2 13 -7 120.03 6.56
 -2 -13 -7 131.79 6.52
 -2 -13 -7 122.66 6.74
 -2 -13 -7 125.19 5.8
 -2 -13 -7 123.63 6.38
 -2 -13 -7 134.06 6.44
 2 -13 8 311.6 8.81
 -2 -13 -8 282.88 9.81
 -2 -13 -8 290.13 9.57
 -2 -13 -8 299.37 8.51
 -2 13 -8 277.18 9.92
 -2 -13 -8 293.59 10.29
 -2 -13 -8 279.76 9.1
 -2 -13 -8 292.54 8.9
 -2 -13 -8 279.06 9.1
 -2 -13 -8 289.91 9.63
 -2 -13 -9 509.75 12.85
 2 -13 9 483.02 11.29
 2 -13 9 527.11 11.61
 -2 -13 -9 515.13 11.18
 -2 -13 -9 511.55 12.53
 -2 13 -9 512.57 13.26
 -2 -13 -9 506.14 13.37
 -2 -13 -9 515.66 12.12
 -2 -13 -9 503.53 11.73
 -2 -13 -9 511.26 12.6
 -2 -13 -9 499.42 11.72
 2 -13 10 263.82 8.06
 -2 -13 -10 289.18 9.57
 2 -13 10 285.34 8.52
 -2 -13 -10 273.6 8.99
 -2 13 -10 277.18 9.61
 -2 -13 -10 275.71 8.17
 -2 -13 -10 280.15 8.7
 -2 -13 -10 282.86 9.86
 -2 -13 -10 283.93 8.73
 -2 -13 -10 282.47 8.37
 -2 -13 -10 290.07 9.3
 -2 -13 -11 166.98 5.97
 -2 -13 -11 166 6.89
 -2 -13 -11 169.55 7.5
 -2 -13 -11 165.53 6.44
 2 -13 11 157.19 5.86
 -2 -13 -11 163.17 7.05
 -2 -13 -11 157.67 6.56
 -2 13 -11 165.89 7.31
 -2 -13 -12 5.97 1.57
 -2 -13 -12 4.36 1.62
 -2 13 -12 3.15 1.59
 -2 -13 -12 4.99 1.64
 2 -13 12 6.14 1.17
 -2 -13 -12 3.4 1.56
 -2 -13 -13 1.21 1.04
 -2 -13 -13 1.95 1.48
 -2 -13 -13 3.25 1.32
 -2 13 -13 3.73 1.65
 -2 -13 -13 2.9 1.44
 -2 -13 -14 7.16 1.27
 -2 -13 -14 6.66 1.74
 2 -13 14 3.27 1.17
 -2 -13 -14 4.82 1.32
 -2 13 -14 4.07 1.42
 -2 -13 -14 6.12 1.61
 -2 -13 -15 2.92 1.13
 2 -13 15 4.01 0.93
 -2 -13 -15 4.19 1.03
 -2 13 -15 5.68 1.34
 -2 -13 -15 5.91 1.36
 -2 13 -16 29.89 2.17
 -2 -13 -16 29.32 2.18
 -2 -13 -16 31.93 2.2
 -2 -13 -16 32.29 1.72
 2 -14 -16 11.25 1.11
 2 -14 -16 13.27 1.21
 -2 -14 15 6.72 1.01
 2 -14 -15 6.46 1.13
 2 -14 -15 6.79 1.22
 2 -14 -14 9.47 1.29
 2 -14 -14 7.16 1.29
 2 -14 -14 9.61 1.61
 2 -14 -13 0.99 0.86
 2 -14 -13 2.71 1.25
 2 -14 -13 2.01 1.04
 -2 -14 12 81.54 3.72
 2 -14 -12 88.56 4.28
 2 -14 -12 80.79 4.35
 2 -14 -12 83.39 4.37
 -2 -14 11 84.01 4.19
 2 -14 -11 87.86 4.53
 2 -14 -11 91.3 4.07
 2 -14 -11 83.92 4.58
 -2 -14 11 81.91 4.39
 2 -14 -11 86.91 4.65
 -2 -14 10 60.48 3.89
 2 -14 -10 59.73 3.96
 2 -14 -10 60.26 4.06
 2 -14 -10 58.4 3.94
 -2 -14 10 55.45 3.87
 2 -14 -9 346.4 9.68
 -2 -14 9 345.83 9.76
 2 -14 -9 342.32 9.54
 -2 -14 9 343.62 9.59
 2 -14 -8 182.77 7.17
 -2 -14 8 189.22 7.4
 2 -14 -8 178.94 6.95
 -2 -14 8 178.61 7.23
 2 -14 -7 110.65 5.61
 -2 -14 7 101.68 5.63
 2 -14 -7 108.4 5.5
 -2 -14 7 101.82 5.67
 2 -14 -6 241.55 8.14
 -2 -14 6 243.59 8.63
 2 -14 -6 239.29 8.02
 -2 -14 6 239.65 8.76
 2 -14 -5 4.82 1.53
 2 -14 -5 8.54 1.74
 -2 -14 5 4.09 1.37
 2 -14 -5 6.61 1.45
 -2 -14 5 4.93 1.8
 2 -14 -4 23.4 2.52
 -2 -14 4 21.22 2.69
 -2 -14 4 28.01 3.09
 2 -14 -4 18.57 2.28
 -2 -14 4 20.74 2.34
 2 -14 -4 18.71 2.37
 -2 -14 4 21.76 2.97
 -2 -14 3 65.29 4.59
 -2 -14 3 57.48 4.48
 2 -14 -3 67.24 4.11
 2 -14 -3 62.55 4.28
 -2 -14 3 63.26 4.75
 -2 -14 2 59.05 4.57
 2 -14 -2 55.76 4.14
 -2 -14 2 59.2 4.45
 -2 -14 2 59.87 4.28
 -2 -14 1 13.39 2.17
 -2 -14 1 12.78 1.81
 -2 -14 1 14.59 2.63
 2 -14 -1 12.2 2.24
 -2 -14 1 11.17 2.46
 -2 -14 1 13.92 2.12
 -2 -14 0 110.3 5.68
 -2 -14 0 111.01 5.38
 2 -14 0 104.82 5.76
 -2 -14 0 104.4 6.05
 -2 -14 0 103.93 5.74
 -2 -14 0 106.75 5.23
 -2 -14 -1 431.5 10.81
 -2 -14 -1 405.87 10.51
 -2 -14 -1 427.85 12.18
 2 -14 1 412.35 11.36
 -2 -14 -1 423.25 11.27
 -2 -14 -1 409.26 10.55
 -2 -14 -2 617.67 12.54
 -2 -14 -2 562.48 12.61
 -2 -14 -2 575.66 14.17
 2 -14 2 561.72 13.34
 -2 -14 -2 574.73 12.99
 -2 -14 -2 588.81 12.87
 -2 -14 -3 223.63 8.51
 -2 14 -3 234.15 8.69
 -2 -14 -3 230.05 8.24
 -2 -14 -3 241.65 9.19
 2 -14 3 229.14 8.62
 -2 -14 -3 231.2 8.2
 -2 -14 -3 226.49 8.19
 -2 -14 -4 123 6.38
 -2 -14 -4 123.2 6.12
 -2 14 -4 119.42 6.36
 -2 -14 -4 118.24 6.44
 2 -14 4 116.49 6.29
 -2 -14 -4 115.39 5.71
 -2 -14 -4 123.49 6.16
 -2 -14 -5 59.82 4.56
 -2 14 -5 51.89 4.32
 -2 -14 -5 61.77 4.43
 2 -14 5 60.87 4.51
 -2 -14 -5 56.81 4.48
 -2 -14 -5 63.77 4.19
 -2 -14 -5 60.71 4.42
 -2 -14 -6 98.59 5.68
 -2 -14 -6 102.74 5.65
 -2 14 -6 93.47 5.73
 2 -14 6 95.87 5.6
 -2 -14 -6 101.67 5.61
 -2 -14 -6 103.45 5.7
 -2 -14 -6 110.1 5.32
 -2 -14 -7 163.1 7.2
 2 -14 7 145.38 6.39
 -2 -14 -7 161.29 6.7
 -2 -14 -7 155.16 6.97
 -2 -14 -7 157.77 6.76
 -2 -14 -7 151.95 6.8
 -2 14 -7 137.87 6.79
 -2 -14 -8 82.95 5.12
 2 -14 8 75.95 4.57
 -2 -14 -8 78.06 5.19
 -2 -14 -8 78.97 4.61
 -2 -14 -8 76.31 4.68
 -2 -14 -8 83.27 5.13
 -2 14 -8 79.96 5.16
 -2 -14 -8 84.73 4.19
 -2 -14 -8 81.95 4.99
 -2 -14 -9 4.32 1.61
 2 -14 9 4.45 1.48
 -2 -14 -9 3.86 1.68
 -2 -14 -9 2.71 0.93
 -2 -14 -9 3.64 1.27
 -2 -14 -9 5.51 1.81
 -2 14 -9 3.51 1.73
 -2 -14 -9 7.36 1.92
 -2 -14 -10 159.73 6.76
 2 -14 10 147.7 5.77
 -2 -14 -10 161.39 6.54
 -2 14 -10 158.04 6.88
 -2 -14 -10 167.86 7.26
 -2 -14 -10 166.55 6.15
 -2 -14 -10 168.34 6.8
 -2 -14 -10 151.09 5.84
 2 -14 11 128.98 5.05
 -2 -14 -11 137.34 6.09
 -2 -14 -11 145.24 5.94
 -2 14 -11 127.44 5.98
 2 -14 11 128.02 5.59
 -2 -14 -11 139.76 6.43
 -2 -14 -11 141.05 5.27
 -2 -14 -11 141.09 5.12
 -2 -14 -11 142.49 6.06
 2 -14 12 115.83 4.27
 -2 -14 -12 119.5 5.41
 -2 -14 -12 123.33 5.1
 -2 14 -12 119.33 5.47
 2 -14 12 111.66 4.94
 -2 -14 -12 120.17 5.7
 -2 -14 -12 125.32 5.28
 -2 -14 -13 213.67 6.6
 -2 -14 -13 215.63 5.97
 -2 14 -13 197.81 6.47
 2 -14 13 196.98 5.92
 -2 -14 -13 215.52 6.92
 -2 -14 -13 224.76 6.52
 2 -14 14 63.64 3.04
 -2 14 -14 61.2 3.29
 -2 -14 -14 69.28 3.53
 -2 -14 -14 68.67 3.29
 -2 -14 -14 67.35 2.82
 -2 -14 -15 112.55 3.84
 -2 -14 -15 120.23 3.53
 -2 14 -15 106.62 3.69
 2 -14 15 111.12 3.21
 2 -15 -15 56.42 2.21
 2 -15 -14 161.59 3.59
 2 -15 -14 163.16 4.34
 -2 -15 14 162.6 4.34
 2 -15 -14 169.2 4.64
 2 -15 -13 49.98 2.6
 2 -15 -13 46.63 2.66
 -2 -15 13 49.45 2.83
 2 -15 -13 49.41 2.8
 2 -15 -12 98.51 4.06
 2 -15 -12 92.17 4.01
 -2 -15 12 92.43 3.43
 -2 -15 12 101.48 4.34
 2 -15 -12 103.81 4.36
 -2 -15 11 241.19 6.33
 2 -15 -11 243.15 6.83
 2 -15 -11 245.13 7.02
 2 -15 -11 254.31 5.91
 2 -15 -11 229.16 6.68
 -2 -15 10 3.59 1.36
 2 -15 -10 0.34 0.99
 -2 -15 10 0 1.12
 2 -15 -10 0.61 1.28
 2 -15 -10 -0.2 1.26
 -2 -15 9 57.6 3.7
 2 -15 -9 54.54 3.73
 2 -15 -9 57.28 3.68
 -2 -15 9 55.04 3.78
 2 -15 -9 58.05 3.81
 2 -15 -8 19.78 2.25
 -2 -15 8 22.69 2.67
 2 -15 -8 17.85 2.29
 -2 -15 8 22.25 2.52
 -2 -15 7 172.84 6.94
 2 -15 -7 160.63 6.25
 -2 -15 7 163.67 6.9
 2 -15 -7 162.1 6.4
 -2 -15 7 167.76 6.86
 2 -15 -6 111.6 5.2
 -2 -15 6 118.1 5.81
 -2 -15 6 111.85 5.87
 2 -15 -6 107.73 5.18
 -2 -15 6 116.47 5.88
 2 -15 -5 100.51 4.94
 -2 -15 5 96.94 5.4
 -2 -15 5 100.01 5.58
 2 -15 -5 93.68 4.81
 2 -15 -5 102.72 5.04
 -2 -15 5 95.86 5.55
 2 -15 -4 225.62 7.32
 -2 -15 4 231.97 8.26
 -2 -15 4 222.5 8.23
 2 -15 -4 228.56 7.35
 -2 -15 4 229.37 7.18
 -2 -15 4 231.36 8.58
 2 -15 -4 231.18 7.79
 -2 -15 3 243.73 8.43
 -2 -15 3 239.87 8.52
 -2 -15 3 244.18 7.75
 2 -15 -3 248.42 7.49
 2 -15 -3 246.5 8.27
 -2 -15 3 246.1 8.96
 -2 -15 2 55.79 4.16
 2 -15 -2 55.15 4.07
 -2 -15 2 59.16 4.56
 -2 -15 2 59.76 4.33
 -2 -15 2 54.78 3.9
 -2 -15 1 829.2 15.22
 -2 -15 1 798.78 13.45
 -2 -15 1 802.6 16.34
 2 -15 -1 811.64 15.37
 -2 -15 1 811.79 15.45
 -2 -15 1 789.9 14.58
 -2 -15 0 24.85 2.69
 -2 -15 0 22.85 2.46
 -2 -15 0 26.67 3.46
 2 -15 0 23.89 2.87
 -2 -15 0 21.81 2.73
 -2 -15 0 21.81 2.41
 -2 -15 -1 102.81 5.22
 -2 -15 -1 98.6 5.07
 -2 -15 -1 96.68 5.75
 2 -15 1 98.1 5.52
 -2 -15 -1 102.04 5.5
 -2 -15 -1 101.05 5.09
 -2 -15 -2 3.07 1.18
 -2 -15 -2 1.99 1.12
 -2 -15 -2 4.98 1.98
 2 -15 2 2.81 1.6
 2 -15 2 3.35 1.2
 -2 -15 -2 4.55 1.26
 -2 -15 -2 3.56 1.32
 -2 -15 -2 2.02 1.52
 -2 -15 -3 92.75 5.07
 -2 15 -3 84.06 5.06
 -2 -15 -3 89.19 5.48
 2 -15 3 91.7 5.37
 -2 -15 -3 93.23 5.06
 -2 -15 -3 93.11 5.08
 -2 -15 -3 94.56 5.27
 -2 -15 -4 198.92 7.47
 -2 15 -4 208.14 7.81
 -2 -15 -4 198.35 8.05
 2 -15 4 189.01 7.65
 -2 -15 -4 207.5 7.29
 -2 -15 -4 197.32 7.42
 -2 -15 -4 200.89 7.66
 -2 -15 -5 140.16 6.55
 -2 -15 -5 141.66 6.38
 -2 15 -5 136.29 6.41
 2 -15 5 137.33 6.53
 -2 -15 -5 149.99 6.01
 -2 -15 -5 139.47 6.29
 -2 -15 -5 134.79 6.26
 -2 -15 -6 10.47 2.1
 2 -15 6 14.8 2.41
 -2 15 -6 10.66 1.97
 -2 -15 -6 10.31 2.11
 2 -15 6 9.83 2.11
 -2 -15 -6 10.44 2.05
 -2 -15 -6 10.77 2.07
 -2 -15 -6 11.66 1.83
 -2 -15 -7 299.3 9.26
 2 -15 7 282.54 8.5
 -2 -15 -7 288.09 8.9
 -2 15 -7 282.5 9.05
 2 -15 7 298.07 9.3
 -2 -15 -7 282.49 8.67
 -2 -15 -7 302.7 9.13
 -2 -15 -7 298.87 8.34
 -2 -15 -8 135.47 6.19
 2 -15 8 126.31 5.51
 -2 15 -8 119.79 5.87
 -2 -15 -8 135.2 6.01
 2 -15 8 131.95 6.08
 -2 -15 -8 132.56 5.71
 -2 -15 -8 135.88 6.08
 -2 -15 -8 138.92 5.59
 -2 -15 -9 231.78 7.78
 2 -15 9 222.97 6.96
 -2 15 -9 223.55 7.71
 -2 -15 -9 235.8 7.67
 2 -15 9 224.58 7.58
 -2 -15 -9 227.21 7.59
 -2 -15 -9 227.07 7.05
 -2 -15 -9 232.04 6.73
 2 -15 10 80.64 4.37
 -2 -15 -10 85.9 4.48
 -2 -15 -10 82.21 4.59
 2 -15 10 71.89 3.71
 -2 -15 -10 90.8 4.15
 -2 -15 -10 88.96 4.66
 2 -15 11 221.71 6.65
 -2 15 -11 215.35 6.88
 -2 -15 -11 231.16 6.69
 2 -15 11 211.65 5.85
 -2 -15 -11 246.98 7.27
 -2 -15 -11 234.52 5.8
 -2 -15 -11 238.25 7.01
 2 -15 12 17.87 1.9
 -2 15 -12 15.88 1.92
 -2 -15 -12 17.5 1.87
 -2 -15 -12 15.5 1.97
 2 -15 12 16.94 1.49
 -2 -15 -12 18.46 1.94
 -2 -15 -13 9.2 1.38
 2 -15 13 11.12 1.35
 -2 -15 -13 8.79 1.11
 -2 -15 -13 11.45 1.53
 -2 15 -13 10.71 1.43
 2 -15 14 8.61 0.96
 -2 15 -14 6.94 0.95
 -2 -15 -14 7.44 1.02
 -2 -16 13 14.3 1.3
 2 -16 -13 16.12 1.41
 2 -16 -13 18.22 1.29
 2 -16 -12 78.48 3.04
 2 -16 -12 83.53 3.19
 -2 -16 12 84.28 3.43
 2 -16 -12 83.31 3.41
 2 -16 -11 85.01 3.48
 2 -16 -11 86 3.65
 -2 -16 11 83.47 3.13
 -2 -16 11 86.97 3.86
 2 -16 -11 87.57 3.75
 2 -16 -10 36.18 2.47
 2 -16 -10 41.08 2.81
 -2 -16 10 37.9 2.52
 -2 -16 10 39.3 2.92
 2 -16 -10 37.28 2.34
 2 -16 -10 37.39 2.65
 2 -16 -9 599.04 10.23
 -2 -16 9 637.4 11.25
 2 -16 -9 603 10.83
 -2 -16 9 590.63 10.5
 -2 -16 9 618.86 11.47
 2 -16 -9 598 10.07
 2 -16 -9 619.43 10.79
 2 -16 -8 41.73 2.85
 -2 -16 8 42.61 3.25
 2 -16 -8 45.02 3.25
 -2 -16 8 39.09 3.02
 -2 -16 8 49.93 3.68
 2 -16 -8 41.61 2.98
 2 -16 -7 218.18 6.5
 -2 -16 7 231.34 7.45
 2 -16 -7 221.51 7.08
 -2 -16 7 219.24 7.24
 -2 -16 7 227.05 7.57
 2 -16 -7 207.87 6.56
 2 -16 -6 152.29 5.52
 -2 -16 6 157.31 6.32
 2 -16 -6 150.94 5.98
 -2 -16 6 152.07 6.33
 2 -16 -6 151.12 5.66
 -2 -16 6 151.93 6.29
 -2 -16 5 12.25 2.11
 -2 -16 5 10.23 2.06
 2 -16 -5 13.74 2.05
 2 -16 -5 10.92 1.68
 2 -16 -5 11.99 1.81
 -2 -16 5 10.29 1.91
 -2 -16 4 35.53 3.2
 -2 -16 4 35.32 3.2
 -2 -16 4 33.01 2.6
 2 -16 -4 37.65 2.79
 2 -16 -4 35.29 2.89
 -2 -16 4 34.61 3.4
 -2 -16 3 53.43 3.85
 2 -16 -3 57.37 3.49
 -2 -16 3 53.11 3.95
 -2 -16 3 51.93 3.4
 2 -16 -3 52.08 3.68
 -2 -16 3 52.68 4.12
 -2 -16 2 20.26 2.51
 2 -16 -2 20.5 2.2
 2 -16 -2 16.56 2.2
 -2 -16 2 16.57 2.54
 -2 -16 2 17.95 2.44
 -2 -16 2 18.58 2.19
 -2 -16 1 97.83 5
 2 -16 -1 102.81 4.94
 2 -16 -1 91.04 4.45
 -2 -16 1 97.35 5.62
 2 -16 -1 97.07 5.1
 -2 -16 1 90.36 5
 -2 -16 1 98.48 5
 -2 -16 0 15.04 2.07
 -2 -16 0 15.75 1.96
 -2 -16 0 14.42 2.48
 2 -16 0 15.69 2.37
 -2 -16 0 14.68 2.15
 2 -16 0 14.1 1.79
 -2 -16 0 14.44 2.08
 -2 -16 -1 292.5 8.07
 -2 -16 -1 281.49 7.97
 -2 -16 -1 287.27 9.4
 2 -16 1 269.44 8.6
 -2 -16 -1 269.32 8.36
 -2 -16 -1 280.71 7.86
 -2 -16 -1 277.89 8.59
 2 -16 2 142.8 6.11
 -2 -16 -2 144.17 5.87
 -2 -16 -2 152.39 6.88
 2 -16 2 142.2 6.32
 2 -16 2 144.97 5.46
 -2 -16 -2 147.91 6.06
 -2 -16 -2 152.25 5.91
 -2 -16 -2 151.79 6.4
 2 -16 3 157.85 6.41
 -2 -16 -3 161.29 6.33
 -2 -16 -3 168.79 7.11
 2 -16 3 169.37 6.88
 -2 -16 -3 165.14 6.24
 2 -16 3 158.1 5.83
 -2 -16 -3 158.42 6.58
 -2 -16 -3 158.36 6.13
 2 -16 4 115.4 5.47
 -2 16 -4 105.32 5.04
 -2 -16 -4 110.9 5.28
 2 -16 4 110.32 5.58
 2 -16 4 113.95 4.99
 -2 -16 -4 112.94 5.04
 -2 -16 -4 117.12 5.36
 -2 -16 -4 112.27 5.53
 -2 -16 -5 268.94 8.05
 -2 -16 -5 276.09 8.35
 2 -16 5 277 8.27
 -2 -16 -5 276.56 8.26
 -2 16 -5 266.64 8.03
 2 -16 5 270.1 8.54
 -2 -16 -5 275.18 7.41
 -2 -16 -5 283.8 7.78
 2 -16 6 34.28 3.03
 -2 -16 -6 30.11 2.81
 -2 16 -6 30.69 2.83
 2 -16 6 33.94 3.31
 -2 -16 -6 29.3 2.59
 -2 -16 -6 31.16 2.89
 -2 -16 -6 29.9 2.81
 2 -16 7 104.94 5.26
 -2 -16 -7 104.76 5.02
 -2 16 -7 94.68 4.79
 2 -16 7 99.7 4.7
 -2 -16 -7 97.64 4.76
 -2 -16 -7 101.97 4.87
 2 -16 8 11.97 1.98
 -2 -16 -8 13.42 2.08
 2 -16 8 13.05 1.82
 -2 -16 -8 14.39 1.99
 -2 -16 -8 13.51 1.98
 2 -16 9 10.52 1.86
 -2 -16 -9 10.32 1.79
 2 -16 9 8.65 1.44
 -2 -16 -9 10.18 1.63
 -2 -16 -9 14.01 1.94
 -2 16 -10 15.28 1.88
 2 -16 10 12.04 1.67
 -2 -16 -10 12.92 1.72
 2 -16 10 12.16 1.51
 -2 -16 -10 12.1 1.76
 -2 -16 -10 16.21 1.68
 2 -16 11 24.5 2.03
 -2 16 -11 22.32 1.91
 -2 -16 -11 28.69 2.24
 2 -16 11 24.56 1.75
 -2 -16 -11 24.86 2.17
 -2 -16 -12 44.79 2.32
 -2 -16 -12 49.25 2.59
 2 -16 12 48.22 2.48
 -2 16 -12 42.17 2.24
 -2 -16 -13 267.51 4.93
 2 -16 13 259.01 4.89
 2 -17 -11 234.37 4.88
 -2 -17 11 235.34 5.16
 2 -17 -11 236.67 4.88
 2 -17 -10 19.4 1.69
 -2 -17 10 21.16 1.5
 -2 -17 10 20.53 1.82
 2 -17 -10 20.31 1.67
 2 -17 -10 22.25 1.46
 2 -17 -9 38.63 2.51
 -2 -17 9 37.65 2.31
 -2 -17 9 40.81 2.74
 2 -17 -9 38.02 2.28
 2 -17 -9 43.5 2.49
 2 -17 -8 2.85 1.15
 -2 -17 8 0.99 0.83
 -2 -17 8 1.41 1.2
 2 -17 -8 1.8 0.82
 2 -17 -8 2.04 0.99
 -2 -17 7 186.4 6.02
 2 -17 -7 179.84 5.69
 -2 -17 7 177.65 5.77
 -2 -17 7 181.53 6.01
 2 -17 -7 174.25 5.28
 -2 -17 6 21.65 2.36
 2 -17 -6 18.55 2.1
 -2 -17 6 19.19 2.23
 -2 -17 6 18.49 2.23
 2 -17 -6 17.44 1.75
 -2 -17 5 75.31 4.1
 2 -17 -5 67.7 3.72
 -2 -17 5 69.95 4.04
 -2 -17 5 72 4.04
 2 -17 -5 76.69 3.47
 -2 -17 4 91.85 4.56
 2 -17 -4 85.02 4.13
 -2 -17 4 89.46 4.75
 2 -17 -4 93.64 4.26
 -2 -17 4 85.33 4.45
 -2 -17 4 87.94 3.67
 -2 -17 3 153.56 5.86
 2 -17 -3 158.31 5.1
 2 -17 -3 143.49 5.32
 2 -17 -3 149.97 5.52
 -2 -17 3 146.02 6.09
 -2 -17 3 140.94 5.72
 -2 -17 3 148.59 5.1
 -2 -17 2 187.38 6.48
 2 -17 -2 192.84 5.94
 2 -17 -2 185.58 5.94
 2 -17 -2 174.05 6.21
 -2 -17 2 186.19 6.99
 -2 -17 2 182.64 6.46
 -2 -17 2 177.41 5.88
 -2 -17 1 331.74 8.42
 2 -17 -1 323.52 8.05
 2 -17 -1 309.43 7.41
 -2 -17 1 314.69 9.1
 2 -17 -1 309.76 8.38
 -2 -17 1 322.94 8.51
 -2 -17 1 300.2 7.95
 2 -17 0 40.66 3.03
 -2 -17 0 45.18 3.07
 2 -17 0 44.78 2.72
 -2 -17 0 41.94 2.66
 2 -17 0 45.74 3.42
 -2 -17 0 42.12 3.6
 -2 -17 0 40.01 3.21
 -2 -17 0 45.13 3.24
 -2 -17 -1 46.96 3.06
 2 -17 1 38.71 3.06
 -2 -17 -1 41.49 2.81
 -2 -17 -1 39.64 3.61
 2 -17 1 41.11 3.41
 -2 -17 -1 44.24 3.24
 -2 -17 -1 41.56 3.17
 2 -17 2 61.82 3.81
 -2 -17 -2 58.54 3.46
 2 -17 2 56.81 3.85
 -2 -17 -2 63.68 4.26
 -2 -17 -2 56.55 3.49
 -2 -17 -2 59.83 3.76
 2 -17 3 10.19 1.94
 -2 -17 -3 8.9 1.56
 2 -17 3 7.8 1.91
 -2 -17 -3 10.62 1.76
 -2 -17 -3 8.05 1.47
 -2 -17 -3 7.26 1.66
 2 -17 4 68.71 3.95
 -2 -17 -4 66.63 3.73
 2 -17 4 74.19 4.33
 2 -17 4 64.76 3.39
 -2 -17 -4 68.45 3.68
 -2 -17 -4 66.26 3.94
 2 -17 5 104.46 4.72
 -2 -17 -5 100.73 4.54
 2 -17 5 106.79 4.93
 2 -17 5 111.51 4.38
 -2 -17 -5 103.73 4.53
 -2 -17 -5 109.66 4.85
 2 -17 6 131.8 5.06
 -2 -17 -6 134.55 5.11
 2 -17 6 137.97 5.46
 2 -17 6 129.4 4.64
 -2 -17 -6 126.23 4.88
 -2 -17 -6 129.11 5.08
 2 -17 7 352 7.77
 -2 -17 -7 363.23 8.12
 2 -17 7 359.03 8.35
 2 -17 7 338.16 7.29
 -2 -17 -7 352.55 7.93
 -2 -17 -7 344.1 7.8
 2 -17 8 115.96 4.27
 -2 -17 -8 120.43 4.51
 2 -17 8 121.31 4.67
 -2 17 -8 103.51 4.15
 2 -17 8 120.89 4.24
 -2 -17 -8 118.59 4.44
 -2 -17 -8 116.56 4.29
 2 -17 9 156.92 4.58
 -2 -17 -9 165.47 5.01
 -2 17 -9 156.61 4.63
 2 -17 9 166.14 5.07
 2 -17 9 155.32 4.57
 -2 -17 -9 169.32 5.03
 -2 -17 -9 168.86 4.63
 2 -17 10 22.39 1.58
 -2 -17 -10 23.1 1.83
 -2 17 -10 21.09 1.54
 2 -17 10 23.52 1.86
 2 -17 10 23.46 1.74
 -2 -17 -10 25.51 1.6
 -2 -17 -10 20.92 1.74
 -2 -17 -11 101.72 3.13
 2 -17 11 101.43 3.14
 -2 -17 -11 105.72 3.29
 2 -17 11 99.53 3.01
 -2 -18 9 267.2 5.27
 2 -18 -9 274.1 5.14
 2 -18 -8 9.04 1.17
 -2 -18 8 8.26 1.08
 -2 -18 8 8.94 1.34
 2 -18 -8 6.91 0.85
 2 -18 -8 8.69 1.06
 2 -18 -7 155.64 4.5
 -2 -18 7 157.48 4.57
 -2 -18 7 156.78 4.73
 2 -18 -7 154.06 4.38
 2 -18 -7 153.86 3.77
 2 -18 -6 19.35 1.77
 -2 -18 6 20.51 1.92
 -2 -18 6 20.56 2.01
 2 -18 -6 18.9 1.78
 2 -18 -6 18.8 1.36
 2 -18 -5 67.25 3.16
 -2 -18 5 70.09 3.52
 -2 -18 5 67.14 3.41
 2 -18 -5 73.16 3.41
 -2 -18 4 32.09 2.51
 2 -18 -4 27.71 2.13
 -2 -18 4 29.85 2.5
 2 -18 -3 148.22 4.62
 -2 -18 3 159.74 5.61
 -2 -18 3 147.59 5.08
 -2 -18 3 151.29 4.32
 2 -18 -2 52.37 2.7
 2 -18 -2 51.75 2.71
 -2 -18 2 48.89 3.27
 2 -18 -2 57.99 3.16
 -2 -18 2 49.92 3.04
 -2 -18 2 48.96 2.74
 2 -18 -1 4.89 1.11
 2 -18 -1 4.14 0.85
 -2 -18 1 2.98 0.96
 -2 -18 1 3.04 0.91
 2 -18 -1 1.73 1.15
 -2 -18 1 2.41 1.2
 2 -18 0 74.1 3.48
 2 -18 0 77.15 3.81
 -2 -18 0 78.96 4.21
 -2 -18 0 76.21 3.58
 -2 -18 0 75.11 3.59
 2 -18 1 165.3 5.27
 -2 -18 -1 169.88 4.62
 2 -18 1 170.7 5.61
 -2 -18 -1 159.42 4.93
 -2 -18 -1 160.07 5.3
 2 -18 2 2.85 1
 -2 -18 -2 2.84 0.9
 2 -18 2 4.58 1.42
 -2 -18 -2 4.64 1.04
 -2 -18 -2 2.59 1.04
 2 -18 3 427.28 8.7
 -2 -18 -3 412.94 7.78
 2 -18 3 426.88 8.4
 -2 -18 -3 432.45 8.64
 2 -18 4 58.35 3.33
 -2 -18 -4 55.28 2.93
 2 -18 4 63.31 3.32
 -2 -18 -4 58.57 3.22
 2 -18 5 199.92 5.59
 -2 -18 -5 188.21 5.27
 2 -18 5 196.19 5.78
 -2 -18 -5 201.02 5.65
 2 -18 6 8.31 1.26
 -2 -18 -6 9.04 1.29
 2 -18 6 11.32 1.68
 2 -18 6 8.83 1.09
 -2 -18 -6 10.09 1.43
 2 -18 7 21 1.72
 -2 -18 -7 21.61 1.76
 2 -18 7 24.99 2.1
 -2 -18 -7 21.6 1.76
 2 -18 8 88.01 3.28
 -2 -18 -8 88 3.18
 2 -18 8 87.24 3.08
 -2 -18 -8 87.45 2.96
 2 -18 9 1.18 0.6
 2 -18 9 2.22 0.6
 -2 -18 -9 2.03 0.62
 -2 -19 6 2.75 0.61
 2 -19 -6 4.05 0.77
 2 -19 -5 65.98 2.38
 -2 -19 5 67.94 2.76
 -2 -19 5 66.65 2.6
 2 -19 -5 71 2.72
 2 -19 -4 81.12 2.66
 -2 -19 4 85.15 3.31
 -2 -19 4 83.43 2.98
 2 -19 -4 84.42 3.12
 2 -19 -3 281.02 4.75
 -2 -19 3 290.96 5.54
 2 -19 -3 299.83 5.98
 -2 -19 3 309.4 6.44
 -2 -19 2 58.47 2.57
 -2 -19 2 57.74 2.18
 2 -19 -2 59.35 2.75
 -2 -19 1 228 4.75
 -2 -19 1 226.5 4.75
 2 -19 -1 231.07 5.27
 2 -19 0 0.9 0.66
 -2 -19 0 -0.16 0.74
 2 -19 0 2.08 0.67
 -2 -19 0 1.91 0.68
 2 -19 0 3.35 1.11
 2 -19 1 59.39 2.75
 -2 -19 -1 60.87 2.75
 2 -19 1 58.73 2.46
 2 -19 1 60.83 2.61
 2 -19 2 19.8 1.68
 -2 -19 -2 20.31 1.67
 2 -19 2 19.25 1.33
 2 -19 2 19.98 1.64
 2 -19 3 4.8 1.17
 2 -19 3 3.79 0.9
 -2 -19 -3 5.1 0.98
 2 -19 4 38.46 2.22
 -2 -19 -4 33.4 1.72
 2 -19 4 36.71 2.07
 -2 -19 -4 37.19 2.11
 2 -19 5 110.58 3.46
 -2 -19 -5 106.3 2.96
 2 -19 5 114.44 3.4
 -2 -19 -5 112.25 3.4
 2 -19 6 78.42 2.71
 -2 -19 -6 76.11 2.55
 2 -19 6 75.11 2.57
 3 0 -22 -0.71 0.76
 3 0 -22 -0.35 0.8
 3 0 -21 58.04 3.43
 3 0 -21 57.21 3.26
 3 0 -20 -0.14 1.11
 3 0 -19 95.98 5.68
 3 0 -19 92.31 5.35
 3 0 -18 2.37 1.8
 3 0 -18 0.75 1.56
 3 0 -17 293.91 10.82
 3 0 -17 295.76 10.68
 3 0 -16 2.16 1.39
 3 0 -16 -2.57 1.3
 3 0 -16 -0.44 1.75
 3 0 -15 1773.33 26.66
 3 0 -15 1839.65 23.95
 3 0 -15 1815.47 27.04
 3 0 -15 1787.3 51.99
 3 0 -14 0.73 4.26
 3 0 -14 0.39 1.32
 3 0 -14 1.18 1.32
 3 0 -14 -1.75 1.56
 3 0 -14 -0.98 3.35
 3 0 -13 702.87 30.89
 3 0 -13 674.57 27.03
 -3 0 12 -1.03 2.5
 3 0 -12 1.52 2.99
 3 0 -11 135.33 12.49
 -3 0 11 115.22 9.69
 3 0 -11 134.28 10.9
 3 0 -10 0.57 2.66
 -3 0 10 1.25 2
 3 0 -10 0.23 2.39
 -3 0 9 867.08 24.79
 3 0 -9 934.86 25.68
 -3 0 8 2.23 2.02
 3 0 -8 1.11 2.05
 -3 0 7 703.47 19.84
 3 0 -7 677.78 19.2
 3 0 -6 0.59 1.79
 -3 0 5 40.6 4.02
 3 0 -5 45.95 4.58
 3 0 -4 -0.44 1.46
 3 0 -4 0.07 1.62
 -3 0 4 1.72 1.41
 3 0 -3 1365.24 21.99
 -3 0 3 1323.94 20.77
 -3 0 2 10.06 2.18
 3 0 -1 1301.68 17.27
 3 0 0 0.91 1.17
 -3 0 -1 4237.82 36.35
 -3 0 -1 4261.58 36.35
 3 0 2 1.3 0.92
 -3 0 -2 3.79 1.72
 -3 0 -2 2.77 1.71
 -3 0 -3 174.58 8.58
 -3 0 -3 164.93 8.42
 -3 0 -3 154.4 6.93
 -3 0 -4 1.85 1.75
 -3 0 -4 2.45 1.23
 -3 0 -4 -0.05 1.91
 -3 0 -4 0.16 1.08
 -3 0 -5 47.77 5.47
 3 0 5 48.4 3.2
 -3 0 -5 48.96 5.39
 -3 0 -5 45.87 4.26
 -3 0 -5 50.43 4.21
 -3 0 -6 -1.31 2.06
 3 0 6 0.64 1.03
 -3 0 -6 1.44 1.43
 -3 0 -6 0.55 2.07
 -3 0 -6 -0.42 1.28
 -3 0 -7 680.94 21.7
 -3 0 -7 722.81 17.81
 3 0 7 700.69 14.67
 -3 0 -7 652.27 22.5
 -3 0 -8 2.62 1.74
 -3 0 -8 0.64 1.97
 -3 0 -8 1.88 2.51
 -3 0 -9 396.14 18.71
 -3 0 -9 373.37 19.26
 -3 0 -9 424.38 15.13
 -3 0 -10 0.28 3.04
 -3 0 -10 3.35 3.5
 -3 0 -11 3105.23 57.42
 -3 0 -11 3063.93 60.67
 -3 0 -12 1.18 3.96
 -3 0 -12 1.72 2.57
 -3 0 -13 761.57 16.85
 -3 0 -13 747.84 32.93
 -3 0 -13 733.43 15.86
 -3 0 -13 712.43 15.31
 -3 0 -13 744.94 16.15
 -3 0 -13 759.24 30.36
 -3 0 -14 0.4 1.63
 -3 0 -14 1.96 1.61
 -3 0 -14 2.69 1.43
 -3 0 -14 2.19 1.54
 -3 0 -15 58.77 10.18
 -3 0 -15 52.68 4.61
 -3 0 -15 53.76 4.55
 -3 0 -15 56.64 4.68
 -3 0 -15 55.9 4.98
 -3 0 -16 1.38 1.38
 -3 0 -16 0.55 1.69
 -3 0 -16 0.05 1.54
 -3 0 -16 -0.53 1.52
 -3 0 -17 78.89 5.3
 -3 0 -17 80.33 5.46
 -3 0 -17 78.02 5.36
 -3 0 -17 81.99 5.72
 -3 0 -18 -0.3 1.4
 -3 0 -18 1.06 1.38
 -3 0 -18 0.37 1.33
 -3 0 -18 -0.76 1.98
 -3 0 -18 1.4 1.58
 -3 0 -19 16.34 2.49
 -3 0 -19 13.64 2.31
 -3 0 -19 13.8 2.32
 -3 0 -19 12.75 2.28
 -3 0 -19 13.78 2.4
 -3 0 -19 13.06 2.33
 -3 0 -20 1.28 1.23
 -3 0 -20 -0.47 1.53
 -3 0 -20 1.32 1.31
 -3 0 -20 1.62 1.43
 -3 0 -21 834.31 11.99
 -3 0 -21 793.96 11.82
 -3 0 -21 820.85 11.45
 -3 0 -21 829.21 11.59
 -3 0 -22 0.63 0.83
 -3 0 -22 2.01 0.84
 3 -1 -22 3.79 0.83
 3 1 -22 4.44 0.98
 3 -1 -22 5.53 1.03
 3 -1 -21 48.89 3.09
 3 1 -21 48.86 3.18
 3 -1 -21 51.93 3.23
 3 1 -21 49.06 3.02
 3 -1 -20 14.82 2.08
 3 1 -20 15.32 2.29
 3 -1 -19 312.38 9.49
 3 -1 -19 306.85 9.9
 3 1 -19 295.54 9.56
 3 -1 -18 3.17 1.94
 3 1 -18 2.17 1.78
 3 -1 -18 4.6 1.82
 3 1 -18 3.03 1.7
 3 -1 -17 725.35 16.84
 3 1 -17 733.71 16.98
 3 1 -17 704.13 16.19
 3 -1 -17 746.38 17
 3 -1 -16 30.55 3.86
 3 1 -16 23.74 3.25
 3 -1 -16 25.29 3.51
 3 -1 -16 28.63 3.11
 3 1 -16 25.48 3.36
 3 1 -15 335.15 10.11
 3 -1 -15 334.21 10.26
 3 -1 -15 325.3 22.03
 3 1 -15 332.31 23.16
 3 -1 -15 336.07 11.54
 3 1 -15 330.93 11.68
 3 -1 -15 304.03 20.15
 3 -1 -15 348.96 11.81
 3 1 -15 317.81 11.27
 3 -1 -14 69.82 4.7
 3 1 -14 65.75 4.59
 3 -1 -14 73.98 10.62
 3 1 -14 77.35 10.94
 3 -1 -14 64.85 4.98
 3 1 -14 73.13 5.43
 3 1 -14 74.08 5.44
 3 -1 -14 74.79 5.37
 3 -1 -14 84.96 10.35
 3 -1 -13 9.95 1.94
 3 -1 -13 9.35 5.2
 3 1 -13 11.72 5.36
 3 -1 -13 1.27 2.42
 3 -1 -13 8.35 2.21
 3 -1 -12 3.1 4.2
 3 1 -12 2.36 3.31
 3 1 -12 0.73 2.32
 3 -1 -12 1.12 2.01
 3 -1 -11 100.24 10.68
 3 1 -11 90.52 10.64
 -3 1 11 87.33 8.17
 -3 -1 11 82.93 8.76
 3 -1 -11 100.83 10.14
 3 1 -11 97.87 9.09
 3 -1 -10 120.46 10.86
 -3 1 10 113.38 9.15
 -3 -1 10 107.07 9.48
 3 1 -10 115.42 11.13
 3 1 -10 126.97 9.66
 3 -1 -10 119.75 10.35
 -3 1 9 524.47 18.42
 -3 -1 9 496.03 19.12
 3 -1 -9 502.91 19.8
 3 1 -9 479.88 17.52
 -3 1 8 0.62 2.34
 -3 -1 8 1.44 2.62
 3 -1 -8 1.98 2.21
 3 1 -8 2.25 2.12
 -3 -1 7 1936.12 34.13
 3 1 -7 1876.11 30.08
 -3 -1 6 72.46 6.6
 3 -1 -6 79.71 6.69
 -3 1 6 69.11 5.06
 3 1 -6 74.37 5.71
 -3 1 5 2236.47 27.41
 3 -1 -5 2268.87 32.78
 -3 -1 5 2298.8 33.36
 3 1 -5 2236.44 28.18
 3 -1 -5 2345.14 33.49
 -3 1 4 417.45 11.68
 3 -1 -4 432.39 13.45
 3 1 -4 424.2 13.08
 3 1 -4 419.64 11.45
 -3 -1 4 419.65 12.6
 3 -1 -4 439.14 13.78
 3 -1 -3 12.01 2.45
 3 1 -3 7.36 1.94
 -3 -1 3 9.42 2.2
 -3 1 3 7.4 1.84
 -3 -1 2 91.64 5.64
 3 -1 -2 91.25 5.44
 3 1 -2 88.08 5.23
 -3 -1 1 475.08 12.29
 3 -1 -1 457.08 11.49
 -3 -1 0 1315.28 20.11
 -3 1 0 1352.82 20.06
 -3 -1 -1 1365.7 20.41
 -3 1 -1 1408.57 21.68
 3 -1 1 1395.17 19.27
 -3 1 -1 1414.42 20.84
 -3 -1 -1 1412.41 21.37
 3 -1 2 11.29 2.05
 -3 -1 -2 11.5 2.25
 -3 1 -2 12.84 2.65
 -3 1 -2 13.24 2.72
 -3 -1 -2 13.09 2.55
 -3 -1 -2 14 2.39
 -3 -1 -3 1142.33 21.33
 -3 1 -3 1093.75 22.18
 -3 -1 -3 1150.89 20.5
 3 1 3 1105.71 11.9
 -3 1 -3 1122.66 22.56
 -3 1 -3 1098.36 16.15
 -3 -1 -3 1137.61 20.24
 -3 -1 -3 1129.38 20.15
 -3 -1 -4 220.91 10.24
 -3 -1 -4 215.76 9.32
 -3 1 -4 216.21 10.74
 3 -1 4 209.42 8.07
 -3 1 -4 210.02 10.61
 -3 -1 -4 214.99 9.5
 -3 -1 -4 220.62 9.44
 -3 1 -4 201.76 7.31
 -3 -1 -5 2098.25 33.79
 -3 1 -5 2094.91 36.31
 -3 -1 -5 2198.7 31.75
 3 -1 5 2088.17 26.95
 -3 1 -5 2140.13 35.86
 -3 -1 -5 2124.4 31.78
 -3 1 -5 2064.1 24.33
 -3 -1 -5 2119.02 30.46
 -3 -1 -6 84.82 7.54
 -3 -1 -6 87.87 6.93
 3 -1 6 96.16 6.18
 -3 1 -6 81.63 7.92
 -3 -1 -6 76.35 6.65
 -3 -1 -6 71.68 6.15
 -3 1 -6 77.16 5.07
 -3 1 -6 88.33 4.73
 -3 -1 -7 339.53 15.56
 -3 -1 -7 391.09 15.07
 3 -1 7 367.84 12.88
 -3 1 -7 372.09 17.08
 -3 -1 -7 360.3 14.89
 -3 1 -7 390.04 10.77
 -3 -1 -7 360.54 14
 -3 1 -8 30.5 5.62
 -3 -1 -8 27.92 4.63
 -3 -1 -8 34.02 4.72
 3 -1 8 40.98 4.68
 -3 -1 -8 28.93 5.11
 -3 -1 -9 178.42 12.88
 -3 -1 -9 207.25 12.08
 -3 -1 -9 176.69 11.79
 -3 1 -9 194.49 13.99
 -3 1 -10 61.74 8.82
 -3 -1 -10 45.89 6.32
 -3 -1 -10 65.22 7.25
 -3 1 -10 55.88 8.37
 -3 -1 -10 60.77 8.21
 -3 1 -11 8.8 4.87
 -3 -1 -11 8.97 3.82
 -3 1 -11 4.41 3.49
 -3 -1 -11 7.73 2.78
 -3 -1 -12 7.32 4.1
 -3 1 -12 4.98 4.4
 -3 1 -12 0.44 3.84
 -3 -1 -12 -6.28 3.33
 -3 1 -13 1107.09 41.41
 -3 -1 -13 1006.77 36.77
 -3 -1 -13 1096.49 20.23
 -3 -1 -13 1046.83 18.52
 -3 1 -13 1067.03 19.7
 -3 1 -13 1021.26 18.02
 -3 1 -13 1063.71 19.21
 -3 -1 -13 1095.91 19.63
 -3 1 -13 1091.79 38.7
 -3 1 -14 38.55 8.4
 -3 -1 -14 31.31 7.34
 -3 -1 -14 35.98 4.01
 -3 -1 -14 38.43 3.8
 -3 1 -14 39.19 3.94
 -3 -1 -14 39.97 3.76
 -3 1 -14 39.99 4
 -3 -1 -14 36.65 3.85
 -3 1 -14 35.25 3.76
 -3 1 -14 29.52 6.34
 -3 -1 -15 649.73 15.29
 -3 -1 -15 676.77 15.71
 -3 1 -15 654.57 15.74
 -3 1 -15 690.02 16.41
 -3 -1 -15 646.77 30.76
 -3 1 -15 719 17.3
 -3 -1 -15 688.83 16.74
 -3 -1 -15 660.07 15.67
 -3 1 -15 669.52 15.61
 -3 1 -16 48.96 4.51
 -3 -1 -16 47.89 4.4
 -3 -1 -16 49.97 4.38
 -3 1 -16 44.41 4.25
 -3 -1 -16 52.5 4.74
 -3 1 -16 49.29 4.58
 -3 1 -16 49.38 4.34
 -3 -1 -16 50.04 4.48
 -3 -1 -17 63.77 4.78
 -3 1 -17 63.38 4.81
 -3 1 -17 57.16 4.68
 -3 -1 -17 61.31 4.64
 -3 -1 -17 57.68 4.7
 -3 1 -17 62.12 4.74
 -3 -1 -17 63.7 5.19
 -3 -1 -17 68.96 5.3
 -3 1 -17 62.68 5.02
 -3 -1 -18 7.25 1.96
 -3 1 -18 7.77 2.2
 -3 1 -18 7.5 1.93
 -3 -1 -18 10.03 2.29
 -3 1 -18 7.67 1.84
 -3 -1 -18 10.61 2.31
 -3 1 -18 12.37 2.29
 -3 -1 -18 8.76 2.08
 -3 -1 -18 9.49 2.28
 -3 -1 -18 6.48 1.65
 -3 -1 -19 372.74 10.67
 -3 1 -19 366.33 10.22
 -3 1 -19 358.05 9.56
 -3 -1 -19 348.05 9.58
 -3 -1 -19 359.65 9.72
 -3 1 -19 379.5 10.19
 -3 1 -19 374.4 10.15
 -3 -1 -19 365.66 10.56
 -3 1 -19 367.05 10.52
 -3 1 -19 370.28 10.05
 -3 -1 -19 360.35 9.7
 -3 -1 -20 38.08 3.28
 -3 1 -20 33.33 3.12
 -3 1 -20 32.56 2.71
 -3 -1 -20 35.08 2.92
 -3 -1 -20 31.86 2.95
 -3 1 -20 32.15 3
 -3 1 -20 35.9 2.95
 -3 -1 -20 35.45 2.88
 -3 1 -20 38.65 3.1
 -3 1 -21 32.64 2.55
 -3 -1 -21 32.71 2.68
 -3 1 -21 35.73 2.61
 -3 -1 -21 30.53 2.3
 -3 -1 -21 31.86 2.46
 -3 1 -21 31.4 2.45
 -3 1 -22 3.47 0.94
 -3 1 -22 2.52 0.91
 -3 -1 -22 2.49 0.94
 3 -2 -22 1.56 0.63
 3 2 -22 1.67 0.79
 3 2 -21 139.7 4.71
 3 -2 -21 142.4 5.09
 3 2 -21 148.93 5.36
 3 -2 -21 141.63 4.96
 3 2 -20 1.11 1.17
 3 2 -20 -0.08 1.34
 3 -2 -20 -2.6 1.56
 3 -2 -20 1.85 1.08
 3 2 -19 51.44 4.06
 3 -2 -19 53.87 3.96
 3 2 -19 48.89 4.03
 3 2 -18 1.52 1.52
 3 -2 -18 1.78 1.67
 3 2 -18 2.28 1.68
 3 -2 -18 4.23 1.68
 3 2 -17 1.23 1.49
 3 -2 -17 1.83 1.63
 3 -2 -17 0.42 1.45
 3 2 -17 2.72 1.82
 3 2 -16 75.4 5.65
 3 2 -16 67.02 5.13
 3 -2 -16 73.69 5.63
 3 -2 -16 75.37 4.88
 3 2 -15 364.33 10.43
 3 -2 -15 370.86 10.8
 3 2 -15 345.78 23.8
 3 -2 -15 357.1 11.82
 3 2 -15 361.44 12.25
 3 -2 -15 381.43 23.26
 3 2 -15 344.92 11.49
 3 -2 -15 365.64 12.07
 3 -2 -14 306.33 9.77
 3 2 -14 297.9 9.53
 3 -2 -14 327.4 20.74
 3 2 -14 319.4 22.36
 3 -2 -14 303.73 10.61
 3 2 -14 325.63 11.35
 3 -2 -14 305.22 20.27
 3 -2 -14 302.65 10.72
 3 2 -14 308.58 10.78
 3 -2 -13 1080.49 20.01
 3 -2 -13 957.94 34.4
 3 2 -13 951.16 37.35
 3 2 -13 993.83 19.05
 3 -2 -13 1035.49 19.03
 3 -2 -13 999.89 18.48
 3 -2 -13 959.05 34.81
 3 -2 -12 119.98 12.04
 3 -2 -12 135.17 12.8
 3 2 -12 127.75 13.23
 3 2 -11 761.07 23.8
 3 -2 -11 729.09 27.62
 3 -2 -11 735.27 27.96
 3 2 -11 704.52 29.02
 -3 2 11 714.22 22.4
 -3 -2 11 712.1 25.92
 3 -2 -10 15.37 4.38
 3 2 -10 17.99 3.59
 3 -2 -10 13.69 3.28
 3 2 -10 15.74 4.86
 -3 2 10 16.41 3.86
 -3 -2 10 16.87 4.56
 3 -2 -9 271.54 15.36
 3 2 -9 285.35 12.84
 3 2 -9 256.17 15.63
 -3 2 9 252.85 12.45
 -3 -2 9 241.26 14
 3 -2 -8 1022.12 27.87
 3 2 -8 1049.95 22.76
 -3 -2 8 1017.58 27.15
 -3 2 8 1053.96 24.46
 3 -2 -7 44.45 5.8
 3 2 -7 46.6 4.53
 -3 -2 7 47.62 5.9
 3 2 -6 966.02 18.41
 3 -2 -6 1012.82 24.72
 -3 2 6 1014.38 18.15
 3 -2 -6 971.41 23.33
 -3 -2 6 983.7 24.08
 3 2 -5 860.34 15.85
 3 -2 -5 883.76 21.98
 -3 2 5 862.63 16.78
 -3 -2 5 860.21 21.29
 3 -2 -5 896.59 21.03
 3 -2 -4 101.19 7.01
 3 2 -4 100.98 5.02
 -3 2 4 94.65 5.64
 3 -2 -4 104.07 6.91
 -3 -2 4 102 7.05
 3 2 -3 1368.8 17.18
 3 -2 -3 1331.15 22.78
 -3 -2 2 61.34 4.94
 3 -2 -2 56.15 4.73
 3 2 -2 53.95 4.12
 -3 -2 1 1370.31 21.78
 -3 2 1 1411.55 19.85
 3 -2 -1 1380.71 22.29
 -3 2 0 345.94 10.41
 3 -2 0 352.61 11.07
 -3 -2 0 353.81 10.74
 -3 2 0 367.55 9.76
 3 -2 1 932.72 18.38
 -3 2 -1 907.13 18.3
 -3 -2 -1 899.07 16.8
 3 2 1 877.62 7.55
 -3 2 -1 923.3 17.19
 -3 -2 -2 2326.93 29.23
 -3 -2 -2 2260.66 26.21
 3 -2 2 2319.22 30.28
 -3 2 -2 2277.99 31.54
 -3 2 -2 2339.22 30.51
 -3 -2 -2 2356.31 29.83
 -3 -2 -3 1915.61 27.92
 -3 -2 -3 1924.02 23.54
 -3 -2 -3 1891.58 25.5
 -3 2 -3 1894.14 31.18
 -3 2 -3 1885.87 30.4
 -3 2 -3 1836.77 17.33
 -3 -2 -3 1951.88 29.16
 -3 -2 -3 1907.48 28.33
 -3 -2 -4 486.39 14.8
 -3 -2 -4 461.82 11.55
 -3 -2 -4 473.78 15.19
 3 -2 4 445.08 13.67
 -3 2 -4 435.36 8.62
 -3 -2 -4 482.91 14.93
 -3 -2 -4 459.62 13.26
 -3 2 -4 462.79 16.62
 -3 -2 -5 3.55 1.87
 -3 2 -5 5.05 2.89
 -3 -2 -5 4.48 1.84
 -3 -2 -5 4.77 1.39
 3 -2 5 4.61 1.99
 -3 -2 -5 8.06 2.69
 -3 -2 -5 2.58 2.33
 -3 -2 -6 204.24 11.09
 -3 -2 -6 227.91 7.66
 -3 -2 -6 205.84 10.04
 -3 2 -6 208.2 13.08
 -3 -2 -6 189.1 10.5
 -3 -2 -6 210.51 11.64
 3 -2 6 208.64 10.59
 -3 2 -7 668.6 24.34
 -3 -2 -7 629.4 18.59
 -3 -2 -7 630.37 19.81
 -3 -2 -7 643.47 20.75
 -3 -2 -7 651.54 21.71
 3 -2 7 639 19.09
 -3 2 -8 26.57 6.26
 -3 -2 -8 27.39 4.3
 -3 -2 -8 18.37 3.76
 3 -2 8 33.49 4.58
 -3 -2 -8 27.41 5.09
 -3 -2 -8 22.05 4.13
 -3 2 -9 996.7 33.13
 -3 -2 -9 1003.47 26.16
 -3 -2 -9 1058.56 30.31
 3 -2 9 1027.93 26.51
 -3 -2 -9 979.71 28.87
 -3 2 -10 144.7 13.72
 -3 -2 -10 128.92 9.9
 -3 -2 -10 133.58 11.11
 -3 -2 -10 109.91 10.38
 -3 2 -11 1626.46 46.59
 -3 -2 -11 1687.23 36.9
 -3 -2 -11 1740.4 40.34
 -3 2 -12 19.75 5.78
 -3 -2 -12 13.76 4.81
 -3 2 -12 19.12 6.53
 -3 2 -13 297.1 21.23
 -3 -2 -13 285.42 10.31
 -3 2 -13 281.32 21.92
 -3 -2 -13 267.06 18.22
 -3 -2 -13 287.72 9.92
 -3 2 -13 297.38 10.64
 -3 -2 -13 264.9 9.13
 -3 2 -13 279.15 9.74
 -3 -2 -13 284.96 10.08
 -3 2 -13 269.92 9.26
 -3 2 -14 5.27 4.82
 -3 2 -14 11.15 6.02
 -3 -2 -14 -0.58 3.54
 -3 -2 -14 3.82 1.57
 -3 -2 -14 6.41 1.52
 -3 2 -14 5.85 1.89
 -3 2 -14 4.41 1.88
 -3 -2 -14 5.51 1.82
 -3 -2 -14 5.43 1.73
 3 -2 14 7.16 1.79
 -3 -2 -14 7.75 2.01
 -3 -2 -15 12.14 2.5
 3 -2 15 10.76 1.87
 -3 2 -15 15.26 2.77
 -3 -2 -15 14.99 2.46
 -3 -2 -15 13.17 2.6
 -3 2 -15 10.63 2.23
 -3 -2 -15 9.94 2.31
 -3 2 -15 10.99 2.37
 3 -2 16 1.37 0.89
 -3 -2 -16 0.92 1.64
 -3 2 -16 2.11 1.62
 -3 -2 -16 0.54 1.71
 -3 2 -16 2.54 1.6
 -3 -2 -16 1.5 1.4
 -3 -2 -16 1.32 1.24
 -3 2 -16 0.62 1.45
 -3 -2 -16 0.84 1.21
 -3 2 -16 0.83 1.73
 -3 -2 -17 57.73 4.86
 -3 2 -17 50.7 4.38
 -3 -2 -17 48.26 4.06
 -3 2 -17 49.69 4.36
 -3 -2 -17 50.34 4.27
 -3 2 -17 46.84 4.2
 -3 -2 -17 44.9 4.12
 -3 2 -17 52.29 4.23
 -3 -2 -17 61.59 5.07
 -3 -2 -17 50.57 4.16
 -3 -2 -18 1.37 1.39
 -3 2 -18 3.97 1.92
 -3 -2 -18 2.05 1.56
 -3 2 -18 0.89 1.4
 -3 -2 -18 2.45 1.6
 -3 -2 -18 4 1.62
 -3 2 -18 0.82 1.19
 -3 2 -18 1.26 1.53
 -3 -2 -18 2.56 1.72
 -3 -2 -18 0.5 1.18
 -3 2 -19 142.05 6.34
 -3 -2 -19 143.83 6.7
 -3 2 -19 140.73 6.25
 -3 2 -19 145.82 6.36
 -3 2 -19 131.03 5.6
 -3 -2 -19 135.79 6.06
 -3 -2 -19 136.16 6.45
 -3 -2 -19 141.3 6.05
 -3 2 -20 6.3 1.3
 -3 2 -20 8.75 1.84
 -3 -2 -20 5.88 1.44
 -3 -2 -20 6.81 1.65
 -3 2 -20 5.29 1.64
 -3 -2 -20 10.35 1.87
 -3 2 -20 6.09 1.73
 -3 -2 -20 6.99 1.97
 -3 2 -20 5.13 1.59
 -3 -2 -21 650.29 10.63
 -3 2 -21 657.87 10.1
 -3 -2 -21 634.81 10.42
 -3 2 -21 659.38 10.38
 -3 -2 -21 637.03 9.32
 -3 2 -21 638.36 10.24
 -3 2 -22 48.29 2.32
 -3 -2 -22 49.05 2.4
 3 3 -22 0.88 0.74
 3 -3 -22 0.58 0.75
 3 -3 -21 173.8 5.54
 3 -3 -21 163.29 4.95
 3 3 -21 170.08 5.71
 3 3 -20 3.13 1.32
 3 -3 -20 0.57 0.9
 3 -3 -20 2.46 1.52
 3 -3 -19 233.82 8.25
 3 3 -19 202.35 7.49
 3 -3 -19 216.09 7.49
 3 3 -19 214.35 8
 3 3 -18 14.41 2.42
 3 -3 -18 15.21 2.37
 3 3 -18 14.28 2.51
 3 3 -17 583.79 14.7
 3 -3 -17 626.31 13.08
 3 3 -17 558.84 13.98
 3 -3 -17 607.95 15.04
 3 -3 -17 571.52 13.42
 3 3 -16 153.33 7.84
 3 -3 -16 173.39 7.28
 3 -3 -16 157.19 7.11
 3 -3 -16 165.21 8.1
 3 3 -16 155.65 7.6
 3 3 -15 284.01 10.74
 3 -3 -15 315.24 21.93
 3 -3 -15 307.09 9.87
 3 3 -15 297.8 9.39
 3 3 -15 286.72 10.39
 3 -3 -15 310.54 10.9
 3 3 -14 150.5 15.62
 3 3 -14 156.1 7.95
 3 -3 -14 165.95 15.67
 3 -3 -14 154.69 7.04
 3 -3 -14 173.26 7.99
 3 3 -14 150.45 7.48
 3 -3 -13 54.97 8.42
 3 3 -13 65.85 10.27
 3 -3 -13 66.79 4.83
 3 3 -13 67.71 5.23
 3 -3 -13 58.44 4.26
 3 3 -13 61.27 4.73
 3 -3 -13 68.89 4.97
 3 -3 -13 63.68 9.58
 3 3 -12 46.08 8.67
 3 -3 -12 46.39 7.27
 3 -3 -12 46.17 8.11
 3 -3 -11 204.82 14.39
 3 3 -11 201.25 15.96
 3 -3 -11 234.11 16.55
 -3 -3 10 35.62 6.11
 3 -3 -10 41.93 6.3
 -3 3 10 44.7 5.34
 3 3 -10 43.95 7.34
 3 -3 -10 47.34 7.16
 3 3 -9 293.07 17.14
 -3 -3 9 270.74 15.37
 -3 3 9 276.43 12.86
 3 -3 -9 268.97 15.99
 3 3 -8 180.6 12.75
 -3 -3 8 180.79 12.16
 3 -3 -8 196.62 13.09
 3 3 -8 189.62 9.13
 -3 -3 7 2647.83 43.31
 -3 3 7 2672.79 28.8
 3 -3 -7 2687.12 44.7
 3 3 -7 2702.52 30.85
 3 -3 -6 700.74 21.79
 3 3 -6 679.31 13.92
 3 -3 -6 738.32 20.71
 -3 -3 6 682.34 21.07
 -3 3 6 701.19 14.89
 3 -3 -5 2466.1 38.47
 3 3 -5 2394.12 23.03
 3 -3 -5 2506.43 35.74
 -3 -3 5 2433.86 37.86
 -3 3 5 2454.34 28.35
 3 -3 -4 91.77 6.69
 -3 -3 4 77.29 6.59
 3 -3 -4 89.2 7.13
 3 3 -4 82.07 3.8
 3 3 -3 204.06 5.44
 3 -3 -3 212.54 9.9
 -3 -3 3 201.45 9.81
 3 -3 -2 57.88 5.28
 -3 -3 2 55.46 5.05
 -3 3 1 13.36 2.14
 -3 3 1 16.64 1.92
 3 -3 -1 16.08 2.99
 -3 -3 1 13.48 2.45
 3 3 0 9.48 1.46
 -3 -3 0 11.09 2.08
 -3 3 0 13.24 2.06
 -3 3 0 10.71 2.15
 3 -3 0 11.3 2.61
 -3 -3 0 13.59 2.55
 3 3 1 1617.67 15.39
 -3 -3 -1 1729.44 21.76
 -3 3 -1 1660.58 23.67
 -3 -3 -1 1681.29 24.09
 3 -3 1 1684.05 27.78
 -3 3 -1 1682.53 26.04
 -3 3 -2 729.93 17.75
 -3 -3 -2 789.71 8.35
 -3 -3 -2 771.63 13.06
 -3 -3 -2 756.6 18.3
 -3 -3 -2 765.25 18.99
 -3 -3 -2 730.13 15.42
 -3 3 -2 737.83 19.03
 3 -3 2 732.55 18.91
 -3 -3 -3 990.4 19.98
 -3 -3 -3 1027.8 23.03
 -3 -3 -3 1036.38 12.97
 3 -3 3 952.47 21.78
 -3 -3 -3 996.37 21.93
 -3 -3 -3 968.19 17.25
 -3 3 -3 1000.7 23.98
 -3 -3 -4 178.91 9.05
 -3 -3 -4 183.93 10.47
 -3 -3 -4 175.36 3.73
 3 -3 4 171.66 9.71
 -3 -3 -4 179.41 9.84
 -3 3 -4 176.53 11.04
 -3 -3 -4 181.45 7.2
 -3 -3 -5 1257.05 25.01
 -3 -3 -5 1270.64 28.81
 3 -3 5 1230.19 26.68
 -3 -3 -5 1264.25 27.17
 -3 -3 -5 1266.82 18.03
 -3 3 -5 1257.48 31.35
 -3 -3 -5 1253.12 22.36
 -3 -3 -6 1.04 1.76
 3 -3 6 5.2 2.56
 -3 -3 -6 0.04 2.4
 -3 -3 -6 0.53 2.07
 -3 -3 -6 2.79 1.43
 -3 -3 -6 0.77 0.81
 -3 3 -6 -1.12 3.31
 -3 -3 -7 250.26 12.75
 -3 -3 -7 269.6 14.88
 3 -3 7 273.21 13.57
 -3 -3 -7 271.46 13.86
 -3 -3 -7 267.84 11.36
 -3 3 -7 281.28 16.92
 -3 -3 -8 1.69 2.12
 3 -3 8 3.35 2.08
 -3 -3 -8 1.82 2.34
 -3 -3 -8 1.48 2.33
 -3 -3 -8 2.55 1.47
 -3 3 -8 4.54 4.04
 -3 -3 -9 436.51 16.09
 -3 3 -9 438.08 23.45
 -3 -3 -9 457.49 21.28
 3 -3 9 422.99 18.25
 -3 -3 -9 402.86 17.95
 -3 3 -10 40.88 7.77
 3 -3 10 39.72 6
 -3 -3 -10 42.6 6.66
 -3 -3 -10 38.85 6.16
 -3 3 -11 424.83 25.07
 -3 -3 -11 458.24 22.26
 -3 -3 -11 456.94 21.04
 -3 3 -12 141.54 14.96
 -3 -3 -12 120.05 11.54
 -3 3 -13 728.67 14.93
 -3 -3 -13 800.04 16.86
 -3 3 -13 790.78 16.21
 -3 3 -13 838.93 36.21
 -3 -3 -13 743.46 15.47
 -3 3 -13 829.51 37.75
 -3 -3 -13 823.74 30.36
 -3 3 -13 828.17 17.81
 -3 -3 -13 795.87 15.45
 -3 -3 -13 818.55 16.59
 -3 -3 -13 814.07 17.36
 -3 -3 -13 767.78 15.15
 -3 -3 -14 1.12 0.96
 -3 -3 -14 1.73 1.47
 -3 3 -14 1.09 4.33
 -3 -3 -14 0.2 1.57
 -3 -3 -14 1.05 1.47
 -3 -3 -14 1.19 1.3
 3 -3 14 -1.13 1.2
 -3 -3 -14 0.53 0.79
 -3 -3 -14 0.58 1.37
 -3 3 -14 1.95 1.32
 -3 3 -14 1.25 1.51
 -3 -3 -15 611.65 15.57
 3 -3 15 610.13 13.31
 -3 -3 -15 648.87 13.72
 -3 3 -15 608.72 14.3
 -3 -3 -15 640.13 15.41
 -3 -3 -15 601.97 15.68
 -3 -3 -15 636.38 13.59
 -3 -3 -15 631.69 14.25
 -3 -3 -15 657.85 15.13
 -3 3 -15 611.87 14.93
 -3 3 -15 643.12 15.8
 -3 3 -16 37.83 4.03
 -3 -3 -16 38 4.09
 -3 3 -16 40.82 4.2
 -3 -3 -16 41.02 3.71
 -3 3 -16 33.85 3.71
 -3 -3 -16 40.54 3.81
 3 -3 16 39.5 3.33
 -3 -3 -16 35.69 3.77
 -3 3 -16 37.3 3.62
 -3 -3 -16 40.47 4.29
 -3 -3 -16 40.75 3.71
 -3 3 -17 365.96 11.32
 -3 -3 -17 368.37 11.68
 -3 -3 -17 355.26 10.36
 -3 -3 -17 381.82 10.95
 -3 3 -17 345.46 10.78
 -3 3 -17 344.58 11.03
 3 -3 17 371.9 9.5
 -3 3 -17 348.1 10.17
 -3 -3 -17 360.71 10.96
 -3 -3 -17 356.44 11.66
 -3 -3 -17 368.44 10.52
 -3 -3 -18 35.28 3.69
 -3 3 -18 32.15 3.34
 -3 3 -18 31.4 3.34
 -3 3 -18 31.9 3.39
 3 -3 18 33.66 2.66
 -3 3 -18 31.31 2.95
 -3 -3 -18 34.18 3.47
 -3 -3 -18 36.44 3.91
 -3 -3 -18 35.58 3.23
 -3 3 -19 54.76 3.93
 -3 -3 -19 55.03 4.3
 -3 -3 -19 50.31 3.77
 -3 3 -19 51.81 3.44
 -3 3 -19 57.71 4.03
 -3 3 -19 56.65 4.16
 -3 -3 -19 54.61 4.16
 -3 -3 -19 52.46 3.57
 -3 -3 -20 31.46 2.94
 -3 3 -20 26.2 2.43
 -3 3 -20 28.79 2.72
 -3 3 -20 23.84 2.09
 -3 -3 -20 28.7 2.66
 -3 3 -20 27.79 2.69
 -3 -3 -20 32.9 2.54
 -3 -3 -20 27.92 2.75
 -3 3 -20 28.14 2.67
 -3 3 -21 1.33 0.97
 -3 -3 -21 -0.18 1.19
 -3 3 -21 -0.72 0.86
 -3 3 -21 1.68 1.22
 -3 3 -21 -1.09 1.11
 -3 -3 -22 3.74 0.95
 -3 3 -22 0.57 0.72
 3 -4 -22 10.34 1.12
 3 4 -22 12.41 1.37
 3 -4 -21 184.07 5.56
 3 4 -21 184.04 5.82
 3 -4 -21 182.87 4.68
 3 -4 -20 -0.53 0.81
 3 -4 -20 -0.62 1.5
 3 4 -20 -0.46 1.07
 3 -4 -19 1.52 1.61
 3 -4 -19 2.39 1.16
 3 4 -19 2.3 1.52
 3 4 -19 2.2 1.36
 3 -4 -18 8.82 1.63
 3 -4 -18 10.86 2.23
 3 4 -18 11.19 2.26
 3 4 -18 11.74 2.2
 3 -4 -17 22.1 2.65
 3 -4 -17 28.07 2.83
 3 4 -17 23.02 3.13
 3 4 -17 22.85 2.91
 3 -4 -16 5.34 1.53
 3 4 -16 3.9 1.84
 3 -4 -16 4.79 1.46
 3 4 -16 4.66 1.72
 3 4 -15 249.53 9.85
 3 -4 -15 237.38 8.6
 3 4 -15 224.35 8.97
 3 -4 -15 247.88 9.63
 3 -4 -15 248.06 8.93
 3 4 -15 249.53 8.53
 3 -4 -14 28.85 3.34
 3 4 -14 24.31 3.1
 3 4 -14 24.43 6.69
 3 4 -14 27.02 3.59
 3 -4 -14 26.88 3.08
 3 -4 -14 29.3 2.98
 3 -4 -14 33.43 7
 3 4 -13 460.95 26.7
 3 4 -13 465.26 13.21
 3 -4 -13 479.69 12.21
 3 4 -13 444.34 12.3
 3 -4 -13 496.09 13.03
 3 -4 -13 454.37 25.71
 3 4 -12 24.26 5.93
 3 -4 -12 33.71 7.07
 3 4 -11 70.56 9.99
 3 -4 -11 75.84 8.6
 3 -4 -11 73.57 9.83
 3 -4 -10 2.01 2.4
 3 4 -10 2.56 4.2
 3 -4 -10 4.99 3.45
 3 4 -9 218.86 15.28
 -3 4 9 236.77 11.59
 -3 -4 9 212.69 14.34
 3 -4 -9 230.56 15.35
 3 4 -8 100.68 9.81
 -3 -4 8 92.18 9.25
 3 -4 -8 94.44 9.58
 3 4 -7 333.01 16.51
 -3 -4 7 319.49 16.13
 3 -4 -7 326.63 16.34
 3 -4 -6 97.58 8.75
 3 -4 -6 98.07 7.93
 -3 -4 6 93.54 8.6
 -3 4 6 102.7 5.78
 3 -4 -5 894.79 22.27
 -3 -4 5 829.18 23.25
 3 -4 -5 845.75 23.61
 3 -4 -4 292.68 13.3
 3 -4 -4 277.15 11.97
 -3 -4 4 293.49 13.25
 3 -4 -4 278.77 12.5
 3 -4 -3 1535.63 29
 -3 -4 3 1594.94 28.77
 3 -4 -3 1583.63 28.58
 3 -4 -2 113.81 7.73
 -3 -4 2 115.84 7.58
 -3 -4 1 1973.51 28.7
 -3 4 1 2011.94 19.03
 3 -4 -1 1990.48 32.03
 -3 -4 0 37.57 3.87
 -3 4 0 32.17 3.08
 3 -4 0 29 4.19
 -3 4 0 34.5 3.82
 -3 4 -1 107.02 6.31
 -3 -4 -1 131 5.86
 -3 -4 -1 127.05 6.22
 -3 -4 -1 119.36 7.7
 -3 -4 -1 119.08 2.84
 3 -4 1 134.76 8.75
 -3 4 -1 111.77 7.21
 -3 -4 -2 1511.55 15.95
 -3 -4 -2 1439.29 18.92
 -3 -4 -2 1473.72 28.59
 -3 -4 -2 1478.44 27.4
 -3 4 -2 1428.73 27.72
 3 -4 2 1412.92 28.41
 3 -4 3 8.83 2.97
 -3 -4 -3 3.3 2.21
 -3 -4 -3 4.37 2.17
 -3 4 -3 6.41 2.62
 3 -4 4 9.59 3.03
 -3 -4 -4 14.1 3.58
 -3 -4 -4 17.78 3.84
 -3 4 -4 16.71 4.27
 -3 -4 -5 24.5 3.68
 -3 -4 -5 24.11 4.7
 3 -4 5 28.01 4.63
 -3 -4 -5 24.09 4.52
 -3 4 -5 21.1 5.12
 -3 -4 -6 213.64 10.88
 -3 -4 -6 210.89 13.18
 3 -4 6 205.62 12.35
 -3 -4 -6 203.37 12.2
 -3 4 -6 213.27 14.98
 -3 -4 -7 70.94 6.81
 -3 -4 -7 79.27 8.65
 -3 -4 -7 89.17 8.67
 -3 4 -7 97.53 11
 -3 -4 -8 18.69 3.87
 3 -4 8 21.35 4.6
 -3 -4 -8 14.38 4.02
 -3 -4 -8 16.5 4.52
 -3 4 -8 20.71 5.33
 -3 -4 -9 1621.88 41.5
 3 -4 9 1634.9 37.97
 -3 -4 -9 1670.17 35.31
 -3 4 -10 87.3 11.22
 -3 -4 -10 99.68 10.79
 3 -4 10 85.59 9.02
 -3 -4 -10 92.89 8.87
 -3 4 -11 858.6 36.23
 -3 -4 -11 849.39 27.72
 -3 -4 -11 937.64 33.39
 -3 -4 -12 269.47 9.58
 -3 -4 -12 242.86 8.88
 -3 -4 -12 250.98 9.5
 -3 -4 -12 268.14 18.12
 -3 -4 -12 261.85 16.01
 -3 -4 -12 262.96 9.35
 -3 4 -12 269.68 20.8
 -3 4 -12 260.78 9.89
 -3 -4 -12 262.08 8.98
 -3 -4 -12 247.52 9.29
 -3 4 -13 204.77 7.79
 -3 -4 -13 186.44 7.7
 -3 -4 -13 183.24 7.33
 -3 -4 -13 179.47 7.64
 -3 4 -13 201.99 8.96
 -3 -4 -13 194.19 8.63
 -3 -4 -13 174.41 7.61
 -3 -4 -13 184.78 8.36
 -3 -4 -13 178.48 7.96
 -3 4 -13 179.89 17.2
 -3 4 -13 178.23 7.58
 -3 -4 -13 197.18 8.41
 -3 -4 -14 7.57 1.66
 -3 -4 -14 8.04 2.05
 -3 -4 -14 6.63 1.99
 -3 4 -14 -3.19 3.39
 -3 4 -14 8.99 4.47
 -3 -4 -14 7.53 1.84
 -3 -4 -14 8.34 1.95
 -3 -4 -14 8.34 2.23
 3 -4 14 6.51 1.57
 -3 -4 -14 7.02 1.67
 -3 4 -14 9 2.26
 -3 -4 -14 6.27 1.86
 -3 4 -14 4.82 1.65
 -3 -4 -15 48.75 3.91
 -3 -4 -15 48.84 4.68
 -3 -4 -15 43.06 4.33
 3 -4 15 44.53 3.78
 -3 -4 -15 47.28 3.96
 -3 -4 -15 51.01 4.44
 -3 4 -15 41.61 3.81
 -3 -4 -15 54.07 4.12
 -3 -4 -15 45.9 4.06
 -3 4 -15 40.35 4.24
 -3 4 -15 42.63 4.06
 -3 -4 -15 48.43 3.94
 -3 -4 -16 91.06 6.04
 -3 4 -16 85.68 5.88
 -3 -4 -16 90.97 5.43
 -3 4 -16 80.56 5.4
 3 -4 16 82.6 4.92
 -3 -4 -16 83.07 5.42
 -3 4 -16 84.32 5.08
 -3 -4 -16 88.5 5.04
 -3 -4 -16 79.9 5.73
 -3 -4 -16 84.44 5.06
 -3 -4 -17 119.83 6.67
 -3 4 -17 114.79 6.18
 -3 4 -17 128.01 6.81
 -3 4 -17 111.02 6.05
 3 -4 17 117.99 5.53
 -3 4 -17 111.26 5.53
 -3 -4 -17 109.34 5.98
 -3 -4 -17 114.09 6.59
 -3 -4 -17 122.26 5.47
 -3 -4 -17 121.59 5.8
 -3 4 -18 26.06 2.94
 -3 4 -18 30.91 3.27
 -3 -4 -18 27.2 3.28
 3 -4 18 25.98 2.39
 -3 4 -18 24.29 2.51
 -3 4 -18 22.94 3.04
 -3 -4 -18 28.48 3.09
 -3 -4 -18 28.38 3.23
 -3 -4 -18 29.13 2.86
 -3 4 -19 351.05 8.05
 -3 -4 -19 363.06 9.35
 -3 4 -19 359.06 9.24
 -3 4 -19 383.22 9.91
 -3 -4 -19 362.76 10.1
 -3 -4 -19 378.66 8.59
 -3 4 -19 363.61 9.31
 -3 -4 -19 379.51 10.26
 -3 -4 -20 27.53 2.78
 -3 4 -20 23.49 2.12
 -3 4 -20 23.78 1.82
 -3 -4 -20 25.94 2.48
 -3 4 -20 24.28 2.39
 -3 4 -20 26.18 2.45
 -3 4 -20 27.38 2.62
 -3 4 -21 150.83 4.14
 -3 -4 -21 158.28 5.01
 -3 4 -21 146.93 4.47
 -3 4 -21 153.26 4.75
 -3 4 -21 156.4 4.81
 3 5 -22 19.97 1.54
 3 -5 -21 263.91 6.35
 3 5 -21 280.3 6.85
 3 5 -20 3.9 1.23
 3 -5 -20 5.67 1.59
 3 5 -19 296.27 8.12
 3 5 -19 295.23 8.74
 3 -5 -19 304.36 7.87
 3 -5 -18 86.12 5.4
 3 5 -18 83.76 4.83
 3 5 -18 81.8 5.08
 3 -5 -18 79.39 4.38
 3 5 -17 309.4 10.33
 3 -5 -17 334.33 10.83
 3 -5 -17 321.25 9.39
 3 5 -17 312.74 9.73
 3 -5 -17 343.1 9.47
 3 5 -16 103.32 6.23
 3 -5 -16 104.41 5.54
 3 5 -16 104.19 5.87
 3 -5 -16 109.53 5.71
 3 5 -15 403.64 12.43
 3 -5 -15 436.76 11.24
 3 -5 -15 436.98 11.78
 3 5 -15 393.7 11.45
 3 5 -14 33.1 3.43
 3 -5 -14 33.42 3.35
 3 5 -14 34.6 8.14
 3 5 -14 39.25 4.09
 3 -5 -14 27.69 7.34
 3 5 -13 22.13 6.15
 3 5 -13 24.55 3.03
 3 5 -13 20.72 2.8
 3 -5 -13 29.19 3.28
 3 -5 -13 32.89 7.38
 3 -5 -13 20.45 2.67
 3 5 -12 15.6 5.71
 3 -5 -12 15.52 2.5
 3 -5 -12 13.75 5.49
 3 -5 -12 14.01 2.14
 3 -5 -11 414.25 23.42
 3 5 -11 396.72 22.97
 3 -5 -10 -0.83 2.99
 3 5 -10 11.37 4.91
 3 -5 -9 355.11 19.57
 3 5 -9 355.74 19.74
 3 -5 -8 350.41 18.39
 3 5 -8 336.56 18.31
 3 -5 -7 1640.67 37.69
 3 -5 -7 1704.09 34.75
 3 5 -7 1673.5 38.19
 -3 -5 7 1661.07 38.05
 3 -5 -6 491.32 17.71
 3 5 -6 472.66 19.2
 -3 -5 6 497.37 19.92
 3 -5 -6 496.98 19.78
 -3 5 6 504.66 13.31
 3 -5 -5 2037.89 38.2
 -3 -5 5 2037.65 38.41
 3 -5 -4 221.05 11.13
 -3 -5 4 203.68 11.64
 3 -5 -4 196.69 11.48
 3 -5 -4 217.24 11.62
 -3 -5 3 166.63 10.08
 3 -5 -3 150.52 9.81
 3 -5 -3 163.26 10.07
 3 -5 -2 103.29 7.92
 -3 -5 2 107.81 7.65
 -3 -5 1 2.33 1.68
 -3 5 1 3.83 0.93
 3 -5 -1 5.42 2.92
 -3 5 1 2.71 1.21
 -3 5 0 27.9 2.87
 -3 -5 0 25.85 3.4
 -3 -5 0 26.2 3.45
 -3 -5 0 21.36 3.54
 3 -5 0 28.21 4.7
 -3 5 0 27.88 3.57
 -3 5 -1 438.94 13.16
 -3 -5 -1 465.68 12.29
 -3 -5 -1 446.73 12.69
 -3 -5 -1 408.7 15.04
 -3 -5 -1 463.42 8.24
 -3 5 -1 416.92 14.59
 3 -5 1 462.79 17.17
 3 -5 2 242.82 5.42
 -3 -5 -2 282.25 8.3
 -3 -5 -2 273.48 13.22
 -3 -5 -2 254.67 12.29
 3 -5 2 247.46 12.98
 -3 5 -2 244.01 12.28
 -3 -5 -3 938.44 25.44
 3 -5 3 940.35 25.75
 -3 -5 -3 958.05 24.37
 3 -5 3 891.65 24.97
 -3 5 -3 917.25 25.67
 -3 -5 -4 1619.79 34.8
 3 -5 4 1583.19 34.09
 -3 -5 -4 1667.79 33.27
 -3 5 -4 1620.21 36.81
 -3 -5 -5 1103.43 29.78
 3 -5 5 1089.99 29.1
 -3 -5 -5 1141.33 28.74
 -3 -5 -5 1106.18 30.73
 -3 5 -5 1129.42 33.05
 -3 -5 -6 282.86 15.84
 3 -5 6 263.88 14.86
 -3 -5 -6 279 14.93
 -3 -5 -6 281.61 16.58
 -3 5 -6 277.04 17.87
 -3 -5 -7 1010.5 31.16
 3 -5 7 957.99 29.03
 -3 -5 -7 1048.26 30.05
 -3 -5 -7 1016.73 33.49
 -3 5 -7 1053.97 36.55
 -3 -5 -8 282.04 13.64
 -3 -5 -8 257.04 16.23
 3 -5 8 271.6 15.92
 -3 -5 -8 251.71 15.56
 -3 5 -8 301.13 20.28
 -3 5 -9 23.77 6.25
 3 -5 9 24.86 5.36
 -3 -5 -9 40.85 6.78
 -3 -5 -9 25.95 4.81
 -3 5 -10 201.98 17.48
 -3 -5 -10 215.12 16.2
 3 -5 10 194.05 14.24
 -3 -5 -10 206.23 12.59
 -3 5 -11 303.46 21.84
 -3 -5 -11 307.58 19.88
 3 -5 11 317.67 18.59
 -3 5 -12 23.44 3.11
 -3 -5 -12 21.16 2.74
 -3 -5 -12 21.62 2.95
 -3 -5 -12 20.27 2.81
 -3 -5 -12 18.67 2.72
 -3 -5 -12 17.11 3.69
 -3 -5 -12 21.26 2.84
 -3 -5 -12 15.31 2.29
 -3 -5 -12 19.69 2.79
 -3 -5 -12 24.15 2.96
 -3 5 -12 20.35 2.64
 -3 5 -12 22.37 6.57
 -3 -5 -13 197.53 8.33
 -3 5 -13 207.1 7.92
 -3 5 -13 211.65 19.03
 -3 -5 -13 201.91 8.24
 -3 -5 -13 203.79 8.95
 -3 -5 -13 198.39 16.01
 -3 -5 -13 196.13 8.43
 -3 5 -13 211.23 9.21
 -3 -5 -13 196.7 7.7
 -3 5 -13 201.92 7.94
 -3 -5 -13 216.19 8.44
 -3 -5 -13 216.19 8.58
 -3 -5 -13 205.57 8.79
 -3 -5 -14 337.99 11.42
 3 -5 14 316.15 10.14
 -3 -5 -14 361.54 10.98
 -3 -5 -14 350.4 10.72
 -3 5 -14 353.48 12.01
 -3 -5 -14 369.6 10.58
 -3 5 -14 351.75 10.21
 -3 -5 -14 361.16 11.34
 -3 -5 -14 349.86 11.81
 -3 -5 -14 351.23 10.7
 -3 -5 -15 291.56 9.46
 -3 -5 -15 304.13 11.03
 -3 -5 -15 298.98 10.67
 3 -5 15 286.16 9.37
 -3 -5 -15 320.44 10.12
 -3 -5 -15 304.56 9.85
 -3 -5 -15 305.52 10.31
 -3 5 -15 315 9.51
 -3 -5 -15 335.59 9.99
 -3 5 -15 298.33 10.07
 -3 5 -15 303.96 10.9
 -3 -5 -15 315.16 9.26
 -3 5 -16 2.53 1.59
 3 -5 16 4.08 1.53
 -3 -5 -16 0.73 1.94
 -3 -5 -16 2.8 1.57
 -3 5 -16 4.09 1.19
 -3 5 -16 3.33 1.68
 -3 -5 -16 3.01 1.6
 -3 -5 -16 1.18 1.18
 -3 -5 -16 2.84 0.9
 -3 -5 -17 541.8 13.59
 -3 5 -17 547.71 12.83
 -3 5 -17 554.38 13.67
 -3 5 -17 517.73 12.4
 3 -5 17 526.82 11.66
 -3 5 -17 544.62 11.33
 -3 -5 -17 564.52 12.99
 -3 -5 -17 551.56 11.63
 -3 -5 -17 525.77 13.65
 -3 -5 -17 545.48 11.37
 -3 -5 -18 6.05 1.89
 -3 5 -18 4.17 1.63
 3 -5 18 3.8 1.23
 -3 5 -18 7.6 1.86
 -3 5 -18 6.25 1.85
 -3 -5 -18 5.5 1.69
 -3 5 -18 4.89 1.26
 -3 -5 -18 5.24 1.88
 -3 -5 -18 6.59 1.4
 -3 -5 -18 6.32 1.52
 -3 -5 -19 83.02 4.35
 -3 5 -19 78.94 4.18
 -3 5 -19 77.75 4.55
 -3 5 -19 84.01 4.28
 -3 -5 -19 89.95 4.89
 -3 -5 -20 21.69 2.22
 -3 5 -20 18.88 1.83
 -3 5 -20 17.19 1.95
 -3 5 -20 21.34 2.15
 -3 5 -20 16.68 2.11
 -3 -5 -21 13.39 1.53
 -3 5 -21 13.03 1.53
 -3 5 -21 12.48 1.32
 -3 5 -21 13.21 1.45
 -3 -5 -21 12.29 1.46
 3 -6 -21 171.16 4.79
 3 6 -21 168.08 4.98
 3 -6 -20 29.18 2.59
 3 6 -20 26.98 2.27
 3 6 -19 0.3 0.81
 3 6 -19 2.7 1.23
 3 -6 -19 2.31 1.6
 3 -6 -18 47.6 3.9
 3 6 -18 50.66 3.47
 3 6 -18 48.44 3.79
 3 6 -17 10.47 2.25
 3 6 -17 11.38 1.95
 3 -6 -17 13.05 1.97
 3 -6 -17 9.96 2.22
 3 -6 -16 106.15 6.31
 3 6 -16 106.19 5.63
 3 -6 -16 104.73 5.55
 3 6 -16 102.13 6.05
 3 -6 -15 373.91 11.76
 3 -6 -15 394.05 11.1
 3 6 -15 377.28 10.79
 3 6 -15 375.3 11.73
 3 6 -14 41.55 4.13
 3 -6 -14 46.54 3.97
 3 -6 -13 1250.56 20.12
 3 6 -13 1188.69 20.9
 3 6 -13 1220.73 43.64
 3 -6 -12 6.86 4.02
 3 6 -12 6.64 1.79
 3 -6 -12 6.67 1.65
 3 6 -12 6.43 3.93
 3 -6 -11 845.79 33.85
 3 6 -11 814.49 33.61
 3 -6 -10 234.24 16.96
 3 6 -10 222.34 16.87
 3 -6 -9 158.66 13.16
 3 6 -9 152.68 13.31
 3 -6 -8 6.15 3.4
 3 6 -8 0.42 2.49
 3 -6 -7 15.6 4.07
 3 -6 -7 18.28 3.67
 3 6 -7 24.95 5.43
 3 -6 -6 3.24 2.51
 3 -6 -6 -0.16 2.21
 3 6 -6 5.39 2.87
 3 -6 -5 405.9 17.71
 3 -6 -5 419.91 16.05
 3 6 -5 398.02 17.31
 3 -6 -4 153.25 10.54
 3 -6 -4 139.62 9.88
 3 6 -4 143.36 9.81
 3 -6 -3 1478.46 31.25
 3 -6 -3 1410.99 30.49
 3 6 -3 1377.47 27.85
 -3 -6 2 136.14 8.6
 3 -6 -2 134.5 9.4
 3 -6 -2 135.98 9.3
 -3 -6 2 121.17 8.7
 -3 -6 1 1374.13 26.92
 3 -6 -1 1391.94 29.8
 -3 6 1 1464.14 22.58
 3 -6 -1 1432.91 31.71
 -3 -6 0 65.06 5.67
 -3 -6 0 67.94 6.45
 -3 -6 0 68.44 4.49
 -3 6 0 64.49 5.53
 3 -6 0 62.28 6.82
 -3 6 0 69.92 4.55
 -3 6 -1 1228.27 22.81
 -3 -6 -1 1312.47 22.49
 -3 6 -1 1185.32 25.69
 3 -6 1 1135.98 28.76
 -3 -6 -1 1289.05 16.65
 -3 -6 -1 1120.94 26.34
 -3 -6 -2 8.04 1.83
 -3 -6 -2 3.89 2.41
 3 -6 2 5.96 3.32
 -3 6 -2 1.18 2.34
 3 -6 3 30.46 5.76
 3 -6 3 20.84 5.12
 -3 6 -3 16.05 4.26
 -3 -6 -3 20.19 4.63
 3 -6 4 18.71 4.5
 -3 -6 -4 15.77 4.4
 -3 6 -4 22.04 5.01
 -3 -6 -4 15.93 4.06
 3 -6 5 3.06 3.14
 -3 -6 -5 6.57 3.12
 -3 -6 -5 3.8 2.95
 -3 -6 -5 2.64 2.42
 -3 -6 -6 1863.58 42.08
 3 -6 6 1755.74 40.45
 -3 -6 -6 1842.58 43.49
 -3 -6 -6 1873.88 40.32
 -3 -6 -7 1201.13 35.11
 3 -6 7 1179.38 33.94
 -3 -6 -7 1240.2 37.94
 -3 6 -7 1268.1 40.43
 -3 -6 -7 1225.34 33.71
 3 -6 8 11.99 3.8
 -3 -6 -8 3.56 3.56
 -3 6 -8 5.71 4.2
 -3 -6 -8 8.82 4.2
 -3 -6 -9 2295.58 52.26
 3 -6 9 2352.49 50.84
 -3 6 -9 2394.22 58.42
 3 -6 10 18.29 5.04
 -3 -6 -10 17.66 4.87
 -3 6 -10 10.38 4.09
 -3 -6 -11 497.93 12.53
 -3 6 -11 493.75 12.57
 -3 -6 -11 468.88 12.35
 -3 -6 -11 515.87 13.16
 -3 -6 -11 504.19 13.03
 -3 -6 -11 510.65 13.39
 -3 -6 -11 498.23 25.62
 3 -6 11 504.99 24.24
 -3 -6 -11 490.64 12.64
 -3 -6 -11 502.63 12.23
 -3 -6 -11 516.17 13.13
 -3 6 -11 474.16 27.53
 -3 6 -12 278.09 9.58
 -3 -6 -12 276.28 9.51
 -3 -6 -12 263.1 9.47
 -3 -6 -12 257.97 9.07
 -3 -6 -12 270.13 9.86
 -3 -6 -12 283.54 10.33
 -3 -6 -12 266.53 9.6
 -3 -6 -12 292.73 20.31
 -3 -6 -12 271.94 9.7
 -3 -6 -12 274.17 9.9
 -3 6 -12 261.83 20.89
 -3 -6 -13 45.55 4.04
 -3 6 -13 54.03 9.4
 -3 -6 -13 55.74 4.7
 -3 -6 -13 46.21 4.15
 -3 -6 -13 63.2 9.95
 -3 -6 -13 39.87 3.97
 3 -6 13 49.76 4.14
 -3 -6 -13 45.27 4.04
 -3 6 -13 48.24 4.54
 -3 6 -13 45.62 4
 -3 -6 -13 49.18 4.23
 -3 -6 -13 47.21 4.34
 -3 -6 -14 1.44 1.57
 -3 -6 -14 0.27 1.03
 3 -6 14 0.93 1.14
 -3 6 -14 0.4 1.81
 -3 -6 -14 0.68 1.05
 -3 6 -14 2.17 1.64
 -3 -6 -14 1.67 1.9
 -3 -6 -14 -1.43 1.58
 -3 -6 -14 0.06 1.4
 -3 -6 -15 36.46 3.46
 -3 -6 -15 32.75 3.78
 3 -6 15 31 3.25
 -3 -6 -15 34.48 3.4
 -3 -6 -15 34.42 3.39
 -3 6 -15 32.59 3.41
 -3 6 -15 34.03 3.88
 -3 -6 -15 34.88 3.91
 -3 -6 -15 40.56 3.83
 -3 -6 -16 57.22 4.72
 -3 6 -16 55.66 4.24
 -3 6 -16 57.6 4.75
 3 -6 16 58.17 4.17
 -3 -6 -16 62.19 4.27
 -3 -6 -16 60.33 4.9
 -3 -6 -16 56.93 4.11
 -3 -6 -16 57.33 4.29
 -3 -6 -17 67.12 4.78
 -3 6 -17 66.86 4.31
 -3 6 -17 70.74 5
 -3 6 -17 63.34 4.25
 3 -6 17 64.59 4.17
 -3 -6 -17 68.58 5
 -3 -6 -17 71.4 4.26
 -3 -6 -17 66.31 4.34
 -3 -6 -18 4.53 1.95
 3 -6 18 1.69 0.96
 -3 6 -18 2.56 1.23
 -3 -6 -18 2.88 1.09
 -3 6 -18 1.43 1.28
 -3 -6 -18 2.51 1.48
 -3 6 -18 2.98 1.91
 -3 -6 -19 307.27 8.4
 -3 6 -19 305.8 7.19
 -3 6 -19 321.05 8.61
 -3 -6 -20 62.02 3.39
 -3 6 -20 59.47 3.38
 -3 6 -20 56.42 3.07
 -3 -6 -21 197.2 4.69
 -3 -6 -21 179.72 4.47
 -3 6 -21 181.57 4.3
 -3 6 -21 198.1 4.69
 3 7 -21 130.76 4.01
 3 -7 -21 124.28 3.74
 3 -7 -20 2.68 1.06
 3 7 -19 261.16 7.1
 3 7 -19 269.77 6.4
 3 -7 -18 103.2 4.3
 3 -7 -18 107.32 5.61
 3 7 -18 91.57 4.85
 3 -7 -17 248.69 8.9
 3 -7 -17 251.46 7.7
 3 7 -17 236.58 8.31
 3 -7 -16 129.16 6.73
 3 -7 -16 117.04 5.73
 3 7 -16 112.61 6.08
 3 -7 -15 235.04 9.28
 3 -7 -15 219.03 8.23
 3 7 -15 208.91 8.54
 3 -7 -14 55.54 4.62
 3 7 -14 58.92 4.73
 3 -7 -14 66.53 4.72
 3 -7 -13 250.81 9.11
 3 -7 -13 267.59 9.9
 3 -7 -13 272.97 20.67
 3 7 -13 241.9 9.31
 3 7 -13 278.71 20.96
 -3 -7 13 268.31 20.63
 3 -7 -12 20.49 2.92
 3 -7 -12 22.77 6.1
 3 7 -12 15.08 2.58
 3 -7 -12 20.71 2.74
 -3 -7 12 17.6 5.49
 3 7 -12 12.21 3.91
 3 -7 -11 77.09 10.72
 3 -7 -11 73.42 4.92
 -3 -7 11 79.09 10.99
 3 7 -11 63.42 10.09
 3 -7 -10 342.9 21.09
 3 7 -10 289.78 19.66
 3 -7 -9 588.44 26.49
 3 7 -9 571.11 26.25
 3 -7 -8 388.51 20.53
 3 7 -8 365.42 20.19
 3 -7 -7 578.58 23.88
 3 7 -7 558.98 23.64
 3 -7 -6 106.29 9.8
 3 -7 -6 114.1 8.79
 3 7 -6 103.05 9.74
 3 -7 -5 1423.22 34.38
 3 -7 -5 1415.8 30.06
 -3 -7 5 1362.39 34.59
 3 7 -5 1343.6 32.71
 3 -7 -4 564.25 21
 3 -7 -4 602.93 21.44
 3 -7 -4 600.66 19.01
 -3 -7 4 579.16 21.66
 3 7 -4 581.33 20.22
 -3 -7 3 825.02 22
 3 -7 -3 818.2 24.22
 3 -7 -3 859.35 24.99
 -3 -7 3 820.37 24.59
 3 7 -3 834.71 22.43
 -3 -7 2 70.28 6.67
 3 -7 -2 68.11 6.87
 3 -7 -2 72.43 7.45
 -3 -7 2 67.12 6.87
 3 7 -2 75.15 6.16
 -3 -7 1 67.93 6.78
 -3 7 1 61.22 4.78
 3 -7 -1 59.62 6.43
 3 -7 -1 65.81 7.75
 3 -7 -1 52.31 6.24
 -3 -7 1 65.77 6.6
 -3 -7 0 10.35 2.8
 -3 -7 0 5.76 1.45
 3 -7 0 11.57 3.8
 -3 7 0 10.6 2.47
 -3 -7 0 5.18 2.4
 -3 7 -1 1104.14 22
 -3 -7 -1 1149.59 23.11
 -3 7 -1 1055.1 25.37
 3 -7 1 1051.8 29.29
 -3 -7 -1 1055.39 26.86
 -3 -7 -2 2.73 2.48
 3 -7 2 7.18 3.27
 -3 7 -2 1.86 2.41
 -3 -7 -2 2.87 2.13
 -3 7 -3 455.62 20.01
 3 -7 3 455.63 20.17
 -3 -7 -3 472.56 19.09
 -3 -7 -3 493.99 20.33
 -3 -7 -4 1699.33 38.8
 3 -7 4 1602.03 38.79
 -3 7 -4 1725.36 41.55
 3 -7 4 1606.9 38.79
 -3 -7 -4 1626.18 36.37
 -3 -7 -5 1116.75 32.76
 3 -7 5 1083.08 32.52
 -3 7 -5 1122.77 35.67
 -3 -7 -5 1084.94 30.85
 -3 -7 -6 559.26 23.99
 3 -7 6 563.34 24.02
 -3 -7 -6 585.27 24.1
 -3 7 -6 546.8 25.87
 -3 -7 -6 591.61 23.53
 -3 -7 -7 3443.5 61.36
 3 -7 7 3313.89 59.85
 -3 -7 -7 3366.07 62.04
 -3 7 -7 3503.51 67.5
 -3 -7 -7 3484.96 59.17
 -3 -7 -8 98.97 10.81
 3 -7 8 109.04 11.24
 -3 7 -8 107.77 12.53
 -3 -7 -8 110.57 11.17
 3 -7 9 1.2 2.8
 -3 -7 -9 -0.26 2.89
 -3 7 -9 -1.63 4.93
 -3 -7 -10 69.22 4.87
 -3 -7 -10 61.74 4.64
 -3 -7 -10 64.91 4.63
 3 -7 10 57.85 8.66
 -3 -7 -10 68.83 9.84
 -3 -7 -10 58.83 4.35
 -3 7 -10 61.32 4.54
 -3 -7 -10 64.7 4.57
 -3 -7 -10 53.06 4.15
 -3 -7 -10 63.69 4.64
 -3 7 -10 62.85 10.54
 -3 7 -11 183.58 17.33
 -3 -7 -11 196.12 7.84
 -3 -7 -11 203.66 8.62
 -3 -7 -11 197.42 8.31
 -3 -7 -11 205.63 8.43
 -3 -7 -11 196.14 16.62
 3 -7 11 169.63 14.68
 -3 -7 -11 187.38 7.96
 -3 7 -11 200.67 8.26
 -3 -7 -11 206 8.14
 -3 -7 -11 196.77 7.58
 -3 -7 -11 187.74 8.01
 -3 -7 -11 195.02 8.24
 -3 -7 -11 189.41 7.35
 -3 7 -12 74.9 11.45
 -3 7 -12 78.72 5.31
 -3 -7 -12 77.73 5.18
 3 -7 12 70.61 4.88
 -3 -7 -12 72.8 5.06
 -3 -7 -12 77.96 4.96
 -3 -7 -12 73.79 5.39
 -3 -7 -12 76.15 5.29
 -3 -7 -12 67.9 4.91
 -3 -7 -12 87.41 10.86
 -3 -7 -12 82.17 5.4
 -3 -7 -12 75.66 5.37
 -3 -7 -12 77.2 4.89
 -3 -7 -13 214 9.23
 -3 -7 -13 209.8 8.48
 -3 -7 -13 217.93 9.09
 -3 -7 -13 217.02 8.81
 -3 7 -13 214.71 9.41
 -3 -7 -13 231.11 8.42
 3 -7 13 203.24 8.24
 -3 -7 -13 213.91 8.58
 -3 7 -13 228.95 8.8
 -3 -7 -13 226.78 8.76
 -3 -7 -14 246.77 9.02
 -3 -7 -14 268.25 9.9
 3 -7 14 239.44 8.87
 -3 -7 -14 269.47 9.46
 -3 -7 -14 273.09 9.09
 -3 7 -14 246.55 8.79
 -3 7 -14 257.33 10.13
 -3 -7 -14 260.82 10.12
 -3 7 -14 280.35 9.54
 -3 -7 -14 280.31 9.54
 -3 -7 -15 336.52 10.08
 -3 -7 -15 346.85 11.12
 3 -7 15 358.31 10.44
 -3 -7 -15 366.31 10.66
 -3 -7 -15 344.37 10.04
 -3 7 -15 356.31 11.62
 -3 7 -15 328.85 9.88
 -3 -7 -15 348.89 11.5
 -3 -7 -15 363.19 10.65
 -3 -7 -16 4.12 1.49
 -3 -7 -16 9.79 1.87
 3 -7 16 6.61 1.69
 -3 7 -16 7.49 1.68
 -3 -7 -16 5.61 1.48
 -3 -7 -16 8.47 1.77
 -3 7 -16 11.12 2.59
 -3 -7 -17 519.45 12.38
 -3 7 -17 550.1 11.18
 3 -7 17 554.34 11.58
 -3 -7 -17 563.46 11.35
 -3 -7 -17 545.5 11.3
 -3 -7 -17 543.06 11.47
 -3 7 -17 568.55 13.23
 -3 7 -17 513.74 11.07
 -3 7 -18 38.6 3.45
 -3 7 -18 38.88 2.82
 -3 -7 -18 39.68 3.37
 -3 7 -18 39.51 2.72
 -3 7 -19 50.28 3.46
 -3 -7 -19 49.86 3.27
 -3 -7 -20 86.14 3.6
 -3 -7 -20 73.66 3.46
 -3 7 -20 77.68 3.22
 -3 7 -20 80.14 3.58
 3 -8 -20 8.94 1.39
 3 8 -19 3.35 0.95
 3 8 -19 2.87 1.02
 3 -8 -19 0.64 1.24
 3 -8 -18 15.64 2.31
 3 -8 -18 19.39 1.85
 3 8 -18 18.15 2.13
 3 8 -17 68.38 4.26
 3 -8 -17 77.53 4.15
 3 -8 -17 78.91 4.94
 3 8 -16 14.26 2.38
 3 -8 -16 13.66 2.27
 3 -8 -16 11.46 1.9
 3 8 -15 211.49 8.26
 3 -8 -15 209.98 8.56
 3 -8 -15 205.62 7.81
 3 8 -14 156.99 7.32
 3 -8 -14 166.43 7.71
 3 -8 -14 155.42 7.07
 3 -8 -13 256.35 9.21
 3 -8 -13 247.26 9.51
 3 8 -13 243.64 9.23
 3 -8 -13 255.54 9.22
 3 -8 -12 566.3 29.17
 3 -8 -12 541.49 13.79
 3 8 -12 543.11 28.75
 -3 -8 12 576.7 30.14
 3 -8 -12 558.65 13.63
 3 -8 -12 530.31 13.18
 3 -8 -11 1542.68 46.98
 3 -8 -11 1551.56 22.83
 -3 -8 11 1425.79 19.81
 3 8 -11 1490.28 46.47
 -3 -8 11 1550.53 48.78
 3 -8 -11 1500.56 22.25
 3 -8 -11 1499.34 21.98
 3 -8 -10 250.94 8.96
 -3 -8 10 227.16 8.01
 3 -8 -10 260.41 9.03
 3 -8 -10 235.22 17.87
 3 8 -10 226.56 17.7
 -3 -8 10 219.8 18.21
 3 -8 -9 27.75 6.22
 -3 -8 9 26.47 6.32
 3 8 -9 30.15 6.53
 3 -8 -8 8.83 3.68
 -3 -8 8 2.69 3.49
 3 8 -8 5.83 3.64
 3 -8 -7 20.32 4.7
 -3 -8 7 29.96 6.52
 3 8 -7 19.23 4.76
 -3 -8 6 2.07 1.56
 3 -8 -6 1.53 2.77
 -3 -8 6 4.33 3.07
 3 8 -6 3.64 1.76
 3 -8 -6 3.27 2.03
 -3 -8 5 378.72 15.68
 3 -8 -5 371.09 18.29
 3 -8 -5 397.07 16.01
 -3 -8 5 374.62 19.14
 3 8 -5 377.52 17.77
 -3 -8 4 208.04 11.62
 3 -8 -4 203.93 12.95
 3 -8 -4 170.26 12.04
 3 -8 -4 218.06 11.74
 -3 -8 4 199.65 13.71
 3 8 -4 193.08 11.85
 -3 -8 3 1346.7 29.64
 3 -8 -3 1427.99 33.65
 3 -8 -3 1350.54 32.59
 -3 -8 3 1386.67 33.95
 -3 -8 2 460.08 17.58
 3 -8 -2 466.98 19.15
 3 -8 -2 414.77 17.58
 -3 -8 2 460.36 18.93
 -3 -8 1 1342.83 30.57
 3 -8 -1 1359.01 32.91
 3 -8 -1 1333.18 26.44
 -3 -8 1 1379.99 31.18
 -3 -8 1 1423.3 26.52
 3 -8 -1 1405.01 35.25
 3 -8 0 306.42 11.48
 -3 -8 0 317.64 13.93
 3 -8 0 265.5 13.52
 -3 8 0 320.15 12.67
 3 -8 0 289.73 16.28
 -3 -8 0 286.17 14.47
 -3 -8 -1 109.08 7.75
 -3 8 -1 88.41 7.56
 3 -8 1 85.97 9.22
 -3 -8 -1 97.87 8.65
 3 -8 2 167.08 12.83
 -3 8 -2 160.28 11.4
 -3 -8 -2 160.63 11.96
 -3 -8 -2 168.37 11.79
 -3 8 -3 215.38 14.31
 3 -8 3 197.8 14.16
 -3 -8 -3 216.41 13.4
 -3 -8 -3 215.59 14.06
 3 -8 4 67.26 8.6
 3 -8 4 60.89 8.28
 -3 8 -4 75.24 9.38
 -3 -8 -4 80.48 8.69
 -3 -8 -4 62.04 8.06
 -3 -8 -5 149.38 12.63
 3 -8 5 153.2 13.19
 -3 8 -5 152.56 13.47
 3 -8 5 140.8 12.82
 -3 -8 -5 169.4 12.82
 -3 -8 -6 922.51 31.76
 3 -8 6 865.8 31.46
 3 -8 6 799.28 30.39
 -3 8 -6 875.26 33.14
 -3 -8 -6 844.88 29.38
 -3 -8 -7 609.09 26.64
 3 -8 7 551.11 25.56
 -3 8 -7 574.24 27.74
 -3 -8 -7 588.35 25.19
 -3 -8 -8 107.26 11.96
 3 -8 8 106.02 11.77
 -3 8 -8 101.39 12.05
 -3 -8 -9 644.75 14.44
 -3 -8 -9 647.07 13.92
 -3 -8 -9 639.78 14.3
 -3 -8 -9 647.81 14.73
 -3 -8 -9 664.91 14.74
 -3 -8 -9 636.9 14.23
 -3 -8 -9 625.6 28.87
 3 -8 9 627.74 28.44
 -3 -8 -9 635.99 13.83
 -3 -8 -9 633.29 14.09
 -3 -8 -9 648.72 14.29
 -3 8 -9 588.07 29.79
 -3 8 -10 312.23 10.42
 -3 -8 -10 310.45 9.86
 -3 -8 -10 309.22 10.04
 -3 -8 -10 304.57 10.12
 -3 -8 -10 316.18 10.75
 -3 -8 -10 318.76 10.6
 -3 -8 -10 315.21 10.29
 -3 -8 -10 312.21 21.07
 3 -8 10 295.71 19.99
 -3 -8 -10 296.35 9.74
 -3 -8 -10 309.41 10.01
 -3 -8 -10 306.73 10.18
 -3 8 -10 280.69 21.21
 -3 8 -11 167.81 7.75
 -3 -8 -11 161.89 7.31
 -3 -8 -11 168.14 7.32
 -3 -8 -11 164.05 7.57
 -3 -8 -11 169.07 8.05
 -3 -8 -11 157.4 7.56
 -3 -8 -11 148.83 7.21
 -3 -8 -11 150.42 14.57
 3 -8 11 148.75 14.34
 -3 -8 -11 166.63 7.63
 -3 -8 -11 159.74 7.32
 -3 8 -11 163.91 16.45
 -3 -8 -11 157.19 7.14
 -3 -8 -12 397.24 12.08
 -3 -8 -12 414.26 11.94
 -3 -8 -12 408.46 12.11
 -3 -8 -12 422.7 11.93
 -3 -8 -12 384.81 11.51
 3 -8 12 402.19 11.53
 -3 -8 -12 446.12 11.42
 -3 8 -12 409.89 12.09
 -3 -8 -12 423.38 11.86
 -3 -8 -12 444.7 11.81
 -3 -8 -13 79.52 4.95
 -3 -8 -13 74.55 5.42
 -3 -8 -13 83.9 5.45
 -3 -8 -13 79.23 5.39
 -3 -8 -13 80.56 5.25
 -3 8 -13 77.23 5.8
 -3 8 -13 80.33 4.88
 -3 -8 -13 82.35 4.77
 -3 -8 -13 79.4 5.23
 3 -8 13 83.74 5.34
 -3 -8 -13 75.74 5.17
 -3 8 -13 75.88 5.25
 -3 -8 -14 0.63 1.52
 -3 -8 -14 2.26 1.22
 3 -8 14 0.94 1.34
 -3 8 -14 2.31 1.77
 -3 -8 -14 1.65 1.15
 -3 8 -14 1.76 1.21
 -3 -8 -14 1.99 1.54
 -3 -8 -14 2.53 1.74
 -3 8 -14 3.09 1.75
 -3 -8 -15 0.22 1.84
 3 -8 15 1.45 1.37
 -3 -8 -15 2.77 1.49
 -3 8 -15 1.78 1.69
 -3 -8 -15 1.67 1.16
 -3 8 -15 0.15 1.07
 -3 -8 -15 1.41 1.42
 -3 -8 -15 1.53 1.65
 -3 -8 -16 117.37 6.08
 -3 -8 -16 115.35 5.51
 3 -8 16 117.2 5.67
 -3 8 -16 116.95 5.19
 -3 8 -16 113.92 6.27
 -3 -8 -16 114.97 5.53
 -3 -8 -16 121.11 5.31
 -3 -8 -17 18.24 2.45
 -3 8 -17 18.4 2.1
 3 -8 17 18.71 2.29
 -3 -8 -17 17.45 2.32
 -3 -8 -17 16.43 2.15
 -3 8 -17 18.08 2.81
 -3 -8 -18 23.73 2.08
 -3 8 -18 19.63 2.56
 -3 -8 -18 22.89 2.39
 -3 -8 -18 19.85 2.44
 -3 -8 -19 222.26 6.14
 -3 8 -19 208.86 5.58
 -3 -8 -19 209.29 6.34
 -3 -8 -20 142.73 4.01
 -3 -8 -20 140.3 4.16
 -3 8 -20 144.39 4.25
 3 -9 -20 84.48 3.14
 3 -9 -19 303.47 7.03
 3 9 -19 297.24 5.95
 3 -9 -18 45.8 3.24
 3 -9 -18 47.65 2.74
 3 -9 -17 328.29 9.22
 3 -9 -17 319.05 7.97
 3 9 -17 311.14 8.01
 3 9 -16 154.77 6.26
 3 -9 -16 157.34 6.87
 3 -9 -16 156.86 6.14
 3 9 -15 25.84 2.99
 3 -9 -15 23.24 3.04
 3 -9 -15 21.65 2.58
 3 -9 -14 31.52 3.19
 3 9 -14 24.69 2.93
 3 -9 -14 26.28 2.97
 3 -9 -14 22.37 2.98
 3 -9 -13 98.06 5.92
 3 -9 -13 90.34 5.36
 3 -9 -13 91.54 5.53
 3 -9 -12 1.63 1.5
 3 -9 -12 0.75 1.19
 3 -9 -12 0.53 0.98
 3 -9 -11 14.25 5.71
 3 -9 -11 11.3 2.45
 -3 -9 11 16.94 2.39
 3 9 -11 12.99 4.72
 -3 -9 11 11.5 5.93
 3 -9 -11 13.34 2.41
 3 -9 -11 12.92 2.22
 3 -9 -10 318.44 21.02
 -3 -9 10 315 9.65
 3 -9 -10 326.06 10.28
 3 9 -10 328.75 21.29
 -3 -9 10 357.08 23.58
 3 -9 -10 342.55 10.66
 3 -9 -10 320.29 10.23
 3 -9 -9 817.71 32.66
 -3 -9 9 787.93 15.33
 3 -9 -9 817.28 15.93
 3 9 -9 838.03 32.63
 -3 -9 9 856.9 35.47
 3 -9 -9 841.5 16.38
 3 -9 -9 812.91 16.11
 -3 -9 8 33.94 3.23
 3 -9 -8 35.9 3.42
 3 -9 -8 33.93 6.63
 -3 -9 8 39.02 7.36
 3 9 -8 28.03 5.32
 3 -9 -7 257.73 16.89
 3 9 -7 248.24 16.42
 -3 -9 7 261.69 18.23
 3 -9 -6 232.81 15.56
 3 9 -6 248.11 15.43
 -3 -9 6 266.47 17.9
 -3 -9 5 600.42 20.12
 3 -9 -5 558.29 23.29
 -3 -9 5 562.41 24.76
 -3 -9 4 134.93 9.79
 3 -9 -4 111.74 10.04
 3 -9 -4 93.3 9.1
 3 -9 -4 129.1 9.27
 -3 -9 4 108.68 10.6
 -3 -9 3 566.65 19.93
 3 -9 -3 558.1 22.05
 3 -9 -3 506.43 20.87
 -3 -9 3 499.63 21.52
 -3 -9 2 58.19 6.43
 3 -9 -2 67.1 7.95
 -3 -9 2 65.59 6.45
 3 -9 -2 57.82 6.85
 3 -9 -2 71.04 6.83
 -3 -9 2 64.78 7.55
 -3 -9 1 269.82 14.27
 3 -9 -1 271.18 15.5
 3 -9 -1 263.62 14.06
 3 -9 -1 272.81 12.34
 -3 -9 1 252.59 14.19
 -3 -9 0 552.73 20.96
 3 -9 0 548.02 22.16
 -3 -9 0 598.74 20.52
 3 -9 0 570.03 20.3
 3 -9 0 562.88 23.81
 3 -9 1 738.58 27.39
 3 -9 1 727.83 22.63
 -3 -9 -1 739.48 24.67
 3 -9 2 339.15 18.91
 -3 -9 -2 337.71 17.23
 3 -9 3 408.2 21.22
 -3 9 -3 452.8 21.22
 -3 -9 -3 426.68 19.74
 -3 -9 -3 420.24 20.56
 -3 9 -4 158.94 13.22
 3 -9 4 156.04 13.4
 -3 -9 -4 157.55 13.18
 -3 -9 -4 158.95 12.56
 -3 9 -5 1121.27 36.74
 3 -9 5 1140.72 37
 -3 -9 -5 1174.56 36.34
 -3 -9 -5 1155.64 34.45
 -3 -9 -6 92.82 10.57
 3 -9 6 77.43 9.95
 -3 9 -6 80.39 10.26
 3 -9 6 92.55 10.58
 -3 -9 -6 105.86 11
 -3 -9 -7 219.69 16.8
 3 -9 7 196.67 16.09
 -3 9 -7 198.05 16.55
 3 -9 7 207.48 16.71
 -3 -9 -7 223.33 16.25
 -3 9 -8 71.27 10.37
 3 -9 8 52.83 8.73
 -3 -9 -8 60.98 4.36
 3 -9 8 51.89 8.38
 -3 -9 -8 71.04 9.94
 -3 -9 -8 68.67 4.52
 -3 -9 -8 57.66 4.24
 -3 -9 -8 60.26 4.41
 -3 -9 -8 62.76 4.54
 -3 -9 -8 63.47 4.5
 -3 -9 -8 56.79 4.07
 -3 -9 -8 62.27 4.56
 -3 -9 -8 63.82 4.42
 -3 -9 -9 23.44 2.85
 -3 -9 -9 22.77 2.86
 -3 -9 -9 23.42 2.99
 -3 -9 -9 22.96 2.97
 -3 -9 -9 25.82 3.06
 3 -9 9 29.23 6.73
 -3 -9 -9 32.23 7.36
 -3 -9 -9 21.21 2.64
 -3 -9 -9 23.75 2.91
 -3 -9 -9 22.13 2.55
 -3 -9 -9 19.9 2.5
 -3 -9 -9 19.76 2.86
 -3 9 -9 19.09 5.68
 3 -9 9 23.85 6.29
 -3 9 -10 38.25 3.92
 -3 -9 -10 41.36 3.68
 -3 -9 -10 39.75 3.73
 -3 -9 -10 42.05 3.82
 3 -9 10 38.05 3.54
 -3 -9 -10 41.26 3.92
 -3 -9 -10 46.03 4.03
 3 -9 10 31.38 6.49
 -3 -9 -10 56.86 8.99
 -3 -9 -10 38.29 3.69
 -3 -9 -10 40.9 3.66
 -3 9 -10 35.18 8.04
 -3 -9 -10 39.51 3.66
 -3 -9 -11 19.8 2.91
 -3 -9 -11 20.62 2.84
 -3 -9 -11 18.86 2.63
 -3 -9 -11 19.55 2.79
 -3 -9 -11 16.99 2.63
 3 -9 11 20.64 2.73
 -3 -9 -11 22.01 2.9
 -3 9 -11 19.3 2.95
 -3 -9 -11 22.8 2.87
 -3 -9 -11 19.72 2.66
 -3 -9 -12 8 2.25
 -3 -9 -12 8.43 2.19
 -3 -9 -12 6.72 1.84
 -3 -9 -12 5.99 1.87
 3 -9 12 6.55 1.8
 -3 -9 -12 6.56 1.73
 -3 -9 -12 6.08 1.68
 -3 -9 -12 8.52 2.08
 -3 9 -12 9.12 2.22
 -3 -9 -12 5.77 1.67
 -3 -9 -13 190.16 8.29
 -3 -9 -13 204.33 8.19
 -3 -9 -13 206.42 8.51
 -3 -9 -13 198.43 7.79
 -3 9 -13 192.34 8.71
 -3 -9 -13 203.48 7.78
 -3 -9 -13 201.5 8.19
 3 -9 13 194.94 7.87
 -3 -9 -13 211.61 7.6
 -3 -9 -13 198.36 7.96
 -3 9 -13 201.57 8.35
 -3 -9 -14 104.73 6.04
 3 -9 14 106.67 5.73
 -3 -9 -14 101.71 5.69
 -3 -9 -14 116.34 5.63
 -3 9 -14 102.39 6.34
 -3 -9 -14 110.94 5.96
 -3 -9 -14 111.78 5.92
 -3 -9 -15 266.24 8.66
 3 -9 15 264.51 8.62
 -3 -9 -15 265.11 8.62
 -3 -9 -15 259.42 8.98
 -3 9 -15 272.1 9.7
 -3 -9 -16 106.95 5.19
 3 -9 16 103.11 5.13
 -3 9 -16 110.61 5.88
 -3 -9 -16 109.17 5.21
 -3 -9 -16 100.52 5.29
 -3 9 -17 336.62 9.28
 -3 -9 -17 311.8 8.49
 -3 -9 -17 311.5 9.08
 -3 -9 -17 334.49 8
 -3 9 -18 23.81 2.5
 -3 -9 -18 21.91 2.1
 -3 -9 -18 21.04 2.28
 -3 -9 -18 24.02 1.93
 -3 9 -19 101.81 3.98
 -3 -9 -19 96.81 3.6
 -3 -9 -19 91.35 3.8
 -3 9 -19 87.73 3.05
 3 10 -19 84.11 2.86
 3 -10 -19 92.62 3.51
 3 -10 -18 4.31 1.01
 3 -10 -18 3.72 1.22
 3 -10 -17 99.17 4.24
 3 -10 -17 96.38 4.7
 3 -10 -16 5.69 1.63
 3 -10 -16 5.71 1.71
 3 -10 -15 210.27 7.22
 3 -10 -15 210.41 7.88
 3 -10 -14 241.08 8.8
 3 -10 -14 258.92 8.52
 3 -10 -14 246.05 8.28
 3 -10 -13 103.86 5.92
 3 -10 -13 98.89 5.47
 3 -10 -13 100.71 5.61
 3 -10 -12 433.26 12.12
 3 -10 -12 422.63 11.66
 3 -10 -12 411.59 11.55
 -3 -10 11 687.9 14.25
 3 -10 -11 708.94 15.43
 3 -10 -11 726.91 15.5
 3 -10 -11 717 15.41
 -3 -10 10 86.72 11.8
 3 -10 -10 90.77 11.4
 3 -10 -10 84.08 10.09
 3 -10 -10 83.81 5.34
 -3 -10 10 87.19 5.23
 3 -10 -10 84.19 5.36
 3 -10 -10 89.46 5.61
 -3 -10 9 79.2 11.04
 3 -10 -9 76.1 10.37
 3 -10 -9 67.45 4.63
 -3 -10 9 70.69 4.72
 3 -10 -9 92.94 11.36
 3 -10 -9 70.88 4.97
 3 -10 -9 63.31 4.58
 3 -10 -8 6.29 1.43
 -3 -10 8 9.13 1.88
 -3 -10 8 7.01 1.63
 3 -10 -8 6.21 1.74
 3 -10 -8 5.89 1.66
 -3 -10 7 11.09 4.66
 3 -10 -7 6.9 2.73
 3 -10 -7 10.09 1.68
 -3 -10 7 7.64 1.57
 3 -10 -7 9.5 4.25
 -3 -10 7 12.47 1.99
 3 -10 -7 7.81 1.83
 3 -10 -7 10.73 2.09
 -3 -10 6 -1.88 3.48
 3 -10 -6 1.01 2.41
 3 -10 -6 -1.01 1.27
 -3 -10 6 1.74 0.94
 3 -10 -6 -2.44 2.44
 -3 -10 5 46.18 7.67
 3 -10 -5 56.85 7.58
 3 -10 -5 49.31 7.36
 3 -10 -4 186.89 13.27
 3 -10 -4 180.24 12.67
 -3 -10 4 177.62 13.93
 3 -10 -4 177.62 13.09
 3 -10 -3 704.19 23.64
 -3 -10 3 700.73 26.71
 -3 -10 3 732.08 23.59
 3 -10 -3 683.41 25.47
 3 -10 -3 667.85 24.67
 -3 -10 2 343.33 18.19
 -3 -10 2 387.47 17.45
 3 -10 -2 345.05 18.23
 3 -10 -2 342.78 17.21
 -3 -10 1 2401.85 45.46
 -3 -10 1 2300.53 43.09
 3 -10 -1 2251.82 46.46
 3 -10 -1 2244.47 42.29
 -3 -10 0 1022.18 29.42
 3 -10 0 989.18 31.03
 3 -10 0 998.12 27.62
 3 -10 0 1057.21 34.18
 3 -10 1 88.99 10.22
 -3 -10 -1 88.48 8.96
 3 -10 2 333.11 19.86
 -3 -10 -2 308.52 17.05
 3 -10 3 41.48 7.25
 -3 -10 -3 51.03 7.36
 3 -10 4 26.86 6.06
 -3 10 -4 19.16 4.28
 -3 -10 -4 18.75 4.74
 -3 -10 -4 23.14 5.35
 3 -10 5 0.49 3.76
 -3 -10 -5 4.31 2.54
 -3 -10 -5 3.62 2.48
 -3 -10 -6 2.67 1.1
 -3 -10 -6 1.99 1.17
 -3 -10 -6 1.12 1.06
 -3 -10 -6 5.47 3.34
 -3 -10 -6 1.23 0.8
 -3 -10 -6 0.43 2.76
 -3 -10 -6 4.34 1.5
 -3 -10 -6 1.17 1.01
 -3 -10 -6 3.33 1.56
 -3 -10 -6 3.92 1.31
 -3 -10 -6 -0.2 1.54
 3 -10 6 0.26 4.33
 -3 10 -6 -1.8 2.86
 -3 -10 -7 695.77 15.54
 -3 -10 -7 709.89 30.68
 -3 -10 -7 715.14 14.4
 -3 -10 -7 682.41 14.55
 -3 -10 -7 690.84 14.16
 -3 -10 -7 689.79 13.89
 -3 -10 -7 707.88 15.23
 -3 -10 -7 698.33 14.04
 -3 -10 -7 696.66 15.12
 -3 -10 -7 661.82 14.36
 -3 -10 -7 686.2 14.88
 3 -10 7 670.15 30.84
 -3 10 -7 646.66 30.33
 -3 -10 -8 155.31 7
 -3 -10 -8 153.59 7.16
 -3 -10 -8 157.02 7.69
 -3 -10 -8 168.18 15.31
 -3 -10 -8 152.64 6.91
 3 -10 8 190.02 16.88
 -3 -10 -8 148.55 6.66
 -3 -10 -8 156.96 7.31
 -3 -10 -8 157.98 6.91
 3 -10 8 149.91 6.67
 -3 -10 -8 152.43 7.25
 -3 -10 -8 151.86 6.73
 -3 -10 -8 147.2 6.87
 3 -10 8 160.16 15.54
 -3 10 -8 160.83 15.67
 -3 -10 -9 672.81 14.19
 -3 -10 -9 664.83 14.85
 -3 -10 -9 653.01 15.7
 -3 -10 -9 676.34 15.25
 -3 -10 -9 701.1 14.88
 -3 -10 -9 694.84 31.75
 3 -10 9 675.33 31.63
 -3 -10 -9 653.18 13.84
 -3 -10 -9 667.41 14.98
 -3 -10 -9 674.24 14.11
 3 -10 9 671.87 14.3
 -3 -10 -9 661.92 15.24
 -3 10 -9 664.58 31.95
 3 -10 9 674.78 31.95
 -3 -10 -9 676.9 15.07
 -3 10 -9 656.72 15.59
 -3 -10 -9 687.92 14.51
 -3 -10 -10 266.83 9.34
 -3 -10 -10 271.41 9.73
 -3 -10 -10 277.37 9.1
 -3 -10 -10 281.65 9.98
 3 -10 10 260.31 9.05
 -3 -10 -10 278.3 9.87
 -3 -10 -10 262.81 9.39
 -3 -10 -10 282.8 8.93
 -3 10 -10 267.49 10
 -3 -10 -10 273.89 9.28
 -3 -10 -10 276.2 9.61
 -3 -10 -11 239.04 8.77
 -3 -10 -11 229.37 8.9
 -3 -10 -11 240.48 8.52
 -3 -10 -11 250.13 9.41
 3 -10 11 228.27 8.51
 -3 -10 -11 233.29 9.04
 -3 -10 -11 250.91 9.04
 -3 10 -11 240.07 9.39
 -3 -10 -11 225.66 8.55
 -3 -10 -11 239.42 8.7
 -3 -10 -12 104.88 5.88
 -3 -10 -12 100.84 5.9
 -3 -10 -12 108.94 5.7
 -3 -10 -12 108.18 6.18
 3 -10 12 101.65 5.65
 -3 -10 -12 101.35 5.88
 -3 -10 -12 108.48 5.7
 -3 10 -12 106.96 6.21
 -3 -10 -12 103.37 5.74
 -3 -10 -12 100.81 5.66
 -3 -10 -13 27.78 2.99
 -3 -10 -13 26.52 3.19
 -3 -10 -13 25.05 3.16
 -3 -10 -13 24.47 2.63
 -3 10 -13 26.78 3.64
 -3 -10 -13 26.74 3.35
 3 -10 13 23.98 2.82
 -3 -10 -13 27.1 3.14
 -3 -10 -13 28.1 3.16
 -3 -10 -13 29.16 2.86
 -3 10 -13 26.25 3.22
 -3 -10 -14 21.88 3.09
 -3 -10 -14 27.58 3.05
 3 -10 14 25.91 2.91
 -3 -10 -14 24.17 2.84
 -3 -10 -14 26.86 3.15
 -3 -10 -14 25 2.66
 -3 10 -14 25.06 3.41
 -3 -10 -14 23.14 2.82
 -3 -10 -15 0.98 1.22
 3 -10 15 -0.73 1.42
 -3 -10 -15 1.69 1.65
 -3 -10 -15 1.03 1.39
 -3 -10 -15 2.72 1.43
 -3 -10 -15 0.06 1.65
 -3 10 -15 0.94 1.81
 3 -10 16 3.83 1.45
 -3 -10 -16 4.24 1.37
 -3 -10 -16 4.5 1.55
 -3 -10 -16 5.32 1.64
 -3 -10 -16 3.17 1.31
 -3 10 -16 2.6 1.65
 -3 10 -17 27.86 2.71
 -3 -10 -17 26.82 2.18
 -3 -10 -17 33.75 2.65
 -3 -10 -17 31.33 2.76
 -3 10 -18 105.69 4.26
 -3 -10 -18 100.02 4.23
 -3 10 -18 91.17 3.16
 -3 -10 -18 100.07 3.81
 -3 -10 -19 189.27 4.57
 -3 10 -19 208.26 4.78
 3 -11 -19 113.51 3.17
 3 -11 -18 8.18 1.09
 3 -11 -18 7.46 1.19
 3 -11 -17 192.6 5.35
 3 -11 -17 198.42 5.96
 3 -11 -16 102.78 4.51
 3 -11 -16 101.34 4.79
 3 -11 -15 44.92 3.37
 3 -11 -15 46.34 3.53
 3 -11 -14 41.77 3.59
 3 -11 -14 44.04 3.37
 3 -11 -14 47.03 3.11
 3 -11 -13 38.78 3.41
 3 -11 -13 37.51 3.55
 3 -11 -13 36.87 3.34
 3 -11 -12 6.15 1.54
 3 -11 -12 6.37 1.81
 3 -11 -12 9.56 2.02
 3 -11 -11 11.72 2.24
 3 -11 -11 11.64 2.28
 -3 -11 11 14.26 2.34
 3 -11 -11 12.02 2.24
 3 -11 -10 279.23 9.65
 3 -11 -10 291.29 9.86
 3 -11 -10 270.29 9.29
 -3 -11 10 281.49 9.26
 -3 -11 9 563.36 12.57
 3 -11 -9 585.39 13.89
 3 -11 -9 562.14 13.84
 3 -11 -9 541.86 12.99
 -3 -11 9 561.1 13.25
 -3 -11 8 35.56 7.27
 3 -11 -8 25.61 6.11
 3 -11 -8 27.6 3.03
 -3 -11 8 26.76 3.08
 3 -11 -8 25.2 3.02
 -3 -11 8 21.39 2.55
 3 -11 -8 26.2 3.11
 3 -11 -7 231.19 16.68
 -3 -11 7 214.63 17.58
 3 -11 -7 210 7.81
 -3 -11 7 225.43 8.53
 3 -11 -7 218.75 8.4
 -3 -11 7 216.86 8.13
 3 -11 -7 219.83 8.71
 3 -11 -7 211.48 16.21
 3 -11 -6 215.48 7.72
 -3 -11 6 227.02 8.44
 3 -11 -6 226.13 8.41
 -3 -11 6 209.42 7.98
 3 -11 -6 203.61 15.44
 3 -11 -6 223.13 15.64
 -3 -11 6 222.75 17.1
 -3 -11 5 410.79 11.29
 3 -11 -5 413.32 11.18
 3 -11 -5 401.78 20.62
 3 -11 -5 405.69 20.3
 -3 -11 5 425.61 23.04
 -3 -11 5 379.04 10.83
 -3 -11 4 33.89 3.29
 3 -11 -4 28.63 3
 -3 -11 4 35.12 3.44
 3 -11 -4 31.96 5.52
 -3 -11 4 34.56 7.21
 3 -11 -4 23.44 4.19
 -3 -11 3 386.36 10.66
 -3 -11 3 380.39 10.81
 3 -11 -3 377.26 18.94
 -3 -11 3 377.37 20.43
 3 -11 -3 377.41 19.57
 -3 -11 2 36.36 5.89
 3 -11 -2 23.34 4.97
 -3 -11 1 36.13 5.94
 -3 -11 1 51.09 6.52
 3 -11 -1 36.09 6.26
 -3 -11 0 59.95 7.56
 3 -11 0 42.29 6.71
 -3 -11 -1 310.78 17.17
 3 -11 1 285.53 17.64
 3 -11 1 309.19 19.62
 -3 -11 -2 733.36 26.87
 -3 -11 -2 682.7 14.06
 -3 -11 -2 709.44 14.64
 3 -11 2 709.12 29.99
 -3 -11 -2 723.1 15.12
 -3 -11 -2 740.88 14.55
 -3 -11 -3 60.23 4.27
 -3 -11 -3 61.87 4.44
 -3 -11 -3 54.09 7.26
 -3 -11 -3 59.66 4.18
 -3 -11 -3 57.94 4.31
 -3 -11 -3 55.08 4.25
 -3 -11 -3 58.32 4.24
 3 -11 3 48.88 8.08
 -3 -11 -4 397.71 11.03
 -3 -11 -4 409.9 11.42
 -3 -11 -4 386.58 20.44
 -3 -11 -4 393.88 10.67
 -3 -11 -4 379.89 9.95
 -3 -11 -4 395.52 11.25
 -3 -11 -4 395.46 11.44
 -3 -11 -4 382.29 10.87
 3 -11 4 365.78 22.44
 -3 -11 -5 443.12 11.88
 -3 -11 -5 453.9 12.31
 -3 -11 -5 440.73 10.77
 -3 -11 -5 453.84 22.86
 -3 -11 -5 435.73 11.41
 -3 -11 -5 438.78 11.32
 -3 -11 -5 446.87 10.9
 -3 -11 -5 426.1 11.84
 -3 -11 -5 439.82 12.18
 -3 -11 -5 452.3 11.99
 -3 -11 -5 431.67 10.55
 3 -11 5 400.51 23.93
 -3 -11 -6 35.67 3.51
 -3 -11 -6 38.26 3.25
 3 -11 6 38.33 3.23
 -3 -11 -6 36.3 3.6
 -3 -11 -6 37.63 3.76
 -3 -11 -6 42.04 3.55
 -3 -11 -6 38.43 7.42
 -3 -11 -6 38.55 3.34
 -3 -11 -6 36.51 3.49
 -3 -11 -6 40.86 3.68
 -3 -11 -6 36.86 3.39
 -3 -11 -6 38.99 3.59
 3 -11 6 30.83 6.94
 -3 11 -6 37.78 7.41
 -3 -11 -7 198.78 8.5
 -3 -11 -7 193.84 16.46
 -3 -11 -7 190.25 7.46
 -3 -11 -7 194.58 7.66
 -3 -11 -7 193.16 7.88
 -3 -11 -7 200.3 7.46
 -3 -11 -7 204.81 8.15
 -3 -11 -7 196.1 8.11
 3 -11 7 194.4 7.43
 -3 -11 -7 200.12 8.38
 -3 -11 -7 205.94 8.37
 -3 -11 -7 197.43 7.42
 -3 11 -7 168.02 15.46
 3 -11 7 210.12 17.54
 -3 -11 -8 29.24 3.32
 -3 -11 -8 40.62 3.59
 3 -11 8 32.27 3.28
 -3 -11 -8 32.17 3.53
 -3 -11 -8 33.66 3.81
 -3 -11 -8 32.88 3.24
 -3 -11 -8 31.02 6.87
 -3 -11 -8 34.25 3.23
 -3 -11 -8 32.27 3.39
 -3 -11 -8 38.59 3.39
 3 -11 8 46.19 9.12
 -3 11 -8 16.52 4.07
 -3 -11 -8 33.13 3.43
 -3 -11 -8 32.53 3.33
 -3 -11 -9 55.73 4.7
 -3 -11 -9 54.99 4.42
 -3 -11 -9 51.55 3.86
 -3 -11 -9 48.72 4.12
 -3 -11 -9 55.65 4.02
 -3 -11 -9 56.84 4.26
 3 -11 9 53.1 4.07
 -3 -11 -9 55.37 4.5
 -3 -11 -9 54.87 4.39
 -3 -11 -9 59.13 4.33
 -3 -11 -9 53.47 4.31
 -3 11 -9 58.27 4.88
 -3 -11 -9 54.3 4.09
 -3 -11 -10 70.69 5.34
 -3 -11 -10 79.76 5.3
 -3 -11 -10 76.38 5.08
 -3 -11 -10 74.5 4.63
 -3 -11 -10 75.9 4.91
 3 -11 10 72.88 4.76
 -3 -11 -10 72.36 5.05
 -3 -11 -10 81.1 5.28
 -3 -11 -10 78.79 4.77
 -3 -11 -10 71.25 4.71
 -3 11 -10 74.19 5.43
 -3 -11 -10 73.12 4.96
 -3 -11 -11 149.11 7.51
 -3 -11 -11 150.6 7.16
 -3 -11 -11 140.78 6.78
 -3 -11 -11 167.26 6.74
 -3 -11 -11 145 6.75
 3 -11 11 148.56 6.69
 3 -11 11 145.55 5.84
 -3 -11 -11 148.68 7.1
 -3 -11 -11 161.85 7.21
 -3 -11 -11 154.67 6.97
 -3 11 -11 146.84 7.32
 -3 -11 -11 142.46 6.57
 -3 -11 -12 28.69 3.15
 -3 -11 -12 38 3.97
 -3 -11 -12 40.25 3.66
 -3 -11 -12 32.04 3.33
 -3 -11 -12 32.62 2.96
 -3 11 -12 34.49 3.68
 -3 -11 -12 38.26 3.42
 -3 -11 -12 40.49 3.54
 3 -11 12 33.52 3.22
 -3 -11 -12 30.73 3.28
 -3 -11 -12 31.6 3.27
 -3 -11 -13 246.6 8.31
 -3 -11 -13 244.37 8.43
 -3 -11 -13 252.7 8.6
 3 -11 13 264.19 8.43
 -3 -11 -13 250.37 7.86
 -3 11 -13 258.1 8.97
 -3 -11 -13 248.17 8.15
 -3 11 -13 255.77 9.39
 -3 -11 -13 253.94 9.29
 -3 -11 -13 259.65 8.49
 -3 -11 -14 87.12 4.81
 -3 -11 -14 72.14 4.42
 -3 -11 -14 86.65 4.9
 3 -11 14 86.27 4.69
 -3 -11 -14 93.57 4.42
 -3 11 -14 88.81 5.43
 -3 -11 -14 87.4 5.35
 -3 -11 -14 97.82 4.92
 -3 -11 -15 193.81 6.65
 -3 -11 -15 201.01 6.77
 3 -11 15 207.29 6.84
 -3 -11 -15 205.75 6.8
 -3 -11 -15 205.24 6.15
 -3 -11 -15 193.06 7.25
 -3 11 -15 206.16 7.55
 -3 -11 -16 221.53 6.43
 -3 -11 -16 220.25 6.42
 -3 -11 -16 225.48 7.15
 -3 11 -16 234.9 7.29
 -3 -11 -17 212.59 5.28
 -3 11 -17 215.72 6.14
 -3 -11 -17 193.76 5.96
 -3 -11 -17 193.04 5.3
 -3 11 -18 128.9 4.03
 -3 -11 -18 131.37 4.11
 3 12 -18 -0.41 0.66
 3 -12 -18 1.63 0.58
 3 -12 -17 37.36 2.16
 3 -12 -17 35.72 2.29
 3 -12 -16 0.25 0.95
 3 -12 -16 2.12 0.92
 -3 -12 16 2.01 0.64
 3 -12 -15 48.48 3.28
 3 -12 -15 45.14 3.21
 3 -12 -14 183.64 5.69
 3 -12 -14 174.97 6.41
 3 -12 -14 166.37 6.38
 3 -12 -13 319.11 8.25
 3 -12 -13 311.86 9.06
 3 -12 -13 325.16 9.32
 3 -12 -12 417.6 10.94
 3 -12 -11 320.3 9.75
 -3 -12 11 325.89 9.61
 3 -12 -10 179.79 7.35
 -3 -12 10 166.23 7.09
 3 -12 -9 206.33 7.86
 3 -12 -9 215.21 8.38
 -3 -12 9 213.51 8.17
 -3 -12 9 209.21 7.71
 3 -12 -8 3.18 1.69
 3 -12 -8 6.17 1.62
 -3 -12 8 2.33 1.45
 -3 -12 8 7.41 1.92
 3 -12 -7 32.53 3.16
 -3 -12 7 28.66 3.17
 -3 -12 7 33.88 3.35
 -3 -12 6 33.04 7.52
 3 -12 -6 24.16 5.3
 -3 -12 6 25.06 3.05
 3 -12 -6 22.23 2.43
 -3 -12 6 22.43 2.74
 -3 -12 5 54.91 8.78
 -3 -12 5 66.15 4.71
 -3 -12 5 69.56 4.82
 3 -12 -5 67.49 4.26
 -3 -12 4 37.42 3.45
 -3 -12 4 36.64 3.13
 -3 -12 4 31.64 3.32
 -3 -12 4 25.32 5.33
 -3 -12 3 582.75 26.19
 3 -12 -3 546.18 24.15
 -3 -12 3 561.82 13.24
 3 -12 -3 540.11 12.01
 -3 -12 3 544.3 13.31
 -3 -12 3 513.37 11.81
 3 -12 -2 337.3 19.07
 -3 -12 2 322.3 10.22
 -3 -12 2 362.49 19.95
 -3 -12 2 312.75 9.02
 -3 -12 2 341.84 10.13
 -3 -12 2 335.09 9.3
 -3 -12 2 331.5 10.51
 3 -12 -2 319.26 9.37
 3 -12 -1 455.04 22.19
 -3 -12 1 445.19 11.92
 -3 -12 1 432.24 10.66
 -3 -12 1 452.8 11.62
 -3 -12 1 433.55 12.19
 3 -12 -1 449.72 11.15
 -3 -12 1 454.11 11.01
 -3 -12 1 428.13 10.45
 3 -12 0 952.95 32.81
 -3 -12 0 1013.08 17.76
 -3 -12 0 973.68 15.78
 -3 -12 0 1066.25 17.71
 -3 -12 0 1023.89 18.63
 3 -12 0 1013.07 16.88
 -3 -12 0 965.27 16.44
 -3 -12 0 972.56 16.16
 -3 -12 -1 226.73 8.03
 -3 -12 -1 233.82 8.91
 -3 -12 -1 234.82 8.68
 -3 -12 -1 238.5 8.07
 -3 -12 -1 239.55 15.03
 -3 -12 -1 224.12 8.4
 -3 -12 -1 215.56 7.42
 3 -12 1 220.2 15.69
 -3 -12 -1 221.35 8.02
 -3 -12 -2 101.02 5.57
 3 -12 2 100.59 11.92
 -3 -12 -2 107.28 10.5
 -3 -12 -2 103.31 5.66
 -3 -12 -2 97.96 5.04
 -3 -12 -2 100.94 5.79
 -3 -12 -2 101.15 5.92
 3 -12 2 96.34 10.72
 -3 -12 -2 109.15 5.67
 -3 -12 -3 18.39 2.51
 -3 -12 -3 16.83 2.41
 -3 -12 -3 14.91 4.21
 -3 -12 -3 24.71 2.92
 -3 -12 -3 21.33 2.48
 -3 -12 -3 18.91 2.73
 -3 -12 -3 15.29 2.62
 3 -12 3 10.51 4.58
 -3 -12 -3 16.34 2.34
 -3 -12 -4 16.54 2.49
 -3 -12 -4 19.91 2.7
 -3 -12 -4 8.54 3.35
 -3 -12 -4 15.97 2.4
 -3 -12 -4 19.7 2.34
 -3 -12 -4 17.03 2.54
 -3 -12 -4 16.77 2.6
 3 -12 4 9.49 4.28
 -3 -12 -4 18.25 2.59
 -3 -12 -5 94.6 5.67
 -3 -12 -5 109.96 6.02
 -3 -12 -5 102.76 5.93
 -3 -12 -5 103.6 5.18
 -3 -12 -5 98.53 5.54
 -3 -12 -5 103.68 5.25
 -3 -12 -5 101.53 5.93
 -3 -12 -5 107.48 6.25
 3 -12 5 97.02 12.33
 -3 -12 -5 105.91 5.92
 -3 -12 -5 98.54 4.98
 -3 -12 -6 2.31 1.13
 -3 -12 -6 6.22 1.62
 -3 -12 -6 2.87 1.31
 -3 -12 -6 2.78 1.5
 -3 -12 -6 2.4 1.35
 -3 -12 -6 5.32 1.72
 -3 -12 -6 2.98 1.32
 -3 -12 -6 2.65 1.23
 -3 -12 -6 2.94 1.47
 -3 -12 -7 360.8 10.01
 -3 -12 -7 358.77 10.2
 -3 -12 -7 330 10.12
 -3 -12 -7 349.29 9.66
 -3 -12 -7 362.62 11.36
 3 -12 7 361.72 9.73
 -3 -12 -7 337.16 10.81
 -3 -12 -7 353.93 10.62
 -3 -12 -7 351.47 10.82
 -3 -12 -7 347.31 9.61
 -3 -12 -7 343.59 10.73
 -3 -12 -8 559.15 12.67
 -3 -12 -8 531.55 12.87
 -3 -12 -8 556.93 12.51
 -3 -12 -8 573.97 12.26
 3 -12 8 575.25 12.48
 -3 -12 -8 535.52 13.62
 -3 -12 -8 555.9 14.22
 -3 -12 -8 560.99 13.6
 -3 -12 -8 565.7 13.72
 -3 -12 -8 546.07 13.06
 -3 -12 -8 538.3 13.43
 -3 12 -8 541.51 14.09
 -3 -12 -8 558.93 12.37
 -3 -12 -9 375.36 10.81
 -3 -12 -9 378.35 10.12
 3 -12 9 374.42 10.26
 -3 -12 -9 393.52 11.51
 -3 -12 -9 381.71 10.53
 -3 -12 -9 364.44 11.52
 -3 -12 -9 368.86 10.95
 -3 -12 -9 376.89 10.48
 -3 -12 -9 384.14 11.21
 -3 -12 -9 377.22 10.24
 -3 -12 -9 375.3 11.11
 -3 12 -9 372.51 11.6
 -3 -12 -10 417.28 11.31
 3 -12 10 428.41 10.86
 -3 -12 -10 436.49 12.02
 3 -12 10 399.96 9.99
 -3 -12 -10 449.13 11.32
 -3 -12 -10 442.87 11.77
 -3 -12 -10 441.67 12.56
 -3 -12 -10 429.42 10.68
 -3 -12 -10 435.19 11.78
 -3 12 -10 430.29 12.31
 -3 -12 -10 424.88 10.75
 -3 -12 -10 435.78 11.65
 -3 -12 -11 223.88 8.13
 -3 -12 -11 239.22 8.69
 3 -12 11 226.67 7.1
 3 -12 11 231.9 7.94
 -3 -12 -11 233.73 8.1
 -3 -12 -11 240.19 9.19
 -3 -12 -11 221.86 8.18
 -3 -12 -11 247.99 7.61
 -3 -12 -11 244.18 8.61
 -3 12 -11 225.02 8.69
 -3 -12 -11 232.49 7.85
 -3 -12 -11 233.92 8.25
 -3 -12 -12 59.73 4.14
 -3 -12 -12 62.31 4.37
 3 -12 12 61.17 4.05
 -3 -12 -12 66.52 4.29
 -3 -12 -12 62.53 4.7
 -3 -12 -12 60.15 4.19
 -3 -12 -12 59.15 4.13
 -3 12 -12 60.46 4.54
 -3 -12 -12 65.93 4.24
 -3 -12 -12 60.29 4.02
 -3 -12 -13 24.56 2.8
 -3 -12 -13 19.98 2.43
 -3 -12 -13 20.09 2.46
 -3 -12 -13 18.88 2.5
 3 -12 13 20.31 2.53
 -3 -12 -13 22.25 2.48
 -3 -12 -13 17.25 2.49
 -3 12 -13 19.78 2.78
 -3 -12 -14 66.31 3.85
 -3 -12 -14 75.27 4.27
 3 -12 14 71.32 4.04
 -3 -12 -14 75.28 3.65
 -3 12 -14 73.7 4.5
 -3 -12 -14 73.26 3.97
 -3 -12 -14 76.66 4.7
 -3 -12 -15 12.15 1.72
 -3 -12 -15 12.75 1.7
 -3 -12 -15 12.49 1.96
 -3 12 -15 12.28 1.97
 -3 -12 -15 12.82 1.65
 -3 -12 -16 16.26 1.92
 -3 12 -16 17.28 2
 -3 -12 -16 15.99 1.79
 -3 -12 -17 25.14 1.97
 -3 12 -17 25.84 1.93
 3 -13 -17 115.75 3.23
 -3 -13 16 55.91 2.24
 3 -13 -16 60.7 2.84
 3 -13 -16 60.77 2.87
 -3 -13 15 87.92 3.54
 3 -13 -15 95.64 3.99
 3 -13 -15 91.49 3.93
 3 -13 -14 64.39 3.63
 3 -13 -14 63.5 3.64
 3 -13 -14 70.58 3.3
 3 -13 -13 -0.2 1.07
 3 -13 -13 0.68 1.32
 3 -13 -13 0.37 1.03
 3 -13 -12 16.13 2.17
 3 -13 -12 20.09 2.63
 3 -13 -12 20.83 2.32
 3 -13 -11 76.11 4.54
 3 -13 -11 87.62 4.97
 -3 -13 10 235.45 7.55
 -3 -13 10 241.07 8.22
 3 -13 -10 227.57 7.88
 3 -13 -10 231.59 8.11
 -3 -13 9 255.65 8.3
 -3 -13 9 259.71 8.85
 3 -13 -9 263.42 8.56
 -3 -13 8 377.71 10.45
 -3 -13 8 392.72 11.07
 3 -13 -8 398.02 10.49
 -3 -13 7 277.19 9.26
 -3 -13 7 282.87 9.54
 3 -13 -7 290.18 8.86
 -3 -13 6 105.89 5.9
 -3 -13 6 110.87 6.06
 3 -13 -6 103.63 5.22
 -3 -13 5 57.25 4.45
 -3 -13 5 53.64 4.29
 3 -13 -5 56.54 3.99
 -3 -13 4 114.89 6.34
 -3 -13 4 125.05 6.41
 -3 -13 4 128.33 6.55
 3 -13 -4 127.36 5.77
 -3 -13 4 132.14 5.75
 -3 -13 3 21.92 2.95
 -3 -13 3 21.91 2.77
 -3 -13 3 17.68 2.21
 -3 -13 3 24.03 3.09
 3 -13 -3 24.56 2.72
 -3 -13 3 22.07 2.55
 3 -13 -3 17.05 2.19
 -3 -13 2 1.45 1.26
 -3 -13 2 1.9 1.09
 -3 -13 2 1.86 1.08
 -3 -13 2 3.52 1.82
 3 -13 -2 1.1 1.04
 -3 -13 2 1.65 1.08
 -3 -13 1 62.55 4.64
 -3 -13 1 61.36 4.04
 -3 -13 1 66.68 4.55
 -3 -13 1 65.97 4.84
 3 -13 -1 63.6 4.41
 -3 -13 1 61.92 4.04
 -3 -13 1 61.8 4.22
 -3 -13 1 61.69 4.29
 -3 -13 0 103.44 5.89
 -3 -13 0 114.4 5.45
 -3 -13 0 112.66 5.82
 -3 -13 0 110.64 6.39
 3 -13 0 99.18 5.52
 -3 -13 0 107.13 5.44
 -3 -13 0 103.21 5.48
 -3 -13 0 95.17 5.4
 3 -13 1 60.1 8.86
 -3 -13 -1 52.12 4.14
 -3 -13 -1 55.86 3.9
 -3 -13 -1 56.74 4.07
 -3 -13 -1 55.5 4.6
 3 -13 1 57 4.27
 -3 -13 -1 55.05 4.05
 -3 -13 -1 56 4.18
 -3 -13 -1 58 4.32
 3 -13 2 317.47 19.59
 -3 -13 -2 354.27 10.58
 -3 -13 -2 360.93 9.59
 -3 -13 -2 359.76 11.38
 3 -13 2 335.46 10.16
 -3 -13 -2 343.48 10.1
 -3 -13 -2 336.6 10.4
 -3 -13 -2 358.09 10.41
 -3 -13 -3 265.21 9.02
 -3 -13 -3 263.25 9.39
 -3 -13 -3 252.93 8.8
 -3 -13 -3 257.4 9.58
 3 -13 3 277.61 18.93
 -3 -13 -3 270.6 9.22
 -3 -13 -3 251.26 9.02
 -3 -13 -4 27.92 3.3
 -3 -13 -4 28.08 3.11
 -3 -13 -4 20.37 2.82
 -3 -13 -4 30.94 3.37
 -3 -13 -4 27.6 3.16
 -3 -13 -4 25.83 2.91
 -3 -13 -5 131.44 6.75
 -3 -13 -5 130.02 6.26
 -3 -13 -5 119.67 6.42
 -3 -13 -5 139.9 5.8
 -3 -13 -5 128.58 6.8
 -3 -13 -5 132.92 6.68
 -3 -13 -5 134.11 6.69
 -3 -13 -5 118.11 6.18
 -3 -13 -6 71.24 5.03
 -3 -13 -6 67.46 4.88
 -3 -13 -6 76.3 4.75
 -3 -13 -6 77.09 4.41
 -3 -13 -6 72 4.97
 -3 -13 -6 67.35 4.76
 -3 -13 -6 73.39 5.03
 -3 -13 -6 80.73 4.41
 -3 -13 -7 368.16 11.39
 -3 -13 -7 370.96 11.15
 3 -13 7 385.79 9.71
 -3 -13 -7 375.6 10.2
 -3 -13 -7 392.41 10.09
 -3 -13 -7 358.77 10.63
 -3 -13 -7 373.81 11.05
 -3 13 -7 364.34 11.39
 -3 -13 -7 387.52 9.72
 -3 -13 -7 384.77 11.08
 -3 -13 -8 170.14 7.75
 -3 -13 -8 173.71 7.31
 -3 -13 -8 163.43 7.37
 3 -13 8 181.23 6.69
 -3 -13 -8 167.84 6.65
 -3 -13 -8 178.98 6.88
 -3 -13 -8 166.39 7.06
 -3 -13 -8 170.96 7.44
 -3 13 -8 163.24 7.66
 -3 -13 -8 173.09 6.54
 -3 -13 -8 167.23 7.27
 -3 -13 -9 25.35 2.96
 -3 13 -9 22.19 3.07
 -3 -13 -9 24.09 2.57
 -3 -13 -9 24.86 2.75
 -3 -13 -9 25.37 3.09
 3 -13 9 20.27 2.42
 3 -13 9 27.41 2.75
 -3 -13 -9 24.6 3
 -3 -13 -9 21.77 2.52
 -3 -13 -9 22.04 2.99
 -3 -13 -9 27.63 3.02
 -3 13 -10 1.56 1.79
 -3 -13 -10 1.36 1.34
 -3 -13 -10 0.9 1.06
 -3 -13 -10 -0.18 1.22
 3 -13 10 1.01 1.01
 -3 -13 -10 2.33 1.64
 3 -13 10 1.67 1
 -3 -13 -10 1.06 0.99
 -3 -13 -10 0.82 1.31
 -3 -13 -10 -0.01 1.44
 -3 -13 -10 -0.24 1.39
 -3 -13 -11 85.64 4.47
 -3 13 -11 84.97 5.25
 -3 -13 -11 92.03 4.96
 -3 -13 -11 88.35 5.13
 3 -13 11 80.79 4.07
 3 -13 11 87.83 4.63
 -3 -13 -11 92.8 4.83
 -3 -13 -11 93.74 4.54
 -3 -13 -11 97.15 5.18
 -3 -13 -11 91.11 5.39
 -3 -13 -11 81.52 4.7
 -3 -13 -12 89.46 4.65
 -3 13 -12 87.02 5.01
 -3 13 -12 86.99 5.15
 -3 -13 -12 95.78 5.16
 3 -13 12 89.86 3.89
 3 -13 12 97.51 4.72
 -3 -13 -12 101.71 4.99
 -3 -13 -12 89.48 4.77
 -3 -13 -12 94.42 5.39
 -3 -13 -13 21.04 2.43
 -3 -13 -13 22.49 2.66
 -3 13 -13 22.96 2.73
 -3 -13 -13 18.23 2.05
 -3 -13 -13 21.4 2.17
 -3 -13 -14 80.86 4.32
 -3 -13 -14 80.45 3.79
 -3 13 -14 81.3 4.28
 -3 -13 -14 84.15 4.13
 -3 -13 -15 91.55 4.19
 -3 -13 -15 93.36 3.38
 -3 13 -15 91.83 4.04
 3 -13 15 96.51 3.65
 -3 -13 -15 99.54 3.9
 -3 13 -16 295.52 6.13
 -3 -13 -16 312.34 5.64
 3 -14 -16 33.94 1.73
 3 -14 -15 34.22 2.18
 -3 -14 15 32.44 1.85
 3 -14 -15 31.54 2
 -3 -14 14 38.65 2.41
 3 -14 -14 42.06 2.65
 3 -14 -14 38.56 2.13
 3 -14 -14 41.14 2.48
 -3 -14 13 149.17 5.21
 3 -14 -13 151.02 5.32
 3 -14 -13 150.13 4.84
 3 -14 -13 143.92 5.06
 -3 -14 12 245.82 7.25
 3 -14 -12 252.33 7.13
 3 -14 -12 254.18 6.95
 3 -14 -12 255.94 7.37
 3 -14 -11 50.36 3.44
 3 -14 -11 55.39 3.68
 3 -14 -11 48.27 3.39
 3 -14 -10 104.43 5.16
 -3 -14 10 100.67 4.67
 3 -14 -10 98.13 4.86
 3 -14 -9 180.73 6.89
 -3 -14 9 191.36 6.88
 -3 -14 9 188.91 7.28
 3 -14 -9 187.75 6.78
 3 -14 -8 0.93 1.09
 -3 -14 8 1.71 1.14
 3 -14 -8 0.33 1.11
 -3 -14 8 2.33 1.49
 3 -14 -7 33.46 3.11
 -3 -14 7 34.63 3.31
 -3 -14 7 32.31 3.32
 3 -14 -7 37.36 3.11
 -3 -14 6 0.9 1.38
 3 -14 -6 3.04 1.28
 -3 -14 6 0.9 1.33
 3 -14 -6 1.41 1.1
 -3 -14 6 1.93 1.3
 -3 -14 5 131.13 6.64
 -3 -14 5 135.9 6.55
 -3 -14 5 135.62 5.88
 3 -14 -5 136.45 5.93
 -3 -14 5 130.4 6.5
 -3 -14 4 10.02 2.18
 -3 -14 4 12.56 2.2
 -3 -14 4 9.14 1.68
 -3 -14 4 15.46 2.09
 3 -14 -4 14.44 2.01
 3 -14 -4 12.39 1.86
 -3 -14 4 16.49 2.62
 -3 -14 3 153.58 7.14
 -3 -14 3 148.25 6.83
 -3 -14 3 143.74 5.98
 3 -14 -3 148.93 5.91
 -3 -14 3 148.4 6.3
 3 -14 -3 152.78 6.44
 -3 -14 3 147.37 7.04
 -3 -14 2 304.76 10.06
 -3 -14 2 312.31 8.79
 -3 -14 2 310.82 9.71
 -3 -14 2 290.27 8.97
 -3 -14 2 304.66 10.24
 3 -14 -2 311.35 9.31
 -3 -14 1 340.04 10.56
 -3 -14 1 366.33 9.49
 -3 -14 1 344.4 10.95
 3 -14 -1 359.97 10.18
 -3 -14 1 357.95 9.64
 -3 -14 1 340.88 9.95
 -3 -14 1 356.52 9.36
 -3 -14 1 349.43 10.2
 -3 -14 0 553.75 12.6
 -3 -14 0 527.46 12.54
 -3 -14 0 531.6 11.98
 -3 -14 0 530.07 13.75
 3 -14 0 536.56 12.57
 -3 -14 0 528.66 11.75
 -3 -14 0 540.47 13.25
 -3 -14 -1 836.07 15.04
 -3 -14 -1 777.26 15.39
 -3 -14 -1 781.58 14.81
 -3 -14 -1 788.96 14.72
 -3 -14 -1 787.94 16.71
 3 -14 1 789.25 15.33
 -3 -14 -1 799.36 15.9
 -3 -14 -2 88.6 5.34
 -3 -14 -2 81.45 5.01
 -3 -14 -2 88.43 5.12
 -3 -14 -2 85.64 5.6
 3 -14 2 80.08 5.03
 -3 -14 -2 76.32 4.95
 -3 -14 -3 7.43 1.89
 -3 -14 -3 5.55 1.64
 3 -14 3 6.12 1.79
 -3 -14 -3 9.62 2.24
 -3 -14 -3 7.78 1.74
 -3 -14 -3 5.86 1.74
 -3 -14 -4 1.45 1.44
 -3 -14 -4 2.27 1.44
 -3 -14 -4 3.02 1.5
 3 -14 4 1.65 1.41
 -3 -14 -4 -1.48 1.85
 -3 -14 -4 0.61 1.12
 -3 -14 -4 1.08 1.21
 -3 -14 -5 18.22 2.73
 -3 -14 -5 17.21 2.54
 -3 -14 -5 21.29 2.62
 -3 14 -5 19.99 2.89
 -3 -14 -5 17.48 2.63
 -3 -14 -5 18.59 2.68
 -3 -14 -6 49.02 4.19
 -3 -14 -6 53.61 3.86
 -3 -14 -6 51.43 4.05
 -3 -14 -6 57.07 4.31
 -3 14 -6 49.16 4.21
 -3 -14 -6 52.46 4.13
 -3 -14 -6 55.57 3.58
 -3 -14 -7 29.34 2.68
 -3 -14 -7 24.19 3.04
 -3 -14 -7 27.28 2.66
 -3 -14 -7 32.31 3.19
 -3 -14 -7 26.14 3.12
 -3 -14 -7 24.46 2.84
 -3 14 -7 28 3.24
 -3 -14 -7 33.07 2.67
 -3 -14 -7 26.92 3.06
 -3 -14 -8 275.04 7.98
 -3 14 -8 232.73 8.62
 -3 -14 -8 256.59 8.67
 -3 -14 -8 261.09 7.39
 -3 -14 -8 256.07 7.64
 -3 -14 -8 260.47 9.13
 -3 -14 -8 247.66 8.31
 -3 -14 -8 258.67 8.92
 3 -14 8 237.48 7.77
 -3 -14 -8 256.15 8.38
 -3 -14 -8 269.88 8.96
 3 -14 9 334.13 8.81
 -3 -14 -9 345.44 10.02
 -3 14 -9 346.15 10.27
 -3 -14 -9 360.68 9.99
 -3 -14 -9 353.49 8.44
 -3 -14 -9 364.85 10.59
 -3 -14 -9 355.22 9.6
 -3 -14 -9 367.79 10.18
 -3 -14 -9 351.58 9.34
 -3 -14 -10 291.26 8.9
 3 -14 10 283.09 7.66
 -3 14 -10 299.04 9.22
 -3 -14 -10 298.69 8.7
 -3 -14 -10 305.99 9.41
 -3 -14 -10 294.78 8.36
 -3 -14 -10 294.57 7.97
 -3 -14 -10 290.99 8.72
 3 -14 11 122.74 4.66
 -3 -14 -11 135.79 5.9
 -3 -14 -11 133.86 4.91
 -3 -14 -11 143.59 5.91
 -3 -14 -11 136.58 5.64
 -3 14 -11 134.35 5.99
 -3 -14 -11 133.85 6.11
 -3 -14 -11 134.33 5.29
 3 -14 12 150.66 4.55
 -3 -14 -12 159.56 5.96
 -3 -14 -12 162.27 5.77
 3 -14 12 146.72 5.49
 -3 14 -12 152.32 6.07
 -3 -14 -12 160.45 6.26
 -3 -14 -12 154.03 5.48
 -3 -14 -13 16.43 1.75
 -3 -14 -13 17.6 1.95
 -3 -14 -13 16.61 2
 3 -14 13 18.05 1.95
 -3 -14 -13 16.96 2.13
 -3 14 -13 16.84 2.04
 -3 -14 -14 28.14 2.18
 -3 -14 -14 32.37 2.14
 -3 14 -14 32.08 2.41
 3 -14 14 32.22 2.18
 -3 14 -15 2.22 0.75
 3 -14 15 3.77 0.71
 3 -15 -14 100.45 3.04
 -3 -15 14 99.67 3.09
 3 -15 -14 105.63 3.5
 3 -15 -13 7.9 1.12
 3 -15 -13 6.45 1.05
 -3 -15 13 6.76 1.08
 -3 -15 13 8.67 1.22
 3 -15 -13 7.88 1.25
 3 -15 -12 2.11 1.05
 3 -15 -12 1.65 0.7
 -3 -15 12 4.08 1.05
 -3 -15 12 2.13 0.84
 3 -15 -12 1.76 0.86
 3 -15 -11 134.76 4.99
 3 -15 -11 140.34 4.88
 -3 -15 11 145.43 4.8
 -3 -15 11 149.3 5.5
 3 -15 -11 143.85 5.23
 3 -15 -10 490.26 9.98
 -3 -15 10 475.2 9.09
 3 -15 -10 461.91 9.24
 -3 -15 10 470.18 9.08
 -3 -15 10 481.6 10.42
 3 -15 -10 481.19 9.93
 -3 -15 9 34.46 2.79
 3 -15 -9 37.57 2.81
 -3 -15 9 39.83 2.9
 -3 -15 9 33.7 3.12
 3 -15 -9 36.9 2.96
 -3 -15 8 506.4 10.94
 -3 -15 8 537.88 11.77
 3 -15 -8 522.95 10.35
 -3 -15 8 517.22 10.27
 -3 -15 8 514.79 11.81
 3 -15 -8 504.46 10.73
 -3 -15 7 197.37 7.2
 -3 -15 7 203.89 7.48
 3 -15 -7 192.33 6.35
 -3 -15 7 193.83 6.39
 -3 -15 7 194.51 7.49
 3 -15 -7 194.27 6.75
 -3 -15 6 53.25 3.89
 -3 -15 6 59.21 4.23
 -3 -15 6 55.71 3.53
 -3 -15 6 62.9 4.45
 3 -15 -6 59.27 3.72
 -3 -15 5 69.11 4.59
 -3 -15 5 67.38 4.53
 -3 -15 5 73.03 4.03
 -3 -15 5 68.71 4.74
 3 -15 -5 69.92 4.03
 3 -15 -4 198.87 6.88
 -3 -15 4 169.85 7.26
 -3 -15 4 194.11 7.5
 -3 -15 4 195.79 6.56
 -3 -15 4 180.93 7.45
 3 -15 -4 191.06 6.47
 -3 -15 4 193.39 6.56
 -3 -15 3 9.2 1.93
 -3 -15 3 8.2 2.06
 -3 -15 3 8.3 1.67
 3 -15 -3 10.23 1.89
 -3 -15 3 9.8 2.29
 -3 -15 2 117.83 5.89
 -3 -15 2 117.88 6.29
 3 -15 -2 124.11 5.83
 -3 -15 2 128.56 6.58
 -3 -15 2 117.55 5.52
 -3 -15 1 9.18 1.81
 -3 -15 1 9.24 1.63
 -3 -15 1 9.02 2.2
 3 -15 -1 9.4 1.84
 -3 -15 1 8.46 2.03
 -3 -15 1 10.13 1.88
 -3 -15 0 63.72 4.17
 -3 -15 0 62.79 3.93
 -3 -15 0 63.32 4.79
 3 -15 0 60.89 4.28
 -3 -15 0 64.85 4.59
 -3 -15 0 63.24 4.3
 -3 -15 -1 191.3 6.93
 -3 -15 -1 184.01 7.94
 3 -15 1 182.43 7.25
 -3 -15 -1 180.03 6.81
 -3 -15 -1 172.86 7.17
 -3 -15 -1 182.19 6.91
 -3 -15 -1 184.33 7.3
 -3 -15 -2 247.87 9.19
 3 -15 2 241.48 8.42
 -3 -15 -2 242.7 8.05
 -3 -15 -2 238.56 8.36
 -3 -15 -2 251.62 8.6
 -3 -15 -2 238.74 8.05
 3 -15 3 517.48 12.24
 -3 -15 -3 527.59 13.27
 -3 -15 -3 504.43 11.7
 -3 15 -3 506.56 12.23
 -3 -15 -3 502.3 11.89
 -3 -15 -3 519.82 12.38
 -3 -15 -3 506.27 11.79
 3 -15 4 285.01 9.14
 -3 15 -4 276.83 9.14
 -3 -15 -4 293.83 9.07
 -3 -15 -4 288.75 8.85
 -3 -15 -4 286.17 9.19
 -3 -15 -4 291.47 9
 3 -15 5 38.22 3.55
 -3 -15 -5 38.01 3.43
 -3 15 -5 38.98 3.64
 -3 -15 -5 37.07 3.15
 -3 -15 -5 43.54 3.64
 -3 -15 -5 42.32 3.67
 -3 -15 -6 558.7 12.38
 -3 -15 -6 584.44 12.69
 -3 -15 -6 574.06 12.52
 -3 15 -6 545.57 12.59
 3 -15 6 553.03 12.53
 -3 -15 -6 580 11.58
 -3 -15 -6 556.31 12.15
 -3 -15 -7 52.27 3.83
 -3 -15 -7 52.38 3.9
 -3 -15 -7 52.66 4.15
 3 -15 7 48.01 3.53
 -3 -15 -7 48.48 3.79
 -3 15 -7 46.03 3.74
 3 -15 7 44.34 3.69
 -3 -15 -7 51.07 3.4
 -3 -15 -7 45.13 3.46
 -3 -15 -8 47.85 3.7
 3 -15 8 45.22 3.29
 -3 15 -8 43.03 3.6
 -3 -15 -8 48.42 3.65
 3 -15 8 47.19 3.67
 -3 -15 -8 49.08 3.47
 -3 -15 -8 51.27 3.67
 -3 -15 -8 57.38 3.98
 -3 -15 -9 4.05 1.91
 3 -15 9 3.47 1.14
 -3 15 -9 0.82 1.38
 -3 -15 -9 4.55 1.69
 3 -15 9 0.48 1.35
 -3 -15 -9 0.29 1.2
 -3 -15 -9 3.65 1.37
 -3 -15 -9 4.04 1.67
 -3 -15 -10 -1.48 1.51
 3 -15 10 0.15 0.78
 -3 15 -10 0.55 1.29
 -3 -15 -10 -0.22 1.47
 3 -15 10 -0.5 1.31
 -3 -15 -10 -0.11 1.07
 -3 -15 -10 -0.14 1.09
 -3 -15 -10 2.55 1.49
 -3 15 -11 20.75 2.3
 3 -15 11 22.96 2.28
 -3 -15 -11 19.85 2.08
 -3 -15 -11 22.57 2.41
 3 -15 11 21.23 1.81
 -3 -15 -11 22.42 1.91
 -3 -15 -11 25 2.45
 -3 -15 -12 43.57 2.61
 -3 -15 -12 42.46 2.68
 3 -15 12 41.81 2.73
 -3 15 -12 42.22 2.86
 -3 -15 -13 49.31 2.57
 3 -15 13 47.23 2.5
 -3 15 -13 49.85 2.76
 -3 15 -14 106.02 3.24
 -3 -16 13 77.7 2.57
 3 -16 -13 81.35 2.76
 -3 -16 12 136.09 4.09
 3 -16 -12 136.83 4.05
 3 -16 -12 136.85 3.86
 3 -16 -11 62.03 2.62
 3 -16 -11 63.66 3.1
 -3 -16 11 65.37 3.25
 3 -16 -11 66.15 3.11
 3 -16 -10 189.54 4.92
 3 -16 -10 184.39 5.5
 -3 -16 10 177.8 4.72
 -3 -16 10 187.01 5.81
 3 -16 -10 189.33 4.87
 3 -16 -10 188.98 5.46
 3 -16 -9 61.65 3.1
 3 -16 -9 53.17 3.24
 -3 -16 9 52.08 3.38
 3 -16 -9 50.72 3.02
 -3 -16 9 51.27 2.94
 -3 -16 8 3.84 1.49
 3 -16 -8 3.52 1.32
 3 -16 -8 4.63 1.17
 -3 -16 8 3.8 1.2
 -3 -16 7 34.69 3.09
 -3 -16 7 38.76 3.34
 3 -16 -7 32.72 2.55
 -3 -16 7 32.73 2.83
 -3 -16 6 22.41 2.66
 -3 -16 6 23.67 2.72
 3 -16 -6 20.69 2.06
 -3 -16 6 21.05 2.48
 -3 -16 5 4.78 1.58
 -3 -16 5 5.6 1.71
 3 -16 -5 6.7 1.3
 -3 -16 5 4.85 1.43
 3 -16 -4 22.05 2.15
 -3 -16 4 15.06 2.23
 -3 -16 4 20.44 2.59
 -3 -16 4 17.56 1.94
 -3 -16 4 17.86 2.53
 -3 -16 3 43.88 3.43
 -3 -16 3 39.33 3.44
 -3 -16 3 40.11 3.02
 3 -16 -3 40.15 3.08
 -3 -16 3 41.55 3.54
 -3 -16 2 467.31 10.93
 -3 -16 2 468.93 11.28
 -3 -16 2 450.35 10.12
 -3 -16 2 461.69 11.63
 3 -16 -2 463.4 10.39
 -3 -16 1 175.14 6.57
 -3 -16 1 184.03 7.5
 3 -16 -1 171.51 6.49
 -3 -16 1 176.81 6.98
 -3 -16 1 167.74 6.44
 -3 -16 0 445.65 10.09
 -3 -16 0 436.01 9.43
 -3 -16 0 425.13 11.37
 3 -16 0 431 10.37
 -3 -16 0 422.59 10.61
 -3 -16 0 425.63 10.37
 -3 -16 -1 63.86 3.71
 -3 -16 -1 63.19 3.79
 -3 -16 -1 63.55 4.59
 3 -16 1 59.6 4.02
 -3 -16 -1 63.38 4.19
 -3 -16 -1 64.54 4.25
 -3 -16 -2 49.61 3.5
 3 -16 2 49.58 3.68
 -3 -16 -2 48.95 4.03
 -3 -16 -2 52.57 3.75
 -3 -16 -2 45.88 3.4
 -3 -16 -2 49.97 3.77
 -3 16 -3 16.33 2.17
 -3 -16 -3 17.03 2.2
 3 -16 3 14.01 2.17
 -3 -16 -3 16.93 2.21
 -3 -16 -3 16.56 2.16
 -3 -16 -3 14.69 2.28
 -3 16 -4 8.96 1.63
 -3 -16 -4 12.22 2.01
 3 -16 4 9.98 1.89
 3 -16 4 12.8 1.7
 -3 -16 -4 14.73 2.32
 -3 -16 -4 9.25 1.85
 -3 -16 -4 10.75 2.05
 -3 -16 -5 2.29 1.26
 -3 -16 -5 4.13 1.59
 3 -16 5 1.79 1.28
 -3 -16 -5 3.53 1.35
 -3 16 -5 4.18 1.37
 3 -16 5 4.37 1.77
 -3 -16 -5 6.5 1.54
 -3 -16 -5 2.72 1.15
 -3 -16 -6 47.23 3.45
 -3 -16 -6 48.42 3.53
 3 -16 6 43.66 3.23
 -3 16 -6 40.57 3.2
 -3 -16 -6 46.11 3.42
 3 -16 6 45.87 3.65
 -3 -16 -6 47.72 3.13
 3 -16 7 2.26 1.29
 -3 16 -7 1.58 1.22
 -3 -16 -7 1.13 1.2
 3 -16 7 3.7 1.78
 -3 -16 -7 2.15 1.01
 -3 -16 -7 4.05 1.51
 -3 -16 -7 4.19 1.49
 3 -16 8 164.18 5.49
 -3 16 -8 167.33 6.06
 -3 -16 -8 164.82 5.87
 3 -16 8 178.31 6.32
 -3 -16 -8 177.36 5.49
 -3 -16 -8 176.63 5.9
 -3 -16 -8 174.45 6.05
 3 -16 9 50.17 2.9
 -3 -16 -9 54.59 3.32
 3 -16 9 53.48 3.33
 -3 -16 -9 50.91 2.78
 -3 -16 -9 54.51 3.11
 -3 -16 -9 56.07 3.37
 -3 16 -10 100.83 4.32
 3 -16 10 107.08 4.29
 -3 -16 -10 117.94 4.45
 3 -16 10 108.44 3.8
 -3 -16 -10 116.49 3.9
 -3 -16 -10 110.43 4.37
 -3 16 -11 102.62 3.94
 3 -16 11 106.12 3.92
 -3 -16 -11 109.66 3.89
 -3 -16 -11 112.37 4.1
 3 -16 11 102.46 3.15
 3 -16 12 77.88 2.94
 -3 16 -12 73.5 2.89
 3 -17 -11 6.01 0.84
 3 -17 -11 6.37 0.85
 -3 -17 11 6.85 0.97
 3 -17 -10 200.97 4.84
 -3 -17 10 207.47 5.17
 3 -17 -10 211.6 4.72
 3 -17 -9 17.93 1.74
 -3 -17 9 18.48 1.44
 -3 -17 9 18.43 1.82
 3 -17 -9 20.49 1.66
 3 -17 -9 16.46 1.44
 3 -17 -8 304.17 6.83
 -3 -17 8 295.47 6.45
 -3 -17 8 313.68 7.3
 3 -17 -8 292.57 6.19
 3 -17 -7 63.02 3.3
 -3 -17 7 59.15 3.2
 -3 -17 7 61.53 3.53
 3 -17 -7 63.38 2.97
 3 -17 -6 126.62 4.76
 -3 -17 6 131.78 5.04
 3 -17 -6 127.02 4.19
 -3 -17 6 137.7 5.38
 -3 -17 5 4.35 1.29
 -3 -17 5 5.52 1.67
 3 -17 -5 4.35 1.2
 -3 -17 4 108.88 4.96
 -3 -17 4 116.08 5.15
 3 -17 -4 107.82 4.49
 3 -17 -3 10.45 1.37
 -3 -17 3 10.4 1.91
 3 -17 -3 8.41 1.62
 -3 -17 3 5.87 1.62
 3 -17 -3 6.57 1.29
 -3 -17 3 7.37 1.24
 3 -17 -2 34.21 2.54
 3 -17 -2 30.41 2.43
 -3 -17 2 33.12 3.05
 3 -17 -2 36.7 2.83
 -3 -17 2 33.46 2.98
 -3 -17 2 33.22 2.57
 3 -17 -1 18.75 2.06
 3 -17 -1 17.91 1.82
 3 -17 -1 21.6 2.31
 -3 -17 1 20.53 2.55
 -3 -17 1 18.36 2.36
 -3 -17 1 19.86 2.1
 3 -17 0 107.71 4.72
 -3 -17 0 112.39 4.22
 3 -17 0 109.9 4.09
 -3 -17 0 113.91 5.5
 3 -17 0 111.29 4.87
 -3 -17 0 113.21 5.06
 -3 -17 0 114.19 4.94
 3 -17 1 13.99 1.86
 -3 -17 -1 15.55 1.77
 -3 -17 -1 15.51 2.29
 3 -17 1 16.31 2.35
 -3 -17 -1 16.48 2.1
 -3 -17 -1 16.6 2.07
 3 -17 2 177.42 6.08
 -3 -17 -2 171.45 5.64
 3 -17 2 166.79 6.03
 -3 -17 -2 175.49 6.04
 -3 -17 -2 167.95 6.1
 3 -17 3 91.37 4.42
 -3 -17 -3 86.03 4.07
 3 -17 3 92.32 4.55
 -3 -17 -3 95.62 4.34
 -3 -17 -3 90.1 4.5
 -3 -17 -4 245.45 7.2
 3 -17 4 243.96 7
 -3 -17 -4 243.01 6.81
 3 -17 4 243.81 7.16
 -3 -17 -4 240.82 6.42
 -3 -17 -4 236.04 6.53
 -3 -17 -5 62.9 3.71
 3 -17 5 56.94 3.41
 -3 -17 -5 56.59 3.34
 -3 17 -5 53.12 3.09
 3 -17 5 55.85 3.54
 -3 -17 -5 57.2 3
 -3 -17 -5 50.96 2.96
 -3 -17 -6 265.51 6.92
 -3 -17 -6 266.02 7.03
 3 -17 6 268.21 6.85
 -3 -17 -6 268.66 6.97
 -3 17 -6 248.98 6.5
 3 -17 6 273.44 7.28
 3 -17 6 252.89 5.85
 -3 -17 -6 258.59 6.09
 3 -17 7 3.92 1.13
 -3 -17 -7 3.19 1.1
 3 -17 7 4.43 1.36
 3 -17 7 6.04 1.15
 -3 -17 -7 2.25 1.14
 -3 -17 -7 3.99 1.21
 3 -17 8 65.65 3.09
 -3 -17 -8 74.99 3.47
 3 -17 8 71.26 3.48
 3 -17 8 66 2.87
 -3 -17 -8 70.49 3.38
 -3 -17 -8 64.41 3.11
 -3 -17 -9 1.6 0.85
 3 -17 9 1.38 0.62
 -3 -17 -9 1.68 0.87
 3 -17 9 0.4 0.8
 3 -17 9 3.91 0.91
 -3 17 -9 0.97 0.7
 3 -17 10 11.38 1.01
 3 -17 10 12.88 1.35
 -3 -17 -10 13.01 1.32
 -3 17 -10 10.5 1.15
 3 -17 10 12.11 1.14
 3 -17 11 5.8 0.78
 3 -18 -9 15.28 1.21
 -3 -18 9 14.92 1.23
 3 -18 -8 1.98 0.68
 3 -18 -8 2.27 0.73
 -3 -18 8 1.25 0.76
 3 -18 -7 14.89 1.44
 -3 -18 7 13.67 1.3
 3 -18 -7 17.55 1.5
 -3 -18 7 18.44 1.79
 -3 -18 6 11.14 1.53
 3 -18 -6 13.07 1.41
 -3 -18 6 11.46 1.39
 3 -18 -5 3.53 0.94
 -3 -18 5 1.82 0.94
 -3 -18 4 38.54 2.64
 3 -18 -4 35.75 2.27
 -3 -18 4 40.77 2.68
 3 -18 -3 22.92 1.83
 -3 -18 3 22.42 2.15
 -3 -18 3 22.82 1.65
 -3 -18 3 23.04 2.03
 3 -18 -2 200.05 4.92
 3 -18 -2 187 4.82
 -3 -18 2 196.54 6.11
 3 -18 -2 197.55 5.14
 -3 -18 2 194.29 5.08
 -3 -18 2 194.06 5.73
 3 -18 -1 18.11 1.72
 3 -18 -1 17.9 1.45
 -3 -18 1 18.54 1.76
 -3 -18 1 17.25 1.87
 3 -18 -1 21.4 1.96
 3 -18 0 184.79 5.28
 -3 -18 0 183.82 5.37
 -3 -18 0 185.82 5.54
 3 -18 0 181.9 5.32
 3 -18 1 18.69 1.92
 3 -18 1 20.51 2.01
 -3 -18 -1 16.3 1.8
 -3 -18 -1 17.54 1.86
 -3 -18 -2 45.93 2.82
 3 -18 2 47.56 2.86
 -3 -18 -2 46.45 2.46
 3 -18 2 47.51 2.88
 -3 -18 -2 44.49 2.45
 -3 -18 -2 47.36 2.68
 -3 -18 -3 113.11 4.34
 3 -18 3 104.73 4.09
 -3 -18 -3 103.91 3.77
 3 -18 3 104.49 4.15
 -3 -18 -3 111.67 3.65
 -3 -18 -3 104.87 3.68
 3 -18 4 2.35 1.17
 -3 -18 -4 0.14 0.74
 -3 -18 -4 0 0.85
 3 -18 4 1.5 0.99
 3 -18 5 21.24 2.04
 -3 -18 -5 19.72 1.71
 -3 -18 -5 20.64 1.86
 3 -18 5 20.23 1.9
 3 -18 6 67.81 3.17
 -3 -18 -6 69.76 3.01
 -3 -18 -6 69.55 3.11
 3 -18 6 67.24 2.99
 3 -18 7 63.45 2.92
 -3 -18 -7 56.16 2.61
 -3 -18 -7 56 2.57
 3 -18 7 59.28 2.61
 -3 -18 -8 143.05 3.47
 3 -18 8 149.78 4
 3 -18 8 145.46 3.61
 3 -19 -5 40.4 1.96
 -3 -19 5 39.87 2
 3 -19 -4 53.87 2.36
 -3 -19 4 58.89 2.51
 3 -19 -3 29.15 1.83
 -3 -19 3 35.05 2.02
 3 -19 -2 22.91 1.64
 -3 -19 2 22.38 1.66
 3 -19 -1 1.8 0.66
 -3 -19 1 3.12 0.66
 -3 -19 1 4.31 0.95
 3 -19 0 5.49 0.87
 -3 -19 0 5.24 0.82
 3 -19 0 7.12 1
 3 -19 1 1.13 0.68
 -3 -19 -1 2.9 0.76
 3 -19 1 1.73 0.64
 3 -19 1 1.85 0.75
 3 -19 2 172.01 4.18
 -3 -19 -2 171.64 4.32
 3 -19 2 174.14 4.14
 3 -19 3 48.84 2.28
 -3 -19 -3 46.5 2.27
 3 -19 3 49.03 2.28
 3 -19 4 177.16 4.11
 -3 -19 -4 180.9 4.22
 3 -19 4 180.85 4.11
 3 -19 5 89.85 2.78
 -3 -19 -5 92.28 2.86
 3 -19 5 91.91 2.82
 4 0 -22 -0.84 0.68
 4 0 -22 1.76 0.64
 4 0 -21 -0.17 0.86
 4 0 -21 2.91 1.22
 4 0 -20 10.04 1.72
 4 0 -19 -0.07 1.25
 4 0 -18 902.28 14.84
 4 0 -18 889.83 17.47
 4 0 -17 -0.5 1.05
 4 0 -17 -0.15 1.43
 4 0 -16 434.19 13.17
 4 0 -16 437.49 13.2
 4 0 -16 431.12 11.72
 4 0 -15 -0.5 1.45
 4 0 -15 3.94 5.19
 4 0 -15 1.3 1.42
 4 0 -15 2.57 1.64
 4 0 -14 269.36 10.11
 4 0 -14 255.42 9.19
 4 0 -14 269.37 10.34
 4 0 -14 261.67 20.01
 -4 0 13 1.12 2
 4 0 -13 3.16 4.33
 4 0 -13 -0.18 1.41
 4 0 -13 0.69 1.14
 4 0 -13 -1 1.71
 4 0 -13 -1.22 1.45
 4 0 -12 258.4 18.61
 -4 0 12 263.07 16.11
 4 0 -12 311.67 17.67
 4 0 -11 0.84 3.62
 -4 0 11 3.17 2.75
 4 0 -11 1.55 2.98
 -4 0 10 111.36 9.9
 4 0 -10 111.46 9.58
 -4 0 9 0.17 2.09
 4 0 -9 -0.27 1.8
 -4 0 8 107.34 8.98
 4 0 -8 114.16 8.81
 -4 0 7 4.44 3.21
 4 0 -7 2.02 2.23
 4 0 -6 235.24 11.28
 4 0 -5 1.37 2.37
 4 0 -5 1.11 1.94
 -4 0 5 -1.3 1.71
 -4 0 4 2345.01 31.97
 4 0 -4 2356.38 33.8
 4 0 -4 2434.74 33.42
 4 0 -3 1.01 1.37
 -4 0 3 5.2 2.09
 -4 0 2 117.17 7.13
 -4 0 1 1.97 1.54
 4 0 -1 0.6 1.27
 4 0 0 51.48 3.99
 -4 0 -1 -0.06 1.32
 -4 0 -1 -0.72 1.51
 -4 0 -2 166.38 8.85
 -4 0 -2 170.82 8.97
 -4 0 -3 1.23 1.73
 -4 0 -3 2.07 1.7
 4 0 3 2.61 1.29
 -4 0 -3 -0.41 2.12
 -4 0 -4 894.88 22.94
 -4 0 -4 898.63 19.12
 -4 0 -4 911.52 22.64
 4 0 4 912.92 16.99
 -4 0 -5 2.32 2.47
 -4 0 -5 4.93 1.89
 -4 0 -5 1.55 2.47
 -4 0 -6 1461.44 33.47
 -4 0 -6 1441.44 25.67
 -4 0 -6 1479.14 32.15
 -4 0 -7 -2.61 3.3
 -4 0 -7 3.17 1.51
 -4 0 -7 1.95 2.3
 -4 0 -8 218.43 13.9
 -4 0 -8 210.01 14.36
 -4 0 -9 3.71 3.25
 -4 0 -9 -0.4 2.83
 -4 0 -10 435.04 21.74
 -4 0 -10 448.73 23.55
 -4 0 -11 2.97 3.09
 -4 0 -11 -0.78 3.94
 -4 0 -12 123.37 13.73
 -4 0 -12 118.98 6.33
 -4 0 -12 100.78 11.22
 -4 0 -13 0.87 1.31
 -4 0 -13 -1.62 5.84
 -4 0 -13 -0.19 1.28
 -4 0 -13 1.22 1.04
 -4 0 -13 -0.5 1.65
 -4 0 -13 4.31 3.6
 -4 0 -14 639.98 32.3
 -4 0 -14 615.25 15.29
 -4 0 -14 639.62 14.92
 -4 0 -14 664.8 16.32
 -4 0 -15 -0.8 2.05
 -4 0 -15 0.38 1.51
 -4 0 -15 2.85 1.58
 -4 0 -15 -0.42 1.82
 -4 0 -16 300.6 10.38
 -4 0 -16 309.18 10.33
 -4 0 -16 296.02 10.32
 -4 0 -16 314.78 11.24
 -4 0 -17 -0.75 1.34
 -4 0 -17 0.92 1.69
 -4 0 -17 0.54 1.13
 -4 0 -17 1.31 1.52
 -4 0 -18 532.55 12.12
 -4 0 -18 534.82 12.51
 -4 0 -18 513.27 12.17
 -4 0 -18 535.17 13.61
 -4 0 -18 552.81 13.15
 -4 0 -19 1.03 1.54
 -4 0 -19 0.37 1.23
 -4 0 -19 4.53 1.6
 -4 0 -19 0.97 1.27
 -4 0 -19 3.13 1.6
 -4 0 -19 2.27 1.67
 -4 0 -20 83.1 4.23
 -4 0 -20 87.38 4.51
 -4 0 -20 81.8 4.01
 -4 0 -20 86.6 4.13
 -4 0 -21 -0.11 0.97
 -4 0 -21 0.21 0.8
 -4 0 -21 -0.65 0.91
 -4 0 -21 1.72 1.04
 4 1 -22 103.98 3.33
 4 -1 -22 102.77 3.46
 4 -1 -21 1.21 1.13
 4 -1 -21 1.42 0.85
 4 1 -21 -0.47 0.96
 4 -1 -20 763.24 12.72
 4 1 -20 803.64 13.4
 4 -1 -19 22.28 2.63
 4 -1 -18 203.5 7.13
 4 1 -18 190.7 8.07
 4 -1 -18 200.97 7.81
 4 1 -17 0.1 1.66
 4 -1 -17 -0.49 1.66
 4 -1 -17 -0.65 1.45
 4 1 -17 -0.69 1.3
 4 1 -17 0.07 1.56
 4 1 -16 326.31 11.43
 4 1 -16 315.57 9.93
 4 -1 -16 324.21 10.24
 4 -1 -16 321.68 11.37
 4 1 -16 317.11 11.03
 4 -1 -15 21.81 3.23
 4 1 -15 23.28 3.41
 4 1 -15 17.1 2.54
 4 -1 -15 21.97 2.99
 4 -1 -15 24.55 3.34
 4 1 -15 21.75 3.21
 4 -1 -15 12.08 5.25
 4 -1 -14 537.46 28.28
 4 1 -14 590.49 30.32
 4 -1 -14 572.56 14.65
 4 1 -14 577.56 14.87
 4 -1 -14 572.7 13.76
 4 1 -14 578.15 13.86
 4 1 -14 600.34 15.33
 4 -1 -14 602.27 15.27
 4 -1 -14 541.83 26.05
 4 -1 -13 51.22 9.25
 4 1 -13 28.91 6.2
 4 -1 -13 40.95 3.86
 4 1 -13 42.34 3.97
 4 -1 -13 43.46 7.09
 4 -1 -13 39.94 4.02
 4 1 -13 38.13 3.89
 4 -1 -13 41.41 3.75
 4 1 -13 37.92 3.62
 4 -1 -12 625.57 26.3
 4 -1 -12 627.6 28.43
 4 1 -12 674.35 30.14
 -4 1 12 591.67 23.17
 -4 -1 12 584.05 24.58
 4 -1 -11 70.17 8.66
 4 1 -11 66.24 7.47
 4 -1 -11 49.1 7.94
 4 1 -11 58.36 8.82
 -4 -1 11 54.65 7.59
 -4 1 11 48.23 6.53
 4 -1 -10 1590.68 37.92
 4 1 -10 1625.55 34.58
 -4 1 10 1502.38 34.66
 -4 -1 10 1448.93 35.84
 4 -1 -9 4.96 2.27
 4 1 -9 4.51 2.13
 -4 1 9 7.86 2.91
 -4 -1 9 7.66 3.18
 4 1 -8 57.6 5.97
 4 -1 -8 56.69 6.66
 -4 1 8 53.92 6.44
 -4 -1 8 67.24 7.11
 4 1 -7 117.8 8.01
 4 -1 -7 116.52 8.91
 -4 -1 7 114.36 9.17
 4 -1 -6 4.52 2.41
 4 1 -6 2.07 1.63
 -4 1 6 8.06 2.42
 4 -1 -6 5.6 2.99
 -4 -1 6 3.31 2.5
 -4 1 5 191.73 9.39
 4 -1 -5 202.62 10.7
 4 1 -5 203.52 9.38
 4 -1 -5 205.69 10.92
 -4 1 4 1958.4 28.99
 -4 -1 4 1971.46 30.21
 4 1 -4 1978.6 27.95
 4 -1 -4 1966.96 31.56
 4 1 -4 1887.64 30.01
 4 -1 -3 521.48 15.62
 4 1 -3 514.17 14.71
 -4 1 3 510.29 14.79
 -4 -1 3 522.71 15.2
 4 1 -2 942.13 18.82
 -4 -1 2 978.13 20.41
 4 -1 -2 951.58 19.25
 -4 -1 1 78.71 5.93
 4 -1 -1 75.01 5.37
 -4 -1 0 1788.8 27.23
 4 -1 0 1709 25.37
 4 1 0 1658.47 19.31
 -4 1 0 1826.47 25.89
 -4 1 0 1766.73 26.84
 4 1 1 301.79 8.29
 -4 -1 -1 311.27 11.47
 -4 1 -1 315.63 11.48
 -4 1 -1 318 11.87
 -4 -1 -2 1221.46 23.67
 -4 1 -2 1227.21 24.08
 -4 1 -2 1214.35 24.3
 -4 -1 -2 1217.04 23.12
 4 -1 2 1171.54 20.24
 -4 -1 -3 -0.18 1.84
 -4 1 -3 2.84 2.13
 -4 1 -3 1.36 2.32
 -4 -1 -3 1.45 2
 -4 -1 -3 1.06 1.52
 -4 -1 -4 631.32 19.05
 -4 1 -4 625.17 19.67
 -4 -1 -4 612.89 17.83
 4 -1 4 591.23 16.05
 4 1 4 629.58 10.33
 -4 1 -4 619.88 19.71
 -4 1 -4 598.13 14.06
 -4 -1 -4 615.94 17.14
 -4 -1 -5 -1.92 2.87
 -4 1 -5 0.97 2.69
 4 1 5 3.88 1.16
 -4 -1 -5 -0.59 1.96
 -4 1 -5 -0.12 2.55
 -4 -1 -5 -0.11 2.03
 -4 1 -5 1.72 1.49
 -4 1 -6 229.84 9.23
 -4 -1 -6 230.58 11.31
 -4 -1 -6 242.86 11.46
 -4 -1 -6 248.18 13.48
 -4 1 -6 211.9 13.47
 -4 -1 -6 217.45 11.92
 -4 1 -6 228.58 13.58
 -4 -1 -7 0.04 1.69
 -4 -1 -7 1.63 2.77
 -4 1 -7 2.97 2.91
 -4 -1 -7 2.39 1.73
 -4 -1 -7 2.09 2.1
 -4 1 -7 0.84 2.97
 -4 -1 -8 259.76 12.74
 -4 -1 -8 230.41 12.11
 -4 1 -8 234.34 15.93
 -4 1 -8 249.45 15.74
 -4 -1 -8 238.14 13.86
 -4 -1 -8 240.31 15.03
 -4 1 -9 163.28 13.99
 -4 1 -9 174.99 13.82
 -4 -1 -9 171.49 12.36
 -4 -1 -9 166.81 13.25
 -4 1 -10 569.35 27.13
 -4 1 -10 519.78 24.88
 -4 -1 -10 583.95 23.56
 -4 -1 -10 527.54 24.54
 -4 -1 -11 35.69 6.11
 -4 1 -11 23.43 5.45
 -4 1 -11 29.75 6.93
 -4 -1 -11 31.94 7.27
 -4 -1 -12 1149.7 20.23
 -4 1 -12 1143.38 42.52
 -4 -1 -12 1067.18 38.11
 -4 -1 -12 1135.19 19.45
 -4 1 -12 1119.42 19
 -4 -1 -12 1183.07 36.02
 -4 1 -12 1129.03 39.55
 -4 -1 -13 85.12 5.87
 -4 1 -13 90.53 6.04
 -4 -1 -13 81.12 5.15
 -4 1 -13 75.34 5.34
 -4 1 -13 80.45 11.72
 -4 -1 -13 68.95 10.19
 -4 1 -13 82.63 5.58
 -4 1 -13 78.62 5.21
 -4 -1 -13 77.77 5.4
 -4 -1 -13 79.06 5.42
 -4 1 -13 95.56 11.91
 -4 -1 -14 108.2 6.67
 -4 1 -14 104.66 6.74
 -4 1 -14 79.91 12
 -4 -1 -14 109.41 13.36
 -4 1 -14 107.93 6.44
 -4 -1 -14 101.03 6.19
 -4 1 -14 98.96 5.95
 -4 1 -14 101.45 12.18
 -4 1 -14 106.61 6.47
 -4 -1 -14 99.78 5.74
 -4 -1 -14 107.24 6.36
 -4 -1 -15 5.82 1.8
 -4 1 -15 4.32 1.74
 -4 -1 -15 7.08 2.2
 -4 1 -15 4.5 1.87
 -4 -1 -15 6.17 2.08
 -4 -1 -15 4.36 1.25
 -4 1 -15 6.33 1.99
 -4 1 -15 6.55 1.71
 -4 1 -16 87.13 5.61
 -4 -1 -16 88.54 5.73
 -4 -1 -16 95.8 5.63
 -4 1 -16 90.29 5.71
 -4 -1 -16 88.58 5.65
 -4 1 -16 86.9 5.7
 -4 1 -16 96.82 6.21
 -4 -1 -16 91.67 6.15
 -4 -1 -17 1.46 1.45
 -4 1 -17 1.15 1.56
 -4 1 -17 2.39 1.5
 -4 -1 -17 0.68 1.03
 -4 1 -17 2.2 1.52
 -4 -1 -17 2.88 1.5
 -4 -1 -17 1.46 1.69
 -4 -1 -17 2.43 1.69
 -4 1 -17 1.14 1.46
 -4 -1 -18 8.2 1.99
 -4 1 -18 6.85 1.91
 -4 -1 -18 6.36 1.96
 -4 1 -18 7.12 1.91
 -4 1 -18 7.9 1.81
 -4 -1 -18 7.45 2.06
 -4 1 -18 4.3 1.59
 -4 -1 -18 10.34 2.43
 -4 -1 -18 7.72 2.23
 -4 -1 -18 6.94 1.84
 -4 1 -19 16.6 2.61
 -4 -1 -19 15.47 2.52
 -4 1 -19 16.53 2.44
 -4 -1 -19 16.07 2.24
 -4 1 -19 13.46 2.1
 -4 1 -19 19.1 2.5
 -4 1 -19 16.3 2.54
 -4 -1 -19 14.7 2.5
 -4 -1 -19 18.44 2.26
 -4 1 -19 15.94 2.25
 -4 1 -20 227.29 6.69
 -4 -1 -20 232.95 6.97
 -4 1 -20 222.87 6.38
 -4 -1 -20 236.4 6.72
 -4 1 -20 235.55 6.42
 -4 -1 -20 242.4 7.39
 -4 1 -20 234.6 7.23
 -4 -1 -20 237.34 6.45
 -4 1 -20 230 6.7
 -4 -1 -21 0.43 0.97
 -4 1 -21 -0.01 0.96
 -4 -1 -21 0.16 0.77
 -4 1 -21 0.42 0.8
 -4 1 -21 0.35 0.88
 -4 -1 -21 0.24 0.85
 -4 -1 -21 2.04 0.94
 -4 1 -21 0.48 0.82
 4 2 -22 0.91 0.57
 4 -2 -22 -0.95 0.88
 4 -2 -21 1.43 0.79
 4 2 -21 0.25 0.88
 4 -2 -21 -0.6 1.02
 4 -2 -20 26.61 2.35
 4 -2 -20 27.24 2.86
 4 -2 -19 -0.46 1.29
 4 2 -18 598.88 14.1
 4 2 -18 607.52 13.93
 4 -2 -18 610.11 13.18
 4 -2 -17 -1.06 1.4
 4 2 -17 3.83 1.75
 4 -2 -17 0.37 1.14
 4 2 -17 3 1.11
 4 2 -17 1.58 1.45
 4 2 -16 334.45 11.4
 4 -2 -16 343.87 11.71
 4 2 -16 313.24 10.77
 4 -2 -16 336.86 10.46
 4 2 -16 342.42 10.21
 4 2 -16 341.97 9.67
 4 -2 -15 134.32 7.44
 4 2 -15 125.41 6.96
 4 2 -15 132.11 7.35
 4 2 -15 123.21 6.39
 4 -2 -15 125.67 6.55
 4 -2 -14 43.66 8.17
 4 2 -14 37.94 8.12
 4 2 -14 45.63 4.37
 4 -2 -14 43.28 3.98
 4 2 -14 43.97 4.01
 4 -2 -14 49.73 4.45
 4 2 -14 40.74 4.06
 4 -2 -14 39.51 7.45
 4 -2 -13 58.79 9.63
 4 2 -13 55.76 9.64
 4 -2 -13 55.81 4.43
 4 2 -13 55.65 4.63
 4 -2 -13 50.5 4.39
 4 2 -13 52.61 4.48
 4 -2 -13 54.71 4.27
 4 -2 -13 42.82 7.49
 4 -2 -12 201.03 15.59
 4 -2 -12 202.87 16.02
 4 2 -12 198.08 16.93
 -4 -2 12 175.95 14.11
 4 -2 -11 9.46 3.45
 4 2 -11 18.91 5.67
 -4 2 11 16.76 4.06
 -4 -2 11 18.58 4.86
 4 -2 -10 42.65 6.84
 4 2 -10 37.38 7.07
 -4 2 10 35.48 5.42
 -4 -2 10 37.95 6.23
 4 -2 -9 229.62 14.45
 4 2 -9 243.16 11.95
 -4 2 9 231.28 12.98
 -4 -2 9 211.33 13.76
 4 -2 -8 1383.3 33.52
 4 2 -8 1365.84 26.49
 -4 -2 8 1294.37 32.03
 4 -2 -7 270.27 14.08
 -4 2 7 303.94 11.71
 4 2 -7 296.49 11.58
 -4 -2 7 267.98 14.17
 4 2 -6 2774.53 33.04
 -4 2 6 2723.76 34.97
 4 -2 -6 2811.64 42.87
 -4 -2 6 2765.41 43.11
 4 -2 -5 6.03 3.12
 4 2 -5 9.75 2.01
 -4 2 5 8.53 2.47
 4 -2 -5 7.87 2.93
 -4 -2 5 4.53 2.78
 4 -2 -4 1749.23 31.54
 4 2 -4 1756.53 23.75
 -4 2 4 1670.26 27.22
 4 -2 -4 1766.72 30.78
 -4 -2 4 1746.62 31.05
 -4 -2 3 2.44 1.83
 4 -2 -3 2.08 1.78
 4 2 -3 2.37 1.69
 -4 -2 2 95.22 6.69
 4 2 -2 92.61 5.96
 4 -2 -2 97.27 6.79
 4 2 -1 253.72 9.23
 4 -2 -1 268.23 10.98
 -4 -2 0 26.58 3.69
 -4 2 0 27.44 3.67
 -4 2 0 37.69 3.79
 4 -2 1 -0.11 1.6
 -4 -2 -1 2.51 1.92
 -4 2 -1 0.77 1.7
 4 2 1 0.93 0.68
 -4 2 -1 1.12 1.36
 4 -2 2 183.46 9.22
 -4 2 -2 184.97 9.92
 4 2 2 176.46 5.09
 -4 -2 -2 174.96 8.55
 -4 -2 -2 191.37 9.5
 -4 2 -2 185.45 9.58
 4 -2 3 277.12 11.79
 -4 2 -3 273.99 12.94
 -4 -2 -3 274.84 10.69
 -4 -2 -3 291.77 12.06
 -4 2 -3 274.15 8.31
 -4 -2 -3 285.87 12.16
 -4 2 -3 270.75 12.49
 -4 -2 -4 1917.47 30.72
 -4 2 -4 1935.42 36.07
 -4 -2 -4 1886.01 27.75
 -4 2 -4 1891.75 21.57
 -4 -2 -4 1875.86 31.87
 -4 -2 -4 1928.51 32.74
 -4 2 -4 1900.64 35.35
 -4 -2 -5 161.28 10.16
 -4 -2 -5 167.09 8.27
 -4 -2 -5 163.48 9.44
 -4 2 -5 149.6 11.05
 -4 2 -5 154.78 11.09
 -4 2 -5 163.76 6.38
 -4 -2 -5 160.02 9.78
 -4 -2 -5 167.06 10.28
 -4 -2 -6 1581.8 33.08
 -4 -2 -6 1636.45 25.3
 -4 -2 -6 1623.18 30.93
 -4 2 -6 1675.23 38.11
 -4 2 -6 1586.08 37.21
 -4 -2 -6 1546.31 31.21
 -4 -2 -6 1706.41 34.01
 -4 -2 -7 217.1 13.02
 -4 -2 -7 236.91 9.45
 -4 -2 -7 226.06 12.21
 -4 2 -7 239.12 15.39
 -4 -2 -7 221.37 12.26
 -4 -2 -7 239.53 13.37
 -4 2 -7 245.5 15.82
 4 -2 7 234.83 11.19
 -4 -2 -8 530.44 19.56
 -4 2 -8 519.59 23.77
 -4 -2 -8 512.91 19.46
 -4 2 -8 525.08 24.26
 -4 -2 -8 577.5 21.35
 -4 -2 -8 541.8 21.53
 -4 -2 -9 10.28 3.27
 -4 2 -9 19.54 5.82
 -4 -2 -9 13.13 3.91
 -4 -2 -9 9.53 4
 -4 2 -9 10.19 5.1
 -4 -2 -10 118.22 10.24
 -4 2 -10 102.78 12.03
 -4 2 -10 120.12 13.31
 -4 -2 -10 93.18 10.44
 -4 2 -11 13.43 4.43
 -4 -2 -11 25.26 4.71
 -4 2 -11 23.88 6.35
 -4 -2 -11 20.86 5.6
 -4 2 -12 187.46 16.96
 -4 -2 -12 168.51 7.83
 -4 2 -12 164.48 16.89
 -4 -2 -12 161.68 7.39
 -4 -2 -12 149.54 13.64
 -4 2 -12 167.22 7.36
 -4 -2 -12 179.39 8
 -4 -2 -12 171.15 7.68
 -4 2 -12 175.75 8.06
 -4 -2 -13 2.78 1.32
 -4 -2 -13 -1.04 1.83
 -4 2 -13 3.29 1.68
 -4 -2 -13 5.32 3.81
 -4 2 -13 0.07 4.1
 -4 -2 -13 2.88 1.71
 -4 2 -13 3.89 1.69
 -4 2 -13 2.05 1.27
 -4 -2 -13 2.77 1.44
 -4 2 -13 0.93 1.6
 -4 -2 -14 470.17 11.99
 -4 -2 -14 482.02 13.91
 -4 2 -14 522.01 14.44
 -4 -2 -14 483.64 25.9
 -4 2 -14 502.23 30.34
 -4 2 -14 458.17 12.87
 -4 -2 -14 486.43 13.47
 -4 2 -14 459.38 12.32
 -4 -2 -14 491.6 12.37
 -4 2 -14 491.75 13.78
 -4 -2 -14 507.59 13.42
 -4 2 -14 532.54 29.65
 4 -2 15 17.96 2.35
 -4 -2 -15 16.45 3.06
 -4 2 -15 16.76 2.88
 -4 -2 -15 13.17 2.03
 -4 2 -15 15.76 2.74
 -4 -2 -15 16.62 2.83
 -4 2 -15 17.39 2.9
 -4 -2 -15 15.5 2.6
 -4 2 -15 18.62 2.95
 -4 -2 -16 407.6 11.18
 -4 -2 -16 422.05 11.91
 -4 2 -16 419.28 12.25
 -4 2 -16 436.45 12.46
 4 -2 16 398.8 10.09
 -4 -2 -16 414.57 12.06
 -4 2 -16 417.05 11.79
 -4 -2 -16 423.65 13.13
 -4 2 -16 424.66 12.49
 -4 -2 -16 434.67 13.09
 -4 -2 -17 59.38 4.88
 -4 2 -17 60.86 4.66
 -4 -2 -17 55.59 4.46
 -4 2 -17 56.05 4.35
 -4 -2 -17 59.33 4.15
 -4 -2 -17 60.82 4.45
 -4 2 -17 55.08 4.38
 -4 2 -17 58.06 4.55
 -4 -2 -17 53.38 4.68
 -4 -2 -17 58.28 4.23
 -4 -2 -18 528.8 13.04
 -4 2 -18 516.58 12.24
 -4 2 -18 493.55 11.87
 -4 2 -18 515.68 12.29
 -4 -2 -18 518.37 11.86
 -4 2 -18 472.64 11.18
 -4 -2 -18 504.28 12.04
 -4 -2 -18 507.69 13.17
 -4 -2 -18 511.55 11.53
 -4 -2 -19 2.88 1.78
 -4 2 -19 2.32 1.43
 -4 2 -19 3.26 1.68
 -4 -2 -19 4.52 1.75
 -4 2 -19 2.14 1.15
 -4 2 -19 2.89 1.51
 -4 -2 -19 3.49 1.66
 -4 2 -19 2.84 1.61
 -4 -2 -19 5.27 1.52
 -4 2 -20 105.28 4.43
 -4 -2 -20 101.63 4.72
 -4 -2 -20 113.14 4.66
 -4 2 -20 101.36 4.16
 -4 2 -20 102.53 4.74
 -4 -2 -20 105.2 4.18
 -4 -2 -20 102.96 4.79
 -4 2 -20 100.57 4.49
 -4 2 -20 106.39 4.48
 -4 2 -21 14.28 1.67
 -4 -2 -21 13.96 1.67
 -4 2 -21 10.9 1.5
 -4 2 -21 11.97 1.4
 -4 -2 -21 11.93 1.52
 4 -3 -22 283.02 5.42
 4 3 -22 279.22 5.41
 4 -3 -21 0.35 1.02
 4 3 -21 -0.2 1.02
 4 -3 -20 313.49 8.46
 4 -3 -20 296.77 7.09
 4 -3 -19 38.91 2.97
 4 -3 -18 19 2.35
 4 3 -18 21.98 2.96
 4 -3 -18 25.19 2.58
 4 3 -18 21.05 2.75
 4 3 -17 26.02 2.66
 4 3 -17 30.16 3.5
 4 -3 -17 26.4 2.75
 4 -3 -17 29.42 3.03
 4 3 -17 33.6 3.11
 4 3 -17 29.21 3.3
 4 3 -16 44.11 4.27
 4 -3 -16 45.67 3.98
 4 3 -16 46.24 3.83
 4 3 -16 41.53 3.99
 4 -3 -16 38.29 3.47
 4 3 -15 3.01 1.37
 4 3 -15 4.37 1.8
 4 -3 -15 3.55 1.56
 4 3 -15 6.16 1.63
 4 3 -14 442.19 26.71
 4 3 -14 430.36 13
 4 -3 -14 464.47 26.05
 4 -3 -14 446.03 12.15
 4 3 -14 424.09 12.43
 4 -3 -14 460.92 13.29
 4 3 -13 30.6 7.09
 4 -3 -13 27.4 6.65
 4 3 -13 29.99 3.61
 4 -3 -13 24.75 2.97
 4 -3 -13 30.46 3.48
 4 3 -13 28.83 3.32
 4 -3 -13 32.68 6.11
 4 -3 -12 623.03 26.94
 4 3 -12 566.98 28.34
 4 -3 -12 609.88 14.4
 4 -3 -12 552.89 26.66
 -4 -3 11 14.79 4.48
 4 -3 -11 32.91 6.26
 4 3 -11 26.76 6.63
 4 -3 -11 29.36 6.07
 4 3 -10 1192.97 37.14
 -4 3 10 1194.79 30.16
 -4 -3 10 1136.55 33.76
 4 -3 -10 1238.21 36.36
 -4 3 9 266.68 14
 -4 -3 9 248.21 15.3
 4 -3 -9 264.4 16.17
 -4 -3 8 1067.52 30.12
 4 -3 -8 1164.38 32.1
 4 -3 -7 169.99 12.02
 4 -3 -7 206.23 12.5
 -4 -3 7 182.07 12.13
 -4 3 7 188.84 9.13
 4 -3 -6 60.79 7.15
 4 3 -6 67.31 4.65
 4 -3 -6 59.57 6.52
 -4 -3 6 67.78 7.65
 -4 3 6 63.11 5.44
 4 -3 -5 488.05 18.18
 4 3 -5 504.09 11.7
 4 -3 -5 509.17 17.72
 -4 -3 5 497.54 18.15
 -4 3 5 470.94 14.74
 4 -3 -4 507.31 17.13
 -4 -3 4 479.18 16.96
 4 3 -4 485.19 10.99
 4 -3 -4 509.68 17.73
 -4 -3 3 4.01 2.15
 4 -3 -3 6.7 2.69
 -4 -3 2 1701 29.1
 4 -3 -2 1674.26 29.41
 -4 3 1 19.36 2.91
 -4 -3 1 21.83 3.61
 4 -3 -1 19.36 3.66
 4 3 -1 21.85 2.75
 -4 -3 1 18.7 3.24
 -4 3 0 590.54 16.25
 -4 -3 0 560.53 15.98
 4 -3 0 572.32 17.16
 -4 3 0 560.67 14.02
 4 3 0 531.37 12.06
 -4 3 -1 1399.78 26.39
 -4 -3 -1 1327.31 24.23
 4 -3 1 1372.5 26.95
 -4 3 -1 1361.33 24
 4 3 1 1316.94 17.9
 -4 -3 -2 894.72 9.26
 4 -3 2 863.95 21.97
 -4 3 -2 873.55 22.37
 -4 3 -2 873.61 21.05
 -4 -3 -2 901.33 21.7
 -4 -3 -2 858.23 19.2
 -4 -3 -3 16.9 3.75
 -4 3 -3 18.08 1.78
 4 -3 3 26.34 4.46
 -4 3 -3 13.14 3.51
 -4 -3 -3 18.55 3.06
 -4 3 -3 16.06 3.44
 -4 3 -4 318.91 15.17
 4 -3 4 288.68 13.7
 -4 3 -4 316.79 15.42
 -4 -3 -4 319.45 13.4
 -4 -3 -4 320.22 13.93
 -4 -3 -4 320.85 14.61
 -4 -3 -4 317.48 11.19
 -4 3 -5 22.23 4.57
 -4 -3 -5 16.11 3.54
 -4 -3 -5 17.88 4.29
 -4 -3 -5 20.28 4.22
 -4 3 -5 19.96 5.19
 -4 -3 -5 19.89 2.88
 -4 -3 -6 9.58 2.99
 -4 3 -6 9.66 4.18
 4 -3 6 8.4 2.09
 -4 -3 -6 3.05 2.39
 -4 -3 -6 4.76 2.31
 -4 3 -6 6.1 3.59
 -4 -3 -6 10.88 2.06
 -4 -3 -6 6.12 2.24
 -4 3 -7 33.74 6.94
 -4 -3 -7 34.9 5.35
 -4 -3 -7 38.08 6.17
 4 -3 7 42.06 5.53
 -4 -3 -7 34.83 5.52
 -4 3 -7 35.77 6.8
 -4 -3 -7 35.49 4.53
 -4 -3 -8 110.13 9.56
 -4 -3 -8 117.95 10.74
 -4 3 -8 104.69 11.72
 4 -3 8 115.09 9.23
 -4 -3 -8 88.02 8.63
 -4 -3 -8 110.1 8.55
 -4 3 -8 105.95 11.59
 -4 -3 -9 92.76 9.44
 -4 -3 -9 115 10.99
 -4 3 -9 92.73 11.69
 -4 -3 -9 95.69 9.35
 -4 -3 -9 107.49 8.77
 -4 3 -9 94.67 11.75
 -4 -3 -10 990.76 27.38
 -4 3 -10 1015.77 38.52
 -4 3 -10 951.13 37.86
 -4 -3 -10 947.48 30.84
 -4 3 -11 122.74 14.63
 -4 -3 -11 117.59 11.54
 -4 3 -11 128.24 15.36
 -4 3 -12 716.25 15.07
 -4 -3 -12 797.05 16.64
 -4 3 -12 833.79 37.51
 -4 -3 -12 718.21 15.42
 -4 3 -12 825.11 38.54
 -4 -3 -12 767.53 16.14
 -4 -3 -12 696.08 28.65
 -4 3 -12 799.14 17.25
 -4 -3 -12 760.63 16.62
 -4 -3 -12 766.95 15.09
 -4 -3 -13 2.29 1.24
 -4 -3 -13 2.09 1.23
 -4 -3 -13 3.54 1.75
 -4 3 -13 3.21 1.42
 -4 -3 -13 5.56 3.45
 -4 -3 -13 2.39 1.68
 -4 3 -13 2.96 3.95
 -4 3 -13 6.19 3.48
 -4 -3 -13 0.98 1.32
 -4 -3 -13 2.82 1.68
 -4 3 -13 2.76 1.59
 -4 3 -13 2.81 1.95
 -4 3 -14 695.11 16.23
 -4 -3 -14 658.88 16.21
 -4 -3 -14 647.72 13.75
 -4 3 -14 686.65 16.17
 -4 -3 -14 672.87 15.25
 -4 -3 -14 647.24 15.47
 -4 3 -14 640.01 14.91
 -4 3 -14 623.61 14.12
 -4 -3 -14 626.64 14.13
 -4 -3 -14 666.09 16.55
 4 -3 15 0.81 1
 -4 -3 -15 0.5 1.46
 -4 3 -15 -1.51 1.49
 -4 -3 -15 0.92 1.22
 -4 3 -15 1.5 1.91
 -4 -3 -15 1.57 1.4
 -4 3 -15 0.01 1.45
 -4 -3 -15 -0.87 1.15
 -4 -3 -15 2.6 1.91
 -4 -3 -15 0.46 1.22
 -4 3 -15 1.43 1.6
 -4 -3 -16 116.1 6.83
 -4 3 -16 112.39 6.36
 -4 -3 -16 106.12 5.9
 -4 3 -16 103.35 6.11
 -4 -3 -16 103.63 5.46
 -4 3 -16 105.9 6.21
 4 -3 16 104.28 5.3
 -4 -3 -16 108.92 6.24
 -4 3 -16 102.59 5.78
 -4 -3 -16 114.62 6.86
 -4 -3 -16 108.34 5.4
 -4 -3 -16 118.87 5.95
 -4 -3 -17 10.18 2.03
 -4 3 -17 7.73 2.19
 4 -3 17 9.01 1.62
 -4 -3 -17 7.33 2.16
 -4 3 -17 6.68 1.8
 -4 3 -17 8.48 2.08
 -4 3 -17 7.38 1.79
 -4 -3 -17 8.03 2.02
 -4 -3 -17 7.56 2.23
 -4 -3 -17 9.4 1.78
 -4 3 -18 66.09 4.41
 -4 -3 -18 70.38 4.91
 -4 3 -18 66.94 4.49
 -4 3 -18 70.49 4.62
 4 -3 18 68.54 3.62
 -4 3 -18 70.52 4.22
 -4 -3 -18 65.18 4.41
 -4 -3 -18 66.41 4.9
 -4 -3 -18 74.29 4.36
 -4 -3 -19 4.26 1.86
 -4 3 -19 3.42 1.37
 -4 3 -19 6.39 1.77
 -4 3 -19 4.7 1.33
 -4 3 -19 3.91 1.79
 -4 -3 -19 5.64 1.72
 -4 -3 -19 5.07 1.78
 -4 -3 -19 6.14 1.59
 -4 -3 -20 417.42 9.15
 -4 3 -20 390.77 7.79
 -4 -3 -20 408.44 8.51
 -4 3 -20 380.24 7.44
 -4 3 -20 402.13 9.11
 -4 -3 -20 400.64 9.15
 -4 -3 -20 389.12 7.1
 -4 3 -20 411.15 8.74
 -4 3 -20 399.01 8.33
 -4 -3 -21 6.23 1.2
 -4 3 -21 9.68 1.45
 -4 3 -21 6.17 1.11
 4 4 -22 0.47 0.56
 4 -4 -22 0.44 0.54
 4 4 -21 -0.1 0.82
 4 -4 -21 0.73 0.95
 4 -4 -20 213.32 6.82
 4 -4 -19 5.79 1.72
 4 4 -18 369.32 8.9
 4 -4 -18 380.57 9.49
 4 4 -18 337.92 10.06
 4 4 -18 329.19 9.57
 4 -4 -17 80.49 4.9
 4 4 -17 85.23 4.75
 4 4 -17 73.11 5.03
 4 4 -17 80.28 5.09
 4 -4 -16 879.13 16.7
 4 4 -16 896.72 16.03
 4 4 -16 831.17 17.23
 4 4 -16 824.48 16.55
 4 4 -15 5.66 1.99
 4 4 -15 9.08 2.11
 4 -4 -15 6.6 1.66
 4 4 -15 8.37 2.06
 4 4 -14 250.71 20.38
 4 4 -14 252.99 9.39
 4 4 -14 258.74 9.89
 4 -4 -14 271.75 20.23
 4 -4 -14 269.41 9.52
 4 4 -13 87.69 11.67
 4 4 -13 84.44 5.41
 4 -4 -13 86.39 5.34
 4 -4 -13 98.3 12.5
 4 4 -13 81.86 5.57
 4 -4 -12 88.98 5.34
 4 -4 -12 87.49 11.55
 4 -4 -12 104.31 10.95
 4 4 -12 96.85 12.24
 4 -4 -11 105.07 11.79
 4 -4 -11 93.76 9.72
 4 4 -11 95.24 11.58
 4 -4 -10 55.26 8.17
 -4 4 10 52.12 6.46
 4 4 -10 49.82 8.13
 -4 -4 10 52.09 8.09
 4 -4 -9 19.02 4.84
 4 4 -9 9.05 3.54
 -4 -4 9 12.9 4.19
 4 -4 -8 929.67 29.81
 -4 -4 8 934.65 29.43
 -4 4 7 397.19 13.07
 4 -4 -7 385.42 18.21
 4 -4 -7 388.89 17.33
 -4 -4 7 345.41 17.23
 -4 4 6 1809.48 28.55
 4 -4 -6 1763.51 37.13
 4 -4 -6 1781.59 35.54
 -4 -4 6 1703.61 36.43
 4 -4 -5 132.07 10.28
 4 -4 -5 153.16 10.08
 -4 -4 5 150.94 10.73
 4 -4 -4 2324.6 38.58
 4 -4 -4 2351.71 39.97
 -4 -4 4 2312.91 39.04
 4 -4 -3 29.51 4.87
 4 4 -3 31.47 2.17
 -4 -4 3 32.12 4.89
 4 -4 -2 503.25 17.48
 -4 -4 2 507.45 16.65
 4 -4 -1 1438.76 29.33
 -4 -4 1 1399.82 26.18
 -4 4 1 1391.42 24.02
 -4 4 0 22.01 2.97
 -4 -4 0 20.16 3.05
 4 -4 0 21.9 4.31
 -4 4 0 24.8 3.7
 -4 -4 -1 52.71 5.72
 -4 4 -1 50.89 4.81
 4 4 1 47.74 3.01
 -4 -4 -1 51.2 4.45
 4 -4 1 52.37 6.14
 -4 4 -1 45.66 5.12
 -4 -4 -2 1612.6 31.21
 -4 4 -2 1679.19 29.93
 4 4 2 1616.33 15.33
 -4 -4 -2 1718.49 15.09
 -4 -4 -2 1731.97 23.63
 -4 4 -2 1622.03 31.82
 4 -4 2 1626.09 33.02
 -4 -4 -3 34.6 5.27
 -4 4 -3 33.62 4.89
 4 -4 3 29.04 4.96
 -4 4 -3 38.52 5.83
 -4 -4 -3 29.69 2.8
 -4 -4 -4 2108.17 39.59
 -4 -4 -4 2112.07 37.72
 -4 4 -4 2088.35 39.8
 -4 4 -4 2007.08 40.62
 -4 -4 -5 5.97 2.76
 -4 4 -5 -0.21 2.55
 -4 -4 -5 3.35 3.01
 -4 4 -5 7.66 4.32
 -4 -4 -6 1799.68 37.35
 -4 -4 -6 1819.05 35.1
 -4 -4 -6 1922.62 41.43
 4 -4 6 1828.39 37.72
 -4 4 -6 1868.1 44.55
 -4 -4 -7 123.66 10.32
 -4 -4 -7 125.02 9.6
 -4 -4 -7 124.44 11.25
 4 -4 7 129.31 10.49
 -4 4 -7 122.84 12.39
 -4 -4 -8 1605.66 38.45
 -4 -4 -8 1568.52 35.53
 -4 -4 -8 1662.94 42.51
 4 -4 8 1638.58 37.65
 -4 4 -8 1651 47.13
 -4 -4 -9 198.84 14.15
 -4 4 -9 236.88 18.99
 -4 4 -9 219.84 18.44
 -4 -4 -9 236.93 16.75
 4 -4 9 236.19 14.61
 -4 -4 -9 219.2 14.09
 -4 4 -10 8.29 5.47
 -4 -4 -10 25.42 5.93
 -4 4 -10 12.37 4.12
 -4 -4 -10 16.47 4.09
 -4 -4 -11 1.24 1.27
 -4 -4 -11 2.79 1.4
 -4 -4 -11 5.27 3.77
 -4 -4 -11 5.93 3.24
 -4 -4 -11 -0.58 1.31
 -4 -4 -11 0.78 1.38
 -4 4 -12 115.73 6.05
 -4 -4 -12 124.82 6.69
 -4 -4 -12 120.35 6.78
 -4 -4 -12 109.43 6.2
 -4 4 -12 132.56 15.24
 -4 -4 -12 118.52 6.51
 -4 -4 -12 117.47 11.39
 -4 4 -12 120.98 14.58
 -4 4 -12 120.93 6.81
 -4 -4 -12 121.89 6.14
 -4 -4 -12 126.03 6.4
 -4 -4 -12 120.98 6.78
 -4 -4 -13 89.82 5.82
 -4 4 -13 90.71 5.57
 -4 4 -13 82.06 5.1
 -4 -4 -13 95.42 6.18
 -4 -4 -13 94.61 5.78
 -4 4 -13 94.99 13.54
 -4 -4 -13 90.69 5.88
 -4 4 -13 96.96 6.2
 -4 -4 -13 96.61 5.64
 -4 -4 -13 87.92 5.89
 -4 4 -13 83.5 12.41
 -4 -4 -13 95.63 5.58
 -4 4 -14 186.04 8.24
 -4 -4 -14 191.96 8.79
 -4 -4 -14 179.52 7.51
 -4 -4 -14 184.85 7.78
 -4 4 -14 176.57 8.28
 -4 4 -14 168.9 7.48
 -4 -4 -14 171.78 7.9
 -4 4 -14 171.79 7.19
 -4 -4 -14 170.59 7.49
 -4 -4 -14 185.35 8.69
 -4 -4 -15 52 4.79
 -4 -4 -15 48.35 3.98
 -4 -4 -15 56.87 4.87
 -4 4 -15 50.56 4.26
 4 -4 15 53.87 4.11
 -4 -4 -15 55.12 4.23
 -4 4 -15 48.61 4.06
 -4 -4 -15 54.87 4.58
 -4 4 -15 49.57 4.4
 -4 4 -15 59.65 4.94
 -4 -4 -15 58.99 4.42
 -4 -4 -15 59.56 4.16
 -4 -4 -16 511.67 13.79
 -4 4 -16 520.63 12.96
 -4 4 -16 497.85 13.26
 -4 4 -16 474.03 12.66
 -4 -4 -16 512.38 12.37
 4 -4 16 471.19 11.44
 -4 -4 -16 481.35 12.59
 -4 4 -16 477.22 11.85
 -4 -4 -16 486.55 13.69
 -4 -4 -16 489.63 11.54
 -4 -4 -16 514.75 11.67
 -4 4 -17 36.88 3.38
 -4 -4 -17 42.11 4.11
 -4 4 -17 36.64 3.55
 -4 4 -17 35.76 3.6
 4 -4 17 35.79 3.03
 -4 -4 -17 37.58 3.56
 -4 4 -17 34.91 3.16
 -4 -4 -17 39.21 4.01
 -4 -4 -17 39.55 3.12
 -4 -4 -17 39.5 3.13
 -4 4 -18 422.95 10.18
 -4 -4 -18 418.23 11.3
 -4 4 -18 429.09 10.62
 -4 4 -18 402.86 10.64
 4 -4 18 411.52 8.97
 -4 -4 -18 413.83 10.36
 -4 4 -18 392.82 9.26
 -4 -4 -18 410.76 11.38
 -4 -4 -18 425.43 9.26
 -4 -4 -19 50.27 3.46
 -4 4 -19 43.37 2.81
 -4 4 -19 46.34 3.45
 -4 4 -19 46.3 3.29
 -4 -4 -19 46.58 3.67
 -4 -4 -19 42.25 3.53
 -4 4 -19 49.37 3.25
 -4 -4 -20 40.88 2.97
 -4 4 -20 39.34 2.38
 -4 -4 -20 43.2 2.82
 -4 4 -20 36.88 2.08
 -4 4 -20 36.98 2.79
 -4 4 -20 42.28 2.86
 -4 4 -20 39.45 2.76
 -4 -4 -21 24.48 1.89
 -4 4 -21 24.86 1.72
 -4 4 -21 20.98 1.66
 -4 4 -21 23.75 1.87
 -4 -5 21 24.41 1.58
 4 5 -21 20.14 1.86
 4 -5 -21 24.13 2.04
 4 -5 -20 132.35 5.28
 4 -5 -19 58.44 4.11
 4 5 -19 56.24 3.1
 4 5 -19 52.57 3.51
 4 5 -18 107.37 4.8
 4 -5 -18 110.03 5.92
 4 5 -18 104.32 4.99
 4 -5 -18 106.16 4.98
 4 5 -18 103.03 5.32
 4 5 -17 -0.63 1.32
 4 5 -17 2.46 1.27
 4 -5 -17 0.86 1.3
 4 -5 -17 -0.91 1.83
 4 5 -17 -0.79 1.22
 4 5 -16 8.99 2.25
 4 5 -16 4.66 1.28
 4 -5 -16 11.3 2.16
 4 5 -16 4.3 1.22
 4 5 -15 46.95 4.19
 4 -5 -15 48.62 4.16
 4 5 -15 50.75 4.08
 4 5 -14 477.83 13.2
 4 -5 -14 467.54 12.62
 4 5 -13 15.07 5.22
 4 -5 -13 10.82 2.15
 4 -5 -13 10.97 4.39
 4 5 -13 16.4 2.65
 4 5 -12 774.01 33.97
 4 -5 -12 739.51 32.77
 4 -5 -12 740.29 15.45
 4 -5 -11 307.48 20.5
 4 5 -11 286.13 19.89
 4 -5 -10 362.58 21.01
 4 5 -10 336.79 20.86
 4 -5 -9 481.59 23.08
 4 5 -9 467.64 23.18
 -4 -5 9 426.49 21.54
 4 -5 -8 1005.58 31.89
 4 5 -8 918.85 30.72
 -4 -5 8 939.58 30.72
 4 -5 -7 29.19 5.73
 4 -5 -7 25.52 4.83
 -4 -5 7 28.26 5.89
 4 -5 -6 30.82 5.16
 -4 -5 6 35.63 6.06
 4 -5 -6 26.06 5.21
 -4 5 6 32.22 4.15
 4 -5 -5 11.05 3.56
 4 -5 -5 13.15 3.47
 -4 -5 5 14.88 3.59
 -4 -5 4 121.75 9.52
 4 -5 -4 118.24 9.6
 4 -5 -4 122.46 9.68
 -4 -5 3 234.59 12.5
 4 -5 -3 241.57 13.19
 4 -5 -3 272.94 13.85
 -4 -5 2 1783.42 32.64
 4 -5 -2 1780.92 34.86
 -4 -5 1 777.05 20.53
 4 -5 -1 790.73 23.19
 -4 5 1 787.3 18.43
 -4 5 0 233.07 8.9
 -4 -5 0 204.41 9.1
 -4 -5 0 207.29 10.07
 -4 -5 0 210.51 11.42
 -4 5 0 217.33 10.62
 4 -5 0 208.6 12.26
 -4 5 -1 358.13 12.69
 -4 -5 -1 383.91 11.12
 -4 -5 -1 336.9 11.97
 -4 -5 -1 333.08 14.82
 4 -5 1 344.98 16.08
 -4 5 -1 331.8 14.07
 -4 5 -2 70.92 6.51
 -4 -5 -2 77.28 5.27
 -4 -5 -2 70.12 7.25
 4 -5 2 78.47 8.15
 -4 5 -2 70.81 7.15
 -4 5 -3 96.74 8.27
 -4 -5 -3 99.8 8.68
 -4 5 -3 94.15 8.88
 4 -5 3 92.57 8.95
 -4 5 -4 3.58 2.63
 4 -5 4 5.31 3.07
 -4 5 -4 3.54 3.32
 -4 -5 -4 5.28 3.15
 -4 -5 -4 11.84 4.43
 -4 5 -5 47.5 7.39
 4 -5 5 48.82 6.86
 -4 -5 -5 40.77 6.05
 -4 -5 -5 47.97 7.04
 -4 5 -6 585.89 26.3
 -4 -5 -6 560.96 22
 -4 -5 -6 575.86 23.9
 4 -5 6 557.84 22.32
 -4 5 -7 210 16.93
 -4 -5 -7 197.17 13.81
 -4 -5 -7 219.91 15.36
 4 -5 7 206.41 14.02
 -4 5 -8 1001.4 38.53
 -4 -5 -8 884.67 29.81
 -4 -5 -8 922.67 32.94
 4 -5 8 909.71 29.76
 -4 5 -9 77.12 11.52
 -4 -5 -9 86.2 9.73
 -4 -5 -9 78.76 10.06
 4 -5 9 91.8 10
 -4 5 -10 894.11 38.67
 -4 5 -10 917.67 39.05
 -4 -5 -10 929.23 34.99
 -4 -5 -11 416.76 11.45
 -4 5 -11 397.53 11
 -4 -5 -11 390.03 11.51
 -4 -5 -11 407.65 11.9
 -4 -5 -11 416.12 12.18
 -4 -5 -11 409.65 23.41
 -4 5 -11 434.34 27.52
 -4 -5 -11 395.03 11.56
 -4 -5 -11 398.56 11.4
 -4 -5 -11 413.08 12.05
 -4 5 -11 435.36 27.49
 -4 5 -12 219.46 8.22
 -4 -5 -12 228.15 8.7
 -4 5 -12 220.43 9.32
 -4 -5 -12 229.44 9.39
 -4 -5 -12 229.02 17.72
 -4 -5 -12 220.57 8.88
 -4 5 -12 235.66 20.69
 -4 -5 -12 234.85 9.2
 -4 5 -12 237.92 20.18
 -4 -5 -12 221.83 8.97
 -4 5 -12 207.65 7.82
 -4 -5 -12 225.53 8.78
 -4 -5 -12 234.91 9.4
 -4 5 -13 30.72 3.03
 -4 -5 -13 28.74 3.26
 -4 -5 -13 35.8 4.05
 -4 -5 -13 28.94 3.3
 -4 -5 -13 31.08 3.62
 -4 -5 -13 33.26 3.8
 -4 5 -13 34.42 8.61
 -4 -5 -13 36.08 3.73
 -4 5 -13 26.52 3.43
 -4 5 -13 33.68 3.32
 -4 5 -13 41.55 9.75
 -4 -5 -14 218.15 9.29
 4 -5 14 206.04 8.16
 -4 -5 -14 220.29 8.47
 -4 5 -14 230.01 9.58
 -4 -5 -14 247.72 8.47
 -4 -5 -14 206.19 8.33
 -4 -5 -14 205.54 9.09
 -4 -5 -14 236.33 9.02
 -4 5 -14 219.37 8.18
 -4 -5 -15 2.04 1.48
 4 -5 15 4.06 1.53
 -4 5 -15 5.96 1.75
 -4 -5 -15 6.46 1.76
 -4 -5 -15 5.29 1.6
 -4 5 -15 5.73 1.84
 -4 -5 -15 4.24 1.75
 -4 -5 -15 4.88 1.87
 -4 5 -15 4.72 1.51
 -4 5 -15 2.82 1.51
 -4 -5 -15 3.92 1.65
 -4 -5 -16 57.6 4.74
 -4 5 -16 67.06 4.58
 4 -5 16 61.1 4.22
 -4 -5 -16 69.34 4.51
 -4 -5 -16 73.85 4.89
 -4 5 -16 69.45 4.36
 -4 -5 -16 62.31 4.23
 -4 -5 -16 67.04 5.15
 -4 5 -16 69.51 5.07
 -4 5 -16 59.27 4.47
 -4 5 -17 3.31 1.7
 4 -5 17 5.08 1.26
 -4 5 -17 7.32 1.71
 -4 5 -17 3.81 1.59
 -4 5 -17 3.91 1.11
 -4 -5 -17 5.25 1.61
 -4 -5 -17 3.58 1.86
 -4 -5 -17 2.99 1.15
 -4 -5 -17 5.18 2.02
 -4 5 -18 151.16 5.69
 -4 -5 -18 145.55 6.63
 -4 5 -18 145.49 5.97
 -4 5 -18 154.49 6.48
 4 -5 18 145.1 5.42
 -4 -5 -18 146.63 5.97
 -4 5 -18 134.32 4.95
 -4 -5 -18 157.34 5.38
 -4 -5 -18 153.46 6.84
 -4 -5 -19 47.31 3.15
 -4 -5 -19 41.79 3.3
 -4 5 -19 47.93 2.93
 -4 5 -19 44.3 3.19
 -4 5 -19 42.83 3.02
 -4 -5 -20 93.16 4.14
 -4 5 -20 88.68 3.99
 -4 5 -20 90.54 3.87
 -4 5 -20 91.75 3.9
 -4 -5 -21 61.68 2.63
 -4 5 -21 58.02 2.46
 -4 -5 -21 55.84 2.58
 4 6 -21 3.86 0.88
 4 -6 -21 2.11 0.75
 4 -6 -20 157.29 5.42
 -4 -6 20 149.15 4.1
 4 -6 -19 21.47 2.65
 4 6 -19 21.42 1.98
 4 -6 -18 221.3 6.92
 4 -6 -18 225.79 8.09
 4 6 -18 218.09 6.89
 4 -6 -17 132.08 5.91
 4 6 -17 127.97 6.05
 4 -6 -17 130.51 6.64
 4 6 -16 610.94 12.79
 4 -6 -16 603.97 13.52
 4 6 -16 594.49 13.65
 4 -6 -16 626.5 14.8
 4 -6 -15 18.24 2.71
 4 6 -15 17.93 2.57
 4 -6 -14 614.97 14.41
 4 6 -14 617.42 14.67
 4 -6 -13 77.26 5.14
 4 6 -13 68.06 11.15
 4 -6 -13 86.38 12.35
 4 -6 -12 59.01 4.54
 4 6 -12 63.54 10.23
 4 -6 -12 51.98 8.79
 4 -6 -11 11.42 2.25
 4 6 -11 10.32 4.53
 4 -6 -11 5.09 3.64
 4 6 -10 8.91 3.82
 4 -6 -10 0.11 3.84
 4 6 -9 215.49 16.29
 4 -6 -9 239.63 16.91
 4 6 -8 142.82 12.76
 4 -6 -8 144.88 12.67
 4 -6 -7 134.64 10.62
 4 6 -7 122.75 11.22
 4 -6 -7 151.66 12.22
 4 -6 -6 1610.77 35.66
 4 6 -6 1524.66 36.86
 -4 -6 6 1536.85 38.12
 4 -6 -6 1530.01 37.36
 -4 -6 5 9.64 3.85
 4 -6 -5 17.39 4.18
 4 -6 -5 16.49 4.28
 4 -6 -4 2648.83 46.09
 -4 -6 4 2615.64 45.32
 4 -6 -4 2559.47 45.5
 4 -6 -3 148.34 10.96
 -4 -6 3 156.4 10.85
 4 -6 -3 142.65 10.58
 4 -6 -2 645.59 22.11
 -4 -6 2 614.49 20.19
 -4 -6 1 115.24 8.06
 -4 -6 1 107 8.09
 -4 6 1 106.25 6.98
 -4 -6 1 103.02 8.41
 4 -6 -1 102.51 9.12
 4 -6 0 4.18 2.99
 -4 6 0 1.76 1.52
 -4 -6 0 -0.08 2.19
 -4 6 0 1.29 1.21
 -4 -6 0 0.85 1.88
 -4 -6 0 1.12 1.22
 4 -6 1 4.99 3.87
 -4 6 -1 0.65 1.84
 -4 -6 -1 2.65 2.49
 -4 6 -1 2.14 1.42
 -4 -6 -1 2.39 1.34
 -4 6 -2 386.48 16.94
 4 -6 2 382.63 18.09
 -4 6 -2 395.02 15.37
 -4 -6 -2 393.36 17.28
 -4 6 -3 173.65 12.23
 4 -6 3 167.99 12.27
 -4 6 -3 182.73 11.62
 -4 -6 -3 176.24 11.84
 -4 6 -4 574.87 23.95
 -4 6 -4 616.38 23.21
 -4 -6 -4 636.43 24.28
 -4 -6 -4 610.62 22.55
 -4 6 -5 896.98 31.81
 4 -6 5 814.54 28.34
 -4 -6 -5 890.76 29.87
 -4 -6 -5 865.72 27.54
 -4 6 -6 2498.15 56.49
 4 -6 6 2412.29 49.01
 -4 -6 -6 2452.13 50.81
 -4 -6 -6 2444.82 47.7
 -4 6 -7 274.39 20.04
 -4 -6 -7 265.85 17.46
 4 -6 7 245.96 16.04
 -4 -6 -7 252.29 15.98
 -4 6 -8 2062.55 56.39
 -4 -6 -8 2004.09 49.4
 4 -6 8 1947.27 45.94
 -4 -6 -8 1993.77 46.18
 -4 6 -9 264.14 20.65
 -4 -6 -9 215.6 15.79
 -4 -6 -9 240.33 17.63
 4 -6 9 256.31 16.92
 -4 -6 -10 4.28 1.43
 -4 -6 -10 10.2 2.38
 -4 -6 -10 5.52 1.48
 -4 -6 -10 7.02 1.74
 4 -6 10 -0.87 4.73
 -4 -6 -10 -3.66 2.89
 -4 -6 -10 11 2.18
 -4 -6 -10 3.6 1.36
 -4 6 -10 0.77 4.09
 -4 6 -11 45.23 3.89
 -4 -6 -11 47.81 4.05
 -4 -6 -11 50.47 4.06
 -4 -6 -11 48.08 4.29
 -4 -6 -11 51.38 4.44
 -4 -6 -11 48.82 4.33
 -4 -6 -11 54.84 9.15
 -4 -6 -11 49.69 4.29
 -4 6 -11 41.88 9.25
 -4 -6 -11 50.59 4.01
 -4 -6 -11 45.97 4.21
 -4 6 -11 46.86 9.42
 -4 6 -12 10.79 2.2
 -4 -6 -12 12.22 2.34
 -4 -6 -12 13.02 2.19
 -4 -6 -12 11.8 2.12
 -4 -6 -12 8.54 2.28
 -4 -6 -12 12.54 2.49
 -4 -6 -12 8.71 2.16
 -4 -6 -12 16.24 5.18
 -4 -6 -12 10.53 2.29
 -4 6 -12 17.39 6.24
 -4 -6 -12 11.66 2.41
 -4 6 -12 13.9 5.38
 -4 -6 -13 195.69 8.84
 -4 -6 -13 194.87 8.26
 -4 -6 -13 189.4 8.59
 -4 -6 -13 196.33 8.54
 -4 6 -13 194.4 8.84
 -4 6 -13 201.62 7.97
 -4 -6 -13 200 8.23
 -4 -6 -13 195.59 7.91
 -4 -6 -13 190.57 7.99
 -4 -6 -14 144.64 7.55
 4 -6 14 139.98 6.79
 -4 6 -14 145.15 6.68
 -4 -6 -14 143.61 6.82
 -4 6 -14 148.71 7.67
 -4 -6 -14 138.11 6.82
 -4 -6 -14 138.89 7.43
 -4 -6 -14 139.37 6.76
 -4 -6 -15 2.79 1.76
 4 -6 15 2.42 1.39
 -4 -6 -15 4.69 1.99
 -4 6 -15 3.31 1.65
 -4 -6 -15 0.48 1.29
 -4 6 -15 4.74 2.17
 -4 -6 -15 3.2 1.67
 -4 -6 -15 2.4 1.55
 -4 -6 -16 530.53 11.97
 -4 -6 -16 579.7 14.1
 4 -6 16 559.59 12.32
 -4 -6 -16 557.6 12.37
 -4 -6 -16 563.4 12.71
 -4 6 -16 537.75 12.46
 -4 6 -16 567.4 13.8
 -4 -6 -16 544.84 13.91
 -4 6 -17 1.83 1.27
 4 -6 17 2.58 1.3
 -4 6 -17 0.72 1.49
 -4 -6 -17 4.68 1.82
 -4 -6 -17 3.32 1.3
 -4 -6 -17 2.18 1.65
 -4 -6 -17 2.12 1.54
 -4 6 -18 283.21 7.77
 -4 6 -18 302.48 8.69
 4 -6 18 296.59 7.59
 -4 -6 -18 313 8.13
 -4 -6 -18 310.19 7.45
 -4 -6 -18 322.09 9.18
 -4 -6 -19 120.64 4.54
 -4 -6 -19 117.35 5.08
 -4 6 -19 109.35 4.75
 -4 -6 -20 73.66 3.43
 -4 6 -20 67.45 3.17
 -4 6 -20 70.34 3.3
 -4 6 -20 64.91 3.08
 4 7 -21 10.93 1.21
 4 -7 -21 13.63 1.29
 4 -7 -20 115.76 4.38
 -4 -7 19 92.6 3.38
 4 -7 -19 97.4 4.64
 4 7 -19 99 3.94
 4 -7 -18 29.43 2.63
 4 7 -18 29.34 2.47
 4 -7 -18 29.31 2.99
 4 -7 -17 4.48 1.68
 4 -7 -17 3.57 1.53
 4 7 -17 7.41 1.58
 4 -7 -16 2.93 1.34
 4 -7 -16 3.88 1.94
 4 7 -16 1.11 1.03
 4 -7 -15 0.01 1.61
 4 -7 -15 0.64 1.3
 4 -7 -14 270.26 9.81
 4 -7 -14 269.08 9.43
 4 -7 -13 6.23 1.89
 4 -7 -13 3.93 1.54
 4 -7 -12 465.45 12.59
 4 7 -12 441.47 26.08
 4 -7 -12 504.65 27.59
 4 -7 -11 597.16 14.1
 4 7 -11 575.19 29.07
 4 -7 -11 621.17 29.76
 4 -7 -10 124.64 6.3
 4 7 -10 112.67 12.6
 4 -7 -10 105.18 12.02
 4 7 -9 508.8 25.32
 4 -7 -9 533.28 25.7
 4 7 -8 141.3 12.63
 4 -7 -8 143.92 13.15
 4 -7 -7 38.66 5.88
 4 7 -7 41.18 7.09
 4 -7 -7 34.08 6.24
 4 -7 -6 124.75 10.03
 4 7 -6 109.07 10.2
 4 -7 -6 117.84 11.18
 4 -7 -5 2.35 2.1
 4 7 -5 3.45 1.91
 4 -7 -5 6.49 3.48
 4 -7 -4 192.76 13.18
 4 7 -4 186.17 11.85
 4 -7 -4 176.28 12.51
 -4 -7 3 32.94 5.32
 4 7 -3 27.58 4.32
 -4 -7 3 29.85 4.82
 4 -7 -3 40.15 6.1
 4 -7 -3 29.5 5.31
 4 7 -2 817.9 21.53
 -4 -7 2 793.3 23.56
 -4 -7 2 784.32 23.39
 4 -7 -2 798.54 25.69
 4 -7 -2 765.84 24.56
 -4 -7 1 151 9.74
 -4 -7 1 143.31 10.37
 4 -7 -1 137.53 10.91
 -4 7 1 165.77 8.69
 -4 -7 0 544.4 20.22
 -4 7 0 583.4 17.91
 -4 -7 0 594.13 17.75
 -4 -7 -1 186.83 12.3
 4 -7 1 193.59 13.47
 -4 7 -1 193.38 11.45
 -4 -7 -2 1392.19 33.64
 -4 7 -2 1395.33 33.47
 4 -7 2 1371.95 35.93
 -4 -7 -3 129.66 10.68
 -4 7 -3 135.26 11.39
 4 -7 3 129.96 11.53
 -4 7 -3 129.33 10.03
 -4 -7 -4 156.41 12.79
 -4 -7 -4 156.34 12.02
 -4 7 -4 148.69 12.77
 4 -7 4 143.69 12.48
 -4 7 -4 140.97 11.52
 -4 -7 -5 41.17 6.32
 4 -7 5 37.59 6.82
 -4 7 -5 32.35 6.41
 -4 -7 -5 31.66 5.83
 -4 -7 -6 22.03 5.12
 4 -7 6 15.99 4.82
 -4 7 -6 24.99 6.24
 -4 -7 -6 26.73 6
 -4 -7 -7 133.37 12.3
 -4 -7 -7 130.2 12.99
 4 -7 7 115.27 12.22
 -4 7 -7 123.49 13.66
 -4 -7 -8 805.63 30.41
 -4 -7 -8 769.31 31.4
 -4 7 -8 878.86 36.54
 4 -7 8 764.86 31.18
 4 -7 8 802.77 30.91
 -4 -7 -9 87.71 5.46
 -4 -7 -9 87.87 5.43
 -4 -7 -9 90.36 5.53
 -4 -7 -9 87.46 10.93
 -4 -7 -9 90.6 10.59
 4 -7 9 88.55 10.73
 -4 -7 -9 93.12 5.44
 -4 -7 -9 90.8 5.3
 -4 -7 -9 86.7 5.31
 -4 7 -9 71.64 10.94
 -4 -7 -10 282.99 9.68
 -4 -7 -10 283.85 10
 -4 -7 -10 283.26 9.88
 -4 -7 -10 277.18 9.95
 -4 -7 -10 258.88 19.34
 4 -7 10 302.88 19.56
 -4 -7 -10 273.76 9.59
 -4 -7 -10 285.61 9.42
 -4 -7 -10 283.58 9.65
 -4 -7 -10 266.48 9.33
 -4 -7 -10 276.1 9.83
 -4 7 -10 266.87 21.43
 -4 7 -11 449.5 27.93
 -4 -7 -11 416.87 11.16
 -4 7 -11 396.71 11.62
 -4 -7 -11 416.37 11.68
 -4 -7 -11 393.7 11.45
 -4 -7 -11 431.89 12.75
 -4 -7 -11 430.82 12.51
 -4 -7 -11 402.85 24.16
 -4 -7 -11 406.87 12.12
 -4 7 -11 411.77 26.47
 -4 -7 -11 426.46 12.27
 -4 -7 -11 423.22 11.09
 -4 -7 -11 414.14 12.34
 -4 -7 -11 441.67 12.01
 -4 -7 -12 481.38 13.53
 -4 -7 -12 492.99 13.8
 -4 -7 -12 478.68 26.57
 -4 -7 -12 487.48 13.19
 -4 -7 -12 503.15 13.77
 -4 -7 -12 491.11 13.29
 -4 -7 -12 480.11 12.61
 -4 7 -12 486.67 12.73
 -4 -7 -12 479.15 12.69
 -4 -7 -12 495.83 12.22
 -4 -7 -13 129.8 7.22
 -4 -7 -13 126.91 6.65
 -4 -7 -13 129.14 7.01
 -4 -7 -13 128.98 6.9
 -4 7 -13 130.28 7.35
 -4 -7 -13 134.94 6.39
 -4 -7 -13 130.73 6.5
 4 -7 13 127.47 6.56
 -4 7 -13 133.37 6.69
 -4 -7 -13 130.02 6.65
 -4 -7 -14 223.85 8.55
 -4 -7 -14 223.84 9.12
 4 -7 14 218.15 8.37
 -4 -7 -14 239.45 8.51
 -4 -7 -14 232.47 8.26
 -4 7 -14 231.77 9.46
 -4 -7 -14 230.97 9.42
 -4 7 -14 235.52 8.51
 -4 -7 -14 218.81 8.34
 -4 -7 -15 4.72 2.13
 4 -7 15 2.24 1.25
 -4 -7 -15 2.5 1.02
 -4 -7 -15 2.92 1.22
 -4 7 -15 3.03 1.58
 -4 7 -15 2.85 1.13
 -4 -7 -15 1.53 1.32
 -4 -7 -15 1.46 1.49
 -4 -7 -15 4.49 1.8
 -4 -7 -16 34.2 3.58
 4 -7 16 31.29 3.05
 -4 7 -16 29.58 3.44
 -4 7 -16 28.54 2.98
 -4 -7 -16 24.61 2.67
 -4 -7 -16 32.77 3.05
 -4 -7 -17 1.94 1.48
 4 -7 17 2.55 1.3
 -4 7 -17 4.21 1.29
 -4 -7 -17 3.4 1.23
 -4 -7 -17 2.62 1.46
 -4 7 -17 4.41 2.11
 -4 -7 -18 152.71 6.03
 4 -7 18 157.56 5.4
 -4 -7 -18 159.29 5.21
 -4 7 -18 147.86 5.14
 -4 7 -18 160.1 6.13
 -4 -7 -18 160.83 5.41
 -4 7 -19 59.67 3.38
 -4 -7 -19 61.62 3.42
 -4 7 -20 191.7 4.76
 -4 -7 -20 191.41 4.85
 -4 -7 -20 183.81 4.98
 -4 7 -20 180.88 4.46
 -4 7 -20 176.86 4.59
 4 -8 -20 38.29 2.35
 4 -8 -19 168.11 5.55
 4 8 -19 159.54 4.7
 4 -8 -18 197.66 5.71
 4 -8 -18 182.08 5.45
 4 -8 -18 196.08 6.73
 4 -8 -17 78.63 4.76
 -4 -8 17 82.06 3.59
 4 -8 -17 77.98 4.25
 4 -8 -16 355.78 9.72
 4 -8 -16 371.48 10.67
 4 -8 -15 6.07 1.76
 4 -8 -15 5.01 1.85
 4 -8 -14 297.04 9.8
 4 -8 -14 297.36 10.13
 4 -8 -13 49.61 4.22
 4 -8 -13 43.74 4.1
 4 -8 -12 73.82 5.04
 4 -8 -12 69.06 5.02
 4 -8 -11 43.98 3.97
 -4 -8 11 41.63 8.74
 4 8 -11 42.46 8.38
 4 -8 -11 41.12 3.97
 4 -8 -11 49.59 8.44
 4 -8 -10 113.97 6.13
 -4 -8 10 122.05 13.97
 4 8 -10 107.93 12.77
 4 -8 -10 122.08 6.37
 4 -8 -10 119.86 13.06
 4 -8 -9 64.78 4.42
 -4 -8 9 60.4 4.35
 4 -8 -9 62.89 4.5
 4 -8 -9 57 9.03
 -4 -8 9 68.84 10.16
 4 8 -9 55.02 8.61
 4 -8 -8 133.33 12.93
 -4 -8 8 137.05 13.69
 4 8 -8 127.84 12.37
 4 -8 -7 22.43 5.5
 -4 -8 7 21.5 5.45
 4 8 -7 21.91 5.46
 4 -8 -7 24.95 4.67
 4 -8 -6 743.07 27.86
 4 -8 -6 784.16 25.18
 -4 -8 6 774.22 29.39
 4 8 -6 734.95 26.98
 -4 -8 5 28.06 4.76
 4 -8 -5 28.56 5.69
 -4 -8 5 25.24 5.35
 4 -8 -5 33.32 5.42
 4 8 -5 27.88 5
 -4 -8 4 2141.16 40.19
 4 -8 -4 2246.79 46.01
 4 -8 -4 2120.78 44.36
 4 -8 -4 2314.77 42.19
 -4 -8 4 2109.49 44.6
 4 8 -4 2230.48 41.5
 -4 -8 3 730.69 23.74
 4 -8 -3 704.94 25.32
 -4 -8 3 744.66 25.34
 -4 -8 2 338.75 16.39
 4 -8 -2 341.61 17.59
 4 -8 -2 327.62 16.72
 -4 -8 2 361.75 16.82
 -4 -8 1 90.91 8.59
 4 -8 -1 95.57 9.63
 4 -8 -1 78.2 7.96
 -4 -8 1 87.19 7.81
 -4 -8 0 118.35 9.93
 4 -8 0 115.71 10.52
 -4 -8 0 122.39 8.53
 4 -8 0 131.48 11.81
 4 -8 1 -0.27 2.66
 -4 8 -1 -2.45 2.05
 -4 -8 -1 1.51 2.56
 4 -8 2 7.94 4.02
 -4 8 -2 8.47 3.17
 -4 -8 -2 8.65 3.22
 -4 8 -3 163.45 12.86
 4 -8 3 155.39 13.3
 -4 -8 -3 158.71 12.35
 -4 8 -4 509.84 22.25
 4 -8 4 430.56 22.31
 -4 8 -4 469.33 23.26
 -4 -8 -4 454.57 21.18
 -4 8 -5 367.59 20.37
 -4 8 -5 331.87 20.81
 4 -8 5 293.08 18.96
 -4 -8 -5 300.99 18.87
 -4 -8 -5 335.73 18.7
 -4 8 -6 651.76 29.89
 4 -8 6 637.44 28.11
 -4 -8 -6 642.7 26.59
 -4 -8 -6 700.44 29.17
 -4 8 -7 501.72 27.1
 4 -8 7 430.64 23.67
 -4 -8 -7 477.81 23.63
 -4 -8 -7 492.5 25.16
 -4 -8 -8 112.31 6.07
 -4 -8 -8 120.77 12.7
 -4 -8 -8 107.41 11.62
 -4 -8 -8 112.17 6
 -4 -8 -8 109.11 5.7
 -4 -8 -8 114.19 5.93
 -4 -8 -8 120.08 6.34
 -4 -8 -8 111.12 5.93
 -4 -8 -8 118.64 5.99
 -4 -8 -8 113.12 6.21
 4 -8 8 101.2 11.93
 -4 8 -8 90.87 12.11
 -4 -8 -9 20.5 2.65
 -4 -8 -9 25.91 3.05
 -4 -8 -9 22.2 2.89
 -4 -8 -9 28.02 3.35
 -4 -8 -9 24.03 3.05
 -4 -8 -9 26.21 6.4
 -4 -8 -9 20.07 2.54
 -4 -8 -9 21.46 2.89
 -4 -8 -9 22.92 2.52
 -4 -8 -9 20.97 2.71
 -4 -8 -9 28.11 3.31
 -4 8 -9 20.82 6.46
 4 -8 9 20.44 5.96
 -4 -8 -10 113.73 6.53
 -4 -8 -10 111.07 6.43
 -4 -8 -10 119.03 13.24
 -4 -8 -10 119.23 6.53
 -4 -8 -10 117.05 6.48
 -4 8 -10 95.05 12.54
 -4 -8 -10 120.27 6.48
 -4 -8 -10 113.92 6.25
 -4 -8 -10 105.19 5.96
 -4 -8 -10 111.44 6.11
 -4 -8 -10 105.51 5.95
 4 -8 10 108.79 12.94
 -4 8 -10 97.98 12.83
 -4 -8 -11 2.8 1.28
 -4 -8 -11 4.23 1.82
 -4 8 -11 0.92 1.46
 -4 -8 -11 2.05 1.54
 -4 -8 -11 3 1.83
 -4 -8 -11 1.6 1.45
 -4 -8 -11 0.27 1.31
 -4 -8 -11 12.43 4.12
 -4 -8 -11 1.94 1.38
 -4 -8 -11 1.51 1.3
 -4 8 -11 6.76 4.35
 -4 8 -11 13.09 4.52
 4 -8 11 3.34 3.32
 -4 -8 -11 3.77 1.51
 -4 -8 -12 7.36 2.28
 -4 -8 -12 6.35 2.05
 -4 -8 -12 8.49 2.14
 -4 -8 -12 6.96 1.77
 -4 -8 -12 9.05 2.05
 -4 -8 -12 7.45 1.83
 -4 8 -12 5.41 1.96
 -4 -8 -12 5.92 1.97
 -4 -8 -12 6.31 1.64
 -4 -8 -13 40.19 4.15
 -4 -8 -13 38.38 3.84
 -4 -8 -13 33.9 3.75
 -4 -8 -13 37.89 3.7
 -4 8 -13 40.04 4.27
 -4 -8 -13 39.54 3.27
 4 -8 13 33.83 3.5
 -4 -8 -13 37.13 3.48
 -4 8 -13 34.68 3.6
 -4 -8 -13 37.1 3.69
 -4 -8 -14 105.83 6.22
 4 -8 14 105.82 5.8
 -4 -8 -14 109.76 5.74
 -4 -8 -14 116.61 5.44
 -4 8 -14 107.66 5.5
 -4 8 -14 108.99 6.54
 -4 -8 -14 107.8 5.88
 -4 8 -14 106.47 5.76
 -4 -8 -14 111.57 5.92
 -4 -8 -15 26.13 3.2
 4 -8 15 22.38 2.75
 -4 -8 -15 30.18 2.92
 -4 -8 -15 23.93 2.49
 -4 8 -15 28.14 3.49
 -4 8 -15 23.72 2.59
 -4 -8 -15 26.57 3.02
 -4 -8 -15 24.84 2.92
 -4 -8 -16 286.69 9.19
 4 -8 16 298.51 8.61
 -4 -8 -16 310.63 8.26
 -4 8 -16 311.77 9.76
 -4 8 -16 281.77 7.9
 -4 -8 -16 294.84 8.45
 -4 -8 -16 306 7.98
 -4 8 -17 41.79 3.65
 -4 8 -17 37.11 2.67
 4 -8 17 38.77 2.98
 -4 -8 -17 45.59 3.14
 -4 -8 -17 42.54 3.46
 -4 -8 -18 321.61 8.03
 -4 8 -18 329.17 8.21
 -4 -8 -18 305.78 8.23
 -4 -8 -19 94.51 3.8
 -4 8 -19 86.91 3.41
 -4 -8 -19 94.51 4.04
 -4 8 -19 93.55 3.83
 4 -9 -20 189.9 4.25
 4 9 -19 68.44 2.85
 4 -9 -19 65.39 3.19
 4 9 -18 6.38 1.43
 4 -9 -18 6.65 1.41
 4 -9 -18 5.82 1.25
 4 -9 -17 25.47 2.44
 4 -9 -17 24.79 2.62
 4 -9 -16 4.35 1.53
 4 -9 -16 2.77 1.53
 4 -9 -15 1.16 1.25
 4 -9 -15 2.14 1.45
 4 -9 -14 232.08 8.45
 4 -9 -14 231.02 8.71
 4 -9 -13 173.16 7.53
 4 -9 -13 179.78 7.76
 4 -9 -12 468.57 12.61
 4 -9 -12 466.42 12.47
 4 -9 -11 305.9 10.29
 4 -9 -11 309.49 10.13
 4 -9 -10 572.4 13.57
 4 9 -10 584.85 28.79
 -4 -9 10 628.8 31.51
 4 -9 -10 610.8 14.31
 4 -9 -10 639.31 30
 -4 -9 9 157.9 7.11
 4 -9 -9 155.24 6.89
 4 9 -9 134.87 13.43
 -4 -9 9 155.69 15.6
 4 -9 -9 151.14 7.12
 -4 -9 8 75.39 4.94
 4 -9 -8 60.13 4.25
 -4 -9 8 64.14 9.9
 4 9 -8 69.33 9.27
 4 -9 -8 68.2 4.75
 4 -9 -8 64.72 9.11
 -4 -9 7 30.46 3.23
 4 -9 -7 31.39 3.23
 4 -9 -7 28.85 6.41
 -4 -9 7 40.94 7.83
 -4 -9 6 312.08 15.94
 4 -9 -6 273.7 17.63
 -4 -9 6 294.37 18.93
 -4 -9 5 3.45 2.08
 4 -9 -5 -8.39 3.53
 -4 -9 5 -7.57 3.65
 4 -9 -5 -0.47 2.24
 -4 -9 4 335.94 16.62
 4 -9 -4 329.14 18.38
 4 -9 -4 311.33 17.81
 4 -9 -4 344.57 16.6
 -4 -9 4 348.76 18.99
 -4 -9 3 116.54 9.9
 4 -9 -3 137.96 12
 4 -9 -3 121.91 10.88
 -4 -9 3 111.23 10.51
 -4 -9 2 2266.2 44.12
 4 -9 -2 2396.63 48.69
 4 -9 -2 2250.38 45.25
 -4 -9 2 2422.46 45.15
 -4 -9 1 564.43 22.24
 4 -9 -1 508.24 22.65
 4 -9 -1 517.78 21.39
 4 -9 0 419.01 18.93
 4 -9 0 464.43 22.87
 -4 -9 0 468.91 20.42
 4 -9 0 423.66 20.9
 -4 -9 -1 495.96 21.54
 4 -9 1 528.49 24.36
 -4 -9 -2 359.81 18.7
 -4 9 -2 357.06 17.84
 4 -9 2 328.47 19.47
 -4 -9 -3 244.47 15.92
 -4 9 -3 251.26 16.2
 4 -9 3 239.75 16.98
 -4 -9 -4 1179.53 35.47
 -4 9 -4 1290.33 39.46
 4 -9 4 1232 39.19
 -4 -9 -5 11.79 4.04
 4 -9 5 9.26 3.73
 -4 9 -5 11.01 4.06
 -4 -9 -6 21.07 5.12
 -4 9 -6 11.46 4.29
 4 -9 6 16.74 5.5
 -4 9 -6 26.12 6.42
 -4 -9 -6 11.56 4.14
 4 -9 7 -0.93 2.99
 -4 9 -7 -1.57 2.97
 -4 -9 -7 2.29 3.23
 -4 -9 -7 0.79 1.26
 -4 -9 -7 1.13 2.78
 -4 9 -7 -0.81 4.79
 -4 -9 -7 -0.75 1.23
 -4 -9 -7 3.05 1.39
 -4 -9 -7 2.94 1.2
 -4 -9 -7 2.3 1
 -4 -9 -7 4.73 1.89
 -4 -9 -7 2.95 1.2
 -4 -9 -7 8.62 1.97
 -4 -9 -7 4.02 1.64
 -4 9 -8 743.88 34.07
 4 -9 8 734.23 32.89
 -4 -9 -8 751.85 32.71
 -4 -9 -8 786.81 15.96
 -4 -9 -8 768.24 31.33
 -4 9 -8 720.38 31.96
 -4 -9 -8 781.77 15.69
 -4 -9 -8 770.38 15.65
 -4 -9 -8 775.41 16.26
 -4 -9 -8 763.78 15.94
 -4 -9 -8 751.92 15.56
 -4 -9 -8 797.17 16.37
 -4 -9 -8 811.26 16.92
 -4 -9 -8 776.99 15.46
 -4 -9 -9 195.8 8.41
 -4 -9 -9 185.3 7.7
 -4 -9 -9 199.01 8.28
 -4 -9 -9 206.29 8.63
 -4 -9 -9 204.1 17.31
 -4 -9 -9 204.04 8.29
 -4 9 -9 202.24 17.63
 -4 -9 -9 197.81 7.99
 -4 -9 -9 203.02 7.84
 -4 -9 -9 207.4 8.46
 -4 -9 -9 191.57 7.81
 -4 -9 -9 191.15 8.3
 -4 9 -9 210.32 18.64
 4 -9 9 188.25 17.04
 -4 -9 -10 927.55 18.05
 -4 9 -10 911.76 18.2
 -4 -9 -10 907.6 17.27
 -4 -9 -10 914.08 17.74
 -4 -9 -10 925.09 18.47
 -4 -9 -10 898.12 36.64
 -4 -9 -10 888.72 17.41
 -4 9 -10 888.98 37.2
 -4 -9 -10 908.31 18.16
 -4 -9 -10 897.11 17.22
 -4 9 -10 929.66 39.31
 4 -9 10 890.71 37.39
 -4 -9 -10 946.38 16.28
 -4 -9 -10 933.97 17.86
 -4 -9 -11 96.75 6.09
 -4 -9 -11 93.89 5.92
 -4 -9 -11 94.97 5.74
 -4 -9 -11 91.43 5.68
 4 -9 11 95.41 5.64
 -4 -9 -11 87.99 5.53
 -4 -9 -11 99.38 5.91
 -4 -9 -11 97.49 5.78
 -4 9 -11 90.5 5.79
 -4 -9 -11 95.41 5.69
 -4 -9 -12 464.26 13.08
 -4 -9 -12 450.82 12.27
 -4 -9 -12 461.83 12.84
 -4 -9 -12 470.11 12.43
 4 -9 12 441.43 11.91
 -4 -9 -12 457.98 12.3
 -4 -9 -12 492.58 12.24
 -4 9 -12 470.19 12.69
 -4 -9 -12 464.33 12.15
 -4 -9 -12 484.93 12.42
 -4 -9 -13 187.67 8.27
 -4 -9 -13 195.36 7.95
 -4 -9 -13 191.69 8.26
 -4 -9 -13 182.84 7.63
 -4 9 -13 186.99 8.49
 -4 9 -13 192.7 7.09
 -4 -9 -13 207.89 7.72
 4 -9 13 188.66 7.69
 -4 -9 -13 189.84 7.71
 -4 -9 -13 206.57 7.47
 -4 9 -13 201.78 8.15
 -4 -9 -13 193.71 7.74
 -4 -9 -14 182.34 7.74
 4 -9 14 186.71 7.37
 -4 -9 -14 190.3 7.34
 -4 9 -14 186.7 6.69
 -4 9 -14 190.31 8.32
 -4 -9 -14 190.07 7.56
 -4 9 -14 189.59 7.55
 -4 -9 -14 184.83 7.32
 -4 -9 -15 18.84 2.61
 4 -9 15 22.83 2.63
 -4 -9 -15 27.31 2.83
 -4 9 -15 17.53 2.68
 -4 9 -15 21.5 2.23
 -4 -9 -15 24.19 2.83
 -4 -9 -15 19.39 2.59
 -4 -9 -16 11.64 2.08
 4 -9 16 11.74 1.84
 -4 -9 -16 11.39 1.64
 -4 -9 -16 14.71 2.45
 -4 9 -16 9.63 1.35
 -4 -9 -16 13.01 2.02
 -4 9 -16 13.98 2.6
 -4 -9 -17 1.16 1.03
 4 -9 17 1.13 1.01
 -4 -9 -17 1.82 1.47
 -4 -9 -17 1.63 1.08
 -4 9 -17 1.05 1.48
 -4 9 -18 38.44 2.77
 -4 -9 -18 31.28 2.36
 -4 -9 -18 30.58 2.57
 -4 9 -19 75.24 3.06
 -4 -9 -19 75.52 3.14
 -4 -9 -19 74.87 2.91
 4 -10 -19 61.43 2.67
 4 10 -19 59.6 2.28
 4 -10 -18 43.11 2.72
 4 10 -18 44.47 2.66
 4 -10 -18 44.22 2.32
 4 -10 -17 7.7 1.58
 4 -10 -17 5.9 1.36
 4 -10 -16 221.38 7.28
 4 -10 -16 233.48 6.99
 4 -10 -15 236.16 8.03
 4 -10 -15 244.5 7.81
 4 -10 -14 264.9 8.89
 4 -10 -14 257.23 8.54
 4 -10 -13 19.38 2.72
 4 -10 -13 26.57 3.08
 4 -10 -12 32.59 3.32
 4 -10 -12 37.08 3.57
 4 -10 -11 26.78 3.07
 4 -10 -11 26.74 3.29
 4 -10 -10 19.69 2.64
 4 -10 -10 14.49 2.48
 4 -10 -10 14.38 2.22
 -4 -10 9 248.86 9.07
 4 -10 -9 248.9 8.8
 -4 -10 9 270.94 20.62
 4 -10 -9 264.02 19.29
 4 -10 -9 260.05 9.41
 4 -10 -9 261.26 9.15
 4 -10 -8 153.14 13.93
 4 -10 -8 155.34 6.82
 -4 -10 8 164.24 7.41
 4 -10 -8 169.05 7.51
 -4 -10 8 171.45 16.18
 4 -10 -7 183.77 15.12
 4 -10 -7 181.7 7.09
 -4 -10 7 180.96 7.76
 4 -10 -7 190.63 7.82
 -4 -10 7 182.99 15.93
 4 -10 -6 396.77 21.85
 -4 -10 6 427.95 11.79
 4 -10 -6 403.97 11.08
 -4 -10 6 388.14 22.47
 4 -10 -5 233.57 16.23
 -4 -10 5 232.31 8.62
 4 -10 -5 224.86 8.08
 -4 -10 5 224.12 16.52
 4 -10 -4 1067.41 30.94
 -4 -10 4 1086.15 34.31
 -4 -10 4 1100.83 30.71
 4 -10 -4 1062.42 34.13
 -4 -10 3 129.21 11.37
 -4 -10 3 133.56 10.81
 4 -10 -3 137.13 12.24
 4 -10 -3 125 11.4
 -4 -10 2 5.85 2.92
 4 -10 -2 3.13 3.33
 -4 -10 2 7.67 2.82
 4 -10 -2 1.96 2.44
 4 -10 -1 38.5 6.16
 -4 -10 1 46.61 6.76
 4 -10 -1 46.09 7.27
 4 -10 0 60.9 7.45
 -4 -10 0 75.9 8.58
 4 -10 0 68.25 9.04
 4 -10 1 80.96 8.45
 4 -10 1 80.21 10.6
 -4 -10 -1 87.34 9.48
 4 -10 1 83.09 9.99
 -4 -10 -2 48.66 7.28
 4 -10 2 46.81 6.35
 4 -10 2 39.22 7.96
 -4 -10 -3 240.86 16.07
 4 -10 3 251.28 18.27
 -4 -10 -4 413.37 11.5
 -4 -10 -4 419.51 12.02
 -4 -10 -4 395.69 21.01
 -4 -10 -4 405.38 11.09
 -4 -10 -4 407.7 10.98
 -4 -10 -4 413.01 11.37
 -4 -10 -4 410.1 11.52
 -4 10 -4 422.94 22.52
 4 -10 4 399.91 23.51
 -4 -10 -4 396.33 11.08
 -4 -10 -5 36.11 3.5
 -4 -10 -5 38.53 7.07
 -4 -10 -5 38.16 3.35
 -4 -10 -5 37.4 3.48
 -4 -10 -5 36.27 3.41
 -4 -10 -5 35.44 3.11
 -4 -10 -5 40.26 3.78
 -4 -10 -5 38.17 3.7
 -4 -10 -5 35.39 3.45
 4 -10 5 27.43 6.24
 -4 10 -5 42.07 7.08
 -4 -10 -5 40.27 3.37
 -4 -10 -5 40 3.8
 -4 -10 -6 621.49 14.41
 -4 -10 -6 615.59 27.53
 -4 -10 -6 594.4 13.25
 -4 -10 -6 599.07 13.85
 -4 -10 -6 582.66 13.5
 -4 -10 -6 580.92 13.11
 -4 -10 -6 607.29 14.29
 -4 -10 -6 605.05 14.24
 -4 -10 -6 590.46 13.98
 -4 10 -6 607.31 29.05
 4 -10 6 568.85 28.58
 -4 -10 -6 602.41 13.12
 -4 -10 -6 594.81 14.31
 -4 -10 -7 104.1 6.13
 -4 -10 -7 104.7 5.75
 -4 -10 -7 108.76 11.79
 -4 -10 -7 102.78 5.76
 -4 -10 -7 93.99 5.64
 -4 -10 -7 99.77 5.52
 -4 -10 -7 99.43 5.86
 -4 -10 -7 100.56 5.94
 -4 -10 -7 104.85 5.95
 -4 10 -7 84.82 11.31
 4 -10 7 104.98 12.58
 -4 -10 -7 98.03 5.95
 -4 -10 -7 99.84 5.52
 -4 -10 -8 244.65 9.45
 -4 -10 -8 253.05 9.01
 -4 -10 -8 231.89 8.69
 -4 -10 -8 235.35 8.95
 -4 -10 -8 244.93 8.72
 -4 -10 -8 243.21 9.02
 -4 -10 -8 248.73 9.29
 -4 -10 -8 242.09 9.08
 -4 10 -8 234.54 19.15
 4 -10 8 242.3 19.34
 -4 -10 -8 236.12 9.23
 -4 -10 -8 240.05 8.68
 -4 -10 -9 47.87 4.03
 -4 -10 -9 52.64 4.18
 -4 -10 -9 51.15 4.36
 -4 -10 -9 55.44 4.3
 -4 -10 -9 55.8 4.67
 -4 -10 -9 56.29 4.75
 -4 -10 -9 54 4.42
 -4 -10 -9 52.27 4.1
 -4 -10 -9 57.49 4.54
 -4 -10 -9 52.62 4.53
 -4 -10 -9 52.83 4.25
 -4 -10 -10 258.17 9.23
 -4 -10 -10 255.35 9.5
 -4 -10 -10 245.67 8.87
 -4 -10 -10 268.67 10.1
 -4 -10 -10 260.16 9.76
 4 -10 10 243.99 8.79
 -4 -10 -10 257.5 9.38
 -4 -10 -10 268.39 8.83
 -4 -10 -10 261.04 9.53
 -4 10 -10 247.39 9.53
 -4 -10 -10 246.64 9.22
 -4 -10 -10 255.11 9.06
 -4 -10 -11 122.43 6.33
 -4 -10 -11 128.1 6.73
 -4 -10 -11 126.69 6.37
 -4 -10 -11 123.24 6.74
 4 -10 11 125.96 6.37
 -4 -10 -11 128.99 6.62
 -4 -10 -11 130.01 6.6
 -4 -10 -11 119.32 6.25
 -4 10 -11 130.2 6.89
 -4 -10 -11 129.89 6.59
 -4 -10 -12 1.64 1.62
 -4 -10 -12 -0.52 1.5
 -4 -10 -12 0.1 1.19
 -4 -10 -12 1.75 1.66
 -4 -10 -12 0.93 1.57
 4 -10 12 0.93 1.31
 -4 -10 -12 0.88 1.35
 -4 10 -12 2.73 1.76
 -4 -10 -12 0.58 1.14
 -4 -10 -12 1.31 1.69
 -4 -10 -12 0.57 1.14
 -4 -10 -13 14.99 2.13
 -4 -10 -13 14.58 2.75
 -4 -10 -13 13.42 2.67
 -4 -10 -13 12.24 2.29
 -4 -10 -13 10.82 2.14
 -4 -10 -13 12.92 2.12
 -4 10 -13 15.29 2.49
 -4 -10 -13 15.9 2.51
 -4 -10 -13 16.29 2.35
 4 -10 13 12.52 2.23
 -4 -10 -13 12.16 2.02
 -4 10 -13 10.13 2.47
 -4 -10 -14 281.71 8.74
 -4 -10 -14 275.3 9.04
 4 -10 14 284.17 8.69
 -4 -10 -14 281.19 8.62
 -4 -10 -14 292.03 8.8
 -4 10 -14 295.59 9.87
 -4 -10 -14 277.78 9.57
 -4 -10 -14 315.9 8.49
 -4 -10 -15 69.34 4
 4 -10 15 73.87 4.39
 -4 -10 -15 72.46 4.27
 -4 10 -15 68.72 4.66
 -4 -10 -15 69.24 4.36
 -4 -10 -15 76.16 4.9
 -4 -10 -16 220.12 6.2
 4 -10 16 230.31 6.77
 -4 -10 -16 220.11 6.57
 -4 10 -16 228.9 7.49
 -4 -10 -16 213.49 7.29
 -4 -10 -16 209.21 6.76
 -4 10 -17 115.36 4.76
 -4 -10 -17 106.65 4.65
 -4 -10 -17 99.12 4.24
 -4 10 -18 141.65 3.64
 -4 -10 -18 150.65 4.75
 -4 -10 -18 153.23 4.41
 4 -11 -18 30.73 1.73
 4 -11 -18 30.6 1.96
 4 11 -18 33.99 2.03
 4 -11 -17 20.66 1.87
 4 -11 -17 23.3 2.06
 4 -11 -16 0.9 1.04
 4 -11 -16 2.13 1.15
 -4 -11 15 0.44 0.72
 4 -11 -15 3.37 1.25
 4 -11 -14 244.61 6.74
 4 -11 -14 239.98 7.78
 4 -11 -14 235.91 7.82
 4 -11 -13 183 7.18
 4 -11 -13 182.76 7.21
 4 -11 -12 247.69 8.72
 4 -11 -12 235.72 8.36
 4 -11 -11 262.33 9.2
 4 -11 -11 256.27 8.85
 4 -11 -10 266.77 9.42
 4 -11 -10 258.13 8.84
 4 -11 -9 248.08 9.21
 4 -11 -9 255.49 8.74
 -4 -11 9 259.86 9.27
 4 -11 -8 234.96 8.88
 4 -11 -8 229.93 8.13
 -4 -11 8 230.68 8.82
 4 -11 -7 24.04 4.95
 4 -11 -7 39.04 3.67
 4 -11 -7 38.6 3.3
 -4 -11 7 36.74 3.74
 -4 -11 7 44.08 8.11
 4 -11 -7 36.86 6.29
 -4 -11 7 38.31 3.51
 4 -11 -6 174.33 14.49
 4 -11 -6 178.19 7.53
 -4 -11 6 178.19 7.79
 4 -11 -6 174.71 14.01
 -4 -11 6 170.41 15.12
 -4 -11 6 170.71 7.26
 4 -11 -5 -0.91 4.78
 4 -11 -5 4.6 1.51
 -4 -11 5 6.47 1.81
 -4 -11 5 -1.51 3.51
 -4 -11 5 2.85 1.22
 -4 -11 4 17.18 4.79
 -4 -11 4 15.31 2.13
 -4 -11 4 11.11 2.04
 4 -11 -4 14.79 2.45
 4 -11 -4 5.4 4
 -4 -11 4 14.45 2.2
 -4 -11 3 24.49 3.05
 4 -11 -3 20.82 4.7
 -4 -11 3 26.84 3.01
 -4 -11 3 24.54 2.64
 -4 -11 3 22.46 2.77
 4 -11 -3 25.96 6.13
 -4 -11 2 663.07 13.45
 -4 -11 2 654.4 13.63
 4 -11 -2 677.47 26
 -4 -11 2 703.67 25.55
 -4 -11 2 688.43 14.96
 -4 -11 2 707.22 14.82
 4 -11 -2 709.81 28.68
 -4 -11 2 671.89 14.73
 -4 -11 1 233.08 8.12
 -4 -11 1 228.95 8.23
 4 -11 -1 235.68 15.09
 -4 -11 1 221.28 14.71
 -4 -11 1 235.15 8.67
 -4 -11 1 240.95 8.08
 -4 -11 1 235.7 8.51
 -4 -11 1 233.22 8.73
 4 -11 -1 227.53 16.38
 -4 -11 1 225.69 7.8
 -4 -11 0 486.87 11.61
 -4 -11 0 510.69 13.02
 -4 -11 0 513.05 12.28
 -4 -11 0 518.63 22.73
 -4 -11 0 516.7 12.79
 -4 -11 0 486.17 11.46
 4 -11 0 482.83 23.8
 -4 -11 0 520.5 12.23
 -4 -11 0 514.72 12.44
 -4 -11 -1 428.39 11.12
 -4 -11 -1 445.69 12.24
 -4 -11 -1 473.32 11.87
 -4 -11 -1 432.61 21.18
 -4 -11 -1 462 12
 -4 -11 -1 427.79 10.72
 4 -11 1 408.09 22.46
 -4 -11 -1 459.08 11.65
 -4 -11 -1 432.95 11.65
 -4 -11 -2 634.87 13.87
 -4 -11 -2 635.06 14.75
 -4 -11 -2 643.53 14.45
 -4 -11 -2 664.24 14.28
 -4 -11 -2 655.04 14.45
 -4 -11 -2 673.45 14.15
 -4 -11 -2 629.63 26.04
 -4 -11 -2 631.87 14.04
 -4 -11 -2 652.42 13.29
 4 -11 2 613.03 27.65
 4 -11 2 672.84 30.69
 -4 -11 -3 466.42 12.24
 -4 -11 -3 451.12 12.32
 -4 -11 -3 468.42 11.94
 -4 -11 -3 427.87 22.02
 -4 -11 -3 461.27 12.07
 -4 -11 -3 436.62 10.98
 -4 -11 -3 469.8 12.4
 -4 -11 -3 464.72 12.82
 4 -11 3 433.43 24.77
 -4 -11 -3 437.84 11.83
 -4 -11 -3 446.32 10.65
 -4 -11 -4 494.34 12.8
 -4 -11 -4 472.4 12.7
 -4 -11 -4 496.89 12.55
 -4 -11 -4 494.9 23.97
 -4 -11 -4 485.17 11.21
 -4 -11 -4 473.51 12.29
 -4 -11 -4 474.08 11.55
 -4 -11 -4 475.38 12.55
 -4 -11 -4 472.23 13.08
 -4 -11 -4 458.55 12.41
 -4 -11 -4 480.81 11.25
 4 -11 4 485.48 26.38
 -4 -11 -5 636.08 14.66
 -4 -11 -5 631.11 14.66
 -4 -11 -5 628.19 27.62
 -4 -11 -5 648.97 13.34
 -4 -11 -5 607.79 13.98
 -4 -11 -5 614.91 13.99
 -4 -11 -5 626.37 13.48
 -4 -11 -5 631.19 14.48
 -4 -11 -5 627.89 14.55
 -4 -11 -5 627.99 14.57
 -4 -11 -5 610.07 12.98
 4 -11 5 656.64 31.12
 -4 -11 -6 205.34 8.37
 -4 -11 -6 216.95 8.74
 -4 -11 -6 212.2 7.83
 -4 -11 -6 205.21 16.23
 -4 -11 -6 215.39 8.33
 -4 -11 -6 207.02 8.25
 -4 -11 -6 210.17 7.97
 -4 -11 -6 204.39 8.46
 -4 -11 -6 224.85 8.74
 -4 -11 -6 208.75 8.59
 -4 -11 -6 215.72 7.83
 4 -11 6 204.37 17.64
 -4 -11 -7 13.51 2.46
 -4 -11 -7 12.02 2.33
 -4 -11 -7 14.21 2.25
 -4 -11 -7 12.94 2.21
 -4 -11 -7 12.96 2.27
 4 -11 7 10.91 1.99
 -4 -11 -7 12.02 2.45
 -4 -11 -7 11.59 2.36
 -4 -11 -7 11.41 2.16
 -4 -11 -7 11.73 2.31
 -4 -11 -7 12.09 1.95
 -4 -11 -8 445.23 12.64
 -4 -11 -8 440.28 12.48
 -4 -11 -8 458.6 12.37
 -4 -11 -8 443.62 11.77
 -4 -11 -8 436.44 11.5
 -4 -11 -8 450.6 11.65
 4 -11 8 437 11.32
 -4 -11 -8 440.47 12.33
 -4 -11 -8 443.87 11.99
 -4 -11 -8 460.4 12.64
 -4 -11 -8 443.78 12.44
 -4 -11 -8 442.52 11.45
 -4 -11 -9 881.56 17.95
 -4 -11 -9 873.41 17.44
 -4 -11 -9 867.8 16.2
 -4 -11 -9 870.74 17.08
 -4 -11 -9 893.32 16.34
 -4 -11 -9 869.43 16.37
 4 -11 9 857.21 15.9
 -4 -11 -9 873.37 17.25
 -4 -11 -9 889.63 16.49
 -4 -11 -9 874.96 17.29
 -4 -11 -9 862.88 16.1
 -4 11 -9 869.07 17.74
 -4 -11 -9 860.66 17.24
 -4 -11 -10 439.78 12.28
 -4 -11 -10 451.84 12.94
 -4 -11 -10 450.62 12.26
 -4 -11 -10 442.76 11.41
 -4 -11 -10 426.1 11.48
 4 -11 10 445.83 11.53
 -4 -11 -10 430.09 12.05
 -4 -11 -10 470.19 11.44
 -4 -11 -10 448.76 12.2
 -4 -11 -10 434.09 11.38
 -4 -11 -10 448.77 12.13
 -4 11 -10 453.39 12.71
 -4 -11 -11 255.58 9.57
 -4 -11 -11 256.86 9.27
 -4 -11 -11 243.76 8.96
 -4 -11 -11 253.19 8.46
 -4 -11 -11 249.52 8.64
 4 -11 11 260.41 8.68
 -4 -11 -11 254.81 9.03
 -4 -11 -11 258.42 7.95
 -4 -11 -11 271.14 9.27
 -4 -11 -11 266.46 9.02
 -4 11 -11 261.71 9.45
 -4 -11 -11 262.26 8.71
 -4 -11 -12 302.82 10.16
 -4 -11 -12 293.25 9.64
 -4 -11 -12 312.68 9.42
 -4 -11 -12 291.07 9.53
 -4 -11 -12 287.41 8.69
 -4 -11 -12 306.27 9.25
 -4 11 -12 312.09 9.98
 -4 -11 -12 299.57 9.07
 4 -11 12 296.19 9.09
 -4 -11 -12 284.16 9.26
 -4 -11 -12 323.04 9.64
 -4 -11 -13 412.71 10.42
 -4 -11 -13 412.37 10.81
 4 -11 13 414.06 10.29
 -4 -11 -13 421.8 10.67
 -4 -11 -13 428.75 9.99
 -4 11 -13 419.89 10.97
 -4 -11 -13 423.47 10.34
 -4 11 -13 422.72 11.75
 -4 -11 -13 404.55 11.37
 -4 -11 -13 428.21 10.39
 -4 -11 -14 236.71 7.49
 -4 -11 -14 211.47 7.36
 -4 -11 -14 243.71 7.67
 4 -11 14 238.64 7.48
 -4 -11 -14 238.11 7.41
 -4 11 -14 233.19 8.37
 -4 -11 -14 225.38 8.05
 -4 -11 -14 247.88 7.19
 -4 -11 -15 174.9 5.85
 4 -11 15 176.96 6.02
 -4 -11 -15 173.52 5.96
 -4 11 -15 185.7 6.82
 -4 -11 -15 166.5 6.02
 -4 -11 -15 172.07 6.59
 -4 11 -16 4.76 1.49
 -4 -11 -16 0.74 1.47
 -4 -11 -16 4.32 1.21
 -4 -11 -16 4.93 1.11
 -4 11 -17 10.61 1.54
 -4 -11 -17 8.66 1.4
 -4 11 -18 23.33 1.65
 -4 -11 -18 21.74 1.6
 4 12 -17 32.97 2.15
 4 -12 -17 33.7 1.97
 4 -12 -17 32.41 1.99
 4 -12 -16 268.19 6.34
 4 -12 -16 254.94 6.25
 4 -12 -15 306.2 7.52
 -4 -12 15 292.33 6.47
 4 -12 -15 289.93 7.41
 -4 -12 14 120.03 4.79
 4 -12 -14 112.43 4.98
 4 -12 -14 117.35 5.15
 4 -12 -14 120.62 4.47
 4 -12 -13 85.4 4.62
 4 -12 -12 -0.81 1.16
 4 -12 -11 3.14 1.24
 4 -12 -11 3.64 1.64
 4 -12 -10 1.23 0.98
 4 -12 -10 5.47 1.73
 4 -12 -9 51.39 3.81
 -4 -12 9 51.89 4.16
 4 -12 -9 56.4 4.46
 4 -12 -8 205.6 7.52
 -4 -12 8 223.95 8.64
 -4 -12 8 227.13 7.97
 4 -12 -8 210.38 8.35
 -4 -12 7 591.16 13.13
 4 -12 -7 629.11 12.89
 -4 -12 7 598.43 14.17
 4 -12 -7 592.05 13.8
 -4 -12 6 418.42 11.35
 4 -12 -6 421.91 11.57
 -4 -12 6 427.2 12.04
 -4 -12 5 419.47 11.88
 -4 -12 5 388.16 11.53
 -4 -12 5 402.59 11.3
 -4 -12 4 245.07 9.03
 -4 -12 4 250.66 9.27
 -4 -12 4 236.08 7.89
 -4 -12 4 230.81 8.71
 4 -12 -3 43.24 7.11
 -4 -12 3 46.72 4.17
 -4 -12 3 46.54 3.99
 -4 -12 3 46.76 3.72
 -4 -12 3 47.19 4.08
 4 -12 -2 5.83 3.59
 -4 -12 2 4.73 1.5
 -4 -12 2 4.33 1.41
 -4 -12 2 4 1.45
 -4 -12 2 4.83 1.58
 4 -12 -2 6.63 1.58
 -4 -12 2 4.83 1.37
 4 -12 -1 1.8 2.99
 -4 -12 1 4.6 1.63
 -4 -12 1 7.51 1.68
 -4 -12 1 6.41 1.62
 4 -12 -1 4.91 1.23
 -4 -12 1 6.28 1.56
 -4 -12 1 6.82 1.65
 -4 -12 1 5.9 1.71
 -4 -12 1 6.85 1.58
 -4 -12 0 16.45 2.26
 4 -12 0 16.16 2.22
 -4 -12 0 14.56 2.67
 -4 -12 0 14.79 2.26
 -4 -12 0 15.14 3.49
 -4 -12 0 16.4 2.5
 -4 -12 0 10.98 1.92
 4 -12 0 13.49 4.35
 -4 -12 0 14.67 2.33
 -4 -12 0 13.17 2.26
 -4 -12 -1 127.62 6.19
 -4 -12 -1 131.09 6.89
 -4 -12 -1 135.42 6.32
 -4 -12 -1 126.17 6.47
 -4 -12 -1 129.28 6.07
 -4 -12 -1 154.45 12.9
 -4 -12 -1 136.98 6.51
 -4 -12 -1 125.29 6.45
 4 -12 1 138.78 13.26
 -4 -12 -2 142.21 6.66
 -4 -12 -2 151.4 7.42
 -4 -12 -2 147.08 12.9
 -4 -12 -2 141.63 6.9
 -4 -12 -2 145.01 6.39
 4 -12 2 151.99 14.35
 -4 -12 -2 146.79 6.87
 -4 -12 -2 145.04 6.91
 -4 -12 -3 469.75 12.22
 -4 -12 -3 472.44 13.16
 -4 -12 -3 461.44 12.62
 -4 -12 -3 466.96 12.35
 -4 -12 -3 480.31 12.6
 -4 -12 -3 479.72 12.4
 -4 -12 -3 501.73 23.91
 -4 -12 -3 471.97 12.44
 -4 -12 -3 461.68 11.38
 4 -12 3 469.7 24.9
 4 -12 3 509.51 27.45
 -4 -12 -4 240.12 8.95
 -4 -12 -4 237.06 9.01
 -4 -12 -4 241.55 8.98
 -4 -12 -4 245.68 17
 -4 -12 -4 239.29 8.85
 -4 -12 -4 238.13 8.25
 -4 -12 -4 239.37 9.12
 -4 -12 -4 233.25 9.33
 4 -12 4 261.45 20.03
 -4 -12 -4 242.41 7.85
 -4 -12 -4 236.33 8.77
 -4 -12 -5 237.8 16.93
 -4 -12 -5 241.93 7.9
 -4 -12 -5 226.08 8.58
 -4 -12 -5 227.22 8.07
 -4 -12 -5 234.68 8.94
 -4 -12 -5 226.87 8.88
 -4 -12 -5 238.88 9.05
 -4 -12 -5 235.16 8.92
 -4 -12 -5 226.77 8.82
 -4 -12 -5 233.37 7.78
 -4 -12 -6 692.28 13.59
 -4 -12 -6 655.31 14.35
 -4 -12 -6 662.19 13.73
 -4 -12 -6 696.09 15.39
 4 -12 6 687.25 13.31
 -4 -12 -6 681.62 15.34
 -4 -12 -6 675.22 15.06
 -4 -12 -6 660.88 15.08
 -4 -12 -6 648.01 14.78
 -4 -12 -6 658.41 13.31
 -4 -12 -7 269.01 8.69
 -4 -12 -7 279.37 9.31
 -4 -12 -7 282.49 8.97
 -4 -12 -7 277.39 9.82
 4 -12 7 277.43 8.61
 -4 -12 -7 264.72 9.62
 -4 -12 -7 275.9 9.55
 -4 -12 -7 280 9.84
 -4 -12 -7 263.67 9.59
 -4 -12 -7 275.09 8.75
 -4 -12 -8 105.46 5.5
 -4 -12 -8 102.87 5.81
 -4 -12 -8 98.6 5.47
 -4 -12 -8 108.41 5.6
 -4 -12 -8 104.64 6.11
 -4 -12 -8 95.27 5.84
 4 -12 8 108.42 5.47
 -4 -12 -8 101.78 5.94
 -4 -12 -8 104.22 5.97
 -4 -12 -8 100.8 5.73
 -4 -12 -8 103.23 6.03
 -4 12 -8 106.79 6.45
 -4 -12 -8 96.17 5.27
 -4 -12 -9 11.85 2.19
 -4 -12 -9 7.71 2.07
 -4 -12 -9 9.91 1.87
 -4 -12 -9 8.79 2
 -4 -12 -9 10.26 2.27
 4 -12 9 7.23 1.6
 -4 -12 -9 6.35 1.77
 -4 -12 -9 9.56 1.85
 -4 -12 -9 7.06 1.96
 -4 -12 -9 9.33 1.89
 -4 12 -9 11.73 2.51
 -4 -12 -9 5.58 1.79
 -4 -12 -10 20.39 2.63
 -4 -12 -10 16 2.41
 -4 -12 -10 16.87 2.25
 -4 -12 -10 16.21 2.66
 -4 -12 -10 16.88 2.54
 4 -12 10 18.05 2.35
 -4 -12 -10 17.31 2.56
 -4 -12 -10 16.88 2.28
 -4 -12 -10 17.24 2.55
 -4 -12 -10 16.7 2.55
 -4 12 -10 19.28 3.01
 -4 -12 -10 15.94 2.29
 -4 -12 -11 1.87 1.51
 -4 -12 -11 1.17 1.17
 -4 -12 -11 -0.2 1.08
 -4 -12 -11 0.24 1.33
 -4 -12 -11 1.85 1.5
 4 -12 11 1.79 1.2
 -4 -12 -11 1.66 1.37
 4 -12 11 -0.75 0.76
 -4 -12 -11 -0.09 0.96
 -4 -12 -11 -1.53 1.47
 -4 -12 -11 0.56 1.27
 -4 12 -11 1.29 1.52
 -4 -12 -11 -0.12 1.25
 -4 -12 -12 6.44 1.77
 -4 -12 -12 5.42 1.66
 -4 -12 -12 11.44 1.93
 -4 -12 -12 5.78 1.85
 -4 -12 -12 6.67 1.82
 -4 -12 -12 3.3 1.39
 4 -12 12 6.34 1.53
 -4 -12 -12 6.47 1.53
 -4 -12 -12 6.67 1.75
 -4 12 -12 6.72 1.88
 -4 -12 -12 6.14 1.58
 -4 -12 -13 3.85 1.47
 -4 -12 -13 4.09 1.52
 4 -12 13 2.3 1.29
 -4 -12 -13 3.89 1.28
 -4 -12 -13 2.62 1.29
 -4 -12 -13 3.5 1.53
 -4 12 -13 2.37 1.77
 -4 -12 -13 7.09 1.64
 -4 -12 -13 4.38 1.62
 -4 12 -13 3.45 1.65
 -4 -12 -14 7.72 1.53
 4 -12 14 8.69 1.7
 -4 -12 -14 10.12 1.85
 -4 -12 -14 6.97 1.61
 -4 -12 -14 11.32 2.03
 -4 12 -14 7.13 1.82
 -4 -12 -14 7.17 1.41
 -4 -12 -15 118.28 4.9
 -4 12 -15 118.29 4.92
 -4 -12 -15 118.25 4.36
 -4 -12 -16 193.87 5.63
 -4 12 -16 208.8 5.71
 -4 -12 -17 179.31 4.39
 -4 12 -17 181.12 4.37
 4 -13 -16 22.72 1.72
 4 -13 -16 21.84 1.58
 4 -13 -15 44.49 2.65
 -4 -13 15 44.66 2.23
 4 -13 -15 50.23 2.7
 -4 -13 14 59.09 3.05
 4 -13 -14 62.59 2.97
 4 -13 -14 61.36 3.49
 4 -13 -14 56.2 3.16
 -4 -13 13 415.61 8.98
 4 -13 -13 424.2 8.63
 4 -13 -13 422.45 9.43
 4 -13 -13 417.21 9.04
 -4 -13 12 101.27 4.9
 4 -13 -12 102.86 4.98
 4 -13 -12 101.81 4.77
 -4 -13 11 97.52 5.1
 4 -13 -11 95.5 4.78
 4 -13 -10 104.63 5.11
 4 -13 -9 55.96 3.83
 -4 -13 8 490.6 12.43
 4 -13 -8 485.32 11.01
 -4 -13 8 474.53 12.28
 -4 -13 8 484.43 11.42
 -4 -13 7 16.99 2.62
 -4 -13 7 16.37 2.52
 -4 -13 7 18.53 2.51
 -4 -13 6 50.48 4.24
 -4 -13 6 44.14 4.04
 -4 -13 6 46.36 3.91
 -4 -13 5 13.52 2.39
 -4 -13 5 15.93 2.49
 -4 -13 5 13.07 2.51
 -4 -13 4 89.73 5.64
 -4 -13 4 83.42 5.31
 -4 -13 4 77.18 4.76
 -4 -13 4 74.35 5.02
 -4 -13 4 85.49 4.75
 -4 -13 3 66.83 4.99
 -4 -13 3 70.59 4.89
 -4 -13 3 69.41 4.5
 -4 -13 3 71.5 5.01
 -4 -13 3 71.39 4.47
 -4 -13 2 14.73 2.59
 -4 -13 2 15.65 2.37
 -4 -13 2 12.82 2.3
 4 -13 -2 19.69 2.44
 -4 -13 2 17.41 2.73
 -4 -13 2 17.3 2.32
 -4 -13 1 110.26 6.28
 -4 -13 1 111.17 5.61
 -4 -13 1 111.24 5.91
 -4 -13 1 112.84 6.44
 4 -13 -1 111.37 5.56
 -4 -13 1 107.13 5.33
 -4 -13 1 111.37 5.8
 -4 -13 0 459.03 12.47
 -4 -13 0 466.54 11.36
 -4 -13 0 483.26 11.99
 -4 -13 0 474.99 13.13
 4 -13 0 474.88 11.63
 -4 -13 0 449.93 11.19
 -4 -13 0 463.47 11.97
 -4 -13 0 472.82 11.79
 -4 -13 -1 430.68 12.03
 -4 -13 -1 396.73 10.61
 -4 -13 -1 440.23 11.26
 -4 -13 -1 420.67 12.42
 4 -13 1 434.18 11.22
 -4 -13 -1 407.98 10.88
 -4 -13 -1 411.15 11.19
 -4 -13 -1 405.99 11.43
 -4 -13 -2 422.04 11.78
 -4 -13 -2 414.25 12.35
 -4 -13 -2 413.4 10.69
 -4 -13 -2 412.1 11.24
 -4 -13 -2 418.31 11.44
 -4 -13 -2 407.87 11.66
 -4 -13 -3 175.09 7.56
 -4 -13 -3 171.68 6.95
 -4 -13 -3 172.37 8.05
 -4 -13 -3 159.8 7.44
 -4 -13 -3 169.25 7.36
 -4 -13 -3 174.55 7.47
 -4 -13 -4 50.52 3.81
 -4 -13 -4 50.31 4.12
 -4 -13 -4 50.76 4.27
 -4 -13 -4 54.82 4.37
 -4 -13 -4 51.33 4.35
 -4 -13 -4 48.23 4.01
 -4 -13 -5 6.68 1.79
 -4 -13 -5 8.21 1.69
 -4 -13 -5 5.87 1.69
 -4 -13 -5 8.35 2.11
 -4 -13 -5 4.39 1.67
 -4 -13 -5 5.44 1.72
 -4 -13 -5 6.45 1.93
 -4 -13 -5 6.84 1.43
 -4 -13 -6 18.37 2.72
 -4 -13 -6 17.31 2.62
 -4 -13 -6 16.36 2.23
 -4 -13 -6 20.29 2.28
 -4 -13 -6 18.63 2.94
 -4 -13 -6 16.53 2.58
 -4 -13 -6 16.62 2.7
 -4 -13 -6 16.26 2.6
 -4 -13 -6 17.88 2.22
 -4 -13 -7 180.68 7.76
 -4 -13 -7 176.45 7.16
 -4 -13 -7 177.52 6.82
 -4 -13 -7 181.06 6.75
 4 -13 7 195.5 6.75
 -4 -13 -7 180.57 7.81
 -4 -13 -7 176.52 7.51
 -4 -13 -7 174.29 7.55
 -4 -13 -7 172.44 6.55
 -4 -13 -7 178.99 7.71
 -4 13 -7 171.93 7.92
 -4 -13 -8 184.41 7.78
 -4 -13 -8 186.64 7.72
 -4 -13 -8 181.42 7.03
 -4 -13 -8 190.78 6.92
 -4 13 -8 183.82 8.02
 -4 -13 -8 189.61 7.76
 -4 -13 -8 185.78 6.8
 4 -13 8 193.97 6.8
 -4 -13 -8 184.81 7.77
 -4 -13 -8 176.89 7.31
 -4 -13 -8 188.95 7.7
 -4 -13 -8 180.34 6.77
 -4 -13 -9 108.17 5.25
 -4 -13 -9 109.42 5.06
 -4 -13 -9 99.42 5.55
 -4 -13 -9 102.08 5.01
 -4 13 -9 99.12 5.85
 4 -13 9 111.08 5.18
 -4 -13 -9 105.19 5.76
 -4 -13 -9 107.98 5.96
 -4 -13 -9 104 5.66
 -4 -13 -9 109.67 5.47
 -4 -13 -9 105.08 5.71
 -4 -13 -10 151.13 6.09
 -4 -13 -10 161.82 5.91
 -4 -13 -10 157.37 6.13
 -4 -13 -10 159.83 6.75
 -4 -13 -10 150.73 6.62
 4 -13 10 143.81 5.57
 4 -13 10 152.55 5.99
 -4 -13 -10 154.04 6.92
 -4 -13 -10 152.7 6.57
 -4 -13 -10 155.7 6.64
 -4 13 -10 155.81 7
 -4 -13 -10 151.08 5.94
 -4 -13 -11 67.19 4.25
 -4 -13 -11 67.13 3.82
 -4 13 -11 70.66 4.64
 -4 -13 -11 72.38 4.5
 4 -13 11 68.67 3.54
 4 -13 11 67.36 3.98
 -4 -13 -11 71.77 4.13
 -4 -13 -11 70.24 4.57
 -4 -13 -11 65.08 4.3
 -4 -13 -11 69.9 3.79
 -4 -13 -11 74.64 4.49
 -4 -13 -12 35.19 2.87
 -4 13 -12 32.84 3.27
 -4 -13 -12 40.13 3.02
 -4 -13 -12 41.24 3.12
 -4 -13 -12 44.28 3.52
 4 -13 12 39.16 2.96
 -4 -13 -12 38 3.14
 -4 13 -12 37.46 3.42
 -4 -13 -12 45.15 3.57
 -4 -13 -12 36.69 3.11
 -4 -13 -13 184.48 6.1
 -4 -13 -13 175.87 5.78
 -4 13 -13 188.51 6.76
 -4 -13 -13 179.91 6.47
 -4 -13 -14 71.4 3.48
 -4 13 -14 70.91 3.82
 -4 -13 -14 71.39 3.85
 -4 -13 -14 73.53 3.26
 -4 -13 -15 115.48 4.27
 -4 13 -15 113.78 4.26
 4 -13 15 115.26 3.78
 -4 13 -16 6.62 1.01
 4 -14 -15 253.72 5.29
 -4 -14 15 248.36 4.8
 -4 -14 14 84.12 3.12
 4 -14 -14 84.73 3.54
 4 -14 -14 89.02 2.97
 4 -14 -14 87.55 3.25
 -4 -14 13 146.22 4.84
 4 -14 -13 154.82 5.14
 4 -14 -13 149.32 4.61
 4 -14 -13 151.5 4.71
 -4 -14 12 35.38 2.72
 4 -14 -12 37.69 2.82
 4 -14 -12 37.77 2.72
 4 -14 -12 34.39 2.47
 -4 -14 11 24.06 2.52
 4 -14 -11 20.87 2.06
 4 -14 -11 22.23 2.38
 -4 -14 10 92.94 4.94
 4 -14 -10 93.87 4.73
 4 -14 -10 98.44 4.47
 -4 -14 9 111.05 5.59
 4 -14 -9 104.38 5.09
 -4 -14 9 115.48 5.01
 4 -14 -9 112.99 4.86
 -4 -14 8 103.57 5.63
 4 -14 -8 97.34 5.01
 -4 -14 8 101.28 5.03
 -4 -14 7 290.53 9.49
 -4 -14 7 299.03 9.53
 4 -14 -7 296.28 8.62
 -4 -14 7 291.38 8.86
 -4 -14 6 330.5 10.23
 -4 -14 6 334.54 10.17
 -4 -14 6 321.02 9.17
 4 -14 -6 310.38 8.78
 -4 -14 6 314.73 9.56
 -4 -14 5 414.87 11.65
 -4 -14 5 438.41 11.67
 -4 -14 5 399.95 10.36
 4 -14 -5 418.42 9.99
 -4 -14 5 399.46 11.05
 -4 -14 4 8.31 2.09
 -4 -14 4 9.35 2.1
 -4 -14 4 7.14 1.76
 -4 -14 4 5.83 1.34
 4 -14 -4 7.11 1.38
 -4 -14 4 3.43 1.46
 -4 -14 3 388.9 11.43
 -4 -14 3 396.58 11.06
 -4 -14 3 373.86 9.92
 -4 -14 3 380.58 9.94
 -4 -14 3 383.83 11.18
 -4 -14 2 49.77 4.27
 -4 -14 2 44.04 3.48
 -4 -14 2 47.85 3.91
 -4 -14 2 42.88 3.57
 -4 -14 2 46.86 4.13
 4 -14 -2 48.12 3.56
 -4 -14 1 36.86 3.76
 -4 -14 1 37.26 3.24
 -4 -14 1 32.4 3.18
 -4 -14 1 36.34 3.77
 4 -14 -1 33.68 3.1
 -4 -14 1 35.46 3.32
 -4 -14 1 37.25 3.11
 -4 -14 0 118.4 6.33
 -4 -14 0 121.16 5.66
 -4 -14 0 119.04 5.87
 -4 -14 0 123.8 6.76
 4 -14 0 117.96 5.81
 -4 -14 0 107.85 5.79
 -4 -14 0 115.46 5.6
 -4 -14 -1 37.5 3.74
 -4 -14 -1 32.91 2.96
 -4 -14 -1 35.43 3.24
 -4 -14 -1 37.26 3.9
 4 -14 1 31.27 3.17
 -4 -14 -1 32.25 3.28
 -4 -14 -1 37.34 3.54
 -4 -14 -1 33.79 3.26
 -4 -14 -2 49.59 4.12
 -4 -14 -2 50.7 4.45
 4 -14 2 49.4 3.88
 -4 -14 -2 47.71 3.62
 -4 -14 -2 48.46 3.94
 -4 -14 -2 53.93 4.24
 -4 -14 -2 47.99 3.88
 -4 -14 -3 167.65 7.25
 4 -14 3 162.02 6.97
 -4 -14 -3 167.73 7.84
 -4 -14 -3 182.76 6.83
 -4 -14 -3 163.21 7.15
 -4 -14 -3 176.28 7.47
 -4 -14 -3 178.75 7.33
 -4 -14 -4 71.94 4.77
 4 -14 4 67.82 4.55
 -4 -14 -4 70.83 4.82
 -4 -14 -4 72.85 4.78
 -4 -14 -4 76.49 4.38
 -4 -14 -4 72.77 4.82
 -4 -14 -5 420.23 10.1
 -4 -14 -5 416.95 11.23
 -4 -14 -5 417.33 11.37
 -4 -14 -5 425.24 11.43
 -4 -14 -5 409.34 10.95
 -4 -14 -6 198.36 7.48
 -4 -14 -6 213.81 7.06
 -4 -14 -6 216.44 8.16
 -4 -14 -6 215.28 8.06
 -4 14 -6 209.81 8.38
 -4 -14 -6 206.74 7.93
 -4 -14 -6 219.84 6.72
 -4 -14 -6 223.31 6.86
 -4 -14 -6 216.92 8.35
 -4 -14 -7 385.26 9.13
 -4 -14 -7 379.84 10.81
 -4 -14 -7 359.87 9.65
 -4 -14 -7 371.39 10.33
 -4 -14 -7 373.28 10.52
 -4 -14 -7 362 10.32
 -4 14 -7 354.91 10.65
 -4 -14 -7 366.02 10.4
 -4 -14 -7 372.05 8.8
 -4 -14 -8 148.82 5.53
 -4 -14 -8 141.1 6.39
 -4 14 -8 149.04 6.84
 -4 -14 -8 160.28 5.88
 -4 -14 -8 157.28 6.88
 -4 -14 -8 153.37 6.55
 -4 -14 -8 156.04 6.7
 -4 -14 -8 155.66 6.47
 -4 14 -9 25.6 2.93
 -4 -14 -9 27.2 2.94
 -4 -14 -9 30.73 2.57
 -4 -14 -9 29.65 2.71
 -4 -14 -9 27.68 2.94
 4 -14 9 25.59 2.51
 4 -14 9 32.1 2.66
 -4 -14 -9 22.9 2.71
 -4 -14 -9 26 2.89
 -4 -14 -9 28.61 2.92
 -4 -14 -9 23.69 2.68
 -4 -14 -10 6.38 1.81
 -4 14 -10 5.57 1.76
 -4 -14 -10 8.33 1.68
 -4 -14 -10 5.41 1.67
 -4 -14 -10 4.7 1.25
 -4 -14 -10 3.21 1.62
 4 -14 10 4.25 1.35
 -4 -14 -10 4.1 1.44
 4 -14 10 4.19 0.98
 -4 -14 -10 6.94 1.96
 -4 -14 -10 5.15 1.64
 -4 -14 -11 19.25 2.35
 4 -14 11 18.96 1.77
 -4 -14 -11 21.29 2.39
 -4 14 -11 21.26 2.62
 -4 -14 -11 21.74 2.03
 -4 -14 -11 20.22 2.33
 -4 -14 -11 22.67 2.56
 -4 -14 -11 21.36 2.35
 -4 14 -12 21.72 2.41
 -4 -14 -12 25.16 2.47
 -4 -14 -12 24.86 2.26
 -4 -14 -12 25.02 2.3
 4 -14 13 5.09 1.23
 -4 -14 -13 4.46 1.05
 -4 14 -13 3.36 1.25
 4 -14 14 64.24 2.82
 -4 14 -14 68.48 3.22
 -4 14 -15 173.02 4.08
 4 15 -14 3.18 0.71
 4 -15 -14 4.65 0.79
 4 -15 -13 97.97 3.16
 -4 -15 13 95.04 3.13
 -4 -15 13 96.91 3.29
 4 -15 -13 95.57 3.49
 4 -15 -12 25.69 1.96
 4 -15 -12 25.93 1.77
 -4 -15 12 23.1 1.86
 -4 -15 12 22.96 1.92
 4 -15 -12 26.79 2.1
 4 -15 -11 117.61 4.48
 4 -15 -11 128.16 4.12
 -4 -15 11 117.87 4.65
 4 -15 -11 125.59 4.64
 -4 -15 11 120.49 4.41
 -4 -15 10 150.88 5.68
 4 -15 -10 142.23 5.2
 -4 -15 10 149.13 5.24
 -4 -15 9 50.27 3.58
 4 -15 -9 52.63 3.32
 -4 -15 9 53.62 3.37
 -4 -15 8 334.58 8.34
 -4 -15 8 340.74 9.39
 4 -15 -8 339.61 8.45
 -4 -15 8 324.38 8.2
 -4 -15 7 28.72 2.67
 -4 -15 7 33.27 3.27
 4 -15 -7 26.27 2.43
 -4 -15 7 33.83 2.87
 -4 -15 6 15.43 2.23
 -4 -15 6 15.51 1.98
 -4 -15 6 13.64 2.31
 4 -15 -6 15.55 1.93
 -4 -15 5 25.58 2.93
 -4 -15 5 27.99 3
 -4 -15 5 23.78 2.49
 -4 -15 5 25.8 3.06
 4 -15 -5 28.07 2.46
 -4 -15 4 70.42 4.61
 -4 -15 4 73.7 4.74
 -4 -15 4 68.71 4.05
 -4 -15 4 67.19 4.61
 -4 -15 4 69.47 3.89
 -4 -15 3 168.16 7.22
 -4 -15 3 193.91 7.44
 -4 -15 3 177.74 6.48
 -4 -15 3 187.64 7.68
 -4 -15 3 176.14 6.47
 4 -15 -2 25.02 2.49
 -4 -15 2 25.32 3.09
 -4 -15 2 28.51 2.96
 -4 -15 2 22.21 2.38
 -4 -15 2 24.52 3.05
 -4 -15 2 23.87 2.66
 -4 -15 1 92.77 4.57
 -4 -15 1 99.31 5.76
 4 -15 -1 90.47 4.77
 -4 -15 1 95.01 5.13
 -4 -15 1 89.9 4.99
 -4 -15 1 88.55 5.32
 -4 -15 1 93.57 4.72
 -4 -15 0 457.11 10.28
 -4 -15 0 452.88 10.32
 -4 -15 0 457.86 12.29
 4 -15 0 451.44 10.77
 -4 -15 0 460.31 11.84
 -4 -15 0 450.24 11.2
 -4 -15 -1 62.37 3.82
 -4 -15 -1 60.84 3.95
 -4 -15 -1 66.39 4.8
 4 -15 1 58.32 4.07
 -4 -15 -1 62.11 4.41
 -4 -15 -1 64.22 4.47
 -4 -15 -2 156.68 5.94
 4 -15 2 150.79 6.41
 -4 -15 -2 147.98 7.22
 -4 -15 -2 149.88 6.3
 -4 -15 -2 153.4 6.74
 -4 -15 -2 148.17 6.63
 -4 -15 -2 145.86 6.35
 4 -15 3 253.76 8.33
 -4 -15 -3 254.15 8.22
 -4 -15 -3 250.12 8.48
 -4 -15 -3 250.68 8.29
 -4 -15 -3 248.41 8.54
 4 -15 4 22.19 2.67
 -4 -15 -4 26.03 3.01
 -4 15 -4 19.81 2.74
 -4 -15 -4 20.82 2.62
 -4 -15 -4 24.39 2.83
 -4 -15 -4 20.43 2.8
 4 -15 5 25.44 2.8
 -4 -15 -5 26.72 2.87
 -4 15 -5 25.21 2.97
 -4 -15 -5 25.7 2.98
 -4 -15 -5 21.86 2.65
 -4 -15 -5 30.91 3
 -4 -15 -6 19.13 2.39
 4 -15 6 16.36 2.41
 -4 -15 -6 18.19 2.44
 -4 15 -6 17.89 2.51
 -4 -15 -6 17.05 2.41
 -4 -15 -6 21.4 2.66
 -4 -15 -6 20.29 2.71
 -4 -15 -7 80.08 4.21
 -4 -15 -7 75.96 4.49
 -4 15 -7 75.61 4.67
 4 -15 7 72.63 4.46
 -4 -15 -7 74.15 4.46
 -4 -15 -7 81.15 4.54
 -4 -15 -7 74.67 4.51
 4 -15 8 35.25 2.82
 -4 -15 -8 37.76 2.54
 -4 -15 -8 38.5 3.36
 -4 15 -8 35.32 3.2
 4 -15 8 32.73 3.18
 -4 -15 -8 30.59 2.82
 -4 -15 -8 33.73 3.02
 -4 -15 -8 36.77 3.09
 4 -15 9 76.97 3.77
 -4 -15 -9 81.85 4.34
 -4 15 -9 81.06 4.51
 4 -15 9 84.46 4.52
 -4 -15 -9 86.69 4.34
 -4 -15 -9 84.93 4.16
 -4 -15 -9 78.73 4.3
 4 -15 10 108.53 4.08
 -4 -15 -10 120.33 4.9
 -4 15 -10 120.85 5.17
 4 -15 10 111.57 4.8
 -4 -15 -10 112.38 4.53
 -4 -15 -10 119.49 4.42
 -4 -15 -10 127.49 5.08
 4 -15 11 161.01 5.28
 -4 15 -11 152.18 5.54
 4 -15 11 155.12 4.19
 -4 -15 -11 154.8 4.16
 -4 -15 -11 167.35 5.39
 -4 -15 -11 166.22 5.29
 4 -15 12 55.88 2.9
 -4 15 -12 55.04 3.09
 -4 15 -13 126.29 4.03
 4 -15 13 120.49 3.65
 -4 -16 12 1.21 0.61
 4 -16 -12 1.14 0.55
 4 -16 -12 2.66 0.73
 -4 -16 11 21.79 1.58
 -4 -16 11 18.76 1.74
 4 -16 -11 18.55 1.58
 4 -16 -11 20.8 1.74
 -4 -16 10 4.51 1.15
 -4 -16 10 2.17 0.88
 4 -16 -10 3.52 0.98
 4 -16 -10 3.99 0.91
 4 -16 -10 4.03 1.03
 -4 -16 9 244.82 5.8
 4 -16 -9 236.77 6.35
 -4 -16 9 247.28 6.79
 4 -16 -9 232.77 5.98
 -4 -16 8 90.65 3.79
 -4 -16 8 95.57 4.56
 4 -16 -8 90.12 3.87
 -4 -16 8 94.42 3.92
 -4 -16 7 117.96 4.43
 -4 -16 7 125.52 5.4
 4 -16 -7 115.18 4.37
 -4 -16 7 111.22 4.63
 -4 -16 6 169.57 5.43
 -4 -16 6 182.39 6.7
 4 -16 -6 175.66 5.37
 -4 -16 6 172.45 6.14
 -4 -16 5 441.93 10.63
 -4 -16 5 433.68 8.83
 -4 -16 5 423.74 10.01
 -4 -16 4 2.08 1.01
 -4 -16 4 3.31 1.56
 -4 -16 4 6.12 1.06
 -4 -16 4 6.67 1.8
 -4 -16 3 218.87 6.37
 -4 -16 3 227.52 7.8
 -4 -16 3 219.88 6.61
 -4 -16 3 207.55 7.45
 -4 -16 2 29.25 2.63
 -4 -16 2 27.87 3
 4 -16 -2 23.54 2.41
 -4 -16 2 26.59 2.54
 -4 -16 2 25.9 2.87
 -4 -16 1 7.1 1.79
 4 -16 -1 6.42 1.66
 -4 -16 1 6.68 1.81
 -4 -16 1 4.93 1.43
 -4 -16 0 2.17 1.5
 4 -16 0 -0.15 1.32
 -4 -16 0 0.29 0.91
 -4 -16 0 -0.13 1.3
 -4 -16 0 0.73 0.99
 -4 -16 -1 19.44 2.64
 4 -16 1 14.8 2.06
[truncated: 467,259 more chars]
