# Supplementary material for: Taming Heavier Group 14 Imine Analogues: Accessing Tin Nitrogen [Sn=N] Double Bonds and their Cycloaddition/Metathesis Chemistry
Source: Angew Chem Int Ed Engl. 2022 Oct 25;61(48):e202211616. doi: 10.1002/anie.202211616 (PMC9828258; doi:10.1002/anie.202211616)
Supplement: Supplementary file 18 — Supporting Information [file ANIE-61-0-s010.cif]

data_147mfme22_ap_sbm-v3_075a-v2
_audit_creation_date               2022-03-09
_audit_creation_method
;
Olex2 1.3
(compiled 2020.11.12 svn.r5f609507 for OlexSys, GUI svn.r6408)
;
_shelx_SHELXL_version_number       '2018/3'
_audit_contact_author_address      ?
_audit_contact_author_email        ?
_audit_contact_author_name         ''
_audit_contact_author_phone        ?
_publ_contact_author_id_orcid      ?
_publ_section_references
;
Dolomanov, O.V., Bourhis, L.J., Gildea, R.J, Howard, J.A.K. & Puschmann, H.
 (2009), J. Appl. Cryst. 42, 339-341.

Sheldrick, G.M. (2015). Acta Cryst. A71, 3-8.

Sheldrick, G.M. (2015). Acta Cryst. C71, 3-8.
;
_chemical_name_common              ?
_chemical_name_systematic          ?
_chemical_formula_moiety           'C57 H62 N6 Si3 Sn, C3 H7'
_chemical_formula_sum              'C60 H69 N6 Si3 Sn'
_chemical_formula_weight           1077.17
_chemical_melting_point            ?
_chemical_oxdiff_formula           'C66 H83 Sn1 N6 Si3'
_chemical_oxdiff_usercomment       ' '
loop_
  _atom_type_symbol
  _atom_type_description
  _atom_type_scat_dispersion_real
  _atom_type_scat_dispersion_imag
  _atom_type_scat_source
 'C' 'C' 0.0033 0.0016 'International Tables Vol C Tables 4.2.6.8 and 6.1.1.4'
 'H' 'H' 0.0000 0.0000 'International Tables Vol C Tables 4.2.6.8 and 6.1.1.4'
 'N' 'N' 0.0061 0.0033 'International Tables Vol C Tables 4.2.6.8 and 6.1.1.4'
 'Si' 'Si' 0.0817 0.0704 'International Tables Vol C Tables 4.2.6.8 and 6.1.1.4'
 'Sn' 'Sn' -0.6537 1.4246
 'International Tables Vol C Tables 4.2.6.8 and 6.1.1.4'

_shelx_space_group_comment
;
The symmetry employed for this shelxl refinement is uniquely defined
by the following loop, which should always be used as a source of
symmetry information in preference to the above space-group names.
They are only intended as comments.
;
_space_group_crystal_system        'triclinic'
_space_group_IT_number             2
_space_group_name_H-M_alt          'P -1'
_space_group_name_Hall             '-P 1'
loop_
  _space_group_symop_operation_xyz
 'x, y, z'
 '-x, -y, -z'

_cell_length_a                     12.4031(2)
_cell_length_b                     14.1601(2)
_cell_length_c                     18.0463(3)
_cell_angle_alpha                  86.8750(10)
_cell_angle_beta                   75.435(2)
_cell_angle_gamma                  71.289(2)
_cell_volume                       2904.29(9)
_cell_formula_units_Z              2
_cell_measurement_reflns_used      47690
_cell_measurement_temperature      150.00(10)
_cell_measurement_theta_max        30.4340
_cell_measurement_theta_min        3.0170
_shelx_estimated_absorpt_T_max     0.869
_shelx_estimated_absorpt_T_min     0.810
_exptl_absorpt_coefficient_mu      0.543
_exptl_absorpt_correction_T_max    1.000
_exptl_absorpt_correction_T_min    0.511
_exptl_absorpt_correction_type     gaussian
_exptl_absorpt_process_details
;
CrysAlisPro 1.171.41.115a (Rigaku Oxford Diffraction, 2021)
Numerical absorption correction based on gaussian integration over
a multifaceted crystal model
Empirical absorption correction using spherical harmonics,
implemented in SCALE3 ABSPACK scaling algorithm.
;
_exptl_absorpt_special_details     ?
_exptl_crystal_colour              'clear red'
_exptl_crystal_colour_lustre       clear
_exptl_crystal_colour_modifier     .
_exptl_crystal_colour_primary      red
_exptl_crystal_density_diffrn      1.232
_exptl_crystal_density_meas        ?
_exptl_crystal_density_method      ?
_exptl_crystal_description         block
_exptl_crystal_F_000               1126
loop_
  _exptl_crystal_face_index_h
  _exptl_crystal_face_index_k
  _exptl_crystal_face_index_l
  _exptl_crystal_face_perp_dist
 1 1 2 0.1959
 -1 -1 -2 0.1903
 -2 -1 -1 0.1178
 1 0 0 0.1270
 -1 0 0 0.1410
 -1 -1 0 0.1568
 -2 -1 2 0.2083
 1 2 1 0.1585
 0 0 -1 0.1627
 0 0 1 0.2064
 0 -1 1 0.1211
 0 2 1 0.1440
 -1 0 -2 0.1307
 1 -1 1 0.1424
 0 1 1 0.1609
 -1 0 -1 0.0956
 -2 1 -1 0.1194
 2 1 -1 0.1154
 1 0 -1 0.1344

_exptl_crystal_size_max            0.406
_exptl_crystal_size_mid            0.369
_exptl_crystal_size_min            0.266
loop_
  _exptl_oxdiff_crystal_face_indexfrac_h
  _exptl_oxdiff_crystal_face_indexfrac_k
  _exptl_oxdiff_crystal_face_indexfrac_l
  _exptl_oxdiff_crystal_face_x
  _exptl_oxdiff_crystal_face_y
  _exptl_oxdiff_crystal_face_z
 1.0060 1.0194 2.0093 -0.0110 -0.0484 0.0813
 -1.0019 -1.0036 -2.0004 0.0114 0.0483 -0.0805
 -2.0029 -1.0001 -1.0003 -0.0243 0.1076 -0.0357
 1.0077 0.0047 0.0041 0.0081 -0.0603 -0.0149
 -1.0029 0.0002 -0.0023 -0.0079 0.0601 0.0151
 -1.0059 -1.0060 0.0032 -0.0445 0.0471 -0.0213
 -2.0136 -1.0114 2.0202 -0.1088 0.1059 0.0535
 0.9986 1.9975 1.0015 0.0523 -0.0343 0.0872
 -0.0001 0.0015 -1.0015 0.0279 0.0008 -0.0296
 -0.0028 -0.0012 1.0045 -0.0280 -0.0006 0.0297
 0.0005 -1.0005 1.0092 -0.0642 -0.0139 -0.0065
 -0.0008 1.9972 1.0039 0.0442 0.0255 0.1023
 -1.0010 -0.0018 -2.0033 0.0477 0.0614 -0.0442
 1.0138 -1.0063 1.0076 -0.0563 -0.0747 -0.0221
 -0.0006 1.0026 0.9966 0.0085 0.0125 0.0660
 -0.9998 0.0009 -0.9989 0.0198 0.0606 -0.0144
 -2.0044 1.0006 -1.0029 0.0480 0.1340 0.0370
 2.0053 1.0036 -0.9983 0.0801 -0.1063 -0.0234
 1.0004 -0.0000 -0.9971 0.0357 -0.0592 -0.0446

_exptl_transmission_factor_max     ?
_exptl_transmission_factor_min     ?
_diffrn_reflns_av_R_equivalents    0.0286
_diffrn_reflns_av_unetI/netI       0.0208
_diffrn_reflns_Laue_measured_fraction_full  0.999
_diffrn_reflns_Laue_measured_fraction_max  0.993
_diffrn_reflns_limit_h_max         16
_diffrn_reflns_limit_h_min         -16
_diffrn_reflns_limit_k_max         18
_diffrn_reflns_limit_k_min         -18
_diffrn_reflns_limit_l_max         23
_diffrn_reflns_limit_l_min         -24
_diffrn_reflns_number              78472
_diffrn_reflns_point_group_measured_fraction_full  0.999
_diffrn_reflns_point_group_measured_fraction_max  0.993
_diffrn_reflns_theta_full          25.242
_diffrn_reflns_theta_max           28.281
_diffrn_reflns_theta_min           2.465
_diffrn_ambient_environment        N~2~
_diffrn_ambient_temperature        150.00(10)
_diffrn_detector                   'CCD plate'
_diffrn_detector_area_resol_mean   10.5035
_diffrn_detector_type              Atlas
_diffrn_measured_fraction_theta_full  0.999
_diffrn_measured_fraction_theta_max  0.993
_diffrn_measurement_details
;
List of Runs (angles in degrees, time in seconds):

  # Type    Start    End  Width  t~exp~   \w     \q     \k     \f   Frames
--------------------------------------------------------------------------
  1  \w      9.00  36.00   1.00   24.00    --   12.79   0.00-150.00   27
  2  \w     59.00  86.00   1.00   24.00    --   12.79   0.00-150.00   27
  3  \w     39.00  96.00   1.00   24.00    --   12.79 178.00 150.00   57
  4  \w    -42.00  17.00   1.00   24.00    --  -13.11 -77.00 120.00   59
  5  \w     39.00  65.00   1.00   24.00    --  -13.11  19.00   0.00   26
  6  \w    -84.00 -28.00   1.00   24.00    --  -13.11 -37.00 120.00   56
  7  \w     19.00  56.00   1.00   24.00    --  -13.11  57.00  30.00   37
  8  \w    -40.00 -11.00   1.00   24.00    --  -13.11  57.00  30.00   29
  9  \w    -83.00  12.00   1.00   24.00    --  -13.11 -57.00-120.00   95
 10  \w    -73.00 -36.00   1.00   24.00    --  -13.11 132.00 161.04   37
 11  \w    -86.00   9.00   1.00   24.00    --  -13.11 -37.00   0.00   95
 12  \w    -35.00  56.00   1.00   24.00    --  -13.11  37.00-180.00   91
 13  \w    -30.00  54.00   1.00   24.00    --  -13.11  37.00 -60.00   84
 14  \w    -64.00 -37.00   1.00   24.00    --  -13.11 118.00  89.53   27
 15  \w    -71.00 -40.00   1.00   24.00    --  -13.11 129.00-134.52   31
 16  \w    -27.00  78.00   1.00   24.00    --   -0.77  19.00  30.00  105
 17  \w    -27.00  69.00   1.00   24.00    --   -0.77  57.00  30.00   96
 18  \w    -87.00 -82.00   1.00   24.00    --   -0.77   0.00-180.00    5
;
_diffrn_measurement_device         'four-circle diffractometer'
_diffrn_measurement_device_type    'SuperNova, Dual, Cu at home/near, Atlas'
_diffrn_measurement_method         '\w scans'
_diffrn_orient_matrix_type        
 'CrysAlisPro convention (1999,Acta A55,543-557)'
_diffrn_orient_matrix_UB_11        0.0079911000
_diffrn_orient_matrix_UB_12        0.0361337000
_diffrn_orient_matrix_UB_13        -0.0278160000
_diffrn_orient_matrix_UB_21        -0.0599219000
_diffrn_orient_matrix_UB_22        0.0131267000
_diffrn_orient_matrix_UB_23        -0.0007279000
_diffrn_orient_matrix_UB_31        -0.0151249000
_diffrn_orient_matrix_UB_32        0.0363496000
_diffrn_orient_matrix_UB_33        0.0296011000
_diffrn_radiation_monochromator    mirror
_diffrn_radiation_probe            x-ray
_diffrn_radiation_type             'Mo K\a'
_diffrn_radiation_wavelength       0.71073
_diffrn_source                     'micro-focus sealed X-ray tube'
_diffrn_source_type                'SuperNova (Mo) X-ray Source'
_reflns_Friedel_coverage           0.000
_reflns_Friedel_fraction_full      .
_reflns_Friedel_fraction_max       .
_reflns_number_gt                  13145
_reflns_number_total               14338
_reflns_odcompleteness_completeness  99.31
_reflns_odcompleteness_iscentric   1
_reflns_odcompleteness_theta       28.22
_reflns_special_details
;
 Reflections were merged by SHELXL according to the crystal
 class for the calculation of statistics and refinement.
 
 Structure factors included contributions from the .fab file.
 
 _reflns_Friedel_fraction is defined as the number of unique
 Friedel pairs measured divided by the number that would be
 possible theoretically, ignoring centric projections and
 systematic absences.
;
_reflns_threshold_expression       'I > 2\s(I)'
_computing_cell_refinement         'CrysAlisPro 1.171.41.115a (Rigaku OD, 2021)'
_computing_data_collection         'CrysAlisPro 1.171.41.115a (Rigaku OD, 2021)'
_computing_data_reduction          'CrysAlisPro 1.171.41.115a (Rigaku OD, 2021)'
_computing_molecular_graphics      'Olex2 1.3 (Dolomanov et al., 2009)'
_computing_publication_material    'Olex2 1.3 (Dolomanov et al., 2009)'
_computing_structure_refinement    'SHELXL 2018/3 (Sheldrick, 2015)'
_computing_structure_solution      'SHELXT 2018/2 (Sheldrick, 2018)'
_refine_diff_density_max           0.659
_refine_diff_density_min           -0.390
_refine_diff_density_rms           0.055
_refine_ls_extinction_coef         .
_refine_ls_extinction_method       none
_refine_ls_goodness_of_fit_ref     1.025
_refine_ls_hydrogen_treatment      mixed
_refine_ls_matrix_type             full
_refine_ls_number_parameters       682
_refine_ls_number_reflns           14338
_refine_ls_number_restraints       41
_refine_ls_R_factor_all            0.0322
_refine_ls_R_factor_gt             0.0282
_refine_ls_restrained_S_all        1.029
_refine_ls_shift/su_max            0.002
_refine_ls_shift/su_mean           0.000
_refine_ls_structure_factor_coef   Fsqd
_refine_ls_weighting_details      
 'w=1/[\s^2^(Fo^2^)+(0.0359P)^2^+1.6520P] where P=(Fo^2^+2Fc^2^)/3'
_refine_ls_weighting_scheme        calc
_refine_ls_wR_factor_gt            0.0706
_refine_ls_wR_factor_ref           0.0730
_refine_special_details            ?
_olex2_refinement_description
;
1. Fixed Uiso
 At 1.2 times of:
  All C(H) groups, All C(H,H) groups
 At 1.5 times of:
  All C(H,H,H) groups
2. Restrained distances
 N2-H2
 0.95 with sigma of 0.02
 Si1-Si3A \\sim Si1-Si3B
 with sigma of 0.02
 Si3A-C63A \\sim Si3B-C63B
 with sigma of 0.02
 Si3A-C65A \\sim Si3B-C65B
 with sigma of 0.02
 Si3A-C64A \\sim Si3B-C64B
 with sigma of 0.02
 C63A-C65A \\sim C63B-C65B
 with sigma of 0.04
 C65A-C64A \\sim C65B-C64B
 with sigma of 0.04
 C63A-C64A \\sim C63B-C64B
 with sigma of 0.04
 Si1-C63A \\sim Si1-C63B
 with sigma of 0.04
 Si1-C65A \\sim Si1-C65B
 with sigma of 0.04
 Si1-C64A \\sim Si1-C64B
 with sigma of 0.04
3. Uiso/Uaniso restraints and constraints
Uanis(C65B) \\sim Ueq, Uanis(Si3B) \\sim Ueq, Uanis(C63B) \\sim Ueq,
Uanis(C64A) \\sim Ueq, Uanis(C65A) \\sim Ueq: with sigma of 0.015 and sigma for
terminal atoms of 0.03
4. Others
 Sof(Si3B)=Sof(C63B)=Sof(H63D)=Sof(H63E)=Sof(H63F)=Sof(C64B)=Sof(H64D)=
 Sof(H64E)=Sof(H64F)=Sof(C65B)=Sof(H65D)=Sof(H65E)=Sof(H65F)=1-FVAR(1)
 Sof(Si3A)=Sof(C63A)=Sof(H63A)=Sof(H63B)=Sof(H63C)=Sof(C64A)=Sof(H64A)=
 Sof(H64B)=Sof(H64C)=Sof(C65A)=Sof(H65A)=Sof(H65B)=Sof(H65C)=FVAR(1)
5.a Secondary CH2 refined with riding coordinates:
 C71S(H71A,H71B), C72S(H72A,H72B)
5.b Me refined with riding coordinates:
 C63A(H63A,H63B,H63C), C63B(H63D,H63E,H63F), C64A(H64A,H64B,H64C), C64B(H64D,
 H64E,H64F), C65A(H65A,H65B,H65C), C65B(H65D,H65E,H65F)
5.c Aromatic/amide H refined with riding coordinates:
 C3(H3), C4(H4), C5(H5), C9(H9), C11(H11), C18(H18), C20(H20), C30(H30),
 C31(H31), C32(H32), C34(H34), C35(H35), C36(H36), C40(H40), C41(H41), C42(H42),
  C44(H44), C45(H45), C46(H46), C50(H50), C51(H51), C52(H52), C54(H54),
 C55(H55), C56(H56)
5.d Idealised Me refined as rotating group:
 C13(H13A,H13B,H13C), C14(H14A,H14B,H14C), C15(H15A,H15B,H15C), C22(H22A,H22B,
 H22C), C23(H23A,H23B,H23C), C24(H24A,H24B,H24C), C60(H60A,H60B,H60C), C61(H61A,
 H61B,H61C), C62(H62A,H62B,H62C), C70S(H70A,H70B,H70C)
;
_atom_sites_solution_hydrogens     mixed
_atom_sites_solution_primary       dual
_atom_sites_solution_secondary     ?
loop_
  _atom_site_label
  _atom_site_type_symbol
  _atom_site_fract_x
  _atom_site_fract_y
  _atom_site_fract_z
  _atom_site_U_iso_or_equiv
  _atom_site_adp_type
  _atom_site_occupancy
  _atom_site_site_symmetry_order
  _atom_site_calc_flag
  _atom_site_refinement_flags_posn
  _atom_site_refinement_flags_adp
  _atom_site_refinement_flags_occupancy
  _atom_site_disorder_assembly
  _atom_site_disorder_group
 Sn1 Sn 0.32081(2) 0.40638(2) 0.72487(2) 0.02067(4) Uani 1 1 d . . . . .
 Si1 Si 0.37202(4) 0.26225(3) 0.84792(2) 0.02292(9) Uani 1 1 d D . . . .
 Si2 Si 0.56565(4) 0.14441(4) 0.82042(3) 0.03331(11) Uani 1 1 d . . . . .
 Si3A Si 0.25488(13) 0.28138(14) 0.97552(10) 0.0306(3) Uani 0.811(5) 1 d D . P A
 1
 Si3B Si 0.2660(9) 0.3020(7) 0.9757(5) 0.057(3) Uani 0.189(5) 1 d D U P A 2
 N1 N 0.30604(14) 0.28647(12) 0.49595(8) 0.0364(3) Uani 1 1 d . . . . .
 N2 N 0.35632(13) 0.37396(11) 0.60895(8) 0.0294(3) Uani 1 1 d D . . . .
 H2 H 0.2898(14) 0.3883(14) 0.5939(11) 0.026(5) Uiso 1 1 d D . . . .
 N3 N 0.49200(13) 0.44991(10) 0.69057(9) 0.0331(3) Uani 1 1 d . . . . .
 N4 N 0.38944(12) 0.38149(10) 0.82082(8) 0.0253(3) Uani 1 1 d . . . . .
 N5 N 0.32439(13) 0.10531(10) 0.85456(8) 0.0299(3) Uani 1 1 d . . . . .
 N6 N 0.30065(12) 0.27162(9) 0.77315(7) 0.0228(3) Uani 1 1 d . . . . .
 C1 C 0.16763(14) 0.53981(11) 0.74772(8) 0.0233(3) Uani 1 1 d . . . . .
 C2 C 0.05784(14) 0.53496(12) 0.74410(9) 0.0265(3) Uani 1 1 d . . . . .
 C3 C -0.04333(15) 0.61716(13) 0.76787(11) 0.0347(4) Uani 1 1 d . . . . .
 H3 H -0.117406 0.612745 0.765942 0.042 Uiso 1 1 calc R U . . .
 C4 C -0.03697(17) 0.70453(14) 0.79407(12) 0.0403(4) Uani 1 1 d . . . . .
 H4 H -0.106237 0.759529 0.810991 0.048 Uiso 1 1 calc R U . . .
 C5 C 0.07069(17) 0.71103(13) 0.79539(11) 0.0365(4) Uani 1 1 d . . . . .
 H5 H 0.075192 0.771679 0.812356 0.044 Uiso 1 1 calc R U . . .
 C6 C 0.17389(15) 0.63055(12) 0.77237(9) 0.0272(3) Uani 1 1 d . . . . .
 C7 C 0.03915(14) 0.44967(12) 0.70947(9) 0.0275(3) Uani 1 1 d . . . . .
 C8 C -0.00214(15) 0.37931(13) 0.75490(10) 0.0321(4) Uani 1 1 d . . . . .
 C9 C -0.03615(16) 0.31113(15) 0.72048(13) 0.0410(4) Uani 1 1 d . . . . .
 H9 H -0.065361 0.263872 0.751330 0.049 Uiso 1 1 calc R U . . .
 C10 C -0.02841(17) 0.31066(17) 0.64291(14) 0.0468(5) Uani 1 1 d . . . . .
 C11 C 0.01593(17) 0.37823(17) 0.59874(12) 0.0443(5) Uani 1 1 d . . . . .
 H11 H 0.024813 0.376314 0.544945 0.053 Uiso 1 1 calc R U . . .
 C12 C 0.04833(15) 0.44958(14) 0.63035(10) 0.0347(4) Uani 1 1 d . . . . .
 C13 C -0.01030(18) 0.37530(15) 0.83912(11) 0.0396(4) Uani 1 1 d . . . . .
 H13A H -0.054735 0.330593 0.862522 0.059 Uiso 1 1 calc R U . . .
 H13B H -0.050399 0.442345 0.862377 0.059 Uiso 1 1 calc R U . . .
 H13C H 0.068902 0.350318 0.847613 0.059 Uiso 1 1 calc R U . . .
 C14 C -0.0673(2) 0.2369(2) 0.60700(18) 0.0712(8) Uani 1 1 d . . . . .
 H14A H -0.150137 0.266715 0.606434 0.107 Uiso 1 1 calc R U . . .
 H14B H -0.057498 0.176241 0.636928 0.107 Uiso 1 1 calc R U . . .
 H14C H -0.019409 0.220157 0.554411 0.107 Uiso 1 1 calc R U . . .
 C15 C 0.08592(19) 0.52796(17) 0.58044(11) 0.0461(5) Uani 1 1 d . . . . .
 H15A H 0.110388 0.505220 0.526675 0.069 Uiso 1 1 calc R U . . .
 H15B H 0.151822 0.539356 0.594998 0.069 Uiso 1 1 calc R U . . .
 H15C H 0.020004 0.590258 0.587196 0.069 Uiso 1 1 calc R U . . .
 C16 C 0.28493(15) 0.65075(11) 0.77220(9) 0.0274(3) Uani 1 1 d . . . . .
 C17 C 0.31770(16) 0.65279(12) 0.84067(10) 0.0322(4) Uani 1 1 d . . . . .
 C18 C 0.41743(18) 0.67853(13) 0.83921(11) 0.0357(4) Uani 1 1 d . . . . .
 H18 H 0.440706 0.678338 0.885529 0.043 Uiso 1 1 calc R U . . .
 C19 C 0.48376(17) 0.70443(13) 0.77225(11) 0.0360(4) Uani 1 1 d . . . . .
 C20 C 0.44822(16) 0.70473(13) 0.70536(11) 0.0331(4) Uani 1 1 d . . . . .
 H20 H 0.492379 0.723165 0.659123 0.040 Uiso 1 1 calc R U . . .
 C21 C 0.34982(16) 0.67884(12) 0.70400(10) 0.0291(3) Uani 1 1 d . . . . .
 C22 C 0.2467(2) 0.62774(17) 0.91534(11) 0.0468(5) Uani 1 1 d . . . . .
 H22A H 0.288957 0.623009 0.955274 0.070 Uiso 1 1 calc R U . . .
 H22B H 0.234573 0.563768 0.909466 0.070 Uiso 1 1 calc R U . . .
 H22C H 0.170435 0.680128 0.929869 0.070 Uiso 1 1 calc R U . . .
 C23 C 0.5909(2) 0.73290(17) 0.77223(14) 0.0487(5) Uani 1 1 d . . . . .
 H23A H 0.652551 0.705176 0.725883 0.073 Uiso 1 1 calc R U . . .
 H23B H 0.619278 0.706308 0.817526 0.073 Uiso 1 1 calc R U . . .
 H23C H 0.570403 0.805744 0.773273 0.073 Uiso 1 1 calc R U . . .
 C24 C 0.31276(18) 0.68328(15) 0.62999(11) 0.0390(4) Uani 1 1 d . . . . .
 H24A H 0.312004 0.617215 0.617031 0.058 Uiso 1 1 calc R U . . .
 H24B H 0.368308 0.704028 0.588890 0.058 Uiso 1 1 calc R U . . .
 H24C H 0.233899 0.731461 0.636032 0.058 Uiso 1 1 calc R U . . .
 C30 C 0.2784(2) 0.24156(17) 0.44494(11) 0.0454(5) Uani 1 1 d . . . . .
 H30 H 0.205297 0.272920 0.432546 0.054 Uiso 1 1 calc R U . . .
 C31 C 0.3501(2) 0.15025(17) 0.40767(12) 0.0498(5) Uani 1 1 d . . . . .
 H31 H 0.324801 0.120531 0.372113 0.060 Uiso 1 1 calc R U . . .
 C32 C 0.4557(2) 0.10525(15) 0.42319(11) 0.0451(5) Uani 1 1 d . . . . .
 H32 H 0.506329 0.044334 0.397517 0.054 Uiso 1 1 calc R U . . .
 C33 C 0.49041(18) 0.14922(13) 0.47769(10) 0.0367(4) Uani 1 1 d . . . . .
 C34 C 0.59742(19) 0.10586(14) 0.49845(11) 0.0423(5) Uani 1 1 d . . . . .
 H34 H 0.652436 0.045941 0.473622 0.051 Uiso 1 1 calc R U . . .
 C35 C 0.62125(18) 0.15063(15) 0.55444(11) 0.0423(5) Uani 1 1 d . . . . .
 H35 H 0.693514 0.121327 0.568392 0.051 Uiso 1 1 calc R U . . .
 C36 C 0.54129(17) 0.23937(13) 0.59215(10) 0.0355(4) Uani 1 1 d . . . . .
 H36 H 0.560214 0.267714 0.631736 0.043 Uiso 1 1 calc R U . . .
 C37 C 0.43655(15) 0.28614(12) 0.57326(9) 0.0288(3) Uani 1 1 d . . . . .
 C38 C 0.41011(16) 0.24062(13) 0.51372(9) 0.0311(4) Uani 1 1 d . . . . .
 C40 C 0.5461(2) 0.47262(15) 0.62220(12) 0.0465(5) Uani 1 1 d . . . . .
 H40 H 0.514117 0.473003 0.579533 0.056 Uiso 1 1 calc R U . . .
 C41 C 0.6519(2) 0.49645(17) 0.61222(16) 0.0596(7) Uani 1 1 d . . . . .
 H41 H 0.690578 0.511836 0.562854 0.071 Uiso 1 1 calc R U . . .
 C42 C 0.6974(2) 0.49726(17) 0.67272(17) 0.0577(7) Uani 1 1 d . . . . .
 H42 H 0.767700 0.513722 0.665630 0.069 Uiso 1 1 calc R U . . .
 C43 C 0.64187(17) 0.47407(14) 0.74576(15) 0.0477(5) Uani 1 1 d . . . . .
 C44 C 0.6830(2) 0.47168(17) 0.81230(18) 0.0581(7) Uani 1 1 d . . . . .
 H44 H 0.751311 0.489569 0.809840 0.070 Uiso 1 1 calc R U . . .
 C45 C 0.6253(2) 0.44403(17) 0.87944(17) 0.0581(7) Uani 1 1 d . . . . .
 H45 H 0.652751 0.444597 0.923978 0.070 Uiso 1 1 calc R U . . .
 C46 C 0.5259(2) 0.41448(15) 0.88511(14) 0.0459(5) Uani 1 1 d . . . . .
 H46 H 0.488684 0.393979 0.933028 0.055 Uiso 1 1 calc R U . . .
 C47 C 0.48079(15) 0.41464(12) 0.82201(11) 0.0322(4) Uani 1 1 d . . . . .
 C48 C 0.53835(15) 0.44886(12) 0.75145(12) 0.0337(4) Uani 1 1 d . . . . .
 C50 C 0.33824(18) 0.02481(14) 0.89643(11) 0.0375(4) Uani 1 1 d . . . . .
 H50 H 0.361748 0.025701 0.942516 0.045 Uiso 1 1 calc R U . . .
 C51 C 0.31985(19) -0.06190(14) 0.87601(12) 0.0412(4) Uani 1 1 d . . . . .
 H51 H 0.330832 -0.118244 0.907729 0.049 Uiso 1 1 calc R U . . .
 C52 C 0.28615(17) -0.06431(13) 0.81034(11) 0.0375(4) Uani 1 1 d . . . . .
 H52 H 0.274131 -0.122862 0.795681 0.045 Uiso 1 1 calc R U . . .
 C53 C 0.26892(15) 0.01991(12) 0.76380(10) 0.0300(3) Uani 1 1 d . . . . .
 C54 C 0.23447(16) 0.02430(13) 0.69474(11) 0.0341(4) Uani 1 1 d . . . . .
 H54 H 0.221181 -0.031609 0.676433 0.041 Uiso 1 1 calc R U . . .
 C55 C 0.22042(16) 0.10994(13) 0.65446(10) 0.0323(4) Uani 1 1 d . . . . .
 H55 H 0.196956 0.112733 0.607954 0.039 Uiso 1 1 calc R U . . .
 C56 C 0.23952(15) 0.19426(12) 0.67947(9) 0.0276(3) Uani 1 1 d . . . . .
 H56 H 0.227178 0.252722 0.650044 0.033 Uiso 1 1 calc R U . . .
 C57 C 0.27581(14) 0.19391(11) 0.74586(9) 0.0240(3) Uani 1 1 d . . . . .
 C58 C 0.28962(14) 0.10435(12) 0.78926(9) 0.0261(3) Uani 1 1 d . . . . .
 C60 C 0.6072(2) 0.0846(2) 0.90902(15) 0.0658(7) Uani 1 1 d . . . . .
 H60A H 0.607486 0.135825 0.943333 0.099 Uiso 1 1 calc R U . . .
 H60B H 0.685708 0.035174 0.894805 0.099 Uiso 1 1 calc R U . . .
 H60C H 0.550186 0.051697 0.935157 0.099 Uiso 1 1 calc R U . . .
 C61 C 0.68428(17) 0.19880(16) 0.77134(14) 0.0464(5) Uani 1 1 d . . . . .
 H61A H 0.663619 0.235140 0.726475 0.070 Uiso 1 1 calc R U . . .
 H61B H 0.758967 0.144947 0.755035 0.070 Uiso 1 1 calc R U . . .
 H61C H 0.692039 0.244641 0.806957 0.070 Uiso 1 1 calc R U . . .
 C62 C 0.5816(2) 0.04209(16) 0.75196(14) 0.0530(6) Uani 1 1 d . . . . .
 H62A H 0.539229 -0.002608 0.778565 0.080 Uiso 1 1 calc R U . . .
 H62B H 0.664945 0.004218 0.732929 0.080 Uiso 1 1 calc R U . . .
 H62C H 0.548840 0.071466 0.708780 0.080 Uiso 1 1 calc R U . . .
 C63A C 0.1298(3) 0.2309(3) 0.99397(15) 0.0552(9) Uani 0.811(5) 1 d D . P A 1
 H63A H 0.159261 0.159942 0.979080 0.083 Uiso 0.811(5) 1 calc R U P A 1
 H63B H 0.089962 0.239071 1.048597 0.083 Uiso 0.811(5) 1 calc R U P A 1
 H63C H 0.074371 0.267142 0.963965 0.083 Uiso 0.811(5) 1 calc R U P A 1
 C63B C 0.1146(14) 0.370(2) 0.9867(9) 0.131(10) Uani 0.189(5) 1 d D U P A 2
 H63D H 0.078365 0.332123 0.962459 0.196 Uiso 0.189(5) 1 calc R U P A 2
 H63E H 0.075151 0.380810 1.041282 0.196 Uiso 0.189(5) 1 calc R U P A 2
 H63F H 0.106997 0.434597 0.962259 0.196 Uiso 0.189(5) 1 calc R U P A 2
 C64A C 0.1900(5) 0.4150(3) 1.0054(3) 0.118(3) Uani 0.811(5) 1 d D U P A 1
 H64A H 0.252466 0.445590 0.996904 0.178 Uiso 0.811(5) 1 calc R U P A 1
 H64B H 0.133816 0.449007 0.975292 0.178 Uiso 0.811(5) 1 calc R U P A 1
 H64C H 0.149407 0.420937 1.059924 0.178 Uiso 0.811(5) 1 calc R U P A 1
 C64B C 0.3341(18) 0.3762(13) 1.0227(8) 0.089(7) Uani 0.189(5) 1 d D . P A 2
 H64D H 0.417602 0.339375 1.016968 0.134 Uiso 0.189(5) 1 calc R U P A 2
 H64E H 0.326003 0.440768 0.998185 0.134 Uiso 0.189(5) 1 calc R U P A 2
 H64F H 0.294157 0.386981 1.077209 0.134 Uiso 0.189(5) 1 calc R U P A 2
 C65A C 0.3463(4) 0.2189(5) 1.0431(2) 0.0888(17) Uani 0.811(5) 1 d D U P A 1
 H65A H 0.382330 0.147690 1.029236 0.133 Uiso 0.811(5) 1 calc R U P A 1
 H65B H 0.407923 0.249204 1.040164 0.133 Uiso 0.811(5) 1 calc R U P A 1
 H65C H 0.296428 0.226872 1.095495 0.133 Uiso 0.811(5) 1 calc R U P A 1
 C65B C 0.2931(19) 0.1896(9) 1.0405(7) 0.081(6) Uani 0.189(5) 1 d D U P A 2
 H65D H 0.377748 0.155559 1.031721 0.122 Uiso 0.189(5) 1 calc R U P A 2
 H65E H 0.260297 0.212316 1.094206 0.122 Uiso 0.189(5) 1 calc R U P A 2
 H65F H 0.255027 0.143379 1.028682 0.122 Uiso 0.189(5) 1 calc R U P A 2
 C70S C -0.0460(4) 0.8723(4) 0.6431(3) 0.166(3) Uani 1 1 d . . . . .
 H70A H 0.016326 0.813220 0.617374 0.249 Uiso 1 1 calc R U . . .
 H70B H -0.113134 0.852858 0.672449 0.249 Uiso 1 1 calc R U . . .
 H70C H -0.016300 0.902714 0.677868 0.249 Uiso 1 1 calc R U . . .
 C71S C -0.0836(3) 0.9457(3) 0.5848(2) 0.1024(13) Uani 1 1 d . . . . .
 H71A H -0.125768 0.919089 0.555628 0.123 Uiso 1 1 calc R U . . .
 H71B H -0.138983 1.008472 0.611283 0.123 Uiso 1 1 calc R U . . .
 C72S C 0.0164(3) 0.9675(2) 0.53082(18) 0.0732(8) Uani 1 1 d . . . . .
 H72A H 0.054312 0.999320 0.559732 0.088 Uiso 1 1 calc R U . . .
 H72B H 0.075122 0.903857 0.508091 0.088 Uiso 1 1 calc R U . . .

loop_
  _atom_site_aniso_label
  _atom_site_aniso_U_11
  _atom_site_aniso_U_22
  _atom_site_aniso_U_33
  _atom_site_aniso_U_23
  _atom_site_aniso_U_13
  _atom_site_aniso_U_12
 Sn1 0.02311(6) 0.01707(5) 0.01970(5) 0.00117(4) -0.00398(4) -0.00464(4)
 Si1 0.0267(2) 0.0216(2) 0.02027(19) 0.00255(15) -0.00670(16) -0.00697(16)
 Si2 0.0294(2) 0.0276(2) 0.0377(3) 0.00719(19) -0.0079(2) -0.00320(19)
 Si3A 0.0411(5) 0.0304(7) 0.0197(4) -0.0011(4) -0.0008(3) -0.0154(4)
 Si3B 0.107(5) 0.039(3) 0.028(2) -0.0053(19) -0.006(3) -0.032(3)
 N1 0.0411(9) 0.0409(9) 0.0261(7) -0.0024(6) -0.0040(6) -0.0144(7)
 N2 0.0332(8) 0.0262(7) 0.0227(6) -0.0007(5) -0.0054(6) -0.0021(6)
 N3 0.0309(7) 0.0226(7) 0.0386(8) -0.0019(6) 0.0054(6) -0.0090(6)
 N4 0.0288(7) 0.0217(6) 0.0287(7) 0.0039(5) -0.0124(5) -0.0092(5)
 N5 0.0376(8) 0.0227(7) 0.0298(7) 0.0020(5) -0.0091(6) -0.0095(6)
 N6 0.0276(6) 0.0188(6) 0.0233(6) 0.0030(5) -0.0080(5) -0.0081(5)
 C1 0.0274(7) 0.0189(7) 0.0195(7) 0.0025(5) -0.0029(6) -0.0043(6)
 C2 0.0259(8) 0.0241(7) 0.0245(7) 0.0026(6) -0.0023(6) -0.0043(6)
 C3 0.0240(8) 0.0319(9) 0.0413(10) 0.0011(7) -0.0021(7) -0.0039(7)
 C4 0.0308(9) 0.0263(9) 0.0497(11) -0.0032(8) 0.0018(8) 0.0019(7)
 C5 0.0378(10) 0.0207(8) 0.0433(10) -0.0045(7) -0.0003(8) -0.0056(7)
 C6 0.0314(8) 0.0209(7) 0.0249(7) 0.0016(6) -0.0026(6) -0.0058(6)
 C7 0.0213(7) 0.0301(8) 0.0287(8) -0.0009(6) -0.0058(6) -0.0051(6)
 C8 0.0240(8) 0.0309(9) 0.0364(9) -0.0037(7) -0.0015(7) -0.0059(7)
 C9 0.0297(9) 0.0348(10) 0.0554(12) -0.0092(9) -0.0020(8) -0.0109(8)
 C10 0.0279(9) 0.0502(12) 0.0600(13) -0.0221(10) -0.0099(9) -0.0062(8)
 C11 0.0315(9) 0.0570(13) 0.0382(10) -0.0154(9) -0.0143(8) 0.0014(9)
 C12 0.0252(8) 0.0425(10) 0.0301(8) -0.0011(7) -0.0077(7) -0.0010(7)
 C13 0.0389(10) 0.0411(10) 0.0350(9) 0.0060(8) -0.0010(8) -0.0145(8)
 C14 0.0504(14) 0.0749(18) 0.093(2) -0.0405(16) -0.0187(14) -0.0183(13)
 C15 0.0428(11) 0.0545(12) 0.0300(9) 0.0111(9) -0.0095(8) -0.0019(9)
 C16 0.0324(8) 0.0166(7) 0.0303(8) -0.0019(6) -0.0045(7) -0.0058(6)
 C17 0.0401(9) 0.0233(8) 0.0294(8) -0.0014(6) -0.0061(7) -0.0067(7)
 C18 0.0467(11) 0.0263(8) 0.0359(9) -0.0031(7) -0.0160(8) -0.0089(8)
 C19 0.0412(10) 0.0253(8) 0.0445(10) -0.0018(7) -0.0131(8) -0.0121(7)
 C20 0.0383(9) 0.0270(8) 0.0355(9) 0.0042(7) -0.0074(7) -0.0141(7)
 C21 0.0353(9) 0.0212(7) 0.0310(8) 0.0025(6) -0.0068(7) -0.0106(6)
 C22 0.0563(13) 0.0535(12) 0.0288(9) 0.0026(8) -0.0060(9) -0.0188(10)
 C23 0.0529(13) 0.0466(12) 0.0587(13) 0.0019(10) -0.0215(11) -0.0266(10)
 C24 0.0453(11) 0.0442(11) 0.0326(9) 0.0105(8) -0.0117(8) -0.0213(9)
 C30 0.0495(12) 0.0555(13) 0.0341(10) -0.0041(9) -0.0058(9) -0.0233(10)
 C31 0.0655(15) 0.0538(13) 0.0360(10) -0.0116(9) 0.0007(10) -0.0350(12)
 C32 0.0611(13) 0.0352(10) 0.0354(10) -0.0076(8) 0.0061(9) -0.0227(9)
 C33 0.0498(11) 0.0263(8) 0.0274(8) -0.0016(7) 0.0057(8) -0.0145(8)
 C34 0.0501(11) 0.0254(9) 0.0357(10) -0.0031(7) 0.0062(8) -0.0030(8)
 C35 0.0400(10) 0.0338(10) 0.0389(10) 0.0026(8) -0.0017(8) 0.0012(8)
 C36 0.0384(10) 0.0306(9) 0.0304(8) -0.0004(7) -0.0054(7) -0.0035(7)
 C37 0.0344(9) 0.0249(8) 0.0219(7) 0.0016(6) 0.0001(6) -0.0079(7)
 C38 0.0383(9) 0.0274(8) 0.0232(7) 0.0008(6) 0.0017(7) -0.0117(7)
 C40 0.0514(12) 0.0339(10) 0.0428(11) -0.0053(8) 0.0152(9) -0.0177(9)
 C41 0.0531(13) 0.0395(11) 0.0654(15) -0.0067(10) 0.0299(12) -0.0197(10)
 C42 0.0353(11) 0.0395(11) 0.0902(19) -0.0126(12) 0.0093(12) -0.0175(9)
 C43 0.0296(9) 0.0257(9) 0.0836(16) -0.0034(9) -0.0053(10) -0.0087(7)
 C44 0.0350(11) 0.0420(12) 0.107(2) -0.0017(13) -0.0347(13) -0.0121(9)
 C45 0.0577(14) 0.0427(12) 0.0947(19) 0.0135(12) -0.0499(14) -0.0221(11)
 C46 0.0549(12) 0.0377(10) 0.0609(13) 0.0106(9) -0.0365(11) -0.0206(9)
 C47 0.0308(8) 0.0199(7) 0.0491(10) 0.0025(7) -0.0168(8) -0.0073(6)
 C48 0.0245(8) 0.0213(8) 0.0530(11) -0.0018(7) -0.0072(8) -0.0053(6)
 C50 0.0509(11) 0.0299(9) 0.0327(9) 0.0055(7) -0.0133(8) -0.0125(8)
 C51 0.0538(12) 0.0238(8) 0.0440(10) 0.0092(7) -0.0112(9) -0.0116(8)
 C52 0.0434(10) 0.0223(8) 0.0460(10) -0.0001(7) -0.0071(8) -0.0124(7)
 C53 0.0295(8) 0.0222(8) 0.0358(9) -0.0034(6) -0.0033(7) -0.0080(6)
 C54 0.0361(9) 0.0269(8) 0.0410(10) -0.0084(7) -0.0095(8) -0.0110(7)
 C55 0.0340(9) 0.0316(9) 0.0327(9) -0.0060(7) -0.0107(7) -0.0092(7)
 C56 0.0289(8) 0.0258(8) 0.0281(8) 0.0005(6) -0.0078(6) -0.0079(6)
 C57 0.0236(7) 0.0199(7) 0.0270(7) -0.0014(6) -0.0037(6) -0.0066(6)
 C58 0.0277(8) 0.0210(7) 0.0282(8) -0.0006(6) -0.0051(6) -0.0071(6)
 C60 0.0470(13) 0.0785(18) 0.0639(15) 0.0360(14) -0.0245(12) -0.0062(12)
 C61 0.0291(9) 0.0443(11) 0.0605(13) 0.0081(10) -0.0079(9) -0.0080(8)
 C62 0.0452(12) 0.0342(10) 0.0641(14) -0.0107(10) 0.0094(10) -0.0071(9)
 C63A 0.0497(16) 0.090(2) 0.0326(13) -0.0045(13) 0.0020(11) -0.0392(16)
 C63B 0.087(13) 0.20(2) 0.049(8) -0.036(11) -0.028(9) 0.045(13)
 C64A 0.172(5) 0.0476(19) 0.084(3) -0.0291(19) 0.083(3) -0.048(3)
 C64B 0.145(19) 0.091(12) 0.037(7) -0.018(7) -0.012(9) -0.050(12)
 C65A 0.065(2) 0.182(5) 0.0329(16) 0.025(2) -0.0200(15) -0.055(3)
 C65B 0.134(16) 0.038(7) 0.030(6) -0.007(5) 0.015(9) 0.004(8)
 C70S 0.094(3) 0.195(6) 0.151(5) 0.094(4) -0.021(3) 0.011(3)
 C71S 0.066(2) 0.108(3) 0.113(3) 0.028(2) -0.016(2) -0.0101(19)
 C72S 0.0686(18) 0.0621(17) 0.087(2) -0.0215(14) -0.0018(15) -0.0283(15)

_geom_special_details
;
 All esds (except the esd in the dihedral angle between two l.s. planes)
 are estimated using the full covariance matrix.  The cell esds are taken
 into account individually in the estimation of esds in distances, angles
 and torsion angles; correlations between esds in cell parameters are only
 used when they are defined by crystal symmetry.  An approximate (isotropic)
 treatment of cell esds is used for estimating esds involving l.s. planes.
;
loop_
  _geom_bond_atom_site_label_1
  _geom_bond_atom_site_label_2
  _geom_bond_distance
  _geom_bond_site_symmetry_2
  _geom_bond_publ_flag
 Sn1 Si1 2.9805(4) . ?
 Sn1 N2 2.0719(14) . ?
 Sn1 N3 2.3256(15) . ?
 Sn1 N4 2.0808(13) . ?
 Sn1 N6 2.1162(12) . ?
 Sn1 C1 2.1765(15) . ?
 Si1 Si2 2.3912(7) . ?
 Si1 Si3A 2.3706(17) . ?
 Si1 Si3B 2.347(9) . ?
 Si1 N4 1.7965(14) . ?
 Si1 N6 1.7685(14) . ?
 Si2 C60 1.878(2) . ?
 Si2 C61 1.881(2) . ?
 Si2 C62 1.885(2) . ?
 Si3A C63A 1.858(3) . ?
 Si3A C64A 1.853(4) . ?
 Si3A C65A 1.869(4) . ?
 Si3B C63B 1.779(14) . ?
 Si3B C64B 1.887(14) . ?
 Si3B C65B 1.914(13) . ?
 N1 C30 1.316(3) . ?
 N1 C38 1.356(2) . ?
 N2 H2 0.891(14) . ?
 N2 C37 1.387(2) . ?
 N3 C40 1.325(2) . ?
 N3 C48 1.359(3) . ?
 N4 C47 1.364(2) . ?
 N5 C50 1.321(2) . ?
 N5 C58 1.355(2) . ?
 N6 C57 1.3789(19) . ?
 C1 C2 1.403(2) . ?
 C1 C6 1.414(2) . ?
 C2 C3 1.400(2) . ?
 C2 C7 1.496(2) . ?
 C3 H3 0.9500 . ?
 C3 C4 1.380(3) . ?
 C4 H4 0.9500 . ?
 C4 C5 1.374(3) . ?
 C5 H5 0.9500 . ?
 C5 C6 1.399(2) . ?
 C6 C16 1.493(2) . ?
 C7 C8 1.398(2) . ?
 C7 C12 1.404(2) . ?
 C8 C9 1.398(3) . ?
 C8 C13 1.497(3) . ?
 C9 H9 0.9500 . ?
 C9 C10 1.379(3) . ?
 C10 C11 1.374(3) . ?
 C10 C14 1.515(3) . ?
 C11 H11 0.9500 . ?
 C11 C12 1.395(3) . ?
 C12 C15 1.507(3) . ?
 C13 H13A 0.9800 . ?
 C13 H13B 0.9800 . ?
 C13 H13C 0.9800 . ?
 C14 H14A 0.9800 . ?
 C14 H14B 0.9800 . ?
 C14 H14C 0.9800 . ?
 C15 H15A 0.9800 . ?
 C15 H15B 0.9800 . ?
 C15 H15C 0.9800 . ?
 C16 C17 1.399(2) . ?
 C16 C21 1.405(2) . ?
 C17 C18 1.391(3) . ?
 C17 C22 1.506(3) . ?
 C18 H18 0.9500 . ?
 C18 C19 1.384(3) . ?
 C19 C20 1.385(3) . ?
 C19 C23 1.507(3) . ?
 C20 H20 0.9500 . ?
 C20 C21 1.388(2) . ?
 C21 C24 1.510(2) . ?
 C22 H22A 0.9800 . ?
 C22 H22B 0.9800 . ?
 C22 H22C 0.9800 . ?
 C23 H23A 0.9800 . ?
 C23 H23B 0.9800 . ?
 C23 H23C 0.9800 . ?
 C24 H24A 0.9800 . ?
 C24 H24B 0.9800 . ?
 C24 H24C 0.9800 . ?
 C30 H30 0.9500 . ?
 C30 C31 1.404(3) . ?
 C31 H31 0.9500 . ?
 C31 C32 1.353(3) . ?
 C32 H32 0.9500 . ?
 C32 C33 1.411(3) . ?
 C33 C34 1.408(3) . ?
 C33 C38 1.424(2) . ?
 C34 H34 0.9500 . ?
 C34 C35 1.360(3) . ?
 C35 H35 0.9500 . ?
 C35 C36 1.407(3) . ?
 C36 H36 0.9500 . ?
 C36 C37 1.374(3) . ?
 C37 C38 1.437(2) . ?
 C40 H40 0.9500 . ?
 C40 C41 1.423(3) . ?
 C41 H41 0.9500 . ?
 C41 C42 1.352(4) . ?
 C42 H42 0.9500 . ?
 C42 C43 1.400(4) . ?
 C43 C44 1.412(4) . ?
 C43 C48 1.418(3) . ?
 C44 H44 0.9500 . ?
 C44 C45 1.351(4) . ?
 C45 H45 0.9500 . ?
 C45 C46 1.403(3) . ?
 C46 H46 0.9500 . ?
 C46 C47 1.389(3) . ?
 C47 C48 1.437(3) . ?
 C50 H50 0.9500 . ?
 C50 C51 1.402(3) . ?
 C51 H51 0.9500 . ?
 C51 C52 1.358(3) . ?
 C52 H52 0.9500 . ?
 C52 C53 1.411(2) . ?
 C53 C54 1.408(3) . ?
 C53 C58 1.422(2) . ?
 C54 H54 0.9500 . ?
 C54 C55 1.364(3) . ?
 C55 H55 0.9500 . ?
 C55 C56 1.407(2) . ?
 C56 H56 0.9500 . ?
 C56 C57 1.381(2) . ?
 C57 C58 1.439(2) . ?
 C60 H60A 0.9800 . ?
 C60 H60B 0.9800 . ?
 C60 H60C 0.9800 . ?
 C61 H61A 0.9800 . ?
 C61 H61B 0.9800 . ?
 C61 H61C 0.9800 . ?
 C62 H62A 0.9800 . ?
 C62 H62B 0.9800 . ?
 C62 H62C 0.9800 . ?
 C63A H63A 0.9800 . ?
 C63A H63B 0.9800 . ?
 C63A H63C 0.9800 . ?
 C63B H63D 0.9800 . ?
 C63B H63E 0.9800 . ?
 C63B H63F 0.9800 . ?
 C64A H64A 0.9800 . ?
 C64A H64B 0.9800 . ?
 C64A H64C 0.9800 . ?
 C64B H64D 0.9800 . ?
 C64B H64E 0.9800 . ?
 C64B H64F 0.9800 . ?
 C65A H65A 0.9800 . ?
 C65A H65B 0.9800 . ?
 C65A H65C 0.9800 . ?
 C65B H65D 0.9800 . ?
 C65B H65E 0.9800 . ?
 C65B H65F 0.9800 . ?
 C70S H70A 0.9800 . ?
 C70S H70B 0.9800 . ?
 C70S H70C 0.9800 . ?
 C70S C71S 1.490(5) . ?
 C71S H71A 0.9900 . ?
 C71S H71B 0.9900 . ?
 C71S C72S 1.480(5) . ?
 C72S C72S 1.458(7) 2_576 ?
 C72S H72A 0.9900 . ?
 C72S H72B 0.9900 . ?

loop_
  _geom_angle_atom_site_label_1
  _geom_angle_atom_site_label_2
  _geom_angle_atom_site_label_3
  _geom_angle
  _geom_angle_site_symmetry_1
  _geom_angle_site_symmetry_3
  _geom_angle_publ_flag
 N2 Sn1 Si1 127.06(4) . . ?
 N2 Sn1 N3 84.27(6) . . ?
 N2 Sn1 N4 144.74(6) . . ?
 N2 Sn1 N6 101.39(5) . . ?
 N2 Sn1 C1 105.44(6) . . ?
 N3 Sn1 Si1 100.96(4) . . ?
 N4 Sn1 Si1 36.38(4) . . ?
 N4 Sn1 N3 74.31(6) . . ?
 N4 Sn1 N6 72.06(5) . . ?
 N4 Sn1 C1 108.10(6) . . ?
 N6 Sn1 Si1 35.78(4) . . ?
 N6 Sn1 N3 127.53(5) . . ?
 N6 Sn1 C1 117.90(5) . . ?
 C1 Sn1 Si1 120.89(4) . . ?
 C1 Sn1 N3 110.20(5) . . ?
 Si2 Si1 Sn1 115.18(2) . . ?
 Si3A Si1 Sn1 124.25(4) . . ?
 Si3A Si1 Si2 118.93(4) . . ?
 Si3B Si1 Sn1 120.6(2) . . ?
 Si3B Si1 Si2 119.6(3) . . ?
 N4 Si1 Sn1 43.40(4) . . ?
 N4 Si1 Si2 106.14(5) . . ?
 N4 Si1 Si3A 106.96(7) . . ?
 N4 Si1 Si3B 98.9(2) . . ?
 N6 Si1 Sn1 44.39(4) . . ?
 N6 Si1 Si2 113.51(5) . . ?
 N6 Si1 Si3A 117.66(6) . . ?
 N6 Si1 Si3B 121.7(3) . . ?
 N6 Si1 N4 87.65(6) . . ?
 C60 Si2 Si1 112.36(9) . . ?
 C60 Si2 C61 106.39(11) . . ?
 C60 Si2 C62 107.94(13) . . ?
 C61 Si2 Si1 114.07(7) . . ?
 C61 Si2 C62 103.85(10) . . ?
 C62 Si2 Si1 111.66(8) . . ?
 C63A Si3A Si1 115.85(12) . . ?
 C63A Si3A C65A 106.4(2) . . ?
 C64A Si3A Si1 110.74(14) . . ?
 C64A Si3A C63A 105.9(2) . . ?
 C64A Si3A C65A 106.9(3) . . ?
 C65A Si3A Si1 110.51(14) . . ?
 C63B Si3B Si1 113.9(7) . . ?
 C63B Si3B C64B 108.8(11) . . ?
 C63B Si3B C65B 113.6(12) . . ?
 C64B Si3B Si1 110.0(6) . . ?
 C64B Si3B C65B 96.4(9) . . ?
 C65B Si3B Si1 112.7(6) . . ?
 C30 N1 C38 117.42(18) . . ?
 Sn1 N2 H2 110.6(12) . . ?
 C37 N2 Sn1 123.78(11) . . ?
 C37 N2 H2 110.3(12) . . ?
 C40 N3 Sn1 128.64(15) . . ?
 C40 N3 C48 119.65(18) . . ?
 C48 N3 Sn1 111.71(11) . . ?
 Si1 N4 Sn1 100.22(6) . . ?
 C47 N4 Sn1 119.06(11) . . ?
 C47 N4 Si1 128.48(11) . . ?
 C50 N5 C58 118.42(15) . . ?
 Si1 N6 Sn1 99.83(6) . . ?
 C57 N6 Sn1 132.92(10) . . ?
 C57 N6 Si1 124.53(11) . . ?
 C2 C1 Sn1 120.04(11) . . ?
 C2 C1 C6 118.48(14) . . ?
 C6 C1 Sn1 121.28(12) . . ?
 C1 C2 C7 124.76(14) . . ?
 C3 C2 C1 120.20(16) . . ?
 C3 C2 C7 114.82(15) . . ?
 C2 C3 H3 119.5 . . ?
 C4 C3 C2 120.94(17) . . ?
 C4 C3 H3 119.5 . . ?
 C3 C4 H4 120.4 . . ?
 C5 C4 C3 119.22(16) . . ?
 C5 C4 H4 120.4 . . ?
 C4 C5 H5 119.2 . . ?
 C4 C5 C6 121.66(17) . . ?
 C6 C5 H5 119.2 . . ?
 C1 C6 C16 124.93(15) . . ?
 C5 C6 C1 119.43(16) . . ?
 C5 C6 C16 115.55(15) . . ?
 C8 C7 C2 121.57(15) . . ?
 C8 C7 C12 119.93(16) . . ?
 C12 C7 C2 117.91(15) . . ?
 C7 C8 C9 118.94(18) . . ?
 C7 C8 C13 121.54(16) . . ?
 C9 C8 C13 119.52(17) . . ?
 C8 C9 H9 119.1 . . ?
 C10 C9 C8 121.74(19) . . ?
 C10 C9 H9 119.1 . . ?
 C9 C10 C14 120.8(2) . . ?
 C11 C10 C9 118.53(19) . . ?
 C11 C10 C14 120.6(2) . . ?
 C10 C11 H11 118.9 . . ?
 C10 C11 C12 122.11(19) . . ?
 C12 C11 H11 118.9 . . ?
 C7 C12 C15 121.27(18) . . ?
 C11 C12 C7 118.69(18) . . ?
 C11 C12 C15 119.95(18) . . ?
 C8 C13 H13A 109.5 . . ?
 C8 C13 H13B 109.5 . . ?
 C8 C13 H13C 109.5 . . ?
 H13A C13 H13B 109.5 . . ?
 H13A C13 H13C 109.5 . . ?
 H13B C13 H13C 109.5 . . ?
 C10 C14 H14A 109.5 . . ?
 C10 C14 H14B 109.5 . . ?
 C10 C14 H14C 109.5 . . ?
 H14A C14 H14B 109.5 . . ?
 H14A C14 H14C 109.5 . . ?
 H14B C14 H14C 109.5 . . ?
 C12 C15 H15A 109.5 . . ?
 C12 C15 H15B 109.5 . . ?
 C12 C15 H15C 109.5 . . ?
 H15A C15 H15B 109.5 . . ?
 H15A C15 H15C 109.5 . . ?
 H15B C15 H15C 109.5 . . ?
 C17 C16 C6 120.54(15) . . ?
 C17 C16 C21 119.69(16) . . ?
 C21 C16 C6 119.39(15) . . ?
 C16 C17 C22 120.99(17) . . ?
 C18 C17 C16 119.08(16) . . ?
 C18 C17 C22 119.92(17) . . ?
 C17 C18 H18 119.0 . . ?
 C19 C18 C17 121.93(17) . . ?
 C19 C18 H18 119.0 . . ?
 C18 C19 C20 118.23(17) . . ?
 C18 C19 C23 120.97(18) . . ?
 C20 C19 C23 120.80(18) . . ?
 C19 C20 H20 119.1 . . ?
 C19 C20 C21 121.82(17) . . ?
 C21 C20 H20 119.1 . . ?
 C16 C21 C24 121.07(16) . . ?
 C20 C21 C16 119.19(16) . . ?
 C20 C21 C24 119.73(16) . . ?
 C17 C22 H22A 109.5 . . ?
 C17 C22 H22B 109.5 . . ?
 C17 C22 H22C 109.5 . . ?
 H22A C22 H22B 109.5 . . ?
 H22A C22 H22C 109.5 . . ?
 H22B C22 H22C 109.5 . . ?
 C19 C23 H23A 109.5 . . ?
 C19 C23 H23B 109.5 . . ?
 C19 C23 H23C 109.5 . . ?
 H23A C23 H23B 109.5 . . ?
 H23A C23 H23C 109.5 . . ?
 H23B C23 H23C 109.5 . . ?
 C21 C24 H24A 109.5 . . ?
 C21 C24 H24B 109.5 . . ?
 C21 C24 H24C 109.5 . . ?
 H24A C24 H24B 109.5 . . ?
 H24A C24 H24C 109.5 . . ?
 H24B C24 H24C 109.5 . . ?
 N1 C30 H30 117.9 . . ?
 N1 C30 C31 124.2(2) . . ?
 C31 C30 H30 117.9 . . ?
 C30 C31 H31 120.5 . . ?
 C32 C31 C30 119.0(2) . . ?
 C32 C31 H31 120.5 . . ?
 C31 C32 H32 120.2 . . ?
 C31 C32 C33 119.69(19) . . ?
 C33 C32 H32 120.2 . . ?
 C32 C33 C38 117.0(2) . . ?
 C34 C33 C32 123.15(18) . . ?
 C34 C33 C38 119.85(18) . . ?
 C33 C34 H34 120.3 . . ?
 C35 C34 C33 119.32(17) . . ?
 C35 C34 H34 120.3 . . ?
 C34 C35 H35 119.3 . . ?
 C34 C35 C36 121.5(2) . . ?
 C36 C35 H35 119.3 . . ?
 C35 C36 H36 119.1 . . ?
 C37 C36 C35 121.77(18) . . ?
 C37 C36 H36 119.1 . . ?
 N2 C37 C38 119.19(16) . . ?
 C36 C37 N2 123.16(16) . . ?
 C36 C37 C38 117.65(16) . . ?
 N1 C38 C33 122.71(17) . . ?
 N1 C38 C37 117.39(15) . . ?
 C33 C38 C37 119.87(18) . . ?
 N3 C40 H40 119.8 . . ?
 N3 C40 C41 120.5(2) . . ?
 C41 C40 H40 119.8 . . ?
 C40 C41 H41 119.9 . . ?
 C42 C41 C40 120.2(2) . . ?
 C42 C41 H41 119.9 . . ?
 C41 C42 H42 119.7 . . ?
 C41 C42 C43 120.6(2) . . ?
 C43 C42 H42 119.7 . . ?
 C42 C43 C44 125.0(2) . . ?
 C42 C43 C48 116.3(2) . . ?
 C44 C43 C48 118.7(2) . . ?
 C43 C44 H44 119.9 . . ?
 C45 C44 C43 120.2(2) . . ?
 C45 C44 H44 119.9 . . ?
 C44 C45 H45 119.1 . . ?
 C44 C45 C46 121.7(2) . . ?
 C46 C45 H45 119.1 . . ?
 C45 C46 H46 119.4 . . ?
 C47 C46 C45 121.2(2) . . ?
 C47 C46 H46 119.4 . . ?
 N4 C47 C46 125.40(18) . . ?
 N4 C47 C48 117.41(16) . . ?
 C46 C47 C48 117.14(17) . . ?
 N3 C48 C43 122.69(19) . . ?
 N3 C48 C47 116.35(15) . . ?
 C43 C48 C47 120.86(19) . . ?
 N5 C50 H50 118.5 . . ?
 N5 C50 C51 123.07(18) . . ?
 C51 C50 H50 118.5 . . ?
 C50 C51 H51 120.4 . . ?
 C52 C51 C50 119.17(17) . . ?
 C52 C51 H51 120.4 . . ?
 C51 C52 H52 119.9 . . ?
 C51 C52 C53 120.17(17) . . ?
 C53 C52 H52 119.9 . . ?
 C52 C53 C58 116.58(16) . . ?
 C54 C53 C52 124.24(16) . . ?
 C54 C53 C58 119.18(15) . . ?
 C53 C54 H54 120.5 . . ?
 C55 C54 C53 119.09(16) . . ?
 C55 C54 H54 120.5 . . ?
 C54 C55 H55 118.9 . . ?
 C54 C55 C56 122.22(16) . . ?
 C56 C55 H55 118.9 . . ?
 C55 C56 H56 119.3 . . ?
 C57 C56 C55 121.46(16) . . ?
 C57 C56 H56 119.3 . . ?
 N6 C57 C56 125.37(14) . . ?
 N6 C57 C58 117.85(14) . . ?
 C56 C57 C58 116.78(14) . . ?
 N5 C58 C53 122.59(15) . . ?
 N5 C58 C57 116.16(14) . . ?
 C53 C58 C57 121.25(15) . . ?
 Si2 C60 H60A 109.5 . . ?
 Si2 C60 H60B 109.5 . . ?
 Si2 C60 H60C 109.5 . . ?
 H60A C60 H60B 109.5 . . ?
 H60A C60 H60C 109.5 . . ?
 H60B C60 H60C 109.5 . . ?
 Si2 C61 H61A 109.5 . . ?
 Si2 C61 H61B 109.5 . . ?
 Si2 C61 H61C 109.5 . . ?
 H61A C61 H61B 109.5 . . ?
 H61A C61 H61C 109.5 . . ?
 H61B C61 H61C 109.5 . . ?
 Si2 C62 H62A 109.5 . . ?
 Si2 C62 H62B 109.5 . . ?
 Si2 C62 H62C 109.5 . . ?
 H62A C62 H62B 109.5 . . ?
 H62A C62 H62C 109.5 . . ?
 H62B C62 H62C 109.5 . . ?
 Si3A C63A H63A 109.5 . . ?
 Si3A C63A H63B 109.5 . . ?
 Si3A C63A H63C 109.5 . . ?
 H63A C63A H63B 109.5 . . ?
 H63A C63A H63C 109.5 . . ?
 H63B C63A H63C 109.5 . . ?
 Si3B C63B H63D 109.5 . . ?
 Si3B C63B H63E 109.5 . . ?
 Si3B C63B H63F 109.5 . . ?
 H63D C63B H63E 109.5 . . ?
 H63D C63B H63F 109.5 . . ?
 H63E C63B H63F 109.5 . . ?
 Si3A C64A H64A 109.5 . . ?
 Si3A C64A H64B 109.5 . . ?
 Si3A C64A H64C 109.5 . . ?
 H64A C64A H64B 109.5 . . ?
 H64A C64A H64C 109.5 . . ?
 H64B C64A H64C 109.5 . . ?
 Si3B C64B H64D 109.5 . . ?
 Si3B C64B H64E 109.5 . . ?
 Si3B C64B H64F 109.5 . . ?
 H64D C64B H64E 109.5 . . ?
 H64D C64B H64F 109.5 . . ?
 H64E C64B H64F 109.5 . . ?
 Si3A C65A H65A 109.5 . . ?
 Si3A C65A H65B 109.5 . . ?
 Si3A C65A H65C 109.5 . . ?
 H65A C65A H65B 109.5 . . ?
 H65A C65A H65C 109.5 . . ?
 H65B C65A H65C 109.5 . . ?
 Si3B C65B H65D 109.5 . . ?
 Si3B C65B H65E 109.5 . . ?
 Si3B C65B H65F 109.5 . . ?
 H65D C65B H65E 109.5 . . ?
 H65D C65B H65F 109.5 . . ?
 H65E C65B H65F 109.5 . . ?
 H70A C70S H70B 109.5 . . ?
 H70A C70S H70C 109.5 . . ?
 H70B C70S H70C 109.5 . . ?
 C71S C70S H70A 109.5 . . ?
 C71S C70S H70B 109.5 . . ?
 C71S C70S H70C 109.5 . . ?
 C70S C71S H71A 109.1 . . ?
 C70S C71S H71B 109.1 . . ?
 H71A C71S H71B 107.8 . . ?
 C72S C71S C70S 112.6(3) . . ?
 C72S C71S H71A 109.1 . . ?
 C72S C71S H71B 109.1 . . ?
 C71S C72S H72A 108.8 . . ?
 C71S C72S H72B 108.8 . . ?
 C72S C72S C71S 113.9(4) 2_576 . ?
 C72S C72S H72A 108.8 2_576 . ?
 C72S C72S H72B 108.8 2_576 . ?
 H72A C72S H72B 107.7 . . ?

loop_
  _geom_torsion_atom_site_label_1
  _geom_torsion_atom_site_label_2
  _geom_torsion_atom_site_label_3
  _geom_torsion_atom_site_label_4
  _geom_torsion
  _geom_torsion_site_symmetry_1
  _geom_torsion_site_symmetry_2
  _geom_torsion_site_symmetry_3
  _geom_torsion_site_symmetry_4
  _geom_torsion_publ_flag
 Sn1 Si1 N4 C47 -140.70(18) . . . . ?
 Sn1 Si1 N6 C57 163.34(16) . . . . ?
 Sn1 N2 C37 C36 -37.8(2) . . . . ?
 Sn1 N2 C37 C38 142.01(13) . . . . ?
 Sn1 N3 C40 C41 -179.27(14) . . . . ?
 Sn1 N3 C48 C43 -179.06(14) . . . . ?
 Sn1 N3 C48 C47 4.65(18) . . . . ?
 Sn1 N4 C47 C46 171.61(15) . . . . ?
 Sn1 N4 C47 C48 -11.0(2) . . . . ?
 Sn1 N6 C57 C56 -10.6(2) . . . . ?
 Sn1 N6 C57 C58 168.79(11) . . . . ?
 Sn1 C1 C2 C3 172.08(13) . . . . ?
 Sn1 C1 C2 C7 -13.7(2) . . . . ?
 Sn1 C1 C6 C5 -172.23(13) . . . . ?
 Sn1 C1 C6 C16 11.3(2) . . . . ?
 Si1 N4 C47 C46 -53.9(3) . . . . ?
 Si1 N4 C47 C48 123.46(15) . . . . ?
 Si1 N6 C57 C56 -167.88(13) . . . . ?
 Si1 N6 C57 C58 11.5(2) . . . . ?
 Si2 Si1 N4 Sn1 109.79(5) . . . . ?
 Si2 Si1 N4 C47 -30.91(16) . . . . ?
 Si2 Si1 N6 Sn1 -102.64(5) . . . . ?
 Si2 Si1 N6 C57 60.71(13) . . . . ?
 Si3A Si1 N4 Sn1 -122.28(6) . . . . ?
 Si3A Si1 N4 C47 97.03(16) . . . . ?
 Si3A Si1 N6 Sn1 111.90(7) . . . . ?
 Si3A Si1 N6 C57 -84.76(14) . . . . ?
 Si3B Si1 N4 Sn1 -125.8(3) . . . . ?
 Si3B Si1 N4 C47 93.5(3) . . . . ?
 Si3B Si1 N6 Sn1 102.9(3) . . . . ?
 Si3B Si1 N6 C57 -93.7(3) . . . . ?
 N1 C30 C31 C32 -1.4(3) . . . . ?
 N2 C37 C38 N1 -0.5(2) . . . . ?
 N2 C37 C38 C33 -178.59(15) . . . . ?
 N3 C40 C41 C42 -0.8(3) . . . . ?
 N4 Si1 N6 Sn1 3.96(6) . . . . ?
 N4 Si1 N6 C57 167.30(13) . . . . ?
 N4 C47 C48 N3 3.4(2) . . . . ?
 N4 C47 C48 C43 -172.98(16) . . . . ?
 N5 C50 C51 C52 0.0(3) . . . . ?
 N6 Si1 N4 Sn1 -4.03(6) . . . . ?
 N6 Si1 N4 C47 -144.73(16) . . . . ?
 N6 C57 C58 N5 1.1(2) . . . . ?
 N6 C57 C58 C53 -178.22(15) . . . . ?
 C1 C2 C3 C4 1.0(3) . . . . ?
 C1 C2 C7 C8 102.7(2) . . . . ?
 C1 C2 C7 C12 -86.1(2) . . . . ?
 C1 C6 C16 C17 -105.29(19) . . . . ?
 C1 C6 C16 C21 81.9(2) . . . . ?
 C2 C1 C6 C5 2.7(2) . . . . ?
 C2 C1 C6 C16 -173.82(15) . . . . ?
 C2 C3 C4 C5 1.2(3) . . . . ?
 C2 C7 C8 C9 169.62(16) . . . . ?
 C2 C7 C8 C13 -10.6(3) . . . . ?
 C2 C7 C12 C11 -171.53(16) . . . . ?
 C2 C7 C12 C15 5.1(2) . . . . ?
 C3 C2 C7 C8 -82.8(2) . . . . ?
 C3 C2 C7 C12 88.38(19) . . . . ?
 C3 C4 C5 C6 -1.4(3) . . . . ?
 C4 C5 C6 C1 -0.6(3) . . . . ?
 C4 C5 C6 C16 176.25(18) . . . . ?
 C5 C6 C16 C17 78.1(2) . . . . ?
 C5 C6 C16 C21 -94.76(19) . . . . ?
 C6 C1 C2 C3 -2.9(2) . . . . ?
 C6 C1 C2 C7 171.34(15) . . . . ?
 C6 C16 C17 C18 -175.64(15) . . . . ?
 C6 C16 C17 C22 4.3(2) . . . . ?
 C6 C16 C21 C20 175.25(15) . . . . ?
 C6 C16 C21 C24 -3.5(2) . . . . ?
 C7 C2 C3 C4 -173.79(17) . . . . ?
 C7 C8 C9 C10 0.9(3) . . . . ?
 C8 C7 C12 C11 -0.2(2) . . . . ?
 C8 C7 C12 C15 176.48(16) . . . . ?
 C8 C9 C10 C11 1.1(3) . . . . ?
 C8 C9 C10 C14 -179.19(19) . . . . ?
 C9 C10 C11 C12 -2.8(3) . . . . ?
 C10 C11 C12 C7 2.4(3) . . . . ?
 C10 C11 C12 C15 -174.35(18) . . . . ?
 C12 C7 C8 C9 -1.4(2) . . . . ?
 C12 C7 C8 C13 178.41(16) . . . . ?
 C13 C8 C9 C10 -178.87(18) . . . . ?
 C14 C10 C11 C12 177.50(19) . . . . ?
 C16 C17 C18 C19 1.5(3) . . . . ?
 C17 C16 C21 C20 2.3(2) . . . . ?
 C17 C16 C21 C24 -176.40(16) . . . . ?
 C17 C18 C19 C20 0.3(3) . . . . ?
 C17 C18 C19 C23 179.46(18) . . . . ?
 C18 C19 C20 C21 -0.8(3) . . . . ?
 C19 C20 C21 C16 -0.5(3) . . . . ?
 C19 C20 C21 C24 178.22(17) . . . . ?
 C21 C16 C17 C18 -2.8(2) . . . . ?
 C21 C16 C17 C22 177.13(17) . . . . ?
 C22 C17 C18 C19 -178.43(18) . . . . ?
 C23 C19 C20 C21 -179.96(18) . . . . ?
 C30 N1 C38 C33 2.2(3) . . . . ?
 C30 N1 C38 C37 -175.75(16) . . . . ?
 C30 C31 C32 C33 1.7(3) . . . . ?
 C31 C32 C33 C34 178.33(19) . . . . ?
 C31 C32 C33 C38 -0.1(3) . . . . ?
 C32 C33 C34 C35 -176.57(18) . . . . ?
 C32 C33 C38 N1 -1.9(3) . . . . ?
 C32 C33 C38 C37 176.04(16) . . . . ?
 C33 C34 C35 C36 0.0(3) . . . . ?
 C34 C33 C38 N1 179.57(16) . . . . ?
 C34 C33 C38 C37 -2.5(2) . . . . ?
 C34 C35 C36 C37 -1.4(3) . . . . ?
 C35 C36 C37 N2 -179.54(17) . . . . ?
 C35 C36 C37 C38 0.7(3) . . . . ?
 C36 C37 C38 N1 179.25(16) . . . . ?
 C36 C37 C38 C33 1.2(2) . . . . ?
 C38 N1 C30 C31 -0.6(3) . . . . ?
 C38 C33 C34 C35 1.9(3) . . . . ?
 C40 N3 C48 C43 1.9(3) . . . . ?
 C40 N3 C48 C47 -174.42(16) . . . . ?
 C40 C41 C42 C43 0.5(3) . . . . ?
 C41 C42 C43 C44 179.2(2) . . . . ?
 C41 C42 C43 C48 0.9(3) . . . . ?
 C42 C43 C44 C45 -177.1(2) . . . . ?
 C42 C43 C48 N3 -2.1(3) . . . . ?
 C42 C43 C48 C47 174.01(17) . . . . ?
 C43 C44 C45 C46 1.7(4) . . . . ?
 C44 C43 C48 N3 179.46(17) . . . . ?
 C44 C43 C48 C47 -4.4(3) . . . . ?
 C44 C45 C46 C47 -1.5(4) . . . . ?
 C45 C46 C47 N4 175.70(19) . . . . ?
 C45 C46 C47 C48 -1.6(3) . . . . ?
 C46 C47 C48 N3 -179.05(16) . . . . ?
 C46 C47 C48 C43 4.6(3) . . . . ?
 C48 N3 C40 C41 -0.4(3) . . . . ?
 C48 C43 C44 C45 1.2(3) . . . . ?
 C50 N5 C58 C53 -0.7(3) . . . . ?
 C50 N5 C58 C57 179.96(16) . . . . ?
 C50 C51 C52 C53 -0.6(3) . . . . ?
 C51 C52 C53 C54 179.78(19) . . . . ?
 C51 C52 C53 C58 0.5(3) . . . . ?
 C52 C53 C54 C55 179.96(18) . . . . ?
 C52 C53 C58 N5 0.1(2) . . . . ?
 C52 C53 C58 C57 179.41(16) . . . . ?
 C53 C54 C55 C56 0.2(3) . . . . ?
 C54 C53 C58 N5 -179.15(16) . . . . ?
 C54 C53 C58 C57 0.1(2) . . . . ?
 C54 C55 C56 C57 1.2(3) . . . . ?
 C55 C56 C57 N6 177.53(15) . . . . ?
 C55 C56 C57 C58 -1.8(2) . . . . ?
 C56 C57 C58 N5 -179.51(15) . . . . ?
 C56 C57 C58 C53 1.2(2) . . . . ?
 C58 N5 C50 C51 0.7(3) . . . . ?
 C58 C53 C54 C55 -0.8(3) . . . . ?
 C70S C71S C72S C72S 175.0(4) . . . 2_576 ?

_smtbx_masks_special_details       ?
loop_
  _smtbx_masks_void_nr
  _smtbx_masks_void_average_x
  _smtbx_masks_void_average_y
  _smtbx_masks_void_average_z
  _smtbx_masks_void_volume
  _smtbx_masks_void_count_electrons
  _smtbx_masks_void_content
 1 0.000 0.000 0.000 284.1 52.6 '1 hexane'

_smtbx_masks_void_probe_radius     1.2
_smtbx_masks_void_truncation_radius  1.2
_shelx_fab_file
;
-15 -11 1 -0.0007 0.1563
-15 -10 1 0.1722 0.0260
-15 -10 2 0.0817 0.0929
-15 -9 1 0.4644 -0.0745
-15 -9 2 0.4359 -0.0627
-15 -9 3 0.2983 -0.0508
-15 -8 1 0.4192 0.0230
-15 -8 2 0.4308 -0.0139
-15 -8 3 0.3562 -0.0399
-15 -7 1 0.0646 0.0576
-15 -7 2 0.1011 0.0578
-15 -7 3 0.0633 0.0380
-15 -7 4 0.0778 0.0372
-15 -6 1 0.0705 -0.0428
-15 -6 2 0.1800 -0.0083
-15 -6 3 0.0966 -0.0004
-15 -6 4 -0.0028 0.0110
-15 -5 1 0.3331 -0.0569
-15 -5 2 0.6364 -0.0288
-15 -5 3 0.5381 -0.0143
-15 -5 4 0.2079 -0.0006
-15 -4 1 0.2515 -0.0023
-15 -4 2 0.7622 0.0220
-15 -4 3 0.8126 0.0392
-15 -4 4 0.4466 0.0527
-15 -3 1 -0.0084 0.0094
-15 -3 2 0.4733 0.0364
-15 -3 3 0.6372 0.0534
-15 -2 1 -0.0387 0.0128
-15 -2 2 0.2753 0.0429
-15 -2 3 0.3605 0.0643
-15 -1 1 -0.0863 -0.0128
-15 -1 2 0.2473 0.0160
-15 0 1 -0.3897 -0.0673
-14 -13 1 -0.6484 -0.1165
-14 -13 2 -0.3225 -0.0936
-14 -12 1 -0.6896 -0.0313
-14 -12 2 -0.4860 -0.0866
-14 -12 3 -0.1016 -0.1353
-14 -11 1 -0.2047 0.0910
-14 -11 2 -0.2267 0.0460
-14 -11 3 -0.0960 -0.0816
-14 -11 4 0.0565 -0.1925
-14 -10 1 0.1338 0.1016
-14 -10 2 0.0002 0.1378
-14 -10 3 -0.1545 0.0774
-14 -10 4 -0.2778 -0.0241
-14 -10 5 -0.5021 -0.0700
-14 -9 1 0.1568 -0.0205
-14 -9 2 0.0872 0.0269
-14 -9 3 -0.1194 0.0513
-14 -9 4 -0.3683 0.0508
-14 -9 5 -0.6992 0.0490
-14 -9 6 -0.7994 0.0478
-14 -8 1 0.2754 -0.0552
-14 -8 2 0.2898 -0.0746
-14 -8 3 0.1594 -0.0719
-14 -8 4 -0.0253 -0.0429
-14 -8 5 -0.2818 -0.0105
-14 -8 6 -0.4399 -0.0027
-14 -7 1 0.3627 0.0336
-14 -7 2 0.4066 0.0045
-14 -7 3 0.2543 -0.0279
-14 -7 4 0.0816 -0.0297
-14 -7 5 -0.0430 -0.0190
-14 -7 6 -0.1433 -0.0273
-14 -6 1 0.3187 0.0277
-14 -6 2 0.4331 0.0459
-14 -6 3 0.1673 0.0420
-14 -6 4 -0.1520 0.0447
-14 -6 5 -0.2357 0.0425
-14 -6 6 -0.2031 0.0176
-14 -5 1 0.4743 -0.0437
-14 -5 2 0.7873 -0.0199
-14 -5 3 0.4626 0.0028
-14 -5 4 -0.0923 0.0254
-14 -5 5 -0.3098 0.0224
-14 -5 6 -0.1951 -0.0157
-14 -5 7 -0.1411 -0.0334
-14 -4 1 0.6617 -0.0253
-14 -4 2 1.2356 -0.0203
-14 -4 3 1.0345 0.0002
-14 -4 4 0.3503 0.0210
-14 -4 5 -0.1278 0.0056
-14 -4 6 -0.1496 -0.0492
-14 -4 7 -0.0697 -0.0770
-14 -3 1 0.5151 0.0124
-14 -3 2 1.1995 0.0232
-14 -3 3 1.2588 0.0408
-14 -3 4 0.7430 0.0447
-14 -3 5 0.1711 0.0108
-14 -3 6 -0.0597 -0.0422
-14 -2 1 0.2763 0.0110
-14 -2 2 0.8510 0.0341
-14 -2 3 1.0642 0.0499
-14 -2 4 0.8324 0.0260
-14 -2 5 0.4040 -0.0377
-14 -2 6 0.1473 -0.0826
-14 -1 1 0.1400 0.0052
-14 -1 2 0.6490 0.0336
-14 -1 3 0.8922 0.0568
-14 -1 4 0.7673 0.0245
-14 -1 5 0.3874 -0.0547
-14 0 1 -0.1281 -0.0281
-14 0 2 0.4827 -0.0116
-14 0 3 0.8771 0.0170
-14 0 4 0.8430 0.0085
-14 0 5 0.3998 -0.0383
-14 1 1 -0.4425 -0.0562
-14 1 2 0.1029 -0.0692
-14 1 3 0.6481 -0.0684
-14 1 4 0.8390 -0.0693
-14 2 1 -0.4019 -0.0244
-14 2 2 -0.2070 -0.0379
-14 3 1 -0.0957 0.0241
-13 -15 1 -0.0566 0.1302
-13 -14 1 -0.2663 0.0243
-13 -14 2 0.2294 0.1209
-13 -14 3 0.4123 0.1736
-13 -13 1 -0.4066 -0.0797
-13 -13 2 0.1554 -0.0285
-13 -13 3 0.5279 0.0558
-13 -13 4 0.5807 0.0764
-13 -13 5 0.3001 0.0760
-13 -12 1 -0.5685 -0.0603
-13 -12 2 -0.2081 -0.0770
-13 -12 3 0.1683 -0.0579
-13 -12 4 0.3523 -0.0136
-13 -12 5 0.1810 0.0796
-13 -12 6 0.0300 0.1743
-13 -11 1 -0.4745 0.0154
-13 -11 2 -0.4419 -0.0243
-13 -11 3 -0.2849 -0.0934
-13 -11 4 -0.0676 -0.1295
-13 -11 5 -0.0232 -0.0626
-13 -11 6 0.0955 0.0700
-13 -11 7 0.4007 0.1507
-13 -10 1 0.0008 0.0481
-13 -10 2 -0.1613 0.0476
-13 -10 3 -0.3129 -0.0239
-13 -10 4 -0.2896 -0.1138
-13 -10 5 -0.2165 -0.1359
-13 -10 6 0.0872 -0.0833
-13 -10 7 0.6658 -0.0273
-13 -10 8 0.8527 -0.0090
-13 -9 1 0.2274 0.0191
-13 -9 2 0.1133 0.0540
-13 -9 3 -0.1760 0.0538
-13 -9 4 -0.3826 0.0209
-13 -9 5 -0.4817 -0.0086
-13 -9 6 -0.2701 -0.0219
-13 -9 7 0.3753 -0.0354
-13 -9 8 0.8332 -0.0551
-13 -8 1 0.1366 -0.0221
-13 -8 2 0.1358 -0.0135
-13 -8 3 -0.1154 0.0093
-13 -8 4 -0.3724 0.0383
-13 -8 5 -0.5465 0.0592
-13 -8 6 -0.4836 0.0571
-13 -8 7 0.0198 0.0348
-13 -8 8 0.5717 0.0093
-13 -7 1 0.3463 -0.0069
-13 -7 2 0.3854 -0.0289
-13 -7 3 0.0941 -0.0435
-13 -7 4 -0.2025 -0.0328
-13 -7 5 -0.3333 -0.0139
-13 -7 6 -0.2845 -0.0103
-13 -7 7 0.0561 -0.0157
-13 -7 8 0.5253 -0.0160
-13 -6 1 0.7647 0.0155
-13 -6 2 0.8398 0.0167
-13 -6 3 0.3639 0.0017
-13 -6 4 -0.1578 -0.0072
-13 -6 5 -0.3479 -0.0158
-13 -6 6 -0.2747 -0.0332
-13 -6 7 -0.0597 -0.0383
-13 -6 8 0.2191 -0.0247
-13 -5 1 0.9652 -0.0175
-13 -5 2 1.1718 0.0022
-13 -5 3 0.5735 0.0187
-13 -5 4 -0.2248 0.0307
-13 -5 5 -0.5956 0.0240
-13 -5 6 -0.5244 -0.0009
-13 -5 7 -0.3499 -0.0044
-13 -5 8 -0.2382 0.0214
-13 -5 9 -0.1685 0.0329
-13 -4 1 0.9992 -0.0273
-13 -4 2 1.4554 -0.0257
-13 -4 3 0.9804 -0.0071
-13 -4 4 0.0631 0.0108
-13 -4 5 -0.5348 0.0023
-13 -4 6 -0.5560 -0.0287
-13 -4 7 -0.3507 -0.0333
-13 -4 8 -0.2335 -0.0005
-13 -4 9 -0.1570 0.0174
-13 -3 1 0.9020 0.0047
-13 -3 2 1.6140 0.0048
-13 -3 3 1.4862 0.0155
-13 -3 4 0.6949 0.0163
-13 -3 5 -0.1092 -0.0098
-13 -3 6 -0.4138 -0.0449
-13 -3 7 -0.3247 -0.0447
-13 -3 8 -0.1753 -0.0099
-13 -3 9 0.0153 0.0080
-13 -2 1 0.6336 0.0056
-13 -2 2 1.4308 0.0206
-13 -2 3 1.6590 0.0309
-13 -2 4 1.1869 0.0138
-13 -2 5 0.3647 -0.0276
-13 -2 6 -0.2127 -0.0490
-13 -2 7 -0.3605 -0.0154
-13 -2 8 -0.3187 0.0394
-13 -2 9 -0.1473 0.0607
-13 -1 1 0.3611 -0.0005
-13 -1 2 1.1166 0.0108
-13 -1 3 1.5231 0.0142
-13 -1 4 1.3288 -0.0154
-13 -1 5 0.6466 -0.0670
-13 -1 6 0.0326 -0.0779
-13 -1 7 -0.1680 -0.0153
-13 -1 8 -0.1750 0.0558
-13 0 1 0.1083 0.0011
-13 0 2 0.8869 0.0030
-13 0 3 1.3840 0.0048
-13 0 4 1.3129 -0.0094
-13 0 5 0.7004 -0.0421
-13 0 6 0.1046 -0.0459
-13 0 7 -0.0181 0.0164
-13 0 8 0.0710 0.0793
-13 1 1 -0.1826 -0.0185
-13 1 2 0.5888 -0.0257
-13 1 3 1.2043 -0.0300
-13 1 4 1.2836 -0.0193
-13 1 5 0.7516 -0.0097
-13 1 6 0.1361 0.0003
-13 1 7 -0.0086 0.0482
-13 2 1 -0.2841 -0.0174
-13 2 2 0.2084 -0.0308
-13 2 3 0.7763 -0.0599
-13 2 4 1.0184 -0.0613
-13 2 5 0.7316 -0.0404
-13 2 6 0.2659 -0.0375
-13 3 1 -0.1256 -0.0002
-13 3 2 0.0011 0.0037
-13 3 3 0.2710 -0.0309
-13 3 4 0.4428 -0.0555
-13 3 5 0.3468 -0.0522
-13 4 1 -0.0887 0.0042
-13 4 2 -0.0237 0.0143
-13 4 3 0.0414 -0.0039
-13 5 1 -0.2841 0.0546
-12 -16 1 0.0829 0.1268
-12 -15 1 0.1581 0.1190
-12 -15 2 0.3173 0.1884
-12 -15 3 -0.0342 0.1020
-12 -15 4 -0.2324 -0.1119
-12 -14 1 -0.0155 0.0625
-12 -14 2 0.3832 0.1407
-12 -14 3 0.2269 0.1449
-12 -14 4 0.0117 0.0144
-12 -14 5 -0.0178 -0.0690
-12 -13 1 -0.2330 -0.0105
-12 -13 2 0.2770 0.0321
-12 -13 3 0.4073 0.0830
-12 -13 4 0.3735 0.0606
-12 -13 5 0.3172 0.0372
-12 -13 6 0.3015 0.0060
-12 -13 7 0.2357 -0.1006
-12 -12 1 -0.1803 -0.0415
-12 -12 2 0.1561 -0.0417
-12 -12 3 0.3874 -0.0095
-12 -12 4 0.5843 0.0200
-12 -12 5 0.6567 0.0687
-12 -12 6 0.6950 0.0978
-12 -12 7 0.6739 0.0323
-12 -12 8 0.3749 -0.0560
-12 -11 1 -0.1203 -0.0082
-12 -11 2 -0.1148 -0.0185
-12 -11 3 -0.0302 -0.0283
-12 -11 4 0.2925 -0.0205
-12 -11 5 0.5816 0.0386
-12 -11 6 0.8004 0.1193
-12 -11 7 0.9160 0.1427
-12 -11 8 0.5998 0.1168
-12 -11 9 0.0814 0.0951
-12 -10 1 -0.0035 0.0176
-12 -10 2 -0.2487 0.0250
-12 -10 3 -0.4456 0.0001
-12 -10 4 -0.2154 -0.0340
-12 -10 5 0.1831 -0.0289
-12 -10 6 0.5954 0.0216
-12 -10 7 0.9537 0.0706
-12 -10 8 0.8045 0.0944
-12 -10 9 0.2048 0.1020
-12 -9 1 0.3309 -0.0012
-12 -9 2 0.1120 0.0178
-12 -9 3 -0.2692 0.0145
-12 -9 4 -0.2841 -0.0139
-12 -9 5 -0.0256 -0.0419
-12 -9 6 0.3770 -0.0513
-12 -9 7 0.9205 -0.0510
-12 -9 8 1.0993 -0.0526
-12 -9 9 0.6515 -0.0567
-12 -9 10 0.2054 -0.0597
-12 -8 1 0.5393 -0.0131
-12 -8 2 0.4814 -0.0088
-12 -8 3 0.0783 0.0033
-12 -8 4 -0.1277 0.0125
-12 -8 5 -0.0797 0.0125
-12 -8 6 0.1649 0.0022
-12 -8 7 0.7271 -0.0186
-12 -8 8 1.1899 -0.0463
-12 -8 9 1.0135 -0.0723
-12 -8 10 0.5315 -0.0877
-12 -7 1 0.6502 0.0072
-12 -7 2 0.6250 -0.0067
-12 -7 3 0.1505 -0.0128
-12 -7 4 -0.1989 -0.0029
-12 -7 5 -0.2471 0.0144
-12 -7 6 -0.0499 0.0256
-12 -7 7 0.5090 0.0264
-12 -7 8 1.1267 0.0192
-12 -7 9 1.1638 0.0115
-12 -7 10 0.6750 0.0120
-12 -6 1 1.0516 0.0165
-12 -6 2 1.0146 0.0145
-12 -6 3 0.3430 -0.0012
-12 -6 4 -0.2632 -0.0121
-12 -6 5 -0.4328 -0.0155
-12 -6 6 -0.2079 -0.0178
-12 -6 7 0.3702 -0.0156
-12 -6 8 1.0167 -0.0092
-12 -6 9 1.1622 -0.0013
-12 -6 10 0.7232 0.0140
-12 -5 1 1.5157 -0.0119
-12 -5 2 1.5879 0.0038
-12 -5 3 0.7799 0.0071
-12 -5 4 -0.1478 0.0069
-12 -5 5 -0.5905 0.0028
-12 -5 6 -0.4604 -0.0084
-12 -5 7 0.0386 -0.0124
-12 -5 8 0.5547 -0.0073
-12 -5 9 0.6902 -0.0076
-12 -5 10 0.3848 -0.0089
-12 -4 1 1.5974 -0.0267
-12 -4 2 1.8810 -0.0236
-12 -4 3 1.1585 -0.0165
-12 -4 4 0.0535 -0.0044
-12 -4 5 -0.6875 0.0047
-12 -4 6 -0.7444 0.0042
-12 -4 7 -0.3630 0.0109
-12 -4 8 0.0055 0.0264
-12 -4 9 0.1106 0.0270
-12 -4 10 -0.0176 0.0121
-12 -3 1 1.3110 0.0013
-12 -3 2 1.8990 -0.0052
-12 -3 3 1.5178 -0.0099
-12 -3 4 0.4829 -0.0118
-12 -3 5 -0.4746 -0.0156
-12 -3 6 -0.7626 -0.0215
-12 -3 7 -0.4787 -0.0132
-12 -3 8 -0.1248 0.0060
-12 -3 9 0.0892 0.0098
-12 -3 10 0.2155 -0.0070
-12 -3 11 0.2313 -0.0252
-12 -2 1 0.8804 0.0093
-12 -2 2 1.7840 0.0180
-12 -2 3 1.8765 0.0198
-12 -2 4 1.1150 0.0121
-12 -2 5 0.0512 -0.0051
-12 -2 6 -0.5319 -0.0165
-12 -2 7 -0.4554 -0.0044
-12 -2 8 -0.1585 0.0146
-12 -2 9 0.1512 0.0151
-12 -2 10 0.5217 -0.0028
-12 -2 11 0.7317 -0.0319
-12 -1 1 0.4841 -0.0077
-12 -1 2 1.5209 -0.0021
-12 -1 3 1.9631 0.0025
-12 -1 4 1.5340 0.0017
-12 -1 5 0.5385 -0.0121
-12 -1 6 -0.2271 -0.0136
-12 -1 7 -0.3734 0.0205
-12 -1 8 -0.2679 0.0557
-12 -1 9 -0.1177 0.0589
-12 -1 10 0.2308 0.0451
-12 0 1 0.1922 0.0058
-12 0 2 1.1868 -0.0131
-12 0 3 1.7511 -0.0225
-12 0 4 1.5603 -0.0176
-12 0 5 0.7514 -0.0245
-12 0 6 0.0359 -0.0256
-12 0 7 -0.1206 0.0170
-12 0 8 -0.1156 0.0632
-12 0 9 -0.2418 0.0622
-12 0 10 -0.1700 0.0402
-12 1 1 -0.0407 0.0127
-12 1 2 0.8566 -0.0088
-12 1 3 1.4536 -0.0204
-12 1 4 1.4256 0.0001
-12 1 5 0.8029 0.0094
-12 1 6 0.2011 0.0011
-12 1 7 0.1273 0.0315
-12 1 8 0.1535 0.0788
-12 1 9 -0.1581 0.0722
-12 2 1 -0.1707 -0.0025
-12 2 2 0.5232 -0.0088
-12 2 3 1.1139 -0.0180
-12 2 4 1.2572 0.0053
-12 2 5 0.8563 0.0215
-12 2 6 0.3675 0.0025
-12 2 7 0.3030 0.0153
-12 2 8 0.3182 0.0699
-12 2 9 -0.0841 0.0828
-12 3 1 -0.0948 0.0104
-12 3 2 0.2922 0.0169
-12 3 3 0.7304 0.0013
-12 3 4 0.9314 -0.0055
-12 3 5 0.7461 -0.0170
-12 3 6 0.4302 -0.0599
-12 3 7 0.3828 -0.0686
-12 3 8 0.3935 -0.0107
-12 4 1 -0.0100 0.0054
-12 4 2 0.2073 0.0153
-12 4 3 0.4327 0.0059
-12 4 4 0.4910 -0.0203
-12 4 5 0.3494 -0.0548
-12 4 6 0.1647 -0.1047
-12 4 7 0.1503 -0.1163
-12 5 1 -0.2259 -0.0246
-12 5 2 0.0623 -0.0491
-12 5 3 0.2465 -0.0541
-12 5 4 0.1848 -0.0670
-12 5 5 0.0002 -0.0869
-12 6 1 -0.4955 0.0256
-12 6 2 -0.1399 -0.0672
-12 6 3 0.1184 -0.0976
-12 7 1 -0.3455 0.1064
-11 -16 1 0.2731 0.0875
-11 -16 2 0.3753 0.1238
-11 -16 3 0.0395 -0.0207
-11 -16 4 0.0143 -0.2062
-11 -15 1 0.2923 0.0614
-11 -15 2 0.3350 0.1261
-11 -15 3 -0.1769 0.0460
-11 -15 4 -0.3143 -0.1285
-11 -15 5 0.0319 -0.1572
-11 -15 6 0.2738 -0.1187
-11 -14 1 0.3603 0.0055
-11 -14 2 0.4772 0.0656
-11 -14 3 -0.0162 0.0601
-11 -14 4 -0.2719 -0.0429
-11 -14 5 -0.0185 -0.0788
-11 -14 6 0.2555 -0.0924
-11 -14 7 0.1819 -0.1824
-11 -13 1 0.0869 -0.0215
-11 -13 2 0.3633 0.0005
-11 -13 3 0.2003 0.0271
-11 -13 4 0.1265 0.0017
-11 -13 5 0.3107 0.0000
-11 -13 6 0.4620 -0.0177
-11 -13 7 0.3011 -0.1211
-11 -13 8 -0.0483 -0.1657
-11 -13 9 -0.1643 -0.0813
-11 -12 1 -0.1218 -0.0126
-11 -12 2 0.0680 -0.0201
-11 -12 3 0.1724 -0.0040
-11 -12 4 0.4702 0.0026
-11 -12 5 0.7943 0.0252
-11 -12 6 0.9037 0.0293
-11 -12 7 0.6736 -0.0416
-11 -12 8 0.1792 -0.0966
-11 -12 9 -0.1252 -0.0756
-11 -12 10 -0.0466 -0.0902
-11 -11 1 0.0615 -0.0062
-11 -11 2 -0.0295 -0.0099
-11 -11 3 0.0362 -0.0072
-11 -11 4 0.5778 -0.0068
-11 -11 5 1.1305 0.0073
-11 -11 6 1.3402 0.0265
-11 -11 7 1.1770 0.0135
-11 -11 8 0.6394 -0.0044
-11 -11 9 0.1341 -0.0027
-11 -11 10 0.0820 -0.0322
-11 -10 1 0.3420 0.0009
-11 -10 2 -0.0024 0.0152
-11 -10 3 -0.2073 0.0212
-11 -10 4 0.2820 0.0112
-11 -10 5 0.9381 0.0005
-11 -10 6 1.2854 0.0106
-11 -10 7 1.3224 0.0344
-11 -10 8 0.9177 0.0623
-11 -10 9 0.2895 0.0842
-11 -10 10 0.0700 0.0811
-11 -10 11 0.2022 0.0699
-11 -9 1 0.6244 0.0031
-11 -9 2 0.2058 0.0207
-11 -9 3 -0.2851 0.0359
-11 -9 4 -0.0888 0.0312
-11 -9 5 0.4255 0.0092
-11 -9 6 0.7976 -0.0025
-11 -9 7 1.0666 0.0079
-11 -9 8 0.9526 0.0273
-11 -9 9 0.3283 0.0404
-11 -9 10 -0.1172 0.0485
-11 -9 11 -0.0110 0.0694
-11 -8 1 0.9675 -0.0102
-11 -8 2 0.6754 -0.0101
-11 -8 3 0.0721 0.0023
-11 -8 4 -0.0246 0.0118
-11 -8 5 0.2354 0.0083
-11 -8 6 0.5223 0.0004
-11 -8 7 0.9517 -0.0076
-11 -8 8 1.1561 -0.0247
-11 -8 9 0.6341 -0.0526
-11 -8 10 -0.0614 -0.0741
-11 -8 11 -0.1604 -0.0719
-11 -7 1 1.3044 -0.0058
-11 -7 2 1.0878 -0.0236
-11 -7 3 0.4080 -0.0296
-11 -7 4 0.0901 -0.0217
-11 -7 5 0.1739 -0.0072
-11 -7 6 0.4497 0.0076
-11 -7 7 1.0282 0.0136
-11 -7 8 1.4921 0.0005
-11 -7 9 1.1054 -0.0266
-11 -7 10 0.2192 -0.0512
-11 -7 11 -0.1616 -0.0680
-11 -7 12 0.0922 -0.0856
-11 -6 1 1.6482 0.0165
-11 -6 2 1.3767 0.0049
-11 -6 3 0.4787 -0.0119
-11 -6 4 -0.1469 -0.0189
-11 -6 5 -0.2308 -0.0147
-11 -6 6 0.1321 -0.0056
-11 -6 7 0.9097 0.0029
-11 -6 8 1.5855 0.0073
-11 -6 9 1.3677 0.0129
-11 -6 10 0.4588 0.0258
-11 -6 11 -0.1120 0.0329
-11 -6 12 0.0217 0.0179
-11 -5 1 1.9514 0.0108
-11 -5 2 1.7823 0.0182
-11 -5 3 0.7345 0.0122
-11 -5 4 -0.2514 0.0089
-11 -5 5 -0.6294 0.0080
-11 -5 6 -0.2977 -0.0008
-11 -5 7 0.5579 -0.0134
-11 -5 8 1.3052 -0.0210
-11 -5 9 1.2511 -0.0165
-11 -5 10 0.5391 0.0035
-11 -5 11 0.0073 0.0246
-11 -5 12 0.0471 0.0265
-11 -4 1 2.0793 -0.0089
-11 -4 2 2.2193 -0.0033
-11 -4 3 1.2789 -0.0051
-11 -4 4 0.0687 0.0047
-11 -4 5 -0.6620 0.0208
-11 -4 6 -0.5601 0.0228
-11 -4 7 0.1306 0.0134
-11 -4 8 0.7199 0.0030
-11 -4 9 0.7232 -0.0057
-11 -4 10 0.3163 -0.0092
-11 -4 11 0.0196 -0.0082
-11 -4 12 0.0547 -0.0105
-11 -3 1 1.9287 0.0015
-11 -3 2 2.4119 -0.0068
-11 -3 3 1.7536 -0.0213
-11 -3 4 0.5027 -0.0190
-11 -3 5 -0.5097 -0.0033
-11 -3 6 -0.6881 0.0069
-11 -3 7 -0.2297 0.0130
-11 -3 8 0.1595 0.0196
-11 -3 9 0.1861 0.0204
-11 -3 10 0.0850 0.0122
-11 -3 11 0.0501 -0.0021
-11 -3 12 0.0752 -0.0141
-11 -2 1 1.4176 0.0129
-11 -2 2 2.2851 0.0096
-11 -2 3 2.0446 -0.0014
-11 -2 4 0.9405 -0.0037
-11 -2 5 -0.2255 -0.0050
-11 -2 6 -0.6493 -0.0119
-11 -2 7 -0.3683 -0.0131
-11 -2 8 -0.0657 -0.0068
-11 -2 9 0.0505 -0.0018
-11 -2 10 0.2388 -0.0051
-11 -2 11 0.4210 -0.0260
-11 -2 12 0.3743 -0.0540
-11 -2 13 0.2163 -0.0542
-11 -1 1 0.7527 -0.0047
-11 -1 2 1.9516 -0.0031
-11 -1 3 2.1805 0.0033
-11 -1 4 1.4038 0.0201
-11 -1 5 0.2578 0.0208
-11 -1 6 -0.3625 0.0058
-11 -1 7 -0.2766 0.0008
-11 -1 8 -0.0941 0.0023
-11 -1 9 -0.0029 0.0005
-11 -1 10 0.3137 -0.0032
-11 -1 11 0.6551 -0.0293
-11 -1 12 0.5873 -0.0799
-11 0 1 0.2994 -0.0034
-11 0 2 1.5425 -0.0206
-11 0 3 2.0494 -0.0181
-11 0 4 1.6346 0.0107
-11 0 5 0.6839 0.0183
-11 0 6 0.0078 0.0052
-11 0 7 -0.0606 0.0133
-11 0 8 -0.0702 0.0284
-11 0 9 -0.2382 0.0257
-11 0 10 -0.0909 0.0202
-11 0 11 0.3013 0.0000
-11 0 12 0.3429 -0.0517
-11 1 1 0.0759 0.0218
-11 1 2 1.1222 -0.0061
-11 1 3 1.6620 -0.0146
-11 1 4 1.5030 0.0105
-11 1 5 0.8147 0.0117
-11 1 6 0.2294 -0.0120
-11 1 7 0.1476 0.0011
-11 1 8 0.0450 0.0323
-11 1 9 -0.4045 0.0291
-11 1 10 -0.5733 0.0116
-11 1 11 -0.2074 -0.0056
-11 2 1 -0.0541 0.0115
-11 2 2 0.7581 0.0025
-11 2 3 1.2548 0.0015
-11 2 4 1.2635 0.0243
-11 2 5 0.8079 0.0199
-11 2 6 0.3371 -0.0143
-11 2 7 0.2850 -0.0033
-11 2 8 0.1998 0.0405
-11 2 9 -0.3756 0.0405
-11 2 10 -0.8024 0.0113
-11 2 11 -0.5112 -0.0064
-11 3 1 -0.0800 -0.0060
-11 3 2 0.5342 0.0066
-11 3 3 0.9793 0.0129
-11 3 4 1.0821 0.0198
-11 3 5 0.8058 0.0040
-11 3 6 0.4387 -0.0319
-11 3 7 0.3949 -0.0195
-11 3 8 0.3741 0.0329
-11 3 9 -0.1320 0.0404
-11 3 10 -0.6587 0.0124
-11 4 1 -0.0341 0.0114
-11 4 2 0.4637 0.0297
-11 4 3 0.8217 0.0331
-11 4 4 0.8748 0.0100
-11 4 5 0.6584 -0.0278
-11 4 6 0.3760 -0.0604
-11 4 7 0.3413 -0.0422
-11 4 8 0.4200 0.0090
-11 4 9 0.1779 0.0130
-11 5 1 -0.0723 -0.0006
-11 5 2 0.4122 0.0009
-11 5 3 0.6973 0.0057
-11 5 4 0.6111 -0.0222
-11 5 5 0.3369 -0.0599
-11 5 6 0.0890 -0.0725
-11 5 7 0.0320 -0.0383
-11 5 8 0.1375 0.0109
-11 6 1 -0.2528 -0.0348
-11 6 2 0.2108 -0.0818
-11 6 3 0.4720 -0.0817
-11 6 4 0.3321 -0.0826
-11 6 5 0.0527 -0.0882
-11 6 6 -0.1187 -0.0691
-11 6 7 -0.1696 -0.0201
-11 7 1 -0.3131 0.0063
-11 7 2 0.0247 -0.0947
-11 7 3 0.2420 -0.1161
-11 7 4 0.1518 -0.0923
-11 7 5 -0.0349 -0.0690
-11 8 1 -0.0381 0.0770
-11 8 2 0.1145 -0.0379
-11 8 3 0.2346 -0.0720
-10 -17 1 0.2816 0.1331
-10 -17 2 -0.0435 0.1397
-10 -17 3 -0.2906 0.0017
-10 -16 1 0.4915 0.0495
-10 -16 2 0.3976 0.0952
-10 -16 3 0.0142 -0.0032
-10 -16 4 0.0184 -0.1358
-10 -16 5 0.1759 -0.1250
-10 -16 6 0.1094 -0.0791
-10 -15 1 0.4345 -0.0161
-10 -15 2 0.4325 0.0522
-10 -15 3 -0.0341 0.0175
-10 -15 4 -0.0596 -0.0868
-10 -15 5 0.3419 -0.0902
-10 -15 6 0.5226 -0.0824
-10 -15 7 0.3117 -0.1458
-10 -14 1 0.4943 -0.0448
-10 -14 2 0.4504 0.0142
-10 -14 3 -0.1185 0.0324
-10 -14 4 -0.2897 -0.0200
-10 -14 5 0.1442 -0.0210
-10 -14 6 0.5222 -0.0407
-10 -14 7 0.4326 -0.1477
-10 -14 8 0.1383 -0.1575
-10 -14 9 -0.0039 -0.0292
-10 -13 1 0.3914 -0.0555
-10 -13 2 0.4930 -0.0365
-10 -13 3 0.1490 -0.0074
-10 -13 4 0.0231 -0.0140
-10 -13 5 0.3081 0.0092
-10 -13 6 0.5527 0.0064
-10 -13 7 0.4096 -0.0865
-10 -13 8 0.1044 -0.1213
-10 -13 9 0.0435 -0.0509
-10 -13 10 0.1631 -0.0682
-10 -12 1 0.0329 -0.0277
-10 -12 2 0.2182 -0.0414
-10 -12 3 0.2915 -0.0329
-10 -12 4 0.5802 -0.0307
-10 -12 5 0.9045 -0.0039
-10 -12 6 0.9291 0.0166
-10 -12 7 0.5696 -0.0242
-10 -12 8 0.0977 -0.0469
-10 -12 9 -0.0282 -0.0214
-10 -12 10 0.1932 -0.0749
-10 -12 11 0.3009 -0.1960
-10 -11 1 -0.0450 0.0086
-10 -11 2 -0.1101 -0.0019
-10 -11 3 0.0723 -0.0029
-10 -11 4 0.7692 -0.0123
-10 -11 5 1.3506 -0.0157
-10 -11 6 1.3674 -0.0061
-10 -11 7 0.9321 -0.0092
-10 -11 8 0.3125 -0.0065
-10 -11 9 -0.0399 0.0032
-10 -11 10 0.1061 -0.0451
-10 -11 11 0.3108 -0.1268
-10 -11 12 0.2360 -0.1348
-10 -10 1 0.3172 0.0040
-10 -10 2 -0.1005 0.0095
-10 -10 3 -0.1921 0.0191
-10 -10 4 0.5614 0.0086
-10 -10 5 1.3459 -0.0220
-10 -10 6 1.5425 -0.0371
-10 -10 7 1.3086 -0.0270
-10 -10 8 0.7615 -0.0032
-10 -10 9 0.1830 0.0139
-10 -10 10 0.1029 0.0019
-10 -10 11 0.3808 -0.0171
-10 -10 12 0.4353 -0.0147
-10 -9 1 0.9081 -0.0074
-10 -9 2 0.2740 -0.0012
-10 -9 3 -0.2292 0.0162
-10 -9 4 0.2141 0.0162
-10 -9 5 0.9245 -0.0134
-10 -9 6 1.2516 -0.0354
-10 -9 7 1.3326 -0.0249
-10 -9 8 1.0418 0.0001
-10 -9 9 0.3316 0.0182
-10 -9 10 -0.0495 0.0347
-10 -9 11 0.2662 0.0663
-10 -9 12 0.6325 0.0912
-10 -8 1 1.4886 -0.0021
-10 -8 2 0.8296 -0.0049
-10 -8 3 0.0356 0.0089
-10 -8 4 0.0595 0.0197
-10 -8 5 0.4912 0.0120
-10 -8 6 0.7982 0.0053
-10 -8 7 1.0987 0.0120
-10 -8 8 1.0553 0.0135
-10 -8 9 0.2687 0.0007
-10 -8 10 -0.4580 -0.0030
-10 -8 11 -0.2473 0.0210
-10 -8 12 0.4138 0.0470
-10 -8 13 0.6441 0.0374
-10 -7 1 1.9007 -0.0027
-10 -7 2 1.3035 -0.0134
-10 -7 3 0.3809 -0.0092
-10 -7 4 0.1160 0.0034
-10 -7 5 0.3482 0.0143
-10 -7 6 0.6822 0.0273
-10 -7 7 1.1553 0.0380
-10 -7 8 1.2826 0.0271
-10 -7 9 0.4551 -0.0066
-10 -7 10 -0.5839 -0.0404
-10 -7 11 -0.6446 -0.0597
-10 -7 12 0.0509 -0.0710
-10 -7 13 0.4667 -0.0767
-10 -6 1 2.3417 0.0004
-10 -6 2 1.7212 -0.0114
-10 -6 3 0.5859 -0.0167
-10 -6 4 0.0107 -0.0124
-10 -6 5 0.1095 -0.0052
-10 -6 6 0.6089 0.0039
-10 -6 7 1.3422 0.0131
-10 -6 8 1.6639 0.0135
-10 -6 9 0.9238 0.0059
-10 -6 10 -0.2235 -0.0039
-10 -6 11 -0.5491 -0.0221
-10 -6 12 -0.0604 -0.0505
-10 -6 13 0.2964 -0.0678
-10 -5 1 2.7522 0.0095
-10 -5 2 2.2027 0.0048
-10 -5 3 0.8064 -0.0011
-10 -5 4 -0.2335 0.0008
-10 -5 5 -0.4400 -0.0009
-10 -5 6 0.1216 -0.0125
-10 -5 7 1.0759 -0.0239
-10 -5 8 1.6077 -0.0251
-10 -5 9 1.1315 -0.0103
-10 -5 10 0.2016 0.0161
-10 -5 11 -0.1766 0.0332
-10 -5 12 0.0525 0.0292
-10 -5 13 0.1916 0.0213
-10 -5 14 0.0191 0.0265
-10 -4 1 2.7218 0.0078
-10 -4 2 2.5810 0.0070
-10 -4 3 1.2315 0.0017
-10 -4 4 -0.1521 0.0101
-10 -4 5 -0.7686 0.0171
-10 -4 6 -0.3968 0.0058
-10 -4 7 0.5141 -0.0132
-10 -4 8 1.0808 -0.0242
-10 -4 9 0.8775 -0.0212
-10 -4 10 0.3739 -0.0061
-10 -4 11 0.1809 0.0083
-10 -4 12 0.2515 0.0127
-10 -4 13 0.1681 0.0141
-10 -4 14 -0.1075 0.0172
-10 -3 1 2.4625 0.0126
-10 -3 2 2.8430 0.0065
-10 -3 3 1.8186 -0.0068
-10 -3 4 0.3548 -0.0016
-10 -3 5 -0.5780 0.0112
-10 -3 6 -0.5136 0.0133
-10 -3 7 0.1302 0.0112
-10 -3 8 0.5028 0.0115
-10 -3 9 0.3929 0.0106
-10 -3 10 0.2503 0.0053
-10 -3 11 0.2969 -0.0063
-10 -3 12 0.3197 -0.0194
-10 -3 13 0.1432 -0.0230
-10 -3 14 -0.1394 -0.0202
-10 -2 1 2.2188 0.0203
-10 -2 2 3.0132 0.0125
-10 -2 3 2.3494 -0.0011
-10 -2 4 0.9319 -0.0002
-10 -2 5 -0.2162 0.0022
-10 -2 6 -0.4389 -0.0032
-10 -2 7 -0.0597 -0.0030
-10 -2 8 0.1088 0.0058
-10 -2 9 -0.0108 0.0151
-10 -2 10 0.0447 0.0167
-10 -2 11 0.2354 0.0006
-10 -2 12 0.2292 -0.0234
-10 -2 13 0.0685 -0.0263
-10 -2 14 -0.0736 -0.0089
-10 -1 1 1.6291 0.0034
-10 -1 2 2.7863 -0.0034
-10 -1 3 2.5481 -0.0027
-10 -1 4 1.3358 0.0132
-10 -1 5 0.1008 0.0140
-10 -1 6 -0.3521 -0.0046
-10 -1 7 -0.1535 -0.0178
-10 -1 8 -0.0694 -0.0209
-10 -1 9 -0.1802 -0.0147
-10 -1 10 -0.0188 -0.0030
-10 -1 11 0.2550 -0.0141
-10 -1 12 0.2195 -0.0489
-10 -1 13 0.0732 -0.0566
-10 -1 14 0.0888 -0.0224
-10 0 1 0.8422 -0.0086
-10 0 2 2.1924 -0.0228
-10 0 3 2.3917 -0.0179
-10 0 4 1.5910 0.0115
-10 0 5 0.4892 0.0187
-10 0 6 -0.0991 0.0011
-10 0 7 -0.0593 -0.0088
-10 0 8 -0.0583 -0.0143
-10 0 9 -0.2455 -0.0161
-10 0 10 -0.1126 -0.0031
-10 0 11 0.2211 -0.0112
-10 0 12 0.2178 -0.0588
-10 0 13 0.0563 -0.0818
-10 0 14 0.1304 -0.0465
-10 1 1 0.4128 0.0094
-10 1 2 1.6369 -0.0077
-10 1 3 2.0423 -0.0104
-10 1 4 1.6473 0.0108
-10 1 5 0.8293 0.0085
-10 1 6 0.2377 -0.0125
-10 1 7 0.1611 -0.0095
-10 1 8 0.0512 -0.0011
-10 1 9 -0.3352 -0.0052
-10 1 10 -0.3994 0.0029
-10 1 11 -0.0396 -0.0012
-10 1 12 0.0999 -0.0464
-10 1 13 -0.0464 -0.0714
-10 2 1 0.2574 0.0130
-10 2 2 1.2219 0.0099
-10 2 3 1.6001 0.0100
-10 2 4 1.4218 0.0209
-10 2 5 0.8619 0.0052
-10 2 6 0.3524 -0.0244
-10 2 7 0.2520 -0.0164
-10 2 8 0.1200 0.0027
-10 2 9 -0.4125 -0.0052
-10 2 10 -0.7114 -0.0088
-10 2 11 -0.3558 -0.0108
-10 2 12 0.0197 -0.0437
-10 2 13 -0.0098 -0.0609
-10 3 1 0.1318 -0.0109
-10 3 2 0.9292 0.0005
-10 3 3 1.2429 0.0080
-10 3 4 1.1232 0.0129
-10 3 5 0.7140 -0.0014
-10 3 6 0.2955 -0.0230
-10 3 7 0.2234 -0.0096
-10 3 8 0.1777 0.0108
-10 3 9 -0.3302 -0.0043
-10 3 10 -0.7988 -0.0166
-10 3 11 -0.5614 -0.0108
-10 3 12 -0.0503 -0.0249
-10 4 1 0.0532 -0.0140
-10 4 2 0.7964 0.0035
-10 4 3 1.0930 0.0078
-10 4 4 0.9527 -0.0043
-10 4 5 0.6071 -0.0166
-10 4 6 0.2763 -0.0169
-10 4 7 0.2500 0.0077
-10 4 8 0.3490 0.0227
-10 4 9 0.0518 -0.0046
-10 4 10 -0.4373 -0.0249
-10 4 11 -0.4473 -0.0103
-10 5 1 -0.0133 0.0038
-10 5 2 0.7109 0.0234
-10 5 3 1.0051 0.0258
-10 5 4 0.8060 -0.0034
-10 5 5 0.4697 -0.0215
-10 5 6 0.2233 -0.0062
-10 5 7 0.2297 0.0288
-10 5 8 0.4336 0.0393
-10 5 9 0.4351 0.0042
-10 5 10 0.1405 -0.0218
-10 6 1 -0.0589 -0.0010
-10 6 2 0.5680 0.0041
-10 6 3 0.8140 0.0131
-10 6 4 0.5607 -0.0076
-10 6 5 0.2337 -0.0241
-10 6 6 0.0788 -0.0061
-10 6 7 0.0905 0.0273
-10 6 8 0.2480 0.0343
-10 6 9 0.3873 0.0066
-10 7 1 -0.0302 -0.0102
-10 7 2 0.3867 -0.0432
-10 7 3 0.5171 -0.0329
-10 7 4 0.2485 -0.0235
-10 7 5 -0.0240 -0.0237
-10 7 6 -0.0524 -0.0097
-10 7 7 0.0183 0.0086
-10 7 8 0.0819 0.0023
-10 8 1 0.0657 0.0141
-10 8 2 0.2960 -0.0546
-10 8 3 0.3223 -0.0519
-10 8 4 0.0882 -0.0174
-10 8 5 -0.1293 -0.0037
-10 8 6 -0.0923 0.0047
-10 9 1 0.2003 0.0354
-10 9 2 0.3610 -0.0432
-10 9 3 0.3735 -0.0421
-10 9 4 0.2356 0.0014
-10 10 1 0.2013 0.0179
-9 -18 1 -0.1748 0.1412
-9 -17 1 -0.0605 0.1117
-9 -17 2 -0.5009 0.1170
-9 -17 3 -0.5753 0.0349
-9 -17 4 -0.3201 -0.0591
-9 -17 5 -0.2567 -0.1039
-9 -16 1 0.3455 0.0296
-9 -16 2 0.0003 0.0798
-9 -16 3 -0.3787 0.0396
-9 -16 4 -0.3691 -0.0411
-9 -16 5 -0.2884 -0.0626
-9 -16 6 -0.3202 -0.0821
-9 -16 7 -0.2684 -0.1134
-9 -15 1 0.4646 -0.0466
-9 -15 2 0.4271 0.0196
-9 -15 3 0.0298 0.0274
-9 -15 4 -0.0410 -0.0201
-9 -15 5 0.1870 -0.0161
-9 -15 6 0.2802 -0.0251
-9 -15 7 0.1745 -0.0822
-9 -15 8 0.0203 -0.0519
-9 -15 9 -0.1136 0.0541
-9 -14 1 0.5083 -0.0659
-9 -14 2 0.5649 -0.0110
-9 -14 3 0.1470 0.0209
-9 -14 4 0.0162 -0.0003
-9 -14 5 0.3951 0.0168
-9 -14 6 0.7352 0.0114
-9 -14 7 0.6670 -0.0687
-9 -14 8 0.3711 -0.0751
-9 -14 9 0.1131 0.0122
-9 -14 10 -0.0188 0.0116
-9 -13 1 0.5884 -0.0429
-9 -13 2 0.6886 -0.0159
-9 -13 3 0.3073 0.0143
-9 -13 4 0.0909 0.0095
-9 -13 5 0.3444 0.0364
-9 -13 6 0.6499 0.0474
-9 -13 7 0.5913 -0.0235
-9 -13 8 0.3188 -0.0589
-9 -13 9 0.1628 -0.0229
-9 -13 10 0.1136 -0.0704
-9 -13 11 0.0625 -0.1839
-9 -12 1 0.3223 -0.0193
-9 -12 2 0.5755 -0.0234
-9 -12 3 0.5459 -0.0128
-9 -12 4 0.5904 -0.0160
-9 -12 5 0.7311 0.0097
-9 -12 6 0.7225 0.0421
-9 -12 7 0.4298 0.0171
-9 -12 8 0.0834 -0.0067
-9 -12 9 0.0529 -0.0023
-9 -12 10 0.2710 -0.0766
-9 -12 11 0.3591 -0.2029
-9 -12 12 0.2693 -0.2121
-9 -11 1 0.0471 0.0029
-9 -11 2 0.2144 -0.0104
-9 -11 3 0.4987 -0.0110
-9 -11 4 1.0701 -0.0210
-9 -11 5 1.4138 -0.0194
-9 -11 6 1.2271 0.0044
-9 -11 7 0.6889 0.0133
-9 -11 8 0.1283 0.0171
-9 -11 9 -0.0366 0.0233
-9 -11 10 0.2995 -0.0258
-9 -11 11 0.6443 -0.1096
-9 -11 12 0.6076 -0.1235
-9 -11 13 0.3261 -0.0703
-9 -10 1 0.2139 0.0132
-9 -10 2 -0.0474 0.0100
-9 -10 3 0.0995 0.0191
-9 -10 4 0.9673 0.0132
-9 -10 5 1.6555 -0.0089
-9 -10 6 1.6291 -0.0150
-9 -10 7 1.1616 -0.0067
-9 -10 8 0.4989 0.0038
-9 -10 9 -0.0120 0.0128
-9 -10 10 0.0977 0.0044
-9 -10 11 0.5801 -0.0126
-9 -10 12 0.7098 -0.0143
-9 -10 13 0.3315 -0.0198
-9 -9 1 0.7593 0.0004
-9 -9 2 0.0210 -0.0015
-9 -9 3 -0.3197 0.0130
-9 -9 4 0.3877 0.0157
-9 -9 5 1.2413 -0.0081
-9 -9 6 1.5382 -0.0258
-9 -9 7 1.4527 -0.0222
-9 -9 8 0.9593 -0.0158
-9 -9 9 0.1581 -0.0122
-9 -9 10 -0.1399 0.0016
-9 -9 11 0.3303 0.0295
-9 -9 12 0.7099 0.0419
-9 -9 13 0.4020 0.0033
-9 -9 14 -0.2063 -0.0490
-9 -8 1 1.6769 -0.0066
-9 -8 2 0.6455 -0.0150
-9 -8 3 -0.2192 -0.0097
-9 -8 4 0.0137 -0.0075
-9 -8 5 0.7140 -0.0202
-9 -8 6 1.1837 -0.0260
-9 -8 7 1.4424 -0.0156
-9 -8 8 1.1850 -0.0110
-9 -8 9 0.2329 -0.0167
-9 -8 10 -0.4321 -0.0074
-9 -8 11 -0.0429 0.0249
-9 -8 12 0.6266 0.0440
-9 -8 13 0.6078 0.0171
-9 -8 14 0.0984 -0.0222
-9 -8 15 -0.2241 -0.0163
-9 -7 1 2.6062 -0.0021
-9 -7 2 1.5129 -0.0082
-9 -7 3 0.3111 -0.0065
-9 -7 4 0.0916 -0.0043
-9 -7 5 0.5413 -0.0059
-9 -7 6 1.0386 0.0018
-9 -7 7 1.4236 0.0185
-9 -7 8 1.2272 0.0209
-9 -7 9 0.1602 0.0049
-9 -7 10 -0.7698 -0.0083
-9 -7 11 -0.5387 -0.0082
-9 -7 12 0.2550 -0.0070
-9 -7 13 0.5119 -0.0117
-9 -7 14 0.2620 -0.0060
-9 -7 15 0.1197 0.0223
-9 -6 1 3.1813 -0.0013
-9 -6 2 2.0951 -0.0020
-9 -6 3 0.6357 0.0044
-9 -6 4 0.0750 0.0112
-9 -6 5 0.4027 0.0118
-9 -6 6 1.0480 0.0161
-9 -6 7 1.5819 0.0271
-9 -6 8 1.4114 0.0302
-9 -6 9 0.3206 0.0205
-9 -6 10 -0.7112 0.0046
-9 -6 11 -0.6915 -0.0175
-9 -6 12 -0.0829 -0.0408
-9 -6 13 0.1447 -0.0464
-9 -6 14 0.0237 -0.0260
-9 -6 15 0.0874 0.0041
-9 -6 16 0.2681 0.0231
-9 -5 1 3.7357 0.0052
-9 -5 2 2.6954 0.0036
-9 -5 3 0.8769 0.0105
-9 -5 4 -0.1767 0.0194
-9 -5 5 -0.0812 0.0135
-9 -5 6 0.7199 -0.0003
-9 -5 7 1.5176 -0.0065
-9 -5 8 1.5451 -0.0049
-9 -5 9 0.6821 0.0020
-9 -5 10 -0.1770 0.0110
-9 -5 11 -0.2804 0.0092
-9 -5 12 -0.0307 -0.0035
-9 -5 13 -0.1017 -0.0076
-9 -5 14 -0.3092 0.0014
-9 -5 15 -0.1600 0.0058
-9 -5 16 0.1552 -0.0003
-9 -4 1 4.0471 0.0097
-9 -4 2 3.3905 0.0038
-9 -4 3 1.4088 0.0042
-9 -4 4 -0.1971 0.0127
-9 -4 5 -0.6051 0.0076
-9 -4 6 0.0411 -0.0108
-9 -4 7 0.9419 -0.0227
-9 -4 8 1.2044 -0.0239
-9 -4 9 0.7489 -0.0170
-9 -4 10 0.3039 -0.0013
-9 -4 11 0.2674 0.0146
-9 -4 12 0.2386 0.0235
-9 -4 13 -0.1245 0.0308
-9 -4 14 -0.4754 0.0348
-9 -4 15 -0.3622 0.0271
-9 -4 16 0.0089 0.0138
-9 -3 1 3.5937 0.0057
-9 -3 2 3.6257 -0.0032
-9 -3 3 1.9497 -0.0118
-9 -3 4 0.1318 -0.0082
-9 -3 5 -0.7330 -0.0077
-9 -3 6 -0.4550 -0.0118
-9 -3 7 0.2737 -0.0067
-9 -3 8 0.5760 0.0013
-9 -3 9 0.4231 0.0018
-9 -3 10 0.3811 0.0007
-9 -3 11 0.5170 0.0017
-9 -3 12 0.4155 0.0022
-9 -3 13 -0.0041 0.0033
-9 -3 14 -0.3669 0.0015
-9 -3 15 -0.3580 -0.0045
-9 -2 1 3.0183 0.0118
-9 -2 2 3.6219 0.0056
-9 -2 3 2.4220 -0.0040
-9 -2 4 0.6804 -0.0051
-9 -2 5 -0.4285 -0.0079
-9 -2 6 -0.4791 -0.0096
-9 -2 7 -0.0129 0.0018
-9 -2 8 0.1537 0.0150
-9 -2 9 0.0424 0.0177
-9 -2 10 0.1461 0.0145
-9 -2 11 0.3565 0.0051
-9 -2 12 0.2925 -0.0096
-9 -2 13 0.0509 -0.0187
-9 -2 14 -0.1108 -0.0228
-9 -2 15 -0.1545 -0.0279
-9 -2 16 -0.1119 -0.0236
-9 -1 1 2.6909 0.0124
-9 -1 2 3.6685 0.0080
-9 -1 3 2.8887 0.0074
-9 -1 4 1.2851 0.0158
-9 -1 5 0.0149 0.0140
-9 -1 6 -0.3054 0.0038
-9 -1 7 -0.0425 -0.0009
-9 -1 8 0.0089 -0.0047
-9 -1 9 -0.1724 -0.0042
-9 -1 10 -0.1190 0.0067
-9 -1 11 0.0376 0.0060
-9 -1 12 -0.0146 -0.0130
-9 -1 13 -0.0511 -0.0192
-9 -1 14 0.0691 -0.0064
-9 -1 15 0.0804 -0.0018
-9 0 1 2.0086 0.0002
-9 0 2 3.2676 -0.0128
-9 0 3 2.9494 -0.0138
-9 0 4 1.6376 0.0045
-9 0 5 0.3351 0.0127
-9 0 6 -0.2075 0.0069
-9 0 7 -0.1000 -0.0019
-9 0 8 -0.0767 -0.0177
-9 0 9 -0.2753 -0.0211
-9 0 10 -0.2536 0.0026
-9 0 11 -0.0994 0.0089
-9 0 12 -0.1313 -0.0207
-9 0 13 -0.0952 -0.0298
-9 0 14 0.1669 0.0002
-9 0 15 0.2569 0.0170
-9 1 1 1.1764 0.0065
-9 1 2 2.4959 -0.0090
-9 1 3 2.5763 -0.0207
-9 1 4 1.7183 -0.0115
-9 1 5 0.6202 -0.0078
-9 1 6 -0.0195 -0.0098
-9 1 7 -0.0614 -0.0066
-9 1 8 -0.0897 -0.0138
-9 1 9 -0.3353 -0.0137
-9 1 10 -0.3456 0.0161
-9 1 11 -0.0988 0.0229
-9 1 12 -0.0288 -0.0195
-9 1 13 -0.0405 -0.0357
-9 1 14 0.1385 0.0031
-9 1 15 0.2521 0.0247
-9 2 1 0.7783 0.0112
-9 2 2 1.9328 0.0120
-9 2 3 2.1452 0.0037
-9 2 4 1.6418 0.0042
-9 2 5 0.8621 -0.0049
-9 2 6 0.2843 -0.0159
-9 2 7 0.1538 -0.0099
-9 2 8 0.0501 -0.0103
-9 2 9 -0.3231 -0.0124
-9 2 10 -0.4760 0.0106
-9 2 11 -0.1662 0.0126
-9 2 12 0.0800 -0.0327
-9 2 13 0.0248 -0.0451
-9 2 14 -0.0113 0.0033
-9 3 1 0.5678 -0.0122
-9 3 2 1.5564 0.0006
-9 3 3 1.7087 0.0030
-9 3 4 1.3150 0.0088
-9 3 5 0.7694 0.0051
-9 3 6 0.3390 -0.0058
-9 3 7 0.2375 -0.0044
-9 3 8 0.1615 -0.0098
-9 3 9 -0.2703 -0.0223
-9 3 10 -0.6146 -0.0110
-9 3 11 -0.3535 -0.0101
-9 3 12 0.0866 -0.0466
-9 3 13 0.1343 -0.0495
-9 3 14 -0.0365 -0.0011
-9 4 1 0.3360 -0.0205
-9 4 2 1.2480 -0.0108
-9 4 3 1.3417 -0.0133
-9 4 4 0.9172 -0.0109
-9 4 5 0.4720 -0.0006
-9 4 6 0.1767 0.0052
-9 4 7 0.1564 0.0073
-9 4 8 0.2055 -0.0076
-9 4 9 -0.1296 -0.0309
-9 4 10 -0.6105 -0.0245
-9 4 11 -0.5580 -0.0128
-9 4 12 -0.0821 -0.0282
-9 4 13 0.1440 -0.0185
-9 5 1 0.1918 -0.0048
-9 5 2 1.0404 0.0105
-9 5 3 1.1485 0.0014
-9 5 4 0.7175 -0.0131
-9 5 5 0.3385 -0.0027
-9 5 6 0.1634 0.0181
-9 5 7 0.2047 0.0269
-9 5 8 0.3595 0.0081
-9 5 9 0.2169 -0.0214
-9 5 10 -0.2611 -0.0186
-9 5 11 -0.4851 -0.0022
-9 5 12 -0.2265 -0.0084
-9 6 1 0.0939 -0.0021
-9 6 2 0.8073 0.0262
-9 6 3 0.9343 0.0274
-9 6 4 0.5601 0.0049
-9 6 5 0.2823 0.0020
-9 6 6 0.2505 0.0205
-9 6 7 0.3371 0.0336
-9 6 8 0.4942 0.0230
-9 6 9 0.5019 0.0044
-9 6 10 0.1799 0.0144
-9 6 11 -0.1513 0.0303
-9 7 1 0.0997 0.0020
-9 7 2 0.5891 0.0207
-9 7 3 0.6446 0.0353
-9 7 4 0.3028 0.0225
-9 7 5 0.0972 0.0060
-9 7 6 0.1918 0.0040
-9 7 7 0.3354 0.0059
-9 7 8 0.4145 -0.0024
-9 7 9 0.4112 -0.0075
-9 7 10 0.2297 0.0223
-9 8 1 0.2075 0.0190
-9 8 2 0.4964 0.0066
-9 8 3 0.4392 0.0251
-9 8 4 0.0817 0.0335
-9 8 5 -0.1487 0.0168
-9 8 6 -0.0344 -0.0009
-9 8 7 0.1788 -0.0119
-9 8 8 0.2429 -0.0309
-9 8 9 0.1768 -0.0495
-9 9 1 0.1999 0.0106
-9 9 2 0.4391 -0.0264
-9 9 3 0.3760 -0.0058
-9 9 4 0.0651 0.0249
-9 9 5 -0.2227 0.0192
-9 9 6 -0.2319 0.0058
-9 9 7 -0.0326 0.0083
-9 10 1 0.0716 -0.0297
-9 10 2 0.3459 -0.0750
-9 10 3 0.3799 -0.0476
-9 10 4 0.2307 -0.0010
-9 10 5 -0.0114 0.0004
-9 11 2 0.1777 -0.1067
-8 -18 1 0.2359 0.0423
-8 -18 2 -0.0171 0.0399
-8 -18 3 0.0955 0.0652
-8 -17 1 -0.0124 0.0693
-8 -17 2 -0.3806 0.0752
-8 -17 3 -0.3375 0.0683
-8 -17 4 -0.1190 0.0388
-8 -17 5 -0.1577 -0.0238
-8 -17 6 -0.1982 -0.1174
-8 -16 1 0.1156 0.0076
-8 -16 2 -0.2653 0.0435
-8 -16 3 -0.5176 0.0435
-8 -16 4 -0.4965 0.0029
-8 -16 5 -0.4626 -0.0432
-8 -16 6 -0.3750 -0.1077
-8 -16 7 -0.0837 -0.1600
-8 -16 8 0.1409 -0.1357
-8 -15 1 0.3463 -0.0480
-8 -15 2 0.2639 -0.0028
-8 -15 3 -0.1039 0.0175
-8 -15 4 -0.3054 -0.0022
-8 -15 5 -0.2618 -0.0013
-8 -15 6 -0.1291 -0.0137
-8 -15 7 0.0131 -0.0563
-8 -15 8 0.0442 -0.0463
-8 -15 9 -0.0843 0.0002
-8 -15 10 -0.1297 -0.0125
-8 -14 1 0.3846 -0.0432
-8 -14 2 0.5742 -0.0124
-8 -14 3 0.2742 0.0059
-8 -14 4 0.0533 -0.0062
-8 -14 5 0.2504 0.0241
-8 -14 6 0.5411 0.0515
-8 -14 7 0.5644 0.0172
-8 -14 8 0.3357 0.0085
-8 -14 9 0.0550 0.0421
-8 -14 10 -0.0555 0.0101
-8 -14 11 0.1183 -0.0592
-8 -13 1 0.6233 -0.0156
-8 -13 2 0.8429 0.0040
-8 -13 3 0.5355 0.0126
-8 -13 4 0.2768 -0.0076
-8 -13 5 0.5047 0.0178
-8 -13 6 0.8669 0.0544
-8 -13 7 0.8497 0.0242
-8 -13 8 0.5191 -0.0007
-8 -13 9 0.2321 0.0164
-8 -13 10 0.1225 -0.0260
-8 -13 11 0.1755 -0.1065
-8 -13 12 0.3130 -0.0966
-8 -13 13 0.3136 -0.0331
-8 -12 1 0.7317 0.0044
-8 -12 2 0.9905 0.0137
-8 -12 3 0.7982 0.0193
-8 -12 4 0.5987 -0.0006
-8 -12 5 0.6674 0.0109
-8 -12 6 0.7697 0.0423
-8 -12 7 0.5589 0.0240
-8 -12 8 0.1737 -0.0005
-8 -12 9 0.0274 0.0057
-8 -12 10 0.1404 -0.0410
-8 -12 11 0.2234 -0.1295
-8 -12 12 0.1738 -0.1349
-8 -12 13 0.0335 -0.0712
-8 -11 1 0.3810 0.0108
-8 -11 2 0.6527 0.0066
-8 -11 3 0.7769 0.0112
-8 -11 4 0.9866 -0.0003
-8 -11 5 1.0910 -0.0002
-8 -11 6 0.8912 0.0198
-8 -11 7 0.3912 0.0164
-8 -11 8 -0.1472 0.0075
-8 -11 9 -0.2738 0.0204
-8 -11 10 0.0912 -0.0030
-8 -11 11 0.4445 -0.0696
-8 -11 12 0.3765 -0.0936
-8 -11 13 0.0015 -0.0676
-8 -11 14 -0.3143 -0.0390
-8 -10 1 0.2543 0.0067
-8 -10 2 0.2582 0.0006
-8 -10 3 0.5180 0.0087
-8 -10 4 1.2204 0.0085
-8 -10 5 1.6629 0.0015
-8 -10 6 1.4698 0.0039
-8 -10 7 0.8669 0.0006
-8 -10 8 0.1427 -0.0043
-8 -10 9 -0.2651 0.0110
-8 -10 10 0.0206 0.0222
-8 -10 11 0.6087 0.0093
-8 -10 12 0.7186 -0.0036
-8 -10 13 0.2246 -0.0112
-8 -10 14 -0.3013 -0.0066
-8 -10 15 -0.3523 0.0480
-8 -9 1 0.6272 0.0022
-8 -9 2 0.0922 0.0001
-8 -9 3 0.0574 0.0105
-8 -9 4 0.9289 0.0188
-8 -9 5 1.7695 0.0146
-8 -9 6 1.9235 0.0105
-8 -9 7 1.5582 0.0045
-8 -9 8 0.8066 -0.0081
-8 -9 9 -0.0146 -0.0088
-8 -9 10 -0.1670 0.0103
-8 -9 11 0.3791 0.0328
-8 -9 12 0.6761 0.0378
-8 -9 13 0.2207 0.0153
-8 -9 14 -0.4149 -0.0001
-8 -9 15 -0.5521 0.0436
-8 -9 16 -0.2213 0.1070
-8 -8 1 1.4299 0.0032
-8 -8 2 0.2449 -0.0010
-8 -8 3 -0.4550 -0.0010
-8 -8 4 0.1104 0.0008
-8 -8 5 1.1262 -0.0009
-8 -8 6 1.7199 0.0018
-8 -8 7 1.7888 0.0057
-8 -8 8 1.2177 -0.0027
-8 -8 9 0.1641 -0.0138
-8 -8 10 -0.4123 -0.0066
-8 -8 11 -0.0485 0.0140
-8 -8 12 0.3772 0.0202
-8 -8 13 0.0932 -0.0029
-8 -8 14 -0.4691 -0.0239
-8 -8 15 -0.6216 0.0007
-8 -8 16 -0.3980 0.0490
-8 -7 1 2.8451 0.0054
-8 -7 2 1.1880 0.0016
-8 -7 3 -0.2529 -0.0074
-8 -7 4 -0.3022 -0.0166
-8 -7 5 0.5609 -0.0224
-8 -7 6 1.3738 -0.0166
-8 -7 7 1.7044 -0.0034
-8 -7 8 1.2538 0.0000
-8 -7 9 0.1472 -0.0059
-8 -7 10 -0.6042 -0.0070
-8 -7 11 -0.3668 -0.0033
-8 -7 12 0.1232 -0.0053
-8 -7 13 0.0595 -0.0148
-8 -7 14 -0.2442 -0.0191
-8 -7 15 -0.2401 -0.0049
-8 -7 16 -0.0946 0.0208
-8 -6 1 4.2691 0.0003
-8 -6 2 2.5016 0.0010
-8 -6 3 0.5371 -0.0011
-8 -6 4 -0.0737 -0.0066
-8 -6 5 0.5523 -0.0138
-8 -6 6 1.4329 -0.0121
-8 -6 7 1.8150 -0.0007
-8 -6 8 1.3031 0.0076
-8 -6 9 0.1677 0.0098
-8 -6 10 -0.5868 0.0091
-8 -6 11 -0.4392 0.0007
-8 -6 12 -0.0534 -0.0109
-8 -6 13 -0.0659 -0.0101
-8 -6 14 -0.1395 0.0022
-8 -6 15 0.1173 0.0116
-8 -6 16 0.3304 0.0195
-8 -6 17 0.1419 0.0379
-8 -5 1 5.0994 -0.0021
-8 -5 2 3.4109 -0.0014
-8 -5 3 1.0450 0.0062
-8 -5 4 -0.0643 0.0114
-8 -5 5 0.3393 0.0040
-8 -5 6 1.3287 -0.0034
-8 -5 7 1.8665 -0.0009
-8 -5 8 1.4184 0.0037
-8 -5 9 0.3932 0.0084
-8 -5 10 -0.2346 0.0145
-8 -5 11 -0.1721 0.0117
-8 -5 12 -0.0639 0.0024
-8 -5 13 -0.2807 0.0046
-8 -5 14 -0.3552 0.0131
-8 -5 15 0.0281 0.0079
-8 -5 16 0.3615 -0.0016
-8 -5 17 0.1841 0.0090
-8 -4 1 5.5927 0.0072
-8 -4 2 4.2034 0.0047
-8 -4 3 1.5329 0.0131
-8 -4 4 -0.1877 0.0215
-8 -4 5 -0.2606 0.0127
-8 -4 6 0.6474 -0.0007
-8 -4 7 1.4001 -0.0034
-8 -4 8 1.2719 -0.0053
-8 -4 9 0.6107 -0.0093
-8 -4 10 0.2557 -0.0044
-8 -4 11 0.2850 0.0051
-8 -4 12 0.1100 0.0110
-8 -4 13 -0.3736 0.0178
-8 -4 14 -0.6004 0.0200
-8 -4 15 -0.2858 0.0066
-8 -4 16 0.0956 -0.0082
-8 -4 17 0.0473 -0.0060
-8 -3 1 5.4681 0.0065
-8 -3 2 4.7965 0.0006
-8 -3 3 2.2788 0.0017
-8 -3 4 0.1237 0.0060
-8 -3 5 -0.5931 0.0001
-8 -3 6 -0.1042 -0.0036
-8 -3 7 0.6302 0.0060
-8 -3 8 0.7965 0.0090
-8 -3 9 0.5558 -0.0034
-8 -3 10 0.5126 -0.0100
-8 -3 11 0.5861 -0.0031
-8 -3 12 0.3032 0.0054
-8 -3 13 -0.2469 0.0092
-8 -3 14 -0.5554 0.0066
-8 -3 15 -0.4205 0.0003
-8 -3 16 -0.1324 0.0031
-8 -3 17 -0.0574 0.0133
-8 -2 1 4.5216 -0.0064
-8 -2 2 4.6547 -0.0114
-8 -2 3 2.7126 -0.0167
-8 -2 4 0.5572 -0.0191
-8 -2 5 -0.5691 -0.0229
-8 -2 6 -0.5194 -0.0158
-8 -2 7 0.0152 0.0065
-8 -2 8 0.2557 0.0189
-8 -2 9 0.2259 0.0117
-8 -2 10 0.3480 0.0061
-8 -2 11 0.4840 0.0090
-8 -2 12 0.3083 0.0078
-8 -2 13 -0.0024 -0.0017
-8 -2 14 -0.1678 -0.0149
-8 -2 15 -0.1850 -0.0208
-8 -2 16 -0.1152 -0.0055
-8 -2 17 -0.0392 0.0182
-8 -1 1 3.6721 -0.0052
-8 -1 2 4.3244 -0.0034
-8 -1 3 2.9388 -0.0049
-8 -1 4 0.9537 -0.0053
-8 -1 5 -0.3472 -0.0077
-8 -1 6 -0.5632 -0.0049
-8 -1 7 -0.2047 0.0035
-8 -1 8 -0.0312 0.0017
-8 -1 9 -0.1002 -0.0039
-8 -1 10 -0.0467 0.0045
-8 -1 11 0.0483 0.0143
-8 -1 12 0.0079 0.0092
-8 -1 13 0.0373 -0.0011
-8 -1 14 0.1573 -0.0109
-8 -1 15 0.1133 -0.0207
-8 -1 16 -0.0108 -0.0158
-8 -1 17 0.0086 0.0048
-8 0 1 3.1121 0.0048
-8 0 2 4.1397 0.0034
-8 0 3 3.2321 0.0029
-8 0 4 1.4361 0.0113
-8 0 5 0.0276 0.0185
-8 0 6 -0.3882 0.0210
-8 0 7 -0.1612 0.0131
-8 0 8 -0.0522 -0.0108
-8 0 9 -0.2083 -0.0220
-8 0 10 -0.2772 -0.0030
-8 0 11 -0.2631 0.0084
-8 0 12 -0.2786 -0.0054
-8 0 13 -0.1157 -0.0090
-8 0 14 0.1507 0.0025
-8 0 15 0.1269 -0.0018
-8 0 16 -0.0820 -0.0148
-8 1 1 2.2459 0.0145
-8 1 2 3.5612 -0.0005
-8 1 3 3.1528 -0.0158
-8 1 4 1.7034 -0.0115
-8 1 5 0.3434 -0.0004
-8 1 6 -0.2339 0.0101
-8 1 7 -0.1684 0.0100
-8 1 8 -0.1144 -0.0089
-8 1 9 -0.2751 -0.0117
-8 1 10 -0.3132 0.0180
-8 1 11 -0.2021 0.0243
-8 1 12 -0.1535 -0.0067
-8 1 13 -0.0566 -0.0100
-8 1 14 0.1105 0.0195
-8 1 15 0.0621 0.0196
-8 1 16 -0.1430 -0.0103
-8 2 1 1.4188 0.0232
-8 2 2 2.7716 0.0110
-8 2 3 2.7074 -0.0103
-8 2 4 1.6965 -0.0139
-8 2 5 0.6176 -0.0124
-8 2 6 0.0181 -0.0078
-8 2 7 -0.0984 -0.0005
-8 2 8 -0.1753 -0.0050
-8 2 9 -0.3967 0.0029
-8 2 10 -0.4066 0.0362
-8 2 11 -0.1029 0.0358
-8 2 12 0.1360 -0.0045
-8 2 13 0.1644 -0.0024
-8 2 14 0.1234 0.0398
-8 2 15 0.0356 0.0383
-8 2 16 -0.0596 -0.0010
-8 3 1 1.0148 0.0063
-8 3 2 2.2266 0.0093
-8 3 3 2.2310 0.0026
-8 3 4 1.5155 0.0106
-8 3 5 0.8073 0.0134
-8 3 6 0.3731 0.0064
-8 3 7 0.1933 0.0047
-8 3 8 0.0024 -0.0011
-8 3 9 -0.3689 0.0008
-8 3 10 -0.5507 0.0209
-8 3 11 -0.2354 0.0090
-8 3 12 0.1866 -0.0322
-8 3 13 0.2444 -0.0196
-8 3 14 0.0307 0.0272
-8 3 15 -0.1162 0.0154
-8 4 1 0.6938 -0.0181
-8 4 2 1.7477 -0.0141
-8 4 3 1.6713 -0.0162
-8 4 4 1.0330 0.0029
-8 4 5 0.5822 0.0197
-8 4 6 0.3810 0.0136
-8 4 7 0.2985 0.0028
-8 4 8 0.1646 -0.0091
-8 4 9 -0.2417 -0.0134
-8 4 10 -0.6512 -0.0009
-8 4 11 -0.5225 -0.0120
-8 4 12 -0.0061 -0.0430
-8 4 13 0.2257 -0.0223
-8 4 14 0.0122 0.0118
-8 4 15 -0.1961 -0.0319
-8 5 1 0.4109 -0.0053
-8 5 2 1.3023 -0.0011
-8 5 3 1.1762 -0.0150
-8 5 4 0.5475 -0.0094
-8 5 5 0.2096 0.0086
-8 5 6 0.1575 0.0071
-8 5 7 0.1704 -0.0062
-8 5 8 0.1536 -0.0201
-8 5 9 -0.1422 -0.0233
-8 5 10 -0.6557 -0.0050
-8 5 11 -0.7745 0.0004
-8 5 12 -0.3007 -0.0096
-8 5 13 0.1431 0.0219
-8 5 14 0.1136 0.0461
-8 6 1 0.2811 0.0055
-8 6 2 0.9780 0.0270
-8 6 3 0.8972 0.0145
-8 6 4 0.3811 0.0027
-8 6 5 0.1556 0.0088
-8 6 6 0.2104 0.0090
-8 6 7 0.2560 0.0014
-8 6 8 0.2547 -0.0070
-8 6 9 0.0552 -0.0074
-8 6 10 -0.4290 0.0127
-8 6 11 -0.7286 0.0244
-8 6 12 -0.4447 0.0173
-8 6 13 0.0280 0.0455
-8 7 1 0.2028 -0.0126
-8 7 2 0.6870 0.0177
-8 7 3 0.6450 0.0196
-8 7 4 0.2723 0.0054
-8 7 5 0.1617 -0.0007
-8 7 6 0.3389 -0.0023
-8 7 7 0.4542 0.0002
-8 7 8 0.4202 0.0041
-8 7 9 0.2384 0.0097
-8 7 10 -0.1326 0.0326
-8 7 11 -0.4290 0.0482
-8 7 12 -0.3068 0.0288
-8 8 1 0.2271 -0.0036
-8 8 2 0.5632 0.0094
-8 8 3 0.4855 0.0181
-8 8 4 0.1236 0.0107
-8 8 5 -0.0391 -0.0053
-8 8 6 0.1449 -0.0171
-8 8 7 0.3596 -0.0161
-8 8 8 0.3596 -0.0155
-8 8 9 0.1723 -0.0205
-8 8 10 -0.0880 0.0003
-8 8 11 -0.2556 0.0366
-8 9 1 0.2581 0.0159
-8 9 2 0.5817 0.0087
-8 9 3 0.4995 0.0215
-8 9 4 0.0975 0.0289
-8 9 5 -0.2477 0.0132
-8 9 6 -0.2395 -0.0049
-8 9 7 0.0008 -0.0073
-8 9 8 0.1202 -0.0210
-8 9 9 0.0021 -0.0605
-8 10 1 0.0467 -0.0180
-8 10 2 0.4132 -0.0310
-8 10 3 0.4170 -0.0084
-8 10 4 0.1078 0.0193
-8 10 5 -0.2899 0.0140
-8 10 6 -0.4673 -0.0001
-8 10 7 -0.3069 0.0089
-8 10 8 -0.0855 0.0063
-8 11 1 -0.2279 -0.0609
-8 11 2 0.0941 -0.0700
-8 11 3 0.1621 -0.0413
-8 11 4 0.0402 -0.0019
-8 11 5 -0.1807 -0.0012
-8 12 1 -0.2881 -0.0574
-7 -18 1 0.5637 -0.0677
-7 -18 2 0.1386 -0.0293
-7 -18 3 -0.0178 0.0697
-7 -18 4 -0.0676 0.1439
-7 -17 1 0.3604 -0.0249
-7 -17 2 0.0325 -0.0085
-7 -17 3 -0.0211 0.0591
-7 -17 4 -0.0025 0.1071
-7 -17 5 -0.1189 0.0719
-7 -17 6 -0.1019 -0.0382
-7 -17 7 0.1570 -0.1347
-7 -16 1 0.1196 0.0136
-7 -16 2 -0.1397 0.0224
-7 -16 3 -0.2547 0.0476
-7 -16 4 -0.2545 0.0489
-7 -16 5 -0.2542 0.0115
-7 -16 6 -0.0867 -0.0632
-7 -16 7 0.2676 -0.1312
-7 -16 8 0.4342 -0.1392
-7 -16 9 0.2975 -0.1159
-7 -15 1 0.2735 -0.0227
-7 -15 2 0.2002 -0.0117
-7 -15 3 -0.0632 -0.0017
-7 -15 4 -0.2651 -0.0138
-7 -15 5 -0.2543 -0.0211
-7 -15 6 -0.0350 -0.0356
-7 -15 7 0.2321 -0.0671
-7 -15 8 0.2806 -0.0708
-7 -15 9 0.1036 -0.0557
-7 -15 10 0.0407 -0.0734
-7 -15 11 0.1840 -0.0974
-7 -14 1 0.3507 -0.0295
-7 -14 2 0.5416 -0.0294
-7 -14 3 0.2943 -0.0316
-7 -14 4 0.0304 -0.0430
-7 -14 5 0.1268 -0.0133
-7 -14 6 0.3826 0.0285
-7 -14 7 0.4280 0.0239
-7 -14 8 0.2110 0.0143
-7 -14 9 -0.0415 0.0189
-7 -14 10 -0.0557 -0.0166
-7 -14 11 0.1850 -0.0704
-7 -14 12 0.3300 -0.0865
-7 -13 1 0.4449 0.0094
-7 -13 2 0.6690 0.0067
-7 -13 3 0.4305 -0.0078
-7 -13 4 0.2216 -0.0332
-7 -13 5 0.4784 -0.0057
-7 -13 6 0.8328 0.0485
-7 -13 7 0.7402 0.0512
-7 -13 8 0.3261 0.0382
-7 -13 9 0.0517 0.0467
-7 -13 10 0.0888 0.0170
-7 -13 11 0.3130 -0.0410
-7 -13 12 0.4643 -0.0587
-7 -13 13 0.3305 -0.0766
-7 -12 1 0.8231 0.0137
-7 -12 2 0.9925 0.0239
-7 -12 3 0.7372 0.0179
-7 -12 4 0.5517 -0.0128
-7 -12 5 0.7709 -0.0117
-7 -12 6 1.0126 0.0162
-7 -12 7 0.7596 0.0091
-7 -12 8 0.2366 -0.0011
-7 -12 9 0.0234 0.0224
-7 -12 10 0.1859 0.0128
-7 -12 11 0.3857 -0.0366
-7 -12 12 0.4082 -0.0489
-7 -12 13 0.2527 -0.0488
-7 -12 14 0.0964 -0.0852
-7 -11 1 0.8217 0.0002
-7 -11 2 1.0241 0.0088
-7 -11 3 0.9493 0.0167
-7 -11 4 0.9641 0.0025
-7 -11 5 1.0940 -0.0066
-7 -11 6 1.0309 -0.0027
-7 -11 7 0.5236 -0.0174
-7 -11 8 -0.1272 -0.0219
-7 -11 9 -0.3293 0.0134
-7 -11 10 -0.0172 0.0232
-7 -11 11 0.2955 -0.0164
-7 -11 12 0.2363 -0.0367
-7 -11 13 -0.0704 -0.0342
-7 -11 14 -0.2310 -0.0418
-7 -11 15 -0.0031 -0.0072
-7 -10 1 0.4314 0.0019
-7 -10 2 0.5116 -0.0019
-7 -10 3 0.6567 0.0054
-7 -10 4 1.0852 0.0084
-7 -10 5 1.3654 0.0070
-7 -10 6 1.1510 0.0043
-7 -10 7 0.4888 -0.0111
-7 -10 8 -0.2775 -0.0162
-7 -10 9 -0.6151 0.0147
-7 -10 10 -0.2979 0.0379
-7 -10 11 0.2032 0.0206
-7 -10 12 0.2531 0.0011
-7 -10 13 -0.1583 -0.0051
-7 -10 14 -0.4622 -0.0026
-7 -10 15 -0.2579 0.0452
-7 -10 16 0.1949 0.1097
-7 -9 1 0.4945 -0.0004
-7 -9 2 0.1774 -0.0041
-7 -9 3 0.2900 -0.0028
-7 -9 4 1.0908 0.0064
-7 -9 5 1.7634 0.0149
-7 -9 6 1.7230 0.0160
-7 -9 7 1.1099 0.0030
-7 -9 8 0.2537 -0.0118
-7 -9 9 -0.3918 -0.0044
-7 -9 10 -0.3628 0.0142
-7 -9 11 0.1399 0.0207
-7 -9 12 0.3366 0.0201
-7 -9 13 -0.0559 0.0176
-7 -9 14 -0.4633 0.0242
-7 -9 15 -0.3556 0.0701
-7 -9 16 0.0580 0.1197
-7 -9 17 0.2681 0.0803
-7 -8 1 1.1793 -0.0006
-7 -8 2 0.1622 0.0001
-7 -8 3 -0.1944 -0.0056
-7 -8 4 0.6786 -0.0009
-7 -8 5 1.8291 0.0108
-7 -8 6 2.2861 0.0186
-7 -8 7 1.9584 0.0146
-7 -8 8 1.0903 -0.0004
-7 -8 9 0.1214 -0.0113
-7 -8 10 -0.2819 -0.0093
-7 -8 11 -0.0182 -0.0014
-7 -8 12 0.1789 0.0061
-7 -8 13 -0.1542 0.0083
-7 -8 14 -0.5505 0.0140
-7 -8 15 -0.4883 0.0467
-7 -8 16 -0.1594 0.0883
-7 -8 17 0.0406 0.0811
-7 -7 1 2.5649 0.0103
-7 -7 2 0.5865 0.0104
-7 -7 3 -0.7588 -0.0018
-7 -7 4 -0.3563 -0.0072
-7 -7 5 1.0138 -0.0026
-7 -7 6 2.0239 0.0040
-7 -7 7 2.1120 0.0072
-7 -7 8 1.3584 0.0043
-7 -7 9 0.2843 -0.0007
-7 -7 10 -0.3306 -0.0028
-7 -7 11 -0.2637 -0.0043
-7 -7 12 -0.1303 -0.0055
-7 -7 13 -0.3728 -0.0057
-7 -7 14 -0.6200 -0.0054
-7 -7 15 -0.4950 0.0041
-7 -7 16 -0.2684 0.0293
-7 -7 17 -0.2193 0.0559
-7 -6 1 4.6639 0.0124
-7 -6 2 2.0004 0.0111
-7 -6 3 -0.4210 0.0012
-7 -6 4 -0.8605 -0.0056
-7 -6 5 0.2824 -0.0075
-7 -6 6 1.5297 -0.0079
-7 -6 7 1.8668 -0.0071
-7 -6 8 1.1861 -0.0044
-7 -6 9 0.1522 0.0023
-7 -6 10 -0.4029 0.0089
-7 -6 11 -0.3592 0.0049
-7 -6 12 -0.2827 -0.0036
-7 -6 13 -0.4466 -0.0028
-7 -6 14 -0.4821 -0.0006
-7 -6 15 -0.1964 -0.0072
-7 -6 16 -0.0101 -0.0031
-7 -6 17 -0.1635 0.0313
-7 -6 18 -0.2728 0.0718
-7 -5 1 6.4795 0.0015
-7 -5 2 3.7750 -0.0034
-7 -5 3 0.7047 -0.0062
-7 -5 4 -0.4649 -0.0057
-7 -5 5 0.2714 -0.0067
-7 -5 6 1.4953 -0.0081
-7 -5 7 1.9248 -0.0078
-7 -5 8 1.2668 -0.0070
-7 -5 9 0.2843 0.0002
-7 -5 10 -0.1537 0.0124
-7 -5 11 -0.0983 0.0135
-7 -5 12 -0.1394 0.0063
-7 -5 13 -0.3580 0.0099
-7 -5 14 -0.3169 0.0155
-7 -5 15 0.0647 0.0025
-7 -5 16 0.2681 -0.0080
-7 -5 17 0.0197 0.0164
-7 -5 18 -0.2399 0.0528
-7 -4 1 7.3222 -0.0058
-7 -4 2 4.9752 -0.0122
-7 -4 3 1.6067 -0.0096
-7 -4 4 -0.1498 -0.0050
-7 -4 5 0.1093 -0.0070
-7 -4 6 1.2017 -0.0072
-7 -4 7 1.7885 -0.0027
-7 -4 8 1.3580 -0.0045
-7 -4 9 0.5645 -0.0074
-7 -4 10 0.2468 0.0006
-7 -4 11 0.2781 0.0091
-7 -4 12 0.0880 0.0101
-7 -4 13 -0.2666 0.0155
-7 -4 14 -0.3132 0.0194
-7 -4 15 0.0017 0.0052
-7 -4 16 0.2126 -0.0097
-7 -4 17 0.0265 0.0011
-7 -4 18 -0.2386 0.0202
-7 -3 1 7.3634 -0.0031
-7 -3 2 5.6998 -0.0043
-7 -3 3 2.3469 0.0017
-7 -3 4 0.0575 0.0068
-7 -3 5 -0.3391 0.0028
-7 -3 6 0.3964 0.0029
-7 -3 7 1.0920 0.0109
-7 -3 8 1.0523 0.0061
-7 -3 9 0.6144 -0.0113
-7 -3 10 0.4441 -0.0164
-7 -3 11 0.4375 -0.0083
-7 -3 12 0.1558 -0.0026
-7 -3 13 -0.2650 0.0007
-7 -3 14 -0.4240 0.0011
-7 -3 15 -0.2756 -0.0052
-7 -3 16 -0.0880 -0.0068
-7 -3 17 -0.0914 0.0014
-7 -3 18 -0.1996 0.0022
-7 -2 1 6.5470 -0.0014
-7 -2 2 5.8624 0.0008
-7 -2 3 3.0050 0.0033
-7 -2 4 0.4985 0.0048
-7 -2 5 -0.4823 0.0026
-7 -2 6 -0.2280 0.0079
-7 -2 7 0.3769 0.0211
-7 -2 8 0.5969 0.0186
-7 -2 9 0.4714 -0.0011
-7 -2 10 0.4338 -0.0109
-7 -2 11 0.4245 -0.0058
-7 -2 12 0.1810 -0.0039
-7 -2 13 -0.1421 -0.0107
-7 -2 14 -0.3239 -0.0194
-7 -2 15 -0.3657 -0.0202
-7 -2 16 -0.2781 -0.0038
-7 -2 17 -0.1321 0.0137
-7 -2 18 -0.0612 0.0046
-7 -1 1 5.2260 -0.0074
-7 -1 2 5.3716 -0.0017
-7 -1 3 3.1972 -0.0050
-7 -1 4 0.7892 -0.0098
-7 -1 5 -0.4685 -0.0112
-7 -1 6 -0.5250 -0.0036
-7 -1 7 -0.0788 0.0077
-7 -1 8 0.1713 0.0060
-7 -1 9 0.1522 -0.0031
-7 -1 10 0.1714 0.0010
-7 -1 11 0.2169 0.0130
-7 -1 12 0.1578 0.0150
-7 -1 13 0.1111 0.0050
-7 -1 14 0.0730 -0.0100
-7 -1 15 -0.0607 -0.0175
-7 -1 16 -0.1015 -0.0032
-7 -1 17 0.0677 0.0164
-7 -1 18 0.1908 0.0064
-7 0 1 4.1783 -0.0072
-7 0 2 4.8664 0.0023
-7 0 3 3.2508 0.0008
-7 0 4 0.9870 -0.0021
-7 0 5 -0.3902 -0.0014
-7 0 6 -0.5918 0.0033
-7 0 7 -0.2685 0.0023
-7 0 8 -0.1176 -0.0115
-7 0 9 -0.2083 -0.0177
-7 0 10 -0.2383 -0.0026
-7 0 11 -0.1760 0.0114
-7 0 12 -0.0961 0.0115
-7 0 13 0.0778 0.0106
-7 0 14 0.2102 0.0071
-7 0 15 0.1137 -0.0045
-7 0 16 0.0434 -0.0067
-7 0 17 0.2191 0.0042
-7 0 18 0.3542 0.0005
-7 1 1 3.2373 0.0073
-7 1 2 4.4142 0.0051
-7 1 3 3.3644 0.0003
-7 1 4 1.3375 0.0025
-7 1 5 -0.0797 0.0079
-7 1 6 -0.4106 0.0144
-7 1 7 -0.2240 0.0111
-7 1 8 -0.1815 -0.0082
-7 1 9 -0.3322 -0.0149
-7 1 10 -0.3759 0.0011
-7 1 11 -0.2931 0.0032
-7 1 12 -0.2110 -0.0114
-7 1 13 -0.0966 -0.0069
-7 1 14 -0.0347 0.0056
-7 1 15 -0.1495 -0.0054
-7 1 16 -0.2091 -0.0212
-7 1 17 -0.0337 -0.0167
-7 2 1 2.1328 0.0223
-7 2 2 3.6430 0.0029
-7 2 3 3.1607 -0.0125
-7 2 4 1.5711 -0.0111
-7 2 5 0.3040 -0.0083
-7 2 6 -0.1420 -0.0024
-7 2 7 -0.1718 0.0040
-7 2 8 -0.2611 -0.0030
-7 2 9 -0.4080 -0.0017
-7 2 10 -0.3389 0.0168
-7 2 11 -0.0745 0.0117
-7 2 12 0.1098 -0.0112
-7 2 13 0.1054 -0.0008
-7 2 14 -0.0526 0.0200
-7 2 15 -0.2669 0.0023
-7 2 16 -0.3302 -0.0221
-7 2 17 -0.2280 -0.0143
-7 3 1 1.3509 0.0216
-7 3 2 2.8518 0.0049
-7 3 3 2.6934 -0.0065
-7 3 4 1.5801 0.0021
-7 3 5 0.6694 0.0012
-7 3 6 0.2442 -0.0038
-7 3 7 -0.0050 0.0039
-7 3 8 -0.2981 0.0063
-7 3 9 -0.5556 0.0088
-7 3 10 -0.5066 0.0216
-7 3 11 -0.0934 0.0119
-7 3 12 0.3290 -0.0068
-7 3 13 0.3978 0.0172
-7 3 14 0.1383 0.0411
-7 3 15 -0.1056 0.0089
-7 3 16 -0.0851 -0.0153
-7 3 17 0.0060 0.0171
-7 4 1 0.9712 0.0052
-7 4 2 2.2310 -0.0013
-7 4 3 2.0964 -0.0019
-7 4 4 1.2885 0.0213
-7 4 5 0.7853 0.0263
-7 4 6 0.5793 0.0115
-7 4 7 0.3136 0.0120
-7 4 8 -0.0757 0.0165
-7 4 9 -0.5047 0.0150
-7 4 10 -0.7281 0.0156
-7 4 11 -0.4634 -0.0029
-7 4 12 0.0868 -0.0217
-7 4 13 0.3362 0.0058
-7 4 14 0.1050 0.0174
-7 4 15 -0.1434 -0.0438
-7 4 16 -0.0320 -0.0677
-7 5 1 0.6633 -0.0011
-7 5 2 1.6143 -0.0053
-7 5 3 1.3665 -0.0132
-7 5 4 0.6524 0.0064
-7 5 5 0.3884 0.0145
-7 5 6 0.4160 -0.0044
-7 5 7 0.3047 -0.0096
-7 5 8 0.0364 -0.0009
-7 5 9 -0.3822 0.0045
-7 5 10 -0.8288 0.0106
-7 5 11 -0.8353 -0.0004
-7 5 12 -0.2966 -0.0147
-7 5 13 0.1521 0.0090
-7 5 14 0.0483 -0.0008
-7 5 15 -0.2272 -0.1044
-7 6 1 0.4371 0.0102
-7 6 2 1.1122 0.0145
-7 6 3 0.8380 -0.0043
-7 6 4 0.1950 -0.0027
-7 6 5 0.0046 0.0005
-7 6 6 0.1151 -0.0173
-7 6 7 0.0911 -0.0243
-7 6 8 -0.0659 -0.0154
-7 6 9 -0.3708 -0.0063
-7 6 10 -0.8333 0.0104
-7 6 11 -0.9943 0.0186
-7 6 12 -0.5275 0.0183
-7 6 13 0.0609 0.0482
-7 6 14 0.1533 0.0445
-7 6 15 -0.0696 -0.0714
-7 7 1 0.2840 0.0021
-7 7 2 0.7573 0.0169
-7 7 3 0.5916 0.0026
-7 7 4 0.1322 -0.0020
-7 7 5 0.0213 0.0023
-7 7 6 0.1825 -0.0035
-7 7 7 0.2037 -0.0018
-7 7 8 0.0480 0.0046
-7 7 9 -0.2274 0.0020
-7 7 10 -0.6191 0.0111
-7 7 11 -0.8080 0.0238
-7 7 12 -0.4848 0.0233
-7 7 13 0.0261 0.0506
-7 7 14 0.1903 0.0778
-7 8 1 0.1985 -0.0186
-7 8 2 0.5483 -0.0116
-7 8 3 0.4520 -0.0187
-7 8 4 0.0983 -0.0183
-7 8 5 -0.0135 -0.0103
-7 8 6 0.1859 -0.0043
-7 8 7 0.3361 0.0095
-7 8 8 0.2413 0.0142
-7 8 9 -0.0260 -0.0043
-7 8 10 -0.3197 -0.0061
-7 8 11 -0.4279 0.0124
-7 8 12 -0.2314 0.0065
-7 8 13 0.0552 0.0074
-7 9 1 0.2985 -0.0084
-7 9 2 0.6506 -0.0142
-7 9 3 0.5467 -0.0170
-7 9 4 0.1097 -0.0103
-7 9 5 -0.2195 -0.0076
-7 9 6 -0.1640 -0.0083
-7 9 7 0.0765 0.0022
-7 9 8 0.1340 -0.0036
-7 9 9 -0.0574 -0.0428
-7 9 10 -0.2444 -0.0532
-7 9 11 -0.2257 -0.0119
-7 10 1 0.3136 -0.0009
-7 10 2 0.7287 -0.0027
-7 10 3 0.6582 0.0046
-7 10 4 0.1863 0.0205
-7 10 5 -0.3188 0.0142
-7 10 6 -0.4770 -0.0044
-7 10 7 -0.2704 -0.0035
-7 10 8 -0.0851 -0.0155
-7 10 9 -0.1638 -0.0710
-7 10 10 -0.2710 -0.0989
-7 11 1 -0.0268 -0.0185
-7 11 2 0.3289 -0.0108
-7 11 3 0.3008 0.0009
-7 11 4 -0.0233 0.0193
-7 11 5 -0.3853 0.0023
-7 11 6 -0.5327 -0.0351
-7 11 7 -0.3626 -0.0358
-7 11 8 -0.1293 -0.0258
-7 12 1 -0.3737 0.0057
-7 12 2 -0.1981 0.0192
-7 12 3 -0.2470 0.0165
-7 12 4 -0.4013 0.0178
-7 12 5 -0.4572 -0.0159
-7 12 6 -0.3896 -0.0743
-7 13 1 -0.3967 0.0597
-7 13 2 -0.3572 0.0866
-6 -18 1 0.4479 -0.0163
-6 -18 2 -0.0673 0.0178
-6 -18 3 -0.3175 0.0982
-6 -18 4 -0.2795 0.1571
-6 -18 5 -0.1110 0.1369
-6 -17 1 0.4990 -0.0706
-6 -17 2 0.1622 -0.0465
-6 -17 3 -0.0230 0.0453
-6 -17 4 -0.1038 0.1223
-6 -17 5 -0.1123 0.1119
-6 -17 6 0.0301 0.0139
-6 -17 7 0.2038 -0.0878
-6 -17 8 0.2015 -0.1135
-6 -16 1 0.1294 -0.0309
-6 -16 2 0.0372 -0.0366
-6 -16 3 0.0235 0.0089
-6 -16 4 0.0022 0.0482
-6 -16 5 -0.0030 0.0396
-6 -16 6 0.1620 -0.0191
-6 -16 7 0.3838 -0.0886
-6 -16 8 0.3722 -0.1174
-6 -16 9 0.2032 -0.1217
-6 -16 10 0.1504 -0.1438
-6 -15 1 0.1034 0.0166
-6 -15 2 0.0880 0.0018
-6 -15 3 0.0350 0.0060
-6 -15 4 -0.0117 0.0015
-6 -15 5 0.0531 -0.0080
-6 -15 6 0.2553 -0.0195
-6 -15 7 0.4211 -0.0387
-6 -15 8 0.3582 -0.0444
-6 -15 9 0.1902 -0.0449
-6 -15 10 0.1904 -0.0751
-6 -15 11 0.2544 -0.1127
-6 -15 12 0.1159 -0.1241
-6 -14 1 0.3520 -0.0036
-6 -14 2 0.4366 -0.0169
-6 -14 3 0.3137 -0.0249
-6 -14 4 0.2155 -0.0395
-6 -14 5 0.3544 -0.0329
-6 -14 6 0.5319 -0.0066
-6 -14 7 0.4631 0.0020
-6 -14 8 0.2084 0.0052
-6 -14 9 0.0574 0.0134
-6 -14 10 0.1718 -0.0077
-6 -14 11 0.3530 -0.0502
-6 -14 12 0.2704 -0.0886
-6 -14 13 -0.0234 -0.1420
-6 -13 1 0.3977 -0.0016
-6 -13 2 0.5043 -0.0150
-6 -13 3 0.3703 -0.0278
-6 -13 4 0.3443 -0.0435
-6 -13 5 0.6608 -0.0276
-6 -13 6 0.8882 0.0124
-6 -13 7 0.6056 0.0238
-6 -13 8 0.1306 0.0207
-6 -13 9 -0.0183 0.0312
-6 -13 10 0.1926 0.0208
-6 -13 11 0.4286 -0.0133
-6 -13 12 0.3860 -0.0512
-6 -13 13 0.0792 -0.1312
-6 -13 14 -0.1841 -0.2272
-6 -12 1 0.5778 0.0172
-6 -12 2 0.5751 0.0184
-6 -12 3 0.3714 0.0116
-6 -12 4 0.3757 -0.0082
-6 -12 5 0.7637 -0.0090
-6 -12 6 0.9991 0.0106
-6 -12 7 0.6046 0.0096
-6 -12 8 0.0254 0.0053
-6 -12 9 -0.0768 0.0250
-6 -12 10 0.2388 0.0266
-6 -12 11 0.5025 0.0033
-6 -12 12 0.4646 -0.0137
-6 -12 13 0.2107 -0.0706
-6 -12 14 0.0231 -0.1691
-6 -12 15 0.0666 -0.1721
-6 -11 1 0.8358 -0.0050
-6 -11 2 0.8961 0.0079
-6 -11 3 0.7760 0.0162
-6 -11 4 0.8465 0.0060
-6 -11 5 1.1286 -0.0078
-6 -11 6 1.1535 -0.0147
-6 -11 7 0.5871 -0.0285
-6 -11 8 -0.0953 -0.0270
-6 -11 9 -0.2236 0.0054
-6 -11 10 0.1366 0.0176
-6 -11 11 0.4458 -0.0004
-6 -11 12 0.4196 -0.0010
-6 -11 13 0.1931 -0.0139
-6 -11 14 0.1050 -0.0640
-6 -11 15 0.3158 -0.0523
-6 -11 16 0.5512 0.0454
-6 -10 1 0.6375 -0.0154
-6 -10 2 0.7617 -0.0153
-6 -10 3 0.8853 -0.0088
-6 -10 4 1.2392 -0.0043
-6 -10 5 1.5346 -0.0081
-6 -10 6 1.3623 -0.0175
-6 -10 7 0.6468 -0.0303
-6 -10 8 -0.1370 -0.0246
-6 -10 9 -0.4110 0.0079
-6 -10 10 -0.1485 0.0221
-6 -10 11 0.1942 0.0060
-6 -10 12 0.2333 0.0067
-6 -10 13 0.0117 0.0163
-6 -10 14 -0.0770 0.0089
-6 -10 15 0.1977 0.0398
-6 -10 16 0.5315 0.1053
-6 -10 17 0.5153 0.0795
-6 -9 1 0.4164 0.0003
-6 -9 2 0.2104 -0.0095
-6 -9 3 0.3733 -0.0165
-6 -9 4 1.0691 -0.0084
-6 -9 5 1.6198 0.0023
-6 -9 6 1.4822 0.0044
-6 -9 7 0.7541 -0.0006
-6 -9 8 -0.0683 0.0004
-6 -9 9 -0.5089 0.0144
-6 -9 10 -0.4323 0.0200
-6 -9 11 -0.1119 0.0108
-6 -9 12 0.0163 0.0145
-6 -9 13 -0.1722 0.0270
-6 -9 14 -0.2966 0.0322
-6 -9 15 -0.0465 0.0612
-6 -9 16 0.2967 0.0970
-6 -9 17 0.3303 0.0436
-6 -8 1 0.8232 -0.0001
-6 -8 2 -0.0618 -0.0014
-6 -8 3 -0.1867 -0.0125
-6 -8 4 0.7796 -0.0072
-6 -8 5 1.8303 0.0072
-6 -8 6 2.0324 0.0140
-6 -8 7 1.3912 0.0122
-6 -8 8 0.4658 0.0059
-6 -8 9 -0.2098 -0.0015
-6 -8 10 -0.3889 -0.0097
-6 -8 11 -0.2088 -0.0137
-6 -8 12 -0.0974 -0.0037
-6 -8 13 -0.2876 0.0090
-6 -8 14 -0.4507 0.0125
-6 -8 15 -0.2390 0.0288
-6 -8 16 0.0972 0.0522
-6 -8 17 0.1930 0.0233
-6 -8 18 0.1259 -0.0497
-6 -7 1 2.0109 -0.0004
-6 -7 2 0.0733 0.0030
-6 -7 3 -0.8290 -0.0061
-6 -7 4 0.1068 -0.0039
-6 -7 5 1.7481 0.0052
-6 -7 6 2.6209 0.0061
-6 -7 7 2.2839 0.0026
-6 -7 8 1.2600 -0.0013
-6 -7 9 0.3237 -0.0085
-6 -7 10 -0.0963 -0.0176
-6 -7 11 -0.1008 -0.0217
-6 -7 12 -0.1012 -0.0150
-6 -7 13 -0.3339 -0.0067
-6 -7 14 -0.5298 -0.0091
-6 -7 15 -0.3766 -0.0089
-6 -7 16 -0.0961 0.0091
-6 -7 17 0.0124 0.0262
-6 -7 18 0.0725 0.0256
-6 -6 1 4.1953 0.0073
-6 -6 2 0.9746 0.0065
-6 -6 3 -1.2878 -0.0000
-6 -6 4 -1.0606 0.0025
-6 -6 5 0.7178 0.0071
-6 -6 6 2.1935 0.0004
-6 -6 7 2.3329 -0.0087
-6 -6 8 1.4003 -0.0087
-6 -6 9 0.3784 -0.0016
-6 -6 10 -0.0891 0.0038
-6 -6 11 -0.1338 0.0022
-6 -6 12 -0.1739 0.0010
-6 -6 13 -0.3618 0.0052
-6 -6 14 -0.4805 0.0020
-6 -6 15 -0.3375 -0.0112
-6 -6 16 -0.1518 -0.0075
-6 -6 17 -0.1388 0.0286
-6 -6 18 -0.0943 0.0676
-6 -6 19 0.0658 0.0675
-6 -5 1 6.8891 0.0053
-6 -5 2 2.9379 -0.0001
-6 -5 3 -0.6070 -0.0037
-6 -5 4 -1.4683 0.0026
-6 -5 5 -0.1734 0.0096
-6 -5 6 1.4021 0.0054
-6 -5 7 1.8579 -0.0052
-6 -5 8 1.1074 -0.0096
-6 -5 9 0.1476 -0.0009
-6 -5 10 -0.2289 0.0120
-6 -5 11 -0.2028 0.0122
-6 -5 12 -0.2267 0.0054
-6 -5 13 -0.3379 0.0104
-6 -5 14 -0.3332 0.0158
-6 -5 15 -0.1566 0.0022
-6 -5 16 -0.0377 -0.0073
-6 -5 17 -0.1323 0.0188
-6 -5 18 -0.1927 0.0542
-6 -5 19 -0.0572 0.0438
-6 -4 1 8.8451 0.0015
-6 -4 2 5.0780 -0.0068
-6 -4 3 0.9098 -0.0108
-6 -4 4 -0.8040 -0.0061
-6 -4 5 -0.1615 0.0012
-6 -4 6 1.1660 0.0056
-6 -4 7 1.7315 0.0047
-6 -4 8 1.1755 -0.0011
-6 -4 9 0.3219 -0.0016
-6 -4 10 0.0091 0.0061
-6 -4 11 0.0649 0.0056
-6 -4 12 0.0090 -0.0032
-6 -4 13 -0.1248 0.0012
-6 -4 14 -0.1249 0.0118
-6 -4 15 -0.0031 0.0035
-6 -4 16 0.0515 -0.0092
-6 -4 17 -0.0831 0.0028
-6 -4 18 -0.2213 0.0210
-6 -4 19 -0.1542 0.0069
-6 -3 1 9.5290 -0.0048
-6 -3 2 6.4969 -0.0086
-6 -3 3 2.1920 -0.0101
-6 -3 4 -0.1304 -0.0087
-6 -3 5 -0.1061 -0.0076
-6 -3 6 0.8791 -0.0028
-6 -3 7 1.4965 0.0046
-6 -3 8 1.2146 0.0027
-6 -3 9 0.5547 -0.0042
-6 -3 10 0.2787 -0.0026
-6 -3 11 0.3081 -0.0006
-6 -3 12 0.2112 -0.0052
-6 -3 13 0.0308 -0.0030
-6 -3 14 -0.0436 0.0041
-6 -3 15 -0.0243 -0.0007
-6 -3 16 0.0095 -0.0077
-6 -3 17 -0.0388 -0.0017
-6 -3 18 -0.1496 0.0023
-6 -3 19 -0.1608 -0.0058
-6 -2 1 9.0030 -0.0092
-6 -2 2 7.0427 -0.0046
-6 -2 3 2.9875 -0.0013
-6 -2 4 0.2266 0.0016
-6 -2 5 -0.3388 0.0003
-6 -2 6 0.2584 0.0002
-6 -2 7 0.8494 0.0051
-6 -2 8 0.8391 0.0027
-6 -2 9 0.4433 -0.0079
-6 -2 10 0.2304 -0.0109
-6 -2 11 0.2153 -0.0067
-6 -2 12 0.0903 -0.0065
-6 -2 13 -0.1084 -0.0077
-6 -2 14 -0.2447 -0.0081
-6 -2 15 -0.2991 -0.0100
-6 -2 16 -0.2097 -0.0047
-6 -2 17 -0.0479 0.0036
-6 -2 18 -0.0005 -0.0050
-6 -2 19 -0.0328 -0.0152
-6 -1 1 7.5256 0.0026
-6 -1 2 6.7469 0.0103
-6 -1 3 3.3427 0.0087
-6 -1 4 0.4711 0.0072
-6 -1 5 -0.4793 0.0058
-6 -1 6 -0.1806 0.0049
-6 -1 7 0.3062 0.0062
-6 -1 8 0.4255 0.0020
-6 -1 9 0.2560 -0.0077
-6 -1 10 0.1659 -0.0106
-6 -1 11 0.1770 -0.0054
-6 -1 12 0.0837 -0.0025
-6 -1 13 -0.0923 -0.0057
-6 -1 14 -0.2808 -0.0131
-6 -1 15 -0.4268 -0.0162
-6 -1 16 -0.3395 -0.0043
-6 -1 17 -0.0511 0.0054
-6 -1 18 0.1081 -0.0160
-6 -1 19 0.0592 -0.0434
-6 0 1 5.9185 0.0075
-6 0 2 6.0601 0.0183
-6 0 3 3.4025 0.0121
-6 0 4 0.6316 0.0018
-6 0 5 -0.5108 -0.0039
-6 0 6 -0.3768 -0.0034
-6 0 7 -0.0195 -0.0011
-6 0 8 0.0531 -0.0039
-6 0 9 -0.0309 -0.0077
-6 0 10 0.0091 -0.0049
-6 0 11 0.1471 0.0017
-6 0 12 0.2080 0.0074
-6 0 13 0.1768 0.0096
-6 0 14 0.0517 0.0037
-6 0 15 -0.1103 -0.0029
-6 0 16 -0.0622 0.0038
-6 0 17 0.1877 0.0083
-6 0 18 0.2832 -0.0197
-6 0 19 0.1355 -0.0608
-6 1 1 4.5946 -0.0021
-6 1 2 5.4363 0.0075
-6 1 3 3.4993 0.0080
-6 1 4 0.9157 0.0010
-6 1 5 -0.3703 -0.0065
-6 1 6 -0.3956 -0.0044
-6 1 7 -0.1943 0.0012
-6 1 8 -0.2647 -0.0017
-6 1 9 -0.3982 -0.0040
-6 1 10 -0.3284 0.0012
-6 1 11 -0.1252 0.0034
-6 1 12 0.0361 0.0046
-6 1 13 0.1180 0.0112
-6 1 14 0.0937 0.0111
-6 1 15 0.0228 0.0031
-6 1 16 0.1203 0.0043
-6 1 17 0.3305 0.0074
-6 1 18 0.3423 -0.0118
-6 2 1 3.2016 0.0001
-6 2 2 4.6384 -0.0069
-6 2 3 3.4869 -0.0029
-6 2 4 1.3029 0.0007
-6 2 5 -0.0039 -0.0056
-6 2 6 -0.2145 -0.0030
-6 2 7 -0.1968 0.0074
-6 2 8 -0.3757 0.0034
-6 2 9 -0.5253 -0.0039
-6 2 10 -0.4335 -0.0001
-6 2 11 -0.2174 -0.0014
-6 2 12 -0.0773 -0.0062
-6 2 13 -0.0767 -0.0003
-6 2 14 -0.1956 -0.0019
-6 2 15 -0.2839 -0.0162
-6 2 16 -0.1595 -0.0145
-6 2 17 0.0087 0.0002
-6 2 18 -0.0467 -0.0008
-6 3 1 1.9162 0.0063
-6 3 2 3.6199 -0.0148
-6 3 3 3.1282 -0.0132
-6 3 4 1.5224 -0.0020
-6 3 5 0.4208 -0.0097
-6 3 6 0.0758 -0.0118
-6 3 7 -0.1367 0.0029
-6 3 8 -0.4317 0.0007
-6 3 9 -0.5693 -0.0131
-6 3 10 -0.4111 -0.0112
-6 3 11 -0.0848 -0.0080
-6 3 12 0.1658 -0.0061
-6 3 13 0.1503 0.0076
-6 3 14 -0.1127 0.0032
-6 3 15 -0.3152 -0.0243
-6 3 16 -0.2233 -0.0181
-6 3 17 -0.1291 0.0214
-6 3 18 -0.3292 0.0350
-6 4 1 1.2118 0.0039
-6 4 2 2.7435 -0.0119
-6 4 3 2.5434 -0.0084
-6 4 4 1.4658 0.0101
-6 4 5 0.7608 0.0016
-6 4 6 0.4708 -0.0094
-6 4 7 0.0925 0.0071
-6 4 8 -0.3708 0.0121
-6 4 9 -0.6473 -0.0041
-6 4 10 -0.6131 -0.0078
-6 4 11 -0.2637 -0.0056
-6 4 12 0.2064 -0.0001
-6 4 13 0.4018 0.0219
-6 4 14 0.1792 0.0150
-6 4 15 -0.0530 -0.0304
-6 4 16 0.0761 -0.0197
-6 4 17 0.2264 0.0587
-6 5 1 0.9262 0.0097
-6 5 2 2.0262 0.0010
-6 5 3 1.7711 0.0001
-6 5 4 0.9834 0.0195
-6 5 5 0.6713 0.0123
-6 5 6 0.6407 -0.0069
-6 5 7 0.3532 0.0070
-6 5 8 -0.1199 0.0222
-6 5 9 -0.5433 0.0139
-6 5 10 -0.8044 0.0100
-6 5 11 -0.6771 0.0056
-6 5 12 -0.1505 -0.0016
-6 5 13 0.2586 0.0111
-6 5 14 0.1577 -0.0075
-6 5 15 -0.0877 -0.0816
-6 5 16 0.0416 -0.0843
-6 5 17 0.3155 0.0302
-6 6 1 0.7565 0.0204
-6 6 2 1.4310 0.0106
-6 6 3 1.0258 -0.0060
-6 6 4 0.3006 0.0037
-6 6 5 0.1401 0.0002
-6 6 6 0.2981 -0.0199
-6 6 7 0.2132 -0.0119
-6 6 8 -0.0820 0.0055
-6 6 9 -0.4436 0.0055
-6 6 10 -0.8310 0.0116
-6 6 11 -0.9117 0.0134
-6 6 12 -0.4659 -0.0006
-6 6 13 0.0392 0.0039
-6 6 14 0.0577 -0.0167
-6 6 15 -0.2062 -0.1151
-6 6 16 -0.2102 -0.1615
-6 7 1 0.5508 0.0152
-6 7 2 0.9940 0.0064
-6 7 3 0.6296 -0.0176
-6 7 4 0.0007 -0.0124
-6 7 5 -0.1585 -0.0040
-6 7 6 0.0073 -0.0111
-6 7 7 0.0062 -0.0044
-6 7 8 -0.1779 0.0027
-6 7 9 -0.4278 -0.0074
-6 7 10 -0.7355 -0.0012
-6 7 11 -0.8393 0.0119
-6 7 12 -0.4952 0.0051
-6 7 13 -0.0242 0.0198
-6 7 14 0.0966 0.0344
-6 7 15 -0.0730 -0.0413
-6 8 1 0.2469 -0.0027
-6 8 2 0.6010 -0.0119
-6 8 3 0.4104 -0.0284
-6 8 4 -0.0204 -0.0157
-6 8 5 -0.1386 0.0056
-6 8 6 0.0499 0.0142
-6 8 7 0.1393 0.0253
-6 8 8 0.0098 0.0203
-6 8 9 -0.2099 -0.0114
-6 8 10 -0.4156 -0.0189
-6 8 11 -0.4519 -0.0023
-6 8 12 -0.2379 -0.0078
-6 8 13 0.0173 0.0071
-6 8 14 0.0847 0.0645
-6 9 1 0.1727 -0.0094
-6 9 2 0.4796 -0.0230
-6 9 3 0.3324 -0.0291
-6 9 4 -0.0699 -0.0096
-6 9 5 -0.2615 0.0080
-6 9 6 -0.0836 0.0123
-6 9 7 0.1557 0.0219
-6 9 8 0.1646 0.0114
-6 9 9 -0.0104 -0.0312
-6 9 10 -0.1317 -0.0420
-6 9 11 -0.0645 -0.0119
-6 9 12 0.0716 -0.0146
-6 9 13 0.0824 -0.0275
-6 10 1 0.4709 -0.0006
-6 10 2 0.7859 -0.0069
-6 10 3 0.5819 -0.0032
-6 10 4 0.0481 0.0172
-6 10 5 -0.3634 0.0149
-6 10 6 -0.3601 -0.0049
-6 10 7 -0.1045 -0.0035
-6 10 8 0.0138 -0.0098
-6 10 9 -0.1117 -0.0490
-6 10 10 -0.1952 -0.0519
-6 10 11 -0.0486 0.0050
-6 10 12 0.1040 0.0267
-6 11 1 0.5516 0.0024
-6 11 2 0.8274 0.0112
-6 11 3 0.6123 0.0177
-6 11 4 0.0982 0.0317
-6 11 5 -0.3196 0.0076
-6 11 6 -0.3924 -0.0349
-6 11 7 -0.1959 -0.0319
-6 11 8 -0.0655 -0.0156
-6 11 9 -0.1878 -0.0387
-6 11 10 -0.3076 -0.0432
-6 12 1 0.0755 0.0231
-6 12 2 0.1770 0.0315
-6 12 3 -0.0260 0.0161
-6 12 4 -0.3467 0.0056
-6 12 5 -0.4677 -0.0388
-6 12 6 -0.3311 -0.0943
-6 12 7 -0.0796 -0.0792
-6 12 8 0.0620 -0.0246
-6 13 1 -0.4421 0.0976
-6 13 2 -0.4782 0.0976
-6 13 3 -0.6146 0.0453
-6 13 4 -0.7574 -0.0017
-6 13 5 -0.6266 -0.0616
-6 13 6 -0.2800 -0.1230
-6 14 1 -0.5423 0.1441
-6 14 2 -0.5619 0.1517
-5 -18 1 -0.0492 0.0097
-5 -18 2 -0.3179 0.0006
-5 -18 3 -0.3704 0.0113
-5 -18 4 -0.1288 0.0300
-5 -18 5 0.2610 0.0351
-5 -17 1 0.2570 0.0066
-5 -17 2 -0.0234 0.0070
-5 -17 3 -0.1760 0.0475
-5 -17 4 -0.1557 0.0868
-5 -17 5 0.0676 0.0895
-5 -17 6 0.3198 0.0452
-5 -17 7 0.3243 0.0028
-5 -17 8 0.1188 0.0249
-5 -16 1 0.0722 -0.0307
-5 -16 2 0.0902 -0.0376
-5 -16 3 0.1285 -0.0004
-5 -16 4 0.1148 0.0351
-5 -16 5 0.1531 0.0410
-5 -16 6 0.2854 0.0126
-5 -16 7 0.2987 -0.0310
-5 -16 8 0.0991 -0.0476
-5 -16 9 -0.0336 -0.0512
-5 -16 10 0.0207 -0.0850
-5 -16 11 -0.0522 -0.1138
-5 -15 1 -0.1937 -0.0092
-5 -15 2 -0.0736 -0.0242
-5 -15 3 0.1192 -0.0126
-5 -15 4 0.2509 -0.0092
-5 -15 5 0.3384 -0.0144
-5 -15 6 0.3997 -0.0160
-5 -15 7 0.3281 -0.0252
-5 -15 8 0.1212 -0.0361
-5 -15 9 0.0190 -0.0524
-5 -15 10 0.1020 -0.0975
-5 -15 11 0.0387 -0.1434
-5 -15 12 -0.2655 -0.1519
-5 -14 1 0.0813 0.0154
-5 -14 2 0.0676 0.0081
-5 -14 3 0.1573 0.0112
-5 -14 4 0.3361 -0.0034
-5 -14 5 0.5484 -0.0194
-5 -14 6 0.5852 -0.0099
-5 -14 7 0.3486 0.0041
-5 -14 8 0.0877 0.0139
-5 -14 9 0.1018 0.0218
-5 -14 10 0.3201 0.0056
-5 -14 11 0.3291 -0.0319
-5 -14 12 -0.0196 -0.0763
-5 -14 13 -0.2867 -0.1316
-5 -14 14 -0.1606 -0.1448
-5 -13 1 0.3805 -0.0007
-5 -13 2 0.3107 -0.0031
-5 -13 3 0.3017 0.0040
-5 -13 4 0.5046 -0.0039
-5 -13 5 0.8636 -0.0151
-5 -13 6 0.9220 -0.0061
-5 -13 7 0.4900 0.0020
-5 -13 8 0.0731 0.0063
-5 -13 9 0.1307 0.0240
-5 -13 10 0.4647 0.0380
-5 -13 11 0.5684 0.0341
-5 -13 12 0.2606 -0.0022
-5 -13 13 -0.1172 -0.1008
-5 -13 14 -0.1907 -0.1871
-5 -13 15 -0.0700 -0.1234
-5 -12 1 0.4519 0.0020
-5 -12 2 0.3536 -0.0000
-5 -12 3 0.2822 0.0068
-5 -12 4 0.4848 0.0052
-5 -12 5 0.9326 -0.0018
-5 -12 6 1.0525 0.0013
-5 -12 7 0.5508 -0.0028
-5 -12 8 0.0373 -0.0130
-5 -12 9 0.0889 -0.0073
-5 -12 10 0.4575 0.0048
-5 -12 11 0.6098 0.0182
-5 -12 12 0.3835 0.0172
-5 -12 13 0.0198 -0.0613
-5 -12 14 -0.1492 -0.1744
-5 -12 15 -0.0838 -0.1517
-5 -12 16 -0.0192 0.0075
-5 -11 1 0.6104 0.0077
-5 -11 2 0.5669 0.0113
-5 -11 3 0.4903 0.0192
-5 -11 4 0.6330 0.0208
-5 -11 5 0.9601 0.0113
-5 -11 6 0.9704 0.0047
-5 -11 7 0.4063 -0.0038
-5 -11 8 -0.1383 -0.0125
-5 -11 9 -0.0953 -0.0117
-5 -11 10 0.2841 -0.0140
-5 -11 11 0.4983 -0.0080
-5 -11 12 0.3979 0.0180
-5 -11 13 0.1346 -0.0031
-5 -11 14 -0.0117 -0.0793
-5 -11 15 0.0795 -0.0733
-5 -11 16 0.1998 0.0365
-5 -11 17 0.1502 0.0717
-5 -10 1 0.5943 -0.0058
-5 -10 2 0.7503 -0.0065
-5 -10 3 0.9053 -0.0027
-5 -10 4 1.2108 0.0032
-5 -10 5 1.4734 -0.0020
-5 -10 6 1.2892 -0.0102
-5 -10 7 0.5728 -0.0140
-5 -10 8 -0.0895 -0.0117
-5 -10 9 -0.1884 -0.0065
-5 -10 10 0.0836 -0.0157
-5 -10 11 0.3255 -0.0225
-5 -10 12 0.3650 0.0060
-5 -10 13 0.2228 0.0267
-5 -10 14 0.1303 0.0064
-5 -10 15 0.2659 0.0239
-5 -10 16 0.4213 0.0872
-5 -10 17 0.3519 0.0580
-5 -9 1 0.3863 0.0002
-5 -9 2 0.4133 -0.0121
-5 -9 3 0.7491 -0.0219
-5 -9 4 1.4349 -0.0170
-5 -9 5 1.9419 -0.0132
-5 -9 6 1.7780 -0.0123
-5 -9 7 0.9908 -0.0058
-5 -9 8 0.2034 0.0039
-5 -9 9 -0.1053 0.0089
-5 -9 10 -0.0453 -0.0004
-5 -9 11 0.1195 -0.0103
-5 -9 12 0.2188 0.0066
-5 -9 13 0.1487 0.0279
-5 -9 14 0.0954 0.0274
-5 -9 15 0.2766 0.0472
-5 -9 16 0.4490 0.0793
-5 -9 17 0.3342 0.0227
-5 -9 18 0.1178 -0.1005
-5 -8 1 0.5281 0.0049
-5 -8 2 -0.1464 -0.0023
-5 -8 3 -0.0074 -0.0148
-5 -8 4 1.0096 -0.0118
-5 -8 5 1.9662 -0.0046
-5 -8 6 2.0460 0.0005
-5 -8 7 1.2658 0.0113
-5 -8 8 0.3481 0.0203
-5 -8 9 -0.1258 0.0170
-5 -8 10 -0.2016 0.0067
-5 -8 11 -0.1150 0.0033
-5 -8 12 -0.0421 0.0135
-5 -8 13 -0.1336 0.0181
-5 -8 14 -0.1995 0.0057
-5 -8 15 0.0425 0.0083
-5 -8 16 0.3122 0.0226
-5 -8 17 0.2411 -0.0168
-5 -8 18 0.0357 -0.0930
-5 -8 19 -0.0336 -0.0938
-5 -7 1 1.2464 -0.0069
-5 -7 2 -0.5035 -0.0018
-5 -7 3 -0.9024 -0.0047
-5 -7 4 0.3566 0.0005
-5 -7 5 1.9510 0.0045
-5 -7 6 2.5370 0.0015
-5 -7 7 1.8467 0.0051
-5 -7 8 0.6883 0.0093
-5 -7 9 -0.0354 0.0004
-5 -7 10 -0.1992 -0.0120
-5 -7 11 -0.1322 -0.0125
-5 -7 12 -0.1088 -0.0047
-5 -7 13 -0.2973 -0.0084
-5 -7 14 -0.4898 -0.0293
-5 -7 15 -0.3017 -0.0408
-5 -7 16 0.0586 -0.0307
-5 -7 17 0.1426 -0.0281
-5 -7 18 0.0628 -0.0393
-5 -7 19 0.0384 -0.0283
-5 -6 1 3.0375 -0.0009
-5 -6 2 -0.1796 0.0039
-5 -6 3 -1.6914 0.0049
-5 -6 4 -0.6161 0.0111
-5 -6 5 1.5374 0.0111
-5 -6 6 2.8652 -0.0019
-5 -6 7 2.5665 -0.0095
-5 -6 8 1.2927 -0.0070
-5 -6 9 0.2837 -0.0083
-5 -6 10 0.0043 -0.0140
-5 -6 11 0.0816 -0.0156
-5 -6 12 0.1122 -0.0129
-5 -6 13 -0.0991 -0.0140
-5 -6 14 -0.4098 -0.0263
-5 -6 15 -0.4128 -0.0401
-5 -6 16 -0.1409 -0.0346
-5 -6 17 0.0122 -0.0073
-5 -6 18 0.0518 0.0213
-5 -6 19 0.1027 0.0283
-5 -5 1 6.2952 0.0046
-5 -5 2 1.5219 0.0037
-5 -5 3 -1.7202 0.0026
-5 -5 4 -1.6453 0.0091
-5 -5 5 0.3932 0.0124
-5 -5 6 2.1785 0.0011
-5 -5 7 2.4202 -0.0112
-5 -5 8 1.3568 -0.0109
-5 -5 9 0.2725 -0.0028
-5 -5 10 -0.0601 0.0032
-5 -5 11 0.0525 0.0018
-5 -5 12 0.1539 -0.0005
-5 -5 13 0.0755 0.0064
-5 -5 14 -0.1534 0.0131
-5 -5 15 -0.2603 0.0057
-5 -5 16 -0.1442 -0.0002
-5 -5 17 -0.0458 0.0173
-5 -5 18 0.0010 0.0407
-5 -5 19 0.0786 0.0297
-5 -5 20 0.0290 -0.0157
-5 -4 1 9.8774 -0.0003
-5 -4 2 4.3022 -0.0040
-5 -4 3 -0.5261 -0.0088
-5 -4 4 -1.7883 -0.0038
-5 -4 5 -0.4470 0.0055
-5 -4 6 1.2287 0.0060
-5 -4 7 1.7600 -0.0007
-5 -4 8 1.0212 -0.0048
-5 -4 9 0.0627 -0.0009
-5 -4 10 -0.2394 0.0052
-5 -4 11 -0.1036 0.0005
-5 -4 12 0.0117 -0.0078
-5 -4 13 0.0261 0.0019
-5 -4 14 -0.0659 0.0207
-5 -4 15 -0.1649 0.0203
-5 -4 16 -0.1355 0.0079
-5 -4 17 -0.0867 0.0087
-5 -4 18 -0.0736 0.0120
-5 -4 19 -0.0040 -0.0104
-5 -4 20 0.0317 -0.0480
-5 -3 1 12.2521 0.0088
-5 -3 2 6.9629 0.0056
-5 -3 3 1.2548 -0.0021
-5 -3 4 -1.0547 -0.0031
-5 -3 5 -0.4044 0.0022
-5 -3 6 0.9398 0.0073
-5 -3 7 1.4931 0.0092
-5 -3 8 0.9913 0.0069
-5 -3 9 0.2014 0.0042
-5 -3 10 -0.0575 0.0029
-5 -3 11 0.0724 -0.0058
-5 -3 12 0.1299 -0.0181
-5 -3 13 0.0904 -0.0138
-5 -3 14 -0.0032 0.0001
-5 -3 15 -0.1321 -0.0016
-5 -3 16 -0.1608 -0.0114
-5 -3 17 -0.1300 -0.0110
-5 -3 18 -0.1496 -0.0124
-5 -3 19 -0.1288 -0.0260
-5 -3 20 -0.0361 -0.0339
-5 -2 1 12.8258 0.0073
-5 -2 2 8.6379 0.0079
-5 -2 3 2.7229 0.0037
-5 -2 4 -0.3256 0.0026
-5 -2 5 -0.2293 0.0010
-5 -2 6 0.8129 -0.0012
-5 -2 7 1.2919 0.0023
-5 -2 8 0.9425 0.0072
-5 -2 9 0.3156 0.0073
-5 -2 10 0.0881 0.0057
-5 -2 11 0.1950 0.0013
-5 -2 12 0.2078 -0.0050
-5 -2 13 0.1009 -0.0039
-5 -2 14 -0.0287 -0.0008
-5 -2 15 -0.1565 -0.0072
-5 -2 16 -0.1509 -0.0104
-5 -2 17 -0.0454 -0.0021
-5 -2 18 -0.0379 -0.0012
-5 -2 19 -0.0850 -0.0023
-5 -2 20 -0.0446 0.0207
-5 -1 1 11.5261 -0.0046
-5 -1 2 8.8966 -0.0030
-5 -1 3 3.4481 -0.0044
-5 -1 4 -0.0107 -0.0012
-5 -1 5 -0.3882 -0.0023
-5 -1 6 0.3941 -0.0097
-5 -1 7 0.7856 -0.0103
-5 -1 8 0.5569 -0.0034
-5 -1 9 0.1301 -0.0003
-5 -1 10 -0.0230 -0.0010
-5 -1 11 0.0552 0.0008
-5 -1 12 0.0189 0.0050
-5 -1 13 -0.1553 0.0088
-5 -1 14 -0.3275 0.0067
-5 -1 15 -0.4183 -0.0001
-5 -1 16 -0.2981 0.0026
-5 -1 17 -0.0325 0.0103
-5 -1 18 0.1018 -0.0004
-5 -1 19 0.0777 -0.0101
-5 -1 20 0.0713 0.0237
-5 0 1 9.1135 0.0065
-5 0 2 8.0199 0.0087
-5 0 3 3.5787 0.0025
-5 0 4 0.1276 -0.0005
-5 0 5 -0.5951 -0.0030
-5 0 6 -0.0263 -0.0078
-5 0 7 0.2913 -0.0080
-5 0 8 0.1572 -0.0038
-5 0 9 -0.0338 -0.0048
-5 0 10 -0.0051 -0.0105
-5 0 11 0.1357 -0.0099
-5 0 12 0.1103 -0.0009
-5 0 13 -0.1032 0.0063
-5 0 14 -0.3540 0.0044
-5 0 15 -0.4973 0.0017
-5 0 16 -0.3897 0.0071
-5 0 17 -0.1213 0.0048
-5 0 18 0.0340 -0.0273
-5 0 19 0.0477 -0.0609
-5 0 20 0.0617 -0.0426
-5 1 1 6.8666 0.0099
-5 1 2 6.9709 0.0178
-5 1 3 3.7026 0.0143
-5 1 4 0.5124 0.0032
-5 1 5 -0.5064 -0.0064
-5 1 6 -0.1988 -0.0055
-5 1 7 -0.0098 0.0028
-5 1 8 -0.1599 0.0067
-5 1 9 -0.2322 0.0021
-5 1 10 -0.0521 -0.0059
-5 1 11 0.2099 -0.0082
-5 1 12 0.3225 -0.0017
-5 1 13 0.2412 0.0038
-5 1 14 0.0552 0.0019
-5 1 15 -0.0835 0.0039
-5 1 16 -0.0405 0.0129
-5 1 17 0.0629 0.0056
-5 1 18 0.0352 -0.0318
-5 1 19 -0.0203 -0.0700
-5 2 1 5.0381 -0.0092
-5 2 2 6.0370 -0.0021
-5 2 3 3.9101 0.0082
-5 2 4 1.1412 0.0039
-5 2 5 -0.1160 -0.0093
-5 2 6 -0.1343 -0.0051
-5 2 7 -0.1328 0.0110
-5 2 8 -0.3781 0.0130
-5 2 9 -0.4890 0.0053
-5 2 10 -0.3397 0.0034
-5 2 11 -0.1000 0.0056
-5 2 12 0.0775 0.0078
-5 2 13 0.1447 0.0057
-5 2 14 0.1150 -0.0032
-5 2 15 0.1160 -0.0026
-5 2 16 0.2407 0.0125
-5 2 17 0.2747 0.0142
-5 2 18 0.0766 -0.0055
-5 2 19 -0.0407 -0.0167
-5 3 1 3.3223 -0.0147
-5 3 2 4.8608 -0.0193
-5 3 3 3.7144 -0.0010
-5 3 4 1.5440 0.0077
-5 3 5 0.2794 -0.0050
-5 3 6 0.0123 -0.0031
-5 3 7 -0.1539 0.0131
-5 3 8 -0.4466 0.0061
-5 3 9 -0.5676 -0.0115
-5 3 10 -0.4662 -0.0076
-5 3 11 -0.3023 0.0051
-5 3 12 -0.1680 0.0091
-5 3 13 -0.1188 0.0039
-5 3 14 -0.1722 -0.0121
-5 3 15 -0.1499 -0.0196
-5 3 16 0.0678 0.0014
-5 3 17 0.1476 0.0219
-5 3 18 -0.1289 0.0229
-5 3 19 -0.2860 0.0363
-5 4 1 1.9909 -0.0107
-5 4 2 3.5788 -0.0217
-5 4 3 3.0490 -0.0068
-5 4 4 1.5358 0.0082
-5 4 5 0.5577 -0.0052
-5 4 6 0.2272 -0.0091
-5 4 7 -0.0932 0.0076
-5 4 8 -0.4673 -0.0017
-5 4 9 -0.6056 -0.0273
-5 4 10 -0.4960 -0.0230
-5 4 11 -0.2737 -0.0047
-5 4 12 -0.0362 0.0025
-5 4 13 0.0510 0.0053
-5 4 14 -0.1011 -0.0061
-5 4 15 -0.2104 -0.0217
-5 4 16 -0.0020 0.0020
-5 4 17 0.1606 0.0460
-5 4 18 -0.1293 0.0595
-5 5 1 1.2874 -0.0030
-5 5 2 2.5035 -0.0117
-5 5 3 2.1553 -0.0068
-5 5 4 1.1686 0.0066
-5 5 5 0.6652 -0.0076
-5 5 6 0.5279 -0.0180
-5 5 7 0.1727 0.0019
-5 5 8 -0.3274 0.0050
-5 5 9 -0.6278 -0.0132
-5 5 10 -0.6615 -0.0075
-5 5 11 -0.4380 0.0057
-5 5 12 -0.0204 0.0036
-5 5 13 0.2668 0.0104
-5 5 14 0.1600 0.0092
-5 5 15 -0.0469 -0.0170
-5 5 16 0.1118 -0.0034
-5 5 17 0.4089 0.0624
-5 5 18 0.2826 0.0934
-5 6 1 1.0476 0.0212
-5 6 2 1.7236 0.0092
-5 6 3 1.2487 -0.0018
-5 6 4 0.4989 0.0072
-5 6 5 0.3636 -0.0022
-5 6 6 0.5386 -0.0164
-5 6 7 0.3764 0.0001
-5 6 8 -0.0609 0.0110
-5 6 9 -0.4536 0.0021
-5 6 10 -0.7018 0.0105
-5 6 11 -0.6600 0.0154
-5 6 12 -0.2538 -0.0053
-5 6 13 0.1601 -0.0056
-5 6 14 0.1649 0.0002
-5 6 15 -0.0788 -0.0422
-5 6 16 -0.0501 -0.0627
-5 6 17 0.2730 0.0063
-5 7 1 0.9801 0.0313
-5 7 2 1.2890 0.0103
-5 7 3 0.7080 -0.0136
-5 7 4 -0.0035 -0.0050
-5 7 5 -0.0810 0.0003
-5 7 6 0.2021 -0.0062
-5 7 7 0.2280 0.0042
-5 7 8 -0.0073 0.0076
-5 7 9 -0.2791 -0.0070
-5 7 10 -0.5450 -0.0016
-5 7 11 -0.6398 0.0016
-5 7 12 -0.3903 -0.0274
-5 7 13 -0.0304 -0.0293
-5 7 14 0.0553 -0.0061
-5 7 15 -0.1331 -0.0520
-5 7 16 -0.2424 -0.1226
-5 8 1 0.6991 0.0103
-5 8 2 0.9255 -0.0120
-5 8 3 0.4892 -0.0313
-5 8 4 -0.0854 -0.0155
-5 8 5 -0.1889 0.0032
-5 8 6 0.0428 0.0080
-5 8 7 0.1185 0.0178
-5 8 8 -0.0081 0.0119
-5 8 9 -0.1585 -0.0145
-5 8 10 -0.3078 -0.0148
-5 8 11 -0.3793 -0.0058
-5 8 12 -0.2702 -0.0292
-5 8 13 -0.0934 -0.0230
-5 8 14 -0.0165 0.0349
-5 8 15 -0.0539 0.0231
-5 9 1 0.2551 -0.0059
-5 9 2 0.4572 -0.0199
-5 9 3 0.1955 -0.0197
-5 9 4 -0.1913 0.0044
-5 9 5 -0.2404 0.0171
-5 9 6 0.0244 0.0138
-5 9 7 0.2056 0.0188
-5 9 8 0.1640 0.0099
-5 9 9 0.0489 -0.0193
-5 9 10 -0.0164 -0.0175
-5 9 11 0.0149 0.0028
-5 9 12 0.0750 -0.0158
-5 9 13 0.0352 -0.0182
-5 9 14 -0.0479 0.0559
-5 10 1 0.2373 -0.0009
-5 10 2 0.3751 -0.0042
-5 10 3 0.0950 0.0106
-5 10 4 -0.3110 0.0342
-5 10 5 -0.4233 0.0241
-5 10 6 -0.1668 -0.0035
-5 10 7 0.1297 -0.0058
-5 10 8 0.1972 -0.0084
-5 10 9 0.0876 -0.0286
-5 10 10 0.0341 -0.0153
-5 10 11 0.1672 0.0231
-5 10 12 0.3059 0.0102
-5 10 13 0.2020 -0.0238
-5 11 1 0.6395 0.0085
-5 11 2 0.7269 0.0145
-5 11 3 0.3878 0.0257
-5 11 4 -0.1051 0.0383
-5 11 5 -0.3529 0.0094
-5 11 6 -0.2326 -0.0301
-5 11 7 0.0124 -0.0216
-5 11 8 0.0779 -0.0017
-5 11 9 -0.0895 -0.0084
-5 11 10 -0.2313 0.0095
-5 11 11 -0.1039 0.0616
-5 11 12 0.1292 0.0668
-5 12 1 0.6619 0.0159
-5 12 2 0.6330 0.0215
-5 12 3 0.3215 0.0099
-5 12 4 -0.0732 0.0053
-5 12 5 -0.2385 -0.0252
-5 12 6 -0.1203 -0.0524
-5 12 7 0.0729 -0.0142
-5 12 8 0.1061 0.0388
-5 12 9 -0.1025 0.0404
-5 12 10 -0.3424 0.0389
-5 13 1 0.0085 0.0434
-5 13 2 -0.1493 0.0312
-5 13 3 -0.3478 -0.0188
-5 13 4 -0.5277 -0.0448
-5 13 5 -0.4729 -0.0637
-5 13 6 -0.2032 -0.0698
-5 13 7 0.0563 -0.0102
-5 13 8 0.1539 0.0642
-5 14 1 -0.6588 0.0932
-5 14 2 -0.7658 0.0661
-5 14 3 -0.7137 -0.0157
-5 14 4 -0.6897 -0.0596
-5 14 5 -0.5571 -0.0621
-5 15 1 -0.7404 0.0961
-4 -18 1 -0.4177 -0.0187
-4 -18 2 -0.2457 -0.0465
-4 -18 3 -0.1050 -0.0748
-4 -18 4 0.1301 -0.0723
-4 -18 5 0.4623 -0.0376
-4 -17 1 -0.2503 0.0080
-4 -17 2 -0.2677 -0.0194
-4 -17 3 -0.2089 -0.0416
-4 -17 4 -0.0277 -0.0429
-4 -17 5 0.3500 -0.0134
-4 -17 6 0.6164 0.0148
-4 -17 7 0.4461 0.0357
-4 -17 8 0.0876 0.0863
-4 -17 9 0.0214 0.1251
-4 -16 1 0.0108 0.0198
-4 -16 2 0.0104 0.0038
-4 -16 3 0.0501 -0.0005
-4 -16 4 0.0860 0.0000
-4 -16 5 0.2314 0.0178
-4 -16 6 0.3824 0.0394
-4 -16 7 0.2581 0.0474
-4 -16 8 -0.0362 0.0695
-4 -16 9 -0.0595 0.0938
-4 -16 10 0.1399 0.0735
-4 -16 11 0.0547 0.0462
-4 -15 1 -0.1610 -0.0045
-4 -15 2 -0.0434 -0.0093
-4 -15 3 0.1868 -0.0009
-4 -15 4 0.3533 -0.0040
-4 -15 5 0.4128 -0.0032
-4 -15 6 0.3423 0.0110
-4 -15 7 0.0854 0.0105
-4 -15 8 -0.1884 0.0018
-4 -15 9 -0.1565 -0.0050
-4 -15 10 0.0610 -0.0319
-4 -15 11 -0.0581 -0.0580
-4 -15 12 -0.4306 -0.0489
-4 -15 13 -0.3673 -0.0248
-4 -14 1 -0.1680 -0.0078
-4 -14 2 -0.2009 -0.0029
-4 -14 3 0.0474 0.0138
-4 -14 4 0.4114 0.0054
-4 -14 5 0.6332 -0.0126
-4 -14 6 0.5123 -0.0071
-4 -14 7 0.1266 -0.0024
-4 -14 8 -0.1340 -0.0105
-4 -14 9 0.0010 -0.0156
-4 -14 10 0.2507 -0.0295
-4 -14 11 0.0665 -0.0538
-4 -14 12 -0.4629 -0.0766
-4 -14 13 -0.5845 -0.0967
-4 -14 14 -0.1332 -0.0673
-4 -13 1 0.2336 0.0002
-4 -13 2 0.0031 0.0085
-4 -13 3 0.0652 0.0310
-4 -13 4 0.4350 0.0277
-4 -13 5 0.8152 0.0030
-4 -13 6 0.7576 -0.0018
-4 -13 7 0.2834 0.0009
-4 -13 8 -0.0107 -0.0024
-4 -13 9 0.2124 0.0095
-4 -13 10 0.5622 0.0323
-4 -13 11 0.4557 0.0446
-4 -13 12 -0.0875 0.0228
-4 -13 13 -0.4254 -0.0458
-4 -13 14 -0.2334 -0.0751
-4 -13 15 0.0400 0.0324
-4 -12 1 0.4700 0.0018
-4 -12 2 0.2753 0.0027
-4 -12 3 0.2282 0.0200
-4 -12 4 0.5041 0.0244
-4 -12 5 0.9387 0.0068
-4 -12 6 0.9764 -0.0013
-4 -12 7 0.4871 -0.0068
-4 -12 8 0.1211 -0.0214
-4 -12 9 0.3028 -0.0194
-4 -12 10 0.6605 0.0097
-4 -12 11 0.6752 0.0525
-4 -12 12 0.2988 0.0692
-4 -12 13 -0.0862 0.0075
-4 -12 14 -0.1575 -0.0654
-4 -12 15 -0.0377 -0.0041
-4 -12 16 0.0066 0.1389
-4 -11 1 0.5615 0.0089
-4 -11 2 0.5238 0.0024
-4 -11 3 0.4710 0.0095
-4 -11 4 0.6135 0.0172
-4 -11 5 0.9338 0.0097
-4 -11 6 0.9548 0.0064
-4 -11 7 0.4806 0.0029
-4 -11 8 0.1014 -0.0156
-4 -11 9 0.2293 -0.0320
-4 -11 10 0.5254 -0.0300
-4 -11 11 0.5951 0.0009
-4 -11 12 0.3953 0.0432
-4 -11 13 0.0779 0.0260
-4 -11 14 -0.1221 -0.0386
-4 -11 15 -0.1137 -0.0202
-4 -11 16 -0.0371 0.0735
-4 -11 17 -0.0061 0.0728
-4 -10 1 0.5945 0.0091
-4 -10 2 0.7496 -0.0008
-4 -10 3 0.8385 -0.0013
-4 -10 4 0.9928 0.0073
-4 -10 5 1.1757 0.0069
-4 -10 6 1.0138 0.0088
-4 -10 7 0.3922 0.0142
-4 -10 8 -0.0833 0.0074
-4 -10 9 -0.0147 -0.0079
-4 -10 10 0.2542 -0.0229
-4 -10 11 0.3867 -0.0185
-4 -10 12 0.3375 0.0179
-4 -10 13 0.1123 0.0358
-4 -10 14 -0.1043 0.0105
-4 -10 15 -0.1104 0.0192
-4 -10 16 -0.0267 0.0627
-4 -10 17 -0.0157 0.0203
-4 -10 18 -0.0367 -0.0886
-4 -9 1 0.3928 0.0105
-4 -9 2 0.5787 -0.0023
-4 -9 3 0.9263 -0.0113
-4 -9 4 1.4420 -0.0079
-4 -9 5 1.8318 -0.0081
-4 -9 6 1.6343 -0.0057
-4 -9 7 0.7973 0.0048
-4 -9 8 0.0491 0.0080
-4 -9 9 -0.0883 0.0013
-4 -9 10 0.0870 -0.0099
-4 -9 11 0.2386 -0.0156
-4 -9 12 0.2844 0.0000
-4 -9 13 0.1357 0.0170
-4 -9 14 -0.0298 0.0148
-4 -9 15 0.0428 0.0298
-4 -9 16 0.1348 0.0518
-4 -9 17 0.0199 -0.0020
-4 -9 18 -0.0797 -0.0945
-4 -9 19 -0.0159 -0.0827
-4 -8 1 0.3497 0.0143
-4 -8 2 0.0814 0.0086
-4 -8 3 0.4954 -0.0007
-4 -8 4 1.4992 -0.0028
-4 -8 5 2.3879 -0.0080
-4 -8 6 2.4242 -0.0090
-4 -8 7 1.4941 0.0033
-4 -8 8 0.4527 0.0102
-4 -8 9 0.0551 0.0053
-4 -8 10 0.0989 0.0025
-4 -8 11 0.1920 0.0043
-4 -8 12 0.2110 0.0060
-4 -8 13 0.0475 -0.0008
-4 -8 14 -0.0837 -0.0143
-4 -8 15 0.1319 -0.0080
-4 -8 16 0.3360 0.0060
-4 -8 17 0.1310 -0.0279
-4 -8 18 -0.1189 -0.0793
-4 -8 19 -0.0710 -0.0530
-4 -7 1 0.6979 -0.0039
-4 -7 2 -0.5413 0.0021
-4 -7 3 -0.3757 0.0037
-4 -7 4 1.0603 0.0056
-4 -7 5 2.5293 -0.0006
-4 -7 6 2.9040 -0.0053
-4 -7 7 1.9395 0.0066
-4 -7 8 0.6054 0.0154
-4 -7 9 -0.0213 0.0081
-4 -7 10 -0.0012 0.0060
-4 -7 11 0.1159 0.0164
-4 -7 12 0.0932 0.0186
-4 -7 13 -0.1661 -0.0011
-4 -7 14 -0.3892 -0.0290
-4 -7 15 -0.1226 -0.0380
-4 -7 16 0.2843 -0.0303
-4 -7 17 0.2152 -0.0363
-4 -7 18 -0.0578 -0.0451
-4 -7 19 -0.0920 -0.0196
-4 -7 20 -0.0531 0.0163
-4 -6 1 1.7188 -0.0102
-4 -6 2 -1.0819 -0.0040
-4 -6 3 -1.6571 0.0003
-4 -6 4 0.0699 0.0048
-4 -6 5 2.2370 0.0005
-4 -6 6 3.1541 -0.0076
-4 -6 7 2.3272 -0.0010
-4 -6 8 0.7470 0.0074
-4 -6 9 -0.1501 -0.0010
-4 -6 10 -0.1382 -0.0096
-4 -6 11 0.1004 -0.0041
-4 -6 12 0.1423 -0.0004
-4 -6 13 -0.1548 -0.0124
-4 -6 14 -0.5636 -0.0311
-4 -6 15 -0.5022 -0.0400
-4 -6 16 -0.0639 -0.0351
-4 -6 17 0.0949 -0.0233
-4 -6 18 -0.0075 -0.0071
-4 -6 19 -0.0338 0.0062
-4 -6 20 -0.1186 -0.0011
-4 -5 1 4.7606 0.0127
-4 -5 2 -0.2814 0.0146
-4 -5 3 -2.5875 0.0110
-4 -5 4 -1.2615 0.0103
-4 -5 5 1.3847 0.0076
-4 -5 6 2.9762 -0.0016
-4 -5 7 2.6233 -0.0029
-4 -5 8 1.1020 0.0026
-4 -5 9 0.0051 -0.0005
-4 -5 10 -0.0820 -0.0095
-4 -5 11 0.2096 -0.0141
-4 -5 12 0.3544 -0.0150
-4 -5 13 0.1741 -0.0130
-4 -5 14 -0.2816 -0.0084
-4 -5 15 -0.5087 -0.0061
-4 -5 16 -0.2914 -0.0054
-4 -5 17 -0.0812 0.0026
-4 -5 18 -0.0413 0.0162
-4 -5 19 -0.0088 0.0131
-4 -5 20 -0.1260 -0.0160
-4 -4 1 10.0752 0.0112
-4 -4 2 2.7732 0.0126
-4 -4 3 -2.1009 0.0042
-4 -4 4 -2.1587 0.0009
-4 -4 5 0.2718 0.0039
-4 -4 6 2.1869 0.0013
-4 -4 7 2.3267 -0.0030
-4 -4 8 1.1513 -0.0013
-4 -4 9 0.0879 0.0024
-4 -4 10 -0.0865 0.0025
-4 -4 11 0.1494 -0.0030
-4 -4 12 0.2989 -0.0075
-4 -4 13 0.2729 0.0024
-4 -4 14 -0.0061 0.0214
-4 -4 15 -0.2946 0.0289
-4 -4 16 -0.2610 0.0220
-4 -4 17 -0.1024 0.0149
-4 -4 18 -0.0343 0.0101
-4 -4 19 0.0111 -0.0056
-4 -4 20 -0.0654 -0.0299
-4 -3 1 15.4048 -0.0014
-4 -3 2 6.9096 -0.0017
-4 -3 3 -0.3540 -0.0114
-4 -3 4 -2.1616 -0.0147
-4 -3 5 -0.3973 -0.0080
-4 -3 6 1.4137 -0.0037
-4 -3 7 1.7402 -0.0052
-4 -3 8 0.8863 -0.0063
-4 -3 9 0.0032 -0.0037
-4 -3 10 -0.1611 -0.0004
-4 -3 11 0.0176 -0.0038
-4 -3 12 0.0695 -0.0091
-4 -3 13 0.0415 -0.0015
-4 -3 14 -0.0935 0.0125
-4 -3 15 -0.3025 0.0123
-4 -3 16 -0.3067 0.0010
-4 -3 17 -0.1508 -0.0083
-4 -3 18 -0.0659 -0.0202
-4 -3 19 -0.0253 -0.0358
-4 -3 20 -0.0204 -0.0405
-4 -3 21 -0.0786 -0.0265
-4 -2 1 18.3767 0.0114
-4 -2 2 10.3422 0.0108
-4 -2 3 1.7436 0.0037
-4 -2 4 -1.5173 0.0011
-4 -2 5 -0.4344 0.0022
-4 -2 6 1.1573 0.0015
-4 -2 7 1.4580 0.0018
-4 -2 8 0.7682 0.0040
-4 -2 9 0.0489 0.0037
-4 -2 10 -0.0670 0.0007
-4 -2 11 0.1152 -0.0049
-4 -2 12 0.1055 -0.0100
-4 -2 13 -0.0198 -0.0077
-4 -2 14 -0.1680 -0.0063
-4 -2 15 -0.3617 -0.0164
-4 -2 16 -0.3971 -0.0228
-4 -2 17 -0.2452 -0.0165
-4 -2 18 -0.1481 -0.0162
-4 -2 19 -0.1339 -0.0198
-4 -2 20 -0.0983 -0.0043
-4 -2 21 -0.0432 0.0134
-4 -1 1 18.0707 0.0105
-4 -1 2 11.9594 0.0084
-4 -1 3 3.4294 0.0078
-4 -1 4 -0.7320 0.0120
-4 -1 5 -0.3186 0.0096
-4 -1 6 1.0096 -0.0005
-4 -1 7 1.2354 -0.0012
-4 -1 8 0.6438 0.0094
-4 -1 9 0.0582 0.0140
-4 -1 10 -0.0374 0.0085
-4 -1 11 0.1396 0.0033
-4 -1 12 0.1342 0.0034
-4 -1 13 -0.0305 0.0062
-4 -1 14 -0.1981 0.0031
-4 -1 15 -0.3639 -0.0067
-4 -1 16 -0.3831 -0.0044
-4 -1 17 -0.2047 0.0136
-4 -1 18 -0.0622 0.0218
-4 -1 19 -0.0565 0.0259
-4 -1 20 -0.0742 0.0571
-4 -1 21 -0.0495 0.0835
-4 0 1 15.0051 -0.0053
-4 0 2 11.3872 -0.0137
-4 0 3 4.1553 -0.0144
-4 0 4 -0.2273 -0.0050
-4 0 5 -0.4601 -0.0027
-4 0 6 0.5250 -0.0124
-4 0 7 0.7049 -0.0143
-4 0 8 0.2774 -0.0015
-4 0 9 -0.0887 0.0062
-4 0 10 -0.1125 0.0016
-4 0 11 0.0389 0.0003
-4 0 12 0.0241 0.0084
-4 0 13 -0.1677 0.0154
-4 0 14 -0.3652 0.0152
-4 0 15 -0.5014 0.0128
-4 0 16 -0.4663 0.0175
-4 0 17 -0.2320 0.0234
-4 0 18 0.0041 0.0129
-4 0 19 0.1028 0.0029
-4 0 20 0.0885 0.0338
-4 1 1 11.0319 -0.0004
-4 1 2 9.5524 -0.0070
-4 1 3 4.1963 -0.0114
-4 1 4 0.1611 -0.0084
-4 1 5 -0.6089 -0.0050
-4 1 6 -0.0228 -0.0054
-4 1 7 0.1237 -0.0037
-4 1 8 -0.1066 0.0020
-4 1 9 -0.1948 0.0019
-4 1 10 -0.0443 -0.0065
-4 1 11 0.1662 -0.0084
-4 1 12 0.2032 0.0004
-4 1 13 0.0309 0.0063
-4 1 14 -0.2186 0.0075
-4 1 15 -0.4160 0.0134
-4 1 16 -0.4456 0.0180
-4 1 17 -0.3174 0.0043
-4 1 18 -0.1509 -0.0289
-4 1 19 0.0024 -0.0554
-4 1 20 0.0730 -0.0424
-4 2 1 7.7662 0.0006
-4 2 2 7.7979 0.0051
-4 2 3 4.2771 0.0069
-4 2 4 0.8720 0.0018
-4 2 5 -0.2950 -0.0026
-4 2 6 -0.1484 0.0042
-4 2 7 -0.1247 0.0135
-4 2 8 -0.3114 0.0137
-4 2 9 -0.3076 0.0072
-4 2 10 -0.0876 0.0003
-4 2 11 0.1787 -0.0024
-4 2 12 0.3464 -0.0013
-4 2 13 0.3471 -0.0045
-4 2 14 0.2050 -0.0077
-4 2 15 0.0434 0.0025
-4 2 16 -0.0241 0.0121
-4 2 17 -0.0835 -0.0023
-4 2 18 -0.1911 -0.0261
-4 2 19 -0.1661 -0.0316
-4 2 20 -0.0376 -0.0223
-4 3 1 5.3941 -0.0128
-4 3 2 6.3243 -0.0037
-4 3 3 4.2608 0.0112
-4 3 4 1.5905 0.0088
-4 3 5 0.2702 -0.0044
-4 3 6 0.0648 -0.0003
-4 3 7 -0.0857 0.0112
-4 3 8 -0.3671 0.0061
-4 3 9 -0.4693 -0.0013
-4 3 10 -0.3650 0.0040
-4 3 11 -0.1866 0.0088
-4 3 12 0.0021 0.0042
-4 3 13 0.1415 -0.0060
-4 3 14 0.1733 -0.0138
-4 3 15 0.1922 -0.0066
-4 3 16 0.2959 0.0062
-4 3 17 0.2578 0.0032
-4 3 18 -0.0543 0.0071
-4 3 19 -0.2287 0.0464
-4 3 20 -0.0716 0.0789
-4 4 1 3.5954 -0.0132
-4 4 2 4.7903 -0.0086
-4 4 3 3.6477 0.0120
-4 4 4 1.7190 0.0189
-4 4 5 0.5809 0.0032
-4 4 6 0.2540 0.0001
-4 4 7 -0.0280 0.0079
-4 4 8 -0.4089 -0.0046
-4 4 9 -0.5917 -0.0170
-4 4 10 -0.5413 -0.0040
-4 4 11 -0.4047 0.0074
-4 4 12 -0.2508 0.0009
-4 4 13 -0.1371 -0.0052
-4 4 14 -0.1285 -0.0063
-4 4 15 -0.0817 -0.0036
-4 4 16 0.1795 0.0054
-4 4 17 0.3374 0.0110
-4 4 18 0.0255 0.0272
-4 4 19 -0.3211 0.0822
-4 5 1 2.2361 -0.0028
-4 5 2 3.2281 -0.0052
-4 5 3 2.5337 0.0056
-4 5 4 1.2875 0.0150
-4 5 5 0.6227 0.0012
-4 5 6 0.4329 -0.0051
-4 5 7 0.0772 0.0052
-4 5 8 -0.4358 -0.0032
-4 5 9 -0.7042 -0.0162
-4 5 10 -0.6363 -0.0022
-4 5 11 -0.3934 0.0078
-4 5 12 -0.1245 -0.0032
-4 5 13 0.0211 0.0006
-4 5 14 -0.0677 0.0161
-4 5 15 -0.1936 0.0144
-4 5 16 0.0060 0.0118
-4 5 17 0.3286 0.0235
-4 5 18 0.1901 0.0408
-4 5 19 -0.2369 0.0733
-4 6 1 1.3558 0.0129
-4 6 2 1.9033 0.0028
-4 6 3 1.3148 -0.0052
-4 6 4 0.5649 -0.0007
-4 6 5 0.4429 -0.0111
-4 6 6 0.5848 -0.0182
-4 6 7 0.3156 -0.0034
-4 6 8 -0.2641 -0.0002
-4 6 9 -0.6670 -0.0062
-4 6 10 -0.7216 0.0096
-4 6 11 -0.4962 0.0169
-4 6 12 -0.1191 -0.0007
-4 6 13 0.1731 0.0087
-4 6 14 0.1397 0.0391
-4 6 15 -0.1129 0.0283
-4 6 16 -0.1130 0.0010
-4 6 17 0.2340 0.0155
-4 6 18 0.3687 0.0460
-4 7 1 1.0714 0.0268
-4 7 2 1.1714 0.0102
-4 7 3 0.4912 -0.0089
-4 7 4 -0.0879 -0.0044
-4 7 5 0.0536 -0.0052
-4 7 6 0.4532 -0.0098
-4 7 7 0.4133 0.0017
-4 7 8 0.0061 0.0035
-4 7 9 -0.3626 -0.0068
-4 7 10 -0.5587 0.0026
-4 7 11 -0.5400 0.0048
-4 7 12 -0.2794 -0.0207
-4 7 13 0.0472 -0.0131
-4 7 14 0.1433 0.0265
-4 7 15 -0.0720 0.0069
-4 7 16 -0.2556 -0.0543
-4 7 17 -0.0776 -0.0480
-4 8 1 1.0433 0.0155
-4 8 2 0.9764 -0.0031
-4 8 3 0.3071 -0.0177
-4 8 4 -0.2454 -0.0063
-4 8 5 -0.1510 0.0028
-4 8 6 0.2315 0.0034
-4 8 7 0.3129 0.0120
-4 8 8 0.1307 0.0075
-4 8 9 -0.0525 -0.0121
-4 8 10 -0.2252 -0.0123
-4 8 11 -0.3421 -0.0150
-4 8 12 -0.2826 -0.0464
-4 8 13 -0.1044 -0.0439
-4 8 14 0.0184 0.0056
-4 8 15 -0.0471 -0.0082
-4 8 16 -0.2304 -0.0976
-4 8 17 -0.2569 -0.1213
-4 9 1 0.7359 -0.0076
-4 9 2 0.7127 -0.0176
-4 9 3 0.2352 -0.0136
-4 9 4 -0.1844 0.0034
-4 9 5 -0.1224 0.0050
-4 9 6 0.1931 -0.0022
-4 9 7 0.2967 0.0040
-4 9 8 0.1948 0.0031
-4 9 9 0.0895 -0.0091
-4 9 10 -0.0138 -0.0012
-4 9 11 -0.0833 0.0043
-4 9 12 -0.0733 -0.0251
-4 9 13 -0.0766 -0.0262
-4 9 14 -0.0984 0.0368
-4 9 15 -0.0753 0.0532
-4 9 16 -0.0770 -0.0361
-4 10 1 0.3198 -0.0116
-4 10 2 0.2851 -0.0056
-4 10 3 -0.0739 0.0176
-4 10 4 -0.3855 0.0352
-4 10 5 -0.2965 0.0164
-4 10 6 0.0646 -0.0107
-4 10 7 0.2781 -0.0100
-4 10 8 0.2368 -0.0047
-4 10 9 0.0953 -0.0035
-4 10 10 -0.0110 0.0205
-4 10 11 0.0526 0.0396
-4 10 12 0.2204 0.0129
-4 10 13 0.1897 -0.0005
-4 10 14 -0.0346 0.0603
-4 10 15 -0.1192 0.1114
-4 11 1 0.2679 -0.0010
-4 11 2 0.2019 0.0100
-4 11 3 -0.1260 0.0274
-4 11 4 -0.4560 0.0356
-4 11 5 -0.4607 0.0055
-4 11 6 -0.1451 -0.0243
-4 11 7 0.1429 -0.0136
-4 11 8 0.1733 0.0010
-4 11 9 -0.0141 0.0034
-4 11 10 -0.1952 0.0272
-4 11 11 -0.0746 0.0502
-4 11 12 0.2897 0.0248
-4 11 13 0.4181 -0.0073
-4 12 1 0.4508 0.0121
-4 12 2 0.3591 0.0134
-4 12 3 0.1315 -0.0008
-4 12 4 -0.1516 -0.0078
-4 12 5 -0.2573 -0.0271
-4 12 6 -0.0997 -0.0319
-4 12 7 0.1138 0.0082
-4 12 8 0.1519 0.0374
-4 12 9 -0.0576 0.0267
-4 12 10 -0.3395 0.0267
-4 12 11 -0.3296 0.0420
-4 12 12 0.0266 0.0294
-4 13 1 0.3181 0.0201
-4 13 2 0.1081 0.0075
-4 13 3 -0.0019 -0.0356
-4 13 4 -0.1318 -0.0406
-4 13 5 -0.2000 -0.0222
-4 13 6 -0.1062 0.0087
-4 13 7 0.0581 0.0684
-4 13 8 0.1445 0.0996
-4 13 9 0.0370 0.0639
-4 13 10 -0.2174 0.0240
-4 14 1 -0.2953 0.0140
-4 14 2 -0.5358 -0.0139
-4 14 3 -0.4965 -0.0730
-4 14 4 -0.4751 -0.0584
-4 14 5 -0.4872 0.0124
-4 14 6 -0.3970 0.0699
-4 14 7 -0.2226 0.1186
-4 14 8 -0.0377 0.1329
-4 15 1 -0.8270 0.0027
-4 15 2 -0.8826 -0.0303
-4 15 3 -0.5885 -0.0970
-4 15 4 -0.4188 -0.0724
-4 15 5 -0.4378 0.0297
-3 -18 1 -0.2962 0.0215
-3 -18 2 0.0808 0.0070
-3 -18 3 0.1388 -0.0165
-3 -18 4 0.1282 -0.0130
-3 -18 5 0.2620 0.0245
-3 -17 1 -0.4739 -0.0014
-3 -17 2 -0.2463 -0.0205
-3 -17 3 -0.0968 -0.0581
-3 -17 4 0.0399 -0.0696
-3 -17 5 0.3369 -0.0280
-3 -17 6 0.5172 0.0130
-3 -17 7 0.2594 0.0160
-3 -17 8 -0.1253 0.0219
-3 -17 9 -0.1205 0.0199
-3 -16 1 -0.1998 0.0042
-3 -16 2 -0.2418 -0.0130
-3 -16 3 -0.1744 -0.0452
-3 -16 4 -0.0395 -0.0641
-3 -16 5 0.2234 -0.0342
-3 -16 6 0.4145 0.0120
-3 -16 7 0.2408 0.0319
-3 -16 8 -0.0605 0.0569
-3 -16 9 0.0374 0.0841
-3 -16 10 0.3507 0.0609
-3 -16 11 0.2267 0.0239
-3 -15 1 0.0931 0.0098
-3 -15 2 -0.0483 0.0024
-3 -15 3 0.0263 -0.0070
-3 -15 4 0.1955 -0.0194
-3 -15 5 0.3137 -0.0066
-3 -15 6 0.2548 0.0229
-3 -15 7 -0.0300 0.0303
-3 -15 8 -0.2581 0.0398
-3 -15 9 -0.0414 0.0688
-3 -15 10 0.3571 0.0728
-3 -15 11 0.2538 0.0595
-3 -15 12 -0.1804 0.0702
-3 -15 13 -0.1198 0.0835
-3 -14 1 0.1074 -0.0044
-3 -14 2 -0.1141 -0.0006
-3 -14 3 0.0234 0.0139
-3 -14 4 0.3866 0.0120
-3 -14 5 0.5732 0.0093
-3 -14 6 0.3509 0.0200
-3 -14 7 -0.1046 0.0120
-3 -14 8 -0.3316 -0.0055
-3 -14 9 -0.0694 0.0000
-3 -14 10 0.2865 0.0052
-3 -14 11 0.0960 -0.0005
-3 -14 12 -0.4225 0.0044
-3 -14 13 -0.3698 0.0160
-3 -14 14 0.2620 0.0501
-3 -13 1 0.2761 -0.0108
-3 -13 2 -0.0954 -0.0043
-3 -13 3 -0.0649 0.0210
-3 -13 4 0.3835 0.0259
-3 -13 5 0.7591 0.0138
-3 -13 6 0.6055 0.0150
-3 -13 7 0.1020 0.0075
-3 -13 8 -0.1248 -0.0149
-3 -13 9 0.1643 -0.0180
-3 -13 10 0.4864 -0.0063
-3 -13 11 0.2440 0.0001
-3 -13 12 -0.3849 -0.0028
-3 -13 13 -0.5767 -0.0187
-3 -13 14 -0.1278 0.0007
-3 -13 15 0.2439 0.0942
-3 -13 16 0.1426 0.1538
-3 -12 1 0.5476 0.0008
-3 -12 2 0.1921 -0.0017
-3 -12 3 0.0651 0.0151
-3 -12 4 0.3888 0.0190
-3 -12 5 0.8411 0.0039
-3 -12 6 0.8316 0.0030
-3 -12 7 0.3667 0.0025
-3 -12 8 0.1080 -0.0136
-3 -12 9 0.3553 -0.0153
-3 -12 10 0.6770 0.0066
-3 -12 11 0.5720 0.0368
-3 -12 12 0.0771 0.0553
-3 -12 13 -0.2965 0.0346
-3 -12 14 -0.2494 0.0206
-3 -12 15 -0.0582 0.0923
-3 -12 16 -0.0014 0.1729
-3 -12 17 -0.0142 0.1295
-3 -11 1 0.6752 0.0119
-3 -11 2 0.5293 0.0005
-3 -11 3 0.3632 0.0029
-3 -11 4 0.4972 0.0037
-3 -11 5 0.8694 -0.0087
-3 -11 6 0.9230 -0.0081
-3 -11 7 0.5015 -0.0035
-3 -11 8 0.2056 -0.0153
-3 -11 9 0.3628 -0.0225
-3 -11 10 0.6225 -0.0125
-3 -11 11 0.6478 0.0137
-3 -11 12 0.4130 0.0490
-3 -11 13 0.0810 0.0511
-3 -11 14 -0.1201 0.0265
-3 -11 15 -0.1362 0.0546
-3 -11 16 -0.0582 0.1080
-3 -11 17 0.0519 0.0738
-3 -11 18 0.0683 -0.0097
-3 -10 1 0.7644 0.0058
-3 -10 2 0.8453 -0.0072
-3 -10 3 0.7745 -0.0094
-3 -10 4 0.8319 -0.0033
-3 -10 5 1.0730 -0.0054
-3 -10 6 1.0133 0.0002
-3 -10 7 0.4705 0.0094
-3 -10 8 0.0891 0.0048
-3 -10 9 0.2297 -0.0010
-3 -10 10 0.4880 -0.0043
-3 -10 11 0.5590 -0.0051
-3 -10 12 0.4398 0.0142
-3 -10 13 0.1523 0.0298
-3 -10 14 -0.1115 0.0163
-3 -10 15 -0.1672 0.0176
-3 -10 16 -0.1059 0.0324
-3 -10 17 -0.0330 -0.0092
-3 -10 18 0.0079 -0.0688
-3 -9 1 0.6533 0.0005
-3 -9 2 0.8132 -0.0133
-3 -9 3 0.9540 -0.0178
-3 -9 4 1.2404 -0.0089
-3 -9 5 1.5871 -0.0045
-3 -9 6 1.4178 0.0032
-3 -9 7 0.5507 0.0136
-3 -9 8 -0.1426 0.0139
-3 -9 9 -0.0705 0.0161
-3 -9 10 0.2847 0.0192
-3 -9 11 0.4418 0.0086
-3 -9 12 0.3505 0.0040
-3 -9 13 0.0379 0.0123
-3 -9 14 -0.2145 0.0113
-3 -9 15 -0.1614 0.0114
-3 -9 16 -0.0808 0.0113
-3 -9 17 -0.1690 -0.0257
-3 -9 18 -0.1920 -0.0613
-3 -9 19 -0.0981 -0.0233
-3 -8 1 0.4259 0.0129
-3 -8 2 0.3620 0.0071
-3 -8 3 0.7107 0.0015
-3 -8 4 1.4801 0.0016
-3 -8 5 2.2491 -0.0040
-3 -8 6 2.2055 -0.0053
-3 -8 7 1.0675 0.0007
-3 -8 8 -0.0835 -0.0021
-3 -8 9 -0.2722 -0.0026
-3 -8 10 0.0834 0.0087
-3 -8 11 0.2954 0.0087
-3 -8 12 0.2139 -0.0050
-3 -8 13 -0.1156 -0.0137
-3 -8 14 -0.3169 -0.0160
-3 -8 15 -0.0746 -0.0110
-3 -8 16 0.1166 -0.0069
-3 -8 17 -0.1344 -0.0235
-3 -8 18 -0.3208 -0.0312
-3 -8 19 -0.1251 0.0085
-3 -8 20 0.0657 0.0432
-3 -7 1 0.4599 0.0099
-3 -7 2 -0.1925 0.0194
-3 -7 3 0.3025 0.0234
-3 -7 4 1.6802 0.0213
-3 -7 5 2.9642 0.0066
-3 -7 6 3.1240 -0.0041
-3 -7 7 1.8407 0.0003
-3 -7 8 0.3012 -0.0024
-3 -7 9 -0.1953 -0.0114
-3 -7 10 0.0683 -0.0030
-3 -7 11 0.2453 0.0091
-3 -7 12 0.1171 0.0008
-3 -7 13 -0.2470 -0.0189
-3 -7 14 -0.4519 -0.0306
-3 -7 15 -0.0819 -0.0281
-3 -7 16 0.3102 -0.0224
-3 -7 17 0.0784 -0.0242
-3 -7 18 -0.2463 -0.0153
-3 -7 19 -0.1170 0.0139
-3 -7 20 0.0734 0.0223
-3 -6 1 0.8764 -0.0077
-3 -6 2 -1.1209 -0.0025
-3 -6 3 -0.7829 0.0033
-3 -6 4 1.3560 0.0067
-3 -6 5 3.3366 -0.0005
-3 -6 6 3.7436 -0.0070
-3 -6 7 2.3760 0.0027
-3 -6 8 0.5555 0.0079
-3 -6 9 -0.1740 -0.0029
-3 -6 10 0.0561 -0.0033
-3 -6 11 0.2544 0.0110
-3 -6 12 0.1213 0.0130
-3 -6 13 -0.2618 -0.0017
-3 -6 14 -0.5843 -0.0125
-3 -6 15 -0.3252 -0.0108
-3 -6 16 0.1909 -0.0080
-3 -6 17 0.1936 -0.0082
-3 -6 18 -0.0540 0.0007
-3 -6 19 -0.0212 0.0108
-3 -6 20 -0.0113 -0.0042
-3 -6 21 -0.1880 -0.0273
-3 -5 1 2.9694 0.0054
-3 -5 2 -1.8079 -0.0025
-3 -5 3 -2.8238 -0.0122
-3 -5 4 -0.2468 -0.0142
-3 -5 5 2.6989 -0.0125
-3 -5 6 3.6939 -0.0108
-3 -5 7 2.5218 0.0002
-3 -5 8 0.6267 0.0095
-3 -5 9 -0.2622 0.0018
-3 -5 10 -0.0468 -0.0070
-3 -5 11 0.2338 -0.0031
-3 -5 12 0.1907 0.0007
-3 -5 13 -0.1015 -0.0016
-3 -5 14 -0.5251 0.0012
-3 -5 15 -0.5844 0.0097
-3 -5 16 -0.2037 0.0111
-3 -5 17 0.0036 0.0064
-3 -5 18 -0.0196 0.0082
-3 -5 19 0.0367 0.0046
-3 -5 20 -0.0790 -0.0216
-3 -5 21 -0.3956 -0.0381
-3 -4 1 8.6504 0.0186
-3 -4 2 0.0287 0.0195
-3 -4 3 -4.0784 0.0051
-3 -4 4 -2.2708 -0.0042
-3 -4 5 1.3362 -0.0007
-3 -4 6 3.1016 0.0027
-3 -4 7 2.4465 0.0058
-3 -4 8 0.7819 0.0102
-3 -4 9 -0.1486 0.0080
-3 -4 10 -0.0120 0.0008
-3 -4 11 0.2581 -0.0045
-3 -4 12 0.2499 -0.0072
-3 -4 13 0.0945 -0.0040
-3 -4 14 -0.2670 0.0085
-3 -4 15 -0.5638 0.0215
-3 -4 16 -0.4506 0.0222
-3 -4 17 -0.2294 0.0136
-3 -4 18 -0.1300 0.0090
-3 -4 19 -0.0400 0.0038
-3 -4 20 -0.1468 -0.0137
-3 -4 21 -0.4456 -0.0218
-3 -3 1 16.9482 -0.0040
-3 -3 2 5.0527 0.0075
-3 -3 3 -2.9838 0.0023
-3 -3 4 -3.2250 -0.0038
-3 -3 5 0.2145 0.0016
-3 -3 6 2.4148 0.0049
-3 -3 7 2.2088 0.0009
-3 -3 8 0.8809 -0.0009
-3 -3 9 0.0209 0.0028
-3 -3 10 0.0708 0.0074
-3 -3 11 0.2540 0.0073
-3 -3 12 0.1615 0.0033
-3 -3 13 0.0405 0.0039
-3 -3 14 -0.1699 0.0104
-3 -3 15 -0.4575 0.0140
-3 -3 16 -0.4593 0.0109
-3 -3 17 -0.2477 0.0033
-3 -3 18 -0.1250 -0.0043
-3 -3 19 -0.0828 -0.0065
-3 -3 20 -0.1560 -0.0040
-3 -3 21 -0.3250 0.0028
-3 -2 1 24.0246 -0.0129
-3 -2 2 10.9827 -0.0076
-3 -2 3 -0.1915 -0.0089
-3 -2 4 -2.9064 -0.0111
-3 -2 5 -0.3153 -0.0075
-3 -2 6 1.8673 -0.0060
-3 -2 7 1.8395 -0.0098
-3 -2 8 0.7486 -0.0121
-3 -2 9 -0.0072 -0.0091
-3 -2 10 0.0120 -0.0017
-3 -2 11 0.1780 0.0045
-3 -2 12 0.0346 0.0056
-3 -2 13 -0.1468 0.0044
-3 -2 14 -0.3020 -0.0010
-3 -2 15 -0.5240 -0.0125
-3 -2 16 -0.5248 -0.0190
-3 -2 17 -0.2579 -0.0184
-3 -2 18 -0.0770 -0.0234
-3 -2 19 -0.0801 -0.0275
-3 -2 20 -0.1475 -0.0154
-3 -2 21 -0.1788 -0.0020
-3 -1 1 26.4777 0.0032
-3 -1 2 15.0389 0.0031
-3 -1 3 2.8077 0.0051
-3 -1 4 -1.8410 0.0073
-3 -1 5 -0.4025 0.0050
-3 -1 6 1.4649 -0.0016
-3 -1 7 1.4738 -0.0029
-3 -1 8 0.5652 0.0018
-3 -1 9 -0.0744 0.0020
-3 -1 10 -0.0645 -0.0023
-3 -1 11 0.1483 -0.0030
-3 -1 12 0.0826 -0.0006
-3 -1 13 -0.1117 -0.0000
-3 -1 14 -0.2970 -0.0062
-3 -1 15 -0.5446 -0.0173
-3 -1 16 -0.6077 -0.0162
-3 -1 17 -0.3449 -0.0004
-3 -1 18 -0.1038 0.0052
-3 -1 19 -0.1164 0.0019
-3 -1 20 -0.2235 0.0158
-3 -1 21 -0.2033 0.0263
-3 0 1 23.6032 0.0034
-3 0 2 15.7192 -0.0032
-3 0 3 4.7914 0.0023
-3 0 4 -0.6435 0.0141
-3 0 5 -0.3418 0.0129
-3 0 6 1.0164 -0.0011
-3 0 7 1.0349 -0.0046
-3 0 8 0.3630 0.0078
-3 0 9 -0.0965 0.0126
-3 0 10 -0.0940 0.0025
-3 0 11 0.1127 -0.0050
-3 0 12 0.1349 -0.0039
-3 0 13 -0.0120 -0.0017
-3 0 14 -0.2037 -0.0009
-3 0 15 -0.4611 0.0009
-3 0 16 -0.5715 0.0113
-3 0 17 -0.3470 0.0308
-3 0 18 -0.0657 0.0405
-3 0 19 -0.0458 0.0425
-3 0 20 -0.2110 0.0660
-3 0 21 -0.2640 0.0918
-3 1 1 17.7902 -0.0017
-3 1 2 13.5434 -0.0198
-3 1 3 5.2820 -0.0199
-3 1 4 0.1580 -0.0035
-3 1 5 -0.4188 0.0046
-3 1 6 0.3572 -0.0057
-3 1 7 0.3833 -0.0135
-3 1 8 0.0068 -0.0044
-3 1 9 -0.1731 0.0037
-3 1 10 -0.0854 -0.0018
-3 1 11 0.1101 -0.0055
-3 1 12 0.1633 -0.0012
-3 1 13 0.0303 0.0012
-3 1 14 -0.1865 0.0042
-3 1 15 -0.4319 0.0123
-3 1 16 -0.5230 0.0174
-3 1 17 -0.3187 0.0150
-3 1 18 -0.0228 0.0066
-3 1 19 0.0788 0.0016
-3 1 20 -0.0567 0.0224
-3 1 21 -0.1965 0.0625
-3 2 1 12.1740 0.0043
-3 2 2 10.4812 -0.0107
-3 2 3 4.9719 -0.0165
-3 2 4 0.7520 -0.0071
-3 2 5 -0.3558 0.0051
-3 2 6 -0.1179 0.0074
-3 2 7 -0.1439 0.0025
-3 2 8 -0.3300 0.0029
-3 2 9 -0.2849 0.0063
-3 2 10 -0.0412 0.0029
-3 2 11 0.2408 0.0006
-3 2 12 0.3750 0.0049
-3 2 13 0.2820 0.0056
-3 2 14 0.0334 0.0058
-3 2 15 -0.2369 0.0122
-3 2 16 -0.3433 0.0082
-3 2 17 -0.2452 -0.0128
-3 2 18 -0.0979 -0.0294
-3 2 19 -0.0002 -0.0331
-3 2 20 -0.0152 -0.0319
-3 2 21 -0.1322 -0.0232
-3 3 1 8.0027 0.0045
-3 3 2 7.8208 0.0046
-3 3 3 4.5407 0.0028
-3 3 4 1.4276 -0.0000
-3 3 5 0.1757 0.0005
-3 3 6 0.0226 0.0070
-3 3 7 -0.1648 0.0097
-3 3 8 -0.4247 0.0085
-3 3 9 -0.4241 0.0109
-3 3 10 -0.1575 0.0101
-3 3 11 0.1929 0.0034
-3 3 12 0.4334 -0.0003
-3 3 13 0.4613 -0.0019
-3 3 14 0.2966 -0.0026
-3 3 15 0.0849 0.0007
-3 3 16 0.0103 -0.0053
-3 3 17 -0.0068 -0.0206
-3 3 18 -0.1427 -0.0097
-3 3 19 -0.2234 0.0286
-3 3 20 -0.1288 0.0372
-3 3 21 -0.0996 -0.0013
-3 4 1 5.2333 -0.0024
-3 4 2 5.6744 0.0066
-3 4 3 3.8594 0.0145
-3 4 4 1.7904 0.0084
-3 4 5 0.7543 -0.0065
-3 4 6 0.4467 -0.0099
-3 4 7 0.0704 -0.0072
-3 4 8 -0.4222 -0.0093
-3 4 9 -0.6364 -0.0049
-3 4 10 -0.4661 0.0016
-3 4 11 -0.1336 -0.0061
-3 4 12 0.1194 -0.0167
-3 4 13 0.2123 -0.0145
-3 4 14 0.1584 -0.0074
-3 4 15 0.0781 -0.0060
-3 4 16 0.1565 -0.0155
-3 4 17 0.2164 -0.0239
-3 4 18 -0.0682 0.0096
-3 4 19 -0.3785 0.0869
-3 4 20 -0.2646 0.1262
-3 5 1 3.4792 -0.0025
-3 5 2 3.8693 0.0043
-3 5 3 2.7789 0.0156
-3 5 4 1.5252 0.0176
-3 5 5 0.9338 0.0026
-3 5 6 0.7094 -0.0058
-3 5 7 0.2174 -0.0044
-3 5 8 -0.4782 -0.0095
-3 5 9 -0.8495 -0.0091
-3 5 10 -0.7042 0.0002
-3 5 11 -0.3299 -0.0059
-3 5 12 -0.0594 -0.0193
-3 5 13 0.0317 -0.0100
-3 5 14 -0.0236 0.0098
-3 5 15 -0.1129 0.0104
-3 5 16 0.0263 -0.0065
-3 5 17 0.2743 -0.0166
-3 5 18 0.1045 0.0084
-3 5 19 -0.3301 0.0709
-3 5 20 -0.3401 0.1115
-3 6 1 2.0755 0.0117
-3 6 2 2.1981 0.0070
-3 6 3 1.4318 0.0045
-3 6 4 0.7870 0.0083
-3 6 5 0.7378 0.0019
-3 6 6 0.7941 -0.0010
-3 6 7 0.3398 0.0073
-3 6 8 -0.4377 0.0061
-3 6 9 -0.9000 0.0031
-3 6 10 -0.7913 0.0129
-3 6 11 -0.3779 0.0121
-3 6 12 -0.0208 -0.0002
-3 6 13 0.1511 0.0114
-3 6 14 0.1060 0.0360
-3 6 15 -0.1120 0.0293
-3 6 16 -0.1383 0.0007
-3 6 17 0.1803 -0.0077
-3 6 18 0.2865 0.0107
-3 6 19 -0.0591 0.0365
-3 7 1 1.0659 0.0260
-3 7 2 0.9021 0.0132
-3 7 3 0.2288 -0.0043
-3 7 4 -0.0886 -0.0053
-3 7 5 0.2571 -0.0073
-3 7 6 0.6399 -0.0069
-3 7 7 0.4116 0.0047
-3 7 8 -0.2248 0.0064
-3 7 9 -0.6851 0.0003
-3 7 10 -0.7372 0.0092
-3 7 11 -0.4994 0.0160
-3 7 12 -0.1733 0.0085
-3 7 13 0.1026 0.0185
-3 7 14 0.1798 0.0413
-3 7 15 -0.0610 0.0238
-3 7 16 -0.3047 -0.0224
-3 7 17 -0.1087 -0.0287
-3 7 18 0.2172 0.0060
-3 8 1 0.8360 0.0110
-3 8 2 0.4710 0.0031
-3 8 3 -0.2491 -0.0076
-3 8 4 -0.5675 -0.0030
-3 8 5 -0.1894 -0.0005
-3 8 6 0.3093 -0.0006
-3 8 7 0.3154 0.0070
-3 8 8 -0.0231 0.0048
-3 8 9 -0.3155 -0.0079
-3 8 10 -0.4763 -0.0068
-3 8 11 -0.4929 -0.0031
-3 8 12 -0.3437 -0.0143
-3 8 13 -0.1107 -0.0107
-3 8 14 0.0467 0.0128
-3 8 15 -0.0656 -0.0033
-3 8 16 -0.3472 -0.0629
-3 8 17 -0.3477 -0.0777
-3 8 18 -0.0477 -0.0228
-3 9 1 0.8604 -0.0172
-3 9 2 0.5305 -0.0177
-3 9 3 -0.1276 -0.0099
-3 9 4 -0.4918 0.0030
-3 9 5 -0.2450 0.0021
-3 9 6 0.1841 -0.0041
-3 9 7 0.2660 -0.0001
-3 9 8 0.1025 -0.0007
-3 9 9 -0.0483 -0.0073
-3 9 10 -0.1966 -0.0036
-3 9 11 -0.2757 -0.0048
-3 9 12 -0.2026 -0.0257
-3 9 13 -0.1121 -0.0292
-3 9 14 -0.0781 0.0025
-3 9 15 -0.0899 0.0056
-3 9 16 -0.1859 -0.0557
-3 9 17 -0.2303 -0.0977
-3 10 1 0.6376 -0.0172
-3 10 2 0.4122 -0.0110
-3 10 3 -0.0898 0.0089
-3 10 4 -0.4062 0.0200
-3 10 5 -0.2184 0.0026
-3 10 6 0.1895 -0.0170
-3 10 7 0.3203 -0.0162
-3 10 8 0.1738 -0.0113
-3 10 9 -0.0262 -0.0020
-3 10 10 -0.1953 0.0197
-3 10 11 -0.1647 0.0254
-3 10 12 0.0686 0.0034
-3 10 13 0.1177 0.0033
-3 10 14 -0.0994 0.0540
-3 10 15 -0.2021 0.0908
-3 10 16 -0.0969 0.0456
-3 11 1 0.3618 -0.0009
-3 11 2 0.1805 0.0103
-3 11 3 -0.1939 0.0252
-3 11 4 -0.4988 0.0289
-3 11 5 -0.4195 0.0050
-3 11 6 -0.0413 -0.0113
-3 11 7 0.1940 -0.0007
-3 11 8 0.1110 0.0066
-3 11 9 -0.1616 0.0143
-3 11 10 -0.4057 0.0380
-3 11 11 -0.2799 0.0427
-3 11 12 0.2008 0.0181
-3 11 13 0.3988 0.0220
-3 11 14 0.0583 0.0847
-3 11 15 -0.2317 0.1474
-3 12 1 0.1231 0.0078
-3 12 2 0.0267 0.0083
-3 12 3 -0.1207 -0.0078
-3 12 4 -0.3537 -0.0165
-3 12 5 -0.4476 -0.0273
-3 12 6 -0.2488 -0.0163
-3 12 7 0.0047 0.0210
-3 12 8 0.0469 0.0315
-3 12 9 -0.1682 0.0172
-3 12 10 -0.4550 0.0172
-3 12 11 -0.3884 0.0088
-3 12 12 0.1323 -0.0193
-3 12 13 0.4838 -0.0148
-3 13 1 -0.0455 0.0190
-3 13 2 -0.1557 0.0008
-3 13 3 -0.0599 -0.0476
-3 13 4 -0.0898 -0.0558
-3 13 5 -0.2287 -0.0372
-3 13 6 -0.2036 -0.0053
-3 13 7 -0.0155 0.0367
-3 13 8 0.1312 0.0338
-3 13 9 0.0728 -0.0150
-3 13 10 -0.1699 -0.0464
-3 13 11 -0.2727 -0.0594
-3 13 12 -0.0150 -0.0695
-3 14 1 -0.1264 0.0196
-3 14 2 -0.4078 -0.0062
-3 14 3 -0.2921 -0.0537
-3 14 4 -0.2213 -0.0191
-3 14 5 -0.3250 0.0572
-3 14 6 -0.3391 0.0966
-3 14 7 -0.1677 0.1012
-3 14 8 0.0688 0.0574
-3 14 9 0.2022 -0.0291
-3 14 10 0.1226 -0.0877
-3 15 1 -0.3592 -0.0203
-3 15 2 -0.6257 -0.0470
-3 15 3 -0.5319 -0.0782
-3 15 4 -0.4897 0.0107
-3 15 5 -0.6070 0.1524
-3 15 6 -0.6193 0.1974
-3 15 7 -0.4489 0.1571
-3 16 1 -0.5880 -0.0678
-3 16 2 -0.6169 -0.0894
-3 16 3 -0.3984 -0.1190
-2 -18 1 -0.0816 0.0088
-2 -18 2 0.2396 0.0237
-2 -18 3 0.1858 0.0361
-2 -18 4 0.0698 0.0492
-2 -18 5 0.1605 0.0716
-2 -17 1 -0.2108 0.0311
-2 -17 2 0.0075 0.0360
-2 -17 3 0.0583 0.0225
-2 -17 4 0.0374 0.0187
-2 -17 5 0.1729 0.0435
-2 -17 6 0.2908 0.0500
-2 -17 7 0.0789 0.0103
-2 -17 8 -0.2289 -0.0194
-2 -17 9 -0.1548 -0.0321
-2 -16 1 -0.2065 0.0198
-2 -16 2 -0.3465 0.0195
-2 -16 3 -0.2966 -0.0053
-2 -16 4 -0.1456 -0.0243
-2 -16 5 0.0798 -0.0094
-2 -16 6 0.2131 0.0044
-2 -16 7 0.0304 -0.0129
-2 -16 8 -0.2089 -0.0149
-2 -16 9 0.0044 -0.0072
-2 -16 10 0.4029 -0.0504
-2 -16 11 0.2559 -0.0965
-2 -15 1 0.1023 0.0026
-2 -15 2 -0.3262 -0.0040
-2 -15 3 -0.3254 -0.0192
-2 -15 4 -0.0390 -0.0321
-2 -15 5 0.1893 -0.0228
-2 -15 6 0.1734 -0.0110
-2 -15 7 -0.0750 -0.0205
-2 -15 8 -0.2189 -0.0069
-2 -15 9 0.1467 0.0309
-2 -15 10 0.6732 0.0211
-2 -15 11 0.5513 -0.0156
-2 -15 12 -0.0452 -0.0099
-2 -15 13 -0.1955 0.0076
-2 -14 1 0.3974 -0.0050
-2 -14 2 -0.1435 -0.0159
-2 -14 3 -0.1494 -0.0146
-2 -14 4 0.2745 -0.0125
-2 -14 5 0.5126 -0.0017
-2 -14 6 0.2877 0.0094
-2 -14 7 -0.1349 -0.0041
-2 -14 8 -0.2704 -0.0071
-2 -14 9 0.1356 0.0235
-2 -14 10 0.6479 0.0363
-2 -14 11 0.5375 0.0295
-2 -14 12 0.0065 0.0488
-2 -14 13 -0.0145 0.0708
-2 -14 14 0.4659 0.0730
-2 -14 15 0.5659 0.0716
-2 -13 1 0.5943 -0.0090
-2 -13 2 -0.0087 -0.0157
-2 -13 3 -0.0760 -0.0019
-2 -13 4 0.4174 0.0075
-2 -13 5 0.7465 0.0150
-2 -13 6 0.4680 0.0283
-2 -13 7 -0.0597 0.0185
-2 -13 8 -0.2120 -0.0033
-2 -13 9 0.1623 -0.0032
-2 -13 10 0.5578 -0.0017
-2 -13 11 0.3722 -0.0034
-2 -13 12 -0.1746 0.0170
-2 -13 13 -0.2220 0.0363
-2 -13 14 0.3228 0.0470
-2 -13 15 0.6416 0.0722
-2 -13 16 0.4310 0.0617
-2 -12 1 0.7365 -0.0102
-2 -12 2 0.1911 -0.0136
-2 -12 3 0.0315 0.0016
-2 -12 4 0.4685 0.0076
-2 -12 5 0.8952 0.0060
-2 -12 6 0.7171 0.0201
-2 -12 7 0.1851 0.0246
-2 -12 8 -0.0053 0.0080
-2 -12 9 0.3067 -0.0028
-2 -12 10 0.6313 -0.0118
-2 -12 11 0.4747 -0.0179
-2 -12 12 -0.0572 -0.0012
-2 -12 13 -0.3433 0.0126
-2 -12 14 -0.1283 0.0168
-2 -12 15 0.1668 0.0494
-2 -12 16 0.2630 0.0677
-2 -12 17 0.2715 0.0151
-2 -11 1 0.7584 0.0021
-2 -11 2 0.3973 -0.0060
-2 -11 3 0.1909 -0.0021
-2 -11 4 0.4972 -0.0058
-2 -11 5 0.9637 -0.0178
-2 -11 6 0.9192 -0.0093
-2 -11 7 0.4098 0.0045
-2 -11 8 0.1415 0.0041
-2 -11 9 0.3544 0.0041
-2 -11 10 0.6387 -0.0029
-2 -11 11 0.6337 -0.0140
-2 -11 12 0.3181 0.0029
-2 -11 13 -0.0519 0.0253
-2 -11 14 -0.2095 0.0256
-2 -11 15 -0.1690 0.0404
-2 -11 16 -0.0135 0.0589
-2 -11 17 0.2146 0.0306
-2 -11 18 0.2674 -0.0006
-2 -10 1 0.8831 0.0086
-2 -10 2 0.6956 -0.0007
-2 -10 3 0.4749 -0.0029
-2 -10 4 0.6414 -0.0068
-2 -10 5 1.0575 -0.0197
-2 -10 6 1.0200 -0.0188
-2 -10 7 0.4242 -0.0093
-2 -10 8 0.0567 -0.0036
-2 -10 9 0.2547 0.0088
-2 -10 10 0.5551 0.0074
-2 -10 11 0.6328 -0.0170
-2 -10 12 0.4829 -0.0165
-2 -10 13 0.1814 0.0089
-2 -10 14 -0.0588 0.0116
-2 -10 15 -0.1174 0.0050
-2 -10 16 -0.0601 0.0065
-2 -10 17 0.0852 -0.0072
-2 -10 18 0.1863 -0.0123
-2 -10 19 0.0668 0.0159
-2 -9 1 1.0007 -0.0070
-2 -9 2 0.9433 -0.0151
-2 -9 3 0.8339 -0.0131
-2 -9 4 1.0588 -0.0038
-2 -9 5 1.5010 -0.0033
-2 -9 6 1.3541 -0.0012
-2 -9 7 0.4389 0.0012
-2 -9 8 -0.1813 0.0015
-2 -9 9 0.0803 0.0184
-2 -9 10 0.5635 0.0287
-2 -9 11 0.7008 0.0016
-2 -9 12 0.5110 -0.0196
-2 -9 13 0.1562 -0.0074
-2 -9 14 -0.0481 -0.0049
-2 -9 15 0.0232 -0.0213
-2 -9 16 0.0487 -0.0301
-2 -9 17 -0.0569 -0.0303
-2 -9 18 -0.0540 -0.0141
-2 -9 19 0.0040 0.0135
-2 -9 20 -0.0417 0.0019
-2 -8 1 0.8061 -0.0064
-2 -8 2 0.6950 -0.0153
-2 -8 3 0.8088 -0.0147
-2 -8 4 1.3856 -0.0038
-2 -8 5 2.0992 0.0007
-2 -8 6 1.9539 0.0044
-2 -8 7 0.6612 0.0050
-2 -8 8 -0.4146 -0.0029
-2 -8 9 -0.2496 0.0057
-2 -8 10 0.4186 0.0253
-2 -8 11 0.6708 0.0155
-2 -8 12 0.4440 -0.0070
-2 -8 13 0.0038 -0.0056
-2 -8 14 -0.1802 -0.0022
-2 -8 15 0.0854 -0.0153
-2 -8 16 0.2054 -0.0235
-2 -8 17 -0.1018 -0.0128
-2 -8 18 -0.2449 0.0164
-2 -8 19 -0.0183 0.0385
-2 -8 20 0.1086 0.0087
-2 -7 1 0.6133 0.0077
-2 -7 2 0.1484 0.0099
-2 -7 3 0.5544 0.0127
-2 -7 4 1.6928 0.0149
-2 -7 5 2.7522 0.0053
-2 -7 6 2.6527 -0.0022
-2 -7 7 1.1074 -0.0028
-2 -7 8 -0.4062 -0.0134
-2 -7 9 -0.5315 -0.0195
-2 -7 10 0.0803 -0.0054
-2 -7 11 0.3246 0.0011
-2 -7 12 0.1057 -0.0096
-2 -7 13 -0.2933 -0.0113
-2 -7 14 -0.4271 -0.0047
-2 -7 15 -0.0103 -0.0066
-2 -7 16 0.2950 -0.0118
-2 -7 17 -0.0261 -0.0051
-2 -7 18 -0.2668 0.0183
-2 -7 19 0.0245 0.0313
-2 -7 20 0.2462 0.0008
-2 -7 21 0.0846 -0.0385
-2 -6 1 0.5608 -0.0020
-2 -6 2 -0.8030 0.0058
-2 -6 3 0.0043 0.0162
-2 -6 4 2.1737 0.0224
-2 -6 5 3.7728 0.0114
-2 -6 6 3.6182 -0.0023
-2 -6 7 1.8216 -0.0023
-2 -6 8 -0.0020 -0.0064
-2 -6 9 -0.4014 -0.0176
-2 -6 10 0.0278 -0.0135
-2 -6 11 0.1102 -0.0019
-2 -6 12 -0.1719 -0.0035
-2 -6 13 -0.5005 -0.0081
-2 -6 14 -0.6225 -0.0015
-2 -6 15 -0.2200 0.0075
-2 -6 16 0.2360 0.0065
-2 -6 17 0.0901 0.0022
-2 -6 18 -0.1359 0.0079
-2 -6 19 0.0860 0.0076
-2 -6 20 0.2090 -0.0180
-2 -6 21 -0.0274 -0.0297
-2 -5 1 1.4443 0.0005
-2 -5 2 -2.4949 -0.0116
-2 -5 3 -2.0912 -0.0158
-2 -5 4 1.4642 -0.0092
-2 -5 5 4.2941 -0.0049
-2 -5 6 4.4202 -0.0069
-2 -5 7 2.4648 -0.0016
-2 -5 8 0.4325 0.0037
-2 -5 9 -0.1330 -0.0017
-2 -5 10 0.2177 -0.0021
-2 -5 11 0.2207 0.0080
-2 -5 12 -0.1136 0.0109
-2 -5 13 -0.3905 0.0054
-2 -5 14 -0.5733 0.0085
-2 -5 15 -0.3901 0.0202
-2 -5 16 0.0495 0.0220
-2 -5 17 0.1415 0.0122
-2 -5 18 0.0577 0.0085
-2 -5 19 0.1977 0.0023
-2 -5 20 0.1352 -0.0212
-2 -5 21 -0.2435 -0.0226
-2 -4 1 5.9439 0.0136
-2 -4 2 -2.8892 0.0029
-2 -4 3 -5.2224 -0.0168
-2 -4 4 -1.2483 -0.0242
-2 -4 5 3.1566 -0.0147
-2 -4 6 4.2376 -0.0064
-2 -4 7 2.5682 -0.0006
-2 -4 8 0.5425 0.0059
-2 -4 9 -0.1083 0.0063
-2 -4 10 0.2504 0.0043
-2 -4 11 0.3195 0.0073
-2 -4 12 0.0125 0.0090
-2 -4 13 -0.2056 0.0060
-2 -4 14 -0.4289 0.0080
-2 -4 15 -0.5155 0.0168
-2 -4 16 -0.2435 0.0173
-2 -4 17 -0.0044 0.0068
-2 -4 18 0.0711 0.0036
-2 -4 19 0.1962 0.0028
-2 -4 20 0.0827 -0.0167
-2 -4 21 -0.3110 -0.0278
-2 -4 22 -0.3612 0.0005
-2 -3 1 15.1273 -0.0217
-2 -3 2 0.8485 0.0050
-2 -3 3 -6.3588 0.0045
-2 -3 4 -3.9976 -0.0047
-2 -3 5 1.1915 0.0012
-2 -3 6 3.3701 0.0078
-2 -3 7 2.3430 0.0055
-2 -3 8 0.5706 0.0049
-2 -3 9 -0.1047 0.0085
-2 -3 10 0.2276 0.0102
-2 -3 11 0.3713 0.0084
-2 -3 12 0.0832 0.0043
-2 -3 13 -0.1335 0.0007
-2 -3 14 -0.3558 0.0017
-2 -3 15 -0.5977 0.0071
-2 -3 16 -0.4942 0.0089
-2 -3 17 -0.2220 0.0040
-2 -3 18 -0.1005 0.0048
-2 -3 19 -0.0357 0.0131
-2 -3 20 -0.0964 0.0079
-2 -3 21 -0.3005 -0.0068
-2 -3 22 -0.2575 -0.0045
-2 -2 1 25.8135 -0.0473
-2 -2 2 8.2298 -0.0121
-2 -2 3 -3.9186 0.0047
-2 -2 4 -4.7030 0.0034
-2 -2 5 -0.1107 0.0067
-2 -2 6 2.5776 0.0091
-2 -2 7 2.0904 0.0014
-2 -2 8 0.6275 -0.0049
-2 -2 9 -0.0414 -0.0009
-2 -2 10 0.2121 0.0079
-2 -2 11 0.4058 0.0120
-2 -2 12 0.1444 0.0081
-2 -2 13 -0.1163 0.0009
-2 -2 14 -0.3344 -0.0058
-2 -2 15 -0.6036 -0.0094
-2 -2 16 -0.5611 -0.0073
-2 -2 17 -0.2488 -0.0040
-2 -2 18 -0.1223 -0.0024
-2 -2 19 -0.1988 0.0049
-2 -2 20 -0.2839 0.0149
-2 -2 21 -0.2843 0.0157
-2 -2 22 -0.1032 0.0127
-2 -1 1 33.0603 -0.0078
-2 -1 2 15.7551 0.0000
-2 -1 3 0.6891 0.0060
-2 -1 4 -3.4011 0.0030
-2 -1 5 -0.4809 0.0009
-2 -1 6 1.9377 -0.0001
-2 -1 7 1.6818 -0.0034
-2 -1 8 0.4839 -0.0065
-2 -1 9 -0.1377 -0.0067
-2 -1 10 0.0308 -0.0020
-2 -1 11 0.2830 0.0057
-2 -1 12 0.1444 0.0084
-2 -1 13 -0.0903 0.0036
-2 -1 14 -0.2983 -0.0064
-2 -1 15 -0.5667 -0.0165
-2 -1 16 -0.5529 -0.0166
-2 -1 17 -0.1806 -0.0096
-2 -1 18 0.0229 -0.0123
-2 -1 19 -0.1379 -0.0199
-2 -1 20 -0.3224 -0.0132
-2 -1 21 -0.2421 -0.0039
-2 -1 22 0.0402 -0.0102
-2 0 1 33.1869 0.0189
-2 0 2 19.5816 0.0107
-2 0 3 4.7913 0.0090
-2 0 4 -1.3430 0.0089
-2 0 5 -0.3370 0.0039
-2 0 6 1.3374 -0.0030
-2 0 7 1.1287 -0.0015
-2 0 8 0.2261 0.0064
-2 0 9 -0.2395 0.0054
-2 0 10 -0.1168 -0.0031
-2 0 11 0.1589 -0.0049
-2 0 12 0.1653 -0.0021
-2 0 13 0.0171 -0.0021
-2 0 14 -0.1721 -0.0026
-2 0 15 -0.4631 -0.0019
-2 0 16 -0.5357 0.0038
-2 0 17 -0.1968 0.0154
-2 0 18 0.0746 0.0165
-2 0 19 -0.0761 0.0058
-2 0 20 -0.3411 0.0099
-2 0 21 -0.2788 0.0223
-2 0 22 0.0666 0.0046
-2 1 1 26.6387 0.0106
-2 1 2 18.2083 -0.0074
-2 1 3 6.4133 -0.0080
-2 1 4 0.1614 0.0055
-2 1 5 -0.1792 0.0074
-2 1 6 0.7194 -0.0070
-2 1 7 0.5254 -0.0130
-2 1 8 -0.0344 -0.0008
-2 1 9 -0.2279 0.0055
-2 1 10 -0.0550 -0.0048
-2 1 11 0.2130 -0.0128
-2 1 12 0.2754 -0.0138
-2 1 13 0.1554 -0.0153
-2 1 14 -0.0433 -0.0101
-2 1 15 -0.3347 0.0024
-2 1 16 -0.4566 0.0117
-2 1 17 -0.2015 0.0194
-2 1 18 0.0585 0.0256
-2 1 19 -0.0554 0.0274
-2 1 20 -0.3475 0.0434
-2 1 21 -0.3638 0.0754
-2 1 22 -0.0293 0.0784
-2 2 1 18.2094 0.0156
-2 2 2 13.9386 -0.0146
-2 2 3 5.9304 -0.0205
-2 2 4 0.8550 -0.0002
-2 2 5 -0.1057 0.0129
-2 2 6 0.1753 0.0003
-2 2 7 -0.0614 -0.0166
-2 2 8 -0.3882 -0.0130
-2 2 9 -0.3302 -0.0029
-2 2 10 0.0031 -0.0056
-2 2 11 0.3505 -0.0082
-2 2 12 0.4510 -0.0050
-2 2 13 0.2964 -0.0076
-2 2 14 0.0344 -0.0085
-2 2 15 -0.2450 -0.0017
-2 2 16 -0.3259 -0.0045
-2 2 17 -0.1058 -0.0151
-2 2 18 0.1011 -0.0157
-2 2 19 0.0342 -0.0126
-2 2 20 -0.1857 -0.0083
-2 2 21 -0.2725 0.0151
-2 3 1 11.5942 0.0208
-2 3 2 9.7419 -0.0037
-2 3 3 4.9088 -0.0139
-2 3 4 1.3883 -0.0017
-2 3 5 0.3184 0.0136
-2 3 6 0.1476 0.0136
-2 3 7 -0.2678 0.0027
-2 3 8 -0.6389 0.0024
-2 3 9 -0.5447 0.0106
-2 3 10 -0.0636 0.0091
-2 3 11 0.4622 0.0061
-2 3 12 0.6780 0.0129
-2 3 13 0.5340 0.0149
-2 3 14 0.2167 0.0092
-2 3 15 -0.0860 0.0040
-2 3 16 -0.1506 -0.0106
-2 3 17 0.0171 -0.0277
-2 3 18 0.1052 -0.0195
-2 3 19 0.0543 -0.0045
-2 3 20 0.0266 -0.0243
-2 3 21 0.0059 -0.0597
-2 4 1 6.9611 0.0119
-2 4 2 6.3307 0.0058
-2 4 3 3.7831 -0.0009
-2 4 4 1.7813 -0.0046
-2 4 5 1.0100 -0.0050
-2 4 6 0.6399 -0.0017
-2 4 7 -0.0022 0.0001
-2 4 8 -0.6381 0.0054
-2 4 9 -0.7468 0.0145
-2 4 10 -0.2629 0.0107
-2 4 11 0.3891 -0.0014
-2 4 12 0.7169 0.0000
-2 4 13 0.6429 0.0081
-2 4 14 0.3595 0.0069
-2 4 15 0.0505 -0.0023
-2 4 16 -0.0459 -0.0190
-2 4 17 0.0381 -0.0275
-2 4 18 -0.0404 0.0058
-2 4 19 -0.1684 0.0586
-2 4 20 0.0048 0.0569
-2 4 21 0.2195 -0.0086
-2 5 1 4.0902 -0.0010
-2 5 2 3.7836 0.0061
-2 5 3 2.5274 0.0079
-2 5 4 1.6647 -0.0004
-2 5 5 1.3819 -0.0146
-2 5 6 1.0683 -0.0190
-2 5 7 0.2930 -0.0159
-2 5 8 -0.6093 -0.0115
-2 5 9 -0.9740 -0.0050
-2 5 10 -0.5858 -0.0077
-2 5 11 0.0835 -0.0220
-2 5 12 0.4458 -0.0256
-2 5 13 0.4405 -0.0138
-2 5 14 0.2616 -0.0049
-2 5 15 0.0022 -0.0079
-2 5 16 -0.1034 -0.0211
-2 5 17 -0.0113 -0.0289
-2 5 18 -0.1346 -0.0008
-2 5 19 -0.3900 0.0552
-2 5 20 -0.1974 0.0782
-2 6 1 2.6036 -0.0115
-2 6 2 2.1541 -0.0042
-2 6 3 1.3837 0.0005
-2 6 4 1.1287 0.0018
-2 6 5 1.2828 -0.0042
-2 6 6 1.1914 -0.0053
-2 6 7 0.4582 -0.0013
-2 6 8 -0.5406 -0.0027
-2 6 9 -1.0582 -0.0045
-2 6 10 -0.7913 -0.0045
-2 6 11 -0.1767 -0.0092
-2 6 12 0.1963 -0.0116
-2 6 13 0.2766 -0.0043
-2 6 14 0.2267 0.0047
-2 6 15 0.0187 0.0074
-2 6 16 -0.1128 0.0021
-2 6 17 0.0706 -0.0049
-2 6 18 0.1202 -0.0009
-2 6 19 -0.1783 0.0114
-2 6 20 -0.1977 0.0131
-2 7 1 1.4144 0.0045
-2 7 2 0.8740 0.0001
-2 7 3 0.2653 -0.0073
-2 7 4 0.2734 -0.0044
-2 7 5 0.7648 0.0000
-2 7 6 1.0166 0.0065
-2 7 7 0.5550 0.0147
-2 7 8 -0.2821 0.0122
-2 7 9 -0.8055 0.0047
-2 7 10 -0.7150 0.0073
-2 7 11 -0.2853 0.0166
-2 7 12 0.0516 0.0204
-2 7 13 0.2304 0.0162
-2 7 14 0.3162 0.0102
-2 7 15 0.1540 0.0056
-2 7 16 -0.0597 0.0001
-2 7 17 0.1461 -0.0005
-2 7 18 0.4505 0.0058
-2 7 19 0.2860 0.0001
-2 8 1 0.6293 0.0222
-2 8 2 0.0482 0.0140
-2 8 3 -0.5821 0.0015
-2 8 4 -0.6014 0.0020
-2 8 5 -0.0030 0.0049
-2 8 6 0.5181 0.0067
-2 8 7 0.4104 0.0105
-2 8 8 -0.0858 0.0067
-2 8 9 -0.4642 -0.0031
-2 8 10 -0.5410 -0.0023
-2 8 11 -0.3904 0.0104
-2 8 12 -0.1832 0.0161
-2 8 13 0.0048 0.0045
-2 8 14 0.1573 -0.0103
-2 8 15 0.0784 -0.0196
-2 8 16 -0.1631 -0.0355
-2 8 17 -0.0500 -0.0461
-2 8 18 0.3530 -0.0271
-2 8 19 0.3877 -0.0058
-2 9 1 0.6075 -0.0043
-2 9 2 0.0210 -0.0042
-2 9 3 -0.7036 0.0005
-2 9 4 -0.9266 0.0110
-2 9 5 -0.4728 0.0119
-2 9 6 0.0765 0.0057
-2 9 7 0.1447 0.0029
-2 9 8 -0.1050 -0.0003
-2 9 9 -0.3170 -0.0038
-2 9 10 -0.4365 -0.0027
-2 9 11 -0.4222 0.0005
-2 9 12 -0.2856 -0.0033
-2 9 13 -0.1821 -0.0159
-2 9 14 -0.1301 -0.0198
-2 9 15 -0.1340 -0.0128
-2 9 16 -0.2345 -0.0321
-2 9 17 -0.1903 -0.0726
-2 9 18 0.0815 -0.0692
-2 10 1 0.6198 -0.0247
-2 10 2 0.1535 -0.0229
-2 10 3 -0.5058 -0.0059
-2 10 4 -0.8111 0.0094
-2 10 5 -0.4877 0.0028
-2 10 6 0.0266 -0.0099
-2 10 7 0.1396 -0.0145
-2 10 8 -0.0725 -0.0144
-2 10 9 -0.2826 -0.0039
-2 10 10 -0.4088 0.0116
-2 10 11 -0.3254 0.0129
-2 10 12 -0.0610 0.0040
-2 10 13 -0.0054 0.0033
-2 10 14 -0.1981 0.0262
-2 10 15 -0.2552 0.0616
-2 10 16 -0.1308 0.0498
-2 10 17 -0.0088 -0.0249
-2 11 1 0.4731 0.0029
-2 11 2 0.1245 0.0018
-2 11 3 -0.3750 0.0107
-2 11 4 -0.6797 0.0147
-2 11 5 -0.4795 -0.0028
-2 11 6 0.0091 -0.0137
-2 11 7 0.2155 -0.0103
-2 11 8 0.0327 -0.0127
-2 11 9 -0.2681 -0.0048
-2 11 10 -0.4735 0.0169
-2 11 11 -0.3172 0.0189
-2 11 12 0.1480 0.0123
-2 11 13 0.2745 0.0367
-2 11 14 -0.1202 0.0948
-2 11 15 -0.3496 0.1563
-2 11 16 -0.1179 0.1594
-2 12 1 0.3630 0.0251
-2 12 2 0.1365 0.0224
-2 12 3 -0.1426 0.0098
-2 12 4 -0.4543 0.0009
-2 12 5 -0.5297 -0.0125
-2 12 6 -0.2491 0.0000
-2 12 7 0.0168 0.0320
-2 12 8 -0.0140 0.0319
-2 12 9 -0.2655 0.0179
-2 12 10 -0.5193 0.0196
-2 12 11 -0.4144 0.0042
-2 12 12 0.0963 -0.0152
-2 12 13 0.3427 0.0190
-2 12 14 -0.0245 0.0950
-2 13 1 0.0095 0.0208
-2 13 2 -0.0846 0.0072
-2 13 3 -0.0277 -0.0313
-2 13 4 -0.1620 -0.0438
-2 13 5 -0.4071 -0.0425
-2 13 6 -0.3929 -0.0151
-2 13 7 -0.1754 0.0312
-2 13 8 -0.0388 0.0307
-2 13 9 -0.0904 -0.0049
-2 13 10 -0.2705 -0.0215
-2 13 11 -0.3032 -0.0455
-2 13 12 -0.0067 -0.0742
-2 13 13 0.2235 -0.0439
-2 14 1 -0.2673 0.0232
-2 14 2 -0.4713 -0.0042
-2 14 3 -0.2843 -0.0484
-2 14 4 -0.1885 -0.0315
-2 14 5 -0.3167 -0.0003
-2 14 6 -0.3200 0.0055
-2 14 7 -0.1127 0.0003
-2 14 8 0.1149 -0.0434
-2 14 9 0.2394 -0.1088
-2 14 10 0.1919 -0.1301
-2 14 11 0.0487 -0.1295
-2 15 1 -0.0858 0.0227
-2 15 2 -0.5066 -0.0091
-2 15 3 -0.5463 -0.0323
-2 15 4 -0.5140 0.0513
-2 15 5 -0.5360 0.1466
-2 15 6 -0.4008 0.1340
-2 15 7 -0.1305 0.0496
-2 15 8 0.1043 -0.0585
-2 15 9 0.2758 -0.1563
-2 16 1 0.0272 -0.0152
-2 16 2 -0.2885 -0.0441
-2 16 3 -0.4695 -0.0543
-2 16 4 -0.6214 0.0717
-2 16 5 -0.6923 0.2245
-2 16 6 -0.5095 0.2219
-1 -18 1 0.0421 -0.0508
-1 -18 2 0.1535 0.0086
-1 -18 3 0.1048 0.0602
-1 -17 1 0.0543 -0.0082
-1 -17 2 0.1611 0.0243
-1 -17 3 0.2148 0.0556
-1 -17 4 0.2185 0.0611
-1 -17 5 0.3047 0.0555
-1 -17 6 0.4237 0.0378
-1 -17 7 0.3107 0.0018
-1 -17 8 0.0756 -0.0151
-1 -16 1 0.0223 0.0326
-1 -16 2 -0.1653 0.0419
-1 -16 3 -0.0647 0.0420
-1 -16 4 0.0999 0.0303
-1 -16 5 0.1999 0.0189
-1 -16 6 0.2376 0.0050
-1 -16 7 0.1072 -0.0137
-1 -16 8 -0.0367 -0.0070
-1 -16 9 0.2161 -0.0070
-1 -16 10 0.6030 -0.0668
-1 -16 11 0.4079 -0.1079
-1 -15 1 0.1397 0.0323
-1 -15 2 -0.4148 0.0314
-1 -15 3 -0.3445 0.0224
-1 -15 4 0.0242 0.0075
-1 -15 5 0.1724 -0.0072
-1 -15 6 0.0539 -0.0252
-1 -15 7 -0.1719 -0.0419
-1 -15 8 -0.2346 -0.0219
-1 -15 9 0.1920 0.0008
-1 -15 10 0.7449 -0.0456
-1 -15 11 0.5735 -0.0988
-1 -15 12 -0.1835 -0.0745
-1 -15 13 -0.5473 -0.0386
-1 -14 1 0.3368 0.0046
-1 -14 2 -0.3519 -0.0073
-1 -14 3 -0.2659 -0.0115
-1 -14 4 0.3094 -0.0110
-1 -14 5 0.5341 -0.0085
-1 -14 6 0.2506 -0.0148
-1 -14 7 -0.1215 -0.0344
-1 -14 8 -0.1717 -0.0276
-1 -14 9 0.2900 -0.0003
-1 -14 10 0.8536 -0.0143
-1 -14 11 0.7435 -0.0381
-1 -14 12 0.0774 -0.0133
-1 -14 13 -0.2086 0.0000
-1 -14 14 0.0175 -0.0360
-1 -14 15 0.0725 -0.0579
-1 -13 1 0.5412 -0.0098
-1 -13 2 -0.1536 -0.0266
-1 -13 3 -0.0856 -0.0284
-1 -13 4 0.5767 -0.0229
-1 -13 5 0.8577 -0.0078
-1 -13 6 0.4784 0.0085
-1 -13 7 0.0153 0.0011
-1 -13 8 -0.0123 -0.0083
-1 -13 9 0.4201 -0.0009
-1 -13 10 0.8550 -0.0084
-1 -13 11 0.7154 -0.0117
-1 -13 12 0.1761 0.0243
-1 -13 13 0.0559 0.0389
-1 -13 14 0.4310 0.0034
-1 -13 15 0.5668 -0.0157
-1 -13 16 0.2848 -0.0102
-1 -12 1 0.7907 -0.0139
-1 -12 2 0.1356 -0.0163
-1 -12 3 0.1179 -0.0101
-1 -12 4 0.7080 -0.0110
-1 -12 5 0.9841 -0.0062
-1 -12 6 0.5532 0.0159
-1 -12 7 0.0115 0.0241
-1 -12 8 -0.0201 0.0153
-1 -12 9 0.3930 0.0078
-1 -12 10 0.7358 -0.0140
-1 -12 11 0.5703 -0.0297
-1 -12 12 0.0640 -0.0028
-1 -12 13 -0.1094 0.0161
-1 -12 14 0.2242 -0.0059
-1 -12 15 0.5289 -0.0118
-1 -12 16 0.5604 0.0017
-1 -12 17 0.4954 -0.0062
-1 -11 1 0.7711 -0.0215
-1 -11 2 0.2718 -0.0110
-1 -11 3 0.2482 0.0043
-1 -11 4 0.8044 0.0010
-1 -11 5 1.1714 -0.0086
-1 -11 6 0.8004 0.0032
-1 -11 7 0.1584 0.0165
-1 -11 8 -0.0046 0.0186
-1 -11 9 0.3268 0.0184
-1 -11 10 0.6411 -0.0062
-1 -11 11 0.5706 -0.0403
-1 -11 12 0.1617 -0.0304
-1 -11 13 -0.1730 -0.0069
-1 -11 14 -0.1545 -0.0176
-1 -11 15 0.0511 -0.0223
-1 -11 16 0.3068 -0.0065
-1 -11 17 0.5924 -0.0052
-1 -11 18 0.6131 -0.0015
-1 -10 1 0.7015 -0.0070
-1 -10 2 0.2931 -0.0032
-1 -10 3 0.2158 0.0068
-1 -10 4 0.7294 0.0031
-1 -10 5 1.2527 -0.0123
-1 -10 6 1.0364 -0.0123
-1 -10 7 0.3171 -0.0053
-1 -10 8 -0.0008 0.0018
-1 -10 9 0.2711 0.0173
-1 -10 10 0.5922 0.0067
-1 -10 11 0.6246 -0.0335
-1 -10 12 0.3781 -0.0370
-1 -10 13 0.0421 -0.0084
-1 -10 14 -0.1289 -0.0105
-1 -10 15 -0.1123 -0.0256
-1 -10 16 0.0228 -0.0183
-1 -10 17 0.3004 -0.0058
-1 -10 18 0.4885 0.0089
-1 -10 19 0.3285 0.0172
-1 -9 1 1.0525 0.0112
-1 -9 2 0.6589 0.0053
-1 -9 3 0.4597 0.0080
-1 -9 4 0.8467 0.0091
-1 -9 5 1.3931 -0.0005
-1 -9 6 1.1754 -0.0048
-1 -9 7 0.2434 -0.0089
-1 -9 8 -0.2411 -0.0115
-1 -9 9 0.1376 0.0070
-1 -9 10 0.6220 0.0129
-1 -9 11 0.6996 -0.0205
-1 -9 12 0.4633 -0.0341
-1 -9 13 0.1410 -0.0095
-1 -9 14 0.0097 -0.0095
-1 -9 15 0.0691 -0.0344
-1 -9 16 0.0448 -0.0345
-1 -9 17 0.0008 -0.0103
-1 -9 18 0.1102 0.0124
-1 -9 19 0.1789 0.0035
-1 -9 20 0.1055 -0.0513
-1 -8 1 1.1969 0.0047
-1 -8 2 0.8747 -0.0058
-1 -8 3 0.8097 -0.0044
-1 -8 4 1.3265 0.0056
-1 -8 5 1.9523 0.0080
-1 -8 6 1.6307 0.0100
-1 -8 7 0.3105 0.0045
-1 -8 8 -0.5090 -0.0108
-1 -8 9 -0.0437 -0.0056
-1 -8 10 0.7160 0.0075
-1 -8 11 0.8845 -0.0084
-1 -8 12 0.5737 -0.0206
-1 -8 13 0.1586 -0.0029
-1 -8 14 0.0413 -0.0023
-1 -8 15 0.2557 -0.0284
-1 -8 16 0.2466 -0.0308
-1 -8 17 -0.0725 0.0022
-1 -8 18 -0.1354 0.0337
-1 -8 19 0.0938 0.0176
-1 -8 20 0.1773 -0.0532
-1 -7 1 0.8857 0.0038
-1 -7 2 0.3955 -0.0056
-1 -7 3 0.7088 -0.0049
-1 -7 4 1.7366 0.0031
-1 -7 5 2.6002 0.0026
-1 -7 6 2.2275 0.0044
-1 -7 7 0.5958 0.0063
-1 -7 8 -0.6222 -0.0076
-1 -7 9 -0.3090 -0.0157
-1 -7 10 0.5205 -0.0062
-1 -7 11 0.7376 -0.0062
-1 -7 12 0.4566 -0.0090
-1 -7 13 0.0764 0.0066
-1 -7 14 -0.0311 0.0139
-1 -7 15 0.2874 -0.0024
-1 -7 16 0.4228 -0.0102
-1 -7 17 0.0667 0.0092
-1 -7 18 -0.0758 0.0344
-1 -7 19 0.2405 0.0258
-1 -7 20 0.3836 -0.0238
-1 -7 21 0.1616 -0.0486
-1 -6 1 0.6440 -0.0047
-1 -6 2 -0.5533 -0.0028
-1 -6 3 0.3208 0.0069
-1 -6 4 2.3162 0.0153
-1 -6 5 3.4962 0.0054
-1 -6 6 2.8954 -0.0061
-1 -6 7 0.9620 -0.0040
-1 -6 8 -0.5536 -0.0065
-1 -6 9 -0.5084 -0.0138
-1 -6 10 0.1042 -0.0092
-1 -6 11 0.1361 -0.0035
-1 -6 12 -0.1458 -0.0033
-1 -6 13 -0.3413 0.0057
-1 -6 14 -0.3454 0.0191
-1 -6 15 0.0201 0.0209
-1 -6 16 0.3312 0.0120
-1 -6 17 0.1390 0.0041
-1 -6 18 0.0327 0.0032
-1 -6 19 0.3620 -0.0058
-1 -6 20 0.4692 -0.0269
-1 -6 21 0.1616 -0.0132
-1 -5 1 0.5569 -0.0205
-1 -5 2 -2.5357 -0.0212
-1 -5 3 -1.1896 -0.0099
-1 -5 4 2.6222 0.0064
-1 -5 5 4.8302 0.0068
-1 -5 6 4.0688 -0.0060
-1 -5 7 1.6881 -0.0086
-1 -5 8 -0.1315 -0.0039
-1 -5 9 -0.3050 -0.0029
-1 -5 10 0.1029 0.0017
-1 -5 11 -0.1155 0.0082
-1 -5 12 -0.5427 0.0060
-1 -5 13 -0.6562 0.0016
-1 -5 14 -0.6090 0.0078
-1 -5 15 -0.3131 0.0209
-1 -5 16 0.0795 0.0226
-1 -5 17 0.0883 0.0097
-1 -5 18 0.0361 -0.0000
-1 -5 19 0.2861 -0.0080
-1 -5 20 0.2913 -0.0202
-1 -5 21 -0.0770 0.0043
-1 -5 22 -0.1758 0.0740
-1 -4 1 2.6806 0.0070
-1 -4 2 -4.8768 -0.0034
-1 -4 3 -4.8455 -0.0150
-1 -4 4 0.7671 -0.0134
-1 -4 5 5.0793 -0.0026
-1 -4 6 5.0377 -0.0018
-1 -4 7 2.4918 -0.0043
-1 -4 8 0.3739 0.0001
-1 -4 9 0.0143 0.0045
-1 -4 10 0.4144 0.0074
-1 -4 11 0.1961 0.0118
-1 -4 12 -0.3321 0.0110
-1 -4 13 -0.5021 0.0014
-1 -4 14 -0.5225 -0.0055
-1 -4 15 -0.3975 -0.0008
-1 -4 16 -0.0369 0.0030
-1 -4 17 0.1216 -0.0001
-1 -4 18 0.0986 0.0063
-1 -4 19 0.2325 0.0141
-1 -4 20 0.1691 0.0007
-1 -4 21 -0.2067 0.0033
-1 -4 22 -0.2705 0.0556
-1 -3 1 10.3605 -0.0011
-1 -3 2 -3.8353 0.0241
-1 -3 3 -8.3025 0.0135
-1 -3 4 -3.0008 -0.0055
-1 -3 5 3.2209 -0.0021
-1 -3 6 4.6926 0.0047
-1 -3 7 2.6585 0.0021
-1 -3 8 0.5101 0.0024
-1 -3 9 -0.0035 0.0061
-1 -3 10 0.4640 0.0050
-1 -3 11 0.4673 0.0026
-1 -3 12 -0.0134 0.0035
-1 -3 13 -0.2781 0.0020
-1 -3 14 -0.4139 -0.0042
-1 -3 15 -0.4590 -0.0086
-1 -3 16 -0.1670 -0.0125
-1 -3 17 0.1013 -0.0154
-1 -3 18 0.1022 -0.0029
-1 -3 19 0.1469 0.0142
-1 -3 20 0.1451 0.0000
-1 -3 21 -0.0646 -0.0251
-1 -3 22 -0.0970 -0.0087
-1 -2 1 22.3744 -0.0800
-1 -2 2 2.5620 -0.0120
-1 -2 3 -8.0610 0.0117
-1 -2 4 -5.7635 0.0013
-1 -2 5 0.6899 0.0015
-1 -2 6 3.4074 0.0071
-1 -2 7 2.2383 0.0015
-1 -2 8 0.4047 -0.0030
-1 -2 9 -0.1470 0.0011
-1 -2 10 0.3395 0.0028
-1 -2 11 0.5704 -0.0020
-1 -2 12 0.2107 -0.0045
-1 -2 13 -0.1363 -0.0024
-1 -2 14 -0.3922 -0.0013
-1 -2 15 -0.5858 -0.0014
-1 -2 16 -0.3924 -0.0011
-1 -2 17 -0.0733 -0.0018
-1 -2 18 -0.0804 0.0034
-1 -2 19 -0.1663 0.0142
-1 -2 20 -0.1060 0.0079
-1 -2 21 -0.0276 -0.0151
-1 -2 22 0.0940 -0.0191
-1 -1 1 33.4601 -0.0600
-1 -1 2 11.8256 -0.0214
-1 -1 3 -3.6886 -0.0002
-1 -1 4 -5.6293 -0.0025
-1 -1 5 -0.7759 0.0002
-1 -1 6 2.1418 0.0064
-1 -1 7 1.5945 0.0011
-1 -1 8 0.1988 -0.0072
-1 -1 9 -0.2626 -0.0066
-1 -1 10 0.1912 -0.0005
-1 -1 11 0.5596 0.0024
-1 -1 12 0.3662 -0.0002
-1 -1 13 0.0471 -0.0045
-1 -1 14 -0.2355 -0.0078
-1 -1 15 -0.5136 -0.0076
-1 -1 16 -0.4289 -0.0011
-1 -1 17 -0.0963 0.0047
-1 -1 18 -0.1009 0.0020
-1 -1 19 -0.3606 -0.0015
-1 -1 20 -0.4024 0.0020
-1 -1 21 -0.1618 0.0075
-1 -1 22 0.1333 0.0149
-1 0 2 19.6229 0.0311
-1 0 3 2.4199 0.0165
-1 0 4 -3.0744 0.0049
-1 0 5 -0.7610 0.0033
-1 0 6 1.3435 0.0078
-1 0 7 0.9236 0.0091
-1 0 8 -0.1237 0.0054
-1 0 9 -0.4299 -0.0006
-1 0 10 -0.0364 -0.0016
-1 0 11 0.3507 0.0051
-1 0 12 0.3051 0.0081
-1 0 13 0.1159 0.0024
-1 0 14 -0.0686 -0.0038
-1 0 15 -0.3257 -0.0059
-1 0 16 -0.3103 -0.0034
-1 0 17 0.0382 0.0002
-1 0 18 0.1242 -0.0079
-1 0 19 -0.1934 -0.0244
-1 0 20 -0.3862 -0.0240
-1 0 21 -0.1587 -0.0048
-1 0 22 0.2161 0.0062
-1 1 1 35.4249 0.0588
-1 1 2 21.7638 0.0263
-1 1 3 6.5980 0.0058
-1 1 4 -0.2185 0.0016
-1 1 5 -0.0227 -0.0001
-1 1 6 0.9599 -0.0029
-1 1 7 0.4061 0.0016
-1 1 8 -0.3706 0.0109
-1 1 9 -0.4583 0.0090
-1 1 10 -0.0653 -0.0008
-1 1 11 0.2787 -0.0010
-1 1 12 0.2690 0.0018
-1 1 13 0.1277 -0.0019
-1 1 14 -0.0019 -0.0005
-1 1 15 -0.2240 0.0070
-1 1 16 -0.2623 0.0087
-1 1 17 0.0509 0.0075
-1 1 18 0.2170 0.0044
-1 1 19 -0.0361 -0.0046
-1 1 20 -0.2755 -0.0011
-1 1 21 -0.1009 0.0225
-1 1 22 0.3022 0.0297
-1 2 1 25.4881 0.0123
-1 2 2 17.6403 -0.0195
-1 2 3 6.8436 -0.0240
-1 2 4 1.0825 -0.0054
-1 2 5 0.4007 0.0012
-1 2 6 0.6096 -0.0126
-1 2 7 -0.0509 -0.0210
-1 2 8 -0.6069 -0.0094
-1 2 9 -0.4479 -0.0005
-1 2 10 0.0912 -0.0062
-1 2 11 0.5028 -0.0085
-1 2 12 0.5047 -0.0078
-1 2 13 0.2877 -0.0153
-1 2 14 0.0721 -0.0142
-1 2 15 -0.1702 -0.0006
-1 2 16 -0.2378 0.0008
-1 2 17 0.0059 -0.0067
-1 2 18 0.1548 -0.0037
-1 2 19 -0.0404 0.0017
-1 2 20 -0.2550 0.0102
-1 2 21 -0.1574 0.0405
-1 2 22 0.1810 0.0719
-1 3 1 15.5637 0.0162
-1 3 2 11.6019 -0.0182
-1 3 3 5.1213 -0.0185
-1 3 4 1.4048 0.0071
-1 3 5 0.6926 0.0203
-1 3 6 0.4397 0.0054
-1 3 7 -0.3750 -0.0152
-1 3 8 -0.9280 -0.0150
-1 3 9 -0.6951 -0.0055
-1 3 10 0.0257 -0.0055
-1 3 11 0.6604 -0.0025
-1 3 12 0.7870 0.0045
-1 3 13 0.5211 -0.0028
-1 3 14 0.1829 -0.0111
-1 3 15 -0.1120 -0.0067
-1 3 16 -0.1714 -0.0116
-1 3 17 0.0562 -0.0248
-1 3 18 0.1834 -0.0204
-1 3 19 0.0569 -0.0158
-1 3 20 -0.0561 -0.0330
-1 3 21 -0.0452 -0.0387
-1 3 22 0.0466 -0.0056
-1 4 1 8.9243 0.0211
-1 4 2 6.9835 -0.0010
-1 4 3 3.6714 -0.0045
-1 4 4 1.8666 0.0065
-1 4 5 1.4226 0.0161
-1 4 6 0.8678 0.0151
-1 4 7 -0.1920 0.0059
-1 4 8 -0.9930 0.0044
-1 4 9 -0.9532 0.0093
-1 4 10 -0.1927 0.0058
-1 4 11 0.6540 0.0061
-1 4 12 0.9607 0.0178
-1 4 13 0.7431 0.0179
-1 4 14 0.3589 0.0064
-1 4 15 -0.0085 0.0014
-1 4 16 -0.1262 -0.0068
-1 4 17 0.0666 -0.0150
-1 4 18 0.1867 0.0016
-1 4 19 0.1629 0.0168
-1 4 20 0.2744 -0.0165
-1 4 21 0.3497 -0.0732
-1 4 22 0.1761 -0.0908
-1 5 1 4.5979 0.0061
-1 5 2 3.6013 0.0050
-1 5 3 2.2983 0.0013
-1 5 4 1.9422 -0.0072
-1 5 5 1.9485 -0.0120
-1 5 6 1.3972 -0.0057
-1 5 7 0.2469 0.0008
-1 5 8 -0.7864 0.0053
-1 5 9 -1.0237 0.0087
-1 5 10 -0.3730 0.0016
-1 5 11 0.5300 -0.0059
-1 5 12 0.9311 0.0004
-1 5 13 0.8062 0.0039
-1 5 14 0.4974 -0.0020
-1 5 15 0.0997 -0.0032
-1 5 16 -0.1561 -0.0075
-1 5 17 -0.0790 -0.0145
-1 5 18 -0.0153 0.0023
-1 5 19 -0.0324 0.0296
-1 5 20 0.2562 0.0217
-1 5 21 0.5612 -0.0181
-1 6 1 2.2967 -0.0123
-1 6 2 1.4726 0.0015
-1 6 3 1.0049 0.0039
-1 6 4 1.3621 -0.0062
-1 6 5 1.7723 -0.0154
-1 6 6 1.4877 -0.0109
-1 6 7 0.4951 -0.0045
-1 6 8 -0.5881 -0.0043
-1 6 9 -1.0291 -0.0049
-1 6 10 -0.5780 -0.0094
-1 6 11 0.2079 -0.0141
-1 6 12 0.5847 -0.0122
-1 6 13 0.5577 -0.0142
-1 6 14 0.4399 -0.0157
-1 6 15 0.1529 -0.0009
-1 6 16 -0.1519 0.0101
-1 6 17 -0.1190 -0.0019
-1 6 18 -0.0611 -0.0151
-1 6 19 -0.2058 -0.0204
-1 6 20 -0.0447 -0.0283
-1 6 21 0.3610 -0.0274
-1 7 1 1.4816 -0.0299
-1 7 2 0.5963 -0.0172
-1 7 3 0.2021 -0.0121
-1 7 4 0.6296 -0.0088
-1 7 5 1.2574 -0.0039
-1 7 6 1.3456 0.0048
-1 7 7 0.6856 0.0082
-1 7 8 -0.2609 0.0025
-1 7 9 -0.7943 -0.0023
-1 7 10 -0.6002 -0.0008
-1 7 11 -0.0689 0.0077
-1 7 12 0.2070 0.0137
-1 7 13 0.2605 0.0002
-1 7 14 0.3556 -0.0111
-1 7 15 0.2776 0.0127
-1 7 16 0.0693 0.0411
-1 7 17 0.2110 0.0353
-1 7 18 0.4299 0.0110
-1 7 19 0.1957 -0.0208
-1 7 20 -0.0222 -0.0598
-1 8 1 0.7919 -0.0080
-1 8 2 -0.0148 -0.0113
-1 8 3 -0.5222 -0.0153
-1 8 4 -0.2595 -0.0080
-1 8 5 0.4875 0.0030
-1 8 6 0.9779 0.0096
-1 8 7 0.7606 0.0086
-1 8 8 0.1358 0.0025
-1 8 9 -0.3123 -0.0021
-1 8 10 -0.3229 -0.0004
-1 8 11 -0.0842 0.0135
-1 8 12 0.0564 0.0246
-1 8 13 0.1186 0.0031
-1 8 14 0.2992 -0.0232
-1 8 15 0.3734 -0.0066
-1 8 16 0.2852 0.0169
-1 8 17 0.5248 0.0047
-1 8 18 0.9329 -0.0030
-1 8 19 0.7700 0.0063
-1 9 1 0.4292 0.0222
-1 9 2 -0.3249 0.0102
-1 9 3 -1.0059 0.0054
-1 9 4 -1.0128 0.0132
-1 9 5 -0.3257 0.0168
-1 9 6 0.3641 0.0101
-1 9 7 0.4495 -0.0001
-1 9 8 0.1333 -0.0058
-1 9 9 -0.1165 -0.0068
-1 9 10 -0.1727 -0.0109
-1 9 11 -0.0978 -0.0102
-1 9 12 -0.0325 -0.0053
-1 9 13 -0.0342 -0.0250
-1 9 14 0.0439 -0.0483
-1 9 15 0.1490 -0.0292
-1 9 16 0.1627 -0.0198
-1 9 17 0.3765 -0.0706
-1 9 18 0.7749 -0.0942
-1 9 19 0.7302 -0.0356
-1 10 1 0.5549 0.0044
-1 10 2 -0.1602 -0.0053
-1 10 3 -0.9246 0.0031
-1 10 4 -1.1484 0.0181
-1 10 5 -0.6521 0.0159
-1 10 6 -0.0192 0.0033
-1 10 7 0.0947 -0.0073
-1 10 8 -0.1520 -0.0091
-1 10 9 -0.3186 0.0011
-1 10 10 -0.3445 0.0047
-1 10 11 -0.2454 -0.0034
-1 10 12 -0.0980 -0.0067
-1 10 13 -0.1348 -0.0156
-1 10 14 -0.2597 -0.0188
-1 10 15 -0.2012 0.0201
-1 10 16 -0.0390 0.0352
-1 10 17 0.1373 -0.0510
-1 10 18 0.3368 -0.1299
-1 11 1 0.4361 -0.0057
-1 11 2 -0.1702 -0.0159
-1 11 3 -0.7925 -0.0048
-1 11 4 -1.0165 0.0057
-1 11 5 -0.6389 -0.0064
-1 11 6 -0.0577 -0.0152
-1 11 7 0.0884 -0.0145
-1 11 8 -0.1648 -0.0167
-1 11 9 -0.3928 -0.0040
-1 11 10 -0.4632 0.0160
-1 11 11 -0.3133 0.0182
-1 11 12 -0.0179 0.0224
-1 11 13 -0.0158 0.0392
-1 11 14 -0.3227 0.0632
-1 11 15 -0.3626 0.1158
-1 11 16 -0.0522 0.1450
-1 11 17 0.1658 0.0574
-1 12 1 0.3486 0.0212
-1 12 2 -0.1601 0.0131
-1 12 3 -0.5917 0.0119
-1 12 4 -0.8067 0.0051
-1 12 5 -0.6280 -0.0188
-1 12 6 -0.1405 -0.0149
-1 12 7 0.1466 0.0097
-1 12 8 0.0456 0.0035
-1 12 9 -0.1772 -0.0069
-1 12 10 -0.3297 0.0040
-1 12 11 -0.2479 0.0012
-1 12 12 0.0644 0.0019
-1 12 13 0.1106 0.0417
-1 12 14 -0.2687 0.0945
-1 12 15 -0.4164 0.1483
-1 13 1 0.4653 0.0290
-1 13 2 0.0964 0.0264
-1 13 3 -0.1354 0.0114
-1 13 4 -0.3774 -0.0049
-1 13 5 -0.5270 -0.0295
-1 13 6 -0.3332 -0.0114
-1 13 7 -0.0325 0.0410
-1 13 8 0.0577 0.0433
-1 13 9 -0.0173 0.0138
-1 13 10 -0.1411 0.0051
-1 13 11 -0.1680 -0.0221
-1 13 12 0.0025 -0.0577
-1 13 13 0.0493 -0.0300
-1 13 14 -0.2434 0.0334
-1 14 1 0.2335 0.0152
-1 14 2 -0.0442 0.0055
-1 14 3 -0.0838 -0.0171
-1 14 4 -0.1864 -0.0178
-1 14 5 -0.3949 -0.0280
-1 14 6 -0.3738 -0.0253
-1 14 7 -0.1613 0.0048
-1 14 8 -0.0214 -0.0045
-1 14 9 0.0357 -0.0392
-1 14 10 0.0347 -0.0377
-1 14 11 -0.0326 -0.0535
-1 15 1 0.0403 0.0176
-1 15 2 -0.3764 -0.0135
-1 15 3 -0.4941 -0.0351
-1 15 4 -0.4860 0.0130
-1 15 5 -0.4497 0.0495
-1 15 6 -0.2436 0.0206
-1 15 7 0.0029 -0.0346
-1 15 8 0.0953 -0.1117
-1 15 9 0.1485 -0.1738
-1 15 10 0.2202 -0.1555
-1 16 1 0.2751 0.0344
-1 16 2 -0.2218 -0.0175
-1 16 3 -0.5915 -0.0430
-1 16 4 -0.7375 0.0543
-1 16 5 -0.5968 0.1630
-1 16 6 -0.1898 0.1394
-1 16 7 0.1353 0.0206
-1 16 8 0.1646 -0.1160
-1 17 1 0.3519 0.0297
-1 17 2 0.1044 -0.0218
-1 17 3 -0.2507 -0.0631
-1 17 4 -0.5424 0.0318
0 -17 1 0.1436 -0.0563
0 -17 2 0.0687 0.0074
0 -17 3 0.1851 0.0679
0 -17 4 0.2614 0.0501
0 -17 5 0.2629 -0.0012
0 -17 6 0.3145 -0.0167
0 -17 7 0.2535 -0.0077
0 -16 1 0.1767 -0.0213
0 -16 2 0.0716 -0.0010
0 -16 3 0.3289 0.0347
0 -16 4 0.5373 0.0313
0 -16 5 0.5044 0.0006
0 -16 6 0.4775 -0.0058
0 -16 7 0.4450 0.0144
0 -16 8 0.3664 0.0367
0 -16 9 0.5463 0.0108
0 -16 10 0.8310 -0.0741
0 -15 1 0.1681 0.0256
0 -15 2 -0.1689 0.0168
0 -15 3 0.1352 0.0171
0 -15 4 0.5260 0.0065
0 -15 5 0.4839 -0.0177
0 -15 6 0.2737 -0.0265
0 -15 7 0.1532 -0.0087
0 -15 8 0.1615 0.0263
0 -15 9 0.5057 0.0238
0 -15 10 0.9349 -0.0461
0 -15 11 0.6760 -0.0871
0 -15 12 -0.1841 -0.0420
0 -15 13 -0.6852 -0.0125
0 -14 1 0.3096 0.0346
0 -14 2 -0.2234 0.0234
0 -14 3 0.0793 0.0137
0 -14 4 0.6411 0.0065
0 -14 5 0.6169 -0.0053
0 -14 6 0.1909 -0.0179
0 -14 7 -0.1105 -0.0244
0 -14 8 -0.1215 -0.0076
0 -14 9 0.2426 0.0059
0 -14 10 0.7005 -0.0230
0 -14 11 0.5251 -0.0383
0 -14 12 -0.2500 -0.0064
0 -14 13 -0.7023 -0.0163
0 -14 14 -0.5407 -0.0766
0 -13 1 0.3178 0.0083
0 -13 2 -0.1963 -0.0005
0 -13 3 0.1723 -0.0084
0 -13 4 0.9054 -0.0076
0 -13 5 0.9742 0.0020
0 -13 6 0.4642 0.0081
0 -13 7 0.0892 -0.0049
0 -13 8 0.1034 -0.0130
0 -13 9 0.4156 -0.0081
0 -13 10 0.7299 -0.0173
0 -13 11 0.5463 -0.0123
0 -13 12 -0.0399 0.0196
0 -13 13 -0.2708 -0.0021
0 -13 14 -0.0193 -0.0727
0 -13 15 0.1126 -0.0777
0 -12 1 0.3730 -0.0056
0 -12 2 -0.1074 -0.0070
0 -12 3 0.2414 -0.0126
0 -12 4 0.9853 -0.0210
0 -12 5 1.0773 -0.0146
0 -12 6 0.5240 0.0049
0 -12 7 0.1449 0.0070
0 -12 8 0.2791 0.0006
0 -12 9 0.6532 0.0024
0 -12 10 0.8732 -0.0084
0 -12 11 0.6270 -0.0121
0 -12 12 0.1107 0.0125
0 -12 13 -0.0138 0.0029
0 -12 14 0.3315 -0.0460
0 -12 15 0.5396 -0.0435
0 -12 16 0.4327 0.0049
0 -11 1 0.5649 -0.0166
0 -11 2 0.1291 0.0020
0 -11 3 0.4232 0.0132
0 -11 4 1.1071 0.0006
0 -11 5 1.1887 -0.0132
0 -11 6 0.5334 -0.0070
0 -11 7 -0.0273 -0.0028
0 -11 8 0.0417 -0.0004
0 -11 9 0.4622 0.0115
0 -11 10 0.7238 0.0021
0 -11 11 0.5345 -0.0189
0 -11 12 0.0444 -0.0089
0 -11 13 -0.1914 -0.0042
0 -11 14 0.0383 -0.0286
0 -11 15 0.3371 -0.0220
0 -11 16 0.5066 0.0121
0 -11 17 0.6386 0.0183
0 -11 18 0.5388 0.0139
0 -10 1 0.4547 -0.0324
0 -10 2 0.0782 -0.0097
0 -10 3 0.3649 0.0151
0 -10 4 1.1304 0.0148
0 -10 5 1.4499 -0.0007
0 -10 6 0.8920 -0.0045
0 -10 7 0.1214 -0.0087
0 -10 8 -0.0607 -0.0105
0 -10 9 0.2721 0.0061
0 -10 10 0.5619 0.0043
0 -10 11 0.4903 -0.0220
0 -10 12 0.1039 -0.0190
0 -10 13 -0.2355 -0.0030
0 -10 14 -0.2337 -0.0168
0 -10 15 -0.0452 -0.0218
0 -10 16 0.1781 -0.0022
0 -10 17 0.5018 0.0030
0 -10 18 0.6853 0.0016
0 -10 19 0.4723 0.0012
0 -9 1 0.5837 -0.0049
0 -9 2 0.0974 -0.0053
0 -9 3 0.1845 0.0055
0 -9 4 0.8970 0.0090
0 -9 5 1.4440 0.0028
0 -9 6 1.0867 0.0049
0 -9 7 0.2235 0.0005
0 -9 8 -0.1008 -0.0103
0 -9 9 0.2680 0.0001
0 -9 10 0.6319 0.0056
0 -9 11 0.6061 -0.0138
0 -9 12 0.2898 -0.0101
0 -9 13 -0.0428 0.0120
0 -9 14 -0.1132 -0.0013
0 -9 15 -0.0131 -0.0242
0 -9 16 0.0237 -0.0176
0 -9 17 0.1376 -0.0076
0 -9 18 0.3779 -0.0095
0 -9 19 0.4421 -0.0255
0 -9 20 0.3173 -0.0571
0 -8 1 1.1798 0.0326
0 -8 2 0.6229 0.0142
0 -8 3 0.5666 0.0077
0 -8 4 1.1343 0.0071
0 -8 5 1.6190 0.0050
0 -8 6 1.1614 0.0136
0 -8 7 0.0327 0.0141
0 -8 8 -0.4400 -0.0045
0 -8 9 0.1290 -0.0079
0 -8 10 0.7456 -0.0002
0 -8 11 0.7711 -0.0077
0 -8 12 0.4228 -0.0008
0 -8 13 0.0562 0.0221
0 -8 14 -0.0229 0.0110
0 -8 15 0.1268 -0.0171
0 -8 16 0.0771 -0.0129
0 -8 17 -0.1034 0.0061
0 -8 18 -0.0048 0.0045
0 -8 19 0.2270 -0.0307
0 -8 20 0.2739 -0.0867
0 -8 21 0.1880 -0.1005
0 -7 1 1.0892 0.0274
0 -7 2 0.5357 0.0085
0 -7 3 0.8643 0.0010
0 -7 4 1.7967 0.0018
0 -7 5 2.3294 -0.0005
0 -7 6 1.6503 0.0083
0 -7 7 0.1177 0.0154
0 -7 8 -0.6869 -0.0022
0 -7 9 -0.0951 -0.0176
0 -7 10 0.7221 -0.0148
0 -7 11 0.8385 -0.0149
0 -7 12 0.5201 -0.0077
0 -7 13 0.1527 0.0122
0 -7 14 0.0100 0.0102
0 -7 15 0.1770 -0.0073
0 -7 16 0.1923 -0.0011
0 -7 17 -0.0753 0.0214
0 -7 18 -0.0795 0.0291
0 -7 19 0.2092 0.0057
0 -7 20 0.3010 -0.0391
0 -7 21 0.1726 -0.0526
0 -6 1 0.4957 0.0073
0 -6 2 -0.5589 -0.0012
0 -6 3 0.4596 0.0005
0 -6 4 2.3489 0.0052
0 -6 5 3.1727 -0.0027
0 -6 6 2.2818 -0.0051
0 -6 7 0.4422 0.0042
0 -6 8 -0.6704 0.0007
0 -6 9 -0.2901 -0.0098
0 -6 10 0.4218 -0.0094
0 -6 11 0.4724 -0.0088
0 -6 12 0.2420 -0.0080
0 -6 13 0.0741 0.0028
0 -6 14 -0.0055 0.0093
0 -6 15 0.1727 0.0060
0 -6 16 0.3265 0.0046
0 -6 17 0.1678 0.0049
0 -6 18 0.1628 0.0059
0 -6 19 0.4471 0.0047
0 -6 20 0.4734 0.0008
0 -6 21 0.2267 0.0235
0 -6 22 0.0978 0.0709
0 -5 1 0.2094 -0.0239
0 -5 2 -2.2661 -0.0188
0 -5 3 -0.5161 -0.0049
0 -5 4 2.9830 0.0097
0 -5 5 4.4301 0.0054
0 -5 6 3.1480 -0.0078
0 -5 7 0.8334 -0.0067
0 -5 8 -0.5658 0.0013
0 -5 9 -0.4104 0.0063
0 -5 10 0.0779 0.0121
0 -5 11 -0.1151 0.0135
0 -5 12 -0.4304 0.0079
0 -5 13 -0.4260 0.0057
0 -5 14 -0.3450 0.0114
0 -5 15 -0.1026 0.0193
0 -5 16 0.2119 0.0154
0 -5 17 0.2216 -0.0045
0 -5 18 0.2306 -0.0194
0 -5 19 0.4787 -0.0202
0 -5 20 0.4565 -0.0127
0 -5 21 0.1337 0.0283
0 -5 22 0.0374 0.0974
0 -4 1 0.4973 -0.0315
0 -4 2 -5.1343 -0.0260
0 -4 3 -3.3444 -0.0216
0 -4 4 2.4925 -0.0093
0 -4 5 5.7011 0.0013
0 -4 6 4.5175 -0.0033
0 -4 7 1.6170 -0.0086
0 -4 8 -0.2395 -0.0024
0 -4 9 -0.2950 0.0070
0 -4 10 0.1567 0.0127
0 -4 11 -0.1275 0.0143
0 -4 12 -0.6438 0.0106
0 -4 13 -0.7325 0.0020
0 -4 14 -0.6521 -0.0032
0 -4 15 -0.4242 0.0022
0 -4 16 -0.0351 0.0061
0 -4 17 0.0611 0.0004
0 -4 18 -0.0102 0.0028
0 -4 19 0.1446 0.0099
0 -4 20 0.1537 0.0016
0 -4 21 -0.1325 0.0161
0 -4 22 -0.1878 0.0815
0 -3 1 4.4361 0.0150
0 -3 2 -7.0599 0.0324
0 -3 3 -7.9206 0.0140
0 -3 4 -0.6892 -0.0053
0 -3 5 5.1421 0.0008
0 -3 6 5.2942 0.0070
0 -3 7 2.4180 0.0019
0 -3 8 0.1718 0.0008
0 -3 9 -0.1394 0.0027
0 -3 10 0.4183 -0.0025
0 -3 11 0.3487 -0.0076
0 -3 12 -0.2174 -0.0039
0 -3 13 -0.5090 -0.0029
0 -3 14 -0.5811 -0.0137
0 -3 15 -0.4591 -0.0239
0 -3 16 -0.0705 -0.0257
0 -3 17 0.0664 -0.0183
0 -3 18 -0.1215 0.0088
0 -3 19 -0.0893 0.0347
0 -3 20 0.0209 0.0194
0 -3 21 -0.1284 -0.0006
0 -3 22 -0.2048 0.0377
0 -3 23 -0.0785 0.0861
0 -2 1 14.7977 -0.0129
0 -2 2 -3.6391 0.0496
0 -2 3 -10.3409 0.0479
0 -2 4 -4.7497 0.0153
0 -2 5 2.5902 0.0079
0 -2 6 4.5410 0.0127
0 -2 7 2.4750 0.0061
0 -2 8 0.2985 0.0009
0 -2 9 -0.1753 0.0007
0 -2 10 0.4373 -0.0088
0 -2 11 0.6478 -0.0202
0 -2 12 0.1871 -0.0142
0 -2 13 -0.2364 0.0007
0 -2 14 -0.4670 0.0014
0 -2 15 -0.4796 -0.0094
0 -2 16 -0.1246 -0.0183
0 -2 17 0.0930 -0.0199
0 -2 18 -0.1187 -0.0057
0 -2 19 -0.1747 0.0122
0 -2 20 0.0698 -0.0022
0 -2 21 0.1625 -0.0331
0 -2 22 0.1015 -0.0237
0 -2 23 0.0588 0.0109
0 -1 3 -8.0758 -0.0030
0 -1 4 -6.6639 -0.0110
0 -1 5 -0.0807 -0.0079
0 -1 6 2.8159 0.0003
0 -1 7 1.7117 -0.0065
0 -1 8 0.0561 -0.0137
0 -1 9 -0.2905 -0.0097
0 -1 10 0.3524 -0.0075
0 -1 11 0.7349 -0.0122
0 -1 12 0.4212 -0.0108
0 -1 13 -0.0111 -0.0008
0 -1 14 -0.3279 0.0062
0 -1 15 -0.5038 0.0090
0 -1 16 -0.2878 0.0126
0 -1 17 -0.0341 0.0108
0 -1 18 -0.2189 0.0025
0 -1 19 -0.3902 -0.0040
0 -1 20 -0.1372 -0.0119
0 -1 21 0.1792 -0.0199
0 -1 22 0.2597 -0.0134
0 -1 23 0.1493 -0.0024
0 0 3 -2.4439 -0.0265
0 0 4 -5.4869 -0.0273
0 0 5 -1.3074 -0.0136
0 0 6 1.2209 0.0011
0 0 7 0.5871 -0.0013
0 0 8 -0.4905 -0.0110
0 0 9 -0.5056 -0.0118
0 0 10 0.2035 -0.0033
0 0 11 0.6593 0.0055
0 0 12 0.4973 0.0062
0 0 13 0.2008 -0.0000
0 0 14 -0.0387 -0.0049
0 0 15 -0.2918 -0.0019
0 0 16 -0.2463 0.0082
0 0 17 -0.0105 0.0133
0 0 18 -0.1392 0.0017
0 0 19 -0.4399 -0.0156
0 0 20 -0.3679 -0.0155
0 0 21 -0.0290 0.0057
0 0 22 0.1767 0.0282
0 0 23 0.0937 0.0319
0 1 2 20.4255 0.0509
0 1 3 3.6986 0.0133
0 1 4 -2.0905 0.0012
0 1 5 -0.6118 0.0061
0 1 6 0.6524 0.0149
0 1 7 -0.1497 0.0182
0 1 8 -0.9459 0.0137
0 1 9 -0.7083 0.0041
0 1 10 0.0241 0.0017
0 1 11 0.4445 0.0116
0 1 12 0.3348 0.0156
0 1 13 0.1528 0.0051
0 1 14 0.0564 -0.0029
0 1 15 -0.1349 -0.0022
0 1 16 -0.1452 -0.0021
0 1 17 0.1188 -0.0041
0 1 18 0.1370 -0.0098
0 1 19 -0.1449 -0.0205
0 1 20 -0.2214 -0.0189
0 1 21 0.0205 0.0040
0 1 22 0.2532 0.0218
0 1 23 0.1869 0.0111
0 2 0 30.7990 0.0695
0 2 1 31.8432 0.0579
0 2 2 19.8320 0.0165
0 2 3 6.7492 -0.0008
0 2 4 0.9709 0.0023
0 2 5 0.8185 0.0025
0 2 6 0.8733 -0.0016
0 2 7 -0.2970 0.0021
0 2 8 -1.0332 0.0114
0 2 9 -0.6718 0.0092
0 2 10 0.0938 0.0001
0 2 11 0.5000 0.0024
0 2 12 0.3573 0.0045
0 2 13 0.1032 -0.0046
0 2 14 -0.0253 -0.0029
0 2 15 -0.1940 0.0095
0 2 16 -0.2114 0.0045
0 2 17 0.0721 -0.0102
0 2 18 0.2153 -0.0109
0 2 19 0.0528 -0.0055
0 2 20 -0.0253 0.0004
0 2 21 0.1485 0.0183
0 2 22 0.3726 0.0329
0 2 23 0.3669 0.0153
0 3 0 16.9934 0.0014
0 3 1 20.0676 -0.0212
0 3 2 13.6054 -0.0442
0 3 3 5.5813 -0.0299
0 3 4 1.8509 -0.0040
0 3 5 1.4518 0.0004
0 3 6 0.9100 -0.0138
0 3 7 -0.4407 -0.0214
0 3 8 -1.1646 -0.0110
0 3 9 -0.7547 -0.0015
0 3 10 0.1436 -0.0025
0 3 11 0.7510 0.0010
0 3 12 0.7139 0.0021
0 3 13 0.3611 -0.0105
0 3 14 0.0646 -0.0094
0 3 15 -0.1921 0.0099
0 3 16 -0.2527 0.0076
0 3 17 -0.0074 -0.0132
0 3 18 0.1442 -0.0144
0 3 19 0.0408 -0.0066
0 3 20 -0.0137 -0.0100
0 3 21 0.0604 -0.0007
0 3 22 0.1677 0.0319
0 4 0 8.1098 0.0249
0 4 1 10.4775 -0.0032
0 4 2 7.2715 -0.0187
0 4 3 3.3719 -0.0025
0 4 4 1.8961 0.0178
0 4 5 1.7825 0.0216
0 4 6 0.9813 0.0105
0 4 7 -0.4845 -0.0044
0 4 8 -1.3474 -0.0075
0 4 9 -1.1036 -0.0022
0 4 10 -0.1587 0.0002
0 4 11 0.7242 0.0079
0 4 12 0.9433 0.0147
0 4 13 0.6459 0.0033
0 4 14 0.2690 -0.0034
0 4 15 -0.0786 0.0107
0 4 16 -0.2087 0.0121
0 4 17 -0.0016 -0.0017
0 4 18 0.1553 0.0017
0 4 19 0.1087 0.0028
0 4 20 0.1161 -0.0285
0 4 21 0.0878 -0.0554
0 4 22 -0.0732 -0.0382
0 5 0 4.0464 0.0218
0 5 1 5.0771 0.0139
0 5 2 3.4552 0.0123
0 5 3 2.1129 0.0160
0 5 4 2.1805 0.0117
0 5 5 2.3709 0.0087
0 5 6 1.5116 0.0132
0 5 7 0.0036 0.0106
0 5 8 -1.0817 0.0040
0 5 9 -1.1875 0.0024
0 5 10 -0.4174 -0.0006
0 5 11 0.5441 0.0014
0 5 12 0.9315 0.0092
0 5 13 0.7664 0.0038
0 5 14 0.4604 -0.0032
0 5 15 0.0797 0.0068
0 5 16 -0.1747 0.0099
0 5 17 -0.0484 0.0035
0 5 18 0.1235 0.0158
0 5 19 0.1504 0.0237
0 5 20 0.3037 -0.0059
0 5 21 0.3621 -0.0408
0 5 22 0.0363 -0.0493
0 6 0 2.0519 -0.0078
0 6 1 2.0394 0.0039
0 6 2 1.0529 0.0155
0 6 3 0.9138 0.0114
0 6 4 1.7565 -0.0093
0 6 5 2.2933 -0.0184
0 6 6 1.7498 -0.0056
0 6 7 0.5121 0.0021
0 6 8 -0.5906 -0.0007
0 6 9 -0.9526 -0.0010
0 6 10 -0.4358 -0.0048
0 6 11 0.3910 -0.0096
0 6 12 0.7555 -0.0081
0 6 13 0.6854 -0.0132
0 6 14 0.5545 -0.0153
0 6 15 0.2521 0.0012
0 6 16 -0.1060 0.0064
0 6 17 -0.0944 -0.0106
0 6 18 0.0291 -0.0178
0 6 19 -0.0249 -0.0227
0 6 20 0.1311 -0.0401
0 6 21 0.3934 -0.0330
0 7 0 1.5127 -0.0289
0 7 1 0.8757 -0.0092
0 7 2 -0.0842 0.0073
0 7 3 -0.1089 0.0064
0 7 4 0.7673 -0.0059
0 7 5 1.5420 -0.0081
0 7 6 1.5074 0.0031
0 7 7 0.7322 0.0052
0 7 8 -0.2092 -0.0004
0 7 9 -0.6834 0.0016
0 7 10 -0.4195 0.0026
0 7 11 0.1477 0.0012
0 7 12 0.3654 0.0021
0 7 13 0.3298 -0.0083
0 7 14 0.4034 -0.0118
0 7 15 0.3230 0.0173
0 7 16 0.0578 0.0361
0 7 17 0.1133 0.0129
0 7 18 0.2529 -0.0181
0 7 19 -0.0159 -0.0543
0 7 20 -0.1854 -0.1020
0 7 21 0.0683 -0.0979
0 8 0 1.4004 -0.0368
0 8 1 0.7317 -0.0244
0 8 2 -0.2492 -0.0169
0 8 3 -0.5742 -0.0145
0 8 4 -0.0173 -0.0076
0 8 5 0.8601 0.0049
0 8 6 1.2933 0.0136
0 8 7 0.9570 0.0083
0 8 8 0.2270 0.0021
0 8 9 -0.2671 0.0069
0 8 10 -0.2384 0.0099
0 8 11 0.0247 0.0154
0 8 12 0.0672 0.0261
0 8 13 0.0116 0.0136
0 8 14 0.1956 -0.0019
0 8 15 0.3438 0.0264
0 8 16 0.3164 0.0536
0 8 17 0.5801 0.0341
0 8 18 0.8937 0.0200
0 8 19 0.5262 0.0166
0 8 20 -0.0684 -0.0321
0 9 0 0.8767 0.0017
0 9 1 0.4155 -0.0031
0 9 2 -0.4854 -0.0153
0 9 3 -1.0476 -0.0183
0 9 4 -0.7798 -0.0055
0 9 5 0.1358 0.0067
0 9 6 0.9068 0.0060
0 9 7 0.9359 -0.0051
0 9 8 0.4888 -0.0081
0 9 9 0.1468 -0.0012
0 9 10 0.0949 -0.0060
0 9 11 0.1563 -0.0081
0 9 12 0.0971 0.0079
0 9 13 -0.0029 0.0011
0 9 14 0.1299 -0.0212
0 9 15 0.3508 -0.0001
0 9 16 0.4826 0.0161
0 9 17 0.8474 -0.0307
0 9 18 1.2780 -0.0430
0 9 19 1.0057 0.0295
0 10 0 0.7590 0.0383
0 10 1 0.3602 0.0250
0 10 2 -0.5351 0.0043
0 10 3 -1.2506 0.0019
0 10 4 -1.2350 0.0124
0 10 5 -0.4742 0.0121
0 10 6 0.3224 0.0008
0 10 7 0.4866 -0.0118
0 10 8 0.2426 -0.0128
0 10 9 0.1100 -0.0045
0 10 10 0.1286 -0.0157
0 10 11 0.1557 -0.0352
0 10 12 0.1165 -0.0299
0 10 13 -0.0005 -0.0328
0 10 14 -0.0077 -0.0479
0 10 15 0.1676 -0.0140
0 10 16 0.3571 0.0103
0 10 17 0.6164 -0.0733
0 10 18 0.9060 -0.1464
0 11 0 0.9250 0.0225
0 11 1 0.5243 0.0088
0 11 2 -0.3416 -0.0053
0 11 3 -1.0178 0.0035
0 11 4 -1.1094 0.0120
0 11 5 -0.5883 -0.0006
0 11 6 0.0245 -0.0102
0 11 7 0.1303 -0.0106
0 11 8 -0.1064 -0.0101
0 11 9 -0.2057 0.0015
0 11 10 -0.1678 0.0061
0 11 11 -0.1201 -0.0075
0 11 12 -0.0753 -0.0080
0 11 13 -0.1600 -0.0082
0 11 14 -0.2817 -0.0169
0 11 15 -0.1435 0.0303
0 11 16 0.1418 0.0895
0 11 17 0.2948 0.0197
0 12 0 0.7681 0.0046
0 12 1 0.3396 -0.0040
0 12 2 -0.4585 -0.0087
0 12 3 -0.9485 0.0058
0 12 4 -0.9747 0.0052
0 12 5 -0.5802 -0.0216
0 12 6 -0.0417 -0.0217
0 12 7 0.1407 -0.0007
0 12 8 -0.0503 -0.0045
0 12 9 -0.2157 -0.0049
0 12 10 -0.2639 0.0153
0 12 11 -0.2538 0.0214
0 12 12 -0.1775 0.0270
0 12 13 -0.2371 0.0425
0 12 14 -0.4357 0.0460
0 12 15 -0.3401 0.0823
0 12 16 0.0492 0.1525
0 13 0 0.7773 -0.0018
0 13 1 0.3806 0.0088
0 13 2 -0.3642 0.0131
0 13 3 -0.7681 0.0224
0 13 4 -0.8313 0.0095
0 13 5 -0.6189 -0.0284
0 13 6 -0.1416 -0.0183
0 13 7 0.2219 0.0278
0 13 8 0.2184 0.0227
0 13 9 0.0850 -0.0032
0 13 10 -0.0016 0.0039
0 13 11 -0.0454 -0.0042
0 13 12 -0.0270 -0.0250
0 13 13 -0.1170 -0.0043
0 13 14 -0.3774 0.0277
0 13 15 -0.3909 0.0535
0 14 0 0.8885 -0.0183
0 14 1 0.6900 0.0115
0 14 2 0.0939 0.0186
0 14 3 -0.2858 0.0180
0 14 4 -0.4802 0.0065
0 14 5 -0.5233 -0.0266
0 14 6 -0.2517 -0.0175
0 14 7 0.0960 0.0340
0 14 8 0.1796 0.0327
0 14 9 0.1307 0.0002
0 14 10 0.1344 0.0017
0 14 11 0.1316 -0.0297
0 14 12 0.1040 -0.1056
0 14 13 0.0010 -0.1145
0 15 0 0.6523 -0.0164
0 15 1 0.5791 0.0056
0 15 2 0.1345 -0.0051
0 15 3 -0.2050 -0.0165
0 15 4 -0.4019 0.0023
0 15 5 -0.4616 0.0066
0 15 6 -0.2800 0.0009
0 15 7 -0.0736 0.0033
0 15 8 -0.0951 -0.0324
0 15 9 -0.1452 -0.0707
0 15 10 -0.0336 -0.0454
0 15 11 0.0625 -0.0476
0 16 0 0.4185 0.0243
0 16 1 0.3149 0.0164
0 16 2 -0.0850 -0.0353
0 16 3 -0.4472 -0.0691
0 16 4 -0.6027 -0.0065
0 16 5 -0.4766 0.0719
0 16 6 -0.1506 0.0727
0 16 7 0.0238 0.0069
0 16 8 -0.1087 -0.0994
0 16 9 -0.2175 -0.1740
0 17 0 0.3016 0.0756
0 17 1 0.2574 0.0533
0 17 2 -0.0134 -0.0329
0 17 3 -0.3565 -0.1053
0 17 4 -0.5521 -0.0353
0 17 5 -0.3887 0.1019
0 17 6 0.0001 0.1386
1 -17 0 0.2658 -0.0352
1 -17 1 -0.1222 -0.0204
1 -17 2 -0.2847 0.0366
1 -17 3 -0.0450 0.0716
1 -17 4 0.1077 -0.0054
1 -17 5 0.0342 -0.0947
1 -17 6 0.0442 -0.0773
1 -16 0 0.4870 -0.0469
1 -16 1 0.2427 -0.0503
1 -16 2 0.1005 -0.0152
1 -16 3 0.3480 0.0402
1 -16 4 0.4570 0.0195
1 -16 5 0.2523 -0.0403
1 -16 6 0.1819 -0.0318
1 -16 7 0.2325 0.0246
1 -16 8 0.1551 0.0467
1 -16 9 0.2078 0.0002
1 -16 10 0.4080 -0.0748
1 -15 0 0.3518 -0.0128
1 -15 1 0.2166 -0.0238
1 -15 2 0.1664 -0.0327
1 -15 3 0.5717 -0.0050
1 -15 4 0.8217 0.0030
1 -15 5 0.5854 -0.0177
1 -15 6 0.3939 -0.0057
1 -15 7 0.4296 0.0360
1 -15 8 0.4436 0.0534
1 -15 9 0.6083 0.0124
1 -15 10 0.8941 -0.0591
1 -15 11 0.6575 -0.0759
1 -15 12 -0.1026 -0.0389
1 -14 0 0.4282 0.0167
1 -14 1 0.1752 0.0253
1 -14 2 0.0530 -0.0016
1 -14 3 0.5405 -0.0108
1 -14 4 0.9481 -0.0094
1 -14 5 0.7054 -0.0158
1 -14 6 0.3275 -0.0118
1 -14 7 0.2286 0.0042
1 -14 8 0.2371 0.0179
1 -14 9 0.4122 0.0115
1 -14 10 0.7024 -0.0137
1 -14 11 0.4894 -0.0102
1 -14 12 -0.2678 0.0097
1 -14 13 -0.7215 -0.0313
1 -14 14 -0.5331 -0.0862
1 -13 0 0.6342 0.0064
1 -13 1 0.2930 0.0336
1 -13 2 0.1029 0.0217
1 -13 3 0.6367 0.0067
1 -13 4 1.1676 0.0055
1 -13 5 0.9252 0.0081
1 -13 6 0.3645 0.0063
1 -13 7 0.1022 -0.0059
1 -13 8 0.0560 -0.0107
1 -13 9 0.1349 0.0003
1 -13 10 0.2770 0.0111
1 -13 11 0.0574 0.0337
1 -13 12 -0.5041 0.0499
1 -13 13 -0.7065 0.0004
1 -13 14 -0.3993 -0.0580
1 -13 15 -0.1244 -0.0220
1 -12 0 0.5218 -0.0105
1 -12 1 0.1580 0.0081
1 -12 2 -0.0154 0.0094
1 -12 3 0.5950 0.0026
1 -12 4 1.2600 0.0010
1 -12 5 1.1023 0.0099
1 -12 6 0.5095 0.0174
1 -12 7 0.2463 0.0042
1 -12 8 0.3138 -0.0065
1 -12 9 0.4322 0.0060
1 -12 10 0.4460 0.0165
1 -12 11 0.1300 0.0239
1 -12 12 -0.3422 0.0287
1 -12 13 -0.3474 -0.0071
1 -12 14 0.0908 -0.0438
1 -12 15 0.3097 -0.0086
1 -12 16 0.1943 0.0360
1 -12 17 0.0895 0.0207
1 -11 0 0.5544 -0.0030
1 -11 1 0.1267 0.0017
1 -11 2 -0.0789 0.0095
1 -11 3 0.5032 0.0104
1 -11 4 1.1858 -0.0012
1 -11 5 1.0585 -0.0081
1 -11 6 0.4049 -0.0041
1 -11 7 0.0920 -0.0095
1 -11 8 0.2946 -0.0088
1 -11 9 0.6249 0.0158
1 -11 10 0.7350 0.0258
1 -11 11 0.4120 0.0126
1 -11 12 -0.1139 0.0037
1 -11 13 -0.1927 -0.0153
1 -11 14 0.2383 -0.0290
1 -11 15 0.5309 0.0038
1 -11 16 0.4861 0.0253
1 -11 17 0.4040 -0.0085
1 -11 18 0.2623 -0.0224
1 -10 0 0.6879 -0.0127
1 -10 1 0.2653 -0.0086
1 -10 2 0.0592 0.0084
1 -10 3 0.6156 0.0246
1 -10 4 1.3468 0.0164
1 -10 5 1.3175 -0.0025
1 -10 6 0.5713 -0.0104
1 -10 7 -0.0325 -0.0222
1 -10 8 -0.0119 -0.0259
1 -10 9 0.3632 0.0018
1 -10 10 0.6078 0.0208
1 -10 11 0.4051 0.0107
1 -10 12 -0.1328 0.0076
1 -10 13 -0.4243 0.0059
1 -10 14 -0.1979 -0.0003
1 -10 15 0.1128 0.0193
1 -10 16 0.2492 0.0284
1 -10 17 0.4000 -0.0074
1 -10 18 0.4648 -0.0201
1 -10 19 0.2478 0.0059
1 -9 0 0.6059 -0.0262
1 -9 1 0.1783 -0.0261
1 -9 2 -0.0831 -0.0177
1 -9 3 0.4273 0.0009
1 -9 4 1.2945 0.0050
1 -9 5 1.5907 -0.0013
1 -9 6 1.0149 0.0025
1 -9 7 0.2407 -0.0052
1 -9 8 0.0310 -0.0229
1 -9 9 0.3337 -0.0133
1 -9 10 0.5875 0.0036
1 -9 11 0.4458 0.0031
1 -9 12 -0.0303 0.0137
1 -9 13 -0.4234 0.0248
1 -9 14 -0.3985 0.0120
1 -9 15 -0.1907 0.0094
1 -9 16 -0.0784 0.0142
1 -9 17 0.1086 -0.0076
1 -9 18 0.3616 -0.0165
1 -9 19 0.3782 0.0056
1 -9 20 0.2272 0.0104
1 -8 0 1.0298 0.0122
1 -8 1 0.4924 0.0043
1 -8 2 0.0152 -0.0112
1 -8 3 0.3174 -0.0134
1 -8 4 1.0947 -0.0138
1 -8 5 1.4858 -0.0118
1 -8 6 1.0125 0.0102
1 -8 7 0.1863 0.0215
1 -8 8 -0.0276 0.0035
1 -8 9 0.4467 -0.0031
1 -8 10 0.8229 0.0058
1 -8 11 0.6877 0.0079
1 -8 12 0.2433 0.0208
1 -8 13 -0.1488 0.0333
1 -8 14 -0.1977 0.0134
1 -8 15 -0.0371 -0.0050
1 -8 16 -0.0136 -0.0015
1 -8 17 -0.0005 -0.0118
1 -8 18 0.2086 -0.0274
1 -8 19 0.3584 -0.0262
1 -8 20 0.3113 -0.0292
1 -8 21 0.2255 -0.0221
1 -7 0 1.7019 0.0453
1 -7 1 0.9399 0.0384
1 -7 2 0.3593 0.0131
1 -7 3 0.7905 -0.0008
1 -7 4 1.6180 -0.0073
1 -7 5 1.8276 -0.0101
1 -7 6 1.0347 0.0102
1 -7 7 -0.1454 0.0292
1 -7 8 -0.5050 0.0165
1 -7 9 0.1823 0.0041
1 -7 10 0.8365 0.0092
1 -7 11 0.8014 0.0107
1 -7 12 0.3980 0.0166
1 -7 13 0.0073 0.0250
1 -7 14 -0.1317 0.0110
1 -7 15 -0.0040 -0.0013
1 -7 16 0.0422 0.0104
1 -7 17 -0.0245 0.0118
1 -7 18 0.1032 -0.0061
1 -7 19 0.2857 -0.0233
1 -7 20 0.2751 -0.0438
1 -7 21 0.2189 -0.0530
1 -6 0 1.9457 0.0275
1 -6 1 0.3243 0.0246
1 -6 2 -0.4681 0.0062
1 -6 3 0.7037 -0.0014
1 -6 4 2.3387 -0.0019
1 -6 5 2.6922 -0.0078
1 -6 6 1.5692 -0.0011
1 -6 7 -0.0578 0.0123
1 -6 8 -0.7853 0.0052
1 -6 9 -0.1934 -0.0055
1 -6 10 0.5676 -0.0025
1 -6 11 0.6363 -0.0040
1 -6 12 0.3612 -0.0080
1 -6 13 0.0802 -0.0052
1 -6 14 -0.1215 -0.0069
1 -6 15 -0.0754 -0.0044
1 -6 16 0.0266 0.0115
1 -6 17 -0.0059 0.0184
1 -6 18 0.0862 0.0150
1 -6 19 0.2614 0.0154
1 -6 20 0.2243 0.0104
1 -6 21 0.1540 0.0064
1 -6 22 0.1971 0.0114
1 -5 0 3.0778 -0.0024
1 -5 1 -0.4748 0.0010
1 -5 2 -2.2321 -0.0023
1 -5 3 -0.2295 0.0001
1 -5 4 2.7848 0.0072
1 -5 5 3.6190 0.0019
1 -5 6 2.2050 -0.0057
1 -5 7 0.2177 -0.0032
1 -5 8 -0.7956 -0.0024
1 -5 9 -0.4222 -0.0026
1 -5 10 0.2253 0.0022
1 -5 11 0.2256 -0.0008
1 -5 12 -0.0005 -0.0102
1 -5 13 -0.0864 -0.0123
1 -5 14 -0.1579 -0.0085
1 -5 15 -0.0592 -0.0018
1 -5 16 0.1602 0.0008
1 -5 17 0.1927 -0.0094
1 -5 18 0.2259 -0.0120
1 -5 19 0.3591 0.0058
1 -5 20 0.2771 0.0246
1 -5 21 0.1212 0.0497
1 -5 22 0.1766 0.0837
1 -4 0 6.0190 -0.0344
1 -4 1 -0.5091 -0.0243
1 -4 2 -4.3249 -0.0129
1 -4 3 -1.7829 -0.0068
1 -4 4 3.1558 0.0049
1 -4 5 4.9832 0.0106
1 -4 6 3.2180 0.0026
1 -4 7 0.6063 -0.0037
1 -4 8 -0.7631 -0.0003
1 -4 9 -0.5423 0.0075
1 -4 10 0.0599 0.0131
1 -4 11 -0.0494 0.0116
1 -4 12 -0.4467 0.0074
1 -4 13 -0.5525 0.0060
1 -4 14 -0.5094 0.0072
1 -4 15 -0.2688 0.0108
1 -4 16 0.1197 0.0057
1 -4 17 0.2091 -0.0130
1 -4 18 0.1376 -0.0198
1 -4 19 0.2423 -0.0098
1 -4 20 0.2266 -0.0074
1 -4 21 0.0313 0.0115
1 -4 22 0.0179 0.0697
1 -4 23 0.0621 0.0973
1 -3 0 11.3468 -0.0378
1 -3 1 0.6197 -0.0203
1 -3 2 -7.1750 -0.0049
1 -3 3 -5.3854 -0.0157
1 -3 4 1.7464 -0.0194
1 -3 5 5.7901 -0.0045
1 -3 6 4.5254 0.0027
1 -3 7 1.3797 -0.0017
1 -3 8 -0.5210 -0.0007
1 -3 9 -0.4996 0.0036
1 -3 10 0.2134 -0.0002
1 -3 11 0.2081 -0.0051
1 -3 12 -0.3533 0.0007
1 -3 13 -0.6979 0.0067
1 -3 14 -0.7642 0.0007
1 -3 15 -0.5314 -0.0059
1 -3 16 -0.0891 -0.0073
1 -3 17 -0.0243 -0.0073
1 -3 18 -0.2660 0.0060
1 -3 19 -0.1992 0.0200
1 -3 20 -0.0260 0.0002
1 -3 21 -0.1304 -0.0149
1 -3 22 -0.2312 0.0307
1 -3 23 -0.1952 0.0781
1 -2 0 21.3595 -0.0197
1 -2 1 6.1588 0.0224
1 -2 2 -7.8685 0.0537
1 -2 3 -9.8304 0.0297
1 -2 4 -2.2193 -0.0030
1 -2 5 4.3575 -0.0022
1 -2 6 4.8104 0.0070
1 -2 7 1.9917 0.0036
1 -2 8 -0.1653 0.0016
1 -2 9 -0.3782 0.0011
1 -2 10 0.3908 -0.0126
1 -2 11 0.6041 -0.0251
1 -2 12 0.0738 -0.0137
1 -2 13 -0.4257 0.0035
1 -2 14 -0.6456 -0.0025
1 -2 15 -0.5308 -0.0185
1 -2 16 -0.1309 -0.0226
1 -2 17 -0.0844 -0.0158
1 -2 18 -0.4571 0.0051
1 -2 19 -0.4573 0.0264
1 -2 20 -0.0958 0.0116
1 -2 21 -0.0303 -0.0161
1 -2 22 -0.2085 0.0032
1 -2 23 -0.2809 0.0415
1 -1 0 34.5505 -0.0616
1 -1 1 17.4550 -0.0106
1 -1 2 -2.5942 0.0424
1 -1 3 -10.6852 0.0420
1 -1 4 -5.7263 0.0164
1 -1 5 1.5990 0.0106
1 -1 6 3.6767 0.0116
1 -1 7 1.8183 0.0009
1 -1 8 -0.0254 -0.0047
1 -1 9 -0.2634 -0.0011
1 -1 10 0.4395 -0.0078
1 -1 11 0.7282 -0.0194
1 -1 12 0.2832 -0.0113
1 -1 13 -0.2177 0.0076
1 -1 14 -0.4981 0.0103
1 -1 15 -0.5151 0.0032
1 -1 16 -0.1880 0.0031
1 -1 17 -0.0563 0.0018
1 -1 18 -0.3905 -0.0024
1 -1 19 -0.4490 -0.0008
1 -1 20 -0.0047 -0.0058
1 -1 21 0.2416 -0.0178
1 -1 22 0.0859 -0.0136
1 -1 23 -0.0950 -0.0057
1 0 2 6.4184 -0.0449
1 0 3 -6.9622 -0.0334
1 0 4 -6.3561 -0.0273
1 0 5 -0.5493 -0.0124
1 0 6 1.8868 -0.0041
1 0 7 0.8093 -0.0138
1 0 8 -0.3787 -0.0209
1 0 9 -0.2781 -0.0123
1 0 10 0.4644 -0.0020
1 0 11 0.7587 0.0008
1 0 12 0.3886 0.0025
1 0 13 -0.0299 0.0045
1 0 14 -0.2985 0.0033
1 0 15 -0.4660 0.0067
1 0 16 -0.3004 0.0189
1 0 17 -0.0979 0.0212
1 0 18 -0.3075 0.0030
1 0 19 -0.4503 -0.0151
1 0 20 -0.1222 -0.0160
1 0 21 0.1856 -0.0041
1 0 22 0.1466 0.0075
1 0 23 -0.0083 0.0003
1 1 2 14.0917 -0.0227
1 1 3 -1.2533 -0.0414
1 1 4 -4.2883 -0.0352
1 1 5 -1.0982 -0.0152
1 1 6 0.4514 -0.0002
1 1 7 -0.4822 -0.0008
1 1 8 -1.1496 -0.0074
1 1 9 -0.5961 -0.0073
1 1 10 0.3303 0.0034
1 1 11 0.6975 0.0173
1 1 12 0.4330 0.0192
1 1 13 0.1422 0.0065
1 1 14 -0.0325 -0.0052
1 1 15 -0.2593 -0.0054
1 1 16 -0.2438 0.0019
1 1 17 -0.0144 0.0060
1 1 18 -0.0803 -0.0009
1 1 19 -0.2853 -0.0132
1 1 20 -0.1927 -0.0147
1 1 21 -0.0044 -0.0003
1 1 22 0.0105 0.0154
1 1 23 -0.0763 0.0144
1 2 0 35.8916 0.1206
1 2 1 32.4890 0.0922
1 2 2 17.2643 0.0427
1 2 3 3.7827 0.0178
1 2 4 -0.6700 0.0126
1 2 5 0.2101 0.0131
1 2 6 0.3448 0.0164
1 2 7 -0.9932 0.0203
1 2 8 -1.5734 0.0185
1 2 9 -0.8503 0.0075
1 2 10 0.1619 0.0007
1 2 11 0.5817 0.0084
1 2 12 0.3549 0.0118
1 2 13 0.0734 0.0013
1 2 14 -0.0522 -0.0019
1 2 15 -0.2305 0.0034
1 2 16 -0.2312 -0.0027
1 2 17 0.0579 -0.0113
1 2 18 0.1697 -0.0053
1 2 19 0.0418 0.0033
1 2 20 0.0262 0.0019
1 2 21 0.0879 -0.0013
1 2 22 0.0872 -0.0023
1 2 23 0.0380 -0.0083
1 3 0 22.7786 0.0212
1 3 1 23.4289 0.0058
1 3 2 14.4562 -0.0075
1 3 3 5.4643 0.0033
1 3 4 2.0415 0.0109
1 3 5 1.8998 0.0028
1 3 6 1.0174 -0.0051
1 3 7 -0.7250 -0.0011
1 3 8 -1.4438 0.0071
1 3 9 -0.8206 0.0027
1 3 10 0.1749 -0.0087
1 3 11 0.6830 -0.0085
1 3 12 0.4873 -0.0081
1 3 13 0.0819 -0.0159
1 3 14 -0.1607 -0.0062
1 3 15 -0.3490 0.0148
1 3 16 -0.3458 0.0065
1 3 17 -0.0378 -0.0164
1 3 18 0.1681 -0.0111
1 3 19 0.1400 0.0077
1 3 20 0.1438 0.0085
1 3 21 0.1577 0.0032
1 3 22 0.1410 0.0076
1 3 23 0.1782 0.0101
1 4 0 10.9134 -0.0248
1 4 1 12.4787 -0.0491
1 4 2 8.1216 -0.0461
1 4 3 3.7487 -0.0176
1 4 4 2.4582 -0.0029
1 4 5 2.4080 -0.0086
1 4 6 1.2266 -0.0154
1 4 7 -0.5897 -0.0152
1 4 8 -1.4230 -0.0072
1 4 9 -0.9945 -0.0005
1 4 10 -0.0070 -0.0003
1 4 11 0.7442 0.0042
1 4 12 0.7780 0.0055
1 4 13 0.3806 -0.0050
1 4 14 0.0294 0.0010
1 4 15 -0.2439 0.0245
1 4 16 -0.3186 0.0205
1 4 17 -0.0810 -0.0035
1 4 18 0.0934 -0.0041
1 4 19 0.0562 0.0008
1 4 20 0.0470 -0.0163
1 4 21 -0.0087 -0.0231
1 4 22 -0.1211 0.0034
1 5 0 4.5733 0.0088
1 5 1 5.2615 -0.0034
1 5 2 3.2260 0.0042
1 5 3 1.8457 0.0190
1 5 4 2.1852 0.0154
1 5 5 2.4722 0.0079
1 5 6 1.3615 0.0101
1 5 7 -0.3601 0.0076
1 5 8 -1.3543 0.0035
1 5 9 -1.2680 0.0069
1 5 10 -0.4302 0.0096
1 5 11 0.4937 0.0140
1 5 12 0.8193 0.0183
1 5 13 0.6189 0.0106
1 5 14 0.3340 0.0092
1 5 15 0.0093 0.0241
1 5 16 -0.1998 0.0244
1 5 17 -0.0618 0.0165
1 5 18 0.0812 0.0288
1 5 19 0.0193 0.0277
1 5 20 0.0158 -0.0081
1 5 21 -0.0497 -0.0244
1 5 22 -0.2977 -0.0014
1 6 0 2.1529 0.0081
1 6 1 1.9647 0.0175
1 6 2 0.8832 0.0296
1 6 3 0.8757 0.0265
1 6 4 1.9645 0.0036
1 6 5 2.5509 -0.0054
1 6 6 1.7761 0.0075
1 6 7 0.3186 0.0085
1 6 8 -0.7924 -0.0012
1 6 9 -1.0903 -0.0013
1 6 10 -0.5714 -0.0035
1 6 11 0.2492 -0.0092
1 6 12 0.6469 -0.0072
1 6 13 0.6155 -0.0080
1 6 14 0.5030 -0.0085
1 6 15 0.2113 -0.0002
1 6 16 -0.1237 -0.0029
1 6 17 -0.0853 -0.0051
1 6 18 0.0375 0.0181
1 6 19 -0.0717 0.0240
1 6 20 -0.0453 -0.0038
1 6 21 0.0725 0.0047
1 6 22 -0.1108 0.0486
1 7 0 1.1735 -0.0019
1 7 1 0.4605 0.0115
1 7 2 -0.4041 0.0185
1 7 3 -0.1521 0.0063
1 7 4 1.0332 -0.0168
1 7 5 1.9150 -0.0203
1 7 6 1.7383 -0.0048
1 7 7 0.7845 -0.0047
1 7 8 -0.2143 -0.0130
1 7 9 -0.6870 -0.0075
1 7 10 -0.4334 -0.0082
1 7 11 0.1407 -0.0182
1 7 12 0.3987 -0.0162
1 7 13 0.3937 -0.0127
1 7 14 0.4416 -0.0116
1 7 15 0.2924 -0.0025
1 7 16 -0.0201 -0.0082
1 7 17 0.0172 -0.0251
1 7 18 0.1220 -0.0226
1 7 19 -0.1709 -0.0383
1 7 20 -0.3082 -0.0843
1 7 21 -0.0102 -0.0629
1 8 0 1.0625 -0.0026
1 8 1 0.1550 0.0087
1 8 2 -0.8100 0.0088
1 8 3 -0.8738 -0.0006
1 8 4 0.0123 -0.0063
1 8 5 1.0513 0.0016
1 8 6 1.4206 0.0119
1 8 7 0.9453 0.0044
1 8 8 0.1403 -0.0026
1 8 9 -0.3460 0.0078
1 8 10 -0.2586 0.0088
1 8 11 0.0640 0.0023
1 8 12 0.1258 0.0132
1 8 13 0.0489 0.0171
1 8 14 0.1646 0.0076
1 8 15 0.2058 0.0170
1 8 16 0.1075 0.0217
1 8 17 0.3333 0.0036
1 8 18 0.5356 0.0020
1 8 19 0.0534 -0.0151
1 8 20 -0.4532 -0.0944
1 8 21 -0.2391 -0.1340
1 9 0 0.9881 -0.0086
1 9 1 0.2110 -0.0029
1 9 2 -0.7608 -0.0089
1 9 3 -1.1188 -0.0117
1 9 4 -0.5443 -0.0006
1 9 5 0.5332 0.0136
1 9 6 1.2409 0.0162
1 9 7 1.0863 0.0047
1 9 8 0.4615 0.0028
1 9 9 0.0349 0.0155
1 9 10 0.0110 0.0111
1 9 11 0.1190 0.0045
1 9 12 0.0428 0.0267
1 9 13 -0.0973 0.0320
1 9 14 -0.0063 0.0044
1 9 15 0.1462 0.0048
1 9 16 0.2598 0.0153
1 9 17 0.6727 -0.0067
1 9 18 1.0302 0.0067
1 9 19 0.5575 0.0603
1 9 20 -0.2024 0.0400
1 10 0 0.7391 0.0077
1 10 1 0.0675 0.0023
1 10 2 -0.8917 -0.0116
1 10 3 -1.4038 -0.0126
1 10 4 -1.0565 0.0006
1 10 5 -0.0639 0.0072
1 10 6 0.7787 0.0016
1 10 7 0.8665 -0.0081
1 10 8 0.4982 -0.0047
1 10 9 0.2663 0.0075
1 10 10 0.2492 -0.0055
1 10 11 0.2365 -0.0226
1 10 12 0.1228 -0.0012
1 10 13 0.0018 0.0077
1 10 14 0.0637 -0.0219
1 10 15 0.2464 -0.0135
1 10 16 0.4256 0.0077
1 10 17 0.7712 -0.0474
1 10 18 1.0809 -0.0845
1 10 19 0.7498 0.0010
1 11 0 0.9067 0.0202
1 11 1 0.2318 0.0089
1 11 2 -0.7664 -0.0038
1 11 3 -1.3550 0.0002
1 11 4 -1.2214 0.0073
1 11 5 -0.5115 -0.0009
1 11 6 0.1989 -0.0091
1 11 7 0.3718 -0.0107
1 11 8 0.1998 -0.0076
1 11 9 0.1560 0.0016
1 11 10 0.2080 -0.0083
1 11 11 0.1577 -0.0318
1 11 12 0.0498 -0.0267
1 11 13 -0.0265 -0.0242
1 11 14 0.0304 -0.0452
1 11 15 0.2482 -0.0043
1 11 16 0.4523 0.0690
1 11 17 0.5699 0.0165
1 11 18 0.5938 -0.1049
1 12 0 1.0778 0.0021
1 12 1 0.4267 -0.0100
1 12 2 -0.5423 -0.0110
1 12 3 -1.0443 0.0052
1 12 4 -0.9626 0.0074
1 12 5 -0.4998 -0.0144
1 12 6 0.0105 -0.0175
1 12 7 0.1529 -0.0044
1 12 8 -0.0158 -0.0075
1 12 9 -0.0860 -0.0053
1 12 10 -0.0437 0.0057
1 12 11 -0.0905 -0.0005
1 12 12 -0.1854 -0.0042
1 12 13 -0.2606 -0.0092
1 12 14 -0.2410 -0.0299
1 12 15 0.0088 0.0163
1 12 16 0.3089 0.1322
1 12 17 0.3301 0.1413
1 13 0 0.9328 -0.0093
1 13 1 0.3210 -0.0175
1 13 2 -0.6240 -0.0092
1 13 3 -1.0377 0.0139
1 13 4 -0.9060 0.0129
1 13 5 -0.4982 -0.0171
1 13 6 0.0065 -0.0117
1 13 7 0.2396 0.0190
1 13 8 0.0611 0.0078
1 13 9 -0.1447 -0.0086
1 13 10 -0.1605 0.0122
1 13 11 -0.1505 0.0201
1 13 12 -0.1994 0.0112
1 13 13 -0.3074 0.0167
1 13 14 -0.3987 0.0141
1 13 15 -0.2345 0.0335
1 13 16 0.1131 0.1169
1 14 0 0.8715 -0.0076
1 14 1 0.4552 0.0004
1 14 2 -0.4199 0.0076
1 14 3 -0.9052 0.0197
1 14 4 -0.8985 0.0147
1 14 5 -0.5916 -0.0142
1 14 6 -0.0630 -0.0023
1 14 7 0.3213 0.0417
1 14 8 0.2347 0.0302
1 14 9 -0.0008 -0.0029
1 14 10 0.0047 0.0071
1 14 11 0.1307 -0.0056
1 14 12 0.1542 -0.0538
1 14 13 0.0182 -0.0488
1 14 14 -0.2052 -0.0068
1 15 0 0.7504 -0.0109
1 15 1 0.6937 0.0156
1 15 2 0.1037 0.0121
1 15 3 -0.4202 0.0019
1 15 4 -0.6453 0.0022
1 15 5 -0.5738 -0.0072
1 15 6 -0.2117 0.0027
1 15 7 0.1216 0.0318
1 15 8 0.0804 0.0109
1 15 9 -0.0770 -0.0258
1 15 10 0.0438 -0.0128
1 15 11 0.2968 -0.0361
1 15 12 0.3881 -0.1277
1 16 0 0.3673 -0.0065
1 16 1 0.4851 0.0144
1 16 2 0.2465 -0.0147
1 16 3 -0.1443 -0.0471
1 16 4 -0.4417 -0.0182
1 16 5 -0.4993 0.0288
1 16 6 -0.3354 0.0475
1 16 7 -0.2172 0.0321
1 16 8 -0.3334 -0.0336
1 16 9 -0.4205 -0.0901
1 16 10 -0.2085 -0.0653
1 17 0 0.0027 0.0273
1 17 1 0.0407 0.0185
1 17 2 0.0318 -0.0527
1 17 3 -0.1411 -0.1184
1 17 4 -0.3307 -0.0665
1 17 5 -0.3220 0.0515
1 17 6 -0.1939 0.1084
1 17 7 -0.2107 0.0703
1 17 8 -0.3864 -0.0344
1 18 0 -0.1686 0.0749
1 18 1 -0.2235 0.0538
1 18 2 -0.1122 -0.0385
1 18 3 -0.0933 -0.1392
2 -17 1 -0.5088 0.0384
2 -17 2 -0.4909 0.0593
2 -16 0 0.1753 0.0112
2 -16 1 -0.0808 -0.0086
2 -16 2 -0.2304 0.0129
2 -16 3 0.0188 0.0536
2 -16 4 0.1314 -0.0051
2 -16 5 -0.0279 -0.0947
2 -16 6 0.0229 -0.0725
2 -16 7 0.1706 0.0066
2 -16 8 0.0416 0.0284
2 -16 9 -0.0681 -0.0046
2 -15 0 0.3728 -0.0188
2 -15 1 0.3793 -0.0405
2 -15 2 0.2873 -0.0405
2 -15 3 0.4594 0.0138
2 -15 4 0.4443 0.0207
2 -15 5 0.1087 -0.0242
2 -15 6 0.0108 -0.0185
2 -15 7 0.1331 0.0233
2 -15 8 0.0650 0.0221
2 -15 9 0.0629 -0.0180
2 -15 10 0.2967 -0.0396
2 -15 11 0.2212 -0.0147
2 -15 12 -0.2574 0.0057
2 -14 0 0.1399 -0.0007
2 -14 1 0.2475 -0.0113
2 -14 2 0.3076 -0.0407
2 -14 3 0.6387 -0.0190
2 -14 4 0.7482 0.0085
2 -14 5 0.4089 0.0041
2 -14 6 0.2036 0.0113
2 -14 7 0.2732 0.0280
2 -14 8 0.2454 0.0164
2 -14 9 0.2878 -0.0139
2 -14 10 0.5426 -0.0272
2 -14 11 0.4601 -0.0110
2 -14 12 -0.0716 -0.0128
2 -14 13 -0.3535 -0.0672
2 -14 14 -0.1381 -0.0908
2 -13 0 0.1767 0.0173
2 -13 1 0.1226 0.0302
2 -13 2 0.1927 -0.0007
2 -13 3 0.6692 -0.0110
2 -13 4 0.9380 -0.0000
2 -13 5 0.6100 0.0020
2 -13 6 0.2544 0.0015
2 -13 7 0.1988 -0.0016
2 -13 8 0.1517 -0.0086
2 -13 9 0.1436 -0.0065
2 -13 10 0.2638 0.0071
2 -13 11 0.1012 0.0259
2 -13 12 -0.3489 0.0184
2 -13 13 -0.4452 -0.0303
2 -13 14 -0.1047 -0.0435
2 -13 15 0.1422 0.0128
2 -12 0 0.3948 0.0036
2 -12 1 0.1672 0.0232
2 -12 2 0.2126 0.0120
2 -12 3 0.8122 0.0044
2 -12 4 1.2268 0.0094
2 -12 5 0.8995 0.0128
2 -12 6 0.3695 0.0084
2 -12 7 0.1575 -0.0083
2 -12 8 0.0909 -0.0159
2 -12 9 0.0467 0.0041
2 -12 10 -0.0008 0.0276
2 -12 11 -0.3146 0.0382
2 -12 12 -0.7161 0.0315
2 -12 13 -0.5894 0.0080
2 -12 14 -0.0662 0.0186
2 -12 15 0.1613 0.0676
2 -12 16 0.0637 0.0541
2 -12 17 0.0366 -0.0155
2 -11 0 0.4052 -0.0018
2 -11 1 0.0207 -0.0026
2 -11 2 0.0130 -0.0066
2 -11 3 0.6875 -0.0030
2 -11 4 1.2445 0.0020
2 -11 5 0.9941 0.0069
2 -11 6 0.4030 0.0101
2 -11 7 0.1472 -0.0013
2 -11 8 0.2096 -0.0054
2 -11 9 0.3413 0.0181
2 -11 10 0.3269 0.0312
2 -11 11 -0.0770 0.0157
2 -11 12 -0.5654 -0.0041
2 -11 13 -0.4291 -0.0148
2 -11 14 0.1918 0.0081
2 -11 15 0.4701 0.0491
2 -11 16 0.3056 0.0193
2 -11 17 0.1878 -0.0511
2 -11 18 0.1742 -0.0243
2 -10 0 0.5209 0.0162
2 -10 1 0.0416 0.0031
2 -10 2 -0.0430 -0.0005
2 -10 3 0.6025 0.0071
2 -10 4 1.2068 0.0036
2 -10 5 1.0029 -0.0038
2 -10 6 0.3254 -0.0012
2 -10 7 -0.0545 -0.0069
2 -10 8 0.0710 -0.0087
2 -10 9 0.4334 0.0166
2 -10 10 0.6270 0.0302
2 -10 11 0.2961 0.0094
2 -10 12 -0.3101 -0.0119
2 -10 13 -0.4122 -0.0196
2 -10 14 0.0911 -0.0060
2 -10 15 0.4599 0.0196
2 -10 16 0.4303 -0.0112
2 -10 17 0.3841 -0.0759
2 -10 18 0.3801 -0.0489
2 -10 19 0.2515 0.0313
2 -9 0 0.5732 0.0060
2 -9 1 0.1191 0.0022
2 -9 2 0.0602 0.0047
2 -9 3 0.7510 0.0171
2 -9 4 1.4755 0.0120
2 -9 5 1.4169 -0.0016
2 -9 6 0.7030 0.0017
2 -9 7 0.0916 -0.0021
2 -9 8 0.0418 -0.0142
2 -9 9 0.3878 -0.0011
2 -9 10 0.6336 0.0153
2 -9 11 0.3721 0.0101
2 -9 12 -0.2703 0.0090
2 -9 13 -0.6359 0.0118
2 -9 14 -0.4224 0.0123
2 -9 15 -0.1058 0.0243
2 -9 16 -0.0094 0.0101
2 -9 17 0.1035 -0.0340
2 -9 18 0.2556 -0.0175
2 -9 19 0.2223 0.0441
2 -9 20 0.0985 0.0336
2 -8 0 0.5285 -0.0148
2 -8 1 -0.0500 -0.0131
2 -8 2 -0.1642 -0.0146
2 -8 3 0.5774 -0.0072
2 -8 4 1.4555 -0.0111
2 -8 5 1.6334 -0.0184
2 -8 6 1.0732 -0.0012
2 -8 7 0.4336 0.0099
2 -8 8 0.3352 -0.0047
2 -8 9 0.6852 -0.0072
2 -8 10 0.8793 0.0020
2 -8 11 0.5695 0.0011
2 -8 12 -0.0540 0.0086
2 -8 13 -0.5074 0.0164
2 -8 14 -0.5087 0.0068
2 -8 15 -0.3239 0.0095
2 -8 16 -0.2533 0.0154
2 -8 17 -0.1454 -0.0039
2 -8 18 0.0492 0.0035
2 -8 19 0.0761 0.0504
2 -8 20 -0.0241 0.0590
2 -8 21 -0.0590 0.0328
2 -7 0 1.0608 0.0048
2 -7 1 0.0897 0.0033
2 -7 2 -0.2247 -0.0104
2 -7 3 0.5513 -0.0144
2 -7 4 1.4468 -0.0203
2 -7 5 1.5508 -0.0264
2 -7 6 0.8911 -0.0055
2 -7 7 0.1656 0.0166
2 -7 8 0.1402 0.0103
2 -7 9 0.7547 0.0071
2 -7 10 1.1413 0.0143
2 -7 11 0.8634 0.0088
2 -7 12 0.2845 0.0059
2 -7 13 -0.1422 0.0065
2 -7 14 -0.2223 -0.0078
2 -7 15 -0.0858 -0.0089
2 -7 16 0.0004 0.0071
2 -7 17 0.0753 -0.0013
2 -7 18 0.2152 -0.0134
2 -7 19 0.1985 0.0039
2 -7 20 0.0470 0.0147
2 -7 21 0.0354 0.0094
2 -6 0 1.7130 0.0228
2 -6 1 0.0457 0.0183
2 -6 2 -0.4312 -0.0003
2 -6 3 0.8088 -0.0049
2 -6 4 2.0830 -0.0030
2 -6 5 2.0451 -0.0065
2 -6 6 0.9476 0.0039
2 -6 7 -0.2293 0.0176
2 -6 8 -0.5034 0.0120
2 -6 9 0.2390 0.0111
2 -6 10 0.9407 0.0214
2 -6 11 0.8698 0.0155
2 -6 12 0.4022 0.0036
2 -6 13 0.0132 -0.0007
2 -6 14 -0.1541 -0.0091
2 -6 15 -0.0769 -0.0056
2 -6 16 0.0700 0.0148
2 -6 17 0.1872 0.0146
2 -6 18 0.3236 -0.0027
2 -6 19 0.3132 -0.0078
2 -6 20 0.1549 -0.0165
2 -6 21 0.1897 -0.0339
2 -6 22 0.3370 -0.0398
2 -5 0 2.1473 0.0109
2 -5 1 -0.9009 0.0084
2 -5 2 -1.8554 -0.0079
2 -5 3 0.2067 -0.0110
2 -5 4 2.5286 -0.0011
2 -5 5 2.7663 0.0006
2 -5 6 1.3594 0.0009
2 -5 7 -0.2337 0.0028
2 -5 8 -0.8815 -0.0039
2 -5 9 -0.2945 -0.0045
2 -5 10 0.5304 0.0044
2 -5 11 0.6394 -0.0005
2 -5 12 0.3050 -0.0120
2 -5 13 0.0065 -0.0132
2 -5 14 -0.1792 -0.0125
2 -5 15 -0.1481 -0.0077
2 -5 16 0.0184 0.0038
2 -5 17 0.1078 0.0047
2 -5 18 0.1720 0.0039
2 -5 19 0.1733 0.0140
2 -5 20 0.0537 0.0119
2 -5 21 0.1192 -0.0028
2 -5 22 0.3591 -0.0093
2 -4 0 3.7147 -0.0056
2 -4 1 -1.5162 0.0047
2 -4 2 -3.7186 0.0020
2 -4 3 -1.0001 -0.0010
2 -4 4 2.7317 0.0062
2 -4 5 3.5142 0.0073
2 -4 6 1.7734 -0.0011
2 -4 7 -0.2031 -0.0079
2 -4 8 -1.0613 -0.0113
2 -4 9 -0.5903 -0.0085
2 -4 10 0.2401 -0.0034
2 -4 11 0.3678 -0.0071
2 -4 12 0.0116 -0.0110
2 -4 13 -0.2368 -0.0050
2 -4 14 -0.3047 0.0007
2 -4 15 -0.1339 0.0020
2 -4 16 0.1542 -0.0037
2 -4 17 0.1993 -0.0185
2 -4 18 0.1057 -0.0183
2 -4 19 0.0835 0.0031
2 -4 20 0.0101 0.0129
2 -4 21 0.0022 0.0176
2 -4 22 0.1702 0.0419
2 -4 23 0.1625 0.0515
2 -3 0 7.1225 -0.0253
2 -3 1 -1.1009 -0.0053
2 -3 2 -5.6411 0.0058
2 -3 3 -2.7392 0.0023
2 -3 4 2.8596 0.0059
2 -3 5 4.8308 0.0129
2 -3 6 2.8222 0.0083
2 -3 7 0.1626 -0.0005
2 -3 8 -1.0486 -0.0016
2 -3 9 -0.6572 0.0020
2 -3 10 0.2132 0.0002
2 -3 11 0.3181 -0.0051
2 -3 12 -0.2182 -0.0007
2 -3 13 -0.6193 0.0095
2 -3 14 -0.6745 0.0121
2 -3 15 -0.3625 0.0120
2 -3 16 0.0961 0.0074
2 -3 17 0.1533 -0.0094
2 -3 18 -0.0660 -0.0159
2 -3 19 -0.0504 -0.0058
2 -3 20 0.0384 -0.0109
2 -3 21 -0.0224 -0.0146
2 -3 22 -0.0483 0.0221
2 -3 23 -0.0762 0.0549
2 -2 0 12.9387 -0.0276
2 -2 1 0.7944 -0.0074
2 -2 2 -7.9680 0.0040
2 -2 3 -6.4508 -0.0117
2 -2 4 0.9292 -0.0207
2 -2 5 5.2352 -0.0087
2 -2 6 4.0279 0.0007
2 -2 7 1.0080 0.0005
2 -2 8 -0.6463 0.0040
2 -2 9 -0.4561 0.0072
2 -2 10 0.4125 -0.0027
2 -2 11 0.5686 -0.0128
2 -2 12 -0.0495 -0.0041
2 -2 13 -0.6205 0.0063
2 -2 14 -0.8121 -0.0021
2 -2 15 -0.5743 -0.0092
2 -2 16 -0.1140 -0.0035
2 -2 17 -0.0884 -0.0040
2 -2 18 -0.4327 -0.0042
2 -2 19 -0.3886 0.0035
2 -2 20 -0.0659 -0.0097
2 -2 21 -0.0521 -0.0314
2 -2 22 -0.2310 -0.0139
2 -2 23 -0.3039 0.0156
2 -1 0 22.3892 -0.0136
2 -1 1 6.8253 0.0129
2 -1 2 -7.6314 0.0306
2 -1 3 -10.1706 0.0128
2 -1 4 -3.0379 -0.0092
2 -1 5 3.3716 -0.0084
2 -1 6 3.9172 -0.0023
2 -1 7 1.4605 -0.0026
2 -1 8 -0.2086 0.0028
2 -1 9 -0.1812 0.0095
2 -1 10 0.5527 -0.0000
2 -1 11 0.7201 -0.0119
2 -1 12 0.1759 -0.0019
2 -1 13 -0.3614 0.0111
2 -1 14 -0.6049 0.0004
2 -1 15 -0.5074 -0.0114
2 -1 16 -0.1317 -0.0038
2 -1 17 -0.1023 0.0005
2 -1 18 -0.5179 -0.0024
2 -1 19 -0.5405 0.0049
2 -1 20 -0.1007 0.0044
2 -1 21 0.0374 -0.0129
2 -1 22 -0.1795 -0.0170
2 -1 23 -0.2924 -0.0118
2 0 0 32.7672 -0.0226
2 0 1 16.8546 -0.0072
2 0 2 -1.9175 0.0136
2 0 3 -9.7113 0.0169
2 0 4 -5.4965 0.0110
2 0 5 0.9264 0.0108
2 0 6 2.6299 0.0067
2 0 7 1.0700 -0.0043
2 0 8 -0.1326 -0.0047
2 0 9 0.0064 0.0049
2 0 10 0.6144 0.0048
2 0 11 0.6904 -0.0024
2 0 12 0.1900 0.0027
2 0 13 -0.2526 0.0124
2 0 14 -0.4736 0.0081
2 0 15 -0.4918 0.0045
2 0 16 -0.1828 0.0161
2 0 17 -0.0146 0.0196
2 0 18 -0.3202 0.0067
2 0 19 -0.4257 0.0041
2 0 20 -0.0512 0.0130
2 0 21 0.1514 0.0132
2 0 22 0.0137 0.0067
2 0 23 -0.0585 -0.0062
2 1 0 37.7906 -0.0034
2 1 1 25.1848 -0.0266
2 1 2 5.9433 -0.0373
2 1 3 -5.3307 -0.0314
2 1 4 -4.8708 -0.0175
2 1 5 -0.3885 -0.0036
2 1 6 1.0841 -0.0009
2 1 7 -0.0120 -0.0091
2 1 8 -0.6387 -0.0121
2 1 9 -0.1014 -0.0044
2 1 10 0.6359 0.0042
2 1 11 0.7406 0.0074
2 1 12 0.2793 0.0065
2 1 13 -0.1260 0.0015
2 1 14 -0.3573 -0.0061
2 1 15 -0.5082 -0.0064
2 1 16 -0.3199 0.0042
2 1 17 -0.0255 0.0101
2 1 18 -0.1264 0.0023
2 1 19 -0.2744 -0.0039
2 1 20 -0.0994 -0.0005
2 1 21 0.0191 0.0040
2 1 22 -0.0450 0.0089
2 1 23 -0.0069 0.0115
2 2 0 34.4903 0.0561
2 2 1 27.1120 0.0242
2 2 2 11.1918 -0.0089
2 2 3 -0.2552 -0.0185
2 2 4 -2.3185 -0.0140
2 2 5 -0.2896 -0.0057
2 2 6 0.0373 0.0018
2 2 7 -1.1721 0.0050
2 2 8 -1.4769 0.0040
2 2 9 -0.5651 0.0014
2 2 10 0.4564 0.0044
2 2 11 0.7768 0.0143
2 2 12 0.4347 0.0161
2 2 13 0.0491 0.0050
2 2 14 -0.1762 -0.0033
2 2 15 -0.3773 -0.0043
2 2 16 -0.3015 -0.0062
2 2 17 0.0237 -0.0063
2 2 18 0.0953 -0.0001
2 2 19 -0.0218 0.0027
2 2 20 -0.0200 -0.0088
2 2 21 -0.0752 -0.0276
2 2 22 -0.1839 -0.0316
2 2 23 -0.1054 -0.0126
2 3 0 24.9099 0.0418
2 3 1 22.4338 0.0338
2 3 2 11.9254 0.0252
2 3 3 3.2470 0.0270
2 3 4 0.7728 0.0215
2 3 5 1.1015 0.0110
2 3 6 0.2323 0.0098
2 3 7 -1.3883 0.0160
2 3 8 -1.7632 0.0161
2 3 9 -0.8411 0.0027
2 3 10 0.2725 -0.0096
2 3 11 0.7643 -0.0050
2 3 12 0.5120 0.0002
2 3 13 0.0782 -0.0049
2 3 14 -0.1606 -0.0003
2 3 15 -0.3154 0.0114
2 3 16 -0.2593 0.0044
2 3 17 0.0565 -0.0052
2 3 18 0.2272 0.0101
2 3 19 0.1999 0.0279
2 3 20 0.1869 0.0158
2 3 21 0.0595 -0.0151
2 3 22 -0.1051 -0.0326
2 3 23 -0.0339 -0.0240
2 4 0 13.7107 -0.0216
2 4 1 13.9383 -0.0293
2 4 2 8.5171 -0.0160
2 4 3 3.8078 0.0057
2 4 4 2.5850 0.0042
2 4 5 2.4640 -0.0100
2 4 6 1.0284 -0.0124
2 4 7 -0.8522 -0.0056
2 4 8 -1.4678 -0.0016
2 4 9 -0.8246 -0.0094
2 4 10 0.1745 -0.0221
2 4 11 0.7734 -0.0218
2 4 12 0.6279 -0.0172
2 4 13 0.1451 -0.0209
2 4 14 -0.1642 -0.0117
2 4 15 -0.3203 0.0083
2 4 16 -0.2874 0.0029
2 4 17 -0.0163 -0.0134
2 4 18 0.1494 -0.0031
2 4 19 0.1337 0.0120
2 4 20 0.1433 0.0053
2 4 21 0.0431 0.0001
2 4 22 -0.1154 0.0128
2 4 23 -0.0003 0.0276
2 5 0 5.7346 -0.0186
2 5 1 6.2279 -0.0325
2 5 2 3.8364 -0.0229
2 5 3 2.2209 -0.0073
2 5 4 2.5133 -0.0138
2 5 5 2.7099 -0.0229
2 5 6 1.3657 -0.0160
2 5 7 -0.4627 -0.0081
2 5 8 -1.2867 -0.0028
2 5 9 -0.9939 0.0029
2 5 10 -0.1525 0.0025
2 5 11 0.6008 0.0045
2 5 12 0.7240 0.0100
2 5 13 0.3873 0.0059
2 5 14 0.0756 0.0059
2 5 15 -0.1655 0.0159
2 5 16 -0.2493 0.0095
2 5 17 -0.0493 -0.0019
2 5 18 0.0752 0.0059
2 5 19 -0.0222 0.0005
2 5 20 -0.0555 -0.0244
2 5 21 -0.1225 -0.0127
2 5 22 -0.2902 0.0354
2 5 23 -0.1795 0.0603
2 6 0 2.2168 0.0067
2 6 1 2.0684 0.0097
2 6 2 0.8824 0.0183
2 6 3 0.7765 0.0196
2 6 4 1.9177 0.0026
2 6 5 2.5361 -0.0034
2 6 6 1.6003 0.0100
2 6 7 -0.0004 0.0128
2 6 8 -1.0096 0.0096
2 6 9 -1.1056 0.0177
2 6 10 -0.5023 0.0196
2 6 11 0.3068 0.0143
2 6 12 0.6896 0.0179
2 6 13 0.6169 0.0181
2 6 14 0.4151 0.0114
2 6 15 0.0837 0.0074
2 6 16 -0.1768 0.0002
2 6 17 -0.0510 0.0081
2 6 18 0.0711 0.0398
2 6 19 -0.0999 0.0387
2 6 20 -0.1517 0.0036
2 6 21 -0.0813 0.0229
2 6 22 -0.2062 0.0849
2 7 0 0.9877 0.0020
2 7 1 0.3801 0.0120
2 7 2 -0.4482 0.0164
2 7 3 -0.1275 0.0099
2 7 4 1.2392 -0.0060
2 7 5 2.2115 -0.0059
2 7 6 1.8519 0.0085
2 7 7 0.6395 0.0031
2 7 8 -0.4286 -0.0091
2 7 9 -0.8300 -0.0028
2 7 10 -0.5130 -0.0043
2 7 11 0.1431 -0.0184
2 7 12 0.5421 -0.0151
2 7 13 0.6046 -0.0071
2 7 14 0.5311 -0.0142
2 7 15 0.2088 -0.0256
2 7 16 -0.1337 -0.0364
2 7 17 -0.0355 -0.0253
2 7 18 0.0841 0.0170
2 7 19 -0.2044 0.0235
2 7 20 -0.2978 -0.0117
2 7 21 0.0219 0.0256
2 7 22 0.1131 0.1269
2 8 0 0.5855 0.0071
2 8 1 -0.2858 0.0082
2 8 2 -1.1309 -0.0016
2 8 3 -0.9457 -0.0138
2 8 4 0.2594 -0.0200
2 8 5 1.4354 -0.0118
2 8 6 1.6373 -0.0002
2 8 7 0.8987 -0.0101
2 8 8 -0.0307 -0.0220
2 8 9 -0.5073 -0.0128
2 8 10 -0.3635 -0.0126
2 8 11 0.0681 -0.0224
2 8 12 0.2903 -0.0075
2 8 13 0.2920 0.0086
2 8 14 0.2775 -0.0013
2 8 15 0.0956 -0.0107
2 8 16 -0.1018 -0.0151
2 8 17 0.1141 -0.0144
2 8 18 0.2556 0.0059
2 8 19 -0.2223 -0.0104
2 8 20 -0.5225 -0.0852
2 8 21 -0.0849 -0.0871
2 9 0 0.6128 0.0107
2 9 1 -0.3161 0.0146
2 9 2 -1.2209 0.0022
2 9 3 -1.2945 -0.0081
2 9 4 -0.3933 -0.0044
2 9 5 0.7805 0.0053
2 9 6 1.3119 0.0092
2 9 7 0.9246 -0.0008
2 9 8 0.1829 -0.0047
2 9 9 -0.2322 0.0079
2 9 10 -0.1555 0.0059
2 9 11 0.0904 -0.0003
2 9 12 0.1238 0.0247
2 9 13 -0.0020 0.0374
2 9 14 -0.0404 0.0085
2 9 15 -0.0763 -0.0022
2 9 16 -0.0405 0.0131
2 9 17 0.3542 0.0174
2 9 18 0.5771 0.0342
2 9 19 0.0054 0.0383
2 9 20 -0.5403 -0.0386
2 10 0 0.6014 -0.0040
2 10 1 -0.2381 0.0059
2 10 2 -1.1321 0.0012
2 10 3 -1.3657 0.0002
2 10 4 -0.7183 0.0103
2 10 5 0.3485 0.0141
2 10 6 1.0295 0.0079
2 10 7 0.8975 -0.0001
2 10 8 0.3587 0.0049
2 10 9 0.0517 0.0186
2 10 10 0.0909 0.0092
2 10 11 0.1905 -0.0040
2 10 12 0.1286 0.0178
2 10 13 -0.0118 0.0195
2 10 14 -0.0319 -0.0307
2 10 15 0.0262 -0.0465
2 10 16 0.1602 -0.0206
2 10 17 0.5357 -0.0336
2 10 18 0.7497 -0.0382
2 10 19 0.2569 0.0234
2 10 20 -0.3199 0.0533
2 11 0 0.6522 -0.0058
2 11 1 -0.1392 -0.0023
2 11 2 -1.0936 -0.0050
2 11 3 -1.4878 -0.0001
2 11 4 -1.1036 0.0114
2 11 5 -0.2542 0.0088
2 11 6 0.4548 -0.0007
2 11 7 0.5640 -0.0035
2 11 8 0.2881 0.0039
2 11 9 0.1458 0.0156
2 11 10 0.1914 0.0053
2 11 11 0.1798 -0.0145
2 11 12 0.0721 -0.0033
2 11 13 0.0197 -0.0032
2 11 14 0.1312 -0.0421
2 11 15 0.3144 -0.0301
2 11 16 0.4440 0.0235
2 11 17 0.5716 -0.0219
2 11 18 0.5710 -0.1200
2 11 19 0.1984 -0.0993
2 12 0 0.8484 -0.0014
2 12 1 0.1209 -0.0069
2 12 2 -0.8727 -0.0099
2 12 3 -1.3492 -0.0020
2 12 4 -1.1674 0.0063
2 12 5 -0.5981 -0.0020
2 12 6 -0.0090 -0.0068
2 12 7 0.2081 -0.0011
2 12 8 0.0882 -0.0006
2 12 9 0.0495 0.0033
2 12 10 0.1465 0.0042
2 12 11 0.1075 -0.0086
2 12 12 -0.0550 -0.0081
2 12 13 -0.0992 -0.0061
2 12 14 0.0872 -0.0179
2 12 15 0.3850 0.0373
2 12 16 0.5438 0.1482
2 12 17 0.4549 0.1322
2 12 18 0.1998 -0.0243
2 13 0 0.8527 -0.0084
2 13 1 0.2099 -0.0164
2 13 2 -0.7403 -0.0146
2 13 3 -1.1429 -0.0006
2 13 4 -0.9464 0.0063
2 13 5 -0.4989 -0.0077
2 13 6 -0.0304 -0.0075
2 13 7 0.1489 0.0065
2 13 8 -0.0460 -0.0049
2 13 9 -0.1817 -0.0159
2 13 10 -0.0425 -0.0007
2 13 11 0.0489 0.0053
2 13 12 -0.0727 0.0028
2 13 13 -0.1911 0.0087
2 13 14 -0.1076 0.0106
2 13 15 0.1582 0.0566
2 13 16 0.3647 0.1671
2 14 0 0.7169 -0.0085
2 14 1 0.1829 -0.0120
2 14 2 -0.7247 -0.0091
2 14 3 -1.1199 0.0052
2 14 4 -0.9004 0.0137
2 14 5 -0.4474 0.0005
2 14 6 0.0235 0.0064
2 14 7 0.2095 0.0306
2 14 8 -0.0896 0.0149
2 14 9 -0.4072 -0.0105
2 14 10 -0.2713 0.0074
2 14 11 0.0353 0.0201
2 14 12 0.0908 0.0097
2 14 13 -0.0489 0.0263
2 14 14 -0.1389 0.0516
2 14 15 -0.0606 0.0622
2 15 0 0.5075 0.0050
2 15 1 0.2937 0.0156
2 15 2 -0.3974 0.0083
2 15 3 -0.8707 0.0022
2 15 4 -0.8497 0.0054
2 15 5 -0.5323 -0.0014
2 15 6 -0.0886 0.0083
2 15 7 0.1837 0.0371
2 15 8 -0.0180 0.0255
2 15 9 -0.3361 -0.0020
2 15 10 -0.1982 0.0146
2 15 11 0.2225 0.0171
2 15 12 0.4066 -0.0233
2 15 13 0.2891 -0.0163
2 16 0 0.1079 0.0103
2 16 1 0.2800 0.0375
2 16 2 0.0632 0.0186
2 16 3 -0.3325 -0.0143
2 16 4 -0.5705 -0.0141
2 16 5 -0.5566 -0.0027
2 16 6 -0.3344 0.0078
2 16 7 -0.1007 0.0180
2 16 8 -0.1182 -0.0079
2 16 9 -0.2233 -0.0403
2 16 10 -0.0237 -0.0189
2 16 11 0.3541 -0.0097
2 17 0 -0.2780 -0.0014
2 17 1 -0.0242 0.0225
2 17 2 0.1907 -0.0086
2 17 3 0.0604 -0.0560
2 17 4 -0.2289 -0.0394
2 17 5 -0.4078 0.0176
2 17 6 -0.4449 0.0494
2 17 7 -0.4245 0.0384
2 17 8 -0.4125 -0.0196
2 17 9 -0.3358 -0.0773
2 18 0 -0.4712 0.0043
2 18 1 -0.3996 0.0037
2 18 2 -0.0268 -0.0460
2 18 3 0.1052 -0.1079
2 18 4 -0.0229 -0.0840
2 18 5 -0.1193 0.0113
3 -16 0 -0.4246 0.0547
3 -16 1 -0.4812 0.0058
3 -16 2 -0.4651 0.0170
3 -16 3 -0.1223 0.0639
3 -16 4 0.1151 0.0044
3 -16 5 0.1423 -0.0815
3 -16 6 0.3381 -0.0452
3 -16 7 0.4980 0.0316
3 -15 0 0.0631 0.0173
3 -15 1 0.0982 -0.0244
3 -15 2 -0.0506 -0.0220
3 -15 3 0.0185 0.0421
3 -15 4 0.0414 0.0237
3 -15 5 -0.0798 -0.0590
3 -15 6 0.0284 -0.0596
3 -15 7 0.1993 -0.0077
3 -15 8 0.0639 -0.0037
3 -15 9 -0.0253 -0.0172
3 -15 10 0.1670 0.0108
3 -14 0 0.3817 -0.0032
3 -14 1 0.5335 -0.0275
3 -14 2 0.4139 -0.0422
3 -14 3 0.3922 0.0110
3 -14 4 0.2708 0.0329
3 -14 5 -0.0280 -0.0065
3 -14 6 -0.1019 -0.0124
3 -14 7 -0.0072 0.0096
3 -14 8 -0.0729 -0.0071
3 -14 9 -0.0263 -0.0329
3 -14 10 0.2889 -0.0128
3 -14 11 0.3527 0.0287
3 -14 12 0.0533 0.0273
3 -14 13 -0.0736 -0.0123
3 -13 0 0.2186 0.0104
3 -13 1 0.2812 0.0046
3 -13 2 0.2762 -0.0238
3 -13 3 0.4397 -0.0062
3 -13 4 0.4439 0.0165
3 -13 5 0.1411 0.0077
3 -13 6 -0.0319 0.0105
3 -13 7 0.0230 0.0213
3 -13 8 0.0389 0.0034
3 -13 9 0.1434 -0.0211
3 -13 10 0.3813 -0.0189
3 -13 11 0.3338 -0.0044
3 -13 12 0.0511 -0.0152
3 -13 13 0.0730 -0.0393
3 -13 14 0.3379 -0.0164
3 -13 15 0.3775 0.0217
3 -12 0 0.1276 0.0199
3 -12 1 -0.0050 0.0226
3 -12 2 0.0691 -0.0012
3 -12 3 0.4884 -0.0034
3 -12 4 0.6937 0.0044
3 -12 5 0.3856 0.0004
3 -12 6 0.0439 0.0009
3 -12 7 -0.0223 0.0011
3 -12 8 0.0290 -0.0080
3 -12 9 0.1604 -0.0100
3 -12 10 0.2419 -0.0035
3 -12 11 -0.0409 -0.0016
3 -12 12 -0.3879 -0.0105
3 -12 13 -0.1996 -0.0114
3 -12 14 0.2602 0.0286
3 -12 15 0.3595 0.0555
3 -12 16 0.2087 -0.0177
3 -11 0 0.2186 0.0094
3 -11 1 -0.0778 0.0015
3 -11 2 0.0400 -0.0111
3 -11 3 0.6899 -0.0056
3 -11 4 1.1059 0.0027
3 -11 5 0.7972 0.0045
3 -11 6 0.2462 0.0070
3 -11 7 -0.0230 -0.0007
3 -11 8 -0.0051 -0.0109
3 -11 9 0.1625 -0.0034
3 -11 10 0.1704 0.0043
3 -11 11 -0.2927 -0.0019
3 -11 12 -0.7656 -0.0062
3 -11 13 -0.5284 0.0097
3 -11 14 0.0798 0.0570
3 -11 15 0.2468 0.0807
3 -11 16 0.0633 0.0100
3 -11 17 0.0408 -0.0462
3 -11 18 0.1409 0.0510
3 -10 0 0.3660 0.0061
3 -10 1 -0.1093 -0.0174
3 -10 2 -0.0657 -0.0270
3 -10 3 0.6534 -0.0139
3 -10 4 1.2004 -0.0061
3 -10 5 0.9420 -0.0030
3 -10 6 0.3034 0.0087
3 -10 7 -0.0594 0.0074
3 -10 8 0.0012 -0.0031
3 -10 9 0.2986 0.0015
3 -10 10 0.3986 0.0002
3 -10 11 -0.0709 -0.0190
3 -10 12 -0.6533 -0.0288
3 -10 13 -0.5232 -0.0185
3 -10 14 0.1250 0.0115
3 -10 15 0.4258 0.0267
3 -10 16 0.2957 -0.0272
3 -10 17 0.2200 -0.0640
3 -10 18 0.2537 0.0401
3 -10 19 0.2310 0.1520
3 -9 0 0.5646 0.0106
3 -9 1 0.0152 -0.0049
3 -9 2 0.0097 -0.0080
3 -9 3 0.7125 0.0054
3 -9 4 1.2746 0.0020
3 -9 5 1.0256 -0.0081
3 -9 6 0.3303 0.0029
3 -9 7 -0.1002 0.0093
3 -9 8 -0.0127 0.0012
3 -9 9 0.3779 0.0039
3 -9 10 0.5748 0.0008
3 -9 11 0.1837 -0.0189
3 -9 12 -0.4553 -0.0261
3 -9 13 -0.5601 -0.0215
3 -9 14 -0.0829 -0.0140
3 -9 15 0.2994 -0.0074
3 -9 16 0.3634 -0.0389
3 -9 17 0.4059 -0.0703
3 -9 18 0.4500 -0.0046
3 -9 19 0.3823 0.0730
3 -9 20 0.3039 0.0124
3 -8 0 0.4898 -0.0014
3 -8 1 -0.0697 0.0051
3 -8 2 0.0420 0.0116
3 -8 3 0.9035 0.0236
3 -8 4 1.5886 0.0130
3 -8 5 1.4304 -0.0073
3 -8 6 0.7585 0.0006
3 -8 7 0.2802 0.0118
3 -8 8 0.3278 0.0054
3 -8 9 0.6746 0.0063
3 -8 10 0.7866 0.0049
3 -8 11 0.3557 -0.0103
3 -8 12 -0.3172 -0.0098
3 -8 13 -0.6396 -0.0009
3 -8 14 -0.4819 -0.0016
3 -8 15 -0.2444 0.0080
3 -8 16 -0.1158 0.0089
3 -8 17 0.0502 -0.0092
3 -8 18 0.1716 0.0164
3 -8 19 0.0950 0.0619
3 -8 20 -0.0009 0.0248
3 -8 21 -0.0069 -0.0474
3 -7 0 0.3478 -0.0120
3 -7 1 -0.5019 0.0017
3 -7 2 -0.3531 0.0055
3 -7 3 0.7503 0.0111
3 -7 4 1.6247 -0.0004
3 -7 5 1.5761 -0.0214
3 -7 6 0.9858 -0.0151
3 -7 7 0.5561 -0.0005
3 -7 8 0.6814 -0.0025
3 -7 9 1.1280 0.0018
3 -7 10 1.2263 0.0047
3 -7 11 0.7092 -0.0108
3 -7 12 0.0079 -0.0146
3 -7 13 -0.3847 -0.0076
3 -7 14 -0.4207 -0.0131
3 -7 15 -0.3545 -0.0031
3 -7 16 -0.2944 0.0209
3 -7 17 -0.1527 0.0187
3 -7 18 -0.0631 0.0202
3 -7 19 -0.2257 0.0498
3 -7 20 -0.3974 0.0570
3 -7 21 -0.3170 0.0425
3 -6 0 0.7091 -0.0019
3 -6 1 -0.7636 0.0033
3 -6 2 -0.7358 -0.0021
3 -6 3 0.6626 0.0016
3 -6 4 1.7248 0.0000
3 -6 5 1.5704 -0.0139
3 -6 6 0.7735 -0.0133
3 -6 7 0.1685 -0.0068
3 -6 8 0.2793 -0.0115
3 -6 9 0.9765 -0.0043
3 -6 10 1.3813 0.0070
3 -6 11 0.9892 -0.0040
3 -6 12 0.3030 -0.0127
3 -6 13 -0.0919 -0.0099
3 -6 14 -0.1611 -0.0189
3 -6 15 -0.1024 -0.0167
3 -6 16 -0.0105 0.0085
3 -6 17 0.1362 0.0115
3 -6 18 0.2071 -0.0054
3 -6 19 -0.0049 -0.0030
3 -6 20 -0.2439 0.0086
3 -6 21 -0.1239 0.0187
3 -6 22 0.1068 0.0350
3 -5 0 1.2436 0.0070
3 -5 1 -1.1711 -0.0005
3 -5 2 -1.3770 -0.0144
3 -5 3 0.5757 -0.0083
3 -5 4 2.1712 0.0067
3 -5 5 1.9750 0.0085
3 -5 6 0.7896 0.0087
3 -5 7 -0.2431 0.0069
3 -5 8 -0.4400 -0.0047
3 -5 9 0.3063 -0.0035
3 -5 10 1.0807 0.0079
3 -5 11 1.0008 0.0024
3 -5 12 0.4028 -0.0039
3 -5 13 -0.0189 0.0018
3 -5 14 -0.1291 -0.0034
3 -5 15 -0.0538 -0.0078
3 -5 16 0.0896 0.0065
3 -5 17 0.2349 0.0110
3 -5 18 0.3147 -0.0028
3 -5 19 0.1888 -0.0133
3 -5 20 0.0337 -0.0255
3 -5 21 0.2341 -0.0404
3 -5 22 0.5370 -0.0459
3 -4 0 1.9266 0.0066
3 -4 1 -1.9399 -0.0021
3 -4 2 -2.7897 -0.0188
3 -4 3 -0.2145 -0.0185
3 -4 4 2.3214 -0.0044
3 -4 5 2.3574 0.0007
3 -4 6 0.8528 0.0008
3 -4 7 -0.4984 0.0007
3 -4 8 -0.9183 -0.0050
3 -4 9 -0.2459 -0.0045
3 -4 10 0.7119 0.0014
3 -4 11 0.8806 -0.0038
3 -4 12 0.3869 -0.0072
3 -4 13 -0.0297 0.0016
3 -4 14 -0.1357 0.0028
3 -4 15 -0.0149 -0.0032
3 -4 16 0.1447 -0.0045
3 -4 17 0.1591 -0.0094
3 -4 18 0.0904 -0.0106
3 -4 19 -0.0031 -0.0007
3 -4 20 -0.0604 -0.0058
3 -4 21 0.1636 -0.0285
3 -4 22 0.4926 -0.0447
3 -4 23 0.4011 -0.0552
3 -3 0 3.6826 0.0021
3 -3 1 -2.1798 0.0083
3 -3 2 -4.3160 0.0052
3 -3 3 -1.2824 0.0033
3 -3 4 2.5333 0.0060
3 -3 5 3.0494 0.0009
3 -3 6 1.0888 -0.0085
3 -3 7 -0.7031 -0.0111
3 -3 8 -1.2208 -0.0087
3 -3 9 -0.5512 -0.0031
3 -3 10 0.4312 -0.0001
3 -3 11 0.6373 -0.0053
3 -3 12 0.1303 -0.0066
3 -3 13 -0.2928 0.0010
3 -3 14 -0.3211 0.0059
3 -3 15 -0.0312 0.0092
3 -3 16 0.2785 0.0067
3 -3 17 0.2342 -0.0128
3 -3 18 -0.0144 -0.0219
3 -3 19 -0.1285 -0.0020
3 -3 20 -0.1364 0.0104
3 -3 21 -0.0322 0.0033
3 -3 22 0.1578 0.0040
3 -3 23 0.1140 0.0049
3 -2 0 7.0189 -0.0073
3 -2 1 -1.5555 0.0042
3 -2 2 -6.0127 0.0116
3 -2 3 -2.9880 0.0120
3 -2 4 2.6090 0.0135
3 -2 5 4.4472 0.0119
3 -2 6 2.3305 0.0049
3 -2 7 -0.1412 0.0008
3 -2 8 -1.0009 0.0035
3 -2 9 -0.4580 0.0071
3 -2 10 0.3944 0.0036
3 -2 11 0.4739 -0.0037
3 -2 12 -0.1536 -0.0035
3 -2 13 -0.6705 -0.0020
3 -2 14 -0.7276 -0.0048
3 -2 15 -0.3577 0.0059
3 -2 16 0.1237 0.0212
3 -2 17 0.1566 0.0083
3 -2 18 -0.1478 -0.0103
3 -2 19 -0.2039 -0.0000
3 -2 20 -0.0715 0.0095
3 -2 21 -0.0486 0.0022
3 -2 22 -0.0601 0.0098
3 -2 23 -0.0974 0.0235
3 -1 0 12.4138 -0.0100
3 -1 1 0.5804 -0.0062
3 -1 2 -7.7683 -0.0048
3 -1 3 -6.3457 -0.0126
3 -1 4 0.6001 -0.0155
3 -1 5 4.6419 -0.0088
3 -1 6 3.5200 -0.0015
3 -1 7 0.9140 0.0044
3 -1 8 -0.2715 0.0119
3 -1 9 0.0107 0.0144
3 -1 10 0.6204 0.0045
3 -1 11 0.5625 -0.0053
3 -1 12 -0.0939 -0.0010
3 -1 13 -0.6312 -0.0008
3 -1 14 -0.7810 -0.0171
3 -1 15 -0.5296 -0.0184
3 -1 16 -0.0548 0.0014
3 -1 17 0.0185 0.0013
3 -1 18 -0.3381 -0.0138
3 -1 19 -0.3889 -0.0078
3 -1 20 -0.1079 -0.0031
3 -1 21 -0.0401 -0.0213
3 -1 22 -0.1489 -0.0268
3 -1 23 -0.1825 -0.0126
3 0 0 19.8028 -0.0078
3 0 1 5.9186 -0.0020
3 0 2 -6.7763 0.0016
3 0 3 -8.9598 -0.0061
3 0 4 -2.7779 -0.0142
3 0 5 2.6912 -0.0136
3 0 6 3.1071 -0.0093
3 0 7 1.1962 -0.0031
3 0 8 0.1657 0.0077
3 0 9 0.3594 0.0142
3 0 10 0.7837 0.0060
3 0 11 0.6519 -0.0030
3 0 12 0.0796 0.0066
3 0 13 -0.3434 0.0170
3 0 14 -0.4937 0.0047
3 0 15 -0.3717 -0.0068
3 0 16 0.0365 0.0021
3 0 17 0.1669 0.0032
3 0 18 -0.2136 -0.0073
3 0 19 -0.3787 0.0004
3 0 20 -0.1135 0.0086
3 0 21 0.0029 -0.0113
3 0 22 -0.0824 -0.0299
3 0 23 -0.0646 -0.0262
3 1 0 26.2280 -0.0044
3 1 1 13.3333 -0.0019
3 1 2 -1.5873 0.0054
3 1 3 -7.5530 0.0115
3 1 4 -4.1534 0.0133
3 1 5 0.6742 0.0111
3 1 6 1.7218 0.0043
3 1 7 0.5492 -0.0017
3 1 8 -0.0115 0.0010
3 1 9 0.3809 0.0066
3 1 10 0.8288 0.0032
3 1 11 0.7111 -0.0041
3 1 12 0.1814 0.0002
3 1 13 -0.2088 0.0106
3 1 14 -0.3753 0.0096
3 1 15 -0.3593 0.0044
3 1 16 -0.0071 0.0097
3 1 17 0.2660 0.0135
3 1 18 0.0320 0.0118
3 1 19 -0.1907 0.0227
3 1 20 -0.0577 0.0346
3 1 21 0.0120 0.0246
3 1 22 -0.0177 0.0149
3 1 23 0.1241 0.0241
3 2 0 27.6026 0.0118
3 2 1 18.3228 0.0009
3 2 2 4.4993 -0.0045
3 2 3 -3.2613 0.0005
3 2 4 -2.7973 0.0070
3 2 5 0.0067 0.0093
3 2 6 0.4659 0.0059
3 2 7 -0.5065 0.0002
3 2 8 -0.6706 -0.0022
3 2 9 0.0722 -0.0015
3 2 10 0.7854 -0.0006
3 2 11 0.8566 -0.0006
3 2 12 0.3678 -0.0036
3 2 13 -0.1072 -0.0090
3 2 14 -0.3650 -0.0132
3 2 15 -0.4711 -0.0144
3 2 16 -0.2418 -0.0119
3 2 17 0.1066 -0.0071
3 2 18 0.0923 -0.0006
3 2 19 -0.0514 0.0074
3 2 20 -0.0317 0.0066
3 2 21 -0.1088 -0.0057
3 2 22 -0.1930 -0.0004
3 2 23 0.0246 0.0371
3 3 0 22.8377 0.0144
3 3 1 17.9262 0.0100
3 3 2 7.6148 0.0053
3 3 3 0.5925 0.0057
3 3 4 -0.4924 0.0024
3 3 5 0.3983 -0.0007
3 3 6 -0.1850 0.0020
3 3 7 -1.3876 0.0061
3 3 8 -1.4227 0.0055
3 3 9 -0.4411 0.0001
3 3 10 0.5661 -0.0004
3 3 11 0.9280 0.0092
3 3 12 0.5643 0.0117
3 3 13 0.0413 0.0001
3 3 14 -0.2516 -0.0062
3 3 15 -0.3862 -0.0024
3 3 16 -0.2710 -0.0026
3 3 17 0.0328 -0.0025
3 3 18 0.1446 0.0062
3 3 19 0.1242 0.0083
3 3 20 0.1327 -0.0129
3 3 21 -0.0623 -0.0452
3 3 22 -0.2961 -0.0530
3 3 23 -0.1591 -0.0185
3 4 0 14.6201 -0.0107
3 4 1 13.1061 -0.0060
3 4 2 6.9706 0.0060
3 4 3 2.3651 0.0169
3 4 4 1.4214 0.0097
3 4 5 1.4316 -0.0014
3 4 6 0.1433 0.0000
3 4 7 -1.3803 0.0059
3 4 8 -1.5746 0.0051
3 4 9 -0.6805 -0.0056
3 4 10 0.3641 -0.0144
3 4 11 0.8934 -0.0065
3 4 12 0.6637 0.0025
3 4 13 0.1478 -0.0042
3 4 14 -0.1359 -0.0051
3 4 15 -0.2245 0.0082
3 4 16 -0.1349 0.0115
3 4 17 0.1169 0.0095
3 4 18 0.2379 0.0210
3 4 19 0.2477 0.0280
3 4 20 0.2930 0.0148
3 4 21 0.1280 -0.0017
3 4 22 -0.1563 -0.0072
3 4 23 -0.1162 -0.0018
3 5 0 7.2130 -0.0140
3 5 1 7.1802 -0.0222
3 5 2 4.1969 -0.0134
3 5 3 2.1514 -0.0002
3 5 4 2.2445 -0.0067
3 5 5 2.3505 -0.0165
3 5 6 0.9673 -0.0129
3 5 7 -0.7161 -0.0083
3 5 8 -1.2114 -0.0080
3 5 9 -0.6538 -0.0118
3 5 10 0.2013 -0.0206
3 5 11 0.7765 -0.0198
3 5 12 0.7050 -0.0111
3 5 13 0.2595 -0.0143
3 5 14 -0.0589 -0.0172
3 5 15 -0.2004 -0.0082
3 5 16 -0.1397 -0.0091
3 5 17 0.1250 -0.0156
3 5 18 0.2310 -0.0084
3 5 19 0.1366 -0.0065
3 5 20 0.1330 -0.0084
3 5 21 0.0609 0.0214
3 5 22 -0.1541 0.0647
3 6 0 2.9942 0.0051
3 6 1 2.9431 -0.0068
3 6 2 1.4993 -0.0086
3 6 3 1.0575 -0.0046
3 6 4 2.0481 -0.0134
3 6 5 2.5968 -0.0177
3 6 6 1.5163 -0.0071
3 6 7 -0.1243 -0.0027
3 6 8 -0.9069 -0.0001
3 6 9 -0.7311 0.0103
3 6 10 -0.0923 0.0106
3 6 11 0.5452 0.0057
3 6 12 0.7277 0.0120
3 6 13 0.4735 0.0128
3 6 14 0.1189 0.0040
3 6 15 -0.2107 -0.0009
3 6 16 -0.2805 -0.0089
3 6 17 0.0260 -0.0111
3 6 18 0.1844 0.0011
3 6 19 -0.0159 -0.0085
3 6 20 -0.0995 -0.0284
3 6 21 -0.0635 0.0120
3 6 22 -0.2004 0.0839
3 7 0 1.1390 0.0011
3 7 1 0.6829 0.0022
3 7 2 -0.2143 0.0027
3 7 3 0.0270 0.0062
3 7 4 1.4410 0.0012
3 7 5 2.3872 0.0025
3 7 6 1.7810 0.0148
3 7 7 0.3681 0.0130
3 7 8 -0.5898 0.0082
3 7 9 -0.7338 0.0207
3 7 10 -0.2877 0.0223
3 7 11 0.3793 0.0085
3 7 12 0.7774 0.0094
3 7 13 0.7443 0.0127
3 7 14 0.4250 -0.0005
3 7 15 -0.0629 -0.0148
3 7 16 -0.3017 -0.0218
3 7 17 -0.0083 -0.0078
3 7 18 0.1953 0.0301
3 7 19 -0.0635 0.0356
3 7 20 -0.1429 0.0092
3 7 21 0.1081 0.0469
3 7 22 0.1001 0.1277
3 8 0 0.3228 -0.0079
3 8 1 -0.4386 -0.0062
3 8 2 -1.1857 -0.0087
3 8 3 -0.7913 -0.0047
3 8 4 0.6624 -0.0014
3 8 5 1.8429 0.0042
3 8 6 1.7436 0.0129
3 8 7 0.7209 0.0033
3 8 8 -0.2194 -0.0116
3 8 9 -0.5455 -0.0065
3 8 10 -0.2737 -0.0076
3 8 11 0.2850 -0.0219
3 8 12 0.6723 -0.0167
3 8 13 0.7177 -0.0086
3 8 14 0.5023 -0.0238
3 8 15 0.0804 -0.0372
3 8 16 -0.1549 -0.0374
3 8 17 0.1163 -0.0239
3 8 18 0.2632 0.0097
3 8 19 -0.1236 0.0139
3 8 20 -0.2259 -0.0235
3 8 21 0.2616 0.0068
3 9 0 0.1879 -0.0006
3 9 1 -0.7247 -0.0011
3 9 2 -1.4784 -0.0123
3 9 3 -1.2206 -0.0151
3 9 4 -0.0137 -0.0096
3 9 5 1.1494 -0.0050
3 9 6 1.3934 -0.0008
3 9 7 0.7620 -0.0076
3 9 8 -0.0182 -0.0176
3 9 9 -0.3619 -0.0127
3 9 10 -0.1966 -0.0115
3 9 11 0.1672 -0.0142
3 9 12 0.3443 0.0073
3 9 13 0.2855 0.0231
3 9 14 0.1514 0.0071
3 9 15 -0.0335 0.0068
3 9 16 -0.0533 0.0300
3 9 17 0.2793 0.0394
3 9 18 0.3557 0.0427
3 9 19 -0.1924 0.0200
3 9 20 -0.4327 -0.0582
3 9 21 0.1098 -0.0947
3 10 0 0.3106 -0.0009
3 10 1 -0.5583 0.0092
3 10 2 -1.3199 0.0016
3 10 3 -1.2618 -0.0031
3 10 4 -0.3740 0.0010
3 10 5 0.6370 -0.0023
3 10 6 1.0470 -0.0070
3 10 7 0.7037 -0.0069
3 10 8 0.1089 -0.0018
3 10 9 -0.1572 0.0091
3 10 10 -0.0136 0.0094
3 10 11 0.1967 0.0072
3 10 12 0.1746 0.0281
3 10 13 0.0013 0.0329
3 10 14 -0.0947 -0.0005
3 10 15 -0.1049 0.0003
3 10 16 0.0263 0.0430
3 10 17 0.3654 0.0532
3 10 18 0.4034 0.0471
3 10 19 -0.1741 0.0553
3 10 20 -0.5185 0.0157
3 11 0 0.4415 -0.0082
3 11 1 -0.3201 0.0072
3 11 2 -1.1463 0.0065
3 11 3 -1.3214 0.0064
3 11 4 -0.7291 0.0143
3 11 5 0.1300 0.0068
3 11 6 0.6592 -0.0070
3 11 7 0.5706 -0.0070
3 11 8 0.1637 0.0039
3 11 9 -0.0090 0.0153
3 11 10 0.1415 0.0104
3 11 11 0.2601 -0.0036
3 11 12 0.1637 -0.0013
3 11 13 0.0450 -0.0151
3 11 14 0.0836 -0.0640
3 11 15 0.1749 -0.0733
3 11 16 0.2547 -0.0418
3 11 17 0.3964 -0.0701
3 11 18 0.3379 -0.1193
3 11 19 -0.1285 -0.0738
3 12 0 0.5833 -0.0034
3 12 1 -0.0667 0.0032
3 12 2 -0.9861 -0.0019
3 12 3 -1.3842 -0.0021
3 12 4 -1.0605 0.0111
3 12 5 -0.3860 0.0102
3 12 6 0.1883 0.0000
3 12 7 0.3147 0.0010
3 12 8 0.0850 0.0060
3 12 9 -0.0105 0.0095
3 12 10 0.1450 0.0058
3 12 11 0.1861 -0.0078
3 12 12 0.0264 -0.0115
3 12 13 0.0006 -0.0161
3 12 14 0.2390 -0.0364
3 12 15 0.4599 -0.0198
3 12 16 0.4615 0.0169
3 12 17 0.3547 -0.0491
3 12 18 0.1629 -0.1834
3 13 0 0.4605 0.0057
3 13 1 -0.0668 0.0043
3 13 2 -0.9370 -0.0064
3 13 3 -1.3238 -0.0111
3 13 4 -1.0626 0.0004
3 13 5 -0.5355 0.0029
3 13 6 -0.0417 0.0013
3 13 7 0.1494 0.0081
3 13 8 -0.0057 0.0039
3 13 9 -0.0691 -0.0050
3 13 10 0.1491 -0.0007
3 13 11 0.2262 0.0030
3 13 12 0.0038 0.0090
3 13 13 -0.0883 0.0275
3 13 14 0.1656 0.0503
3 13 15 0.4366 0.1011
3 13 16 0.4280 0.1646
3 13 17 0.2264 0.1293
3 14 0 0.2430 -0.0006
3 14 1 -0.2369 0.0002
3 14 2 -1.0131 -0.0049
3 14 3 -1.2641 -0.0062
3 14 4 -0.8974 0.0030
3 14 5 -0.4172 0.0008
3 14 6 -0.0602 -0.0008
3 14 7 0.0449 0.0104
3 14 8 -0.1865 0.0016
3 14 9 -0.3279 -0.0174
3 14 10 -0.0247 -0.0056
3 14 11 0.2839 0.0163
3 14 12 0.1839 0.0289
3 14 13 0.0044 0.0550
3 14 14 0.0923 0.0883
3 14 15 0.2555 0.1183
3 14 16 0.2371 0.1503
3 15 0 0.2225 -0.0126
3 15 1 -0.1195 -0.0056
3 15 2 -0.7886 -0.0052
3 15 3 -1.0543 -0.0041
3 15 4 -0.7469 0.0055
3 15 5 -0.3565 0.0018
3 15 6 -0.1154 -0.0008
3 15 7 -0.0692 0.0167
3 15 8 -0.3509 0.0167
3 15 9 -0.6207 0.0027
3 15 10 -0.3601 0.0239
3 15 11 0.1384 0.0546
3 15 12 0.2712 0.0584
3 15 13 0.1346 0.0723
3 15 14 0.0994 0.1004
3 16 0 -0.0029 0.0003
3 16 1 0.0382 0.0146
3 16 2 -0.2896 0.0092
3 16 3 -0.6005 -0.0063
3 16 4 -0.5684 -0.0080
3 16 5 -0.4021 -0.0128
3 16 6 -0.2547 -0.0163
3 16 7 -0.1285 0.0021
3 16 8 -0.2185 0.0120
3 16 9 -0.4281 0.0120
3 16 10 -0.2885 0.0468
3 16 11 0.1308 0.0832
3 16 12 0.3077 0.0693
3 17 0 -0.4396 0.0148
3 17 1 -0.1050 0.0395
3 17 2 0.0452 0.0316
3 17 3 -0.1468 -0.0015
3 17 4 -0.3516 -0.0155
3 17 5 -0.4289 -0.0161
3 17 6 -0.4079 -0.0188
3 17 7 -0.2468 -0.0137
3 17 8 -0.0855 -0.0173
3 17 9 -0.0494 -0.0244
3 17 10 0.0556 0.0093
3 18 0 -0.5750 -0.0100
3 18 1 -0.3029 0.0159
3 18 2 0.1140 0.0133
3 18 3 0.1214 -0.0183
3 18 4 -0.1106 -0.0252
3 18 5 -0.2548 -0.0027
3 18 6 -0.3183 0.0137
4 -15 0 -0.4457 -0.0159
4 -15 1 -0.2881 -0.0592
4 -15 2 -0.3318 -0.0294
4 -15 3 -0.1927 0.0572
4 -15 4 -0.0074 0.0326
4 -15 5 0.0767 -0.0505
4 -15 6 0.2544 -0.0271
4 -15 7 0.3744 0.0384
4 -15 8 0.2140 0.0300
4 -15 9 0.1108 0.0050
4 -14 0 0.1366 -0.0077
4 -14 1 0.2606 -0.0349
4 -14 2 0.0934 -0.0275
4 -14 3 0.0269 0.0355
4 -14 4 0.0079 0.0245
4 -14 5 -0.0786 -0.0453
4 -14 6 -0.0222 -0.0359
4 -14 7 0.1198 0.0146
4 -14 8 0.1534 0.0015
4 -14 9 0.2941 -0.0254
4 -14 10 0.5789 0.0072
4 -14 11 0.5987 0.0550
4 -14 12 0.3594 0.0506
4 -13 0 0.5616 0.0068
4 -13 1 0.5646 0.0012
4 -13 2 0.4137 -0.0088
4 -13 3 0.3522 0.0196
4 -13 4 0.2296 0.0180
4 -13 5 -0.0428 -0.0181
4 -13 6 -0.1699 -0.0046
4 -13 7 -0.0770 0.0296
4 -13 8 0.0795 0.0075
4 -13 9 0.3512 -0.0301
4 -13 10 0.6264 -0.0171
4 -13 11 0.5762 0.0185
4 -13 12 0.3640 0.0223
4 -13 13 0.3699 0.0145
4 -13 14 0.4103 0.0434
4 -12 0 0.3804 0.0148
4 -12 1 0.1913 0.0174
4 -12 2 0.1590 0.0015
4 -12 3 0.3508 0.0054
4 -12 4 0.3553 0.0039
4 -12 5 0.0216 -0.0079
4 -12 6 -0.2370 0.0096
4 -12 7 -0.1726 0.0308
4 -12 8 0.1049 0.0110
4 -12 9 0.4605 -0.0191
4 -12 10 0.5944 -0.0199
4 -12 11 0.2944 -0.0078
4 -12 12 0.0153 -0.0116
4 -12 13 0.2018 -0.0118
4 -12 14 0.4637 0.0213
4 -12 15 0.3758 0.0254
4 -12 16 0.2051 -0.0580
4 -11 0 0.0243 0.0111
4 -11 1 -0.2612 0.0052
4 -11 2 -0.1093 -0.0072
4 -11 3 0.4400 -0.0052
4 -11 4 0.6807 -0.0047
4 -11 5 0.3090 -0.0064
4 -11 6 -0.1594 0.0065
4 -11 7 -0.2567 0.0107
4 -11 8 0.0218 -0.0085
4 -11 9 0.4317 -0.0220
4 -11 10 0.4873 -0.0166
4 -11 11 -0.0269 -0.0072
4 -11 12 -0.4581 -0.0061
4 -11 13 -0.2247 -0.0017
4 -11 14 0.1918 0.0254
4 -11 15 0.2281 0.0260
4 -11 16 0.1558 -0.0451
4 -11 17 0.2681 -0.0650
4 -10 0 -0.0394 0.0034
4 -10 1 -0.4014 -0.0140
4 -10 2 -0.1411 -0.0194
4 -10 3 0.6830 -0.0066
4 -10 4 1.1644 -0.0013
4 -10 5 0.8163 0.0002
4 -10 6 0.1652 0.0117
4 -10 7 -0.1622 0.0089
4 -10 8 -0.0356 -0.0121
4 -10 9 0.3117 -0.0214
4 -10 10 0.3471 -0.0174
4 -10 11 -0.2020 -0.0093
4 -10 12 -0.6987 0.0018
4 -10 13 -0.4922 0.0106
4 -10 14 -0.0174 0.0266
4 -10 15 0.0836 0.0295
4 -10 16 -0.0011 -0.0115
4 -10 17 0.0479 0.0009
4 -10 18 0.0955 0.1432
4 -9 0 0.2352 -0.0055
4 -9 1 -0.2825 -0.0205
4 -9 2 -0.1002 -0.0181
4 -9 3 0.7407 0.0012
4 -9 4 1.2882 0.0028
4 -9 5 0.9814 -0.0049
4 -9 6 0.3129 0.0041
4 -9 7 -0.0618 0.0068
4 -9 8 0.0020 -0.0067
4 -9 9 0.2749 -0.0143
4 -9 10 0.2948 -0.0204
4 -9 11 -0.1857 -0.0252
4 -9 12 -0.6524 -0.0145
4 -9 13 -0.4983 -0.0061
4 -9 14 -0.0112 -0.0042
4 -9 15 0.2241 -0.0027
4 -9 16 0.2505 -0.0237
4 -9 17 0.2726 -0.0151
4 -9 18 0.2046 0.0908
4 -9 19 0.1029 0.1605
4 -8 0 0.4446 -0.0148
4 -8 1 -0.1456 -0.0115
4 -8 2 0.0333 -0.0015
4 -8 3 0.8495 0.0172
4 -8 4 1.3331 0.0118
4 -8 5 0.9943 -0.0082
4 -8 6 0.3562 -0.0060
4 -8 7 0.0506 0.0011
4 -8 8 0.1679 -0.0030
4 -8 9 0.4182 -0.0034
4 -8 10 0.3894 -0.0119
4 -8 11 -0.0689 -0.0268
4 -8 12 -0.5313 -0.0189
4 -8 13 -0.5213 -0.0078
4 -8 14 -0.1922 -0.0111
4 -8 15 0.0777 -0.0056
4 -8 16 0.2979 -0.0084
4 -8 17 0.4978 -0.0208
4 -8 18 0.4718 0.0125
4 -8 19 0.2939 0.0412
4 -8 20 0.2451 -0.0278
4 -7 0 0.2113 -0.0109
4 -7 1 -0.4459 0.0074
4 -7 2 -0.0626 0.0155
4 -7 3 0.9835 0.0244
4 -7 4 1.5457 0.0146
4 -7 5 1.2253 -0.0072
4 -7 6 0.6431 -0.0061
4 -7 7 0.4106 0.0027
4 -7 8 0.5999 0.0024
4 -7 9 0.8822 0.0084
4 -7 10 0.7969 0.0055
4 -7 11 0.2521 -0.0121
4 -7 12 -0.2929 -0.0083
4 -7 13 -0.4563 0.0041
4 -7 14 -0.3893 -0.0021
4 -7 15 -0.3166 0.0067
4 -7 16 -0.1379 0.0268
4 -7 17 0.1450 0.0160
4 -7 18 0.2041 0.0036
4 -7 19 0.0015 0.0099
4 -7 20 -0.0837 -0.0066
4 -7 21 0.0144 -0.0246
4 -6 0 -0.1158 0.0031
4 -6 1 -1.1162 0.0198
4 -6 2 -0.5771 0.0196
4 -6 3 0.8466 0.0183
4 -6 4 1.6195 0.0068
4 -6 5 1.3298 -0.0125
4 -6 6 0.7534 -0.0123
4 -6 7 0.5264 -0.0067
4 -6 8 0.7745 -0.0106
4 -6 9 1.2304 -0.0028
4 -6 10 1.2816 0.0037
4 -6 11 0.6902 -0.0079
4 -6 12 0.0104 -0.0058
4 -6 13 -0.2594 0.0042
4 -6 14 -0.2845 -0.0107
4 -6 15 -0.3344 -0.0141
4 -6 16 -0.3078 0.0126
4 -6 17 -0.1312 0.0153
4 -6 18 -0.1001 -0.0082
4 -6 19 -0.3532 -0.0081
4 -6 20 -0.4945 0.0186
4 -6 21 -0.2979 0.0558
4 -6 22 -0.1028 0.0837
4 -5 0 -0.0368 0.0053
4 -5 1 -1.6805 0.0072
4 -5 2 -1.1764 0.0040
4 -5 3 0.6716 0.0091
4 -5 4 1.7428 0.0098
4 -5 5 1.3825 -0.0014
4 -5 6 0.5763 -0.0038
4 -5 7 0.1227 -0.0063
4 -5 8 0.2680 -0.0202
4 -5 9 0.9252 -0.0196
4 -5 10 1.3514 -0.0088
4 -5 11 0.9278 -0.0110
4 -5 12 0.1454 -0.0044
4 -5 13 -0.2334 0.0097
4 -5 14 -0.2183 -0.0040
4 -5 15 -0.1704 -0.0185
4 -5 16 -0.1422 -0.0004
4 -5 17 -0.0368 0.0093
4 -5 18 -0.0035 -0.0109
4 -5 19 -0.2028 -0.0227
4 -5 20 -0.3238 -0.0077
4 -5 21 -0.0653 0.0212
4 -5 22 0.1962 0.0380
4 -4 0 0.4748 0.0028
4 -4 1 -2.1175 -0.0131
4 -4 2 -1.9207 -0.0208
4 -4 3 0.3974 -0.0071
4 -4 4 1.9918 0.0080
4 -4 5 1.6078 0.0082
4 -4 6 0.4348 0.0099
4 -4 7 -0.3535 0.0101
4 -4 8 -0.4049 -0.0029
4 -4 9 0.3258 -0.0077
4 -4 10 1.1190 -0.0017
4 -4 11 1.0230 -0.0048
4 -4 12 0.2776 -0.0022
4 -4 13 -0.2078 0.0115
4 -4 14 -0.2065 0.0076
4 -4 15 -0.0629 -0.0030
4 -4 16 -0.0008 0.0055
4 -4 17 0.0159 0.0122
4 -4 18 0.0241 0.0047
4 -4 19 -0.0482 -0.0009
4 -4 20 -0.0418 -0.0083
4 -4 21 0.2950 -0.0259
4 -4 22 0.6097 -0.0506
4 -4 23 0.4198 -0.0737
4 -3 0 1.4782 0.0058
4 -3 1 -2.4275 -0.0109
4 -3 2 -2.9459 -0.0209
4 -3 3 -0.2054 -0.0123
4 -3 4 2.1725 -0.0033
4 -3 5 1.8995 -0.0080
4 -3 6 0.2753 -0.0079
4 -3 7 -0.8272 0.0006
4 -3 8 -0.9261 0.0032
4 -3 9 -0.1542 0.0073
4 -3 10 0.7996 0.0137
4 -3 11 0.9564 0.0069
4 -3 12 0.3790 -0.0027
4 -3 13 -0.0705 -0.0024
4 -3 14 -0.0532 -0.0027
4 -3 15 0.1674 -0.0009
4 -3 16 0.2620 0.0024
4 -3 17 0.1278 -0.0087
4 -3 18 -0.0545 -0.0165
4 -3 19 -0.1528 -0.0006
4 -3 20 -0.1174 0.0055
4 -3 21 0.1859 -0.0218
4 -3 22 0.5157 -0.0605
4 -3 23 0.3898 -0.0872
4 -2 0 3.2037 0.0027
4 -2 1 -2.4022 0.0025
4 -2 2 -4.1103 0.0028
4 -2 3 -0.9990 0.0089
4 -2 4 2.5921 0.0085
4 -2 5 2.8180 -0.0058
4 -2 6 0.6938 -0.0150
4 -2 7 -0.9368 -0.0104
4 -2 8 -1.1396 -0.0030
4 -2 9 -0.4046 0.0060
4 -2 10 0.4216 0.0145
4 -2 11 0.5360 0.0113
4 -2 12 0.0459 0.0006
4 -2 13 -0.2999 -0.0088
4 -2 14 -0.2062 -0.0107
4 -2 15 0.1502 0.0063
4 -2 16 0.4243 0.0213
4 -2 17 0.3082 0.0009
4 -2 18 -0.0228 -0.0208
4 -2 19 -0.2086 -0.0009
4 -2 20 -0.2250 0.0216
4 -2 21 -0.0807 0.0104
4 -2 22 0.1525 -0.0069
4 -2 23 0.1388 -0.0138
4 -1 0 6.0146 0.0007
4 -1 1 -1.8006 0.0050
4 -1 2 -5.5530 0.0086
4 -1 3 -2.5751 0.0135
4 -1 4 2.5646 0.0151
4 -1 5 4.1634 0.0089
4 -1 6 2.1365 0.0048
4 -1 7 -0.0206 0.0071
4 -1 8 -0.5754 0.0075
4 -1 9 -0.1030 0.0052
4 -1 10 0.3590 0.0026
4 -1 11 0.1829 -0.0002
4 -1 12 -0.3926 -0.0012
4 -1 13 -0.7307 -0.0070
4 -1 14 -0.6589 -0.0153
4 -1 15 -0.2706 0.0001
4 -1 16 0.1910 0.0272
4 -1 17 0.2454 0.0203
4 -1 18 -0.0800 0.0004
4 -1 19 -0.2634 0.0153
4 -1 20 -0.2404 0.0334
4 -1 21 -0.1939 0.0226
4 -1 22 -0.0850 0.0231
4 -1 23 -0.0263 0.0462
4 0 0 10.2522 0.0018
4 0 1 0.2547 0.0007
4 0 2 -6.5176 -0.0044
4 0 3 -5.1268 -0.0092
4 0 4 0.7125 -0.0096
4 0 5 4.0361 -0.0070
4 0 6 3.0820 0.0004
4 0 7 1.0649 0.0104
4 0 8 0.3124 0.0136
4 0 9 0.5198 0.0065
4 0 10 0.6781 -0.0068
4 0 11 0.2907 -0.0137
4 0 12 -0.3431 -0.0041
4 0 13 -0.6893 0.0042
4 0 14 -0.7004 -0.0077
4 0 15 -0.4264 -0.0154
4 0 16 0.0558 -0.0045
4 0 17 0.2167 -0.0054
4 0 18 -0.1012 -0.0143
4 0 19 -0.3041 -0.0003
4 0 20 -0.2278 0.0066
4 0 21 -0.1972 -0.0185
4 0 22 -0.1721 -0.0218
4 0 23 -0.0909 0.0185
4 1 0 15.0346 -0.0064
4 1 1 4.3928 -0.0021
4 1 2 -5.0569 -0.0042
4 1 3 -6.4957 -0.0086
4 1 4 -1.8292 -0.0111
4 1 5 2.1250 -0.0122
4 1 6 2.3383 -0.0102
4 1 7 1.0461 -0.0032
4 1 8 0.5345 0.0041
4 1 9 0.7619 0.0046
4 1 10 0.9128 -0.0043
4 1 11 0.5763 -0.0115
4 1 12 0.0047 0.0002
4 1 13 -0.3183 0.0202
4 1 14 -0.3715 0.0191
4 1 15 -0.2134 0.0025
4 1 16 0.2027 -0.0057
4 1 17 0.4185 -0.0104
4 1 18 0.1312 -0.0124
4 1 19 -0.1180 0.0022
4 1 20 -0.0703 0.0062
4 1 21 -0.0803 -0.0229
4 1 22 -0.1115 -0.0352
4 1 23 0.0022 -0.0019
4 2 0 18.1541 -0.0036
4 2 1 9.1779 0.0041
4 2 2 -0.9575 0.0085
4 2 3 -4.8265 0.0128
4 2 4 -2.5078 0.0154
4 2 5 0.4965 0.0119
4 2 6 0.9549 0.0037
4 2 7 0.2235 -0.0027
4 2 8 0.1167 -0.0030
4 2 9 0.5915 -0.0002
4 2 10 0.9652 -0.0005
4 2 11 0.8320 -0.0048
4 2 12 0.3135 -0.0045
4 2 13 -0.0890 0.0037
4 2 14 -0.2295 0.0084
4 2 15 -0.1835 0.0041
4 2 16 0.1268 0.0007
4 2 17 0.3915 0.0016
4 2 18 0.2524 0.0070
4 2 19 0.0741 0.0218
4 2 20 0.0912 0.0310
4 2 21 -0.0140 0.0206
4 2 22 -0.1263 0.0232
4 2 23 0.0534 0.0577
4 3 0 17.7685 0.0077
4 3 1 11.8417 0.0100
4 3 2 3.1598 0.0111
4 3 3 -1.5174 0.0143
4 3 4 -1.1778 0.0155
4 3 5 0.2332 0.0130
4 3 6 0.0741 0.0073
4 3 7 -0.6328 0.0001
4 3 8 -0.5015 -0.0046
4 3 9 0.2415 -0.0047
4 3 10 0.8978 -0.0004
4 3 11 1.0054 0.0031
4 3 12 0.5239 -0.0043
4 3 13 -0.0242 -0.0182
4 3 14 -0.2948 -0.0230
4 3 15 -0.3573 -0.0174
4 3 16 -0.1814 -0.0114
4 3 17 0.0769 -0.0072
4 3 18 0.1064 -0.0039
4 3 19 0.0870 -0.0019
4 3 20 0.1337 -0.0030
4 3 21 -0.0740 -0.0055
4 3 22 -0.3464 0.0102
4 3 23 -0.2053 0.0535
4 4 0 13.7414 -0.0052
4 4 1 10.7795 -0.0044
4 4 2 4.6486 -0.0015
4 4 3 0.7542 0.0026
4 4 4 0.3802 -0.0008
4 4 5 0.7087 -0.0051
4 4 6 -0.1753 -0.0041
4 4 7 -1.1813 -0.0022
4 4 8 -1.0684 -0.0015
4 4 9 -0.2069 -0.0017
4 4 10 0.6313 0.0017
4 4 11 0.9532 0.0118
4 4 12 0.5927 0.0122
4 4 13 0.0133 -0.0048
4 4 14 -0.3073 -0.0129
4 4 15 -0.3915 -0.0008
4 4 16 -0.2673 0.0094
4 4 17 -0.0197 0.0100
4 4 18 0.0861 0.0080
4 4 19 0.1425 -0.0008
4 4 20 0.2373 -0.0152
4 4 21 0.0311 -0.0256
4 4 22 -0.3597 -0.0266
4 4 23 -0.3812 -0.0137
4 5 0 8.2194 -0.0112
4 5 1 7.1668 -0.0153
4 5 2 3.5170 -0.0097
4 5 3 1.1948 0.0014
4 5 4 1.2189 -0.0007
4 5 5 1.3649 -0.0071
4 5 6 0.1915 -0.0059
4 5 7 -1.0941 -0.0039
4 5 8 -1.1936 -0.0019
4 5 9 -0.4524 -0.0011
4 5 10 0.3536 -0.0042
4 5 11 0.7818 -0.0002
4 5 12 0.6070 0.0067
4 5 13 0.1247 -0.0003
4 5 14 -0.2014 -0.0047
4 5 15 -0.2917 0.0080
4 5 16 -0.1281 0.0141
4 5 17 0.1891 0.0085
4 5 18 0.2956 0.0093
4 5 19 0.2394 0.0108
4 5 20 0.2864 0.0130
4 5 21 0.1936 0.0288
4 5 22 -0.1217 0.0381
4 6 0 4.0542 0.0098
4 6 1 3.7027 -0.0023
4 6 2 1.7549 -0.0041
4 6 3 0.8782 0.0058
4 6 4 1.6187 0.0040
4 6 5 2.0482 -0.0023
4 6 6 0.9705 -0.0014
4 6 7 -0.4452 -0.0043
4 6 8 -0.8431 -0.0059
4 6 9 -0.4004 -0.0012
4 6 10 0.2132 -0.0060
4 6 11 0.6491 -0.0126
4 6 12 0.6584 -0.0061
4 6 13 0.3065 -0.0035
4 6 14 -0.0863 -0.0067
4 6 15 -0.3141 -0.0042
4 6 16 -0.1616 -0.0118
4 6 17 0.2783 -0.0276
4 6 18 0.4114 -0.0273
4 6 19 0.1628 -0.0231
4 6 20 0.0574 -0.0149
4 6 21 0.0627 0.0293
4 6 22 -0.1020 0.0784
4 7 0 1.8048 0.0093
4 7 1 1.4407 0.0011
4 7 2 0.4179 -0.0032
4 7 3 0.4835 0.0041
4 7 4 1.7187 0.0024
4 7 5 2.4268 -0.0014
4 7 6 1.5985 0.0052
4 7 7 0.2141 0.0045
4 7 8 -0.4395 0.0018
4 7 9 -0.3137 0.0124
4 7 10 0.1124 0.0129
4 7 11 0.5563 0.0007
4 7 12 0.7343 0.0040
4 7 13 0.5165 0.0128
4 7 14 0.0482 0.0103
4 7 15 -0.3977 0.0067
4 7 16 -0.3821 -0.0035
4 7 17 0.1077 -0.0143
4 7 18 0.3118 -0.0043
4 7 19 -0.0056 -0.0011
4 7 20 -0.1624 -0.0152
4 7 21 -0.0458 0.0104
4 7 22 -0.1300 0.0619
4 8 0 0.4760 -0.0086
4 8 1 -0.1585 -0.0087
4 8 2 -0.7785 -0.0087
4 8 3 -0.2350 0.0021
4 8 4 1.2181 0.0044
4 8 5 2.1247 0.0019
4 8 6 1.6616 0.0111
4 8 7 0.5283 0.0126
4 8 8 -0.2050 0.0051
4 8 9 -0.2890 0.0116
4 8 10 0.0272 0.0130
4 8 11 0.4897 -0.0027
4 8 12 0.7791 -0.0060
4 8 13 0.7014 -0.0012
4 8 14 0.3032 -0.0083
4 8 15 -0.1980 -0.0124
4 8 16 -0.3197 -0.0129
4 8 17 0.0642 -0.0111
4 8 18 0.2334 0.0130
4 8 19 -0.0786 0.0289
4 8 20 -0.1218 0.0100
4 8 21 0.2142 0.0231
4 9 0 -0.0455 -0.0073
4 9 1 -0.9282 -0.0044
4 9 2 -1.4977 -0.0061
4 9 3 -0.9161 0.0034
4 9 4 0.4530 0.0086
4 9 5 1.4210 0.0032
4 9 6 1.3284 0.0069
4 9 7 0.5720 0.0070
4 9 8 -0.0772 -0.0067
4 9 9 -0.2568 -0.0107
4 9 10 -0.0292 -0.0106
4 9 11 0.3527 -0.0204
4 9 12 0.5833 -0.0204
4 9 13 0.5690 -0.0167
4 9 14 0.3870 -0.0257
4 9 15 0.1182 -0.0226
4 9 16 0.0539 -0.0096
4 9 17 0.3046 -0.0121
4 9 18 0.3002 -0.0107
4 9 19 -0.1088 -0.0129
4 9 20 -0.0981 -0.0488
4 9 21 0.4274 -0.0520
4 10 0 0.1170 -0.0035
4 10 1 -0.7587 0.0035
4 10 2 -1.3843 -0.0027
4 10 3 -1.0313 -0.0006
4 10 4 0.0419 0.0042
4 10 5 0.9172 -0.0045
4 10 6 1.0474 -0.0068
4 10 7 0.5857 -0.0016
4 10 8 0.0531 -0.0066
4 10 9 -0.1414 -0.0090
4 10 10 0.0179 -0.0035
4 10 11 0.2264 0.0004
4 10 12 0.2337 0.0130
4 10 13 0.1383 0.0239
4 10 14 0.1146 0.0215
4 10 15 0.1243 0.0405
4 10 16 0.2271 0.0755
4 10 17 0.4486 0.0743
4 10 18 0.3317 0.0534
4 10 19 -0.1954 0.0319
4 10 20 -0.2850 -0.0320
4 11 0 0.3051 -0.0027
4 11 1 -0.4167 0.0082
4 11 2 -1.1176 -0.0005
4 11 3 -1.0552 -0.0055
4 11 4 -0.2745 -0.0003
4 11 5 0.5183 -0.0096
4 11 6 0.8032 -0.0179
4 11 7 0.5466 -0.0077
4 11 8 0.1202 0.0021
4 11 9 -0.0168 0.0083
4 11 10 0.1676 0.0168
4 11 11 0.2797 0.0211
4 11 12 0.1249 0.0270
4 11 13 -0.0351 0.0281
4 11 14 -0.0047 0.0163
4 11 15 0.0657 0.0253
4 11 16 0.1506 0.0522
4 11 17 0.3250 0.0444
4 11 18 0.2387 0.0322
4 11 19 -0.2480 0.0636
4 12 0 0.4423 0.0029
4 12 1 -0.1586 0.0136
4 12 2 -0.9859 0.0026
4 12 3 -1.2234 -0.0074
4 12 4 -0.7052 0.0020
4 12 5 0.0150 -0.0004
4 12 6 0.4286 -0.0120
4 12 7 0.3606 -0.0063
4 12 8 0.0432 0.0030
4 12 9 -0.0361 0.0047
4 12 10 0.1931 0.0058
4 12 11 0.2867 -0.0009
4 12 12 0.1109 -0.0133
4 12 13 0.0466 -0.0268
4 12 14 0.2043 -0.0488
4 12 15 0.2454 -0.0670
4 12 16 0.1334 -0.0901
4 12 17 0.1475 -0.1522
4 12 18 0.1287 -0.1932
4 12 19 -0.1755 -0.1228
4 13 0 0.3736 0.0037
4 13 1 -0.0720 0.0130
4 13 2 -0.8716 0.0003
4 13 3 -1.1990 -0.0153
4 13 4 -0.8307 -0.0038
4 13 5 -0.2478 0.0049
4 13 6 0.1628 -0.0003
4 13 7 0.2348 0.0036
4 13 8 0.0343 0.0045
4 13 9 -0.0274 -0.0073
4 13 10 0.1783 -0.0128
4 13 11 0.2123 -0.0163
4 13 12 -0.0251 -0.0244
4 13 13 -0.0307 -0.0230
4 13 14 0.2827 -0.0154
4 13 15 0.3841 -0.0185
4 13 16 0.1520 -0.0572
4 13 17 0.0202 -0.1531
4 14 0 -0.0881 0.0061
4 14 1 -0.4435 0.0151
4 14 2 -1.0577 0.0071
4 14 3 -1.1772 -0.0111
4 14 4 -0.7169 -0.0066
4 14 5 -0.2464 0.0005
4 14 6 0.0237 -0.0027
4 14 7 0.1356 0.0040
4 14 8 0.0527 0.0040
4 14 9 0.0283 -0.0136
4 14 10 0.2552 -0.0157
4 14 11 0.3208 -0.0007
4 14 12 0.0242 0.0100
4 14 13 -0.0937 0.0319
4 14 14 0.1947 0.0720
4 14 15 0.3518 0.0993
4 14 16 0.1345 0.0846
4 15 0 -0.2280 -0.0050
4 15 1 -0.6167 0.0063
4 15 2 -1.1700 0.0130
4 15 3 -1.1767 0.0053
4 15 4 -0.6412 0.0061
4 15 5 -0.2719 0.0023
4 15 6 -0.2069 -0.0105
4 15 7 -0.1658 -0.0050
4 15 8 -0.2041 0.0033
4 15 9 -0.2323 -0.0039
4 15 10 0.0405 0.0074
4 15 11 0.3131 0.0387
4 15 12 0.1773 0.0528
4 15 13 -0.0024 0.0620
4 15 14 0.1536 0.0889
4 15 15 0.2954 0.1042
4 16 0 0.0660 -0.0349
4 16 1 -0.1461 -0.0228
4 16 2 -0.6422 -0.0055
4 16 3 -0.8026 -0.0021
4 16 4 -0.4731 0.0009
4 16 5 -0.2731 -0.0067
4 16 6 -0.3621 -0.0250
4 16 7 -0.3798 -0.0192
4 16 8 -0.4013 0.0047
4 16 9 -0.5189 0.0234
4 16 10 -0.3712 0.0584
4 16 11 -0.0069 0.1011
4 16 12 0.0860 0.1022
4 16 13 -0.0118 0.0757
4 17 0 -0.0399 -0.0243
4 17 1 0.1380 -0.0140
4 17 2 -0.0538 -0.0012
4 17 3 -0.3277 -0.0068
4 17 4 -0.3069 -0.0145
4 17 5 -0.2549 -0.0260
4 17 6 -0.3392 -0.0444
4 17 7 -0.2771 -0.0403
4 17 8 -0.1590 -0.0110
4 17 9 -0.2595 0.0246
4 17 10 -0.3101 0.0770
4 18 0 -0.3791 0.0104
4 18 1 -0.0507 0.0259
4 18 2 0.0924 0.0361
4 18 3 -0.1158 0.0191
4 18 4 -0.2659 -0.0028
4 18 5 -0.2528 -0.0177
4 18 6 -0.2458 -0.0324
4 18 7 -0.1214 -0.0342
5 -15 0 -0.3536 -0.0877
5 -15 1 -0.0975 -0.0967
5 -14 0 -0.3187 -0.0747
5 -14 1 -0.1198 -0.0704
5 -14 2 -0.1638 -0.0288
5 -14 3 -0.1528 0.0369
5 -14 4 -0.0873 0.0142
5 -14 5 -0.0911 -0.0353
5 -14 6 -0.0098 0.0153
5 -14 7 0.1755 0.0755
5 -14 8 0.3088 0.0346
5 -14 9 0.4357 -0.0194
5 -14 10 0.5315 0.0001
5 -13 0 0.1702 -0.0102
5 -13 1 0.2369 0.0010
5 -13 2 0.2143 0.0052
5 -13 3 0.2098 0.0225
5 -13 4 0.1139 -0.0036
5 -13 5 -0.1009 -0.0392
5 -13 6 -0.1441 0.0005
5 -13 7 0.1052 0.0480
5 -13 8 0.4710 0.0141
5 -13 9 0.8082 -0.0300
5 -13 10 0.9512 -0.0067
5 -13 11 0.7988 0.0304
5 -13 12 0.5909 0.0162
5 -13 13 0.5118 -0.0112
5 -12 0 0.4908 0.0233
5 -12 1 0.3461 0.0412
5 -12 2 0.4171 0.0289
5 -12 3 0.5776 0.0176
5 -12 4 0.4515 -0.0046
5 -12 5 0.0395 -0.0220
5 -12 6 -0.1960 0.0057
5 -12 7 -0.0102 0.0330
5 -12 8 0.4271 0.0077
5 -12 9 0.8177 -0.0184
5 -12 10 0.8553 0.0053
5 -12 11 0.5553 0.0350
5 -12 12 0.3697 0.0178
5 -12 13 0.4459 -0.0108
5 -12 14 0.3964 0.0080
5 -12 15 0.1317 0.0286
5 -11 0 0.2258 0.0124
5 -11 1 -0.0697 0.0220
5 -11 2 0.1401 0.0108
5 -11 3 0.5906 0.0011
5 -11 4 0.6047 -0.0070
5 -11 5 0.1057 -0.0089
5 -11 6 -0.2992 0.0075
5 -11 7 -0.2173 0.0141
5 -11 8 0.2290 -0.0060
5 -11 9 0.6533 -0.0157
5 -11 10 0.6030 0.0081
5 -11 11 0.1125 0.0320
5 -11 12 -0.1629 0.0154
5 -11 13 0.0176 -0.0203
5 -11 14 0.1609 -0.0189
5 -11 15 0.1098 -0.0085
5 -11 16 0.1984 -0.0471
5 -10 0 -0.2235 -0.0018
5 -10 1 -0.5045 -0.0085
5 -10 2 -0.1091 -0.0153
5 -10 3 0.6636 -0.0113
5 -10 4 0.9147 -0.0072
5 -10 5 0.4131 -0.0038
5 -10 6 -0.1736 0.0044
5 -10 7 -0.3097 -0.0001
5 -10 8 -0.0125 -0.0173
5 -10 9 0.3786 -0.0202
5 -10 10 0.3630 -0.0019
5 -10 11 -0.1253 0.0206
5 -10 12 -0.4431 0.0189
5 -10 13 -0.2774 -0.0110
5 -10 14 -0.0991 -0.0242
5 -10 15 -0.0872 -0.0185
5 -10 16 0.0782 -0.0371
5 -10 17 0.3006 -0.0195
5 -10 18 0.2649 0.0853
5 -9 0 -0.2730 -0.0027
5 -9 1 -0.5718 -0.0122
5 -9 2 -0.1039 -0.0120
5 -9 3 0.8487 0.0033
5 -9 4 1.3046 0.0088
5 -9 5 0.8991 0.0036
5 -9 6 0.2519 0.0043
5 -9 7 -0.0706 0.0011
5 -9 8 -0.0328 -0.0066
5 -9 9 0.1454 -0.0057
5 -9 10 0.0989 0.0004
5 -9 11 -0.2721 0.0130
5 -9 12 -0.4876 0.0246
5 -9 13 -0.2916 0.0105
5 -9 14 -0.0997 -0.0066
5 -9 15 -0.0858 -0.0024
5 -9 16 0.0172 -0.0069
5 -9 17 0.0944 0.0150
5 -9 18 -0.0819 0.1157
5 -9 19 -0.2108 0.1690
5 -8 0 0.0184 -0.0095
5 -8 1 -0.4026 -0.0079
5 -8 2 -0.0095 -0.0016
5 -8 3 0.8841 0.0184
5 -8 4 1.3290 0.0219
5 -8 5 0.9856 0.0056
5 -8 6 0.4343 -0.0033
5 -8 7 0.1614 -0.0067
5 -8 8 0.1231 -0.0071
5 -8 9 0.1245 0.0007
5 -8 10 -0.0398 0.0009
5 -8 11 -0.3849 0.0010
5 -8 12 -0.5393 0.0158
5 -8 13 -0.3276 0.0162
5 -8 14 -0.0908 0.0023
5 -8 15 0.0424 0.0073
5 -8 16 0.2635 0.0054
5 -8 17 0.3611 -0.0039
5 -8 18 0.0853 0.0382
5 -8 19 -0.1566 0.0763
5 -8 20 -0.0624 0.0193
5 -7 0 0.0890 -0.0179
5 -7 1 -0.4048 -0.0067
5 -7 2 0.0429 -0.0055
5 -7 3 0.9110 0.0067
5 -7 4 1.2298 0.0112
5 -7 5 0.8262 0.0008
5 -7 6 0.3571 -0.0036
5 -7 7 0.2376 -0.0082
5 -7 8 0.3257 -0.0131
5 -7 9 0.3660 -0.0050
5 -7 10 0.1616 -0.0029
5 -7 11 -0.2536 -0.0074
5 -7 12 -0.5052 0.0074
5 -7 13 -0.4192 0.0171
5 -7 14 -0.2705 0.0064
5 -7 15 -0.1250 0.0146
5 -7 16 0.2284 0.0250
5 -7 17 0.5478 -0.0024
5 -7 18 0.4390 -0.0235
5 -7 19 0.1973 -0.0182
5 -7 20 0.2359 -0.0319
5 -7 21 0.2929 -0.0426
5 -6 0 -0.2610 -0.0019
5 -6 1 -0.8466 0.0119
5 -6 2 -0.1376 0.0014
5 -6 3 0.9852 -0.0057
5 -6 4 1.3277 -0.0081
5 -6 5 0.8540 -0.0074
5 -6 6 0.3854 0.0060
5 -6 7 0.3355 0.0102
5 -6 8 0.5544 -0.0004
5 -6 9 0.7739 0.0013
5 -6 10 0.6675 0.0052
5 -6 11 0.1647 0.0005
5 -6 12 -0.2797 0.0122
5 -6 13 -0.3485 0.0214
5 -6 14 -0.3043 0.0018
5 -6 15 -0.3068 -0.0015
5 -6 16 -0.1119 0.0204
5 -6 17 0.2187 0.0086
5 -6 18 0.2726 -0.0287
5 -6 19 0.1109 -0.0357
5 -6 20 0.1402 -0.0094
5 -6 21 0.2728 0.0302
5 -5 0 -0.6800 0.0127
5 -5 1 -1.5739 0.0241
5 -5 2 -0.6343 0.0163
5 -5 3 0.9372 0.0043
5 -5 4 1.5092 -0.0077
5 -5 5 0.9889 -0.0119
5 -5 6 0.3968 0.0047
5 -5 7 0.2595 0.0142
5 -5 8 0.5087 0.0015
5 -5 9 0.9452 -0.0012
5 -5 10 1.0649 0.0053
5 -5 11 0.5227 0.0032
5 -5 12 -0.1636 0.0125
5 -5 13 -0.3569 0.0209
5 -5 14 -0.2382 -0.0060
5 -5 15 -0.2315 -0.0291
5 -5 16 -0.2465 -0.0139
5 -5 17 -0.1143 -0.0083
5 -5 18 -0.0556 -0.0337
5 -5 19 -0.1797 -0.0420
5 -5 20 -0.1834 -0.0060
5 -5 21 0.0098 0.0503
5 -5 22 0.0617 0.0740
5 -4 0 -0.7146 -0.0011
5 -4 1 -2.2182 -0.0015
5 -4 2 -1.3121 0.0040
5 -4 3 0.7283 0.0126
5 -4 4 1.6992 0.0093
5 -4 5 1.1396 -0.0015
5 -4 6 0.2554 0.0034
5 -4 7 -0.1291 0.0069
5 -4 8 0.0542 -0.0080
5 -4 9 0.6792 -0.0123
5 -4 10 1.1193 -0.0033
5 -4 11 0.6947 -0.0038
5 -4 12 -0.1752 0.0021
5 -4 13 -0.5487 0.0150
5 -4 14 -0.3617 0.0028
5 -4 15 -0.2014 -0.0150
5 -4 16 -0.2479 -0.0045
5 -4 17 -0.2514 0.0075
5 -4 18 -0.1855 -0.0019
5 -4 19 -0.2148 -0.0096
5 -4 20 -0.1942 0.0002
5 -4 21 0.0468 0.0157
5 -4 22 0.1903 0.0095
5 -3 0 -0.0379 -0.0063
5 -3 1 -2.4544 -0.0218
5 -3 2 -1.9759 -0.0169
5 -3 3 0.4096 0.0049
5 -3 4 1.9012 0.0142
5 -3 5 1.3376 0.0051
5 -3 6 0.0388 0.0041
5 -3 7 -0.6527 0.0062
5 -3 8 -0.5175 -0.0038
5 -3 9 0.2427 -0.0042
5 -3 10 0.9745 0.0067
5 -3 11 0.8535 0.0027
5 -3 12 0.0830 -0.0054
5 -3 13 -0.3829 -0.0011
5 -3 14 -0.2663 0.0013
5 -3 15 -0.0690 0.0051
5 -3 16 -0.1201 0.0186
5 -3 17 -0.2376 0.0245
5 -3 18 -0.2252 0.0246
5 -3 19 -0.1860 0.0324
5 -3 20 -0.1082 0.0307
5 -3 21 0.1937 0.0056
5 -3 22 0.4559 -0.0338
5 -3 23 0.2755 -0.0688
5 -2 0 1.2145 0.0039
5 -2 1 -2.3087 -0.0089
5 -2 2 -2.5698 -0.0118
5 -2 3 0.0636 0.0009
5 -2 4 2.2327 0.0053
5 -2 5 1.7803 -0.0062
5 -2 6 -0.0107 -0.0085
5 -2 7 -1.0763 -0.0019
5 -2 8 -0.9640 -0.0018
5 -2 9 -0.1686 0.0053
5 -2 10 0.6111 0.0201
5 -2 11 0.7217 0.0169
5 -2 12 0.2843 -0.0010
5 -2 13 -0.0007 -0.0135
5 -2 14 0.1112 -0.0153
5 -2 15 0.3056 -0.0025
5 -2 16 0.2835 0.0094
5 -2 17 0.0710 -0.0040
5 -2 18 -0.1042 -0.0156
5 -2 19 -0.1890 0.0027
5 -2 20 -0.1956 0.0126
5 -2 21 0.0520 -0.0116
5 -2 22 0.4010 -0.0402
5 -2 23 0.3522 -0.0547
5 -1 0 2.7237 0.0018
5 -1 1 -2.0922 0.0037
5 -1 2 -3.3706 0.0012
5 -1 3 -0.5323 0.0056
5 -1 4 2.6425 0.0042
5 -1 5 2.7548 -0.0083
5 -1 6 0.6737 -0.0111
5 -1 7 -0.8441 -0.0040
5 -1 8 -0.9024 -0.0030
5 -1 9 -0.2777 0.0004
5 -1 10 0.1918 0.0113
5 -1 11 0.1523 0.0140
5 -1 12 -0.1250 0.0070
5 -1 13 -0.1821 -0.0026
5 -1 14 0.0207 -0.0092
5 -1 15 0.2983 0.0018
5 -1 16 0.4649 0.0157
5 -1 17 0.3508 -0.0015
5 -1 18 0.0654 -0.0225
5 -1 19 -0.1751 -0.0081
5 -1 20 -0.3281 0.0042
5 -1 21 -0.2538 -0.0103
5 -1 22 0.0603 -0.0071
5 -1 23 0.1779 0.0187
5 0 0 4.8689 0.0053
5 0 1 -1.4445 0.0090
5 0 2 -4.3159 0.0039
5 0 3 -1.8160 0.0047
5 0 4 2.3473 0.0063
5 0 5 3.6140 0.0012
5 0 6 1.9161 0.0020
5 0 7 0.2009 0.0081
5 0 8 -0.1219 0.0044
5 0 9 0.2027 -0.0045
5 0 10 0.2477 -0.0086
5 0 11 -0.1659 -0.0085
5 0 12 -0.5915 -0.0001
5 0 13 -0.6475 0.0093
5 0 14 -0.4508 0.0055
5 0 15 -0.1361 0.0050
5 0 16 0.2265 0.0167
5 0 17 0.3194 0.0143
5 0 18 0.0757 0.0069
5 0 19 -0.1833 0.0228
5 0 20 -0.3671 0.0295
5 0 21 -0.4547 0.0120
5 0 22 -0.2981 0.0311
5 0 23 -0.1092 0.0908
5 1 0 7.8707 0.0121
5 1 1 0.4362 0.0103
5 1 2 -4.4665 -0.0011
5 1 3 -3.3872 -0.0046
5 1 4 0.8287 -0.0011
5 1 5 3.1475 -0.0013
5 1 6 2.4030 0.0002
5 1 7 1.0262 0.0048
5 1 8 0.6326 0.0024
5 1 9 0.7801 -0.0065
5 1 10 0.6647 -0.0159
5 1 11 0.1103 -0.0215
5 1 12 -0.4573 -0.0106
5 1 13 -0.6340 0.0100
5 1 14 -0.5335 0.0107
5 1 15 -0.2846 -0.0049
5 1 16 0.1152 -0.0110
5 1 17 0.3174 -0.0118
5 1 18 0.1377 -0.0104
5 1 19 -0.0616 0.0048
5 1 20 -0.1793 0.0067
5 1 21 -0.3713 -0.0174
5 1 22 -0.4396 -0.0069
5 1 23 -0.3181 0.0550
5 1 24 -0.2727 0.0872
5 2 0 10.6813 -0.0005
5 2 1 3.3434 -0.0004
5 2 2 -3.0581 -0.0078
5 2 3 -3.9839 -0.0086
5 2 4 -0.9253 -0.0032
5 2 5 1.5372 -0.0029
5 2 6 1.5892 -0.0062
5 2 7 0.8366 -0.0073
5 2 8 0.6568 -0.0069
5 2 9 0.8546 -0.0047
5 2 10 0.8866 -0.0026
5 2 11 0.5241 -0.0052
5 2 12 -0.0103 -0.0028
5 2 13 -0.2891 0.0108
5 2 14 -0.2857 0.0156
5 2 15 -0.1292 0.0022
5 2 16 0.1929 -0.0105
5 2 17 0.4011 -0.0155
5 2 18 0.2833 -0.0173
5 2 19 0.1746 -0.0101
5 2 20 0.1516 -0.0067
5 2 21 -0.0856 -0.0223
5 2 22 -0.3337 -0.0234
5 2 23 -0.2827 0.0093
5 3 0 12.0884 -0.0047
5 3 1 6.1625 -0.0022
5 3 2 -0.4245 -0.0020
5 3 3 -2.8467 0.0021
5 3 4 -1.3886 0.0074
5 3 5 0.3283 0.0071
5 3 6 0.4881 0.0012
5 3 7 0.1402 -0.0051
5 3 8 0.2637 -0.0068
5 3 9 0.6490 -0.0008
5 3 10 0.9169 0.0093
5 3 11 0.8165 0.0117
5 3 12 0.3507 0.0034
5 3 13 -0.0586 -0.0026
5 3 14 -0.1861 -0.0008
5 3 15 -0.1301 0.0005
5 3 16 0.0885 0.0001
5 3 17 0.2794 0.0002
5 3 18 0.2412 -0.0021
5 3 19 0.2266 -0.0005
5 3 20 0.2778 0.0105
5 3 21 0.0282 0.0203
5 3 22 -0.3242 0.0304
5 3 23 -0.2818 0.0479
5 4 0 11.4205 0.0002
5 4 1 7.5564 -0.0007
5 4 2 2.0179 0.0015
5 4 3 -0.7757 0.0062
5 4 4 -0.4218 0.0069
5 4 5 0.3393 0.0042
5 4 6 0.0281 0.0007
5 4 7 -0.3998 -0.0033
5 4 8 -0.1498 -0.0040
5 4 9 0.4049 0.0001
5 4 10 0.8444 0.0057
5 4 11 0.9186 0.0076
5 4 12 0.5021 -0.0021
5 4 13 -0.0353 -0.0179
5 4 14 -0.3111 -0.0200
5 4 15 -0.3357 -0.0085
5 4 16 -0.1524 -0.0014
5 4 17 0.0759 -0.0022
5 4 18 0.1130 -0.0075
5 4 19 0.1266 -0.0137
5 4 20 0.1922 -0.0098
5 4 21 -0.0475 0.0041
5 4 22 -0.4685 0.0161
5 4 23 -0.5004 0.0276
5 5 0 8.5873 -0.0064
5 5 1 6.5528 -0.0126
5 5 2 2.6516 -0.0120
5 5 3 0.4828 -0.0056
5 5 4 0.6177 -0.0062
5 5 5 0.8761 -0.0092
5 5 6 0.0771 -0.0084
5 5 7 -0.7056 -0.0072
5 5 8 -0.5798 -0.0021
5 5 9 0.0088 0.0050
5 5 10 0.5147 0.0047
5 5 11 0.7039 0.0023
5 5 12 0.4144 0.0003
5 5 13 -0.1115 -0.0061
5 5 14 -0.4643 -0.0037
5 5 15 -0.5231 0.0111
5 5 16 -0.2741 0.0148
5 5 17 0.0811 0.0055
5 5 18 0.1721 0.0006
5 5 19 0.1076 -0.0030
5 5 20 0.1360 -0.0064
5 5 21 0.0009 -0.0051
5 5 22 -0.3547 -0.0133
5 6 0 5.0120 0.0048
5 6 1 4.0445 -0.0026
5 6 2 1.6787 -0.0053
5 6 3 0.5337 0.0015
5 6 4 1.0030 0.0011
5 6 5 1.2688 -0.0023
5 6 6 0.3425 -0.0010
5 6 7 -0.6829 -0.0029
5 6 8 -0.7765 -0.0012
5 6 9 -0.2967 0.0077
5 6 10 0.1662 0.0052
5 6 11 0.4217 -0.0029
5 6 12 0.3280 0.0013
5 6 13 -0.0445 0.0075
5 6 14 -0.4019 0.0117
5 6 15 -0.5130 0.0183
5 6 16 -0.2160 0.0094
5 6 17 0.2627 -0.0099
5 6 18 0.3593 -0.0090
5 6 19 0.1191 0.0034
5 6 20 0.0426 0.0100
5 6 21 0.0582 0.0217
5 6 22 -0.0813 0.0255
5 7 0 2.4390 0.0189
5 7 1 1.9133 0.0175
5 7 2 0.7158 0.0143
5 7 3 0.5232 0.0198
5 7 4 1.3608 0.0164
5 7 5 1.7392 0.0094
5 7 6 0.9097 0.0112
5 7 7 -0.1559 0.0057
5 7 8 -0.4484 -0.0027
5 7 9 -0.1692 0.0020
5 7 10 0.1654 0.0004
5 7 11 0.4030 -0.0105
5 7 12 0.4321 -0.0035
5 7 13 0.1999 0.0117
5 7 14 -0.1595 0.0151
5 7 15 -0.3906 0.0114
5 7 16 -0.1770 -0.0065
5 7 17 0.3159 -0.0308
5 7 18 0.3957 -0.0282
5 7 19 0.0165 -0.0142
5 7 20 -0.1670 -0.0175
5 7 21 -0.0878 -0.0090
5 7 22 -0.1033 0.0169
5 8 0 0.8999 0.0028
5 8 1 0.4177 0.0034
5 8 2 -0.0366 0.0014
5 8 3 0.4927 0.0084
5 8 4 1.6051 0.0048
5 8 5 2.0652 -0.0041
5 8 6 1.4129 0.0039
5 8 7 0.4524 0.0081
5 8 8 0.0266 -0.0006
5 8 9 0.0972 0.0025
5 8 10 0.3062 0.0056
5 8 11 0.4968 -0.0050
5 8 12 0.5465 -0.0015
5 8 13 0.3795 0.0154
5 8 14 0.0364 0.0207
5 8 15 -0.3010 0.0197
5 8 16 -0.2648 0.0126
5 8 17 0.1127 0.0004
5 8 18 0.1838 0.0106
5 8 19 -0.1515 0.0240
5 8 20 -0.2555 0.0005
5 8 21 -0.1098 -0.0191
5 8 22 -0.1775 -0.0037
5 9 0 0.0443 0.0002
5 9 1 -0.7240 -0.0034
5 9 2 -1.0197 -0.0089
5 9 3 -0.2147 -0.0013
5 9 4 1.0366 -0.0021
5 9 5 1.6272 -0.0138
5 9 6 1.2642 -0.0055
5 9 7 0.5509 0.0072
5 9 8 0.1121 0.0004
5 9 9 0.0531 -0.0000
5 9 10 0.2089 0.0068
5 9 11 0.3979 -0.0031
5 9 12 0.4614 -0.0113
5 9 13 0.3812 -0.0063
5 9 14 0.1852 -0.0057
5 9 15 -0.0886 -0.0034
5 9 16 -0.1657 0.0007
5 9 17 0.0319 -0.0050
5 9 18 0.0314 0.0028
5 9 19 -0.2146 0.0176
5 9 20 -0.1156 -0.0024
5 9 21 0.2028 -0.0194
5 10 0 0.0246 0.0124
5 10 1 -0.9420 0.0126
5 10 2 -1.4400 0.0048
5 10 3 -0.8294 0.0108
5 10 4 0.3193 0.0144
5 10 5 0.9995 0.0005
5 10 6 0.9145 -0.0004
5 10 7 0.4500 0.0082
5 10 8 0.0508 -0.0039
5 10 9 -0.0757 -0.0141
5 10 10 0.0416 -0.0065
5 10 11 0.1927 -0.0097
5 10 12 0.2215 -0.0210
5 10 13 0.2232 -0.0219
5 10 14 0.2515 -0.0207
5 10 15 0.1941 -0.0150
5 10 16 0.1730 -0.0082
5 10 17 0.2907 -0.0223
5 10 18 0.1887 -0.0387
5 10 19 -0.1255 -0.0468
5 10 20 -0.0136 -0.0815
5 10 21 0.4113 -0.1074
5 11 0 0.2727 0.0022
5 11 1 -0.5340 0.0087
5 11 2 -1.1507 0.0004
5 11 3 -0.8457 0.0017
5 11 4 0.1038 0.0108
5 11 5 0.8233 0.0023
5 11 6 0.9180 -0.0030
5 11 7 0.5888 0.0054
5 11 8 0.2043 -0.0023
5 11 9 0.0543 -0.0136
5 11 10 0.1424 -0.0022
5 11 11 0.1901 0.0078
5 11 12 0.0813 0.0067
5 11 13 0.0448 0.0157
5 11 14 0.1500 0.0303
5 11 15 0.1891 0.0419
5 11 16 0.2408 0.0490
5 11 17 0.4423 0.0411
5 11 18 0.3977 0.0350
5 11 19 -0.0156 0.0357
5 11 20 -0.1215 -0.0094
5 12 0 0.2921 0.0004
5 12 1 -0.3344 0.0067
5 12 2 -1.0125 -0.0054
5 12 3 -0.9751 -0.0153
5 12 4 -0.2177 -0.0064
5 12 5 0.5269 -0.0072
5 12 6 0.7717 -0.0122
5 12 7 0.5656 0.0002
5 12 8 0.2326 0.0061
5 12 9 0.1314 0.0016
5 12 10 0.2692 0.0134
5 12 11 0.2843 0.0259
5 12 12 0.0930 0.0241
5 12 13 0.0223 0.0320
5 12 14 0.0947 0.0457
5 12 15 0.0114 0.0372
5 12 16 -0.0590 0.0095
5 12 17 0.2044 -0.0083
5 12 18 0.3768 0.0231
5 12 19 0.0484 0.0972
5 13 0 0.2925 0.0013
5 13 1 -0.2338 0.0140
5 13 2 -0.9486 0.0056
5 13 3 -1.1139 -0.0129
5 13 4 -0.5881 -0.0069
5 13 5 0.0350 -0.0005
5 13 6 0.3307 -0.0063
5 13 7 0.2830 0.0021
5 13 8 0.0705 0.0109
5 13 9 0.0118 0.0028
5 13 10 0.1642 0.0018
5 13 11 0.1697 0.0032
5 13 12 -0.0228 -0.0115
5 13 13 -0.0083 -0.0169
5 13 14 0.1642 -0.0120
5 13 15 0.0201 -0.0470
5 13 16 -0.2580 -0.1306
5 13 17 -0.1013 -0.1988
5 13 18 0.2191 -0.1794
5 14 0 0.0652 -0.0191
5 14 1 -0.2949 0.0018
5 14 2 -0.8332 0.0058
5 14 3 -0.9058 -0.0132
5 14 4 -0.4643 -0.0099
5 14 5 -0.0681 0.0023
5 14 6 0.1057 -0.0030
5 14 7 0.1906 -0.0011
5 14 8 0.1585 0.0048
5 14 9 0.1089 -0.0103
5 14 10 0.1628 -0.0237
5 14 11 0.0667 -0.0261
5 14 12 -0.2132 -0.0404
5 14 13 -0.1872 -0.0458
5 14 14 0.1535 -0.0275
5 14 15 0.1726 -0.0424
5 14 16 -0.1505 -0.1230
5 15 0 -0.2803 -0.0114
5 15 1 -0.6207 0.0036
5 15 2 -1.0216 0.0157
5 15 3 -0.8680 -0.0009
5 15 4 -0.3046 -0.0046
5 15 5 -0.0510 0.0024
5 15 6 -0.0769 -0.0101
5 15 7 0.0659 -0.0163
5 15 8 0.2407 -0.0075
5 15 9 0.2545 -0.0147
5 15 10 0.2687 -0.0234
5 15 11 0.1711 -0.0158
5 15 12 -0.1620 -0.0189
5 15 13 -0.2648 -0.0225
5 15 14 0.0790 0.0067
5 15 15 0.2864 0.0285
5 16 0 0.0055 0.0007
5 16 1 -0.4133 0.0063
5 16 2 -0.9612 0.0252
5 16 3 -0.9090 0.0192
5 16 4 -0.3657 0.0148
5 16 5 -0.2022 0.0136
5 16 6 -0.4119 -0.0116
5 16 7 -0.3258 -0.0289
5 16 8 -0.0589 -0.0129
5 16 9 -0.0166 0.0040
5 16 10 0.0099 0.0160
5 16 11 0.0951 0.0345
5 16 12 -0.0437 0.0311
5 16 13 -0.1852 0.0087
5 17 0 0.4969 -0.0332
5 17 1 0.2998 -0.0315
5 17 2 -0.2950 -0.0083
5 17 3 -0.5539 -0.0018
5 17 4 -0.2800 0.0010
5 17 5 -0.2045 0.0016
5 17 6 -0.4788 -0.0246
5 17 7 -0.4707 -0.0459
5 17 8 -0.2354 -0.0222
5 17 9 -0.2779 0.0221
5 17 10 -0.3719 0.0605
5 17 11 -0.2093 0.0874
5 18 0 0.3147 -0.0318
5 18 1 0.4610 -0.0342
5 18 2 0.1493 -0.0191
5 18 3 -0.2103 -0.0161
5 18 4 -0.1794 -0.0179
5 18 5 -0.1075 -0.0185
5 18 6 -0.2630 -0.0377
5 18 7 -0.2356 -0.0565
5 18 8 -0.0079 -0.0361
6 -14 0 -0.2501 -0.0851
6 -14 1 0.0017 -0.0467
6 -14 2 -0.0108 -0.0043
6 -14 3 -0.0640 0.0344
6 -14 4 -0.0755 0.0095
6 -14 5 -0.1132 -0.0077
6 -13 0 -0.3178 -0.0431
6 -13 1 -0.1119 -0.0118
6 -13 2 0.0214 -0.0040
6 -13 3 0.0313 0.0075
6 -13 4 -0.1142 -0.0048
6 -13 5 -0.3033 -0.0105
6 -13 6 -0.2300 0.0358
6 -13 7 0.1513 0.0585
6 -13 8 0.5307 0.0064
6 -13 9 0.6743 -0.0317
6 -13 10 0.5729 -0.0059
6 -13 11 0.3613 0.0081
6 -12 0 -0.0930 0.0246
6 -12 1 0.0002 0.0440
6 -12 2 0.3440 0.0198
6 -12 3 0.5626 -0.0006
6 -12 4 0.3378 -0.0131
6 -12 5 -0.1060 -0.0174
6 -12 6 -0.2320 0.0046
6 -12 7 0.1086 0.0186
6 -12 8 0.5979 -0.0025
6 -12 9 0.8847 -0.0087
6 -12 10 0.8440 0.0239
6 -12 11 0.6663 0.0312
6 -12 12 0.6046 -0.0280
6 -12 13 0.5444 -0.0870
6 -12 14 0.2830 -0.0658
6 -11 0 0.0739 0.0307
6 -11 1 -0.0318 0.0445
6 -11 2 0.4348 0.0201
6 -11 3 0.9210 -0.0008
6 -11 4 0.7826 -0.0057
6 -11 5 0.1953 -0.0092
6 -11 6 -0.1574 -0.0090
6 -11 7 -0.0198 -0.0071
6 -11 8 0.3597 -0.0070
6 -11 9 0.6278 0.0091
6 -11 10 0.5551 0.0440
6 -11 11 0.3228 0.0569
6 -11 12 0.3023 0.0114
6 -11 13 0.3680 -0.0493
6 -11 14 0.2098 -0.0435
6 -11 15 0.0671 0.0029
6 -10 0 -0.0981 0.0065
6 -10 1 -0.3114 0.0045
6 -10 2 0.1842 -0.0106
6 -10 3 0.8618 -0.0120
6 -10 4 0.8842 -0.0010
6 -10 5 0.2876 0.0006
6 -10 6 -0.2078 -0.0078
6 -10 7 -0.2638 -0.0131
6 -10 8 -0.0327 -0.0078
6 -10 9 0.2083 0.0061
6 -10 10 0.1603 0.0240
6 -10 11 -0.1094 0.0364
6 -10 12 -0.1821 0.0152
6 -10 13 -0.0908 -0.0325
6 -10 14 -0.1562 -0.0403
6 -10 15 -0.1367 -0.0098
6 -10 16 0.2073 -0.0194
6 -10 17 0.4130 -0.0411
6 -9 0 -0.3323 0.0028
6 -9 1 -0.4925 -0.0130
6 -9 2 0.0547 -0.0268
6 -9 3 0.8655 -0.0168
6 -9 4 1.0607 -0.0003
6 -9 5 0.5370 0.0007
6 -9 6 -0.0357 -0.0072
6 -9 7 -0.2777 -0.0081
6 -9 8 -0.2531 0.0027
6 -9 9 -0.1008 0.0103
6 -9 10 -0.0735 0.0065
6 -9 11 -0.2324 0.0077
6 -9 12 -0.2588 0.0033
6 -9 13 -0.1554 -0.0272
6 -9 14 -0.2235 -0.0407
6 -9 15 -0.2297 -0.0193
6 -9 16 0.0812 -0.0246
6 -9 17 0.2279 -0.0346
6 -9 18 -0.0216 0.0263
6 -8 0 -0.3031 0.0096
6 -8 1 -0.4402 0.0005
6 -8 2 0.1433 -0.0107
6 -8 3 1.0076 0.0025
6 -8 4 1.3156 0.0149
6 -8 5 0.9127 0.0067
6 -8 6 0.3853 -0.0051
6 -8 7 0.0711 -0.0042
6 -8 8 -0.0945 0.0127
6 -8 9 -0.1495 0.0276
6 -8 10 -0.2039 0.0219
6 -8 11 -0.3192 0.0159
6 -8 12 -0.2682 0.0172
6 -8 13 -0.0691 -0.0015
6 -8 14 -0.0379 -0.0179
6 -8 15 -0.0203 -0.0043
6 -8 16 0.2073 -0.0103
6 -8 17 0.1884 -0.0291
6 -8 18 -0.2442 0.0215
6 -8 19 -0.4075 0.0878
6 -7 0 -0.2098 0.0052
6 -7 1 -0.4230 0.0072
6 -7 2 0.1784 -0.0030
6 -7 3 1.0103 0.0095
6 -7 4 1.2736 0.0235
6 -7 5 0.9127 0.0168
6 -7 6 0.5107 0.0029
6 -7 7 0.3260 -0.0075
6 -7 8 0.2007 -0.0036
6 -7 9 0.0650 0.0141
6 -7 10 -0.1306 0.0210
6 -7 11 -0.3937 0.0206
6 -7 12 -0.4646 0.0277
6 -7 13 -0.2810 0.0192
6 -7 14 -0.1366 0.0026
6 -7 15 0.0232 0.0112
6 -7 16 0.3769 0.0074
6 -7 17 0.4781 -0.0291
6 -7 18 0.0764 -0.0262
6 -7 19 -0.1707 0.0166
6 -7 20 0.0350 0.0178
6 -6 0 -0.3426 0.0002
6 -6 1 -0.6540 0.0029
6 -6 2 0.0704 -0.0173
6 -6 3 0.9471 -0.0178
6 -6 4 1.0922 -0.0026
6 -6 5 0.6260 0.0089
6 -6 6 0.2648 0.0146
6 -6 7 0.2532 0.0030
6 -6 8 0.3533 -0.0148
6 -6 9 0.3958 -0.0119
6 -6 10 0.2331 -0.0021
6 -6 11 -0.1821 0.0028
6 -6 12 -0.4944 0.0163
6 -6 13 -0.4570 0.0192
6 -6 14 -0.3260 0.0042
6 -6 15 -0.1769 0.0091
6 -6 16 0.2029 0.0209
6 -6 17 0.5396 -0.0030
6 -6 18 0.4552 -0.0289
6 -6 19 0.3092 -0.0202
6 -6 20 0.4373 -0.0028
6 -6 21 0.4344 0.0128
6 -5 0 -0.6438 0.0059
6 -5 1 -1.0975 0.0114
6 -5 2 -0.1379 -0.0112
6 -5 3 1.0061 -0.0282
6 -5 4 1.1674 -0.0272
6 -5 5 0.5333 -0.0097
6 -5 6 0.0394 0.0190
6 -5 7 0.0517 0.0253
6 -5 8 0.3387 0.0050
6 -5 9 0.6469 -0.0034
6 -5 10 0.6497 -0.0002
6 -5 11 0.1621 -0.0016
6 -5 12 -0.3515 0.0077
6 -5 13 -0.3833 0.0147
6 -5 14 -0.1815 -0.0044
6 -5 15 -0.1083 -0.0152
6 -5 16 0.0217 0.0008
6 -5 17 0.3005 0.0040
6 -5 18 0.4293 -0.0131
6 -5 19 0.4019 -0.0169
6 -5 20 0.4586 0.0076
6 -5 21 0.4574 0.0509
6 -5 22 0.2293 0.0718
6 -4 0 -0.9275 -0.0010
6 -4 1 -1.6986 0.0109
6 -4 2 -0.5720 0.0085
6 -4 3 1.0291 -0.0010
6 -4 4 1.4807 -0.0124
6 -4 5 0.7499 -0.0128
6 -4 6 -0.0279 0.0094
6 -4 7 -0.1840 0.0228
6 -4 8 0.1654 0.0117
6 -4 9 0.6914 0.0087
6 -4 10 0.8719 0.0135
6 -4 11 0.3349 0.0055
6 -4 12 -0.3941 0.0043
6 -4 13 -0.5018 0.0104
6 -4 14 -0.1269 -0.0073
6 -4 15 0.0499 -0.0308
6 -4 16 -0.0135 -0.0272
6 -4 17 0.0578 -0.0162
6 -4 18 0.2153 -0.0207
6 -4 19 0.2206 -0.0284
6 -4 20 0.1672 -0.0163
6 -4 21 0.1600 0.0196
6 -4 22 0.0749 0.0384
6 -3 0 -0.8023 -0.0189
6 -3 1 -2.1958 -0.0127
6 -3 2 -1.2396 0.0023
6 -3 3 0.7737 0.0167
6 -3 4 1.7242 0.0135
6 -3 5 1.0299 0.0001
6 -3 6 -0.0992 0.0006
6 -3 7 -0.5359 0.0010
6 -3 8 -0.1831 -0.0097
6 -3 9 0.5352 -0.0046
6 -3 10 0.9446 0.0102
6 -3 11 0.5144 0.0052
6 -3 12 -0.3335 -0.0021
6 -3 13 -0.6543 0.0042
6 -3 14 -0.3419 0.0016
6 -3 15 -0.1006 -0.0081
6 -3 16 -0.1984 -0.0038
6 -3 17 -0.2313 0.0065
6 -3 18 -0.0516 0.0104
6 -3 19 0.0215 0.0068
6 -3 20 -0.0532 0.0000
6 -3 21 -0.0118 0.0026
6 -3 22 0.0647 0.0013
6 -2 0 0.0766 -0.0091
6 -2 1 -2.1430 -0.0136
6 -2 2 -1.7375 -0.0063
6 -2 3 0.4443 0.0127
6 -2 4 1.8881 0.0192
6 -2 5 1.2861 0.0079
6 -2 6 -0.2152 0.0011
6 -2 7 -0.9693 -0.0058
6 -2 8 -0.6358 -0.0193
6 -2 9 0.2086 -0.0142
6 -2 10 0.8328 0.0048
6 -2 11 0.7406 0.0049
6 -2 12 0.1590 -0.0045
6 -2 13 -0.2091 -0.0028
6 -2 14 -0.1455 0.0014
6 -2 15 -0.0673 0.0079
6 -2 16 -0.2243 0.0196
6 -2 17 -0.3363 0.0253
6 -2 18 -0.2081 0.0309
6 -2 19 -0.1176 0.0403
6 -2 20 -0.1700 0.0345
6 -2 21 -0.0339 0.0218
6 -2 22 0.2404 0.0190
6 -2 23 0.1989 0.0083
6 -1 0 1.2897 0.0120
6 -1 1 -1.7506 0.0074
6 -1 2 -2.0177 -0.0005
6 -1 3 0.2285 0.0050
6 -1 4 2.1742 0.0076
6 -1 5 1.7547 -0.0011
6 -1 6 -0.0534 -0.0024
6 -1 7 -1.1259 -0.0010
6 -1 8 -0.8871 -0.0090
6 -1 9 -0.1235 -0.0071
6 -1 10 0.4186 0.0062
6 -1 11 0.5210 0.0070
6 -1 12 0.3931 -0.0000
6 -1 13 0.3232 -0.0024
6 -1 14 0.3412 -0.0062
6 -1 15 0.3020 -0.0051
6 -1 16 0.1385 0.0007
6 -1 17 -0.0240 -0.0081
6 -1 18 -0.0557 -0.0167
6 -1 19 -0.1099 -0.0082
6 -1 20 -0.2669 -0.0105
6 -1 21 -0.1725 -0.0222
6 -1 22 0.2200 -0.0039
6 -1 23 0.3359 0.0241
6 0 0 2.4926 0.0099
6 0 1 -1.4523 0.0080
6 0 2 -2.5231 -0.0050
6 0 3 -0.2685 -0.0054
6 0 4 2.3044 -0.0045
6 0 5 2.3880 -0.0126
6 0 6 0.6019 -0.0105
6 0 7 -0.6577 -0.0001
6 0 8 -0.5760 0.0003
6 0 9 -0.0638 0.0003
6 0 10 0.0874 0.0055
6 0 11 -0.0578 0.0042
6 0 12 -0.0843 0.0045
6 0 13 0.1038 0.0102
6 0 14 0.2709 0.0050
6 0 15 0.3313 -0.0025
6 0 16 0.3408 -0.0016
6 0 17 0.2732 -0.0121
6 0 18 0.1484 -0.0271
6 0 19 -0.0473 -0.0243
6 0 20 -0.3600 -0.0287
6 0 21 -0.4874 -0.0435
6 0 22 -0.1950 -0.0161
6 0 23 0.0830 0.0394
6 1 0 4.1846 0.0085
6 1 1 -0.7413 0.0029
6 1 2 -2.9948 -0.0100
6 1 3 -1.1816 -0.0065
6 1 4 1.8365 0.0006
6 1 5 2.6819 -0.0047
6 1 6 1.3832 -0.0065
6 1 7 0.2060 -0.0002
6 1 8 0.1428 -0.0007
6 1 9 0.4191 -0.0031
6 1 10 0.2646 -0.0019
6 1 11 -0.2238 -0.0052
6 1 12 -0.5067 -0.0022
6 1 13 -0.3909 0.0121
6 1 14 -0.1607 0.0142
6 1 15 0.0402 0.0055
6 1 16 0.2575 0.0076
6 1 17 0.3475 0.0095
6 1 18 0.2498 0.0049
6 1 19 0.0654 0.0121
6 1 20 -0.2721 0.0153
6 1 21 -0.6461 0.0035
6 1 22 -0.6665 0.0245
6 1 23 -0.4042 0.0814
6 2 0 6.3099 0.0123
6 2 1 0.8035 0.0032
6 2 2 -2.7953 -0.0080
6 2 3 -2.0583 -0.0022
6 2 4 0.7916 0.0094
6 2 5 2.2372 0.0086
6 2 6 1.6736 0.0038
6 2 7 0.8362 0.0011
6 2 8 0.6827 -0.0060
6 2 9 0.7839 -0.0100
6 2 10 0.6071 -0.0064
6 2 11 0.1062 -0.0080
6 2 12 -0.3570 -0.0103
6 2 13 -0.4589 -0.0010
6 2 14 -0.3071 0.0030
6 2 15 -0.0692 -0.0055
6 2 16 0.2307 -0.0063
6 2 17 0.3999 -0.0014
6 2 18 0.3557 -0.0045
6 2 19 0.2846 -0.0020
6 2 20 0.0871 0.0061
6 2 21 -0.3763 0.0023
6 2 22 -0.7116 0.0083
6 2 23 -0.6307 0.0411
6 3 0 7.9666 0.0009
6 3 1 2.6478 -0.0062
6 3 2 -1.8975 -0.0121
6 3 3 -2.4937 -0.0081
6 3 4 -0.4291 -0.0000
6 3 5 1.1250 0.0026
6 3 6 1.1739 0.0026
6 3 7 0.8198 0.0011
6 3 8 0.7400 -0.0041
6 3 9 0.7527 -0.0039
6 3 10 0.6808 0.0054
6 3 11 0.4082 0.0086
6 3 12 -0.0219 0.0017
6 3 13 -0.2878 -0.0005
6 3 14 -0.2695 0.0006
6 3 15 -0.0864 -0.0053
6 3 16 0.1840 -0.0087
6 3 17 0.3480 -0.0062
6 3 18 0.3160 -0.0123
6 3 19 0.3206 -0.0198
6 3 20 0.2988 -0.0138
6 3 21 -0.0562 -0.0093
6 3 22 -0.4742 -0.0150
6 3 23 -0.4919 -0.0167
6 4 0 8.6210 -0.0071
6 4 1 4.2944 -0.0087
6 4 2 -0.3511 -0.0069
6 4 3 -1.9408 -0.0047
6 4 4 -0.9039 -0.0052
6 4 5 0.2121 -0.0052
6 4 6 0.3814 -0.0023
6 4 7 0.3421 -0.0002
6 4 8 0.4832 0.0011
6 4 9 0.5859 0.0061
6 4 10 0.6379 0.0134
6 4 11 0.5661 0.0152
6 4 12 0.2177 0.0085
6 4 13 -0.1584 0.0033
6 4 14 -0.2794 0.0050
6 4 15 -0.1701 0.0043
6 4 16 0.0768 -0.0005
6 4 17 0.2517 -0.0009
6 4 18 0.1955 -0.0024
6 4 19 0.1333 -0.0081
6 4 20 0.1376 -0.0018
6 4 21 -0.0868 0.0123
6 4 22 -0.4201 0.0116
6 4 23 -0.4119 0.0012
6 5 0 7.8567 -0.0068
6 5 1 5.0829 -0.0060
6 5 2 1.3264 -0.0016
6 5 3 -0.4243 0.0016
6 5 4 -0.0963 -0.0011
6 5 5 0.3783 -0.0022
6 5 6 0.1511 -0.0005
6 5 7 -0.0516 -0.0018
6 5 8 0.1475 -0.0002
6 5 9 0.3989 0.0057
6 5 10 0.5689 0.0033
6 5 11 0.5979 -0.0057
6 5 12 0.3039 -0.0099
6 5 13 -0.1309 -0.0070
6 5 14 -0.3603 0.0018
6 5 15 -0.2960 0.0074
6 5 16 0.0130 0.0002
6 5 17 0.3090 -0.0079
6 5 18 0.2789 -0.0069
6 5 19 0.0847 -0.0083
6 5 20 -0.0150 -0.0095
6 5 21 -0.1807 -0.0035
6 5 22 -0.4299 -0.0061
6 5 23 -0.4470 -0.0143
6 6 0 5.5887 -0.0023
6 6 1 4.1993 -0.0048
6 6 2 1.8198 -0.0089
6 6 3 0.6561 -0.0083
6 6 4 0.8698 -0.0081
6 6 5 1.0012 -0.0034
6 6 6 0.3761 0.0028
6 6 7 -0.2218 -0.0010
6 6 8 -0.2224 -0.0021
6 6 9 0.0512 0.0063
6 6 10 0.2835 0.0019
6 6 11 0.3646 -0.0131
6 6 12 0.1568 -0.0130
6 6 13 -0.2226 -0.0014
6 6 14 -0.4870 0.0084
6 6 15 -0.4764 0.0141
6 6 16 -0.1274 0.0069
6 6 17 0.3029 -0.0049
6 6 18 0.3512 -0.0017
6 6 19 0.0969 0.0021
6 6 20 -0.0452 -0.0071
6 6 21 -0.0983 -0.0149
6 6 22 -0.2047 -0.0247
6 6 23 -0.2332 -0.0404
6 7 0 3.0057 0.0159
6 7 1 2.3207 0.0162
6 7 2 1.1081 0.0057
6 7 3 0.7100 0.0010
6 7 4 1.0949 -0.0025
6 7 5 1.1907 -0.0002
6 7 6 0.5121 0.0083
6 7 7 -0.2438 0.0040
6 7 8 -0.4261 -0.0034
6 7 9 -0.2166 0.0051
6 7 10 0.0175 0.0070
6 7 11 0.1251 -0.0032
6 7 12 0.0346 0.0036
6 7 13 -0.1800 0.0180
6 7 14 -0.3820 0.0161
6 7 15 -0.4542 0.0086
6 7 16 -0.2194 0.0002
6 7 17 0.1702 -0.0094
6 7 18 0.2168 -0.0032
6 7 19 -0.0551 0.0054
6 7 20 -0.1647 -0.0061
6 7 21 -0.0795 -0.0134
6 7 22 -0.0142 -0.0056
6 8 0 1.2084 0.0161
6 8 1 0.7560 0.0216
6 8 2 0.3509 0.0168
6 8 3 0.6434 0.0173
6 8 4 1.2469 0.0115
6 8 5 1.3658 0.0029
6 8 6 0.7968 0.0073
6 8 7 0.1221 0.0049
6 8 8 -0.1186 -0.0083
6 8 9 0.0038 -0.0059
6 8 10 0.1870 0.0001
6 8 11 0.2619 -0.0053
6 8 12 0.2048 0.0039
6 8 13 0.1097 0.0206
6 8 14 -0.0062 0.0128
6 8 15 -0.1523 -0.0022
6 8 16 -0.1140 -0.0065
6 8 17 0.1075 -0.0094
6 8 18 0.0891 -0.0027
6 8 19 -0.1726 0.0037
6 8 20 -0.2379 -0.0175
6 8 21 -0.1385 -0.0362
6 8 22 -0.1097 -0.0211
6 9 0 0.2221 -0.0011
6 9 1 -0.3482 -0.0068
6 9 2 -0.3938 -0.0125
6 9 3 0.4099 -0.0036
6 9 4 1.3243 -0.0028
6 9 5 1.5717 -0.0151
6 9 6 1.1489 -0.0109
6 9 7 0.5947 -0.0021
6 9 8 0.3156 -0.0092
6 9 9 0.3198 -0.0068
6 9 10 0.4282 0.0050
6 9 11 0.4571 0.0005
6 9 12 0.3605 -0.0002
6 9 13 0.2699 0.0131
6 9 14 0.1797 0.0122
6 9 15 -0.0163 0.0064
6 9 16 -0.1159 0.0142
6 9 17 -0.0009 0.0193
6 9 18 -0.0082 0.0256
6 9 19 -0.1643 0.0350
6 9 20 -0.1071 0.0175
6 9 21 -0.0074 -0.0090
6 10 0 0.0060 0.0103
6 10 1 -0.9342 -0.0044
6 10 2 -1.1967 -0.0182
6 10 3 -0.3699 -0.0116
6 10 4 0.7478 -0.0059
6 10 5 1.2320 -0.0172
6 10 6 1.0140 -0.0145
6 10 7 0.5703 0.0003
6 10 8 0.2474 -0.0028
6 10 9 0.1386 -0.0015
6 10 10 0.2007 0.0163
6 10 11 0.2564 0.0137
6 10 12 0.1975 -0.0033
6 10 13 0.1423 -0.0036
6 10 14 0.0884 -0.0011
6 10 15 -0.1006 -0.0023
6 10 16 -0.2185 0.0035
6 10 17 -0.0858 0.0001
6 10 18 -0.0334 -0.0083
6 10 19 -0.1241 -0.0032
6 10 20 0.0361 -0.0053
6 10 21 0.2414 -0.0098
6 11 0 0.2241 0.0134
6 11 1 -0.7911 0.0130
6 11 2 -1.3536 0.0056
6 11 3 -0.8472 0.0098
6 11 4 0.2173 0.0178
6 11 5 0.8799 0.0091
6 11 6 0.8538 0.0056
6 11 7 0.4865 0.0133
6 11 8 0.1240 0.0008
6 11 9 -0.0626 -0.0134
6 11 10 -0.0403 -0.0008
6 11 11 0.0307 0.0016
6 11 12 0.0275 -0.0192
6 11 13 0.0493 -0.0239
6 11 14 0.0686 -0.0163
6 11 15 -0.0593 -0.0211
6 11 16 -0.0897 -0.0305
6 11 17 0.1721 -0.0438
6 11 18 0.2757 -0.0608
6 11 19 0.0480 -0.0707
6 11 20 0.0450 -0.0877
6 12 0 0.1819 -0.0126
6 12 1 -0.5507 -0.0022
6 12 2 -1.0945 0.0004
6 12 3 -0.8219 0.0020
6 12 4 0.1047 0.0109
6 12 5 0.8661 0.0090
6 12 6 1.0100 0.0045
6 12 7 0.7297 0.0109
6 12 8 0.3752 0.0005
6 12 9 0.1783 -0.0219
6 12 10 0.1743 -0.0174
6 12 11 0.1809 -0.0072
6 12 12 0.1109 -0.0151
6 12 13 0.1086 -0.0060
6 12 14 0.1243 0.0174
6 12 15 -0.0072 0.0099
6 12 16 0.0217 -0.0156
6 12 17 0.4528 -0.0173
6 12 18 0.6826 0.0072
6 12 19 0.3088 0.0274
6 13 0 0.0275 -0.0087
6 13 1 -0.5397 -0.0007
6 13 2 -1.0285 0.0016
6 13 3 -0.9325 -0.0080
6 13 4 -0.2263 -0.0053
6 13 5 0.4824 -0.0026
6 13 6 0.7506 -0.0081
6 13 7 0.6432 0.0010
6 13 8 0.4071 0.0090
6 13 9 0.2717 -0.0017
6 13 10 0.2876 -0.0003
6 13 11 0.2477 0.0120
6 13 12 0.0931 0.0113
6 13 13 0.0505 0.0259
6 13 14 0.0650 0.0556
6 13 15 -0.1173 0.0371
6 13 16 -0.1795 -0.0203
6 13 17 0.2665 -0.0284
6 13 18 0.6531 0.0398
6 14 0 0.0578 -0.0082
6 14 1 -0.4226 0.0074
6 14 2 -0.8877 0.0174
6 14 3 -0.9163 0.0024
6 14 4 -0.4953 0.0025
6 14 5 -0.0782 0.0125
6 14 6 0.1280 0.0032
6 14 7 0.2103 0.0029
6 14 8 0.1695 0.0189
6 14 9 0.0730 0.0179
6 14 10 0.0443 0.0112
6 14 11 -0.0452 0.0127
6 14 12 -0.2355 0.0023
6 14 13 -0.2215 0.0003
6 14 14 -0.0309 0.0201
6 14 15 -0.0978 -0.0038
6 14 16 -0.2864 -0.0863
6 14 17 -0.0735 -0.1275
6 15 0 -0.0055 -0.0356
6 15 1 -0.3604 -0.0166
6 15 2 -0.7170 0.0038
6 15 3 -0.6296 -0.0087
6 15 4 -0.2648 -0.0054
6 15 5 -0.1442 0.0173
6 15 6 -0.1592 0.0085
6 15 7 0.0416 -0.0079
6 15 8 0.2290 0.0024
6 15 9 0.1473 0.0036
6 15 10 -0.0149 -0.0124
6 15 11 -0.2041 -0.0210
6 15 12 -0.4597 -0.0376
6 15 13 -0.4403 -0.0546
6 15 14 -0.0513 -0.0407
6 15 15 0.1572 -0.0410
6 16 0 0.1042 -0.0053
6 16 1 -0.3139 -0.0046
6 16 2 -0.7613 0.0097
6 16 3 -0.5923 -0.0069
6 16 4 -0.0979 -0.0088
6 16 5 -0.0750 0.0156
6 16 6 -0.3031 0.0034
6 16 7 -0.0819 -0.0297
6 16 8 0.3096 -0.0266
6 16 9 0.2952 -0.0169
6 16 10 0.0773 -0.0295
6 16 11 -0.0920 -0.0376
6 16 12 -0.3266 -0.0465
6 16 13 -0.4007 -0.0630
6 17 0 0.6465 0.0372
6 17 1 0.1752 0.0249
6 17 2 -0.5369 0.0335
6 17 3 -0.6061 0.0186
6 17 4 -0.1578 0.0126
6 17 5 -0.1453 0.0303
6 17 6 -0.4979 0.0108
6 17 7 -0.3570 -0.0356
6 17 8 0.0977 -0.0360
6 17 9 0.1242 -0.0089
6 17 10 -0.0858 -0.0051
6 17 11 -0.0936 -0.0088
6 18 0 0.8455 -0.0020
6 18 1 0.6411 -0.0126
6 18 2 -0.0153 -0.0002
6 18 3 -0.3199 -0.0001
6 18 4 -0.0932 0.0017
6 18 5 -0.0906 0.0184
6 18 6 -0.4377 0.0019
6 18 7 -0.3904 -0.0430
6 18 8 0.0001 -0.0428
7 -13 0 -0.2979 0.0003
7 -13 1 -0.0694 0.0155
7 -13 2 0.0579 -0.0009
7 -13 3 0.0114 0.0045
7 -13 4 -0.1375 0.0120
7 -13 5 -0.2212 0.0123
7 -13 6 -0.0455 0.0221
7 -13 7 0.2852 0.0093
7 -12 0 -0.4908 0.0280
7 -12 1 -0.2495 0.0233
7 -12 2 0.1821 -0.0117
7 -12 3 0.3385 -0.0121
7 -12 4 0.0401 0.0098
7 -12 5 -0.3331 0.0114
7 -12 6 -0.3089 0.0032
7 -12 7 0.0771 -0.0032
7 -12 8 0.4240 -0.0116
7 -12 9 0.4939 -0.0066
7 -12 10 0.3812 0.0058
7 -12 11 0.3134 -0.0180
7 -12 12 0.3159 -0.0850
7 -11 0 -0.4097 0.0356
7 -11 1 -0.2640 0.0263
7 -11 2 0.4115 -0.0092
7 -11 3 0.8896 -0.0167
7 -11 4 0.6327 0.0010
7 -11 5 0.0209 -0.0039
7 -11 6 -0.2741 -0.0231
7 -11 7 -0.1429 -0.0189
7 -11 8 0.1369 0.0037
7 -11 9 0.3493 0.0191
7 -11 10 0.4348 0.0214
7 -11 11 0.5249 0.0037
7 -11 12 0.6709 -0.0464
7 -11 13 0.6017 -0.0922
7 -11 14 0.2802 -0.0690
7 -10 0 -0.2342 0.0040
7 -10 1 -0.2771 -0.0032
7 -10 2 0.3901 -0.0202
7 -10 3 1.0653 -0.0161
7 -10 4 0.9817 0.0021
7 -10 5 0.3535 -0.0049
7 -10 6 -0.1321 -0.0273
7 -10 7 -0.2806 -0.0193
7 -10 8 -0.2160 0.0130
7 -10 9 -0.0388 0.0233
7 -10 10 0.0865 0.0117
7 -10 11 0.1684 0.0080
7 -10 12 0.3413 -0.0024
7 -10 13 0.3840 -0.0243
7 -10 14 0.1661 -0.0060
7 -10 15 0.1207 0.0385
7 -10 16 0.3471 0.0213
7 -9 0 -0.2066 0.0010
7 -9 1 -0.3248 -0.0165
7 -9 2 0.2120 -0.0285
7 -9 3 0.8793 -0.0146
7 -9 4 0.9089 0.0075
7 -9 5 0.3626 0.0064
7 -9 6 -0.1486 -0.0087
7 -9 7 -0.4099 -0.0011
7 -9 8 -0.4647 0.0231
7 -9 9 -0.3218 0.0168
7 -9 10 -0.1983 -0.0157
7 -9 11 -0.2016 -0.0226
7 -9 12 -0.1195 -0.0122
7 -9 13 -0.0471 -0.0154
7 -9 14 -0.1806 0.0029
7 -9 15 -0.1515 0.0400
7 -9 16 0.1737 0.0166
7 -9 17 0.2185 -0.0375
7 -8 0 -0.2344 0.0231
7 -8 1 -0.2634 0.0007
7 -8 2 0.2705 -0.0200
7 -8 3 0.9101 -0.0116
7 -8 4 0.9814 0.0036
7 -8 5 0.4924 0.0024
7 -8 6 -0.0058 -0.0047
7 -8 7 -0.2933 0.0049
7 -8 8 -0.4051 0.0256
7 -8 9 -0.3148 0.0195
7 -8 10 -0.2235 -0.0159
7 -8 11 -0.2847 -0.0324
7 -8 12 -0.2408 -0.0269
7 -8 13 -0.0859 -0.0323
7 -8 14 -0.1041 -0.0221
7 -8 15 -0.0760 0.0105
7 -8 16 0.1605 -0.0034
7 -8 17 0.0921 -0.0377
7 -8 18 -0.2943 0.0116
7 -7 0 -0.2720 0.0228
7 -7 1 -0.2337 0.0119
7 -7 2 0.4343 -0.0083
7 -7 3 1.1373 -0.0021
7 -7 4 1.2379 0.0066
7 -7 5 0.7836 -0.0011
7 -7 6 0.3267 -0.0099
7 -7 7 0.0849 -0.0053
7 -7 8 -0.0359 0.0132
7 -7 9 -0.0506 0.0243
7 -7 10 -0.1172 0.0120
7 -7 11 -0.3457 -0.0004
7 -7 12 -0.3985 -0.0033
7 -7 13 -0.1477 -0.0178
7 -7 14 0.0536 -0.0229
7 -7 15 0.2135 -0.0033
7 -7 16 0.4622 -0.0125
7 -7 17 0.3511 -0.0384
7 -7 18 -0.1566 0.0070
7 -7 19 -0.2662 0.0838
7 -6 0 -0.4414 0.0143
7 -6 1 -0.4830 0.0082
7 -6 2 0.3262 -0.0101
7 -6 3 1.1348 -0.0006
7 -6 4 1.2366 0.0135
7 -6 5 0.7770 0.0101
7 -6 6 0.3960 0.0010
7 -6 7 0.3215 -0.0074
7 -6 8 0.3529 -0.0065
7 -6 9 0.3514 0.0073
7 -6 10 0.1473 0.0142
7 -6 11 -0.3254 0.0120
7 -6 12 -0.6320 0.0112
7 -6 13 -0.4706 0.0005
7 -6 14 -0.1770 -0.0114
7 -6 15 0.0905 -0.0050
7 -6 16 0.4709 -0.0099
7 -6 17 0.6170 -0.0311
7 -6 18 0.3004 -0.0157
7 -6 19 0.1125 0.0211
7 -6 20 0.2823 0.0143
7 -5 0 -0.6168 0.0160
7 -5 1 -0.8479 0.0072
7 -5 2 0.0517 -0.0175
7 -5 3 0.9727 -0.0165
7 -5 4 1.0333 -0.0013
7 -5 5 0.4573 0.0082
7 -5 6 0.0647 0.0138
7 -5 7 0.1756 0.0051
7 -5 8 0.4901 -0.0116
7 -5 9 0.6901 -0.0124
7 -5 10 0.5293 -0.0079
7 -5 11 -0.0525 -0.0101
7 -5 12 -0.5534 -0.0050
7 -5 13 -0.5133 0.0005
7 -5 14 -0.2465 -0.0044
7 -5 15 -0.0880 -0.0037
7 -5 16 0.1777 0.0026
7 -5 17 0.5108 0.0034
7 -5 18 0.5517 0.0081
7 -5 19 0.4446 0.0088
7 -5 20 0.4418 -0.0031
7 -5 21 0.2966 0.0044
7 -4 0 -0.6990 0.0090
7 -4 1 -1.1542 0.0108
7 -4 2 -0.1701 -0.0088
7 -4 3 0.9729 -0.0185
7 -4 4 1.0897 -0.0159
7 -4 5 0.3139 -0.0060
7 -4 6 -0.3132 0.0124
7 -4 7 -0.2020 0.0162
7 -4 8 0.3444 0.0011
7 -4 9 0.7915 -0.0050
7 -4 10 0.7570 -0.0065
7 -4 11 0.1749 -0.0164
7 -4 12 -0.3916 -0.0135
7 -4 13 -0.3294 0.0016
7 -4 14 0.0691 0.0018
7 -4 15 0.1948 -0.0058
7 -4 16 0.1894 0.0007
7 -4 17 0.4008 0.0189
7 -4 18 0.5994 0.0311
7 -4 19 0.5333 0.0205
7 -4 20 0.3505 0.0084
7 -4 21 0.1611 0.0380
7 -4 22 0.0033 0.0780
7 -3 0 -0.7288 -0.0115
7 -3 1 -1.5364 0.0038
7 -3 2 -0.5480 0.0036
7 -3 3 0.9737 -0.0001
7 -3 4 1.4364 -0.0055
7 -3 5 0.5839 -0.0072
7 -3 6 -0.4220 0.0045
7 -3 7 -0.5455 0.0100
7 -3 8 0.0885 0.0022
7 -3 9 0.7446 0.0047
7 -3 10 0.8477 0.0093
7 -3 11 0.2822 -0.0020
7 -3 12 -0.3958 -0.0057
7 -3 13 -0.4401 0.0055
7 -3 14 0.0432 0.0023
7 -3 15 0.3075 -0.0146
7 -3 16 0.2326 -0.0187
7 -3 17 0.3106 -0.0054
7 -3 18 0.5437 0.0053
7 -3 19 0.4972 -0.0087
7 -3 20 0.1855 -0.0252
7 -3 21 -0.0260 0.0039
7 -3 22 -0.0400 0.0469
7 -2 0 -0.3614 -0.0199
7 -2 1 -1.7751 -0.0080
7 -2 2 -1.0856 -0.0002
7 -2 3 0.7203 0.0077
7 -2 4 1.6865 0.0073
7 -2 5 0.9586 -0.0005
7 -2 6 -0.3786 -0.0015
7 -2 7 -0.8314 -0.0059
7 -2 8 -0.2167 -0.0155
7 -2 9 0.6205 -0.0076
7 -2 10 0.9527 0.0069
7 -2 11 0.5986 0.0037
7 -2 12 -0.0724 0.0010
7 -2 13 -0.4158 0.0086
7 -2 14 -0.2578 0.0039
7 -2 15 -0.0845 -0.0103
7 -2 16 -0.1509 -0.0133
7 -2 17 -0.0927 -0.0056
7 -2 18 0.2010 0.0017
7 -2 19 0.2701 -0.0075
7 -2 20 0.0148 -0.0253
7 -2 21 -0.0974 -0.0085
7 -2 22 0.0406 0.0327
7 -1 0 0.5093 -0.0006
7 -1 1 -1.5703 0.0005
7 -1 2 -1.3923 -0.0017
7 -1 3 0.4670 0.0064
7 -1 4 1.8157 0.0106
7 -1 5 1.2520 0.0035
7 -1 6 -0.3056 -0.0003
7 -1 7 -1.0535 -0.0069
7 -1 8 -0.5525 -0.0194
7 -1 9 0.3169 -0.0161
7 -1 10 0.8191 -0.0034
7 -1 11 0.8553 -0.0031
7 -1 12 0.5782 -0.0009
7 -1 13 0.2181 0.0093
7 -1 14 -0.0207 0.0070
7 -1 15 -0.1844 0.0001
7 -1 16 -0.3727 0.0049
7 -1 17 -0.3869 0.0109
7 -1 18 -0.1280 0.0148
7 -1 19 0.0083 0.0158
7 -1 20 -0.1497 0.0058
7 -1 21 -0.1372 0.0130
7 -1 22 0.1731 0.0566
7 -1 23 0.2518 0.0804
7 0 0 1.3510 0.0191
7 0 1 -1.3264 0.0122
7 0 2 -1.6223 -0.0010
7 0 3 0.2687 0.0024
7 0 4 1.9383 0.0062
7 0 5 1.5753 -0.0010
7 0 6 -0.0314 -0.0004
7 0 7 -0.9389 0.0039
7 0 8 -0.6048 -0.0014
7 0 9 0.0593 -0.0021
7 0 10 0.3860 0.0012
7 0 11 0.5206 -0.0064
7 0 12 0.6556 -0.0084
7 0 13 0.6535 0.0016
7 0 14 0.4435 0.0005
7 0 15 0.1637 -0.0054
7 0 16 -0.0852 -0.0004
7 0 17 -0.1973 -0.0025
7 0 18 -0.0958 -0.0116
7 0 19 -0.0499 -0.0112
7 0 20 -0.2665 -0.0167
7 0 21 -0.3327 -0.0234
7 0 22 0.0163 0.0069
7 0 23 0.2644 0.0500
7 1 0 2.2722 0.0131
7 1 1 -1.1478 0.0007
7 1 2 -2.0680 -0.0142
7 1 3 -0.2177 -0.0092
7 1 4 1.8014 -0.0041
7 1 5 1.8063 -0.0122
7 1 6 0.4165 -0.0099
7 1 7 -0.4537 0.0032
7 1 8 -0.2466 0.0071
7 1 9 0.1642 0.0096
7 1 10 0.1489 0.0134
7 1 11 -0.0231 0.0033
7 1 12 0.0546 -0.0068
7 1 13 0.2750 -0.0026
7 1 14 0.3564 -0.0029
7 1 15 0.3086 -0.0076
7 1 16 0.2226 -0.0019
7 1 17 0.1194 -0.0055
7 1 18 0.0822 -0.0229
7 1 19 0.0057 -0.0250
7 1 20 -0.3431 -0.0217
7 1 21 -0.6804 -0.0342
7 1 22 -0.5393 -0.0302
7 1 23 -0.1567 0.0001
7 2 0 3.7381 0.0007
7 2 1 -0.4279 -0.0100
7 2 2 -2.2880 -0.0173
7 2 3 -0.8528 -0.0066
7 2 4 1.3608 0.0022
7 2 5 1.8580 -0.0041
7 2 6 0.9158 -0.0049
7 2 7 0.1901 0.0017
7 2 8 0.2350 -0.0010
7 2 9 0.4389 -0.0016
7 2 10 0.2932 0.0087
7 2 11 -0.0936 0.0089
7 2 12 -0.3187 -0.0011
7 2 13 -0.2230 -0.0022
7 2 14 0.0149 -0.0016
7 2 15 0.2489 -0.0027
7 2 16 0.4099 0.0076
7 2 17 0.4055 0.0132
7 2 18 0.3183 -0.0001
7 2 19 0.2051 -0.0025
7 2 20 -0.1615 0.0134
7 2 21 -0.7101 0.0149
7 2 22 -0.9038 0.0084
7 2 23 -0.6121 0.0203
7 3 0 5.2068 -0.0012
7 3 1 0.7610 -0.0059
7 3 2 -2.0425 -0.0054
7 3 3 -1.4090 0.0044
7 3 4 0.6783 0.0121
7 3 5 1.6566 0.0118
7 3 6 1.3324 0.0138
7 3 7 0.8582 0.0132
7 3 8 0.6829 -0.0013
7 3 9 0.6049 -0.0126
7 3 10 0.4663 -0.0050
7 3 11 0.1735 0.0022
7 3 12 -0.1776 -0.0031
7 3 13 -0.3008 -0.0063
7 3 14 -0.1237 -0.0063
7 3 15 0.2013 -0.0083
7 3 16 0.4962 -0.0000
7 3 17 0.5827 0.0128
7 3 18 0.4971 0.0067
7 3 19 0.4081 -0.0041
7 3 20 0.1797 0.0043
7 3 21 -0.2997 0.0112
7 3 22 -0.6423 0.0013
7 3 23 -0.5417 -0.0006
7 4 0 6.0663 -0.0009
7 4 1 1.9507 -0.0018
7 4 2 -1.4458 -0.0002
7 4 3 -1.8129 -0.0010
7 4 4 -0.2949 -0.0038
7 4 5 0.8615 -0.0012
7 4 6 1.1062 0.0085
7 4 7 1.0433 0.0126
7 4 8 0.8712 0.0048
7 4 9 0.6062 -0.0022
7 4 10 0.4512 0.0008
7 4 11 0.3095 0.0045
7 4 12 -0.0005 0.0025
7 4 13 -0.2500 0.0023
7 4 14 -0.2117 0.0027
7 4 15 0.0315 -0.0044
7 4 16 0.3086 -0.0072
7 4 17 0.4199 0.0043
7 4 18 0.3069 0.0090
7 4 19 0.1709 -0.0035
7 4 20 0.0602 -0.0100
7 4 21 -0.1563 -0.0106
7 4 22 -0.3297 -0.0259
7 4 23 -0.2419 -0.0408
7 5 0 6.2245 -0.0019
7 5 1 3.0853 0.0028
7 5 2 -0.1883 0.0056
7 5 3 -1.3244 -0.0009
7 5 4 -0.6909 -0.0111
7 5 5 0.0712 -0.0107
7 5 6 0.3589 -0.0035
7 5 7 0.5018 -0.0024
7 5 8 0.5422 -0.0012
7 5 9 0.4225 0.0065
7 5 10 0.3586 0.0090
7 5 11 0.3011 0.0038
7 5 12 0.0376 0.0038
7 5 13 -0.2381 0.0119
7 5 14 -0.2692 0.0172
7 5 15 -0.0988 0.0098
7 5 16 0.1591 -0.0029
7 5 17 0.3121 -0.0013
7 5 18 0.1683 0.0089
7 5 19 -0.1233 0.0059
7 5 20 -0.3162 -0.0004
7 5 21 -0.4011 0.0023
7 5 22 -0.3754 -0.0047
7 5 23 -0.2035 -0.0176
7 6 0 5.2819 -0.0041
7 6 1 3.5538 0.0024
7 6 2 1.2741 0.0038
7 6 3 0.1548 0.0015
7 6 4 0.2088 -0.0005
7 6 5 0.3856 0.0059
7 6 6 0.2161 0.0101
7 6 7 0.0469 -0.0015
7 6 8 0.0718 -0.0083
7 6 9 0.1778 0.0019
7 6 10 0.3070 0.0011
7 6 11 0.3044 -0.0141
7 6 12 0.0503 -0.0144
7 6 13 -0.2062 -0.0012
7 6 14 -0.2372 0.0057
7 6 15 -0.0868 0.0045
7 6 16 0.2108 -0.0018
7 6 17 0.4984 -0.0065
7 6 18 0.4543 -0.0046
7 6 19 0.1097 -0.0082
7 6 20 -0.2008 -0.0135
7 6 21 -0.3321 -0.0040
7 6 22 -0.3028 0.0025
7 6 23 -0.1769 -0.0053
7 7 0 3.3777 0.0005
7 7 1 2.6926 0.0003
7 7 2 1.6110 -0.0091
7 7 3 1.1091 -0.0124
7 7 4 1.1662 -0.0077
7 7 5 1.1216 0.0060
7 7 6 0.6368 0.0174
7 7 7 0.0683 0.0075
7 7 8 -0.1564 -0.0045
7 7 9 -0.0174 0.0033
7 7 10 0.2270 0.0032
7 7 11 0.2540 -0.0124
7 7 12 0.0091 -0.0106
7 7 13 -0.2042 -0.0006
7 7 14 -0.2410 -0.0070
7 7 15 -0.1927 -0.0092
7 7 16 0.0162 0.0030
7 7 17 0.3521 0.0082
7 7 18 0.4651 0.0029
7 7 19 0.2800 -0.0083
7 7 20 0.0768 -0.0180
7 7 21 -0.0169 -0.0076
7 7 22 -0.0097 0.0080
7 8 0 1.5610 0.0111
7 8 1 1.1654 0.0096
7 8 2 0.8144 -0.0021
7 8 3 0.9168 -0.0057
7 8 4 1.1886 -0.0063
7 8 5 1.1801 -0.0049
7 8 6 0.7275 0.0035
7 8 7 0.1208 0.0024
7 8 8 -0.2020 -0.0055
7 8 9 -0.0992 0.0029
7 8 10 0.1697 0.0101
7 8 11 0.2188 0.0036
7 8 12 0.0219 0.0108
7 8 13 -0.1037 0.0176
7 8 14 -0.1242 -0.0064
7 8 15 -0.2295 -0.0212
7 8 16 -0.2654 0.0009
7 8 17 -0.0923 0.0190
7 8 18 0.0236 0.0151
7 8 19 -0.0120 0.0068
7 8 20 -0.0110 -0.0000
7 8 21 0.0136 0.0067
7 8 22 0.0373 0.0249
7 9 0 0.3590 0.0011
7 9 1 -0.1315 -0.0003
7 9 2 -0.1406 -0.0014
7 9 3 0.4663 0.0082
7 9 4 1.0509 0.0104
7 9 5 1.1349 -0.0030
7 9 6 0.7683 -0.0085
7 9 7 0.2912 -0.0084
7 9 8 0.0300 -0.0144
7 9 9 0.1117 -0.0088
7 9 10 0.3591 0.0018
7 9 11 0.4238 -0.0018
7 9 12 0.2648 0.0016
7 9 13 0.1831 0.0084
7 9 14 0.1743 -0.0136
7 9 15 -0.0069 -0.0308
7 9 16 -0.1865 -0.0087
7 9 17 -0.1394 0.0091
7 9 18 -0.0868 0.0049
7 9 19 -0.1073 0.0118
7 9 20 -0.0315 0.0236
7 9 21 -0.0031 0.0238
7 10 0 -0.1418 -0.0140
7 10 1 -0.9164 -0.0242
7 10 2 -0.9374 -0.0256
7 10 3 -0.0180 -0.0113
7 10 4 0.9877 -0.0006
7 10 5 1.3214 -0.0101
7 10 6 1.0346 -0.0154
7 10 7 0.5969 -0.0095
7 10 8 0.3242 -0.0114
7 10 9 0.3120 -0.0069
7 10 10 0.4837 0.0081
7 10 11 0.5647 0.0043
7 10 12 0.4294 -0.0066
7 10 13 0.2927 -0.0030
7 10 14 0.1946 -0.0062
7 10 15 -0.0274 -0.0088
7 10 16 -0.1623 0.0102
7 10 17 -0.0085 0.0141
7 10 18 0.1172 -0.0031
7 10 19 0.0962 0.0141
7 10 20 0.1783 0.0565
7 10 21 0.1935 0.0695
7 11 0 0.0264 -0.0052
7 11 1 -1.0082 -0.0107
7 11 2 -1.3632 -0.0136
7 11 3 -0.6197 -0.0112
7 11 4 0.5479 -0.0058
7 11 5 1.1708 -0.0086
7 11 6 1.0349 -0.0059
7 11 7 0.5944 0.0074
7 11 8 0.2319 0.0075
7 11 9 0.0745 0.0062
7 11 10 0.1451 0.0228
7 11 11 0.2643 0.0241
7 11 12 0.2197 0.0036
7 11 13 0.0800 0.0004
7 11 14 -0.0931 0.0102
7 11 15 -0.3349 0.0150
7 11 16 -0.3675 0.0218
7 11 17 -0.0361 0.0079
7 11 18 0.1894 -0.0300
7 11 19 0.1125 -0.0299
7 11 20 0.1519 0.0171
7 12 0 0.1392 -0.0102
7 12 1 -0.7424 0.0020
7 12 2 -1.2341 0.0153
7 12 3 -0.8612 0.0156
7 12 4 0.1274 0.0135
7 12 5 0.8888 0.0108
7 12 6 0.9493 0.0120
7 12 7 0.5794 0.0221
7 12 8 0.1861 0.0163
7 12 9 -0.0526 -0.0030
7 12 10 -0.0681 -0.0021
7 12 11 0.0335 0.0009
7 12 12 0.0484 -0.0167
7 12 13 -0.0201 -0.0202
7 12 14 -0.1263 -0.0064
7 12 15 -0.2794 -0.0100
7 12 16 -0.2090 -0.0227
7 12 17 0.2063 -0.0356
7 12 18 0.4059 -0.0627
7 12 19 0.1230 -0.0798
7 13 0 -0.1151 -0.0219
7 13 1 -0.6717 -0.0158
7 13 2 -0.9918 0.0040
7 13 3 -0.7970 0.0073
7 13 4 -0.0537 0.0059
7 13 5 0.7094 0.0052
7 13 6 0.9696 -0.0010
7 13 7 0.7849 0.0019
7 13 8 0.4873 0.0012
7 13 9 0.2803 -0.0210
7 13 10 0.2300 -0.0340
7 13 11 0.2331 -0.0303
7 13 12 0.1500 -0.0343
7 13 13 0.0685 -0.0267
7 13 14 0.0641 -0.0049
7 13 15 0.0492 -0.0161
7 13 16 0.1791 -0.0468
7 13 17 0.5778 -0.0430
7 13 18 0.7329 -0.0184
7 14 0 -0.1463 0.0060
7 14 1 -0.6049 -0.0038
7 14 2 -0.8653 0.0037
7 14 3 -0.7893 -0.0026
7 14 4 -0.3240 -0.0039
7 14 5 0.2421 0.0023
7 14 6 0.5638 -0.0115
7 14 7 0.5986 -0.0199
7 14 8 0.4736 -0.0059
7 14 9 0.3328 -0.0048
7 14 10 0.2806 -0.0117
7 14 11 0.2177 -0.0025
7 14 12 0.0304 0.0057
7 14 13 -0.0831 0.0188
7 14 14 0.0149 0.0458
7 14 15 0.1084 0.0374
7 14 16 0.1774 -0.0066
7 14 17 0.4201 -0.0062
7 15 0 0.0371 0.0099
7 15 1 -0.3817 0.0090
7 15 2 -0.6977 0.0172
7 15 3 -0.6883 0.0037
7 15 4 -0.4529 0.0058
7 15 5 -0.2585 0.0305
7 15 6 -0.1179 0.0197
7 15 7 0.0609 -0.0057
7 15 8 0.1258 0.0080
7 15 9 -0.0047 0.0265
7 15 10 -0.1290 0.0249
7 15 11 -0.2157 0.0323
7 15 12 -0.3823 0.0386
7 15 13 -0.4152 0.0362
7 15 14 -0.1415 0.0499
7 15 15 0.0923 0.0493
7 16 0 0.1632 -0.0280
7 16 1 -0.2152 -0.0194
7 16 2 -0.5852 -0.0028
7 16 3 -0.4876 -0.0190
7 16 4 -0.2276 -0.0151
7 16 5 -0.3057 0.0313
7 16 6 -0.4470 0.0370
7 16 7 -0.2050 0.0001
7 16 8 0.0751 -0.0002
7 16 9 -0.0463 0.0174
7 16 10 -0.3037 0.0090
7 16 11 -0.4227 0.0058
7 16 12 -0.5235 0.0087
7 16 13 -0.4891 -0.0072
7 17 0 0.5142 -0.0020
7 17 1 0.0665 -0.0046
7 17 2 -0.4725 0.0063
7 17 3 -0.3725 -0.0200
7 17 4 0.0042 -0.0306
7 17 5 -0.1436 0.0142
7 17 6 -0.4906 0.0269
7 17 7 -0.2519 -0.0171
7 17 8 0.2158 -0.0305
7 17 9 0.1591 -0.0151
7 17 10 -0.1707 -0.0282
7 17 11 -0.2675 -0.0401
7 18 0 0.8285 0.0467
7 18 1 0.4476 0.0379
7 18 2 -0.1753 0.0460
7 18 3 -0.2319 0.0211
7 18 4 0.0917 -0.0009
7 18 5 -0.0488 0.0254
7 18 6 -0.4640 0.0299
7 18 7 -0.2829 -0.0198
7 18 8 0.2428 -0.0401
8 -12 0 -0.4049 0.0443
8 -12 1 -0.2110 0.0025
8 -12 2 0.1404 -0.0297
8 -12 3 0.2634 -0.0058
8 -12 4 0.0606 0.0263
8 -12 5 -0.1368 0.0081
8 -12 6 -0.0330 -0.0249
8 -12 7 0.2342 -0.0277
8 -12 8 0.3452 -0.0184
8 -11 0 -0.5303 0.0347
8 -11 1 -0.3455 0.0027
8 -11 2 0.2721 -0.0187
8 -11 3 0.6376 -0.0018
8 -11 4 0.3506 0.0247
8 -11 5 -0.1644 0.0109
8 -11 6 -0.3610 -0.0152
8 -11 7 -0.2337 -0.0045
8 -11 8 -0.0230 0.0115
8 -11 9 0.1410 -0.0121
8 -11 10 0.2403 -0.0464
8 -11 11 0.3591 -0.0536
8 -11 12 0.4629 -0.0532
8 -10 0 -0.3832 -0.0046
8 -10 1 -0.3065 -0.0130
8 -10 2 0.3944 -0.0135
8 -10 3 0.9862 -0.0058
8 -10 4 0.8072 0.0043
8 -10 5 0.1605 -0.0061
8 -10 6 -0.3239 -0.0195
8 -10 7 -0.4987 0.0021
8 -10 8 -0.4199 0.0247
8 -10 9 -0.1394 -0.0067
8 -10 10 0.1473 -0.0515
8 -10 11 0.3882 -0.0438
8 -10 12 0.6380 -0.0129
8 -10 13 0.6626 -0.0008
8 -10 14 0.4017 0.0217
8 -9 0 -0.1828 -0.0316
8 -9 1 -0.2241 -0.0301
8 -9 2 0.3476 -0.0175
8 -9 3 0.9647 -0.0095
8 -9 4 0.9195 -0.0050
8 -9 5 0.3465 -0.0067
8 -9 6 -0.1840 -0.0102
8 -9 7 -0.4856 0.0065
8 -9 8 -0.5240 0.0226
8 -9 9 -0.2898 -0.0083
8 -9 10 -0.0751 -0.0509
8 -9 11 0.0101 -0.0354
8 -9 12 0.2120 0.0102
8 -9 13 0.3892 0.0340
8 -9 14 0.2765 0.0633
8 -9 15 0.1848 0.0927
8 -9 16 0.2616 0.0548
8 -8 0 -0.1669 0.0021
8 -8 1 -0.1908 -0.0041
8 -8 2 0.2707 -0.0011
8 -8 3 0.7758 0.0023
8 -8 4 0.7349 0.0037
8 -8 5 0.2260 0.0087
8 -8 6 -0.2283 0.0131
8 -8 7 -0.4423 0.0200
8 -8 8 -0.4255 0.0226
8 -8 9 -0.2169 -0.0061
8 -8 10 -0.1587 -0.0431
8 -8 11 -0.3464 -0.0334
8 -8 12 -0.3171 0.0017
8 -8 13 -0.0519 0.0173
8 -8 14 -0.0021 0.0424
8 -8 15 -0.0413 0.0748
8 -8 16 0.0563 0.0483
8 -8 17 -0.0437 0.0019
8 -7 0 -0.2424 0.0313
8 -7 1 -0.1372 0.0212
8 -7 2 0.4316 0.0126
8 -7 3 0.9226 0.0105
8 -7 4 0.8301 0.0017
8 -7 5 0.2825 -0.0033
8 -7 6 -0.1558 0.0015
8 -7 7 -0.2677 0.0090
8 -7 8 -0.1631 0.0127
8 -7 9 0.0086 -0.0031
8 -7 10 -0.0915 -0.0299
8 -7 11 -0.5006 -0.0302
8 -7 12 -0.5994 -0.0129
8 -7 13 -0.2155 -0.0095
8 -7 14 0.0645 0.0047
8 -7 15 0.1317 0.0322
8 -7 16 0.2303 0.0219
8 -7 17 0.0852 0.0103
8 -7 18 -0.2734 0.0748
8 -7 19 -0.2109 0.1414
8 -6 0 -0.3962 0.0157
8 -6 1 -0.2419 0.0044
8 -6 2 0.5571 -0.0027
8 -6 3 1.2040 0.0063
8 -6 4 1.1353 -0.0024
8 -6 5 0.5463 -0.0230
8 -6 6 0.1007 -0.0270
8 -6 7 0.0695 -0.0153
8 -6 8 0.2259 0.0006
8 -6 9 0.3017 0.0052
8 -6 10 0.0185 -0.0082
8 -6 11 -0.5848 -0.0170
8 -6 12 -0.8304 -0.0134
8 -6 13 -0.4136 -0.0139
8 -6 14 0.0642 -0.0074
8 -6 15 0.3128 0.0073
8 -6 16 0.5640 -0.0003
8 -6 17 0.5706 0.0016
8 -6 18 0.1795 0.0634
8 -6 19 0.0036 0.1136
8 -5 0 -0.6092 0.0126
8 -5 1 -0.6103 -0.0085
8 -5 2 0.3029 -0.0186
8 -5 3 1.1183 0.0028
8 -5 4 1.1231 0.0088
8 -5 5 0.5423 -0.0114
8 -5 6 0.1615 -0.0224
8 -5 7 0.3115 -0.0156
8 -5 8 0.6198 -0.0005
8 -5 9 0.6720 0.0115
8 -5 10 0.2762 0.0055
8 -5 11 -0.4470 -0.0093
8 -5 12 -0.8661 -0.0139
8 -5 13 -0.6040 -0.0129
8 -5 14 -0.1742 -0.0093
8 -5 15 0.0566 -0.0066
8 -5 16 0.3767 -0.0174
8 -5 17 0.6740 -0.0169
8 -5 18 0.5402 0.0159
8 -5 19 0.2659 0.0235
8 -5 20 0.2042 -0.0226
8 -4 0 -0.6367 0.0264
8 -4 1 -0.9033 0.0057
8 -4 2 -0.0384 -0.0152
8 -4 3 0.8528 -0.0020
8 -4 4 0.8727 0.0118
8 -4 5 0.2143 0.0053
8 -4 6 -0.1739 -0.0008
8 -4 7 0.1865 -0.0027
8 -4 8 0.7894 -0.0040
8 -4 9 0.9917 -0.0009
8 -4 10 0.6359 -0.0047
8 -4 11 -0.0569 -0.0158
8 -4 12 -0.5307 -0.0161
8 -4 13 -0.3937 -0.0069
8 -4 14 -0.0615 -0.0008
8 -4 15 -0.0056 -0.0016
8 -4 16 0.0760 -0.0071
8 -4 17 0.3869 0.0007
8 -4 18 0.4910 0.0186
8 -4 19 0.2480 -0.0009
8 -4 20 -0.0036 -0.0460
8 -4 21 -0.1525 -0.0346
8 -3 0 -0.5657 0.0148
8 -3 1 -1.0732 0.0148
8 -3 2 -0.2415 -0.0047
8 -3 3 0.8075 -0.0081
8 -3 4 0.9096 -0.0009
8 -3 5 0.0701 0.0038
8 -3 6 -0.5944 0.0097
8 -3 7 -0.2658 0.0059
8 -3 8 0.5811 -0.0081
8 -3 9 1.0285 -0.0145
8 -3 10 0.8096 -0.0165
8 -3 11 0.2061 -0.0187
8 -3 12 -0.2746 -0.0079
8 -3 13 -0.1917 0.0103
8 -3 14 0.2188 0.0175
8 -3 15 0.3462 0.0152
8 -3 16 0.2496 0.0154
8 -3 17 0.3598 0.0305
8 -3 18 0.4945 0.0480
8 -3 19 0.2710 0.0282
8 -3 20 -0.1254 -0.0042
8 -3 21 -0.3207 0.0293
8 -3 22 -0.2343 0.0935
8 -2 0 -0.4855 -0.0052
8 -2 1 -1.3309 0.0087
8 -2 2 -0.5419 0.0003
8 -2 3 0.8281 -0.0085
8 -2 4 1.2700 -0.0096
8 -2 5 0.3878 -0.0035
8 -2 6 -0.6784 0.0090
8 -2 7 -0.6754 0.0097
8 -2 8 0.2034 -0.0027
8 -2 9 0.8821 -0.0073
8 -2 10 0.8801 -0.0077
8 -2 11 0.4056 -0.0098
8 -2 12 -0.1610 0.0007
8 -2 13 -0.3514 0.0154
8 -2 14 -0.0413 0.0130
8 -2 15 0.2654 0.0025
8 -2 16 0.2778 -0.0002
8 -2 17 0.3350 0.0083
8 -2 18 0.5152 0.0184
8 -2 19 0.4138 0.0035
8 -2 20 0.0341 -0.0186
8 -2 21 -0.1627 0.0172
8 -2 22 -0.0525 0.0828
8 -1 0 -0.0192 -0.0077
8 -1 1 -1.3917 0.0009
8 -1 2 -0.8446 -0.0024
8 -1 3 0.7511 -0.0057
8 -1 4 1.5958 -0.0082
8 -1 5 0.8541 -0.0082
8 -1 6 -0.4809 0.0000
8 -1 7 -0.8745 0.0028
8 -1 8 -0.1554 -0.0017
8 -1 9 0.6563 0.0030
8 -1 10 0.9449 0.0064
8 -1 11 0.7921 -0.0008
8 -1 12 0.3171 0.0016
8 -1 13 -0.2164 0.0089
8 -1 14 -0.3826 -0.0020
8 -1 15 -0.2552 -0.0175
8 -1 16 -0.2084 -0.0206
8 -1 17 -0.1373 -0.0201
8 -1 18 0.1354 -0.0196
8 -1 19 0.2655 -0.0274
8 -1 20 0.0867 -0.0423
8 -1 21 0.0137 -0.0212
8 -1 22 0.1845 0.0370
8 0 0 0.6379 0.0006
8 0 1 -1.2437 0.0000
8 0 2 -1.0045 -0.0038
8 0 3 0.6785 0.0014
8 0 4 1.7813 0.0030
8 0 5 1.1956 -0.0029
8 0 6 -0.2162 -0.0019
8 0 7 -0.8788 -0.0010
8 0 8 -0.4215 -0.0046
8 0 9 0.3001 0.0015
8 0 10 0.7097 0.0064
8 0 11 0.8991 -0.0038
8 0 12 0.8258 -0.0062
8 0 13 0.3825 0.0031
8 0 14 -0.0837 -0.0004
8 0 15 -0.2927 -0.0066
8 0 16 -0.4263 -0.0007
8 0 17 -0.4853 -0.0004
8 0 18 -0.2658 -0.0048
8 0 19 -0.0327 -0.0015
8 0 20 -0.0836 -0.0057
8 0 21 -0.0836 -0.0080
8 0 22 0.1841 0.0218
8 0 23 0.2863 0.0547
8 1 0 1.0543 0.0091
8 1 1 -1.3284 0.0025
8 1 2 -1.3816 -0.0037
8 1 3 0.4129 0.0051
8 1 4 1.7668 0.0094
8 1 5 1.3865 0.0022
8 1 6 0.1023 0.0044
8 1 7 -0.6019 0.0097
8 1 8 -0.3635 0.0036
8 1 9 0.1013 0.0018
8 1 10 0.3071 0.0038
8 1 11 0.4442 -0.0082
8 1 12 0.6043 -0.0176
8 1 13 0.5489 -0.0102
8 1 14 0.3103 -0.0045
8 1 15 0.1147 0.0010
8 1 16 -0.0956 0.0154
8 1 17 -0.3127 0.0164
8 1 18 -0.2851 0.0063
8 1 19 -0.1597 0.0153
8 1 20 -0.2960 0.0245
8 1 21 -0.4338 0.0045
8 1 22 -0.1862 -0.0115
8 1 23 0.1236 0.0029
8 2 0 1.8171 0.0050
8 2 1 -1.2282 -0.0017
8 2 2 -1.8620 -0.0067
8 2 3 -0.1425 -0.0003
8 2 4 1.4641 0.0004
8 2 5 1.4069 -0.0078
8 2 6 0.4162 -0.0007
8 2 7 -0.1783 0.0126
8 2 8 -0.0727 0.0077
8 2 9 0.1906 0.0015
8 2 10 0.1831 0.0077
8 2 11 0.0179 0.0044
8 2 12 -0.0268 -0.0092
8 2 13 0.0636 -0.0134
8 2 14 0.1943 -0.0120
8 2 15 0.3163 -0.0073
8 2 16 0.2760 0.0062
8 2 17 0.0443 0.0079
8 2 18 -0.1073 -0.0070
8 2 19 -0.1730 -0.0017
8 2 20 -0.4684 0.0195
8 2 21 -0.8214 0.0073
8 2 22 -0.7342 -0.0298
8 2 23 -0.3097 -0.0419
8 3 0 3.0960 -0.0081
8 3 1 -0.4288 -0.0058
8 3 2 -1.8927 -0.0020
8 3 3 -0.6436 0.0035
8 3 4 1.0587 0.0009
8 3 5 1.4141 -0.0065
8 3 6 0.8239 -0.0002
8 3 7 0.3336 0.0094
8 3 8 0.2248 -0.0003
8 3 9 0.2892 -0.0106
8 3 10 0.2703 0.0008
8 3 11 0.0294 0.0128
8 3 12 -0.2544 0.0079
8 3 13 -0.2835 0.0004
8 3 14 -0.0155 -0.0035
8 3 15 0.3510 -0.0053
8 3 16 0.5436 0.0028
8 3 17 0.4414 0.0096
8 3 18 0.2285 -0.0020
8 3 19 0.0218 -0.0099
8 3 20 -0.3361 0.0040
8 3 21 -0.7433 0.0071
8 3 22 -0.7912 -0.0137
8 3 23 -0.4624 -0.0202
8 4 0 3.9654 -0.0075
8 4 1 0.5331 0.0005
8 4 2 -1.5806 0.0084
8 4 3 -1.0578 0.0100
8 4 4 0.4992 0.0065
8 4 5 1.2914 0.0060
8 4 6 1.2522 0.0128
8 4 7 0.9770 0.0136
8 4 8 0.6586 -0.0010
8 4 9 0.4344 -0.0140
8 4 10 0.3813 -0.0095
8 4 11 0.2410 0.0004
8 4 12 -0.0616 0.0023
8 4 13 -0.1922 0.0019
8 4 14 0.0105 0.0017
8 4 15 0.3587 -0.0020
8 4 16 0.6195 0.0016
8 4 17 0.6522 0.0166
8 4 18 0.4790 0.0187
8 4 19 0.2181 0.0006
8 4 20 -0.0805 -0.0122
8 4 21 -0.3032 -0.0173
8 4 22 -0.2694 -0.0280
8 4 23 -0.0600 -0.0235
8 5 0 4.2426 0.0037
8 5 1 1.3836 0.0101
8 5 2 -0.9722 0.0117
8 5 3 -1.2608 0.0022
8 5 4 -0.2542 -0.0074
8 5 5 0.6254 -0.0038
8 5 6 1.0017 0.0045
8 5 7 1.0611 0.0023
8 5 8 0.8411 -0.0028
8 5 9 0.5534 0.0000
8 5 10 0.4415 0.0021
8 5 11 0.3101 -0.0025
8 5 12 0.0272 -0.0044
8 5 13 -0.1155 0.0004
8 5 14 0.0067 0.0041
8 5 15 0.1975 0.0006
8 5 16 0.3513 -0.0006
8 5 17 0.4098 0.0137
8 5 18 0.2579 0.0278
8 5 19 -0.0645 0.0176
8 5 20 -0.3397 -0.0017
8 5 21 -0.3520 -0.0114
8 5 22 -0.0914 -0.0239
8 5 23 0.1689 -0.0313
8 6 0 4.1221 0.0050
8 6 1 2.1986 0.0118
8 6 2 0.2013 0.0121
8 6 3 -0.5795 0.0018
8 6 4 -0.3329 -0.0092
8 6 5 0.0765 -0.0072
8 6 6 0.2666 -0.0040
8 6 7 0.3124 -0.0143
8 6 8 0.2805 -0.0153
8 6 9 0.2788 0.0046
8 6 10 0.3319 0.0131
8 6 11 0.1962 0.0012
8 6 12 -0.1257 -0.0023
8 6 13 -0.2456 0.0048
8 6 14 -0.1002 0.0064
8 6 15 0.0419 0.0048
8 6 16 0.1546 0.0046
8 6 17 0.2625 0.0066
8 6 18 0.1551 0.0097
8 6 19 -0.2330 0.0078
8 6 20 -0.6185 0.0119
8 6 21 -0.6752 0.0315
8 6 22 -0.3844 0.0368
8 7 0 3.2120 -0.0025
8 7 1 2.3001 0.0006
8 7 2 1.2037 0.0025
8 7 3 0.6633 0.0041
8 7 4 0.6049 0.0051
8 7 5 0.5610 0.0116
8 7 6 0.2664 0.0148
8 7 7 -0.1237 -0.0006
8 7 8 -0.2830 -0.0119
8 7 9 -0.0600 0.0005
8 7 10 0.2615 0.0044
8 7 11 0.2014 -0.0104
8 7 12 -0.1661 -0.0106
8 7 13 -0.3033 -0.0039
8 7 14 -0.1409 -0.0120
8 7 15 0.0104 -0.0104
8 7 16 0.1848 0.0069
8 7 17 0.4630 0.0055
8 7 18 0.5607 -0.0163
8 7 19 0.3001 -0.0279
8 7 20 -0.1060 -0.0071
8 7 21 -0.3471 0.0416
8 7 22 -0.2971 0.0698
8 8 0 1.7976 -0.0061
8 8 1 1.4003 -0.0109
8 8 2 1.0915 -0.0145
8 8 3 1.1565 -0.0089
8 8 4 1.3180 -0.0015
8 8 5 1.2503 0.0056
8 8 6 0.7975 0.0149
8 8 7 0.1429 0.0127
8 8 8 -0.2368 0.0034
8 8 9 -0.0400 0.0057
8 8 10 0.3879 0.0028
8 8 11 0.4062 -0.0104
8 8 12 0.0308 -0.0056
8 8 13 -0.1690 -0.0013
8 8 14 -0.1183 -0.0241
8 8 15 -0.1212 -0.0257
8 8 16 -0.0488 0.0123
8 8 17 0.2759 0.0245
8 8 18 0.5645 -0.0046
8 8 19 0.5829 -0.0190
8 8 20 0.4131 0.0057
8 8 21 0.1841 0.0480
8 8 22 0.0532 0.0678
8 9 0 0.6089 -0.0062
8 9 1 0.1796 -0.0074
8 9 2 0.1916 -0.0089
8 9 3 0.7170 -0.0041
8 9 4 1.1811 -0.0008
8 9 5 1.2151 -0.0067
8 9 6 0.8314 -0.0068
8 9 7 0.2725 -0.0009
8 9 8 -0.0761 -0.0000
8 9 9 0.0673 0.0038
8 9 10 0.4699 0.0056
8 9 11 0.5482 -0.0001
8 9 12 0.2353 0.0074
8 9 13 0.0189 0.0114
8 9 14 -0.0374 -0.0170
8 9 15 -0.2278 -0.0264
8 9 16 -0.3699 0.0128
8 9 17 -0.2044 0.0298
8 9 18 0.0306 0.0093
8 9 19 0.1517 0.0222
8 9 20 0.2148 0.0685
8 9 21 0.1487 0.0876
8 10 0 -0.1945 -0.0144
8 10 1 -0.8261 -0.0066
8 10 2 -0.7456 0.0026
8 10 3 0.1119 0.0095
8 10 4 0.9327 0.0144
8 10 5 1.1048 0.0053
8 10 6 0.7343 -0.0065
8 10 7 0.2715 -0.0082
8 10 8 0.0384 -0.0099
8 10 9 0.1602 -0.0091
8 10 10 0.5004 -0.0041
8 10 11 0.6313 -0.0077
8 10 12 0.4023 -0.0093
8 10 13 0.1792 -0.0073
8 10 14 0.0824 -0.0230
8 10 15 -0.1179 -0.0282
8 10 16 -0.2711 -0.0031
8 10 17 -0.1588 -0.0067
8 10 18 -0.0375 -0.0332
8 10 19 -0.0251 0.0112
8 10 20 0.0484 0.1021
8 11 0 -0.3657 -0.0223
8 11 1 -1.2013 -0.0125
8 11 2 -1.2771 -0.0009
8 11 3 -0.3716 -0.0037
8 11 4 0.7704 -0.0023
8 11 5 1.2540 0.0009
8 11 6 0.9701 -0.0007
8 11 7 0.4869 0.0009
8 11 8 0.2232 -0.0012
8 11 9 0.2378 -0.0048
8 11 10 0.4651 0.0005
8 11 11 0.6248 -0.0019
8 11 12 0.4632 -0.0149
8 11 13 0.1870 -0.0168
8 11 14 0.0196 -0.0111
8 11 15 -0.1240 0.0018
8 11 16 -0.1392 0.0187
8 11 17 0.0907 -0.0101
8 11 18 0.2351 -0.0652
8 11 19 0.1699 -0.0305
8 11 20 0.1936 0.0835
8 12 0 -0.0336 -0.0141
8 12 1 -0.8745 -0.0044
8 12 2 -1.2082 0.0115
8 12 3 -0.7004 -0.0017
8 12 4 0.3460 -0.0154
8 12 5 1.0789 -0.0097
8 12 6 1.0219 -0.0001
8 12 7 0.5656 0.0121
8 12 8 0.2160 0.0191
8 12 9 0.0839 0.0148
8 12 10 0.1687 0.0174
8 12 11 0.3188 0.0206
8 12 12 0.2378 0.0090
8 12 13 -0.0135 0.0058
8 12 14 -0.1728 0.0224
8 12 15 -0.2434 0.0443
8 12 16 -0.1942 0.0591
8 12 17 0.0427 0.0295
8 12 18 0.1673 -0.0417
8 12 19 0.0530 -0.0532
8 13 0 -0.0055 -0.0022
8 13 1 -0.5838 -0.0060
8 13 2 -0.9013 0.0176
8 13 3 -0.7822 0.0164
8 13 4 -0.1107 0.0027
8 13 5 0.6375 0.0044
8 13 6 0.8197 0.0059
8 13 7 0.5154 0.0115
8 13 8 0.1913 0.0218
8 13 9 0.0197 0.0143
8 13 10 0.0131 0.0035
8 13 11 0.0901 0.0051
8 13 12 0.0263 0.0003
8 13 13 -0.1253 -0.0042
8 13 14 -0.1067 0.0052
8 13 15 0.0139 0.0118
8 13 16 0.0949 0.0135
8 13 17 0.1818 0.0045
8 13 18 0.1384 -0.0369
8 14 0 -0.1738 0.0139
8 14 1 -0.5790 -0.0204
8 14 2 -0.7292 -0.0104
8 14 3 -0.6838 -0.0028
8 14 4 -0.2752 -0.0030
8 14 5 0.3528 0.0054
8 14 6 0.6753 -0.0050
8 14 7 0.5716 -0.0192
8 14 8 0.3681 -0.0097
8 14 9 0.2555 -0.0101
8 14 10 0.2391 -0.0257
8 14 11 0.2284 -0.0241
8 14 12 0.0801 -0.0187
8 14 13 -0.0566 -0.0217
8 14 14 0.1078 -0.0202
8 14 15 0.4106 -0.0294
8 14 16 0.5264 -0.0475
8 15 0 -0.0213 0.0353
8 15 1 -0.4411 -0.0016
8 15 2 -0.5987 -0.0095
8 15 3 -0.5268 -0.0178
8 15 4 -0.2649 -0.0189
8 15 5 0.1120 0.0022
8 15 6 0.3717 -0.0075
8 15 7 0.4052 -0.0398
8 15 8 0.3114 -0.0332
8 15 9 0.2068 -0.0141
8 15 10 0.1720 -0.0140
8 15 11 0.1496 0.0005
8 15 12 -0.0067 0.0211
8 15 13 -0.1362 0.0210
8 15 14 0.0555 0.0220
8 15 15 0.3730 0.0207
8 16 0 0.1117 0.0070
8 16 1 -0.2769 0.0114
8 16 2 -0.5281 0.0192
8 16 3 -0.4232 -0.0034
8 16 4 -0.2407 -0.0163
8 16 5 -0.2011 0.0206
8 16 6 -0.1798 0.0312
8 16 7 -0.0581 -0.0063
8 16 8 -0.0147 -0.0098
8 16 9 -0.1752 0.0167
8 16 10 -0.3191 0.0259
8 16 11 -0.3121 0.0456
8 16 12 -0.3230 0.0723
8 16 13 -0.3236 0.0645
8 17 0 0.1835 -0.0582
8 17 1 -0.1562 -0.0218
8 17 2 -0.4812 0.0130
8 17 3 -0.3302 -0.0119
8 17 4 -0.1323 -0.0370
8 17 5 -0.3414 0.0114
8 17 6 -0.5685 0.0506
8 17 7 -0.3580 0.0224
8 17 8 -0.0902 0.0087
8 17 9 -0.2415 0.0285
8 17 10 -0.5151 0.0286
8 17 11 -0.5110 0.0347
8 18 0 0.4423 -0.0509
8 18 1 0.1433 -0.0205
8 18 2 -0.2236 0.0168
8 18 3 -0.1004 -0.0113
8 18 4 0.1118 -0.0511
8 18 5 -0.1822 -0.0131
8 18 6 -0.5479 0.0323
8 18 7 -0.3045 0.0088
9 -11 0 -0.3100 0.0016
9 -11 1 -0.2191 -0.0190
9 -11 2 0.2262 -0.0093
9 -11 3 0.5146 0.0051
9 -11 4 0.3357 0.0092
9 -11 5 0.0055 -0.0040
9 -11 6 -0.0961 -0.0078
9 -11 7 0.0106 0.0066
9 -11 8 0.1463 -0.0110
9 -10 0 -0.2795 -0.0139
9 -10 1 -0.2600 0.0078
9 -10 2 0.2558 0.0353
9 -10 3 0.6767 0.0212
9 -10 4 0.4813 0.0049
9 -10 5 -0.0407 0.0094
9 -10 6 -0.3749 0.0209
9 -10 7 -0.4280 0.0274
9 -10 8 -0.2766 -0.0007
9 -10 9 -0.0471 -0.0652
9 -10 10 0.0612 -0.0891
9 -10 11 0.1310 -0.0311
9 -10 12 0.3244 0.0348
9 -9 0 -0.1389 -0.0389
9 -9 1 -0.1581 0.0044
9 -9 2 0.3321 0.0428
9 -9 3 0.8190 0.0132
9 -9 4 0.6871 -0.0161
9 -9 5 0.1173 0.0013
9 -9 6 -0.3393 0.0203
9 -9 7 -0.5108 0.0153
9 -9 8 -0.4057 -0.0091
9 -9 9 -0.1362 -0.0493
9 -9 10 -0.0212 -0.0599
9 -9 11 -0.0057 -0.0107
9 -9 12 0.2644 0.0381
9 -9 13 0.5459 0.0458
9 -9 14 0.4271 0.0561
9 -8 0 -0.1029 -0.0350
9 -8 1 -0.0820 -0.0014
9 -8 2 0.3703 0.0318
9 -8 3 0.8318 0.0031
9 -8 4 0.7363 -0.0253
9 -8 5 0.1955 -0.0011
9 -8 6 -0.2339 0.0188
9 -8 7 -0.3456 0.0016
9 -8 8 -0.1962 -0.0197
9 -8 9 0.0363 -0.0313
9 -8 10 -0.0274 -0.0214
9 -8 11 -0.2862 0.0203
9 -8 12 -0.1330 0.0467
9 -8 13 0.2931 0.0342
9 -8 14 0.3211 0.0368
9 -8 15 0.0859 0.0577
9 -8 16 0.0185 0.0394
9 -7 0 -0.2740 -0.0006
9 -7 1 -0.1554 0.0142
9 -7 2 0.3464 0.0364
9 -7 3 0.7654 0.0187
9 -7 4 0.6324 -0.0087
9 -7 5 0.0818 0.0059
9 -7 6 -0.2944 0.0241
9 -7 7 -0.2653 0.0089
9 -7 8 -0.0106 -0.0099
9 -7 9 0.1756 -0.0155
9 -7 10 -0.0790 -0.0057
9 -7 11 -0.5993 0.0277
9 -7 12 -0.5903 0.0500
9 -7 13 -0.0525 0.0354
9 -7 14 0.1633 0.0269
9 -7 15 -0.0027 0.0341
9 -7 16 -0.0369 0.0183
9 -7 17 -0.0672 0.0162
9 -6 0 -0.4319 0.0110
9 -6 1 -0.2197 0.0089
9 -6 2 0.4437 0.0266
9 -6 3 0.9048 0.0290
9 -6 4 0.7245 0.0004
9 -6 5 0.1132 -0.0127
9 -6 6 -0.2611 -0.0020
9 -6 7 -0.1418 0.0039
9 -6 8 0.1479 0.0021
9 -6 9 0.2185 -0.0083
9 -6 10 -0.1954 -0.0215
9 -6 11 -0.8443 -0.0099
9 -6 12 -0.8998 0.0160
9 -6 13 -0.2545 0.0252
9 -6 14 0.1917 0.0304
9 -6 15 0.1932 0.0321
9 -6 16 0.2599 0.0129
9 -6 17 0.2678 0.0243
9 -6 18 -0.0303 0.0975
9 -5 0 -0.5384 0.0017
9 -5 1 -0.3476 -0.0214
9 -5 2 0.4691 -0.0100
9 -5 3 1.0545 0.0155
9 -5 4 0.8987 -0.0020
9 -5 5 0.2683 -0.0360
9 -5 6 -0.0794 -0.0370
9 -5 7 0.1318 -0.0108
9 -5 8 0.4214 0.0137
9 -5 9 0.3253 0.0112
9 -5 10 -0.2324 -0.0169
9 -5 11 -0.9270 -0.0324
9 -5 12 -1.0574 -0.0206
9 -5 13 -0.4598 0.0001
9 -5 14 0.0841 0.0250
9 -5 15 0.2338 0.0361
9 -5 16 0.4625 0.0157
9 -5 17 0.6727 0.0183
9 -5 18 0.4076 0.0743
9 -5 19 0.0364 0.0958
9 -4 0 -0.6161 0.0129
9 -4 1 -0.6107 -0.0226
9 -4 2 0.2064 -0.0271
9 -4 3 0.8757 0.0048
9 -4 4 0.7710 0.0081
9 -4 5 0.1694 -0.0204
9 -4 6 -0.0749 -0.0293
9 -4 7 0.3531 -0.0077
9 -4 8 0.7981 0.0200
9 -4 9 0.6617 0.0288
9 -4 10 0.0460 0.0118
9 -4 11 -0.6305 -0.0088
9 -4 12 -0.8708 -0.0181
9 -4 13 -0.5062 -0.0174
9 -4 14 -0.0924 -0.0007
9 -4 15 -0.0045 0.0128
9 -4 16 0.1697 -0.0055
9 -4 17 0.5037 -0.0173
9 -4 18 0.4582 0.0051
9 -4 19 0.0843 -0.0035
9 -4 20 -0.1033 -0.0549
9 -3 0 -0.5816 0.0218
9 -3 1 -0.7949 0.0014
9 -3 2 -0.0445 -0.0154
9 -3 3 0.6655 0.0004
9 -3 4 0.5589 0.0143
9 -3 5 -0.1240 0.0084
9 -3 6 -0.3962 0.0026
9 -3 7 0.2191 0.0018
9 -3 8 0.9736 0.0020
9 -3 9 1.0323 0.0046
9 -3 10 0.5172 0.0065
9 -3 11 -0.0721 0.0084
9 -3 12 -0.3962 0.0059
9 -3 13 -0.2644 -0.0057
9 -3 14 0.0461 -0.0079
9 -3 15 0.0797 -0.0010
9 -3 16 0.0052 -0.0127
9 -3 17 0.1272 -0.0247
9 -3 18 0.1498 -0.0156
9 -3 19 -0.1339 -0.0338
9 -3 20 -0.3843 -0.0774
9 -3 21 -0.3785 -0.0602
9 -2 0 -0.6126 0.0087
9 -2 1 -1.0018 0.0128
9 -2 2 -0.1977 -0.0029
9 -2 3 0.7121 -0.0086
9 -2 4 0.7030 -0.0007
9 -2 5 -0.1375 0.0110
9 -2 6 -0.7215 0.0189
9 -2 7 -0.2525 0.0088
9 -2 8 0.6825 -0.0126
9 -2 9 1.0453 -0.0241
9 -2 10 0.7615 -0.0216
9 -2 11 0.2893 -0.0063
9 -2 12 -0.1363 0.0130
9 -2 13 -0.2366 0.0172
9 -2 14 0.0910 0.0150
9 -2 15 0.3585 0.0210
9 -2 16 0.2660 0.0189
9 -2 17 0.1341 0.0143
9 -2 18 0.0873 0.0266
9 -2 19 -0.0998 0.0215
9 -2 20 -0.3518 -0.0051
9 -2 21 -0.4047 0.0186
9 -1 0 -0.5823 0.0027
9 -1 1 -1.2602 0.0135
9 -1 2 -0.4032 0.0037
9 -1 3 0.8339 -0.0113
9 -1 4 1.1212 -0.0153
9 -1 5 0.2776 -0.0036
9 -1 6 -0.6703 0.0133
9 -1 7 -0.6419 0.0141
9 -1 8 0.1754 0.0031
9 -1 9 0.7688 -0.0030
9 -1 10 0.7940 -0.0099
9 -1 11 0.5071 -0.0137
9 -1 12 -0.0127 -0.0011
9 -1 13 -0.4606 0.0109
9 -1 14 -0.3184 0.0114
9 -1 15 0.1475 0.0159
9 -1 16 0.2555 0.0180
9 -1 17 0.0924 0.0130
9 -1 18 0.0756 0.0206
9 -1 19 0.0980 0.0248
9 -1 20 0.0007 0.0085
9 -1 21 -0.0321 0.0213
9 -1 22 0.0476 0.0714
9 0 0 -0.0800 0.0012
9 0 1 -1.1773 0.0073
9 0 2 -0.4479 0.0035
9 0 3 0.9784 -0.0043
9 0 4 1.5278 -0.0116
9 0 5 0.8012 -0.0113
9 0 6 -0.3364 -0.0011
9 0 7 -0.7511 0.0053
9 0 8 -0.2537 0.0105
9 0 9 0.3948 0.0232
9 0 10 0.7059 0.0220
9 0 11 0.7213 0.0019
9 0 12 0.3423 -0.0070
9 0 13 -0.2966 -0.0050
9 0 14 -0.5194 -0.0116
9 0 15 -0.2278 -0.0154
9 0 16 -0.1111 -0.0146
9 0 17 -0.2908 -0.0234
9 0 18 -0.2646 -0.0258
9 0 19 -0.0414 -0.0190
9 0 20 0.0615 -0.0315
9 0 21 0.1407 -0.0442
9 0 22 0.2825 -0.0190
9 1 0 0.4510 -0.0072
9 1 1 -1.0391 -0.0024
9 1 2 -0.5042 -0.0007
9 1 3 1.0235 0.0044
9 1 4 1.7466 0.0037
9 1 5 1.1477 -0.0018
9 1 6 0.0112 0.0001
9 1 7 -0.6488 0.0002
9 1 8 -0.4917 -0.0036
9 1 9 0.0083 0.0054
9 1 10 0.3734 0.0141
9 1 11 0.5678 0.0039
9 1 12 0.4982 -0.0044
9 1 13 0.1039 -0.0016
9 1 14 -0.1721 -0.0052
9 1 15 -0.0957 -0.0085
9 1 16 -0.1347 -0.0036
9 1 17 -0.4268 -0.0075
9 1 18 -0.4868 -0.0105
9 1 19 -0.2779 0.0042
9 1 20 -0.1770 0.0032
9 1 21 -0.0995 -0.0314
9 1 22 0.1419 -0.0508
9 2 0 0.7081 -0.0042
9 2 1 -1.2355 0.0014
9 2 2 -1.0088 0.0028
9 2 3 0.6196 0.0091
9 2 4 1.6110 0.0094
9 2 5 1.2554 0.0043
9 2 6 0.3159 0.0110
9 2 7 -0.3246 0.0149
9 2 8 -0.3549 -0.0019
9 2 9 -0.0568 -0.0156
9 2 10 0.1337 -0.0118
9 2 11 0.1549 -0.0093
9 2 12 0.1314 -0.0092
9 2 13 0.0725 -0.0018
9 2 14 0.0921 0.0033
9 2 15 0.2358 0.0070
9 2 16 0.1791 0.0175
9 2 17 -0.1564 0.0220
9 2 18 -0.3483 0.0235
9 2 19 -0.3264 0.0451
9 2 20 -0.4114 0.0619
9 2 21 -0.4768 0.0296
9 2 22 -0.2292 -0.0216
9 3 0 1.4016 0.0008
9 3 1 -1.0585 0.0086
9 3 2 -1.4616 0.0085
9 3 3 -0.0027 0.0069
9 3 4 1.2352 -0.0011
9 3 5 1.2230 -0.0102
9 3 6 0.5807 -0.0004
9 3 7 0.0789 0.0144
9 3 8 -0.0223 0.0054
9 3 9 0.1583 -0.0112
9 3 10 0.2319 -0.0086
9 3 11 0.0070 0.0003
9 3 12 -0.2460 0.0000
9 3 13 -0.2523 -0.0014
9 3 14 -0.0150 -0.0010
9 3 15 0.2829 -0.0013
9 3 16 0.3497 0.0028
9 3 17 0.1119 0.0068
9 3 18 -0.1518 0.0060
9 3 19 -0.3469 0.0165
9 3 20 -0.6193 0.0347
9 3 21 -0.7814 0.0242
9 3 22 -0.5617 -0.0119
9 4 0 2.3657 -0.0047
9 4 1 -0.2724 0.0056
9 4 2 -1.3671 0.0088
9 4 3 -0.4127 0.0056
9 4 4 0.8604 -0.0031
9 4 5 1.1854 -0.0125
9 4 6 0.8567 -0.0110
9 4 7 0.4621 -0.0036
9 4 8 0.2354 -0.0049
9 4 9 0.2656 -0.0075
9 4 10 0.3236 0.0022
9 4 11 0.0812 0.0144
9 4 12 -0.2723 0.0144
9 4 13 -0.3267 0.0086
9 4 14 -0.0723 0.0051
9 4 15 0.2362 0.0003
9 4 16 0.3962 -0.0038
9 4 17 0.3349 -0.0027
9 4 18 0.1159 -0.0068
9 4 19 -0.2070 -0.0196
9 4 20 -0.5617 -0.0279
9 4 21 -0.6753 -0.0325
9 4 22 -0.4225 -0.0367
9 5 0 2.7049 -0.0031
9 5 1 0.3857 0.0046
9 5 2 -1.0492 0.0078
9 5 3 -0.6746 0.0041
9 5 4 0.4044 0.0008
9 5 5 0.9852 0.0023
9 5 6 1.0149 0.0018
9 5 7 0.8124 -0.0059
9 5 8 0.5414 -0.0105
9 5 9 0.4170 -0.0044
9 5 10 0.4042 0.0024
9 5 11 0.1964 0.0020
9 5 12 -0.1013 -0.0013
9 5 13 -0.1117 -0.0020
9 5 14 0.1122 0.0014
9 5 15 0.2975 0.0041
9 5 16 0.4090 0.0046
9 5 17 0.4612 0.0105
9 5 18 0.3455 0.0136
9 5 19 0.0149 -0.0051
9 5 20 -0.3196 -0.0337
9 5 21 -0.3044 -0.0489
9 5 22 0.0500 -0.0508
9 6 0 2.6357 0.0009
9 6 1 0.8843 0.0054
9 6 2 -0.4740 0.0070
9 6 3 -0.5700 -0.0014
9 6 4 0.0491 -0.0098
9 6 5 0.5371 -0.0046
9 6 6 0.6995 0.0013
9 6 7 0.6703 -0.0068
9 6 8 0.5642 -0.0084
9 6 9 0.5467 0.0073
9 6 10 0.5462 0.0108
9 6 11 0.2864 -0.0054
9 6 12 -0.0481 -0.0150
9 6 13 -0.0346 -0.0130
9 6 14 0.1904 -0.0089
9 6 15 0.2741 -0.0011
9 6 16 0.2795 0.0068
9 6 17 0.3232 0.0118
9 6 18 0.2305 0.0169
9 6 19 -0.1121 0.0151
9 6 20 -0.4548 0.0103
9 6 21 -0.4117 0.0132
9 6 22 -0.0109 0.0065
9 7 0 2.4179 -0.0032
9 7 1 1.2941 0.0002
9 7 2 0.3774 0.0072
9 7 3 0.1633 0.0043
9 7 4 0.3217 -0.0088
9 7 5 0.3898 -0.0124
9 7 6 0.2436 -0.0065
9 7 7 0.0243 -0.0101
9 7 8 -0.0339 -0.0101
9 7 9 0.2074 0.0080
9 7 10 0.4396 0.0137
9 7 11 0.2076 -0.0012
9 7 12 -0.2419 -0.0037
9 7 13 -0.3077 0.0018
9 7 14 -0.0713 -0.0035
9 7 15 0.0572 -0.0002
9 7 16 0.1317 0.0117
9 7 17 0.2637 0.0042
9 7 18 0.2217 -0.0116
9 7 19 -0.1273 -0.0040
9 7 20 -0.5485 0.0336
9 7 21 -0.6869 0.0821
9 7 22 -0.4682 0.0942
9 8 0 1.6961 -0.0044
9 8 1 1.0585 -0.0057
9 8 2 0.7267 0.0020
9 8 3 0.8364 0.0096
9 8 4 0.9568 0.0064
9 8 5 0.8018 0.0014
9 8 6 0.3540 0.0063
9 8 7 -0.1927 0.0067
9 8 8 -0.4460 -0.0004
9 8 9 -0.1447 0.0003
9 8 10 0.3069 -0.0025
9 8 11 0.2200 -0.0113
9 8 12 -0.2764 -0.0009
9 8 13 -0.4787 0.0097
9 8 14 -0.3258 -0.0055
9 8 15 -0.1753 -0.0071
9 8 16 0.0437 0.0139
9 8 17 0.4046 0.0014
9 8 18 0.5836 -0.0357
9 8 19 0.4083 -0.0304
9 8 20 0.0477 0.0250
9 8 21 -0.2670 0.0850
9 9 0 0.7441 -0.0061
9 9 1 0.2847 -0.0056
9 9 2 0.3197 -0.0069
9 9 3 0.8317 -0.0047
9 9 4 1.1980 0.0008
9 9 5 1.1197 0.0020
9 9 6 0.6860 0.0075
9 9 7 0.1271 0.0148
9 9 8 -0.2059 0.0095
9 9 9 -0.0083 -0.0016
9 9 10 0.4531 -0.0114
9 9 11 0.4849 -0.0154
9 9 12 0.0404 0.0001
9 9 13 -0.2499 0.0108
9 9 14 -0.2511 -0.0089
9 9 15 -0.2612 -0.0120
9 9 16 -0.1478 0.0173
9 9 17 0.2278 0.0108
9 9 18 0.5368 -0.0228
9 9 19 0.5907 0.0007
9 9 20 0.4876 0.0632
9 9 21 0.2596 0.0837
9 10 0 -0.0214 -0.0110
9 10 1 -0.4999 0.0061
9 10 2 -0.3463 0.0056
9 10 3 0.4181 -0.0065
9 10 4 1.0318 -0.0027
9 10 5 1.0425 0.0028
9 10 6 0.6355 0.0002
9 10 7 0.2083 0.0020
9 10 8 0.0025 0.0020
9 10 9 0.1433 -0.0043
9 10 10 0.4983 -0.0075
9 10 11 0.5705 -0.0041
9 10 12 0.2192 0.0080
9 10 13 -0.0568 0.0137
9 10 14 -0.0907 -0.0020
9 10 15 -0.1978 -0.0022
9 10 16 -0.2962 0.0220
9 10 17 -0.1595 0.0078
9 10 18 0.0001 -0.0187
9 10 19 0.0610 0.0433
9 10 20 0.1379 0.1386
9 11 0 -0.4798 -0.0093
9 11 1 -1.0566 0.0177
9 11 2 -0.9440 0.0286
9 11 3 -0.0806 0.0077
9 11 4 0.8093 0.0062
9 11 5 1.0183 0.0196
9 11 6 0.5993 0.0124
9 11 7 0.1587 0.0009
9 11 8 0.0219 -0.0014
9 11 9 0.1356 -0.0047
9 11 10 0.3906 -0.0054
9 11 11 0.4801 -0.0027
9 11 12 0.1986 -0.0033
9 11 13 -0.0745 -0.0076
9 11 14 -0.0620 -0.0136
9 11 15 -0.0628 -0.0031
9 11 16 -0.1703 0.0117
9 11 17 -0.1747 -0.0276
9 11 18 -0.1647 -0.0765
9 11 19 -0.2035 -0.0061
9 12 0 -0.3459 -0.0041
9 12 1 -0.9977 0.0089
9 12 2 -1.0981 0.0267
9 12 3 -0.4731 0.0021
9 12 4 0.5083 -0.0116
9 12 5 1.0577 0.0060
9 12 6 0.8271 0.0067
9 12 7 0.3584 -0.0027
9 12 8 0.1624 0.0028
9 12 9 0.1964 0.0052
9 12 10 0.3638 0.0013
9 12 11 0.4894 -0.0006
9 12 12 0.2873 -0.0095
9 12 13 -0.0242 -0.0205
9 12 14 -0.0434 -0.0159
9 12 15 0.0412 0.0109
9 12 16 -0.0190 0.0317
9 12 17 -0.0630 -0.0146
9 12 18 -0.0521 -0.0968
9 13 0 0.0035 0.0091
9 13 1 -0.5399 -0.0079
9 13 2 -0.7809 0.0124
9 13 3 -0.6152 -0.0011
9 13 4 0.0537 -0.0239
9 13 5 0.7424 -0.0142
9 13 6 0.7955 -0.0113
9 13 7 0.4201 -0.0147
9 13 8 0.1780 0.0052
9 13 9 0.1263 0.0193
9 13 10 0.1990 0.0143
9 13 11 0.3381 0.0143
9 13 12 0.2576 0.0128
9 13 13 0.0126 0.0043
9 13 14 0.0107 0.0109
9 13 15 0.1394 0.0414
9 13 16 0.0378 0.0735
9 13 17 -0.1493 0.0553
9 14 0 -0.0481 0.0318
9 14 1 -0.4615 -0.0178
9 14 2 -0.5933 -0.0024
9 14 3 -0.6153 0.0074
9 14 4 -0.3071 -0.0049
9 14 5 0.2605 0.0043
9 14 6 0.4713 0.0045
9 14 7 0.2405 -0.0073
9 14 8 0.0357 0.0099
9 14 9 -0.0227 0.0256
9 14 10 -0.0094 0.0152
9 14 11 0.0806 0.0154
9 14 12 0.0660 0.0232
9 14 13 -0.0514 0.0138
9 14 14 0.0723 0.0054
9 14 15 0.3281 0.0133
9 14 16 0.2563 0.0302
9 15 0 -0.0878 0.0349
9 15 1 -0.5529 -0.0203
9 15 2 -0.5758 -0.0178
9 15 3 -0.4595 -0.0071
9 15 4 -0.2440 -0.0142
9 15 5 0.1494 0.0051
9 15 6 0.3649 0.0141
9 15 7 0.2351 -0.0074
9 15 8 0.0743 -0.0052
9 15 9 0.0275 0.0068
9 15 10 0.0288 -0.0043
9 15 11 0.0746 -0.0013
9 15 12 0.0544 0.0141
9 15 13 -0.0287 0.0009
9 15 14 0.1143 -0.0223
9 15 15 0.4160 -0.0334
9 16 0 0.0915 0.0009
9 16 1 -0.3796 -0.0063
9 16 2 -0.4314 0.0041
9 16 3 -0.1766 -0.0092
9 16 4 0.0540 -0.0420
9 16 5 0.2460 -0.0229
9 16 6 0.3548 0.0028
9 16 7 0.2902 -0.0193
9 16 8 0.1430 -0.0302
9 16 9 0.0125 -0.0171
9 16 10 -0.0463 -0.0170
9 16 11 0.0063 -0.0022
9 16 12 0.0418 0.0247
9 16 13 -0.0120 0.0131
9 17 0 0.0574 -0.0604
9 17 1 -0.2537 -0.0015
9 17 2 -0.3568 0.0464
9 17 3 -0.0956 0.0211
9 17 4 0.0803 -0.0396
9 17 5 0.0220 -0.0248
9 17 6 -0.0222 0.0201
9 17 7 0.0330 0.0062
9 17 8 0.0015 -0.0126
9 17 9 -0.2055 0.0007
9 17 10 -0.3759 0.0068
9 18 0 0.0308 -0.1104
9 18 1 -0.1436 -0.0311
9 18 2 -0.2814 0.0399
9 18 3 -0.1008 0.0195
9 18 4 -0.0209 -0.0441
9 18 5 -0.2829 -0.0241
9 18 6 -0.4648 0.0380
10 -10 0 -0.0240 -0.0466
10 -10 1 -0.0846 0.0283
10 -10 2 0.1963 0.0641
10 -10 3 0.4747 0.0005
10 -10 4 0.3762 -0.0365
10 -10 5 0.0859 0.0046
10 -10 6 -0.0600 0.0356
10 -10 7 -0.0382 0.0024
10 -10 8 0.0492 -0.0655
10 -9 0 -0.0568 -0.0554
10 -9 1 -0.1587 0.0454
10 -9 2 0.1145 0.0925
10 -9 3 0.4324 0.0093
10 -9 4 0.3132 -0.0348
10 -9 5 -0.0843 0.0256
10 -9 6 -0.3163 0.0533
10 -9 7 -0.3154 -0.0042
10 -9 8 -0.2018 -0.0604
10 -9 9 -0.1395 -0.0573
10 -9 10 -0.2945 -0.0018
10 -9 11 -0.3918 0.0568
10 -9 12 -0.0805 0.0614
10 -8 0 -0.1575 -0.0462
10 -8 1 -0.1561 0.0332
10 -8 2 0.1991 0.0784
10 -8 3 0.5785 0.0015
10 -8 4 0.4547 -0.0402
10 -8 5 -0.0458 0.0232
10 -8 6 -0.3544 0.0433
10 -8 7 -0.3100 -0.0238
10 -8 8 -0.0947 -0.0577
10 -8 9 0.0357 -0.0146
10 -8 10 -0.1673 0.0463
10 -8 11 -0.4110 0.0691
10 -8 12 -0.1441 0.0271
10 -8 13 0.2937 -0.0378
10 -8 14 0.2224 -0.0503
10 -7 0 -0.2853 -0.0244
10 -7 1 -0.1452 0.0146
10 -7 2 0.3372 0.0510
10 -7 3 0.7850 -0.0008
10 -7 4 0.6859 -0.0372
10 -7 5 0.1315 0.0109
10 -7 6 -0.2370 0.0263
10 -7 7 -0.1606 -0.0313
10 -7 8 0.1174 -0.0494
10 -7 9 0.2570 0.0042
10 -7 10 -0.0161 0.0613
10 -7 11 -0.4050 0.0786
10 -7 12 -0.2258 0.0381
10 -7 13 0.2771 -0.0363
10 -7 14 0.2559 -0.0758
10 -7 15 -0.1015 -0.0705
10 -7 16 -0.1228 -0.0581
10 -6 0 -0.4231 -0.0190
10 -6 1 -0.2127 -0.0077
10 -6 2 0.3403 0.0285
10 -6 3 0.7793 0.0147
10 -6 4 0.6750 -0.0156
10 -6 5 0.1306 0.0046
10 -6 6 -0.2185 0.0204
10 -6 7 -0.1078 -0.0081
10 -6 8 0.1284 -0.0199
10 -6 9 0.1326 0.0031
10 -6 10 -0.2460 0.0270
10 -6 11 -0.6773 0.0480
10 -6 12 -0.4762 0.0500
10 -6 13 0.1789 0.0159
10 -6 14 0.3340 -0.0218
10 -6 15 0.0138 -0.0501
10 -6 16 -0.0256 -0.0772
10 -6 17 0.0895 -0.0592
10 -5 0 -0.4643 -0.0158
10 -5 1 -0.2189 -0.0257
10 -5 2 0.3799 0.0071
10 -5 3 0.7581 0.0250
10 -5 4 0.5802 0.0002
10 -5 5 0.0461 -0.0102
10 -5 6 -0.2106 0.0048
10 -5 7 0.0004 0.0130
10 -5 8 0.1802 0.0132
10 -5 9 -0.0395 0.0005
10 -5 10 -0.5741 -0.0216
10 -5 11 -1.0161 -0.0167
10 -5 12 -0.7860 0.0104
10 -5 13 -0.0017 0.0261
10 -5 14 0.4064 0.0325
10 -5 15 0.2591 0.0157
10 -5 16 0.2592 -0.0378
10 -5 17 0.3701 -0.0551
10 -5 18 0.1039 0.0030
10 -4 0 -0.4846 0.0025
10 -4 1 -0.2551 -0.0238
10 -4 2 0.4006 -0.0079
10 -4 3 0.7630 0.0202
10 -4 4 0.5112 0.0035
10 -4 5 -0.0323 -0.0243
10 -4 6 -0.1744 -0.0168
10 -4 7 0.2224 0.0124
10 -4 8 0.4632 0.0314
10 -4 9 0.1006 0.0180
10 -4 10 -0.5638 -0.0153
10 -4 11 -1.0428 -0.0282
10 -4 12 -0.9334 -0.0200
10 -4 13 -0.2661 -0.0040
10 -4 14 0.2494 0.0354
10 -4 15 0.2755 0.0621
10 -4 16 0.3324 0.0221
10 -4 17 0.5111 -0.0181
10 -4 18 0.3220 0.0132
10 -4 19 -0.0586 0.0442
10 -3 0 -0.5614 0.0088
10 -3 1 -0.4326 -0.0120
10 -3 2 0.2650 -0.0104
10 -3 3 0.6655 0.0122
10 -3 4 0.3734 0.0096
10 -3 5 -0.2052 -0.0117
10 -3 6 -0.2781 -0.0141
10 -3 7 0.3359 0.0042
10 -3 8 0.8145 0.0240
10 -3 9 0.5407 0.0296
10 -3 10 -0.1095 0.0240
10 -3 11 -0.6015 0.0196
10 -3 12 -0.7175 0.0014
10 -3 13 -0.3865 -0.0256
10 -3 14 0.0448 -0.0086
10 -3 15 0.1400 0.0319
10 -3 16 0.1098 0.0148
10 -3 17 0.2139 -0.0249
10 -3 18 0.1715 -0.0099
10 -3 19 -0.0624 0.0058
10 -2 0 -0.6635 -0.0058
10 -2 1 -0.6423 -0.0061
10 -2 2 0.1514 -0.0082
10 -2 3 0.6735 0.0018
10 -2 4 0.3812 0.0104
10 -2 5 -0.3020 0.0101
10 -2 6 -0.4979 0.0054
10 -2 7 0.1454 -0.0022
10 -2 8 0.8775 -0.0041
10 -2 9 0.8960 0.0039
10 -2 10 0.4346 0.0185
10 -2 11 0.0008 0.0354
10 -2 12 -0.3068 0.0265
10 -2 13 -0.3052 -0.0153
10 -2 14 0.0609 -0.0325
10 -2 15 0.2899 -0.0138
10 -2 16 0.1295 -0.0266
10 -2 17 -0.0733 -0.0573
10 -2 18 -0.1619 -0.0397
10 -2 19 -0.2441 -0.0214
10 -2 20 -0.2589 -0.0551
10 -1 0 -0.8311 -0.0046
10 -1 1 -0.9360 0.0056
10 -1 2 0.0268 0.0002
10 -1 3 0.8105 -0.0070
10 -1 4 0.6591 -0.0023
10 -1 5 -0.0884 0.0105
10 -1 6 -0.5775 0.0135
10 -1 7 -0.2428 -0.0016
10 -1 8 0.5026 -0.0146
10 -1 9 0.8181 -0.0149
10 -1 10 0.6300 -0.0122
10 -1 11 0.2955 -0.0010
10 -1 12 -0.1371 0.0127
10 -1 13 -0.3825 0.0056
10 -1 14 -0.0165 -0.0027
10 -1 15 0.4968 0.0075
10 -1 16 0.4108 -0.0014
10 -1 17 -0.0534 -0.0236
10 -1 18 -0.2940 -0.0044
10 -1 19 -0.2740 0.0210
10 -1 20 -0.1984 -0.0045
10 -1 21 -0.1380 -0.0215
10 0 0 -0.7433 0.0117
10 0 1 -1.1062 0.0213
10 0 2 -0.1026 0.0132
10 0 3 0.9195 -0.0039
10 0 4 0.9996 -0.0112
10 0 5 0.3342 -0.0033
10 0 6 -0.3868 0.0052
10 0 7 -0.5135 0.0021
10 0 8 -0.0050 0.0031
10 0 9 0.4872 0.0108
10 0 10 0.5778 0.0001
10 0 11 0.3794 -0.0176
10 0 12 -0.0875 -0.0124
10 0 13 -0.5230 0.0011
10 0 14 -0.2830 0.0089
10 0 15 0.3722 0.0226
10 0 16 0.4477 0.0263
10 0 17 -0.0891 0.0151
10 0 18 -0.4199 0.0259
10 0 19 -0.3044 0.0438
10 0 20 -0.0737 0.0192
10 0 21 0.0914 -0.0095
10 1 0 -0.1236 0.0045
10 1 1 -0.8232 0.0137
10 1 2 0.0143 0.0106
10 1 3 1.1062 0.0020
10 1 4 1.3247 -0.0067
10 1 5 0.7498 -0.0091
10 1 6 -0.0817 -0.0045
10 1 7 -0.5907 -0.0021
10 1 8 -0.4099 0.0052
10 1 9 0.1136 0.0226
10 1 10 0.4136 0.0238
10 1 11 0.3842 0.0043
10 1 12 0.0584 -0.0041
10 1 13 -0.3630 -0.0018
10 1 14 -0.3043 -0.0080
10 1 15 0.2093 -0.0111
10 1 16 0.3062 -0.0077
10 1 17 -0.2178 -0.0106
10 1 18 -0.5998 -0.0064
10 1 19 -0.5003 0.0030
10 1 20 -0.2284 -0.0208
10 1 21 0.0451 -0.0646
10 2 0 0.4466 -0.0102
10 2 1 -0.6131 -0.0027
10 2 2 -0.0349 -0.0017
10 2 3 1.1174 0.0034
10 2 4 1.4952 0.0037
10 2 5 1.0089 -0.0012
10 2 6 0.1684 0.0013
10 2 7 -0.5300 0.0014
10 2 8 -0.6214 -0.0084
10 2 9 -0.2114 -0.0099
10 2 10 0.1022 -0.0006
10 2 11 0.1158 0.0061
10 2 12 -0.0161 0.0129
10 2 13 -0.1760 0.0168
10 2 14 -0.1001 0.0045
10 2 15 0.2516 -0.0129
10 2 16 0.3275 -0.0187
10 2 17 -0.0857 -0.0182
10 2 18 -0.4468 -0.0109
10 2 19 -0.4706 0.0039
10 2 20 -0.3666 -0.0040
10 2 21 -0.1703 -0.0472
10 2 22 0.1155 -0.0794
10 3 0 0.7175 -0.0014
10 3 1 -0.7870 0.0030
10 3 2 -0.6063 -0.0003
10 3 3 0.6219 0.0049
10 3 4 1.3244 0.0071
10 3 5 1.0811 0.0010
10 3 6 0.4046 0.0059
10 3 7 -0.2177 0.0141
10 3 8 -0.3895 0.0003
10 3 9 -0.1186 -0.0221
10 3 10 0.0481 -0.0252
10 3 11 -0.1050 -0.0120
10 3 12 -0.2411 0.0028
10 3 13 -0.1893 0.0136
10 3 14 0.0078 0.0155
10 3 15 0.2909 0.0085
10 3 16 0.3947 0.0026
10 3 17 0.1793 0.0045
10 3 18 -0.0717 0.0167
10 3 19 -0.2011 0.0376
10 3 20 -0.3003 0.0475
10 3 21 -0.2567 0.0256
10 3 22 -0.0134 -0.0072
10 4 0 1.2034 0.0049
10 4 1 -0.6413 0.0096
10 4 2 -0.9906 0.0031
10 4 3 0.0992 0.0019
10 4 4 1.0553 -0.0006
10 4 5 1.0989 -0.0116
10 4 6 0.6558 -0.0132
10 4 7 0.2302 -0.0001
10 4 8 0.1051 0.0066
10 4 9 0.2868 0.0011
10 4 10 0.3271 -0.0011
10 4 11 0.0046 0.0023
10 4 12 -0.2615 0.0010
10 4 13 -0.1938 -0.0022
10 4 14 0.0193 0.0012
10 4 15 0.2141 0.0035
10 4 16 0.3128 -0.0022
10 4 17 0.2460 -0.0048
10 4 18 0.0812 0.0021
10 4 19 -0.1302 0.0101
10 4 20 -0.3476 0.0124
10 4 21 -0.3554 0.0077
10 4 22 -0.1298 0.0031
10 5 0 1.6594 -0.0039
10 5 1 -0.1402 0.0005
10 5 2 -0.8510 -0.0020
10 5 3 -0.0992 -0.0034
10 5 4 0.8355 -0.0038
10 5 5 1.0333 -0.0097
10 5 6 0.7557 -0.0189
10 5 7 0.4599 -0.0212
10 5 8 0.3379 -0.0101
10 5 9 0.4151 0.0074
10 5 10 0.3858 0.0185
10 5 11 0.0363 0.0191
10 5 12 -0.2577 0.0110
10 5 13 -0.1854 0.0002
10 5 14 0.0149 -0.0022
10 5 15 0.1277 -0.0001
10 5 16 0.1972 -0.0070
10 5 17 0.2124 -0.0146
10 5 18 0.1017 -0.0153
10 5 19 -0.1461 -0.0272
10 5 20 -0.3903 -0.0511
10 5 21 -0.3614 -0.0627
10 5 22 -0.0990 -0.0517
10 6 0 1.5919 -0.0070
10 6 1 0.1395 -0.0052
10 6 2 -0.5776 -0.0018
10 6 3 -0.1447 -0.0024
10 6 4 0.5532 -0.0028
10 6 5 0.7614 0.0037
10 6 6 0.6067 0.0060
10 6 7 0.4160 -0.0051
10 6 8 0.3166 -0.0093
10 6 9 0.3563 0.0025
10 6 10 0.3220 0.0062
10 6 11 0.0012 -0.0032
10 6 12 -0.2753 -0.0071
10 6 13 -0.1657 -0.0063
10 6 14 0.0775 -0.0055
10 6 15 0.1809 -0.0016
10 6 16 0.2333 -0.0024
10 6 17 0.2704 -0.0062
10 6 18 0.1814 -0.0041
10 6 19 -0.0464 -0.0125
10 6 20 -0.2464 -0.0379
10 6 21 -0.1760 -0.0541
10 7 0 1.3690 -0.0092
10 7 1 0.3373 -0.0078
10 7 2 -0.1228 0.0022
10 7 3 0.1421 0.0013
10 7 4 0.5114 -0.0112
10 7 5 0.5633 -0.0092
10 7 6 0.4052 0.0083
10 7 7 0.2381 0.0121
10 7 8 0.1866 0.0065
10 7 9 0.3389 0.0095
10 7 10 0.4461 0.0020
10 7 11 0.1719 -0.0177
10 7 12 -0.1869 -0.0186
10 7 13 -0.1510 -0.0079
10 7 14 0.1101 -0.0088
10 7 15 0.2608 -0.0090
10 7 16 0.3409 -0.0055
10 7 17 0.3639 -0.0092
10 7 18 0.2124 -0.0071
10 7 19 -0.0576 0.0053
10 7 20 -0.2628 0.0157
10 7 21 -0.2413 0.0253
10 8 0 1.1509 -0.0074
10 8 1 0.4659 -0.0069
10 8 2 0.3358 0.0032
10 8 3 0.6361 0.0061
10 8 4 0.8002 -0.0098
10 8 5 0.6598 -0.0221
10 8 6 0.3708 -0.0094
10 8 7 0.0640 0.0046
10 8 8 -0.0843 0.0044
10 8 9 0.1300 0.0056
10 8 10 0.4275 0.0036
10 8 11 0.2542 -0.0044
10 8 12 -0.2198 0.0056
10 8 13 -0.3623 0.0201
10 8 14 -0.1659 0.0103
10 8 15 0.0375 0.0003
10 8 16 0.2418 0.0021
10 8 17 0.3891 -0.0121
10 8 18 0.2709 -0.0250
10 8 19 -0.0317 -0.0013
10 8 20 -0.2982 0.0417
10 8 21 -0.4280 0.0758
10 9 0 0.6947 0.0079
10 9 1 0.1840 0.0079
10 9 2 0.2522 0.0029
10 9 3 0.6914 0.0019
10 9 4 0.8883 0.0021
10 9 5 0.7304 -0.0043
10 9 6 0.4166 -0.0031
10 9 7 0.0540 0.0048
10 9 8 -0.2042 -0.0002
10 9 9 -0.0754 -0.0096
10 9 10 0.2763 -0.0099
10 9 11 0.2209 -0.0017
10 9 12 -0.2571 0.0188
10 9 13 -0.5111 0.0320
10 9 14 -0.4107 0.0166
10 9 15 -0.2633 0.0055
10 9 16 -0.0288 0.0107
10 9 17 0.2898 -0.0102
10 9 18 0.3878 -0.0348
10 9 19 0.2442 -0.0041
10 9 20 0.0545 0.0469
10 10 0 0.1349 0.0075
10 10 1 -0.2894 0.0190
10 10 2 -0.1534 0.0007
10 10 3 0.4040 -0.0188
10 10 4 0.7451 -0.0049
10 10 5 0.6535 0.0095
10 10 6 0.3664 0.0054
10 10 7 0.1025 0.0041
10 10 8 -0.0743 0.0010
10 10 9 -0.0158 -0.0124
10 10 10 0.2542 -0.0169
10 10 11 0.2647 -0.0043
10 10 12 -0.1057 0.0143
10 10 13 -0.3059 0.0185
10 10 14 -0.1927 0.0027
10 10 15 -0.1556 0.0010
10 10 16 -0.1484 0.0145
10 10 17 0.0462 -0.0075
10 10 18 0.2231 -0.0317
10 10 19 0.2612 0.0195
10 10 20 0.2698 0.0810
10 11 0 -0.3352 -0.0069
10 11 1 -0.7012 0.0181
10 11 2 -0.5180 0.0100
10 11 3 0.1500 -0.0224
10 11 4 0.7027 -0.0102
10 11 5 0.7048 0.0174
10 11 6 0.3224 0.0059
10 11 7 0.0285 -0.0080
10 11 8 -0.0497 0.0002
10 11 9 -0.0012 0.0013
10 11 10 0.1599 -0.0022
10 11 11 0.1797 0.0079
10 11 12 -0.1033 0.0180
10 11 13 -0.2358 0.0111
10 11 14 -0.0095 -0.0022
10 11 15 0.0794 0.0083
10 11 16 -0.1119 0.0268
10 11 17 -0.2137 -0.0033
10 11 18 -0.1812 -0.0371
10 11 19 -0.1358 0.0284
10 12 0 -0.4825 -0.0010
10 12 1 -0.9092 0.0135
10 12 2 -0.7974 0.0272
10 12 3 -0.1644 -0.0007
10 12 4 0.5855 -0.0003
10 12 5 0.8462 0.0286
10 12 6 0.4731 0.0131
10 12 7 0.0488 -0.0131
10 12 8 -0.0630 0.0031
10 12 9 -0.0323 0.0199
10 12 10 0.0810 0.0141
10 12 11 0.1577 0.0136
10 12 12 -0.0697 0.0133
10 12 13 -0.3007 -0.0031
10 12 14 -0.1270 -0.0154
10 12 15 0.0618 0.0038
10 12 16 -0.1146 0.0268
10 12 17 -0.3329 -0.0113
10 12 18 -0.3522 -0.0734
10 13 0 -0.2090 0.0095
10 13 1 -0.6766 -0.0070
10 13 2 -0.7095 0.0204
10 13 3 -0.3767 0.0061
10 13 4 0.2687 -0.0128
10 13 5 0.7776 0.0065
10 13 6 0.6567 -0.0016
10 13 7 0.2585 -0.0275
10 13 8 0.0961 -0.0079
10 13 9 0.0887 0.0170
10 13 10 0.1992 0.0067
10 13 11 0.4252 -0.0016
10 13 12 0.3652 -0.0021
10 13 13 0.0290 -0.0184
10 13 14 -0.0426 -0.0300
10 13 15 0.0613 -0.0064
10 13 16 -0.1124 0.0280
10 13 17 -0.3527 0.0068
10 14 0 -0.0834 0.0102
10 14 1 -0.4697 -0.0317
10 14 2 -0.4512 0.0019
10 14 3 -0.3569 0.0066
10 14 4 -0.0598 -0.0280
10 14 5 0.4160 -0.0208
10 14 6 0.5250 -0.0122
10 14 7 0.2701 -0.0300
10 14 8 0.1087 -0.0184
10 14 9 0.0529 0.0008
10 14 10 0.1033 -0.0125
10 14 11 0.4028 -0.0157
10 14 12 0.5723 0.0004
10 14 13 0.3395 -0.0033
10 14 14 0.1591 -0.0134
10 14 15 0.1760 0.0056
10 14 16 -0.0172 0.0446
10 15 0 -0.2547 0.0112
10 15 1 -0.6941 -0.0313
10 15 2 -0.5298 0.0052
10 15 3 -0.3524 0.0244
10 15 4 -0.2413 -0.0163
10 15 5 0.0601 -0.0098
10 15 6 0.2237 0.0270
10 15 7 0.0629 0.0227
10 15 8 -0.0910 0.0144
10 15 9 -0.1729 0.0118
10 15 10 -0.2127 -0.0100
10 15 11 -0.0068 -0.0092
10 15 12 0.2391 0.0197
10 15 13 0.1711 0.0222
10 15 14 0.0673 0.0054
10 16 0 -0.1530 -0.0151
10 16 1 -0.7239 -0.0221
10 16 2 -0.5747 0.0207
10 16 3 -0.2257 0.0335
10 16 4 -0.0687 -0.0230
10 16 5 0.1237 -0.0187
10 16 6 0.2592 0.0454
10 16 7 0.1228 0.0591
10 16 8 -0.0658 0.0374
10 16 9 -0.1722 0.0195
10 16 10 -0.2460 -0.0054
10 16 11 -0.1548 -0.0047
10 16 12 0.0265 0.0235
10 17 0 0.0665 -0.0695
10 17 1 -0.3613 -0.0196
10 17 2 -0.2921 0.0416
10 17 3 0.0739 0.0383
10 17 4 0.2587 -0.0442
10 17 5 0.3597 -0.0567
10 17 6 0.4539 0.0107
10 17 7 0.3605 0.0291
10 17 8 0.1438 0.0028
10 17 9 -0.0259 -0.0109
11 -9 1 -0.0268 0.0701
11 -9 2 0.0633 0.0924
11 -9 3 0.2802 -0.0341
11 -9 4 0.2623 -0.0639
11 -9 5 0.0794 0.0310
11 -9 6 0.0071 0.0377
11 -9 7 0.0135 -0.0629
11 -9 8 -0.0264 -0.1011
11 -8 0 -0.1939 -0.1021
11 -8 1 -0.2760 0.0187
11 -8 2 -0.0730 0.0615
11 -8 3 0.2283 -0.0417
11 -8 4 0.1469 -0.0582
11 -8 5 -0.2217 0.0460
11 -8 6 -0.3827 0.0456
11 -8 7 -0.2837 -0.0605
11 -8 8 -0.1805 -0.0673
11 -8 9 -0.2391 0.0428
11 -8 10 -0.4998 0.1195
11 -8 11 -0.6410 0.0860
11 -8 12 -0.3320 -0.0150
11 -7 0 -0.5077 -0.0703
11 -7 1 -0.4418 -0.0073
11 -7 2 -0.0398 0.0342
11 -7 3 0.4204 -0.0357
11 -7 4 0.3625 -0.0469
11 -7 5 -0.1654 0.0417
11 -7 6 -0.4907 0.0374
11 -7 7 -0.3728 -0.0559
11 -7 8 -0.1119 -0.0431
11 -7 9 0.0036 0.0704
11 -7 10 -0.1651 0.1228
11 -7 11 -0.3600 0.0627
11 -7 12 -0.1509 -0.0550
11 -7 13 0.1536 -0.1525
11 -7 14 -0.0092 -0.1733
11 -6 0 -0.4906 -0.0252
11 -6 1 -0.3421 -0.0097
11 -6 2 0.1404 0.0235
11 -6 3 0.6661 -0.0134
11 -6 4 0.6931 -0.0285
11 -6 5 0.1756 0.0276
11 -6 6 -0.2383 0.0240
11 -6 7 -0.2142 -0.0471
11 -6 8 -0.0298 -0.0392
11 -6 9 0.0460 0.0427
11 -6 10 -0.0757 0.0782
11 -6 11 -0.1963 0.0431
11 -6 12 0.0766 -0.0312
11 -6 13 0.4639 -0.1151
11 -6 14 0.2824 -0.1617
11 -6 15 -0.1686 -0.1661
11 -5 0 -0.3022 -0.0276
11 -5 1 -0.1213 -0.0291
11 -5 2 0.2812 0.0023
11 -5 3 0.6364 -0.0027
11 -5 4 0.6113 -0.0173
11 -5 5 0.1969 0.0123
11 -5 6 -0.0935 0.0226
11 -5 7 -0.0426 -0.0153
11 -5 8 -0.0229 -0.0257
11 -5 9 -0.2361 -0.0006
11 -5 10 -0.5256 0.0119
11 -5 11 -0.6095 0.0154
11 -5 12 -0.1699 0.0041
11 -5 13 0.5055 -0.0367
11 -5 14 0.5892 -0.0758
11 -5 15 0.1355 -0.1136
11 -5 16 -0.0329 -0.1682
11 -5 17 0.0791 -0.1769
11 -4 0 -0.2344 -0.0155
11 -4 1 0.0361 -0.0214
11 -4 2 0.4301 0.0011
11 -4 3 0.5736 0.0085
11 -4 4 0.3418 -0.0103
11 -4 5 -0.0620 -0.0044
11 -4 6 -0.1497 0.0176
11 -4 7 0.1313 0.0169
11 -4 8 0.1799 0.0030
11 -4 9 -0.2691 -0.0152
11 -4 10 -0.8186 -0.0274
11 -4 11 -1.0276 -0.0104
11 -4 12 -0.6209 0.0066
11 -4 13 0.2100 -0.0012
11 -4 14 0.6598 0.0002
11 -4 15 0.4463 -0.0168
11 -4 16 0.2252 -0.1060
11 -4 17 0.2271 -0.1758
11 -4 18 0.0642 -0.1280
11 -3 0 -0.3790 0.0133
11 -3 1 -0.0397 0.0126
11 -3 2 0.5013 0.0254
11 -3 3 0.6193 0.0307
11 -3 4 0.2232 0.0058
11 -3 5 -0.2639 -0.0128
11 -3 6 -0.2555 -0.0022
11 -3 7 0.2720 0.0152
11 -3 8 0.5466 0.0192
11 -3 9 0.1212 0.0028
11 -3 10 -0.5401 -0.0115
11 -3 11 -0.9130 0.0008
11 -3 12 -0.7936 0.0045
11 -3 13 -0.1860 -0.0079
11 -3 14 0.4050 0.0262
11 -3 15 0.4782 0.0686
11 -3 16 0.3206 0.0151
11 -3 17 0.2862 -0.0617
11 -3 18 0.1819 -0.0318
11 -2 0 -0.5877 -0.0055
11 -2 1 -0.2775 0.0048
11 -2 2 0.4448 0.0185
11 -2 3 0.6832 0.0287
11 -2 4 0.2515 0.0170
11 -2 5 -0.3171 -0.0057
11 -2 6 -0.3635 -0.0173
11 -2 7 0.2362 -0.0103
11 -2 8 0.7494 0.0088
11 -2 9 0.5565 0.0192
11 -2 10 0.0033 0.0215
11 -2 11 -0.4053 0.0301
11 -2 12 -0.5760 0.0130
11 -2 13 -0.3744 -0.0307
11 -2 14 0.1193 -0.0175
11 -2 15 0.3690 0.0430
11 -2 16 0.2349 0.0372
11 -2 17 0.0962 -0.0025
11 -2 18 0.0582 0.0366
11 -1 0 -0.7257 -0.0263
11 -1 1 -0.4835 -0.0167
11 -1 2 0.4029 -0.0087
11 -1 3 0.8149 0.0013
11 -1 4 0.4512 0.0096
11 -1 5 -0.1459 0.0058
11 -1 6 -0.3662 -0.0123
11 -1 7 0.0459 -0.0245
11 -1 8 0.6301 -0.0092
11 -1 9 0.7045 0.0127
11 -1 10 0.3568 0.0197
11 -1 11 0.0184 0.0264
11 -1 12 -0.2630 0.0172
11 -1 13 -0.3131 -0.0285
11 -1 14 0.1018 -0.0524
11 -1 15 0.4960 -0.0309
11 -1 16 0.3280 -0.0362
11 -1 17 -0.0825 -0.0574
11 -1 18 -0.2395 -0.0147
11 -1 19 -0.1483 0.0312
11 0 0 -0.7783 0.0018
11 0 1 -0.6801 0.0060
11 0 2 0.2837 -0.0011
11 0 3 0.8676 -0.0079
11 0 4 0.6631 -0.0022
11 0 5 0.1474 0.0065
11 0 6 -0.2401 -0.0011
11 0 7 -0.1754 -0.0163
11 0 8 0.2936 -0.0098
11 0 9 0.5710 0.0041
11 0 10 0.4050 -0.0044
11 0 11 0.1058 -0.0103
11 0 12 -0.1899 0.0030
11 0 13 -0.2987 0.0005
11 0 14 0.1384 -0.0134
11 0 15 0.7148 -0.0115
11 0 16 0.5857 -0.0219
11 0 17 -0.1038 -0.0432
11 0 18 -0.5251 -0.0244
11 0 19 -0.4260 -0.0010
11 0 20 -0.1232 -0.0388
11 1 0 -0.5224 0.0166
11 1 1 -0.6988 0.0237
11 1 2 0.1501 0.0153
11 1 3 0.8128 0.0018
11 1 4 0.7639 -0.0059
11 1 5 0.3727 -0.0040
11 1 6 -0.1017 -0.0017
11 1 7 -0.3534 -0.0048
11 1 8 -0.0517 0.0013
11 1 9 0.4003 0.0099
11 1 10 0.4258 -0.0056
11 1 11 0.1453 -0.0244
11 1 12 -0.1578 -0.0120
11 1 13 -0.2926 0.0081
11 1 14 0.0841 0.0136
11 1 15 0.7224 0.0227
11 1 16 0.7069 0.0313
11 1 17 -0.0713 0.0270
11 1 18 -0.7177 0.0293
11 1 19 -0.7221 0.0269
11 1 20 -0.3330 -0.0112
11 2 0 0.1030 -0.0051
11 2 1 -0.4088 -0.0027
11 2 2 0.2010 -0.0026
11 2 3 0.9038 0.0014
11 2 4 0.9725 -0.0024
11 2 5 0.6108 -0.0101
11 2 6 0.0330 -0.0078
11 2 7 -0.4713 -0.0024
11 2 8 -0.3613 0.0005
11 2 9 0.1767 0.0051
11 2 10 0.3881 0.0040
11 2 11 0.1984 -0.0007
11 2 12 -0.0229 0.0051
11 2 13 -0.1378 0.0102
11 2 14 0.0578 0.0004
11 2 15 0.5376 -0.0074
11 2 16 0.6266 -0.0026
11 2 17 0.0270 0.0041
11 2 18 -0.6177 0.0099
11 2 19 -0.7641 0.0070
11 2 20 -0.4995 -0.0200
11 2 21 -0.0974 -0.0507
11 3 0 0.6045 -0.0048
11 3 1 -0.3005 -0.0185
11 3 2 0.0261 -0.0225
11 3 3 0.8547 -0.0034
11 3 4 1.1517 0.0074
11 3 5 0.8286 -0.0016
11 3 6 0.1784 -0.0034
11 3 7 -0.4605 0.0035
11 3 8 -0.5505 -0.0017
11 3 9 -0.1312 -0.0121
11 3 10 0.0915 -0.0087
11 3 11 -0.0244 0.0072
11 3 12 -0.0774 0.0213
11 3 13 -0.0416 0.0225
11 3 14 0.0364 0.0094
11 3 15 0.2810 -0.0108
11 3 16 0.4307 -0.0288
11 3 17 0.1881 -0.0356
11 3 18 -0.1659 -0.0269
11 3 19 -0.3013 -0.0156
11 3 20 -0.2405 -0.0202
11 3 21 -0.0628 -0.0385
11 4 0 0.7782 0.0141
11 4 1 -0.4964 -0.0016
11 4 2 -0.4939 -0.0148
11 4 3 0.4459 -0.0008
11 4 4 1.0586 0.0130
11 4 5 0.9072 0.0046
11 4 6 0.3680 -0.0016
11 4 7 -0.1479 0.0075
11 4 8 -0.2796 0.0093
11 4 9 -0.0592 -0.0041
11 4 10 -0.0073 -0.0120
11 4 11 -0.1909 -0.0055
11 4 12 -0.1670 0.0010
11 4 13 0.0353 0.0023
11 4 14 0.1280 0.0082
11 4 15 0.2099 0.0108
11 4 16 0.3297 -0.0032
11 4 17 0.3260 -0.0158
11 4 18 0.2685 -0.0066
11 4 19 0.2654 0.0099
11 4 20 0.2470 0.0139
11 4 21 0.2251 0.0087
11 5 0 0.8721 0.0038
11 5 1 -0.4602 0.0025
11 5 2 -0.6682 -0.0063
11 5 3 0.2246 -0.0019
11 5 4 0.9821 0.0051
11 5 5 0.9749 -0.0018
11 5 6 0.6041 -0.0121
11 5 7 0.3200 -0.0088
11 5 8 0.2812 0.0055
11 5 9 0.3877 0.0140
11 5 10 0.2833 0.0110
11 5 11 -0.0332 0.0044
11 5 12 -0.0971 -0.0062
11 5 13 0.1350 -0.0193
11 5 14 0.2938 -0.0174
11 5 15 0.3451 -0.0041
11 5 16 0.3944 -0.0036
11 5 17 0.3737 -0.0073
11 5 18 0.3350 0.0044
11 5 19 0.3492 0.0108
11 5 20 0.3202 -0.0022
11 5 21 0.2485 -0.0101
11 6 0 0.8460 -0.0159
11 6 1 -0.2245 -0.0111
11 6 2 -0.4181 -0.0067
11 6 3 0.2964 -0.0035
11 6 4 0.9269 -0.0021
11 6 5 0.9124 -0.0002
11 6 6 0.6058 -0.0028
11 6 7 0.4059 -0.0118
11 6 8 0.3800 -0.0099
11 6 9 0.4422 0.0051
11 6 10 0.3312 0.0115
11 6 11 -0.0237 0.0087
11 6 12 -0.2239 0.0083
11 6 13 -0.0769 0.0013
11 6 14 0.1395 -0.0107
11 6 15 0.2813 -0.0150
11 6 16 0.3537 -0.0171
11 6 17 0.2691 -0.0148
11 6 18 0.1188 -0.0018
11 6 19 0.0684 -0.0071
11 6 20 0.0496 -0.0417
11 6 21 0.0124 -0.0628
11 7 0 0.6572 -0.0104
11 7 1 -0.1083 -0.0117
11 7 2 -0.1810 0.0003
11 7 3 0.3108 0.0055
11 7 4 0.6720 -0.0010
11 7 5 0.5948 0.0050
11 7 6 0.3302 0.0217
11 7 7 0.1076 0.0177
11 7 8 0.0002 0.0010
11 7 9 0.0724 -0.0033
11 7 10 0.1201 -0.0091
11 7 11 -0.1189 -0.0175
11 7 12 -0.3876 -0.0043
11 7 13 -0.3391 0.0130
11 7 14 -0.0994 0.0052
11 7 15 0.1327 -0.0112
11 7 16 0.2770 -0.0178
11 7 17 0.1960 -0.0134
11 7 18 -0.0193 0.0005
11 7 19 -0.0991 -0.0014
11 7 20 -0.0620 -0.0319
11 8 0 0.4958 0.0002
11 8 1 -0.0140 -0.0046
11 8 2 0.0516 0.0049
11 8 3 0.3981 0.0116
11 8 4 0.5485 -0.0018
11 8 5 0.4591 -0.0093
11 8 6 0.2892 0.0104
11 8 7 0.0590 0.0238
11 8 8 -0.1428 0.0130
11 8 9 -0.0574 0.0035
11 8 10 0.1770 -0.0053
11 8 11 0.0945 -0.0198
11 8 12 -0.2018 -0.0130
11 8 13 -0.2359 0.0066
11 8 14 -0.0184 0.0020
11 8 15 0.2074 -0.0140
11 8 16 0.3666 -0.0173
11 8 17 0.3236 -0.0151
11 8 18 0.0830 -0.0066
11 8 19 -0.0621 0.0030
11 8 20 -0.0385 -0.0026
11 9 0 0.3548 0.0063
11 9 1 0.0068 0.0032
11 9 2 0.1519 -0.0019
11 9 3 0.4734 0.0032
11 9 4 0.5864 0.0008
11 9 5 0.5569 -0.0160
11 9 6 0.5002 -0.0172
11 9 7 0.3184 -0.0029
11 9 8 0.0605 -0.0009
11 9 9 0.0780 -0.0017
11 9 10 0.3385 0.0063
11 9 11 0.3000 0.0102
11 9 12 -0.0498 0.0142
11 9 13 -0.1625 0.0181
11 9 14 0.0001 0.0060
11 9 15 0.1267 -0.0048
11 9 16 0.2335 -0.0008
11 9 17 0.3025 -0.0061
11 9 18 0.1827 -0.0124
11 9 19 0.0194 0.0032
11 10 0 0.1429 0.0165
11 10 1 -0.1820 0.0174
11 10 2 -0.0732 -0.0071
11 10 3 0.2557 -0.0144
11 10 4 0.4322 0.0058
11 10 5 0.4437 0.0047
11 10 6 0.4118 -0.0147
11 10 7 0.3157 -0.0123
11 10 8 0.1311 -0.0036
11 10 9 0.0937 -0.0069
11 10 10 0.2695 0.0001
11 10 11 0.2215 0.0190
11 10 12 -0.1289 0.0285
11 10 13 -0.2433 0.0193
11 10 14 -0.0803 0.0005
11 10 15 -0.0729 0.0000
11 10 16 -0.1315 0.0153
11 10 17 -0.0122 0.0040
11 10 18 0.0911 -0.0161
11 10 19 0.0709 0.0048
11 11 0 -0.1951 0.0078
11 11 1 -0.4889 0.0144
11 11 2 -0.3594 -0.0096
11 11 3 0.0524 -0.0313
11 11 4 0.3573 -0.0018
11 11 5 0.3476 0.0189
11 11 6 0.1442 -0.0082
11 11 7 -0.0020 -0.0160
11 11 8 -0.0804 0.0079
11 11 9 -0.0988 0.0080
11 11 10 0.0269 -0.0041
11 11 11 0.0445 0.0067
11 11 12 -0.1974 0.0174
11 11 13 -0.2360 0.0013
11 11 14 0.0448 -0.0203
11 11 15 0.0892 -0.0100
11 11 16 -0.1438 0.0166
11 11 17 -0.1856 0.0029
11 11 18 -0.0460 -0.0278
11 12 0 -0.5625 -0.0155
11 12 1 -0.8207 -0.0101
11 12 2 -0.5750 -0.0061
11 12 3 -0.0122 -0.0264
11 12 4 0.5016 -0.0072
11 12 5 0.5762 0.0226
11 12 6 0.1910 -0.0073
11 12 7 -0.1697 -0.0298
11 12 8 -0.2970 0.0069
11 12 9 -0.3397 0.0262
11 12 10 -0.2301 0.0059
11 12 11 -0.0802 0.0048
11 12 12 -0.2192 0.0168
11 12 13 -0.3441 0.0009
11 12 14 -0.0677 -0.0220
11 12 15 0.1583 -0.0074
11 12 16 -0.0134 0.0261
11 12 17 -0.1800 0.0130
11 13 0 -0.5683 -0.0196
11 13 1 -0.8863 -0.0247
11 13 2 -0.6332 0.0127
11 13 3 -0.1233 0.0030
11 13 4 0.4374 -0.0059
11 13 5 0.7174 0.0229
11 13 6 0.4408 0.0085
11 13 7 0.0009 -0.0267
11 13 8 -0.2256 -0.0028
11 13 9 -0.3398 0.0240
11 13 10 -0.2223 0.0057
11 13 11 0.1289 0.0016
11 13 12 0.1158 0.0197
11 13 13 -0.2921 0.0083
11 13 14 -0.3878 -0.0185
11 13 15 -0.1767 -0.0092
11 13 16 -0.1802 0.0256
11 14 0 -0.3284 -0.0261
11 14 1 -0.6371 -0.0351
11 14 2 -0.3770 0.0285
11 14 3 -0.0935 0.0267
11 14 4 0.1954 -0.0261
11 14 5 0.5425 -0.0094
11 14 6 0.5611 0.0154
11 14 7 0.2903 -0.0124
11 14 8 0.0724 -0.0228
11 14 9 -0.0919 -0.0175
11 14 10 0.0081 -0.0365
11 14 11 0.5485 -0.0330
11 14 12 0.8034 0.0001
11 14 13 0.3031 0.0008
11 14 14 -0.2051 -0.0261
11 14 15 -0.2426 -0.0254
11 15 0 -0.3969 -0.0503
11 15 1 -0.6604 -0.0511
11 15 2 -0.2589 0.0328
11 15 3 -0.0139 0.0435
11 15 4 0.0051 -0.0471
11 15 5 0.2456 -0.0488
11 15 6 0.4528 0.0222
11 15 7 0.3638 0.0221
11 15 8 0.1916 -0.0234
11 15 9 -0.0097 -0.0578
11 15 10 -0.0469 -0.0858
11 15 11 0.4220 -0.0729
11 15 12 0.8734 -0.0209
11 15 13 0.6047 -0.0004
11 16 0 -0.4992 -0.0565
11 16 1 -0.9125 -0.0476
11 16 2 -0.5136 0.0431
11 16 3 -0.1581 0.0690
11 16 4 -0.1574 -0.0338
11 16 5 0.0103 -0.0490
11 16 6 0.2557 0.0558
11 16 7 0.2072 0.0909
11 16 8 0.0324 0.0328
11 16 9 -0.1505 -0.0280
11 16 10 -0.3102 -0.0663
11 16 11 -0.1376 -0.0572
11 17 0 -0.1992 -0.0533
11 17 1 -0.6977 -0.0332
11 17 2 -0.5075 0.0483
11 17 3 -0.1679 0.0789
11 17 4 -0.0941 -0.0180
11 17 5 0.0708 -0.0451
11 17 6 0.2919 0.0597
11 17 7 0.1976 0.1115
12 -7 0 -0.4877 -0.1602
12 -7 1 -0.5015 -0.0702
12 -7 2 -0.1990 -0.0237
12 -7 3 0.2105 -0.0842
12 -7 4 0.1439 -0.0554
12 -7 5 -0.3385 0.0521
12 -7 6 -0.5917 0.0234
12 -7 7 -0.4741 -0.0698
12 -7 8 -0.3122 -0.0086
12 -7 9 -0.2586 0.1265
12 -7 10 -0.3283 0.1340
12 -6 0 -0.7240 -0.1000
12 -6 1 -0.7157 -0.0686
12 -6 2 -0.3317 -0.0322
12 -6 3 0.2233 -0.0656
12 -6 4 0.2989 -0.0400
12 -6 5 -0.2072 0.0486
12 -6 6 -0.6080 0.0242
12 -6 7 -0.5628 -0.0610
12 -6 8 -0.3471 -0.0098
12 -6 9 -0.1630 0.1092
12 -6 10 -0.0780 0.1095
12 -6 11 -0.0603 0.0002
12 -6 12 0.0840 -0.1166
12 -6 13 0.2045 -0.1853
12 -5 0 -0.3967 -0.0150
12 -5 1 -0.3846 -0.0127
12 -5 2 -0.1244 0.0032
12 -5 3 0.3129 -0.0214
12 -5 4 0.4621 -0.0124
12 -5 5 0.1214 0.0491
12 -5 6 -0.2154 0.0327
12 -5 7 -0.2417 -0.0497
12 -5 8 -0.2143 -0.0443
12 -5 9 -0.2498 0.0315
12 -5 10 -0.2398 0.0526
12 -5 11 -0.1136 0.0060
12 -5 12 0.2407 -0.0732
12 -5 13 0.5946 -0.1535
12 -5 14 0.4147 -0.1813
12 -5 15 -0.1023 -0.1665
12 -4 0 -0.0268 -0.0049
12 -4 1 0.1192 -0.0046
12 -4 2 0.2766 -0.0003
12 -4 3 0.3894 -0.0200
12 -4 4 0.3242 -0.0240
12 -4 5 0.0536 0.0209
12 -4 6 -0.0670 0.0332
12 -4 7 0.0608 -0.0192
12 -4 8 -0.0103 -0.0517
12 -4 9 -0.4116 -0.0347
12 -4 10 -0.7568 -0.0022
12 -4 11 -0.7434 0.0254
12 -4 12 -0.2519 0.0045
12 -4 13 0.4622 -0.0693
12 -4 14 0.6774 -0.1196
12 -4 15 0.2425 -0.1490
12 -4 16 -0.1183 -0.2137
12 -3 0 -0.1169 0.0047
12 -3 1 0.2402 0.0099
12 -3 2 0.5629 0.0104
12 -3 3 0.5298 -0.0075
12 -3 4 0.1770 -0.0290
12 -3 5 -0.2101 -0.0138
12 -3 6 -0.2005 0.0132
12 -3 7 0.2015 0.0081
12 -3 8 0.3156 -0.0183
12 -3 9 -0.1916 -0.0413
12 -3 10 -0.8211 -0.0284
12 -3 11 -1.0642 0.0283
12 -3 12 -0.7535 0.0514
12 -3 13 -0.0061 0.0089
12 -3 14 0.5628 -0.0194
12 -3 15 0.4878 -0.0460
12 -3 16 0.1765 -0.1522
12 -3 17 0.0758 -0.2394
12 -2 0 -0.4458 0.0155
12 -2 1 -0.0292 0.0283
12 -2 2 0.5619 0.0385
12 -2 3 0.6481 0.0351
12 -2 4 0.2039 0.0086
12 -2 5 -0.2986 -0.0148
12 -2 6 -0.3212 -0.0150
12 -2 7 0.2076 0.0007
12 -2 8 0.5849 0.0093
12 -2 9 0.2640 -0.0113
12 -2 10 -0.3527 -0.0267
12 -2 11 -0.7154 0.0063
12 -2 12 -0.7132 0.0323
12 -2 13 -0.3238 0.0163
12 -2 14 0.2240 0.0368
12 -2 15 0.4415 0.0788
12 -2 16 0.3294 0.0288
12 -2 17 0.2414 -0.0467
12 -1 0 -0.5834 -0.0150
12 -1 1 -0.2473 -0.0070
12 -1 2 0.4870 0.0088
12 -1 3 0.7160 0.0271
12 -1 4 0.3213 0.0257
12 -1 5 -0.1929 -0.0014
12 -1 6 -0.3322 -0.0306
12 -1 7 0.0840 -0.0268
12 -1 8 0.5680 0.0069
12 -1 9 0.4864 0.0152
12 -1 10 0.0405 -0.0075
12 -1 11 -0.2471 -0.0080
12 -1 12 -0.3603 -0.0052
12 -1 13 -0.3101 -0.0323
12 -1 14 0.0057 -0.0179
12 -1 15 0.2838 0.0538
12 -1 16 0.2490 0.0786
12 -1 17 0.1184 0.0673
12 -1 18 0.0757 0.1176
12 0 0 -0.5089 -0.0163
12 0 1 -0.2607 -0.0229
12 0 2 0.5158 -0.0234
12 0 3 0.8280 -0.0101
12 0 4 0.5205 0.0062
12 0 5 0.0716 0.0047
12 0 6 -0.1864 -0.0185
12 0 7 -0.0226 -0.0291
12 0 8 0.4063 -0.0013
12 0 9 0.4817 0.0209
12 0 10 0.1362 0.0057
12 0 11 -0.1059 -0.0026
12 0 12 -0.1543 0.0009
12 0 13 -0.1374 -0.0295
12 0 14 0.0986 -0.0571
12 0 15 0.3806 -0.0358
12 0 16 0.2636 -0.0175
12 0 17 -0.1237 -0.0169
12 0 18 -0.3203 0.0191
12 1 0 -0.3862 0.0127
12 1 1 -0.3204 0.0095
12 1 2 0.4016 0.0013
12 1 3 0.7856 -0.0043
12 1 4 0.6012 -0.0029
12 1 5 0.2590 0.0044
12 1 6 -0.0621 0.0032
12 1 7 -0.1194 -0.0053
12 1 8 0.2549 0.0015
12 1 9 0.5016 0.0095
12 1 10 0.2111 -0.0067
12 1 11 -0.1367 -0.0130
12 1 12 -0.1945 0.0101
12 1 13 -0.0972 0.0161
12 1 14 0.2097 -0.0025
12 1 15 0.5874 -0.0082
12 1 16 0.4544 -0.0140
12 1 17 -0.2127 -0.0366
12 1 18 -0.7172 -0.0472
12 1 19 -0.6504 -0.0561
12 2 0 -0.1590 -0.0024
12 2 1 -0.4175 -0.0002
12 2 2 0.1414 0.0070
12 2 3 0.6188 0.0110
12 2 4 0.5840 0.0005
12 2 5 0.3025 -0.0062
12 2 6 -0.0856 0.0011
12 2 7 -0.3019 0.0051
12 2 8 0.0599 0.0031
12 2 9 0.5514 -0.0015
12 2 10 0.4582 -0.0165
12 2 11 0.0720 -0.0257
12 2 12 -0.0739 -0.0098
12 2 13 -0.0440 0.0105
12 2 14 0.1666 0.0202
12 2 15 0.5564 0.0322
12 2 16 0.5585 0.0393
12 2 17 -0.0981 0.0281
12 2 18 -0.7751 0.0109
12 2 19 -0.8626 -0.0093
12 3 0 0.1950 -0.0188
12 3 1 -0.4090 -0.0387
12 3 2 -0.0266 -0.0293
12 3 3 0.6277 -0.0004
12 3 4 0.8063 0.0040
12 3 5 0.5266 -0.0111
12 3 6 0.0081 -0.0111
12 3 7 -0.3958 -0.0013
12 3 8 -0.1840 -0.0010
12 3 9 0.3761 -0.0041
12 3 10 0.5165 -0.0027
12 3 11 0.3165 -0.0007
12 3 12 0.2518 -0.0024
12 3 13 0.1996 -0.0067
12 3 14 0.1157 -0.0060
12 3 15 0.2669 -0.0002
12 3 16 0.3772 -0.0013
12 3 17 0.0380 -0.0061
12 3 18 -0.4298 -0.0008
12 3 19 -0.5459 0.0058
12 4 0 0.4681 0.0095
12 4 1 -0.4342 -0.0265
12 4 2 -0.2423 -0.0358
12 4 3 0.5832 -0.0063
12 4 4 1.0183 0.0133
12 4 5 0.7923 0.0035
12 4 6 0.2272 -0.0040
12 4 7 -0.2742 0.0021
12 4 8 -0.3160 0.0032
12 4 9 -0.0147 -0.0015
12 4 10 0.0978 0.0046
12 4 11 0.0755 0.0189
12 4 12 0.2562 0.0192
12 4 13 0.3484 0.0057
12 4 14 0.1367 0.0010
12 4 15 0.0168 -0.0008
12 4 16 0.0785 -0.0234
12 4 17 0.0341 -0.0472
12 4 18 -0.0156 -0.0404
12 4 19 0.1073 -0.0200
12 5 0 0.5057 0.0220
12 5 1 -0.4841 0.0072
12 5 2 -0.4531 -0.0068
12 5 3 0.3769 0.0033
12 5 4 0.9424 0.0163
12 5 5 0.8087 0.0125
12 5 6 0.3643 0.0046
12 5 7 0.0087 0.0058
12 5 8 -0.0965 0.0095
12 5 9 -0.0648 0.0047
12 5 10 -0.1681 -0.0024
12 5 11 -0.2517 0.0001
12 5 12 0.0151 0.0011
12 5 13 0.3365 -0.0075
12 5 14 0.3351 -0.0038
12 5 15 0.2369 0.0119
12 5 16 0.2110 0.0084
12 5 17 0.1582 -0.0044
12 5 18 0.2555 0.0040
12 5 19 0.5787 0.0140
12 5 20 0.7305 0.0038
12 6 0 0.3294 -0.0044
12 6 1 -0.3953 0.0048
12 6 2 -0.3233 0.0078
12 6 3 0.4076 0.0082
12 6 4 0.9296 0.0064
12 6 5 0.8360 0.0055
12 6 6 0.5066 0.0028
12 6 7 0.3193 -0.0031
12 6 8 0.3067 -0.0012
12 6 9 0.3198 0.0039
12 6 10 0.1467 -0.0040
12 6 11 -0.1095 -0.0124
12 6 12 -0.0720 -0.0108
12 6 13 0.2254 -0.0171
12 6 14 0.4704 -0.0266
12 6 15 0.6325 -0.0183
12 6 16 0.6600 -0.0009
12 6 17 0.4534 0.0194
12 6 18 0.3459 0.0437
12 6 19 0.5664 0.0416
12 6 20 0.7074 0.0054
12 7 0 0.1476 -0.0163
12 7 1 -0.2569 -0.0120
12 7 2 -0.0780 0.0030
12 7 3 0.4966 0.0090
12 7 4 0.8926 0.0015
12 7 5 0.8284 0.0038
12 7 6 0.5350 0.0126
12 7 7 0.3014 0.0022
12 7 8 0.2436 -0.0105
12 7 9 0.3442 -0.0044
12 7 10 0.3449 -0.0034
12 7 11 0.0756 -0.0086
12 7 12 -0.1681 0.0063
12 7 13 -0.1215 0.0189
12 7 14 0.1175 0.0005
12 7 15 0.4163 -0.0204
12 7 16 0.5615 -0.0152
12 7 17 0.3485 0.0112
12 7 18 0.0932 0.0376
12 7 19 0.1600 0.0266
12 8 0 0.1355 0.0035
12 8 1 -0.1693 -0.0056
12 8 2 -0.0638 0.0040
12 8 3 0.2476 0.0161
12 8 4 0.4857 0.0081
12 8 5 0.5091 0.0041
12 8 6 0.3099 0.0192
12 8 7 -0.0228 0.0179
12 8 8 -0.2492 -0.0016
12 8 9 -0.1300 -0.0031
12 8 10 0.1065 0.0006
12 8 11 0.0229 -0.0082
12 8 12 -0.2496 0.0021
12 8 13 -0.3159 0.0277
12 8 14 -0.1886 0.0248
12 8 15 -0.0196 0.0043
12 8 16 0.0867 0.0025
12 8 17 -0.0310 0.0164
12 8 18 -0.2227 0.0260
12 8 19 -0.1670 0.0099
12 9 0 0.0927 0.0140
12 9 1 -0.1661 0.0073
12 9 2 -0.1667 0.0057
12 9 3 -0.0523 0.0199
12 9 4 0.0986 0.0172
12 9 5 0.2503 -0.0044
12 9 6 0.2437 -0.0054
12 9 7 -0.0153 0.0056
12 9 8 -0.2981 0.0002
12 9 9 -0.2289 -0.0008
12 9 10 0.0744 0.0089
12 9 11 0.1093 0.0011
12 9 12 -0.0711 -0.0118
12 9 13 -0.0418 -0.0086
12 9 14 0.0918 -0.0061
12 9 15 0.0659 -0.0034
12 9 16 0.0031 0.0119
12 9 17 -0.0365 0.0196
12 9 18 -0.1026 0.0100
12 9 19 -0.0630 -0.0064
12 10 0 -0.1119 0.0030
12 10 1 -0.2901 0.0041
12 10 2 -0.2636 -0.0072
12 10 3 -0.1256 0.0060
12 10 4 0.0690 0.0216
12 10 5 0.2856 -0.0040
12 10 6 0.3889 -0.0305
12 10 7 0.3015 -0.0154
12 10 8 0.1415 0.0012
12 10 9 0.1762 -0.0017
12 10 10 0.3731 0.0045
12 10 11 0.3266 0.0120
12 10 12 0.0906 -0.0022
12 10 13 0.1384 -0.0253
12 10 14 0.3134 -0.0359
12 10 15 0.1779 -0.0179
12 10 16 -0.0281 0.0176
12 10 17 0.0145 0.0249
12 10 18 0.1128 0.0010
12 11 0 -0.3201 0.0045
12 11 1 -0.4665 0.0005
12 11 2 -0.3268 -0.0173
12 11 3 -0.0338 -0.0143
12 11 4 0.2439 0.0175
12 11 5 0.3664 0.0099
12 11 6 0.3093 -0.0288
12 11 7 0.2277 -0.0145
12 11 8 0.1961 0.0258
12 11 9 0.2537 0.0167
12 11 10 0.4024 -0.0069
12 11 11 0.3502 0.0022
12 11 12 0.0471 0.0078
12 11 13 -0.0197 -0.0178
12 11 14 0.1574 -0.0409
12 11 15 0.0501 -0.0217
12 11 16 -0.2200 0.0222
12 11 17 -0.1764 0.0286
12 12 0 -0.6091 0.0088
12 12 1 -0.7322 -0.0034
12 12 2 -0.3990 -0.0108
12 12 3 0.1061 -0.0215
12 12 4 0.4953 0.0041
12 12 5 0.5162 0.0187
12 12 6 0.1728 -0.0186
12 12 7 -0.1398 -0.0196
12 12 8 -0.2483 0.0325
12 12 9 -0.2328 0.0318
12 12 10 -0.0233 -0.0150
12 12 11 0.1664 -0.0166
12 12 12 -0.0177 0.0074
12 12 13 -0.2212 -0.0073
12 12 14 -0.0537 -0.0378
12 12 15 0.0790 -0.0269
12 12 16 -0.0585 0.0145
12 13 0 -0.8868 -0.0194
12 13 1 -1.0142 -0.0221
12 13 2 -0.5303 0.0066
12 13 3 0.0801 -0.0109
12 13 4 0.5465 -0.0164
12 13 5 0.6606 0.0172
12 13 6 0.2950 0.0040
12 13 7 -0.1879 -0.0265
12 13 8 -0.5005 -0.0033
12 13 9 -0.6598 0.0050
12 13 10 -0.4390 -0.0308
12 13 11 0.0473 -0.0257
12 13 12 0.0508 0.0160
12 13 13 -0.3925 0.0137
12 13 14 -0.4385 -0.0216
12 13 15 -0.0714 -0.0225
12 14 0 -0.7387 -0.0602
12 14 1 -0.8957 -0.0362
12 14 2 -0.4266 0.0406
12 14 3 -0.0037 0.0202
12 14 4 0.2761 -0.0417
12 14 5 0.5214 -0.0013
12 14 6 0.4602 0.0441
12 14 7 0.1146 0.0042
12 14 8 -0.2608 -0.0345
12 14 9 -0.5656 -0.0461
12 14 10 -0.4123 -0.0599
12 14 11 0.2620 -0.0322
12 14 12 0.4695 0.0266
12 14 13 -0.1995 0.0341
12 14 14 -0.6922 -0.0043
12 15 0 -0.4477 -0.0917
12 15 1 -0.5478 -0.0465
12 15 2 -0.0758 0.0730
12 15 3 0.1196 0.0611
12 15 4 0.0632 -0.0639
12 15 5 0.2884 -0.0460
12 15 6 0.5385 0.0634
12 15 7 0.4605 0.0508
12 15 8 0.1838 -0.0414
12 15 9 -0.1430 -0.0950
12 15 10 -0.1265 -0.1030
12 15 11 0.5133 -0.0603
12 15 12 0.9373 0.0087
12 16 0 -0.4607 -0.1051
12 16 1 -0.5662 -0.0710
12 16 2 -0.0647 0.0645
12 16 3 0.1355 0.0844
12 16 4 -0.0307 -0.0640
12 16 5 0.1533 -0.0823
12 16 6 0.5305 0.0567
12 16 7 0.5764 0.0839
12 16 8 0.3884 -0.0244
12 16 9 0.1244 -0.1080
13 -6 2 -0.2785 -0.0736
13 -6 3 0.1622 -0.0959
13 -6 4 0.1645 -0.0449
13 -6 5 -0.2991 0.0452
13 -6 6 -0.5848 0.0039
13 -6 7 -0.4919 -0.0662
13 -6 8 -0.3286 0.0198
13 -5 0 -0.5132 -0.0873
13 -5 1 -0.6835 -0.0744
13 -5 2 -0.5408 -0.0601
13 -5 3 -0.0877 -0.0765
13 -5 4 0.1154 -0.0304
13 -5 5 -0.1794 0.0557
13 -5 6 -0.4636 0.0238
13 -5 7 -0.4367 -0.0652
13 -5 8 -0.3403 -0.0234
13 -5 9 -0.2615 0.0868
13 -5 10 -0.1391 0.0963
13 -5 11 -0.0348 0.0105
13 -4 0 -0.1407 0.0030
13 -4 1 -0.2344 0.0056
13 -4 2 -0.2506 0.0001
13 -4 3 -0.0603 -0.0211
13 -4 4 0.0726 0.0056
13 -4 5 -0.0698 0.0779
13 -4 6 -0.1736 0.0663
13 -4 7 -0.0739 -0.0292
13 -4 8 -0.1075 -0.0605
13 -4 9 -0.3422 -0.0049
13 -4 10 -0.4705 0.0476
13 -4 11 -0.3679 0.0481
13 -4 12 -0.0363 -0.0265
13 -4 13 0.3629 -0.1354
13 -3 0 -0.0099 0.0123
13 -3 1 0.2128 0.0065
13 -3 2 0.3302 -0.0062
13 -3 3 0.2886 -0.0256
13 -3 4 0.0861 -0.0196
13 -3 5 -0.1887 0.0319
13 -3 6 -0.1966 0.0562
13 -3 7 0.0889 0.0095
13 -3 8 0.0971 -0.0480
13 -3 9 -0.3892 -0.0607
13 -3 10 -0.8687 -0.0109
13 -3 11 -0.9511 0.0700
13 -3 12 -0.6151 0.0719
13 -3 13 -0.0321 -0.0307
13 -3 14 0.3134 -0.1155
13 -3 15 0.1378 -0.1510
13 -2 0 -0.3404 0.0113
13 -2 1 0.0883 -0.0049
13 -2 2 0.5534 -0.0126
13 -2 3 0.5961 -0.0179
13 -2 4 0.2023 -0.0283
13 -2 5 -0.2774 -0.0192
13 -2 6 -0.3493 0.0071
13 -2 7 0.0557 0.0200
13 -2 8 0.2615 -0.0013
13 -2 9 -0.1743 -0.0487
13 -2 10 -0.7624 -0.0492
13 -2 11 -0.9792 0.0382
13 -2 12 -0.8369 0.1043
13 -2 13 -0.4455 0.0696
13 -2 14 -0.0143 0.0210
13 -2 15 0.1448 -0.0168
13 -2 16 0.0987 -0.1166
13 -1 0 -0.5769 0.0063
13 -1 1 -0.2472 -0.0096
13 -1 2 0.3876 -0.0027
13 -1 3 0.5969 0.0182
13 -1 4 0.2397 0.0162
13 -1 5 -0.2751 -0.0071
13 -1 6 -0.4280 -0.0182
13 -1 7 -0.0399 0.0040
13 -1 8 0.3354 0.0258
13 -1 9 0.1231 -0.0086
13 -1 10 -0.3274 -0.0563
13 -1 11 -0.4719 -0.0283
13 -1 12 -0.4398 0.0287
13 -1 13 -0.4092 0.0382
13 -1 14 -0.2489 0.0614
13 -1 15 -0.0096 0.1140
13 -1 16 0.1558 0.0932
13 0 0 -0.4313 -0.0121
13 0 1 -0.2436 -0.0283
13 0 2 0.3630 -0.0228
13 0 3 0.5948 0.0035
13 0 4 0.2702 0.0207
13 0 5 -0.2102 0.0098
13 0 6 -0.4323 -0.0173
13 0 7 -0.1640 -0.0191
13 0 8 0.2657 0.0123
13 0 9 0.2309 0.0139
13 0 10 -0.1156 -0.0285
13 0 11 -0.1675 -0.0428
13 0 12 -0.0476 -0.0301
13 0 13 -0.1372 -0.0430
13 0 14 -0.2381 -0.0281
13 0 15 -0.1437 0.0552
13 0 16 -0.0269 0.1163
13 1 0 -0.2239 -0.0006
13 1 1 -0.0933 -0.0095
13 1 2 0.5225 -0.0129
13 1 3 0.7993 -0.0119
13 1 4 0.5058 -0.0054
13 1 5 0.0358 0.0063
13 1 6 -0.2730 0.0020
13 1 7 -0.1547 -0.0127
13 1 8 0.2823 -0.0027
13 1 9 0.3629 0.0137
13 1 10 -0.0422 0.0033
13 1 11 -0.2369 -0.0023
13 1 12 -0.0733 0.0057
13 1 13 -0.0315 -0.0160
13 1 14 -0.1012 -0.0426
13 1 15 -0.0578 -0.0237
13 1 16 -0.0999 0.0016
13 1 17 -0.3256 -0.0001
13 2 0 -0.1537 0.0008
13 2 1 -0.2168 0.0091
13 2 2 0.3984 0.0217
13 2 3 0.8403 0.0158
13 2 4 0.6798 -0.0021
13 2 5 0.2252 0.0040
13 2 6 -0.1697 0.0207
13 2 7 -0.1648 0.0136
13 2 8 0.3212 0.0015
13 2 9 0.5975 0.0039
13 2 10 0.2016 0.0027
13 2 11 -0.2319 0.0035
13 2 12 -0.2319 0.0205
13 2 13 -0.1627 0.0317
13 2 14 -0.1395 0.0301
13 2 15 0.0112 0.0272
13 2 16 -0.0078 0.0050
13 2 17 -0.4045 -0.0402
13 3 0 -0.1148 -0.0200
13 3 1 -0.5070 -0.0245
13 3 2 0.0122 0.0001
13 3 3 0.6620 0.0179
13 3 4 0.7188 0.0033
13 3 5 0.2905 -0.0068
13 3 6 -0.2048 0.0061
13 3 7 -0.3339 0.0095
13 3 8 0.1257 -0.0020
13 3 9 0.6075 -0.0051
13 3 10 0.4715 -0.0049
13 3 11 0.1045 -0.0143
13 3 12 0.0092 -0.0226
13 3 13 -0.0820 -0.0137
13 3 14 -0.2371 0.0165
13 3 15 -0.1319 0.0440
13 3 16 -0.0128 0.0354
13 3 17 -0.2725 0.0038
13 3 18 -0.5923 -0.0107
13 4 0 -0.0358 0.0007
13 4 1 -0.6484 -0.0325
13 4 2 -0.2422 -0.0305
13 4 3 0.5941 -0.0045
13 4 4 0.9149 0.0009
13 4 5 0.5751 -0.0100
13 4 6 0.0247 -0.0101
13 4 7 -0.2719 -0.0067
13 4 8 -0.0696 -0.0094
13 4 9 0.3092 -0.0054
13 4 10 0.3808 0.0075
13 4 11 0.3485 0.0095
13 4 12 0.4773 -0.0129
13 4 13 0.3697 -0.0367
13 4 14 -0.0557 -0.0285
13 4 15 -0.2519 -0.0065
13 4 16 -0.1850 -0.0127
13 4 17 -0.2303 -0.0282
13 4 18 -0.2655 -0.0110
13 5 0 0.1074 0.0232
13 5 1 -0.5384 0.0042
13 5 2 -0.2744 -0.0101
13 5 3 0.5644 -0.0021
13 5 4 1.0385 0.0071
13 5 5 0.8294 0.0057
13 5 6 0.3591 0.0032
13 5 7 0.0383 0.0027
13 5 8 -0.0241 0.0019
13 5 9 -0.0019 0.0013
13 5 10 -0.0685 0.0078
13 5 11 0.0271 0.0234
13 5 12 0.4219 0.0263
13 5 13 0.5839 0.0075
13 5 14 0.2509 -0.0012
13 5 15 -0.0937 0.0057
13 5 16 -0.2327 -0.0061
13 5 17 -0.3133 -0.0258
13 5 18 -0.1545 -0.0167
13 5 19 0.2606 0.0012
13 6 0 0.1864 0.0035
13 6 1 -0.2978 0.0159
13 6 2 -0.1483 0.0151
13 6 3 0.4931 0.0096
13 6 4 0.9092 0.0056
13 6 5 0.7472 0.0076
13 6 6 0.3720 0.0092
13 6 7 0.1711 0.0062
13 6 8 0.1308 0.0069
13 6 9 0.0285 0.0035
13 6 10 -0.2310 -0.0128
13 6 11 -0.3476 -0.0157
13 6 12 -0.0513 0.0031
13 6 13 0.3189 0.0107
13 6 14 0.4033 0.0086
13 6 15 0.3515 0.0223
13 6 16 0.2136 0.0390
13 6 17 -0.0510 0.0473
13 6 18 -0.0423 0.0547
13 6 19 0.3709 0.0422
13 7 0 0.0255 -0.0023
13 7 1 -0.1921 0.0030
13 7 2 -0.0175 0.0127
13 7 3 0.4873 0.0105
13 7 4 0.8676 -0.0010
13 7 5 0.7583 -0.0004
13 7 6 0.3796 0.0032
13 7 7 0.1742 -0.0081
13 7 8 0.2521 -0.0107
13 7 9 0.3673 0.0008
13 7 10 0.2210 -0.0113
13 7 11 -0.0988 -0.0339
13 7 12 -0.1896 -0.0236
13 7 13 0.0169 -0.0048
13 7 14 0.2964 -0.0090
13 7 15 0.5717 -0.0060
13 7 16 0.6629 0.0241
13 7 17 0.4096 0.0615
13 7 18 0.2154 0.0824
13 8 0 -0.0885 0.0122
13 8 1 -0.2339 -0.0024
13 8 2 -0.1129 -0.0004
13 8 3 0.2980 0.0062
13 8 4 0.7660 0.0003
13 8 5 0.8604 0.0014
13 8 6 0.5119 0.0098
13 8 7 0.1437 -0.0051
13 8 8 0.1417 -0.0195
13 8 9 0.4361 0.0029
13 8 10 0.5662 0.0192
13 8 11 0.2969 0.0018
13 8 12 -0.0209 0.0004
13 8 13 -0.0838 0.0227
13 8 14 -0.0087 0.0235
13 8 15 0.1234 0.0126
13 8 16 0.2499 0.0233
13 8 17 0.1859 0.0447
13 8 18 0.0722 0.0512
13 9 0 0.0346 0.0071
13 9 1 -0.2363 0.0020
13 9 2 -0.3641 -0.0023
13 9 3 -0.1891 0.0090
13 9 4 0.2619 0.0074
13 9 5 0.5556 -0.0023
13 9 6 0.3650 0.0053
13 9 7 -0.0411 0.0052
13 9 8 -0.1703 -0.0114
13 9 9 0.0957 0.0007
13 9 10 0.3495 0.0312
13 9 11 0.2358 0.0278
13 9 12 0.0251 0.0122
13 9 13 0.0195 0.0228
13 9 14 -0.0396 0.0383
13 9 15 -0.2867 0.0467
13 9 16 -0.4291 0.0584
13 9 17 -0.3966 0.0569
13 10 0 -0.0899 -0.0127
13 10 1 -0.3340 0.0021
13 10 2 -0.5341 0.0032
13 10 3 -0.5106 0.0202
13 10 4 -0.1896 0.0235
13 10 5 0.1108 -0.0073
13 10 6 0.0683 -0.0193
13 10 7 -0.1491 0.0015
13 10 8 -0.1900 0.0017
13 10 9 0.0273 -0.0127
13 10 10 0.2190 -0.0024
13 10 11 0.1146 0.0053
13 10 12 -0.0066 -0.0141
13 10 13 0.1819 -0.0299
13 10 14 0.2769 -0.0204
13 10 15 -0.0698 0.0125
13 10 16 -0.3955 0.0513
13 10 17 -0.3392 0.0544
13 11 0 -0.5435 -0.0170
13 11 1 -0.5773 -0.0092
13 11 2 -0.4937 -0.0072
13 11 3 -0.3051 0.0122
13 11 4 -0.0355 0.0313
13 11 5 0.1072 0.0006
13 11 6 0.0122 -0.0313
13 11 7 -0.0611 0.0021
13 11 8 0.0740 0.0314
13 11 9 0.3233 -0.0072
13 11 10 0.4785 -0.0441
13 11 11 0.3251 -0.0349
13 11 12 0.0515 -0.0316
13 11 13 0.1051 -0.0562
13 11 14 0.2832 -0.0682
13 11 15 0.0989 -0.0360
13 11 16 -0.1568 0.0189
13 12 0 -0.8126 0.0206
13 12 1 -0.7071 0.0008
13 12 2 -0.2679 -0.0093
13 12 3 0.2109 -0.0106
13 12 4 0.5241 0.0137
13 12 5 0.4968 0.0119
13 12 6 0.1727 -0.0208
13 12 7 -0.0421 0.0034
13 12 8 0.0269 0.0537
13 12 9 0.2309 0.0186
13 12 10 0.4801 -0.0515
13 12 11 0.5205 -0.0489
13 12 12 0.1709 -0.0152
13 12 13 -0.1236 -0.0267
13 12 14 -0.0623 -0.0549
13 12 15 -0.0237 -0.0415
13 13 0 -0.8781 0.0478
13 13 1 -0.7881 0.0283
13 13 2 -0.1797 0.0249
13 13 3 0.4389 -0.0118
13 13 4 0.8048 -0.0159
13 13 5 0.7946 0.0195
13 13 6 0.3886 0.0102
13 13 7 -0.0562 -0.0074
13 13 8 -0.2951 0.0157
13 13 9 -0.3359 0.0011
13 13 10 -0.0289 -0.0514
13 13 11 0.3851 -0.0391
13 13 12 0.2359 0.0158
13 13 13 -0.2750 0.0170
13 13 14 -0.3349 -0.0207
13 14 0 -0.8288 -0.0140
13 14 1 -0.8323 0.0118
13 14 2 -0.3022 0.0608
13 14 3 0.1593 0.0061
13 14 4 0.4375 -0.0543
13 14 5 0.6130 0.0085
13 14 6 0.4761 0.0578
13 14 7 0.0693 0.0018
13 14 8 -0.3689 -0.0527
13 14 9 -0.6746 -0.0695
13 14 10 -0.4684 -0.0756
13 14 11 0.1644 -0.0334
13 14 12 0.2631 0.0335
13 15 0 -0.4975 -0.1012
13 15 1 -0.5358 -0.0358
13 15 2 -0.1791 0.0820
13 15 3 -0.0611 0.0399
13 15 4 -0.0793 -0.0870
13 15 5 0.1819 -0.0334
13 15 6 0.4064 0.0891
13 15 7 0.2606 0.0449
13 15 8 -0.1032 -0.0764
13 15 9 -0.4670 -0.1190
14 -4 2 -0.4946 -0.0550
14 -4 3 -0.2456 -0.0578
14 -4 4 -0.0272 -0.0064
14 -4 5 -0.1151 0.0767
14 -4 6 -0.2047 0.0551
14 -4 7 -0.1190 -0.0438
14 -4 8 -0.1179 -0.0521
14 -3 0 -0.0386 -0.0153
14 -3 1 -0.0601 -0.0193
14 -3 2 -0.1147 -0.0109
14 -3 3 -0.0947 0.0014
14 -3 4 -0.1129 0.0404
14 -3 5 -0.2457 0.1108
14 -3 6 -0.2230 0.1206
14 -3 7 0.0089 0.0382
14 -3 8 0.0183 -0.0382
14 -3 9 -0.2896 -0.0398
14 -3 10 -0.4999 0.0239
14 -3 11 -0.4560 0.0902
14 -2 0 -0.2824 -0.0042
14 -2 1 0.0711 -0.0378
14 -2 2 0.3792 -0.0329
14 -2 3 0.3960 -0.0091
14 -2 4 0.0841 0.0126
14 -2 5 -0.3241 0.0515
14 -2 6 -0.4014 0.0846
14 -2 7 -0.1052 0.0664
14 -2 8 -0.0166 -0.0008
14 -2 9 -0.3958 -0.0668
14 -2 10 -0.7410 -0.0471
14 -2 11 -0.7409 0.0656
14 -2 12 -0.6095 0.1232
14 -2 13 -0.4468 0.0466
14 -1 0 -0.6166 0.0058
14 -1 1 -0.2319 -0.0492
14 -1 2 0.3649 -0.0514
14 -1 3 0.5793 -0.0212
14 -1 4 0.2346 -0.0072
14 -1 5 -0.3105 -0.0027
14 -1 6 -0.5135 0.0150
14 -1 7 -0.2381 0.0388
14 -1 8 -0.0416 0.0292
14 -1 9 -0.3232 -0.0352
14 -1 10 -0.6311 -0.0704
14 -1 11 -0.5793 0.0066
14 -1 12 -0.4998 0.1020
14 -1 13 -0.5903 0.1061
14 -1 14 -0.5651 0.0820
14 0 0 -0.5630 0.0009
14 0 1 -0.4065 -0.0381
14 0 2 0.1484 -0.0403
14 0 3 0.4060 -0.0134
14 0 4 0.0887 0.0081
14 0 5 -0.4360 0.0111
14 0 6 -0.6446 0.0023
14 0 7 -0.3491 0.0092
14 0 8 -0.0006 0.0311
14 0 9 -0.1005 0.0119
14 0 10 -0.3227 -0.0390
14 0 11 -0.1817 -0.0365
14 0 12 -0.0305 0.0052
14 0 13 -0.2753 0.0197
14 0 14 -0.5472 0.0532
14 0 15 -0.4476 0.1277
14 1 0 -0.3059 -0.0025
14 1 1 -0.2204 -0.0112
14 1 2 0.2950 -0.0166
14 1 3 0.5143 -0.0209
14 1 4 0.1184 -0.0102
14 1 5 -0.4754 0.0143
14 1 6 -0.7314 0.0103
14 1 7 -0.4312 -0.0151
14 1 8 0.0591 -0.0061
14 1 9 0.1062 0.0178
14 1 10 -0.1695 0.0056
14 1 11 -0.1218 -0.0160
14 1 12 0.1197 -0.0280
14 1 13 -0.0186 -0.0520
14 1 14 -0.3680 -0.0467
14 1 15 -0.4484 0.0214
14 2 0 -0.2384 0.0066
14 2 1 -0.1276 0.0262
14 2 2 0.5496 0.0305
14 2 3 0.9513 -0.0004
14 2 4 0.5925 -0.0221
14 2 5 -0.0978 0.0053
14 2 6 -0.4784 0.0233
14 2 7 -0.2464 -0.0097
14 2 8 0.3115 -0.0281
14 2 9 0.4440 0.0017
14 2 10 0.0052 0.0253
14 2 11 -0.2714 0.0229
14 2 12 -0.1475 0.0163
14 2 13 -0.1511 0.0035
14 2 14 -0.3509 -0.0079
14 2 15 -0.3930 -0.0069
14 3 0 -0.2464 -0.0052
14 3 1 -0.3073 0.0161
14 3 2 0.4405 0.0381
14 3 3 1.1061 0.0230
14 3 4 0.9453 -0.0060
14 3 5 0.2605 0.0071
14 3 6 -0.2163 0.0333
14 3 7 -0.0862 0.0153
14 3 8 0.4565 -0.0111
14 3 9 0.6816 0.0019
14 3 10 0.2513 0.0212
14 3 11 -0.2170 0.0150
14 3 12 -0.3065 0.0083
14 3 13 -0.3926 0.0260
14 3 14 -0.5643 0.0575
14 3 15 -0.4973 0.0636
14 3 16 -0.3440 0.0168
14 4 0 -0.2026 0.0120
14 4 1 -0.4897 -0.0027
14 4 2 0.1270 -0.0003
14 4 3 0.9053 0.0007
14 4 4 0.9461 -0.0109
14 4 5 0.3417 -0.0079
14 4 6 -0.1833 0.0081
14 4 7 -0.1968 0.0045
14 4 8 0.1748 -0.0079
14 4 9 0.4012 -0.0005
14 4 10 0.2000 0.0101
14 4 11 -0.0192 -0.0045
14 4 12 -0.0169 -0.0348
14 4 13 -0.1993 -0.0416
14 4 14 -0.5756 -0.0052
14 4 15 -0.6340 0.0327
14 4 16 -0.4267 0.0225
14 5 0 -0.1912 0.0522
14 5 1 -0.4991 0.0309
14 5 2 -0.0362 0.0048
14 5 3 0.7340 -0.0068
14 5 4 0.9580 -0.0117
14 5 5 0.5248 -0.0122
14 5 6 0.0533 -0.0093
14 5 7 -0.0623 -0.0100
14 5 8 0.0345 -0.0103
14 5 9 0.0258 -0.0057
14 5 10 -0.1057 0.0008
14 5 11 0.0118 0.0053
14 5 12 0.3780 -0.0073
14 5 13 0.3762 -0.0360
14 5 14 -0.0975 -0.0438
14 5 15 -0.4207 -0.0263
14 5 16 -0.4215 -0.0228
14 6 0 -0.0590 0.0097
14 6 1 -0.2695 0.0280
14 6 2 0.0330 0.0204
14 6 3 0.6716 0.0074
14 6 4 0.9897 0.0016
14 6 5 0.7269 0.0035
14 6 6 0.3652 0.0043
14 6 7 0.2959 0.0043
14 6 8 0.3158 0.0115
14 6 9 0.0978 0.0101
14 6 10 -0.2424 -0.0068
14 6 11 -0.2106 -0.0029
14 6 12 0.2662 0.0255
14 6 13 0.5496 0.0325
14 6 14 0.3244 0.0197
14 6 15 0.0113 0.0206
14 6 16 -0.1889 0.0228
14 6 17 -0.3743 0.0150
14 7 0 0.1579 -0.0344
14 7 1 0.0056 -0.0206
14 7 2 0.1458 -0.0098
14 7 3 0.6069 -0.0084
14 7 4 0.9318 -0.0089
14 7 5 0.7180 -0.0010
14 7 6 0.3129 0.0012
14 7 7 0.2615 -0.0054
14 7 8 0.4625 0.0070
14 7 9 0.4167 0.0218
14 7 10 0.0022 -0.0056
14 7 11 -0.3131 -0.0371
14 7 12 -0.1621 -0.0150
14 7 13 0.1395 0.0252
14 7 14 0.2235 0.0409
14 7 15 0.2213 0.0557
14 7 16 0.1657 0.0773
14 7 17 -0.0763 0.0840
14 8 0 0.1049 0.0220
14 8 1 -0.0740 -0.0120
14 8 2 -0.0276 -0.0272
14 8 3 0.4101 -0.0268
14 8 4 0.8878 -0.0210
14 8 5 0.7975 -0.0055
14 8 6 0.2698 -0.0009
14 8 7 0.0453 -0.0252
14 8 8 0.3498 -0.0286
14 8 9 0.6543 0.0110
14 8 10 0.4778 0.0200
14 8 11 0.0267 -0.0223
14 8 12 -0.1735 -0.0367
14 8 13 -0.0988 -0.0057
14 8 14 -0.0456 0.0190
14 8 15 0.0362 0.0339
14 8 16 0.2013 0.0548
14 9 0 -0.0240 0.0427
14 9 1 -0.3149 0.0164
14 9 2 -0.3969 -0.0167
14 9 3 0.0257 -0.0250
14 9 4 0.7059 -0.0191
14 9 5 0.8936 -0.0005
14 9 6 0.4378 0.0173
14 9 7 0.0673 -0.0038
14 9 8 0.2672 -0.0328
14 9 9 0.6748 -0.0015
14 9 10 0.7066 0.0482
14 9 11 0.3614 0.0399
14 9 12 0.1335 0.0123
14 9 13 0.1263 0.0220
14 9 14 -0.0347 0.0430
14 9 15 -0.3047 0.0514
14 9 16 -0.3024 0.0537
14 10 0 0.0141 -0.0285
14 10 1 -0.3019 -0.0008
14 10 2 -0.5122 -0.0106
14 10 3 -0.2927 -0.0122
14 10 4 0.2684 -0.0111
14 10 5 0.5488 -0.0116
14 10 6 0.2915 0.0092
14 10 7 0.0293 0.0216
14 10 8 0.1811 -0.0071
14 10 9 0.4872 -0.0192
14 10 10 0.5010 0.0206
14 10 11 0.2287 0.0486
14 10 12 0.1313 0.0376
14 10 13 0.3097 0.0327
14 10 14 0.2133 0.0474
14 10 15 -0.2993 0.0651
14 11 0 -0.2274 -0.0583
14 11 1 -0.3194 -0.0205
14 11 2 -0.3719 -0.0078
14 11 3 -0.2709 0.0072
14 11 4 -0.0360 0.0147
14 11 5 0.0250 -0.0098
14 11 6 -0.1718 -0.0146
14 11 7 -0.2225 0.0234
14 11 8 0.0545 0.0216
14 11 9 0.3442 -0.0362
14 11 10 0.3380 -0.0568
14 11 11 0.0635 -0.0239
14 11 12 -0.0862 -0.0059
14 11 13 0.1367 -0.0153
14 11 14 0.2900 -0.0169
14 12 0 -0.7217 -0.0015
14 12 1 -0.5316 -0.0069
14 12 2 -0.1890 -0.0098
14 12 3 0.0868 -0.0012
14 12 4 0.1830 0.0234
14 12 5 0.0175 0.0130
14 12 6 -0.2874 -0.0132
14 12 7 -0.3288 0.0182
14 12 8 -0.0339 0.0457
14 12 9 0.2785 -0.0216
14 12 10 0.4113 -0.0978
14 12 11 0.2729 -0.0842
14 12 12 -0.0461 -0.0425
14 12 13 -0.1510 -0.0453
14 13 0 -0.8014 0.0754
14 13 1 -0.5535 0.0421
14 13 2 0.0178 0.0129
14 13 3 0.4913 -0.0249
14 13 4 0.6650 -0.0122
14 13 5 0.5168 0.0227
14 13 6 0.1473 0.0083
14 13 7 -0.0985 0.0010
14 13 8 -0.0866 0.0263
14 13 9 0.0421 -0.0062
14 13 10 0.2910 -0.0742
14 13 11 0.4643 -0.0666
14 14 1 -0.4072 0.0735
14 14 2 0.0494 0.0700
14 14 3 0.4547 -0.0102
14 14 4 0.6814 -0.0510
14 14 5 0.7556 0.0197
14 14 6 0.5624 0.0496
14 14 7 0.2187 -0.0087
14 14 8 -0.0766 -0.0407
14 14 9 -0.2522 -0.0419
15 -2 5 -0.2988 0.1181
15 -2 6 -0.3099 0.1412
15 -1 1 -0.0740 -0.0665
15 -1 2 0.3639 -0.0441
15 -1 3 0.4718 0.0078
15 -1 4 0.1462 0.0378
15 -1 5 -0.3069 0.0596
15 -1 6 -0.4598 0.0795
15 -1 7 -0.2670 0.0744
15 -1 8 -0.1630 0.0260
15 -1 9 -0.3296 -0.0493
15 -1 10 -0.3756 -0.0664
15 0 0 -0.6069 0.0132
15 0 1 -0.3664 -0.0450
15 0 2 0.1660 -0.0558
15 0 3 0.4146 -0.0336
15 0 4 0.1235 -0.0054
15 0 5 -0.3589 0.0161
15 0 6 -0.5442 0.0175
15 0 7 -0.3416 0.0151
15 0 8 -0.1577 0.0218
15 0 9 -0.2690 0.0013
15 0 10 -0.3335 -0.0321
15 0 11 -0.1136 -0.0064
15 0 12 -0.0371 0.0510
15 1 0 -0.4209 0.0065
15 1 1 -0.3620 -0.0144
15 1 2 0.0702 -0.0378
15 1 3 0.2652 -0.0539
15 1 4 -0.1081 -0.0295
15 1 5 -0.6412 0.0195
15 1 6 -0.7840 0.0208
15 1 7 -0.4449 -0.0106
15 1 8 -0.0540 0.0082
15 1 9 -0.0327 0.0509
15 1 10 -0.1513 0.0433
15 1 11 0.0070 0.0121
15 1 12 0.1765 -0.0039
15 1 13 -0.0522 -0.0141
15 2 0 -0.3340 0.0150
15 2 1 -0.1983 0.0330
15 2 2 0.3473 0.0113
15 2 3 0.5888 -0.0431
15 2 4 0.0960 -0.0488
15 2 5 -0.6203 0.0101
15 2 6 -0.8433 0.0255
15 2 7 -0.4433 -0.0287
15 2 8 0.0950 -0.0356
15 2 9 0.1920 0.0296
15 2 10 -0.0735 0.0622
15 2 11 -0.1259 0.0322
15 2 12 0.0545 -0.0075
15 2 13 0.0049 -0.0355
15 3 0 -0.3985 0.0263
15 3 1 -0.1897 0.0588
15 3 2 0.5897 0.0528
15 3 3 1.0969 -0.0007
15 3 4 0.7108 -0.0293
15 3 5 -0.0676 0.0105
15 3 6 -0.3729 0.0324
15 3 7 -0.0169 -0.0177
15 3 8 0.4906 -0.0490
15 3 9 0.5234 -0.0079
15 3 10 0.0709 0.0287
15 3 11 -0.2525 0.0167
15 3 12 -0.2237 0.0024
15 3 13 -0.2355 0.0137
15 4 0 -0.2499 0.0232
15 4 1 -0.1566 0.0301
15 4 2 0.5958 0.0232
15 4 3 1.2280 0.0006
15 4 4 1.0092 -0.0124
15 4 5 0.3100 0.0120
15 4 6 0.0099 0.0343
15 4 7 0.3043 0.0130
15 4 8 0.6770 -0.0099
15 4 9 0.6061 0.0023
15 4 10 0.1405 0.0125
15 4 11 -0.1895 -0.0045
15 4 12 -0.2297 -0.0174
15 4 13 -0.3607 0.0051
15 4 14 -0.5781 0.0520
15 5 0 -0.0503 0.0704
15 5 1 -0.0408 0.0421
15 5 2 0.4957 0.0014
15 5 3 1.0231 -0.0209
15 5 4 0.8706 -0.0251
15 5 5 0.2414 -0.0154
15 5 6 -0.0731 -0.0034
15 5 7 0.1152 0.0005
15 5 8 0.2904 0.0040
15 5 9 0.0877 0.0065
15 5 10 -0.2487 -0.0013
15 5 11 -0.2479 -0.0128
15 5 12 -0.0091 -0.0257
15 5 13 -0.0993 -0.0375
15 5 14 -0.4811 -0.0246
15 6 0 -0.1000 0.0810
15 6 1 -0.0658 0.0745
15 6 2 0.3125 0.0374
15 6 3 0.7686 0.0096
15 6 4 0.7513 -0.0031
15 6 5 0.2575 -0.0121
15 6 6 -0.0534 -0.0194
15 6 7 0.0688 -0.0133
15 6 8 0.1235 0.0056
15 6 9 -0.2288 0.0043
15 6 10 -0.5945 -0.0221
15 6 11 -0.4067 -0.0249
15 6 12 0.1551 -0.0023
15 6 13 0.3262 -0.0059
15 7 0 -0.0386 -0.0300
15 7 1 -0.0638 -0.0071
15 7 2 0.1674 0.0026
15 7 3 0.6161 0.0097
15 7 4 0.8096 0.0160
15 7 5 0.4930 0.0153
15 7 6 0.1894 0.0025
15 7 7 0.3409 -0.0023
15 7 8 0.5367 0.0231
15 7 9 0.2480 0.0360
15 7 10 -0.2756 -0.0046
15 7 11 -0.3516 -0.0365
15 7 12 0.0940 -0.0041
15 7 13 0.3895 0.0385
15 8 0 0.2430 -0.0572
15 8 1 0.0414 -0.0830
15 8 2 0.0958 -0.0844
15 8 3 0.5318 -0.0600
15 8 4 0.8965 -0.0242
15 8 5 0.6735 0.0073
15 8 6 0.2407 0.0067
15 8 7 0.3156 -0.0196
15 8 8 0.7404 -0.0079
15 8 9 0.7859 0.0397
15 8 10 0.3075 0.0336
15 8 11 -0.1041 -0.0236
15 8 12 -0.0602 -0.0336
15 8 13 0.0838 0.0142
15 9 0 0.2300 0.0517
15 9 1 -0.1011 -0.0149
15 9 2 -0.1510 -0.0742
15 9 3 0.3009 -0.0850
15 9 4 0.8310 -0.0531
15 9 5 0.7411 -0.0017
15 9 6 0.2057 0.0195
15 9 7 0.0793 -0.0231
15 9 8 0.5135 -0.0564
15 9 9 0.8136 -0.0076
15 9 10 0.5602 0.0464
15 9 11 0.1222 0.0224
15 9 12 -0.0116 -0.0160
15 9 13 0.0114 -0.0011
15 10 0 0.0041 0.0434
15 10 1 -0.2928 0.0359
15 10 2 -0.3639 -0.0196
15 10 3 0.0206 -0.0511
15 10 4 0.5731 -0.0412
15 10 5 0.6553 -0.0010
15 10 6 0.2602 0.0404
15 10 7 0.0884 0.0236
15 10 8 0.3838 -0.0368
15 10 9 0.6377 -0.0375
15 10 10 0.4746 0.0291
15 10 11 0.1534 0.0625
15 10 12 0.1175 0.0456
15 10 13 0.2607 0.0392
15 11 0 -0.0258 -0.0693
15 11 1 -0.1289 -0.0149
15 11 2 -0.1382 -0.0180
15 11 3 0.0392 -0.0235
15 11 4 0.3016 -0.0173
15 11 5 0.3316 -0.0120
15 11 6 0.1272 0.0150
15 11 7 0.1158 0.0428
15 11 8 0.3778 0.0100
15 11 9 0.5113 -0.0416
15 11 10 0.3118 -0.0241
15 11 11 0.0210 0.0332
15 12 1 -0.0083 -0.0349
15 12 2 0.1559 -0.0279
15 12 3 0.2247 -0.0119
15 12 4 0.1614 0.0149
15 12 5 -0.0279 0.0041
15 12 6 -0.2108 -0.0130
15 12 7 -0.1131 0.0193
15 12 8 0.1931 0.0307
15 12 9 0.3448 -0.0359
15 12 10 0.2398 -0.0839
15 13 5 -0.0312 0.0330
16 2 3 0.2324 -0.0869
16 2 4 -0.1267 -0.0608
16 2 5 -0.5765 0.0218
16 2 6 -0.6068 0.0293
16 2 7 -0.2565 -0.0285
16 2 8 0.0766 -0.0091
16 2 9 0.1168 0.0795
16 3 2 0.3586 0.0125
16 3 3 0.5834 -0.0528
16 3 4 0.1451 -0.0557
16 3 5 -0.4552 0.0107
16 3 6 -0.5292 0.0278
16 3 7 -0.1325 -0.0307
16 3 8 0.2060 -0.0400
16 3 9 0.1701 0.0284
16 3 10 -0.0763 0.0623
16 4 2 0.5337 0.0357
16 4 3 0.8931 -0.0017
16 4 4 0.5547 -0.0119
16 4 5 0.0026 0.0183
16 4 6 -0.0149 0.0284
16 4 7 0.4034 -0.0113
16 4 8 0.6227 -0.0365
16 4 9 0.3823 -0.0193
16 4 10 -0.0224 -0.0124
16 4 11 -0.1871 -0.0286
16 5 1 0.2024 0.0273
16 5 2 0.6761 -0.0044
16 5 3 0.9607 -0.0118
16 5 4 0.6604 -0.0051
16 5 5 0.1743 0.0066
16 5 6 0.2092 0.0152
16 5 7 0.6367 0.0154
16 5 8 0.7542 0.0138
16 5 9 0.3737 0.0041
16 5 10 -0.0409 -0.0188
16 5 11 -0.0933 -0.0313
16 6 0 0.1618 0.0890
16 6 1 0.3588 0.0496
16 6 2 0.6731 0.0004
16 6 3 0.8387 -0.0136
16 6 4 0.5371 -0.0144
16 6 5 0.0193 -0.0250
16 6 6 -0.0704 -0.0296
16 6 7 0.2362 -0.0074
16 6 8 0.2616 0.0233
16 6 9 -0.1762 0.0167
16 6 10 -0.5062 -0.0190
16 6 11 -0.2974 -0.0235
16 7 1 0.0723 0.0539
16 7 2 0.2988 0.0344
16 7 3 0.5294 0.0308
16 7 4 0.4298 0.0257
16 7 5 -0.0017 0.0013
16 7 6 -0.2132 -0.0271
16 7 7 -0.0206 -0.0234
16 7 8 0.0159 0.0130
16 7 9 -0.4046 0.0201
16 7 10 -0.7684 -0.0258
16 8 1 -0.1685 -0.0587
16 8 2 -0.0609 -0.0434
16 8 3 0.2770 -0.0069
16 8 4 0.4646 0.0281
16 8 5 0.2295 0.0406
16 8 6 -0.0024 0.0185
16 8 7 0.1930 -0.0096
16 8 8 0.4317 0.0097
16 8 9 0.2078 0.0478
16 8 10 -0.2321 0.0235
16 9 2 -0.0781 -0.1288
16 9 3 0.2567 -0.1038
16 9 4 0.5719 -0.0431
16 9 5 0.4432 0.0210
16 9 6 0.1595 0.0350
16 9 7 0.2992 -0.0151
16 9 8 0.6974 -0.0380
16 9 9 0.7476 0.0197
16 10 4 0.4891 -0.0707
16 10 5 0.4131 -0.0026
16 10 6 0.1133 0.0414
16 10 7 0.1235 -0.0001
16 10 8 0.4417 -0.0694
0 0 0 0.0 0.0
;
loop_
  _diffrn_refln_index_h
  _diffrn_refln_index_k
  _diffrn_refln_index_l
  _diffrn_refln_intensity_net
  _diffrn_refln_intensity_u
 0 0 -3 130.33 3.1
 0 0 3 134.53 3.09
 0 0 3 121.55 2.76
 0 0 -3 134.52 2.79
 0 0 -3 131.73 3.15
 0 0 3 131.04 3.1
 0 0 -3 131.38 3.08
 0 0 -3 129.89 2.87
 0 0 3 125.79 2.99
 0 0 3 133.48 2.87
 0 0 -4 1106.06 19.32
 0 0 4 1096 19.28
 0 0 -4 1101.49 18.75
 0 0 4 1095.88 18.78
 0 0 4 1132.16 19.33
 0 0 -4 1067.17 19.36
 0 0 -4 1097.62 19.24
 0 0 -4 1114.05 18.93
 0 0 4 1110.19 18.92
 0 0 5 438.9 8.68
 0 0 -5 427.75 8.71
 0 0 5 420.69 8.09
 0 0 -5 430.13 8.07
 0 0 -5 404.98 8.71
 0 0 5 433.52 8.7
 0 0 -5 433.55 8.65
 0 0 5 421.39 8.23
 0 0 -5 431.22 8.26
 0 0 -6 481.33 9.41
 0 0 6 486.21 9.88
 0 0 -6 486.29 9.98
 0 0 -6 479.54 9.18
 0 0 6 461 9.19
 0 0 -6 483.48 10.07
 0 0 6 483.39 9.93
 0 0 -6 494.72 9.93
 0 0 -6 493.12 9.69
 0 0 -7 612.86 11.81
 0 0 7 618.82 12.34
 0 0 -7 618.53 12.47
 0 0 7 604.66 11.57
 0 0 -7 606.84 11.52
 0 0 -7 607.46 12.57
 0 0 7 602.88 12.43
 0 0 -7 625.18 12.37
 0 0 -7 610.67 12.09
 0 0 -8 433.85 8.8
 0 0 -8 450.51 10.06
 0 0 -8 451.14 9.45
 0 0 -8 464.06 9.13
 0 0 8 447.38 10.05
 0 0 -8 455.36 9.95
 0 0 -8 453.61 9.72
 0 0 8 451.46 9.18
 0 0 -9 750.84 14.11
 0 0 -9 768.93 15.67
 0 0 -9 748.74 14.8
 0 0 -9 758.73 14.44
 0 0 9 749.1 15.6
 0 0 -9 770.99 16.16
 0 0 -9 773.59 15.15
 0 0 9 773.26 14.52
 0 0 -9 780.59 15.5
 0 0 -10 10.56 1.35
 0 0 -10 13.49 1.09
 0 0 -10 13.76 1.51
 0 0 -10 11.28 1.23
 0 0 10 11.31 1.14
 0 0 -10 12.26 1.19
 0 0 -10 10.79 1.54
 0 0 10 11.24 1.53
 0 0 -10 12.51 1.31
 0 0 -11 87.18 3.82
 0 0 -11 87.35 3.01
 0 0 -11 95.54 4.1
 0 0 -11 86.87 3.46
 0 0 -11 87.91 3.22
 0 0 -11 94.85 4.34
 0 0 -11 94.7 4.5
 0 0 -11 90.28 3.77
 0 0 11 87.84 3.26
 0 0 -12 35.21 2.5
 0 0 -12 29.15 1.71
 0 0 -12 30.05 2.41
 0 0 -12 29.47 2.08
 0 0 -12 29.99 1.91
 0 0 -12 29.61 2.53
 0 0 -12 30.32 2.21
 0 0 12 29.47 1.93
 0 0 -12 32.7 2.88
 0 0 -13 74.3 4.37
 0 0 -13 70.08 3.68
 0 0 -13 69.1 2.78
 0 0 -13 70.22 3.35
 0 0 -13 73.48 2.87
 0 0 -13 66.76 3.06
 0 0 -13 75.13 4.2
 0 0 13 68.78 3.89
 0 0 -13 70.23 3.52
 0 0 13 70.06 3.13
 0 0 -14 39.92 3.4
 0 0 -14 34.23 2.37
 0 0 -14 35.75 2.02
 0 0 -14 35.86 2.02
 0 0 14 34.53 2.85
 0 0 14 34.63 2.26
 0 0 -14 38.4 2.63
 0 0 -15 16.89 2.53
 0 0 -15 14.35 1.32
 0 0 -15 14.42 1.72
 0 0 -15 13.85 1.36
 0 0 15 14.38 2.21
 0 0 -15 17.67 1.98
 0 0 15 15.9 1.63
 0 0 -16 173.15 7.67
 0 0 -16 167.44 5
 0 0 -16 162.54 5.87
 0 0 16 164.37 6.63
 0 0 -16 167.77 5
 0 0 16 163.15 6.71
 0 0 16 167.15 7.43
 0 0 -16 165.8 6.3
 0 0 16 160.87 5.48
 0 0 -17 32.35 3.44
 0 0 -17 29.37 1.96
 0 0 -17 28.69 2.42
 0 0 17 31.83 2.89
 0 0 -17 29.8 1.93
 0 0 17 28.97 2.92
 0 0 17 30.64 3.31
 0 0 17 28.22 2.19
 0 0 -17 29.15 2.63
 0 0 -18 63.66 4.16
 0 0 -18 62.43 4.89
 0 0 -18 61.53 2.89
 0 0 -18 62.52 3.64
 0 0 -18 61.25 2.86
 0 0 18 71.19 4.61
 0 0 18 65.45 4.9
 0 0 19 2.02 1.59
 0 0 19 1.74 1.54
 0 0 19 3.52 1.66
 0 0 -19 -0.44 1.29
 0 0 -19 1.05 1.59
 0 0 -19 -0.31 0.99
 0 0 20 80.32 5.8
 0 0 20 79.62 5.34
 0 0 20 87.12 5.45
 0 0 -20 90.25 6.31
 0 0 -20 83.04 4.98
 0 0 21 -0.26 1.58
 0 0 21 -0.03 1.4
 0 0 -21 -0.44 1.19
 0 0 -21 3.49 2.1
 0 0 21 1.95 1.58
 0 0 22 33.59 4.14
 0 0 22 35.18 3.82
 0 0 -22 32.45 4.1
 0 0 22 33.07 3.65
 0 0 23 38.54 4.54
 0 0 23 26.69 3.46
 0 0 -23 43.92 4.86
 0 0 23 33.89 3.9
 0 -1 23 1.69 2.03
 0 -1 23 0.99 1.53
 0 1 -23 2.3 2.04
 0 -1 23 0.61 1.62
 0 -1 22 36.75 4.3
 0 -1 22 34.84 3.82
 0 1 -22 39.09 4.42
 0 1 -22 39.87 3.84
 0 -1 22 36.01 3.76
 0 -1 21 7.86 1.97
 0 -1 21 6.15 2.01
 0 1 -21 9.08 2.05
 0 1 -21 8.91 2.63
 0 -1 21 9.54 2.31
 0 -1 20 74.02 5.66
 0 -1 20 82.41 5.37
 0 1 -20 82.11 5.98
 0 1 -20 71.54 4.79
 0 1 -19 54.53 3.77
 0 -1 19 57.65 4.79
 0 1 -19 60.03 3.08
 0 -1 19 50.13 4.19
 0 1 -19 60.5 4.31
 0 1 -19 63.17 5.07
 0 1 -18 55.15 3.64
 0 1 -18 57.53 2.96
 0 1 -18 59.77 3.01
 0 -1 18 54.68 4.19
 0 1 -18 66.43 5.07
 0 1 -17 95.74 5.79
 0 1 -17 89.95 4.58
 0 1 -17 97.9 3.88
 0 1 -17 96.73 3.89
 0 -1 17 98.05 5.4
 0 -1 17 95.43 4.29
 0 1 -16 1.67 1.58
 0 1 -16 1.12 0.94
 0 1 -16 0.51 0.69
 0 1 -16 1.66 0.76
 0 -1 16 -0.45 1.23
 0 -1 16 1.68 0.93
 0 1 -16 0.37 0.84
 0 1 -15 136.16 6.49
 0 1 -15 123.01 5.21
 0 1 -15 136.4 4.54
 0 1 -15 133.14 4.49
 0 -1 15 130.13 5.97
 0 -1 15 139.96 5.05
 0 1 -15 138.85 5.59
 0 1 -14 7.47 1.84
 0 1 -14 5.97 1.02
 0 1 -14 7.67 1.36
 0 1 -14 6.93 1.15
 0 -1 14 4.33 1.01
 0 -1 14 5.36 1.58
 0 1 -14 4.06 1.11
 0 1 -13 0.9 1.06
 0 1 -13 0.46 0.94
 0 1 -13 1.84 0.76
 0 1 -13 1.61 0.89
 0 -1 13 1.28 0.82
 0 1 -13 2.78 0.87
 0 -1 13 1.32 1.14
 0 1 -13 1.22 0.9
 0 1 -12 82.73 4.05
 0 1 -12 80.42 3.15
 0 1 -12 82.03 3.74
 0 1 -12 82.71 3.16
 0 -1 12 83.47 3.43
 0 1 -12 94.44 4.59
 0 -1 12 79.31 4.03
 0 1 -12 85.57 4.49
 0 1 -12 87.49 3.91
 0 1 -11 198.52 6.5
 0 1 -11 194.64 5.3
 0 1 -11 193.2 6.06
 0 1 -11 199.97 5.32
 0 -1 11 205.42 5.73
 0 1 -11 207.1 7.02
 0 1 -11 191.78 6.76
 0 1 -11 206.24 6.24
 0 1 -10 168.77 4.65
 0 1 -10 157.95 5.2
 0 1 -10 164.28 5.2
 0 1 -10 169.63 4.92
 0 1 -10 173.9 4.67
 0 -1 10 169.61 5
 0 1 -10 184.51 6.25
 0 1 -10 171.1 5.75
 0 1 -10 174.01 5.44
 0 1 -9 268.97 6.34
 0 1 -9 268.68 7.01
 0 1 -9 270.81 6.94
 0 1 -9 275.75 6.36
 0 1 -9 268.22 6.56
 0 -1 9 280.55 6.67
 0 -1 9 263.33 7.39
 0 1 -9 270.53 7.47
 0 1 -9 280.95 7.16
 0 -1 8 2326.82 40.07
 0 1 -8 2270.89 39.26
 0 1 -8 2307.1 40.14
 0 1 -8 2296.21 39.92
 0 -1 8 2318.44 39.65
 0 1 -8 2299.31 39.54
 0 -1 8 2285.74 40.74
 0 1 -8 2341.04 40.78
 0 1 -8 2364.39 40.23
 0 1 -7 429.25 8.66
 0 1 -7 433.88 9.29
 0 -1 7 432.61 9.24
 0 1 -7 428.18 9.03
 0 -1 7 443.33 8.95
 0 1 -7 422.54 8.86
 0 -1 7 419.8 9.61
 0 1 -7 428.75 9.68
 0 1 -7 431.51 9.31
 0 1 -6 1229.17 22.11
 0 1 -6 1230.08 21.49
 0 -1 6 1269.92 22.14
 0 1 -6 1236.45 21.76
 0 -1 6 1211.89 21.64
 0 -1 6 1252.34 21.77
 0 1 -6 1228.3 21.69
 0 -1 6 1205.58 22.44
 0 1 -6 1234.89 22.58
 0 1 -6 1232.89 22.15
 0 1 -5 30.85 1.6
 0 1 -5 33.3 1.46
 0 -1 5 33.18 1.61
 0 1 -5 35.35 1.5
 0 -1 5 34.25 1.43
 0 -1 5 29.45 1.44
 0 1 -5 32.68 1.5
 0 -1 5 31.97 1.74
 0 1 -5 32.04 1.8
 0 1 -5 32.76 1.62
 0 -1 4 858.48 15.33
 0 1 -4 863.19 15.37
 0 1 -4 861.83 14.95
 0 1 -4 822.8 14.8
 0 -1 4 866.9 14.79
 0 -1 4 835.79 15.1
 0 1 -4 874.75 15.08
 0 1 -4 845.31 14.93
 0 -1 4 854.02 15.56
 0 1 -4 838.43 15.64
 0 -1 4 846.85 15.71
 0 1 -4 838.17 15.31
 0 -1 4 859.57 15.33
 0 1 -3 727.03 12.75
 0 -1 3 768.62 12.74
 0 -1 3 753.54 13.09
 0 1 -3 747.82 13.4
 0 -1 3 747.6 13.38
 0 1 -3 748.89 13.07
 0 -1 3 743.69 13.19
 0 1 -3 744.92 13.07
 0 1 -3 753.47 13.64
 0 -1 3 743.09 13.65
 0 1 -3 746.42 13.34
 0 -1 3 736.89 13.34
 0 -1 -2 3147.18 52.81
 0 -1 -2 3206.89 52.69
 0 -1 -3 1167.17 19.02
 0 1 3 1125.99 19.02
 0 -1 -3 1142.72 19.92
 0 -1 -3 1113.28 19.03
 0 1 3 1127.6 19.31
 0 -1 -3 1131.06 19.33
 0 -1 -3 1151.47 19.74
 0 -1 -4 251.46 5.05
 0 -1 -4 258.82 4.73
 0 -1 -4 254.95 5.83
 0 1 4 250.41 5.79
 0 -1 -4 252.83 5.38
 0 1 4 253.86 5.33
 0 1 4 244.34 4.96
 0 -1 -4 257.65 4.93
 0 -1 -5 13.89 0.91
 0 -1 -5 14.09 0.74
 0 1 5 13.94 1.14
 0 -1 -5 12.02 1.09
 0 -1 -5 12.77 0.77
 0 -1 -5 15.71 1.03
 0 1 5 14.33 1.02
 0 1 5 12.07 1.16
 0 1 5 10.91 0.76
 0 -1 -6 44.55 1.78
 0 -1 -6 44.16 1.53
 0 -1 -6 43.93 2.18
 0 1 6 41.26 2.16
 0 -1 -6 41.26 1.54
 0 -1 -6 42.78 1.95
 0 1 6 40.74 1.91
 0 1 6 42.83 2.28
 0 1 6 41.44 1.57
 0 1 7 793.79 15.78
 0 1 7 787.29 14.22
 0 1 7 789.66 15.58
 0 -1 -7 796.67 15.78
 0 -1 -7 770.01 14.17
 0 -1 -7 796.93 14.19
 0 -1 -7 792.99 15.23
 0 1 7 770.43 15.03
 0 -1 -7 778.82 14.69
 0 1 8 197.51 4.81
 0 1 8 207.78 6.2
 0 -1 -8 195.1 4.79
 0 -1 -8 209.11 6.07
 0 -1 -8 198.38 4.73
 0 -1 -8 211.02 6
 0 -1 -8 206.45 5.69
 0 1 8 197.45 5.56
 0 -1 -8 195.35 5.23
 0 1 9 1478.7 27.52
 0 1 9 1451.39 25.4
 0 -1 -9 1422.46 25.43
 0 -1 -9 1447.96 27.34
 0 -1 -9 1440.03 25.31
 0 -1 -9 1484.78 26.93
 0 -1 -9 1504.79 27.25
 0 1 9 1429.01 26.52
 0 -1 -9 1424.15 26.09
 0 1 10 117.18 3.58
 0 1 10 108.64 4.85
 0 -1 -10 111.18 3.54
 0 -1 -10 115.42 4.64
 0 -1 -10 107.97 3.43
 0 -1 -10 114.8 4.56
 0 -1 -10 120.5 4.44
 0 1 10 108.65 4.28
 0 -1 -10 114.32 3.97
 0 -1 -11 362.2 8.31
 0 -1 -11 381.64 9.96
 0 -1 -11 357.86 8.11
 0 -1 -11 374.11 9.57
 0 -1 -11 384.74 9.94
 0 -1 -11 366.2 8.9
 0 1 11 383.46 10.2
 0 1 11 367.39 8.2
 0 -1 -11 363.05 8.89
 0 -1 -12 278.23 7.57
 0 -1 -12 277.57 6.45
 0 -1 -12 276.15 7.01
 0 -1 -12 276.05 8.48
 0 -1 -12 275.09 6.81
 0 -1 -12 297.89 8.71
 0 -1 -12 284.41 7.64
 0 1 12 275.79 6.87
 0 1 12 295.58 8.95
 0 -1 -12 301.85 9.22
 0 -1 -13 153.7 6.47
 0 1 13 151.35 5.38
 0 -1 -13 141.99 4.19
 0 -1 -13 153.59 6.03
 0 -1 -13 146.09 4.69
 0 -1 -13 148.21 4.56
 0 -1 -13 158.92 6.16
 0 1 13 131.14 5.33
 0 -1 -13 146.63 5.24
 0 1 13 151.45 6.34
 0 1 13 150.58 4.63
 0 -1 -14 86.94 4.96
 0 -1 -14 81.5 2.94
 0 -1 -14 79.65 3.36
 0 1 14 21.62 2.3
 0 -1 -14 86.56 4.29
 0 -1 -14 83.22 3.22
 0 1 14 85.99 4.27
 0 1 14 85.99 3.4
 0 -1 -14 80.7 3.77
 0 1 14 82.93 4.78
 0 -1 -15 5.27 1.81
 0 -1 -15 3.32 0.77
 0 -1 -15 3.66 0.97
 0 -1 -15 1.43 1.11
 0 -1 -15 3.87 0.87
 0 -1 -15 4.12 0.85
 0 1 15 4.7 1.48
 0 1 15 6.13 1.78
 0 -1 -15 2.85 1.06
 0 1 15 3.56 0.98
 0 -1 -16 289.88 10.42
 0 1 16 269.68 8.62
 0 -1 -16 286.22 9.27
 0 -1 -16 283.17 6.8
 0 -1 -16 278.75 7.72
 0 -1 -16 269.25 6.99
 0 -1 -16 284.81 6.82
 0 1 16 286.55 9.15
 0 1 16 284.9 7.59
 0 -1 -16 286.11 8.58
 0 1 16 275.2 10.08
 0 -1 -17 3.11 1.9
 0 -1 -17 0.59 1.03
 0 1 17 3.36 1.22
 0 -1 -17 0.16 0.56
 0 -1 -17 0.55 0.83
 0 -1 -17 1.3 0.7
 0 -1 -17 0.58 0.66
 0 1 17 -1.08 1.58
 0 1 17 0.19 1.31
 0 1 17 -0.07 0.71
 0 1 17 0.5 1.47
 0 -1 -17 0.96 1.08
 0 -1 -18 105.39 6.39
 0 -1 -18 95.02 4.86
 0 1 18 121.98 5.6
 0 -1 -18 103.24 3.59
 0 1 18 102.76 5.78
 0 -1 -18 102.71 4.44
 0 -1 -18 107.41 3.63
 0 1 18 107.38 5.64
 0 1 18 109.45 6.38
 0 1 19 24.43 3.3
 0 1 19 18.65 2.72
 0 1 19 25.56 2.88
 0 -1 -19 21.85 2.48
 0 -1 -19 20.53 2.99
 0 1 20 91.31 6.22
 0 1 20 83.9 5.58
 0 1 20 80.92 5.22
 0 -1 -20 88.26 6.28
 0 -1 -20 88.96 4.91
 0 1 21 9.19 2.08
 0 1 21 14.23 2.5
 0 -1 -21 17.7 3.25
 0 1 21 11.06 2.52
 0 1 22 -0.46 1.66
 0 1 22 1 1.64
 0 1 22 5.98 2.07
 0 -1 -22 9.63 2.63
 0 -1 -22 3.01 1.95
 0 1 23 76.67 5.77
 0 -1 -23 76.88 6.29
 0 1 23 75.7 5.44
 0 1 23 77.4 6.32
 0 -2 23 36.09 4.38
 0 -2 23 31.36 3.82
 0 2 -23 34.44 4.35
 0 2 -23 34.11 3.87
 0 -2 23 32.16 3.53
 0 -2 22 46.12 4.69
 0 -2 22 41.46 4.21
 0 2 -22 31.91 3.67
 0 2 -22 46.3 4.78
 0 -2 22 35.1 3.67
 0 -2 21 21.26 3.11
 0 2 -21 21.49 3.03
 0 2 -21 21.62 3.31
 0 -2 21 23.71 3.42
 0 2 -20 5.72 1.49
 0 -2 20 5.55 1.8
 0 2 -20 7.3 1.88
 0 2 -20 9.09 2.42
 0 2 -19 138.9 5.14
 0 2 -19 126.98 6.13
 0 -2 19 135.97 7.07
 0 2 -19 153.69 7.77
 0 2 -19 132 6.71
 0 2 -18 0.87 0.82
 0 2 -18 -0.26 1.18
 0 2 -18 0.78 0.8
 0 -2 18 0.22 1.39
 0 2 -18 1.55 1.54
 0 2 -17 32.45 2.33
 0 2 -17 24.23 2.5
 0 2 -17 29.01 2.24
 0 -2 17 32.17 3.25
 0 2 -17 29.36 3.19
 0 -2 17 26.95 2.38
 0 2 -16 153.9 5.28
 0 2 -16 143.12 6.07
 0 2 -16 155.81 5.29
 0 -2 16 158.19 6.9
 0 2 -16 159.98 7.22
 0 -2 16 144.91 5.59
 0 2 -15 281.01 7.68
 0 2 -15 278.22 8.8
 0 2 -15 284.54 7.7
 0 -2 15 281.6 8.18
 0 -2 15 290.12 9.51
 0 2 -15 284.78 9.88
 0 2 -15 302.01 9.11
 0 2 -14 532.77 12.21
 0 2 -14 546.61 13.55
 0 -2 14 562.36 12.89
 0 2 -14 565.75 12.36
 0 -2 14 543.47 14.16
 0 2 -14 580.06 14.78
 0 2 -14 576.89 13.8
 0 2 -13 154.68 6.21
 0 2 -13 154.66 5.01
 0 2 -13 143.24 5.65
 0 2 -13 155.98 5
 0 -2 13 158.1 5.39
 0 -2 13 144.15 6.18
 0 2 -13 160.99 6.44
 0 2 -13 154.68 5.82
 0 2 -12 315.59 9.14
 0 2 -12 295.37 7.5
 0 2 -12 283.41 8.39
 0 2 -12 302.71 7.57
 0 -2 12 293.1 7.89
 0 2 -12 307.15 9.44
 0 -2 12 284.59 8.94
 0 2 -12 302.33 9.17
 0 2 -12 303.03 8.55
 0 2 -11 664.19 14.78
 0 2 -11 651.84 12.94
 0 2 -11 666.17 14.14
 0 -2 11 679.09 13.46
 0 2 -11 652.12 12.92
 0 2 -11 698.3 15.3
 0 2 -11 357.19 12.76
 0 2 -11 672.02 14.11
 0 2 -10 304.17 7.41
 0 2 -10 302.23 8.2
 0 -2 10 305.54 7.74
 0 2 -10 311.78 7.47
 0 2 -10 304.56 8.65
 0 2 -10 326.17 8.36
 0 2 -9 2.3 0.88
 0 -2 9 1.47 0.9
 0 2 -9 -0.1 0.9
 0 -2 9 0.24 0.97
 0 -2 9 2 0.8
 0 2 -9 2.74 0.92
 0 2 -9 -0.32 1.14
 0 2 -9 1.41 0.85
 0 -2 8 1855.23 32.8
 0 2 -8 1840.67 32.88
 0 2 -8 1819.41 31.96
 0 -2 8 1854.43 32.35
 0 2 -8 1823.78 31.94
 0 -2 8 1720.48 33.17
 0 2 -8 1860.75 33.49
 0 2 -8 1853.83 32.8
 0 -2 7 0.63 0.8
 0 2 -7 2.64 0.9
 0 2 -7 -1.38 1.05
 0 -2 7 0.01 0.88
 0 2 -7 -0.03 0.77
 0 -2 7 -0.69 0.87
 0 2 -7 -0.71 1.1
 0 -2 7 -0.31 0.74
 0 2 -7 3.82 1.08
 0 -2 6 2259.69 38.03
 0 2 -6 2202.77 37.72
 0 -2 6 2180.37 37.77
 0 -2 6 2277.44 38.41
 0 2 -6 2211.75 37.74
 0 2 -6 2191.5 38.42
 0 -2 6 2175.36 38.64
 0 -2 6 2146.37 38.25
 0 2 -6 2248.4 38.37
 0 2 -6 2220.99 38.9
 0 2 -5 384.12 8.03
 0 -2 5 397.84 8.22
 0 -2 5 394.48 8.88
 0 2 -5 383.52 8.82
 0 2 -5 388.8 8.52
 0 -2 5 389.68 8.46
 0 2 -5 391.97 8.06
 0 -2 5 391.66 8.09
 0 -2 5 375.93 8.36
 0 2 -5 390.34 8.41
 0 2 -4 21.67 1.29
 0 -2 4 20.8 1.29
 0 -2 4 23.16 1.56
 0 2 -4 22.32 1.57
 0 -2 4 19.84 1.35
 0 2 -4 21.04 1.23
 0 2 -4 20.4 1.35
 0 -2 4 22.19 1.33
 0 2 -4 21.95 1.35
 0 -2 4 23.89 1.44
 0 -2 3 253.86 5.62
 0 2 -3 262.28 5.65
 0 2 -3 256.26 6.05
 0 -2 3 263.45 5.84
 0 -2 3 256.67 5.62
 0 2 -3 260.2 5.64
 0 -2 3 258.8 5.76
 0 2 -3 265.76 5.8
 0 -2 2 3386.37 56.77
 0 2 -2 3426.8 57.12
 0 -2 2 3486.27 56.79
 0 -2 2 3396.24 56.91
 0 2 -2 3430.99 56.9
 0 2 -1 206.51 4.46
 0 2 -1 196.48 4.23
 0 -2 1 191.84 4.36
 0 2 -1 209.41 4.39
 0 -2 1 191.67 4.35
 0 -2 1 200.71 4.38
 0 -2 0 66.27 1.86
 0 2 0 77.54 1.9
 0 2 0 79.69 2.17
 0 -2 0 71.69 1.99
 0 2 0 75.77 1.99
 0 -2 0 70.8 2.11
 0 2 0 74.15 2.05
 0 2 0 72.58 1.99
 0 -2 0 74.05 2.13
 0 -2 0 70.81 1.97
 0 2 1 206.15 3.86
 0 -2 -1 195.66 4.3
 0 2 1 186.53 4.21
 0 -2 -1 188.91 4.26
 0 -2 -1 197.38 4.19
 0 -2 -1 192.8 3.82
 0 2 1 195.56 4.2
 0 -2 -1 197.5 3.77
 0 2 1 196.55 4.38
 0 -2 -1 200.43 4.05
 0 2 1 194.27 4.07
 0 2 1 194.33 3.88
 0 -2 -1 193.45 3.85
 0 -2 -2 175.46 3.88
 0 2 2 173.4 4.19
 0 2 2 170.09 3.81
 0 -2 -2 173.28 3.8
 0 -2 -2 175.28 4.15
 0 -2 -2 170.41 4.23
 0 2 2 177.92 3.63
 0 -2 -2 179.23 3.71
 0 -2 -2 171.78 3.63
 0 -2 -2 167.03 4.14
 0 -2 -3 116.3 3.17
 0 2 3 116.48 3.34
 0 -2 -3 113.06 3.28
 0 -2 -3 115.45 2.82
 0 2 3 109.74 2.8
 0 -2 -3 116.55 3.4
 0 2 3 111.89 2.81
 0 -2 -3 114.73 2.59
 0 2 3 117.8 2.78
 0 -2 -3 116.32 2.8
 0 -2 -3 112.44 3.32
 0 -2 -4 355.24 7.66
 0 -2 -4 371.68 7.74
 0 -2 -4 351.87 6.88
 0 -2 -4 361.63 7.9
 0 2 4 344.36 6.83
 0 -2 -4 359.84 6.99
 0 -2 -4 352.96 7.05
 0 2 4 357.77 6.97
 0 -2 -4 347.36 6.78
 0 -2 -4 352.94 7.79
 0 -2 -5 1390.85 24.45
 0 2 5 1350.16 22.66
 0 -2 -5 1349.74 22.67
 0 -2 -5 1370.7 24.32
 0 -2 -5 1353.29 23.07
 0 -2 -5 1380.03 24.66
 0 -2 -5 1353.26 23.09
 0 -2 -5 1323.11 23.56
 0 2 5 1333.16 23.39
 0 -2 -5 1371.75 23.51
 0 -2 -5 1395.72 24.53
 0 -2 -5 1308.41 22.97
 0 -2 -6 2.07 0.98
 0 -2 -6 0.34 0.58
 0 -2 -6 1.17 0.38
 0 2 6 0.75 0.39
 0 -2 -6 0.82 0.39
 0 2 6 1.2 0.92
 0 -2 -6 1.46 0.3
 0 -2 -6 2.35 0.8
 0 -2 -6 0.9 0.44
 0 -2 -6 1 0.53
 0 -2 -6 1.19 0.5
 0 2 6 0.64 0.56
 0 -2 -6 1.83 0.49
 0 2 6 1.03 0.38
 0 2 6 0.36 0.77
 0 2 7 386.31 9.47
 0 2 7 388.66 7.99
 0 -2 -7 403.65 7.93
 0 -2 -7 412.43 7.42
 0 2 7 416.2 9.59
 0 -2 -7 401.85 9.69
 0 -2 -7 401.86 7.99
 0 -2 -7 411.47 8.77
 0 -2 -7 406.05 8.92
 0 2 7 397.16 8.6
 0 2 7 397.65 7.98
 0 -2 -7 405.77 9.36
 0 -2 -7 395.97 7.97
 0 2 8 983.84 19.6
 0 2 8 968.08 17.58
 0 -2 -8 995.91 19.72
 0 -2 -8 987.68 17.01
 0 -2 -8 977.86 17.51
 0 -2 -8 972.1 17.51
 0 -2 -8 972.2 18.82
 0 -2 -8 1006.76 18.66
 0 2 8 994.71 18.45
 0 -2 -8 996.53 19.28
 0 -2 -8 963.82 17.66
 0 2 8 967.57 17.7
 0 2 9 124.92 3.57
 0 2 9 126.78 4.92
 0 -2 -9 124.87 4.91
 0 -2 -9 127.44 3.25
 0 -2 -9 127.42 3.53
 0 -2 -9 121.51 3.48
 0 -2 -9 120.21 4.36
 0 -2 -9 126.86 4.31
 0 2 9 117.56 4.13
 0 2 9 122.67 3.71
 0 -2 -9 123.3 3.72
 0 -2 -9 126.06 4.68
 0 2 10 599.19 11.82
 0 2 10 604.77 14.09
 0 -2 -10 633.4 14.22
 0 -2 -10 595.84 11.43
 0 -2 -10 605.55 11.71
 0 -2 -10 602.13 11.76
 0 -2 -10 626.77 13.24
 0 -2 -10 613.99 13.49
 0 2 10 597.52 12.9
 0 2 10 592.7 12.21
 0 -2 -10 620.87 13.7
 0 -2 -10 592.37 12.12
 0 2 11 7.91 1.67
 0 2 11 10.04 1.06
 0 -2 -11 9.31 0.92
 0 -2 -11 12.58 1.71
 0 -2 -11 9.06 0.97
 0 -2 -11 8.17 0.94
 0 -2 -11 9.26 1.34
 0 -2 -11 10.29 1.43
 0 2 11 10.39 1.41
 0 2 11 10.1 1.19
 0 -2 -11 9.47 1.13
 0 2 12 376.33 8.38
 0 2 12 388.13 10.78
 0 -2 -12 362.68 8.05
 0 -2 -12 392.12 10.7
 0 -2 -12 368.72 8.12
 0 -2 -12 361.54 8.2
 0 -2 -12 385.88 10.14
 0 -2 -12 377.63 9.83
 0 2 12 361 8.85
 0 -2 -12 387.31 10.97
 0 2 13 24.25 2.66
 0 2 13 22.87 1.63
 0 -2 -13 23.98 1.94
 0 -2 -13 21.37 1.48
 0 -2 -13 24.5 2.48
 0 -2 -13 23.7 1.57
 0 -2 -13 21.75 1.59
 0 -2 -13 26.44 2.37
 0 -2 -13 20.07 2.04
 0 -2 -13 19.78 2.43
 0 -2 -13 24.08 2.36
 0 2 13 22.57 1.88
 0 -2 -14 141.61 6.5
 0 2 14 123.89 4.74
 0 -2 -14 135.92 5.87
 0 -2 -14 133.1 3.88
 0 -2 -14 129.2 4.16
 0 -2 -14 130.88 4.25
 0 -2 -14 131.51 4.07
 0 -2 -14 140.46 5.9
 0 2 14 136.43 5.42
 0 2 14 133.78 4.33
 0 2 14 131.74 6.24
 0 -2 -14 130.11 4.95
 0 -2 -15 1.07 1.47
 0 -2 -15 0.76 0.96
 0 2 15 1.73 0.97
 0 -2 -15 0.65 0.59
 0 -2 -15 1.07 0.65
 0 -2 -15 0.27 0.59
 0 -2 -15 1.64 0.73
 0 2 15 2.96 1.65
 0 2 15 0 1.02
 0 2 15 0.83 1.42
 0 2 15 0.89 0.68
 0 -2 -15 0.7 0.95
 0 -2 -16 1.51 1.04
 0 -2 -16 -0.39 1.65
 0 -2 -16 2.43 0.77
 0 -2 -16 1.92 0.63
 0 -2 -16 1.66 0.74
 0 -2 -16 2.53 0.78
 0 -2 -16 1.62 0.78
 0 2 16 3.07 1.49
 0 2 16 3.73 1.36
 0 2 16 0.84 0.66
 0 2 16 3.43 1.65
 0 -2 -16 2.03 1.01
 0 -2 -17 141.6 7.28
 0 -2 -17 118.6 5.06
 0 -2 -17 130.35 3.88
 0 -2 -17 133.26 4.1
 0 -2 -17 133.5 4.5
 0 2 17 117.35 6.2
 0 -2 -17 129.02 3.86
 0 2 17 124.93 5.79
 0 2 17 128.02 4.55
 0 -2 -17 120.24 5.19
 0 2 17 128.62 6.72
 0 2 18 20.36 3.01
 0 2 18 20.41 2.82
 0 2 18 17.75 2.31
 0 -2 -18 19.08 2.06
 0 -2 -18 23.47 3.28
 0 -2 -18 19.34 1.69
 0 2 19 51.44 4.6
 0 2 19 50.55 4.31
 0 2 19 54.67 3.98
 0 -2 -19 56.48 5.02
 0 -2 -19 53.64 3.47
 0 2 20 18.93 3.24
 0 2 20 13.02 2.53
 0 2 20 14.84 2.43
 0 -2 -20 10.93 2.56
 0 2 21 104.56 6.94
 0 2 21 105.43 6.52
 0 -2 -21 101.37 6.63
 0 2 21 92.76 5.61
 0 -2 -21 101 6.99
 0 2 22 2.92 1.76
 0 2 22 -0.37 1.37
 0 -2 -22 -3.81 1.96
 0 -2 -22 -2.08 1.96
 0 2 22 2.55 1.99
 0 2 23 15.48 3.14
 0 2 23 11.54 2.39
 0 -2 -23 8.32 2.49
 0 2 23 7.54 2.47
 0 -3 23 92.82 6.49
 0 3 -23 91.65 6.46
 0 3 -23 84.39 6.58
 0 -3 23 82.76 6.46
 0 3 -22 3.91 2.14
 0 3 -22 -0.34 2.14
 0 -3 22 0.79 1.66
 0 3 -21 49.97 4.75
 0 3 -21 39.84 4.01
 0 -3 21 45.3 4.44
 0 3 -20 -1.58 1.31
 0 -3 20 1.35 1.7
 0 3 -20 -0.86 1.54
 0 3 -20 -0.39 1.52
 0 3 -19 123.63 5.13
 0 3 -19 112.22 6
 0 -3 19 120.91 6.78
 0 3 -19 127.38 7.05
 0 3 -18 18.79 2.01
 0 3 -18 16.24 2.38
 0 3 -18 19.41 1.99
 0 -3 18 16.72 2.55
 0 3 -18 24.95 3.23
 0 3 -17 142.45 6.4
 0 -3 17 149.12 5.98
 0 3 -17 142.47 5.45
 0 -3 17 150.47 7.12
 0 3 -17 142.61 5.46
 0 3 -17 146.21 7.09
 0 3 -16 204.77 7.84
 0 3 -16 217.5 6.89
 0 -3 16 224.07 7.42
 0 -3 16 219.49 8.51
 0 3 -16 214.73 6.86
 0 3 -16 228.73 8.73
 0 3 -15 17.25 1.83
 0 3 -15 21.64 2.42
 0 -3 15 21.41 2.12
 0 3 -15 20.06 2.02
 0 -3 15 19.61 2.58
 0 3 -15 22.05 2.69
 0 3 -14 377.43 9.64
 0 3 -14 366.71 10.69
 0 3 -14 385.33 9.71
 0 -3 14 383.62 10.14
 0 -3 14 362.74 11.33
 0 3 -14 390.87 11.36
 0 3 -14 407.19 10.99
 0 3 -13 372.59 10.79
 0 3 -13 348.06 8.99
 0 3 -13 347.77 10.06
 0 3 -13 358.54 9.06
 0 -3 13 354.4 9.41
 0 -3 13 335.73 10.41
 0 3 -13 349.53 10.48
 0 3 -13 370.59 10.18
 0 3 -12 667.85 15.99
 0 3 -12 639.12 14.04
 0 3 -12 660.47 15.32
 0 -3 12 668.36 14.62
 0 3 -12 671.31 14.16
 0 -3 12 641.74 15.66
 0 3 -12 680.34 15.62
 0 3 -12 664.92 15.33
 0 3 -11 80.53 3.5
 0 3 -11 80.53 4.02
 0 -3 11 87.4 3.76
 0 3 -11 79.96 3.48
 0 3 -11 93.39 4.59
 0 -3 11 83.46 4.42
 0 3 -11 93.27 4.58
 0 3 -11 83.72 4
 0 -3 10 1133.83 22.4
 0 3 -10 1104.66 21.42
 0 3 -10 1110.48 21.4
 0 -3 10 1141.87 21.85
 0 3 -10 1114.21 22.51
 0 3 -10 1125.45 23.08
 0 3 -10 1158.16 22.42
 0 -3 9 33.34 2.33
 0 3 -9 32.56 2.09
 0 3 -9 26.24 2.17
 0 3 -9 29.86 2.05
 0 -3 9 31.42 2.15
 0 3 -9 29.47 2.45
 0 3 -9 31.92 2.26
 0 3 -8 69.13 2.98
 0 -3 8 76.37 3.49
 0 3 -8 71.92 3.43
 0 -3 8 71.92 3.56
 0 -3 8 72.36 3.39
 0 3 -8 70.69 3.32
 0 3 -8 70.74 3.04
 0 -3 8 74.51 3.19
 0 3 -8 68.7 3.53
 0 -3 7 117.1 4
 0 3 -7 110 3.82
 0 3 -7 111.62 4.52
 0 -3 7 115.3 3.89
 0 -3 7 118.02 4.24
 0 3 -7 114.03 3.87
 0 3 -7 114.29 4.28
 0 3 -7 113.74 4.12
 0 -3 7 112.75 4.15
 0 3 -6 346.93 7.99
 0 -3 6 347.7 8.19
 0 -3 6 358.93 9
 0 3 -6 364.66 8.97
 0 3 -6 351.45 8.53
 0 -3 6 352.94 8.05
 0 3 -6 349.97 8.02
 0 -3 6 347.3 8.42
 0 -3 6 361.13 8.47
 0 3 -6 359.8 8.45
 0 -3 5 54.46 2.4
 0 -3 5 51.79 2.31
 0 3 -5 51.56 2.31
 0 -3 5 52.23 2.66
 0 3 -5 50.33 2.64
 0 3 -5 53.45 2.32
 0 -3 5 50.85 2.47
 0 -3 5 52.55 2.32
 0 3 -5 50.57 2.49
 0 -3 5 47.67 2.43
 0 3 -5 52.18 2.42
 0 -3 4 121.41 3.65
 0 3 -4 117.2 3.64
 0 3 -4 128.44 4.15
 0 3 -4 118.79 3.68
 0 -3 4 116.64 3.63
 0 -3 4 117.64 3.8
 0 3 -4 124.85 3.85
 0 -3 4 121.52 3.84
 0 3 -3 716.53 14.18
 0 3 -3 734.52 13.86
 0 -3 3 717.16 13.88
 0 3 -3 722.35 13.76
 0 -3 3 723.56 13.72
 0 -3 3 719.67 13.73
 0 3 -3 727.02 13.75
 0 3 -2 567.93 11.19
 0 -3 2 560.12 10.97
 0 3 -2 569.84 11.01
 0 -3 2 560.85 11.02
 0 -3 2 555.84 10.95
 0 -3 1 714.06 12.7
 0 3 -1 744.73 13.6
 0 3 -1 730.88 13.44
 0 -3 1 736.26 13.62
 0 -3 1 724.74 13.6
 0 3 -1 728.43 13.52
 0 -3 1 730.18 13.5
 0 3 -1 735.49 13.54
 0 -3 1 735.93 13.6
 0 -3 0 594.36 10.88
 0 3 0 578.08 11.32
 0 -3 0 596.96 11.07
 0 -3 0 580.17 11.28
 0 3 0 601.65 11.18
 0 -3 0 628.88 11.19
 0 -3 0 588.24 11.28
 0 -3 0 591.73 11.03
 0 3 0 582 11.31
 0 3 0 586.99 11.02
 0 3 1 5914.08 97.5
 0 -3 -1 5966.34 97.45
 0 -3 -1 5876.38 96.92
 0 -3 -1 5989.8 97.47
 0 3 1 5939.91 96.95
 0 -3 -1 5993.05 97.49
 0 3 1 5902.13 97.37
 0 -3 -1 5952.63 96.88
 0 3 1 5897.68 97.72
 0 -3 -1 5837.88 97.46
 0 3 1 6030.1 97.26
 0 -3 -1 6003.75 97.22
 0 3 1 5956.71 96.63
 0 -3 -1 5905.2 96.59
 0 3 2 32.61 1.03
 0 -3 -2 32.21 1.35
 0 3 2 31.23 1.53
 0 -3 -2 32.52 1.53
 0 -3 -2 32.79 1.21
 0 3 2 32.98 1.76
 0 -3 -2 29.14 1.63
 0 -3 -2 28.8 1.61
 0 3 2 31.31 1.16
 0 3 2 32.88 1.76
 0 -3 -2 30.26 1.07
 0 -3 -2 32.42 1.35
 0 -3 -2 34.5 1.42
 0 3 2 33 1.46
 0 -3 -2 31.23 1.62
 0 -3 -3 1908.11 32.95
 0 3 3 2007.76 33.68
 0 -3 -3 1951.64 31.71
 0 -3 -3 1950.27 32.81
 0 3 3 1899.12 32.84
 0 3 3 1913.81 33.54
 0 -3 -3 1971.29 33.5
 0 3 3 1898.49 31.73
 0 -3 -3 1902.09 33.66
 0 -3 -3 1905.44 31.73
 0 -3 -3 1968.38 32.61
 0 -3 -3 1934.42 32.48
 0 -3 -3 1987.68 33.6
 0 -3 -4 993.29 17.89
 0 3 4 976.71 18.31
 0 -3 -4 945.98 18.15
 0 -3 -4 950.56 17.25
 0 3 4 956.74 17.32
 0 -3 -4 982.79 18.51
 0 3 4 943.46 17.31
 0 -3 -4 963.93 16.69
 0 -3 -4 990.01 17.18
 0 -3 -4 948.12 17.13
 0 3 4 994.36 17.12
 0 -3 -4 996.29 18.32
 0 -3 -5 9.61 1.11
 0 -3 -5 9.45 1.1
 0 -3 -5 8.7 0.83
 0 -3 -5 9.95 1.2
 0 3 5 9.88 0.92
 0 -3 -5 9.29 0.75
 0 -3 -5 8.43 0.84
 0 3 5 9.24 0.89
 0 -3 -5 9.31 1.21
 0 -3 -5 9.06 0.83
 0 -3 -6 560.62 12.24
 0 -3 -6 581.21 11.06
 0 -3 -6 590.22 12.74
 0 3 6 591.6 12.51
 0 -3 -6 568.81 12.38
 0 -3 -6 572.04 10.03
 0 -3 -6 572.26 11.19
 0 3 6 583.7 11.21
 0 -3 -6 580.35 11.31
 0 -3 -6 577.87 10.88
 0 -3 -6 594.58 12.59
 0 3 6 569.34 12.39
 0 -3 -7 36.99 2.41
 0 -3 -7 34.22 1.28
 0 -3 -7 34.09 2.23
 0 -3 -7 36.42 2.43
 0 3 7 34.97 2.5
 0 -3 -7 35.36 1.65
 0 -3 -7 35.29 1.86
 0 3 7 35.31 1.86
 0 -3 -7 35.02 1.89
 0 -3 -7 35.41 1.63
 0 -3 -8 389.58 9.72
 0 -3 -8 376.12 7.54
 0 -3 -8 389.8 8.13
 0 -3 -8 418.4 10.22
 0 -3 -8 397.57 8.85
 0 -3 -8 385.96 8.75
 0 3 8 389.53 8.61
 0 -3 -8 393.65 8.01
 0 -3 -9 72.1 2.38
 0 -3 -9 70.06 3.5
 0 3 9 69.5 2.37
 0 -3 -9 74.11 2.65
 0 -3 -9 77.91 3.91
 0 -3 -9 68.37 1.74
 0 -3 -9 71.32 2.58
 0 -3 -9 76.48 3.21
 0 -3 -9 78.32 3.18
 0 3 9 67.69 2.96
 0 -3 -9 71.31 2.52
 0 3 9 68.82 3.73
 0 -3 -10 683.14 13.07
 0 3 10 675.68 13.15
 0 -3 -10 698.08 13.33
 0 -3 -10 680.05 12.14
 0 -3 -10 741.51 16.23
 0 -3 -10 701.79 13.32
 0 -3 -10 697.97 13.25
 0 -3 -10 705.91 14.56
 0 -3 -10 709.39 14.74
 0 3 10 697.44 14.29
 0 3 10 693.59 15.78
 0 -3 -11 42.24 3.16
 0 3 11 35.66 1.92
 0 -3 -11 36.07 1.85
 0 -3 -11 39.65 1.46
 0 3 11 41.7 3.01
 0 -3 -11 44.95 3.18
 0 -3 -11 41.21 1.95
 0 -3 -11 34.75 1.85
 0 -3 -11 38.72 2.55
 0 -3 -11 41.15 2.51
 0 3 11 41.64 2.46
 0 3 11 43.31 3.16
 0 3 12 166.95 4.92
 0 -3 -12 190.38 6.73
 0 -3 -12 181.5 4.81
 0 -3 -12 183.8 7
 0 -3 -12 178.24 4.1
 0 3 12 182.57 6.81
 0 -3 -12 171.57 4.79
 0 -3 -12 177.17 4.77
 0 -3 -12 171.56 5.92
 0 -3 -12 178 6.11
 0 -3 -12 160.67 6.75
 0 3 12 165.5 6.7
 0 -3 -13 80.45 4.42
 0 3 13 72.41 3.13
 0 -3 -13 77.44 2.87
 0 -3 -13 77.16 2.42
 0 3 13 82.49 4.59
 0 -3 -13 76.02 2.93
 0 -3 -13 75.61 2.85
 0 -3 -13 81.55 4.05
 0 -3 -13 77.45 3.89
 0 3 13 70.93 4.44
 0 -3 -13 71.01 3
 0 -3 -13 83.59 4.75
 0 -3 -14 10.48 1.25
 0 -3 -14 11.47 2.19
 0 -3 -14 13.13 1.85
 0 3 14 12.01 1.4
 0 -3 -14 15.61 1.29
 0 -3 -14 14.05 1.04
 0 -3 -14 13.17 1.26
 0 -3 -14 15.83 1.3
 0 -3 -14 13.74 1.86
 0 -3 -14 16.23 1.88
 0 3 14 16.45 2.3
 0 3 14 11.07 1.68
 0 3 14 13.51 2.14
 0 -3 -15 63.91 4.58
 0 -3 -15 62.26 2.99
 0 3 15 59.46 3
 0 -3 -15 57.18 2.49
 0 -3 -15 60.03 2.26
 0 3 15 56.68 4.14
 0 -3 -15 57.18 2.66
 0 3 15 58.38 3.51
 0 3 15 61.76 4.53
 0 -3 -15 56.2 3.22
 0 -3 -16 35.06 2.35
 0 -3 -16 37.02 3.65
 0 3 16 27.77 2.2
 0 -3 -16 32.75 1.84
 0 -3 -16 31.27 1.72
 0 -3 -16 33.99 1.71
 0 -3 -16 36.47 2.12
 0 3 16 29.45 3.2
 0 3 16 35.12 2.93
 0 -3 -16 32.02 2.48
 0 3 16 38.45 3.76
 0 -3 -17 210.6 9.16
 0 -3 -17 216.19 6.56
 0 3 17 199.61 6.48
 0 -3 -17 203.62 5.1
 0 -3 -17 209.1 5.36
 0 3 17 204.67 8.57
 0 -3 -17 208.95 5.18
 0 -3 -17 203.22 5.76
 0 3 17 208.3 7.54
 0 -3 -17 201.26 6.93
 0 3 17 212.23 9.06
 0 3 18 11.39 2.47
 0 3 18 15.4 2.61
 0 3 18 11.42 1.97
 0 -3 -18 10.6 2.39
 0 -3 -18 8.43 1.38
 0 3 19 53.04 4.71
 0 3 19 43.76 4.17
 0 3 19 45.24 3.61
 0 -3 -19 50.53 4.66
 0 3 20 22 3.43
[truncated: 1,596,207 more chars]
