# Supplementary material for: Taming Heavier Group 14 Imine Analogues: Accessing Tin Nitrogen [Sn=N] Double Bonds and their Cycloaddition/Metathesis Chemistry
Source: Angew Chem Int Ed Engl. 2022 Oct 25;61(48):e202211616. doi: 10.1002/anie.202211616 (PMC9828258; doi:10.1002/anie.202211616)
Supplement: Supplementary file 19 — Supporting Information [file ANIE-61-0-s005.cif]

data_009mfar22_auto
_audit_creation_date               2022-01-25
_audit_creation_method
;
Olex2 1.3
(compiled 2020.11.12 svn.r5f609507 for OlexSys, GUI svn.r6408)
;
_shelx_SHELXL_version_number       '2018/3'
_audit_contact_author_address      ?
_audit_contact_author_email        ?
_audit_contact_author_name         ''
_audit_contact_author_phone        ?
_publ_contact_author_id_orcid      ?
_publ_section_references
;
Dolomanov, O.V., Bourhis, L.J., Gildea, R.J, Howard, J.A.K. & Puschmann, H.
 (2009), J. Appl. Cryst. 42, 339-341.

Sheldrick, G.M. (2015). Acta Cryst. A71, 3-8.

Sheldrick, G.M. (2015). Acta Cryst. C71, 3-8.
;
_chemical_name_common              ?
_chemical_name_systematic          ?
_chemical_formula_moiety           '2(C36 H61 N5 Si4 Sn)'
_chemical_formula_sum              'C72 H122 N10 Si8 Sn2'
_chemical_formula_weight           1589.89
_chemical_absolute_configuration   ?
_chemical_melting_point            ?
_chemical_oxdiff_formula           'C50 H50 N6 Si6 Sn1'
loop_
  _atom_type_symbol
  _atom_type_description
  _atom_type_scat_dispersion_real
  _atom_type_scat_dispersion_imag
  _atom_type_scat_source
 'C' 'C' 0.0181 0.0091 'International Tables Vol C Tables 4.2.6.8 and 6.1.1.4'
 'H' 'H' 0.0000 0.0000 'International Tables Vol C Tables 4.2.6.8 and 6.1.1.4'
 'N' 'N' 0.0311 0.0180 'International Tables Vol C Tables 4.2.6.8 and 6.1.1.4'
 'Si' 'Si' 0.2541 0.3302 'International Tables Vol C Tables 4.2.6.8 and 6.1.1.4'
 'Sn' 'Sn' 0.0259 5.4591 'International Tables Vol C Tables 4.2.6.8 and 6.1.1.4'

_shelx_space_group_comment
;
The symmetry employed for this shelxl refinement is uniquely defined
by the following loop, which should always be used as a source of
symmetry information in preference to the above space-group names.
They are only intended as comments.
;
_space_group_crystal_system        'orthorhombic'
_space_group_IT_number             19
_space_group_name_H-M_alt          'P 21 21 21'
_space_group_name_Hall             'P 2ac 2ab'
loop_
  _space_group_symop_operation_xyz
 'x, y, z'
 '-x+1/2, -y, z+1/2'
 '-x, y+1/2, -z+1/2'
 'x+1/2, -y+1/2, -z'

_cell_length_a                     16.30110(10)
_cell_length_b                     16.42630(10)
_cell_length_c                     30.6222(2)
_cell_angle_alpha                  90
_cell_angle_beta                   90
_cell_angle_gamma                  90
_cell_volume                       8199.61(9)
_cell_formula_units_Z              4
_cell_measurement_reflns_used      49006
_cell_measurement_temperature      150.01(10)
_cell_measurement_theta_max        76.3780
_cell_measurement_theta_min        3.9080
_shelx_estimated_absorpt_T_max     0.571
_shelx_estimated_absorpt_T_min     0.254
_exptl_absorpt_coefficient_mu      6.305
_exptl_absorpt_correction_T_max    1.00000
_exptl_absorpt_correction_T_min    0.32447
_exptl_absorpt_correction_type     multi-scan
_exptl_absorpt_process_details
;
CrysAlisPro 1.171.41.117a (Rigaku Oxford Diffraction, 2021)
Empirical absorption correction using spherical harmonics,
implemented in SCALE3 ABSPACK scaling algorithm.
;
_exptl_absorpt_special_details     ?
_exptl_crystal_colour              'clear yellow'
_exptl_crystal_colour_lustre       clear
_exptl_crystal_colour_modifier     .
_exptl_crystal_colour_primary      yellow
_exptl_crystal_density_diffrn      1.288
_exptl_crystal_density_meas        ?
_exptl_crystal_density_method      ?
_exptl_crystal_description         block
_exptl_crystal_F_000               3344
_exptl_crystal_size_max            0.3
_exptl_crystal_size_mid            0.1
_exptl_crystal_size_min            0.1
_exptl_transmission_factor_max     ?
_exptl_transmission_factor_min     ?
_diffrn_reflns_av_R_equivalents    0.0585
_diffrn_reflns_av_unetI/netI       0.0392
_diffrn_reflns_Laue_measured_fraction_full  1.000
_diffrn_reflns_Laue_measured_fraction_max  0.997
_diffrn_reflns_limit_h_max         20
_diffrn_reflns_limit_h_min         -16
_diffrn_reflns_limit_k_max         20
_diffrn_reflns_limit_k_min         -20
_diffrn_reflns_limit_l_max         38
_diffrn_reflns_limit_l_min         -38
_diffrn_reflns_number              99346
_diffrn_reflns_point_group_measured_fraction_full  1.000
_diffrn_reflns_point_group_measured_fraction_max  0.994
_diffrn_reflns_theta_full          67.684
_diffrn_reflns_theta_max           76.362
_diffrn_reflns_theta_min           3.820
_diffrn_ambient_environment        N~2~
_diffrn_ambient_temperature        150.01(10)
_diffrn_detector                   'CCD plate'
_diffrn_detector_area_resol_mean   10.5035
_diffrn_detector_type              Atlas
_diffrn_measured_fraction_theta_full  1.000
_diffrn_measured_fraction_theta_max  0.997
_diffrn_measurement_details
;
List of Runs (angles in degrees, time in seconds):

  # Type    Start    End  Width  t~exp~   \w     \q     \k     \f   Frames
--------------------------------------------------------------------------
  1  \w    -89.00 -21.00   1.00    1.00    --  -41.65 -57.00 150.00   68
  2  \w     -3.00  37.00   1.00    1.00    --  -41.65  19.00 -30.00   40
  3  \w    -21.00   5.00   1.00    1.00    --  -41.65  37.00-180.00   26
  4  \w      6.00  32.00   1.00    1.00    --  -41.65  19.00 -90.00   26
  5  \w     -4.00  34.00   1.00    1.00    --  -41.65  19.00 -60.00   38
  6  \w     -6.00  31.00   1.00    1.00    --  -41.65  37.00   0.00   37
  7  \w     41.00  71.00   1.00    4.00    --  111.00 -45.00   0.00   30
  8  \w     46.00  72.00   1.00    4.00    --  111.00 -45.00  60.00   26
  9  \w     41.00  71.00   1.00    4.00    --  111.00 -45.00  90.00   30
 10  \w     44.00  71.00   1.00    4.00    --  111.00 -45.00 150.00   27
 11  \w    104.00 145.00   1.00    4.00    --  111.00  77.00  30.00   41
 12  \w    121.00 173.00   1.00    4.00    --  111.00 111.00  30.00   52
 13  \w     41.00  92.00   1.00    4.00    --  111.00 -61.00  60.00   51
 14  \w    104.00 148.00   1.00    4.00    --  111.00 111.00 -90.00   44
 15  \w     56.00  88.00   1.00    4.00    --  111.00 -61.00 120.00   32
 16  \w    136.00 173.00   1.00    4.00    --  111.00  77.00 -60.00   37
 17  \w     91.00 165.00   1.00    4.00    --  111.00  61.00 -30.00   74
 18  \w     30.00  91.00   1.00    4.00    --  111.00 -94.00-120.00   61
 19  \w    105.00 131.00   1.00    4.00    --  111.00  77.00 -60.00   26
 20  \w     40.00  65.00   1.00    4.00    --  111.00 -45.00 -90.00   25
 21  \w    111.00 174.00   1.00    4.00    --  111.00  77.00 150.00   63
 22  \w    -86.00 -36.00   1.00    1.00    --  -41.65 125.00-150.00   50
 23  \w    -87.00 -13.00   1.00    1.00    --  -41.65 125.00  30.00   74
 24  \w      9.00  37.00   1.00    1.00    --  -41.65  19.00-120.00   28
 25  \w     61.00 100.00   1.00    1.00    --   41.65  37.00  30.00   39
 26  \w     30.00  56.00   1.00    1.00    --   41.65  37.00  30.00   26
 27  \w     73.00 106.00   1.00    4.00    --  111.00-111.00-150.00   33
 28  \w     79.00 109.00   1.00    4.00    --  111.00-111.00-120.00   30
 29  \w     77.00 103.00   1.00    4.00    --  111.00-111.00   0.00   26
 30  \w     84.00 109.00   1.00    4.00    --  111.00-111.00 150.00   25
 31  \w     36.00  71.00   1.00    4.00    --  111.00-111.00 150.00   35
 32  \w     58.00 109.00   1.00    4.00    --  111.00-111.00  60.00   51
 33  \w     36.00  75.00   1.00    4.00    --  111.00-111.00 -90.00   39
 34  \w     83.00 109.00   1.00    4.00    --  111.00-111.00 -90.00   26
 35  \w    138.00 172.00   1.00    4.00    --  111.00  77.00  60.00   34
 36  \w     89.00 162.00   1.00    4.00    --  111.00  45.00  90.00   73
 37  \w    101.00 126.00   1.00    4.00    --  111.00 -77.00-180.00   25
 38  \w     63.00 109.00   1.00    4.00    --  111.00-111.00 -30.00   46
 39  \w     61.00 105.00   1.00    4.00    --  111.00 -94.00  90.00   44
 40  \w     48.00  88.00   1.00    4.00    --  111.00   0.00 -60.00   40
 41  \w    100.00 169.00   1.00    4.00    --  111.00   0.00 -60.00   69
 42  \w     53.00  79.00   1.00    4.00    --  111.00 -61.00-120.00   26
 43  \w     36.00  68.00   1.00    4.00    --  111.00-111.00-120.00   32
 44  \w     42.00 109.00   1.00    4.00    --  111.00-111.00  30.00   67
 45  \w     64.00 108.00   1.00    4.00    --  111.00-106.00  72.52   44
 46  \w     75.00 109.00   1.00    4.00    --  111.00-111.00  90.00   34
 47  \w     53.00  78.00   1.00    4.00    --  111.00 -61.00 -60.00   25
 48  \w     34.00  59.00   1.00    4.00    --  111.00-106.00  72.52   25
;
_diffrn_measurement_device         'four-circle diffractometer'
_diffrn_measurement_device_type    'SuperNova, Dual, Cu at home/near, Atlas'
_diffrn_measurement_method         '\w scans'
_diffrn_orient_matrix_type        
 'CrysAlisPro convention (1999,Acta A55,543-557)'
_diffrn_orient_matrix_UB_11        -0.0363262000
_diffrn_orient_matrix_UB_12        0.0531808000
_diffrn_orient_matrix_UB_13        -0.0366613000
_diffrn_orient_matrix_UB_21        0.0382970000
_diffrn_orient_matrix_UB_22        0.0762374000
_diffrn_orient_matrix_UB_23        0.0210572000
_diffrn_orient_matrix_UB_31        0.0783665000
_diffrn_orient_matrix_UB_32        -0.0125049000
_diffrn_orient_matrix_UB_33        -0.0272856000
_diffrn_radiation_monochromator    mirror
_diffrn_radiation_probe            x-ray
_diffrn_radiation_type             'Cu K\a'
_diffrn_radiation_wavelength       1.54184
_diffrn_source                     'micro-focus sealed X-ray tube'
_diffrn_source_type                'SuperNova (Cu) X-ray Source'
_reflns_Friedel_coverage           0.831
_reflns_Friedel_fraction_full      1.000
_reflns_Friedel_fraction_max       0.991
_reflns_number_gt                  16435
_reflns_number_total               17100
_reflns_odcompleteness_completeness  99.92
_reflns_odcompleteness_iscentric   1
_reflns_odcompleteness_theta       74.33
_reflns_special_details
;
 Reflections were merged by SHELXL according to the crystal
 class for the calculation of statistics and refinement.
 
 _reflns_Friedel_fraction is defined as the number of unique
 Friedel pairs measured divided by the number that would be
 possible theoretically, ignoring centric projections and
 systematic absences.
;
_reflns_threshold_expression       'I > 2\s(I)'
_computing_cell_refinement         'CrysAlisPro 1.171.41.117a (Rigaku OD, 2021)'
_computing_data_collection         'CrysAlisPro 1.171.41.117a (Rigaku OD, 2021)'
_computing_data_reduction          'CrysAlisPro 1.171.41.117a (Rigaku OD, 2021)'
_computing_molecular_graphics      'Olex2 1.3 (Dolomanov et al., 2009)'
_computing_publication_material    'Olex2 1.3 (Dolomanov et al., 2009)'
_computing_structure_refinement    'SHELXL 2018/3 (Sheldrick, 2015)'
_computing_structure_solution      'SHELXT 2018/2 (Sheldrick, 2018)'
_refine_diff_density_max           0.449
_refine_diff_density_min           -0.410
_refine_diff_density_rms           0.060
_refine_ls_abs_structure_details
;
 Flack x determined using 7191 quotients [(I+)-(I-)]/[(I+)+(I-)]
 (Parsons, Flack and Wagner, Acta Cryst. B69 (2013) 249-259).
;
_refine_ls_abs_structure_Flack     -0.031(2)
_refine_ls_extinction_coef         .
_refine_ls_extinction_method       none
_refine_ls_goodness_of_fit_ref     1.058
_refine_ls_hydrogen_treatment      constr
_refine_ls_matrix_type             full
_refine_ls_number_parameters       865
_refine_ls_number_reflns           17100
_refine_ls_number_restraints       0
_refine_ls_R_factor_all            0.0274
_refine_ls_R_factor_gt             0.0252
_refine_ls_restrained_S_all        1.058
_refine_ls_shift/su_max            0.003
_refine_ls_shift/su_mean           0.000
_refine_ls_structure_factor_coef   Fsqd
_refine_ls_weighting_details      
 'w=1/[\s^2^(Fo^2^)+(0.0280P)^2^+0.9787P] where P=(Fo^2^+2Fc^2^)/3'
_refine_ls_weighting_scheme        calc
_refine_ls_wR_factor_gt            0.0575
_refine_ls_wR_factor_ref           0.0589
_refine_special_details            ?
_olex2_refinement_description
;
1. Fixed Uiso
 At 1.2 times of:
  All C(H) groups
 At 1.5 times of:
  All C(H,H,H) groups
2.a Aromatic/amide H refined with riding coordinates:
 C15(H15), C16(H16), C17(H17), C21(H21), C23(H23), C30(H30), C32(H32),
 C51(H51), C52(H52), C53(H53), C57(H57), C59(H59), C66(H66), C68(H68)
2.b Idealised Me refined as rotating group:
 C1(H1A,H1B,H1C), C2(H2A,H2B,H2C), C3(H3A,H3B,H3C), C4(H4A,H4B,H4C), C5(H5A,
 H5B,H5C), C6(H6A,H6B,H6C), C7(H7A,H7B,H7C), C8(H8A,H8B,H8C), C9(H9A,H9B,H9C),
 C10(H10A,H10B,H10C), C11(H11A,H11B,H11C), C12(H12A,H12B,H12C), C25(H25A,H25B,
 H25C), C26(H26A,H26B,H26C), C27(H27A,H27B,H27C), C34(H34A,H34B,H34C), C35(H35A,
 H35B,H35C), C36(H36A,H36B,H36C), C37(H37A,H37B,H37C), C38(H38A,H38B,H38C),
 C39(H39A,H39B,H39C), C40(H40A,H40B,H40C), C41(H41A,H41B,H41C), C42(H42A,H42B,
 H42C), C43(H43A,H43B,H43C), C44(H44A,H44B,H44C), C45(H45A,H45B,H45C), C46(H46A,
 H46B,H46C), C47(H47A,H47B,H47C), C48(H48A,H48B,H48C), C61(H61A,H61B,H61C),
 C62(H62A,H62B,H62C), C63(H63A,H63B,H63C), C70(H70A,H70B,H70C), C71(H71A,H71B,
 H71C), C72(H72A,H72B,H72C)
;
_atom_sites_solution_hydrogens     geom
_atom_sites_solution_primary       dual
_atom_sites_solution_secondary     ?
loop_
  _atom_site_label
  _atom_site_type_symbol
  _atom_site_fract_x
  _atom_site_fract_y
  _atom_site_fract_z
  _atom_site_U_iso_or_equiv
  _atom_site_adp_type
  _atom_site_occupancy
  _atom_site_site_symmetry_order
  _atom_site_calc_flag
  _atom_site_refinement_flags_posn
  _atom_site_refinement_flags_adp
  _atom_site_refinement_flags_occupancy
  _atom_site_disorder_assembly
  _atom_site_disorder_group
 C1 C 0.3866(3) 0.5686(3) 0.84618(13) 0.0394(10) Uani 1 1 d . . . . .
 H1A H 0.432368 0.596438 0.831775 0.059 Uiso 1 1 calc R U . . .
 H1B H 0.398050 0.563718 0.877485 0.059 Uiso 1 1 calc R U . . .
 H1C H 0.336132 0.600058 0.841922 0.059 Uiso 1 1 calc R U . . .
 N1 N 0.29564(16) 0.45955(18) 0.78199(9) 0.0200(5) Uani 1 1 d . . . . .
 Si1 Si 0.37368(6) 0.46514(8) 0.82212(3) 0.0269(2) Uani 1 1 d . . . . .
 Sn1 Sn 0.28082(2) 0.55739(2) 0.74108(2) 0.01470(5) Uani 1 1 d . . . . .
 C2 C 0.4756(2) 0.4286(4) 0.80172(15) 0.0420(11) Uani 1 1 d . . . . .
 H2A H 0.494590 0.464327 0.778189 0.063 Uiso 1 1 calc R U . . .
 H2B H 0.470042 0.372885 0.790614 0.063 Uiso 1 1 calc R U . . .
 H2C H 0.515405 0.429355 0.825692 0.063 Uiso 1 1 calc R U . . .
 N2 N 0.21318(18) 0.64728(17) 0.77133(9) 0.0186(5) Uani 1 1 d . . . . .
 Si2 Si 0.24454(6) 0.36630(6) 0.77737(3) 0.02211(18) Uani 1 1 d . . . . .
 C3 C 0.3460(3) 0.3992(4) 0.87048(15) 0.0427(11) Uani 1 1 d . . . . .
 H3A H 0.389366 0.402782 0.892537 0.064 Uiso 1 1 calc R U . . .
 H3B H 0.340053 0.342593 0.860920 0.064 Uiso 1 1 calc R U . . .
 H3C H 0.294063 0.418119 0.883066 0.064 Uiso 1 1 calc R U . . .
 N3 N 0.40126(19) 0.5934(3) 0.74709(12) 0.0338(8) Uani 1 1 d . . . . .
 Si3 Si 0.13441(6) 0.61559(6) 0.80700(3) 0.02127(18) Uani 1 1 d . . . . .
 C4 C 0.3154(3) 0.2760(3) 0.77741(16) 0.0360(9) Uani 1 1 d . . . . .
 H4A H 0.358276 0.283908 0.755368 0.054 Uiso 1 1 calc R U . . .
 H4B H 0.284181 0.226648 0.770599 0.054 Uiso 1 1 calc R U . . .
 H4C H 0.340743 0.270433 0.806278 0.054 Uiso 1 1 calc R U . . .
 N4 N 0.44364(19) 0.6469(2) 0.75807(12) 0.0318(7) Uani 1 1 d . . . . .
 Si4 Si 0.24422(6) 0.75002(6) 0.77215(3) 0.0256(2) Uani 1 1 d . . . . .
 C5 C 0.1876(2) 0.3621(2) 0.72444(13) 0.0270(7) Uani 1 1 d . . . . .
 H5A H 0.150654 0.408996 0.722328 0.041 Uiso 1 1 calc R U . . .
 H5B H 0.155521 0.311700 0.723069 0.041 Uiso 1 1 calc R U . . .
 H5C H 0.226761 0.363381 0.700168 0.041 Uiso 1 1 calc R U . . .
 N5 N 0.4885(3) 0.6972(4) 0.7678(2) 0.0727(18) Uani 1 1 d . . . . .
 C6 C 0.1690(3) 0.3502(3) 0.82356(14) 0.0335(9) Uani 1 1 d . . . . .
 H6A H 0.187725 0.305109 0.842013 0.050 Uiso 1 1 calc R U . . .
 H6B H 0.114888 0.337078 0.811456 0.050 Uiso 1 1 calc R U . . .
 H6C H 0.165175 0.399914 0.841095 0.050 Uiso 1 1 calc R U . . .
 C7 C 0.0787(2) 0.5270(3) 0.78378(12) 0.0263(7) Uani 1 1 d . . . . .
 H7A H 0.048620 0.544061 0.757622 0.040 Uiso 1 1 calc R U . . .
 H7B H 0.039967 0.505843 0.805473 0.040 Uiso 1 1 calc R U . . .
 H7C H 0.118069 0.484317 0.775989 0.040 Uiso 1 1 calc R U . . .
 C8 C 0.0541(3) 0.6954(3) 0.81567(16) 0.0392(10) Uani 1 1 d . . . . .
 H8A H 0.077800 0.741072 0.831996 0.059 Uiso 1 1 calc R U . . .
 H8B H 0.008345 0.672219 0.832241 0.059 Uiso 1 1 calc R U . . .
 H8C H 0.034264 0.714840 0.787318 0.059 Uiso 1 1 calc R U . . .
 C9 C 0.1707(3) 0.5871(3) 0.86292(13) 0.0332(9) Uani 1 1 d . . . . .
 H9A H 0.208936 0.541284 0.860833 0.050 Uiso 1 1 calc R U . . .
 H9B H 0.123541 0.571400 0.880926 0.050 Uiso 1 1 calc R U . . .
 H9C H 0.198466 0.633761 0.876303 0.050 Uiso 1 1 calc R U . . .
 C10 C 0.1583(3) 0.8249(3) 0.7632(2) 0.0498(13) Uani 1 1 d . . . . .
 H10A H 0.119271 0.802534 0.742018 0.075 Uiso 1 1 calc R U . . .
 H10B H 0.180778 0.876158 0.751988 0.075 Uiso 1 1 calc R U . . .
 H10C H 0.130093 0.835065 0.790941 0.075 Uiso 1 1 calc R U . . .
 C11 C 0.3185(3) 0.7767(3) 0.72766(16) 0.0377(10) Uani 1 1 d . . . . .
 H11A H 0.339943 0.726667 0.714479 0.057 Uiso 1 1 calc R U . . .
 H11B H 0.363970 0.808331 0.739947 0.057 Uiso 1 1 calc R U . . .
 H11C H 0.290484 0.809066 0.705295 0.057 Uiso 1 1 calc R U . . .
 C12 C 0.2922(4) 0.7761(3) 0.82601(15) 0.0520(13) Uani 1 1 d . . . . .
 H12A H 0.257085 0.756289 0.849736 0.078 Uiso 1 1 calc R U . . .
 H12B H 0.298236 0.835262 0.828365 0.078 Uiso 1 1 calc R U . . .
 H12C H 0.346233 0.750276 0.828087 0.078 Uiso 1 1 calc R U . . .
 C13 C 0.26670(18) 0.5328(2) 0.67028(10) 0.0168(6) Uani 1 1 d . . . . .
 C14 C 0.19054(19) 0.5309(2) 0.64804(10) 0.0203(6) Uani 1 1 d . . . . .
 C15 C 0.1879(2) 0.5085(3) 0.60375(12) 0.0307(9) Uani 1 1 d . . . . .
 H15 H 0.136542 0.507016 0.589098 0.037 Uiso 1 1 calc R U . . .
 C16 C 0.2582(2) 0.4884(3) 0.58114(13) 0.0374(10) Uani 1 1 d . . . . .
 H16 H 0.255120 0.471572 0.551512 0.045 Uiso 1 1 calc R U . . .
 C17 C 0.3332(2) 0.4932(3) 0.60204(12) 0.0313(9) Uani 1 1 d . . . . .
 H17 H 0.381875 0.481266 0.586214 0.038 Uiso 1 1 calc R U . . .
 C18 C 0.3388(2) 0.5153(2) 0.64614(11) 0.0211(7) Uani 1 1 d . . . . .
 C19 C 0.10905(18) 0.5566(2) 0.66607(10) 0.0186(6) Uani 1 1 d . . . . .
 C20 C 0.0947(2) 0.6400(2) 0.67412(11) 0.0207(7) Uani 1 1 d . . . . .
 C21 C 0.0188(2) 0.6649(2) 0.68941(12) 0.0238(7) Uani 1 1 d . . . . .
 H21 H 0.009910 0.720892 0.695474 0.029 Uiso 1 1 calc R U . . .
 C22 C -0.0449(2) 0.6095(3) 0.69613(12) 0.0244(7) Uani 1 1 d . . . . .
 C23 C -0.03258(19) 0.5295(3) 0.68461(11) 0.0241(7) Uani 1 1 d . . . . .
 H23 H -0.076586 0.491994 0.687565 0.029 Uiso 1 1 calc R U . . .
 C24 C 0.0431(2) 0.5016(2) 0.66862(11) 0.0213(7) Uani 1 1 d . . . . .
 C25 C 0.1589(2) 0.7023(2) 0.66241(13) 0.0258(7) Uani 1 1 d . . . . .
 H25A H 0.209927 0.689909 0.677937 0.039 Uiso 1 1 calc R U . . .
 H25B H 0.139587 0.756560 0.670805 0.039 Uiso 1 1 calc R U . . .
 H25C H 0.168783 0.700841 0.630851 0.039 Uiso 1 1 calc R U . . .
 C26 C -0.1259(2) 0.6374(3) 0.71498(15) 0.0385(10) Uani 1 1 d . . . . .
 H26A H -0.116683 0.684212 0.734182 0.058 Uiso 1 1 calc R U . . .
 H26B H -0.150542 0.592874 0.731783 0.058 Uiso 1 1 calc R U . . .
 H26C H -0.162887 0.653044 0.691209 0.058 Uiso 1 1 calc R U . . .
 C27 C 0.0463(2) 0.4144(3) 0.65273(15) 0.0334(9) Uani 1 1 d . . . . .
 H27A H 0.014439 0.409335 0.625744 0.050 Uiso 1 1 calc R U . . .
 H27B H 0.023254 0.378411 0.675080 0.050 Uiso 1 1 calc R U . . .
 H27C H 0.103470 0.399115 0.647073 0.050 Uiso 1 1 calc R U . . .
 C28 C 0.42539(19) 0.5185(2) 0.66276(11) 0.0198(7) Uani 1 1 d . . . . .
 C29 C 0.4708(2) 0.5904(3) 0.65812(12) 0.0245(7) Uani 1 1 d . . . . .
 C30 C 0.5512(2) 0.5914(3) 0.67299(13) 0.0308(8) Uani 1 1 d . . . . .
 H30 H 0.581702 0.640563 0.671218 0.037 Uiso 1 1 calc R U . . .
 C31 C 0.5884(2) 0.5226(3) 0.69040(12) 0.0311(9) Uani 1 1 d . . . . .
 C32 C 0.5436(2) 0.4512(3) 0.69214(12) 0.0272(8) Uani 1 1 d . . . . .
 H32 H 0.568966 0.403330 0.703099 0.033 Uiso 1 1 calc R U . . .
 C33 C 0.46233(19) 0.4476(2) 0.67827(11) 0.0223(7) Uani 1 1 d . . . . .
 C34 C 0.4349(3) 0.6655(3) 0.63740(16) 0.0375(9) Uani 1 1 d . . . . .
 H34A H 0.440216 0.661769 0.605590 0.056 Uiso 1 1 calc R U . . .
 H34B H 0.464274 0.713691 0.647915 0.056 Uiso 1 1 calc R U . . .
 H34C H 0.376752 0.669842 0.645226 0.056 Uiso 1 1 calc R U . . .
 C35 C 0.6756(2) 0.5264(4) 0.70721(17) 0.0500(14) Uani 1 1 d . . . . .
 H35A H 0.712469 0.541784 0.683331 0.075 Uiso 1 1 calc R U . . .
 H35B H 0.691526 0.472896 0.718564 0.075 Uiso 1 1 calc R U . . .
 H35C H 0.679195 0.566902 0.730616 0.075 Uiso 1 1 calc R U . . .
 C36 C 0.4166(2) 0.3684(3) 0.68029(14) 0.0306(8) Uani 1 1 d . . . . .
 H36A H 0.369022 0.374250 0.699630 0.046 Uiso 1 1 calc R U . . .
 H36B H 0.452863 0.325819 0.691609 0.046 Uiso 1 1 calc R U . . .
 H36C H 0.397892 0.353505 0.650936 0.046 Uiso 1 1 calc R U . . .
 Sn2 Sn 0.70694(2) 0.46442(2) 0.48050(2) 0.01329(5) Uani 1 1 d . . . . .
 Si5 Si 0.83474(5) 0.34831(6) 0.42732(3) 0.02248(19) Uani 1 1 d . . . . .
 N6 N 0.75291(16) 0.41820(19) 0.42315(9) 0.0187(5) Uani 1 1 d . . . . .
 Si6 Si 0.71148(6) 0.43534(6) 0.37122(3) 0.02371(18) Uani 1 1 d . . . . .
 N7 N 0.78723(16) 0.55206(17) 0.50312(8) 0.0175(5) Uani 1 1 d . . . . .
 Si7 Si 0.82973(5) 0.61941(6) 0.46446(3) 0.02063(18) Uani 1 1 d . . . . .
 N8 N 0.72370(18) 0.3744(2) 0.52608(11) 0.0255(6) Uani 1 1 d . . . . .
 Si8 Si 0.83132(6) 0.55493(7) 0.55594(3) 0.02438(19) Uani 1 1 d . . . . .
 N9 N 0.76779(19) 0.3198(2) 0.53628(11) 0.0276(7) Uani 1 1 d . . . . .
 N10 N 0.8066(3) 0.2665(3) 0.54926(16) 0.0479(10) Uani 1 1 d . . . . .
 C37 C 0.9059(2) 0.3738(3) 0.47340(14) 0.0287(8) Uani 1 1 d . . . . .
 H37A H 0.950822 0.407844 0.462486 0.043 Uiso 1 1 calc R U . . .
 H37B H 0.928365 0.323497 0.485748 0.043 Uiso 1 1 calc R U . . .
 H37C H 0.875708 0.403446 0.496054 0.043 Uiso 1 1 calc R U . . .
 C38 C 0.7967(2) 0.2415(2) 0.43393(14) 0.0320(8) Uani 1 1 d . . . . .
 H38A H 0.759140 0.238813 0.458897 0.048 Uiso 1 1 calc R U . . .
 H38B H 0.843253 0.204987 0.438969 0.048 Uiso 1 1 calc R U . . .
 H38C H 0.767621 0.224752 0.407381 0.048 Uiso 1 1 calc R U . . .
 C39 C 0.9016(2) 0.3499(3) 0.37756(15) 0.0367(9) Uani 1 1 d . . . . .
 H39A H 0.870350 0.330074 0.352370 0.055 Uiso 1 1 calc R U . . .
 H39B H 0.949356 0.314830 0.382295 0.055 Uiso 1 1 calc R U . . .
 H39C H 0.919976 0.405777 0.371973 0.055 Uiso 1 1 calc R U . . .
 C40 C 0.6959(3) 0.3383(3) 0.33979(14) 0.0399(10) Uani 1 1 d . . . . .
 H40A H 0.749017 0.317827 0.329669 0.060 Uiso 1 1 calc R U . . .
 H40B H 0.660382 0.348868 0.314581 0.060 Uiso 1 1 calc R U . . .
 H40C H 0.670007 0.297636 0.358736 0.060 Uiso 1 1 calc R U . . .
 C41 C 0.7790(3) 0.5012(3) 0.33571(14) 0.0399(10) Uani 1 1 d . . . . .
 H41A H 0.800700 0.546470 0.353053 0.060 Uiso 1 1 calc R U . . .
 H41B H 0.746670 0.522768 0.311312 0.060 Uiso 1 1 calc R U . . .
 H41C H 0.824525 0.468600 0.324321 0.060 Uiso 1 1 calc R U . . .
 C42 C 0.6096(2) 0.4878(3) 0.37446(13) 0.0315(9) Uani 1 1 d . . . . .
 H42A H 0.571134 0.453846 0.391019 0.047 Uiso 1 1 calc R U . . .
 H42B H 0.588229 0.496475 0.344916 0.047 Uiso 1 1 calc R U . . .
 H42C H 0.616122 0.540369 0.389147 0.047 Uiso 1 1 calc R U . . .
 C43 C 0.9218(2) 0.5781(3) 0.43516(15) 0.0333(9) Uani 1 1 d . . . . .
 H43A H 0.964203 0.563707 0.456475 0.050 Uiso 1 1 calc R U . . .
 H43B H 0.943158 0.619481 0.415117 0.050 Uiso 1 1 calc R U . . .
 H43C H 0.906041 0.529518 0.418578 0.050 Uiso 1 1 calc R U . . .
 C44 C 0.7528(2) 0.6481(3) 0.42246(13) 0.0289(8) Uani 1 1 d . . . . .
 H44A H 0.728573 0.598761 0.409918 0.043 Uiso 1 1 calc R U . . .
 H44B H 0.779589 0.679626 0.399334 0.043 Uiso 1 1 calc R U . . .
 H44C H 0.709581 0.681096 0.435962 0.043 Uiso 1 1 calc R U . . .
 C45 C 0.8627(3) 0.7194(3) 0.48857(16) 0.0366(9) Uani 1 1 d . . . . .
 H45A H 0.815017 0.747119 0.501145 0.055 Uiso 1 1 calc R U . . .
 H45B H 0.886794 0.753522 0.465656 0.055 Uiso 1 1 calc R U . . .
 H45C H 0.903559 0.709694 0.511468 0.055 Uiso 1 1 calc R U . . .
 C46 C 0.9461(2) 0.5481(3) 0.55231(14) 0.0366(9) Uani 1 1 d . . . . .
 H46A H 0.961577 0.495508 0.539605 0.055 Uiso 1 1 calc R U . . .
 H46B H 0.969752 0.552890 0.581614 0.055 Uiso 1 1 calc R U . . .
 H46C H 0.966809 0.592196 0.533822 0.055 Uiso 1 1 calc R U . . .
 C47 C 0.8012(3) 0.4729(3) 0.59537(12) 0.0383(10) Uani 1 1 d . . . . .
 H47A H 0.741594 0.465233 0.594442 0.057 Uiso 1 1 calc R U . . .
 H47B H 0.817715 0.488674 0.624955 0.057 Uiso 1 1 calc R U . . .
 H47C H 0.828508 0.421914 0.587329 0.057 Uiso 1 1 calc R U . . .
 C48 C 0.8080(3) 0.6514(3) 0.58637(14) 0.0379(10) Uani 1 1 d . . . . .
 H48A H 0.805352 0.696955 0.565742 0.057 Uiso 1 1 calc R U . . .
 H48B H 0.851350 0.661718 0.607864 0.057 Uiso 1 1 calc R U . . .
 H48C H 0.755233 0.645965 0.601396 0.057 Uiso 1 1 calc R U . . .
 C49 C 0.57126(17) 0.4725(2) 0.48502(10) 0.0162(6) Uani 1 1 d . . . . .
 C50 C 0.52652(19) 0.3992(2) 0.48875(11) 0.0181(6) Uani 1 1 d . . . . .
 C51 C 0.4401(2) 0.4012(2) 0.48518(12) 0.0237(7) Uani 1 1 d . . . . .
 H51 H 0.410235 0.351598 0.486283 0.028 Uiso 1 1 calc R U . . .
 C52 C 0.39828(19) 0.4732(3) 0.48014(13) 0.0268(7) Uani 1 1 d . . . . .
 H52 H 0.340302 0.473307 0.476980 0.032 Uiso 1 1 calc R U . . .
 C53 C 0.44187(18) 0.5460(2) 0.47971(12) 0.0234(6) Uani 1 1 d . . . . .
 H53 H 0.412987 0.596179 0.478011 0.028 Uiso 1 1 calc R U . . .
 C54 C 0.52796(17) 0.5465(2) 0.48176(10) 0.0171(6) Uani 1 1 d . . . . .
 C55 C 0.56463(19) 0.6298(2) 0.48433(12) 0.0196(6) Uani 1 1 d . . . . .
 C56 C 0.5521(2) 0.6878(2) 0.45105(12) 0.0227(7) Uani 1 1 d . . . . .
 C57 C 0.5825(2) 0.7666(2) 0.45683(13) 0.0256(7) Uani 1 1 d . . . . .
 H57 H 0.575910 0.805243 0.434027 0.031 Uiso 1 1 calc R U . . .
 C58 C 0.6219(2) 0.7899(2) 0.49492(14) 0.0299(8) Uani 1 1 d . . . . .
 C59 C 0.6286(2) 0.7335(2) 0.52834(13) 0.0278(8) Uani 1 1 d . . . . .
 H59 H 0.653582 0.749517 0.555020 0.033 Uiso 1 1 calc R U . . .
 C60 C 0.6000(2) 0.6542(2) 0.52409(12) 0.0224(7) Uani 1 1 d . . . . .
 C61 C 0.5061(3) 0.6703(3) 0.40930(13) 0.0312(8) Uani 1 1 d . . . . .
 H61A H 0.495099 0.611807 0.407171 0.047 Uiso 1 1 calc R U . . .
 H61B H 0.539189 0.687658 0.384262 0.047 Uiso 1 1 calc R U . . .
 H61C H 0.454028 0.700202 0.409377 0.047 Uiso 1 1 calc R U . . .
 C62 C 0.6564(3) 0.8744(3) 0.49991(17) 0.0426(10) Uani 1 1 d . . . . .
 H62A H 0.713528 0.875027 0.489913 0.064 Uiso 1 1 calc R U . . .
 H62B H 0.654140 0.890522 0.530689 0.064 Uiso 1 1 calc R U . . .
 H62C H 0.624039 0.912537 0.482367 0.064 Uiso 1 1 calc R U . . .
 C63 C 0.6009(2) 0.5984(3) 0.56314(12) 0.0264(7) Uani 1 1 d . . . . .
 H63A H 0.547071 0.572611 0.566367 0.040 Uiso 1 1 calc R U . . .
 H63B H 0.613524 0.629963 0.589461 0.040 Uiso 1 1 calc R U . . .
 H63C H 0.642873 0.556340 0.559008 0.040 Uiso 1 1 calc R U . . .
 C64 C 0.55983(19) 0.3171(2) 0.49951(11) 0.0173(6) Uani 1 1 d . . . . .
 C65 C 0.5700(2) 0.2575(2) 0.46728(12) 0.0227(7) Uani 1 1 d . . . . .
 C66 C 0.6012(2) 0.1816(2) 0.47880(12) 0.0228(7) Uani 1 1 d . . . . .
 H66 H 0.609933 0.142057 0.456660 0.027 Uiso 1 1 calc R U . . .
 C67 C 0.6198(2) 0.1623(2) 0.52164(13) 0.0230(7) Uani 1 1 d . . . . .
 C68 C 0.6036(2) 0.2199(2) 0.55389(12) 0.0209(6) Uani 1 1 d . . . . .
 H68 H 0.613788 0.206585 0.583591 0.025 Uiso 1 1 calc R U . . .
 C69 C 0.57310(19) 0.2963(2) 0.54365(11) 0.0190(6) Uani 1 1 d . . . . .
 C70 C 0.5444(3) 0.2737(3) 0.42086(13) 0.0364(9) Uani 1 1 d . . . . .
 H70A H 0.484773 0.267514 0.418264 0.055 Uiso 1 1 calc R U . . .
 H70B H 0.571679 0.234900 0.401386 0.055 Uiso 1 1 calc R U . . .
 H70C H 0.559955 0.329300 0.412700 0.055 Uiso 1 1 calc R U . . .
 C71 C 0.6549(3) 0.0805(3) 0.53312(15) 0.0359(9) Uani 1 1 d . . . . .
 H71A H 0.611282 0.045549 0.544698 0.054 Uiso 1 1 calc R U . . .
 H71B H 0.697797 0.087194 0.555236 0.054 Uiso 1 1 calc R U . . .
 H71C H 0.678391 0.055426 0.506924 0.054 Uiso 1 1 calc R U . . .
 C72 C 0.5549(2) 0.3562(2) 0.57979(12) 0.0246(7) Uani 1 1 d . . . . .
 H72A H 0.588858 0.404892 0.575939 0.037 Uiso 1 1 calc R U . . .
 H72B H 0.567360 0.331078 0.608071 0.037 Uiso 1 1 calc R U . . .
 H72C H 0.496843 0.371362 0.578829 0.037 Uiso 1 1 calc R U . . .

loop_
  _atom_site_aniso_label
  _atom_site_aniso_U_11
  _atom_site_aniso_U_22
  _atom_site_aniso_U_33
  _atom_site_aniso_U_23
  _atom_site_aniso_U_13
  _atom_site_aniso_U_12
 C1 0.042(2) 0.058(3) 0.0185(18) -0.0077(18) -0.0026(15) -0.011(2)
 N1 0.0203(12) 0.0238(14) 0.0159(12) 0.0031(10) -0.0026(10) -0.0015(12)
 Si1 0.0224(4) 0.0419(6) 0.0164(4) 0.0040(4) -0.0040(3) 0.0000(4)
 Sn1 0.01478(8) 0.01828(9) 0.01104(8) -0.00110(7) 0.00058(7) -0.00149(7)
 C2 0.0237(17) 0.071(4) 0.031(2) 0.001(2) -0.0052(15) 0.005(2)
 N2 0.0211(12) 0.0177(12) 0.0172(12) -0.0033(9) 0.0030(10) -0.0001(11)
 Si2 0.0217(4) 0.0207(5) 0.0239(4) 0.0044(4) 0.0018(3) -0.0006(3)
 C3 0.043(2) 0.060(3) 0.026(2) 0.017(2) -0.0076(17) -0.001(2)
 N3 0.0204(13) 0.045(2) 0.0357(19) -0.0169(16) 0.0066(12) -0.0127(14)
 Si3 0.0213(4) 0.0260(5) 0.0165(4) -0.0029(3) 0.0049(3) -0.0001(4)
 C4 0.037(2) 0.028(2) 0.043(2) 0.0087(18) 0.0034(17) 0.0066(16)
 N4 0.0239(14) 0.044(2) 0.0271(16) -0.0059(15) -0.0001(13) -0.0142(14)
 Si4 0.0315(5) 0.0211(5) 0.0241(5) -0.0037(4) 0.0037(4) -0.0037(4)
 C5 0.0289(17) 0.0253(18) 0.0268(17) -0.0035(14) 0.0013(13) -0.0053(14)
 N5 0.054(3) 0.089(5) 0.075(4) -0.031(3) -0.001(3) -0.039(3)
 C6 0.0342(19) 0.033(2) 0.033(2) 0.0098(17) 0.0079(16) -0.0025(17)
 C7 0.0236(15) 0.0308(19) 0.0247(17) -0.0021(15) 0.0033(12) -0.0019(15)
 C8 0.038(2) 0.037(2) 0.042(2) -0.0018(19) 0.0198(18) 0.0081(19)
 C9 0.0379(19) 0.043(2) 0.0183(18) 0.0010(16) 0.0040(15) -0.0065(18)
 C10 0.045(2) 0.027(2) 0.078(4) 0.004(2) 0.018(3) 0.0068(18)
 C11 0.037(2) 0.031(2) 0.045(3) 0.0064(18) 0.0073(17) -0.0059(17)
 C12 0.088(4) 0.037(2) 0.031(2) -0.0062(18) -0.009(2) -0.025(3)
 C13 0.0170(13) 0.0220(15) 0.0115(13) -0.0009(11) 0.0007(10) 0.0003(12)
 C14 0.0198(14) 0.0270(17) 0.0141(14) -0.0023(13) -0.0004(11) 0.0024(13)
 C15 0.0225(16) 0.050(3) 0.0191(17) -0.0066(16) -0.0068(13) 0.0067(15)
 C16 0.0309(18) 0.066(3) 0.0151(17) -0.0116(17) -0.0044(14) 0.0136(19)
 C17 0.0248(17) 0.054(3) 0.0152(17) -0.0078(16) 0.0020(13) 0.0101(16)
 C18 0.0196(15) 0.0293(19) 0.0143(15) -0.0018(13) 0.0002(12) 0.0066(13)
 C19 0.0162(13) 0.0253(17) 0.0143(14) -0.0006(12) -0.0040(10) 0.0023(13)
 C20 0.0177(14) 0.0264(18) 0.0181(15) 0.0024(13) -0.0033(11) -0.0004(13)
 C21 0.0215(15) 0.0234(18) 0.0266(18) -0.0009(14) -0.0020(13) 0.0057(13)
 C22 0.0138(14) 0.038(2) 0.0211(16) 0.0004(14) -0.0008(12) 0.0029(14)
 C23 0.0168(14) 0.034(2) 0.0213(16) 0.0009(15) -0.0022(11) -0.0051(14)
 C24 0.0187(15) 0.0274(18) 0.0179(16) -0.0027(13) -0.0065(12) -0.0006(13)
 C25 0.0239(16) 0.0249(19) 0.0284(19) 0.0060(14) -0.0028(13) -0.0033(14)
 C26 0.0215(17) 0.054(3) 0.040(2) -0.004(2) 0.0041(15) 0.0084(18)
 C27 0.0305(18) 0.030(2) 0.039(2) -0.0077(17) -0.0102(16) -0.0013(15)
 C28 0.0181(14) 0.0297(19) 0.0118(14) -0.0028(12) 0.0022(11) 0.0021(13)
 C29 0.0264(16) 0.0309(19) 0.0161(16) -0.0007(14) 0.0079(12) 0.0018(14)
 C30 0.0269(17) 0.043(2) 0.0227(18) -0.0051(16) 0.0074(14) -0.0117(16)
 C31 0.0192(15) 0.052(3) 0.0217(17) -0.0082(17) 0.0011(12) 0.0003(16)
 C32 0.0222(15) 0.038(2) 0.0211(16) -0.0017(15) 0.0010(12) 0.0113(15)
 C33 0.0210(14) 0.0287(19) 0.0170(15) -0.0031(13) 0.0040(11) 0.0033(14)
 C34 0.042(2) 0.031(2) 0.040(2) 0.0076(18) 0.0125(18) 0.0050(18)
 C35 0.0219(17) 0.085(4) 0.043(3) -0.012(3) -0.0086(16) -0.003(2)
 C36 0.0272(17) 0.028(2) 0.037(2) 0.0012(16) 0.0047(15) 0.0039(15)
 Sn2 0.01111(8) 0.01593(9) 0.01284(8) -0.00050(7) -0.00023(6) -0.00007(7)
 Si5 0.0159(4) 0.0237(5) 0.0278(5) -0.0033(4) 0.0045(3) 0.0033(3)
 N6 0.0170(11) 0.0224(15) 0.0166(13) -0.0030(10) 0.0035(10) 0.0032(10)
 Si6 0.0246(4) 0.0323(5) 0.0143(4) -0.0038(3) 0.0006(3) 0.0012(4)
 N7 0.0174(11) 0.0227(13) 0.0124(11) 0.0005(10) -0.0025(9) -0.0033(11)
 Si7 0.0177(4) 0.0200(4) 0.0242(4) 0.0028(3) 0.0002(3) -0.0032(3)
 N8 0.0197(13) 0.0270(15) 0.0298(16) 0.0101(12) -0.0039(11) -0.0011(12)
 Si8 0.0252(4) 0.0286(5) 0.0194(4) -0.0007(4) -0.0071(3) -0.0066(4)
 N9 0.0255(15) 0.0285(17) 0.0287(16) 0.0080(13) -0.0027(12) 0.0022(13)
 N10 0.048(2) 0.041(2) 0.055(3) 0.0206(19) 0.0018(19) 0.0173(19)
 C37 0.0199(15) 0.0282(19) 0.038(2) 0.0007(16) -0.0024(14) 0.0030(14)
 C38 0.0285(18) 0.0239(18) 0.044(2) -0.0031(15) 0.0027(16) 0.0027(15)
 C39 0.0294(18) 0.042(2) 0.039(2) -0.0051(19) 0.0158(16) 0.0060(17)
 C40 0.046(2) 0.047(3) 0.028(2) -0.0168(18) -0.0038(17) -0.002(2)
 C41 0.044(2) 0.052(3) 0.0235(18) 0.0031(17) 0.0090(17) -0.004(2)
 C42 0.0288(17) 0.041(2) 0.0242(19) 0.0031(16) -0.0075(14) 0.0054(16)
 C43 0.0209(16) 0.038(2) 0.041(2) 0.0078(18) 0.0093(15) -0.0005(15)
 C44 0.0266(16) 0.033(2) 0.0268(18) 0.0063(15) -0.0007(14) 0.0012(15)
 C45 0.039(2) 0.0256(19) 0.045(3) 0.0014(17) -0.0035(18) -0.0126(16)
 C46 0.0245(16) 0.047(3) 0.038(2) -0.0002(19) -0.0151(15) -0.0065(18)
 C47 0.050(2) 0.046(2) 0.0187(17) 0.0067(16) -0.0109(16) -0.018(2)
 C48 0.048(2) 0.038(2) 0.028(2) -0.0121(17) -0.0073(17) -0.0059(19)
 C49 0.0109(12) 0.0235(16) 0.0141(14) 0.0006(12) 0.0017(10) 0.0003(11)
 C50 0.0147(13) 0.0226(17) 0.0168(15) -0.0011(12) 0.0017(11) -0.0021(12)
 C51 0.0147(14) 0.0291(18) 0.0271(18) 0.0020(14) -0.0005(13) -0.0069(12)
 C52 0.0150(13) 0.036(2) 0.0296(18) 0.0039(17) 0.0019(12) -0.0013(13)
 C53 0.0160(13) 0.0268(18) 0.0272(16) 0.0034(15) 0.0020(12) 0.0056(12)
 C54 0.0155(12) 0.0218(16) 0.0139(13) 0.0014(12) 0.0025(10) 0.0016(11)
 C55 0.0179(13) 0.0193(16) 0.0216(16) -0.0002(13) 0.0061(12) 0.0026(12)
 C56 0.0213(15) 0.0217(17) 0.0252(17) 0.0013(13) 0.0037(13) 0.0081(13)
 C57 0.0289(17) 0.0197(17) 0.0282(19) 0.0037(14) 0.0071(14) 0.0074(14)
 C58 0.0323(18) 0.0202(18) 0.037(2) -0.0033(15) 0.0070(15) 0.0027(15)
 C59 0.0327(18) 0.0256(19) 0.0251(19) -0.0065(14) 0.0035(14) -0.0003(15)
 C60 0.0229(15) 0.0240(17) 0.0204(16) -0.0021(14) 0.0045(12) 0.0040(13)
 C61 0.038(2) 0.030(2) 0.0260(19) 0.0045(15) -0.0046(15) 0.0077(16)
 C62 0.057(3) 0.024(2) 0.047(3) -0.0036(19) 0.002(2) -0.0045(19)
 C63 0.0344(18) 0.0273(19) 0.0175(17) -0.0007(14) 0.0032(13) -0.0004(15)
 C64 0.0155(13) 0.0176(15) 0.0188(15) 0.0001(12) 0.0020(11) -0.0038(11)
 C65 0.0267(16) 0.0225(17) 0.0189(16) -0.0022(13) 0.0042(12) -0.0058(13)
 C66 0.0268(15) 0.0196(16) 0.0221(16) -0.0060(14) 0.0069(13) -0.0059(12)
 C67 0.0226(15) 0.0186(16) 0.0277(17) 0.0005(14) 0.0070(13) -0.0002(12)
 C68 0.0221(15) 0.0218(17) 0.0188(16) 0.0009(13) 0.0030(12) -0.0024(13)
 C69 0.0189(14) 0.0205(17) 0.0177(16) -0.0008(13) 0.0031(11) -0.0033(12)
 C70 0.060(3) 0.030(2) 0.0198(19) -0.0052(15) -0.0045(17) -0.0016(19)
 C71 0.048(2) 0.025(2) 0.035(2) -0.0010(16) 0.0113(17) 0.0123(17)
 C72 0.0319(17) 0.0224(18) 0.0196(16) -0.0023(13) 0.0036(13) 0.0022(14)

_geom_special_details
;
 All esds (except the esd in the dihedral angle between two l.s. planes)
 are estimated using the full covariance matrix.  The cell esds are taken
 into account individually in the estimation of esds in distances, angles
 and torsion angles; correlations between esds in cell parameters are only
 used when they are defined by crystal symmetry.  An approximate (isotropic)
 treatment of cell esds is used for estimating esds involving l.s. planes.
;
loop_
  _geom_bond_atom_site_label_1
  _geom_bond_atom_site_label_2
  _geom_bond_distance
  _geom_bond_site_symmetry_2
  _geom_bond_publ_flag
 C1 H1A 0.9800 . ?
 C1 H1B 0.9800 . ?
 C1 H1C 0.9800 . ?
 C1 Si1 1.864(5) . ?
 N1 Si1 1.771(3) . ?
 N1 Sn1 2.052(3) . ?
 N1 Si2 1.749(3) . ?
 Si1 C2 1.873(4) . ?
 Si1 C3 1.889(5) . ?
 Sn1 N2 2.063(3) . ?
 Sn1 N3 2.059(3) . ?
 Sn1 C13 2.217(3) . ?
 C2 H2A 0.9800 . ?
 C2 H2B 0.9800 . ?
 C2 H2C 0.9800 . ?
 N2 Si3 1.764(3) . ?
 N2 Si4 1.762(3) . ?
 Si2 C4 1.880(4) . ?
 Si2 C5 1.869(4) . ?
 Si2 C6 1.894(4) . ?
 C3 H3A 0.9800 . ?
 C3 H3B 0.9800 . ?
 C3 H3C 0.9800 . ?
 N3 N4 1.167(5) . ?
 Si3 C7 1.857(4) . ?
 Si3 C8 1.872(4) . ?
 Si3 C9 1.871(4) . ?
 C4 H4A 0.9800 . ?
 C4 H4B 0.9800 . ?
 C4 H4C 0.9800 . ?
 N4 N5 1.143(6) . ?
 Si4 C10 1.885(5) . ?
 Si4 C11 1.875(4) . ?
 Si4 C12 1.875(5) . ?
 C5 H5A 0.9800 . ?
 C5 H5B 0.9800 . ?
 C5 H5C 0.9800 . ?
 C6 H6A 0.9800 . ?
 C6 H6B 0.9800 . ?
 C6 H6C 0.9800 . ?
 C7 H7A 0.9800 . ?
 C7 H7B 0.9800 . ?
 C7 H7C 0.9800 . ?
 C8 H8A 0.9800 . ?
 C8 H8B 0.9800 . ?
 C8 H8C 0.9800 . ?
 C9 H9A 0.9800 . ?
 C9 H9B 0.9800 . ?
 C9 H9C 0.9800 . ?
 C10 H10A 0.9800 . ?
 C10 H10B 0.9800 . ?
 C10 H10C 0.9800 . ?
 C11 H11A 0.9800 . ?
 C11 H11B 0.9800 . ?
 C11 H11C 0.9800 . ?
 C12 H12A 0.9800 . ?
 C12 H12B 0.9800 . ?
 C12 H12C 0.9800 . ?
 C13 C14 1.416(4) . ?
 C13 C18 1.418(4) . ?
 C14 C15 1.406(5) . ?
 C14 C19 1.499(4) . ?
 C15 H15 0.9500 . ?
 C15 C16 1.379(5) . ?
 C16 H16 0.9500 . ?
 C16 C17 1.382(5) . ?
 C17 H17 0.9500 . ?
 C17 C18 1.401(5) . ?
 C18 C28 1.501(4) . ?
 C19 C20 1.411(5) . ?
 C19 C24 1.406(5) . ?
 C20 C21 1.385(5) . ?
 C20 C25 1.506(5) . ?
 C21 H21 0.9500 . ?
 C21 C22 1.396(5) . ?
 C22 C23 1.376(6) . ?
 C22 C26 1.511(5) . ?
 C23 H23 0.9500 . ?
 C23 C24 1.404(5) . ?
 C24 C27 1.514(6) . ?
 C25 H25A 0.9800 . ?
 C25 H25B 0.9800 . ?
 C25 H25C 0.9800 . ?
 C26 H26A 0.9800 . ?
 C26 H26B 0.9800 . ?
 C26 H26C 0.9800 . ?
 C27 H27A 0.9800 . ?
 C27 H27B 0.9800 . ?
 C27 H27C 0.9800 . ?
 C28 C29 1.401(5) . ?
 C28 C33 1.394(5) . ?
 C29 C30 1.387(6) . ?
 C29 C34 1.506(6) . ?
 C30 H30 0.9500 . ?
 C30 C31 1.389(7) . ?
 C31 C32 1.382(7) . ?
 C31 C35 1.513(5) . ?
 C32 H32 0.9500 . ?
 C32 C33 1.393(5) . ?
 C33 C36 1.501(6) . ?
 C34 H34A 0.9800 . ?
 C34 H34B 0.9800 . ?
 C34 H34C 0.9800 . ?
 C35 H35A 0.9800 . ?
 C35 H35B 0.9800 . ?
 C35 H35C 0.9800 . ?
 C36 H36A 0.9800 . ?
 C36 H36B 0.9800 . ?
 C36 H36C 0.9800 . ?
 Sn2 N6 2.055(3) . ?
 Sn2 N7 2.065(3) . ?
 Sn2 N8 2.052(3) . ?
 Sn2 C49 2.220(3) . ?
 Si5 N6 1.765(3) . ?
 Si5 C37 1.874(4) . ?
 Si5 C38 1.872(4) . ?
 Si5 C39 1.873(4) . ?
 N6 Si6 1.750(3) . ?
 Si6 C40 1.879(5) . ?
 Si6 C41 1.888(4) . ?
 Si6 C42 1.873(4) . ?
 N7 Si7 1.762(3) . ?
 N7 Si8 1.770(3) . ?
 Si7 C43 1.875(4) . ?
 Si7 C44 1.857(4) . ?
 Si7 C45 1.879(4) . ?
 N8 N9 1.191(5) . ?
 Si8 C46 1.877(4) . ?
 Si8 C47 1.875(4) . ?
 Si8 C48 1.877(5) . ?
 N9 N10 1.150(5) . ?
 C37 H37A 0.9800 . ?
 C37 H37B 0.9800 . ?
 C37 H37C 0.9800 . ?
 C38 H38A 0.9800 . ?
 C38 H38B 0.9800 . ?
 C38 H38C 0.9800 . ?
 C39 H39A 0.9800 . ?
 C39 H39B 0.9800 . ?
 C39 H39C 0.9800 . ?
 C40 H40A 0.9800 . ?
 C40 H40B 0.9800 . ?
 C40 H40C 0.9800 . ?
 C41 H41A 0.9800 . ?
 C41 H41B 0.9800 . ?
 C41 H41C 0.9800 . ?
 C42 H42A 0.9800 . ?
 C42 H42B 0.9800 . ?
 C42 H42C 0.9800 . ?
 C43 H43A 0.9800 . ?
 C43 H43B 0.9800 . ?
 C43 H43C 0.9800 . ?
 C44 H44A 0.9800 . ?
 C44 H44B 0.9800 . ?
 C44 H44C 0.9800 . ?
 C45 H45A 0.9800 . ?
 C45 H45B 0.9800 . ?
 C45 H45C 0.9800 . ?
 C46 H46A 0.9800 . ?
 C46 H46B 0.9800 . ?
 C46 H46C 0.9800 . ?
 C47 H47A 0.9800 . ?
 C47 H47B 0.9800 . ?
 C47 H47C 0.9800 . ?
 C48 H48A 0.9800 . ?
 C48 H48B 0.9800 . ?
 C48 H48C 0.9800 . ?
 C49 C50 1.413(5) . ?
 C49 C54 1.409(5) . ?
 C50 C51 1.413(4) . ?
 C50 C64 1.490(5) . ?
 C51 H51 0.9500 . ?
 C51 C52 1.374(6) . ?
 C52 H52 0.9500 . ?
 C52 C53 1.391(5) . ?
 C53 H53 0.9500 . ?
 C53 C54 1.405(4) . ?
 C54 C55 1.495(5) . ?
 C55 C56 1.409(5) . ?
 C55 C60 1.405(5) . ?
 C56 C57 1.397(6) . ?
 C56 C61 1.510(5) . ?
 C57 H57 0.9500 . ?
 C57 C58 1.386(6) . ?
 C58 C59 1.384(6) . ?
 C58 C62 1.505(6) . ?
 C59 H59 0.9500 . ?
 C59 C60 1.390(5) . ?
 C60 C63 1.506(5) . ?
 C61 H61A 0.9800 . ?
 C61 H61B 0.9800 . ?
 C61 H61C 0.9800 . ?
 C62 H62A 0.9800 . ?
 C62 H62B 0.9800 . ?
 C62 H62C 0.9800 . ?
 C63 H63A 0.9800 . ?
 C63 H63B 0.9800 . ?
 C63 H63C 0.9800 . ?
 C64 C65 1.400(5) . ?
 C64 C69 1.411(5) . ?
 C65 C66 1.392(5) . ?
 C65 C70 1.505(5) . ?
 C66 H66 0.9500 . ?
 C66 C67 1.383(6) . ?
 C67 C68 1.394(5) . ?
 C67 C71 1.501(5) . ?
 C68 H68 0.9500 . ?
 C68 C69 1.385(5) . ?
 C69 C72 1.510(5) . ?
 C70 H70A 0.9800 . ?
 C70 H70B 0.9800 . ?
 C70 H70C 0.9800 . ?
 C71 H71A 0.9800 . ?
 C71 H71B 0.9800 . ?
 C71 H71C 0.9800 . ?
 C72 H72A 0.9800 . ?
 C72 H72B 0.9800 . ?
 C72 H72C 0.9800 . ?

loop_
  _geom_angle_atom_site_label_1
  _geom_angle_atom_site_label_2
  _geom_angle_atom_site_label_3
  _geom_angle
  _geom_angle_site_symmetry_1
  _geom_angle_site_symmetry_3
  _geom_angle_publ_flag
 H1A C1 H1B 109.5 . . ?
 H1A C1 H1C 109.5 . . ?
 H1B C1 H1C 109.5 . . ?
 Si1 C1 H1A 109.5 . . ?
 Si1 C1 H1B 109.5 . . ?
 Si1 C1 H1C 109.5 . . ?
 Si1 N1 Sn1 117.88(15) . . ?
 Si2 N1 Si1 116.33(16) . . ?
 Si2 N1 Sn1 125.47(14) . . ?
 C1 Si1 C2 108.9(2) . . ?
 C1 Si1 C3 103.9(2) . . ?
 N1 Si1 C1 113.73(18) . . ?
 N1 Si1 C2 112.88(17) . . ?
 N1 Si1 C3 110.02(18) . . ?
 C2 Si1 C3 106.8(2) . . ?
 N1 Sn1 N2 110.45(11) . . ?
 N1 Sn1 N3 93.35(14) . . ?
 N1 Sn1 C13 117.81(12) . . ?
 N2 Sn1 C13 120.94(11) . . ?
 N3 Sn1 N2 105.29(13) . . ?
 N3 Sn1 C13 103.82(13) . . ?
 Si1 C2 H2A 109.5 . . ?
 Si1 C2 H2B 109.5 . . ?
 Si1 C2 H2C 109.5 . . ?
 H2A C2 H2B 109.5 . . ?
 H2A C2 H2C 109.5 . . ?
 H2B C2 H2C 109.5 . . ?
 Si3 N2 Sn1 117.13(15) . . ?
 Si4 N2 Sn1 122.58(15) . . ?
 Si4 N2 Si3 118.86(15) . . ?
 N1 Si2 C4 113.46(18) . . ?
 N1 Si2 C5 109.82(16) . . ?
 N1 Si2 C6 111.83(18) . . ?
 C4 Si2 C6 106.8(2) . . ?
 C5 Si2 C4 106.1(2) . . ?
 C5 Si2 C6 108.62(18) . . ?
 Si1 C3 H3A 109.5 . . ?
 Si1 C3 H3B 109.5 . . ?
 Si1 C3 H3C 109.5 . . ?
 H3A C3 H3B 109.5 . . ?
 H3A C3 H3C 109.5 . . ?
 H3B C3 H3C 109.5 . . ?
 N4 N3 Sn1 143.8(3) . . ?
 N2 Si3 C7 110.50(15) . . ?
 N2 Si3 C8 112.95(18) . . ?
 N2 Si3 C9 114.24(16) . . ?
 C7 Si3 C8 105.2(2) . . ?
 C7 Si3 C9 108.0(2) . . ?
 C9 Si3 C8 105.4(2) . . ?
 Si2 C4 H4A 109.5 . . ?
 Si2 C4 H4B 109.5 . . ?
 Si2 C4 H4C 109.5 . . ?
 H4A C4 H4B 109.5 . . ?
 H4A C4 H4C 109.5 . . ?
 H4B C4 H4C 109.5 . . ?
 N5 N4 N3 176.4(5) . . ?
 N2 Si4 C10 114.2(2) . . ?
 N2 Si4 C11 113.52(18) . . ?
 N2 Si4 C12 110.54(19) . . ?
 C11 Si4 C10 102.8(2) . . ?
 C12 Si4 C10 106.8(3) . . ?
 C12 Si4 C11 108.5(2) . . ?
 Si2 C5 H5A 109.5 . . ?
 Si2 C5 H5B 109.5 . . ?
 Si2 C5 H5C 109.5 . . ?
 H5A C5 H5B 109.5 . . ?
 H5A C5 H5C 109.5 . . ?
 H5B C5 H5C 109.5 . . ?
 Si2 C6 H6A 109.5 . . ?
 Si2 C6 H6B 109.5 . . ?
 Si2 C6 H6C 109.5 . . ?
 H6A C6 H6B 109.5 . . ?
 H6A C6 H6C 109.5 . . ?
 H6B C6 H6C 109.5 . . ?
 Si3 C7 H7A 109.5 . . ?
 Si3 C7 H7B 109.5 . . ?
 Si3 C7 H7C 109.5 . . ?
 H7A C7 H7B 109.5 . . ?
 H7A C7 H7C 109.5 . . ?
 H7B C7 H7C 109.5 . . ?
 Si3 C8 H8A 109.5 . . ?
 Si3 C8 H8B 109.5 . . ?
 Si3 C8 H8C 109.5 . . ?
 H8A C8 H8B 109.5 . . ?
 H8A C8 H8C 109.5 . . ?
 H8B C8 H8C 109.5 . . ?
 Si3 C9 H9A 109.5 . . ?
 Si3 C9 H9B 109.5 . . ?
 Si3 C9 H9C 109.5 . . ?
 H9A C9 H9B 109.5 . . ?
 H9A C9 H9C 109.5 . . ?
 H9B C9 H9C 109.5 . . ?
 Si4 C10 H10A 109.5 . . ?
 Si4 C10 H10B 109.5 . . ?
 Si4 C10 H10C 109.5 . . ?
 H10A C10 H10B 109.5 . . ?
 H10A C10 H10C 109.5 . . ?
 H10B C10 H10C 109.5 . . ?
 Si4 C11 H11A 109.5 . . ?
 Si4 C11 H11B 109.5 . . ?
 Si4 C11 H11C 109.5 . . ?
 H11A C11 H11B 109.5 . . ?
 H11A C11 H11C 109.5 . . ?
 H11B C11 H11C 109.5 . . ?
 Si4 C12 H12A 109.5 . . ?
 Si4 C12 H12B 109.5 . . ?
 Si4 C12 H12C 109.5 . . ?
 H12A C12 H12B 109.5 . . ?
 H12A C12 H12C 109.5 . . ?
 H12B C12 H12C 109.5 . . ?
 C14 C13 Sn1 124.4(2) . . ?
 C14 C13 C18 118.1(3) . . ?
 C18 C13 Sn1 117.4(2) . . ?
 C13 C14 C19 126.4(3) . . ?
 C15 C14 C13 119.8(3) . . ?
 C15 C14 C19 113.7(3) . . ?
 C14 C15 H15 119.3 . . ?
 C16 C15 C14 121.4(3) . . ?
 C16 C15 H15 119.3 . . ?
 C15 C16 H16 120.4 . . ?
 C15 C16 C17 119.3(3) . . ?
 C17 C16 H16 120.4 . . ?
 C16 C17 H17 119.4 . . ?
 C16 C17 C18 121.2(3) . . ?
 C18 C17 H17 119.4 . . ?
 C13 C18 C28 126.6(3) . . ?
 C17 C18 C13 120.1(3) . . ?
 C17 C18 C28 113.4(3) . . ?
 C20 C19 C14 118.9(3) . . ?
 C24 C19 C14 121.2(3) . . ?
 C24 C19 C20 119.1(3) . . ?
 C19 C20 C25 120.2(3) . . ?
 C21 C20 C19 119.6(3) . . ?
 C21 C20 C25 120.0(4) . . ?
 C20 C21 H21 119.2 . . ?
 C20 C21 C22 121.5(4) . . ?
 C22 C21 H21 119.2 . . ?
 C21 C22 C26 120.6(4) . . ?
 C23 C22 C21 118.4(3) . . ?
 C23 C22 C26 121.0(4) . . ?
 C22 C23 H23 119.0 . . ?
 C22 C23 C24 122.0(3) . . ?
 C24 C23 H23 119.0 . . ?
 C19 C24 C27 124.2(3) . . ?
 C23 C24 C19 118.8(4) . . ?
 C23 C24 C27 116.9(3) . . ?
 C20 C25 H25A 109.5 . . ?
 C20 C25 H25B 109.5 . . ?
 C20 C25 H25C 109.5 . . ?
 H25A C25 H25B 109.5 . . ?
 H25A C25 H25C 109.5 . . ?
 H25B C25 H25C 109.5 . . ?
 C22 C26 H26A 109.5 . . ?
 C22 C26 H26B 109.5 . . ?
 C22 C26 H26C 109.5 . . ?
 H26A C26 H26B 109.5 . . ?
 H26A C26 H26C 109.5 . . ?
 H26B C26 H26C 109.5 . . ?
 C24 C27 H27A 109.5 . . ?
 C24 C27 H27B 109.5 . . ?
 C24 C27 H27C 109.5 . . ?
 H27A C27 H27B 109.5 . . ?
 H27A C27 H27C 109.5 . . ?
 H27B C27 H27C 109.5 . . ?
 C29 C28 C18 119.5(3) . . ?
 C33 C28 C18 119.5(3) . . ?
 C33 C28 C29 120.7(3) . . ?
 C28 C29 C34 121.8(3) . . ?
 C30 C29 C28 118.4(4) . . ?
 C30 C29 C34 119.8(4) . . ?
 C29 C30 H30 119.0 . . ?
 C29 C30 C31 121.9(4) . . ?
 C31 C30 H30 119.0 . . ?
 C30 C31 C35 120.5(5) . . ?
 C32 C31 C30 118.3(3) . . ?
 C32 C31 C35 121.2(5) . . ?
 C31 C32 H32 119.1 . . ?
 C31 C32 C33 121.8(4) . . ?
 C33 C32 H32 119.1 . . ?
 C28 C33 C36 121.5(3) . . ?
 C32 C33 C28 118.6(4) . . ?
 C32 C33 C36 119.8(4) . . ?
 C29 C34 H34A 109.5 . . ?
 C29 C34 H34B 109.5 . . ?
 C29 C34 H34C 109.5 . . ?
 H34A C34 H34B 109.5 . . ?
 H34A C34 H34C 109.5 . . ?
 H34B C34 H34C 109.5 . . ?
 C31 C35 H35A 109.5 . . ?
 C31 C35 H35B 109.5 . . ?
 C31 C35 H35C 109.5 . . ?
 H35A C35 H35B 109.5 . . ?
 H35A C35 H35C 109.5 . . ?
 H35B C35 H35C 109.5 . . ?
 C33 C36 H36A 109.5 . . ?
 C33 C36 H36B 109.5 . . ?
 C33 C36 H36C 109.5 . . ?
 H36A C36 H36B 109.5 . . ?
 H36A C36 H36C 109.5 . . ?
 H36B C36 H36C 109.5 . . ?
 N6 Sn2 N7 108.25(11) . . ?
 N6 Sn2 C49 116.02(11) . . ?
 N7 Sn2 C49 124.66(12) . . ?
 N8 Sn2 N6 105.45(13) . . ?
 N8 Sn2 N7 100.94(11) . . ?
 N8 Sn2 C49 97.67(12) . . ?
 N6 Si5 C37 112.14(16) . . ?
 N6 Si5 C38 111.52(16) . . ?
 N6 Si5 C39 111.81(18) . . ?
 C38 Si5 C37 109.47(19) . . ?
 C38 Si5 C39 107.1(2) . . ?
 C39 Si5 C37 104.4(2) . . ?
 Si5 N6 Sn2 117.02(15) . . ?
 Si6 N6 Sn2 125.18(15) . . ?
 Si6 N6 Si5 117.52(16) . . ?
 N6 Si6 C40 112.40(19) . . ?
 N6 Si6 C41 113.00(18) . . ?
 N6 Si6 C42 111.59(16) . . ?
 C40 Si6 C41 105.7(2) . . ?
 C42 Si6 C40 107.3(2) . . ?
 C42 Si6 C41 106.5(2) . . ?
 Si7 N7 Sn2 117.47(13) . . ?
 Si7 N7 Si8 115.94(15) . . ?
 Si8 N7 Sn2 125.61(15) . . ?
 N7 Si7 C43 114.12(17) . . ?
 N7 Si7 C44 111.05(16) . . ?
 N7 Si7 C45 113.42(18) . . ?
 C43 Si7 C45 106.0(2) . . ?
 C44 Si7 C43 107.50(19) . . ?
 C44 Si7 C45 104.1(2) . . ?
 N9 N8 Sn2 143.3(3) . . ?
 N7 Si8 C46 110.41(17) . . ?
 N7 Si8 C47 117.57(16) . . ?
 N7 Si8 C48 113.20(18) . . ?
 C47 Si8 C46 104.8(2) . . ?
 C47 Si8 C48 103.5(2) . . ?
 C48 Si8 C46 106.4(2) . . ?
 N10 N9 N8 174.3(4) . . ?
 Si5 C37 H37A 109.5 . . ?
 Si5 C37 H37B 109.5 . . ?
 Si5 C37 H37C 109.5 . . ?
 H37A C37 H37B 109.5 . . ?
 H37A C37 H37C 109.5 . . ?
 H37B C37 H37C 109.5 . . ?
 Si5 C38 H38A 109.5 . . ?
 Si5 C38 H38B 109.5 . . ?
 Si5 C38 H38C 109.5 . . ?
 H38A C38 H38B 109.5 . . ?
 H38A C38 H38C 109.5 . . ?
 H38B C38 H38C 109.5 . . ?
 Si5 C39 H39A 109.5 . . ?
 Si5 C39 H39B 109.5 . . ?
 Si5 C39 H39C 109.5 . . ?
 H39A C39 H39B 109.5 . . ?
 H39A C39 H39C 109.5 . . ?
 H39B C39 H39C 109.5 . . ?
 Si6 C40 H40A 109.5 . . ?
 Si6 C40 H40B 109.5 . . ?
 Si6 C40 H40C 109.5 . . ?
 H40A C40 H40B 109.5 . . ?
 H40A C40 H40C 109.5 . . ?
 H40B C40 H40C 109.5 . . ?
 Si6 C41 H41A 109.5 . . ?
 Si6 C41 H41B 109.5 . . ?
 Si6 C41 H41C 109.5 . . ?
 H41A C41 H41B 109.5 . . ?
 H41A C41 H41C 109.5 . . ?
 H41B C41 H41C 109.5 . . ?
 Si6 C42 H42A 109.5 . . ?
 Si6 C42 H42B 109.5 . . ?
 Si6 C42 H42C 109.5 . . ?
 H42A C42 H42B 109.5 . . ?
 H42A C42 H42C 109.5 . . ?
 H42B C42 H42C 109.5 . . ?
 Si7 C43 H43A 109.5 . . ?
 Si7 C43 H43B 109.5 . . ?
 Si7 C43 H43C 109.5 . . ?
 H43A C43 H43B 109.5 . . ?
 H43A C43 H43C 109.5 . . ?
 H43B C43 H43C 109.5 . . ?
 Si7 C44 H44A 109.5 . . ?
 Si7 C44 H44B 109.5 . . ?
 Si7 C44 H44C 109.5 . . ?
 H44A C44 H44B 109.5 . . ?
 H44A C44 H44C 109.5 . . ?
 H44B C44 H44C 109.5 . . ?
 Si7 C45 H45A 109.5 . . ?
 Si7 C45 H45B 109.5 . . ?
 Si7 C45 H45C 109.5 . . ?
 H45A C45 H45B 109.5 . . ?
 H45A C45 H45C 109.5 . . ?
 H45B C45 H45C 109.5 . . ?
 Si8 C46 H46A 109.5 . . ?
 Si8 C46 H46B 109.5 . . ?
 Si8 C46 H46C 109.5 . . ?
 H46A C46 H46B 109.5 . . ?
 H46A C46 H46C 109.5 . . ?
 H46B C46 H46C 109.5 . . ?
 Si8 C47 H47A 109.5 . . ?
 Si8 C47 H47B 109.5 . . ?
 Si8 C47 H47C 109.5 . . ?
 H47A C47 H47B 109.5 . . ?
 H47A C47 H47C 109.5 . . ?
 H47B C47 H47C 109.5 . . ?
 Si8 C48 H48A 109.5 . . ?
 Si8 C48 H48B 109.5 . . ?
 Si8 C48 H48C 109.5 . . ?
 H48A C48 H48B 109.5 . . ?
 H48A C48 H48C 109.5 . . ?
 H48B C48 H48C 109.5 . . ?
 C50 C49 Sn2 117.9(2) . . ?
 C54 C49 Sn2 123.1(2) . . ?
 C54 C49 C50 118.9(3) . . ?
 C49 C50 C64 127.0(3) . . ?
 C51 C50 C49 119.2(3) . . ?
 C51 C50 C64 113.7(3) . . ?
 C50 C51 H51 119.2 . . ?
 C52 C51 C50 121.6(3) . . ?
 C52 C51 H51 119.2 . . ?
 C51 C52 H52 120.4 . . ?
 C51 C52 C53 119.2(3) . . ?
 C53 C52 H52 120.4 . . ?
 C52 C53 H53 119.5 . . ?
 C52 C53 C54 121.0(3) . . ?
 C54 C53 H53 119.5 . . ?
 C49 C54 C55 125.8(3) . . ?
 C53 C54 C49 119.9(3) . . ?
 C53 C54 C55 114.0(3) . . ?
 C56 C55 C54 121.5(3) . . ?
 C60 C55 C54 118.0(3) . . ?
 C60 C55 C56 119.6(3) . . ?
 C55 C56 C61 123.8(4) . . ?
 C57 C56 C55 118.9(3) . . ?
 C57 C56 C61 117.3(3) . . ?
 C56 C57 H57 119.1 . . ?
 C58 C57 C56 121.8(4) . . ?
 C58 C57 H57 119.1 . . ?
 C57 C58 C62 120.9(4) . . ?
 C59 C58 C57 118.3(4) . . ?
 C59 C58 C62 120.8(4) . . ?
 C58 C59 H59 119.0 . . ?
 C58 C59 C60 122.1(4) . . ?
 C60 C59 H59 119.0 . . ?
 C55 C60 C63 121.3(3) . . ?
 C59 C60 C55 119.0(3) . . ?
 C59 C60 C63 119.5(3) . . ?
 C56 C61 H61A 109.5 . . ?
 C56 C61 H61B 109.5 . . ?
 C56 C61 H61C 109.5 . . ?
 H61A C61 H61B 109.5 . . ?
 H61A C61 H61C 109.5 . . ?
 H61B C61 H61C 109.5 . . ?
 C58 C62 H62A 109.5 . . ?
 C58 C62 H62B 109.5 . . ?
 C58 C62 H62C 109.5 . . ?
 H62A C62 H62B 109.5 . . ?
 H62A C62 H62C 109.5 . . ?
 H62B C62 H62C 109.5 . . ?
 C60 C63 H63A 109.5 . . ?
 C60 C63 H63B 109.5 . . ?
 C60 C63 H63C 109.5 . . ?
 H63A C63 H63B 109.5 . . ?
 H63A C63 H63C 109.5 . . ?
 H63B C63 H63C 109.5 . . ?
 C65 C64 C50 121.3(3) . . ?
 C65 C64 C69 119.2(3) . . ?
 C69 C64 C50 119.1(3) . . ?
 C64 C65 C70 120.6(4) . . ?
 C66 C65 C64 119.4(3) . . ?
 C66 C65 C70 119.9(3) . . ?
 C65 C66 H66 119.1 . . ?
 C67 C66 C65 121.8(3) . . ?
 C67 C66 H66 119.1 . . ?
 C66 C67 C68 118.3(3) . . ?
 C66 C67 C71 120.7(3) . . ?
 C68 C67 C71 120.9(4) . . ?
 C67 C68 H68 119.2 . . ?
 C69 C68 C67 121.5(3) . . ?
 C69 C68 H68 119.2 . . ?
 C64 C69 C72 120.9(3) . . ?
 C68 C69 C64 119.4(3) . . ?
 C68 C69 C72 119.6(3) . . ?
 C65 C70 H70A 109.5 . . ?
 C65 C70 H70B 109.5 . . ?
 C65 C70 H70C 109.5 . . ?
 H70A C70 H70B 109.5 . . ?
 H70A C70 H70C 109.5 . . ?
 H70B C70 H70C 109.5 . . ?
 C67 C71 H71A 109.5 . . ?
 C67 C71 H71B 109.5 . . ?
 C67 C71 H71C 109.5 . . ?
 H71A C71 H71B 109.5 . . ?
 H71A C71 H71C 109.5 . . ?
 H71B C71 H71C 109.5 . . ?
 C69 C72 H72A 109.5 . . ?
 C69 C72 H72B 109.5 . . ?
 C69 C72 H72C 109.5 . . ?
 H72A C72 H72B 109.5 . . ?
 H72A C72 H72C 109.5 . . ?
 H72B C72 H72C 109.5 . . ?

loop_
  _geom_torsion_atom_site_label_1
  _geom_torsion_atom_site_label_2
  _geom_torsion_atom_site_label_3
  _geom_torsion_atom_site_label_4
  _geom_torsion
  _geom_torsion_site_symmetry_1
  _geom_torsion_site_symmetry_2
  _geom_torsion_site_symmetry_3
  _geom_torsion_site_symmetry_4
  _geom_torsion_publ_flag
 Si1 N1 Si2 C4 -45.4(2) . . . . ?
 Si1 N1 Si2 C5 -163.86(17) . . . . ?
 Si1 N1 Si2 C6 75.5(2) . . . . ?
 Sn1 N1 Si1 C1 36.8(2) . . . . ?
 Sn1 N1 Si1 C2 -87.9(3) . . . . ?
 Sn1 N1 Si1 C3 152.9(2) . . . . ?
 Sn1 N1 Si2 C4 128.0(2) . . . . ?
 Sn1 N1 Si2 C5 9.5(2) . . . . ?
 Sn1 N1 Si2 C6 -111.2(2) . . . . ?
 Sn1 N2 Si3 C7 -40.8(2) . . . . ?
 Sn1 N2 Si3 C8 -158.3(2) . . . . ?
 Sn1 N2 Si3 C9 81.2(2) . . . . ?
 Sn1 N2 Si4 C10 138.9(3) . . . . ?
 Sn1 N2 Si4 C11 21.4(3) . . . . ?
 Sn1 N2 Si4 C12 -100.7(3) . . . . ?
 Sn1 C13 C14 C15 -175.0(3) . . . . ?
 Sn1 C13 C14 C19 9.5(5) . . . . ?
 Sn1 C13 C18 C17 175.2(3) . . . . ?
 Sn1 C13 C18 C28 -5.6(5) . . . . ?
 Si2 N1 Si1 C1 -149.30(19) . . . . ?
 Si2 N1 Si1 C2 86.0(3) . . . . ?
 Si2 N1 Si1 C3 -33.3(3) . . . . ?
 Si3 N2 Si4 C10 -55.2(3) . . . . ?
 Si3 N2 Si4 C11 -172.6(2) . . . . ?
 Si3 N2 Si4 C12 65.3(3) . . . . ?
 Si4 N2 Si3 C7 152.47(19) . . . . ?
 Si4 N2 Si3 C8 35.0(3) . . . . ?
 Si4 N2 Si3 C9 -85.5(2) . . . . ?
 C13 C14 C15 C16 -0.4(7) . . . . ?
 C13 C14 C19 C20 69.5(5) . . . . ?
 C13 C14 C19 C24 -120.6(4) . . . . ?
 C13 C18 C28 C29 -92.2(5) . . . . ?
 C13 C18 C28 C33 94.6(5) . . . . ?
 C14 C13 C18 C17 -2.9(6) . . . . ?
 C14 C13 C18 C28 176.4(4) . . . . ?
 C14 C15 C16 C17 -2.2(8) . . . . ?
 C14 C19 C20 C21 177.9(3) . . . . ?
 C14 C19 C20 C25 3.3(5) . . . . ?
 C14 C19 C24 C23 -178.2(3) . . . . ?
 C14 C19 C24 C27 -1.9(5) . . . . ?
 C15 C14 C19 C20 -106.2(4) . . . . ?
 C15 C14 C19 C24 63.7(5) . . . . ?
 C15 C16 C17 C18 2.2(8) . . . . ?
 C16 C17 C18 C13 0.4(7) . . . . ?
 C16 C17 C18 C28 -179.0(4) . . . . ?
 C17 C18 C28 C29 87.1(4) . . . . ?
 C17 C18 C28 C33 -86.0(4) . . . . ?
 C18 C13 C14 C15 2.9(6) . . . . ?
 C18 C13 C14 C19 -172.6(4) . . . . ?
 C18 C28 C29 C30 -178.8(3) . . . . ?
 C18 C28 C29 C34 0.9(5) . . . . ?
 C18 C28 C33 C32 177.8(3) . . . . ?
 C18 C28 C33 C36 -2.2(5) . . . . ?
 C19 C14 C15 C16 175.6(5) . . . . ?
 C19 C20 C21 C22 -1.6(5) . . . . ?
 C20 C19 C24 C23 -8.2(5) . . . . ?
 C20 C19 C24 C27 168.1(3) . . . . ?
 C20 C21 C22 C23 -4.0(5) . . . . ?
 C20 C21 C22 C26 176.9(4) . . . . ?
 C21 C22 C23 C24 3.4(5) . . . . ?
 C22 C23 C24 C19 2.7(5) . . . . ?
 C22 C23 C24 C27 -173.9(3) . . . . ?
 C24 C19 C20 C21 7.7(5) . . . . ?
 C24 C19 C20 C25 -166.9(3) . . . . ?
 C25 C20 C21 C22 173.0(3) . . . . ?
 C26 C22 C23 C24 -177.5(4) . . . . ?
 C28 C29 C30 C31 2.9(6) . . . . ?
 C29 C28 C33 C32 4.8(5) . . . . ?
 C29 C28 C33 C36 -175.3(3) . . . . ?
 C29 C30 C31 C32 1.0(6) . . . . ?
 C29 C30 C31 C35 -178.7(4) . . . . ?
 C30 C31 C32 C33 -2.0(6) . . . . ?
 C31 C32 C33 C28 -0.8(5) . . . . ?
 C31 C32 C33 C36 179.2(3) . . . . ?
 C33 C28 C29 C30 -5.8(5) . . . . ?
 C33 C28 C29 C34 173.9(3) . . . . ?
 C34 C29 C30 C31 -176.8(4) . . . . ?
 C35 C31 C32 C33 177.6(4) . . . . ?
 Sn2 N6 Si6 C40 -129.6(2) . . . . ?
 Sn2 N6 Si6 C41 110.9(2) . . . . ?
 Sn2 N6 Si6 C42 -9.1(3) . . . . ?
 Sn2 N7 Si7 C43 -83.3(2) . . . . ?
 Sn2 N7 Si7 C44 38.4(2) . . . . ?
 Sn2 N7 Si7 C45 155.18(19) . . . . ?
 Sn2 N7 Si8 C46 118.8(2) . . . . ?
 Sn2 N7 Si8 C47 -1.4(3) . . . . ?
 Sn2 N7 Si8 C48 -122.1(2) . . . . ?
 Sn2 C49 C50 C51 -170.7(3) . . . . ?
 Sn2 C49 C50 C64 14.1(4) . . . . ?
 Sn2 C49 C54 C53 172.4(3) . . . . ?
 Sn2 C49 C54 C55 -13.6(4) . . . . ?
 Si5 N6 Si6 C40 44.1(3) . . . . ?
 Si5 N6 Si6 C41 -75.3(3) . . . . ?
 Si5 N6 Si6 C42 164.7(2) . . . . ?
 Si7 N7 Si8 C46 -49.6(3) . . . . ?
 Si7 N7 Si8 C47 -169.8(2) . . . . ?
 Si7 N7 Si8 C48 69.5(2) . . . . ?
 Si8 N7 Si7 C43 86.0(2) . . . . ?
 Si8 N7 Si7 C44 -152.27(19) . . . . ?
 Si8 N7 Si7 C45 -35.5(2) . . . . ?
 C37 Si5 N6 Sn2 -35.5(2) . . . . ?
 C37 Si5 N6 Si6 150.18(19) . . . . ?
 C38 Si5 N6 Sn2 87.7(2) . . . . ?
 C38 Si5 N6 Si6 -86.6(2) . . . . ?
 C39 Si5 N6 Sn2 -152.4(2) . . . . ?
 C39 Si5 N6 Si6 33.3(3) . . . . ?
 C49 C50 C51 C52 -3.0(5) . . . . ?
 C49 C50 C64 C65 -104.0(4) . . . . ?
 C49 C50 C64 C69 82.8(4) . . . . ?
 C49 C54 C55 C56 125.4(4) . . . . ?
 C49 C54 C55 C60 -65.5(4) . . . . ?
 C50 C49 C54 C53 -3.7(5) . . . . ?
 C50 C49 C54 C55 170.3(3) . . . . ?
 C50 C51 C52 C53 -1.7(6) . . . . ?
 C50 C64 C65 C66 -179.9(3) . . . . ?
 C50 C64 C65 C70 -2.4(5) . . . . ?
 C50 C64 C69 C68 179.7(3) . . . . ?
 C50 C64 C69 C72 -0.7(5) . . . . ?
 C51 C50 C64 C65 80.5(4) . . . . ?
 C51 C50 C64 C69 -92.7(4) . . . . ?
 C51 C52 C53 C54 3.8(6) . . . . ?
 C52 C53 C54 C49 -1.0(5) . . . . ?
 C52 C53 C54 C55 -175.7(3) . . . . ?
 C53 C54 C55 C56 -60.3(4) . . . . ?
 C53 C54 C55 C60 108.7(4) . . . . ?
 C54 C49 C50 C51 5.6(5) . . . . ?
 C54 C49 C50 C64 -169.6(3) . . . . ?
 C54 C55 C56 C57 175.0(3) . . . . ?
 C54 C55 C56 C61 -3.8(5) . . . . ?
 C54 C55 C60 C59 -175.0(3) . . . . ?
 C54 C55 C60 C63 -0.1(5) . . . . ?
 C55 C56 C57 C58 -2.3(5) . . . . ?
 C56 C55 C60 C59 -5.7(5) . . . . ?
 C56 C55 C60 C63 169.1(3) . . . . ?
 C56 C57 C58 C59 -2.1(6) . . . . ?
 C56 C57 C58 C62 178.1(4) . . . . ?
 C57 C58 C59 C60 2.5(6) . . . . ?
 C58 C59 C60 C55 1.3(5) . . . . ?
 C58 C59 C60 C63 -173.6(4) . . . . ?
 C60 C55 C56 C57 6.1(5) . . . . ?
 C60 C55 C56 C61 -172.7(3) . . . . ?
 C61 C56 C57 C58 176.7(3) . . . . ?
 C62 C58 C59 C60 -177.7(4) . . . . ?
 C64 C50 C51 C52 172.8(3) . . . . ?
 C64 C65 C66 C67 2.3(5) . . . . ?
 C65 C64 C69 C68 6.3(5) . . . . ?
 C65 C64 C69 C72 -174.0(3) . . . . ?
 C65 C66 C67 C68 2.5(5) . . . . ?
 C65 C66 C67 C71 -178.9(3) . . . . ?
 C66 C67 C68 C69 -2.8(5) . . . . ?
 C67 C68 C69 C64 -1.5(5) . . . . ?
 C67 C68 C69 C72 178.8(3) . . . . ?
 C69 C64 C65 C66 -6.7(5) . . . . ?
 C69 C64 C65 C70 170.8(3) . . . . ?
 C70 C65 C66 C67 -175.2(4) . . . . ?
 C71 C67 C68 C69 178.5(3) . . . . ?

_shelx_res_file
;
TITL 009mfar22_auto_a.res in P2(1)2(1)2(1)
    009mfar22_auto.res
    created by SHELXL-2018/3 at 16:44:48 on 25-Jan-2022
REM Old TITL 009mfar22_auto in P2(1)2(1)2(1)
REM SHELXT solution in P2(1)2(1)2(1): R1 0.057, Rweak 0.023, Alpha 0.006
REM <I/s> 0.377 for 36 systematic absences, Orientation as input
REM Flack x = -0.040 ( 0.002 ) from 7119 Parsons' quotients
REM Formula found by SHELXT: C72 N10 Si8 Sn2
CELL 1.54184 16.3011 16.4263 30.6222 90 90 90
ZERR 4 0.0001 0.0001 0.0002 0 0 0
LATT -1
SYMM 0.5-X,-Y,0.5+Z
SYMM -X,0.5+Y,0.5-Z
SYMM 0.5+X,0.5-Y,-Z
SFAC C H N Si Sn
UNIT 288 488 40 32 8

L.S. 10
PLAN  5
SIZE 0.3 0.1 0.1
TEMP -123
CONF
list 4
MORE -1
fmap 2
ACTA
BOND $H
REM <olex2.extras>
REM <HklSrc "%.\\009mfar22_auto.hkl">
REM </olex2.extras>

WGHT    0.028000    0.978700
FVAR       0.15544
C1    1    0.386589    0.568608    0.846179    11.00000    0.04204    0.05755 =
         0.01849   -0.00774   -0.00257   -0.01120
AFIX 137
H1A   2    0.432368    0.596438    0.831775    11.00000   -1.50000
H1B   2    0.398050    0.563718    0.877485    11.00000   -1.50000
H1C   2    0.336132    0.600058    0.841922    11.00000   -1.50000
AFIX   0
N1    3    0.295643    0.459554    0.781991    11.00000    0.02032    0.02382 =
         0.01592    0.00311   -0.00256   -0.00154
SI1   4    0.373684    0.465136    0.822121    11.00000    0.02240    0.04189 =
         0.01637    0.00400   -0.00400   -0.00004
SN1   5    0.280819    0.557390    0.741075    11.00000    0.01478    0.01828 =
         0.01104   -0.00110    0.00058   -0.00149
C2    1    0.475579    0.428566    0.801722    11.00000    0.02368    0.07098 =
         0.03134    0.00081   -0.00524    0.00534
AFIX 137
H2A   2    0.494590    0.464327    0.778189    11.00000   -1.50000
H2B   2    0.470042    0.372885    0.790614    11.00000   -1.50000
H2C   2    0.515405    0.429355    0.825692    11.00000   -1.50000
AFIX   0
N2    3    0.213182    0.647275    0.771331    11.00000    0.02106    0.01773 =
         0.01716   -0.00331    0.00297   -0.00006
SI2   4    0.244542    0.366301    0.777367    11.00000    0.02168    0.02072 =
         0.02395    0.00439    0.00177   -0.00056
C3    1    0.345955    0.399228    0.870480    11.00000    0.04253    0.05953 =
         0.02612    0.01670   -0.00760   -0.00090
AFIX 137
H3A   2    0.389366    0.402782    0.892537    11.00000   -1.50000
H3B   2    0.340053    0.342593    0.860920    11.00000   -1.50000
H3C   2    0.294063    0.418119    0.883066    11.00000   -1.50000
AFIX   0
N3    3    0.401261    0.593444    0.747088    11.00000    0.02042    0.04544 =
         0.03566   -0.01686    0.00661   -0.01271
SI3   4    0.134414    0.615593    0.806997    11.00000    0.02134    0.02600 =
         0.01648   -0.00291    0.00490   -0.00011
C4    1    0.315418    0.276017    0.777408    11.00000    0.03724    0.02764 =
         0.04316    0.00867    0.00337    0.00656
AFIX 137
H4A   2    0.358276    0.283908    0.755368    11.00000   -1.50000
H4B   2    0.284181    0.226648    0.770599    11.00000   -1.50000
H4C   2    0.340743    0.270433    0.806278    11.00000   -1.50000
AFIX   0
N4    3    0.443643    0.646905    0.758071    11.00000    0.02391    0.04436 =
         0.02711   -0.00593   -0.00006   -0.01418
SI4   4    0.244218    0.750016    0.772147    11.00000    0.03149    0.02109 =
         0.02414   -0.00372    0.00371   -0.00368
C5    1    0.187598    0.362094    0.724439    11.00000    0.02893    0.02530 =
         0.02683   -0.00353    0.00129   -0.00527
AFIX 137
H5A   2    0.150654    0.408996    0.722328    11.00000   -1.50000
H5B   2    0.155521    0.311700    0.723069    11.00000   -1.50000
H5C   2    0.226761    0.363381    0.700168    11.00000   -1.50000
AFIX   0
N5    3    0.488513    0.697199    0.767841    11.00000    0.05393    0.08900 =
         0.07523   -0.03084   -0.00146   -0.03943
C6    1    0.168962    0.350152    0.823557    11.00000    0.03424    0.03302 =
         0.03318    0.00980    0.00793   -0.00246
AFIX 137
H6A   2    0.187725    0.305109    0.842013    11.00000   -1.50000
H6B   2    0.114888    0.337078    0.811456    11.00000   -1.50000
H6C   2    0.165175    0.399914    0.841095    11.00000   -1.50000
AFIX   0
C7    1    0.078688    0.526992    0.783779    11.00000    0.02355    0.03081 =
         0.02466   -0.00210    0.00326   -0.00190
AFIX 137
H7A   2    0.048620    0.544061    0.757622    11.00000   -1.50000
H7B   2    0.039967    0.505843    0.805473    11.00000   -1.50000
H7C   2    0.118069    0.484317    0.775989    11.00000   -1.50000
AFIX   0
C8    1    0.054146    0.695440    0.815671    11.00000    0.03836    0.03721 =
         0.04214   -0.00181    0.01985    0.00808
AFIX 137
H8A   2    0.077800    0.741072    0.831996    11.00000   -1.50000
H8B   2    0.008345    0.672219    0.832241    11.00000   -1.50000
H8C   2    0.034264    0.714840    0.787318    11.00000   -1.50000
AFIX   0
C9    1    0.170654    0.587119    0.862923    11.00000    0.03788    0.04346 =
         0.01829    0.00104    0.00402   -0.00652
AFIX 137
H9A   2    0.208936    0.541284    0.860833    11.00000   -1.50000
H9B   2    0.123541    0.571400    0.880926    11.00000   -1.50000
H9C   2    0.198466    0.633761    0.876303    11.00000   -1.50000
AFIX   0
C10   1    0.158277    0.824934    0.763200    11.00000    0.04474    0.02686 =
         0.07779    0.00350    0.01827    0.00679
AFIX 137
H10A  2    0.119271    0.802534    0.742018    11.00000   -1.50000
H10B  2    0.180778    0.876158    0.751988    11.00000   -1.50000
H10C  2    0.130093    0.835065    0.790941    11.00000   -1.50000
AFIX   0
C11   1    0.318520    0.776705    0.727658    11.00000    0.03695    0.03065 =
         0.04547    0.00643    0.00732   -0.00590
AFIX 137
H11A  2    0.339943    0.726667    0.714479    11.00000   -1.50000
H11B  2    0.363970    0.808331    0.739947    11.00000   -1.50000
H11C  2    0.290484    0.809066    0.705295    11.00000   -1.50000
AFIX   0
C12   1    0.292163    0.776069    0.826010    11.00000    0.08833    0.03675 =
         0.03106   -0.00621   -0.00879   -0.02476
AFIX 137
H12A  2    0.257085    0.756289    0.849736    11.00000   -1.50000
H12B  2    0.298236    0.835262    0.828365    11.00000   -1.50000
H12C  2    0.346233    0.750276    0.828087    11.00000   -1.50000
AFIX   0
C13   1    0.266696    0.532803    0.670283    11.00000    0.01700    0.02205 =
         0.01147   -0.00093    0.00073    0.00028
C14   1    0.190540    0.530948    0.648037    11.00000    0.01982    0.02697 =
         0.01411   -0.00229   -0.00042    0.00242
C15   1    0.187888    0.508456    0.603753    11.00000    0.02248    0.05043 =
         0.01915   -0.00657   -0.00680    0.00666
AFIX  43
H15   2    0.136542    0.507016    0.589098    11.00000   -1.20000
AFIX   0
C16   1    0.258196    0.488447    0.581140    11.00000    0.03088    0.06618 =
         0.01509   -0.01158   -0.00439    0.01357
AFIX  43
H16   2    0.255120    0.471572    0.551512    11.00000   -1.20000
AFIX   0
C17   1    0.333214    0.493203    0.602040    11.00000    0.02482    0.05374 =
         0.01521   -0.00784    0.00201    0.01014
AFIX  43
H17   2    0.381875    0.481266    0.586214    11.00000   -1.20000
AFIX   0
C18   1    0.338802    0.515309    0.646143    11.00000    0.01957    0.02926 =
         0.01434   -0.00179    0.00024    0.00658
C19   1    0.109051    0.556586    0.666072    11.00000    0.01616    0.02528 =
         0.01430   -0.00057   -0.00397    0.00229
C20   1    0.094742    0.639981    0.674121    11.00000    0.01769    0.02643 =
         0.01806    0.00244   -0.00334   -0.00041
C21   1    0.018810    0.664863    0.689415    11.00000    0.02154    0.02338 =
         0.02661   -0.00087   -0.00203    0.00574
AFIX  43
H21   2    0.009910    0.720892    0.695474    11.00000   -1.20000
AFIX   0
C22   1   -0.044935    0.609534    0.696130    11.00000    0.01380    0.03834 =
         0.02107    0.00042   -0.00077    0.00294
C23   1   -0.032584    0.529513    0.684610    11.00000    0.01683    0.03403 =
         0.02129    0.00092   -0.00222   -0.00514
AFIX  43
H23   2   -0.076586    0.491994    0.687565    11.00000   -1.20000
AFIX   0
C24   1    0.043076    0.501629    0.668620    11.00000    0.01868    0.02736 =
         0.01793   -0.00266   -0.00653   -0.00062
C25   1    0.158857    0.702260    0.662406    11.00000    0.02394    0.02492 =
         0.02839    0.00600   -0.00283   -0.00332
AFIX 137
H25A  2    0.209927    0.689909    0.677937    11.00000   -1.50000
H25B  2    0.139587    0.756560    0.670805    11.00000   -1.50000
H25C  2    0.168783    0.700841    0.630851    11.00000   -1.50000
AFIX   0
C26   1   -0.125872    0.637360    0.714982    11.00000    0.02151    0.05444 =
         0.03969   -0.00420    0.00407    0.00835
AFIX 137
H26A  2   -0.116683    0.684212    0.734182    11.00000   -1.50000
H26B  2   -0.150542    0.592874    0.731783    11.00000   -1.50000
H26C  2   -0.162887    0.653044    0.691209    11.00000   -1.50000
AFIX   0
C27   1    0.046348    0.414438    0.652729    11.00000    0.03051    0.03019 =
         0.03946   -0.00767   -0.01024   -0.00129
AFIX 137
H27A  2    0.014439    0.409335    0.625744    11.00000   -1.50000
H27B  2    0.023254    0.378411    0.675080    11.00000   -1.50000
H27C  2    0.103470    0.399115    0.647073    11.00000   -1.50000
AFIX   0
C28   1    0.425388    0.518513    0.662756    11.00000    0.01806    0.02967 =
         0.01180   -0.00282    0.00222    0.00213
C29   1    0.470833    0.590390    0.658118    11.00000    0.02640    0.03088 =
         0.01609   -0.00072    0.00794    0.00185
C30   1    0.551211    0.591387    0.672993    11.00000    0.02685    0.04291 =
         0.02272   -0.00511    0.00739   -0.01172
AFIX  43
H30   2    0.581702    0.640563    0.671218    11.00000   -1.20000
AFIX   0
C31   1    0.588397    0.522606    0.690401    11.00000    0.01925    0.05229 =
         0.02171   -0.00822    0.00107    0.00027
C32   1    0.543613    0.451231    0.692142    11.00000    0.02216    0.03842 =
         0.02112   -0.00172    0.00099    0.01127
AFIX  43
H32   2    0.568966    0.403330    0.703099    11.00000   -1.20000
AFIX   0
C33   1    0.462327    0.447625    0.678268    11.00000    0.02101    0.02873 =
         0.01705   -0.00311    0.00399    0.00333
C34   1    0.434881    0.665477    0.637404    11.00000    0.04150    0.03098 =
         0.04010    0.00762    0.01248    0.00504
AFIX 137
H34A  2    0.440216    0.661769    0.605590    11.00000   -1.50000
H34B  2    0.464274    0.713691    0.647915    11.00000   -1.50000
H34C  2    0.376752    0.669842    0.645226    11.00000   -1.50000
AFIX   0
C35   1    0.675571    0.526379    0.707208    11.00000    0.02188    0.08475 =
         0.04323   -0.01244   -0.00860   -0.00254
AFIX 137
H35A  2    0.712469    0.541784    0.683331    11.00000   -1.50000
H35B  2    0.691526    0.472896    0.718564    11.00000   -1.50000
H35C  2    0.679195    0.566902    0.730616    11.00000   -1.50000
AFIX   0
C36   1    0.416554    0.368427    0.680286    11.00000    0.02716    0.02780 =
         0.03677    0.00124    0.00469    0.00387
AFIX 137
H36A  2    0.369022    0.374250    0.699630    11.00000   -1.50000
H36B  2    0.452863    0.325819    0.691609    11.00000   -1.50000
H36C  2    0.397892    0.353505    0.650936    11.00000   -1.50000
AFIX   0

SN2   5    0.706940    0.464425    0.480495    11.00000    0.01111    0.01593 =
         0.01284   -0.00050   -0.00023   -0.00007
SI5   4    0.834742    0.348307    0.427316    11.00000    0.01594    0.02374 =
         0.02775   -0.00329    0.00447    0.00327
N6    3    0.752908    0.418195    0.423150    11.00000    0.01703    0.02241 =
         0.01658   -0.00301    0.00346    0.00323
SI6   4    0.711477    0.435343    0.371222    11.00000    0.02456    0.03227 =
         0.01429   -0.00377    0.00057    0.00122
N7    3    0.787232    0.552055    0.503123    11.00000    0.01738    0.02274 =
         0.01241    0.00055   -0.00252   -0.00328
SI7   4    0.829726    0.619415    0.464465    11.00000    0.01771    0.01996 =
         0.02421    0.00278    0.00020   -0.00317
N8    3    0.723701    0.374398    0.526077    11.00000    0.01971    0.02704 =
         0.02978    0.01009   -0.00391   -0.00105
SI8   4    0.831315    0.554931    0.555940    11.00000    0.02515    0.02856 =
         0.01943   -0.00070   -0.00708   -0.00659
N9    3    0.767793    0.319798    0.536276    11.00000    0.02545    0.02848 =
         0.02872    0.00799   -0.00270    0.00221
N10   3    0.806562    0.266532    0.549257    11.00000    0.04781    0.04093 =
         0.05505    0.02058    0.00185    0.01732
C37   1    0.905896    0.373816    0.473397    11.00000    0.01987    0.02820 =
         0.03804    0.00073   -0.00240    0.00300
AFIX 137
H37A  2    0.950822    0.407844    0.462486    11.00000   -1.50000
H37B  2    0.928365    0.323497    0.485748    11.00000   -1.50000
H37C  2    0.875708    0.403446    0.496054    11.00000   -1.50000
AFIX   0
C38   1    0.796651    0.241488    0.433928    11.00000    0.02854    0.02394 =
         0.04362   -0.00309    0.00272    0.00268
AFIX 137
H38A  2    0.759140    0.238813    0.458897    11.00000   -1.50000
H38B  2    0.843253    0.204987    0.438969    11.00000   -1.50000
H38C  2    0.767621    0.224752    0.407381    11.00000   -1.50000
AFIX   0
C39   1    0.901573    0.349942    0.377556    11.00000    0.02945    0.04170 =
         0.03897   -0.00509    0.01581    0.00601
AFIX 137
H39A  2    0.870350    0.330074    0.352370    11.00000   -1.50000
H39B  2    0.949356    0.314830    0.382295    11.00000   -1.50000
H39C  2    0.919976    0.405777    0.371973    11.00000   -1.50000
AFIX   0
C40   1    0.695851    0.338311    0.339792    11.00000    0.04559    0.04653 =
         0.02772   -0.01684   -0.00379   -0.00238
AFIX 137
H40A  2    0.749017    0.317827    0.329669    11.00000   -1.50000
H40B  2    0.660382    0.348868    0.314581    11.00000   -1.50000
H40C  2    0.670007    0.297636    0.358736    11.00000   -1.50000
AFIX   0
C41   1    0.778955    0.501214    0.335708    11.00000    0.04412    0.05204 =
         0.02347    0.00306    0.00904   -0.00389
AFIX 137
H41A  2    0.800700    0.546470    0.353053    11.00000   -1.50000
H41B  2    0.746670    0.522768    0.311312    11.00000   -1.50000
H41C  2    0.824525    0.468600    0.324321    11.00000   -1.50000
AFIX   0
C42   1    0.609594    0.487757    0.374462    11.00000    0.02885    0.04142 =
         0.02417    0.00312   -0.00754    0.00536
AFIX 137
H42A  2    0.571134    0.453846    0.391019    11.00000   -1.50000
H42B  2    0.588229    0.496475    0.344916    11.00000   -1.50000
H42C  2    0.616122    0.540369    0.389147    11.00000   -1.50000
AFIX   0
C43   1    0.921768    0.578099    0.435161    11.00000    0.02091    0.03816 =
         0.04089    0.00781    0.00933   -0.00046
AFIX 137
H43A  2    0.964203    0.563707    0.456475    11.00000   -1.50000
H43B  2    0.943158    0.619481    0.415117    11.00000   -1.50000
H43C  2    0.906041    0.529518    0.418578    11.00000   -1.50000
AFIX   0
C44   1    0.752780    0.648114    0.422459    11.00000    0.02664    0.03318 =
         0.02677    0.00631   -0.00065    0.00116
AFIX 137
H44A  2    0.728573    0.598761    0.409918    11.00000   -1.50000
H44B  2    0.779589    0.679626    0.399334    11.00000   -1.50000
H44C  2    0.709581    0.681096    0.435962    11.00000   -1.50000
AFIX   0
C45   1    0.862721    0.719398    0.488567    11.00000    0.03900    0.02562 =
         0.04513    0.00142   -0.00348   -0.01257
AFIX 137
H45A  2    0.815017    0.747119    0.501145    11.00000   -1.50000
H45B  2    0.886794    0.753522    0.465656    11.00000   -1.50000
H45C  2    0.903559    0.709694    0.511468    11.00000   -1.50000
AFIX   0
C46   1    0.946078    0.548060    0.552312    11.00000    0.02448    0.04706 =
         0.03816   -0.00019   -0.01512   -0.00654
AFIX 137
H46A  2    0.961577    0.495508    0.539605    11.00000   -1.50000
H46B  2    0.969752    0.552890    0.581614    11.00000   -1.50000
H46C  2    0.966809    0.592196    0.533822    11.00000   -1.50000
AFIX   0
C47   1    0.801188    0.472900    0.595372    11.00000    0.05028    0.04585 =
         0.01869    0.00672   -0.01092   -0.01825
AFIX 137
H47A  2    0.741594    0.465233    0.594442    11.00000   -1.50000
H47B  2    0.817715    0.488674    0.624955    11.00000   -1.50000
H47C  2    0.828508    0.421914    0.587329    11.00000   -1.50000
AFIX   0
C48   1    0.808030    0.651424    0.586372    11.00000    0.04794    0.03763 =
         0.02808   -0.01212   -0.00734   -0.00586
AFIX 137
H48A  2    0.805352    0.696955    0.565742    11.00000   -1.50000
H48B  2    0.851350    0.661718    0.607864    11.00000   -1.50000
H48C  2    0.755233    0.645965    0.601396    11.00000   -1.50000
AFIX   0
C49   1    0.571256    0.472518    0.485015    11.00000    0.01094    0.02349 =
         0.01409    0.00064    0.00167    0.00033
C50   1    0.526524    0.399164    0.488749    11.00000    0.01474    0.02258 =
         0.01685   -0.00113    0.00167   -0.00215
C51   1    0.440119    0.401206    0.485175    11.00000    0.01472    0.02912 =
         0.02713    0.00199   -0.00052   -0.00693
AFIX  43
H51   2    0.410235    0.351598    0.486283    11.00000   -1.20000
AFIX   0
C52   1    0.398278    0.473238    0.480135    11.00000    0.01499    0.03591 =
         0.02961    0.00393    0.00192   -0.00130
AFIX  43
H52   2    0.340302    0.473307    0.476980    11.00000   -1.20000
AFIX   0
C53   1    0.441867    0.546046    0.479712    11.00000    0.01601    0.02684 =
         0.02724    0.00340    0.00203    0.00555
AFIX  43
H53   2    0.412987    0.596179    0.478011    11.00000   -1.20000
AFIX   0
C54   1    0.527963    0.546528    0.481763    11.00000    0.01547    0.02180 =
         0.01394    0.00140    0.00247    0.00158
C55   1    0.564633    0.629840    0.484327    11.00000    0.01791    0.01934 =
         0.02156   -0.00021    0.00607    0.00259
C56   1    0.552125    0.687786    0.451047    11.00000    0.02131    0.02173 =
         0.02520    0.00128    0.00375    0.00811
C57   1    0.582488    0.766572    0.456828    11.00000    0.02894    0.01968 =
         0.02819    0.00369    0.00711    0.00745
AFIX  43
H57   2    0.575910    0.805243    0.434027    11.00000   -1.20000
AFIX   0
C58   1    0.621942    0.789862    0.494915    11.00000    0.03229    0.02023 =
         0.03726   -0.00334    0.00697    0.00272
C59   1    0.628625    0.733486    0.528336    11.00000    0.03272    0.02565 =
         0.02511   -0.00647    0.00348   -0.00027
AFIX  43
H59   2    0.653582    0.749517    0.555020    11.00000   -1.20000
AFIX   0
C60   1    0.599974    0.654157    0.524089    11.00000    0.02295    0.02397 =
         0.02041   -0.00209    0.00452    0.00403
C61   1    0.506069    0.670332    0.409301    11.00000    0.03793    0.02962 =
         0.02595    0.00449   -0.00459    0.00773
AFIX 137
H61A  2    0.495099    0.611807    0.407171    11.00000   -1.50000
H61B  2    0.539189    0.687658    0.384262    11.00000   -1.50000
H61C  2    0.454028    0.700202    0.409377    11.00000   -1.50000
AFIX   0
C62   1    0.656420    0.874358    0.499906    11.00000    0.05736    0.02393 =
         0.04654   -0.00360    0.00152   -0.00454
AFIX 137
H62A  2    0.713528    0.875027    0.489913    11.00000   -1.50000
H62B  2    0.654140    0.890522    0.530689    11.00000   -1.50000
H62C  2    0.624039    0.912537    0.482367    11.00000   -1.50000
AFIX   0
C63   1    0.600945    0.598396    0.563143    11.00000    0.03441    0.02734 =
         0.01750   -0.00068    0.00324   -0.00044
AFIX 137
H63A  2    0.547071    0.572611    0.566367    11.00000   -1.50000
H63B  2    0.613524    0.629963    0.589461    11.00000   -1.50000
H63C  2    0.642873    0.556340    0.559008    11.00000   -1.50000
AFIX   0
C64   1    0.559827    0.317106    0.499508    11.00000    0.01550    0.01759 =
         0.01882    0.00006    0.00201   -0.00378
C65   1    0.570007    0.257523    0.467278    11.00000    0.02669    0.02246 =
         0.01891   -0.00217    0.00424   -0.00581
C66   1    0.601204    0.181628    0.478802    11.00000    0.02682    0.01959 =
         0.02209   -0.00596    0.00686   -0.00589
AFIX  43
H66   2    0.609933    0.142057    0.456660    11.00000   -1.20000
AFIX   0
C67   1    0.619841    0.162273    0.521638    11.00000    0.02263    0.01861 =
         0.02769    0.00049    0.00697   -0.00015
C68   1    0.603643    0.219944    0.553894    11.00000    0.02214    0.02182 =
         0.01883    0.00087    0.00298   -0.00237
AFIX  43
H68   2    0.613788    0.206585    0.583591    11.00000   -1.20000
AFIX   0
C69   1    0.573099    0.296276    0.543653    11.00000    0.01886    0.02047 =
         0.01769   -0.00082    0.00306   -0.00335
C70   1    0.544366    0.273723    0.420856    11.00000    0.05969    0.02968 =
         0.01981   -0.00516   -0.00446   -0.00162
AFIX 137
H70A  2    0.484773    0.267514    0.418264    11.00000   -1.50000
H70B  2    0.571679    0.234900    0.401386    11.00000   -1.50000
H70C  2    0.559955    0.329300    0.412700    11.00000   -1.50000
AFIX   0
C71   1    0.654868    0.080515    0.533121    11.00000    0.04819    0.02468 =
         0.03496   -0.00096    0.01131    0.01229
AFIX 137
H71A  2    0.611282    0.045549    0.544698    11.00000   -1.50000
H71B  2    0.697797    0.087194    0.555236    11.00000   -1.50000
H71C  2    0.678391    0.055426    0.506924    11.00000   -1.50000
AFIX   0
C72   1    0.554947    0.356156    0.579794    11.00000    0.03191    0.02238 =
         0.01962   -0.00231    0.00363    0.00217
AFIX 137
H72A  2    0.588858    0.404892    0.575939    11.00000   -1.50000
H72B  2    0.567360    0.331078    0.608071    11.00000   -1.50000
H72C  2    0.496843    0.371362    0.578829    11.00000   -1.50000
AFIX   0
HKLF 4


REM  009mfar22_auto_a.res in P2(1)2(1)2(1)
REM wR2 = 0.0589, GooF = S = 1.058, Restrained GooF = 1.058 for all data
REM R1 = 0.0252 for 16435 Fo > 4sig(Fo) and 0.0274 for all 17100 data
REM 865 parameters refined using 0 restraints

END

WGHT      0.0280      0.9852

REM Highest difference peak  0.449,  deepest hole -0.410,  1-sigma level  0.060
Q1    1   0.2901  0.5021  0.7413  11.00000  0.05    0.45
Q2    1   0.2221  0.6210  0.7376  11.00000  0.05    0.41
Q3    1   0.6367  0.4682  0.4757  11.00000  0.05    0.38
Q4    1   0.7123  0.4158  0.4807  11.00000  0.05    0.36
Q5    1   0.2065  0.6239  0.7971  11.00000  0.05    0.35
;
_shelx_res_checksum                5941
_shelx_hkl_file
;
   0   0  -3    0.57    1.43
   0   0  -3    0.92    0.90
   0   0  -4 9425.16   70.97
   0   0  -4 9271.28   75.25
   0   0  -5    3.70    3.31
   0   0  -6 1695.14   37.57
   0   0  -7   -0.44    3.51
   0   0  -8  151.03   13.38
   0   0  -8  147.35    9.40
   0   0  -9  -12.86    5.34
   0   0  -9    2.98    2.00
   0   0 -10  335.95   22.10
   0   0 -10  314.86   14.47
   0   0 -11    1.75    1.65
   0   0 -11    2.50    5.28
   0   0 -12 1529.94   52.35
   0   0 -12 1511.91   32.61
   0   0 -13   -0.66    2.09
   0   0 -13   -1.84    5.47
   0   0 -14  501.17   33.37
   0   0 -14  561.37   20.48
   0   0 -15    1.25    5.42
   0   0 -15   -0.28    2.33
   0   0 -16    0.37    8.75
   0   0 -16    3.20    2.63
   0   0 -17    3.79    7.36
   0   0  18  460.09   36.96
   0   0 -18  413.70   35.83
   0   0  19   -7.00    5.84
   0   0 -19  -19.08    8.16
   0   0 -19  -19.40    9.70
   0   0 -20 1161.76   58.11
   0   0  20 1066.83   61.32
   0   0 -20 1175.92   64.43
   0   0  21    1.60    7.96
   0   0 -21   14.18    8.59
   0   0 -21    1.05    6.24
   0   0  22   91.08   19.84
   0   0 -22   78.81   17.30
   0   0 -23    4.01    2.28
   0   0 -23    2.42    4.08
   0   0  23   -0.22    7.24
   0   0 -23    3.54    4.98
   0   0 -23   -0.82    7.27
   0   0 -24  288.79   14.68
   0   0 -24  354.18   35.52
   0   0 -24  339.22   21.79
   0   0  24  307.97   38.27
   0   0 -25    3.84    4.04
   0   0  25    0.93   12.36
   0   0 -26  238.49   16.75
   0   0  26  198.84   29.97
   0   0 -27   -2.08    3.32
   0   0 -28  371.65   20.78
   0   0 -29    2.56    3.74
   0   0 -30   72.41    9.60
   0   0 -31    1.39    3.80
   0   0 -32   62.19    8.83
   0   0 -32   53.31    7.03
   0   0 -33    1.24    3.62
   0   0 -33   -3.20    2.93
   0   0  34   98.28   10.41
   0   0 -34   87.39    8.91
   0   0 -34   98.54    8.03
   0   0  35    0.67    3.08
   0   0  36    9.29    3.51
   0   0 -36   11.26    3.52
   0   0  36   12.44    2.81
   0   0 -37    0.72    2.06
   0   0  37    1.75    2.06
   0   0 -38   24.79    3.04
   0   0  38   18.54    3.15
   0  -1   2    3.83    1.26
   0   1  -2    2.67    0.98
   0  -1  -2    3.24    1.39
   0   1  -3  108.88    4.08
   0  -1   3  102.78    5.95
   0   1  -3   93.34    5.29
   0  -1  -3  100.97    6.59
   0   1  -4  996.37   14.77
   0   1  -4 1028.29   12.41
   0  -1   4 1006.92   20.00
   0  -1  -4 1039.15   25.22
   0  -1  -4 1049.55   23.69
   0   1  -5   34.16    2.57
   0   1  -5   27.47    3.14
   0   1  -5   36.04    4.64
   0  -1  -5   32.96    5.61
   0   1  -6  250.71    7.54
   0   1  -6  253.19   11.12
   0   1  -6  239.58   11.98
   0   1  -7   -0.63    2.55
   0   1  -7    2.34    1.16
   0  -1  -7    2.45    3.95
   0   1  -7   -1.76    2.44
   0   1  -8 1270.00   20.20
   0  -1  -8 1227.79   38.37
   0   1  -8 1246.89   37.77
   0   1  -8 1198.19   31.38
   0   1  -9   17.20    4.12
   0   1  -9   15.30    2.56
   0   1  -9   13.63    5.67
   0  -1  -9    9.05    5.92
   0  -1 -10 3329.30   70.68
   0   1 -10 3435.52   70.91
   0   1 -10 3243.91   36.56
   0   1 -11   12.38    2.67
   0   1 -11   11.71    5.99
   0  -1 -11   12.30    6.61
   0   1 -12 1734.17   29.18
   0  -1 -12 1741.18   56.99
   0   1 -12 1870.94   58.12
   0   1 -13    6.24    1.87
   0  -1 -13    4.26    2.70
   0  -1 -13    2.74    6.11
   0  -1  13    2.86    5.56
   0   1 -13    1.79    5.03
   0   1 -14  110.24    7.86
   0  -1 -14  115.37   11.26
   0  -1 -14   96.06   15.09
   0  -1  14  113.16   15.30
   0   1 -14   96.15   15.37
   0  -1  15   15.56    6.69
   0  -1 -15   18.01    8.89
   0  -1 -15   11.36    6.13
   0   1 -15   19.52    8.87
   0  -1 -15   27.04    5.86
   0  -1 -16 3118.76   57.12
   0  -1 -16 3074.17   81.56
   0  -1  16 2879.97   85.29
   0   1 -16 3078.23   89.52
   0  -1 -16 2903.59   87.26
   0  -1  17   31.55   10.38
   0  -1 -17   23.75    9.90
   0   1 -17   33.20   11.17
   0  -1 -17   12.21    6.36
   0  -1 -17   32.00    5.96
   0  -1 -18  517.47   35.97
   0   1 -18  486.06   38.45
   0  -1 -18  482.31   39.31
   0  -1  18  471.90   37.91
   0   1 -19  127.37   21.13
   0  -1 -19  175.85   22.01
   0  -1  19  188.51   25.03
   0  -1 -20  636.14   43.55
   0   1 -20  624.16   47.26
   0  -1  20  624.64   47.29
   0   1 -21  106.53   21.17
   0  -1 -21  107.52   18.89
   0   1  21   77.95   16.63
   0  -1  21   68.07   16.17
   0  -1 -22  548.09   41.82
   0   1 -22  548.52   41.94
   0  -1  22  523.08   46.02
   0   1  22  556.86   47.59
   0   1 -22  546.81   47.76
   0  -1  23   28.33   14.95
   0   1  23   19.72   11.88
   0  -1 -23   45.32    7.61
   0  -1 -23   31.81    5.00
   0  -1 -23   43.87    5.96
   0  -1 -23   38.18    7.74
   0   1 -23   50.24    7.66
   0  -1 -23   14.06    5.80
   0   1 -23   21.07   11.23
   0   1 -23   35.93   12.43
   0   1  24  399.99   43.52
   0  -1  24  327.84   38.96
   0  -1 -24  384.40   23.06
   0  -1 -24  418.33   24.72
   0  -1 -24  329.44   16.02
   0   1 -24  367.65   20.13
   0   1 -24  333.76   34.67
   0  -1 -24  384.39   37.78
   0  -1 -25    9.69    3.25
   0  -1  25   10.83    8.89
   0   1  25    7.71    9.92
   0   1 -25   10.34    4.89
   0  -1 -25   14.76    5.16
   0  -1 -26  253.75   14.32
   0  -1 -26  299.78   20.90
   0   1  26  297.88   37.07
   0  -1  26  258.61   36.48
   0   1 -26  267.23   17.56
   0   1 -27   19.64    5.40
   0  -1 -27   26.79    6.25
   0   1 -28  205.10   15.77
   0  -1 -28  197.86   15.21
   0   1 -29   81.52   10.11
   0  -1 -29   90.23   10.77
   0   1 -30  418.22   21.65
   0  -1 -30  430.60   21.98
   0  -1 -31    9.65    4.44
   0   1 -31    5.33    3.87
   0  -1 -31   16.56    3.69
   0   1 -32   96.76   10.15
   0  -1 -32  112.09   10.87
   0  -1 -32   90.05    8.36
   0  -1  33   99.71   10.85
   0   1 -33   95.43    9.75
   0  -1 -33  107.45   10.44
   0  -1 -33  101.28    8.50
   0   1 -33  101.04    9.12
   0  -1  34  237.44   15.75
   0   1 -34  241.59   13.34
   0  -1 -34  236.94   14.19
   0  -1  35    0.83    3.02
   0   1  35   -4.12    4.22
   0   1 -35   -0.80    2.57
   0  -1 -35   -3.67    3.51
   0   1 -35   -0.67    2.26
   0   1  36   16.16    4.14
   0  -1  36   15.94    3.93
   0   1 -36   14.01    2.80
   0   1  36   11.27    2.74
   0   1 -36   21.14    3.68
   0   1  37   19.63    3.84
   0  -1  37   18.35    3.62
   0  -1 -37   15.41    2.93
   0   1 -37   21.20    3.36
   0   1  38  513.16   15.36
   0  -1 -38  531.26   13.31
   0   1 -38  517.03   12.72
   0  -2   0 5135.25   48.44
   0  -2  -1 2453.92   33.98
   0  -2   1 2285.66   32.21
   0  -2  -2   95.83    7.10
   0  -2   2   89.36    6.79
   0  -2  -2   98.92    7.48
   0   2  -3   17.72    2.81
   0  -2  -3   16.98    4.06
   0  -2  -4   29.12    4.69
   0   2  -4   30.24    3.80
   0  -2   4   22.38    3.98
   0   2  -4   26.28    2.67
   0   2  -5   56.90    5.62
   0  -2  -5   59.50    7.17
   0  -2   5   69.41    6.74
   0   2  -5   59.49    4.01
   0   2   6 1256.01   20.64
   0  -2  -6 1260.18   33.02
   0   2  -6 1238.61   26.70
   0  -2   6 1210.47   28.69
   0   2  -6 1257.24   19.70
   0   2   7    5.89    1.83
   0  -2  -7    5.58    3.85
   0   2  -7    8.63    3.12
   0   2  -7    3.39    1.22
   0   2  -8  638.36   22.77
   0   2   8  702.29   17.20
   0  -2  -8  705.50   27.70
   0   2  -8  645.12   18.47
   0  -2   9  898.92   34.96
   0  -2  -9  967.07   34.22
   0   2  -9  919.46   29.05
   0   2   9  939.12   21.35
   0   2  -9  989.49   25.56
   0  -2  10   25.10    6.60
   0   2 -10   28.05    5.81
   0   2  10   32.91    4.30
   0  -2 -10   29.88    6.49
   0   2 -10   36.50    5.61
   0   2 -11  336.48   17.80
   0   2 -11  327.19   19.13
   0  -2 -11  283.34   20.31
   0   2  11  337.87   14.04
   0   2 -11  339.71   24.21
   0  -2  11  293.47   22.47
   0   2  12  507.30   17.86
   0  -2 -12  516.70   28.72
   0   2 -12  524.41   31.67
   0  -2  12  455.80   29.25
   0   2  13  365.32   15.80
   0  -2 -13  328.63   24.06
   0   2 -13  349.95   26.55
   0  -2  13  340.43   26.64
   0  -2 -14  315.41   24.29
   0   2  14  308.96   15.07
   0  -2  14  266.99   24.86
   0   2 -14  318.20   27.32
   0  -2 -15   26.26    6.59
   0   2  15   27.02    4.97
   0  -2 -15   16.68    7.76
   0  -2  15   29.36   10.03
   0   2 -15   23.20    8.29
   0  -2 -16  157.51   15.05
   0  -2 -16  136.50   18.17
   0  -2  16  143.09   19.64
   0   2 -16  148.91   19.61
   0  -2 -17 1696.74   47.64
   0  -2  17 1512.48   66.31
   0   2 -17 1576.41   67.36
   0  -2 -18  479.98   25.10
   0  -2 -18  400.05   31.74
   0   2 -18  427.60   36.89
   0  -2  18  392.75   35.63
   0   2 -19    5.09    7.26
   0  -2  19    7.57    6.81
   0   2 -20    5.44    6.79
   0  -2 -20   -2.26    9.39
   0  -2  20    1.67    9.16
   0  -2 -21  644.67   44.46
   0   2 -21  571.03   46.82
   0  -2  21  552.34   46.52
   0  -2 -22  702.39   48.04
   0  -2  22  628.47   51.79
   0   2 -22  617.57   50.50
   0  -2  23    9.02    7.30
   0  -2 -23   12.29    4.84
   0  -2 -23   17.59    4.25
   0  -2 -23   10.14    4.32
   0  -2 -23   12.02    3.92
   0   2 -23   13.67    4.72
   0   2 -23   -3.61    6.48
   0  -2  24   93.96   21.42
   0   2  24   93.35   20.91
   0  -2 -24  120.45   13.26
   0  -2 -24   90.76    8.57
   0  -2 -24  131.72   14.31
   0  -2 -24   86.90    8.52
   0   2 -24  102.71   10.88
   0   2 -24  147.74   22.95
   0   2 -24  107.97   22.99
   0  -2 -24  128.58   20.67
   0  -2  25   26.39   11.70
   0   2  25   19.88   12.08
   0  -2 -25   27.39    6.62
   0  -2 -25   15.71    4.13
   0  -2 -25   26.55    6.43
   0   2 -25   30.99   12.48
   0  -2 -26  866.09   26.70
   0  -2 -26 1039.23   40.46
   0  -2  26 1014.28   72.08
   0   2  26 1007.03   71.35
   0   2 -26  930.59   32.97
   0  -2 -26  931.26   36.83
   0   2 -27   18.97    6.01
   0  -2 -27   12.36    5.03
   0  -2 -27   10.54    3.79
   0   2 -28  190.20   14.81
   0  -2 -28  188.34   15.34
   0  -2 -28  188.40   16.94
   0  -2 -28  155.26   11.39
   0  -2 -29  127.36   12.42
   0   2 -29  119.70   11.75
   0  -2 -30  162.69   13.87
   0   2 -30  144.65   12.64
   0  -2  31   -1.92    4.42
   0  -2 -31    1.02    3.69
   0   2 -31   -1.36    4.01
   0  -2  32   59.08    8.93
   0  -2 -32   64.08    8.82
   0   2 -32   48.41    7.33
   0   2 -33   18.01    4.44
   0  -2 -33   18.21    4.49
   0  -2  33   11.37    3.77
   0   2 -34   15.77    3.91
   0  -2  34   12.94    4.20
   0  -2 -34   17.14    3.48
   0   2 -34    9.20    2.84
   0  -2 -34   20.77    4.84
   0  -2  35   36.22    6.15
   0   2 -35   32.60    4.85
   0  -2 -35   34.97    5.27
   0   2 -35   37.02    5.06
   0  -2  36   65.04    6.88
   0   2  36   69.33    7.67
   0   2 -36   59.03    5.55
   0  -2 -36   83.06    7.26
   0   2 -36   74.55    6.31
   0  -2  37   63.58    6.09
   0   2  37   69.95    6.76
   0   2 -37   69.98    5.29
   0   2  37   65.86    5.80
   0   2 -37   72.53    5.55
   0  -2 -37   70.35    5.79
   0   2  38   24.11    3.62
   0   2 -38   22.02    2.61
   0  -2 -38   23.61    2.92
   0  -3   0   -0.28    2.35
   0  -3   1    3.87    2.66
   0  -3   1    4.95    3.13
   0  -3  -1    3.52    2.83
   0  -3  -2  437.24   17.84
   0  -3   2  450.01   17.55
   0  -3  -3  453.14   19.44
   0  -3   3  465.15   18.32
   0  -3  -3  479.53   19.13
   0  -3  -4   29.59    5.39
   0  -3  -4   26.52    5.05
   0   3  -4   32.67    4.29
   0  -3   4   23.60    4.79
   0  -3  -5   30.09    6.31
   0   3  -5   33.74    4.62
   0  -3   5   30.28    5.40
   0   3  -5   32.36    3.51
   0  -3  -6   56.26    8.02
   0   3  -6   57.66    5.94
   0  -3   6   39.65    6.16
   0   3  -6   48.98    4.38
   0  -3  -7 2179.82   50.10
   0   3  -7 2149.83   39.36
   0  -3   7 2293.74   45.80
   0   3  -7 2242.51   29.13
   0  -3   8 1553.45   46.54
   0   3  -8 1706.14   36.96
   0  -3  -8 1572.83   44.22
   0  -3   8 1541.65   39.18
   0   3  -8 1680.61   27.08
   0  -3   9  375.87   24.14
   0   3  -9  381.55   18.49
   0  -3  -9  416.02   23.72
   0   3  -9  401.25   14.32
   0  -3  10  828.64   37.21
   0  -3 -10  780.54   33.63
   0   3 -10  754.24   27.82
   0   3 -10  706.10   22.25
   0  -3  11  410.03   27.75
   0   3 -11  465.83   22.83
   0  -3 -11  432.25   26.59
   0   3 -11  494.80   19.39
   0  -3  12 1241.93   50.60
   0   3 -12 1207.25   38.93
   0  -3 -12 1170.92   44.86
   0   3 -12 1307.40   34.18
   0  -3 -13  326.76   24.97
   0   3 -13  334.58   26.63
   0  -3  13  323.23   27.65
   0  -3 -14   40.29    8.79
   0   3 -14   33.67   10.08
   0  -3  14   45.18   11.54
   0  -3 -15  541.17   34.29
   0   3 -15  556.22   37.25
   0  -3  15  547.55   38.37
   0  -3 -16  705.34   40.92
   0  -3  16  779.80   47.21
   0   3 -16  833.66   47.88
   0  -3 -17 1394.82   48.82
   0  -3 -17 1269.88   56.48
   0  -3  17 1248.97   62.35
   0   3 -17 1395.75   63.82
   0  -3 -18   67.72   10.79
   0  -3 -18   50.02   12.13
   0  -3  18   68.89   16.31
   0   3 -18   70.78   14.74
   0  -3  19   23.31   11.69
   0  -3 -19   34.28   11.46
   0   3 -19   32.36   11.67
   0  -3 -19   18.86    4.98
   0  -3 -20  385.03   34.69
   0   3 -20  355.00   36.34
   0  -3  20  342.61   36.53
   0  -3 -21  510.81   40.87
   0   3 -21  606.94   48.82
   0  -3  21  498.86   45.31
   0  -3 -22  118.69   12.31
   0  -3 -22  112.74    9.61
   0  -3 -22  127.16   13.14
   0   3 -22  124.83   11.50
   0  -3  22   77.28   19.48
   0  -3 -22  126.65   20.96
   0   3 -22   95.02   19.72
   0  -3 -23    1.53    3.95
   0  -3  23   11.63    9.67
   0  -3 -23    1.88    3.25
   0  -3 -23   -9.68    4.79
   0  -3 -23    0.63    2.29
   0   3 -23   -1.82    2.21
   0   3 -23   -2.95    3.66
   0   3 -23  -23.62   11.41
   0  -3 -23   15.67    8.42
   0  -3 -24  235.44   18.50
   0  -3  24  224.48   33.95
   0  -3 -24  208.87   12.99
   0  -3 -24  250.92   19.61
   0  -3 -24  218.07   13.60
   0   3 -24  214.61   13.13
   0   3 -24  241.98   16.63
   0   3 -24  245.05   33.65
   0  -3 -24  208.78   26.90
   0  -3 -25  291.17   20.58
   0   3  25  285.98   37.33
   0  -3 -25  280.32   21.39
   0  -3 -25  253.37   14.38
   0  -3 -25  262.76   15.06
   0   3 -25  249.97   16.90
   0   3 -25  290.07   37.25
   0  -3 -25  237.62   30.38
   0   3 -25  265.41   14.76
   0   3 -26   54.51    6.83
   0   3 -26   46.15    7.90
   0  -3 -26   46.82    6.65
   0  -3 -26   41.67    7.79
   0  -3 -26   56.12    8.93
   0   3 -27    8.61    2.99
   0   3 -27    5.43    3.78
   0  -3 -27   11.24    4.37
   0  -3 -27    4.58    4.81
   0  -3 -27   10.73    5.26
   0   3 -28    0.95    2.11
   0   3 -28    4.99    4.00
   0  -3 -28    4.78    3.10
   0  -3 -28    2.88    4.96
   0  -3 -29  488.16   20.07
   0  -3  29  513.41   26.50
   0  -3 -29  530.82   27.48
   0   3 -29  512.52   23.82
   0  -3  30   92.34   11.56
   0  -3 -30   88.49   10.81
   0   3 -30   86.76    9.89
   0  -3  31   33.05    7.18
   0  -3 -31   37.05    7.26
   0  -3  32   47.71    7.85
   0  -3 -32   58.05    8.48
   0   3 -33  348.86   16.06
   0  -3 -33  341.77   17.60
   0  -3  33  305.25   17.99
   0   3 -34  115.37    8.87
   0  -3  34  123.31   10.74
   0  -3 -34  129.09   10.41
   0   3 -34  130.55   10.16
   0  -3 -35   11.15    2.63
   0   3 -35    9.05    2.97
   0  -3  35    4.61    2.95
   0   3 -35    6.03    2.58
   0  -3 -35    7.79    2.80
   0   3 -36   14.55    2.85
   0  -3  36   15.27    3.18
   0   3  36   12.45    3.76
   0   3 -36   17.14    3.25
   0  -3 -36   14.88    3.47
   0   3  37   61.77    6.52
   0  -3  37   47.13    4.79
   0   3 -37   60.69    5.01
   0   3 -37   53.05    4.53
   0   3  38  206.50    9.39
   0  -3 -38  213.90    7.92
   0  -4   0   78.08    8.78
   0  -4  -1 1578.12   38.51
   0  -4   1 1506.27   36.37
   0  -4   2   98.71    9.54
   0  -4  -2   91.45    9.64
   0  -4  -3   53.00    7.98
   0  -4   3   44.34    6.80
   0  -4   4   27.42    5.92
   0  -4  -4   38.55    7.00
   0  -4   5 2430.52   48.30
   0   4  -5 2461.78   42.08
   0  -4  -5 2401.02   53.47
   0  -4  -5 2430.42   51.15
   0   4  -6  138.72   10.27
   0  -4  -6  112.94   11.82
   0  -4  -6  126.70   12.92
   0   4  -6  127.47    7.73
   0  -4   6  120.60   11.33
   0  -4   7    5.60    3.83
   0  -4  -7    7.02    4.56
   0   4  -7    5.14    2.59
   0  -4  -7    4.93    4.87
   0  -4   7    2.24    3.23
   0   4  -7    4.19    1.44
   0  -4   8   32.11    8.01
   0  -4  -8   20.23    6.34
   0   4  -8   28.22    5.13
   0  -4   8   30.38    6.76
   0   4  -8   31.58    4.07
   0  -4  -9 3256.11   70.72
   0   4  -9 3332.14   55.88
   0   4  -9 3321.96   40.36
   0  -4   9 3296.99   64.13
   0  -4 -10    8.03    4.68
   0   4 -10   19.47    5.01
   0  -4  10    8.41    4.29
   0   4 -10   17.56    3.44
   0  -4 -11   43.31    9.72
   0   4 -11   51.99    8.09
   0   4 -11   43.61    5.62
   0  -4 -12   22.68    7.99
   0   4 -12   28.33    6.78
   0   4 -12   30.84    4.97
   0   4 -13  527.67   26.81
   0  -4 -13  461.91   30.62
   0  -4 -14   92.18   14.79
   0  -4 -15    6.59    4.61
   0   4 -15   18.39    9.27
   0  -4  15    2.13    8.50
   0  -4 -16   66.54   12.41
   0   4 -16   72.93   14.20
   0  -4  16   72.00   14.76
   0  -4 -17  410.95   32.78
   0  -4  17  446.13   38.98
   0   4 -17  452.07   37.15
   0  -4 -18  142.85   17.22
   0   4 -18  112.35   19.71
   0  -4 -18  124.35   18.64
   0  -4 -19   18.69    6.21
   0   4 -19    7.23    5.02
   0  -4 -19    6.33    4.44
   0  -4 -20  -24.85    7.24
   0   4 -20  -17.65    9.18
   0  -4 -20   -8.28    6.63
   0   4 -21  350.69   38.12
   0  -4 -21  336.43   33.79
   0  -4 -22  -25.38   10.38
   0  -4 -22  -22.75    8.55
   0   4 -22   17.80    9.98
   0  -4 -22   27.95    6.35
   0   4 -22   12.30    3.64
   0   4 -22   23.88    4.85
   0  -4 -22   17.10    4.22
   0  -4 -22   17.52    4.36
   0  -4 -22   26.25    6.88
   0  -4 -23    5.75    3.30
   0  -4 -23    4.89    2.38
   0  -4 -23    6.87    4.11
   0  -4 -23    3.83    3.79
   0   4 -23    0.23    2.15
   0   4 -23    3.31    2.99
   0   4 -24   87.86   20.47
   0  -4 -24   91.86   19.25
   0  -4 -24   99.48    9.43
   0  -4 -24   99.33    9.51
   0  -4 -24  101.88   12.93
   0   4 -24   99.62    9.44
   0  -4 -24  117.53   13.25
   0   4 -24  104.91   10.96
   0   4 -25  191.58   30.93
   0  -4 -25  173.65   27.12
   0  -4  25  180.31   30.90
   0   4 -25  162.90   13.92
   0   4 -25  177.94   12.58
   0  -4 -25  159.56   11.57
   0  -4 -25  195.14   17.68
   0  -4 -25  186.46   13.01
   0  -4 -25  196.49   17.19
   0  -4  26  300.91   20.44
   0   4 -26  300.34   18.74
   0   4 -26  305.91   16.68
   0  -4 -26  272.20   15.16
   0  -4 -26  324.99   22.99
   0  -4 -26  288.36   16.08
   0  -4 -26  333.93   22.20
   0  -4  27    8.42    5.80
   0   4 -27    6.94    2.86
   0   4 -27    3.13    4.13
   0  -4 -27    3.56    3.41
   0  -4 -27    1.14    4.60
   0  -4 -27    0.43    3.88
   0  -4  28   88.70   11.30
   0   4 -28   78.59    9.55
   0  -4 -28  100.99    9.59
   0  -4 -28   75.91   10.96
   0   4 -28   89.53    8.99
   0  -4  29   54.19    8.92
   0   4 -29   83.64    8.34
   0  -4 -29   71.40    8.34
   0  -4 -29   77.62   10.93
   0  -4  30   76.97    9.82
   0   4 -30   79.01    7.67
   0  -4 -30   84.13   10.08
   0  -4 -30   72.75    7.83
   0  -4 -30   85.47   11.29
   0   4 -31   10.37    1.64
   0   4 -31   15.04    4.14
   0  -4  31   15.04    5.30
   0  -4 -31   12.63    5.22
   0   4 -32  117.34    9.59
   0  -4  32  105.16   10.99
   0  -4 -32  126.45   11.19
   0   4 -33   63.96    6.77
   0  -4 -33   77.08    8.37
   0  -4  33   60.97    8.13
   0   4 -34    1.49    2.25
   0   4 -34   -0.83    3.24
   0  -4 -34   -2.13    3.26
   0  -4  34    0.26    2.50
   0  -4 -35   41.53    4.62
   0   4 -35   35.74    4.89
   0  -4  35   21.46    4.05
   0  -4 -35   36.13    5.32
   0   4 -35   31.81    4.35
   0  -4 -36   25.67    3.10
   0   4 -36   16.96    3.17
   0  -4  36   22.61    3.70
   0   4 -36   14.23    2.73
   0  -4 -36   21.93    3.96
   0   4 -37  112.60    6.82
   0   4  37  122.11    8.36
   0  -4 -37  113.04    6.95
   0   4 -37  113.52    5.78
   0  -5   0   -1.38    3.48
   0  -5   0   -0.69    3.07
   0  -5   1  201.31   15.24
   0  -5  -1  194.47   15.49
   0  -5   2  333.03   19.60
   0  -5  -2  315.15   19.92
   0  -5  -3  411.53   23.04
   0  -5   3  436.43   23.00
   0  -5   4   72.67    9.84
   0  -5  -4   64.38    9.77
   0  -5   4   57.71    8.95
   0  -5   5  155.81   14.78
   0  -5  -5  177.33   15.77
   0  -5   6   73.94   11.11
   0  -5   6   69.17    9.84
   0   5  -6   86.43    8.77
   0  -5  -6   86.14   11.34
   0  -5   7  541.60   29.46
   0   5  -7  531.38   17.68
   0  -5   7  537.86   26.64
   0   5  -7  592.45   23.04
   0  -5  -7  506.94   28.84
   0  -5  -7  558.02   28.50
   0  -5   8   28.05    8.20
   0  -5   8   25.74    6.98
   0   5  -8   31.00    4.41
   0  -5  -8   39.05    9.84
   0  -5  -8   37.06    8.05
   0   5  -8   42.57    6.55
   0  -5   9  148.34   16.97
   0  -5   9  141.78   14.57
   0   5  -9  131.64    8.90
   0  -5  -9  115.97   15.11
   0   5  -9  136.43   11.81
   0  -5  -9  147.55   15.93
   0  -5  10    9.20    7.31
   0  -5  10    8.52    5.14
   0   5 -10    6.13    2.63
   0   5 -10    6.83    2.52
   0  -5 -10    6.44    5.60
   0  -5 -10    3.53    5.55
   0  -5  11   91.75   13.74
   0   5 -11   95.75    7.77
   0  -5  11   94.78   12.82
   0  -5 -11   69.66   12.41
   0   5 -11  113.61   11.63
   0  -5 -11   51.22   10.46
   0  -5 -12   38.64    8.48
   0  -5 -12   37.86   10.12
   0   5 -12   33.42    6.67
   0  -5  12   38.82   11.00
   0   5 -13  361.29   22.14
   0  -5 -13  317.74   26.66
   0  -5 -13  304.31   24.64
   0  -5  13  309.41   28.38
   0  -5 -14  282.41   26.30
   0  -5 -14  276.47   24.14
   0  -5  14  289.16   29.35
   0  -5 -15   43.08    9.44
   0  -5 -15   43.43   11.88
   0  -5  15   51.95   15.09
   0  -5 -16    2.46    4.57
   0  -5 -16    8.27    6.65
   0   5 -16    5.27    5.72
   0  -5  16    6.05    6.10
   0  -5 -17 1198.68   58.63
   0  -5 -17 1063.36   51.16
   0   5 -17 1183.66   61.90
   0  -5  17 1133.00   62.35
   0  -5 -18  236.13   26.83
   0  -5 -18  232.47   24.61
   0  -5  18  266.72   32.03
   0   5 -18  225.07   28.14
   0  -5 -19    3.37    5.13
   0  -5 -19    1.43    4.02
   0  -5 -19   -1.18    2.31
   0  -5  19    5.47   10.46
   0   5 -19    6.57    7.22
   0  -5 -20  104.26   19.40
   0  -5 -20  125.79   18.77
   0  -5 -20  128.53   17.11
   0  -5  20  121.38   23.41
   0   5 -20  132.32   22.41
   0  -5  21  664.56   54.27
   0   5 -21  734.70   27.46
   0   5 -21  710.62   24.48
   0  -5 -21  630.05   42.81
   0  -5 -21  651.40   48.27
   0  -5 -21  818.50   33.56
   0  -5 -21  713.94   23.65
   0  -5 -21  726.60   25.20
   0   5 -21  722.23   55.33
   0  -5  22   43.57   16.90
   0   5 -22   33.10    5.39
   0   5 -22   39.38    6.78
   0  -5 -22   22.82    6.50
   0   5 -22   62.07   16.87
   0  -5 -22   55.48   15.07
   0  -5  22   49.31    7.96
   0  -5 -22   55.52    9.62
   0  -5 -22   52.22    7.15
   0  -5 -22   42.94    6.15
   0  -5 -23  181.99   12.25
   0  -5 -23  199.80   13.68
   0  -5 -23  214.30   18.36
   0  -5  23  187.84   15.49
   0  -5  23  188.56   31.06
   0   5 -23  181.59   14.40
   0   5 -23  181.21   12.94
   0  -5 -23  206.18   17.23
   0  -5 -23  187.53   27.22
   0   5 -23  273.62   36.22
   0  -5  24    4.79    3.18
   0  -5  24    4.49    7.82
   0  -5 -24   10.72    5.20
   0  -5 -24    7.24    3.17
   0  -5 -24   10.45    3.84
   0   5 -24    6.08    3.70
   0   5 -24   -0.10    3.72
   0   5 -24    5.72    7.51
   0  -5 -24   -1.18    4.43
   0  -5 -24    4.70    4.63
   0  -5 -25  775.40   25.41
   0  -5 -25  824.43   27.82
   0  -5 -25  859.06   37.26
   0   5 -25  786.73   26.96
   0  -5 -25  863.97   35.43
   0  -5  25  808.65   32.90
   0  -5 -26   12.05    3.82
   0  -5 -26   14.24    5.73
   0  -5 -26   14.04    3.97
   0  -5 -26   14.99    6.60
   0   5 -26   12.11    3.94
   0  -5  26   20.96    6.82
   0  -5 -27    5.83    4.93
   0  -5 -27    3.03    3.47
   0  -5 -27    7.98    3.53
   0  -5 -27   -0.62    5.89
   0   5 -27    4.54    2.85
   0  -5  27   11.07    5.03
   0  -5  28   38.06    7.77
   0  -5 -28   30.60    7.35
   0  -5 -28   33.67    7.91
   0  -5 -28   20.93    4.85
   0   5 -28   30.85    5.26
   0   5 -28   25.78    5.15
   0  -5 -29  640.71   29.65
   0  -5 -29  633.19   23.07
   0   5 -29  675.78   23.81
   0  -5  29  666.19   28.85
   0   5 -29  664.90   24.29
   0  -5 -30    3.44    4.64
   0   5 -30    2.26    2.80
   0  -5 -30    3.54    3.16
   0   5 -30    1.04    2.41
   0  -5  30   -1.16    3.64
   0  -5  31   60.55    8.41
   0   5 -31   75.77    7.40
   0  -5 -31   71.87    7.65
   0  -5 -31   70.71    9.19
   0   5 -31   65.13    7.41
   0   5 -32  260.94   13.58
   0   5 -32  313.09   13.78
   0  -5 -32  309.06   17.00
   0  -5  32  282.55   16.98
   0   5 -33  361.56   15.06
   0   5 -33  371.00   13.62
   0  -5  33  347.27   17.46
   0   5 -34    4.70    3.06
   0  -5  34    5.10    2.91
   0  -5 -34    9.87    3.80
   0   5 -34    4.68    2.41
   0   5 -35   13.89    3.40
   0  -5  35   16.61    3.41
   0  -5 -35   14.35    3.37
   0   5 -35   16.22    3.01
   0   5 -36   30.50    4.07
   0   5 -36   22.19    2.90
   0  -5 -36   27.17    3.19
   0  -5 -36   25.33    3.85
   0  -5 -37  157.21    7.46
   0   5  37  163.78    8.97
   0   5 -37  172.67    8.07
   0  -6   0    3.50    4.24
   0  -6   0   -1.81    5.53
   0  -6  -1  628.56   30.64
   0  -6   1  658.48   30.42
   0  -6  -1  620.89   29.68
   0  -6   2   55.43    9.47
   0  -6  -2   59.15   10.03
   0  -6   3   17.21    5.91
   0  -6  -3   15.28    6.85
   0  -6   3   10.24    5.14
   0  -6   4  350.65   23.58
   0  -6   4  400.15   24.28
   0  -6  -4  366.81   24.18
   0  -6   5  879.11   38.21
   0  -6  -5  829.28   36.52
   0  -6   6  246.34   21.26
   0  -6  -6  264.70   21.43
   0   6  -6  274.78   17.41
   0  -6   6  235.13   18.85
   0  -6   7   10.13    6.99
   0  -6  -7   15.45    7.11
   0   6  -7   15.02    4.69
   0  -6   7   11.60    6.37
   0  -6   8   60.89   12.47
   0  -6  -8   66.80   12.16
   0   6  -8   63.62    8.32
   0  -6   8   52.53   10.08
   0   6  -8   64.12    6.97
   0   6  -9 3053.15   58.61
   0  -6  -9 2899.69   72.92
   0   6  -9 2834.31   44.19
   0  -6   9 3011.58   70.71
   0  -6  10  854.65   44.41
   0  -6 -10  861.27   40.53
   0   6 -10  893.14   33.22
   0   6 -10  880.46   24.22
   0  -6  10  960.98   41.11
   0  -6  11    1.34    6.16
   0  -6 -11   -3.84    5.91
   0   6 -11    7.11    4.97
   0  -6 -11    2.30    5.37
   0  -6  11   -0.40    6.23
   0   6 -12   50.69    8.50
   0  -6 -12   47.63   11.46
   0  -6 -12   50.44   10.64
   0  -6  12   49.19   12.05
   0  -6 -13  422.95   32.79
   0  -6 -13  335.32   27.67
   0  -6  13  378.97   33.14
   0  -6 -14    0.03    6.26
   0  -6 -14    8.72    7.81
   0  -6  14    4.18    8.13
   0  -6 -15  174.51   22.37
   0  -6 -15  181.01   21.38
   0  -6  15  175.05   24.13
   0  -6 -16  261.72   28.20
   0  -6 -16  270.62   26.19
   0  -6  16  291.30   32.12
   0   6 -17  255.31   29.75
   0  -6 -17  219.00   25.66
   0  -6 -17  221.06   24.44
   0  -6  17  218.21   29.04
   0   6 -18    1.95    5.58
   0  -6 -18   -0.38    5.18
   0  -6 -18    3.64    5.06
   0  -6  18    9.12    9.20
   0   6 -19   55.06   15.28
   0  -6 -19   46.99   14.17
   0  -6 -19   32.80   10.67
   0  -6  19   23.86    9.79
   0  -6 -20  151.82   14.47
   0  -6 -20  149.38   11.82
   0   6 -20  121.00   22.18
   0  -6  20  121.89   23.15
   0   6 -20  134.28   10.71
   0  -6 -20  138.84   19.62
   0  -6 -20  103.22   17.62
   0  -6 -20  121.51   22.86
   0  -6 -21   79.75   16.55
   0  -6 -21  129.15   22.53
   0  -6 -21  138.15   14.34
   0  -6 -21  123.20   10.13
   0  -6 -21  135.36   11.32
   0  -6  21  120.00   12.26
   0  -6  21  117.83   23.17
   0   6 -21  120.14   10.88
   0  -6 -21  132.30   10.06
   0  -6 -21  137.23   19.70
   0   6 -21  136.01   25.29
   0   6 -22    3.58    2.30
   0  -6 -22    1.93    4.44
   0  -6 -22    2.05    2.88
   0  -6 -22    1.69    2.28
   0   6 -22  -11.45    7.88
   0  -6  22   -0.79   11.90
   0  -6 -22   -0.42    3.73
   0  -6  22    2.89    4.03
   0  -6 -22    5.86    3.31
   0   6 -23   -2.42    4.00
   0  -6  23    2.69    3.06
   0  -6  23   -2.07   10.43
   0  -6 -23    2.77    2.95
   0  -6 -23    4.51    2.65
   0  -6 -23    1.95    5.17
   0  -6 -23   -1.29    4.45
   0   6 -23   -1.38    3.55
   0   6 -24   13.29    4.33
   0  -6  24   29.72    6.67
   0  -6  24   19.23   12.46
   0  -6 -24   22.95    7.20
   0  -6 -24   20.23    4.38
   0  -6 -24   27.79    5.27
   0   6 -24    4.01   14.09
   0  -6 -24   21.79    6.52
   0   6 -24   23.47    5.08
   0  -6  25   41.53    7.55
   0  -6 -25   47.13    6.42
   0  -6 -25   41.24    6.75
   0  -6 -25   45.68    9.74
   0  -6 -25   42.48    8.63
   0   6 -25   37.31    6.47
   0   6 -25   41.07    6.71
   0  -6  26   20.66    4.74
   0  -6 -26   14.24    3.94
   0  -6 -26   11.76    4.71
   0  -6 -26   18.45    4.36
   0  -6 -26   12.92    6.15
   0   6 -26   17.79    4.32
   0   6 -26   19.66    4.42
   0  -6  27    1.75    3.87
   0  -6 -27    1.33    3.00
   0  -6 -27    4.87    4.89
   0  -6 -27    3.27    2.39
   0  -6 -27    6.56    4.80
   0   6 -27    1.53    2.95
   0   6 -27    4.98    2.80
   0  -6  28    0.43    3.17
   0  -6 -28    3.54    3.78
   0  -6 -28    3.12    5.13
   0  -6 -28   -0.63    4.75
   0   6 -28    3.86    2.57
   0   6 -28    7.01    3.20
   0  -6  29   39.16    7.26
   0  -6 -29   43.88    8.39
   0  -6 -29   40.09    6.55
   0   6 -29   45.74    6.39
   0   6 -29   51.06    6.93
   0  -6 -30   58.80    9.07
   0  -6 -30   52.53    6.68
   0   6 -30   51.00    6.66
   0  -6  30   42.63    6.82
   0   6 -30   54.67    6.81
   0  -6 -31   58.28    8.87
   0   6 -31   55.67    6.25
   0  -6 -31   51.65    6.20
   0   6 -31   60.58    6.87
   0  -6  31   53.24    7.48
   0   6 -32   18.61    3.87
   0   6 -32   22.92    3.97
   0  -6 -32   14.81    4.67
   0  -6  32   20.29    4.75
   0   6 -33   71.42    8.09
   0   6 -33   67.65    6.28
   0   6 -33   67.05    5.91
   0  -6 -33   70.15    7.50
   0  -6  33   59.32    6.77
   0   6 -34   14.31    3.39
   0   6 -34   14.49    2.97
   0  -6  34   15.71    3.19
   0   6 -34    8.67    1.65
   0  -6 -34   14.75    3.36
   0   6 -35   42.13    5.26
   0  -6 -35   41.04    5.05
   0  -6 -36    2.84    1.37
   0   6 -36   -0.99    2.15
   0  -6 -36   -1.10    1.99
   0  -7   0    1.89    5.09
   0  -7  -1  220.02   20.51
   0  -7   1  234.44   19.87
   0  -7  -1  215.64   19.12
   0  -7  -2   20.62    8.21
   0  -7   2   13.10    6.49
   0  -7  -2   18.43    7.02
   0  -7   3 1823.81   56.16
   0  -7  -3 1666.59   55.07
   0  -7   4   -0.90    6.13
   0  -7   4    2.05    4.72
   0  -7  -4    0.12    5.46
   0  -7   5   62.64   12.04
   0  -7  -5   67.50   12.78
   0  -7   6  411.86   29.06
   0  -7   6  425.57   27.30
   0  -7  -6  443.61   29.81
   0   7  -6  448.59   24.78
   0  -7   7  603.15   36.32
   0  -7   7  578.38   32.50
   0  -7  -7  592.06   34.69
   0   7  -7  694.41   29.61
   0  -7   8    6.25    7.24
   0   7  -8    8.80    3.35
   0  -7   8    8.16    6.16
   0  -7  -8    8.87    8.35
   0   7  -8    9.34    4.06
   0  -7   9  325.99   28.32
   0   7  -9  333.44   16.59
   0  -7   9  330.99   25.65
   0  -7  -9  340.66   27.17
   0   7  -9  375.59   22.16
   0  -7  10   25.02    8.06
   0  -7  10   13.37    5.66
   0  -7 -10   20.00    8.15
   0   7 -10   37.40    8.00
   0  -7  11    7.84    6.88
   0  -7  11   21.29    8.27
   0  -7 -11   12.32    4.55
   0  -7  12  294.46   29.58
   0  -7  12  344.34   27.36
   0  -7 -12  287.83   26.72
   0  -7 -13  104.54   16.97
   0  -7  13   94.21   18.20
   0  -7 -14  128.02   18.79
   0  -7  14  145.42   23.04
   0  -7 -15    1.97    5.89
   0  -7  15  -10.99    8.58
   0  -7 -16  454.46   35.95
   0  -7  16  399.27   39.28
   0  -7 -17  508.36   39.09
   0  -7  17  460.77   42.99
   0   7 -18  197.90   27.97
   0  -7 -18  156.72   22.37
   0  -7  18  155.81   26.64
   0  -7 -19   17.13    5.71
   0   7 -19   13.86    5.74
   0  -7  19   12.95    7.42
   0  -7 -19   18.62    8.51
   0   7 -19   11.80    4.39
   0  -7 -20   27.84   11.32
   0   7 -20   40.48    6.77
   0  -7 -20   29.56    5.82
   0  -7 -20   30.36    6.82
   0  -7 -20   40.03    5.81
   0  -7  20   30.88    6.99
   0  -7  20   21.39   10.96
   0  -7 -20   35.31    5.66
   0  -7 -20   46.31   11.94
   0   7 -20   36.63   13.64
   0   7 -20   35.29    5.64
   0  -7 -21  711.77   48.59
   0   7 -21  810.79   28.70
   0  -7 -21  816.96   34.88
   0  -7 -21  791.39   25.26
   0  -7 -21  877.10   29.20
   0  -7  21  754.55   30.41
   0  -7  21  723.93   58.67
   0  -7 -21  751.90   25.09
   0  -7 -21  868.20   51.12
   0   7 -21  879.04   62.32
   0   7 -21  784.03   26.33
   0   7 -22  160.07   12.12
   0   7 -22  158.35   12.72
   0  -7 -22  167.34   11.87
   0  -7 -22  152.28   15.63
   0  -7 -22  167.83   12.95
   0  -7  22  146.08   13.98
   0  -7  22  118.04   25.09
   0  -7 -22  160.51   11.43
   0   7 -22  202.73   31.46
   0  -7 -22  132.87   21.08
   0   7 -23    6.44    3.37
   0  -7 -23   10.55    4.31
   0  -7 -23   12.88    6.24
   0  -7 -23   13.70    3.57
   0  -7  23    9.03    4.97
   0  -7  23   17.63   11.87
   0  -7 -23   14.75    4.03
   0   7 -23   10.70    3.35
   0   7 -23   -5.58    7.03
   0  -7  24  242.08   17.58
   0  -7 -24  249.80   13.88
   0   7 -24  223.17   15.17
   0  -7 -24  212.91   13.35
   0  -7 -24  245.35   20.01
   0  -7 -24  241.12   15.49
   0   7 -24  235.16   14.67
   0  -7 -24  243.22   18.93
   0  -7 -25  244.19   18.98
   0  -7 -25  211.62   13.12
   0  -7 -25  227.41   19.18
   0  -7 -25  219.50   14.68
   0   7 -25  239.26   15.58
   0  -7  25  206.91   16.35
   0   7 -25  235.16   14.67
   0  -7 -26  106.20   12.48
   0  -7 -26  115.31    9.46
   0  -7 -26  115.66   10.39
   0  -7 -26  123.44   14.27
   0   7 -26  108.37   10.48
   0   7 -26  105.19    9.80
   0  -7  26   94.93   10.89
   0  -7  27   17.90    5.86
   0   7 -27   18.65    4.59
   0  -7 -27   24.49    4.90
   0  -7 -27   25.81    7.11
   0  -7 -27   23.59    5.35
   0   7 -27   15.54    3.82
   0  -7 -27   15.65    5.18
   0  -7 -28   68.28    9.88
   0  -7 -28   86.27    8.86
   0  -7 -28   72.37   11.37
   0   7 -28   71.87    8.43
   0  -7  28   89.79   10.59
   0   7 -28   83.30    8.44
   0  -7 -29  165.50   14.40
   0  -7 -29  159.55   11.30
   0   7 -29  164.15   11.82
   0  -7  29  158.84   13.11
   0   7 -29  159.99   11.25
   0  -7 -30   64.12    8.65
   0  -7 -30   73.63    7.43
   0   7 -30   92.71    8.86
   0  -7  30   78.45    8.92
   0   7 -30   84.74    7.90
   0  -7 -31   -0.91    3.87
   0  -7 -31    3.22    2.45
   0   7 -31   -0.80    2.80
   0  -7  31    5.01    3.27
   0   7 -31    0.61    2.10
   0   7 -32   50.09    5.66
   0  -7  32   45.45    6.00
   0  -7 -32   60.71    7.16
   0   7 -32   51.72    5.46
   0   7 -33  120.23    7.82
   0   7 -33  108.05    7.21
   0   7 -33  122.86    9.92
   0  -7 -33  108.11    8.69
   0   7 -34   78.51    7.38
   0  -7 -34   70.83    6.50
   0   7 -34   68.97    5.13
   0   7 -35   14.57    3.05
   0  -7 -35   14.93    2.90
   0   7 -36   16.79    2.90
   0  -7 -36   18.90    2.70
   0  -8   0   98.78   14.78
   0  -8   1  105.52   15.42
   0  -8  -1  134.95   16.89
   0  -8   2   28.12    8.16
   0  -8  -2   26.06    8.28
   0  -8  -2   21.66    8.25
   0  -8   3   37.59    9.77
   0  -8  -3   31.23    9.50
   0  -8  -3   29.29    8.17
   0  -8  -4  132.10   17.34
   0  -8  -4  121.62   16.60
   0  -8   4  115.07   16.78
   0  -8  -5  186.95   20.98
   0  -8   5  196.73   22.02
   0  -8   5  194.95   19.72
   0   8  -6   84.09   12.10
   0  -8  -6   79.35   14.41
   0  -8   6   91.63   14.11
   0  -8   6   83.19   14.76
   0  -8  -7   89.72   15.29
   0   8  -7  106.33   12.55
   0  -8   7   78.00   13.48
   0  -8   7   78.07   14.77
   0   8  -8  636.06   30.66
   0  -8  -8  508.82   35.31
   0   8  -8  564.19   24.25
   0  -8   8  528.34   33.91
   0  -8   8  530.57   37.36
   0  -8  -9  963.08   48.70
   0  -8   9 1016.73   47.60
   0  -8   9  924.44   50.65
   0  -8 -10  544.52   37.36
   0  -8  10  589.58   36.99
   0  -8  10  516.62   38.89
   0  -8 -11  131.34   19.26
   0  -8  11  148.57   19.23
   0  -8  11  118.67   20.10
   0  -8 -12  242.76   25.76
   0  -8  12  253.92   25.06
   0  -8  12  240.78   27.82
   0  -8 -13  147.43   20.70
   0  -8  13  110.09   19.98
   0  -8 -14   63.66   13.87
   0  -8  14   59.85   14.32
   0  -8 -15  227.26   26.47
   0  -8  15  176.17   25.63
   0  -8 -16  623.11   44.10
   0  -8  16  601.54   49.24
   0   8 -17  225.92   15.46
   0  -8  17  196.52   29.06
   0  -8 -17  176.91   23.60
   0  -8 -18   60.33   14.52
   0  -8  18   71.70   18.22
   0   8 -18   72.03    9.00
   0  -8 -18   74.81    8.24
   0   8 -18   61.85    7.25
   0  -8 -18   63.21    6.75
   0  -8 -19  112.75   19.44
   0  -8 -19  117.34    9.65
   0  -8 -19  153.61   14.98
   0  -8  19  127.02   12.68
   0  -8  19  142.99   25.05
   0   8 -19  129.96   11.93
   0  -8 -19  138.52   11.07
   0   8 -19  126.90   10.34
   0   8 -19  155.74   26.38
   0  -8 -20  160.10   24.13
   0   8 -20  221.89   15.63
   0  -8 -20  234.23   18.78
   0  -8 -20  200.37   12.63
   0  -8  20  203.15   16.06
   0  -8  20  172.46   28.95
   0  -8 -20  238.19   14.61
   0   8 -20  261.40   33.68
   0   8 -20  198.56   13.12
   0   8 -21  241.03   14.58
   0  -8 -21  252.86   28.56
   0   8 -21  224.14   15.86
   0  -8 -21  247.80   16.11
   0  -8 -21  254.57   19.65
   0  -8 -21  231.67   13.88
   0  -8  21  218.68   16.71
   0  -8  21  157.32   29.38
   0  -8 -21  181.71   25.22
   0  -8 -21  238.19   14.47
   0   8 -21  228.79   32.51
   0  -8  22   60.54    9.40
   0  -8 -22   74.38    8.34
   0  -8 -22   72.27    7.72
   0  -8 -22   75.86    9.14
   0  -8 -22   62.73   10.34
   0   8 -22   64.05    7.79
   0   8 -22   58.73    8.08
   0  -8 -23    5.19    2.57
   0  -8 -23   -0.55    4.97
   0  -8 -23   -0.80    3.41
   0  -8  23    5.31    4.58
   0   8 -23    0.14    3.38
   0   8 -23    3.03    2.89
   0  -8 -23    1.25    2.75
   0  -8 -24   24.42    5.24
   0  -8 -24   21.11    7.11
   0  -8 -24   21.29    4.57
   0  -8 -24   25.01    4.87
   0  -8  24   26.26    6.58
   0   8 -24   20.40    5.19
   0   8 -24   33.66    5.91
   0  -8 -25   -1.46    3.66
   0  -8 -25    1.19    2.64
   0  -8 -25   -4.15    5.66
   0  -8  25    5.77    4.47
   0  -8 -25   -0.06    2.48
   0  -8 -25    0.25    4.57
   0   8 -25   -1.84    2.93
   0   8 -25    3.52    3.45
   0  -8  26  193.52   15.32
   0  -8 -26  214.10   12.20
   0  -8 -26  196.13   16.97
   0   8 -26  194.62   14.03
   0  -8 -26  198.64   11.77
   0  -8 -26  214.55   18.32
   0  -8 -26  202.78   13.85
   0   8 -26  207.58   13.23
   0  -8  27   13.84    4.78
   0   8 -27    3.62    2.73
   0  -8 -27    0.40    5.00
   0  -8 -27    4.62    5.35
   0  -8 -27    6.54    3.53
   0  -8 -27    3.14    2.52
   0   8 -27    6.18    3.46
   0  -8  28   34.71    6.25
   0  -8 -28   35.36    7.37
   0   8 -28   45.47    6.67
   0  -8 -28   48.39    6.75
   0  -8 -28   36.94    7.96
   0   8 -28   39.57    5.76
   0  -8  29   55.80    7.36
   0  -8 -29   68.37    7.42
   0   8 -29   53.22    6.05
   0   8 -29   51.29    6.82
   0  -8 -29   46.52    7.99
   0  -8 -30   22.10    4.11
   0   8 -30   26.33    4.10
   0   8 -30   26.73    4.26
   0  -8 -30   23.26    5.66
   0   8 -31   26.65    4.12
   0  -8 -31   28.89    4.39
   0  -8 -31   26.58    5.67
   0  -8 -32    4.85    2.63
   0   8 -32    5.41    1.77
   0   8 -32    4.12    2.51
   0  -8 -33   73.69    6.65
   0   8 -33   70.50    5.86
   0   8 -33   75.18    7.30
   0  -8 -34   37.94    4.58
   0   8 -34   30.18    3.24
   0   8 -34   37.13    4.70
   0  -8 -35   52.22    4.46
   0   8 -35   57.97    5.06
   0  -8 -35   59.32    4.53
   0  -9   0   -7.24    6.87
   0  -9   1  157.01   20.00
   0  -9  -1  143.44   19.07
   0  -9  -2   20.24    7.24
   0  -9   2   38.00   10.47
   0  -9   3  499.42   34.62
   0  -9  -3  508.08   34.72
   0  -9  -4   66.65   12.65
   0  -9   4   67.92   13.61
   0  -9  -4   64.74   14.01
   0  -9  -5    5.48    5.04
   0  -9  -5    2.61    5.91
   0  -9   5   10.71    7.75
   0   9  -6  219.19   20.50
   0  -9  -6  213.78   23.01
   0  -9  -6  168.65   21.83
   0  -9   6  201.73   22.49
   0  -9  -7    7.21    4.76
   0   9  -7   10.96    4.66
   0  -9  -7    4.08    6.58
   0  -9   7    8.81    6.33
   0  -9   7   10.71    7.37
   0  -9  -8  135.02   19.83
   0  -9   8  148.56   19.34
   0  -9   8   86.41   17.18
   0  -9  -9  119.19   18.58
   0  -9   9  129.44   18.41
   0  -9   9  118.80   19.24
   0  -9 -10   47.02   12.43
   0  -9  10   55.82   12.06
   0  -9  10   51.00   13.84
   0  -9 -11   -3.10    7.43
   0  -9  11    2.82    7.47
   0  -9  11    1.00    9.86
   0  -9 -12  263.50   29.07
   0  -9  12  273.41   27.31
   0  -9  12  279.45   32.22
   0  -9 -13   46.90   12.74
   0  -9  13   27.74    9.49
   0  -9  13   36.74   11.03
   0  -9  14   -0.95    8.82
   0  -9 -14   -0.29    6.09
   0  -9  15    9.99    7.62
   0  -9 -15    3.23    6.45
   0   9 -16  371.55   20.82
   0  -9 -16  426.77   38.54
   0  -9  17    6.68    7.26
   0  -9 -17    1.10    5.33
   0   9 -17    5.32    3.59
   0  -9 -17    2.56    1.91
   0  -9 -18   27.86    6.84
   0  -9 -18   25.48    4.69
   0  -9 -18   41.01   14.19
   0  -9  18   14.96   10.76
   0  -9 -18   30.97    6.15
   0   9 -18   28.80    4.95
   0   9 -18   32.41    6.75
   0  -9 -19  140.53   14.76
   0  -9 -19  136.42   10.36
   0   9 -19  164.85   27.60
   0  -9  19  124.82   26.21
   0  -9 -19  114.70   10.48
   0   9 -19  130.77   12.57
   0   9 -19  123.61   10.05
   0  -9 -19  142.40   24.25
   0  -9 -20  486.25   26.77
   0  -9 -20  449.26   18.87
   0   9 -20  475.72   47.41
   0  -9  20  391.04   43.87
   0   9 -20  466.77   23.66
   0   9 -20  454.45   19.51
   0  -9 -20  427.52   40.61
   0  -9 -20  455.30   20.45
   0   9 -21  122.28   12.39
   0  -9 -21  128.33   14.39
   0  -9 -21  118.40    9.73
   0  -9 -21  129.61   11.71
   0  -9 -21  122.88   10.71
   0   9 -21  124.53   10.28
   0   9 -22  295.55   18.52
   0  -9 -22  304.84   17.58
   0  -9 -22  278.97   14.80
   0  -9 -22  308.21   21.66
   0  -9 -22  291.16   16.01
   0   9 -22  299.03   15.96
   0   9 -23  532.48   24.57
   0  -9 -23  539.24   20.22
   0  -9 -23  516.86   22.59
   0  -9 -23  539.52   28.84
   0  -9 -23  511.82   20.78
   0   9 -23  523.11   20.89
   0   9 -24  161.47   13.53
   0  -9 -24  126.77    9.85
   0  -9 -24  148.61   12.19
   0  -9 -24  153.88   15.26
   0  -9 -24  152.17   11.13
   0   9 -24  156.28   11.43
   0  -9 -25   33.79    7.47
   0  -9 -25   37.27    5.41
   0  -9 -25   42.62    6.61
   0  -9 -25   43.07    9.17
   0  -9 -25   37.08    5.39
   0   9 -25   45.58    7.61
   0   9 -25   38.84    5.68
   0  -9 -26  213.57   12.18
   0  -9 -26  168.45   10.50
   0  -9 -26  195.89   13.04
   0  -9 -26  178.62   16.20
   0   9 -26  210.35   14.64
   0  -9 -26  195.36   16.14
   0   9 -26  205.19   12.50
   0  -9 -27  290.00   13.28
   0   9 -27  278.80   16.37
   0  -9 -27  268.75   18.32
   0   9 -27  297.26   14.65
   0  -9 -27  271.62   19.39
   0  -9 -27  269.05   14.98
   0  -9 -27  266.47   12.46
   0   9 -28   33.53    5.95
   0  -9 -28   31.72    6.80
   0  -9 -28   35.02    5.65
   0  -9 -28   32.02    6.75
   0   9 -29  109.29    9.34
   0  -9 -29  120.23    9.25
   0  -9 -29   96.06   10.25
   0   9 -30   97.91    8.32
   0  -9 -30   93.07    7.60
   0  -9 -30   79.50    8.74
   0   9 -31   11.53    3.38
   0  -9 -31   17.08    3.26
   0   9 -31   21.73    4.57
   0  -9 -31   18.30    4.61
   0  -9 -32   56.95    6.12
   0   9 -32   40.50    5.45
   0   9 -32   40.80    4.99
   0  -9 -33   65.75    5.70
   0   9 -33   75.15    6.54
   0   9 -33   72.91    5.44
   0  -9 -34   98.48    5.97
   0   9 -34  112.62    6.95
   0 -10   0 2662.34   85.62
   0 -10   1  146.66   20.44
   0 -10  -1  136.36   19.63
   0 -10   2   69.02   14.70
   0 -10  -2   72.88   15.07
   0 -10  -3  114.96   19.19
   0 -10   3  124.65   18.99
   0 -10  -4 1251.08   58.81
   0 -10   4 1232.92   57.13
   0 -10  -5    8.88    5.37
   0 -10   5    4.13    6.64
   0 -10  -6  296.00   28.97
   0 -10  -6  287.40   30.22
   0 -10   6  247.92   26.30
   0 -10  -7  433.35   37.08
   0 -10  -7  429.55   35.15
   0 -10   7  502.32   37.74
   0 -10  -8  230.81   27.14
   0 -10  -8  218.26   24.96
   0 -10   8  233.12   26.21
   0 -10  -9  -20.36    9.37
   0 -10  -9    6.67    4.61
   0 -10   9   -6.59    5.72
   0 -10   9   -4.65   11.21
   0 -10 -10   96.47   17.63
   0 -10 -10   81.86   16.76
   0 -10  10   98.40   17.19
   0 -10  10  127.69   21.27
   0 -10 -11  493.25   38.27
   0 -10 -11  457.26   39.43
   0 -10  11  484.10   38.43
   0 -10  11  378.60   38.63
   0 -10 -12  136.06   23.01
   0 -10 -12  153.55   20.99
   0 -10  12  172.41   23.01
   0 -10  12  134.17   23.48
   0 -10  13   43.73   10.85
   0 -10 -13   47.35   13.08
   0 -10 -13   56.57   13.87
   0 -10 -13   49.03    5.95
   0 -10  13   42.37   15.29
   0 -10 -14   18.35    3.80
   0 -10  14   32.32   13.51
   0 -10 -14   26.56   11.50
   0 -10 -14   40.98   12.92
   0  10 -14   20.03    5.49
   0 -10  15  207.17   30.61
   0  10 -15  199.44   15.84
   0 -10 -15  207.25   14.02
   0 -10 -15  200.00   26.04
   0 -10 -15  176.68   25.70
   0  10  15  212.43   12.86
   0 -10 -16   27.98    4.76
   0 -10  16   34.26   13.86
   0 -10 -16   27.68    9.50
   0 -10 -16   48.51   12.16
   0  10 -16   30.10    6.48
   0  10  16   31.66    5.30
   0 -10 -17   77.54   16.74
   0 -10 -17  125.40   19.90
   0 -10  17   92.20   20.89
   0  10 -17  101.55   11.73
   0 -10 -17  108.47    8.95
   0  10  17  111.26    9.50
   0 -10  18   60.90   18.09
   0 -10 -18   61.69    9.62
   0 -10 -18   59.19    6.73
   0 -10 -18   63.32    8.53
   0  10 -18   48.27    8.14
   0 -10 -18   49.35   14.70
   0  10 -19   -7.36    7.56
   0 -10 -19    3.41    3.04
   0 -10 -19    4.40    5.46
   0  10 -19    8.79    3.95
   0 -10 -19   -1.72    4.01
   0 -10 -19    7.34    2.35
   0  10 -20  316.79   20.16
   0 -10 -20  349.57   18.19
   0 -10 -20  347.66   16.17
   0 -10 -20  342.67   22.57
   0  10 -21  244.16   17.38
   0 -10 -21  246.42   13.64
   0 -10 -21  249.37   19.53
   0 -10 -21  272.30   16.76
   0 -10 -21  258.06   15.34
   0  10 -22   22.11    6.26
   0 -10 -22   33.66    5.07
   0 -10 -22   26.91    7.36
   0 -10 -22   29.57    6.05
   0 -10 -22   23.57    5.24
   0  10 -23   13.67    5.11
   0 -10 -23    9.43    5.29
   0 -10 -23   14.96    4.88
   0 -10 -23   12.37    3.36
   0 -10 -23   19.18    4.76
   0 -10 -24  119.20    9.90
   0 -10 -24  124.38   13.75
   0 -10 -24  117.36    8.62
   0 -10 -24  127.69   11.20
   0  10 -24  119.93   11.60
   0 -10 -25    4.70    2.32
   0  10 -25    4.00    3.90
   0 -10 -25    8.69    4.93
   0 -10 -25    4.83    3.49
   0 -10 -25    9.37    3.19
   0 -10 -25    4.13    4.46
   0 -10 -26  122.87    9.02
   0 -10 -26  134.03   13.26
   0  10 -26  131.54   11.77
   0 -10 -26  130.60    8.31
   0 -10 -26  141.51   10.86
   0 -10 -26  125.56   13.07
   0 -10 -27   10.07    2.97
   0  10 -27   10.77    4.28
   0 -10 -27    7.32    3.45
   0 -10 -27    7.22    3.37
   0 -10 -27   11.09    5.28
   0  10 -28   49.36    6.51
   0 -10 -28   45.84    7.26
   0 -10 -28   50.90    6.49
   0  10 -29   19.90    4.15
   0 -10 -29   16.37    4.33
   0 -10 -29   24.60    4.13
   0  10 -30   61.83    6.49
   0 -10 -30   55.52    6.79
   0  10 -30   60.91    6.96
   0 -10 -30   68.28    6.14
   0  10 -31   36.37    4.67
   0  10 -31   33.99    5.01
   0 -10 -31   30.75    4.98
   0 -10 -31   35.94    4.31
   0 -10 -32   47.85    4.94
   0  10 -32   43.35    4.79
   0  10 -32   49.94    4.81
   0 -10 -33   53.11    4.33
   0  10 -33   51.37    4.46
   0  10 -33   57.37    4.33
   0 -11   0  -20.41    9.45
   0 -11   1   22.92    8.46
   0 -11  -1   27.45    8.76
   0 -11  -2   10.29    8.42
   0 -11   2   23.38   10.29
   0 -11   3  299.49   30.27
   0 -11  -3  318.43   31.95
   0 -11  -4   11.32    8.40
   0 -11   4   12.53    5.41
   0 -11  -5  140.35   21.84
   0 -11   5  113.55   18.60
   0 -11  -6   72.90   16.21
   0 -11   6   50.07   13.47
   0 -11  -7    6.14    6.00
   0 -11   7    8.67    8.39
   0 -11  -8   88.23   16.96
   0 -11   8   73.41   16.47
   0 -11  -9   68.97   16.78
   0 -11  -9   75.48   15.78
   0 -11   9   98.57   18.72
   0 -11 -10  278.04   31.06
   0 -11 -10  311.88   33.91
   0 -11 -10  311.84   16.34
   0 -11  10  303.92   31.25
   0 -11 -11   49.61    7.23
   0 -11  11   57.88   15.31
   0 -11 -11   51.66   13.76
   0 -11 -11   52.88   15.43
   0  11 -11   30.81    6.28
   0 -11 -12  282.18   16.09
   0 -11 -12  223.09   29.26
   0 -11 -12  281.50   30.81
   0 -11  12  307.72   33.01
   0  11 -12  197.30   15.46
   0 -11 -13    3.68    2.62
   0 -11  13   -4.33   11.05
   0  11 -13    9.43    4.34
   0 -11 -14  256.80   15.60
   0  11 -14  190.97   15.95
   0 -11 -14  257.29   29.63
   0 -11 -14  216.97   29.34
   0 -11  14  174.56   29.34
   0 -11 -15   32.88    6.72
   0 -11  15   11.52    9.98
   0 -11 -15   23.85   11.19
   0 -11 -15   11.53    5.62
   0  11  15   28.45    5.40
   0  11 -15   23.34    5.94
   0  11 -16  363.67   22.13
   0  11  16  394.32   17.75
   0 -11 -16  368.24   35.87
   0 -11 -16  407.68   40.70
   0 -11  16  442.10   46.94
   0  11  17   -1.66    1.99
   0 -11 -17    9.73    5.64
   0  11 -17    3.22    4.34
   0 -11 -18   24.67    5.57
   0  11 -18   20.20    5.88
   0  11  18   15.27    3.76
   0 -11 -18   20.40    5.71
   0 -11 -19  115.07   13.07
   0  11 -19  114.06   12.55
   0 -11 -19  127.21   11.09
   0 -11 -20  243.61   15.86
   0 -11 -20  268.98   20.01
   0  11 -20  241.00   17.70
   0 -11 -20  246.33   15.30
   0 -11 -21   62.19    7.79
   0  11 -21   72.96    9.58
   0 -11 -21   68.57   10.60
   0 -11 -21   68.36    8.72
   0 -11 -22   50.56    6.87
   0 -11 -22   58.61    8.07
   0 -11 -22   54.83    9.36
   0  11 -22   69.43    9.30
   0 -11 -23  461.73   20.15
   0 -11 -23  443.48   24.77
   0  11 -23  464.40   22.80
   0 -11 -23  397.72   17.81
   0 -11 -24   45.01    6.34
   0 -11 -24   44.98    6.95
   0 -11 -24   36.05    7.63
   0  11 -24   43.06    7.59
   0 -11 -25    9.71    3.11
   0 -11 -25   17.98    5.64
   0 -11 -25   14.05    4.64
   0 -11 -25    6.62    3.88
   0  11 -25    8.65    3.89
   0 -11 -26  226.52   11.57
   0 -11 -26  204.13   14.83
   0 -11 -26  221.73   12.68
   0 -11 -26  194.34   15.24
   0  11 -26  205.85   13.75
   0 -11 -27  499.03   15.73
   0 -11 -27  482.77   21.88
   0 -11 -27  492.91   17.96
   0  11 -27  494.53   20.05
   0 -11 -28   51.95    4.74
   0  11 -28   51.70    6.55
   0 -11 -28   47.32    6.90
   0 -11 -28   57.26    6.18
   0  11 -28   49.13    5.85
   0  11 -29   16.94    3.69
   0 -11 -29   14.15    3.84
   0 -11 -29   13.74    3.14
   0  11 -29   16.46    3.88
   0  11 -30  128.35    8.50
   0 -11 -30  105.56    8.33
   0 -11 -30  123.51    7.42
   0  11 -30  120.85    8.22
   0  11 -31  285.18   11.36
   0 -11 -31  273.80   11.03
   0  11 -31  249.29   10.41
   0 -11 -31  245.25   11.16
   0 -11 -32   18.02    2.67
   0  11 -32   17.88    2.33
   0 -12   0  912.33   57.92
   0 -12   1   94.97   18.70
   0 -12  -1   91.07   18.39
   0 -12   1   80.16   16.58
   0 -12  -2   81.27   17.61
   0 -12   2   55.75   14.14
   0 -12  -3    7.87    3.18
   0  12  -3    8.49    3.80
   0 -12  -3    0.61    6.47
   0 -12  -4 1177.65   31.25
   0 -12   4 1090.07   61.79
   0  12   4 1224.68   34.08
   0  12  -4 1115.46   33.64
   0 -12  -4 1103.60   63.72
   0 -12  -5  418.80   18.86
   0 -12   5  372.11   36.59
   0  12  -5  359.27   19.26
   0  12   5  395.48   19.50
   0 -12  -5  351.99   36.20
   0 -12  -6  310.06   16.42
   0 -12   6  294.29   32.59
   0  12  -6  280.01   17.34
   0  12   6  327.13   17.85
   0 -12  -6  311.22   34.45
   0 -12  -7  535.46   21.73
   0  12   7  550.47   22.94
   0 -12  -7  491.25   42.75
   0 -12   7  569.02   45.46
   0 -12  -8   45.42    7.25
   0 -12   8   26.32   10.22
   0  12   8   45.05    6.80
   0 -12  -8   57.30   14.99
   0 -12   9  153.28   23.98
   0 -12  -9  210.64   14.02
   0  12   9  208.14   14.19
   0 -12  -9  209.00   28.35
   0 -12 -10   73.43    8.56
   0  12 -10   53.93    7.95
   0 -12  10   78.02   17.16
   0 -12 -10   84.93   18.99
   0 -12 -11  445.33   20.59
   0 -12 -11  493.00   43.29
   0 -12  11  433.53   40.12
   0  12 -12    5.70    4.53
   0 -12  12    2.88    4.66
   0 -12 -12    3.01    3.78
   0 -12 -12   15.68    8.44
   0 -12 -13    2.06    3.28
   0 -12 -13    8.55    6.40
   0  12 -13    2.21    3.80
   0 -12 -14   83.06    8.98
   0  12 -14   63.14    9.66
   0  12  14  107.91    9.70
   0 -12 -14  101.71   18.59
   0 -12 -15  390.72   19.64
   0  12  15  419.51   18.79
   0  12 -15  354.37   21.99
   0  12  16    6.30    2.99
   0 -12 -16    6.47    4.15
   0  12 -16   -3.47    4.28
   0 -12 -17   -1.83    3.67
   0  12  17    1.73    2.15
   0 -12 -17    0.22    3.35
   0  12 -17    1.20    4.05
   0 -12 -18   39.30    6.66
   0  12 -18   41.29    7.64
   0  12  18   49.11    6.23
   0 -12 -18   37.00    7.41
   0 -12 -19  196.80   16.76
   0  12 -19  172.82   15.26
   0 -12 -19  204.32   14.11
   0 -12 -20   31.55    5.77
   0 -12 -20   24.23    5.44
   0 -12 -20   28.96    5.86
   0  12 -20   28.62    6.68
   0 -12 -21   22.09    5.05
   0 -12 -21   26.01    5.20
   0 -12 -21   20.22    5.00
   0  12 -21   23.83    6.30
   0 -12 -22   23.64    4.85
   0  12 -22   20.52    4.82
   0 -12 -22   29.79    7.01
   0 -12 -22   26.29    5.00
   0 -12 -23  141.76   10.23
   0  12 -23  150.61   12.66
   0 -12 -23  145.90   13.59
   0 -12 -23  152.86   11.24
   0 -12 -24   91.00    7.85
   0 -12 -24   94.81    8.60
   0 -12 -24   90.19   10.36
   0  12 -24   96.04    9.80
   0 -12 -25   25.20    4.04
   0  12 -25   32.70    5.37
   0 -12 -25   22.95    5.44
   0 -12 -25   33.29    5.94
   0 -12 -25   35.44    5.35
   0  12 -25   29.47    5.48
   0  12 -26  192.50   12.45
   0 -12 -26  180.87    9.67
   0 -12 -26  195.36   13.57
   0  12 -26  195.19   12.17
   0 -12 -26  190.30   10.86
   0  12 -26  208.07   11.55
   0  12 -27    9.65    3.69
   0 -12 -27    5.45    1.85
   0  12 -27    3.22    1.62
   0 -12 -27    6.67    3.21
   0 -12 -27    5.88    2.42
   0  12 -27    1.11    1.54
   0  12 -28   42.07    5.23
   0 -12 -28   49.80    4.15
   0 -12 -28   38.50    5.83
   0  12 -28   43.24    4.88
   0 -12 -28   49.11    5.00
   0  12 -28   31.18    3.62
   0 -12 -29    2.06    1.74
   0 -12 -29    2.97    2.14
   0  12 -29    1.37    1.76
   0  12 -29    7.52    2.40
   0 -12 -30  156.20    7.29
   0  12 -30  161.10    8.33
   0 -12 -30  157.95    8.62
   0  12 -31   18.51    2.48
   0 -13   0    3.91    5.33
   0 -13   0   -0.14    2.79
   0  13   0   -0.41    2.72
   0 -13  -1  188.54   25.75
   0 -13   1  206.21   27.71
   0 -13  -1  187.94   13.00
   0 -13   1  180.03   15.23
   0  13   1  210.69   15.14
   0  13  -1  194.48   14.47
   0 -13  -1  214.64   30.21
   0 -13  -2    0.47    8.54
   0 -13  -2   10.85    3.38
   0  13  -2    1.31    3.35
   0  13   2    6.50    3.87
   0 -13  -3  269.07   15.76
   0 -13   3  296.15   34.43
   0  13  -3  273.04   17.16
   0  13   3  271.54   16.99
   0 -13  -3  243.73   31.67
   0 -13   4    0.59    6.42
   0 -13  -4    4.32    3.50
   0  13   4    8.34    4.08
   0  13  -4    4.37    3.01
   0 -13  -5  394.50   19.04
   0 -13  -5  404.67   40.84
   0 -13   5  425.86   40.88
   0  13   5  412.71   20.78
   0  13  -5  347.08   19.90
   0 -13  -6  279.00   16.12
   0 -13   6  292.18   33.78
   0  13  -6  259.80   17.23
   0  13   6  299.20   17.64
   0 -13  -6  269.65   33.53
   0 -13   7   29.36   10.97
   0 -13  -7   34.18   15.18
   0 -13  -7   41.59    7.19
   0  13   7   30.05    6.28
   0  13  -7   35.73    6.84
   0 -13  -8  290.79   16.77
   0 -13   8  239.15   30.81
   0  13   8  319.63   18.28
   0  13  -8  286.71   18.42
   0 -13  -8  284.34   33.33
   0 -13  -9  461.25   21.26
   0 -13   9  450.81   42.24
   0  13  -9  438.85   23.11
   0  13   9  507.01   22.54
   0 -13  -9  426.06   41.99
   0 -13 -10  268.60   16.39
   0 -13  10  312.47   34.97
   0 -13 -10  327.57   36.58
   0  13 -11  140.56   12.67
   0 -13 -11  141.69   12.22
   0  13 -12  567.03   25.67
   0 -13 -12  632.68   25.10
   0  13 -13  315.02   19.72
   0 -13 -13  363.48   19.18
   0 -13 -14  184.26   13.76
   0  13  14  186.19   12.76
   0  13 -14  153.93   13.92
   0 -13 -14  199.64   14.16
   0 -13 -15  205.77   14.55
   0  13 -15  202.30   16.30
   0 -13 -15  252.22   15.63
   0  13  15  241.35   14.12
   0  13 -16   75.97   10.16
   0  13  16   84.80    8.18
   0 -13 -17  128.92   11.44
   0  13  17  116.16    9.54
   0  13 -17  121.84   12.78
   0  13  18   17.27    3.65
   0  13 -18   18.11    5.29
   0 -13 -18   18.02    4.68
   0  13 -19   40.14    7.40
   0 -13 -19   42.39    6.64
   0 -13 -19   42.90    6.35
   0 -13 -19   36.03    7.43
   0  13 -20   16.76    5.30
   0 -13 -20   23.86    4.95
   0 -13 -20   18.20    4.79
   0 -13 -20   22.80    4.98
   0  13 -21   33.08    6.39
   0 -13 -21   27.13    4.98
   0 -13 -21   26.73    5.06
   0 -13 -21   27.13    5.78
   0  13 -22   37.15    6.42
   0 -13 -22   37.18    5.54
   0 -13 -22   41.64    6.01
   0 -13 -22   42.35    7.12
   0  13 -23  157.16   12.02
   0 -13 -23  168.04   10.59
   0  13 -23  154.61   11.62
   0 -13 -23  151.73   12.65
   0 -13 -23  166.71   10.79
   0 -13 -24   48.61    7.62
   0  13 -24   43.59    6.08
   0 -13 -24   47.96    5.42
   0  13 -24   42.32    5.57
   0 -13 -24   44.51    5.55
   0 -13 -25   23.66    5.10
   0  13 -25   23.22    4.49
   0 -13 -25   18.51    3.35
   0  13 -25   17.17    3.76
   0 -13 -25   15.79    3.37
   0 -13 -26   11.54    3.80
   0  13 -26   13.62    3.32
   0 -13 -26   13.37    2.55
   0  13 -26    8.60    2.20
   0 -13 -26   14.51    3.08
   0 -13 -27  111.85    8.78
   0  13 -27  113.51    8.10
   0 -13 -27  113.46    6.14
   0  13 -27   92.88    5.97
   0 -13 -27  116.76    7.22
   0  13 -28   -1.77    2.08
   0 -13 -28    1.46    1.58
   0 -13 -28    1.14    1.83
   0  13 -29   17.56    2.85
   0 -13 -29   19.03    2.56
   0 -13 -29   24.72    3.59
   0  13 -30   14.95    2.20
   0  14   0  116.47   11.77
   0 -14   0  146.48   24.33
   0 -14   0  131.53   11.51
   0 -14  -1   36.38   12.41
   0 -14   1   66.82   16.12
   0  14  -1   65.68    8.75
   0  14   1   56.97    8.47
   0 -14   1   48.06    6.96
   0 -14  -1   55.34    7.40
   0 -14   2  356.49   18.50
   0 -14  -2  372.56   19.21
   0 -14   2  399.93   39.48
   0 -14  -2  376.68   39.19
   0  14  -2  345.11   20.02
   0  14   2  368.55   20.40
   0 -14  -3  273.19   16.53
   0  14   3  296.72   18.28
   0  14  -3  244.34   16.72
   0 -14  -3  262.07   30.71
   0 -14   3  256.04   33.21
   0 -14  -4  285.08   33.03
   0 -14  -4  344.25   39.82
   0 -14   4  327.52   36.63
   0 -14  -4  286.83   16.83
   0  14  -4  280.68   18.37
   0  14   4  336.07   19.51
   0 -14  -5   23.64    5.56
   0  14  -5   23.08    6.09
   0  14   5   33.18    7.06
   0 -14  -6  607.49   24.50
   0  14   6  624.14   26.13
   0 -14  -7  436.22   20.85
   0  14  -7  402.58   22.07
   0  14   7  458.17   22.19
   0 -14  -8    6.36    4.74
   0  14   8   10.35    4.89
   0  14  -8    4.39    3.68
   0 -14  -9    2.14    4.45
   0  14  -9    4.65    3.93
   0  14 -10  113.56   12.31
   0 -14 -10  123.62   11.57
   0  14 -11  259.32   18.06
   0 -14 -11  297.17   17.51
   0  14 -12   23.22    6.27
   0 -14 -12   25.63    6.21
   0  14 -12   26.80    6.09
   0  14  13    5.04    2.95
   0  14 -13    1.99    4.38
   0 -14 -13    3.62    3.37
   0  14 -13   -1.36    3.77
   0 -14 -14   41.10    6.93
   0  14 -14   34.09    6.21
   0  14 -14   42.06    7.93
   0  14  14   35.39    5.67
   0 -14 -14   59.36    8.34
   0  14 -15  261.31   17.20
   0 -14 -15  280.19   16.10
   0  14 -15  294.05   19.13
   0  14  15  282.72   14.91
   0  14 -16   46.74    7.40
   0 -14 -16   56.41    7.94
   0  14  16   60.19    6.83
   0  14 -16   56.49    9.02
   0  14 -17   17.47    5.32
   0 -14 -17   18.58    4.16
   0  14 -17   19.40    5.99
   0  14  17   24.60    4.49
   0  14 -18   78.50    9.73
   0  14  18   91.77    7.69
   0 -14 -18   89.27    8.81
   0  14 -18   80.87    9.46
   0 -14 -18   89.16    9.16
   0  14 -19   24.51    5.70
   0 -14 -19   34.22    5.42
   0  14 -19   36.41    6.85
   0 -14 -19   31.06    5.23
   0  14 -20   28.65    5.49
   0 -14 -20   30.34    5.22
   0  14 -20   28.80    5.75
   0 -14 -20   26.75    4.58
   0  14 -21   81.83    8.72
   0 -14 -21   88.86    7.97
   0  14 -21   93.35    9.43
   0 -14 -21   83.43    7.80
   0  14 -22   47.50    6.45
   0 -14 -22   47.69    5.66
   0  14 -22   57.34    7.04
   0 -14 -22   43.58    5.14
   0  14 -23    6.40    3.21
   0 -14 -23    4.29    2.35
   0  14 -23    4.28    3.11
   0 -14 -23    5.26    2.46
   0  14 -24  276.09   12.63
   0 -14 -24  270.01   11.30
   0 -14 -24  292.38   15.42
   0  14 -24  273.25   13.35
   0 -14 -24  277.25   11.77
   0  14 -25   41.04    4.43
   0 -14 -25   34.79    3.82
   0 -14 -25   45.15    6.01
   0  14 -25   37.05    4.91
   0  14 -25   43.82    4.28
   0 -14 -25   46.61    4.76
   0 -14 -26   91.33    5.43
   0 -14 -26   83.19    7.19
   0  14 -26   92.08    6.86
   0 -14 -26   87.84    5.88
   0  14 -26   90.17    5.65
   0 -14 -27    4.46    2.02
   0 -14 -27    6.15    1.58
   0  14 -27    2.32    1.39
   0 -14 -28   74.17    4.29
   0  14 -28   70.13    4.76
   0  15   0    0.31    3.51
   0 -15   0    0.44    3.24
   0  15  -1   27.93    6.18
   0  15   1   23.79    5.86
   0 -15  -1   23.66    5.07
   0 -15   1   12.74    4.40
   0  15   2   -4.24    4.62
   0  15  -2   10.50    4.95
   0 -15  -2    1.81    3.19
   0 -15   2    3.12    2.84
   0  15   3   39.63    7.14
   0  15  -3   34.60    7.39
   0 -15   3   33.07    6.29
   0 -15  -3   38.27    6.61
   0  15   4   45.14    7.21
   0  15  -4   24.63    5.90
   0 -15  -4   39.56    6.63
   0 -15   4   38.69    6.43
   0  15  -5   82.68   10.43
   0  15   5   93.48   10.46
   0 -15  -5   86.88    9.57
   0 -15   5   80.01    8.78
   0  15  -6  155.74   13.99
   0  15   6  197.80   14.94
   0 -15  -6  162.49   13.04
   0  15  -7   64.78    9.18
   0  15   7   64.11    8.82
   0 -15  -7   64.92    8.73
   0  15  -8   60.78    8.95
   0 -15  -8   58.83    7.85
   0  15  -9    1.89    3.75
   0 -15  -9    4.87    3.54
   0  15 -10  119.78   12.24
   0 -15 -10  125.71   11.29
   0  15 -11  101.47   11.51
   0 -15 -11  109.77   10.73
   0  15 -12  156.71   13.89
   0 -15 -12  146.94   12.30
   0 -15 -13   47.84    7.30
   0  15 -13   52.24    8.42
   0  15  13   56.20    7.07
   0 -15 -13   59.28    7.79
   0  15 -14  519.79   21.39
   0 -15 -14  538.81   21.81
   0  15  14  500.53   19.47
   0  15 -14  502.27   24.06
   0  15 -15    9.77    3.36
   0 -15 -15    7.40    3.25
   0 -15 -15   13.22    5.04
   0  15 -15   12.12    5.17
   0  15  15   13.31    3.54
   0  15 -16   24.00    4.70
   0 -15 -16   22.99    4.99
   0  15  16   32.89    4.73
   0  15 -16   30.27    6.56
   0  15 -17   39.01    6.80
   0  15  17   58.65    5.96
   0 -15 -17   48.79    6.12
   0  15 -17   55.32    6.97
   0 -15 -17   62.06    7.81
   0  15 -18  281.86   15.18
   0 -15 -18  296.52   15.05
   0  15 -18  254.01   15.71
   0 -15 -18  267.67   13.64
   0  15 -19    3.31    2.58
   0 -15 -19    6.56    2.90
   0  15 -19    3.17    2.80
   0 -15 -19    3.36    2.19
   0  15 -20   33.74    5.13
   0 -15 -20   28.44    4.74
   0  15 -20   34.45    5.56
   0 -15 -20   36.91    5.17
   0  15 -21   31.45    4.76
   0 -15 -21   35.01    4.83
   0  15 -21   40.72    5.55
   0 -15 -21   39.11    4.96
   0  15 -22  109.22    8.06
   0 -15 -22  120.87    7.87
   0  15 -22  105.92    8.09
   0 -15 -22  116.32    7.58
   0  15 -23    9.03    2.81
   0 -15 -23    8.46    2.49
   0 -15 -23    9.48    3.35
   0  15 -23    7.65    2.28
   0 -15 -23    8.31    2.28
   0  15 -24    5.50    2.26
   0 -15 -24    1.71    1.38
   0 -15 -24   -1.10    2.37
   0  15 -24   -0.20    1.81
   0  15 -24   -1.02    1.33
   0 -15 -24   -1.09    1.28
   0 -15 -25   92.15    6.68
   0  15 -25  112.05    6.46
   0 -15 -25  108.02    5.75
   0 -15 -25   98.94    5.30
   0 -15 -26   28.65    2.65
   0  15 -26   24.81    2.70
   0  16   0   -4.14    4.76
   0 -16   0    1.31    3.65
   0  16   1   22.31    5.90
   0  16  -1   21.04    5.63
   0 -16  -1   21.14    5.09
   0 -16   1   21.77    5.54
   0  16  -2  456.84   22.54
   0  16   2  448.42   21.98
   0 -16  -2  478.55   21.53
   0 -16   2  464.17   21.09
   0  16  -3   21.83    5.95
   0  16   3   20.12    5.51
   0 -16   3   15.88    4.91
   0 -16  -3   23.60    6.08
   0  16   4   29.83    6.22
   0  16  -4   24.24    6.39
   0 -16  -4   29.45    6.00
   0 -16   4   37.01    5.94
   0  16   5  139.62   12.36
   0  16  -5  128.17   12.24
   0 -16  -5  122.97   11.34
   0 -16   5  134.34   11.62
   0  16  -6  313.15   18.92
   0 -16   6  325.28   17.05
   0 -16  -6  327.35   17.90
   0  16  -7   -0.35    4.25
   0 -16  -7    0.24    3.24
   0 -16   7    0.60    3.14
   0  16  -8   35.21    6.68
   0 -16   8   40.21    6.21
   0 -16  -8   39.84    7.10
   0  16  -9   25.51    6.01
   0 -16   9   30.81    5.63
   0 -16  -9   29.43    6.06
   0  16 -10  180.42   14.22
   0 -16  10  188.34   12.53
   0 -16 -10  197.31   13.66
   0 -16 -11    0.11    3.99
   0 -16  11    1.64    2.57
   0  16 -11   -2.28    3.49
   0  16  11    2.81    2.37
   0 -16 -12   15.72    4.71
   0 -16  12   22.08    4.60
   0 -16 -12   12.37    4.45
   0  16 -12   12.70    4.60
   0  16  12   23.05    4.76
   0 -16 -13   16.56    4.16
   0 -16 -13   17.05    4.68
   0  16  13   16.00    3.56
   0  16 -13   12.86    4.35
   0 -16 -14   68.35    7.29
   0  16  14   71.42    7.10
   0  16 -14   69.95    8.60
   0 -16 -14   77.77    8.32
   0  16 -15   -0.63    3.02
   0  16  15    1.48    1.77
   0 -16 -15   -2.98    3.51
   0 -16 -15   -1.70    2.10
   0  16  16   49.92    5.27
   0  16 -16   52.90    6.94
   0 -16 -16   58.41    6.27
   0 -16 -16   53.70    6.71
   0 -16 -17   44.83    5.92
   0 -16  17   37.59    4.82
   0  16 -17   50.84    5.62
   0 -16 -17   44.34    5.16
   0  16 -17   39.99    6.08
   0 -16 -18   11.88    3.35
   0 -16  18   10.68    2.51
   0  16 -18   10.75    2.31
   0 -16 -18   12.17    3.11
   0  16 -18    8.48    3.09
   0 -16 -19    3.68    2.66
   0 -16  19   -2.06    1.76
   0  16 -19    1.58    1.62
   0 -16 -19    1.02    1.91
   0  16 -19   -0.74    2.48
   0  16 -20  170.71    8.93
   0  16 -20  160.89    9.99
   0 -16 -20  147.03    7.88
   0 -16 -20  169.78    9.26
   0 -16  20  154.59    7.77
   0 -16 -21   59.79    5.34
   0  16 -21   59.27    5.08
   0  16 -21   58.70    5.92
   0 -16 -21   61.98    4.95
   0  16 -22   87.33    6.11
   0 -16 -22   89.44    5.91
   0 -16 -22   91.64    7.50
   0  16 -22   97.26    5.82
   0 -16 -22   94.06    5.58
   0 -16 -23   11.16    2.06
   0 -16 -23   14.16    2.94
   0  16 -23   11.33    2.19
   0 -16 -23    7.44    1.58
   0  16 -23    9.41    1.88
   0  17   0    0.80    3.34
   0 -17   0   -3.25    3.71
   0  17  -1    4.53    3.89
   0  17   1    9.69    4.36
   0 -17   1    2.74    3.08
   0 -17  -1    5.55    2.89
   0  17   2   10.09    4.14
   0  17  -2    8.85    4.21
   0 -17   2    4.55    3.37
   0 -17  -2   11.13    3.84
   0  17   3   51.63    7.40
   0  17  -3   50.73    7.43
   0 -17   3   43.08    6.42
   0 -17  -3   49.55    7.00
   0  17   4   53.04    7.69
   0  17  -4   40.04    6.75
   0 -17   4   43.58    6.70
   0 -17  -4   48.99    7.10
   0  17  -5   12.06    4.71
   0 -17   5    8.55    4.26
   0 -17  -5   22.18    5.26
   0  17  -6  195.31   14.24
   0 -17  -6  209.40   13.91
   0 -17   6  223.91   13.61
   0  17  -7   23.13    5.71
   0 -17   7   17.34    4.55
   0 -17  -7   22.83    5.31
   0  17  -8   -1.27    3.64
   0 -17   8    2.85    2.81
   0 -17  -8   -1.75    4.30
   0  17  -9   -0.65    3.42
   0 -17   9    2.88    2.78
   0 -17  -9    1.50    3.51
   0 -17  10  163.60   10.89
   0 -17 -10  158.38   11.58
   0  17  10  164.06   10.84
   0  17 -10  144.08   11.94
   0 -17 -10  143.80   11.27
   0 -17  11   29.69    4.85
   0 -17 -11   27.23    5.25
   0 -17 -11   25.73    5.04
   0  17 -11   33.51    6.04
   0  17  11   25.68    4.24
   0 -17 -11   26.82    4.97
   0 -17  12    2.66    2.18
   0 -17 -12    3.51    2.88
   0  17 -12    3.25    3.44
   0  17  12    0.77    1.78
   0 -17 -12    1.54    2.42
   0 -17 -13    2.15    2.27
   0 -17 -13   -3.14    3.59
   0  17 -13    3.47    3.54
   0  17  13    2.52    1.92
   0 -17  13    2.16    2.27
   0 -17 -13    1.35    1.71
   0  17  14  268.07   11.64
   0  17 -14  277.76   15.15
   0 -17 -14  286.15   13.75
   0 -17  14  262.64   12.41
   0 -17 -14  272.72   11.43
   0 -17 -15    3.86    2.60
   0  17  15   -0.35    1.30
   0  17 -15   -1.10    2.45
   0 -17  15   -3.18    2.03
   0 -17 -15    1.05    1.35
   0 -17 -16    7.74    3.24
   0  17 -16    2.92    2.52
   0 -17  16    3.41    1.66
   0 -17 -16    5.15    1.62
   0 -17 -17   30.56    4.32
   0  17 -17   19.11    3.67
   0 -17  17   19.88    2.82
   0 -17 -17   24.36    3.24
   0  17 -18  464.16   16.14
   0 -17 -18  481.74   15.02
   0 -17  18  438.53   12.48
   0 -17 -18  442.03   12.07
   0 -17 -19    5.31    2.26
   0  17 -19   10.33    2.86
   0 -17  19    8.02    1.73
   0  17 -19    4.23    1.31
   0 -17 -19   12.04    2.02
   0  17 -20    3.51    1.88
   0 -17 -20    1.14    1.35
   0  17 -20    0.90    0.96
   0  17 -21   41.61    3.67
   0 -17 -21   40.50    3.57
   0  18   0    0.87    2.67
   0 -18   0    2.23    2.94
   0  18   1    1.32    2.66
   0  18  -1    0.84    2.75
   0 -18  -1    3.56    2.89
   0 -18   1   -1.36    3.72
   0  18  -2   95.31    9.14
   0 -18   2  101.45    9.02
   0 -18  -2  105.22    9.16
   0  18  -3   40.35    6.22
   0 -18  -3   53.25    6.85
   0 -18   3   59.45    7.18
   0  18  -4    2.25    2.96
   0 -18  -4    3.52    3.73
   0 -18   4    2.41    3.32
   0  18  -5  151.09   11.31
   0 -18  -5  143.89   10.76
   0 -18   5  149.41   10.32
   0  18  -6  128.96   10.58
   0 -18   6  134.55    9.80
   0 -18  -6  132.53   10.17
   0  18  -7   79.93    8.62
   0 -18  -7   71.37    7.53
   0 -18   7   79.68    7.66
   0  18   8    7.43    2.63
   0  18  -8   14.42    4.52
   0 -18   8    9.08    3.28
   0 -18  -8   10.55    3.72
   0 -18  -8   11.54    3.22
   0 -18  -9   43.90    6.08
   0  18  -9   45.79    6.45
   0  18   9   50.75    5.58
   0 -18  -9   54.94    6.24
   0 -18   9   58.96    6.28
   0 -18  -9   49.81    6.36
   0  18 -10   87.23    8.30
   0  18  10   90.91    7.02
   0 -18 -10   93.79    7.80
   0 -18  10   89.46    7.39
   0 -18 -10   87.00    7.71
   0  18 -11   40.87    5.62
   0  18  11   40.49    4.62
   0 -18 -11   41.69    5.32
   0 -18  11   44.56    5.33
   0 -18 -11   42.36    5.13
   0 -18  12   14.35    3.35
   0 -18 -12    8.77    2.72
   0  18 -12    9.62    3.38
   0  18  12   12.28    2.56
   0 -18 -12    9.92    2.63
   0 -18  13   73.61    6.04
   0 -18 -13   73.75    6.53
   0  18 -13   76.74    7.29
   0  18  13   68.49    5.25
   0  18 -14   73.80    7.06
   0 -18  14   68.15    5.43
   0 -18 -14   62.66    5.77
   0  18 -15  124.29    8.33
   0 -18 -15  133.43    8.10
   0 -18  15  125.31    6.77
   0  18 -16  222.89   10.53
   0 -18  16  201.05    7.70
   0 -18 -16  223.32    9.62
   0  18 -17   29.85    3.88
   0 -18 -17   30.39    3.60
   0  18 -18   14.71    2.45
   0 -18 -18   16.51    2.56
   0 -19   0   -2.25    2.83
   0 -19   0    0.65    1.72
   0 -19  -1  105.99    8.29
   0 -19   1  108.06    8.19
   0 -19  -1  109.46    7.17
   0 -19   1  118.09    6.91
   0  19  -2    5.35    2.33
   0 -19  -2    0.29    2.61
   0 -19   2    6.44    2.89
   0 -19  -2   10.73    2.63
   0  19  -3  164.36   10.39
   0 -19   3  150.14    9.46
   0 -19  -3  147.04    9.66
   0 -19  -3  164.39    8.98
   0  19  -4    2.36    2.18
   0 -19  -4   -3.50    3.08
   0 -19   4    0.45    2.36
   0 -19  -4    3.54    2.25
   0  19  -5   86.03    7.55
   0 -19  -5   94.37    6.98
   0 -19  -5   70.53    6.65
   0 -19   5   81.39    6.99
   0  19   6   69.37    6.03
   0  19  -6   71.39    6.86
   0 -19  -6   71.88    6.08
   0 -19  -6   80.73    7.07
   0 -19   6   82.47    6.58
   0 -19  -6   79.38    7.49
   0 -19   7   -2.09    2.30
   0  19   7    0.86    1.45
   0  19  -7    0.59    2.42
   0 -19  -7    1.59    1.97
   0 -19  -7   -1.39    2.10
   0 -19   8   -0.74    2.10
   0  19   8   -0.15    1.32
   0  19  -8    1.85    2.16
   0 -19  -8    0.11    2.30
   0 -19  -8    2.12    1.95
   0  19  -9   92.43    7.37
   0  19   9   91.41    6.09
   0 -19   9   83.41    6.18
   0 -19  -9   94.96    6.74
   0 -19  -9   83.35    6.47
   0  19 -10   77.55    6.51
   0  19  10   82.47    5.35
   0 -19  10   76.98    5.68
   0 -19 -10   90.12    6.41
   0 -19 -10   78.58    5.87
   0  19 -11   34.34    4.33
   0 -19  11   30.21    3.41
   0 -19 -11   33.71    3.91
   0  19 -12    5.41    2.24
   0 -19  12    3.63    1.50
   0 -19 -12    6.03    2.00
   0  19 -13   54.44    4.90
   0 -19 -13   58.38    4.68
   0  19 -14   62.31    4.95
   0 -19 -14   73.57    4.88
   0  19 -15   69.82    4.60
   0 -19 -15   69.98    4.44
   0 -20   0   10.64    2.50
   0 -20  -1  141.25    7.94
   0 -20   1  146.98    8.01
   0 -20   2   62.31    5.26
   0 -20  -2   61.50    5.40
   0  20   3  102.08    6.14
   0 -20   3  108.87    6.76
   0 -20  -3   96.37    6.62
   0 -20  -3  107.80    7.33
   0  20   4    3.30    1.11
   0 -20   4    2.58    1.47
   0 -20  -4    1.23    1.75
   0 -20   5    0.36    1.50
   0 -20  -5    2.07    1.86
   0 -20  -5   -1.32    1.25
   0  20   5    0.86    1.13
   0 -20  -6  104.02    6.22
   0 -20  -6  104.67    5.24
   0 -20   6  104.94    5.93
   0  20   6   98.94    5.23
   0 -20   7  138.94    6.51
   1   0  -2  424.59   10.47
   1   0  -2  416.83   10.58
   1   0  -2  439.74    9.77
  -1   0  -2  399.44   12.23
   1   0  -3  233.05    8.83
   1   0  -3  224.29    9.22
  -1   0  -3  221.70   10.18
   1   0  -3  245.23    9.27
  -1   0  -3  207.43   10.08
   1   0  -4 1030.02   23.10
   1   0  -4 1089.25   21.09
  -1   0  -4 1058.55   25.32
   1   0  -4 1067.64   22.83
  -1   0  -4 1012.07   24.61
   1   0  -5    0.09    1.73
   1   0  -5    1.15    2.17
   1   0  -5   -0.18    2.18
  -1   0  -5    1.86    2.57
  -1   0  -5   -1.01    3.21
   1   0  -6  905.76   27.26
   1   0  -6  952.73   22.98
  -1   0  -6  905.87   28.83
   1   0  -6  922.60   26.57
  -1   0  -6  837.85   26.42
   1   0  -7  438.23   16.68
   1   0  -7  424.41   20.57
  -1   0  -7  471.56   22.38
   1   0  -7  411.99   19.62
  -1   0  -7  413.27   19.76
   1   0  -8 1087.22   35.78
   1   0  -8 1070.06   27.16
  -1   0  -8 1061.12   35.93
   1   0  -8 1038.40   33.44
  -1   0  -8 1029.24   32.94
   1   0  -9    4.14    2.23
   1   0  -9   -1.12    3.80
  -1   0  -9    4.08    5.26
   1   0  -9   -0.37    4.69
  -1   0  -9    4.10    3.77
   1   0 -10  110.71   12.23
  -1   0 -10  111.56   13.50
   1   0 -10  110.46    9.30
  -1   0 -11 1100.92   43.38
   1   0 -11 1099.88   41.33
   1   0 -11 1117.80   29.91
  -1   0 -11 1180.51   26.57
  -1   0 -12   53.91    5.74
   1   0 -12   45.39    6.17
  -1   0 -12   56.27   12.09
   1   0 -12   42.15    9.58
  -1   0 -13   88.26    7.26
   1   0 -13   73.82    8.14
   1   0 -13   76.01   12.46
  -1   0 -13   70.61   12.29
  -1   0 -14 1977.08   67.51
   1   0 -14 2028.87   65.38
   1   0 -14 1975.92   42.62
  -1   0 -14 2112.58   35.50
   1   0 -15  311.65   26.90
  -1   0 -15  336.43   28.90
   1   0 -15  371.96   18.91
   1   0 -16  308.68   27.63
  -1   0 -16  260.46   27.18
   1   0 -16  296.46   17.35
  -1   0 -17   23.54    9.95
   1   0 -17   25.87    8.22
   1   0 -17   21.49    6.37
   1   0 -17   29.27    5.26
   1   0 -18 1088.63   49.43
  -1   0  18 1015.41   54.74
   1   0  18 1026.48   55.22
  -1   0 -18 1047.51   58.43
   1   0 -18 1110.13   57.10
   1   0  19   71.60   15.24
  -1   0  19   91.80   17.81
   1   0 -19   75.48   13.87
   1   0 -19   56.86   12.97
  -1   0 -19   75.21   17.20
  -1   0  20   -6.86   10.82
   1   0  20   -4.74    7.72
  -1   0 -20   -1.45    5.91
   1   0 -20    7.30    7.44
   1   0 -20   10.52    8.28
  -1   0  21   64.44   16.10
   1   0  21   89.54   19.81
  -1   0 -21   95.28   17.42
   1   0 -21  109.97   17.22
  -1   0 -21   55.80   13.96
   1   0  22  198.25   28.05
  -1   0  22  169.95   25.82
   1   0 -22  196.37   24.64
  -1   0 -22  181.47   25.80
  -1   0 -22  154.15   26.91
  -1   0 -23  237.50   30.01
  -1   0 -23  223.29   16.88
   1   0 -23  224.66   17.11
   1   0 -23  194.47   12.22
   1   0 -23  228.31   17.62
   1   0  23  154.60   26.82
  -1   0  23  184.68   29.05
  -1   0  24  770.97   58.89
   1   0  24  763.75   58.87
  -1   0 -24  866.95   34.24
   1   0 -24  848.75   34.30
   1   0 -24  829.03   30.22
  -1   0 -24  858.84   57.50
   1   0 -24  700.67   23.42
   1   0 -24  879.39   35.24
  -1   0 -24  722.54   22.88
  -1   0  25   66.39   18.09
   1   0  25  122.24   25.23
   1   0 -25   84.78   12.14
  -1   0 -25   84.15   10.05
   1   0 -25   82.11   10.10
  -1   0 -25  113.96   22.88
  -1   0 -25   77.43    7.82
   1   0 -26  546.71   25.21
  -1   0 -26  562.59   25.40
  -1   0  26  536.68   52.00
   1   0  26  633.35   56.18
  -1   0 -26  452.04   42.68
  -1   0 -27  118.16   12.20
   1   0 -27  106.50   11.70
   1   0 -28  484.21   23.92
  -1   0 -28  484.49   23.78
  -1   0 -29   10.50    4.97
   1   0 -29   19.69    5.62
   1   0 -30  366.19   20.16
  -1   0 -30  350.80   19.93
  -1   0 -31   23.54    5.90
   1   0 -31   28.38    6.38
   1   0 -31   29.29    5.91
  -1   0 -32  177.29   13.65
   1   0 -32  191.81   14.12
   1   0 -32  160.31   11.89
  -1   0 -33    0.35    3.89
   1   0 -33    0.59    3.34
   1   0 -33   -4.79    3.52
  -1   0 -33    3.18    2.06
  -1   0 -34   64.77    7.71
   1   0 -34   62.18    7.60
   1   0  34   56.42    8.54
  -1   0  34   54.85    8.18
   1   0 -34   59.50    6.29
  -1   0 -34   53.93    5.88
  -1   0 -35   78.88    7.91
   1   0  35   84.12    8.33
   1   0 -35   89.17    6.99
  -1   0 -35   79.76    6.49
   1   0  35   77.74    8.82
  -1   0  35   81.22    8.84
   1   0 -36  650.37   18.94
   1   0  36  612.35   19.70
   1   0  36  591.88   21.65
  -1   0  36  604.19   21.28
  -1   0  37    2.09    2.35
   1   0  37   -1.57    2.07
   1   0 -37    2.98    2.03
  -1   0 -37    3.17    1.84
   1   0  38   18.21    3.23
   1   0 -38   12.81    2.46
  -1   0 -38   14.59    2.31
   1  -1  38    9.94    2.22
  -1  -1 -38   14.40    2.37
   1   1 -38   11.55    2.18
   1  -1  37    9.67    3.22
  -1   1  37    7.40    2.47
   1   1 -37    9.53    2.56
  -1  -1 -37   11.63    2.65
   1   1 -36    4.84    2.65
   1   1 -36    8.30    2.52
   1  -1  36    2.21    2.55
  -1   1  36    0.91    2.58
   1   1 -35   70.11    6.92
   1  -1  35   73.21    8.42
  -1   1  35   73.12    8.59
   1   1 -35   66.89    6.55
   1  -1  35   73.19    7.52
  -1  -1 -35   67.59    7.28
   1  -1  34   71.87    9.11
   1   1 -34   57.65    6.46
   1  -1  34   71.49    7.85
  -1  -1 -34   64.14    7.56
   1  -1  33   23.86    5.95
   1   1 -33   28.95    5.37
  -1  -1 -33   26.21    5.56
   1   1 -33   20.28    5.27
   1  -1  32   10.88    4.75
   1   1 -32   10.56    4.09
  -1  -1 -32   13.25    4.53
   1   1 -32    8.54    3.63
  -1  -1 -32   19.48    3.45
  -1  -1 -31  119.27   11.80
   1   1 -31  108.34   11.13
  -1  -1 -30   39.83    7.24
   1   1 -30   27.22    5.82
   1   1 -29   43.43    7.75
  -1  -1 -29   38.75    7.46
   1   1 -28  339.22   19.87
  -1  -1 -28  349.80   20.34
   1   1 -27  175.79   14.58
  -1  -1 -27  178.80   14.85
  -1  -1 -27  168.87   11.54
   1  -1  26  121.90   22.73
  -1   1  26   82.69   20.00
  -1  -1 -26  146.96   14.61
   1   1 -26  120.05   11.87
  -1  -1 -26  158.90   26.93
  -1  -1 -26  119.94    9.77
   1  -1  25   20.58   11.58
  -1   1  25    8.10   11.92
  -1  -1 -25   15.61    5.98
   1   1 -25   14.22    4.81
  -1  -1 -25   18.48    4.21
   1  -1  24   58.04   15.94
  -1   1  24   95.40   21.74
  -1  -1 -24   89.03   11.57
   1  -1  24   62.53    7.49
   1   1 -24   81.98    9.87
  -1  -1 -24   61.31   13.03
  -1  -1 -24   85.44    8.26
  -1  -1 -24   89.34    8.43
  -1   1  23  171.69   27.10
   1  -1  23  134.81   23.45
  -1  -1 -23  147.43   13.79
   1   1 -23  143.29   12.34
  -1  -1 -23  167.01   15.39
  -1  -1 -23  151.81   10.45
  -1  -1 -23  139.48   10.57
  -1  -1 -23  172.08   25.66
   1   1 -22  263.60   28.16
  -1  -1 -22  233.86   29.54
   1   1 -22  191.66   27.49
   1  -1  22  210.59   29.48
  -1   1  22  228.10   30.70
   1   1 -21    6.20    7.30
  -1  -1 -21    6.20    6.44
   1   1 -21    8.27    7.62
   1  -1  21    2.90    7.57
  -1   1  21   -0.89    6.47
  -1  -1 -20  427.21   36.50
   1   1 -20  399.94   37.33
   1  -1  20  436.29   39.99
  -1  -1 -19  438.20   35.63
   1   1 -19  387.50   35.74
  -1  -1 -19  376.60   36.22
   1  -1  19  408.60   37.15
   1  -1  18   42.14   13.08
  -1  -1 -18   59.98   13.79
  -1  -1 -18   61.71   14.79
   1   1 -18   47.20   12.89
   1  -1  17   88.55   16.72
  -1  -1 -17   79.15   16.01
  -1  -1 -17   87.41   14.18
   1   1 -17   94.44   16.85
  -1  -1 -16  170.35   12.48
   1   1 -16  170.50   11.83
  -1  -1 -16  151.54   22.06
   1   1 -16  166.10   20.80
   1  -1  16  164.12   20.63
   1   1 -15  285.32   15.29
  -1  -1 -15  315.48   17.45
  -1  -1 -15  322.32   29.02
   1   1 -15  299.78   26.66
   1  -1  15  283.28   26.38
  -1  -1 -14  369.88   18.82
   1   1 -14  331.78   15.93
   1   1 -14  320.79   26.20
  -1  -1 -14  328.98   28.74
   1  -1  14  306.88   25.88
   1   1 -13  174.00   11.25
   1   1 -13  170.46   17.95
  -1  -1 -13  167.91   19.52
   1  -1  13  162.77   18.00
   1   1 -12  547.70   30.80
  -1  -1 -12  544.17   33.24
   1   1 -12  555.15   19.57
   1   1 -12  609.48   29.03
   1   1 -11  211.32   18.15
  -1  -1 -11  200.97   19.34
   1   1 -11  240.02   17.30
   1   1 -11  206.89   11.59
   1   1 -10  938.17   36.06
  -1  -1 -10  886.29   37.69
   1   1 -10  848.77   22.49
   1   1 -10  917.24   31.86
   1   1  -9 1068.03   35.56
  -1  -1  -9 1039.41   38.71
   1   1  -9  926.36   29.81
   1   1  -9  968.19   22.63
  -1  -1  -8  372.00   22.10
   1   1  -8  379.33   20.23
   1   1  -8  383.08   17.22
   1   1  -8  348.73   13.12
  -1  -1  -7  260.05   17.05
   1   1  -7  262.22   15.69
   1   1  -7  258.81   13.13
   1   1  -7  262.07   10.67
  -1  -1  -6  634.78   24.58
   1   1  -6  631.17   15.67
   1   1  -6  608.75   17.62
  -1  -1  -5  485.61   19.86
   1   1  -5  451.13   12.66
   1   1  -5  489.88   14.30
   1   1  -4   98.04    5.87
   1   1  -4   98.13    5.55
  -1  -1  -4  100.19    8.23
   1  -1   4  109.01    8.20
   1   1  -3  596.07   13.36
   1   1  -3  594.87   13.04
   1  -1   3  642.59   17.56
  -1  -1  -3  597.07   17.84
  -1  -1  -2 9999.00   64.61
   1  -1   2 9275.72   61.57
   1  -1   2 9867.67   34.48
   1  -1   1  465.07   11.14
  -1  -1  -1  463.54   12.34
   1  -1   0    6.43    1.29
   1  -1   0    4.68    1.24
  -1  -1   1  417.66   10.05
   1  -1  -1  388.55   10.05
   1  -1  -1  381.16    9.42
   1   1   1  455.67   10.93
  -1  -1   1  415.31    9.09
   1  -1  -1  361.26   14.52
  -1  -1   2 9390.38   43.18
   1  -1  -2 9204.44   48.89
  -1  -1   3  664.50   17.44
   1   1   3  639.72   14.45
  -1   1  -3  606.69   17.41
   1  -1  -3  658.72   15.37
   1  -1  -3  613.24   13.82
   1  -1  -3  604.21   23.23
  -1  -1   4  106.00    8.02
  -1   1  -4  122.43    8.58
   1  -1  -4  120.73    7.41
  -1  -1   4  110.19    5.75
   1  -1  -4  114.62   11.19
  -1  -1   5  470.99   18.22
   1  -1  -5  501.61   16.28
  -1   1  -5  473.85   17.92
  -1  -1   5  460.79   12.71
  -1   1  -6  515.00   20.11
   1  -1  -6  511.67   18.04
  -1  -1   6  459.58   19.74
   1  -1  -6  457.24   19.92
  -1   1  -7  391.23    6.50
  -1   1  -7  381.15   18.68
   1  -1  -7  396.01   17.08
   1  -1  -7  364.80   19.00
  -1   1  -8  374.25    7.57
   1  -1  -8  356.24   20.20
   1  -1  -8  358.23   17.52
  -1   1  -8  329.15   18.61
  -1   1  -9 1086.10   14.54
  -1   1  -9 1089.37   39.11
   1  -1  -9  959.87   35.05
   1  -1  -9 1006.78   31.51
  -1   1  -9  970.62   33.49
  -1   1 -10 1075.73   15.82
  -1   1 -10  995.61   35.48
   1  -1 -10 1037.35   33.76
  -1   1 -10 1074.56   41.20
   1  -1 -10 1000.84   38.01
  -1   1 -11  302.01    8.96
   1  -1 -11  309.22   18.93
  -1   1 -11  280.77   20.10
   1  -1 -11  262.18   18.20
  -1  -1  11  263.34   20.41
   1  -1 -11  288.85   21.58
  -1   1 -11  271.95   21.71
   1  -1 -12  626.96   26.73
  -1   1 -12  568.94   12.99
   1  -1 -12  579.43   28.14
  -1  -1  12  522.50   30.15
  -1   1 -12  546.59   32.90
   1  -1 -12  518.72   30.52
   1  -1 -13  193.54   14.97
  -1   1 -13  186.99    7.68
   1  -1 -13  194.61   16.99
  -1  -1  13  155.99   17.26
  -1   1 -13  189.50   20.38
   1  -1 -13  182.25   19.66
   1  -1 -14  337.67   20.01
   1  -1 -14  369.83   24.70
  -1  -1  14  296.82   25.33
   1  -1 -14  339.37   27.05
  -1   1 -14  328.62   28.23
   1  -1 -15  358.03   20.47
   1  -1 -15  355.13   25.24
  -1  -1  15  295.17   26.85
  -1   1 -15  359.03   30.71
   1  -1 -15  353.31   28.89
  -1  -1  16   59.46   13.27
   1  -1 -16   85.93   15.85
   1  -1 -16   65.53   12.37
  -1   1 -16   69.94   14.38
   1  -1 -16   71.63    8.83
  -1  -1  17   96.76   17.57
  -1   1 -17  115.05   20.30
   1  -1 -17   84.31   13.80
   1  -1 -17  109.33   12.03
  -1  -1  18   58.98   13.39
  -1   1 -18   71.11   15.97
   1   1  18   61.99    9.14
   1  -1 -18   56.29   12.72
   1  -1 -18   78.92   10.29
   1  -1 -19  397.09   31.56
  -1   1 -19  440.97   39.99
  -1  -1  19  350.75   33.92
   1  -1 -20  502.19   36.02
  -1   1 -20  456.13   41.48
  -1  -1  20  494.62   42.00
  -1   1 -21   13.23    6.88
   1   1  21    5.68    7.07
  -1  -1  21   -2.75   10.30
   1  -1 -22  240.07   25.85
  -1  -1  22  206.49   28.68
   1   1  22  239.61   32.56
  -1   1 -22  226.76   31.93
   1   1  23  113.15   22.88
  -1  -1  23  102.42   19.90
   1  -1 -23  132.54   13.41
  -1   1 -23  121.04   11.41
  -1   1 -23  138.44   23.64
   1  -1 -23  150.36   22.58
  -1   1 -23  126.96   23.50
   1  -1 -23  130.02   13.45
   1  -1 -23  120.78    9.91
   1   1  24  124.30   23.84
  -1  -1  24   87.19   17.82
   1  -1 -24  126.55   13.15
  -1   1 -24  131.61   12.09
  -1   1 -24  119.33   21.53
  -1   1 -24  119.79   22.96
   1  -1 -24  118.98   10.11
   1  -1 -24  130.08   13.82
  -1  -1  25   13.00    7.21
   1   1  25   19.51   14.54
   1  -1 -25   24.36    7.20
  -1   1 -25   11.71    4.70
  -1   1 -25   39.29   14.60
   1  -1 -25   11.08    3.66
   1  -1 -25    6.74    4.48
   1   1  26  155.27   28.66
  -1  -1  26  154.71   28.83
   1  -1 -26  187.66   16.82
  -1   1 -26  132.00   24.09
   1  -1 -26  190.96   17.38
   1  -1 -26  157.02   11.69
  -1   1 -26  158.34   13.72
   1  -1 -26  166.33   14.27
   1  -1 -27  174.65   16.49
   1  -1 -27  142.64   13.28
  -1   1 -27  148.15   13.30
   1  -1 -28  388.25   21.39
  -1   1 -28  373.35   20.93
  -1   1 -29   45.26    7.95
   1  -1 -29   57.70    8.71
   1  -1 -30   57.69    7.14
   1  -1 -30   57.02    8.58
  -1   1 -30   57.25    8.42
   1  -1 -31  106.12    9.78
  -1   1 -31   92.19   10.28
   1  -1 -31   92.23    9.92
   1  -1 -32   -2.44    2.92
   1  -1 -32    0.88    3.68
  -1   1 -32    5.86    4.17
  -1  -1  33   24.39    6.36
   1  -1 -33   32.99    4.88
   1  -1 -33   26.56    5.96
  -1   1 -33   28.78    5.92
   1  -1 -33   35.90    4.80
   1  -1 -34   65.67    7.75
  -1  -1  34   61.21    8.22
  -1   1 -34   56.04    6.39
   1  -1 -35   88.15    8.31
  -1   1 -35   85.15    7.18
  -1  -1  35   81.86    8.68
   1   1  35   92.32    9.64
  -1   1 -36    6.28    2.68
   1  -1 -36   -0.52    2.40
   1   1  36    1.71    2.20
  -1   1 -36   -0.42    2.17
  -1  -1  36    1.69    2.17
   1   1  36   -0.47    3.13
  -1   1 -37   14.42    2.78
   1  -1 -37   11.85    3.05
   1   1  37   11.33    2.86
  -1  -1  37   10.91    2.97
   1   1  37   14.85    3.77
   1   1  38    1.90    1.62
  -1   1 -38    3.78    1.36
   1  -1 -38    0.77    1.37
   1   2 -38   24.56    2.87
  -1  -2 -38   25.67    3.02
   1   2 -37   19.71    3.13
   1   2 -37   18.54    2.96
  -1   2  37   17.70    3.97
   1  -2  37   17.43    3.65
   1   2 -36  245.48   11.30
  -1  -2 -36  250.72   12.27
   1   2 -36  223.08   10.86
  -1   2  36  233.89   13.23
   1  -2  36  234.23   13.20
   1   2 -35  243.62   12.29
  -1  -2 -35  216.25   12.52
   1   2 -35  228.58   12.25
   1  -2  35  251.67   15.00
   1   2 -34   26.05    4.87
   1  -2  34   25.68    5.84
   1   2 -34   23.41    4.55
  -1  -2 -34   22.06    4.55
   1  -2  33   10.65    4.64
   1   2 -33   11.76    3.70
  -1  -2 -33   13.42    4.25
   1  -2  33   17.83    4.65
   1  -2  32  131.72   12.98
   1   2 -32  148.60   12.22
  -1  -2 -32  133.33   11.95
   1  -2  31  165.76   15.27
   1   2 -31  162.00   12.98
  -1  -2 -31  180.99   14.27
   1   2 -30   15.39    5.19
  -1  -2 -30   10.17    3.87
  -1  -2 -29   74.81    9.90
   1   2 -29   71.43    9.17
   1   2 -28  172.24   14.20
  -1  -2 -28  174.70   11.98
   1   2 -27  182.97   14.79
  -1  -2 -27  195.21   16.71
  -1  -2 -27  188.97   12.45
  -1   2  26  211.19   32.75
   1  -2  26  199.72   32.98
  -1  -2 -26  229.40   18.50
   1   2 -26  202.38   15.67
  -1  -2 -26  145.26   24.52
  -1  -2 -26  203.14   12.86
   1  -2  25   38.26   19.68
  -1   2  25   22.93   13.25
  -1  -2 -25   26.24    6.21
   1   2 -25   29.04    6.15
  -1  -2 -25   35.80   13.15
  -1  -2 -25   35.47    5.72
  -1  -2 -25   31.92    5.35
   1  -2  24  113.54   24.60
  -1   2  24  118.01   22.82
  -1  -2 -24  121.71   13.28
   1   2 -24  113.59   11.71
  -1  -2 -24  123.28   23.46
   1   2 -24   84.24   19.45
  -1  -2 -24  112.60    9.49
  -1  -2 -24  115.35   13.30
  -1  -2 -24  114.02    9.74
  -1   2  23   55.64   17.61
   1  -2  23   41.83   14.48
  -1  -2 -23   61.82    8.94
   1   2 -23   60.74    8.42
  -1  -2 -23   53.36    6.66
  -1  -2 -23   52.40    6.62
  -1  -2 -23   50.02    8.35
   1   2 -23   25.81   12.24
  -1  -2 -23   64.48   15.70
  -1  -2 -22  301.80   32.98
   1   2 -22  337.81   36.98
   1  -2  22  386.90   41.02
   1   2 -21  130.65   22.53
  -1  -2 -21  107.10   19.14
   1  -2  21  100.00   20.65
  -1  -2 -20   49.85   13.72
   1   2 -20   40.01   11.23
   1  -2  20   61.58   16.28
  -1  -2 -19  568.12   41.77
   1   2 -19  520.76   41.38
   1  -2  19  568.05   44.17
  -1  -2 -18  737.62   45.22
   1  -2  18  638.93   44.92
   1   2 -18  704.17   46.03
  -1  -2 -17  219.87   16.84
  -1  -2 -17  206.01   23.51
   1   2 -17  238.56   26.38
   1  -2  17  216.84   25.92
  -1  -2 -16  185.55   21.95
   1   2 -16  167.48   20.90
   1  -2  16  199.97   23.46
  -1  -2 -15  440.16   31.80
   1   2 -15  441.49   31.93
   1  -2  15  350.27   29.91
  -1  -2 -14 1866.05   62.81
   1  -2  14 1927.27   65.69
   1   2 -14 2093.84   66.33
   1   2 -13  445.88   24.07
  -1   2  13  461.81   14.80
  -1  -2 -13  484.70   30.31
   1  -2  13  432.31   30.31
   1   2 -13  454.78   29.82
   1   2 -12   52.30    8.19
  -1   2  12   58.05    5.05
  -1  -2 -12   68.90   12.18
  -1  -2 -12   47.32   11.71
   1  -2  12   52.63   10.21
   1   2 -12   50.48    9.70
   1   2 -11  349.59   18.85
  -1   2  11  376.11   11.97
  -1  -2 -11  378.82   25.29
   1  -2  11  392.65   25.85
  -1  -2 -11  350.16   25.74
   1   2 -11  368.32   24.32
   1   2 -10 2460.28   46.21
  -1  -2 -10 2622.27   62.30
  -1   2  10 2671.28   29.49
   1  -2  10 2577.80   62.44
  -1  -2 -10 2511.91   65.01
   1   2 -10 2583.96   61.08
   1  -2   9 1049.54   37.63
  -1  -2  -9 1066.10   38.24
  -1   2   9 1042.98   16.96
   1   2  -9 1002.24   26.76
  -1  -2  -8  877.00   32.85
  -1   2   8  916.00   14.45
   1   2  -7  295.57   11.91
  -1  -2  -7  274.23   17.65
   1   2  -7  307.49   12.50
   1   2  -6  783.18   17.37
  -1  -2  -6  809.20   28.32
   1   2  -6  755.76   18.53
  -1  -2  -5  267.45   15.55
   1   2  -5  257.55    8.64
   1   2  -5  252.34   10.14
   1  -2   5  243.62   13.39
  -1  -2  -4   10.91    3.85
   1   2  -4   10.12    1.49
   1  -2   4    7.62    2.79
   1   2  -4   10.69    2.16
  -1  -2  -3  368.77   16.02
   1   2  -3  360.01    7.82
   1  -2   2  366.08   13.89
  -1  -2  -2  333.84   14.23
   1  -2   1  263.36   10.95
   1  -2   1  261.43   10.98
  -1  -2  -1  260.23   11.85
   1  -2   1  275.06   11.96
   1  -2   0  245.87   10.24
   1  -2   0  229.65   10.36
  -1  -2   0  233.29   10.29
  -1  -2   1  334.38   12.09
   1  -2  -1  306.82   11.64
   1  -2  -1  313.29   12.44
  -1  -2   1  339.28   11.93
  -1  -2   2  390.52   13.93
   1  -2  -2  381.15   13.81
  -1  -2   2  387.04   12.98
  -1  -2   3  241.99   12.23
  -1   2  -3  264.86   12.72
   1  -2  -3  266.36   11.82
  -1  -2   3  250.07   10.76
   1   2   4    3.85    1.89
   1  -2  -4    3.55    2.11
   1  -2  -4    3.60    2.65
  -1  -2   4    1.77    1.66
  -1   2  -4    4.33    2.83
  -1  -2   5  179.71   12.43
   1  -2  -5  171.02   11.02
   1   2   5  174.89    9.11
  -1   2  -5  169.33   10.99
  -1  -2   5  168.22    9.40
  -1   2  -5  173.19    4.49
  -1  -2   6  548.31   22.95
  -1   2  -6  508.96   20.29
   1   2   6  577.49   16.95
   1  -2  -6  531.30   20.45
  -1   2  -6  598.18   11.02
  -1  -2   6  543.17   17.89
  -1  -2   7  366.23   20.18
  -1   2  -7  353.10   17.96
   1  -2  -7  371.46   18.01
   1   2   7  365.14   14.06
  -1   2  -7  409.98   11.75
  -1  -2   7  352.84   15.05
   1   2   8  965.36   23.97
   1  -2  -8  930.04   30.28
  -1   2  -8  960.81   31.22
  -1  -2   8  893.14   33.22
  -1   2  -9  751.32   29.38
   1  -2  -9  795.81   29.39
   1   2   9  784.99   22.66
  -1  -2   9  790.92   32.88
   1   2  10 1976.34   37.64
  -1   2 -10 1990.67   49.82
   1  -2 -10 2041.94   49.47
   1  -2 -11  436.21   24.19
  -1   2 -11  442.70   24.96
   1   2  11  425.64   17.90
  -1  -2  11  413.04   26.94
  -1   2 -12   92.31   12.28
   1  -2 -12   69.94   10.15
   1   2  12   84.92    8.45
  -1  -2  12   67.05   11.99
  -1   2 -12   81.82   14.34
   1  -2 -13  542.46   28.05
   1   2  13  466.79   20.58
   1  -2 -13  495.49   28.28
  -1   2 -13  459.47   27.44
  -1  -2  13  432.56   30.39
  -1   2 -13  496.18   32.62
   1  -2 -14 2110.86   55.55
   1   2  14 1793.80   41.38
   1  -2 -14 1796.47   56.02
  -1  -2  14 1641.85   61.00
  -1   2 -14 1950.02   68.01
   1  -2 -15  513.17   27.57
   1  -2 -15  441.35   28.87
   1   2  15  427.56   20.87
  -1  -2  15  427.13   32.88
  -1   2 -15  468.99   35.31
   1  -2 -16  169.19   15.94
   1  -2 -16  177.14   18.67
   1   2  16  157.60   12.99
  -1  -2  16  149.04   20.21
  -1   2 -16  171.71   22.33
   1  -2 -17  209.34   17.50
   1  -2 -17  178.23   19.73
  -1  -2  17  176.53   23.36
  -1   2 -17  212.25   25.64
   1  -2 -18  720.20   32.45
   1  -2 -18  617.47   38.21
  -1  -2  18  597.42   43.54
  -1   2 -18  726.86   48.78
   1  -2 -19  687.15   32.01
   1  -2 -19  646.86   40.51
  -1   2 -19  689.49   49.72
  -1  -2  19  578.42   44.47
   1  -2 -20   89.77   16.39
  -1   2 -20   80.01   17.88
  -1  -2  20   63.39   16.17
   1  -2 -21   99.00   17.41
  -1   2 -21  127.76   22.82
  -1  -2  21  111.33   21.53
  -1   2 -22  216.53   30.62
   1  -2 -22  255.83   27.88
  -1  -2  22  217.70   30.97
  -1  -2  23   94.73   20.63
   1  -2 -23  106.44   17.27
  -1   2 -23  115.21   23.71
  -1   2 -23  129.68   11.50
   1  -2 -23  118.68   12.76
   1  -2 -23  104.56    8.93
   1  -2 -23  117.21    9.82
   1  -2 -23  126.78   13.35
  -1  -2  24  140.95   26.55
   1   2  24  161.36   27.83
  -1   2 -24  131.89   24.68
  -1   2 -24  151.66   13.09
  -1   2 -24  151.73   10.70
   1  -2 -24  162.48   15.14
   1  -2 -24  131.00   10.58
   1  -2 -24  156.76   15.21
  -1  -2  25   18.20   10.44
   1   2  25   17.03   10.28
  -1   2 -25   21.32   10.24
  -1   2 -25   28.30   12.69
  -1   2 -25   25.47    4.81
  -1   2 -25   21.94    5.55
   1  -2 -25   21.40    6.65
   1  -2 -25   28.76    5.60
   1  -2 -25   20.75    5.37
   1   2  26  144.90   26.99
  -1  -2  26  142.68   27.02
  -1   2 -26  157.91   13.79
   1  -2 -26  179.53   16.29
   1  -2 -26  169.81   16.63
   1  -2 -26  148.46   11.40
  -1   2 -26  192.31   32.28
   1  -2 -27  190.17   12.83
   1  -2 -27  226.58   19.12
  -1   2 -27  206.34   15.72
   1  -2 -27  215.61   18.35
  -1   2 -28  199.89   15.08
   1  -2 -28  209.30   15.84
   1  -2 -28  208.16   13.95
   1  -2 -28  203.47   17.63
  -1   2 -29   78.12    9.63
   1  -2 -29   65.26    7.44
   1  -2 -30    2.77    3.67
  -1   2 -30   -1.01    4.42
   1  -2 -31  152.85   12.96
  -1   2 -31  154.51   12.87
   1  -2 -32  131.75   11.74
  -1   2 -32  133.22   11.66
  -1  -2  32  137.76   12.96
   1  -2 -33   15.50    4.50
  -1  -2  33   23.22    5.81
  -1   2 -34   34.67    5.16
  -1  -2  34   29.16    5.77
   1  -2 -34   32.21    5.36
  -1   2 -34   24.18    4.53
   1  -2 -34   43.12    5.16
  -1   2 -35  219.45   11.33
  -1  -2  35  211.20   13.17
   1   2  35  201.67   13.77
   1  -2 -35  237.79   10.43
  -1   2 -35  217.11   11.91
   1  -2 -35  227.44   12.80
  -1  -2  36  265.86   13.21
   1   2  36  288.30   15.08
  -1   2 -36  287.00   11.77
  -1   2 -36  281.61   11.88
   1   2  37   27.97    4.06
   1   2  37   24.94    4.40
  -1  -2  37   25.49    3.70
  -1   2 -37   22.81    3.00
  -1   2 -37   21.16    3.06
   1  -2 -37   21.41    3.37
   1   2  38   26.13    3.74
   1  -2 -38   26.10    3.12
  -1  -3 -38   13.96    2.15
   1  -3  37   28.59    4.17
  -1   3  37   22.64    4.21
   1   3 -37   26.78    3.38
   1   3 -37   26.59    3.59
  -1  -3 -36   12.34    3.13
   1  -3  36    7.32    2.35
   1   3 -36   15.81    3.16
   1   3 -36   14.56    2.93
   1   3 -35  133.01    8.91
   1  -3  35  119.12   10.12
  -1  -3 -35  140.44   10.03
   1   3 -35  120.75    9.16
   1   3 -34   98.55    9.02
   1   3 -34  101.09    8.41
  -1  -3 -34  100.71    9.21
   1  -3  34   93.33    9.62
   1   3 -33    6.86    4.15
   1   3 -33   11.14    3.70
  -1  -3 -33   13.80    4.32
   1  -3  33   11.37    4.54
   1   3 -32    8.24    3.69
   1   3 -32    5.67    3.04
  -1  -3 -32   14.60    5.76
   1  -3  32    9.88    5.38
  -1  -3 -31   83.29    9.82
   1  -3  31   64.53    9.16
  -1  -3 -30   89.98   10.60
   1  -3  30   81.46   10.83
   1  -3  29    9.91    5.15
  -1  -3 -29    9.01    3.71
   1   3 -29    3.74    3.93
   1   3 -28  473.31   23.37
   1  -3  28  468.47   25.90
   1   3 -28  486.53   19.48
  -1  -3 -28  461.44   19.45
  -1  -3 -28  460.62   25.58
   1   3 -27   30.73    4.96
   1   3 -27   39.88    7.38
  -1  -3 -27   28.16    7.62
  -1  -3 -27   33.29    5.93
  -1  -3 -26  233.00   18.46
   1   3 -26  228.19   16.42
   1   3 -26  240.57   14.24
  -1  -3 -26  237.49   14.23
  -1  -3 -26  223.61   14.02
  -1  -3 -25   42.74    8.71
  -1   3  25   77.39   20.36
   1   3 -25   57.34    8.54
   1   3 -25   51.93    6.35
  -1  -3 -25   71.66   17.57
   1   3 -25   22.10   10.67
  -1  -3 -25   51.13    6.90
  -1  -3 -25   48.33    6.78
  -1  -3 -25   60.49   10.01
  -1  -3 -24  379.41   24.16
  -1  -3 -24  358.78   17.42
  -1  -3 -24  342.86   16.95
   1   3 -24  371.74   40.86
   1  -3  24  347.09   40.88
   1   3 -24  343.90   19.78
   1   3 -24  361.20   17.06
  -1  -3 -24  333.13   36.51
  -1  -3 -24  376.17   22.78
  -1  -3 -23  570.83   28.81
  -1  -3 -23  490.02   19.88
  -1  -3 -23  489.66   20.03
   1   3 -23  470.40   44.99
   1  -3  23  479.92   47.44
   1   3 -23  485.39   23.28
   1   3 -23  473.24   19.29
  -1  -3 -23  511.81   44.96
  -1  -3 -23  539.49   26.64
   1   3 -22   63.74    8.58
  -1  -3 -22   49.24    6.64
  -1  -3 -22   72.29    9.99
  -1  -3 -22   55.25   16.17
   1   3 -22   21.74   10.44
   1  -3  22   39.91   12.50
  -1  -3 -21  144.66   24.04
   1   3 -21  181.75   26.45
   1  -3  21  161.61   25.51
  -1  -3 -20  116.21   19.86
   1   3 -20  110.05   20.55
   1  -3  20  127.15   22.06
  -1  -3 -19 1403.91   66.21
   1  -3  19 1315.70   68.16
  -1  -3 -18   70.99   11.09
  -1  -3 -18   58.51   13.24
   1   3 -18   76.90   15.98
   1  -3  18   65.97   13.52
  -1  -3 -17   24.09    8.62
   1   3 -17   34.07   11.21
   1  -3  17   27.74   10.33
  -1  -3 -16    1.29    6.36
   1  -3  16   -2.74    8.04
   1   3 -16   -0.50    5.12
   1   3 -15  461.40   25.19
  -1  -3 -15  395.02   30.31
   1  -3  15  418.97   33.63
   1   3 -15  403.12   31.35
   1   3 -14  154.35   13.87
  -1  -3 -14  175.94   19.73
   1  -3  14  155.79   19.76
   1   3 -14  135.54   17.98
   1   3 -13  349.39   20.19
  -1  -3 -13  345.13   26.93
   1  -3  13  340.10   27.71
   1   3 -13  339.83   26.84
   1  -3  12  270.04   24.21
  -1  -3 -12  294.96   23.89
   1   3 -12  283.86   16.86
   1  -3  11 1114.21   45.50
  -1  -3 -11 1070.91   43.81
   1   3 -11 1113.86   31.21
   1  -3  10  667.52   33.83
  -1  -3 -10  613.81   31.96
   1   3 -10  622.02   21.33
   1  -3   9  854.66   36.23
  -1  -3  -9  811.35   34.90
   1   3  -9  783.57   22.94
   1   3  -9  829.54   22.81
   1  -3   8   94.34   11.59
   1   3  -8  102.81    7.63
  -1  -3  -8   92.79   12.03
   1   3  -8   90.50    7.29
   1   3  -7  804.51   19.91
  -1  -3  -7  849.99   32.70
   1   3  -7  760.55   20.29
   1  -3   7  839.51   29.40
  -1  -3  -6 1359.74   39.22
   1   3  -6 1391.02   24.01
   1   3  -6 1324.39   25.97
   1   3  -5  392.24   11.78
  -1  -3  -5  412.98   20.73
   1   3  -5  385.64   13.70
   1  -3   5  381.28   18.50
   1   3  -4  308.66   10.29
  -1  -3  -4  312.29   17.19
   1  -3   4  295.00   15.56
  -1  -3  -3  760.70   25.81
   1  -3   3  696.56   22.78
  -1  -3  -2  103.06    9.29
  -1  -3  -2  104.95    9.12
   1  -3   2   89.74    8.58
   1  -3   1   78.48    7.42
  -1  -3  -1   86.71    8.24
   1  -3   1   83.35    7.99
  -1  -3   0   57.69    6.65
   1  -3   0   51.82    6.26
  -1  -3   1   13.24    3.30
  -1  -3   1   21.43    4.26
   1  -3  -1   21.68    4.39
   1  -3  -1   23.43    4.52
  -1  -3   2  227.80   12.71
  -1  -3   2  227.03   12.44
  -1  -3   2  238.16   12.36
  -1  -3   3  833.31   25.68
  -1  -3   3  849.42   23.53
   1  -3  -3  809.95   24.75
  -1   3  -4  285.07   14.98
  -1  -3   4  297.56   14.41
   1  -3  -4  287.13   15.11
   1  -3  -5  296.61   15.84
   1  -3  -5  302.24   16.78
  -1   3  -5  291.41   15.43
   1  -3  -6 1281.94   33.52
  -1   3  -6 1325.82   33.47
   1  -3  -6 1269.66   35.34
  -1  -3   6 1249.85   30.77
  -1   3  -6 1277.29   16.45
  -1   3  -7  875.99   28.56
   1  -3  -7  839.63   28.17
   1  -3  -7  846.08   30.01
  -1   3  -7  823.50   13.51
  -1  -3   7  841.55   26.58
  -1  -3   8   80.37   11.21
   1  -3  -8   79.13    9.79
  -1   3  -8   93.71   10.07
  -1  -3   8   82.73    8.93
  -1   3  -8   94.30    5.40
  -1  -3   9  764.15   34.68
  -1   3  -9  763.66   29.51
   1  -3  -9  738.38   30.88
   1   3   9  775.22   23.00
  -1  -3   9  732.30   26.57
  -1   3  -9  834.15   18.04
   1  -3 -10  510.21   26.51
   1   3  10  583.95   20.76
  -1   3 -10  561.36   27.08
  -1  -3  10  520.41   30.08
   1  -3 -11  842.92   35.27
   1   3  11  857.97   25.94
  -1   3 -11  861.21   34.90
  -1  -3  11  783.08   38.72
   1  -3 -12  335.54   23.17
   1   3  12  364.31   17.23
  -1   3 -12  362.40   23.43
  -1  -3  12  333.36   26.63
   1   3  13  335.12   17.08
  -1   3 -13  349.27   23.93
   1  -3 -13  326.90   24.00
  -1  -3  13  315.34   27.39
   1  -3 -14  106.82   14.18
   1   3  14  116.22   10.33
  -1   3 -14  101.63   13.66
  -1  -3  14   90.74   15.93
  -1   3 -14  107.71   17.40
   1  -3 -15  417.14   27.26
   1   3  15  406.74   20.06
   1  -3 -15  413.71   28.99
  -1  -3  15  359.90   31.77
  -1   3 -15  444.17   34.72
   1  -3 -16   16.72    6.44
   1  -3 -16    7.22    5.02
  -1  -3  16   12.12    7.27
  -1   3 -16   17.40    9.63
   1  -3 -17   22.23    6.17
   1  -3 -17   23.75    7.78
  -1  -3  17   23.94   10.41
  -1   3 -17   26.93    9.89
   1  -3 -18   31.40    7.38
   1  -3 -18   38.17    9.98
  -1  -3  18   41.89   12.87
  -1   3 -18   47.62   13.78
   1  -3 -19 1545.57   52.00
   1  -3 -19 1400.85   60.50
  -1   3 -19 1450.18   72.14
   1  -3 -20   92.97   12.96
  -1   3 -20   91.45   20.02
   1  -3 -20   81.74   15.32
  -1  -3  20   96.71   21.02
  -1   3 -21  214.45   30.50
   1  -3 -21  145.28   20.65
  -1  -3  21  166.91   27.98
  -1  -3  22   20.39   10.55
   1  -3 -22   20.18    5.30
  -1   3 -22   37.95    7.07
   1  -3 -22   17.63    5.85
  -1   3 -22   10.12    8.53
   1  -3 -22   23.36    4.58
   1  -3 -22   34.72    7.52
   1  -3 -23  496.51   20.36
   1  -3 -23  492.77   19.51
   1  -3 -23  569.49   28.59
  -1  -3  23  477.60   47.18
  -1   3 -23  462.75   18.97
  -1   3 -23  499.05   22.76
   1  -3 -23  501.94   40.28
   1  -3 -23  510.81   26.30
  -1   3 -23  512.08   47.96
  -1   3 -24  350.05   40.90
   1  -3 -24  310.67   15.66
   1  -3 -24  354.87   23.10
   1  -3 -24  337.30   17.12
   1  -3 -24  343.10   22.16
  -1   3 -24  334.25   16.36
  -1   3 -24  323.07   18.95
  -1   3 -25   37.91   13.50
   1  -3 -25   65.17   10.22
   1  -3 -25   55.18    7.15
   1  -3 -25   64.89   10.90
  -1   3 -25   71.43    9.23
  -1   3 -25   51.90    6.80
   1  -3 -26  198.07   17.45
  -1   3 -26  212.04   13.19
  -1   3 -26  195.43   14.93
   1  -3 -26  211.58   13.79
   1  -3 -26  221.01   18.62
   1  -3 -27   38.49    8.32
   1  -3 -27   51.57    6.98
   1  -3 -27   62.62   10.55
  -1   3 -27   47.66    7.67
  -1   3 -27   47.61    6.14
   1  -3 -28  463.96   26.39
  -1   3 -28  483.25   19.61
   1  -3 -28  417.20   19.11
   1  -3 -28  500.66   27.80
  -1   3 -28  451.41   22.56
   1  -3 -29   11.97    5.76
  -1  -3  29    7.54    4.01
  -1   3 -29    9.05    3.83
  -1   3 -29   11.51    3.35
   1  -3 -29   16.51    5.67
  -1  -3  30   69.24    9.94
  -1   3 -30   85.92   10.03
   1  -3 -30   78.55    9.83
  -1  -3  31   56.81    8.92
   1  -3 -31   58.52    8.63
  -1  -3  32   -0.24    3.57
   1  -3 -32    0.74    3.26
  -1   3 -33   14.15    3.91
  -1  -3  33    9.69    3.85
   1  -3 -33   13.88    4.29
   1  -3 -34   86.83    8.71
  -1  -3  34   87.40    8.76
   1  -3 -34   82.60    7.31
  -1   3 -34   95.19    7.88
  -1   3 -35  166.70    9.52
  -1  -3  35  151.78   10.57
  -1   3 -35  164.90   10.82
   1  -3 -35  157.02   10.47
   1  -3 -35  182.06    9.47
  -1   3 -36   18.47    3.17
   1   3  36   23.59    4.73
  -1  -3  36   17.04    3.14
  -1   3 -36   20.18    3.85
   1  -3 -36   24.58    3.02
   1  -3 -36   19.00    3.59
  -1   3 -37   25.50    3.09
  -1   3 -37   20.86    2.63
   1  -3 -37   24.68    3.50
   1   3  37   25.43    3.88
   1   3  37   28.38    4.25
   1   3  38   15.64    2.95
   1  -3 -38   11.61    2.19
   1   4 -37   40.52    4.36
   1   4 -37   30.19    3.25
  -1   4  37   37.26    4.74
  -1  -4 -37   32.81    3.91
   1  -4  36   79.54    7.14
   1   4 -36   87.55    6.88
  -1  -4 -36   77.89    6.74
   1   4 -36   79.55    5.95
  -1  -4 -36   74.55    4.84
   1   4 -35  263.24   11.84
   1   4 -35  274.61   13.44
   1  -4  35  259.42   14.08
  -1  -4 -35  253.94   12.98
   1   4 -34   40.64    5.19
   1   4 -34   48.73    6.62
   1  -4  34   44.13    6.80
  -1  -4 -34   52.09    6.78
   1   4 -33   24.37    4.48
   1   4 -33   18.01    4.71
   1  -4  33   26.26    6.08
  -1  -4 -33   19.39    4.94
  -1  -4 -32   45.90    7.46
   1   4 -32   47.77    6.57
   1  -4  32   35.63    6.46
   1   4 -31  480.34   17.67
  -1  -4 -31  485.38   22.73
   1   4 -31  440.08   19.41
   1  -4  31  460.19   23.82
   1   4 -30   52.06    6.31
   1  -4  30   42.23    7.82
  -1  -4 -30   46.57    6.32
  -1  -4 -29    1.51    3.23
   1  -4  29    3.71    4.14
  -1  -4 -29    1.47    4.13
   1   4 -29    0.83    2.96
  -1  -4 -28   63.78    7.88
   1   4 -28   68.64    7.66
   1  -4  28   51.64    9.17
  -1  -4 -28   61.80    9.48
   1   4 -27  910.90   32.37
  -1  -4 -27  954.49   28.63
  -1  -4 -27  932.99   28.12
   1   4 -27  956.24   28.78
   1  -4  27  927.08   36.05
  -1  -4 -27 1024.47   37.77
   1   4 -26  109.74   11.69
  -1  -4 -26  150.03   15.97
  -1  -4 -26  112.96    9.95
  -1  -4 -26  106.08   10.02
   1   4 -26  129.48   10.89
  -1  -4 -26  126.31   13.69
   1  -4  26  114.83   13.11
   1  -4  25   -5.28    5.02
   1   4 -25    0.64    2.99
   1   4 -25   -5.67    5.56
  -1  -4 -25    1.41    4.84
  -1  -4 -25   -2.01    4.28
  -1  -4 -25    1.65    4.09
  -1  -4 -25    2.86    3.10
  -1  -4 -25  -21.71   10.40
   1   4 -25  -25.63   11.99
   1   4 -24   57.72    8.61
   1   4 -24   77.91    8.53
  -1  -4 -24   72.08   10.33
  -1  -4 -24   72.27    8.18
  -1  -4 -24   67.24   10.46
  -1  -4 -24   66.93    7.57
   1   4 -24   66.65   17.76
  -1  -4 -24   55.96   12.46
  -1  -4 -23  820.45   35.24
  -1  -4 -23  762.04   25.71
  -1  -4 -23  760.47   25.27
   1   4 -23  702.73   28.14
   1   4 -23  700.34   24.52
   1   4 -23  716.10   54.90
  -1  -4 -23  817.17   33.07
  -1  -4 -23  629.99   50.09
   1   4 -22  153.94   13.01
   1   4 -22  150.76   11.26
   1   4 -22  150.27   26.30
  -1  -4 -22  162.94   25.26
  -1  -4 -22  158.62   14.09
  -1  -4 -22  157.05   11.72
  -1  -4 -22  157.35   15.12
  -1  -4 -22  154.33   11.27
   1   4 -21   25.78   13.01
  -1  -4 -21    7.10    5.66
  -1  -4 -20  116.74   19.89
   1   4 -20   98.44   20.05
   1   4 -19 1431.43   69.49
  -1  -4 -19 1284.95   64.68
   1   4 -18   54.57   13.28
  -1  -4 -18   53.21   13.71
  -1  -4 -17   40.17   12.47
   1   4 -17   35.37   10.58
   1  -4  17   41.85   13.04
  -1  -4 -16  279.43   28.11
   1   4 -16  304.83   28.73
   1  -4  16  248.83   27.93
  -1  -4 -15  578.18   38.03
   1  -4  15  555.94   40.00
   1   4 -15  592.97   38.70
   1   4 -14  368.95   20.74
  -1  -4 -14  319.17   27.99
   1  -4  14  324.60   29.42
   1   4 -14  381.22   30.15
  -1  -4 -13  200.37   22.11
   1   4 -13  228.68   15.29
  -1  -4 -12  452.94   30.46
   1   4 -12  445.12   20.19
  -1  -4 -11   38.31    9.82
   1   4 -11   30.58    5.40
   1   4 -11   41.93    6.07
   1   4 -10  369.76   16.88
  -1  -4 -10  356.24   25.43
   1   4 -10  329.80   15.41
   1   4  -9 1672.85   33.75
  -1  -4  -9 1673.18   52.65
   1   4  -9 1545.72   32.31
   1  -4   8  157.59   15.95
  -1  -4  -8  154.07   15.57
   1   4  -8  154.94    9.72
   1   4  -8  126.63    9.00
   1  -4   8  168.19   15.03
   1  -4   7   23.25    6.75
   1   4  -7   16.10    3.02
  -1  -4  -7   21.33    6.90
   1   4  -7   15.37    3.46
   1  -4   7   23.12    5.66
   1  -4   6   24.63    6.08
  -1  -4  -6   16.06    5.95
   1   4  -6   16.19    3.03
   1  -4   6   15.29    4.61
   1   4  -6   12.95    3.24
  -1  -4  -5  504.60   25.17
   1  -4   5  507.26   23.19
  -1  -4  -4   15.79    5.10
  -1  -4  -4   11.19    4.16
   1  -4   4   18.10    4.88
   1  -4   3  789.48   27.05
  -1  -4  -3  884.57   29.98
  -1  -4  -2  322.72   17.99
   1  -4   2  301.03   17.27
   1  -4   1  141.52   11.56
  -1  -4  -1  148.67   12.03
   1  -4   0  464.92   20.60
  -1  -4   0  469.02   20.72
  -1  -4   1  121.95   10.82
   1  -4  -1  132.66   11.63
   1  -4  -1  133.20   10.98
  -1  -4   2  342.20   17.82
   1  -4  -2  386.17   19.54
  -1  -4   2  380.47   18.30
   1  -4  -3  668.24   25.97
  -1  -4   3  646.88   23.95
   1  -4  -4   10.19    3.59
  -1  -4   4    5.21    2.64
  -1  -4   5  411.98   21.97
   1  -4  -5  375.86   20.14
  -1  -4   5  372.80   19.17
  -1   4  -5  370.84   18.71
  -1  -4   6    5.31    3.72
   1  -4  -6   11.49    4.61
  -1   4  -6   14.51    4.81
  -1  -4   7   27.90    7.65
  -1   4  -7   17.94    4.72
   1  -4  -7   21.36    6.54
   1  -4  -7   20.72    5.63
  -1  -4   7   24.53    5.34
  -1   4  -7   19.77    2.64
  -1  -4   8  160.54   16.00
   1  -4  -8  138.38   14.09
   1  -4  -8  148.08   13.82
  -1   4  -8  158.74   13.57
  -1   4  -8  154.96    7.00
  -1  -4   8  154.24   13.23
  -1  -4   9 1518.93   50.92
  -1   4  -9 1627.05   23.06
  -1  -4   9 1568.83   42.75
  -1   4  -9 1597.09   43.35
   1  -4  -9 1484.64   46.99
   1  -4  -9 1433.26   43.19
  -1   4 -10  383.14   12.25
  -1  -4  10  375.29   21.36
  -1   4 -10  354.98   21.39
   1  -4 -10  334.04   23.08
   1  -4 -10  331.40   21.37
   1  -4 -11    8.15    4.83
   1  -4 -11   21.29    5.96
  -1   4 -11   23.11    6.43
   1  -4 -12  504.87   30.29
  -1   4 -12  512.07   28.05
   1  -4 -12  516.59   28.27
   1  -4 -13  177.52   17.41
   1  -4 -13  180.97   18.80
  -1   4 -13  187.08   17.50
   1  -4 -14  340.23   26.64
   1  -4 -14  344.63   24.57
  -1   4 -14  413.01   27.01
  -1   4 -15  618.14   41.19
  -1   4 -15  555.45   32.65
   1  -4 -15  538.50   34.08
   1  -4 -15  520.80   31.03
  -1   4 -16  199.81   24.77
   1  -4 -16  170.97   19.93
   1  -4 -16  187.26   19.35
   1  -4 -17   34.82    8.34
  -1   4 -17   22.10    9.90
   1  -4 -17   18.52    5.62
   1  -4 -17   20.12    6.90
  -1   4 -18   59.85   15.22
   1  -4 -18   60.55   11.19
   1  -4 -18   33.85    7.13
  -1   4 -19 1439.86   72.73
   1  -4 -19 1298.33   60.68
   1  -4 -19 1375.03   56.55
   1  -4 -20  138.91   16.62
   1  -4 -20  135.17   19.95
   1  -4 -20  121.45   16.96
  -1   4 -20  142.21   22.89
  -1   4 -21   18.58    8.76
   1  -4 -21    8.46    7.74
  -1   4 -22  128.18   11.63
  -1   4 -22  131.69   10.39
  -1   4 -22  133.90   25.21
   1  -4 -22  134.35   21.33
   1  -4 -22  155.34   14.40
   1  -4 -22  135.01   14.09
   1  -4 -22  128.70   10.72
   1  -4 -22  129.04   10.01
   1  -4 -23  525.17   20.15
   1  -4 -23  537.21   21.59
   1  -4 -23  611.54   30.31
  -1   4 -23  533.94   23.84
  -1   4 -23  548.57   21.40
   1  -4 -23  497.05   41.54
  -1   4 -23  549.56   51.14
   1  -4 -23  605.87   29.12
  -1   4 -24   97.27   24.14
   1  -4 -24   67.22   10.79
   1  -4 -24   78.17    7.79
   1  -4 -24   91.70    9.51
   1  -4 -24   68.01   10.09
  -1   4 -24   66.18    7.85
  -1   4 -24   60.75    8.04
  -1  -4  25   -3.67    7.99
   1  -4 -25   -0.99    4.16
   1  -4 -25   -0.05    2.78
   1  -4 -25    2.75    3.02
  -1   4 -25    1.20    2.93
  -1   4 -25   -3.14    2.82
   1  -4 -25   -0.34    5.17
   1  -4 -26  125.65   14.41
   1  -4 -26  120.80   10.50
  -1   4 -26  116.11   10.16
  -1   4 -26  120.38   11.77
   1  -4 -26  114.02   13.56
  -1  -4  27  860.08   33.53
   1  -4 -27  903.10   38.03
   1  -4 -27  856.52   27.58
  -1   4 -27  869.18   27.51
  -1   4 -27  838.08   30.55
   1  -4 -27  910.04   36.89
  -1  -4  28   45.34    8.35
  -1   4 -28   56.56    6.96
  -1   4 -28   62.57    8.94
   1  -4 -28   46.57    8.88
   1  -4 -28   54.77    7.67
   1  -4 -28   53.67   10.05
  -1  -4  29    1.85    3.32
   1  -4 -29    2.46    3.16
  -1   4 -29    3.91    2.20
   1  -4 -29    3.27    5.44
  -1   4 -30   67.98    7.23
   1  -4 -30   53.71    8.82
   1  -4 -30   68.83    9.07
  -1  -4  30   57.44    8.83
  -1   4 -31  446.28   17.36
   1  -4 -31  493.46   22.62
  -1  -4  31  446.51   22.24
  -1   4 -31  459.33   19.09
   1  -4 -32   29.09    5.93
  -1  -4  32   19.07    5.23
  -1   4 -32   31.29    5.36
   1  -4 -33   27.21    5.75
  -1  -4  33   21.71    4.98
  -1   4 -33   27.66    4.77
   1  -4 -34   51.27    6.57
  -1  -4  34   59.68    7.03
  -1   4 -34   57.95    5.99
  -1   4 -35  273.26   11.42
  -1  -4  35  269.72   12.90
  -1   4 -35  277.71   13.72
   1  -4 -35  279.78   13.35
   1  -4 -35  292.04   12.16
  -1   4 -36   83.30    5.61
   1   4  36   93.46    8.34
  -1   4 -36   88.07    6.93
   1  -4 -36   87.80    6.94
   1  -4 -36   82.11    5.56
   1   4  37   52.72    5.53
   1   4  37   52.96    5.37
   1  -4 -37   58.70    4.83
  -1   4 -37   53.13    4.61
  -1  -5 -37   32.91    3.58
  -1   5  37   34.30    4.17
   1   5 -37   45.26    4.41
  -1  -5 -36   16.61    2.43
   1   5 -36   10.78    2.54
  -1  -5 -36   11.05    2.98
   1   5 -36    7.33    1.94
   1  -5  36    9.32    2.42
   1   5 -35   94.62    8.04
  -1  -5 -35   93.28    7.58
   1   5 -35   83.37    6.47
   1  -5  35   87.37    7.77
   1   5 -34   28.63    5.24
  -1  -5 -34   26.85    5.17
   1   5 -34   24.30    3.96
   1  -5  34   23.13    4.59
   1   5 -33   31.71    5.69
   1  -5  33   23.80    4.66
  -1  -5 -33   35.36    5.78
   1   5 -33   28.55    4.43
   1   5 -32   30.98    5.81
   1   5 -32   30.19    4.28
   1  -5  32   24.65    5.93
  -1  -5 -32   32.21    6.03
   1   5 -32   24.42    4.68
   1  -5  31  111.94   11.72
   1   5 -31  135.10    9.69
  -1  -5 -31  108.35    8.88
   1   5 -31  127.28   10.12
  -1  -5 -30   42.78    8.29
   1  -5  30   36.28    7.62
   1   5 -30   37.66    5.28
  -1  -5 -30   34.22    5.64
   1   5 -30   45.85    6.89
  -1  -5 -29   35.24    7.50
   1  -5  29   28.08    7.27
   1   5 -29   30.45    5.26
  -1  -5 -29   31.45    5.86
   1   5 -29   38.29    6.17
  -1  -5 -28  111.52   12.78
   1  -5  28  110.12   12.97
   1   5 -28  118.51   10.47
  -1  -5 -28  105.53    9.55
  -1  -5 -28  115.41   10.05
   1   5 -28  119.65   11.01
   1  -5  27   30.64    7.38
  -1  -5 -27   22.43    6.67
   1   5 -27   18.70    4.64
  -1  -5 -27   27.64    7.81
  -1  -5 -27   25.63    4.94
  -1  -5 -27   21.47    4.67
   1   5 -27   22.11    5.24
   1   5 -26    8.87    3.60
   1  -5  26    6.06    4.17
  -1  -5 -26    5.84    4.48
  -1  -5 -26   14.09    4.75
  -1  -5 -26    7.13    3.22
  -1  -5 -26    5.24    4.06
   1   5 -25   18.30    4.39
  -1  -5 -25   15.36    5.15
   1  -5  25   12.29    4.90
  -1  -5 -25   11.87    4.25
  -1  -5 -25   19.81    6.52
  -1  -5 -25   15.36    4.77
   1  -5  24   42.41    8.11
   1  -5  24   67.46   18.85
   1   5 -24   43.25    6.23
  -1  -5 -24   50.90    8.92
  -1  -5 -24   57.88   18.70
   1   5 -24   38.06   13.96
  -1  -5 -24   43.35    8.89
  -1  -5 -24   46.91    6.65
  -1  -5 -24   45.16    6.87
   1  -5  23   37.81    7.27
   1  -5  23   44.77   16.99
   1   5 -23   34.90    7.13
   1   5 -23   30.93    5.58
  -1  -5 -23   49.40    8.85
  -1  -5 -23   50.99   15.56
   1   5 -23   50.28   15.35
  -1  -5 -23   18.10    8.77
  -1  -5 -23   43.13    8.68
  -1  -5 -23   40.19    6.62
  -1  -5 -23   37.83    6.04
   1  -5  22   20.79    5.89
   1  -5  22   29.82   11.00
   1   5 -22   22.60    4.29
   1   5 -22   19.69    4.93
  -1  -5 -22   16.93    4.72
   1   5 -22   33.69   14.51
  -1  -5 -22   18.99    9.19
  -1  -5 -22   19.73    4.16
  -1  -5 -22   19.08    4.36
  -1  -5 -22   35.33    8.31
   1  -5  21    7.66    3.31
   1  -5  21   -2.76    9.60
   1   5 -21   16.20    9.26
  -1  -5 -21    3.57    5.27
  -1  -5 -21    5.82    3.91
  -1  -5 -21    8.22    2.44
  -1  -5 -21    9.95    4.18
   1   5 -21    0.87    3.87
   1   5 -21    5.09    2.17
   1  -5  20  -16.70   10.02
  -1  -5 -20  -36.48   12.62
  -1  -5 -20  -32.75   10.40
   1  -5  19  206.23   28.82
   1   5 -19  215.63   27.95
  -1  -5 -19  164.52   23.54
   1  -5  18  246.69   29.85
   1   5 -18  296.51   31.12
  -1  -5 -18  237.23   27.98
   1   5 -17  513.58   39.66
  -1  -5 -17  480.01   38.23
   1   5 -16   81.26   16.02
  -1  -5 -16   55.56   13.58
   1  -5  15  239.74   27.86
  -1  -5 -15  246.58   25.86
   1  -5  14  262.97   27.06
  -1  -5 -14  202.72   23.16
   1  -5  13   75.86   15.07
   1   5 -13   56.95    7.58
  -1  -5 -13   42.14   11.29
   1  -5  12   29.14   10.16
   1   5 -12   32.40    5.27
  -1  -5 -12   20.10    7.26
   1  -5  11 2120.52   68.88
   1   5 -11 2412.11   44.04
  -1  -5 -11 2222.93   68.54
   1   5 -11 2323.64   44.30
   1  -5  10   16.11    5.73
   1  -5  10   26.44    8.09
   1   5 -10   17.60    4.56
   1   5 -10   35.27    5.53
  -1  -5 -10    8.67    6.64
   1  -5   9   -0.65    6.99
   1   5  -9    2.31    2.36
   1  -5   9   -0.33    5.92
  -1  -5  -9    2.18    6.23
   1   5  -9    0.64    2.26
   1  -5   8  392.44   26.50
   1  -5   8  412.16   24.69
   1   5  -8  393.23   16.83
   1   5  -8  408.22   16.96
  -1  -5  -8  387.75   25.20
  -1  -5  -8  415.49   27.42
   1  -5   7 2007.73   56.76
   1  -5   7 1883.63   51.16
   1   5  -7 1855.73   36.48
   1   5  -7 1921.19   35.68
  -1  -5  -7 1841.47   52.59
  -1  -5  -7 1832.57   55.33
   1  -5   6  133.40   14.42
   1  -5   6  125.85   13.07
  -1  -5  -6  132.75   14.05
   1   5  -6  136.96    9.83
  -1  -5  -6  134.23   15.31
   1  -5   5   15.71    5.39
   1  -5   5   12.94    5.05
  -1  -5  -5    7.73    5.91
   1  -5   4  553.38   26.98
   1  -5   4  571.98   26.06
  -1  -5  -4  519.11   26.18
   1  -5   3 1684.29   45.35
  -1  -5  -3 1765.39   47.37
   1  -5   3 1829.00   47.69
   1  -5   2  404.14   21.85
   1  -5   2  385.78   21.72
  -1  -5  -2  377.64   21.61
   1  -5   1 1075.52   35.72
  -1  -5  -1 1013.79   34.99
  -1  -5   0  291.51   18.62
   1  -5   0  271.02   18.08
   1  -5  -1  964.87   34.87
  -1  -5   1  944.18   33.26
   1  -5  -1  996.17   33.85
  -1  -5   2  432.93   22.80
   1  -5  -2  444.51   22.72
  -1  -5   2  445.94   22.38
   1  -5  -2  436.70   23.62
  -1  -5   3 1689.17   45.24
  -1  -5   3 1686.19   43.56
   1  -5  -3 1738.22   47.14
  -1  -5   4  536.38   26.10
   1  -5  -4  515.01   26.08
  -1  -5   4  529.45   25.11
  -1  -5   5   54.75    9.31
   1  -5  -5   63.92    9.79
  -1  -5   5   49.98    8.12
  -1  -5   6  121.49   13.74
  -1   5  -6  125.89   11.84
   1  -5  -6  135.76   13.84
  -1  -5   7 1782.85   53.75
  -1   5  -7 1911.85   29.24
  -1  -5   7 1813.82   47.28
   1  -5  -7 1887.37   51.31
  -1   5  -7 1936.71   47.01
  -1  -5   8  314.27   23.92
  -1   5  -8  319.13   11.64
  -1  -5   8  310.56   20.30
  -1   5  -8  369.60   21.17
   1  -5  -8  331.25   22.26
  -1  -5   9   -6.00    7.08
  -1   5  -9   -0.80    1.13
  -1  -5   9   -0.90    4.33
  -1   5  -9    0.98    3.25
   1  -5  -9    4.38    4.48
  -1  -5  10   22.06    8.78
  -1  -5  10   21.02    5.70
   1  -5 -10   19.80    6.97
   1  -5 -10   32.08    8.19
  -1   5 -10   22.54    6.20
  -1  -5  11 1998.93   67.07
  -1  -5  11 1999.31   55.58
   1  -5 -11 1869.27   59.60
   1  -5 -11 1935.91   57.37
  -1  -5  12   24.53    8.58
  -1   5 -12   44.89    8.58
   1  -5 -12   21.83    8.24
   1  -5 -12   33.34    8.95
  -1  -5  13   40.50    9.84
  -1   5 -13   50.46    9.55
   1  -5 -13   30.72    7.70
   1  -5 -13   40.32   10.32
  -1  -5  14  232.16   26.27
  -1   5 -14  281.04   22.69
   1  -5 -14  209.79   20.31
   1  -5 -14  226.29   22.85
  -1  -5  15  229.93   27.52
  -1   5 -15  285.26   23.19
   1  -5 -15  233.32   24.12
   1  -5 -15  217.81   21.62
  -1  -5  16   70.35   15.74
   1  -5 -16   79.36   14.91
  -1   5 -16   53.36   10.61
   1  -5 -16   53.92   10.30
  -1  -5  17  461.24   40.54
  -1   5 -17  493.61   40.96
   1  -5 -17  453.17   35.14
   1  -5 -17  442.88   32.29
   1  -5 -18  209.53   24.89
   1  -5 -18  208.64   22.98
  -1   5 -18  226.74   28.87
  -1  -5  18  220.19   29.12
   1  -5 -18  250.45   24.46
   1  -5 -19  228.19   23.93
   1  -5 -19  208.47   25.30
  -1   5 -19  232.20   29.54
  -1  -5  19  190.44   28.13
   1  -5 -19  223.77   23.64
   1  -5 -20  -13.99    6.60
   1  -5 -20  -27.46   10.16
  -1   5 -20   -1.61    7.16
   1  -5 -20  -18.34    6.88
  -1  -5  20    4.92    9.50
   1  -5 -21    4.69    3.09
   1  -5 -21   11.22    5.18
  -1   5 -21   26.60   11.85
  -1  -5  21   -0.23   11.47
   1  -5 -21  -11.92    7.00
   1  -5 -21    9.36    4.71
  -1   5 -21    6.25    3.04
  -1   5 -21   12.05    3.45
   1  -5 -22   48.43    8.35
   1  -5 -22   59.59    6.88
   1  -5 -22   50.57    6.81
  -1  -5  22   49.62    7.79
  -1  -5  22   57.37   17.69
  -1   5 -22   53.27    7.03
  -1   5 -22   56.98    7.62
   1  -5 -22   57.34   15.88
  -1   5 -22   49.40   15.90
   1  -5 -22   62.97    6.87
   1  -5 -23   57.20    9.74
  -1  -5  23   59.35    8.97
  -1  -5  23   59.04   18.47
   1  -5 -23   55.48    6.57
   1  -5 -23   51.55    7.15
   1  -5 -23   58.59    9.70
  -1   5 -23   46.21    7.25
  -1   5 -23   58.06    7.30
   1  -5 -23   61.12    7.11
  -1   5 -23   70.42   18.14
   1  -5 -23   71.80   18.28
  -1   5 -24   46.43    6.95
  -1   5 -24   52.90    7.12
  -1  -5  24   42.93   15.01
   1  -5 -24   55.30    9.79
  -1  -5  24   50.88    8.53
  -1   5 -24   79.23   19.32
   1  -5 -24   56.70    7.75
   1  -5 -24   47.19    8.91
   1  -5 -24   49.22    6.27
  -1  -5  25   21.93    5.84
  -1   5 -25   23.86    4.86
   1  -5 -25   23.29    6.87
   1  -5 -25   32.56    6.09
   1  -5 -25   23.77    4.20
   1  -5 -25   24.44    6.09
  -1  -5  26    2.76    4.93
  -1   5 -26    6.18    2.23
   1  -5 -26    1.36    4.46
   1  -5 -26    9.72    5.99
   1  -5 -26    7.36    3.11
  -1  -5  27   26.77    6.76
   1  -5 -27   17.11    6.34
   1  -5 -27   16.67    4.86
  -1   5 -27   13.86    4.07
   1  -5 -27   19.96    5.78
  -1   5 -28  104.69    9.83
  -1   5 -28   95.06    9.41
   1  -5 -28  130.07   14.75
   1  -5 -28  107.33   10.13
   1  -5 -28  105.25   12.95
  -1  -5  28  107.65   11.83
  -1  -5  29   39.33    7.32
   1  -5 -29   28.93    5.41
   1  -5 -29   31.48    7.79
  -1   5 -29   31.13    5.77
  -1   5 -29   25.04    4.96
   1  -5 -29   28.15    7.28
  -1  -5  30   30.31    6.57
  -1   5 -30   32.43    5.37
   1  -5 -30   29.60    5.59
  -1   5 -30   31.91    5.24
   1  -5 -30   27.79    6.99
  -1   5 -31  106.23    8.96
  -1   5 -31  116.98    9.29
   1  -5 -31  111.95   12.28
   1  -5 -31  113.07   11.04
  -1  -5  31  105.85   10.50
  -1   5 -32   39.56    5.11
   1  -5 -32   33.75    6.11
  -1   5 -32   34.85    5.14
  -1  -5  32   42.30    6.43
  -1   5 -33   23.65    3.49
   1  -5 -33   31.99    5.48
  -1  -5  33   27.54    4.60
  -1   5 -33   28.17    4.39
   1  -5 -34   23.98    4.70
  -1  -5  34   13.77    3.20
  -1   5 -34   22.11    3.64
   1  -5 -35   98.00    7.06
   1  -5 -35   88.60    7.44
  -1   5 -35   86.64    5.98
  -1   5 -35   77.93    7.20
   1  -5 -36   14.68    2.43
   1   5  36   16.26    4.05
   1  -5 -36   18.04    3.21
  -1   5 -36   14.16    2.09
  -1   5 -36   15.30    2.84
   1   5  37   29.62    3.98
   1  -5 -37   35.14    3.49
  -1   5 -37   27.51    3.29
  -1  -6 -36   11.42    2.47
  -1  -6 -36   13.65    2.10
   1   6 -36   15.28    3.14
  -1  -6 -35  204.71   10.52
   1   6 -35  206.56   11.10
   1  -6  35  192.26    9.90
   1   6 -34  157.98   10.77
   1  -6  34  144.04    9.97
  -1  -6 -34  154.84   10.20
   1   6 -34  134.46    8.31
   1   6 -33   -1.53    4.43
   1  -6  33    1.95    2.50
   1   6 -33    0.50    1.88
  -1  -6 -33    1.53    3.07
   1   6 -33    1.14    1.89
   1   6 -32   53.62    7.46
   1   6 -32   54.43    5.75
   1  -6  32   51.33    7.02
  -1  -6 -32   54.33    7.29
   1   6 -32   49.74    5.96
   1  -6  31  322.79   18.57
   1   6 -31  325.63   15.07
  -1  -6 -31  314.39   14.58
   1   6 -31  299.09   14.92
  -1  -6 -30  112.47   11.80
   1  -6  30  116.07   11.93
   1   6 -30  107.68    9.26
  -1  -6 -30  126.04    9.88
   1   6 -30  128.55   10.22
  -1  -6 -29   11.70    4.79
   1  -6  29    1.75    4.48
   1   6 -29   13.26    3.57
   1   6 -29    9.84    3.95
  -1  -6 -29   10.63    3.41
  -1  -6 -28   70.11    7.69
  -1  -6 -28   74.70    8.28
  -1  -6 -28   56.89    9.56
   1  -6  28   64.85    9.47
   1   6 -28   69.11    7.83
   1   6 -28   69.54    8.36
  -1  -6 -27  582.19   28.25
   1  -6  27  527.32   26.31
   1   6 -27  565.76   23.05
  -1  -6 -27  580.03   30.30
  -1  -6 -27  549.27   21.18
  -1  -6 -27  573.26   22.57
   1   6 -27  575.28   23.47
  -1  -6 -26  146.43   14.24
   1  -6  26  147.13   14.52
   1   6 -26  155.41   12.43
  -1  -6 -26  147.82   12.06
  -1  -6 -26  160.51   16.32
  -1  -6 -26  162.75   11.85
   1   6 -26  153.93   12.57
   1  -6  25   18.10    5.82
  -1  -6 -25    8.21    4.71
  -1  -6 -25   12.52    4.14
  -1  -6 -25   10.20    3.50
  -1  -6 -25   11.80    4.92
   1   6 -25    6.82    3.33
   1   6 -25   13.22    4.13
   1   6 -24   60.44    8.15
  -1  -6 -24   72.21   11.20
  -1  -6 -24   67.36    8.29
  -1  -6 -24   59.94    7.40
   1  -6  24   59.70    9.64
   1  -6  24   73.59   19.84
  -1  -6 -24   64.33   10.30
   1   6 -24   84.93    9.24
  -1  -6 -24   75.35   20.27
   1   6 -24   87.07   21.46
  -1  -6 -23  417.78   39.29
  -1  -6 -23  418.35   42.37
  -1  -6 -23  463.36   26.94
  -1  -6 -23  467.22   20.25
  -1  -6 -23  487.13   21.65
   1  -6  23  452.07   24.75
   1  -6  23  468.69   48.13
  -1  -6 -23  512.13   26.63
   1   6 -23  459.07   21.25
   1   6 -23  474.22   21.82
   1   6 -23  477.54   46.45
   1  -6  22   -2.17    3.74
   1  -6  22   -4.51   11.06
  -1  -6 -22   -3.53    3.31
  -1  -6 -22   11.28    6.47
  -1  -6 -22   -3.21    2.78
   1   6 -22   -0.36    3.40
   1   6 -22  -14.33    4.34
  -1  -6 -22  -18.96    9.72
   1   6 -22   24.28   11.01
  -1  -6 -22   30.54   10.65
  -1  -6 -21  -15.63    8.43
  -1  -6 -21   -7.68    7.13
  -1  -6 -21    2.97    2.42
  -1  -6 -21    3.45    2.94
  -1  -6 -21    7.58    3.62
   1  -6  21    2.52    3.13
   1  -6  21   13.82    9.97
   1   6 -21    2.32    1.83
   1   6 -21    2.77    2.58
   1   6 -21   21.29    9.88
  -1  -6 -20  314.44   16.41
  -1  -6 -20  371.88   22.34
   1  -6  20  347.34   20.32
   1  -6  20  285.94   35.85
  -1  -6 -20  308.24   31.88
  -1  -6 -20  360.64   37.38
   1   6 -20  336.86   17.55
   1   6 -20  337.35   36.01
   1   6 -20  347.88   17.82
   1   6 -19  902.56   57.80
  -1  -6 -19  833.44   51.08
  -1  -6 -19  842.79   55.71
   1  -6  19  922.74   61.37
   1   6 -18   77.41   16.87
  -1  -6 -18   56.88   14.61
  -1  -6 -18   67.06   14.18
   1  -6  18   64.20   16.23
   1   6 -17   -4.70    5.80
   1  -6  17    5.78    9.93
  -1  -6 -17   13.22    8.55
  -1  -6 -17   15.81    8.72
   1  -6  16  111.28   20.57
  -1  -6 -16  122.30   18.37
  -1  -6 -16   94.14   17.92
   1  -6  15  665.52   46.33
  -1  -6 -15  688.19   42.45
  -1  -6 -15  666.58   44.61
   1  -6  14    5.29    9.84
  -1  -6 -14    7.16    6.14
  -1  -6 -14    5.77    7.32
   1  -6  13   53.76   12.88
  -1  -6 -13   55.06   11.59
  -1  -6 -13   56.49   12.99
   1  -6  12   43.21   11.66
  -1  -6 -12   67.88   13.97
  -1  -6 -12   61.57   12.07
   1   6 -12   51.81    6.76
   1  -6  11   42.98   13.04
  -1  -6 -11   33.96   11.52
  -1  -6 -11   19.12    7.97
   1   6 -11   26.50    5.01
   1  -6  10   82.43   15.22
  -1  -6 -10   86.88   14.44
  -1  -6 -10   70.62   11.29
   1   6 -10   82.64    8.62
   1  -6  10   72.45   12.38
   1  -6   9  136.95   17.81
  -1  -6  -9  140.30   18.61
  -1  -6  -9  138.87   17.17
   1   6  -9  168.21   11.86
   1   6  -9  153.91   11.40
   1  -6   9  127.81   15.25
   1  -6   8  190.37   19.67
   1   6  -8  233.87   13.89
  -1  -6  -8  189.29   19.08
   1  -6   8  199.20   18.62
   1   6  -8  212.94   13.66
   1  -6   7  178.23   18.47
   1   6  -7  180.71   12.40
  -1  -6  -7  181.22   18.30
   1  -6   7  173.80   16.87
   1   6  -7  172.95   12.26
   1  -6   6  140.98   16.11
   1   6  -6  156.99   11.72
  -1  -6  -6  152.34   16.54
   1  -6   6  132.65   14.81
   1  -6   5  743.98   35.13
  -1  -6  -5  745.55   35.44
   1  -6   5  771.91   33.96
   1  -6   4   24.92    6.61
  -1  -6  -4   17.39    6.32
   1  -6   4   22.10    6.74
   1  -6   3   73.52   11.22
  -1  -6  -3   82.39   11.37
   1  -6   3   92.68   12.68
   1  -6   2  333.48   22.50
  -1  -6  -2  301.74   21.42
  -1  -6  -1  926.44   37.09
   1  -6   1  886.78   36.06
   1  -6   0  403.58   24.27
  -1  -6   0  426.16   24.96
  -1  -6   1  787.09   33.68
  -1  -6   1  835.94   33.67
   1  -6  -1  790.52   33.79
   1  -6  -2  412.24   24.37
  -1  -6   2  404.64   23.83
   1  -6  -2  436.03   26.26
  -1  -6   3  167.94   16.34
   1  -6  -3  170.67   16.64
  -1  -6   3  163.43   15.17
   1  -6  -3  167.97   15.75
  -1  -6   4    3.90    4.71
  -1  -6   4   12.99    5.21
   1  -6  -4   14.22    5.57
  -1  -6   5  699.89   34.00
   1  -6  -5  691.15   33.67
  -1  -6   5  714.04   32.46
  -1  -6   6  131.23   15.45
   1  -6  -6  131.34   14.74
  -1   6  -6  124.21   13.32
  -1  -6   7  157.73   15.85
  -1  -6   7  139.59   16.39
   1  -6  -7  145.21   15.90
  -1   6  -7  148.52   14.32
  -1  -6   8  198.35   20.11
   1  -6  -8  202.41   18.62
  -1   6  -8  215.98   17.26
  -1  -6   8  208.38   18.56
  -1   6  -8  196.57   10.63
  -1  -6   9  212.41   21.08
  -1   6  -9  227.76   18.20
   1  -6  -9  231.30   20.96
  -1  -6   9  223.01   19.34
  -1   6  -9  211.50   10.32
  -1  -6  10   45.39   11.79
  -1   6 -10   52.45    8.91
   1  -6 -10   52.58   10.37
  -1  -6  10   78.76   11.68
  -1  -6  11   20.43    7.82
  -1   6 -11   23.98    6.31
   1  -6 -11   14.36    5.03
  -1  -6  11   22.97    7.97
  -1  -6  12   12.96    8.77
   1  -6 -12   27.91    9.09
  -1   6 -12   22.46    6.59
  -1  -6  12   27.13    6.82
  -1  -6  13   19.23    8.94
   1  -6 -13   43.44   11.28
  -1   6 -13   42.28    8.41
  -1  -6  14    0.27    8.56
   1  -6 -14   10.70    6.94
  -1   6 -14    5.94    2.77
  -1  -6  15  575.15   43.66
   1  -6 -15  636.00   38.37
  -1  -6  16   67.38   16.25
   1  -6 -16   78.30   14.51
  -1  -6  17   23.22   12.80
   1  -6 -17   25.49    9.96
   1  -6 -18  137.06   19.75
  -1   6 -18   83.39   17.60
  -1  -6  18   80.72   18.84
   1  -6 -18  110.77   17.18
  -1   6 -19  882.30   60.09
   1  -6 -19  924.03   51.04
  -1  -6  19  836.32   59.23
   1  -6 -20  367.69   18.18
   1  -6 -20  402.55   23.45
  -1   6 -20  376.05   40.26
  -1  -6  20  296.49   36.20
  -1   6 -20  360.51   18.00
   1  -6 -20  417.45   33.32
   1  -6 -20  315.49   29.93
  -1   6 -21   -1.76   11.01
  -1  -6  21    8.65    9.54
   1  -6 -21    8.84    2.16
   1  -6 -21    8.21    3.75
   1  -6 -21    6.85    5.21
   1  -6 -21    5.85    2.39
  -1   6 -21    9.04    2.55
   1  -6 -22    9.76    4.55
   1  -6 -22    3.43    2.06
   1  -6 -22    3.09    2.89
  -1  -6  22    3.50    3.96
  -1   6 -22    2.29    2.48
   1  -6 -22    6.60    2.83
   1  -6 -23  454.09   18.78
   1  -6 -23  491.52   21.65
   1  -6 -23  526.11   28.52
  -1  -6  23  453.24   23.70
  -1  -6  23  420.83   46.10
  -1   6 -23  437.51   20.47
   1  -6 -23  458.20   19.06
  -1   6 -23  498.45   48.97
  -1   6 -24   53.05    7.32
  -1  -6  24   71.38    9.66
  -1  -6  24   72.97   20.17
   1  -6 -24   58.27    9.55
  -1   6 -24   57.54    7.31
   1  -6 -24   59.01    8.24
   1  -6 -24   60.72   10.31
   1  -6 -24   57.88    6.96
   1  -6 -24   70.63    7.65
   1  -6 -25   20.30    6.37
   1  -6 -25    8.22    2.93
   1  -6 -25   11.18    3.76
  -1  -6  25   17.63    6.32
   1  -6 -25   13.25    3.45
   1  -6 -25   11.31    4.29
  -1   6 -25   17.47    4.87
  -1   6 -25   14.34    3.59
   1  -6 -26  156.09   15.37
   1  -6 -26  140.61   15.11
   1  -6 -26  140.46   10.15
   1  -6 -26  138.34   11.63
  -1   6 -26  137.30   11.53
  -1  -6  26  138.42   13.04
  -1   6 -26  149.00   11.49
   1  -6 -27  496.32   26.98
   1  -6 -27  532.56   21.96
   1  -6 -27  570.46   29.92
  -1   6 -27  516.56   22.15
  -1   6 -27  546.32   21.77
  -1  -6  27  540.14   25.51
  -1  -6  28   41.19    7.57
   1  -6 -28   47.16    7.14
   1  -6 -28   56.06    9.81
   1  -6 -28   39.47    8.34
  -1   6 -28   53.24    7.48
  -1   6 -28   47.23    6.64
  -1  -6  29   14.33    4.67
   1  -6 -29   10.15    5.93
   1  -6 -29    8.73    3.74
   1  -6 -29   11.75    6.37
  -1   6 -29   14.78    3.83
  -1   6 -29   21.11    4.59
   1  -6 -30  103.70   11.76
   1  -6 -30  105.73    9.41
  -1   6 -30  109.78    9.56
  -1  -6  30  124.07   11.54
  -1   6 -30  114.55    9.44
   1  -6 -31  257.55   17.40
  -1   6 -31  279.06   13.75
  -1   6 -31  285.22   14.41
  -1  -6  31  260.76   15.37
   1  -6 -31  292.14   16.62
  -1   6 -32   54.38    5.89
  -1   6 -32   46.94    5.42
   1  -6 -32   56.92    7.58
  -1   6 -33   -1.86    1.79
   1  -6 -33    2.54    2.75
  -1   6 -33   -0.25    2.05
  -1   6 -34  165.16    8.00
   1  -6 -34  176.80   10.65
  -1   6 -34  153.24    7.99
  -1   6 -34  175.31   11.36
   1  -6 -35  266.34   11.05
  -1   6 -35  249.60   12.34
   1  -6 -35  236.71   11.05
   1   6  36   23.26    4.03
  -1   6 -36   20.59    3.29
   1  -6 -36   19.58    2.63
   1  -6 -36   21.14    2.98
   1   7 -36   52.91    4.78
  -1  -7 -36   45.95    4.03
   1   7 -35  150.72    8.88
  -1  -7 -35  139.24    8.08
  -1  -7 -34    8.63    2.68
   1  -7  34   11.22    2.73
   1   7 -34    8.91    2.90
  -1  -7 -33   43.07    6.03
   1   7 -33   49.21    4.86
   1  -7  33   39.82    5.43
   1   7 -33   40.36    4.75
   1   7 -33   41.19    5.93
  -1  -7 -32   25.88    4.21
  -1  -7 -32   29.97    5.42
   1   7 -32   31.02    4.59
   1  -7  32   33.71    5.70
   1   7 -32   28.84    4.35
   1   7 -32   33.89    5.99
  -1  -7 -31   58.43    7.61
   1  -7  31   72.14    8.44
   1   7 -31   81.42    7.63
  -1  -7 -31   74.49    6.95
   1   7 -31   75.99    7.27
  -1  -7 -30    6.14    3.83
   1  -7  30    0.95    3.19
   1   7 -30    4.45    2.58
  -1  -7 -30    7.94    2.96
   1   7 -30    5.52    2.80
  -1  -7 -29   69.36    9.34
   1  -7  29   65.25    9.14
   1   7 -29   63.06    7.50
  -1  -7 -29   65.38    7.51
   1   7 -29   70.64    7.71
  -1  -7 -28   20.24    5.69
   1  -7  28   34.82    7.30
   1   7 -28   25.43    5.10
   1   7 -28   30.57    5.45
  -1  -7 -28   23.68    4.83
  -1  -7 -28   37.66    5.49
  -1  -7 -27    5.97    3.23
  -1  -7 -27    0.47    4.77
  -1  -7 -27    2.58    3.35
   1   7 -27    2.89    3.25
  -1  -7 -27    2.41    4.60
   1  -7  27   -0.08    3.69
   1   7 -27   -0.15    2.71
  -1  -7 -26    1.75    2.82
  -1  -7 -26    6.98    3.99
  -1  -7 -26    8.82    4.70
   1   7 -26    1.19    3.12
  -1  -7 -26    2.76    4.48
   1  -7  26    6.08    3.99
   1   7 -26    3.33    2.32
  -1  -7 -25   13.80    4.43
  -1  -7 -25    8.80    4.74
  -1  -7 -25   16.24    5.17
   1   7 -25   11.17    3.58
  -1  -7 -25    7.89    4.20
   1  -7  25    3.16    3.84
   1   7 -25    9.13    3.35
  -1  -7 -24   53.58    7.38
  -1  -7 -24   59.46    7.41
  -1  -7 -24   66.27   11.11
   1  -7  24   55.83    8.98
   1   7 -24   48.06    7.47
   1   7 -24   60.52    8.09
  -1  -7 -24   56.16    9.40
  -1  -7 -23  154.03   12.74
  -1  -7 -23  151.20   11.67
  -1  -7 -23  148.78   15.28
   1  -7  23  136.38   13.95
   1  -7  23  107.21   23.10
   1   7 -23  137.82   12.32
   1   7 -23  129.69   11.41
  -1  -7 -23  143.16   23.13
   1   7 -23  153.95   28.48
  -1  -7 -22  274.20   33.10
  -1  -7 -22  262.49   20.08
  -1  -7 -22  225.78   14.20
  -1  -7 -22  259.29   16.31
   1  -7  22  241.33   17.93
   1  -7  22  253.43   34.99
  -1  -7 -22  252.80   14.25
   1   7 -22  248.57   16.25
   1   7 -22  262.47   15.90
   1   7 -22  211.84   29.85
   1   7 -21   -2.87    4.53
  -1  -7 -21   -1.30    2.53
  -1  -7 -21    2.51    3.12
  -1  -7 -21   -0.67    3.88
   1  -7  21    1.92    3.10
   1  -7  21   -1.20    6.52
  -1  -7 -21   -2.93    5.71
  -1  -7 -21    5.27    3.46
   1   7 -21    5.00    3.68
   1   7 -20   36.89    6.05
  -1  -7 -20   23.33    7.75
  -1  -7 -20   47.10    6.22
  -1  -7 -20   44.30    8.57
   1  -7  20   48.39    8.09
   1  -7  20   17.28   10.43
  -1  -7 -20   47.13    6.46
   1   7 -20   45.89    6.70
   1   7 -20   43.95   12.89
  -1  -7 -19  402.43   36.82
   1  -7  19  378.64   21.39
   1  -7  19  331.68   38.10
   1   7 -19  386.60   39.07
   1   7 -19  378.18   19.48
   1   7 -19  418.88   19.13
  -1  -7 -19  417.75   18.32
  -1  -7 -19  445.24   24.65
   1   7 -18  316.56   34.72
   1  -7  18  248.11   32.80
  -1  -7 -18  286.55   30.72
  -1  -7 -18  306.09   34.55
   1  -7  17  123.92   21.73
  -1  -7 -17  147.58   21.15
  -1  -7 -17  166.37   25.23
   1  -7  16    7.13    8.54
  -1  -7 -16    0.73    5.15
  -1  -7 -16   21.35   12.18
   1  -7  15  321.66   34.15
  -1  -7 -15  303.33   29.72
  -1  -7 -15  274.40   30.52
   1  -7  14  242.42   28.50
  -1  -7 -14  212.54   24.21
   1  -7  13   72.27   16.02
  -1  -7 -13   65.18   13.44
   1  -7  12  300.62   29.62
  -1  -7 -12  248.38   24.59
   1   7 -11 1113.58   33.05
   1  -7  11 1203.49   50.90
   1  -7  11 1229.97   57.82
  -1  -7 -11 1154.40   52.83
   1  -7  10  363.45   27.78
   1   7 -10  373.85   19.13
   1  -7  10  347.69   30.11
  -1  -7 -10  362.51   29.34
   1   7  -9   34.98    6.19
   1  -7   9   28.47    8.39
   1  -7   9   31.22    9.65
  -1  -7  -9   27.77    8.97
   1  -7   8  141.26   17.02
   1   7  -8  143.22   12.23
   1  -7   8  130.36   17.66
  -1  -7  -8  149.51   18.40
   1   7  -8  164.53   12.75
   1   7  -7 1376.46   37.73
   1  -7   7 1360.01   50.25
   1  -7   7 1333.88   53.86
   1   7  -7 1477.16   38.93
  -1  -7  -7 1280.89   51.30
   1  -7   6  147.37   17.42
   1  -7   6  150.76   18.25
  -1  -7  -6  145.80   17.94
   1   7  -6  179.46   13.86
   1  -7   5   72.35   11.74
   1  -7   5   78.26   13.23
  -1  -7  -5   79.74   13.27
   1  -7   4  263.03   21.05
   1  -7   4  286.23   23.55
  -1  -7  -4  294.83   23.59
   1  -7   3  276.32   22.71
  -1  -7  -3  308.05   24.01
   1  -7   2  148.65   17.24
  -1  -7  -2  139.28   16.51
  -1  -7  -1   25.07    8.34
   1  -7   1   26.65    7.51
  -1  -7   0   70.34   11.67
  -1  -7   0   81.06   12.75
   1  -7   0   88.01   13.29
  -1  -7   1   12.26    6.54
   1  -7  -1   14.30    6.42
   1  -7  -2  249.20   21.10
  -1  -7   2  202.48   19.09
   1  -7  -3  307.85   24.76
  -1  -7   3  312.11   23.18
   1  -7  -3  293.28   22.69
  -1  -7   4  183.32   19.02
   1  -7  -4  192.78   19.10
   1  -7  -4  196.08   18.85
  -1  -7   4  188.48   18.46
  -1  -7   5   64.74   11.95
   1  -7  -5   74.17   12.81
  -1  -7   5   64.41   10.50
   1  -7  -5   79.26   11.93
  -1  -7   6  201.32   20.13
  -1   7  -6  235.47   19.35
   1  -7  -6  197.79   20.48
  -1  -7   7 1313.82   53.58
  -1  -7   7 1347.05   48.26
   1  -7  -7 1235.00   49.75
  -1   7  -7 1379.52   46.28
  -1  -7   8  125.71   15.46
  -1   7  -8  129.38    9.73
  -1  -7   8  102.82   15.96
  -1   7  -8  125.87   14.11
   1  -7  -8  142.12   17.42
  -1  -7   9   38.37    9.19
  -1  -7   9   33.27   10.74
   1  -7  -9   36.73    9.79
  -1   7  -9   56.76    9.65
  -1  -7  10  338.67   25.75
  -1  -7  10  304.04   28.13
   1  -7 -10  355.44   28.03
  -1   7 -10  367.71   24.58
  -1  -7  11 1133.33   47.78
  -1  -7  11 1010.71   52.74
   1  -7 -11 1045.21   48.30
  -1  -7  12  279.18   24.44
  -1  -7  12  269.44   28.43
   1  -7 -12  262.95   24.58
  -1   7 -12  324.26   23.92
  -1  -7  13  100.68   14.80
   1  -7 -13  102.50   15.71
  -1  -7  13   93.92   17.64
   1  -7 -14  257.81   25.55
  -1  -7  14  230.97   28.83
   1  -7 -15  324.48   29.24
  -1  -7  15  373.52   35.89
   1  -7 -16   20.45    8.22
  -1  -7  16   20.68    9.63
   1  -7 -17  145.00   20.04
  -1  -7  17  133.71   23.62
   1  -7 -18  312.37   30.34
  -1  -7  18  323.02   36.66
  -1   7 -18  361.79   38.12
   1  -7 -19  511.34   39.28
   1  -7 -19  497.05   20.40
   1  -7 -19  518.74   21.90
  -1   7 -19  472.15   44.78
  -1  -7  19  454.11   44.71
   1  -7 -19  433.60   36.47
  -1   7 -19  517.37   22.04
  -1   7 -20   51.20    7.49
   1   7  20   58.18    7.22
   1  -7 -20   44.07    5.53
   1  -7 -20   59.10    7.47
  -1   7 -20   57.87   16.28
  -1  -7  20   31.28   12.71
   1  -7 -20   50.35    6.75
   1  -7 -20   64.94   13.88
   1  -7 -20   53.53   13.73
  -1   7 -20   47.62    6.32
   1   7  21    6.41    2.81
   1  -7 -21    6.43    2.50
   1  -7 -21   19.28    6.63
   1  -7 -21    5.24    3.06
  -1   7 -21   35.46   13.62
  -1  -7  21  -10.05    7.18
   1  -7 -21   12.46    4.28
   1  -7 -21  -11.27    5.70
  -1   7 -21    3.88    2.19
  -1   7 -21    3.24    2.40
  -1   7 -22  273.97   16.77
   1  -7 -22  275.15   14.45
   1  -7 -22  291.22   21.07
   1  -7 -22  290.40   17.03
  -1   7 -22  286.43   36.89
  -1  -7  22  249.41   35.84
   1  -7 -22  300.01   15.97
   1  -7 -22  313.82   30.64
  -1   7 -22  309.50   16.17
   1   7  22  264.17   14.85
  -1   7 -23  104.03   24.74
  -1   7 -23  124.09   10.55
   1  -7 -23  134.53   15.06
   1  -7 -23  115.86   10.74
   1  -7 -23  109.60    9.21
  -1   7 -23  137.33   12.17
   1  -7 -23  122.88   10.25
   1  -7 -24   61.83    7.72
   1  -7 -24   77.92   11.96
   1  -7 -24   62.78    7.28
   1  -7 -24   64.54    7.36
  -1  -7  24   57.39    8.16
  -1   7 -24   57.78    7.27
  -1   7 -24   60.64    7.87
   1  -7 -24   57.55   10.20
   1  -7 -25   13.62    6.65
   1  -7 -25    9.90    2.58
   1  -7 -25   15.68    4.67
   1  -7 -25   17.22    4.59
  -1  -7  25    5.75    3.26
  -1   7 -25   12.21    4.18
  -1   7 -25    5.48    3.52
   1  -7 -25    6.30    4.74
   1  -7 -26    2.48    2.03
   1  -7 -26   -4.28    5.82
   1  -7 -26    6.03    3.47
   1  -7 -26    4.17    2.95
  -1  -7  26   -2.93    4.29
  -1   7 -26    6.33    3.10
  -1   7 -26    1.53    3.15
   1  -7 -26    3.83    4.89
   1  -7 -27    2.03    3.09
   1  -7 -27   -2.90    4.60
   1  -7 -27    6.08    3.01
   1  -7 -27    2.63    4.86
  -1   7 -27    3.02    2.84
  -1   7 -27    1.64    3.31
  -1  -7  27    4.19    3.07
  -1   7 -28   32.15    5.31
   1  -7 -28   29.54    5.96
   1  -7 -28   28.55    7.84
   1  -7 -28   36.86    7.83
  -1   7 -28   37.51    5.91
  -1   7 -29   85.70    8.79
   1  -7 -29   81.99   10.64
  -1   7 -29   90.48    8.11
   1  -7 -29   84.43   11.49
   1  -7 -29   86.90    9.04
  -1   7 -30    6.29    2.66
   1  -7 -30    6.47    3.12
   1  -7 -30    4.65    4.45
  -1   7 -30   10.54    3.98
  -1   7 -31   77.10    6.86
  -1   7 -31   77.65    7.68
   1  -7 -31   71.17    7.03
   1  -7 -31   77.90    9.80
   1  -7 -31   84.34    8.52
  -1   7 -32   40.45    5.15
   1  -7 -32   34.60    6.21
   1  -7 -32   37.38    5.48
  -1   7 -32   38.68    4.58
   1  -7 -33   43.31    5.71
  -1   7 -33   48.22    5.04
  -1   7 -34    7.39    3.02
   1  -7 -34   13.19    3.25
  -1   7 -34    5.05    2.18
   1  -7 -35  128.26    7.40
   1  -7 -35  131.82    7.35
  -1   7 -35  133.80    8.45
   1   7  36   49.24    4.95
  -1   7 -36   50.98    4.46
  -1  -8 -35   42.79    4.11
   1   8 -35   52.36    4.85
  -1  -8 -34   12.11    2.74
   1   8 -34   10.32    1.90
   1   8 -34   13.34    3.05
  -1  -8 -33    6.38    2.29
   1   8 -33    6.69    1.85
   1   8 -33    9.83    3.05
  -1  -8 -32   51.66    5.25
   1  -8  32   52.12    5.87
  -1  -8 -32   60.75    6.63
   1   8 -32   61.87    7.18
   1   8 -32   58.17    5.94
   1  -8  31   84.61    8.21
   1   8 -31   85.94    7.78
  -1  -8 -31   74.53    6.76
  -1  -8 -31   73.05    8.14
   1   8 -31   94.56    9.67
   1  -8  30   60.94    7.73
   1   8 -30   61.78    7.12
   1   8 -30   65.50    6.64
  -1  -8 -30   61.55    6.68
  -1  -8 -30   51.74    7.31
   1  -8  29   10.87    3.67
   1   8 -29    9.55    3.30
   1   8 -29    8.01    2.74
  -1  -8 -29    9.93    3.19
  -1  -8 -29    7.62    4.08
   1  -8  28  121.51   11.79
   1   8 -28  113.03   10.34
   1   8 -28  114.90    9.73
  -1  -8 -28  123.08    9.98
  -1  -8 -28  116.93    9.05
  -1  -8 -28  110.60   11.56
   1  -8  27  121.21   12.27
   1   8 -27   88.99    9.62
   1   8 -27  103.63    9.49
  -1  -8 -27  111.34   13.10
  -1  -8 -27  107.55    9.81
  -1  -8 -27  106.71    8.93
  -1  -8 -27  128.39   13.09
   1  -8  26  229.79   16.94
   1   8 -26  226.07   15.30
   1   8 -26  242.24   14.70
  -1  -8 -26  248.53   19.66
  -1  -8 -26  239.90   15.08
  -1  -8 -26  235.41   13.66
  -1  -8 -26  248.59   18.25
   1  -8  25  175.00   15.08
   1   8 -25  197.69   13.45
   1   8 -25  186.00   14.04
  -1  -8 -25  182.96   12.34
  -1  -8 -25  211.03   14.35
  -1  -8 -25  190.97   17.19
  -1  -8 -25  211.45   17.07
   1  -8  24   97.49   11.96
  -1  -8 -24   99.71    8.97
   1   8 -24   94.72    9.88
   1   8 -24   94.47   10.40
  -1  -8 -24   77.58   11.35
  -1  -8 -24   91.27    9.84
  -1  -8 -24   80.80    8.51
  -1  -8 -24   89.57   11.30
  -1  -8 -23  328.13   16.16
  -1  -8 -23  297.55   21.47
  -1  -8 -23  280.30   15.69
  -1  -8 -23  316.37   18.01
   1   8 -23  293.13   18.14
   1   8 -23  287.68   16.49
   1  -8  23  275.60   19.21
  -1  -8 -22  119.04   22.57
  -1  -8 -22  173.35   16.60
  -1  -8 -22  175.75   13.80
  -1  -8 -22  160.59   11.96
   1  -8  22  138.14   13.59
  -1  -8 -22  165.88   11.95
   1   8 -22  146.06   13.09
   1   8 -22  180.46   28.67
   1   8 -22  157.88   12.24
  -1  -8 -21   73.94   18.71
  -1  -8 -21   99.91    9.27
  -1  -8 -21  113.65   13.43
   1  -8  21  109.43   12.50
   1  -8  21  111.31   23.59
  -1  -8 -21  114.65   10.05
   1   8 -21  103.20   10.97
   1   8 -21   98.36    9.78
  -1  -8 -20  151.55   22.81
  -1  -8 -20  159.19   15.39
  -1  -8 -20  148.49   11.50
   1  -8  20  144.97   13.90
   1  -8  20   97.76   22.51
  -1  -8 -20  174.33   12.38
   1   8 -20  149.68   13.22
   1   8 -20  159.69   26.09
   1   8 -20  154.80   11.93
  -1  -8 -19  195.51   26.91
  -1  -8 -19  290.59   20.08
  -1  -8 -19  256.46   14.64
   1  -8  19  267.43   18.38
   1  -8  19  170.53   27.56
  -1  -8 -19  272.08   15.63
   1   8 -19  257.20   16.82
   1   8 -19  281.62   15.65
   1   8 -19  278.84   34.35
  -1  -8 -18  628.40   28.86
  -1  -8 -18  529.23   20.94
   1  -8  18  518.83   25.42
   1  -8  18  504.10   47.13
   1   8 -18  585.66   48.52
   1   8 -18  570.60   25.01
   1   8 -18  547.29   21.43
  -1  -8 -18  523.94   42.95
   1  -8  17   13.25    8.33
  -1  -8 -17   24.62   10.36
   1   8 -17   22.58    5.89
  -1  -8 -16   30.63   10.57
   1  -8  16   35.84   12.71
  -1  -8 -15   97.23   17.68
   1  -8  15  122.20   21.76
  -1  -8 -14  335.79   32.39
   1  -8  14  389.98   37.69
  -1  -8 -13    6.67    7.89
   1  -8  13    5.09    8.94
  -1  -8 -12  155.74   21.05
   1  -8  12  184.92   25.39
   1  -8  11    0.46    6.04
  -1  -8 -11    7.49    6.25
   1  -8  11    7.63    5.08
   1  -8  10  572.96   40.70
  -1  -8 -10  572.90   38.67
   1   8 -10  591.62   25.57
   1  -8  10  613.37   38.27
   1  -8   9   15.81    8.35
  -1  -8  -9    7.40    6.31
   1  -8   9   10.37    6.19
   1   8  -9   11.79    4.01
   1  -8   8  331.67   29.32
  -1  -8  -8  276.48   26.62
   1  -8   8  315.74   26.77
   1   8  -8  326.19   20.02
   1  -8   7  200.92   22.78
  -1  -8  -7  185.53   21.81
   1  -8   7  217.91   22.42
   1  -8   6   91.91   15.87
  -1  -8  -6   94.17   15.75
   1   8  -6  122.31   12.78
   1  -8   6  110.09   16.41
   1  -8   5  400.70   30.91
  -1  -8  -5  400.75   30.40
   1  -8   5  413.37   29.07
  -1  -8  -4  425.68   30.95
   1  -8   4  426.57   29.54
  -1  -8  -3  172.57   20.18
   1  -8   3  179.28   20.83
   1  -8   3  184.02   19.13
   1  -8   2   43.24   10.58
  -1  -8  -2   58.84   11.62
  -1  -8  -2   47.98   11.08
  -1  -8  -1  791.58   40.77
   1  -8   1  737.44   39.27
  -1  -8  -1  761.71   38.68
  -1  -8   0    3.39    4.46
   1  -8   0   -2.38    6.27
  -1  -8   1  787.97   39.72
   1  -8  -1  789.50   40.29
   1  -8  -2   42.68   11.20
  -1  -8   2   20.60    6.86
  -1  -8   3  286.86   24.55
   1  -8  -3  310.76   25.39
   1  -8  -4  486.00   33.37
  -1  -8   4  527.35   32.83
   1  -8  -4  487.62   31.91
  -1  -8   5  374.82   28.32
   1  -8  -5  447.85   30.61
   1  -8  -5  484.55   32.93
   1  -8  -6  101.92   14.88
  -1   8  -6  112.07   14.73
   1  -8  -6  107.25   15.88
  -1  -8   6  104.49   16.24
  -1  -8   7  142.23   19.67
   1  -8  -7  187.54   20.83
  -1   8  -7  202.47   18.98
   1  -8  -7  203.84   20.74
  -1  -8   7  169.51   18.74
  -1  -8   8  378.35   31.65
   1  -8  -8  422.75   31.70
  -1   8  -8  467.22   29.31
  -1  -8   8  402.52   29.23
  -1  -8   9   47.07   12.55
   1  -8  -9   41.69   10.87
  -1   8  -9   37.94    9.01
  -1  -8   9   43.25   10.20
  -1  -8  10  466.23   36.87
  -1   8 -10  557.95   32.19
   1  -8 -10  516.66   36.28
  -1  -8  10  521.06   34.47
  -1  -8  11    2.34    6.81
   1  -8 -11    1.38    6.17
  -1  -8  11    0.03    5.18
  -1  -8  12  161.34   23.22
   1  -8 -12  162.59   20.81
  -1  -8  12  161.81   20.01
  -1  -8  13    2.71    5.39
   1  -8 -13    6.37    7.37
  -1  -8  13    8.52    3.74
  -1  -8  14  288.33   32.91
   1  -8 -14  305.66   29.57
  -1  -8  15   95.45   19.94
   1  -8 -15   86.64   16.32
  -1  -8  16   26.41   10.58
   1  -8 -16   46.57   12.41
  -1   8 -17   13.51    3.75
  -1  -8  17   22.80   12.76
   1  -8 -17   20.50    9.00
   1  -8 -18  681.38   47.17
  -1  -8  18  640.84   53.88
  -1   8 -18  698.56   26.81
   1  -8 -18  718.25   25.15
   1   8  18  663.08   22.74
   1   8  19  269.01   14.80
   1  -8 -19  293.71   14.86
   1  -8 -19  304.82   17.49
  -1   8 -19  295.61   36.15
  -1  -8  19  251.97   34.86
  -1   8 -19  259.82   16.83
   1  -8 -19  285.68   15.88
   1  -8 -19  348.52   33.87
   1  -8 -19  262.04   30.04
   1   8  20  153.24   11.28
  -1   8 -20  141.40   12.41
   1  -8 -20  165.08   15.60
   1  -8 -20  139.14   10.34
   1  -8 -20  168.83   12.92
  -1   8 -20  176.13   28.54
  -1  -8  20  162.12   28.90
   1  -8 -20  165.11   12.46
   1  -8 -20  156.85   23.70
   1  -8 -20  201.60   26.24
  -1   8 -21  104.32   10.87
   1  -8 -21  110.32   10.53
   1  -8 -21  100.18    8.76
   1  -8 -21  107.09   13.10
  -1   8 -21  107.23   23.14
  -1  -8  21   74.08   19.55
   1  -8 -21  108.96   10.24
   1  -8 -21  112.70   18.75
   1   8  21  119.40   10.09
  -1   8 -21  112.82    9.59
  -1   8 -22  189.31   12.57
   1  -8 -22  174.00   12.50
  -1   8 -22  187.74   14.34
   1  -8 -22  185.59   13.66
   1  -8 -22  195.07   17.88
   1  -8 -22  180.69   11.52
   1   8  22  202.52   12.82
  -1   8 -23  282.66   17.54
   1  -8 -23  298.91   15.99
   1  -8 -23  297.38   14.67
   1  -8 -23  333.56   22.86
   1  -8 -23  310.14   17.52
  -1   8 -23  302.96   15.99
  -1   8 -24   91.72   10.04
   1  -8 -24   96.97    9.08
   1  -8 -24  110.59   13.59
   1  -8 -24   94.81    8.30
   1  -8 -24   99.43   10.00
  -1   8 -24  108.30    9.46
  -1   8 -25  200.49   12.76
  -1   8 -25  190.71   14.25
   1  -8 -25  189.38   12.27
   1  -8 -25  192.32   13.44
   1  -8 -25  169.16   10.57
   1  -8 -25  193.92   17.67
   1  -8 -25  178.28   16.31
  -1   8 -26  232.74   13.55
  -1   8 -26  221.19   15.03
   1  -8 -26  238.39   13.21
   1  -8 -26  219.78   14.01
   1  -8 -26  203.08   11.44
   1  -8 -26  213.04   18.09
   1  -8 -26  226.98   18.10
  -1   8 -27  148.49   10.64
  -1   8 -27  141.83   11.84
   1  -8 -27  125.21    9.31
   1  -8 -27  133.94   10.71
   1  -8 -27  129.16   14.59
   1  -8 -27  144.36   14.29
  -1   8 -28   86.93    7.96
  -1   8 -28   97.22    9.66
   1  -8 -28   80.41    7.10
   1  -8 -28   98.74   11.46
   1  -8 -28   88.42   11.63
   1  -8 -28   75.72    8.24
  -1   8 -29   22.27    4.48
   1  -8 -29   20.72    4.83
   1  -8 -29   20.97    6.99
  -1   8 -29   27.55    4.36
   1  -8 -29   14.03    4.67
   1  -8 -30   15.82    3.74
  -1   8 -30   20.57    4.54
  -1   8 -30   18.99    3.60
   1  -8 -30    9.14    3.79
   1  -8 -31  108.08    8.13
   1  -8 -31  106.20   10.30
  -1   8 -31  118.98    8.89
   1  -8 -31  110.31    9.37
   1  -8 -32   33.67    5.66
  -1   8 -32   42.76    5.24
   1  -8 -32   43.71    5.56
  -1   8 -33   17.85    4.18
  -1   8 -33   14.03    2.77
   1  -8 -33   19.37    3.70
  -1   8 -34   33.32    4.41
  -1   8 -34   37.05    3.62
   1  -8 -34   31.99    4.03
  -1   8 -35   51.24    4.74
   1  -8 -35   55.45    4.34
   1  -8 -35   43.50    3.79
   1   9 -34  101.63    6.54
  -1  -9 -34   91.63    5.98
   1   9 -33   25.40    3.99
   1   9 -33   20.70    3.04
  -1  -9 -33   22.20    3.48
   1   9 -32    7.00    2.07
   1   9 -32   -0.52    2.56
  -1  -9 -32    4.00    2.54
  -1  -9 -32    3.50    2.00
  -1  -9 -31   58.27    6.60
   1   9 -31   58.22    6.84
  -1  -9 -31   52.52    5.37
   1   9 -31   65.35    6.43
  -1  -9 -30   24.96    4.31
   1   9 -30   29.90    5.57
  -1  -9 -30   19.69    4.45
   1   9 -30   35.15    5.20
   1  -9  30   28.15    4.91
  -1  -9 -29    6.15    2.58
  -1  -9 -29    1.57    4.10
   1   9 -29    4.93    2.75
   1  -9  29    9.37    3.53
  -1  -9 -28   67.55    6.36
  -1  -9 -28   66.42    7.39
   1  -9  28   68.10    8.31
  -1  -9 -28   66.17    8.83
   1   9 -28   66.17    7.82
  -1  -9 -27   41.24    5.30
  -1  -9 -27   48.83    7.03
   1   9 -27   50.82    7.29
   1  -9  27   46.33    7.05
   1   9 -27   54.73    6.56
  -1  -9 -27   46.24    7.62
  -1  -9 -26    2.56    3.50
  -1  -9 -26    3.90    2.74
  -1  -9 -26   11.13    5.11
  -1  -9 -26    3.19    4.47
   1  -9  26    5.37    4.06
   1   9 -26    6.44    4.16
   1   9 -26    3.56    2.40
  -1  -9 -25    5.86    2.39
  -1  -9 -25    0.81    4.03
  -1  -9 -25    0.06    4.01
  -1  -9 -25    4.09    4.04
  -1  -9 -25    8.19    3.23
   1   9 -25   14.81    4.41
   1   9 -25    9.18    3.82
   1  -9  25   -0.42    3.29
   1  -9  24   66.89    9.60
  -1  -9 -24   61.90    7.16
   1   9 -24   54.95    7.36
  -1  -9 -24   69.52    8.79
  -1  -9 -24   59.33   10.04
  -1  -9 -24   64.26    7.23
   1   9 -24   55.61    7.97
   1  -9  23   11.14    4.43
  -1  -9 -23   21.36    4.76
   1   9 -23   23.22    5.06
  -1  -9 -23   13.94    3.95
  -1  -9 -23   28.27    7.61
  -1  -9 -23   23.14    5.53
   1   9 -23   15.02    5.15
   1  -9  22    0.35    3.51
  -1  -9 -22    7.16    3.29
   1   9 -22    7.04    3.08
  -1  -9 -22    2.87    3.86
  -1  -9 -22    1.25    2.76
  -1  -9 -22    4.51    3.62
   1   9 -22    2.32    3.04
   1  -9  21   45.45    7.66
   1   9 -21   52.34    7.08
  -1  -9 -21   57.96    7.47
   1   9 -21   41.14    7.55
  -1  -9 -21   54.83    7.08
  -1  -9 -21   56.85    9.41
   1   9 -20   26.38    6.08
  -1  -9 -20   31.94   12.36
  -1  -9 -20   29.21    5.01
  -1  -9 -20   41.76    8.61
   1  -9  20   26.42    6.27
   1  -9  20   11.51   11.79
  -1  -9 -20   36.41    5.90
   1   9 -20   21.63   10.40
   1   9 -20   36.03    6.15
  -1  -9 -19  132.16   21.83
  -1  -9 -19  166.71   12.00
  -1  -9 -19  169.99   15.97
   1  -9  19  141.82   13.68
   1  -9  19  157.82   27.41
  -1  -9 -19  195.11   13.62
   1   9 -19  179.78   14.89
   1   9 -19  159.68   12.20
   1   9 -19  154.66   26.05
   1   9 -18   53.32    6.83
   1  -9  18   44.22    8.24
   1  -9  18   58.16   15.03
  -1  -9 -18   59.31    9.80
  -1  -9 -18   57.32    6.97
   1   9 -18   57.54    8.63
  -1  -9 -18   23.71   11.42
   1  -9  17  146.73   13.45
   1  -9  17  144.27   26.62
  -1  -9 -17  125.49   21.88
   1   9 -17  135.18   13.13
   1   9 -17  150.66   11.27
  -1  -9 -17  169.37   15.33
  -1  -9 -17  160.59   11.09
  -1  -9 -16    6.85    2.90
  -1  -9 -16    8.69    4.65
  -1  -9 -16    4.59    5.44
   1   9 -16    8.27    3.37
   1  -9  16    0.54    6.60
   1   9 -16   12.26    3.74
  -1  -9 -15  120.48   20.22
   1  -9  15  119.49   23.63
  -1  -9 -14  440.70   38.94
   1  -9  14  450.05   42.15
  -1  -9 -13  232.50   27.75
   1  -9  13  230.14   30.57
  -1  -9 -12  147.28   21.43
   1  -9  12  168.26   21.84
   1  -9  12  146.84   24.06
  -1  -9 -11  206.35   25.97
   1  -9  11  188.60   22.74
   1  -9  11  207.67   27.48
  -1  -9 -10  574.84   41.38
   1  -9  10  597.51   40.61
   1  -9  10  565.43   42.86
  -1  -9  -9  170.45   22.51
   1  -9   9  185.68   22.40
   1   9  -9  166.45   15.61
   1  -9   9  186.37   24.81
  -1  -9  -8  198.25   24.67
   1  -9   8  191.50   22.47
   1   9  -8  176.67   15.72
   1  -9   8  204.26   25.07
  -1  -9  -7  385.13   32.75
   1  -9   7  377.20   31.05
   1   9  -7  312.94   21.24
   1  -9   7  344.93   32.11
   1  -9   6  252.29   25.06
  -1  -9  -6  264.83   27.11
   1  -9   5  299.00   27.06
  -1  -9  -5  238.43   25.62
   1  -9   4  388.98   30.32
  -1  -9  -4  353.75   29.07
  -1  -9  -4  362.71   30.59
   1  -9   3   35.45   10.09
  -1  -9  -3   24.12    8.03
  -1  -9  -3   25.51    9.62
  -1  -9  -2  902.57   47.78
  -1  -9  -2  939.08   47.03
   1  -9   2  977.08   49.07
   1  -9   1   58.50   12.79
  -1  -9  -1   70.87   13.83
   1  -9   0   -0.53    6.74
  -1  -9   0    7.82    7.67
   1  -9  -1   66.75   13.57
  -1  -9   1   71.04   12.77
   1  -9  -2 1065.59   50.56
  -1  -9   2 1053.92   50.14
  -1  -9   3   23.01    8.18
   1  -9  -3   15.83    8.01
  -1  -9   4  370.17   30.04
   1  -9  -4  408.06   31.45
  -1  -9   5  258.29   25.09
   1  -9  -5  299.96   26.88
   1  -9  -6  190.83   21.37
   1  -9  -6  207.78   23.76
  -1   9  -6  244.30   22.41
  -1  -9   6  237.79   23.86
   1  -9  -7  320.47   29.89
   1  -9  -7  312.59   27.52
  -1   9  -7  323.12   25.55
  -1  -9   7  287.76   26.72
  -1  -9   7  293.78   29.43
  -1   9  -8  248.02   22.15
   1  -9  -8  173.55   21.83
   1  -9  -8  170.77   20.50
  -1  -9   8  183.03   21.25
  -1  -9   8  167.50   23.18
  -1   9  -9  140.37   17.77
   1  -9  -9  117.43   17.96
   1  -9  -9  106.16   16.58
  -1  -9   9  139.01   18.95
  -1  -9   9  115.53   20.09
   1  -9 -10  501.67   37.92
   1  -9 -10  581.59   38.32
  -1  -9  10  509.17   36.07
  -1  -9  10  473.16   39.48
   1  -9 -11  218.02   24.11
   1  -9 -11  201.77   24.78
  -1  -9  11  259.85   25.87
  -1  -9  11  206.15   26.69
   1  -9 -12  186.29   22.13
   1  -9 -12  153.29   22.19
  -1  -9  12  169.13   21.81
  -1  -9  12  173.83   26.16
   1  -9 -13  255.75   26.26
   1  -9 -13  242.85   27.41
  -1  -9  13  255.18   27.20
  -1  -9  13  245.98   31.53
  -1  -9  14  470.91   43.79
   1  -9 -14  507.37   37.33
   1  -9 -14  491.04   39.78
   1  -9 -15  185.07   24.65
   1  -9 -15  199.80   23.43
  -1  -9  15  195.88   29.57
   1  -9 -15  204.61   13.58
   1  -9 -16    4.14    4.19
   1  -9 -16   11.60    7.11
  -1  -9  16    4.84   12.24
  -1   9 -16   -0.85    2.88
   1   9  16    0.05    2.54
   1  -9 -17  202.03   13.76
   1  -9 -17  130.05   21.95
   1  -9 -17  183.21   23.92
  -1  -9  17  138.46   25.73
  -1   9 -17  178.41   14.32
   1   9  17  170.87   11.86
   1  -9 -18   89.93    9.33
   1  -9 -18   66.28   14.68
  -1  -9  18  100.07   23.67
  -1   9 -18   91.42   10.29
   1   9  18   79.66    8.40
  -1   9 -19  154.03   13.66
   1  -9 -19  168.01   13.18
  -1   9 -19  142.79   26.25
  -1  -9  19  146.42   27.60
   1  -9 -19  133.87   22.16
   1  -9 -19  163.69   12.63
   1   9  19  154.81   11.33
   1  -9 -19  184.38   25.83
   1  -9 -20   23.66    5.34
   1  -9 -20   26.36    6.42
  -1   9 -20   22.03   12.15
  -1  -9  20   20.54   11.65
   1  -9 -20   23.10    5.08
  -1   9 -20   31.94    6.79
   1  -9 -20    6.15    5.64
   1   9  21   40.15    5.63
  -1   9 -21   53.00   10.22
   1  -9 -21   36.11    6.16
   1  -9 -21   41.11    6.79
   1  -9 -21   40.37    8.55
   1   9  22    4.07    1.89
   1  -9 -22    0.95    2.69
   1  -9 -22    5.60    3.61
   1  -9 -22    3.86    4.55
  -1   9 -22    4.29    3.87
   1  -9 -23    7.53    3.85
   1  -9 -23    6.91    3.43
   1  -9 -23    2.01    2.03
   1  -9 -23    7.64    5.08
  -1   9 -23    1.88    4.17
   1  -9 -24   70.91    8.05
   1  -9 -24   70.17    6.84
   1  -9 -24   80.69    9.19
   1  -9 -24   53.94    9.91
  -1   9 -24   67.41    8.71
   1  -9 -25    1.07    4.23
   1  -9 -25    8.46    3.40
   1  -9 -25    7.28    2.68
   1  -9 -25    8.72    4.12
   1  -9 -25    4.12    4.63
  -1   9 -25    8.71    3.65
   1  -9 -26    2.23    5.23
   1  -9 -26    5.19    2.20
   1  -9 -26    8.48    3.87
   1  -9 -26    5.39    5.58
  -1   9 -26    2.53    3.22
   1  -9 -27   62.66    9.32
  -1   9 -27   64.34    7.96
   1  -9 -27   57.90    6.25
   1  -9 -27   62.68    7.49
   1  -9 -27   72.13   10.14
   1  -9 -28   77.97   10.13
   1  -9 -28   78.68    6.66
  -1   9 -28   79.44    8.58
   1  -9 -28   78.00   10.73
   1  -9 -28   76.88    7.80
   1  -9 -29   15.05    4.76
   1  -9 -29   16.85    3.72
   1  -9 -29   17.20    5.76
  -1   9 -29   17.60    4.41
  -1   9 -30   27.33    4.80
   1  -9 -30   31.54    6.48
   1  -9 -30   26.05    4.49
   1  -9 -31   65.84    6.61
  -1   9 -31   65.60    6.46
   1  -9 -31   63.03    7.60
   1  -9 -31   61.06    5.92
   1  -9 -32    1.62    2.11
  -1   9 -32    1.92    1.77
  -1   9 -32   -1.06    2.54
   1  -9 -32    1.60    2.79
   1  -9 -33   21.54    3.32
  -1   9 -33   29.54    3.74
  -1   9 -33   24.69    4.04
   1  -9 -34  113.05    6.47
  -1   9 -34   97.97    6.50
   1  -9 -34   94.18    5.48
  -1 -10 -33   57.13    4.67
   1  10 -33   51.74    4.48
   1  10 -33   56.83    4.29
  -1 -10 -32  103.54    7.34
   1  10 -32   90.34    6.76
   1  10 -32   91.84    6.45
   1  10 -31   44.81    5.39
   1  10 -31   49.59    5.33
  -1 -10 -31   41.80    4.43
   1  10 -30  120.00    9.44
  -1 -10 -30  130.24   10.06
   1  10 -30  125.89    9.03
  -1 -10 -30  118.72    7.91
   1  10 -29  136.07   10.77
  -1 -10 -29  139.56   11.16
   1  10 -29  159.47   10.75
  -1 -10 -29  140.64    9.36
   1  10 -28  258.68   15.58
  -1 -10 -28  233.22   15.03
   1  10 -28  250.02   14.25
  -1 -10 -28  248.10   13.06
   1  10 -27   10.30    3.94
  -1 -10 -27    8.12    2.36
  -1 -10 -27   14.48    4.42
   1 -10  27   18.00    4.38
  -1 -10 -27   14.08    4.72
   1  10 -26  134.50   11.76
  -1 -10 -26  137.66    9.02
  -1 -10 -26  132.11    9.10
  -1 -10 -26  137.51   10.87
   1 -10  26  139.56   12.00
  -1 -10 -26  144.35   13.16
   1  10 -25  618.96   25.36
  -1 -10 -25  660.87   20.90
  -1 -10 -25  638.92   23.41
  -1 -10 -25  582.98   28.48
  -1 -10 -25  595.71   19.95
   1 -10  25  584.37   24.90
  -1 -10 -25  595.66   27.09
  -1 -10 -24  261.57   13.80
   1 -10  24  257.90   17.32
   1  10 -24  269.62   17.32
  -1 -10 -24  261.40   15.65
  -1 -10 -24  258.18   19.23
  -1 -10 -24  248.44   13.18
  -1 -10 -23   10.37    3.87
  -1 -10 -23   10.52    4.70
  -1 -10 -23   12.66    3.86
   1 -10  23    3.07    3.06
   1  10 -23    5.57    4.18
  -1 -10 -23   13.04    4.32
  -1 -10 -22   99.49    9.44
   1 -10  22  107.99   11.99
  -1 -10 -22  102.00   10.71
  -1 -10 -22  103.90   12.62
  -1 -10 -22  100.39    8.97
   1  10 -22   91.53   10.68
  -1 -10 -21  297.35   16.31
   1 -10  21  254.36   18.03
   1  10 -21  262.70   18.15
  -1 -10 -21  275.24   20.35
  -1 -10 -21  263.94   14.59
  -1 -10 -20   94.97    9.41
  -1 -10 -20  104.58   13.40
  -1 -10 -20   99.10    9.72
   1  10 -20   90.15   11.10
   1 -10  20   82.99   10.68
  -1 -10 -19   10.48    3.98
  -1 -10 -19   19.34    4.61
   1 -10  19   28.19    6.83
   1  10 -19   21.47    5.93
  -1 -10 -19   26.94    5.35
   1 -10  18  499.32   25.35
  -1 -10 -18  522.88   46.28
   1 -10  18  464.32   47.96
  -1 -10 -18  509.91   20.39
  -1 -10 -18  500.00   26.85
   1  10 -18  463.53   25.16
   1 -10  17  100.25   11.48
   1 -10  17   82.56   18.97
  -1 -10 -17   78.26   19.29
   1  10 -17  102.02   11.59
  -1 -10 -17  103.77    9.25
  -1 -10 -17  126.35   13.69
   1 -10  16   86.56   10.64
   1 -10  16   91.78   18.44
  -1 -10 -16   89.17   11.27
  -1 -10 -16   76.99    7.89
  -1 -10 -16   93.79   18.85
   1  10 -16   69.57    9.97
  -1 -10 -16   67.13    8.24
  -1 -10 -15   13.58    4.10
  -1 -10 -15   16.93    6.05
  -1 -10 -15   17.39    3.72
   1 -10  15   11.67    4.27
   1 -10  15    8.36   11.42
  -1 -10 -15   20.19   13.29
   1  10 -15   15.84    5.06
  -1 -10 -14   97.54   18.59
  -1 -10 -14  124.02   10.51
  -1 -10 -14  120.68    9.05
   1  10 -14  108.23   11.63
  -1 -10 -13   16.84    4.75
  -1 -10 -13    7.95    5.85
   1 -10  13   15.20   11.10
  -1 -10 -12   11.42    6.97
   1 -10  12   27.53    9.71
   1 -10  12   26.36   12.86
  -1 -10 -11   44.66   13.04
   1 -10  11   60.69   13.42
  -1 -10 -10   71.90   16.61
   1 -10  10   80.95   15.46
   1 -10  10   62.71   15.43
  -1 -10  -9   29.33   11.86
   1 -10   9   39.01   10.02
   1 -10   9   33.57   11.80
   1 -10   8   51.22   13.33
   1  10  -8   61.00    9.82
  -1 -10  -8   59.50   14.29
   1  10  -7  277.75   21.52
   1 -10   7  328.74   31.36
  -1 -10  -7  268.36   28.27
  -1 -10  -7  273.77   29.53
   1 -10   6   15.32    8.02
  -1 -10  -6    6.78    5.79
  -1 -10  -6   14.36    8.70
   1 -10   5  152.97   20.76
  -1 -10  -5  168.67   22.62
  -1 -10  -5  144.28   19.88
   1 -10   4   93.81   15.77
  -1 -10  -4   92.45   16.17
  -1 -10  -4   98.48   17.45
   1 -10   3  217.45   24.22
  -1 -10  -3  197.23   23.18
   1 -10   2    2.79    6.02
  -1 -10  -2  -14.88    7.95
   1 -10   1  225.93   25.61
  -1 -10  -1  271.47   27.28
   1 -10   0  535.35   38.90
  -1 -10   0  542.80   38.68
  -1 -10   1  219.90   24.81
   1 -10  -1  240.99   26.52
   1 -10  -2    5.34    8.08
  -1 -10   2    2.83    4.69
  -1 -10   3  212.30   24.66
   1 -10  -3  246.09   26.62
   1 -10  -4  110.94   17.65
  -1 -10   4   78.35   15.14
   1 -10  -5  213.70   25.00
  -1 -10   5  204.05   23.10
  -1 -10   6   55.43   13.89
   1 -10  -6   62.37   14.50
  -1  10  -6   69.70   13.46
  -1 -10   7  304.43   29.02
   1 -10  -7  300.79   29.19
  -1  10  -7  313.84   26.95
  -1 -10   8   27.17    9.36
   1 -10  -8   44.53   11.93
   1 -10  -8   54.13   15.12
   1 -10  -9   33.17   10.04
   1 -10  -9   35.29    9.22
   1 -10 -10   50.74   11.80
   1 -10 -10   95.63   18.45
  -1 -10  10   88.58   15.65
  -1 -10  10   70.44   16.60
   1 -10 -11   36.65   10.87
   1 -10 -11   43.65   10.16
  -1 -10  11   41.62   10.29
  -1 -10  11   46.86   15.08
   1 -10 -12   -0.38    3.84
   1 -10 -12   12.75    5.77
  -1 -10  12   36.47   14.14
  -1 -10  12   32.28   11.85
   1 -10 -13    5.70    4.79
   1 -10 -13   16.67    3.91
  -1 -10  13   10.30   10.14
  -1 -10  13   18.81    7.58
  -1 -10  14   48.32   14.14
  -1  10 -14   65.33    9.06
   1  10  14   66.15    7.48
   1 -10 -14   40.72    9.89
   1 -10 -14   54.96   11.24
   1 -10 -14   60.24    7.34
   1 -10 -15   34.32    6.00
   1 -10 -15   32.26    6.11
   1 -10 -15   22.18    4.93
   1 -10 -15    8.25    5.24
  -1 -10  15   36.69   15.04
  -1  10 -15   36.83    7.48
   1  10  15   29.57    5.27
   1 -10 -16   97.75   10.14
  -1 -10  16   56.04   17.45
   1 -10 -16    8.51    7.30
   1 -10 -16   35.01    9.68
   1  10  16   75.57    8.19
  -1  10 -16   70.03    9.82
  -1 -10  17  154.22   27.09
   1 -10 -17  217.80   14.80
   1 -10 -17  160.14   23.61
   1  10  17  193.86   12.82
  -1  10 -17  182.66   15.19
  -1 -10  18  436.97   46.34
   1  10  18  482.98   20.01
   1 -10 -18  393.16   38.10
   1 -10 -18  479.67   21.60
  -1  10 -18  474.30   24.12
   1  10  19    7.68    2.64
   1 -10 -19   15.18    4.78
  -1  10 -19   25.45    6.32
   1 -10 -19   22.19    5.82
   1 -10 -20   96.98    9.86
   1  10  20  109.63    9.48
   1 -10 -20  107.17   10.61
   1 -10 -20  108.85   13.40
  -1  10 -20   94.08   10.85
   1 -10 -21  280.08   16.00
   1  10  21  269.52   14.71
   1 -10 -21  260.99   19.94
   1 -10 -21  291.14   16.95
  -1  10 -21  274.75   18.19
   1 -10 -22  119.05   10.46
   1  10  22  113.19    9.47
   1 -10 -22  114.78   10.76
   1 -10 -22  128.62   14.16
  -1  10 -22  112.33   11.73
   1 -10 -23    5.64    3.30
   1 -10 -23   -0.56    5.01
   1 -10 -23    1.55    3.22
  -1  10 -23   -0.73    3.70
   1 -10 -24  257.93   19.37
   1 -10 -24  248.55   14.95
  -1  10 -24  235.73   16.16
   1 -10 -24  231.16   13.69
   1 -10 -25  577.44   20.60
   1 -10 -25  587.11   27.88
   1 -10 -25  567.76   21.69
   1 -10 -25  583.48   28.70
  -1  10 -25  567.67   23.83
   1 -10 -26  152.48   10.22
   1 -10 -26  144.65   13.74
  -1  10 -26  150.35   12.03
   1 -10 -26  147.30   10.97
   1 -10 -26  134.54   13.74
   1 -10 -27   12.42    4.91
   1 -10 -27   13.51    3.65
   1 -10 -27   10.41    4.55
   1 -10 -27   21.11    4.22
  -1  10 -27   18.90    5.32
   1 -10 -28  230.58   10.92
   1 -10 -28  192.93   14.31
   1 -10 -28  213.97   15.66
   1 -10 -28  215.70   12.14
  -1  10 -28  222.62   13.48
   1 -10 -29  186.71    8.88
   1 -10 -29  170.06   10.11
  -1  10 -29  183.03   11.69
   1 -10 -29  164.99   12.49
   1 -10 -30  111.34    7.73
  -1  10 -30  115.57    8.70
   1 -10 -30  113.31   10.05
  -1  10 -31   44.59    5.21
   1 -10 -31   47.21    5.29
   1 -10 -31   47.18    6.00
  -1  10 -31   43.67    5.57
  -1  10 -32  118.71    7.35
   1 -10 -32  109.00    6.83
  -1  10 -32  100.65    7.27
  -1  10 -33   56.87    4.30
   1 -10 -33   52.92    4.14
  -1  10 -33   49.59    4.45
  -1 -11 -32   23.98    2.97
   1  11 -32   24.46    3.01
   1  11 -31   12.91    2.45
   1  11 -31   12.92    2.50
  -1 -11 -31    9.60    2.30
   1  11 -30   37.83    4.55
  -1 -11 -30   41.97    5.30
   1  11 -30   35.38    4.58
  -1 -11 -30   40.56    4.48
  -1 -11 -29    2.10    2.41
   1  11 -29    6.71    1.96
   1  11 -29   11.84    3.57
  -1 -11 -29   10.09    2.79
   1  11 -28  105.04    8.98
  -1 -11 -28  103.19    9.38
   1  11 -28  119.23    9.23
  -1 -11 -28  112.29    8.25
   1  11 -27   13.75    3.80
  -1 -11 -27   13.52    3.97
  -1 -11 -27   19.45    3.09
  -1 -11 -27   18.71    4.17
   1  11 -27   13.43    3.11
  -1 -11 -26   96.09    7.26
  -1 -11 -26   92.56   10.13
   1  11 -26   89.67    9.31
  -1 -11 -26   97.72    8.78
  -1 -11 -26   89.17    6.77
   1  11 -26   92.51    9.43
  -1 -11 -25    0.42    1.94
  -1 -11 -25    0.96    3.84
   1  11 -25   -0.12    4.08
  -1 -11 -25    6.02    4.31
  -1 -11 -25   -2.33    3.83
  -1 -11 -25    2.11    2.28
  -1 -11 -24  101.02    8.59
   1  11 -24  105.81   10.94
  -1 -11 -24  116.73   10.15
  -1 -11 -24  102.32   11.85
  -1 -11 -24  110.70    8.36
  -1 -11 -23  123.45    9.88
   1  11 -23  134.42   12.56
  -1 -11 -23  132.85   11.13
  -1 -11 -23  134.86    9.45
  -1 -11 -23  118.43   13.00
  -1 -11 -22  115.56    9.92
   1  11 -22  125.51   12.54
  -1 -11 -22  114.97    9.20
  -1 -11 -22  132.73   11.56
  -1 -11 -22  120.36   13.18
   1  11 -21   47.26    7.95
  -1 -11 -21   43.18    5.79
  -1 -11 -21   48.21    8.49
  -1 -11 -21   58.32    8.25
  -1 -11 -21   39.61    6.56
  -1 -11 -20   42.81    5.96
  -1 -11 -20   51.17    8.95
   1 -11  20   43.70    7.77
   1  11 -20   47.18    8.81
  -1 -11 -20   59.87    7.81
   1 -11  19  153.69   14.14
  -1 -11 -19  160.88   12.69
  -1 -11 -19  165.76   15.34
  -1 -11 -19  152.78   11.05
   1  11 -19  169.00   15.45
  -1 -11 -18  139.71   14.34
  -1 -11 -18  144.43   10.84
   1  11 -18  137.13   14.20
   1  11 -17   74.74   10.52
  -1 -11 -17   53.61   15.39
  -1 -11 -17   86.03   11.23
  -1 -11 -17   75.30    7.72
   1 -11  16   88.15   19.04
   1  11 -16   64.80   10.16
  -1 -11 -16   63.29    7.94
  -1 -11 -16   65.72   18.64
  -1 -11 -16   80.96   17.37
  -1 -11 -16   85.13    8.25
  -1 -11 -15   43.75    5.82
  -1 -11 -15   41.82    6.71
  -1 -11 -15   40.25    9.93
  -1 -11 -15   34.18   11.86
   1  11 -15   28.38    6.90
   1 -11  15   22.92   11.32
  -1 -11 -14   20.87    3.77
  -1 -11 -14   21.97    4.61
   1 -11  14   26.47   14.96
  -1 -11 -14    9.82    7.09
  -1 -11 -14   19.93    9.92
   1  11 -14   18.28    4.81
   1 -11  13  324.54   39.13
  -1 -11 -13  312.34   17.00
  -1 -11 -13  298.09   14.22
  -1 -11 -13  298.39   32.52
  -1 -11 -13  298.02   34.12
   1  11 -13  251.72   17.99
  -1 -11 -12  138.43   11.23
   1  11 -12   89.20   10.74
  -1 -11 -12  131.63   22.94
  -1 -11 -12   87.05   19.08
  -1 -11 -12  113.24    8.58
  -1 -11 -11    1.15    4.36
   1 -11  11    2.39    4.91
  -1 -11 -11    4.19    3.20
   1  11 -11    0.49    2.71
  -1 -11 -10  139.65   11.00
   1 -11  10  178.17   24.60
  -1 -11 -10  156.82   24.24
  -1 -11 -10  111.03   20.58
   1 -11   9  413.73   37.87
  -1 -11  -9  372.25   37.23
  -1 -11  -9  363.86   34.30
   1 -11   8   11.70    8.96
  -1 -11  -8   -1.42    5.24
  -1 -11  -8   -1.74    7.55
   1 -11   7  127.14   21.03
  -1 -11  -7  113.58   20.97
  -1 -11  -7  136.23   21.64
   1 -11   6  543.75   41.94
  -1 -11  -6  447.49   38.17
   1 -11   5  424.93   36.58
  -1 -11  -5  358.83   33.86
   1 -11   4   -1.59    5.10
  -1 -11  -4   23.87    9.91
   1 -11   3  683.58   45.71
  -1 -11  -3  684.26   46.69
   1 -11   2 1892.46   75.26
  -1 -11  -2 1806.79   75.96
   1 -11   1   96.55   16.25
  -1 -11  -1  121.60   20.02
  -1 -11   0    2.94    5.87
   1 -11   0    7.24    6.81
  -1 -11   1  112.76   19.35
   1 -11  -1  118.67   20.45
   1 -11  -2 1904.12   78.45
  -1 -11   2 1765.69   74.98
   1 -11  -3  617.22   44.61
  -1 -11   3  614.32   44.17
  -1 -11   4   11.27    8.03
   1 -11  -4   19.93   10.29
  -1 -11   5  386.90   34.17
  -1  11  -5  429.02   34.66
   1 -11  -5  418.10   36.45
  -1 -11   6  455.37   37.72
   1 -11  -6  428.28   37.56
  -1 -11   7  145.65   21.34
   1 -11  -7  142.43   21.96
  -1 -11   8   16.26    9.21
   1 -11  -8    9.80    7.65
  -1 -11   9  356.42   34.09
   1 -11  -9  344.85   33.40
   1 -11 -10  176.35   12.62
   1 -11 -10  212.80   27.39
  -1 -11  10  186.10   24.86
   1 -11 -11   13.37   10.72
  -1 -11  11    6.48    7.62
   1 -11 -11   10.63    4.12
  -1  11 -11   11.05    4.53
  -1 -11  12  174.78   24.44
   1 -11 -12  151.52   12.20
   1 -11 -12  123.61   20.75
  -1  11 -12  103.36   11.36
  -1 -11  13  367.90   35.75
   1 -11 -13  377.88   18.92
   1 -11 -13  356.08   35.10
  -1 -11  14    8.48    8.05
   1 -11 -14   18.48    8.74
   1 -11 -14   11.81    3.98
  -1  11 -14   10.79    4.62
   1  11  14   19.27    4.46
   1  11  15   38.82    6.10
   1 -11 -15   36.19    6.28
  -1 -11  15   14.16    9.62
   1 -11 -15   38.60    6.47
  -1  11 -15   31.48    6.75
   1 -11 -15   67.61   15.20
   1 -11 -15   50.10   15.20
   1 -11 -16  102.48   10.55
  -1 -11  16  114.43   23.41
   1  11  16  110.16    9.74
   1 -11 -16  103.19   20.25
   1 -11 -16  112.83   21.25
  -1  11 -16   99.44   11.46
   1 -11 -17  171.60   13.39
   1  11  17  151.66   11.66
   1 -11 -17  174.49   26.15
  -1  11 -17  154.06   14.24
  -1  11 -18  126.45   12.80
   1  11  18  139.54   10.80
   1 -11 -18  156.11   12.55
   1  11  19  160.43   11.51
   1 -11 -19  148.60   12.13
   1 -11 -19  166.03   12.97
   1 -11 -19  171.41   16.05
  -1  11 -19  155.22   14.14
   1  11  20   75.01    7.99
   1 -11 -20   68.72    8.30
   1 -11 -20   72.35   10.79
   1 -11 -20   76.22    8.85
  -1  11 -20   80.15   10.11
   1  11  21   76.28    7.94
   1 -11 -21   78.41    8.70
   1 -11 -21   80.72   11.35
   1 -11 -21   85.95    9.17
  -1  11 -21   80.20    9.96
   1  11  22  120.71    9.26
   1 -11 -22  118.86   10.44
  -1  11 -22  117.17   11.84
   1 -11 -22  125.82   13.65
   1 -11 -22  129.95   10.91
   1 -11 -23  131.23   10.47
  -1  11 -23  131.94   12.09
   1 -11 -23  124.57   13.44
   1 -11 -23  120.80   10.29
   1 -11 -24  110.59    9.24
   1 -11 -24  118.58   12.64
   1 -11 -24  120.04   10.11
  -1  11 -24  126.92   11.69
   1 -11 -25    6.61    5.15
   1 -11 -25    1.22    2.27
   1 -11 -25    4.60    4.38
   1 -11 -25    2.04    2.65
  -1  11 -25    5.15    4.57
   1 -11 -26   88.36   10.49
   1 -11 -26   95.90    7.81
   1 -11 -26  106.67    8.82
   1 -11 -26   96.82   11.10
  -1  11 -26   85.15    9.25
   1 -11 -27   16.12    5.28
   1 -11 -27   19.71    3.73
   1 -11 -27   19.87    5.14
   1 -11 -27   25.00    4.61
  -1  11 -27   15.60    4.53
   1 -11 -28  110.46   10.03
   1 -11 -28  125.41    7.53
   1 -11 -28  119.79    8.33
  -1  11 -28  133.92   10.05
   1 -11 -29   -0.50    3.00
  -1  11 -29    0.43    2.02
   1 -11 -29    4.12    1.70
   1 -11 -29    1.59    1.95
  -1  11 -29    2.87    2.21
   1 -11 -30   38.01    4.34
  -1  11 -30   37.65    4.66
  -1  11 -30   38.06    4.77
   1 -11 -30   41.79    5.80
   1 -11 -31   12.51    2.66
  -1  11 -31   14.39    3.09
   1 -11 -31   11.44    2.80
  -1  11 -31    6.02    1.56
  -1  11 -32   17.55    2.50
   1  12 -31   23.14    2.83
  -1 -12 -31   21.84    2.71
  -1 -12 -30    4.20    1.83
   1  12 -30    1.24    1.80
  -1 -12 -29  154.12    7.92
   1  12 -29  156.53    9.22
  -1 -12 -29  146.64    8.97
   1  12 -29  162.44    8.18
  -1 -12 -28   58.76    5.59
   1  12 -28   60.73    6.40
   1  12 -28   52.98    5.28
  -1 -12 -28   61.90    6.62
  -1 -12 -27   13.85    2.45
  -1 -12 -27   11.02    3.42
   1  12 -27   13.18    3.03
  -1 -12 -27   14.86    3.51
   1  12 -27   12.09    3.70
   1  12 -26   29.27    4.09
   1  12 -26   19.90    4.33
  -1 -12 -26   30.27    3.96
   1  12 -26   35.70    4.57
   1  12 -26   26.77    3.94
  -1 -12 -26   19.93    4.51
  -1 -12 -26   31.86    4.74
   1  12 -25  312.35   16.71
  -1 -12 -25  286.94   12.57
   1  12 -25  303.24   14.54
  -1 -12 -25  291.53   17.06
   1  12 -25  312.38   15.91
  -1 -12 -25  299.68   14.28
  -1 -12 -25  290.84   11.29
   1  12 -24   33.38    6.55
  -1 -12 -24   28.44    4.53
   1  12 -24   42.63    6.06
  -1 -12 -24   40.43    6.13
  -1 -12 -24   29.84    4.17
  -1 -12 -24   27.99    5.73
   1  12 -24   34.64    5.70
   1  12 -23    2.63    3.90
  -1 -12 -23    4.77    3.00
  -1 -12 -23    8.87    3.55
  -1 -12 -23   13.30    2.98
  -1 -12 -23    5.82    3.77
   1  12 -23   10.61    3.52
  -1 -12 -22   75.70    7.82
  -1 -12 -22   92.07   10.77
  -1 -12 -22   69.76    8.02
  -1 -12 -22   91.99    7.52
   1  12 -22   79.98    9.94
  -1 -12 -21  264.03   14.81
  -1 -12 -21  267.69   13.31
  -1 -12 -21  273.65   15.85
  -1 -12 -21  281.28   19.21
   1  12 -21  276.09   18.41
  -1 -12 -20    7.30    3.90
  -1 -12 -20   12.27    4.08
  -1 -12 -20    6.98    3.49
   1  12 -20   11.11    4.14
  -1 -12 -19  189.61   13.46
  -1 -12 -19  195.97   12.01
  -1 -12 -19  184.61   15.80
   1  12 -19  191.66   16.19
  -1 -12 -18  210.96   14.34
   1  12 -18  196.52   16.77
  -1 -12 -18  221.52   12.81
   1  12 -17  183.91   16.22
  -1 -12 -17  217.11   12.70
  -1 -12 -16   17.83    3.94
   1  12 -16    7.97    4.76
  -1 -12 -15   72.01    7.15
   1  12 -15   47.05    8.92
  -1 -12 -15   70.33    8.60
  -1 -12 -14  499.64   18.91
  -1  12  14  491.93   19.66
  -1 -12 -14  483.20   45.96
  -1 -12 -14  471.76   42.53
  -1 -12 -14  481.35   21.62
  -1 -12 -13   15.41    4.50
   1  12 -13   10.76    4.91
  -1 -12 -13   21.66   11.99
  -1 -12 -13    1.64    5.52
  -1 -12 -13   25.11    4.39
  -1 -12 -12  118.75   10.78
  -1 -12 -12  130.02    9.38
   1  12 -12   84.55   10.22
  -1 -12 -12  144.42   23.12
  -1 -12 -12  125.75   23.36
   1 -12  11   88.88   18.30
  -1 -12 -11   87.97    9.27
  -1 -12 -11   97.69    7.89
   1  12 -11   71.84    9.66
  -1 -12 -11   70.12   18.01
  -1 -12 -11   68.21   15.19
  -1 -12 -10  592.85   23.39
  -1 -12 -10  590.91   47.10
  -1 -12 -10  546.76   48.43
  -1 -12 -10  560.70   18.45
   1  12 -10  469.02   22.68
   1 -12  10  625.64   47.72
  -1 -12  -9   26.58    3.96
  -1 -12  -9   33.81   11.58
   1 -12   9   31.09   11.31
  -1 -12  -9   27.45    5.38
  -1  12   9   27.62    5.60
  -1 -12  -8  369.64   18.12
   1 -12   8  316.43   33.92
  -1  12   8  341.84   17.68
   1  12  -8  282.43   17.93
  -1 -12  -8  285.26   32.92
  -1 -12  -7  226.61   14.95
   1 -12   7  229.19   29.30
   1  12  -7  198.64   14.64
  -1  12   7  229.98   14.75
  -1 -12  -7  191.42   27.74
  -1 -12  -6  107.12    9.43
  -1  12   6   93.29    9.60
   1  12  -6   94.65    9.97
  -1 -12  -6   80.11   18.21
   1 -12   6   76.80   15.28
  -1 -12  -5   13.72   10.49
   1 -12   5   -1.60    4.28
  -1 -12  -5    4.26    2.13
  -1  12   5    9.80    3.63
   1  12  -5    5.84    2.55
  -1 -12  -4  107.92    9.79
   1 -12   4   77.50   16.85
   1  12  -4  110.74   10.54
  -1 -12  -4  115.03   21.36
  -1 -12  -3  231.07   14.02
   1  12  -3  219.02   14.83
  -1 -12  -3  196.50   26.51
   1 -12   3  221.95   27.78
  -1 -12  -2   23.74   10.94
  -1 -12  -2   16.21    4.48
   1 -12   2   14.48    7.80
   1  12  -2   17.50    4.41
   1 -12   1   42.34   12.83
  -1 -12  -1   36.77   12.08
   1 -12   0   30.02   10.95
  -1 -12   0    5.10    5.58
   1 -12  -1   26.30    9.87
   1 -12  -1   38.57   13.39
  -1 -12   1   45.44   14.17
   1 -12  -2    2.86    4.62
  -1 -12   2   19.08    8.77
   1 -12  -2   22.69   10.22
  -1 -12   3  218.75   27.65
   1 -12  -3  203.28   28.07
  -1  12  -3  229.27   14.92
   1  12   3  227.72   14.71
   1 -12  -3  232.13   13.81
   1 -12  -4  143.56   11.14
   1 -12  -4  112.75   21.05
  -1  12  -4  131.84   11.45
   1  12   4  153.94   12.40
   1 -12  -4  140.84   12.92
  -1 -12   4  116.76   20.02
   1 -12  -5    5.62    4.80
  -1 -12   5    9.11    7.15
   1  12   5    6.91    3.27
   1 -12  -5    7.14    3.03
   1 -12  -5    3.12    4.32
  -1 -12   6  136.87   22.83
   1 -12  -6  142.82   22.83
   1 -12  -6  154.20   11.84
   1  12   6  148.31   11.96
  -1 -12   7  189.63   27.01
   1 -12  -7  207.63   27.79
   1 -12  -7  212.56   13.72
   1  12   7  210.74   14.49
  -1 -12   8  361.84   36.71
   1 -12  -8  363.84   37.38
   1 -12  -8  365.77   18.07
   1  12   8  401.52   19.90
   1  12   9   30.03    5.67
   1 -12  -9   28.92    6.52
   1 -12  -9   30.40   11.36
   1 -12  -9   21.49    4.92
  -1 -12   9   36.83   13.62
  -1 -12  10  700.03   50.55
   1 -12 -10  645.04   48.56
   1 -12 -10  664.48   24.94
  -1 -12  11  102.44   19.19
  -1  12 -11   75.07    9.81
   1 -12 -11   75.58   17.10
   1 -12 -11  108.86   10.71
  -1 -12  12   80.50   17.59
  -1  12 -12   81.88   10.36
   1 -12 -12  104.07   18.38
   1 -12 -12   95.45    9.72
  -1  12 -13   10.90    5.35
   1 -12 -13   10.75    3.91
   1 -12 -13    2.94    4.77
   1 -12 -14  492.38   22.45
   1  12  14  501.65   21.33
  -1  12 -14  434.06   23.39
   1 -12 -14  497.03   23.11
   1 -12 -14  535.27   44.11
   1 -12 -15   98.37   10.25
   1  12  15  101.37    9.65
   1 -12 -15  109.07   10.53
  -1  12 -15   87.53   10.85
   1 -12 -16   26.34    5.46
  -1  12 -16   27.99    6.58
   1  12  16   29.18    5.38
   1 -12 -16   34.43    6.84
   1 -12 -17  176.89   13.23
  -1  12 -17  147.89   14.16
   1  12  17  165.75   11.97
   1 -12 -17  175.57   13.19
   1 -12 -18  191.64   13.84
  -1  12 -18  176.85   15.06
   1 -12 -18  207.48   17.36
   1  12  18  171.97   11.94
   1  12  19  210.48   12.77
  -1  12 -19  198.01   15.49
   1 -12 -19  228.01   14.82
   1 -12 -19  189.51   16.43
   1 -12 -19  224.15   14.51
  -1  12 -20    5.36    4.72
   1  12  20    9.04    3.42
   1 -12 -20    8.57    3.98
   1 -12 -20    4.18    3.83
   1 -12 -20    6.21    4.23
   1  12  21  168.98   10.91
   1 -12 -21  163.40   14.76
   1 -12 -21  174.59   12.28
   1 -12 -21  150.01   11.56
  -1  12 -21  181.24   14.35
   1 -12 -22   63.60    9.59
   1 -12 -22   66.80    7.60
   1 -12 -22   67.99    7.71
  -1  12 -22   83.94    9.94
  -1  12 -23   14.70    4.65
   1 -12 -23   14.35    4.47
   1 -12 -23   10.48    5.37
   1 -12 -23   15.25    4.07
  -1  12 -24   44.87    6.86
   1 -12 -24   32.21    5.09
   1 -12 -24   41.66    7.49
   1 -12 -24   37.60    5.44
   1 -12 -25  319.74   18.47
  -1  12 -25  297.87   15.92
   1 -12 -25  306.53   14.23
   1 -12 -25  283.27   17.62
   1 -12 -25  299.03   13.47
   1 -12 -26   35.25    6.40
  -1  12 -26   16.67    4.45
   1 -12 -26   25.70    5.42
   1 -12 -26   29.99    4.48
   1 -12 -26   31.09    4.29
  -1  12 -27   10.95    2.86
   1 -12 -27   14.71    4.55
  -1  12 -27   13.77    3.43
   1 -12 -27    8.49    2.61
   1 -12 -27   12.70    2.70
   1 -12 -28   51.07    4.37
   1 -12 -28   53.39    6.64
  -1  12 -28   53.17    5.56
  -1  12 -28   51.96    5.73
   1 -12 -28   55.49    5.23
  -1  12 -28   52.69    5.00
  -1  12 -29  190.90    9.03
   1 -12 -29  176.04   10.74
  -1  12 -29  195.92   10.09
  -1  12 -29  170.20    7.48
   1 -12 -29  185.05    8.63
   1 -12 -30    4.47    1.72
  -1  12 -30    2.80    1.80
   1 -12 -30    6.99    2.50
  -1  12 -31   14.08    2.19
   1  13 -29   37.23    3.97
  -1 -13 -29   32.60    3.31
   1  13 -28   68.18    5.82
  -1 -13 -28   61.65    4.94
  -1 -13 -28   49.56    4.86
   1  13 -27   13.40    2.93
  -1 -13 -27   12.35    3.13
  -1 -13 -27    9.73    2.69
  -1 -13 -26   66.57    7.18
  -1 -13 -26   66.56    5.09
   1  13 -26   68.13    5.51
   1  13 -26   67.12    6.81
   1  13 -26   77.44    5.62
  -1 -13 -26   67.58    5.89
  -1 -13 -25    5.12    2.72
  -1 -13 -25    7.44    2.28
   1  13 -25    7.21    2.29
   1  13 -25   10.79    3.72
   1  13 -25    8.03    2.65
  -1 -13 -25    7.24    3.14
   1  13 -24  194.78   12.82
  -1 -13 -24  167.96    9.63
  -1 -13 -24  172.28   10.69
  -1 -13 -24  179.58   12.93
   1  13 -24  172.17   10.86
  -1 -13 -23  141.75    9.48
  -1 -13 -23  119.30    9.48
   1  13 -23  148.63   11.09
   1  13 -23  110.66   10.24
  -1 -13 -22   35.04    5.41
  -1 -13 -22   53.51    6.84
   1  13 -22   45.18    6.88
   1  13 -22   35.79    6.47
  -1 -13 -21  125.17   10.07
  -1 -13 -21  130.92   10.77
   1  13 -21  103.56   10.56
   1  13 -21  126.83   12.09
  -1 -13 -20   42.16    6.20
  -1 -13 -20   49.74    7.11
   1  13 -20   33.54    6.55
   1  13 -20   41.26    7.28
  -1 -13 -19   47.72    6.86
   1  13 -19   32.27    6.40
   1  13 -19   35.17    6.84
  -1 -13 -18   32.33    5.93
   1  13 -18   32.52    6.73
   1  13 -18   37.20    7.84
   1  13 -17  234.66   17.75
   1  13 -17  226.12   17.25
  -1 -13 -17  237.18   12.83
   1  13 -16  116.07   12.75
   1  13 -16  111.37   12.47
  -1 -13 -16  129.93    9.48
   1  13 -15   53.04    9.30
  -1  13  15   59.83    6.84
   1  13 -15   55.22    9.28
  -1 -13 -15   61.94    6.63
  -1 -13 -15   57.93    7.99
   1  13 -14   45.52    8.48
  -1 -13 -14   60.49    7.93
  -1  13  14   68.59    7.63
   1  13 -14   55.95    9.60
  -1 -13 -14   74.69    7.32
  -1 -13 -13  424.87   20.46
   1  13 -13  395.43   22.81
   1  13 -13  366.07   21.75
  -1 -13 -12   45.09    7.04
   1  13 -12   45.83    8.63
  -1 -13 -12   48.95    5.96
  -1 -13 -11   80.24    9.22
   1  13 -11   75.10   10.04
  -1 -13 -11   68.33    6.76
   1  13 -11   59.15    7.77
  -1 -13 -10    2.08    1.79
   1 -13  10   -4.48    5.20
  -1 -13 -10    3.32    4.05
   1  13 -10    4.26    4.36
  -1 -13 -10    9.93   12.85
  -1 -13  -9  133.27   11.80
  -1 -13  -9  149.48   25.82
  -1  13   9  131.43   11.51
   1  13  -9  118.75   12.39
   1 -13   9  122.71   22.06
   1 -13   8  369.71   38.94
  -1 -13  -8  337.10   17.98
  -1 -13  -8  336.53   37.61
  -1  13   8  348.63   18.73
   1  13  -8  287.45   18.63
  -1 -13  -8  368.32   14.70
  -1 -13  -7   26.37    3.94
   1 -13   7   18.52    5.44
  -1 -13  -7   21.60    5.37
   1  13  -7   25.03    5.63
  -1  13   7   19.29    5.19
  -1 -13  -7   37.06   13.22
   1 -13   6  185.01   27.91
  -1 -13  -6  137.23   11.39
  -1 -13  -6  134.86   24.06
  -1  13   6  158.27   12.90
   1  13  -6  133.56   12.46
  -1 -13  -6  141.44    9.10
   1 -13   5  212.16   28.30
  -1 -13  -5  226.48   14.62
  -1 -13  -5  183.62   28.04
  -1  13   5  218.06   14.95
   1  13  -5  174.37   14.05
  -1 -13  -5  205.00   10.79
  -1 -13  -4  336.60   13.95
  -1 -13  -4  365.65   38.55
  -1 -13  -4  397.76   19.15
   1 -13   4  364.05   37.62
   1 -13   4  336.53   20.97
  -1  13   4  384.50   20.04
   1  13  -4  355.22   19.83
  -1 -13  -3   76.40   17.04
  -1 -13  -3   88.37    9.40
   1 -13   3   86.78   18.23
   1 -13   3   76.07    9.89
  -1  13   3   86.95    9.94
   1  13  -3   82.81    9.95
  -1 -13  -2  598.16   49.67
  -1 -13  -2  572.80   22.98
   1 -13   2  550.56   21.97
   1 -13   2  582.37   47.05
   1 -13   2  512.00   25.54
  -1  13   2  573.93   24.57
   1  13  -2  567.48   24.79
  -1 -13  -1  113.31   21.88
  -1 -13  -1  124.41   10.69
   1 -13   1  123.63   10.72
   1 -13   1  120.73   21.16
   1 -13   1  105.21   12.10
   1  13  -1  112.49   11.08
  -1  13   1  112.31   10.98
  -1 -13   0   41.32   12.24
   1 -13   0   69.29   15.97
   1 -13   0   66.49    8.12
  -1 -13   0   63.74    7.77
  -1  13   0   60.49    8.12
   1  13   0   67.11    9.07
   1 -13   0   71.89    9.90
  -1 -13   1   58.82   15.44
   1 -13  -1   67.28   15.50
   1 -13  -1   60.11    7.64
   1 -13  -1   50.13    8.28
  -1  13  -1   63.47    8.56
   1  13   1   55.11    8.23
  -1 -13   2  396.37   38.40
   1 -13  -2  462.05   41.08
   1 -13  -2  459.65   20.28
   1 -13  -2  432.02   23.31
  -1  13  -2  471.24   22.38
   1  13   2  471.46   22.38
  -1 -13   3  117.21   21.52
   1 -13  -3  100.69   18.59
   1 -13  -3  126.24   10.80
   1 -13  -3  119.75   12.29
  -1  13  -3  100.23   10.41
   1  13   3  115.45   11.33
   1 -13  -4  375.88   35.88
  -1 -13   4  455.18   42.08
   1 -13  -4  406.56   40.65
  -1  13  -4  378.90   20.46
   1  13   4  416.95   21.13
   1 -13  -4  389.12   19.12
  -1 -13   5  169.62   25.64
   1 -13  -5  125.67   20.59
   1 -13  -5  145.22   25.69
   1  13   5  164.22   13.51
  -1  13  -5  138.23   12.33
   1 -13  -5  138.56   11.41
  -1 -13   6   88.00   17.88
   1 -13  -6   90.69   19.40
   1  13   6   84.64   10.05
  -1  13  -6   90.20   10.10
   1 -13  -6  103.87   10.00
   1 -13  -7    4.29    8.22
  -1  13  -7   13.49    4.36
   1  13   7   22.01    5.71
   1 -13  -7   19.87    5.04
   1 -13  -8  273.01   16.33
   1 -13  -8  282.04   18.27
  -1 -13   8  265.23   32.36
   1 -13  -8  262.29   32.66
   1  13   8  312.41   18.11
  -1 -13   9  108.67   20.69
   1 -13  -9  143.33   13.33
   1 -13  -9  110.46   20.52
   1 -13  -9  129.99   11.34
   1 -13 -10    5.85    6.32
   1 -13 -10    0.32    3.40
  -1  13 -11   70.04    8.70
   1 -13 -11   88.42    9.67
  -1  13 -12   32.86    6.31
   1 -13 -12   32.29    6.55
  -1  13 -13  418.53   22.26
   1 -13 -13  443.54   21.38
   1 -13 -14   72.55    9.08
  -1  13 -14   58.28    8.96
   1  13  14   72.65    8.36
  -1  13 -15   76.88   10.22
   1  13  15   81.64    8.79
   1 -13 -15   65.07    8.35
   1 -13 -16  132.33   11.61
   1 -13 -16  138.95   13.99
  -1  13 -16  116.11   12.05
   1  13  16  114.40   10.04
   1 -13 -16  115.54   10.45
   1 -13 -17  222.30   14.76
   1 -13 -17  229.77   17.61
  -1  13 -17  223.16   16.56
   1  13  17  227.75   13.81
   1 -13 -17  232.33   14.96
  -1  13 -18   57.21    8.55
   1  13  18   49.71    6.47
   1 -13 -18   67.63    7.96
   1 -13 -18   57.33    8.82
   1 -13 -18   59.52    7.76
   1 -13 -19   57.71    7.67
   1  13  19   57.26    6.77
   1 -13 -19   52.85    8.82
   1 -13 -19   58.21    7.27
  -1  13 -19   51.14    8.39
  -1  13 -20   95.62   10.44
   1 -13 -20  109.14    9.94
   1  13  20  110.00    8.73
   1 -13 -20  105.70    9.31
   1 -13 -20   95.00   10.97
  -1  13 -21   95.37   10.03
   1 -13 -21  106.69    9.30
   1  13  21   96.24    7.66
   1 -13 -21   95.43   10.64
   1 -13 -21  103.29    9.13
  -1  13 -22   40.87    6.80
   1 -13 -22   56.18    6.71
   1 -13 -22   53.64    8.04
   1 -13 -22   47.36    6.10
  -1  13 -23  138.80   11.27
   1 -13 -23  142.50    9.83
   1 -13 -23  147.32   12.60
   1 -13 -23  155.00   10.17
  -1  13 -24  192.03   12.47
   1 -13 -24  202.17   10.91
   1 -13 -24  171.00   12.92
   1 -13 -24  209.78   11.21
  -1  13 -25    7.10    3.00
  -1  13 -25    7.58    3.00
   1 -13 -25    7.85    2.80
   1 -13 -25    4.29    3.21
   1 -13 -25    5.88    2.74
   1 -13 -25    9.25    3.41
  -1  13 -26   84.59    6.79
  -1  13 -26   94.32    7.87
   1 -13 -26   93.15    6.51
   1 -13 -26   96.91    8.99
   1 -13 -26   95.10    6.82
  -1  13 -27   10.44    2.28
  -1  13 -27    8.48    2.39
   1 -13 -27    7.14    1.86
   1 -13 -27    9.90    3.10
   1 -13 -27    9.80    2.32
  -1  13 -28   49.81    3.88
   1 -13 -28   54.96    3.86
  -1  13 -28   60.81    5.50
   1 -13 -28   53.96    4.45
   1 -13 -28   52.44    5.75
  -1  13 -29   27.85    3.36
   1 -13 -29   24.40    3.55
  -1 -14 -28    0.84    1.06
   1  14 -28    1.91    1.04
  -1 -14 -27   98.52    5.67
   1  14 -27  104.45    6.52
  -1 -14 -26   19.47    2.46
   1  14 -26    8.52    1.62
   1  14 -26   17.86    3.32
  -1 -14 -26   13.20    2.89
  -1 -14 -26   17.93    3.03
   1  14 -25   30.93    3.63
  -1 -14 -25   32.30    3.65
   1  14 -25   37.37    3.94
   1  14 -25   31.34    4.52
  -1 -14 -25   25.58    4.43
  -1 -14 -25   33.87    4.13
  -1 -14 -24   31.90    3.98
  -1 -14 -24   36.57    5.53
   1  14 -24   31.22    4.64
   1  14 -24   39.28    4.75
  -1 -14 -24   38.96    4.91
  -1 -14 -23   61.19    5.87
  -1 -14 -23   57.05    7.20
   1  14 -23   58.33    6.76
  -1 -14 -23   61.80    6.23
   1  14 -23   52.81    5.72
   1  14 -22    4.74    2.64
  -1 -14 -22   11.55    3.18
  -1 -14 -22    7.51    3.30
   1  14 -22    6.49    2.73
   1  14 -21   79.72    8.65
  -1 -14 -21   86.98    7.87
  -1 -14 -21   84.85    7.81
   1  14 -21   84.92    8.62
   1  14 -20  157.49   12.41
  -1 -14 -20  162.91   11.14
  -1 -14 -20  177.96   11.81
   1  14 -20  157.73   12.27
   1  14 -19  132.91   11.92
  -1 -14 -19  140.89   10.84
  -1 -14 -19  138.84   10.77
   1  14 -19  131.22   12.14
   1  14 -18    8.68   10.62
  -1 -14 -18    1.98    3.66
   1  14 -18    5.52    3.63
   1  14 -17  115.44   12.20
  -1 -14 -17  146.03   11.77
   1  14 -17  136.24   12.63
   1  14 -16  154.69   14.19
   1  14 -16  160.36   13.85
  -1  14  15  130.99    9.67
   1  14 -15  121.00   12.85
   1  14 -15  129.43   12.54
   1  14 -14   77.40   10.33
  -1  14  14  108.38    9.04
  -1 -14 -14   90.40    9.83
   1  14 -14   92.91   10.41
   1  14 -13  144.50   14.13
  -1  14  13  150.81   11.00
  -1 -14 -13  147.13   12.05
   1  14 -13  145.56   12.88
   1  14 -12  202.32   16.48
  -1 -14 -12  192.59   13.90
   1  14 -12  205.99   15.14
  -1 -14 -11  104.73   10.59
   1  14 -11   94.60   11.57
  -1 -14 -10  104.52   10.32
   1  14 -10  110.28   12.17
  -1 -14  -9  232.46   15.25
   1  14  -9  231.18   17.13
  -1 -14  -8  374.55   19.42
   1  14  -8  342.96   20.69
  -1 -14  -7    7.24    4.12
   1  14  -7    7.76    4.01
  -1  14   7   12.78    4.89
  -1 -14  -6   97.28   10.22
  -1  14   6   97.00   10.51
   1  14  -6   90.76   10.70
  -1 -14  -5  161.47   12.78
  -1  14   5  156.08   12.89
   1  14  -5  131.88   12.80
  -1 -14  -4  117.68   11.02
   1 -14   4  132.72   11.29
   1  14  -4  124.36   12.24
  -1  14   4  134.95   12.21
   1 -14   4  108.18   12.33
  -1 -14  -3    0.11    4.46
  -1  14   3   10.92    4.50
   1  14  -3    6.54    4.80
   1 -14   3   10.94    3.97
  -1 -14  -3   11.82    3.98
   1 -14   3    3.43    3.46
   1 -14   3    7.95    6.70
  -1 -14  -2   28.86   11.20
   1 -14   2   17.57    9.04
   1 -14   2   22.93    5.03
  -1 -14  -2   27.86    5.92
   1 -14   2   26.00    6.43
  -1  14   2   26.85    6.03
   1  14  -2   27.20    6.27
  -1 -14  -1   16.76    6.44
   1 -14   1   24.38    9.92
  -1 -14  -1   26.89    5.68
   1 -14   1   23.91    5.16
   1 -14   1   32.03    7.45
   1  14  -1   25.36    5.83
  -1  14   1   26.29    6.40
  -1 -14   0   35.94   12.37
   1 -14   0   36.51   12.34
   1 -14   0   38.75    6.36
  -1 -14   0   38.13    6.22
   1 -14   0   38.54    7.36
   1  14   0   41.84    7.88
  -1  14   0   35.35    6.69
   1 -14  -1    2.19    3.03
  -1 -14   1   24.40   10.64
  -1 -14   1   30.60    6.06
   1 -14  -1   28.05    5.49
   1  14   1   25.73    5.52
  -1  14  -1   17.78    5.17
  -1 -14   2    5.25    4.75
   1 -14  -2   -0.40    1.98
   1 -14  -2   11.95    4.20
   1  14   2   12.74    4.61
  -1  14  -2   13.63    4.10
  -1 -14   3   38.07   13.12
   1 -14  -3   30.60   11.04
   1  14   3   21.71    5.62
  -1  14  -3   17.16    5.25
   1 -14  -3   18.05    4.54
   1 -14  -4  137.17   23.92
   1 -14  -4  141.22   11.92
   1  14   4  163.06   13.59
  -1  14  -4  125.70   12.15
   1 -14  -5  140.98   12.02
   1  14   5  147.34   13.19
  -1  14  -5  133.54   12.46
   1 -14  -6   81.96    9.06
  -1  14  -6   77.00    9.61
   1  14   6   88.00   10.20
   1 -14  -7   20.02    6.25
   1 -14  -7   14.63    4.51
   1  14   7   23.68    5.55
  -1  14  -7   14.61    5.16
   1 -14  -8  483.35   23.96
  -1  14  -8  440.62   22.83
   1 -14  -8  421.88   20.62
  -1  14  -9  235.19   16.77
   1 -14  -9  258.76   16.19
  -1  14 -10  148.40   13.56
   1 -14 -10  142.88   12.13
  -1  14 -11  122.91   12.60
   1 -14 -11  113.73   11.13
  -1  14 -12  196.84   15.65
   1 -14 -12  212.08   14.70
  -1  14 -13  144.31   12.44
   1 -14 -13  144.17   12.52
   1  14  13  139.09   11.50
  -1  14 -13  136.71   13.48
   1 -14 -13  144.66   12.26
  -1  14 -14  119.49   11.38
   1 -14 -14  133.87   11.83
   1  14  14  115.94   10.22
  -1  14 -14  115.05   12.20
   1 -14 -14  109.39   10.49
  -1  14 -15  163.58   13.31
   1 -14 -15  135.95   11.58
   1  14  15  157.43   11.69
   1 -14 -15  153.03   12.52
  -1  14 -16  151.64   12.80
   1 -14 -16  156.51   11.98
   1  14  16  132.85   10.54
   1 -14 -16  150.27   12.00
   1 -14 -17   84.25    9.11
   1 -14 -17   84.93    8.99
  -1  14 -17   82.87    9.46
   1  14  17   95.32    8.64
   1 -14 -17   90.99    8.69
  -1  14 -18    6.06    3.74
   1 -14 -18    0.16    3.11
  -1  14 -18    6.08    3.31
   1  14  18    2.79    2.14
   1 -14 -18   -1.79    3.40
  -1  14 -19  121.53   11.41
  -1  14 -19  114.12   10.54
   1 -14 -19  128.60   10.36
   1  14  19  114.94    8.72
   1 -14 -19  102.90    8.85
  -1  14 -20  130.24   11.28
  -1  14 -20  125.66   10.70
   1 -14 -20  124.14    9.92
   1  14  20  139.57    9.11
   1 -14 -20  121.67   11.26
   1 -14 -20  130.42    9.45
  -1  14 -21   49.57    6.64
   1 -14 -21   46.33    5.98
  -1  14 -21   46.02    6.81
   1 -14 -21   40.29    5.29
   1 -14 -21   41.26    6.74
  -1  14 -22    3.71    3.05
   1 -14 -22    9.14    3.52
  -1  14 -22    8.71    3.64
   1 -14 -22    7.83    2.91
   1 -14 -22    4.25    2.28
  -1  14 -23   69.71    7.24
   1 -14 -23   72.78    6.51
  -1  14 -23   77.39    7.59
   1 -14 -23   57.66    6.58
   1 -14 -23   63.18    5.94
  -1  14 -24   23.41    3.90
  -1  14 -24   36.62    5.10
   1 -14 -24   27.11    3.86
   1 -14 -24   36.12    6.19
   1 -14 -24   25.28    3.73
  -1  14 -25   41.88    4.72
  -1  14 -25   45.05    5.24
   1 -14 -25   45.00    4.50
   1 -14 -25   46.42    6.32
   1 -14 -25   47.53    4.65
  -1  14 -26   22.63    2.95
   1 -14 -26   23.76    3.05
   1 -14 -26   24.06    4.17
   1 -14 -26   19.00    2.82
  -1  14 -26   18.10    3.19
   1 -14 -27  105.72    5.09
  -1  14 -27  129.07    7.16
   1 -14 -27  125.48    6.05
   1 -14 -27  121.34    7.76
  -1  14 -28    0.70    1.38
   1  15 -26   15.72    2.24
  -1 -15 -26   17.47    2.26
   1  15 -25   23.28    2.95
  -1 -15 -25   29.24    3.37
   1  15 -24  115.58    6.21
  -1 -15 -24  116.31    6.27
   1  15 -24  118.55    6.58
   1  15 -24  114.25    7.31
  -1 -15 -24  102.75    7.47
  -1 -15 -24  127.58    7.06
  -1 -15 -23   72.19    5.59
   1  15 -23   77.48    6.22
   1  15 -23   69.82    6.28
  -1 -15 -23   71.16    6.93
  -1 -15 -23   73.86    5.89
   1  15 -22   90.18    7.48
   1  15 -22   84.06    7.16
  -1 -15 -22   88.32    6.82
  -1 -15 -22   84.98    6.58
   1  15 -21   61.61    6.79
   1  15 -21   65.61    7.07
  -1 -15 -21   60.72    6.06
  -1 -15 -21   72.44    6.55
   1  15 -20   45.73    5.98
   1  15 -20   45.75    6.49
  -1 -15 -20   37.95    5.29
  -1 -15 -20   45.84    5.55
   1  15 -19   54.46    6.68
   1  15 -19   49.11    6.78
  -1 -15 -19   57.85    6.64
  -1 -15 -19   57.21    6.57
   1  15 -18   29.87    5.14
   1  15 -18   27.40    5.83
  -1 -15 -18   46.33    6.32
  -1 -15 -18   35.41    5.74
   1  15 -17   22.76    4.45
   1  15 -17   16.02    4.46
  -1 -15 -17   25.48    5.30
   1  15 -16   26.36    5.30
   1  15 -16   19.90    5.32
  -1 -15 -16   22.35    4.69
   1  15 -15   50.85    8.12
   1  15 -15   67.83    8.08
   1  15 -14   24.76    5.96
  -1  15  14   27.65    4.59
   1  15 -14   15.48    3.81
   1  15 -13   63.18    9.18
  -1  15  13   66.52    7.22
  -1 -15 -13   63.82    7.76
  -1 -15 -13   69.19    8.34
   1  15 -12   98.03   11.38
  -1 -15 -12   94.45    9.55
   1  15 -11   51.92    8.77
  -1 -15 -11   52.26    7.42
   1  15 -10   -1.87    3.47
  -1 -15 -10    3.82    3.56
   1  15  -9   14.53    4.64
  -1 -15  -9   24.63    5.88
   1  15  -8  187.86   15.27
   1 -15   8  206.53   13.70
  -1 -15  -8  198.46   14.40
   1  15  -7  124.19   12.42
  -1  15   7  144.53   12.29
  -1 -15  -7  127.01   11.77
   1 -15   7  126.92   10.63
  -1  15   6    3.60    3.36
   1  15  -6    5.87    4.69
   1 -15   6    0.51    3.05
  -1 -15  -6    3.60    3.58
  -1  15   5  156.18   13.00
   1  15  -5  142.53   13.22
   1 -15   5  134.38   11.32
  -1 -15  -5  147.66   12.73
   1  15  -4  528.18   25.03
  -1  15   4  577.88   24.92
   1 -15   4  551.40   22.69
  -1 -15  -4  566.79   23.84
   1  15  -3  193.21   15.40
  -1  15   3  190.65   14.51
  -1 -15  -3  197.45   14.17
   1 -15   3  197.24   13.78
  -1  15   2    1.60    3.59
   1  15  -2    2.28    3.34
  -1 -15  -2    3.61    3.43
   1 -15   2    0.26    3.57
  -1  15   1  269.35   17.51
   1  15  -1  254.32   17.29
  -1 -15  -1  257.91   16.19
   1 -15   1  271.27   16.12
  -1  15   0  423.59   21.84
   1  15   0  399.09   21.39
   1 -15   0  433.95   20.36
  -1 -15   0  403.77   20.20
  -1  15  -1  230.86   16.33
   1  15   1  246.83   17.02
   1 -15  -1  221.22   14.67
  -1 -15   1  243.71   15.62
  -1  15  -2    2.41    4.18
   1  15   2    2.50    3.55
  -1 -15   2   -1.72    3.65
   1 -15  -2   -1.08    2.69
   1  15   3  209.49   15.55
  -1  15  -3  203.80   15.51
   1 -15  -3  210.06   14.43
  -1 -15   3  205.51   14.36
   1  15   4  585.44   25.65
  -1  15  -4  544.46   24.97
   1 -15  -4  570.90   23.69
  -1 -15   4  598.96   24.22
  -1  15  -5  125.88   12.38
   1  15   5  149.35   13.17
   1 -15  -5  145.28   12.26
   1  15   6   12.91    5.10
  -1  15  -6   11.37    4.68
   1 -15  -6    5.60    3.64
   1 -15  -6    4.32    3.08
   1 -15  -7  173.84   14.45
  -1  15  -7  141.82   13.16
   1 -15  -7  163.11   12.82
  -1  15  -8  155.81   13.64
   1 -15  -8  169.47   13.14
  -1  15  -9   10.31    4.85
   1 -15  -9    5.62    3.81
  -1  15 -10   -2.90    3.53
   1 -15 -10    1.65    3.21
  -1  15 -11   51.73    8.39
   1 -15 -11   50.05    7.36
   1 -15 -12  126.96   11.32
  -1  15 -12  118.37   11.84
   1  15  12  126.53   10.84
   1 -15 -12  127.85   11.53
   1 -15 -13   47.50    7.22
   1  15  13   46.24    6.70
  -1  15 -13   43.81    7.93
   1 -15 -13   38.32    6.89
   1 -15 -13   31.98    6.19
   1  15  14   34.82    5.69
  -1  15 -14   30.92    6.61
   1 -15 -14   26.24    5.58
   1 -15 -14   30.26    6.19
   1 -15 -15   46.53    7.04
   1 -15 -15   46.21    6.03
  -1  15 -15   47.11    6.62
   1 -15 -15   37.69    6.27
   1  15  15   51.30    6.47
  -1  15 -15   47.89    7.71
   1 -15 -16   21.65    4.89
   1 -15 -16   14.95    3.39
  -1  15 -16   23.03    4.86
   1 -15 -16   20.18    4.44
   1  15  16   20.40    3.86
  -1  15 -16   18.98    5.16
  -1  15 -17   38.99    5.99
   1  15  17   36.39    5.06
  -1  15 -17   28.66    5.76
   1 -15 -17   33.54    5.83
   1 -15 -17   40.20    5.43
  -1  15 -18   27.99    4.88
  -1  15 -18   34.84    6.57
   1  15  18   29.44    4.31
   1 -15 -18   31.87    4.78
   1 -15 -18   29.91    5.24
   1 -15 -19   56.94    6.41
  -1  15 -19   66.14    7.75
  -1  15 -19   60.89    7.01
   1  15  19   68.82    6.07
   1 -15 -19   68.18    6.59
  -1  15 -20   65.88    7.00
  -1  15 -20   73.85    7.75
   1 -15 -20   67.92    6.85
   1 -15 -20   66.09    6.06
  -1  15 -21   85.46    7.40
  -1  15 -21   89.32    8.11
   1 -15 -21   92.90    7.38
   1 -15 -21   92.08    6.80
  -1  15 -22  117.50    8.31
  -1  15 -22  105.19    8.18
   1 -15 -22  118.08    7.34
   1 -15 -22  113.30    7.63
   1 -15 -23   78.33    5.97
  -1  15 -23   67.63    6.12
  -1  15 -23   73.15    6.15
   1 -15 -23   73.79    7.61
   1 -15 -23   73.50    5.51
   1 -15 -24  133.75    7.14
  -1  15 -24  137.54    7.77
  -1  15 -24  128.29    7.51
   1 -15 -24  128.84    9.15
   1 -15 -24  139.02    6.80
   1 -15 -25   38.67    3.51
  -1  15 -25   38.44    3.73
   1 -15 -25   41.60    4.73
  -1  15 -25   42.84    3.85
   1 -15 -25   40.41    3.36
   1  16 -24   40.47    3.18
   1  16 -23   41.90    3.75
  -1 -16 -23   42.69    3.54
  -1 -16 -23   43.83    3.71
   1  16 -22    2.27    1.39
  -1 -16 -22    0.61    1.29
   1  16 -22   -0.69    1.79
   1  16 -22   -0.71    1.57
  -1 -16 -22   -1.30    1.72
  -1 -16 -22    0.86    1.38
  -1 -16 -21    3.82    1.99
   1  16 -21    1.21    1.72
   1  16 -21    2.44    1.44
  -1 -16 -21    2.86    1.59
   1  16 -20  271.38   11.33
   1  16 -20  255.82   12.27
  -1 -16 -20  260.59   11.01
  -1 -16 -20  267.24   11.44
   1  16 -19   69.00    6.07
   1  16 -19   69.61    7.10
  -1 -16 -19   75.56    6.46
  -1 -16 -19   73.44    6.63
  -1 -16 -18   -0.67    2.58
   1  16 -18    1.87    2.61
   1  16 -18    1.40    1.91
  -1 -16 -18    2.15    2.26
   1 -16  18    5.04    2.24
  -1 -16 -17   10.21    3.36
   1  16 -17    6.46    3.10
   1  16 -17    9.66    2.67
   1 -16  17    8.83    3.02
  -1 -16 -17    8.18    2.64
   1  16 -16  313.48   17.09
  -1 -16 -16  312.48   14.44
  -1 -16 -16  333.57   15.67
   1 -16  16  328.34   13.49
  -1 -16 -15   86.80    8.66
   1 -16  15   94.04    7.79
   1  16 -15   88.17    9.61
  -1 -16 -14   29.06    5.74
   1 -16  14   28.00    4.53
  -1  16  14   31.58    4.49
   1  16 -14   35.05    6.90
   1 -16  13   47.31    5.95
   1  16 -13   37.24    7.04
  -1  16  13   35.34    4.66
   1  16 -12   69.39    9.21
  -1  16  12   73.28    7.22
  -1 -16 -12   68.01    8.28
   1 -16  12   80.64    7.81
  -1 -16 -12   80.67    8.45
  -1  16  11   32.53    5.07
   1  16 -11   31.90    6.89
  -1 -16 -11   34.20    5.99
   1 -16  11   37.15    5.71
   1  16 -10   10.56    4.82
  -1 -16 -10    7.09    3.41
   1 -16  10   11.29    3.54
   1  16  -9   43.36    7.75
   1 -16   9   46.93    6.52
  -1 -16  -9   46.74    7.54
   1  16  -8   55.68    8.64
  -1 -16  -8   55.64    7.92
   1 -16   8   60.52    7.47
   1  16  -7    3.84    3.57
  -1 -16  -7   -1.14    4.05
   1 -16   7    2.38    2.45
   1  16  -6   79.02    9.72
  -1  16   6   79.97    9.13
  -1 -16  -6   78.64    8.93
   1 -16   6   82.59    8.64
  -1 -16  -5   35.76    6.03
   1 -16   5   28.52    5.80
  -1  16   5   33.18    5.96
   1  16  -5   31.47    6.85
  -1 -16  -4   49.83    7.68
   1 -16   4   41.86    6.53
  -1  16   4   46.92    7.39
   1  16  -4   53.23    8.19
  -1 -16  -3   12.15    4.74
   1 -16   3   12.94    4.24
  -1  16   3    6.43    4.07
   1  16  -3    7.14    5.02
  -1 -16  -2   -3.34    4.06
   1 -16   2   -1.78    2.91
  -1  16   2    0.87    3.78
   1  16  -2    1.07    4.43
  -1 -16  -1    1.03    4.21
   1 -16   1    2.12    2.92
   1  16  -1   -4.16    4.89
  -1  16   1   -0.87    4.06
  -1 -16   0   14.49    4.87
   1 -16   0   18.14    4.54
   1  16   0    9.25    3.74
  -1  16   0   19.60    4.73
  -1 -16   1    9.43    3.57
   1 -16  -1    3.42    3.41
  -1  16  -1    8.50    4.33
   1  16   1    8.15    3.59
  -1 -16   2   -0.39    3.22
   1 -16  -2   -0.85    3.53
  -1  16  -2   -1.29    4.10
   1  16   2   -3.39    4.64
   1 -16  -3    8.80    3.84
  -1 -16   3   15.82    4.72
  -1  16  -3   11.93    4.24
   1  16   3   11.43    4.91
   1 -16  -4   42.66    7.07
  -1 -16   4   39.13    6.39
   1  16   4   52.83    8.26
  -1  16  -4   42.57    7.48
   1  16   5   31.31    6.47
  -1  16  -5   39.10    7.22
   1 -16  -5   40.18    7.16
  -1 -16   5   33.63    6.38
   1 -16  -5   40.59    6.66
  -1  16  -6   65.33    9.06
   1 -16  -6   69.36    8.99
  -1 -16   6   71.08    8.44
   1 -16  -6   63.86    8.07
   1 -16  -7    7.39    3.58
  -1 -16   7    7.93    4.26
  -1  16  -7    1.97    4.14
  -1 -16   8  102.59    9.95
   1 -16  -8   91.98    9.71
  -1  16  -8   96.97   10.74
   1 -16  -9   60.47    7.83
  -1  16  -9   59.41    8.56
   1 -16 -10    8.02    3.95
  -1  16 -10   21.50    6.39
   1 -16 -11   31.61    5.95
   1 -16 -11   35.05    6.23
  -1  16 -11   29.67    5.73
   1  16  11   39.31    6.20
   1 -16 -12   87.54    9.48
  -1  16 -12   82.99    9.51
   1  16  12   84.92    8.60
   1 -16 -12   98.64    9.64
   1 -16 -12   81.59    8.91
   1 -16 -13   48.06    5.84
   1 -16 -13   35.38    5.91
  -1  16 -13   39.33    7.08
   1  16  13   35.65    5.34
   1 -16 -13   32.55    5.74
   1 -16 -14   37.45    5.02
   1 -16 -14   32.10    5.15
  -1  16 -14   30.21    5.58
   1  16  14   29.33    4.66
   1 -16 -14   27.18    5.01
   1 -16 -15  104.46    7.80
   1  16  15  100.39    8.27
  -1  16 -15  102.11    9.94
   1 -16 -15   98.10    8.71
   1 -16 -15  100.41    8.71
   1 -16 -16  274.82   13.46
   1 -16 -16  312.59   14.84
   1  16  16  297.18   13.38
  -1  16 -16  283.38   15.71
   1 -16 -16  293.92   12.51
  -1  16 -17    6.27    3.07
   1  16  17    7.49    2.07
   1 -16 -17    9.27    2.96
   1 -16 -17    4.60    2.40
  -1  16 -18    1.32    1.75
  -1  16 -18    1.72    2.63
   1 -16 -18    0.16    1.66
   1 -16 -18    0.95    2.51
  -1  16 -19   53.18    5.12
  -1  16 -19   53.15    6.27
   1 -16 -19   46.96    4.64
   1 -16 -19   60.53    6.12
  -1  16 -20  221.40    9.78
  -1  16 -20  227.04   11.95
   1 -16 -20  221.53    9.06
   1 -16 -20  226.35   10.69
  -1 -16  20  207.43    9.61
   1 -16 -21    2.25    1.66
  -1 -16  21    4.38    1.57
  -1  16 -21    5.67    1.76
  -1  16 -21    7.50    2.76
   1 -16 -21    5.77    1.81
   1 -16 -22   -1.03    1.31
   1 -16 -22    2.60    1.69
  -1  16 -22    0.35    0.93
   1 -16 -22    1.53    2.09
  -1  16 -22    1.47    2.15
  -1  16 -23   56.24    4.04
  -1  16 -23   54.67    4.36
   1 -16 -23   55.36    5.40
   1 -16 -23   52.85    4.14
   1  17 -21   32.22    3.23
  -1 -17 -21   36.06    3.26
  -1 -17 -20    4.17    1.84
  -1 -17 -20    3.58    1.19
   1  17 -20    7.09    2.01
  -1 -17 -20    2.30    2.01
   1  17 -20    5.73    1.61
   1  17 -19   22.85    3.60
  -1 -17 -19   22.10    2.90
   1  17 -19   24.05    2.95
  -1 -17 -19   29.48    3.68
   1  17 -18  174.65    9.90
  -1 -17 -18  170.13    8.03
   1  17 -18  169.97    7.81
  -1 -17 -18  184.26    9.27
   1  17 -17   17.56    3.86
  -1 -17 -17   25.37    3.50
   1 -17  17   31.90    3.48
   1  17 -17   22.38    3.31
  -1 -17 -17   25.47    4.20
   1  17 -16   28.70    5.00
  -1 -17 -16   27.08    3.72
   1 -17  16   31.15    3.87
   1  17 -16   32.93    3.87
  -1 -17 -16   29.45    4.52
   1  17 -15   79.79    8.27
  -1 -17 -15   73.23    6.19
   1  17 -15   73.65    5.75
   1 -17  15   59.64    5.32
  -1 -17 -15   83.82    7.66
   1  17 -14   59.83    7.29
  -1 -17 -14   50.68    5.61
  -1 -17 -14   51.79    6.53
   1  17 -14   48.95    4.83
   1 -17  14   44.22    4.91
  -1  17  13   47.66    4.93
   1  17 -13   52.24    7.28
   1  17 -13   42.76    4.57
   1 -17  13   39.22    4.80
  -1 -17 -13   54.15    6.71
   1  17 -12  168.79   12.52
  -1  17  12  186.71   10.12
  -1 -17 -12  197.28   11.41
   1  17 -12  187.32    9.37
  -1 -17 -12  195.71   12.45
   1 -17  12  185.47   10.56
   1  17 -11   32.01    6.33
  -1  17  11   42.28    5.17
  -1 -17 -11   49.36    6.38
   1  17 -11   44.03    4.76
   1 -17  11   41.05    5.28
  -1 -17 -11   37.32    6.25
  -1  17  10   16.86    3.68
   1  17 -10   15.76    5.15
   1 -17  10   16.22    3.83
  -1 -17 -10   17.06    4.39
   1  17  -9   27.08    5.66
  -1 -17  -9   27.24    5.43
   1 -17   9   29.90    5.23
   1 -17   8  102.47    8.93
  -1 -17  -8   89.22    9.07
   1  17  -8  100.74   10.38
  -1 -17  -7  101.71    9.91
   1 -17   7   91.92    8.58
   1  17  -7   80.71    9.71
   1 -17   6   72.40    7.60
  -1 -17  -6   77.84    8.74
   1  17  -6   70.41    8.88
   1  17  -5   20.59    5.70
  -1 -17  -5   24.34    5.62
   1 -17   5   29.71    5.40
  -1 -17  -4  213.46   14.24
   1 -17   4  218.89   13.36
   1  17  -4  223.21   15.18
  -1  17   4  218.03   14.18
   1 -17   3   72.01    7.98
  -1 -17  -3   71.96    8.54
  -1  17   3   77.05    8.90
   1  17  -3   68.83    9.06
   1  17  -2    5.26    4.77
  -1  17   2    4.09    3.30
  -1 -17  -2    0.60    3.27
   1 -17   2   -2.60    2.96
   1  17  -1    8.34    3.35
  -1  17   1    8.66    4.33
  -1 -17  -1   13.69    4.69
   1 -17   1    7.74    3.41
  -1 -17   0  181.00   12.94
   1 -17   0  169.52   12.16
  -1  17   0  167.53   12.81
   1  17   0  174.56   13.55
  -1 -17   1    9.27    4.02
   1 -17  -1    7.07    3.18
  -1  17  -1    7.71    2.99
   1  17   1    3.38    3.60
   1 -17  -2    6.08    3.43
  -1 -17   2    3.65    3.24
   1  17   2    6.45    4.10
  -1  17  -2    2.87    3.47
   1  17   3   86.96    9.64
  -1  17  -3   89.62    9.54
   1 -17  -3   71.45    9.07
   1 -17  -3   72.02    7.99
  -1 -17   3   86.21    9.05
  -1  17  -4  193.76   13.88
   1 -17  -4  231.31   15.43
   1 -17  -4  216.51   13.87
  -1 -17   4  239.28   14.57
   1 -17  -5   31.89    5.95
  -1 -17   5   32.98    6.21
  -1  17  -5   31.65    6.46
  -1  17  -6   95.21   10.18
   1 -17  -6   86.88    9.10
  -1 -17   6   85.21    8.69
  -1  17  -7   95.88   10.03
  -1 -17   7   84.59    8.78
   1 -17  -7   89.67    9.16
  -1  17  -8  109.23   10.59
  -1 -17   8  104.94    9.48
   1 -17  -8  109.83    9.90
  -1 -17   9   23.53    5.28
   1 -17  -9   25.86    5.41
  -1  17  -9   17.75    4.81
   1 -17  -9   25.21    4.86
  -1  17 -10   -1.42    3.79
   1  17  10    3.94    2.83
   1 -17 -10    7.85    3.32
   1 -17 -10    4.52    3.61
   1 -17 -10    4.94    4.08
  -1 -17  10    4.92    2.93
  -1  17 -11   22.95    5.48
   1  17  11   28.68    5.21
   1 -17 -11   25.98    4.77
   1 -17 -11   22.57    5.12
  -1 -17  11   26.49    5.01
   1 -17 -12  173.79   11.59
   1  17  12  164.40   10.52
  -1  17 -12  181.80   12.74
  -1 -17  12  166.68   10.82
   1 -17 -12  175.63   11.26
  -1  17 -13   42.73    6.75
   1  17  13   43.21    5.55
   1 -17 -13   38.38    5.36
   1 -17 -13   40.24    5.60
  -1 -17  13   45.63    5.59
   1  17  14   26.58    3.93
  -1  17 -14   27.88    5.52
   1 -17 -14   26.10    4.72
   1 -17 -14   23.14    4.07
  -1 -17  14   22.88    4.35
  -1  17 -15   51.21    6.43
   1  17  15   47.11    5.00
   1 -17 -15   50.07    5.20
   1 -17 -15   55.71    5.93
  -1 -17  15   51.36    5.60
   1 -17 -16   30.46    4.41
  -1 -17  16   27.56    4.13
  -1  17 -16   32.52    5.27
   1  17  16   26.61    3.66
   1 -17 -17   14.68    3.20
  -1 -17  17   14.54    3.00
  -1  17 -17   18.38    4.09
   1  17  17   13.00    2.33
  -1 -17  18  169.67    8.34
   1 -17 -18  177.23    9.11
  -1  17 -18  176.87   10.10
   1 -17 -19   39.45    4.33
  -1 -17  19   31.84    3.29
  -1  17 -19   39.98    4.80
   1 -17 -20    1.50    1.50
  -1  17 -20   -0.05    1.48
  -1  17 -21   32.44    3.39
   1 -17 -21   32.35    4.01
   1 -17 -21   35.45    3.35
  -1 -18 -18    7.18    1.90
   1  18 -18    5.21    1.87
   1  18 -17   35.96    4.00
  -1 -18 -17   32.69    3.60
   1  18 -16  235.75   10.55
  -1 -18 -16  246.08   10.19
  -1 -18 -15    3.14    1.21
  -1 -18 -15    4.06    2.25
   1  18 -15    6.43    2.67
  -1 -18 -14   27.87    3.04
  -1 -18 -14   25.87    3.99
   1  18 -14   31.27    4.86
   1 -18  14   32.31    3.55
  -1 -18 -13   16.66    2.30
  -1 -18 -13   18.71    3.81
   1  18 -13   20.74    4.01
   1 -18  13   13.94    2.62
   1  18 -12  184.33   11.59
  -1 -18 -12  170.68    8.16
   1 -18  12  171.51    8.83
  -1 -18 -12  178.39   10.33
   1  18 -11   64.95    7.21
  -1  18  11   65.11    5.40
  -1 -18 -11   61.70    5.35
  -1 -18 -11   64.05    6.63
   1 -18  11   61.85    5.64
   1  18 -10   48.19    6.45
  -1  18  10   48.03    4.90
  -1 -18 -10   45.47    5.44
  -1 -18 -10   57.97    6.50
   1 -18  10   49.05    5.19
   1  18  -9   74.92    8.27
  -1  18   9   76.45    6.46
  -1 -18  -9   82.89    7.63
  -1 -18  -9   69.84    7.36
   1 -18   9   65.34    6.20
  -1 -18  -8  169.17   11.22
   1 -18   8  179.68   10.55
   1  18  -8  170.08   11.92
  -1  18   8  172.15    9.88
   1  18  -7   13.71    4.65
  -1 -18  -7   15.47    4.29
   1 -18   7   16.60    3.95
   1  18  -6   15.17    4.21
  -1 -18  -6   15.65    4.22
   1 -18   6   19.20    4.28
   1  18  -5   51.17    7.18
   1 -18   5   62.91    6.92
  -1 -18  -5   52.72    7.25
   1 -18   4   83.76    7.94
  -1 -18  -4   96.49    8.84
   1  18  -4   79.61    8.70
   1  18  -3   40.80    6.42
  -1 -18  -3   44.19    6.09
   1 -18   3   46.67    6.10
   1  18  -2    2.55    3.18
  -1  18   2    1.74    2.47
   1 -18   2    0.76    2.90
  -1 -18  -2    4.81    3.43
   1  18  -1   64.48    7.93
  -1  18   1   72.89    7.91
  -1 -18  -1   67.00    7.80
   1 -18   1   65.34    7.00
   1  18   0    2.01    2.76
  -1  18   0   -0.06    2.75
   1 -18   0   -2.16    2.64
  -1 -18   0   -3.36    3.76
   1 -18   0    5.81    3.11
  -1  18  -1   83.33    8.39
   1  18   1   69.32    7.74
   1 -18  -1   84.40    8.84
   1 -18  -1   85.09    8.07
  -1 -18   1   74.23    7.96
  -1  18  -2    0.56    2.71
   1 -18  -2    3.06    3.10
  -1 -18   2    5.24    3.89
   1 -18  -2    5.04    2.73
  -1  18  -3   54.06    6.76
   1 -18  -3   67.24    7.52
  -1 -18   3   57.25    7.08
  -1 -18   4   83.65    8.29
   1 -18  -4  103.66    9.09
  -1  18  -4   91.38    8.76
  -1 -18   5   63.48    7.24
   1 -18  -5   64.96    7.31
   1 -18  -5   49.90    5.81
  -1  18  -5   67.04    7.86
  -1  18  -6   12.69    4.13
   1 -18  -6   12.43    3.17
   1 -18  -6    9.19    3.44
  -1 -18   6    8.42    3.75
  -1  18  -7   22.00    5.22
  -1 -18   7   23.50    4.99
   1 -18  -7   14.41    4.25
   1 -18  -7   18.33    4.18
  -1  18  -8  186.00   11.90
   1  18   8  168.39   10.58
   1 -18  -8  177.74   12.04
  -1 -18   8  187.63   11.33
   1 -18  -8  173.86   11.27
   1 -18  -8  184.91   10.76
  -1  18  -9   58.32    7.07
   1  18   9   63.12    6.48
   1 -18  -9   52.59    6.44
   1 -18  -9   51.40    5.86
  -1 -18   9   75.33    7.34
  -1  18 -10   43.74    6.00
   1  18  10   42.33    5.08
   1 -18 -10   39.74    5.59
  -1 -18  10   51.92    6.01
   1 -18 -10   45.34    5.35
   1  18  11   56.82    5.70
  -1  18 -11   59.83    6.83
   1 -18 -11   49.68    5.90
   1 -18 -11   57.33    5.95
  -1 -18  11   57.60    6.02
   1  18  12  171.51    9.28
  -1  18 -12  179.41   11.01
   1 -18 -12  153.44    9.47
   1 -18 -12  171.33    9.76
  -1 -18  12  177.03    9.95
  -1  18 -13   11.99    3.55
   1  18  13   10.38    2.47
   1 -18 -13    6.63    1.66
   1 -18 -13   11.75    2.81
  -1 -18  13   14.33    3.11
  -1  18 -14   30.04    4.50
   1  18  14   25.04    3.16
   1 -18 -14   32.35    4.46
  -1 -18  14   27.17    3.87
   1  18  15    8.84    1.72
  -1  18 -15   10.67    3.18
   1 -18 -15    9.71    2.78
  -1 -18  15   12.34    2.65
   1 -18 -16  268.78   10.43
  -1 -18  16  253.28    9.35
  -1  18 -16  264.79   11.43
  -1  18 -17   26.93    3.59
   1 -18 -17   27.04    3.26
  -1 -18  17   26.94    2.78
  -1  18 -18    6.07    1.81
   1 -18 -18    7.73    1.86
   1  19 -15   19.27    2.55
  -1 -19 -15   20.14    2.59
   1  19 -14  126.64    6.71
  -1 -19 -14  122.65    6.40
   1  19 -13  168.10    8.39
  -1 -19 -13  174.93    8.07
   1  19 -12   45.60    4.79
  -1 -19 -12   45.66    4.36
   1  19 -11   30.15    4.14
   1 -19  11   27.10    3.00
  -1 -19 -11   31.58    4.02
   1  19 -10   10.30    2.93
   1 -19  10   12.76    2.63
  -1 -19 -10    5.89    2.10
   1  19  -9   89.23    7.32
  -1  19   9   90.84    5.50
  -1 -19  -9   93.15    6.83
   1 -19   9   99.79    6.37
  -1 -19  -9   92.90    6.27
   1  19  -8  128.28    8.97
  -1  19   8  138.12    7.24
   1 -19   8  145.41    7.94
  -1 -19  -8  141.71    8.55
  -1 -19  -8  123.53    7.82
  -1  19   7   73.49    5.63
   1  19  -7   64.64    6.60
  -1 -19  -7   62.13    6.10
  -1 -19  -7   75.09    6.44
   1 -19   7   71.84    5.98
  -1 -19  -7   65.12    6.17
  -1 -19  -6    7.66    2.99
   1 -19   6   13.24    3.25
  -1 -19  -6    6.60    2.69
   1  19  -6    9.90    3.33
  -1  19   6    3.88    1.48
  -1 -19  -6    7.64    2.89
   1  19  -5  140.56    9.69
  -1 -19  -5  146.72    8.96
  -1 -19  -5  141.61    9.51
   1 -19   5  130.38    8.36
   1  19  -4  135.14    9.64
   1 -19   4  143.42    8.85
  -1 -19  -4  136.87    9.37
   1 -19   3    8.46    2.79
  -1 -19  -3    5.11    3.18
   1  19  -3    4.42    2.73
  -1 -19  -2    5.37    2.82
   1 -19   2    8.47    2.90
   1 -19   2    7.02    2.55
   1 -19   1   51.07    5.68
   1 -19   1   55.89    5.91
  -1 -19  -1   51.14    6.13
   1 -19   0   58.87    6.11
  -1 -19   0   63.77    6.70
   1 -19  -1   58.41    6.17
  -1 -19   1   58.95    6.23
   1 -19  -1   52.04    4.37
  -1  19  -2    7.27    2.73
   1 -19  -2    3.18    2.18
   1 -19  -2    5.86    1.42
  -1  19  -3    4.07    2.33
   1 -19  -3    0.69    2.99
  -1 -19   3    5.92    3.35
   1 -19  -3    0.65    1.56
  -1  19  -4  126.14    8.93
  -1 -19   4  135.80    9.29
   1 -19  -4  128.66    8.89
   1 -19  -4  120.92    7.38
  -1  19  -5  158.66    9.89
   1 -19  -5  154.30    8.25
  -1 -19   5  157.64    9.56
   1 -19  -5  136.41    9.10
  -1 -19   6    4.76    2.17
   1 -19  -6    7.34    2.91
   1  19   6    7.94    2.60
  -1  19  -6   11.41    3.32
   1 -19  -6    4.15    1.98
   1 -19  -6    7.24    3.09
  -1  19  -7   59.36    6.13
   1  19   7   55.15    5.31
  -1 -19   7   60.51    5.91
   1 -19  -7   57.61    5.24
   1 -19  -7   60.33    6.32
   1  19   8  141.64    8.19
  -1  19  -8  132.59    8.69
  -1 -19   8  146.19    8.74
   1 -19  -8  134.25    7.62
   1 -19  -8  120.03    8.45
  -1  19  -9   96.72    7.35
   1  19   9   93.21    6.40
   1 -19  -9   96.74    6.41
  -1 -19   9   98.57    7.07
   1 -19  -9   86.50    6.76
  -1 -19  10   10.75    2.81
   1  19  10   11.86    2.38
  -1  19 -10    6.33    2.66
   1 -19 -10   10.03    2.72
   1 -19 -10    8.82    2.36
  -1 -19  11   30.30    3.94
   1  19  11   31.78    3.34
  -1  19 -11   31.54    4.42
   1 -19 -11   31.60    3.75
   1 -19 -11   26.62    3.28
  -1  19 -12   60.56    5.42
   1 -19 -12   56.29    4.66
  -1 -19  12   53.45    4.56
  -1  19 -13  195.46    9.08
   1 -19 -13  198.21    8.09
  -1 -19  13  177.87    7.35
  -1  19 -14  121.64    6.75
   1 -19 -14  118.56    5.91
  -1  19 -15   25.82    2.89
  -1 -20  -8   26.28    2.80
  -1 -20  -7   18.79    2.41
   1 -20   6    1.43    1.08
  -1 -20  -6    0.66    1.04
   1 -20   5   83.56    5.09
  -1 -20  -5   94.89    5.36
   1 -20   4    8.87    1.88
  -1 -20  -4   15.18    3.15
  -1  20   4   11.39    1.96
  -1 -20  -4    6.15    1.78
  -1 -20  -4   11.99    2.31
  -1  20   3  101.38    5.70
  -1 -20  -3  100.79    6.74
  -1 -20  -3  103.88    5.57
   1 -20   3  104.62    6.19
  -1 -20  -3  111.56    7.23
   1 -20   2    0.42    1.31
  -1 -20  -2    0.03    1.80
  -1 -20  -2   -2.65    1.48
   1 -20   1   99.52    6.27
  -1 -20  -1   99.55    6.84
  -1 -20   0   -0.29    1.81
   1 -20   0    4.09    2.18
  -1 -20   1  103.83    6.81
   1 -20  -1  104.46    6.59
   1  20   2   -0.70    1.54
  -1 -20   2    1.87    1.87
   1 -20  -2    4.44    2.49
   1  20   3  102.38    6.30
  -1 -20   3  114.27    7.02
   1 -20  -3  111.29    7.56
   1  20   4   16.89    2.78
  -1 -20   4   17.62    3.12
   1 -20  -4   16.44    3.17
   1  20   5   81.70    5.29
  -1 -20   5   85.55    5.84
   1 -20  -5   79.98    6.02
   1  20   6    1.38    1.03
   1 -20  -6    0.68    1.52
  -1 -20   6    2.68    1.76
  -1 -20   7   49.92    4.26
  -1 -20   8   33.94    3.30
   2   0   0 4981.07   37.23
   2   0   0 5219.65   39.46
   2   0   1  643.37   12.49
   2   0  -1  618.74   15.04
   2   0  -1  604.54   14.34
   2   0  -1  661.12   13.27
  -2   0  -1  643.51   17.59
   2   0   2  196.28    6.59
   2   0  -2  185.59    8.83
   2   0  -2  196.41    8.84
  -2   0  -2  192.50   10.62
   2   0  -3  285.26   11.56
   2   0  -3  260.51   11.35
  -2   0  -3  290.93   14.02
   2   0  -4 1637.31   29.76
   2   0  -4 1740.14   30.83
   2   0  -4 1731.59   27.43
  -2   0  -4 1647.90   33.66
  -2   0  -4 1724.34   36.85
   2   0  -4 1824.70   18.73
   2   0  -5  588.99   19.09
   2   0  -5  564.05   19.67
   2   0  -5  568.44   18.14
  -2   0  -5  531.31   21.26
  -2   0  -5  526.98   22.00
   2   0  -5  581.67   13.53
   2   0  -6 2048.13   37.47
  -2   0  -6 2014.74   44.77
   2   0  -6 2125.95   39.07
  -2   0  -6 2078.43   45.92
   2   0  -7 1815.64   37.05
   2   0  -7 1818.79   41.38
  -2   0  -7 1819.74   45.92
   2   0  -7 1795.76   39.12
  -2   0  -7 1839.23   45.83
   2   0  -8 2321.29   43.68
   2   0  -8 2149.25   48.90
  -2   0  -8 2371.98   55.56
   2   0  -8 2298.39   47.81
  -2   0  -8 2175.69   52.58
   2   0  -9    1.15    3.58
   2   0  -9    2.32    3.14
  -2   0  -9    2.03    3.98
   2   0  -9    1.99    4.12
  -2   0  -9    8.08    6.20
   2   0 -10  623.57   24.57
   2   0 -10  665.24   30.87
  -2   0 -10  656.78   33.17
   2   0 -10  649.37   28.89
  -2   0 -10  590.53   30.01
   2   0 -11  209.19   18.66
   2   0 -11  188.09   13.87
  -2   0 -11  179.69   18.71
   2   0 -11  166.10   15.97
  -2   0 -11  159.22   16.21
  -2   0 -12   84.25   14.08
   2   0 -12   86.73   12.09
   2   0 -12  124.22   15.02
   2   0 -12   85.95    9.45
   2   0 -13   52.38    9.56
  -2   0 -13   35.77    9.05
   2   0 -13   48.97    7.64
  -2   0 -13   42.80    4.89
  -2   0 -14   22.60    8.86
   2   0 -14   14.94    4.92
   2   0 -14   16.77    8.07
   2   0 -14   16.12    5.24
   2   0 -15   58.91    9.85
  -2   0 -15   66.53   15.51
   2   0 -15   53.67   12.08
   2   0 -15   50.58    8.25
   2   0 -16  168.08   17.14
   2   0 -16  132.38   18.46
  -2   0 -16  118.49   19.09
   2   0 -16  144.37   13.48
  -2   0  17   83.90   16.09
   2   0 -17   53.37   10.43
  -2   0 -17   78.09   15.95
   2   0 -17   44.23   10.86
   2   0 -17   81.53   10.57
   2   0  18   41.97   12.31
  -2   0  18   37.91   11.19
  -2   0 -18   36.86   12.37
   2   0 -18   27.19    7.74
   2   0 -18   44.46   13.29
   2   0 -18   37.90    7.23
  -2   0 -19    0.14    6.93
   2   0 -19   -3.59    3.99
  -2   0  19    8.46    6.17
   2   0  19    5.88    6.41
   2   0 -20  424.10   31.24
  -2   0 -20  398.35   40.13
   2   0  20  422.21   38.93
  -2   0  20  387.35   37.37
  -2   0 -21  512.10   42.77
  -2   0 -21  441.43   42.33
   2   0  21  475.74   43.07
  -2   0  21  466.57   42.13
  -2   0 -22   66.19   17.26
  -2   0 -22   66.68   17.52
  -2   0  22   58.06   15.23
   2   0  22   62.65   17.94
  -2   0  23   45.82   14.06
   2   0  23   23.81    6.74
   2   0 -23   48.93    8.01
   2   0  23   57.58    7.05
   2   0 -23   56.04    8.01
  -2   0 -23   42.09   13.78
  -2   0 -23   54.59    6.93
   2   0 -23   62.62    9.08
   2   0  24  106.20   22.37
  -2   0  24   49.11   14.63
   2   0  24   75.10    8.18
   2   0 -24   79.93   10.97
   2   0 -24   90.10   10.09
  -2   0 -24   89.60   20.26
  -2   0 -24   74.04    7.27
   2   0 -24   89.32   10.81
   2   0  25  161.26   27.58
  -2   0  25  176.13   29.04
   2   0 -25  214.87   17.82
   2   0  25  189.18   12.79
   2   0 -25  227.61   16.35
  -2   0 -25  206.25   29.98
   2   0 -25  228.71   18.11
  -2   0 -25  200.92   11.91
   2   0 -26   81.85   10.08
  -2   0 -26   70.80    9.38
  -2   0 -26   99.26   22.31
  -2   0  26   74.68   18.02
   2   0  26   38.84   14.20
   2   0  26   69.98    7.99
  -2   0 -27   31.60    6.26
   2   0 -27   40.42    7.60
  -2   0 -28   65.86    9.17
   2   0 -28   49.64    8.05
   2   0 -29  106.98   10.72
  -2   0 -29  131.19   12.56
   2   0 -29  102.55   11.10
   2   0 -30    0.97    3.06
  -2   0 -30    2.28    3.92
   2   0 -30    2.00    3.51
   2   0 -31   21.63    4.51
   2   0 -31   10.59    3.48
   2   0 -31    9.53    3.99
  -2   0 -31   18.17    5.58
   2   0 -32   32.57    4.88
   2   0 -32   31.60    5.93
  -2   0 -32   22.89    5.61
   2   0 -32   24.61    4.57
   2   0 -33   40.39    6.60
  -2   0 -33   36.03    6.45
   2   0  33   37.10    7.35
   2   0 -33   40.38    5.52
  -2   0 -34    5.99    3.54
  -2   0 -34    1.12    2.73
   2   0 -34   10.17    3.40
   2   0  34    2.07    3.66
  -2   0  34   -0.74    3.58
   2   0 -35    3.79    3.11
  -2   0 -35    3.52    3.05
   2   0  35   -2.17    2.67
   2   0 -35    9.85    2.93
  -2   0  35   -1.02    2.79
   2   0  35   -1.51    3.15
   2   0 -36   11.73    3.23
   2   0  36   12.97    3.17
   2   0  36    3.25    2.69
  -2   0  36    8.40    2.92
   2   0 -37   45.51    4.71
  -2   0 -37   37.09    3.96
   2   0  37   31.61    3.96
   2   0  37   40.60    5.40
  -2   0  37   32.58    4.17
   2   0 -38   18.77    2.82
   2   0  38   20.38    3.53
  -2  -1 -38  197.66    7.39
   2   1 -38  208.69    8.22
   2  -1  38  214.62    9.80
   2   1 -37  174.55    8.89
  -2  -1 -37  184.00    8.68
  -2   1  37  173.87    9.62
   2  -1  37  160.63   10.12
   2   1 -36    5.88    2.72
   2  -1  36    2.94    1.96
   2   1 -36   12.12    2.84
   2  -1  36    9.87    3.53
  -2   1  36   10.52    3.26
   2   1 -35   14.11    3.89
  -2  -1 -35   10.46    3.65
   2  -1  35   12.88    3.63
   2   1 -35   13.91    3.73
   2  -1  35    6.65    2.98
  -2   1  35   11.05    3.75
   2   1 -34  270.23   14.11
   2  -1  34  275.77   17.06
   2  -1  34  271.97   15.81
  -2  -1 -34  270.31   14.63
   2   1 -34  240.38   13.12
   2  -1  33  169.29   14.14
  -2  -1 -33  167.10   12.54
   2   1 -33  157.73   11.45
   2  -1  32  134.32   13.35
   2   1 -32  120.11   10.98
  -2  -1 -32  113.20   10.82
   2   1 -32  132.06   11.15
   2  -1  31  133.53   13.97
   2   1 -31  131.96   11.70
   2   1 -31  124.40   11.51
  -2  -1 -31  126.99   11.85
   2   1 -30  447.73   21.82
  -2  -1 -30  464.55   22.84
   2   1 -30  433.85   21.89
   2   1 -29   51.39    7.82
  -2  -1 -29   50.89    8.14
   2   1 -29   61.28    7.32
  -2  -1 -28  186.96   14.97
   2   1 -28  136.82   12.76
   2   1 -27    9.63    4.32
  -2  -1 -27   12.59    4.06
   2  -1  26  272.38   35.36
  -2   1  26  323.15   39.31
  -2  -1 -26  221.52   30.63
   2   1 -26  274.15   18.35
  -2  -1 -26  291.64   14.88
  -2   1  25  278.04   36.88
   2  -1  25  281.93   37.08
  -2  -1 -25  213.78   29.43
   2  -1  25  247.38   14.76
  -2  -1 -25  303.16   20.52
   2   1 -25  255.08   17.41
  -2  -1 -25  246.74   13.59
  -2  -1 -25  266.94   15.02
  -2   1  24  236.81   34.03
   2  -1  24  200.84   30.11
  -2  -1 -24  219.80   30.09
  -2  -1 -24  217.47   17.21
   2  -1  24  191.46   12.77
   2   1 -24  198.21   15.15
  -2  -1 -24  198.52   12.68
  -2  -1 -24  186.71   11.67
  -2   1  23   84.61   19.64
   2  -1  23   92.82   20.29
  -2  -1 -23   99.53   21.21
  -2  -1 -23  100.47   11.71
   2  -1  23   91.69    8.76
   2   1 -23   83.24   10.02
  -2  -1 -23   69.16    7.32
  -2  -1 -23   83.39    7.93
   2   1 -23   92.39   10.93
   2  -1  22  536.13   47.48
  -2   1  22  518.73   45.96
  -2  -1 -22  487.02   43.54
   2  -1  21  146.85   23.60
  -2   1  21  118.20   20.85
  -2  -1 -21  113.11   21.45
   2   1 -21  131.12   22.19
  -2   1  20  340.49   34.37
   2  -1  20  412.48   38.55
  -2  -1 -20  356.45   34.70
   2   1 -20  354.25   33.71
   2   1 -19   46.00   11.99
   2   1 -19   30.90    9.86
  -2  -1 -19   54.68   16.11
  -2  -1 -19   35.35    9.99
   2  -1  19   34.61   12.87
  -2  -1 -18   16.85    6.02
   2   1 -18   23.50    8.25
  -2  -1 -18   43.46   14.37
   2  -1  18   29.52   10.58
  -2  -1 -17  135.02   21.54
   2   1 -17  149.60   19.66
   2  -1  17  128.42   20.10
   2   1 -17  162.74   13.52
  -2  -1 -16  629.39   43.49
   2   1 -16  613.77   38.40
   2  -1  16  619.42   40.28
   2   1 -16  647.63   26.14
   2   1 -15   28.75    9.06
  -2  -1 -15   40.03   12.15
   2  -1  15   36.67   10.85
   2   1 -15   41.13    6.81
  -2  -1 -14   30.85    9.11
   2   1 -14   31.00    9.44
   2  -1  14   23.55    7.97
   2   1 -14   26.62    5.60
   2   1 -14   32.45    7.93
  -2  -1 -13  386.93   29.82
   2   1 -13  408.74   27.47
   2  -1  13  460.84   30.09
   2   1 -13  404.85   25.67
   2   1 -13  447.80   20.41
  -2  -1 -12  378.48   27.92
   2   1 -12  367.24   24.57
   2  -1  12  354.19   25.22
   2   1 -12  336.79   22.52
   2   1 -12  349.10   17.76
   2   1 -11   22.44    5.58
  -2  -1 -11   16.35    7.38
   2   1 -11   15.67    3.88
   2   1 -11   10.67    5.07
  -2  -1 -10  132.19   15.28
   2   1 -10  131.42   13.57
   2   1 -10  144.41   10.72
   2   1 -10  127.10   12.08
  -2  -1  -9 1152.45   41.68
   2   1  -9 1215.82   36.92
   2   1  -9 1163.14   33.65
   2   1  -9 1130.41   28.54
   2   1  -8 1526.03   38.67
  -2  -1  -8 1440.04   43.98
  -2  -1  -8 1320.27   41.27
   2   1  -8 1409.77   34.75
   2   1  -8 1421.21   30.87
  -2  -1  -7  219.56   16.63
   2   1  -7  222.46   13.84
  -2  -1  -7  202.28   15.56
   2   1  -7  201.43   11.16
   2   1  -7  226.27   12.76
   2  -1   6   77.02    8.42
  -2  -1  -6   81.46    9.49
   2   1  -6   72.22    7.44
  -2  -1  -6   75.94    9.23
   2   1  -6   81.82    7.24
   2   1  -6   68.11    6.42
   2  -1   5  122.83    9.57
  -2  -1  -5  113.51   10.00
   2   1  -5  122.05    8.27
  -2  -1  -5  103.46   10.28
   2   1  -5  101.92    7.49
   2   1  -5  109.38    7.81
   2  -1   4  548.91   18.42
  -2  -1  -4  537.28   19.59
  -2  -1  -4  530.13   20.82
   2   1  -4  523.49   15.75
   2   1  -4  548.68   16.12
  -2  -1  -3    3.62    2.51
  -2  -1  -3    3.84    3.02
   2  -1   3    2.87    2.06
   2   1  -3   -0.10    1.66
   2  -1   3    1.38    0.87
   2   1  -3    0.30    1.41
   2  -1   3    1.42    0.71
  -2  -1  -2  495.66   14.51
  -2  -1  -2  469.39   16.54
   2  -1   2  464.90   10.06
   2   1  -2  470.29   13.68
   2  -1   2  471.23   10.81
  -2  -1  -1  352.02   13.04
  -2  -1  -1  366.64   12.47
   2  -1   1  367.36    9.91
   2  -1   1  333.94   10.27
   2   1  -1  342.71   11.28
   2  -1   1  315.75    9.89
  -2  -1   0    4.26    1.40
  -2  -1   0    5.53    1.99
   2  -1   0    3.87    0.92
   2  -1   0    3.70    1.99
   2  -1   0    2.21    1.50
  -2   1  -1  343.68   14.26
  -2  -1   1  346.01    8.88
   2   1   1  345.56   11.99
  -2  -1   1  349.47    9.74
  -2  -1   1  352.91    9.03
   2  -1  -1  344.32   13.30
   2  -1  -1  363.47   13.40
  -2  -1   2  463.29    9.11
   2   1   2  465.08   14.49
  -2   1  -2  467.79   17.23
  -2  -1   2  446.56    8.99
  -2  -1   2  480.14   12.26
   2  -1  -2  446.12   17.02
   2  -1  -2  434.39   11.24
   2  -1  -2  432.87   16.33
  -2   1  -3    8.64    3.13
   2  -1  -3    5.36    1.39
   2  -1  -3    7.99    1.71
   2   1   3    6.01    2.23
   2  -1  -3    8.97    1.18
  -2  -1   3   12.82    2.80
   2  -1  -3    7.25    2.72
   2  -1  -3    7.67    1.47
   2  -1  -3    5.92    3.47
   2  -1  -4  337.31    8.58
   2   1   4  375.55   13.97
   2  -1  -4  334.61   11.40
  -2   1  -4  360.24   16.85
   2  -1  -4  359.34   10.33
   2  -1  -4  343.90    7.17
  -2  -1   4  356.95   14.13
   2  -1  -4  357.49   17.95
   2  -1  -4  311.69   16.49
   2  -1  -5   80.80    5.42
  -2   1  -5   73.50    8.31
   2  -1  -5   92.65    6.49
  -2  -1   5   83.23    7.71
  -2  -1   5   84.00    4.80
   2  -1  -5   60.76    9.71
   2  -1  -5   92.74    9.80
   2  -1  -6  118.23    7.87
  -2   1  -6  113.67   11.09
  -2  -1   6  101.47    9.30
   2  -1  -6  103.74   10.65
   2  -1  -6  102.80   11.64
  -2  -1   6  107.75    5.74
   2  -1  -7  266.53   12.95
  -2   1  -7  238.62   16.82
  -2  -1   7  229.46   15.29
   2  -1  -7  259.58   18.97
   2  -1  -7  241.71   16.63
  -2   1  -8 1391.64   41.83
   2  -1  -8 1365.48   31.51
   2  -1  -8 1305.60   39.27
   2  -1  -8 1461.52   46.24
  -2  -1   9  921.77   34.42
  -2   1  -9 1067.47   40.03
   2  -1  -9 1014.32   29.09
  -2   1  -9 1047.38   38.08
   2  -1  -9 1073.61   41.89
   2  -1  -9 1066.19   35.68
  -2  -1  10  199.63   17.10
  -2   1 -10  205.17   19.00
  -2   1 -10  204.45   17.35
   2  -1 -10  181.43   13.34
   2  -1 -10  216.58   16.30
  -2  -1  11   20.85    7.28
  -2   1 -11   13.59    5.91
  -2   1 -11   12.42    5.71
   2  -1 -11   20.43    5.15
   2  -1 -11   22.59    6.07
  -2  -1  12  335.34   24.53
  -2   1 -12  383.54   28.47
   2  -1 -12  384.20   21.55
  -2   1 -12  349.15   25.08
   2  -1 -12  382.11   22.30
  -2  -1  13  330.43   26.19
  -2   1 -13  296.79   26.32
   2  -1 -13  351.01   21.83
  -2   1 -13  339.64   25.42
   2  -1 -13  376.67   22.58
  -2  -1  14   35.76    9.79
  -2   1 -14   34.51   10.14
   2  -1 -14   57.69    9.49
   2  -1 -14   42.05    7.39
  -2  -1  15   56.83   12.36
  -2   1 -15   77.19   15.11
   2  -1 -15   69.62   10.75
   2  -1 -15   58.42    8.98
  -2  -1  16  734.79   43.77
  -2   1 -16  823.72   49.01
   2  -1 -16  856.32   38.66
   2  -1 -16  864.92   34.48
   2  -1 -17  144.11   16.26
  -2   1 -17  137.38   20.90
  -2  -1  17  138.04   20.96
   2  -1 -17  132.50   13.64
  -2   1 -18   17.11    9.32
   2  -1 -18   21.90    6.14
   2   1  18   13.47    4.79
  -2  -1  18   24.68   10.94
   2  -1 -18   23.71    6.91
   2  -1 -19   10.18    4.06
  -2   1 -19   22.59   10.80
   2   1  19   21.16    6.48
  -2  -1  19   32.39   13.13
   2  -1 -19    1.71    2.41
  -2  -1  20  277.83   32.43
  -2   1 -20  258.43   31.77
   2  -1 -20  333.80   28.19
   2   1  21  132.32   23.23
  -2  -1  21   93.62   19.25
  -2   1 -21  132.71   23.38
   2   1  22  618.68   50.57
  -2  -1  22  509.69   45.75
  -2   1 -22  572.04   51.02
  -2  -1  23   61.70   16.49
   2   1  23   70.42   19.07
   2  -1 -23   67.07    7.80
   2  -1 -23   83.42   10.88
   2   1  23   67.34    7.70
   2  -1 -23   86.47   11.15
  -2   1 -23   77.09   19.57
  -2   1 -23   78.70    9.36
  -2  -1  24  148.81   25.94
   2   1  24  151.49   27.82
   2  -1 -24  186.60   16.26
   2  -1 -24  169.04   12.05
   2  -1 -24  166.10   15.45
   2   1  24  176.77   12.19
  -2   1 -24  198.64   29.10
  -2   1 -24  166.04   28.91
  -2   1 -24  178.88   14.23
  -2  -1  25  359.85   41.93
   2   1  25  323.27   40.13
   2  -1 -25  367.86   23.08
   2  -1 -25  306.24   16.25
   2   1  25  310.52   16.49
   2  -1 -25  339.87   22.43
  -2   1 -25  324.80   36.81
  -2   1 -25  367.78   20.07
   2  -1 -25  344.62   20.06
   2   1  26  340.44   42.09
  -2  -1  26  224.24   34.29
   2  -1 -26  309.94   21.78
   2  -1 -26  285.12   20.66
   2   1  26  294.15   16.07
  -2   1 -26  276.79   34.73
   2  -1 -26  307.78   19.26
  -2   1 -26  317.16   18.99
   2  -1 -27   14.72    5.35
  -2   1 -27   15.20    5.00
   2  -1 -27   11.08    4.99
   2  -1 -27   17.27    6.66
   2   1  27   13.88    3.74
   2   1  28  184.86   12.37
   2  -1 -28  146.37   12.36
  -2   1 -28  149.57   13.35
   2  -1 -28  168.01   14.23
   2  -1 -29   59.35    7.81
   2  -1 -29   65.04    8.70
  -2   1 -29   68.11    9.22
   2  -1 -30  414.91   19.73
   2  -1 -30  398.29   20.89
  -2   1 -30  433.55   21.77
   2  -1 -31  104.74    9.66
   2  -1 -31  118.27   11.34
  -2   1 -31  115.29   11.17
  -2   1 -32  120.35   10.89
   2  -1 -32  115.56   10.82
   2  -1 -32  147.11   10.87
   2  -1 -32  130.56   10.12
   2  -1 -33  184.96   11.33
   2  -1 -33  168.68   12.34
  -2   1 -33  179.65   12.68
   2  -1 -33  206.88   11.59
  -2  -1  33  158.83   13.15
   2  -1 -34  293.93   13.17
   2  -1 -34  295.86   15.34
   2  -1 -34  310.48   13.14
  -2  -1  34  273.51   16.03
   2   1  34  309.50   18.21
  -2   1 -35    3.74    2.09
   2   1  35    2.03    3.78
  -2  -1  35    0.47    2.21
   2  -1 -36   12.93    3.28
  -2   1 -36   14.28    3.18
   2   1  36   15.76    3.68
  -2   1 -36   13.19    2.51
   2   1  36   11.09    3.86
  -2  -1  36   17.35    3.73
   2  -1 -37  192.78    9.31
  -2   1 -37  171.92    7.95
   2   1  37  166.69    9.35
  -2  -1  37  159.24    8.25
   2   1  37  166.37   10.43
   2   1  38  238.46   10.56
   2  -1 -38  236.94    8.77
   2   2 -38   80.38    4.95
  -2  -2 -38   76.94    4.64
   2   2 -37  216.13    9.55
   2   2 -37  223.02    9.05
   2  -2  37  227.20   11.61
  -2   2  37  215.81   10.75
   2   2 -36   58.29    5.71
  -2  -2 -36   58.79    6.09
   2   2 -36   64.17    6.08
  -2   2  36   55.45    6.60
   2  -2  36   52.97    6.55
   2   2 -35    5.26    2.91
  -2  -2 -35    8.49    3.24
   2  -2  35    3.23    2.22
   2   2 -35    4.71    2.37
   2  -2  35    8.35    3.41
   2   2 -34    3.22    3.20
  -2  -2 -34    1.52    2.99
   2  -2  34   10.50    3.27
   2   2 -34    0.80    2.46
   2  -2  34    1.76    3.33
   2   2 -33  136.18   10.71
   2  -2  33  136.09   12.78
   2  -2  33  138.42   11.56
  -2  -2 -33  135.31   11.24
   2   2 -33  121.39   10.38
   2  -2  32   41.34    8.03
   2  -2  32   50.98    7.78
  -2  -2 -32   48.10    7.60
   2   2 -32   39.11    6.38
   2  -2  31    1.12    4.57
   2   2 -31    1.12    4.16
  -2  -2 -31    5.85    4.08
   2   2 -31   -0.19    3.05
  -2  -2 -30   59.08    8.74
   2   2 -30   61.48    8.56
   2  -2  30   59.12    9.66
   2   2 -29   91.43   10.13
  -2  -2 -29  104.69   11.42
   2   2 -28   32.57    6.08
  -2  -2 -28   34.38    5.51
   2   2 -27   -2.33    4.86
  -2  -2 -27    2.51    2.26
   2  -2  26  241.41   34.67
  -2   2  26  270.17   37.35
   2   2 -26  275.07   18.25
  -2  -2 -26  315.77   21.10
  -2  -2 -26  281.68   36.54
  -2  -2 -26  261.04   14.94
  -2  -2 -26  273.36   14.61
  -2   2  25  156.57   27.07
   2  -2  25  168.26   29.82
   2   2 -25  146.14   13.31
  -2  -2 -25  166.41   15.30
  -2  -2 -25  181.07   29.76
  -2  -2 -25  138.26   10.99
  -2  -2 -25  162.40   11.21
   2  -2  24   24.66   12.48
  -2   2  24   17.17    8.24
   2   2 -24   29.15    5.82
  -2  -2 -24   21.24    5.76
  -2  -2 -24   19.95   10.68
  -2  -2 -24   23.76    5.13
  -2  -2 -24   25.71    5.02
  -2   2  23  -10.55    8.15
   2  -2  23  -18.93   10.74
   2   2 -23    5.72    3.36
  -2  -2 -23    8.20    4.56
  -2  -2 -23    3.14    2.42
  -2  -2 -23    4.48    2.54
   2   2 -23   14.41    8.68
  -2  -2 -23    1.78    5.89
   2   2 -22  279.15   32.62
  -2  -2 -22  178.60   26.24
   2  -2  22  237.77   31.71
  -2  -2 -22  274.57   19.48
  -2  -2 -22  219.69   13.10
   2   2 -22  230.11   15.72
   2  -2  21  394.94   39.89
   2   2 -21  323.20   34.45
  -2  -2 -21  401.94   39.37
   2  -2  20   97.65   19.52
  -2  -2 -20   88.87   19.45
   2   2 -20   77.35   16.03
   2  -2  19  151.61   24.10
  -2  -2 -19  117.26   20.54
   2   2 -19  102.89   17.60
   2  -2  18  561.29   42.30
   2   2 -18  581.76   41.00
  -2  -2 -18  571.03   41.54
   2  -2  17  523.78   39.85
   2   2 -17  502.61   36.66
  -2  -2 -17  552.40   40.25
   2   2 -16   85.73   15.25
  -2  -2 -16   54.37   12.67
   2  -2  16   83.30   15.68
  -2  -2 -15   83.59   15.74
   2   2 -15   85.66   15.09
   2  -2  15   86.83   16.35
   2   2 -15   93.28   13.14
   2  -2  14  318.17   27.22
  -2  -2 -14  322.28   27.32
   2   2 -14  351.81   26.90
  -2  -2 -14  298.68   28.13
   2   2 -14  304.45   22.17
   2  -2  13  183.85   19.99
  -2  -2 -13  197.27   21.12
  -2  -2 -13  178.94   21.23
   2   2 -13  222.78   20.48
   2   2 -13  178.78   16.41
   2  -2  12  312.57   24.29
  -2  -2 -12  303.89   24.70
   2   2 -12  298.07   22.24
  -2  -2 -12  302.77   26.08
   2   2 -12  311.88   19.87
   2  -2  11  308.81   23.10
  -2  -2 -11  305.01   23.79
   2   2 -11  290.60   20.97
  -2  -2 -11  286.37   24.13
   2   2 -11  287.33   18.04
   2  -2  10   20.99    6.99
  -2  -2 -10   16.58    6.97
  -2  -2 -10   19.94    7.55
   2   2 -10   13.67    5.06
   2   2 -10   18.40    4.63
   2  -2   9  122.18   13.54
  -2  -2  -9  131.84   14.53
   2   2  -9  128.62   12.83
  -2  -2  -9  117.30   14.74
   2   2  -9  124.32   10.39
   2  -2   8 2262.57   53.05
  -2  -2  -8 2168.27   54.76
  -2  -2  -8 2146.21   55.44
   2   2  -8 2180.32   39.76
  -2  -2  -7  361.63   21.55
   2  -2   7  352.74   20.08
   2   2  -7  355.94   15.23
  -2  -2  -6  220.51   15.89
   2  -2   6  221.31   14.92
   2   2  -6  186.89   10.67
  -2  -2  -5   92.82    9.89
   2  -2   5   88.86    9.29
   2   2  -5   93.23    7.32
  -2  -2  -4  246.73   14.77
   2  -2   4  252.11   14.08
   2   2  -4  227.61   10.91
   2  -2   4  236.72    6.63
  -2  -2  -3  368.26   17.06
   2  -2   3  398.86   16.08
   2   2  -3  379.63   13.57
   2  -2   3  368.58   10.39
  -2  -2  -2  562.49   19.41
   2  -2   2  571.68   17.32
   2  -2   2  529.40   14.93
  -2  -2  -1   78.90    7.09
   2  -2   1   92.87    6.58
   2  -2   1   81.53    7.53
  -2  -2   0 1379.85   26.24
   2  -2   0 1390.02   24.10
  -2  -2   1   11.51    2.69
   2  -2  -1   13.18    2.78
  -2  -2   1   16.19    2.86
   2  -2  -1   16.57    3.34
  -2  -2   2  493.63   14.21
   2  -2  -2  502.02   15.45
  -2  -2   2  527.50   16.04
   2  -2  -3  390.96   14.20
   2  -2  -3  369.33   12.81
  -2   2  -3  390.33   17.76
   2   2   3  417.61   15.09
  -2  -2   3  392.02   15.09
   2   2   4  363.00   14.49
   2  -2  -4  324.15   12.01
  -2  -2   4  338.60   12.02
  -2   2  -4  343.54   17.34
   2  -2  -4  305.87   12.90
  -2  -2   4  317.79   14.97
  -2   2  -5  107.82   10.47
   2   2   5  125.08    8.91
   2  -2  -5  116.97    8.05
   2   2   6  199.92   11.68
   2  -2  -6  210.75   11.43
  -2   2  -6  191.59   14.10
   2  -2  -6  187.47   11.70
  -2  -2   6  197.62   10.27
  -2  -2   6  198.22   13.98
   2   2   7  377.96   16.49
   2  -2  -7  389.12   17.57
   2  -2  -7  400.84   16.32
  -2   2  -7  402.11   21.07
  -2  -2   7  340.07   19.56
  -2  -2   7  408.46   15.13
   2  -2  -8 2312.14   45.23
   2   2   8 2298.88   42.43
  -2   2  -8 2270.07   53.24
   2  -2  -8 2346.94   41.47
  -2  -2   8 2432.37   37.69
   2   2   9  223.51   13.72
   2  -2  -9  220.44   14.65
  -2   2  -9  221.52   17.74
  -2  -2   9  214.23   17.57
   2  -2 -10   42.42    6.93
  -2   2 -10   30.03    7.59
   2   2  10   40.44    6.40
  -2  -2  10   38.21    8.02
   2  -2 -10   50.77    9.05
   2  -2 -11  317.68   19.46
  -2   2 -11  299.70   22.36
   2   2  11  310.42   17.29
  -2  -2  11  300.94   22.91
   2  -2 -11  354.57   23.74
  -2  -2  12  296.42   24.15
   2  -2 -12  342.14   21.25
   2   2  12  339.93   18.73
  -2   2 -12  315.84   23.93
  -2   2 -12  371.72   28.39
   2  -2 -12  388.87   24.71
  -2  -2  13  154.48   18.43
   2  -2 -13  168.56   16.03
  -2   2 -13  174.45   18.64
   2   2  13  153.26   12.92
  -2   2 -13  196.22   21.80
   2  -2 -13  174.12   16.81
  -2  -2  14  187.63   20.72
  -2   2 -14  219.08   21.28
   2   2  14  214.78   15.98
   2  -2 -14  227.64   19.21
  -2   2 -14  233.52   24.43
   2  -2 -14  252.13   20.17
  -2  -2  15   57.79   12.25
   2   2  15   62.01    8.77
  -2   2 -15   70.90   12.95
   2  -2 -15   58.66   10.55
  -2   2 -15   77.51   15.15
   2  -2 -15   74.02   10.62
  -2  -2  16   20.27    8.78
   2  -2 -16   23.33    7.89
   2   2  16   28.88    5.97
  -2   2 -16   23.96   10.07
   2  -2 -16   42.18    8.89
  -2  -2  17  550.13   40.71
   2  -2 -17  648.79   36.14
   2   2  17  609.98   28.82
  -2   2 -17  627.71   44.66
   2  -2 -17  674.93   33.28
  -2  -2  18  523.84   41.11
   2   2  18  552.73   27.93
   2  -2 -18  546.87   34.21
  -2   2 -18  637.20   46.68
   2  -2 -18  650.42   32.65
   2  -2 -19   92.16   15.83
  -2   2 -19  103.74   19.39
  -2  -2  19  107.23   19.70
   2  -2 -19  103.57   12.89
  -2  -2  20   40.82   13.80
  -2   2 -20   43.89   14.35
   2  -2 -20   32.68    9.08
  -2   2 -21  422.97   42.49
  -2  -2  21  332.69   36.59
   2  -2 -22  327.63   20.68
   2  -2 -22  286.09   15.07
  -2  -2  22  307.70   36.04
  -2   2 -22  238.56   32.26
   2   2  23   -2.10   10.67
  -2  -2  23   -3.41    8.29
   2  -2 -23    4.37    3.14
   2  -2 -23   -2.44    3.98
  -2   2 -23    2.08    2.82
  -2   2 -23   -1.42    1.65
   2   2  23    4.43    2.94
   2  -2 -23    0.74    4.41
  -2   2 -23  -15.15    9.55
   2   2  24    4.00    8.78
  -2  -2  24    6.27    8.21
   2  -2 -24    3.32    3.20
   2  -2 -24    5.47    3.00
  -2   2 -24    4.70    3.43
  -2   2 -24    4.97    1.96
   2   2  24    6.10    2.93
   2  -2 -24    7.13    4.36
  -2   2 -24    2.94    6.04
  -2  -2  25  148.16   27.67
   2   2  25  252.42   36.26
   2  -2 -25  190.95   15.28
   2  -2 -25  201.97   17.62
  -2   2 -25  203.14   15.28
  -2   2 -25  178.15   11.65
   2  -2 -25  191.85   16.61
   2   2  25  194.74   13.02
  -2   2 -25  187.15   25.66
  -2   2 -25  155.10   28.17
   2   2  26  348.40   42.08
  -2   2 -26  292.21   18.32
  -2   2 -26  296.46   15.14
   2  -2 -26  283.06   20.71
   2  -2 -26  297.67   17.00
   2   2  26  270.22   15.56
  -2   2 -26  249.71   32.78
   2  -2 -26  274.71   20.50
   2  -2 -26  266.61   15.37
   2  -2 -27    1.77    3.24
  -2   2 -27    3.81    3.49
   2  -2 -27    1.39    4.39
   2   2  27   -0.11    2.53
   2  -2 -27    6.99    5.08
   2  -2 -27    1.84    2.43
  -2   2 -28   64.65    9.11
   2  -2 -28   77.26    9.89
   2  -2 -28   85.21   11.88
   2   2  28   81.48    8.53
   2  -2 -28   68.93   10.99
   2  -2 -28   88.38    9.25
   2  -2 -29   80.58    8.60
   2   2  29   73.42    7.71
   2  -2 -29   67.03    8.85
  -2   2 -29   74.13    9.34
   2  -2 -30   50.64    6.80
   2  -2 -30   53.53    8.28
  -2   2 -30   45.77    7.49
   2  -2 -31    2.68    3.68
  -2   2 -31    3.60    3.06
  -2  -2  32   53.35    8.21
  -2   2 -32   44.17    6.96
   2  -2 -32   47.08    7.03
   2  -2 -33  126.02    9.50
  -2  -2  33  121.93   11.26
   2  -2 -33  128.80   10.82
  -2  -2  34    2.57    2.83
   2  -2 -34    1.35    2.66
   2  -2 -34    3.83    2.35
   2  -2 -35    8.70    2.52
   2   2  35   11.06    4.49
  -2  -2  35    3.41    2.02
   2  -2 -35    9.92    3.52
  -2   2 -35    6.51    2.13
  -2   2 -35    9.53    2.97
  -2  -2  36   32.29    4.20
   2   2  36   35.72    5.66
   2   2  36   36.36    5.61
  -2   2 -36   32.79    4.06
  -2   2 -36   34.52    4.12
   2  -2 -36   38.17    4.88
   2   2  37  248.41   12.47
   2   2  37  253.33   11.80
  -2   2 -37  217.90    8.35
   2  -2 -37  260.55   10.66
  -2   2 -37  233.33    8.59
   2   2  38  107.41    7.06
   2  -2 -38   98.40    5.43
   2  -3  37   61.13    5.84
  -2   3  37   63.19    5.89
   2   3 -37   72.13    5.30
   2   3 -37   60.87    5.00
   2  -3  36    9.64    3.36
  -2  -3 -36   10.82    2.80
   2   3 -36   15.12    3.38
   2   3 -36   14.33    3.02
   2  -3  35   13.95    4.31
  -2  -3 -35   11.05    3.63
   2   3 -35    7.60    2.68
   2   3 -35    8.88    3.24
   2  -3  34   67.71    8.46
  -2  -3 -34   66.84    7.51
   2   3 -34   59.11    7.05
   2   3 -34   63.20    6.84
   2  -3  33  202.72   15.06
  -2  -3 -33  224.22   14.20
   2   3 -33  205.24   13.71
   2   3 -33  213.06   12.82
   2  -3  32    1.87    3.67
   2  -3  32    7.37    3.20
  -2  -3 -32    5.06    4.13
   2   3 -32    4.83    2.95
   2   3 -32   13.87    4.75
   2  -3  31   59.59    9.79
   2  -3  31   50.23    7.68
  -2  -3 -31   58.57    8.56
   2   3 -31   47.82    7.62
   2   3 -31   52.92    7.55
  -2  -3 -30  138.93   10.13
   2  -3  30  130.31   13.55
   2  -3  30  142.17   12.96
  -2  -3 -30  143.80   13.19
  -2  -3 -29  257.02   14.03
   2  -3  29  271.76   19.46
   2   3 -29  236.81   16.27
   2  -3  28   39.84    7.91
   2   3 -28   23.15    6.13
  -2  -3 -28   31.53    5.07
  -2  -3 -28   22.51    6.16
   2  -3  27    1.23    4.50
   2   3 -27    5.12    3.95
  -2  -3 -27    5.52    4.98
  -2  -3 -27    5.91    3.07
  -2  -3 -27    6.57    3.24
   2   3 -27    6.25    2.47
   2   3 -26   10.95    4.33
   2   3 -26   14.59    3.37
  -2  -3 -26    7.21    4.15
  -2  -3 -26   17.99    4.48
  -2  -3 -26   17.97    4.45
  -2  -3 -25  318.48   21.02
  -2   3  25  311.06   38.49
   2   3 -25  306.90   19.09
   2   3 -25  291.93   15.53
  -2  -3 -25  249.75   32.50
  -2  -3 -25  275.86   15.27
  -2  -3 -25  295.82   16.52
  -2  -3 -24  106.88   12.32
  -2   3  24   93.27   19.77
   2   3 -24  103.20   11.52
   2   3 -24   85.31    8.59
  -2  -3 -24  114.01   21.27
  -2  -3 -24  105.95    9.53
  -2  -3 -24  120.23   10.12
   2  -3  23   11.12   11.85
  -2  -3 -23   13.07    4.73
   2   3 -23    7.50    2.84
   2   3 -23    5.30    2.71
  -2  -3 -23   10.59    3.56
  -2  -3 -23   12.71    5.54
  -2  -3 -23    6.51    2.41
   2   3 -23   12.85    7.68
  -2  -3 -23   27.26   12.92
   2   3 -22  111.43   11.23
  -2  -3 -22   92.86    8.79
  -2  -3 -22   99.96    9.05
  -2  -3 -22  128.10   13.71
  -2  -3 -22  108.58   21.62
   2   3 -22   87.28   18.73
   2  -3  22   82.82   20.07
  -2  -3 -21  708.54   51.70
   2   3 -21  709.66   50.97
   2  -3  21  732.00   54.84
  -2  -3 -20  181.37   25.61
   2   3 -20  188.02   25.77
   2  -3  20  227.43   29.39
  -2  -3 -19  177.09   24.54
   2   3 -19  214.28   26.50
   2  -3  19  185.10   26.59
  -2  -3 -18   37.95   11.08
   2   3 -18   47.29   13.25
   2  -3  18   39.76   13.91
  -2  -3 -17  882.53   51.67
   2  -3  17  754.58   48.69
   2   3 -17  838.73   47.70
   2   3 -16  143.01   15.99
  -2  -3 -16  153.11   21.23
   2  -3  16  149.83   20.10
   2   3 -16  172.24   20.82
   2   3 -15  274.80   21.11
  -2  -3 -15  277.01   27.22
   2  -3  15  244.17   25.65
   2   3 -15  255.75   24.58
   2   3 -14   36.18    8.50
  -2  -3 -14   41.87   11.36
   2  -3  14   18.64    7.77
   2   3 -14   37.30    9.30
   2   3 -13  766.83   30.99
  -2  -3 -13  719.45   40.16
   2  -3  13  796.39   41.76
   2   3 -13  800.54   39.21
   2   3 -12  738.91   28.75
  -2  -3 -12  772.92   40.18
   2  -3  12  772.04   39.93
   2   3 -12  788.11   37.04
   2  -3  11  472.97   29.62
  -2  -3 -11  513.09   31.79
   2   3 -11  526.54   22.91
   2  -3  10  759.55   36.28
  -2  -3 -10  790.31   37.81
   2   3 -10  799.57   26.77
   2  -3   9  202.01   17.76
  -2  -3  -9  224.94   19.47
   2   3  -9  205.64   12.78
   2  -3   8 1122.56   39.43
  -2  -3  -8 1089.21   40.65
   2   3  -8 1071.54   28.10
  -2  -3  -7  927.74   35.68
   2   3  -7  779.65   23.64
  -2  -3  -6  267.54   18.33
   2  -3   6  246.88    5.21
   2   3  -6  251.73   12.77
   2  -3   5  121.77   11.20
  -2  -3  -5  134.92   12.87
   2   3  -5  114.80    8.60
   2  -3   5  123.88   11.51
   2  -3   4  625.78   23.98
   2  -3   4  586.88   23.65
   2   3  -4  610.07   19.49
   2  -3   3  773.76   24.81
  -2  -3  -3  735.60   26.59
   2  -3   3  723.55   25.26
   2  -3   2  141.81    9.97
  -2  -3  -2  132.73   10.97
   2  -3   2  140.67   10.92
   2  -3   1  624.89   20.32
  -2  -3  -1  645.14   22.08
  -2  -3  -1  591.00   21.65
   2  -3   1  567.55   20.84
   2  -3   0  340.79   16.21
  -2  -3   0  363.08   15.99
   2  -3   0  316.20   14.73
  -2  -3   1  523.48   18.91
   2  -3  -1  562.24   20.07
  -2  -3   1  544.67   19.06
  -2  -3   2  118.24    9.18
   2  -3  -2  106.23    8.71
  -2  -3   2  132.29    9.25
  -2  -3   3  569.68   21.16
   2  -3  -3  519.60   19.94
  -2  -3   3  559.89   19.02
   2  -3  -3  551.93   19.24
  -2  -3   4  588.69   22.54
  -2   3  -4  576.63   23.71
   2  -3  -4  578.54   21.25
  -2  -3   4  620.05   19.81
   2  -3  -4  571.13   19.57
  -2  -3   5   79.74    9.07
  -2   3  -5   85.29    9.69
   2  -3  -5   74.48    8.01
  -2  -3   5   74.03    7.13
  -2  -3   6  286.14   17.65
   2  -3  -6  290.02   15.66
  -2   3  -6  275.58   17.32
   2  -3  -7  713.72   26.97
   2  -3  -7  700.70   24.98
   2   3   7  733.85   23.94
  -2   3  -7  697.04   28.58
  -2  -3   7  678.64   23.05
   2  -3  -8 1128.95   33.06
   2  -3  -8 1094.19   34.46
   2   3   8 1169.77   30.90
  -2   3  -8 1076.92   37.15
  -2  -3   8 1143.26   30.70
  -2  -3   9  191.84   18.09
   2  -3  -9  183.11   13.47
   2  -3  -9  195.39   15.29
  -2   3  -9  173.78   15.19
   2   3   9  164.03   12.11
  -2  -3   9  179.68   12.72
  -2  -3  10  911.26   39.96
   2   3  10  867.65   28.27
   2  -3 -10  928.28   31.69
   2  -3 -10  898.67   33.99
  -2   3 -10  991.98   38.47
  -2  -3  10  930.77   29.33
  -2  -3  11  455.01   30.03
   2  -3 -11  466.50   25.60
   2  -3 -11  482.77   23.70
   2   3  11  501.75   22.01
  -2   3 -11  506.44   29.02
  -2  -3  12  752.34   40.04
   2  -3 -12  778.13   34.35
   2  -3 -12  810.33   31.67
   2   3  12  795.80   28.74
  -2   3 -12  839.45   38.54
  -2  -3  13  724.91   41.36
  -2   3 -13  774.64   38.53
   2   3  13  745.09   28.47
   2  -3 -13  768.77   35.03
   2  -3 -13  684.55   30.44
   2  -3 -14   54.06   10.34
   2  -3 -14   51.37    8.36
  -2   3 -14   50.31   10.99
   2  -3 -14   51.11   10.40
   2   3  14   44.83    7.59
  -2  -3  14   43.55   11.13
  -2   3 -14   54.70   12.77
   2  -3 -15  348.95   25.36
   2  -3 -15  278.79   22.90
   2   3  15  303.55   19.11
   2  -3 -15  306.35   21.67
  -2   3 -15  307.92   25.92
  -2  -3  15  283.89   27.95
  -2   3 -15  310.55   29.91
   2  -3 -16  212.22   19.88
   2  -3 -16  183.52   17.68
  -2   3 -16  210.73   22.47
   2  -3 -16  174.20   18.97
   2   3  16  192.72   15.28
  -2  -3  16  198.87   25.11
  -2   3 -16  193.33   24.32
   2  -3 -17  858.60   40.20
   2  -3 -17  854.52   42.69
   2   3  17  807.49   32.63
   2  -3 -17  813.95   37.15
  -2  -3  17  760.13   49.50
   2  -3 -18   32.24    8.18
   2  -3 -18   11.97    4.89
   2  -3 -18   26.38    8.74
  -2  -3  18   32.96   11.35
  -2   3 -18   25.07   12.53
   2  -3 -19  126.21   15.52
   2  -3 -19  120.67   16.97
  -2  -3  19  118.49   20.37
  -2   3 -19  133.81   22.58
  -2  -3  20  145.22   24.03
   2  -3 -20  121.79   17.56
  -2   3 -20  152.97   25.11
   2  -3 -20  141.06   16.93
   2  -3 -21  573.19   39.44
  -2   3 -21  643.05   52.89
  -2  -3  21  635.37   52.13
  -2   3 -22   76.28   18.73
   2  -3 -22  119.96   13.01
   2  -3 -22  108.75    9.71
  -2  -3  22   84.86   21.88
   2  -3 -22  116.96   12.50
  -2   3 -22  109.35   10.54
  -2   3 -23   10.52    8.82
   2   3  23    5.88    2.27
   2  -3 -23    6.94    3.46
  -2   3 -23    3.64    2.03
  -2   3 -23   -0.82    3.16
   2  -3 -23   -0.11    3.73
   2  -3 -23    8.13    3.42
  -2   3 -24   96.61   20.84
   2  -3 -24   85.72   11.71
   2  -3 -24   78.53    8.56
   2  -3 -24   82.45   11.43
   2   3  24   84.99    8.87
  -2   3 -24   76.40    8.27
  -2   3 -24   83.84    9.77
  -2   3 -25  307.10   39.01
   2   3  25  306.40   39.03
   2  -3 -25  271.59   15.65
   2  -3 -25  298.34   21.45
   2  -3 -25  262.03   19.93
   2   3  25  261.91   15.18
  -2   3 -25  259.87   14.60
  -2   3 -25  248.12   16.67
   2  -3 -26    1.06    3.01
   2  -3 -26    5.18    3.53
   2   3  26    3.61    2.47
   2  -3 -26    2.68    4.87
  -2   3 -26    4.79    2.14
  -2   3 -26    3.51    3.94
   2  -3 -27   21.13    5.28
   2  -3 -27   14.78    6.23
   2  -3 -27   10.68    5.79
   2   3  27   20.71    4.70
  -2   3 -27   11.96    4.67
  -2   3 -27   18.14    4.33
   2  -3 -28   48.77    9.14
   2  -3 -28   49.05    7.12
   2  -3 -28   47.29    7.99
  -2   3 -28   38.10    5.72
  -2   3 -28   37.12    7.19
   2  -3 -28   39.48    8.81
   2   3  28   41.91    6.02
   2  -3 -29  249.62   19.40
  -2   3 -29  250.48   16.55
   2  -3 -29  305.85   18.60
  -2   3 -29  274.71   14.50
   2  -3 -29  266.65   19.97
  -2  -3  30  159.44   13.98
   2  -3 -30  149.27   12.89
  -2   3 -30  151.14   12.71
  -2  -3  31   43.65    6.89
   2  -3 -31   42.16    6.77
  -2  -3  32   12.86    4.37
   2  -3 -32   10.97    3.87
  -2   3 -33  260.41   13.22
  -2  -3  33  241.69   14.76
   2  -3 -33  252.57   14.66
   2  -3 -34   71.57    7.58
   2  -3 -34   78.65    7.18
  -2  -3  34   66.74    7.45
  -2   3 -34   69.56    6.55
  -2   3 -35    5.41    2.28
   2   3  35    5.56    3.41
  -2  -3  35    2.59    2.03
   2  -3 -35    3.25    1.75
  -2   3 -35    1.16    2.57
   2  -3 -35    0.12    2.78
  -2   3 -36   13.16    2.85
   2  -3 -36   12.68    2.26
  -2   3 -36    8.94    2.11
   2   3  36    7.84    3.27
  -2   3 -37   46.91    4.13
   2   3  37   46.72    5.31
   2  -3 -37   53.15    4.69
   2   3  37   45.56    5.51
   2   3  38   83.38    5.87
   2   4 -37  130.37    7.11
  -2  -4 -37  125.95    7.06
   2   4 -37  120.64    6.38
  -2   4  37  130.13    7.96
   2  -4  37  119.43    7.23
   2   4 -36   13.33    3.29
  -2  -4 -36   12.19    3.03
   2   4 -36   10.17    2.66
   2  -4  36   16.02    3.46
   2   4 -35    5.25    2.97
  -2  -4 -35    6.55    2.63
   2   4 -35    1.17    2.05
   2  -4  35    5.30    2.65
   2   4 -34   20.41    4.08
  -2  -4 -34   24.80    4.71
   2   4 -34   26.46    4.34
   2  -4  34   21.98    4.99
   2   4 -33  115.59   10.40
  -2  -4 -33   96.63    9.46
   2   4 -33  105.26    8.87
   2  -4  33   99.16   10.30
   2   4 -32  109.58   10.55
  -2  -4 -32  122.44   11.11
   2   4 -32  116.23    9.84
   2  -4  32  108.24   11.45
   2   4 -31    4.64    3.31
   2  -4  31   10.11    5.16
  -2  -4 -31    7.81    4.92
   2   4 -31    5.48    3.83
   2  -4  30   67.14   10.19
   2   4 -30   65.00    6.68
   2   4 -30   68.43    8.32
  -2  -4 -30   59.81    6.85
  -2  -4 -29   51.97    6.72
  -2  -4 -29   54.34    8.91
   2  -4  29   53.09    9.16
   2   4 -29   51.45    6.49
   2  -4  29   43.47    7.60
   2   4 -29   50.49    7.28
   2  -4  28  116.78   13.08
  -2  -4 -28  130.61   13.55
   2  -4  28  119.74   12.12
  -2  -4 -28  134.33   10.91
  -2  -4 -28  104.98    9.46
   2   4 -28  121.15    9.96
   2  -4  27   26.60    6.70
  -2  -4 -27   43.40    8.03
   2  -4  27   34.08    6.70
  -2  -4 -27   40.88    6.16
  -2  -4 -27   38.31    5.95
   2   4 -27   47.50    6.51
   2  -4  26  199.23   16.99
   2   4 -26  189.51   15.19
  -2  -4 -26  193.90   16.70
   2   4 -26  190.79   12.97
  -2  -4 -26  216.63   14.10
  -2  -4 -26  200.12   13.17
   2  -4  25    6.37    4.76
   2  -4  25   10.22   12.13
  -2  -4 -25    1.28    3.78
   2   4 -25  -69.76   17.48
  -2  -4 -25  -71.08   18.04
  -2  -4 -25    1.39    2.93
  -2  -4 -25    3.49    2.79
   2   4 -25    0.15    2.64
   2   4 -25    1.79    3.87
   2  -4  24  106.03   12.45
   2   4 -24  106.70   11.40
  -2  -4 -24  130.52   13.56
  -2  -4 -24   92.38    9.65
  -2  -4 -24  106.40    9.75
  -2  -4 -24   90.99   12.15
   2   4 -24  116.92   22.65
  -2  -4 -24   87.27   21.31
   2   4 -24   99.54    9.47
   2   4 -23    5.71    4.05
   2   4 -23   10.12    3.03
  -2  -4 -23   -0.44    3.91
  -2  -4 -23   15.43    5.55
  -2  -4 -23   12.89    4.53
  -2  -4 -23    8.10    3.23
   2   4 -23    7.45    6.82
  -2  -4 -23   -1.65    7.11
   2  -4  23   16.37    5.38
  -2  -4 -22  174.25   12.35
  -2  -4 -22  190.27   16.65
  -2  -4 -22  198.46   13.04
  -2  -4 -22  205.28   16.35
   2   4 -22  185.45   14.34
  -2  -4 -22  163.98   26.16
   2   4 -22  188.66   26.63
   2   4 -22  160.84   12.22
   2   4 -21   78.00    9.25
  -2  -4 -21   67.00    7.55
  -2  -4 -21   71.66   10.20
   2   4 -21   65.16   16.27
  -2  -4 -21   47.70   14.85
  -2  -4 -20  149.23   24.97
   2   4 -20  148.50   23.58
  -2  -4 -19  183.49   26.76
   2   4 -19  199.74   25.90
  -2  -4 -18    4.36    5.75
   2   4 -18   -3.42    5.22
  -2  -4 -17 1160.39   59.91
   2   4 -17 1178.32   57.93
   2   4 -16  399.55   32.15
  -2  -4 -16  393.59   33.98
   2   4 -16  435.12   26.23
   2  -4  16  403.40   35.31
   2   4 -15   19.57    8.95
  -2  -4 -15   34.95   11.17
   2   4 -15   25.21    6.06
   2  -4  15   17.93    8.49
   2   4 -14   16.34    7.10
  -2  -4 -14   12.55    7.38
   2   4 -14   13.83    4.87
  -2  -4 -13 1029.94   49.61
   2   4 -13 1057.62   35.03
  -2  -4 -12  406.20   30.36
   2   4 -12  353.70   19.53
  -2  -4 -11   -0.55    6.28
   2   4 -11    9.15    3.31
  -2  -4 -10   55.65   11.15
   2   4 -10   32.98    5.58
  -2  -4  -9 1660.43   54.43
   2   4  -9 1690.18   37.13
  -2  -4  -8  250.22   20.42
   2   4  -8  281.94   14.82
   2  -4   8  288.62   21.35
  -2  -4  -7   38.38    8.74
   2   4  -7   36.95    5.33
   2  -4   7   41.46    8.09
   2  -4   7   41.24    7.95
   2   4  -6  204.81    5.93
  -2  -4  -6  202.14   17.18
   2   4  -6  202.63   12.37
   2  -4   6  207.01   16.16
   2  -4   6  206.12   16.66
  -2  -4  -5 1260.85   41.01
   2   4  -5 1284.57   17.37
   2   4  -5 1184.55   29.27
   2  -4   5 1206.71   37.50
   2  -4   5 1283.47   38.91
  -2  -4  -4  289.58   19.39
   2  -4   4  308.47   18.36
   2  -4   4  314.65   18.61
  -2  -4  -3  349.18   20.27
  -2  -4  -3  360.00   19.88
   2  -4   3  304.44   18.00
   2  -4   3  312.39   17.64
  -2  -4  -2    7.13    3.16
   2  -4   2    6.73    4.20
   2  -4   2   10.44    3.46
  -2  -4  -1 2439.10   49.15
   2  -4   1 2393.69   46.29
  -2  -4   0  715.90   25.71
   2  -4   0  717.01   26.61
  -2  -4   1 2397.42   46.61
   2  -4  -1 2443.77   48.05
   2  -4  -2    9.11    3.41
  -2  -4   2   15.39    4.51
  -2  -4   2   17.69    4.46
   2  -4  -3  450.59   21.59
  -2  -4   3  419.65   19.04
   2  -4  -3  489.84   21.11
  -2  -4   3  469.77   21.51
   2  -4  -4  429.70   19.82
   2  -4  -4  391.83   20.22
  -2  -4   4  412.37   19.12
  -2  -4   4  413.88   21.16
  -2   4  -5 1336.54   39.53
  -2  -4   5 1342.73   34.91
   2  -4  -5 1280.94   37.17
  -2  -4   5 1346.05   39.37
  -2  -4   6  162.53   12.50
  -2   4  -6  172.16   14.60
   2  -4  -6  166.79   13.54
  -2  -4   6  162.91   14.31
   2  -4  -7   64.14    8.61
  -2   4  -7   86.43   10.67
  -2   4  -7   79.68    3.26
  -2  -4   7   58.09    9.44
  -2   4  -8  199.61   16.49
   2  -4  -8  235.10   16.70
  -2  -4   8  216.50   14.93
  -2  -4   8  212.39   18.59
   2  -4  -9 1513.31   43.61
  -2   4  -9 1555.09   47.32
  -2  -4   9 1658.81   42.49
  -2  -4   9 1496.38   50.54
   2  -4 -10   37.31    7.58
  -2   4 -10   31.78    7.17
   2  -4 -10   28.85    7.04
  -2  -4  10   50.54    7.73
  -2  -4  10   28.81    8.11
   2  -4 -11    4.11    4.92
   2  -4 -11    4.33    3.66
  -2   4 -11   11.32    5.67
  -2  -4  11   -0.90    2.78
  -2   4 -12  309.01   23.54
   2  -4 -12  296.03   20.80
   2  -4 -12  268.11   21.61
  -2   4 -13  669.47   36.20
   2  -4 -13  751.95   34.12
   2  -4 -13  727.73   36.14
   2  -4 -14   12.15    7.38
   2  -4 -14   13.34    7.13
  -2   4 -14    3.99    4.73
   2  -4 -14   23.54    8.97
  -2   4 -15   12.86    4.22
   2  -4 -15   16.83    7.45
   2  -4 -15   17.11    6.14
   2  -4 -15   27.42    8.28
   2  -4 -16  375.64   26.26
  -2   4 -16  422.93   31.47
   2  -4 -16  357.71   28.48
  -2   4 -16  367.14   33.56
   2  -4 -16  422.62   30.04
   2  -4 -17 1090.48   50.33
  -2   4 -17 1164.28   53.29
   2  -4 -17 1135.75   46.41
  -2   4 -17 1145.38   61.87
   2  -4 -17 1290.25   52.43
   2  -4 -18   16.81    8.05
   2  -4 -18   16.42    5.86
  -2   4 -18    0.37   11.39
   2  -4 -18    5.41    3.49
   2  -4 -19  180.26   21.85
  -2   4 -19  190.68   27.26
   2  -4 -19  204.13   20.77
   2  -4 -20   61.24   12.95
  -2   4 -20   81.67   18.97
   2  -4 -20   73.57   12.45
  -2   4 -21   45.16   13.57
   2  -4 -21   62.16   11.76
   2  -4 -21   45.21   12.34
   2  -4 -21   67.11    7.55
   2  -4 -21   72.93    9.86
   2  -4 -22  217.40   12.62
  -2   4 -22  196.35   12.85
  -2   4 -22  231.07   15.19
   2  -4 -22  204.22   15.65
  -2   4 -22  233.33   31.55
   2  -4 -22  238.75   14.39
   2  -4 -22  214.51   12.49
   2  -4 -22  270.54   19.82
   2  -4 -22  257.61   18.93
   2   4  22  232.59   14.08
   2  -4 -23   14.29    4.05
   2  -4 -23   22.47    5.31
   2  -4 -23   13.08    3.85
   2  -4 -23   10.72    5.48
  -2   4 -23   15.30    4.10
   2  -4 -23    7.30    4.47
  -2   4 -23   12.38    4.62
  -2   4 -23   25.80   12.92
   2  -4 -23   13.42    5.37
   2   4  23   15.23    4.03
   2  -4 -24  136.10   10.25
  -2  -4  24  124.25   26.29
   2  -4 -24  159.30   15.64
   2  -4 -24  147.95   11.78
   2   4  24  153.39   11.47
   2  -4 -24  175.47   16.37
  -2   4 -24  149.56   26.62
  -2   4 -24  144.61   12.66
  -2   4 -24  150.85   11.36
  -2  -4  25    7.92    8.58
   2  -4 -25    7.87    4.83
   2  -4 -25    6.64    3.65
  -2   4 -25    4.72    3.33
  -2   4 -25    9.44    3.54
   2  -4 -25    5.37    5.38
   2   4  25    9.00    3.68
  -2   4 -26  192.16   14.48
  -2   4 -26  192.49   13.05
   2  -4 -26  187.32   17.50
   2  -4 -26  191.98   13.40
   2   4  26  205.28   13.33
   2  -4 -26  200.67   17.63
  -2  -4  27   28.86    7.06
  -2   4 -27   21.42    5.88
  -2   4 -27   26.92    5.02
   2  -4 -27   39.47    8.17
   2  -4 -27   26.09    5.19
   2   4  27   26.29    4.99
   2  -4 -27   21.07    7.35
   2  -4 -28  129.60   10.84
   2  -4 -28  140.08   14.80
  -2  -4  28  132.89   12.74
  -2   4 -28  144.24   12.78
  -2   4 -28  133.84   10.68
   2  -4 -28  113.50   13.47
   2   4  28  145.71   10.76
  -2  -4  29   34.17    6.28
  -2   4 -29   43.76    6.24
   2  -4 -29   33.36    6.59
   2  -4 -29   43.08    6.31
   2  -4 -29   52.02    9.59
   2  -4 -29   54.98   10.29
   2  -4 -30   49.97    8.81
  -2  -4  30   65.14    9.13
   2  -4 -30   70.40    9.05
  -2   4 -30   63.86    6.99
  -2  -4  31    7.95    3.61
   2  -4 -31    3.84    3.22
  -2   4 -31    6.44    2.95
  -2   4 -31    3.08    2.63
  -2   4 -32  105.88    8.02
   2  -4 -32  102.95    9.99
  -2   4 -32   94.01    8.21
  -2  -4  32   96.73    9.44
   2  -4 -33  109.01    9.55
  -2   4 -33  103.16    8.09
  -2  -4  33  113.43    9.66
  -2   4 -34   34.39    4.44
   2  -4 -34   35.43    5.45
   2  -4 -34   37.42    5.21
  -2   4 -35   11.24    2.39
   2  -4 -35    8.55    2.97
   2  -4 -35    6.60    2.14
  -2   4 -35    7.16    2.19
   2  -4 -36    7.45    1.95
  -2   4 -36   11.12    2.73
   2  -4 -36    9.41    2.76
  -2   4 -36   12.19    2.09
   2   4  36   16.62    4.00
  -2   4 -37  134.04    6.93
   2   4  37  134.83    8.37
   2  -4 -37  128.94    6.61
   2   4  37  120.63    8.13
  -2  -5 -37   88.39    5.50
   2   5 -37  103.01    6.08
  -2   5  37   92.42    6.29
   2   5 -36   37.40    4.55
  -2  -5 -36   29.55    4.05
   2   5 -36   30.86    3.69
   2  -5  36   27.57    3.99
   2   5 -35   18.90    3.65
  -2  -5 -35   17.16    3.44
   2   5 -35   18.40    3.21
   2  -5  35   18.30    4.18
   2   5 -34    9.23    3.50
  -2  -5 -34   15.46    3.92
   2   5 -34   17.51    3.59
   2  -5  34   13.70    4.39
   2   5 -33  380.41   18.08
   2  -5  33  360.14   18.48
  -2  -5 -33  382.27   17.39
   2   5 -33  345.77   15.13
   2   5 -32   44.66    6.75
   2  -5  32   40.28    7.27
   2   5 -32   42.12    4.97
  -2  -5 -32   33.05    5.97
   2   5 -32   31.61    5.39
   2   5 -31   48.05    7.66
   2  -5  31   39.86    7.23
  -2  -5 -31   43.47    5.69
   2   5 -31   45.20    6.48
   2   5 -31   51.94    6.23
   2  -5  30    4.33    5.13
   2   5 -30    6.17    2.54
  -2  -5 -30    7.21    2.68
   2   5 -30   11.79    4.22
  -2  -5 -29  611.33   27.42
   2  -5  29  531.70   26.46
   2   5 -29  583.65   21.69
  -2  -5 -29  555.97   20.91
   2   5 -29  599.81   23.84
  -2  -5 -28  217.85   16.98
   2  -5  28  212.51   17.38
   2   5 -28  208.76   13.46
  -2  -5 -28  224.89   13.84
  -2  -5 -28  224.09   13.68
   2   5 -28  227.03   15.19
  -2  -5 -27   -1.27    4.24
   2  -5  27    4.31    4.11
   2   5 -27    3.17    2.78
   2   5 -27    5.86    3.93
  -2  -5 -27    4.43    2.95
  -2  -5 -27    3.55    3.03
  -2  -5 -26   31.39    5.84
  -2  -5 -26   41.24    6.77
  -2  -5 -26   33.97    7.15
   2  -5  26   33.66    7.97
   2   5 -26   30.63    5.07
   2   5 -26   41.85    7.09
   2  -5  25  609.66   29.18
  -2  -5 -25  677.45   30.39
   2   5 -25  626.70   24.42
   2   5 -25  621.91   26.18
  -2  -5 -25  639.52   24.19
  -2  -5 -25  636.35   24.09
  -2  -5 -25  638.48   31.93
   2  -5  24   78.53   11.41
   2  -5  24   74.42   19.51
   2   5 -24   22.87   11.25
  -2  -5 -24   53.78   17.55
  -2  -5 -24   41.82   12.77
  -2  -5 -24   76.70   10.54
   2   5 -24   71.80    8.39
  -2  -5 -24   79.18    8.78
  -2  -5 -24   72.65    8.50
  -2  -5 -24   76.55   11.37
   2  -5  23   85.77   11.17
   2  -5  23   93.23   20.77
  -2  -5 -23   84.66   19.76
   2   5 -23  104.77   21.99
  -2  -5 -23   60.68   14.97
  -2  -5 -23   86.63   11.07
   2   5 -23   71.77    8.41
  -2  -5 -23   76.59    8.77
  -2  -5 -23   76.46    8.48
  -2  -5 -23   85.32   11.91
  -2  -5 -22  360.90   23.14
  -2  -5 -22  354.46   18.07
  -2  -5 -22  361.31   17.99
   2  -5  22  329.68   20.75
   2  -5  22  386.29   41.85
  -2  -5 -22  302.37   35.14
  -2  -5 -22  372.64   21.96
   2   5 -22  396.25   40.23
   2   5 -22  337.46   17.63
   2   5 -21  714.27   25.06
  -2  -5 -21  780.58   32.73
  -2  -5 -21  772.03   26.26
  -2  -5 -21  714.69   24.82
   2  -5  21  735.36   30.40
   2  -5  21  698.52   55.94
   2   5 -21  833.24   56.71
  -2  -5 -21  784.29   31.12
   2   5 -21  729.53   28.26
  -2  -5 -21  698.33   53.10
  -2  -5 -20   58.72   14.70
   2   5 -20   65.53   16.05
   2  -5  20   69.91   15.88
  -2  -5 -19   19.39   11.26
   2   5 -19   31.96   10.99
   2  -5  19   13.63    8.85
  -2  -5 -18  192.71   26.44
   2   5 -18  191.72   24.75
   2  -5  18  231.35   29.54
  -2  -5 -17  314.67   32.47
   2   5 -17  323.89   31.25
   2  -5  17  342.43   34.18
  -2  -5 -16  240.52   27.42
   2   5 -16  283.59   27.97
   2  -5  16  313.50   32.71
  -2  -5 -15   30.21   10.06
   2   5 -15   33.63    9.02
   2  -5  15   37.32   11.19
   2   5 -14  121.56   12.39
  -2  -5 -14   90.36   16.39
   2  -5  14  122.20   18.30
   2   5 -13  154.95   13.51
  -2  -5 -13  150.76   19.42
   2  -5  13  164.49   21.30
   2   5 -12  152.83   12.44
  -2  -5 -12  152.84   20.92
   2  -5  12  158.45   20.17
   2   5 -11   87.48    9.43
  -2  -5 -11  101.00   15.34
   2  -5  11   92.74   15.20
   2   5 -10  273.28   15.98
  -2  -5 -10  216.21   22.10
   2  -5  10  268.48   23.75
   2   5  -9    4.03    3.31
  -2  -5  -9    0.25    6.80
   2  -5   9    4.95    6.81
   2  -5   8  336.55   23.00
   2   5  -8  366.22   18.19
  -2  -5  -8  360.89   26.13
   2  -5   8  350.84   25.35
   2  -5   7  332.28   22.21
   2   5  -7  342.27   17.39
   2   5  -7  345.21   10.40
  -2  -5  -7  345.43   25.12
   2  -5   7  355.91   24.13
   2  -5   6   94.61   11.98
   2   5  -6   93.12    9.21
  -2  -5  -6   77.76   11.37
   2   5  -6   95.97    6.01
  -2  -5  -6   97.14   13.09
   2  -5   6   81.62   11.41
   2  -5   5   29.74    7.26
  -2  -5  -5   27.06    6.67
  -2  -5  -5   32.58    7.57
   2  -5   5   35.11    7.18
   2  -5   4  366.01   21.85
  -2  -5  -4  321.39   21.38
  -2  -5  -4  356.76   23.20
   2  -5   4  320.21   20.69
   2  -5   3  864.37   32.51
  -2  -5  -3  906.03   34.47
   2  -5   3  921.17   33.45
   2  -5   2  846.61   31.49
  -2  -5  -2  869.71   33.33
   2  -5   2  868.39   31.95
   2  -5   1  642.51   28.52
  -2  -5  -1  628.15   27.79
   2  -5   1  595.77   25.94
   2  -5   0  655.54   28.07
  -2  -5   0  646.99   27.65
  -2  -5   1  588.35   26.51
   2  -5  -1  533.37   25.49
   2  -5  -2  804.63   30.89
  -2  -5   2  777.56   29.89
   2  -5  -3  764.87   31.68
  -2  -5   3  778.86   29.42
   2  -5  -3  726.52   29.42
  -2  -5   3  708.94   29.60
   2  -5  -4  267.50   18.88
   2  -5  -4  273.99   18.03
  -2  -5   4  295.17   18.47
  -2  -5   4  264.84   18.61
  -2   5  -5    5.85    3.98
   2  -5  -5    8.63    4.33
   2  -5  -5    2.20    3.89
  -2  -5   5    8.77    3.79
  -2  -5   5   17.48    6.33
  -2  -5   6   85.76   10.75
   2  -5  -6   88.24   11.54
  -2   5  -6   88.71   11.46
  -2  -5   6   78.29   11.32
  -2   5  -7  316.39   21.30
   2  -5  -7  304.20   20.75
  -2  -5   7  288.13   21.88
  -2   5  -8  336.41    9.16
  -2   5  -8  388.60   24.08
   2  -5  -8  400.06   24.08
  -2  -5   8  391.13   26.39
  -2  -5   9   10.76    4.97
   2  -5  -9    5.82    3.93
  -2   5  -9   10.04    5.63
  -2  -5   9    1.37    5.84
  -2  -5  10  309.23   20.81
   2  -5 -10  278.38   20.71
  -2   5 -10  286.39   22.07
  -2  -5  10  277.27   24.18
  -2  -5  11  130.97   13.85
  -2   5 -11  113.70   14.27
   2  -5 -11  112.12   13.80
  -2  -5  11  112.34   16.31
  -2  -5  12  180.54   16.71
  -2   5 -12  190.49   19.07
   2  -5 -12  174.39   17.60
  -2  -5  12  171.76   21.57
   2  -5 -13   86.92   12.45
  -2   5 -13  113.68   15.42
  -2  -5  13   82.09   16.07
  -2   5 -14   76.08   12.54
   2  -5 -14   88.09   13.86
  -2  -5  14   67.51   15.40
   2  -5 -15   60.73   11.32
  -2   5 -15   53.93   11.60
  -2  -5  15   46.97   12.88
   2  -5 -16  325.34   28.18
   2  -5 -16  251.77   23.02
  -2   5 -16  262.73   24.58
  -2  -5  16  247.40   29.40
  -2   5 -17  310.78   33.23
   2  -5 -17  370.32   30.17
   2  -5 -17  287.89   25.27
  -2   5 -17  349.74   29.26
  -2  -5  17  346.14   35.72
  -2   5 -18  217.99   28.98
   2  -5 -18  215.43   22.58
   2  -5 -18  202.40   21.14
  -2  -5  18  180.12   26.65
  -2  -5  19   11.35    6.71
  -2   5 -19    4.76    8.95
  -2  -5  20   50.01   15.71
  -2   5 -20   49.94   15.44
   2  -5 -20   39.69    9.81
   2  -5 -21  764.25   32.47
   2  -5 -21  673.53   24.20
  -2   5 -21  715.89   56.87
  -2  -5  21  579.29   51.54
   2   5  21  643.29   23.13
   2  -5 -21  662.33   22.41
  -2   5 -21  658.37   25.32
  -2   5 -21  673.37   23.70
   2  -5 -21  751.04   43.26
  -2   5 -22  298.03   36.30
  -2  -5  22  268.52   36.66
   2  -5 -22  283.05   14.26
   2  -5 -22  325.97   16.97
   2  -5 -22  357.29   23.10
   2  -5 -22  322.16   20.28
  -2   5 -22  336.72   17.26
  -2   5 -22  295.34   17.41
   2  -5 -22  309.37   15.41
   2   5  22  322.86   16.65
  -2   5 -23   96.13   22.55
  -2  -5  23   67.49   17.89
   2  -5 -23   88.77   11.82
   2  -5 -23   79.16    8.80
   2  -5 -23   77.66    7.63
  -2   5 -23   80.70    8.65
   2  -5 -23   94.29   11.04
  -2   5 -23   81.32    9.33
   2  -5 -23   82.43    8.20
   2  -5 -23   77.02   11.17
   2   5  23   80.54    8.54
   2   5  24   59.95    7.42
   2  -5 -24   69.22   11.22
  -2  -5  24   70.13    9.39
  -2  -5  24   64.00   18.14
   2  -5 -24   73.95    7.77
   2  -5 -24   56.68    6.69
   2  -5 -24   84.60   11.67
   2  -5 -24   63.65    7.84
  -2   5 -24   63.13    8.71
   2  -5 -24   74.70   10.05
  -2   5 -24   68.62    8.21
  -2   5 -24   71.70   18.58
   2  -5 -25  561.62   20.81
  -2  -5  25  524.21   25.63
   2  -5 -25  599.46   30.04
   2   5  25  573.75   22.35
  -2   5 -25  551.64   22.67
   2  -5 -25  574.97   29.80
   2  -5 -25  569.18   22.80
   2  -5 -26   26.15    4.78
  -2  -5  26   17.23    5.48
   2  -5 -26   21.87    5.64
   2  -5 -26   25.59    5.44
   2  -5 -26   21.91    6.89
   2   5  26   32.70    5.78
  -2   5 -26   25.13    5.53
  -2  -5  27    9.29    4.61
  -2   5 -27    5.11    2.65
   2  -5 -27    5.76    4.27
   2  -5 -27   10.40    4.17
   2   5  27    6.03    3.08
   2  -5 -27    8.73    5.89
  -2  -5  28  205.26   15.56
  -2   5 -28  193.72   13.11
   2  -5 -28  204.23   13.50
   2  -5 -28  202.52   17.85
   2  -5 -28  227.76   18.52
  -2  -5  29  555.41   24.78
  -2   5 -29  615.40   22.26
  -2   5 -29  564.37   21.79
   2  -5 -29  537.96   27.95
   2  -5 -29  545.11   21.39
   2  -5 -29  554.80   28.14
  -2  -5  30    6.94    3.05
  -2   5 -30   14.66    3.87
   2  -5 -30   12.21    5.91
   2  -5 -30    8.98    5.01
   2  -5 -30   16.80    4.94
  -2   5 -30   16.34    4.17
   2  -5 -31   39.55    6.49
  -2   5 -31   44.98    5.72
   2  -5 -31   39.14    7.44
  -2   5 -31   40.69    5.37
  -2   5 -32   53.91    6.04
   2  -5 -32   54.63    7.20
  -2   5 -32   44.72    5.50
  -2   5 -33  356.09   13.26
  -2   5 -33  361.48   13.88
   2  -5 -33  356.53   16.44
  -2   5 -34   12.96    2.55
   2  -5 -34   12.16    3.18
   2  -5 -35   16.79    3.38
  -2   5 -35   18.54    3.87
   2  -5 -35   19.05    3.39
  -2   5 -35   18.72    2.60
   2   5  36   32.48    4.53
   2  -5 -36   29.62    3.75
  -2   5 -36   34.56    4.35
   2  -5 -36   33.21    3.53
  -2   5 -37  116.61    6.22
   2   5  37  115.59    7.19
   2   5  37  136.03    8.00
   2   6 -36   38.36    4.52
  -2  -6 -36   28.87    3.54
   2   6 -35   25.87    4.15
  -2  -6 -35   29.06    4.20
   2  -6  35   29.13    4.32
   2   6 -34   94.61    8.24
   2   6 -34   89.75    6.89
  -2  -6 -34  101.88    8.29
   2  -6  34   91.25    8.13
   2   6 -33   74.43    8.05
   2   6 -33   62.16    6.18
   2   6 -33   63.10    5.25
  -2  -6 -33   69.08    7.57
   2  -6  33   71.50    8.04
   2   6 -32   49.18    7.10
   2   6 -32   61.02    6.71
   2   6 -32   69.47    6.39
  -2  -6 -32   68.79    8.02
   2  -6  32   60.49    8.22
   2   6 -31   50.31    7.22
  -2  -6 -31   46.37    5.82
   2   6 -31   52.10    6.24
   2  -6  31   51.61    8.20
   2   6 -31   45.73    6.40
  -2  -6 -30  139.72   12.51
  -2  -6 -30  153.36   10.52
   2   6 -30  162.16   11.19
   2  -6  30  146.00   13.44
   2   6 -30  160.88   11.86
  -2  -6 -29   55.37    8.29
  -2  -6 -29   52.26    6.74
  -2  -6 -29   53.77    6.91
   2   6 -29   53.73    7.02
   2  -6  29   54.31    8.24
   2   6 -29   50.62    7.38
  -2  -6 -28   14.76    4.19
  -2  -6 -28   22.21    4.78
  -2  -6 -28   30.61    5.27
   2   6 -28   26.78    5.48
   2  -6  28   27.79    6.77
   2   6 -28   37.16    6.21
  -2  -6 -27   77.49   10.48
  -2  -6 -27   77.31    8.58
  -2  -6 -27   88.74    9.17
   2   6 -27   73.07    8.51
   2  -6  27   80.78   10.75
   2   6 -27   77.20    9.03
  -2  -6 -26    7.72    3.80
  -2  -6 -26    9.73    4.15
  -2  -6 -26    4.86    4.15
   2  -6  26   11.99    5.10
   2   6 -26   10.70    4.02
   2   6 -26    9.28    4.43
  -2  -6 -25   16.59    4.99
  -2  -6 -25   25.31    5.13
  -2  -6 -25   28.29    5.71
  -2  -6 -25   33.09    7.08
   2  -6  25   16.97    5.80
   2   6 -25   19.15    4.97
   2   6 -25   20.36    5.13
   2   6 -24    9.29    3.48
   2  -6  24   14.29    5.41
  -2  -6 -24   14.74    4.99
  -2  -6 -24    6.82    5.02
  -2  -6 -24   13.93    4.41
  -2  -6 -24   10.92    4.23
  -2  -6 -24   18.72   13.46
   2   6 -24   13.60    5.10
   2   6 -23   51.57    7.10
  -2  -6 -23   58.90    7.63
  -2  -6 -23   51.72    9.33
  -2  -6 -23   71.60    8.55
   2  -6  23   56.93    9.46
   2  -6  23   52.62   15.53
   2   6 -23   59.86   16.29
   2   6 -23   56.46    8.11
  -2  -6 -23   78.95   10.88
  -2  -6 -22  114.22   10.70
  -2  -6 -22  108.52   10.14
  -2  -6 -22  118.72   13.48
   2  -6  22   97.26   11.72
   2  -6  22  125.92   24.51
  -2  -6 -22  105.15   20.32
  -2  -6 -22  133.50   25.80
   2   6 -22  109.20   22.76
   2   6 -22  104.45   10.30
   2   6 -22  109.11   11.10
  -2  -6 -22  123.28   13.07
  -2  -6 -21  143.49   22.97
  -2  -6 -21  197.63   29.86
   2  -6  21  163.26   14.73
   2  -6  21  161.78   27.24
  -2  -6 -21  165.76   15.32
  -2  -6 -21  161.74   11.96
  -2  -6 -21  173.05   13.02
   2   6 -21  174.56   12.92
   2   6 -21  173.09   13.30
   2   6 -21  162.48   25.83
  -2  -6 -20  126.96   23.49
  -2  -6 -20  116.40   20.45
   2  -6  20  116.80   12.28
   2  -6  20   91.80   20.64
   2   6 -20  136.74   22.84
   2   6 -20  122.44   10.68
   2   6 -20  140.55   11.69
  -2  -6 -20  133.65   13.42
  -2  -6 -20  122.34   10.16
   2   6 -19   18.86    9.32
   2  -6  19   15.31    7.80
  -2  -6 -19   32.69   10.14
  -2  -6 -19   18.49    9.63
   2   6 -18   11.69    8.65
   2  -6  18   23.80   11.97
  -2  -6 -18   17.48    6.95
  -2  -6 -18   11.32    6.82
   2   6 -17  554.63   42.22
   2  -6  17  531.42   44.43
  -2  -6 -17  454.70   37.78
  -2  -6 -17  511.93   42.98
   2   6 -16 1208.70   60.52
   2  -6  16 1071.67   60.95
  -2  -6 -16 1160.89   62.24
   2  -6  15   36.21   12.23
  -2  -6 -15   25.03    8.72
   2  -6  14   79.32   15.46
  -2  -6 -14   86.26   16.77
   2   6 -13  760.59   29.78
   2  -6  13  731.08   45.61
  -2  -6 -13  728.90   45.52
   2   6 -12  223.81   15.77
   2  -6  12  191.07   22.90
  -2  -6 -12  218.36   22.84
  -2  -6 -12  215.43   24.49
   2   6 -11  138.23   12.14
   2  -6  11  136.23   18.57
  -2  -6 -11  124.03   18.47
  -2  -6 -11  134.24   17.42
   2   6 -10  284.24   17.31
   2  -6  10  320.76   27.72
  -2  -6 -10  333.36   29.14
  -2  -6 -10  323.14   26.82
   2   6  -9 2056.87   45.46
   2  -6   9 2184.71   63.24
   2  -6   9 1943.95   64.51
  -2  -6  -9 1995.75   67.06
  -2  -6  -9 2054.03   64.95
   2   6  -8  188.16   14.11
   2  -6   8  222.27   20.34
   2  -6   8  238.99   21.68
  -2  -6  -8  221.17   22.77
  -2  -6  -8  223.32   21.67
   2   6  -7   79.15    8.86
   2  -6   7   64.37   11.80
   2  -6   7   65.30   11.41
  -2  -6  -7   65.20   12.13
  -2  -6  -7   36.96    8.91
   2   6  -6  331.39   18.55
   2  -6   6  347.64   24.29
   2  -6   6  349.25   25.30
   2   6  -6  370.43   14.71
  -2  -6  -6  320.14   24.62
   2  -6   5  847.48   36.53
   2  -6   5  887.68   38.43
  -2  -6  -5  811.16   37.29
   2  -6   4  285.83   21.05
   2  -6   4  297.40   21.54
  -2  -6  -4  299.98   22.64
   2  -6   3  319.90   21.84
   2  -6   3  337.37   22.53
  -2  -6  -3  318.99   22.78
   2  -6   2  390.42   23.43
  -2  -6  -2  393.45   24.48
  -2  -6  -1  546.41   28.89
   2  -6   1  609.57   30.43
  -2  -6   0   56.88    9.94
   2  -6   0   70.77   10.61
  -2  -6   1  579.47   28.97
   2  -6  -1  569.16   28.95
  -2  -6   2  461.67   25.91
  -2  -6   2  476.98   25.67
   2  -6  -2  499.41   27.19
  -2  -6   3  269.66   20.13
   2  -6  -3  264.79   19.80
  -2  -6   3  261.33   19.04
  -2  -6   4  282.95   21.38
  -2  -6   4  304.55   20.67
   2  -6  -4  256.34   20.77
   2  -6  -4  293.25   21.13
  -2  -6   5  894.45   38.59
   2  -6  -5  948.39   39.44
   2  -6  -5  997.30   38.23
  -2  -6   5  998.27   37.45
  -2  -6   6  267.61   21.89
  -2   6  -6  318.41   22.00
   2  -6  -6  312.88   21.53
  -2  -6   6  307.17   21.40
   2  -6  -6  300.33   22.53
  -2  -6   7   73.16   12.35
   2  -6  -7   64.73   11.10
   2  -6  -7   72.57   10.93
  -2   6  -7   73.47   11.46
  -2  -6   8  302.91   21.42
  -2  -6   8  277.65   23.97
  -2   6  -8  330.03   23.44
   2  -6  -8  272.16   22.20
  -2  -6   9 2193.96   58.42
  -2  -6   9 2062.85   66.16
   2  -6  -9 2248.93   63.07
  -2   6  -9 2212.43   60.93
  -2  -6  10  412.30   26.14
  -2  -6  10  365.89   29.37
  -2   6 -10  439.44   28.02
   2  -6 -10  378.34   26.37
  -2  -6  11  160.37   16.40
  -2  -6  11  129.11   18.82
   2  -6 -11  170.35   18.15
  -2   6 -11  147.73   16.80
  -2  -6  12  162.31   16.78
  -2  -6  12  152.00   20.91
   2  -6 -12  136.67   16.54
  -2   6 -12  167.80   18.26
  -2  -6  13  742.36   36.52
  -2  -6  13  684.04   44.73
  -2   6 -13  730.38   39.45
   2  -6 -13  670.81   37.18
  -2  -6  14   95.95   17.74
   2  -6 -14   86.10   13.99
  -2   6 -14  108.16   15.65
  -2  -6  15   13.30    5.44
  -2   6 -15   41.09   10.26
   2  -6 -15   34.19    9.62
  -2  -6  16 1072.11   62.31
   2  -6 -16 1115.14   51.24
   2  -6 -17  627.27   40.88
  -2  -6  17  503.31   44.39
   2  -6 -17  535.75   36.29
  -2  -6  18   18.81   12.94
  -2   6 -18   22.72   10.39
   2  -6 -18   18.06    8.52
   2  -6 -18   16.61    7.11
   2  -6 -19   31.55    7.20
  -2  -6  19   29.71   12.21
  -2   6 -19   44.13   13.68
  -2   6 -20  101.88    9.51
  -2   6 -20   88.69   19.62
  -2  -6  20   50.98   16.99
   2  -6 -20   89.36    9.18
   2  -6 -20   91.11    8.65
   2  -6 -20   74.80   13.81
   2   6  20   87.98    8.60
  -2   6 -21  209.02   13.76
   2  -6 -21  196.32   15.19
  -2   6 -21  173.24   28.81
  -2  -6  21  167.49   27.71
   2  -6 -21  220.77   14.23
   2  -6 -21  183.80   11.31
   2  -6 -21  182.59   12.48
   2  -6 -21  207.12   24.14
   2   6  21  190.47   12.76
   2  -6 -22  108.91   12.05
  -2   6 -22  108.57   10.44
  -2   6 -22  129.17   26.38
  -2  -6  22   76.96   20.05
   2  -6 -22  126.69   14.32
   2  -6 -22  110.86   10.20
   2  -6 -22   96.22    8.24
   2  -6 -22  100.30    9.26
   2  -6 -22  110.64   17.28
   2   6  22  114.37   10.11
  -2   6 -23   65.78    8.35
   2  -6 -23   57.53    8.68
  -2   6 -23   42.49   16.72
  -2  -6  23   45.09   15.58
   2   6  23   59.20    7.25
   2  -6 -23   60.66    7.34
   2  -6 -23   50.95    6.02
   2  -6 -23   60.44   10.57
   2  -6 -23   48.08    7.19
  -2   6 -24   38.64    5.93
  -2   6 -24   36.42    6.21
   2  -6 -24   35.66    7.00
   2  -6 -24   37.76    8.44
   2   6  24   35.66    5.78
   2  -6 -24   29.57    5.27
   2  -6 -24   30.85    7.78
   2  -6 -24   29.96    4.62
   2  -6 -24   27.69    5.48
  -2   6 -25   15.47    3.35
  -2   6 -25   18.69    4.94
   2   6  25   23.15    4.69
   2  -6 -25   22.96    6.65
   2  -6 -25   19.57    4.64
   2  -6 -25   15.83    3.83
   2  -6 -25   16.44    6.39
  -2   6 -26    0.68    2.73
   2  -6 -26    2.78    2.64
  -2   6 -26    3.87    2.66
   2  -6 -26    5.66    3.62
   2  -6 -26    3.20    4.28
   2  -6 -26   -3.09    5.54
   2   6  26    2.77    2.90
   2  -6 -27   86.65    8.41
   2   6  27   83.57    8.25
   2  -6 -27   88.13   11.94
  -2   6 -27   79.87    8.74
  -2   6 -27   89.76    8.58
   2  -6 -27   79.63   11.68
   2  -6 -27   70.76    8.43
  -2   6 -28   27.10    4.90
   2  -6 -28   19.92    3.74
   2  -6 -28   32.56    8.24
   2  -6 -28   24.91    5.81
  -2   6 -28   28.93    5.78
   2  -6 -28   19.11    5.34
  -2   6 -29   76.68    8.18
   2  -6 -29   69.70    8.05
   2  -6 -29   71.10   10.75
   2  -6 -29   70.48   10.45
  -2   6 -29   74.28    7.52
   2  -6 -30  170.63   14.92
   2  -6 -30  164.97   15.34
   2  -6 -30  166.39   11.43
   2  -6 -30  173.86   13.14
  -2   6 -30  187.19   11.40
  -2   6 -30  183.99   12.01
   2  -6 -31   62.97    9.62
  -2   6 -31   65.68    7.00
  -2   6 -31   57.90    6.30
   2  -6 -31   60.25    7.65
  -2   6 -32   73.56    6.85
  -2   6 -32   67.86    6.35
   2  -6 -32   72.69    7.91
   2  -6 -33   77.99    7.62
  -2   6 -33   83.89    6.61
   2  -6 -34   90.72    7.49
  -2   6 -34  100.37    6.18
   2  -6 -35   17.88    2.97
   2  -6 -35   23.69    3.55
  -2   6 -35   21.21    3.88
   2   6  36   27.00    4.02
  -2   6 -36   28.81    3.58
   2  -6 -36   22.52    2.98
   2  -6 -36   30.90    3.18
   2  -6 -36   23.33    2.90
  -2  -7 -36   12.26    2.16
   2   7 -36   20.01    2.94
  -2  -7 -35    7.55    2.42
   2   7 -35    8.81    2.45
   2   7 -34   26.50    4.45
  -2  -7 -34   24.48    4.26
   2  -7  34   19.41    3.66
   2   7 -34   23.58    2.99
   2   7 -33  125.38    9.73
   2   7 -33  102.00    6.94
  -2  -7 -33  102.69    8.23
   2  -7  33   99.98    8.66
   2  -7  32   62.02    7.45
   2   7 -32   74.35    8.21
  -2  -7 -32   63.08    5.78
   2   7 -32   69.60    6.34
  -2  -7 -32   67.57    7.35
   2   7 -32   65.42    6.43
   2   7 -31   -0.53    3.27
  -2  -7 -31    4.27    2.33
   2   7 -31    5.97    2.79
   2  -7  31   -1.65    3.06
   2   7 -31   -0.27    2.60
  -2  -7 -30   85.04    9.44
   2   7 -30   96.84   10.39
  -2  -7 -30   95.97    8.19
   2   7 -30  101.20    8.94
   2  -7  30   91.03   10.08
   2   7 -30   92.54    8.71
  -2  -7 -29  271.73   17.43
  -2  -7 -29  269.09   13.76
  -2  -7 -29  280.75   14.63
   2   7 -29  275.19   15.30
   2  -7  29  270.23   18.04
   2   7 -29  270.10   15.09
  -2  -7 -28  358.91   20.64
  -2  -7 -28  348.29   16.32
  -2  -7 -28  348.84   16.90
   2   7 -28  357.58   17.99
   2  -7  28  347.25   21.02
   2   7 -28  331.73   17.48
  -2  -7 -27   11.75    3.72
  -2  -7 -27   22.19    4.71
  -2  -7 -27   24.08    4.87
   2   7 -27   18.97    4.87
   2  -7  27   27.15    6.89
   2   7 -27   17.25    4.71
  -2  -7 -26   99.26   11.55
  -2  -7 -26  116.34   10.58
  -2  -7 -26  103.04    9.51
   2   7 -26  109.00   10.54
   2  -7  26  106.33   12.14
   2   7 -26   98.00   10.24
  -2  -7 -25  322.76   20.83
  -2  -7 -25  277.54   21.17
  -2  -7 -25  297.76   16.40
  -2  -7 -25  319.06   17.66
   2   7 -25  297.21   17.50
   2  -7  25  315.65   20.90
   2   7 -25  308.36   17.78
  -2  -7 -24  265.96   18.94
  -2  -7 -24  279.93   16.57
  -2  -7 -24  257.13   15.52
  -2  -7 -24  274.61   20.97
   2   7 -24  242.99   16.25
   2  -7  24  242.19   18.27
   2   7 -24  255.43   16.29
   2   7 -23   12.68    3.93
  -2  -7 -23   18.56    5.31
  -2  -7 -23   12.64    4.97
  -2  -7 -23   19.85    5.02
   2  -7  23   18.97    5.30
  -2  -7 -23   15.65    5.55
   2   7 -23   15.10    4.97
  -2  -7 -23    3.60    5.84
   2  -7  22  167.13   15.25
   2  -7  22  171.33   29.20
  -2  -7 -22  128.08   21.24
   2   7 -22  194.74   28.41
  -2  -7 -22  203.31   31.90
   2   7 -22  167.16   13.50
   2   7 -22  170.26   13.39
  -2  -7 -22  191.82   13.87
  -2  -7 -22  158.32   12.40
  -2  -7 -22  177.85   16.83
  -2  -7 -21  339.85   22.29
  -2  -7 -21  352.67   18.23
   2  -7  21  362.91   22.01
   2  -7  21  319.22   39.07
  -2  -7 -21  401.13   42.20
  -2  -7 -21  323.60   35.59
   2   7 -21  362.75   19.55
   2   7 -21  358.61   19.07
   2   7 -21  336.55   37.20
   2   7 -20   37.95    6.54
   2  -7  20   41.80    7.98
   2  -7  20   41.82   14.99
  -2  -7 -20   43.82    8.24
  -2  -7 -20   46.94    6.75
  -2  -7 -20   37.42   11.62
  -2  -7 -20   36.62   14.83
   2   7 -20   45.32    6.78
   2   7 -20   34.08   12.42
   2   7 -19   39.79    6.69
  -2  -7 -19   39.78    5.84
  -2  -7 -19   35.25    7.41
   2  -7  19   44.35    8.19
   2  -7  19   44.07   13.56
   2   7 -19   16.44    9.52
   2   7 -19   47.86    7.23
  -2  -7 -19   64.90   15.64
  -2  -7 -19   21.60   11.05
   2   7 -18  289.97   32.23
  -2  -7 -18  250.98   29.65
  -2  -7 -18  221.10   30.05
   2   7 -18  279.77   16.53
   2  -7  18  263.95   32.98
  -2  -7 -17  536.34   45.62
  -2  -7 -17  499.85   41.25
   2   7 -17  580.01   44.54
   2  -7  17  532.17   45.78
   2  -7  16  287.81   33.30
  -2  -7 -16  296.72   32.95
  -2  -7 -16  222.66   26.71
   2  -7  15  100.25   19.92
  -2  -7 -15   70.41   16.19
  -2  -7 -15   51.65   11.57
   2  -7  14  214.89   27.43
  -2  -7 -14  176.67   22.51
  -2  -7 -14  202.12   26.43
   2  -7  13  179.18   23.45
  -2  -7 -13  175.66   24.31
  -2  -7 -13  179.73   22.84
   2  -7  12  181.44   23.25
   2   7 -12  171.77   14.25
  -2  -7 -12  145.70   19.73
  -2  -7 -12  196.39   25.40
   2  -7  11  154.78   21.21
   2   7 -11  177.68   14.33
  -2  -7 -11  134.25   20.99
  -2  -7 -11  158.37   20.98
   2  -7  10   14.61    8.57
   2  -7  10   13.74    7.02
   2   7 -10   17.52    5.61
  -2  -7 -10   22.75   11.00
   2  -7   9   10.51    9.42
   2  -7   9    1.42    4.75
   2   7  -9   10.12    3.47
  -2  -7  -9    5.72    5.18
   2  -7   8  243.75   24.40
   2  -7   8  235.76   22.47
   2   7  -8  271.88   18.05
  -2  -7  -8  241.72   23.46
   2  -7   7  528.42   33.59
   2   7  -7  524.39   25.08
   2  -7   7  495.94   31.38
  -2  -7  -7  537.07   34.49
   2  -7   6  565.27   34.25
   2  -7   6  663.52   35.61
  -2  -7  -6  628.83   36.45
   2  -7   5  336.27   25.95
   2  -7   5  346.79   25.67
  -2  -7  -5  353.47   26.89
   2  -7   4  292.87   23.69
   2  -7   4  317.27   23.99
  -2  -7  -4  298.22   24.06
   2  -7   3  792.06   37.18
  -2  -7  -3  809.42   38.91
   2  -7   2  441.15   26.97
  -2  -7  -2  417.11   27.95
   2  -7   1  612.60   31.53
  -2  -7  -1  567.03   32.03
   2  -7   1  562.08   32.35
   2  -7   0  360.13   26.12
  -2  -7   0  356.55   25.31
  -2  -7   1  555.22   31.26
  -2  -7   1  606.05   31.58
   2  -7  -1  664.15   34.71
   2  -7  -2  465.18   28.89
  -2  -7   2  439.03   27.00
   2  -7  -3  957.82   41.24
  -2  -7   3  955.38   39.83
   2  -7  -4  246.48   21.56
  -2  -7   4  243.65   20.43
  -2  -7   5  476.44   30.89
   2  -7  -5  492.87   29.51
  -2  -7   5  484.48   29.03
   2  -7  -5  484.58   30.80
  -2  -7   6  654.59   36.55
   2  -7  -6  623.77   34.98
  -2  -7   6  587.44   32.21
  -2   7  -6  703.14   35.82
   2  -7  -6  635.84   33.71
  -2  -7   7  473.44   32.70
   2  -7  -7  555.47   31.60
   2  -7  -7  513.01   32.28
  -2  -7   8  260.37   24.45
  -2  -7   8  278.14   22.35
  -2   7  -8  312.71   24.25
   2  -7  -8  297.41   24.77
   2  -7  -8  269.62   22.12
  -2  -7   9    5.53    4.74
  -2  -7   9    3.60    4.78
   2  -7  -9    8.52    5.58
   2  -7  -9    1.18    4.43
  -2   7  -9    7.61    4.37
  -2  -7  10    0.93    6.06
  -2  -7  10    6.31    4.72
   2  -7 -10    6.68    5.92
   2  -7 -10    9.19    6.42
  -2   7 -10    7.39    5.14
  -2  -7  11  118.81   17.97
  -2  -7  11  160.25   17.55
   2  -7 -11  141.21   17.92
  -2   7 -11  177.19   19.17
  -2  -7  12  153.45   21.89
  -2  -7  12  158.75   18.17
  -2   7 -12  154.12   18.33
   2  -7 -12  156.91   18.91
  -2  -7  13  200.75   26.42
  -2  -7  13  230.66   22.18
  -2   7 -13  252.83   23.19
   2  -7 -13  218.92   23.04
  -2  -7  14  125.70   21.33
  -2   7 -14  171.86   20.49
   2  -7 -14  144.99   19.39
  -2  -7  15   58.16   15.63
   2  -7 -15   79.79   14.67
  -2  -7  16  329.65   35.24
   2  -7 -16  358.77   31.15
  -2  -7  17  559.53   48.14
   2  -7 -17  545.21   38.58
   2  -7 -17  647.53   43.71
  -2  -7  18  184.79   28.53
  -2   7 -18  256.93   15.35
   2  -7 -18  221.98   25.14
   2  -7 -18  297.54   30.17
   2  -7 -19   36.27    5.73
  -2   7 -19   46.87   15.18
  -2  -7  19   30.02   13.26
   2   7  19   49.55    6.41
   2  -7 -19   43.47    6.01
  -2   7 -19   40.68    6.52
   2  -7 -19   31.06    9.98
  -2   7 -20   58.63    7.44
   2  -7 -20   57.91    8.44
  -2   7 -20   62.24   13.91
  -2  -7  20   59.94   18.49
   2  -7 -20   65.10    7.90
   2  -7 -20   73.26    8.09
   2  -7 -20   39.63   10.57
   2   7  20   67.74    7.85
  -2   7 -21  417.88   20.44
   2  -7 -21  428.19   22.56
  -2   7 -21  438.99   45.64
  -2  -7  21  371.19   42.73
   2  -7 -21  392.75   19.01
   2  -7 -21  435.48   19.45
   2  -7 -21  477.14   37.21
   2   7  21  428.60   19.49
   2  -7 -22  168.35   14.37
  -2   7 -22  162.98   12.99
  -2   7 -22  167.45   29.32
  -2  -7  22  148.27   28.03
   2  -7 -22  191.66   17.21
   2  -7 -22  172.35   12.63
   2   7  22  198.36   13.21
   2  -7 -22  180.67   12.53
   2  -7 -22  170.32   22.30
   2  -7 -23   28.60    7.17
   2  -7 -23   27.11    5.55
   2  -7 -23   28.16    5.22
   2   7  23   40.73    6.28
   2  -7 -23   27.14    6.56
  -2   7 -23   35.39    6.34
   2  -7 -24  227.16   12.33
   2  -7 -24  263.30   20.61
   2  -7 -24  242.43   15.15
   2  -7 -24  260.38   14.94
   2  -7 -24  262.88   20.29
   2   7  24  261.62   15.08
  -2   7 -24  233.69   15.42
  -2   7 -25  407.18   18.03
   2  -7 -25  374.50   17.40
   2  -7 -25  361.01   18.33
   2  -7 -25  378.36   24.15
   2   7  25  385.44   17.92
   2  -7 -25  388.49   24.18
  -2   7 -25  372.85   19.17
   2  -7 -26  146.76   10.74
   2  -7 -26  128.67   14.32
   2  -7 -26  123.23   10.85
  -2   7 -26  126.56   11.38
   2   7  26  129.26   10.11
   2  -7 -26  142.53   15.28
  -2   7 -26  147.63   10.70
  -2   7 -27   29.57    4.55
   2  -7 -27   23.09    4.42
   2  -7 -27   11.00    5.57
   2  -7 -27   23.19    5.07
   2  -7 -27   15.39    5.22
   2   7  27   24.17    4.34
  -2   7 -27   25.63    5.49
   2  -7 -28  288.43   13.87
  -2   7 -28  279.76   15.94
  -2   7 -28  283.86   14.26
   2  -7 -28  278.82   15.11
   2  -7 -28  271.26   20.03
   2  -7 -28  288.86   20.18
  -2   7 -29  309.65   16.32
  -2   7 -29  305.34   14.23
   2  -7 -29  322.75   20.39
   2  -7 -29  294.71   20.33
   2  -7 -29  305.53   15.45
  -2   7 -30   89.24    8.47
   2  -7 -30   83.70   10.25
   2  -7 -30  100.94   12.17
   2  -7 -30   86.30    8.23
   2  -7 -31    1.06    3.80
  -2   7 -31   11.85    3.66
   2  -7 -31    5.69    3.24
   2  -7 -32   51.80    7.20
  -2   7 -32   68.82    6.63
   2  -7 -32   56.06    6.50
  -2   7 -33  108.01    7.38
   2  -7 -33  117.78    8.61
  -2   7 -34   48.58    5.82
  -2   7 -34   38.98    3.81
   2  -7 -34   37.10    4.57
  -2   7 -35   10.88    2.67
   2  -7 -35   16.48    2.67
   2  -7 -35   10.24    2.47
  -2   7 -36   31.86    3.43
   2   8 -35   24.83    3.35
  -2  -8 -35   22.98    2.88
   2   8 -34   48.46    5.33
  -2  -8 -34   47.65    4.94
   2   8 -34   44.91    3.65
   2  -8  33  127.39    8.44
   2   8 -33  139.79    9.52
   2   8 -33  143.88    7.84
  -2  -8 -33  153.13    9.48
  -2  -8 -32   14.10    3.00
   2   8 -32   15.03    3.65
   2   8 -32   14.02    2.95
   2  -8  32   13.78    3.20
  -2  -8 -31   59.73    5.79
   2  -8  31   60.31    7.35
   2   8 -31   53.39    7.02
   2   8 -31   54.67    6.09
  -2  -8 -30   53.28    5.99
   2   8 -30   45.36    6.05
   2  -8  30   49.58    7.14
   2   8 -30   60.05    8.05
  -2  -8 -30   42.61    6.48
   2   8 -30   47.19    6.04
  -2  -8 -29   66.31    6.60
  -2  -8 -29   65.53    7.15
   2   8 -29   64.97    7.63
   2  -8  29   57.09    7.92
  -2  -8 -29   58.70    7.69
   2   8 -29   66.11    8.74
   2   8 -29   66.01    7.22
  -2  -8 -28   10.90    3.48
  -2  -8 -28   18.97    4.77
   2   8 -28   16.80    4.24
   2  -8  28    8.40    4.18
  -2  -8 -28   11.01    3.94
   2   8 -28   14.14    4.09
  -2  -8 -27   45.84    6.43
  -2  -8 -27   45.77    6.69
   2   8 -27   40.71    6.87
   2  -8  27   46.49    8.15
  -2  -8 -27   48.76    8.25
   2   8 -27   47.05    6.82
  -2  -8 -26   89.39    8.84
  -2  -8 -26   98.08    9.86
   2   8 -26   88.03    9.60
   2  -8  26  100.41   11.55
  -2  -8 -26   83.91   10.44
   2   8 -26   86.11    9.11
  -2  -8 -25   19.29    4.71
  -2  -8 -25   15.97    4.71
  -2  -8 -25   20.43    7.73
   2   8 -25   11.62    3.76
   2  -8  25   17.92    6.21
  -2  -8 -25   11.30    4.61
   2   8 -25   17.31    4.57
  -2  -8 -24   75.90   11.40
  -2  -8 -24   84.88    8.90
  -2  -8 -24   84.16    9.38
   2   8 -24   84.85    9.93
   2  -8  24   84.03   11.09
   2   8 -24   84.64    9.33
  -2  -8 -24   82.21   11.01
  -2  -8 -23   14.41    5.32
  -2  -8 -23   10.45    3.86
  -2  -8 -23    0.86    4.35
   2  -8  23    4.93    4.31
   2   8 -23    7.28    3.62
   2   8 -23    4.48    2.77
   2  -8  22  179.55   16.03
   2   8 -22  228.87   16.40
   2   8 -22  204.60   14.55
  -2  -8 -22  214.29   18.20
  -2  -8 -22  232.73   15.73
  -2  -8 -22  214.71   14.15
  -2  -8 -21  156.60   23.81
  -2  -8 -21  199.08   17.20
  -2  -8 -21  173.98   12.62
   2  -8  21  184.88   16.15
   2  -8  21  175.75   29.79
  -2  -8 -21  188.97   12.58
   2   8 -21  192.71   15.18
   2   8 -21  193.54   13.93
   2   8 -21  206.73   28.94
   2   8 -20   45.98    7.82
  -2  -8 -20   51.04    8.32
  -2  -8 -20   40.05    6.15
   2  -8  20   28.68    6.88
   2  -8  20   29.13   11.71
  -2  -8 -20   34.58    5.04
   2   8 -20   29.90   10.91
   2   8 -20   29.04    5.67
  -2  -8 -19  104.70   20.50
  -2  -8 -19   84.91   11.43
  -2  -8 -19  103.31    9.61
   2  -8  19  109.64   12.26
   2  -8  19  129.52   25.54
  -2  -8 -19  105.28    9.82
   2   8 -19   93.28   10.11
   2   8 -19   99.47    9.94
   2   8 -19  127.04   23.07
  -2  -8 -18  214.18   29.14
   2  -8  18  219.30   16.78
   2  -8  18  200.99   29.21
   2   8 -18  251.85   31.58
   2   8 -18  215.08   15.47
   2   8 -18  218.06   14.27
  -2  -8 -18  236.18   17.77
  -2  -8 -18  228.20   13.72
  -2  -8 -17  417.90   17.98
   2   8 -17  477.67   41.93
   2  -8  17  376.64   39.91
   2   8 -17  407.87   18.97
   2   8 -17  403.52   20.80
  -2  -8 -17  351.36   35.69
   2  -8  16  404.78   40.70
  -2  -8 -16  419.32   38.69
   2  -8  15  172.05   27.25
  -2  -8 -15  139.19   21.81
   2  -8  14  208.44   27.65
  -2  -8 -14  173.52   24.03
   2  -8  13  616.77   46.17
  -2  -8 -13  613.07   43.93
   2  -8  12  581.06   43.85
  -2  -8 -12  590.66   42.13
   2   8 -11   92.46   11.08
   2  -8  11   62.49   14.35
  -2  -8 -11   74.79   15.53
   2   8 -10  453.34   24.19
   2  -8  10  452.99   33.37
   2  -8  10  473.11   36.99
  -2  -8 -10  406.05   33.83
   2  -8   9  399.43   31.00
   2   8  -9  405.63   23.21
   2  -8   9  393.39   33.17
  -2  -8  -9  404.73   33.02
   2   8  -8  471.88   25.35
   2  -8   8  517.42   34.99
   2  -8   8  454.24   34.75
  -2  -8  -8  448.53   33.67
   2   8  -7  241.22   18.36
   2  -8   7  243.61   23.81
   2  -8   7  248.18   25.09
  -2  -8  -7  211.10   22.88
   2  -8   6   86.96   14.09
   2  -8   6   90.81   15.11
  -2  -8  -6   97.79   16.69
   2  -8   5  412.85   29.93
   2  -8   5  390.39   30.31
  -2  -8  -5  343.06   28.73
   2  -8   4  133.94   17.07
  -2  -8  -4  148.37   18.40
   2  -8   3   78.51   13.02
  -2  -8  -3   70.66   13.29
   2  -8   2  103.32   14.82
  -2  -8  -2   99.65   15.11
   2  -8   1  157.65   17.49
  -2  -8  -1  145.09   17.92
   2  -8   1  174.97   20.12
  -2  -8   0   24.40    7.94
  -2  -8   0   27.15    8.97
   2  -8   0   17.86    8.01
  -2  -8   1  151.96   17.50
   2  -8  -1  143.25   17.43
  -2  -8   2   61.50   11.94
   2  -8  -2   60.44   11.82
   2  -8  -3  100.51   14.75
  -2  -8   3   83.50   13.22
   2  -8  -4  291.14   25.07
  -2  -8   4  280.28   23.99
   2  -8  -5  370.59   28.01
  -2  -8   5  290.40   24.47
  -2  -8   6   36.78    9.39
  -2   8  -6   41.46   10.68
   2  -8  -6   47.39   11.55
  -2  -8   6   31.20    9.53
  -2  -8   7  214.46   23.12
  -2   8  -7  221.81   21.74
   2  -8  -7  239.66   24.50
   2  -8  -7  197.11   20.48
  -2  -8   8  507.80   32.18
  -2  -8   8  484.41   36.01
   2  -8  -8  493.73   34.24
   2  -8  -8  528.91   33.46
  -2   8  -8  508.97   32.68
  -2  -8   9  394.08   29.13
  -2  -8   9  425.65   34.75
   2  -8  -9  398.97   29.23
   2  -8  -9  418.43   31.59
  -2   8  -9  430.70   29.90
  -2  -8  10  439.87   31.26
  -2  -8  10  380.27   33.77
   2  -8 -10  463.22   34.55
   2  -8 -10  449.59   31.56
  -2   8 -10  516.96   33.26
  -2  -8  11   57.97   10.81
  -2  -8  11   46.06   12.15
   2  -8 -11   89.61   14.71
   2  -8 -11   64.02   13.14
  -2   8 -11   76.54   13.00
  -2  -8  12  574.24   36.69
  -2  -8  12  486.64   40.11
   2  -8 -12  525.58   34.53
   2  -8 -12  556.16   38.29
  -2   8 -12  616.81   37.56
  -2  -8  13  664.23   39.82
  -2  -8  13  584.20   45.75
   2  -8 -13  625.37   37.91
   2  -8 -13  580.72   39.89
  -2  -8  14  222.37   23.31
   2  -8 -14  207.59   23.86
   2  -8 -14  179.71   20.34
  -2  -8  14  142.03   23.97
   2  -8 -15  194.86   23.60
   2  -8 -15  190.66   20.97
  -2  -8  15  176.68   27.23
   2  -8 -16  522.97   39.46
  -2  -8  16  409.88   42.05
   2  -8 -17  503.94   20.97
   2  -8 -17  502.20   39.20
  -2   8 -17  468.23   21.61
   2  -8 -18  208.28   13.80
   2  -8 -18  144.08   20.64
  -2  -8  18  148.03   25.37
  -2   8 -18  195.01   13.96
   2  -8 -18  198.40   13.33
   2  -8 -18  222.69   26.63
   2   8  18  163.13   11.77
   2  -8 -19  126.81   11.13
  -2   8 -19  116.60   23.71
   2   8  19  127.02   10.60
   2  -8 -19  106.52   10.05
   2  -8 -19   96.18   10.63
  -2   8 -19  112.21   10.78
   2  -8 -19  137.26   21.70
   2  -8 -20   61.09    7.73
  -2   8 -20   77.65   19.71
  -2  -8  20   36.25   15.26
   2   8  20   70.26    7.98
   2  -8 -20   68.12    8.32
   2  -8 -20   66.29    9.32
  -2   8 -20   61.21    8.36
   2  -8 -20   77.73   14.40
   2  -8 -21  164.70   12.67
  -2   8 -21  156.63   27.46
  -2  -8  21  160.07   29.80
  -2   8 -21  172.99   13.57
   2  -8 -21  173.24   14.71
   2   8  21  182.90   12.70
   2  -8 -21  169.50   23.26
   2  -8 -21  168.38   12.56
  -2   8 -22  206.98   15.06
   2  -8 -22  260.57   20.21
   2  -8 -22  239.58   15.22
   2   8  22  239.06   14.58
   2  -8 -22  235.72   14.64
  -2   8 -23   16.21    4.60
   2  -8 -23   14.49    4.53
   2  -8 -23   10.58    5.86
   2   8  23    5.33    2.41
   2  -8 -23    8.73    3.86
  -2   8 -24  103.80   10.70
   2  -8 -24  105.65   13.33
   2  -8 -24  102.75   10.19
   2   8  24   97.66    9.01
   2  -8 -24   91.61    9.16
  -2   8 -25    4.22    3.13
   2  -8 -25   -0.06    4.65
   2   8  25    6.68    3.10
   2  -8 -25    6.05    3.31
   2  -8 -25    3.22    3.29
   2  -8 -25    2.48    4.51
   2  -8 -26  121.02    9.74
   2  -8 -26  111.46   13.58
   2  -8 -26  102.26    9.69
  -2   8 -26  113.22   10.76
   2  -8 -26  137.30   14.34
   2   8  26  114.84    9.23
  -2   8 -27   62.19    7.91
   2  -8 -27   67.59    7.83
   2  -8 -27   59.07    9.92
   2  -8 -27   53.85    9.00
   2  -8 -27   64.28    7.11
  -2   8 -28    5.25    3.10
   2  -8 -28    6.96    4.20
   2  -8 -28    9.62    5.59
   2  -8 -28    6.80    4.65
   2  -8 -28   11.47    3.27
  -2   8 -29   67.58    7.45
   2  -8 -29   70.06   10.37
   2  -8 -29   64.59    7.03
   2  -8 -29   60.65    8.95
   2  -8 -29   68.14    6.38
  -2   8 -30   58.64    6.81
   2  -8 -30   39.17    6.72
   2  -8 -30   35.84    7.40
   2  -8 -30   45.92    5.97
   2  -8 -31   69.67    8.42
  -2   8 -31   88.66    7.93
   2  -8 -31   85.59    8.02
   2  -8 -32    7.95    3.49
  -2   8 -32   13.14    2.92
   2  -8 -32   12.08    3.07
  -2   8 -33  144.17    8.19
   2  -8 -33  155.54    8.90
  -2   8 -34   43.61    5.11
   2  -8 -34   46.06    4.33
  -2   8 -34   40.88    3.71
   2  -8 -34   55.54    5.12
   2   8  35   10.39    2.21
  -2   8 -35   11.51    2.49
   2  -8 -35   12.37    2.07
   2   9 -34  132.62    7.27
  -2  -9 -34  134.41    7.12
   2   9 -33   46.06    5.07
   2   9 -33   49.45    4.55
  -2  -9 -33   45.33    4.83
  -2  -9 -32   65.04    6.46
   2  -9  32   55.75    5.54
   2   9 -32   57.31    6.19
   2   9 -32   52.28    5.15
  -2  -9 -32   57.65    4.92
   2  -9  31   31.18    4.85
   2   9 -31   36.80    5.61
   2   9 -31   33.52    4.65
  -2  -9 -31   35.43    4.41
   2  -9  30  108.64    9.34
   2   9 -30  125.17   10.54
  -2  -9 -30  118.17    9.79
   2   9 -30  116.68    9.16
  -2  -9 -30  117.94    8.42
   2  -9  29  116.96   10.47
   2   9 -29  123.23   10.97
  -2  -9 -29  109.81   10.17
   2   9 -29  123.51    9.88
  -2  -9 -29  113.72    8.80
   2  -9  28  166.04   13.12
  -2  -9 -28  167.71   13.24
   2   9 -28  187.98   14.07
   2   9 -28  172.98   12.18
  -2  -9 -28  165.87   10.08
  -2  -9 -28  188.66   11.78
   2  -9  27  128.24   12.13
  -2  -9 -27  134.65    9.77
  -2  -9 -27  143.67   10.90
  -2  -9 -27  130.22   12.26
   2   9 -27  113.62   10.46
   2  -9  26  216.84   16.21
   2   9 -26  199.93   14.56
  -2  -9 -26  221.51   13.78
  -2  -9 -26  218.56   12.82
  -2  -9 -26  219.18   16.17
   2   9 -26  216.01   13.77
   2  -9  25  113.45   12.41
   2   9 -25  120.09   11.44
  -2  -9 -25  126.16   11.08
  -2  -9 -25  121.76    9.98
  -2  -9 -25  117.51   12.20
   2   9 -25  111.52   10.17
   2  -9  24  175.72   15.29
  -2  -9 -24  180.78   13.32
  -2  -9 -24  179.75   12.36
  -2  -9 -24  181.69   16.75
   2   9 -24  179.50   14.35
  -2  -9 -24  188.56   15.57
   2   9 -24  175.02   12.92
  -2  -9 -23  358.47   16.48
   2  -9  23  323.52   20.83
   2   9 -23  330.50   19.81
   2   9 -23  313.09   17.28
  -2  -9 -23  319.62   21.68
  -2  -9 -23  330.73   18.26
  -2  -9 -23  318.17   16.76
  -2  -9 -22  170.79   11.89
   2  -9  22  142.68   14.37
   2   9 -22  142.06   13.16
   2   9 -22  154.14   12.33
  -2  -9 -22  162.16   13.34
  -2  -9 -22  169.18   15.98
  -2  -9 -22  157.30   11.86
  -2  -9 -21   26.08    5.07
  -2  -9 -21   25.80    7.52
   2  -9  21   27.19    7.04
  -2  -9 -21   22.28    4.93
   2   9 -21   22.65    6.13
   2   9 -21   20.19    5.21
   2   9 -20  191.66   29.07
  -2  -9 -20  195.19   16.92
  -2  -9 -20  211.92   13.61
   2  -9  20  188.21   15.96
   2  -9  20  227.63   33.58
  -2  -9 -20  205.82   13.63
   2   9 -20  227.70   17.01
   2   9 -20  206.37   14.24
  -2  -9 -20  210.17   29.86
  -2  -9 -19  109.15   12.52
  -2  -9 -19  108.13    9.76
   2  -9  19  103.45   12.22
   2  -9  19  108.20   23.75
   2   9 -19   57.36   14.15
   2   9 -19   97.68   11.33
   2   9 -19   98.73    9.79
  -2  -9 -19   90.10   18.74
   2   9 -18    6.27    3.38
   2  -9  18    1.90    3.83
   2  -9  18  -11.30   11.93
  -2  -9 -18    6.76    2.96
  -2  -9 -18    6.24    4.59
   2   9 -18   -2.76    5.17
  -2  -9 -18   -6.36    7.16
   2   9 -18    1.15    2.58
  -2  -9 -17   18.75    7.13
  -2  -9 -17   39.90    7.47
  -2  -9 -17   27.71    5.04
   2  -9  17   23.54    6.21
   2  -9  17   34.99   14.38
   2   9 -17   26.20    5.15
   2   9 -17   23.52    5.97
  -2  -9 -16  579.65   21.21
   2   9 -16  552.79   21.94
   2  -9  16  538.12   47.16
  -2  -9 -16  535.65   45.43
  -2  -9 -16  534.46   21.16
   2  -9  16  619.04   27.66
   2   9 -16  588.61   26.19
   2  -9  15   73.26   17.87
  -2  -9 -15   71.48   17.04
   2   9 -15   83.96   10.02
   2  -9  14   49.25   12.75
  -2  -9 -14   33.13    9.35
   2  -9  13   82.13   17.45
  -2  -9 -13   81.91   16.72
   2  -9  12  277.42   31.98
  -2  -9 -12  288.35   31.07
   2  -9  11   35.77   12.39
  -2  -9 -11   38.47   12.59
  -2  -9 -10   14.93    7.89
   2  -9  10    5.90   10.52
   2   9 -10   21.34    5.87
   2  -9  10    7.85    6.62
  -2  -9  -9  275.13   28.90
   2  -9   9  296.24   30.84
   2  -9   9  340.79   30.45
   2   9  -9  342.21   22.98
  -2  -9  -8  172.76   22.70
   2  -9   8  157.15   21.83
   2  -9   8  167.17   21.94
   2   9  -8  154.82   15.79
  -2  -9  -7  166.01   22.13
   2  -9   7  168.91   22.49
   2   9  -7  198.31   17.75
   2  -9   7  153.96   20.65
  -2  -9  -6   59.09   13.40
   2  -9   6   90.34   15.91
  -2  -9  -5  453.10   35.72
   2  -9   5  479.52   34.65
  -2  -9  -4  104.94   17.13
   2  -9   4  132.51   17.82
  -2  -9  -3  315.99   28.90
   2  -9   3  358.62   29.20
  -2  -9  -2  135.94   18.52
  -2  -9  -2  122.44   18.53
   2  -9   2  112.18   16.44
   2  -9   1  358.76   28.57
  -2  -9  -1  361.12   30.09
  -2  -9  -1  397.38   30.86
   2  -9   0   13.71    6.30
  -2  -9   0   16.63    6.22
   2  -9   0    6.53    4.68
   2  -9  -1  461.50   34.09
  -2  -9   1  448.75   32.58
  -2  -9   2   73.35   13.91
   2  -9  -2   97.03   15.80
  -2  -9   3  344.50   28.45
   2  -9  -3  393.79   31.59
  -2  -9   4   77.59   13.81
   2  -9  -4   87.70   14.70
   2  -9  -5  524.66   35.92
  -2  -9   5  474.88   34.08
   2  -9  -6   85.81   15.76
  -2   9  -6  107.12   16.08
  -2  -9   6  109.64   16.52
  -2  -9   7  250.87   24.38
  -2   9  -7  232.61   23.50
   2  -9  -7  249.28   25.10
  -2   9  -8  211.50   22.39
   2  -9  -8  210.31   22.72
  -2  -9   8  160.94   22.24
  -2  -9   8  203.07   22.28
   2  -9  -9  348.99   31.07
   2  -9  -9  339.58   28.74
  -2   9  -9  346.22   28.24
  -2  -9   9  291.96   30.84
  -2  -9   9  320.49   28.29
   2  -9 -10   30.11   10.52
   2  -9 -10   29.93    8.38
  -2   9 -10   16.95    6.69
  -2  -9  10   29.20   11.10
  -2  -9  10   33.34   10.40
   2  -9 -11   36.85   10.83
   2  -9 -11   38.07   10.76
  -2  -9  11   28.68   11.74
  -2  -9  11   19.03    7.47
   2  -9 -12  318.99   28.39
   2  -9 -12  314.98   30.82
  -2  -9  12  280.73   32.00
  -2  -9  12  297.99   27.62
   2  -9 -13   95.03   16.78
   2  -9 -13   82.31   13.63
  -2  -9  13  113.72   20.76
  -2  -9  13   94.02   16.83
   2  -9 -14   22.12    6.84
   2  -9 -14   43.27   11.08
  -2  -9  14   53.62   12.12
  -2  -9  14   28.98   13.33
   2  -9 -15   76.06   14.98
   2  -9 -15  102.04   16.04
  -2   9 -15   99.36   10.34
   2  -9 -15  107.54    9.86
  -2  -9  15   84.63   21.17
   2  -9 -16  641.83   24.41
   2  -9 -16  558.99   42.55
   2  -9 -16  595.94   24.79
  -2   9 -16  602.76   25.10
   2   9  16  581.71   21.80
   2  -9 -17   13.03    3.12
   2  -9 -17   15.70    5.11
   2  -9 -17    8.64    4.27
  -2   9 -17   18.22    4.75
   2   9  17   15.32    3.83
   2   9  18   14.45    3.52
   2  -9 -18   18.76    4.67
   2  -9 -18   16.49    4.64
  -2  -9  18   19.88   11.96
   2  -9 -18   11.18    3.81
   2  -9 -18    9.86    3.28
  -2   9 -18   17.14    4.95
   2  -9 -18   -4.03    5.59
   2  -9 -19  146.18   11.94
  -2   9 -19  158.74   29.21
   2   9  19  132.23   10.77
   2  -9 -19  124.57   11.17
  -2   9 -19  126.21   11.88
   2  -9 -19  147.15   21.51
   2  -9 -20  234.39   15.04
  -2   9 -20  265.08   36.39
   2  -9 -20  222.85   14.65
   2   9  20  224.99   14.19
   2  -9 -20  250.34   29.66
  -2   9 -20  224.25   15.87
   2  -9 -21   23.76    7.05
   2  -9 -21   24.92    5.30
  -2   9 -21   20.60    6.05
   2   9  21   25.16    5.45
   2  -9 -21   23.89    5.17
  -2   9 -22  139.84   12.76
   2  -9 -22  157.36   12.11
   2   9  22  151.97   11.53
   2  -9 -22  144.42   15.19
   2  -9 -22  128.56   11.10
  -2   9 -23  295.81   17.72
   2  -9 -23  293.68   16.63
   2  -9 -23  306.61   21.79
   2  -9 -23  284.14   15.74
   2   9  23  319.31   16.52
   2  -9 -24  193.98   17.04
   2  -9 -24  220.16   14.11
  -2   9 -24  192.02   14.53
   2  -9 -24  196.29   12.95
   2   9  24  219.38   13.24
   2  -9 -25  106.68    9.55
   2  -9 -25  135.18   14.48
  -2   9 -25  105.06   10.50
   2  -9 -25  120.66   10.06
   2  -9 -25  130.84   14.23
   2   9  25  112.82    9.19
   2  -9 -26  197.89   12.81
   2  -9 -26  184.92   16.29
  -2   9 -26  206.30   14.32
   2  -9 -26  209.72   12.51
   2   9  26  208.28   11.98
   2  -9 -26  222.74   17.69
   2  -9 -27  131.32   13.73
   2  -9 -27  133.87   10.19
  -2   9 -27  130.86   11.13
   2  -9 -27  134.73    9.57
   2  -9 -27  138.40   13.57
   2  -9 -28  147.99   13.88
   2  -9 -28  151.10   10.51
  -2   9 -28  165.14   11.86
   2  -9 -28  155.57    9.70
   2  -9 -28  143.70   13.32
   2  -9 -29  119.43   12.13
   2  -9 -29  125.27    9.26
  -2   9 -29  136.92   10.51
   2  -9 -29  117.05    7.67
   2  -9 -29  119.54   11.86
   2  -9 -30   94.67    7.63
   2  -9 -30  104.01   10.03
  -2   9 -30  107.07    8.84
   2  -9 -31   43.95    6.62
  -2   9 -31   46.77    5.48
   2  -9 -31   42.79    5.34
   2  -9 -32   43.45    5.79
  -2   9 -32   56.80    5.55
   2  -9 -32   57.04    5.42
  -2   9 -33   38.09    4.78
  -2   9 -33   40.58    4.16
   2  -9 -33   36.13    3.85
  -2   9 -34  133.80    7.40
   2  -9 -34  143.53    7.03
   2  10 -33   76.28    4.76
   2  10 -33   73.41    5.08
  -2 -10 -33   76.99    5.55
   2  10 -32   40.68    4.33
   2  10 -32   40.03    4.60
  -2 -10 -32   43.23    4.86
   2  10 -31    5.28    2.10
  -2 -10 -31    8.90    2.39
   2  10 -31    4.24    1.95
  -2 -10 -30    4.90    2.41
   2  10 -30    0.95    2.35
   2  10 -30    4.14    2.47
  -2 -10 -30    6.64    3.02
   2 -10  30    6.97    2.86
  -2 -10 -29   60.46    6.16
   2  10 -29   55.41    6.64
  -2 -10 -29   51.85    6.60
   2  10 -29   51.54    6.77
   2 -10  29   51.03    6.48
  -2 -10 -28   79.38    7.40
  -2 -10 -28   76.16    6.35
   2  10 -28   89.54    8.65
   2  10 -28   88.19    9.17
  -2 -10 -28   83.54    8.54
   2 -10  28   81.96    8.50
  -2 -10 -27    2.86    2.62
  -2 -10 -27    2.39    2.92
   2  10 -27    3.67    3.13
  -2 -10 -27    3.64    3.02
   2  10 -27   10.18    3.35
   2 -10  27    0.80    2.73
  -2 -10 -26   28.55    5.43
  -2 -10 -26   28.66    4.72
   2  10 -26   32.77    5.73
  -2 -10 -26   25.74    6.07
   2  10 -26   26.43    5.72
   2 -10  26   26.42    5.74
  -2 -10 -25   61.78    7.15
  -2 -10 -25   52.12    6.99
   2 -10  25   62.77    8.85
   2  10 -25   54.40    8.00
  -2 -10 -25   62.02    8.78
  -2 -10 -24   25.56    5.96
  -2 -10 -24   14.28    5.73
  -2 -10 -24   23.23    4.36
  -2 -10 -24   27.63    4.99
   2 -10  24   26.39    5.91
   2  10 -24   21.39    5.57
  -2 -10 -24   18.11    4.45
  -2 -10 -23   19.56    4.25
   2 -10  23   12.44    5.11
  -2 -10 -23   20.79    5.64
  -2 -10 -23   13.99    3.89
  -2 -10 -23   16.42    5.49
   2  10 -23   20.58    5.33
  -2 -10 -22   39.52    5.88
   2 -10  22   37.76    7.67
  -2 -10 -22   33.38    7.62
  -2 -10 -22   40.50    7.11
  -2 -10 -22   38.23    5.80
   2  10 -22   33.35    6.79
  -2 -10 -21  167.64   12.22
   2 -10  21  134.70   13.69
   2  10 -21  147.75   14.06
  -2 -10 -21  144.70   11.05
  -2 -10 -21  144.58   14.69
   2 -10  20   31.40    7.46
   2  10 -20   30.49    7.44
  -2 -10 -20   13.53    3.23
  -2 -10 -20   31.03    7.20
  -2 -10 -20   21.63    4.45
  -2 -10 -19   61.69    9.88
  -2 -10 -19   46.71    6.63
   2  10 -19   48.91    8.58
   2 -10  19   49.55    8.53
   2  10 -18  -12.07    9.25
   2 -10  18   -0.69    3.61
   2 -10  18    9.03    9.18
  -2 -10 -18    0.83    3.54
  -2 -10 -18    1.68    2.59
   2  10 -18    2.92    4.73
  -2 -10 -18  -13.05    9.18
   2 -10  17  237.59   33.37
  -2 -10 -17  242.09   18.11
[truncated: 2,563,389 more chars]
