# Supplementary material for: Taming Heavier Group 14 Imine Analogues: Accessing Tin Nitrogen [Sn=N] Double Bonds and their Cycloaddition/Metathesis Chemistry
Source: Angew Chem Int Ed Engl. 2022 Oct 25;61(48):e202211616. doi: 10.1002/anie.202211616 (PMC9828258; doi:10.1002/anie.202211616)
Supplement: Supplementary file 20 — Supporting Information [file ANIE-61-0-s019.cif]

data_01mfcm22_auto
_audit_creation_date               2022-01-11
_audit_creation_method
;
Olex2 1.3
(compiled 2020.11.12 svn.r5f609507 for OlexSys, GUI svn.r6408)
;
_shelx_SHELXL_version_number       '2018/3'
_audit_contact_author_address      ?
_audit_contact_author_email        ?
_audit_contact_author_name         ''
_audit_contact_author_phone        ?
_publ_contact_author_id_orcid      ?
_publ_section_references
;
Dolomanov, O.V., Bourhis, L.J., Gildea, R.J, Howard, J.A.K. & Puschmann, H.
 (2009), J. Appl. Cryst. 42, 339-341.

Sheldrick, G.M. (2015). Acta Cryst. A71, 3-8.

Sheldrick, G.M. (2015). Acta Cryst. C71, 3-8.
;
_chemical_name_common              ?
_chemical_name_systematic          ?
_chemical_formula_moiety           'C39 H54 N2 Si2 Sn'
_chemical_formula_sum              'C39 H54 N2 Si2 Sn'
_chemical_formula_weight           725.71
_chemical_melting_point            ?
_chemical_oxdiff_formula           'C42 H60 Sn1 N1'
loop_
  _atom_type_symbol
  _atom_type_description
  _atom_type_scat_dispersion_real
  _atom_type_scat_dispersion_imag
  _atom_type_scat_source
 'C' 'C' 0.0181 0.0091 'International Tables Vol C Tables 4.2.6.8 and 6.1.1.4'
 'H' 'H' 0.0000 0.0000 'International Tables Vol C Tables 4.2.6.8 and 6.1.1.4'
 'N' 'N' 0.0311 0.0180 'International Tables Vol C Tables 4.2.6.8 and 6.1.1.4'
 'Si' 'Si' 0.2541 0.3302 'International Tables Vol C Tables 4.2.6.8 and 6.1.1.4'
 'Sn' 'Sn' 0.0259 5.4591 'International Tables Vol C Tables 4.2.6.8 and 6.1.1.4'

_shelx_space_group_comment
;
The symmetry employed for this shelxl refinement is uniquely defined
by the following loop, which should always be used as a source of
symmetry information in preference to the above space-group names.
They are only intended as comments.
;
_space_group_crystal_system        'monoclinic'
_space_group_IT_number             14
_space_group_name_H-M_alt          'P 1 21/n 1'
_space_group_name_Hall             '-P 2yn'
loop_
  _space_group_symop_operation_xyz
 'x, y, z'
 '-x+1/2, y+1/2, -z+1/2'
 '-x, -y, -z'
 'x-1/2, -y-1/2, z-1/2'

_cell_length_a                     10.13650(10)
_cell_length_b                     21.5725(2)
_cell_length_c                     17.68170(10)
_cell_angle_alpha                  90
_cell_angle_beta                   93.9610(10)
_cell_angle_gamma                  90
_cell_volume                       3857.21(6)
_cell_formula_units_Z              4
_cell_measurement_reflns_used      28890
_cell_measurement_temperature      150.01(10)
_cell_measurement_theta_max        76.3590
_cell_measurement_theta_min        4.7710
_shelx_estimated_absorpt_T_max     0.264
_shelx_estimated_absorpt_T_min     0.195
_exptl_absorpt_coefficient_mu      6.059
_exptl_absorpt_correction_T_max    1.00000
_exptl_absorpt_correction_T_min    0.51855
_exptl_absorpt_correction_type     multi-scan
_exptl_absorpt_process_details
;
CrysAlisPro 1.171.39.46 (Rigaku Oxford Diffraction, 2018)
Empirical absorption correction using spherical harmonics,
 implemented in SCALE3 ABSPACK scaling algorithm.
;
_exptl_absorpt_special_details     ?
_exptl_crystal_colour              red
_exptl_crystal_colour_primary      red
_exptl_crystal_density_diffrn      1.250
_exptl_crystal_density_meas        ?
_exptl_crystal_density_method      ?
_exptl_crystal_description         block
_exptl_crystal_F_000               1520
_exptl_crystal_size_max            0.4
_exptl_crystal_size_mid            0.3
_exptl_crystal_size_min            0.3
_exptl_transmission_factor_max     ?
_exptl_transmission_factor_min     ?
_diffrn_reflns_av_R_equivalents    0.0413
_diffrn_reflns_av_unetI/netI       0.0252
_diffrn_reflns_Laue_measured_fraction_full  0.999
_diffrn_reflns_Laue_measured_fraction_max  0.993
_diffrn_reflns_limit_h_max         9
_diffrn_reflns_limit_h_min         -12
_diffrn_reflns_limit_k_max         26
_diffrn_reflns_limit_k_min         -26
_diffrn_reflns_limit_l_max         21
_diffrn_reflns_limit_l_min         -22
_diffrn_reflns_number              45783
_diffrn_reflns_point_group_measured_fraction_full  0.999
_diffrn_reflns_point_group_measured_fraction_max  0.993
_diffrn_reflns_theta_full          67.684
_diffrn_reflns_theta_max           76.415
_diffrn_reflns_theta_min           4.806
_diffrn_ambient_environment        N~2~
_diffrn_ambient_temperature        150.01(10)
_diffrn_detector                   'CCD plate'
_diffrn_detector_area_resol_mean   10.5035
_diffrn_detector_type              Atlas
_diffrn_measured_fraction_theta_full  0.999
_diffrn_measured_fraction_theta_max  0.993
_diffrn_measurement_details
;
List of Runs (angles in degrees, time in seconds):

  # Type    Start    End  Width  t~exp~   \w     \q     \k     \f   Frames
--------------------------------------------------------------------------
  1  \w   -102.00 -73.00   1.00    1.00    --  -41.65-140.00 -55.00   29
  2  \w    -21.00  31.00   1.00    1.00    --  -41.65  37.00  30.00   52
  3  \w    -39.00  14.00   1.00    1.00    --  -41.65  57.00-180.00   53
  4  \w   -111.00 -30.00   1.00    1.00    --  -41.65 -57.00-120.00   81
  5  \w     47.00  96.00   1.00    1.00    --   41.65-125.00  60.00   49
  6  \w     44.00  76.00   1.00    2.00    --  111.00 -77.00   0.00   32
  7  \w     42.00 109.00   1.00    2.00    --  111.00-111.00 120.00   67
  8  \w    129.00 174.00   1.00    2.00    --  111.00  45.00 -90.00   45
  9  \w     37.00  84.00   1.00    2.00    --  111.00-111.00   0.00   47
 10  \w     75.00 109.00   1.00    2.00    --  111.00-111.00-180.00   34
 11  \w     40.00  65.00   1.00    2.00    --  111.00 -45.00  30.00   25
 12  \w     56.00  81.00   1.00    2.00    --  111.00-111.00 -90.00   25
 13  \w     39.00  65.00   1.00    2.00    --  111.00-111.00-180.00   26
 14  \w     99.00 124.00   1.00    2.00    --  111.00 -77.00   0.00   25
 15  \w     59.00  90.00   1.00    2.00    --  111.00 -94.00 120.00   31
 16  \w     65.00 109.00   1.00    2.00    --  111.00-111.00-150.00   44
 17  \w     88.00 174.00   1.00    2.00    --  111.00  45.00 -60.00   86
 18  \w     41.00  68.00   1.00    2.00    --  111.00 -45.00 150.00   27
 19  \w     93.00 178.00   1.00    2.00    --  111.00  61.00  30.00   85
 20  \w     37.00  83.00   1.00    2.00    --  111.00-111.00 -60.00   46
 21  \w     83.00 109.00   1.00    2.00    --  111.00-111.00-120.00   26
 22  \w     42.00  67.00   1.00    2.00    --  111.00 -45.00   0.00   25
 23  \w    -38.00  23.00   1.00    1.00    --  -41.65  57.00 -30.00   61
 24  \w     -5.00  21.00   1.00    1.00    --  -41.65  19.00  90.00   26
 25  \w    -15.00  21.00   1.00    1.00    --  -41.65  37.00-120.00   36
 26  \w     -8.00  17.00   1.00    1.00    --  -41.65  37.00 120.00   25
 27  \w     -5.00  22.00   1.00    1.00    --  -41.65  19.00 -30.00   27
 28  \w     35.00  92.00   1.00    1.00    --   41.65-125.00-180.00   57
 29  \w     44.00  72.00   1.00    2.00    --  111.00 -45.00 -90.00   28
 30  \w     91.00 116.00   1.00    2.00    --  111.00-129.00 117.00   25
 31  \w     64.00  91.00   1.00    2.00    --  111.00 -94.00 -30.00   27
 32  \w    120.00 177.00   1.00    2.00    --  111.00  77.00   0.00   57
 33  \w     37.00  81.00   1.00    2.00    --  111.00-111.00-120.00   44
 34  \w     40.00  65.00   1.00    2.00    --  111.00 -45.00  90.00   25
 35  \w     75.00 101.00   1.00    2.00    --  111.00-111.00  60.00   26
 36  \w     64.00  92.00   1.00    2.00    --  111.00 -61.00   0.00   28
 37  \w     83.00 109.00   1.00    2.00    --  111.00-111.00 -60.00   26
 38  \w     46.00  71.00   1.00    2.00    --  111.00 -45.00 120.00   25
 39  \w    112.00 162.00   1.00    2.00    --  111.00  77.00 150.00   50
 40  \w    117.00 164.00   1.00    2.00    --  111.00  45.00  60.00   47
 41  \w     79.00 109.00   1.00    2.00    --  111.00-111.00 -90.00   30
 42  \w     54.00  80.00   1.00    2.00    --  111.00 -61.00 -60.00   26
 43  \w     46.00  71.00   1.00    2.00    --  111.00 -45.00   0.00   25
 44  \w    139.00 173.00   1.00    2.00    --  111.00 111.00 -90.00   34
 45  \w     39.00 109.00   1.00    2.00    --  111.00-111.00 -30.00   70
 46  \w    139.00 176.00   1.00    2.00    --  111.00  77.00-120.00   37
 47  \w     79.00 109.00   1.00    2.00    --  111.00-111.00  30.00   30
 48  \w     37.00  62.00   1.00    2.00    --  111.00-111.00 120.00   25
 49  \w    103.00 154.00   1.00    2.00    --  111.00  77.00 -30.00   51
;
_diffrn_measurement_device         'four-circle diffractometer'
_diffrn_measurement_device_type    'SuperNova, Dual, Cu at home/near, Atlas'
_diffrn_measurement_method         '\w scans'
_diffrn_orient_matrix_type        
 'CrysAlisPro convention (1999,Acta A55,543-557)'
_diffrn_orient_matrix_UB_11        0.0033499000
_diffrn_orient_matrix_UB_12        -0.0639528000
_diffrn_orient_matrix_UB_13        0.0388489000
_diffrn_orient_matrix_UB_21        -0.0074061000
_diffrn_orient_matrix_UB_22        0.0316065000
_diffrn_orient_matrix_UB_23        0.0777572000
_diffrn_orient_matrix_UB_31        -0.1520804000
_diffrn_orient_matrix_UB_32        -0.0029308000
_diffrn_orient_matrix_UB_33        -0.0089663000
_diffrn_radiation_monochromator    mirror
_diffrn_radiation_probe            x-ray
_diffrn_radiation_type             'Cu K\a'
_diffrn_radiation_wavelength       1.54184
_diffrn_source                     'micro-focus sealed X-ray tube'
_diffrn_source_type                'SuperNova (Cu) X-ray Source'
_reflns_Friedel_coverage           0.000
_reflns_Friedel_fraction_full      .
_reflns_Friedel_fraction_max       .
_reflns_number_gt                  7607
_reflns_number_total               8029
_reflns_odcompleteness_completeness  99.88
_reflns_odcompleteness_iscentric   1
_reflns_odcompleteness_theta       74.33
_reflns_special_details
;
 Reflections were merged by SHELXL according to the crystal
 class for the calculation of statistics and refinement.
 
 _reflns_Friedel_fraction is defined as the number of unique
 Friedel pairs measured divided by the number that would be
 possible theoretically, ignoring centric projections and
 systematic absences.
;
_reflns_threshold_expression       'I > 2\s(I)'
_computing_cell_refinement         'CrysAlisPro 1.171.39.46 (Rigaku OD, 2018)'
_computing_data_collection         'CrysAlisPro 1.171.39.46 (Rigaku OD, 2018)'
_computing_data_reduction          'CrysAlisPro 1.171.39.46 (Rigaku OD, 2018)'
_computing_molecular_graphics      'Olex2 1.3 (Dolomanov et al., 2009)'
_computing_publication_material    'Olex2 1.3 (Dolomanov et al., 2009)'
_computing_structure_refinement    'SHELXL 2018/3 (Sheldrick, 2015)'
_computing_structure_solution      'SHELXT 2018/2 (Sheldrick, 2018)'
_refine_diff_density_max           0.717
_refine_diff_density_min           -0.538
_refine_diff_density_rms           0.059
_refine_ls_extinction_coef         .
_refine_ls_extinction_method       none
_refine_ls_goodness_of_fit_ref     1.056
_refine_ls_hydrogen_treatment      constr
_refine_ls_matrix_type             full
_refine_ls_number_parameters       422
_refine_ls_number_reflns           8029
_refine_ls_number_restraints       8
_refine_ls_R_factor_all            0.0279
_refine_ls_R_factor_gt             0.0261
_refine_ls_restrained_S_all        1.071
_refine_ls_shift/su_max            0.001
_refine_ls_shift/su_mean           0.000
_refine_ls_structure_factor_coef   Fsqd
_refine_ls_weighting_details      
 'w=1/[\s^2^(Fo^2^)+(0.0345P)^2^+1.9014P] where P=(Fo^2^+2Fc^2^)/3'
_refine_ls_weighting_scheme        calc
_refine_ls_wR_factor_gt            0.0662
_refine_ls_wR_factor_ref           0.0676
_refine_special_details            ?
_olex2_refinement_description
;
1. Fixed Uiso
 At 1.2 times of:
  All C(H) groups
 At 1.5 times of:
  All C(H,H,H) groups
2. Uiso/Uaniso restraints and constraints
Sn1 \\sim Sn1A: within 2A with sigma of 0.005 and sigma for terminal atoms of
0.01 within 2A
Sn1A \\sim C1: within 2A with sigma of 0.005 and sigma for terminal atoms of
0.01 within 2A
3. Rigid body (RIGU) restrains
 N1, Sn1A
 with sigma for 1-2 distances of 0.004 and sigma for 1-3 distances of 0.004
4. Others
 Sof(Sn1A)=1-FVAR(1)
 Sof(Sn1)=FVAR(1)
5.a Aromatic/amide H refined with riding coordinates:
 C11(H11), C3(H3), C18(H18), C9(H9), C5(H5), C27(H27), C20(H20), C29(H29),
 C4(H4)
5.b Idealised Me refined as rotating group:
 C13(H13A,H13B,H13C), C22(H22A,H22B,H22C), C32(H32A,H32B,H32C), C33(H33A,H33B,
 H33C), C23(H23A,H23B,H23C), C38(H38A,H38B,H38C), C30(H30A,H30B,H30C), C36(H36A,
 H36B,H36C), C37(H37A,H37B,H37C), C14(H14A,H14B,H14C), C15(H15A,H15B,H15C),
 C24(H24A,H24B,H24C), C31(H31A,H31B,H31C), C34(H34A,H34B,H34C), C35(H35A,H35B,
 H35C)
;
_atom_sites_solution_hydrogens     geom
_atom_sites_solution_primary       dual
_atom_sites_solution_secondary     ?
loop_
  _atom_site_label
  _atom_site_type_symbol
  _atom_site_fract_x
  _atom_site_fract_y
  _atom_site_fract_z
  _atom_site_U_iso_or_equiv
  _atom_site_adp_type
  _atom_site_occupancy
  _atom_site_site_symmetry_order
  _atom_site_calc_flag
  _atom_site_refinement_flags_posn
  _atom_site_refinement_flags_adp
  _atom_site_refinement_flags_occupancy
  _atom_site_disorder_assembly
  _atom_site_disorder_group
 Sn1 Sn 0.53316(4) 0.25765(2) 0.49415(3) 0.0169(2) Uani 0.800(11) 1 d . U P A
 1
 Si2 Si 0.57093(5) 0.38705(2) 0.40447(3) 0.02838(11) Uani 1 1 d . . . . .
 Si1 Si 0.70001(5) 0.26939(3) 0.34333(3) 0.02789(11) Uani 1 1 d . . . . .
 N2 N 0.60906(15) 0.30819(7) 0.40942(9) 0.0250(3) Uani 1 1 d . . . . .
 N1 N 0.55237(16) 0.27801(8) 0.60095(9) 0.0269(3) Uani 1 1 d . . . . .
 C1 C 0.41687(18) 0.17708(8) 0.46359(10) 0.0231(3) Uani 1 1 d . . . . .
 C2 C 0.28472(19) 0.18838(9) 0.43827(10) 0.0249(4) Uani 1 1 d . . . . .
 C6 C 0.4655(2) 0.11650(9) 0.47069(10) 0.0276(4) Uani 1 1 d . . . . .
 C16 C 0.22858(18) 0.25246(9) 0.43850(11) 0.0249(4) Uani 1 1 d . . . . .
 C7 C 0.6035(2) 0.10320(9) 0.50259(11) 0.0278(4) Uani 1 1 d . . . . .
 C12 C 0.6351(2) 0.11057(9) 0.58098(11) 0.0278(4) Uani 1 1 d . . . . .
 C25 C 0.62676(19) 0.32777(9) 0.63187(10) 0.0255(4) Uani 1 1 d . . . . .
 C17 C 0.20220(18) 0.28553(9) 0.37111(11) 0.0279(4) Uani 1 1 d . . . . .
 C11 C 0.7648(2) 0.10143(9) 0.60949(11) 0.0312(4) Uani 1 1 d . . . . .
 H11 H 0.785726 0.107044 0.661073 0.037 Uiso 1 1 calc R U . . .
 C21 C 0.19682(19) 0.27804(10) 0.50820(11) 0.0299(4) Uani 1 1 d . . . . .
 C8 C 0.7009(2) 0.08195(9) 0.45604(11) 0.0325(4) Uani 1 1 d . . . . .
 C13 C 0.5303(2) 0.12543(10) 0.63492(11) 0.0331(4) Uani 1 1 d . . . . .
 H13A H 0.522460 0.169582 0.639754 0.050 Uiso 1 1 calc R U . . .
 H13B H 0.554786 0.107694 0.683671 0.050 Uiso 1 1 calc R U . . .
 H13C H 0.447134 0.108479 0.615617 0.050 Uiso 1 1 calc R U . . .
 C3 C 0.2028(2) 0.13843(10) 0.41741(12) 0.0340(4) Uani 1 1 d . . . . .
 H3 H 0.115428 0.145471 0.399887 0.041 Uiso 1 1 calc R U . . .
 C10 C 0.8640(2) 0.08420(10) 0.56359(12) 0.0337(4) Uani 1 1 d . . . . .
 C39 C 0.5619(2) 0.37128(10) 0.67657(11) 0.0309(4) Uani 1 1 d . . . . .
 C26 C 0.7646(2) 0.33331(10) 0.62754(11) 0.0294(4) Uani 1 1 d . . . . .
 C18 C 0.15115(19) 0.34534(10) 0.37503(12) 0.0326(4) Uani 1 1 d . . . . .
 H18 H 0.133653 0.367584 0.330414 0.039 Uiso 1 1 calc R U . . .
 C9 C 0.8296(2) 0.07350(10) 0.48739(12) 0.0349(4) Uani 1 1 d . . . . .
 H9 H 0.894341 0.060286 0.456287 0.042 Uiso 1 1 calc R U . . .
 C5 C 0.3806(2) 0.06745(9) 0.44935(12) 0.0358(5) Uani 1 1 d . . . . .
 H5 H 0.411684 0.026928 0.453124 0.043 Uiso 1 1 calc R U . . .
 C27 C 0.8314(2) 0.38284(10) 0.66329(12) 0.0342(4) Uani 1 1 d . . . . .
 H27 H 0.921965 0.386595 0.658990 0.041 Uiso 1 1 calc R U . . .
 C22 C 0.2125(2) 0.24103(11) 0.58095(13) 0.0375(5) Uani 1 1 d . . . . .
 H22A H 0.179891 0.199726 0.571898 0.056 Uiso 1 1 calc R U . . .
 H22B H 0.163247 0.260529 0.618854 0.056 Uiso 1 1 calc R U . . .
 H22C H 0.304307 0.239364 0.598252 0.056 Uiso 1 1 calc R U . . .
 C32 C 0.8401(2) 0.28606(12) 0.58583(14) 0.0399(5) Uani 1 1 d . . . . .
 H32A H 0.809818 0.245279 0.597768 0.060 Uiso 1 1 calc R U . . .
 H32B H 0.932640 0.289594 0.600743 0.060 Uiso 1 1 calc R U . . .
 H32C H 0.826107 0.293048 0.532252 0.060 Uiso 1 1 calc R U . . .
 C33 C 0.4638(2) 0.40966(10) 0.48091(13) 0.0340(4) Uani 1 1 d . . . . .
 H33A H 0.390618 0.381440 0.481572 0.051 Uiso 1 1 calc R U . . .
 H33B H 0.431134 0.450959 0.471776 0.051 Uiso 1 1 calc R U . . .
 H33C H 0.514092 0.408286 0.528905 0.051 Uiso 1 1 calc R U . . .
 C20 C 0.14659(19) 0.33801(11) 0.50905(13) 0.0347(4) Uani 1 1 d . . . . .
 H20 H 0.126520 0.355249 0.555076 0.042 Uiso 1 1 calc R U . . .
 C23 C 0.2242(3) 0.25764(11) 0.29493(13) 0.0388(5) Uani 1 1 d . . . . .
 H23A H 0.301199 0.231660 0.299152 0.058 Uiso 1 1 calc R U . . .
 H23B H 0.236772 0.290167 0.259079 0.058 Uiso 1 1 calc R U . . .
 H23C H 0.148487 0.233323 0.277979 0.058 Uiso 1 1 calc R U . . .
 C28 C 0.7677(2) 0.42687(10) 0.70517(11) 0.0362(5) Uani 1 1 d . . . . .
 C29 C 0.6332(2) 0.41941(10) 0.71181(11) 0.0352(5) Uani 1 1 d . . . . .
 H29 H 0.589270 0.447624 0.740878 0.042 Uiso 1 1 calc R U . . .
 C38 C 0.8340(2) 0.22202(11) 0.39283(13) 0.0373(5) Uani 1 1 d . . . . .
 H38A H 0.900555 0.249009 0.415787 0.056 Uiso 1 1 calc R U . . .
 H38B H 0.872789 0.195502 0.356834 0.056 Uiso 1 1 calc R U . . .
 H38C H 0.797403 0.197191 0.431293 0.056 Uiso 1 1 calc R U . . .
 C4 C 0.2510(2) 0.07831(10) 0.42269(13) 0.0392(5) Uani 1 1 d . . . . .
 H4 H 0.196074 0.045200 0.408297 0.047 Uiso 1 1 calc R U . . .
 C19 C 0.12556(19) 0.37277(10) 0.44376(14) 0.0346(5) Uani 1 1 d . . . . .
 C30 C 0.4160(2) 0.36436(12) 0.68562(14) 0.0427(5) Uani 1 1 d . . . . .
 H30A H 0.368546 0.366863 0.636810 0.064 Uiso 1 1 calc R U . . .
 H30B H 0.386941 0.396899 0.717584 0.064 Uiso 1 1 calc R U . . .
 H30C H 0.399427 0.324915 0.708244 0.064 Uiso 1 1 calc R U . . .
 C36 C 0.7859(2) 0.32365(12) 0.28031(14) 0.0444(5) Uani 1 1 d . . . . .
 H36A H 0.721979 0.350347 0.254347 0.067 Uiso 1 1 calc R U . . .
 H36B H 0.831163 0.300200 0.243889 0.067 Uiso 1 1 calc R U . . .
 H36C H 0.848695 0.348213 0.310376 0.067 Uiso 1 1 calc R U . . .
 C37 C 0.5887(2) 0.21874(12) 0.28160(12) 0.0389(5) Uani 1 1 d . . . . .
 H37A H 0.534272 0.194460 0.312611 0.058 Uiso 1 1 calc R U . . .
 H37B H 0.641109 0.191668 0.252688 0.058 Uiso 1 1 calc R U . . .
 H37C H 0.533648 0.244044 0.247771 0.058 Uiso 1 1 calc R U . . .
 C14 C 1.0047(2) 0.07562(13) 0.59575(15) 0.0460(5) Uani 1 1 d . . . . .
 H14A H 1.034994 0.113054 0.620669 0.069 Uiso 1 1 calc R U . . .
 H14B H 1.060258 0.066217 0.555438 0.069 Uiso 1 1 calc R U . . .
 H14C H 1.008388 0.042140 0.631601 0.069 Uiso 1 1 calc R U . . .
 C15 C 0.6702(3) 0.06691(12) 0.37319(13) 0.0452(6) Uani 1 1 d . . . . .
 H15A H 0.637635 0.025202 0.368396 0.068 Uiso 1 1 calc R U . . .
 H15B H 0.749132 0.070873 0.346547 0.068 Uiso 1 1 calc R U . . .
 H15C H 0.604283 0.095088 0.352014 0.068 Uiso 1 1 calc R U . . .
 C24 C 0.0814(3) 0.43935(12) 0.44728(18) 0.0509(6) Uani 1 1 d . . . . .
 H24A H 0.157228 0.466076 0.447990 0.076 Uiso 1 1 calc R U . . .
 H24B H 0.035832 0.445775 0.492449 0.076 Uiso 1 1 calc R U . . .
 H24C H 0.023104 0.448617 0.403652 0.076 Uiso 1 1 calc R U . . .
 C31 C 0.8428(3) 0.48084(12) 0.74185(14) 0.0503(6) Uani 1 1 d . . . . .
 H31A H 0.831665 0.480917 0.795320 0.075 Uiso 1 1 calc R U . . .
 H31B H 0.809472 0.518943 0.719961 0.075 Uiso 1 1 calc R U . . .
 H31C H 0.935068 0.476931 0.733537 0.075 Uiso 1 1 calc R U . . .
 C34 C 0.4779(3) 0.40451(14) 0.31129(15) 0.0539(7) Uani 1 1 d . . . . .
 H34A H 0.527921 0.390096 0.270599 0.081 Uiso 1 1 calc R U . . .
 H34B H 0.464531 0.448430 0.306576 0.081 Uiso 1 1 calc R U . . .
 H34C H 0.393783 0.383915 0.309090 0.081 Uiso 1 1 calc R U . . .
 C35 C 0.7210(3) 0.43712(13) 0.4168(2) 0.0602(8) Uani 1 1 d . . . . .
 H35A H 0.772222 0.425288 0.462181 0.090 Uiso 1 1 calc R U . . .
 H35B H 0.694628 0.479686 0.420550 0.090 Uiso 1 1 calc R U . . .
 H35C H 0.773294 0.432134 0.373959 0.090 Uiso 1 1 calc R U . . .
 Sn1A Sn 0.5280(4) 0.25963(14) 0.4986(2) 0.0479(13) Uani 0.200(11) 1 d . U P A
 2

loop_
  _atom_site_aniso_label
  _atom_site_aniso_U_11
  _atom_site_aniso_U_22
  _atom_site_aniso_U_33
  _atom_site_aniso_U_23
  _atom_site_aniso_U_13
  _atom_site_aniso_U_12
 Sn1 0.0202(4) 0.0173(2) 0.0135(2) -0.00204(13) 0.00288(19) -0.00151(11)
 Si2 0.0325(2) 0.0213(2) 0.0312(3) 0.0044(2) 0.0008(2) -0.00312(19)
 Si1 0.0325(3) 0.0304(3) 0.0209(2) 0.0006(2) 0.00334(19) -0.0011(2)
 N2 0.0314(7) 0.0216(8) 0.0219(7) 0.0037(6) 0.0021(6) -0.0011(6)
 N1 0.0362(8) 0.0253(8) 0.0192(7) -0.0018(6) 0.0022(6) -0.0028(6)
 C1 0.0336(9) 0.0173(8) 0.0183(8) -0.0010(6) 0.0004(7) -0.0055(7)
 C2 0.0332(9) 0.0221(9) 0.0192(8) -0.0001(7) 0.0001(7) -0.0035(7)
 C6 0.0413(10) 0.0204(9) 0.0206(9) -0.0002(7) -0.0014(7) -0.0020(8)
 C16 0.0237(8) 0.0236(9) 0.0272(10) -0.0026(7) 0.0004(7) -0.0045(6)
 C7 0.0436(10) 0.0151(8) 0.0238(9) 0.0018(7) -0.0026(8) 0.0010(7)
 C12 0.0439(10) 0.0153(8) 0.0239(9) 0.0019(7) -0.0010(8) 0.0005(7)
 C25 0.0380(9) 0.0224(9) 0.0155(8) 0.0004(7) -0.0023(7) -0.0023(7)
 C17 0.0282(9) 0.0261(10) 0.0286(10) -0.0018(8) -0.0031(7) -0.0018(7)
 C11 0.0465(11) 0.0209(9) 0.0254(9) 0.0002(7) -0.0049(8) 0.0016(8)
 C21 0.0276(9) 0.0332(10) 0.0293(10) -0.0032(8) 0.0041(7) -0.0039(8)
 C8 0.0509(12) 0.0206(9) 0.0257(9) 0.0000(7) 0.0005(8) 0.0027(8)
 C13 0.0475(11) 0.0268(10) 0.0247(9) 0.0028(8) 0.0004(8) 0.0047(8)
 C3 0.0372(10) 0.0287(10) 0.0349(11) -0.0006(8) -0.0057(8) -0.0083(8)
 C10 0.0441(11) 0.0199(9) 0.0364(11) 0.0031(8) -0.0023(9) 0.0021(8)
 C39 0.0449(11) 0.0284(10) 0.0190(8) -0.0002(7) -0.0016(8) 0.0017(8)
 C26 0.0379(10) 0.0278(10) 0.0217(9) 0.0020(7) -0.0036(7) -0.0011(8)
 C18 0.0316(9) 0.0275(10) 0.0375(11) 0.0011(8) -0.0062(8) 0.0024(8)
 C9 0.0477(11) 0.0240(10) 0.0336(11) 0.0014(8) 0.0074(9) 0.0055(8)
 C5 0.0552(12) 0.0168(9) 0.0339(11) 0.0001(8) -0.0065(9) -0.0034(8)
 C27 0.0383(10) 0.0329(11) 0.0301(10) 0.0021(8) -0.0083(8) -0.0073(8)
 C22 0.0420(12) 0.0446(13) 0.0269(11) -0.0019(9) 0.0099(9) -0.0045(9)
 C32 0.0325(10) 0.0427(13) 0.0442(12) -0.0098(10) -0.0002(9) -0.0017(9)
 C33 0.0365(10) 0.0276(10) 0.0378(11) 0.0005(9) 0.0024(8) 0.0032(8)
 C20 0.0288(9) 0.0381(12) 0.0375(11) -0.0123(9) 0.0049(8) -0.0011(8)
 C23 0.0543(13) 0.0349(12) 0.0264(11) -0.0014(8) -0.0037(9) 0.0048(9)
 C28 0.0578(13) 0.0255(10) 0.0232(9) 0.0005(8) -0.0126(9) -0.0072(9)
 C29 0.0564(13) 0.0253(10) 0.0230(9) -0.0037(8) -0.0041(8) 0.0039(9)
 C38 0.0401(11) 0.0381(12) 0.0338(11) -0.0026(9) 0.0022(9) 0.0077(9)
 C4 0.0512(12) 0.0233(10) 0.0414(12) -0.0009(9) -0.0079(9) -0.0143(9)
 C19 0.0251(9) 0.0278(10) 0.0505(13) -0.0077(9) 0.0004(8) 0.0008(7)
 C30 0.0460(12) 0.0453(14) 0.0378(12) -0.0105(10) 0.0103(9) 0.0022(10)
 C36 0.0508(13) 0.0479(14) 0.0364(12) 0.0060(10) 0.0157(10) -0.0058(11)
 C37 0.0447(11) 0.0454(13) 0.0268(10) -0.0077(9) 0.0031(8) -0.0042(10)
 C14 0.0446(12) 0.0444(14) 0.0484(14) 0.0012(11) -0.0014(10) 0.0046(10)
 C15 0.0637(15) 0.0434(14) 0.0283(11) -0.0068(10) 0.0011(10) 0.0082(11)
 C24 0.0468(13) 0.0335(13) 0.0717(18) -0.0112(12) -0.0017(12) 0.0101(10)
 C31 0.0756(17) 0.0327(12) 0.0397(13) -0.0026(10) -0.0180(12) -0.0158(11)
 C34 0.0694(17) 0.0520(16) 0.0394(13) 0.0189(12) -0.0020(12) 0.0168(13)
 C35 0.0515(14) 0.0401(14) 0.091(2) -0.0153(14) 0.0228(14) -0.0222(12)
 Sn1A 0.083(3) 0.0161(10) 0.0401(14) 0.0090(7) -0.0303(15) -0.0098(8)

_geom_special_details
;
 All esds (except the esd in the dihedral angle between two l.s. planes)
 are estimated using the full covariance matrix.  The cell esds are taken
 into account individually in the estimation of esds in distances, angles
 and torsion angles; correlations between esds in cell parameters are only
 used when they are defined by crystal symmetry.  An approximate (isotropic)
 treatment of cell esds is used for estimating esds involving l.s. planes.
;
loop_
  _geom_bond_atom_site_label_1
  _geom_bond_atom_site_label_2
  _geom_bond_distance
  _geom_bond_site_symmetry_2
  _geom_bond_publ_flag
 Sn1 N2 2.0455(16) . ?
 Sn1 N1 1.9354(16) . ?
 Sn1 C1 2.1481(18) . ?
 Si2 N2 1.7453(17) . ?
 Si2 C33 1.857(2) . ?
 Si2 C34 1.879(3) . ?
 Si2 C35 1.866(2) . ?
 Si1 N2 1.7508(16) . ?
 Si1 C38 1.868(2) . ?
 Si1 C36 1.872(2) . ?
 Si1 C37 1.867(2) . ?
 N2 Sn1A 2.107(4) . ?
 N1 C25 1.401(2) . ?
 N1 Sn1A 1.852(5) . ?
 C1 C2 1.404(3) . ?
 C1 C6 1.399(3) . ?
 C1 Sn1A 2.174(3) . ?
 C2 C16 1.495(3) . ?
 C2 C3 1.395(3) . ?
 C6 C7 1.499(3) . ?
 C6 C5 1.399(3) . ?
 C16 C17 1.399(3) . ?
 C16 C21 1.408(3) . ?
 C7 C12 1.410(3) . ?
 C7 C8 1.406(3) . ?
 C12 C11 1.389(3) . ?
 C12 C13 1.510(3) . ?
 C25 C39 1.418(3) . ?
 C25 C26 1.410(3) . ?
 C17 C18 1.394(3) . ?
 C17 C23 1.506(3) . ?
 C11 H11 0.9300 . ?
 C11 C10 1.386(3) . ?
 C21 C22 1.513(3) . ?
 C21 C20 1.391(3) . ?
 C8 C9 1.393(3) . ?
 C8 C15 1.512(3) . ?
 C13 H13A 0.9600 . ?
 C13 H13B 0.9600 . ?
 C13 H13C 0.9600 . ?
 C3 H3 0.9300 . ?
 C3 C4 1.387(3) . ?
 C10 C9 1.388(3) . ?
 C10 C14 1.510(3) . ?
 C39 C29 1.388(3) . ?
 C39 C30 1.506(3) . ?
 C26 C27 1.393(3) . ?
 C26 C32 1.499(3) . ?
 C18 H18 0.9300 . ?
 C18 C19 1.392(3) . ?
 C9 H9 0.9300 . ?
 C5 H5 0.9300 . ?
 C5 C4 1.385(3) . ?
 C27 H27 0.9300 . ?
 C27 C28 1.390(3) . ?
 C22 H22A 0.9600 . ?
 C22 H22B 0.9600 . ?
 C22 H22C 0.9600 . ?
 C32 H32A 0.9600 . ?
 C32 H32B 0.9600 . ?
 C32 H32C 0.9600 . ?
 C33 H33A 0.9600 . ?
 C33 H33B 0.9600 . ?
 C33 H33C 0.9600 . ?
 C20 H20 0.9300 . ?
 C20 C19 1.381(3) . ?
 C23 H23A 0.9600 . ?
 C23 H23B 0.9600 . ?
 C23 H23C 0.9600 . ?
 C28 C29 1.386(3) . ?
 C28 C31 1.513(3) . ?
 C29 H29 0.9300 . ?
 C38 H38A 0.9600 . ?
 C38 H38B 0.9600 . ?
 C38 H38C 0.9600 . ?
 C4 H4 0.9300 . ?
 C19 C24 1.507(3) . ?
 C30 H30A 0.9600 . ?
 C30 H30B 0.9600 . ?
 C30 H30C 0.9600 . ?
 C36 H36A 0.9600 . ?
 C36 H36B 0.9600 . ?
 C36 H36C 0.9600 . ?
 C37 H37A 0.9600 . ?
 C37 H37B 0.9600 . ?
 C37 H37C 0.9600 . ?
 C14 H14A 0.9600 . ?
 C14 H14B 0.9600 . ?
 C14 H14C 0.9600 . ?
 C15 H15A 0.9600 . ?
 C15 H15B 0.9600 . ?
 C15 H15C 0.9600 . ?
 C24 H24A 0.9600 . ?
 C24 H24B 0.9600 . ?
 C24 H24C 0.9600 . ?
 C31 H31A 0.9600 . ?
 C31 H31B 0.9600 . ?
 C31 H31C 0.9600 . ?
 C34 H34A 0.9600 . ?
 C34 H34B 0.9600 . ?
 C34 H34C 0.9600 . ?
 C35 H35A 0.9600 . ?
 C35 H35B 0.9600 . ?
 C35 H35C 0.9600 . ?

loop_
  _geom_angle_atom_site_label_1
  _geom_angle_atom_site_label_2
  _geom_angle_atom_site_label_3
  _geom_angle
  _geom_angle_site_symmetry_1
  _geom_angle_site_symmetry_3
  _geom_angle_publ_flag
 N2 Sn1 C1 118.34(7) . . ?
 N1 Sn1 N2 125.17(7) . . ?
 N1 Sn1 C1 116.46(7) . . ?
 N2 Si2 C33 110.99(9) . . ?
 N2 Si2 C34 109.60(11) . . ?
 N2 Si2 C35 112.48(12) . . ?
 C33 Si2 C34 107.59(12) . . ?
 C33 Si2 C35 106.03(12) . . ?
 C35 Si2 C34 109.99(15) . . ?
 N2 Si1 C38 110.37(9) . . ?
 N2 Si1 C36 112.73(10) . . ?
 N2 Si1 C37 110.20(9) . . ?
 C38 Si1 C36 105.54(11) . . ?
 C37 Si1 C38 110.11(11) . . ?
 C37 Si1 C36 107.75(11) . . ?
 Si2 N2 Sn1 117.59(8) . . ?
 Si2 N2 Si1 123.88(9) . . ?
 Si2 N2 Sn1A 115.20(15) . . ?
 Si1 N2 Sn1 118.42(9) . . ?
 Si1 N2 Sn1A 120.83(15) . . ?
 C25 N1 Sn1 124.73(13) . . ?
 C25 N1 Sn1A 125.25(15) . . ?
 C2 C1 Sn1 115.76(13) . . ?
 C2 C1 Sn1A 114.37(16) . . ?
 C6 C1 Sn1 123.33(14) . . ?
 C6 C1 C2 120.86(17) . . ?
 C6 C1 Sn1A 124.56(16) . . ?
 C1 C2 C16 120.97(16) . . ?
 C3 C2 C1 119.21(18) . . ?
 C3 C2 C16 119.68(18) . . ?
 C1 C6 C7 121.73(17) . . ?
 C5 C6 C1 118.43(18) . . ?
 C5 C6 C7 119.81(18) . . ?
 C17 C16 C2 121.31(17) . . ?
 C17 C16 C21 120.27(18) . . ?
 C21 C16 C2 118.36(18) . . ?
 C12 C7 C6 119.39(18) . . ?
 C8 C7 C6 121.15(17) . . ?
 C8 C7 C12 119.43(19) . . ?
 C7 C12 C13 121.55(18) . . ?
 C11 C12 C7 119.05(19) . . ?
 C11 C12 C13 119.35(17) . . ?
 N1 C25 C39 117.83(18) . . ?
 N1 C25 C26 123.54(18) . . ?
 C26 C25 C39 118.29(18) . . ?
 C16 C17 C23 121.81(18) . . ?
 C18 C17 C16 118.65(19) . . ?
 C18 C17 C23 119.52(19) . . ?
 C12 C11 H11 118.9 . . ?
 C10 C11 C12 122.17(19) . . ?
 C10 C11 H11 118.9 . . ?
 C16 C21 C22 121.37(19) . . ?
 C20 C21 C16 118.70(19) . . ?
 C20 C21 C22 119.91(19) . . ?
 C7 C8 C15 122.1(2) . . ?
 C9 C8 C7 119.08(18) . . ?
 C9 C8 C15 118.8(2) . . ?
 C12 C13 H13A 109.5 . . ?
 C12 C13 H13B 109.5 . . ?
 C12 C13 H13C 109.5 . . ?
 H13A C13 H13B 109.5 . . ?
 H13A C13 H13C 109.5 . . ?
 H13B C13 H13C 109.5 . . ?
 C2 C3 H3 119.9 . . ?
 C4 C3 C2 120.3(2) . . ?
 C4 C3 H3 119.9 . . ?
 C11 C10 C9 118.0(2) . . ?
 C11 C10 C14 121.1(2) . . ?
 C9 C10 C14 120.9(2) . . ?
 C25 C39 C30 119.37(19) . . ?
 C29 C39 C25 119.9(2) . . ?
 C29 C39 C30 120.8(2) . . ?
 C25 C26 C32 120.71(18) . . ?
 C27 C26 C25 119.53(19) . . ?
 C27 C26 C32 119.76(19) . . ?
 C17 C18 H18 119.0 . . ?
 C19 C18 C17 122.0(2) . . ?
 C19 C18 H18 119.0 . . ?
 C8 C9 H9 119.0 . . ?
 C10 C9 C8 122.0(2) . . ?
 C10 C9 H9 119.0 . . ?
 C6 C5 H5 119.5 . . ?
 C4 C5 C6 121.0(2) . . ?
 C4 C5 H5 119.5 . . ?
 C26 C27 H27 118.8 . . ?
 C28 C27 C26 122.5(2) . . ?
 C28 C27 H27 118.8 . . ?
 C21 C22 H22A 109.5 . . ?
 C21 C22 H22B 109.5 . . ?
 C21 C22 H22C 109.5 . . ?
 H22A C22 H22B 109.5 . . ?
 H22A C22 H22C 109.5 . . ?
 H22B C22 H22C 109.5 . . ?
 C26 C32 H32A 109.5 . . ?
 C26 C32 H32B 109.5 . . ?
 C26 C32 H32C 109.5 . . ?
 H32A C32 H32B 109.5 . . ?
 H32A C32 H32C 109.5 . . ?
 H32B C32 H32C 109.5 . . ?
 Si2 C33 H33A 109.5 . . ?
 Si2 C33 H33B 109.5 . . ?
 Si2 C33 H33C 109.5 . . ?
 H33A C33 H33B 109.5 . . ?
 H33A C33 H33C 109.5 . . ?
 H33B C33 H33C 109.5 . . ?
 C21 C20 H20 118.9 . . ?
 C19 C20 C21 122.11(19) . . ?
 C19 C20 H20 118.9 . . ?
 C17 C23 H23A 109.5 . . ?
 C17 C23 H23B 109.5 . . ?
 C17 C23 H23C 109.5 . . ?
 H23A C23 H23B 109.5 . . ?
 H23A C23 H23C 109.5 . . ?
 H23B C23 H23C 109.5 . . ?
 C27 C28 C31 121.1(2) . . ?
 C29 C28 C27 117.48(19) . . ?
 C29 C28 C31 121.5(2) . . ?
 C39 C29 H29 118.9 . . ?
 C28 C29 C39 122.3(2) . . ?
 C28 C29 H29 118.9 . . ?
 Si1 C38 H38A 109.5 . . ?
 Si1 C38 H38B 109.5 . . ?
 Si1 C38 H38C 109.5 . . ?
 H38A C38 H38B 109.5 . . ?
 H38A C38 H38C 109.5 . . ?
 H38B C38 H38C 109.5 . . ?
 C3 C4 H4 119.9 . . ?
 C5 C4 C3 120.18(19) . . ?
 C5 C4 H4 119.9 . . ?
 C18 C19 C24 121.0(2) . . ?
 C20 C19 C18 118.1(2) . . ?
 C20 C19 C24 120.8(2) . . ?
 C39 C30 H30A 109.5 . . ?
 C39 C30 H30B 109.5 . . ?
 C39 C30 H30C 109.5 . . ?
 H30A C30 H30B 109.5 . . ?
 H30A C30 H30C 109.5 . . ?
 H30B C30 H30C 109.5 . . ?
 Si1 C36 H36A 109.5 . . ?
 Si1 C36 H36B 109.5 . . ?
 Si1 C36 H36C 109.5 . . ?
 H36A C36 H36B 109.5 . . ?
 H36A C36 H36C 109.5 . . ?
 H36B C36 H36C 109.5 . . ?
 Si1 C37 H37A 109.5 . . ?
 Si1 C37 H37B 109.5 . . ?
 Si1 C37 H37C 109.5 . . ?
 H37A C37 H37B 109.5 . . ?
 H37A C37 H37C 109.5 . . ?
 H37B C37 H37C 109.5 . . ?
 C10 C14 H14A 109.5 . . ?
 C10 C14 H14B 109.5 . . ?
 C10 C14 H14C 109.5 . . ?
 H14A C14 H14B 109.5 . . ?
 H14A C14 H14C 109.5 . . ?
 H14B C14 H14C 109.5 . . ?
 C8 C15 H15A 109.5 . . ?
 C8 C15 H15B 109.5 . . ?
 C8 C15 H15C 109.5 . . ?
 H15A C15 H15B 109.5 . . ?
 H15A C15 H15C 109.5 . . ?
 H15B C15 H15C 109.5 . . ?
 C19 C24 H24A 109.5 . . ?
 C19 C24 H24B 109.5 . . ?
 C19 C24 H24C 109.5 . . ?
 H24A C24 H24B 109.5 . . ?
 H24A C24 H24C 109.5 . . ?
 H24B C24 H24C 109.5 . . ?
 C28 C31 H31A 109.5 . . ?
 C28 C31 H31B 109.5 . . ?
 C28 C31 H31C 109.5 . . ?
 H31A C31 H31B 109.5 . . ?
 H31A C31 H31C 109.5 . . ?
 H31B C31 H31C 109.5 . . ?
 Si2 C34 H34A 109.5 . . ?
 Si2 C34 H34B 109.5 . . ?
 Si2 C34 H34C 109.5 . . ?
 H34A C34 H34B 109.5 . . ?
 H34A C34 H34C 109.5 . . ?
 H34B C34 H34C 109.5 . . ?
 Si2 C35 H35A 109.5 . . ?
 Si2 C35 H35B 109.5 . . ?
 Si2 C35 H35C 109.5 . . ?
 H35A C35 H35B 109.5 . . ?
 H35A C35 H35C 109.5 . . ?
 H35B C35 H35C 109.5 . . ?
 N2 Sn1A C1 114.5(2) . . ?
 N1 Sn1A N2 126.31(14) . . ?
 N1 Sn1A C1 119.02(19) . . ?

loop_
  _geom_torsion_atom_site_label_1
  _geom_torsion_atom_site_label_2
  _geom_torsion_atom_site_label_3
  _geom_torsion_atom_site_label_4
  _geom_torsion
  _geom_torsion_site_symmetry_1
  _geom_torsion_site_symmetry_2
  _geom_torsion_site_symmetry_3
  _geom_torsion_site_symmetry_4
  _geom_torsion_publ_flag
 Sn1 N1 C25 C39 124.23(17) . . . . ?
 Sn1 N1 C25 C26 -62.6(2) . . . . ?
 Sn1 C1 C2 C16 -4.2(2) . . . . ?
 Sn1 C1 C2 C3 -179.96(15) . . . . ?
 Sn1 C1 C6 C7 1.7(3) . . . . ?
 Sn1 C1 C6 C5 179.70(15) . . . . ?
 N1 C25 C39 C29 176.45(18) . . . . ?
 N1 C25 C39 C30 -3.1(3) . . . . ?
 N1 C25 C26 C27 -176.76(18) . . . . ?
 N1 C25 C26 C32 2.4(3) . . . . ?
 C1 C2 C16 C17 107.0(2) . . . . ?
 C1 C2 C16 C21 -75.8(2) . . . . ?
 C1 C2 C3 C4 0.9(3) . . . . ?
 C1 C6 C7 C12 72.7(3) . . . . ?
 C1 C6 C7 C8 -109.0(2) . . . . ?
 C1 C6 C5 C4 -0.8(3) . . . . ?
 C2 C1 C6 C7 -175.76(17) . . . . ?
 C2 C1 C6 C5 2.3(3) . . . . ?
 C2 C16 C17 C18 -179.35(17) . . . . ?
 C2 C16 C17 C23 2.3(3) . . . . ?
 C2 C16 C21 C22 -2.9(3) . . . . ?
 C2 C16 C21 C20 178.95(17) . . . . ?
 C2 C3 C4 C5 0.5(3) . . . . ?
 C6 C1 C2 C16 173.38(17) . . . . ?
 C6 C1 C2 C3 -2.4(3) . . . . ?
 C6 C7 C12 C11 -176.54(18) . . . . ?
 C6 C7 C12 C13 6.1(3) . . . . ?
 C6 C7 C8 C9 176.48(18) . . . . ?
 C6 C7 C8 C15 -4.6(3) . . . . ?
 C6 C5 C4 C3 -0.6(4) . . . . ?
 C16 C2 C3 C4 -174.9(2) . . . . ?
 C16 C17 C18 C19 -0.2(3) . . . . ?
 C16 C21 C20 C19 0.8(3) . . . . ?
 C7 C6 C5 C4 177.3(2) . . . . ?
 C7 C12 C11 C10 -1.2(3) . . . . ?
 C7 C8 C9 C10 1.4(3) . . . . ?
 C12 C7 C8 C9 -5.2(3) . . . . ?
 C12 C7 C8 C15 173.7(2) . . . . ?
 C12 C11 C10 C9 -2.7(3) . . . . ?
 C12 C11 C10 C14 178.9(2) . . . . ?
 C25 N1 Sn1A N2 1.2(4) . . . . ?
 C25 N1 Sn1A C1 176.81(18) . . . . ?
 C25 C39 C29 C28 -0.1(3) . . . . ?
 C25 C26 C27 C28 1.6(3) . . . . ?
 C17 C16 C21 C22 174.28(18) . . . . ?
 C17 C16 C21 C20 -3.9(3) . . . . ?
 C17 C18 C19 C20 -2.8(3) . . . . ?
 C17 C18 C19 C24 174.7(2) . . . . ?
 C11 C10 C9 C8 2.6(3) . . . . ?
 C21 C16 C17 C18 3.6(3) . . . . ?
 C21 C16 C17 C23 -174.80(19) . . . . ?
 C21 C20 C19 C18 2.5(3) . . . . ?
 C21 C20 C19 C24 -175.0(2) . . . . ?
 C8 C7 C12 C11 5.1(3) . . . . ?
 C8 C7 C12 C13 -172.21(18) . . . . ?
 C13 C12 C11 C10 176.25(19) . . . . ?
 C3 C2 C16 C17 -77.2(2) . . . . ?
 C3 C2 C16 C21 99.9(2) . . . . ?
 C39 C25 C26 C27 -3.6(3) . . . . ?
 C39 C25 C26 C32 175.56(19) . . . . ?
 C26 C25 C39 C29 2.9(3) . . . . ?
 C26 C25 C39 C30 -176.69(19) . . . . ?
 C26 C27 C28 C29 1.2(3) . . . . ?
 C26 C27 C28 C31 -178.7(2) . . . . ?
 C5 C6 C7 C12 -105.3(2) . . . . ?
 C5 C6 C7 C8 73.0(3) . . . . ?
 C27 C28 C29 C39 -2.0(3) . . . . ?
 C22 C21 C20 C19 -177.42(19) . . . . ?
 C32 C26 C27 C28 -177.6(2) . . . . ?
 C33 Si2 N2 Sn1 -0.11(12) . . . . ?
 C33 Si2 N2 Si1 176.14(11) . . . . ?
 C33 Si2 N2 Sn1A -0.45(14) . . . . ?
 C23 C17 C18 C19 178.2(2) . . . . ?
 C38 Si1 N2 Sn1 -52.45(13) . . . . ?
 C38 Si1 N2 Si2 131.33(12) . . . . ?
 C38 Si1 N2 Sn1A -52.27(15) . . . . ?
 C30 C39 C29 C28 179.5(2) . . . . ?
 C36 Si1 N2 Sn1 -170.19(11) . . . . ?
 C36 Si1 N2 Si2 13.59(15) . . . . ?
 C36 Si1 N2 Sn1A -170.02(13) . . . . ?
 C37 Si1 N2 Sn1 69.38(12) . . . . ?
 C37 Si1 N2 Si2 -106.84(13) . . . . ?
 C37 Si1 N2 Sn1A 69.56(15) . . . . ?
 C14 C10 C9 C8 -179.0(2) . . . . ?
 C15 C8 C9 C10 -177.6(2) . . . . ?
 C31 C28 C29 C39 177.9(2) . . . . ?
 C34 Si2 N2 Sn1 -118.81(12) . . . . ?
 C34 Si2 N2 Si1 57.44(15) . . . . ?
 C34 Si2 N2 Sn1A -119.14(14) . . . . ?
 C35 Si2 N2 Sn1 118.50(13) . . . . ?
 C35 Si2 N2 Si1 -65.25(16) . . . . ?
 C35 Si2 N2 Sn1A 118.16(15) . . . . ?
 Sn1A N1 C25 C39 121.8(2) . . . . ?
 Sn1A N1 C25 C26 -65.0(3) . . . . ?
 Sn1A C1 C2 C16 -1.6(3) . . . . ?
 Sn1A C1 C2 C3 -177.3(2) . . . . ?
 Sn1A C1 C6 C7 -1.3(3) . . . . ?
 Sn1A C1 C6 C5 176.7(2) . . . . ?

_shelx_res_file
;
TITL 01mfcm22_auto_a.res in P2(1)/n
    01mfcm22_auto.res
    created by SHELXL-2018/3 at 14:08:05 on 11-Jan-2022
REM Old TITL 01mfcm22_auto in P2(1)/n
REM SHELXT solution in P2(1)/n: R1 0.156, Rweak 0.006, Alpha 0.031
REM <I/s> 0.586 for 227 systematic absences, Orientation as input
REM Formula found by SHELXT: C38 N5 Sn1A
CELL 1.54184 10.1365 21.5725 17.6817 90 93.961 90
ZERR 4 0.0001 0.0002 0.0001 0 0.001 0
LATT 1
SYMM 0.5-X,0.5+Y,0.5-Z
SFAC C H N Si Sn
UNIT 156 216 8 8 4
SIMU 0.005 0.01 2 Sn1 Sn1A
SIMU 0.005 0.01 2 Sn1A C1
RIGU N1 Sn1A

L.S. 20
PLAN  20
SIZE 0.4 0.3 0.3
CONF
BOND
list 4
fmap 2 53
MORE -1
BOND $H
ACTA
REM <olex2.extras>
REM <HklSrc "%.\\01mfcm22_auto.hkl">
REM </olex2.extras>

WGHT    0.034500    1.901400
FVAR       0.24724   0.80000
PART 1
SN1   5    0.533165    0.257650    0.494151    21.00000    0.02020    0.01726 =
         0.01354   -0.00204    0.00288   -0.00151
PART 0
SI2   4    0.570930    0.387049    0.404465    11.00000    0.03248    0.02125 =
         0.03120    0.00438    0.00082   -0.00312
SI1   4    0.700013    0.269387    0.343334    11.00000    0.03253    0.03040 =
         0.02093    0.00063    0.00334   -0.00114
N2    3    0.609061    0.308193    0.409425    11.00000    0.03141    0.02160 =
         0.02190    0.00372    0.00212   -0.00110
N1    3    0.552365    0.278008    0.600949    11.00000    0.03616    0.02528 =
         0.01916   -0.00182    0.00222   -0.00283
C1    1    0.416874    0.177083    0.463588    11.00000    0.03364    0.01731 =
         0.01828   -0.00096    0.00038   -0.00548
C2    1    0.284721    0.188382    0.438274    11.00000    0.03319    0.02215 =
         0.01924   -0.00012    0.00008   -0.00353
C6    1    0.465477    0.116497    0.470687    11.00000    0.04126    0.02037 =
         0.02061   -0.00021   -0.00144   -0.00202
C16   1    0.228576    0.252458    0.438505    11.00000    0.02374    0.02362 =
         0.02720   -0.00256    0.00045   -0.00446
C7    1    0.603480    0.103199    0.502587    11.00000    0.04361    0.01514 =
         0.02384    0.00176   -0.00259    0.00098
C12   1    0.635062    0.110573    0.580980    11.00000    0.04389    0.01529 =
         0.02387    0.00187   -0.00097    0.00050
C25   1    0.626762    0.327767    0.631873    11.00000    0.03796    0.02240 =
         0.01553    0.00040   -0.00226   -0.00231
C17   1    0.202202    0.285528    0.371108    11.00000    0.02822    0.02610 =
         0.02857   -0.00185   -0.00312   -0.00177
C11   1    0.764785    0.101425    0.609490    11.00000    0.04646    0.02086 =
         0.02537    0.00020   -0.00491    0.00157
AFIX  43
H11   2    0.785726    0.107044    0.661073    11.00000   -1.20000
AFIX   0
C21   1    0.196825    0.278038    0.508197    11.00000    0.02761    0.03315 =
         0.02927   -0.00317    0.00405   -0.00390
C8    1    0.700941    0.081949    0.456039    11.00000    0.05085    0.02063 =
         0.02565    0.00002    0.00046    0.00272
C13   1    0.530326    0.125435    0.634915    11.00000    0.04753    0.02676 =
         0.02466    0.00279    0.00042    0.00468
AFIX 137
H13A  2    0.522460    0.169582    0.639754    11.00000   -1.50000
H13B  2    0.554786    0.107694    0.683671    11.00000   -1.50000
H13C  2    0.447134    0.108479    0.615617    11.00000   -1.50000
AFIX   0
C3    1    0.202763    0.138432    0.417413    11.00000    0.03722    0.02870 =
         0.03491   -0.00059   -0.00567   -0.00832
AFIX  43
H3    2    0.115428    0.145471    0.399887    11.00000   -1.20000
AFIX   0
C10   1    0.864011    0.084203    0.563592    11.00000    0.04407    0.01993 =
         0.03644    0.00307   -0.00227    0.00205
C39   1    0.561856    0.371285    0.676568    11.00000    0.04488    0.02837 =
         0.01895   -0.00019   -0.00156    0.00172
C26   1    0.764597    0.333307    0.627536    11.00000    0.03792    0.02782 =
         0.02167    0.00199   -0.00362   -0.00108
C18   1    0.151147    0.345338    0.375035    11.00000    0.03155    0.02751 =
         0.03746    0.00108   -0.00624    0.00240
AFIX  43
H18   2    0.133653    0.367584    0.330414    11.00000   -1.20000
AFIX   0
C9    1    0.829554    0.073504    0.487389    11.00000    0.04768    0.02402 =
         0.03362    0.00137    0.00743    0.00547
AFIX  43
H9    2    0.894341    0.060286    0.456287    11.00000   -1.20000
AFIX   0
C5    1    0.380588    0.067446    0.449350    11.00000    0.05524    0.01685 =
         0.03395    0.00012   -0.00650   -0.00340
AFIX  43
H5    2    0.411684    0.026928    0.453124    11.00000   -1.20000
AFIX   0
C27   1    0.831392    0.382839    0.663294    11.00000    0.03827    0.03286 =
         0.03010    0.00212   -0.00832   -0.00729
AFIX  43
H27   2    0.921965    0.386595    0.658990    11.00000   -1.20000
AFIX   0
C22   1    0.212500    0.241033    0.580947    11.00000    0.04204    0.04456 =
         0.02687   -0.00193    0.00986   -0.00449
AFIX 137
H22A  2    0.179891    0.199726    0.571898    11.00000   -1.50000
H22B  2    0.163247    0.260529    0.618854    11.00000   -1.50000
H22C  2    0.304307    0.239364    0.598252    11.00000   -1.50000
AFIX   0
C32   1    0.840072    0.286062    0.585827    11.00000    0.03247    0.04268 =
         0.04424   -0.00982   -0.00018   -0.00172
AFIX 137
H32A  2    0.809818    0.245279    0.597768    11.00000   -1.50000
H32B  2    0.932640    0.289594    0.600743    11.00000   -1.50000
H32C  2    0.826107    0.293048    0.532252    11.00000   -1.50000
AFIX   0
C33   1    0.463751    0.409665    0.480911    11.00000    0.03653    0.02761 =
         0.03780    0.00054    0.00242    0.00321
AFIX 137
H33A  2    0.390618    0.381440    0.481572    11.00000   -1.50000
H33B  2    0.431134    0.450959    0.471776    11.00000   -1.50000
H33C  2    0.514092    0.408286    0.528905    11.00000   -1.50000
AFIX   0
C20   1    0.146591    0.338006    0.509052    11.00000    0.02882    0.03810 =
         0.03750   -0.01231    0.00488   -0.00110
AFIX  43
H20   2    0.126520    0.355249    0.555076    11.00000   -1.20000
AFIX   0
C23   1    0.224154    0.257643    0.294927    11.00000    0.05427    0.03493 =
         0.02645   -0.00143   -0.00371    0.00477
AFIX 137
H23A  2    0.301199    0.231660    0.299152    11.00000   -1.50000
H23B  2    0.236772    0.290167    0.259079    11.00000   -1.50000
H23C  2    0.148487    0.233323    0.277979    11.00000   -1.50000
AFIX   0
C28   1    0.767728    0.426865    0.705171    11.00000    0.05779    0.02548 =
         0.02322    0.00053   -0.01263   -0.00720
C29   1    0.633237    0.419411    0.711809    11.00000    0.05636    0.02528 =
         0.02298   -0.00368   -0.00406    0.00395
AFIX  43
H29   2    0.589270    0.447624    0.740878    11.00000   -1.20000
AFIX   0
C38   1    0.833969    0.222015    0.392827    11.00000    0.04008    0.03808 =
         0.03382   -0.00259    0.00219    0.00772
AFIX 137
H38A  2    0.900555    0.249009    0.415787    11.00000   -1.50000
H38B  2    0.872789    0.195502    0.356834    11.00000   -1.50000
H38C  2    0.797403    0.197191    0.431293    11.00000   -1.50000
AFIX   0
C4    1    0.250952    0.078312    0.422693    11.00000    0.05122    0.02330 =
         0.04144   -0.00091   -0.00791   -0.01431
AFIX  43
H4    2    0.196074    0.045200    0.408297    11.00000   -1.20000
AFIX   0
C19   1    0.125561    0.372765    0.443760    11.00000    0.02513    0.02777 =
         0.05050   -0.00775    0.00039    0.00078
C30   1    0.415974    0.364363    0.685622    11.00000    0.04601    0.04527 =
         0.03778   -0.01053    0.01026    0.00216
AFIX 137
H30A  2    0.368546    0.366863    0.636810    11.00000   -1.50000
H30B  2    0.386941    0.396899    0.717584    11.00000   -1.50000
H30C  2    0.399427    0.324915    0.708244    11.00000   -1.50000
AFIX   0
C36   1    0.785926    0.323645    0.280311    11.00000    0.05079    0.04793 =
         0.03639    0.00599    0.01570   -0.00575
AFIX 137
H36A  2    0.721979    0.350347    0.254347    11.00000   -1.50000
H36B  2    0.831163    0.300200    0.243889    11.00000   -1.50000
H36C  2    0.848695    0.348213    0.310376    11.00000   -1.50000
AFIX   0
C37   1    0.588743    0.218737    0.281602    11.00000    0.04472    0.04536 =
         0.02683   -0.00771    0.00312   -0.00418
AFIX 137
H37A  2    0.534272    0.194460    0.312611    11.00000   -1.50000
H37B  2    0.641109    0.191668    0.252688    11.00000   -1.50000
H37C  2    0.533648    0.244044    0.247771    11.00000   -1.50000
AFIX   0
C14   1    1.004726    0.075622    0.595754    11.00000    0.04459    0.04443 =
         0.04845    0.00119   -0.00141    0.00455
AFIX 137
H14A  2    1.034994    0.113054    0.620669    11.00000   -1.50000
H14B  2    1.060258    0.066217    0.555438    11.00000   -1.50000
H14C  2    1.008388    0.042140    0.631601    11.00000   -1.50000
AFIX   0
C15   1    0.670192    0.066905    0.373189    11.00000    0.06367    0.04340 =
         0.02829   -0.00679    0.00107    0.00823
AFIX 137
H15A  2    0.637635    0.025202    0.368396    11.00000   -1.50000
H15B  2    0.749132    0.070873    0.346547    11.00000   -1.50000
H15C  2    0.604283    0.095088    0.352014    11.00000   -1.50000
AFIX   0
C24   1    0.081426    0.439351    0.447283    11.00000    0.04685    0.03351 =
         0.07166   -0.01117   -0.00171    0.01005
AFIX 137
H24A  2    0.157228    0.466076    0.447990    11.00000   -1.50000
H24B  2    0.035832    0.445775    0.492449    11.00000   -1.50000
H24C  2    0.023104    0.448617    0.403652    11.00000   -1.50000
AFIX   0
C31   1    0.842844    0.480844    0.741847    11.00000    0.07556    0.03269 =
         0.03968   -0.00260   -0.01799   -0.01581
AFIX 137
H31A  2    0.831665    0.480917    0.795320    11.00000   -1.50000
H31B  2    0.809472    0.518943    0.719961    11.00000   -1.50000
H31C  2    0.935068    0.476931    0.733537    11.00000   -1.50000
AFIX   0
C34   1    0.477919    0.404507    0.311290    11.00000    0.06939    0.05201 =
         0.03940    0.01893   -0.00200    0.01676
AFIX 137
H34A  2    0.527921    0.390096    0.270599    11.00000   -1.50000
H34B  2    0.464531    0.448430    0.306576    11.00000   -1.50000
H34C  2    0.393783    0.383915    0.309090    11.00000   -1.50000
AFIX   0
C35   1    0.720981    0.437116    0.416784    11.00000    0.05153    0.04013 =
         0.09144   -0.01531    0.02281   -0.02223
AFIX 137
H35A  2    0.772222    0.425288    0.462181    11.00000   -1.50000
H35B  2    0.694628    0.479686    0.420550    11.00000   -1.50000
H35C  2    0.773294    0.432134    0.373959    11.00000   -1.50000
AFIX   0
PART 2
SN1A  5    0.527983    0.259629    0.498612   -21.00000    0.08265    0.01608 =
         0.04015    0.00902   -0.03031   -0.00977
HKLF 4


REM  01mfcm22_auto_a.res in P2(1)/n
REM wR2 = 0.0676, GooF = S = 1.056, Restrained GooF = 1.071 for all data
REM R1 = 0.0261 for 7607 Fo > 4sig(Fo) and 0.0279 for all 8029 data
REM 422 parameters refined using 8 restraints

END

WGHT      0.0345      1.9016

REM Highest difference peak  0.717,  deepest hole -0.538,  1-sigma level  0.059
Q1    1   0.5485  0.4005  0.4509  11.00000  0.05    0.72
Q2    1   0.6231  0.2874  0.3625  11.00000  0.05    0.68
Q3    1   0.4709  0.2737  0.5407  11.00000  0.05    0.49
Q4    1   0.5629  0.2627  0.5582  11.00000  0.05    0.40
Q5    1   0.5330  0.2588  0.4485  11.00000  0.05    0.38
Q6    1   0.5563  0.3231  0.4416  11.00000  0.05    0.34
Q7    1   0.6394  0.2574  0.6049  11.00000  0.05    0.33
Q8    1   0.5845  0.1178  0.6022  11.00000  0.05    0.30
Q9    1   0.7685  0.2360  0.3794  11.00000  0.05    0.30
Q10   1   0.6423  0.2591  0.5358  11.00000  0.05    0.29
Q11   1   0.5270  0.1803  0.5389  11.00000  0.05    0.29
Q12   1   0.4983  0.4201  0.5352  11.00000  0.05    0.27
Q13   1   0.6960  0.3187  0.6421  11.00000  0.05    0.26
Q14   1   0.5432  0.1113  0.4759  11.00000  0.05    0.26
Q15   1   0.2167  0.2612  0.4581  11.00000  0.05    0.25
Q16   1   0.5420  0.4006  0.3473  11.00000  0.05    0.25
Q17   1   0.6049  0.3416  0.6743  11.00000  0.05    0.25
Q18   1   0.3260  0.0788  0.4223  11.00000  0.05    0.25
Q19   1   0.2525  0.2210  0.4378  11.00000  0.05    0.24
Q20   1   0.6127  0.2585  0.5039  11.00000  0.05    0.24
;
_shelx_res_checksum                39674
_shelx_hkl_file
;
   0   0   3    1.55    0.53
   0   0   3    0.36    0.56
   0   0   4  203.63    7.24
   0   0   4  209.88    6.90
   0   0   5    0.27    0.75
   0   0   5   -0.13    0.57
   0   0   6  240.32    8.75
   0   0   6  233.79    9.14
   0   0   7   -0.24    1.09
   0   0   8  975.71   28.67
   0   0   9    1.36    1.53
   0   0  10 1732.85   48.75
   0   0  11    0.19    1.66
   0   0  12  852.43   30.06
   0   0  13    0.79    1.82
   0   0 -13    0.21    1.19
   0   0  13   -1.01    1.65
   0   0  14  617.54   26.80
   0   0  14  639.72   27.52
   0   0 -14  722.06   22.15
   0   0 -14  697.09   22.61
   0   0 -15   -3.37    1.67
   0   0  15   -0.95    1.37
   0   0 -15   -0.62    0.90
   0   0  15    0.41    2.30
   0   0 -16  168.53    8.66
   0   0 -16  157.62    8.98
   0   0 -17    0.00    1.33
   0   0 -17    0.66    1.38
   0   0 -17   -1.71    2.22
   0   0 -18  240.19   11.04
   0   0 -18  235.03   10.62
   0   0 -19   -1.66    1.59
   0   0 -19    0.00    1.65
   0   0 -20  239.43    9.83
   0   0 -20  227.95    9.29
   0   0 -21   -0.28    0.95
   0   0 -21    0.92    0.83
   0   0 -22  140.24    5.44
   0   1   2  747.80   18.95
   0  -1  -2  758.48   19.24
   0  -1   2  764.07   18.91
   0  -1  -2  749.02   18.89
   0  -1  -3  846.89   21.42
   0  -1  -3  789.58   20.88
   0  -1   3  843.34   21.11
   0   1   3  801.69   21.12
   0   1   4  339.31   10.11
   0  -1  -4  318.92    9.95
   0  -1   4  322.92   10.25
   0   1   4  334.86   10.42
   0   1   5  521.75   15.12
   0   1   5  516.44   15.53
   0  -1   5  515.45   15.44
   0  -1   6  818.12   23.38
   0   1   6  779.34   23.32
   0   1   7   25.37    2.64
   0  -1   7   24.49    2.79
   0   1   7   23.93    2.81
   0  -1   8  167.32    8.33
   0   1   8  158.49    8.24
   0   1   8  162.66    7.87
   0   1   9   49.50    4.68
   0  -1   9   57.37    4.98
   0   1  10  153.85    9.10
   0  -1  10  136.16    8.60
   0  -1  11   50.48    5.42
   0   1  11   55.75    5.75
   0  -1  11   50.72    5.17
   0   1  12   10.44    2.98
   0  -1  12   10.34    2.88
   0  -1  12    4.59    2.19
   0  -1  13    1.79    2.13
   0   1  13   -1.70    1.77
   0  -1 -13    1.85    1.08
   0   1 -13    1.14    1.25
   0  -1  13   -1.78    1.55
   0  -1 -14  181.20    8.78
   0  -1  14  171.70   12.45
   0   1 -14  180.78    8.84
   0   1 -14  167.18    8.91
   0  -1  14  155.55   11.53
   0   1  14  159.73   11.88
   0   1  14  166.73   12.29
   0  -1 -14  178.22    9.19
   0   1 -15    4.58    1.32
   0  -1  15    3.49    2.00
   0  -1  15    2.11    1.83
   0   1 -15    4.97    1.33
   0   1  15    7.47    2.54
   0   1  15   10.64    3.07
   0  -1 -15    9.21    2.37
   0   1 -16   65.64    5.53
   0   1 -16   67.19    5.30
   0  -1 -16   63.11    5.47
   0   1 -17   -3.12    1.47
   0  -1 -17    1.70    1.54
   0  -1 -17   -0.67    1.61
   0   1 -17    0.78    1.51
   0   1 -18    8.31    1.94
   0   1 -18    9.44    2.55
   0  -1 -18    3.47    1.87
   0  -1 -18    3.58    1.92
   0   1 -18    7.25    2.26
   0   1 -19    4.98    1.68
   0  -1 -19    1.54    1.43
   0   1 -19    1.66    1.60
   0  -1 -19    1.79    1.47
   0  -1 -20  164.17    7.68
   0  -1 -20  157.87    7.33
   0   1 -20  154.70    7.63
   0   1 -20  156.60    7.25
   0  -1 -21    1.77    1.03
   0  -1 -21    2.29    0.91
   0   1 -21    0.13    1.01
   0   1 -21    2.41    0.99
   0  -1 -22  100.58    4.29
   0   1 -22  102.43    4.45
   0  -2   1    4.33    0.55
   0   2  -1    5.08    0.60
   0  -2   2 1738.34   40.05
   0  -2   2 1709.52   40.03
   0  -2  -2 1574.31   40.27
   0   2   2 1610.71   39.74
   0  -2   3  414.88   11.42
   0  -2   3  423.34   11.57
   0  -2  -3  387.60   11.90
   0  -2  -3  404.72   11.57
   0   2   4  350.08   11.06
   0  -2  -4  339.09   10.83
   0  -2   4  355.37   10.93
   0  -2   4  374.50   10.90
   0  -2  -4  342.58   11.33
   0  -2  -5    3.15    1.04
   0  -2  -5    3.97    1.04
   0   2   5    4.58    1.22
   0  -2   5    4.43    1.15
   0   2   6 1348.70   36.52
   0  -2   6 1475.83   37.08
   0   2   6 1374.04   37.02
   0  -2   7  590.39   18.32
   0   2   7  561.71   18.00
   0   2   7  573.36   18.48
   0   2   8 1464.54   40.72
   0  -2   8 1535.91   40.75
   0   2   8 1437.89   40.04
   0  -2   8 1463.98   40.04
   0  -2   9  102.74    6.81
   0  -2   9  101.85    6.57
   0   2   9  104.41    7.05
   0   2   9  101.48    6.58
   0  -2  10  963.89   29.97
   0  -2  10 1002.53   30.64
   0   2  10  942.17   29.77
   0   2  10  929.91   30.40
   0  -2  11    2.41    1.52
   0   2  11    3.26    1.70
   0  -2  11    0.74    1.40
   0  -2  12  795.71   28.30
   0  -2  12  791.12   27.86
   0   2  12  762.18   28.41
   0   2 -13   37.24    3.71
   0  -2  13   28.35    4.44
   0  -2 -13   37.79    3.81
   0   2  13   30.24    5.02
   0  -2  13   31.66    4.97
   0  -2  14  625.53   26.93
   0  -2  14  617.38   26.29
   0  -2 -14  683.14   22.35
   0   2 -14  717.82   22.10
   0   2  14  633.18   27.47
   0   2 -14  673.29   22.27
   0   2 -15   14.82    2.45
   0   2 -15   14.55    2.67
   0  -2  15   15.30    3.92
   0  -2 -15   15.17    2.73
   0   2  15   10.67    2.82
   0  -2  15   11.26    3.39
   0   2  15   19.30    4.35
   0   2 -16  167.35    8.66
   0   2 -16  145.74    8.53
   0  -2 -16  150.08    8.56
   0  -2 -16  156.55    8.87
   0  -2 -17   -0.45    1.61
   0   2 -17    3.08    1.20
   0  -2 -17    1.35    1.48
   0   2 -17    3.22    1.92
   0   2 -18  280.95   12.30
   0   2 -18  276.37   11.70
   0   2 -18  275.77   11.49
   0  -2 -18  297.36   12.41
   0  -2 -18  292.05   12.14
   0   2 -19    4.73    1.69
   0   2 -19    7.47    1.68
   0  -2 -19    2.43    1.45
   0  -2 -19    3.63    1.59
   0   2 -19    2.02    1.58
   0  -2 -20  172.80    7.76
   0   2 -20  168.06    7.97
   0   2 -20  170.96    7.59
   0  -2 -20  174.63    7.92
   0   2 -21    8.56    1.41
   0   2 -21   12.75    1.89
   0  -2 -21    8.64    1.49
   0  -2 -21   10.42    1.65
   0   2 -22   71.61    3.55
   0  -3   0    5.36    0.73
   0   3  -1  925.62   22.35
   0   3   1  873.65   22.34
   0  -3   1  920.63   22.38
   0  -3  -1  847.63   22.79
   0  -3  -2   58.26    3.08
   0   3  -2   61.24    2.88
   0  -3   2   60.81    2.87
   0   3   2   60.40    2.75
   0  -3  -3  453.11   13.10
   0  -3   3  429.22   12.57
   0  -3  -3  440.14   13.51
   0  -3   3  447.27   12.69
   0  -3   4 2238.18   55.97
   0  -3   4 2404.56   56.32
   0   3   4 2139.40   56.39
   0  -3  -4 2411.69   57.43
   0  -3  -4 2289.18   56.43
   0  -3   5   21.68    2.22
   0  -3  -5   25.86    2.67
   0  -3   5   21.43    2.15
   0  -3  -5   21.26    2.20
   0   3   5   19.48    2.25
   0  -3  -6   10.97    1.82
   0   3   6    9.28    1.95
   0  -3   6   16.00    2.06
   0  -3   6   11.44    1.89
   0  -3  -6   15.31    2.33
   0  -3   7  332.47   12.47
   0  -3   7  351.16   12.35
   0   3   7  334.45   12.53
   0   3   7  335.69   12.86
   0   3   8   50.32    4.44
   0  -3   8   60.73    4.78
   0   3   8   50.88    4.59
   0  -3   8   56.45    4.53
   0   3   9  115.49    7.22
   0  -3   9  112.03    7.26
   0   3   9  124.69    7.72
   0  -3   9  116.97    7.07
   0   3  10   57.19    5.57
   0  -3  10   52.85    5.07
   0   3  10   60.57    5.44
   0  -3  11   87.52    7.13
   0  -3  11   93.97    7.14
   0   3  11   83.86    7.23
   0   3  11   78.50    6.68
   0  -3  12    9.85    2.90
   0   3  12   14.25    3.50
   0  -3  12   10.02    2.51
   0   3  13   10.29    3.04
   0   3 -13   12.81    2.34
   0  -3  13   11.52    3.04
   0  -3 -13   12.47    2.41
   0  -3  13   12.37    3.33
   0  -3  14   56.28    6.54
   0  -3  14   49.50    6.54
   0   3 -14   51.11    4.81
   0   3 -14   58.85    4.89
   0  -3 -14   56.68    4.90
   0   3  14   50.60    6.58
   0   3 -15    5.73    1.79
   0  -3  15    8.65    3.05
   0   3  15   11.95    3.39
   0  -3  15    3.44    1.95
   0  -3 -15    9.52    2.21
   0  -3 -15    8.83    2.41
   0   3 -15    7.72    1.77
   0  -3 -16   92.97    6.60
   0   3 -16   91.29    6.29
   0  -3 -16   90.44    6.46
   0   3 -16   87.66    6.45
   0  -3 -17   11.05    2.31
   0   3 -17   11.32    2.65
   0  -3 -17   10.39    2.35
   0   3 -17    8.44    1.76
   0   3 -18   52.77    4.87
   0   3 -18   51.58    4.46
   0   3 -18   50.91    4.41
   0  -3 -18   56.34    4.91
   0  -3 -18   44.99    4.46
   0  -3 -19    8.61    2.13
   0   3 -19    9.37    2.42
   0  -3 -19    4.88    1.59
   0   3 -19    7.93    1.86
   0   3 -19    7.61    1.69
   0   3 -20  314.47   10.82
   0   3 -20  306.19   11.17
   0  -3 -20  323.42   11.58
   0   3 -20  315.76   11.91
   0  -3 -20  325.71   11.71
   0   3 -21    8.13    1.56
   0   3 -21    9.57    1.41
   0  -3 -21    7.07    1.37
   0  -3 -21   10.83    1.66
   0   3 -22   55.59    3.03
   0  -4   0   36.89    2.27
   0   4  -1    0.25    0.45
   0  -4  -1    1.03    0.70
   0  -4   1    0.73    0.55
   0  -4   2  516.79   14.16
   0   4   2  528.86   14.17
   0  -4  -2  480.02   14.59
   0   4  -2  519.98   14.25
   0   4   3 1002.18   25.79
   0  -4   3 1042.11   26.20
   0   4  -3 1002.13   26.17
   0  -4  -3  969.49   26.67
   0   4  -4 2220.28   55.90
   0  -4   4 2260.29   55.92
   0  -4  -4 2198.03   57.05
   0  -4   4 2173.28   55.82
   0  -4  -4 2220.17   56.37
   0   4  -4 2314.21   53.07
   0  -4   5   43.58    3.30
   0  -4  -5   49.03    3.55
   0   4   5   39.97    3.44
   0  -4   5   49.64    3.38
   0  -4  -5   51.36    3.93
   0  -4   6  707.38   20.21
   0  -4  -6  675.16   20.45
   0  -4   6  704.20   20.57
   0   4   6  650.10   20.79
   0  -4  -6  673.22   21.29
   0  -4  -7   24.97    3.42
   0  -4   7   25.93    2.84
   0  -4   7   25.83    3.05
   0   4   7   25.59    3.12
   0  -4  -7   26.00    2.87
   0   4   8 1280.86   37.27
   0   4   8 1262.19   36.87
   0  -4   8 1356.89   36.87
   0  -4   8 1295.77   36.12
   0  -4   9   86.78    6.33
   0   4   9   72.85    5.93
   0  -4   9   84.61    5.96
   0   4   9   81.57    6.37
   0  -4  10  371.10   15.52
   0   4  10  340.25   15.20
   0  -4  10  371.49   15.11
   0   4  10  368.04   16.03
   0  -4  11    3.64    1.56
   0   4  11    0.24    1.03
   0  -4  11    3.98    2.01
   0   4  11    2.34    1.83
   0   4  12  589.65   24.13
   0  -4  12  586.35   22.92
   0  -4  12  617.97   23.90
   0  -4  13   18.42    3.68
   0   4 -13   18.31    2.65
   0   4  13   18.66    4.07
   0  -4  13   14.97    3.32
   0  -4 -13   19.87    2.77
   0   4 -13   21.45    3.99
   0   4 -14  690.61   21.80
   0   4 -14  645.59   21.74
   0  -4 -14  646.56   21.82
   0  -4  14  651.56   26.38
   0  -4  14  645.05   26.93
   0   4  14  596.67   26.91
   0   4 -14  679.74   27.99
   0  -4 -14  642.91   21.72
   0   4 -15   26.29    3.42
   0  -4 -15   27.16    3.51
   0  -4 -15   24.73    3.34
   0   4 -15   24.72    3.50
   0  -4 -16  190.29    9.91
   0  -4 -16  191.08    9.94
   0   4 -16  214.98   10.14
   0   4 -16  195.52   10.10
   0  -4 -17   -1.50    1.54
   0  -4 -17   -0.67    1.52
   0   4 -17   -0.14    1.25
   0   4 -17   -1.26    1.89
   0   4 -18  318.86   13.28
   0   4 -18  311.56   12.59
   0  -4 -18  306.81   12.83
   0  -4 -18  334.61   13.17
   0   4 -19   -0.70    1.76
   0   4 -19    0.21    1.18
   0  -4 -19    0.00    1.21
   0   4 -19   -0.02    1.13
   0  -4 -19   -0.64    1.57
   0  -4 -20  240.32    9.44
   0   4 -20  232.66    8.92
   0   4 -20  236.08    9.10
   0  -4 -20  237.98    9.41
   0   4 -20  244.20    9.85
   0   4 -21    1.26    1.01
   0   4 -21    2.38    0.77
   0  -4 -21    3.55    1.11
   0  -4 -21    3.91    1.06
   0  -5   0    2.12    0.74
   0  -5   1 1659.40   39.84
   0   5   1 1526.24   39.72
   0  -5  -1 1604.50   40.34
   0  -5   2  744.75   20.14
   0   5   2  716.91   19.98
   0   5  -2  781.48   20.20
   0   5   3  332.51   10.33
   0   5  -3  336.85   10.59
   0  -5   3  336.02   10.55
   0  -5  -4  132.00    6.45
   0   5  -4  147.77    6.34
   0  -5   4  146.95    6.24
   0   5  -5  129.63    6.19
   0  -5   5  127.17    6.09
   0   5   5  113.70    6.30
   0  -5  -5  138.68    7.10
   0  -5   5  122.83    5.99
   0  -5  -5  118.92    6.18
   0  -5   6   24.35    2.71
   0   5  -6   29.18    3.02
   0  -5  -6   26.16    2.91
   0  -5   6   27.34    2.86
   0   5   6   21.19    2.90
   0  -5  -6   25.26    3.20
   0  -5   7  653.59   20.12
   0  -5  -7  621.19   19.88
   0   5  -7  582.04   19.76
   0  -5  -7  661.51   21.26
   0   5   7  600.57   20.45
   0  -5   7  615.58   19.57
   0  -5  -8  988.42   30.40
   0  -5  -8  955.10   28.88
   0   5   8  962.96   30.04
   0  -5   8  966.38   29.21
   0  -5   8 1005.08   28.92
   0  -5   9  253.73   11.65
   0   5   9  230.79   11.67
   0   5   9  244.09   12.02
   0  -5   9  227.22   10.89
   0   5  10   91.95    7.29
   0   5 -10   97.10    7.45
   0   5  10  100.55    7.71
   0  -5  10   93.71    6.89
   0  -5  10  107.68    7.51
   0   5  11    9.07    2.49
   0   5 -11    8.27    2.44
   0   5  11    9.14    2.71
   0  -5  11    8.94    2.55
   0  -5  11    8.94    2.37
   0  -5  12    6.06    2.37
   0  -5  12    8.16    2.60
   0   5  12    9.01    3.12
   0   5 -12    8.31    2.55
   0   5  12    7.35    2.38
   0  -5  13  160.66   10.99
   0  -5 -13  171.08    8.85
   0   5  13  163.82   11.89
   0  -5  13  170.81   11.69
   0   5 -13  162.28   11.80
   0   5 -13  173.21    8.82
   0  -5 -13  180.70    9.06
   0   5 -14   37.32    4.07
   0  -5 -14   27.17    3.51
   0  -5  14   28.19    4.90
   0  -5  14   28.16    4.59
   0   5 -14   37.17    5.92
   0   5  14   25.13    5.00
   0  -5 -14   28.02    3.51
   0  -5 -15   63.74    5.44
   0  -5 -15   65.77    5.40
   0   5 -15   71.69    5.56
   0   5 -15   70.77    5.68
   0  -5 -16   96.22    6.69
   0  -5 -16   96.28    6.68
   0   5 -16  103.11    6.76
   0   5 -16  101.96    6.96
   0   5 -17   18.25    2.81
   0   5 -17   17.04    3.01
   0  -5 -17   18.90    2.99
   0  -5 -17   22.84    3.27
   0   5 -18  173.05    8.77
   0  -5 -18  186.33    9.17
   0  -5 -18  178.08    8.91
   0   5 -18  180.82    9.31
   0  -5 -19    2.17    1.67
   0   5 -19   -1.43    2.00
   0   5 -19    0.08    1.05
   0  -5 -19    1.75    1.26
   0   5 -19    0.87    1.12
   0   5 -20  141.34    6.56
   0   5 -20  142.94    6.42
   0  -5 -20  160.19    7.01
   0  -5 -20  143.00    6.79
   0   5 -20  160.19    7.39
   0  -5 -21   13.68    1.68
   0  -5 -21   10.41    1.41
   0   5 -21   12.07    1.75
   0  -6   0 9999.00  234.45
   0  -6   1   91.68    4.50
   0  -6  -1   99.18    4.95
   0   6   1   88.17    4.54
   0  -6   2 3694.71   88.36
   0   6   2 3517.08   88.09
   0   6  -2 3797.62   88.23
   0   6  -3  199.37    7.53
   0  -6   3  199.29    7.55
   0   6   3  182.96    7.17
   0   6   4 1051.82   29.67
   0  -6  -4 1095.32   31.04
   0  -6   4 1224.67   30.63
   0   6  -4 1176.47   30.61
   0  -6   5  222.39    8.91
   0   6  -5  199.84    8.70
   0  -6  -5  226.93    9.37
   0  -6  -5  228.66   10.02
   0  -6   6  872.25   25.40
   0  -6  -6  835.02   25.58
   0   6   6  835.98   26.13
   0  -6  -6  929.90   27.00
   0   6  -6  867.41   25.43
   0   6   7  403.14   15.92
   0  -6   7  447.70   15.69
   0   6  -7  430.18   15.60
   0  -6  -7  433.62   15.64
   0  -6  -7  445.62   16.69
   0   6  -8  302.35   12.50
   0  -6   8  266.77   11.66
   0  -6  -8  271.04   11.87
   0  -6  -8  269.50   12.76
   0  -6   8  279.88   12.04
   0   6   8  257.37   12.46
   0   6  -9   28.52    3.77
   0   6   9   27.65    3.93
   0  -6   9   29.10    3.58
   0  -6   9   33.37    4.07
   0  -6  -9   24.38    3.38
   0   6   9   26.65    3.87
   0   6  10 1064.51   35.68
   0  -6  10 1157.27   35.45
   0  -6  10 1143.30   34.84
   0   6 -10 1190.02   36.09
   0   6  10 1154.93   36.61
   0  -6  11   77.42    6.62
   0   6  11   69.74    6.75
   0   6  11   66.11    6.83
   0  -6  11   75.93    6.79
   0   6 -11   74.62    6.91
   0  -6 -12  814.56   25.10
   0   6  12  813.26   30.44
   0   6 -12  849.42   30.52
   0  -6  12  781.53   29.20
   0   6  12  798.60   29.65
   0   6 -13   14.86    2.34
   0   6 -13   19.77    4.24
   0   6  13   17.35    3.91
   0   6  13   13.52    3.29
   0  -6 -13   16.68    2.80
   0  -6  13   16.70    3.68
   0  -6 -13   10.16    2.10
   0  -6  14  464.50   22.05
   0  -6 -14  494.74   17.71
   0   6 -14  524.50   23.71
   0   6 -14  460.95   17.50
   0  -6 -14  491.74   17.91
   0   6  14  467.33   22.88
   0   6 -15   27.18    3.64
   0  -6 -15   23.40    3.29
   0   6 -15   26.09    3.40
   0  -6 -15   27.59    3.67
   0   6 -16   87.43    6.32
   0   6 -16   91.81    6.58
   0  -6 -16   95.47    6.64
   0  -6 -16   90.90    6.45
   0   6 -17    4.00    1.52
   0   6 -17    2.84    1.78
   0  -6 -17    5.60    1.76
   0  -6 -17    4.78    1.96
   0  -6 -18  303.90   12.00
   0  -6 -18  303.18   12.25
   0   6 -18  277.46   12.08
   0   6 -18  276.01   11.77
   0  -6 -19   14.28    2.33
   0   6 -19   13.73    2.35
   0   6  19   19.18    2.29
   0   6 -19    9.13    1.91
   0   6 -19   14.10    2.17
   0  -6 -19   12.30    2.16
   0  -6 -20  307.75   10.71
   0   6 -20  281.92    9.85
   0  -6 -20  287.98   10.27
   0   6 -20  283.70   10.33
   0   6 -20  315.16   11.18
   0  -6 -21    0.18    0.49
   0   6 -21    0.25    0.90
   0  -6 -21    1.28    0.90
   0  -7   0    1.10    0.90
   0   7   1   52.56    3.56
   0  -7   1   49.01    3.43
   0  -7  -1   52.20    3.76
   0  -7   2   19.68    2.17
   0  -7   2   18.40    0.94
   0   7   2   18.53    2.11
   0   7  -3   91.54    4.93
   0   7   3   85.16    4.69
   0  -7  -3   86.78    5.23
   0  -7   3   88.89    4.95
   0  -7  -4    5.61    1.56
   0   7  -4    7.22    1.53
   0   7   4    5.10    1.26
   0  -7   4    5.54    1.54
   0  -7  -5  221.24    9.72
   0  -7   5  224.17    9.26
   0  -7  -5  225.64   10.33
   0   7  -5  219.88    9.28
   0   7   6   41.56    4.22
   0  -7  -6   40.68    4.25
   0  -7   6   41.67    3.81
   0   7  -6   41.54    3.79
   0  -7  -6   43.93    4.08
   0  -7   7  237.66   10.55
   0  -7  -7  239.00   11.48
   0  -7  -7  230.04   10.59
   0   7   7  222.73   11.14
   0   7  -7  229.70   10.52
   0   7   8  166.42    9.82
   0  -7  -8  184.30   10.25
   0   7  -8  172.94    9.33
   0  -7  -8  182.98    9.50
   0  -7   8  182.66    9.46
   0  -7  -9  155.20    9.77
   0  -7   9  154.26    9.03
   0   7  -9  151.93    9.14
   0   7   9  143.93    9.49
   0  -7  -9  154.21    8.97
   0   7 -10  174.87   10.46
   0   7  10  175.69   11.04
   0  -7  10  170.79   10.19
   0   7  10  166.50   10.70
   0  -7  11  130.28    9.24
   0   7  11  131.68    9.91
   0   7 -11  122.77    9.18
   0   7  11  129.68    9.60
   0  -7  12  105.81    8.72
   0   7 -12  119.26    6.91
   0   7  12  102.61    9.19
   0   7  12  104.75    8.97
   0   7 -12  109.15    9.12
   0  -7 -12   96.33    6.39
   0   7  13  144.36   10.92
   0   7  13  155.59   11.79
   0   7 -13  144.71   11.23
   0   7 -13  157.89    8.44
   0  -7  13  149.28   11.07
   0  -7 -13  143.13    8.23
   0  -7 -13  149.66    8.16
   0   7 -14  139.56   11.35
   0   7  14  145.96   11.75
   0  -7 -14  140.49    8.01
   0  -7 -14  134.34    8.01
   0  -7  14  128.81   10.53
   0   7 -14  126.17    7.81
   0   7 -15   23.54    3.21
   0  -7 -15   22.51    3.25
   0  -7 -15   27.26    3.44
   0   7 -15   21.31    3.14
   0  -7 -16  121.94    7.39
   0   7 -16  113.46    7.42
   0   7 -16  120.36    7.53
   0  -7 -16  126.82    7.73
   0  -7 -17   26.37    3.42
   0  -7 -17   24.51    3.19
   0   7 -17   27.16    3.43
   0   7 -17   21.48    3.28
   0  -7 -18   34.29    3.71
   0  -7 -18   41.03    3.78
   0   7 -18   36.36    3.97
   0   7 -18   35.79    3.77
   0  -7 -19   36.58    3.24
   0   7 -19   33.35    3.32
   0   7 -19   34.09    3.04
   0  -7 -19   38.86    3.57
   0   7  19   36.67    3.06
   0   7 -19   36.05    3.61
   0   7 -20   70.86    4.48
   0  -7 -20   74.88    4.04
   0   7 -20   74.26    4.30
   0  -7 -20   75.82    4.35
   0   7 -21    8.79    1.41
   0  -7 -21    9.46    1.36
   0  -8   0 1470.49   38.95
   0  -8   1  142.43    6.74
   0  -8  -1  138.03    6.94
   0   8   1  140.17    6.63
   0  -8   2  493.80   15.57
   0   8   2  463.97   15.11
   0  -8  -3  145.30    7.49
   0   8  -3  158.73    7.15
   0  -8   3  167.15    7.46
   0   8   3  146.55    6.83
   0   8  -4  489.64   16.04
   0  -8   4  494.73   16.25
   0  -8  -4  481.66   16.77
   0   8   4  487.48   15.51
   0  -8  -5   52.17    4.45
   0   8  -5   55.15    4.29
   0  -8   5   48.84    4.16
   0  -8  -6 1454.46   41.22
   0  -8  -6 1537.92   42.81
   0   8  -6 1476.89   40.87
   0   8   6 1493.14   42.29
   0  -8   7    2.44    1.40
   0  -8  -7    2.45    1.24
   0  -8  -7    3.57    2.11
   0   8   7    2.00    1.70
   0   8  -7    3.45    1.52
   0   8   8  718.84   24.83
   0  -8  -8  716.35   24.86
   0  -8  -8  675.41   23.42
   0  -8   8  689.85   23.29
   0   8  -8  679.09   23.37
   0  -8  -9   24.87    3.54
   0   8  -9   22.43    3.59
   0  -8  -9   26.07    4.02
   0   8   9   24.58    4.04
   0  -8   9   26.26    3.71
   0  -8  10  728.75   26.01
   0   8 -10  710.60   26.12
   0  -8 -10  756.52   25.80
   0   8  10  711.79   27.29
   0   8  10  781.41   27.89
   0   8 -11   20.34    3.83
   0   8  11   24.04    4.27
   0   8  11   26.20    4.36
   0  -8  11   15.68    3.26
   0  -8  12 1069.88   37.56
   0   8 -12 1161.07   33.02
   0   8  12 1161.49   39.62
   0   8  12 1090.06   38.69
   0  -8 -12 1200.78   33.59
   0   8 -12 1144.59   38.62
   0  -8 -12 1110.06   32.76
   0   8  13   71.72    8.13
   0  -8 -13   79.14    5.74
   0   8  13   85.53    8.35
   0  -8  13   84.02    8.13
   0   8 -13   79.98    8.24
   0  -8 -13   79.40    5.93
   0   8 -13   74.35    5.63
   0  -8 -14  191.67    9.53
   0   8 -14  185.98    9.68
   0  -8 -14  191.20    9.86
   0  -8 -15   22.99    3.28
   0  -8 -15   18.82    2.87
   0   8 -15   19.55    3.05
   0   8 -16  109.97    7.28
   0  -8 -16  128.16    7.43
   0   8 -16  112.72    7.33
   0  -8 -16  118.15    7.43
   0  -8 -17   58.28    4.92
   0  -8 -17   56.29    4.60
   0   8 -17   59.48    5.00
   0   8 -17   56.56    5.01
   0  -8 -18  173.06    8.09
   0   8 -18  161.51    8.31
   0   8 -18  158.31    8.31
   0   8  18  176.02    8.13
   0  -8 -18  166.40    8.31
   0   8  19    2.15    0.97
   0   8 -19    1.31    1.25
   0   8 -19    3.25    1.09
   0  -8 -19    1.61    1.32
   0  -8 -19    2.02    1.04
   0   8 -19    3.64    1.55
   0  -8 -20  154.74    6.58
   0  -8 -20  147.09    5.84
   0   8 -20  155.16    6.81
   0   8 -20  148.19    6.50
   0   8 -21   14.12    1.58
   0  -8 -21   13.94    1.45
   0  -9   0   -0.26    1.10
   0  -9   1  598.27   19.17
   0   9   1  612.49   19.06
   0  -9  -1  632.47   19.76
   0  -9   2    1.04    1.06
   0   9   2    2.95    1.17
   0  -9   3  103.33    6.17
   0  -9  -3  114.12    6.68
   0   9   3  111.96    5.95
   0  -9   4    1.63    1.20
   0  -9  -4    1.90    1.16
   0   9   4    4.29    1.39
   0   9  -4    0.91    1.04
   0   9  -5  153.40    7.92
   0  -9  -5  148.59    8.21
   0  -9   5  145.63    7.90
   0  -9  -6   14.63    2.95
   0  -9  -6   10.84    2.31
   0   9  -6    8.80    2.05
   0   9   6   12.89    2.93
   0  -9   6    9.96    2.24
   0  -9   7  221.20   10.82
   0  -9  -7  218.76   11.72
   0   9   7  240.05   12.03
   0  -9  -7  227.91   11.14
   0   9  -7  226.21   10.87
   0  -9  -8    7.05    2.18
   0   9   8    5.91    2.29
   0   9  -8    3.47    1.78
   0  -9  -8    4.50    2.34
   0   9   9    5.32    2.15
   0   9  -9    8.08    2.39
   0  -9  -9    3.14    1.98
   0  -9  -9    6.49    1.85
   0   9  10   51.96    6.04
   0  -9 -10   51.04    5.42
   0   9 -10   52.92    5.76
   0   9 -11  297.49   15.63
   0   9  11  332.41   17.07
   0   9  11  304.26   16.57
   0   9 -11  310.10   12.40
   0  -9 -11  318.30   12.77
   0  -9 -12   27.97    3.17
   0   9 -12   38.70    5.57
   0  -9 -12   28.49    3.55
   0   9  12   33.38    5.36
   0   9 -12   24.12    3.22
   0   9  12   35.00    5.28
   0   9 -12   33.44    3.61
   0   9 -13  144.13    8.20
   0  -9 -13  152.27    8.16
   0   9 -13  155.76    8.33
   0  -9 -13  146.02    8.42
   0   9 -13  145.07   11.34
   0   9  13  161.04   11.94
   0   9  13  153.50   11.75
   0  -9 -14   53.17    4.63
   0   9 -14   55.73    5.01
   0  -9 -14   63.15    5.37
   0  -9 -15    7.74    2.03
   0  -9 -15   12.03    2.56
   0   9 -15    7.65    2.23
   0   9 -16  108.14    7.11
   0  -9 -16  105.34    6.96
   0   9 -16   98.23    6.74
   0  -9 -16  114.10    6.78
   0   9 -17   13.04    2.59
   0  -9 -17   10.42    2.27
   0   9  17   11.42    2.29
   0   9 -17   12.47    2.50
   0  -9 -17   12.69    2.23
   0   9  18   12.19    2.09
   0   9 -18    9.01    2.23
   0   9 -18    8.80    2.18
   0  -9 -18   12.85    1.98
   0  -9 -18    7.41    1.85
   0  -9 -19  107.32    5.20
   0  -9 -19  110.73    5.80
   0   9  19  105.53    5.19
   0   9 -19  110.15    5.97
   0   9 -19  111.92    6.01
   0  -9 -20  198.13    7.34
   0   9 -20  185.53    7.39
   0   9 -20  184.19    7.51
   0 -10   0  468.87   16.37
   0  10   0  455.27   16.02
   0  10   1   63.21    4.58
   0 -10  -1   61.70    4.91
   0 -10   1   61.08    4.72
   0 -10   2  629.66   20.51
   0  10   2  641.73   19.98
   0 -10   3  214.16    9.86
   0 -10  -3  211.24   10.18
   0  10   3  221.10    9.36
   0 -10  -4  784.81   24.80
   0 -10   4  765.30   24.12
   0  10   4  756.23   22.97
   0  10   5   13.79    2.18
   0 -10   5   14.86    2.62
   0 -10  -5   13.33    2.50
   0  10  -5   12.60    2.40
   0 -10  -6 1140.89   34.40
   0 -10  -6 1189.43   35.78
   0  10  -6 1126.80   33.72
   0 -10   6 1115.35   33.84
   0  10   7   60.65    5.94
   0 -10  -7   61.13    5.54
   0  10  -7   62.67    5.52
   0 -10  -7   66.47    6.24
   0 -10   7   66.13    5.71
   0  10  -8  505.52   19.33
   0  10   8  525.48   20.74
   0 -10  -8  515.91   20.67
   0 -10  -8  474.81   19.11
   0 -10   8  452.63   18.66
   0  10   9  167.18   10.84
   0 -10   9  151.94    9.74
   0 -10  -9  161.44    9.91
   0  10  -9  143.88    9.54
   0 -10  -9  143.10   10.15
   0 -10  10  163.59   10.59
   0 -10 -10  189.59   12.07
   0 -10 -10  169.12   10.53
   0  10 -10  171.30   10.93
   0  10  10  196.74   12.27
   0 -10 -11    7.39    1.84
   0  10  11    9.28    2.67
   0  10 -11    6.80    1.70
   0  10 -11    7.97    2.51
   0 -10  11    7.08    2.40
   0  10  11    9.21    2.77
   0 -10  11    5.82    1.49
   0  10 -11    9.52    2.06
   0  10 -12  192.68   12.75
   0 -10 -12  189.54    9.69
   0 -10 -12  187.81    9.21
   0  10  12  188.78   13.25
   0 -10  12  181.39   12.16
   0  10 -12  197.02    9.63
   0  10 -12  214.90   10.08
   0  10  13   50.62    6.59
   0  10 -13   53.13    4.69
   0 -10 -13   47.89    4.62
   0 -10 -13   52.67    4.50
   0  10 -13   41.49    4.33
   0  10 -14  395.93   15.04
   0 -10 -14  395.35   15.44
   0  10 -14  367.75   15.04
   0 -10 -14  399.06   14.91
   0 -10 -15   54.81    4.66
   0 -10 -15   60.72    5.20
   0  10 -15   46.00    4.51
   0  10  16  343.59   13.65
   0 -10 -16  346.53   13.70
   0  10 -16  318.79   13.65
   0  10 -16  322.52   13.45
   0 -10 -16  350.20   13.16
   0 -10 -17   29.73    3.02
   0  10  17   32.35    3.44
   0  10 -17   26.70    3.31
   0 -10 -17   35.72    3.72
   0  10 -17   27.31    3.52
   0  10  18  151.28    7.00
   0 -10 -18  149.35    7.29
   0 -10 -18  140.22    6.46
   0  10 -18  133.86    7.14
   0  10 -18  135.68    7.32
   0  10 -19    0.19    1.15
   0  10 -19    1.07    1.27
   0 -10 -19    2.82    1.27
   0  10  19    1.14    0.86
   0  10 -20   67.91    3.84
   0 -10 -20   65.19    3.58
   0  10 -20   69.21    3.80
   0 -11   0   -0.62    1.54
   0  11   0    1.11    1.09
   0 -11   1 1363.61   38.97
   0  11   1 1397.37   38.44
   0  11   2   31.75    3.40
   0 -11   2   33.18    3.73
   0 -11  -3  427.86   16.22
   0 -11   3  391.91   15.38
   0  11   3  393.92   14.48
   0 -11  -4   21.96    3.27
   0 -11   4   16.99    2.77
   0 -11   5  290.73   13.00
   0 -11  -5  280.18   13.17
   0  11   5  301.95   11.78
   0 -11  -6   83.68    7.02
   0 -11   6   74.60    6.15
   0 -11  -6   76.30    6.30
   0 -11  -7  434.48   18.73
   0 -11   7  408.58   17.32
   0  11  -7  433.56   17.45
   0 -11  -7  411.28   17.47
   0 -11  -8  276.72   13.74
   0  11   8  310.73   15.16
   0 -11   8  261.23   13.38
   0  11  -8  271.32   13.50
   0 -11  -8  283.85   14.68
   0 -11   9    5.17    2.08
   0  11   9    5.69    2.27
   0 -11  -9   10.30    2.52
   0  11  -9    3.64    1.92
   0 -11  -9    1.64    1.89
   0  11  10   18.73    3.78
   0 -11  10   15.41    3.24
   0 -11 -10   15.47    3.30
   0  11 -10   14.97    2.46
   0 -11  10   13.16    2.21
   0  11 -10   11.44    2.86
   0 -11 -10   15.49    3.63
   0 -11 -10   12.71    2.14
   0  11 -11  203.12    9.94
   0  11 -11  184.47    9.15
   0 -11  11  188.77   12.10
   0 -11  11  178.01    8.90
   0  11 -11  185.94   12.23
   0  11  11  184.96   13.03
   0 -11 -11  194.29    9.62
   0 -11  12    4.63    1.31
   0  11 -12    2.61    1.42
   0 -11 -12    5.86    1.51
   0  11 -12    3.19    1.93
   0 -11 -12    3.54    1.65
   0 -11  12    4.13    2.02
   0  11 -12    3.57    1.24
   0 -11 -13  165.37    8.34
   0  11 -13  154.73    8.57
   0  11 -13  141.99    8.21
   0 -11 -13  157.93    8.67
   0 -11 -14   42.39    4.40
   0  11 -14   37.02    4.19
   0 -11 -14   44.25    4.12
   0  11 -14   53.27    4.68
   0 -11 -15   32.19    3.74
   0 -11 -15   31.39    3.26
   0  11 -15   34.22    3.85
   0  11  15   32.82    3.89
   0  11 -16   29.48    3.48
   0 -11 -16   33.61    3.86
   0 -11 -16   25.67    2.77
   0  11  16   24.14    3.20
   0  11 -16   22.98    3.50
   0 -11 -17  123.49    6.77
   0  11 -17  118.82    7.04
   0 -11 -17  111.66    5.82
   0  11  17  114.17    6.45
   0  11 -17  114.50    6.67
   0  11  18  130.97    6.24
   0 -11 -18  129.62    6.49
   0  11 -18  120.51    6.50
   0  11 -18  121.68    6.77
   0  11  19  142.87    5.73
   0 -11 -19  155.92    6.50
   0  11 -19  144.43    6.73
   0  11 -19  151.21    6.63
   0 -11 -20   78.09    3.51
   0  11  20   85.70    4.05
   0  11 -20   85.95    4.12
   0 -12   0 1154.70   34.25
   0  12   0 1131.45   33.57
   0  12   1   13.35    2.29
   0  12  -1   13.15    2.56
   0 -12   1   16.65    2.87
   0  12   2  900.82   27.44
   0 -12   2  894.43   28.49
   0 -12  -2  922.82   29.01
   0 -12  -3   68.02    5.81
   0  12   3   55.83    4.59
   0 -12   3   52.51    5.09
   0 -12  -4 1417.75   41.02
   0 -12   4 1340.56   40.11
   0  12   4 1382.37   38.44
   0 -12  -5   15.51    3.11
   0 -12   5   12.97    2.82
   0 -12   6  669.36   24.52
   0 -12  -6  717.40   25.04
   0 -12  -6  729.59   26.20
   0 -12  -7  254.23   13.08
   0 -12  -7  267.74   14.16
   0  12   7  287.27   14.16
   0 -12  -8  405.71   17.79
   0 -12  -8  414.64   19.09
   0 -12   8  367.13   17.30
   0 -12  -9  366.54   18.22
   0  12  -9  395.79   15.04
   0 -12  -9  370.54   17.12
   0 -12  -9  376.78   14.32
   0  12  -9  369.21   17.27
   0 -12   9  352.07   17.03
   0  12 -10  267.98   11.84
   0 -12  10  231.29   13.70
   0  12 -10  242.56   13.88
   0 -12 -10  249.62   11.10
   0 -12  10  228.31   10.71
   0 -12 -10  267.74   15.21
   0 -12 -11   75.47    5.71
   0 -12  11   73.67    5.50
   0  12  11   82.29    8.54
   0  12 -11   75.54    5.61
   0  12 -11   79.27    6.05
   0  12 -11   82.90    7.91
   0 -12  11   75.00    7.67
   0  12 -12   68.84    5.64
   0  12  12   71.54    5.98
   0 -12  12   67.75    5.12
   0  12 -12   68.33    5.36
   0 -12 -12   68.30    5.44
   0  12 -13    6.50    1.67
   0  12 -13    5.48    1.68
   0 -12  13    7.41    1.67
   0 -12 -13    6.40    1.88
   0  12  13    4.32    1.96
   0 -12 -14  447.59   16.45
   0  12 -14  408.16   15.99
   0  12  14  452.93   16.94
   0  12 -14  439.77   16.37
   0  12 -15   11.66    2.11
   0 -12 -15   12.47    2.35
   0  12 -15   12.46    2.67
   0  12  15   13.78    2.59
   0  12 -16  250.52   11.01
   0  12 -16  266.25   11.73
   0 -12 -16  265.28   11.13
   0  12  16  272.54   11.25
   0 -12 -17   19.66    2.71
   0  12  17   14.85    2.21
   0  12 -17   15.13    2.32
   0  12 -17   16.95    2.79
   0  12 -18  108.47    5.80
   0 -12 -18  120.72    5.87
   0  12  18  113.70    5.55
   0  12 -18  111.88    6.17
   0 -12 -19   27.18    2.33
   0  12  19   28.21    2.56
   0  12 -19   25.57    2.27
   0  12 -19   24.30    2.50
   0  13   0    1.17    1.13
   0 -13   0    1.92    1.28
   0  13  -1  350.56   15.05
   0 -13   1  368.02   15.56
   0  13   1  360.64   14.63
   0  13   2   13.15    2.30
   0 -13   2   13.68    2.77
   0 -13  -2   11.15    2.68
   0 -13   3  171.76   10.08
   0 -13  -3  192.32   10.72
   0  13   3  178.21    9.16
   0 -13   4   13.96    2.97
   0  13   4   22.80    3.02
   0 -13  -4   19.75    3.44
   0 -13  -5 1097.86   33.89
   0 -13   5  960.75   32.61
   0 -13  -6  186.36   11.77
   0 -13   6  178.43   11.02
   0  13   6  222.42   12.07
   0 -13  -6  199.65   11.38
   0 -13  -7  820.57   28.92
   0 -13   7  804.26   28.95
   0 -13  -7  880.00   30.86
   0 -13   8   60.67    6.40
   0  13  -8   59.98    5.09
   0 -13  -8   60.09    6.20
   0 -13  -8   67.04    7.08
   0 -13  -8   62.10    4.88
   0  13   8   57.95    5.28
   0 -13  -9  187.86    9.27
   0 -13  -9  192.65   11.79
   0 -13  -9  180.22   12.31
   0  13  -9  194.32   10.03
   0  13  -9  185.73    9.90
   0  13   9  191.96   10.20
   0 -13   9  188.88   12.02
   0 -13 -10    1.08    1.44
   0 -13  10   -0.42    1.33
   0 -13  10    2.90    1.05
   0  13 -10    0.29    1.11
   0 -13 -10    1.59    1.89
   0  13  10    2.66    1.58
   0  13 -11   28.13    3.75
   0  13  11   31.91    5.38
   0 -13 -11   32.52    3.68
   0  13 -11   28.83    3.39
   0  13  11   31.81    3.97
   0 -13  11   31.44    3.60
   0  13 -12  122.05    7.46
   0  13 -12  145.71    8.51
   0 -13 -12  129.93    7.74
   0 -13  12  131.20    7.56
   0  13  12  146.27    8.66
   0  13 -13  138.13    8.20
   0  13  13  134.19    8.20
   0 -13 -13  133.94    7.75
   0 -13  13  128.85    7.25
   0  13 -13  123.53    7.50
   0  13 -14   78.80    5.83
   0  13  14   82.33    6.13
   0  13 -14   74.49    5.67
   0 -13 -14   80.15    5.80
   0  13  15  239.33   10.79
   0 -13 -15  230.08   10.30
   0  13 -15  214.53   10.20
   0  13 -15  248.44   10.55
   0 -13 -16   42.80    3.84
   0  13  16   39.49    3.75
   0  13 -16   42.53    3.90
   0  13 -16   37.35    4.05
   0  13 -17   38.51    3.75
   0  13 -17   42.67    3.61
   0  13  17   47.12    3.66
   0 -13 -17   42.39    3.56
   0  13 -18   14.99    1.99
   0 -13 -18   11.00    1.71
   0  13 -18   12.04    2.06
   0  13  18   11.74    1.59
   0  13  19   62.05    3.56
   0  13 -19   59.28    3.65
   0  14   0  429.03   17.19
   0  14  -1    5.19    1.81
   0 -14   1    3.05    1.63
   0  14   1    9.25    2.27
   0 -14  -2  607.01   22.68
   0 -14   2  582.63   22.21
   0  14  -2  566.49   21.78
   0  14   2  589.19   20.68
   0 -14   3    6.12    1.94
   0 -14  -3    6.43    2.35
   0  14   3    5.14    1.59
   0 -14  -4  440.38   18.55
   0 -14   4  396.90   17.83
   0 -14  -5   54.14    5.79
   0 -14   5   41.91    5.18
   0 -14   6  308.54   15.63
   0 -14  -6  321.66   15.68
   0 -14  -7  317.47   16.42
   0  14   7  300.60   13.34
   0  14  -7  297.63   13.14
   0 -14   7  282.81   15.04
   0 -14  -7  293.76   14.97
   0  14  -7  287.43   12.88
   0 -14  -7  289.79   12.03
   0  14   8  357.65   15.20
   0 -14  -8  363.43   14.08
   0 -14   8  331.77   17.05
   0  14  -8  347.52   14.92
   0 -14  -8  386.36   17.67
   0 -14  -8  407.79   19.19
   0  14  -8  361.77   15.09
   0 -14  -9   27.53    3.34
   0  14   9   23.08    3.63
   0 -14  -9   24.70    4.70
   0  14  -9   18.41    3.06
   0  14  -9   25.96    3.52
   0 -14   9   20.66    3.99
   0  14 -10  278.95   12.82
   0 -14  10  242.30   11.55
   0 -14 -10  273.03   11.84
   0 -14  10  272.88   15.49
   0  14  10  290.97   13.20
   0 -14 -10  284.96   16.28
   0 -14  11    6.14    1.65
   0  14  11    8.71    2.68
   0  14 -11    9.31    2.26
   0  14 -11    7.06    2.21
   0 -14 -11   10.15    2.30
   0  14 -12  288.99   13.04
   0 -14  12  267.03   11.92
   0 -14 -12  284.27   12.22
   0  14 -12  285.56   12.16
   0  14  12  320.15   13.59
   0  14 -13   35.46    4.04
   0  14  13   37.54    4.20
   0  14 -13   28.18    3.43
   0 -14 -13   30.51    3.56
   0 -14  13   32.32    3.53
   0  14 -14  118.11    7.14
   0 -14  14  115.23    6.38
   0  14 -14  107.16    6.68
   0  14  14  116.17    7.23
   0 -14 -14  109.99    6.71
   0  14 -15   32.01    3.36
   0 -14 -15   29.51    3.25
   0  14 -15   29.16    3.30
   0  14  15   31.50    3.50
   0  14 -15   31.09    3.81
   0  14 -16   68.78    5.26
   0  14 -16   73.76    4.87
   0 -14 -16   76.30    4.89
   0  14  16   74.31    4.96
   0  14  17   18.44    2.21
   0  14 -17   21.15    2.33
   0  14 -17   21.02    2.60
   0 -14 -17   23.70    2.45
   0  14  18   55.60    3.17
   0  14 -18   59.86    4.00
   0  14  18   62.22    3.84
   0  14 -18   53.46    3.16
   0  14 -19   69.67    3.60
   0  14  19   67.65    3.33
   0  15   0    2.35    1.57
   0 -15  -1  740.62   26.82
   0  15  -1  694.61   25.27
   0 -15   1  723.27   26.31
   0  15   1  721.18   24.81
   0 -15  -2   16.60    3.50
   0  15   2   12.89    2.55
   0 -15   2   17.45    3.45
   0  15  -2   14.18    3.16
   0  15  -3  187.12   11.54
   0 -15   3  191.15   11.68
   0 -15  -3  204.17   12.10
   0 -15  -4  195.42   11.79
   0 -15   4  178.99   11.42
   0  15   5  259.25   12.20
   0 -15  -5  296.94   14.93
   0 -15   5  282.56   14.86
   0  15   5  264.33   12.49
   0  15   6  166.86    9.57
   0 -15   6  178.66   11.56
   0  15  -6  175.82    9.74
   0 -15  -6  176.70   11.35
   0  15   6  164.99    9.52
   0 -15  -6  196.06   12.59
   0  15  -7  587.70   21.34
   0 -15   7  555.45   23.85
   0  15  -7  608.74   21.48
   0 -15  -7  578.31   19.76
   0  15   7  582.67   21.42
   0 -15  -7  620.58   24.23
   0  15   8   46.16    4.92
   0 -15  -8   50.98    6.48
   0 -15  -8   37.78    5.26
   0 -15   8   48.97    6.16
   0 -15  -8   42.51    4.16
   0  15  -8   49.01    5.01
   0  15  -8   47.84    5.00
   0  15  -9  205.63   10.96
   0  15   9  208.79   11.03
   0 -15  -9  221.96   13.97
   0 -15   9  195.20   12.91
   0 -15  -9  206.07    9.94
   0  15 -10    7.65    2.32
   0 -15  10    6.57    1.96
   0  15  10   10.62    2.55
   0  15 -10    9.55    2.24
   0 -15 -10    7.50    1.93
   0  15 -11   65.34    5.70
   0 -15  11   64.82    5.29
   0  15  11   70.76    5.97
   0  15 -11   66.04    5.10
   0 -15 -11   72.33    5.40
   0  15 -12   83.45    5.83
   0  15  12   86.91    6.44
   0  15 -12   78.87    6.23
   0 -15  12   75.12    5.63
   0 -15 -12   76.72    5.60
   0  15 -13  229.16   10.22
   0  15 -13  227.47   10.82
   0 -15 -13  213.51    9.87
   0  15  13  230.97   10.88
   0 -15  13  199.73    9.63
   0  15 -14   53.74    4.48
   0 -15 -14   52.70    4.34
   0  15  14   49.40    4.53
   0  15 -14   52.69    4.61
   0 -15  14   50.50    4.01
   0  15  15  117.19    6.72
   0  15 -15  128.96    6.69
   0  15 -15  127.54    7.45
   0  15 -15  118.89    6.64
   0 -15 -15  122.87    6.49
   0  15 -16   19.75    2.89
   0  15  16   24.94    2.94
   0  15 -16   21.96    2.38
   0  15  16   20.16    2.54
   0  15  17   35.16    2.74
   0  15  17   38.86    3.14
   0  15 -17   44.54    3.63
   0  15 -18    1.93    1.04
   0  15  18    0.89    0.80
   0  16   0  467.47   18.08
   0  16   0  503.15   19.85
   0 -16  -1  236.33   13.45
   0  16  -1  206.60   11.94
   0  16   1  197.69   10.53
   0  16   1  221.33   11.69
   0  16  -1  213.41   10.80
   0  16   2  377.68   16.19
   0 -16  -2  475.68   20.21
   0  16  -2  434.10   18.88
   0  16  -2  397.09   16.40
   0 -16   2  452.26   19.58
   0  16  -3   27.83    3.54
   0 -16  -3   30.32    4.55
   0  16   3   20.67    3.10
   0  16   3   32.90    4.09
   0  16  -3   23.25    4.00
   0 -16   3   26.77    4.28
   0  16   4  236.47   11.64
   0  16  -4  265.40   14.66
   0  16   4  242.42   12.17
   0  16  -4  250.31   12.19
   0 -16   4  267.63   14.67
   0 -16  -5   33.41    4.86
   0  16  -5   27.28    4.60
   0  16   5   26.04    3.62
   0 -16   5   28.83    4.77
   0  16  -5   25.98    3.59
   0  16   5   27.45    3.57
   0 -16  -6  106.18    9.31
   0  16   6   95.45    7.02
   0 -16   6   91.91    8.48
   0  16  -6   95.09    7.22
   0 -16  -6  106.08    8.76
   0  16   6  103.81    7.54
   0 -16  -7   15.50    3.21
   0  16  -7    2.65    1.52
   0  16   7    6.04    2.34
   0 -16  -7   12.12    3.16
   0 -16   7    7.71    2.42
   0  16   7    6.44    1.97
   0  16  -7    7.53    2.25
   0  16  -8   12.85    2.77
   0  16   8   12.38    2.87
   0  16   8   12.62    2.79
   0  16  -8   11.33    2.67
   0  16   9   40.77    4.62
   0 -16   9   39.70    4.19
   0  16  -9   38.29    4.64
   0  16   9   46.28    4.90
   0  16 -10   76.65    6.34
   0 -16 -10   66.37    5.14
   0  16  10   80.03    6.36
   0 -16  10   62.91    5.36
   0  16  11    2.50    1.82
   0 -16 -11    0.81    1.09
   0  16 -11    1.35    1.56
   0 -16  11    0.51    1.38
   0  16  12  121.75    7.67
   0  16 -12  113.07    7.56
   0 -16 -12  115.56    6.73
   0 -16  12  109.31    6.87
   0  16 -12  118.50    6.89
   0 -16  13   57.36    4.54
   0  16 -13   61.74    4.71
   0  16  13   68.61    5.53
   0  16  13   63.76    5.24
   0  16 -13   62.25    5.30
   0  16 -14   96.46    6.14
   0  16  14  103.83    6.50
   0 -16  14   78.63    5.03
   0  16  14   98.72    6.24
   0  16 -14   91.13    5.48
   0  16  15  138.06    7.23
   0  16  15  132.86    6.93
   0  16 -15  135.83    7.44
   0  16 -15  141.29    7.04
   0  16  16   82.93    4.93
   0  16 -16   81.15    5.15
   0  16  16   72.45    4.48
   0  16  17    5.39    1.23
   0  16  17    2.69    0.61
   0  16 -17    6.08    1.61
   0  16  17    4.44    1.01
   0  17   0   -0.25    1.69
   0 -17   0    1.29    1.64
   0  17  -1  544.63   20.45
   0  17  -1  553.42   22.27
   0  17   1  505.89   19.31
   0  17   1  537.71   20.48
   0  17   2    7.01    1.75
   0 -17  -2   11.07    3.12
   0  17   2    5.14    1.88
   0  17  -2    7.57    2.16
   0  17  -2    9.72    2.98
   0  17  -3   95.61    8.47
   0  17  -3   93.41    7.11
   0 -17  -3  124.36    9.77
   0 -17   3  100.00    8.76
   0  17   3   93.23    6.85
   0  17   3   93.36    7.25
   0  17   4  276.77   13.09
   0  17  -4  297.31   13.95
   0 -17  -4  334.22   17.04
   0  17   4  298.37   14.06
   0 -17   4  311.44   16.52
   0  17  -4  297.96   16.22
   0 -17   5  158.78   11.46
   0  17   5  153.10    9.50
   0  17  -5  148.82   11.18
   0  17   5  144.36    8.86
   0  17  -5  146.42    9.19
   0 -17  -5  162.92   11.34
   0  17  -6   23.58    3.59
   0  17   6   31.60    4.00
   0 -17  -6   26.58    4.72
   0  17   6   30.60    4.07
   0  17  -6   26.54    3.77
   0 -17  -6   31.29    4.67
   0  17  -6   31.70    5.59
   0 -17   6   35.85    5.27
   0  17   7  192.14   10.42
   0  17  -7  192.75   10.82
   0  17   7  191.78   10.71
   0  17  -7  190.51   10.67
   0  17  -8   16.60    3.06
   0  17   8   19.08    3.44
   0  17  -8   13.95    3.02
   0  17   8   14.62    2.85
   0  17  -9  133.53    8.73
   0 -17   9  128.27    7.80
   0  17   9  136.32    8.51
   0  17   9  136.35    8.64
   0  17  10   14.08    2.86
   0 -17  10   13.48    2.68
   0  17  10   13.16    2.87
   0  17 -10   10.47    2.50
   0 -17  11  230.01   10.83
   0  17  11  267.60   12.12
   0  17 -11  240.17   11.89
   0  17  11  257.26   11.82
   0  17  12   15.02    2.69
   0 -17  12   16.03    2.52
   0  17 -12   15.68    2.82
   0  17  12   15.49    2.89
   0  17  13  298.91   12.00
   0  17  13  288.17   11.80
   0 -17  13  251.02   10.60
   0  17 -13  251.73   11.49
   0  17  14   15.22    2.51
   0  17 -14   16.47    2.88
   0 -17  14   15.29    2.06
   0  17  14   14.66    2.54
   0  17 -14   12.85    2.25
   0  17  15   51.11    3.83
   0  17  15   49.83    3.28
   0  17  15   48.67    3.82
   0  17 -15   42.63    3.46
   0  17 -15   44.99    3.93
   0  17  16   35.38    2.86
   0  17  16   30.99    2.65
   0  17 -16   39.81    3.34
   0  17 -17   62.96    3.68
   0  17  17   60.97    3.31
   0 -18   0   33.05    5.22
   0  18   0   25.42    3.84
   0  18   0   30.91    4.08
   0  18   1    0.63    1.39
   0 -18  -1    0.84    1.51
   0  18  -1    1.20    1.39
   0 -18   1   -2.09    1.75
   0  18   1    2.52    1.04
   0  18   2  116.19    7.72
   0 -18  -2  145.99   11.14
   0  18  -2  133.51    8.81
   0  18  -2  123.87    9.61
   0  18   2  123.70    8.60
   0  18   3    5.48    2.26
   0 -18  -3    7.92    2.60
   0  18  -3   11.01    2.94
   0  18   3    6.51    1.95
   0  18  -4  490.49   19.90
   0  18   4  502.08   20.13
   0  18  -4  535.28   23.24
   0 -18   4  552.42   23.71
   0  18   4  494.39   19.20
   0 -18  -4  591.45   24.14
   0  18   5   -1.15    1.35
   0  18  -5    2.37    1.62
   0  18   5    3.62    2.37
   0  18   6  106.21    7.79
   0  18  -6  100.65    7.64
   0  18   6  105.58    7.41
   0  18  -6   92.35    7.36
   0  18  -7   -0.74    1.25
   0  18  -7    0.57    2.02
   0  18   7    1.28    1.52
   0  18   7   -0.03    1.95
   0  18   8    2.61    1.85
   0  18  -8    7.43    2.16
   0 -18   8    4.48    1.55
   0  18   8    4.61    1.91
   0  18  -8    2.08    1.87
   0  18  -9    2.32    1.75
   0 -18   9    1.28    1.29
   0  18   9   -0.68    1.72
   0  18   9    1.17    1.79
   0 -18  10   42.45    4.16
   0  18  10   41.45    4.61
   0  18  10   41.04    4.29
   0  18 -10   32.96    4.24
   0  18  11    3.63    1.87
   0  18  11    2.66    1.60
   0  18 -11    2.19    1.68
   0 -18  11    4.34    1.65
   0 -18  12   59.03    4.56
   0  18 -12   60.63    5.18
   0  18  12   60.02    5.04
   0  18  12   66.16    5.13
   0  18  13   30.77    3.40
   0  18 -13   25.74    3.26
   0  18  13   28.94    3.20
   0 -18  13   25.65    2.79
   0  18 -14  111.44    6.35
   0  18  14  121.80    6.26
   0  18 -14  104.21    5.98
   0 -18  14  105.89    5.32
   0  18  14  116.32    6.15
   0  18 -15  110.44    5.53
   0  18 -15  124.51    6.26
   0  18  15  125.79    5.94
   0  18  15  129.11    5.94
   0  18 -16  154.02    6.45
   0  18  16  154.76    6.05
   0  18  16  141.09    5.68
   0  19   0    0.91    1.08
   0  19   0    0.06    1.69
   0  19   1  117.11    8.37
   0  19  -1  115.38    8.35
   0  19   1  107.85    7.40
   0  19   2    1.74    1.91
   0  19  -2    1.65    1.86
   0  19   2    2.72    1.32
   0  19   3  107.73    8.00
   0  19   3  114.69    7.71
   0  19  -3  110.39    8.11
   0  19   4    3.19    1.72
   0  19   4    3.40    2.06
   0  19  -4    5.79    2.37
   0  19  -5  805.08   27.00
   0  19   5  779.34   26.59
   0  19   5  749.61   25.38
   0  19  -5  724.55   26.09
   0  19   6    4.10    2.29
   0  19  -6    3.68    1.71
   0  19   6    1.38    1.57
   0  19  -6    4.09    2.70
   0  19  -7  278.24   13.37
   0  19   7  288.81   13.59
   0  19   7  288.61   12.98
   0  19  -7  282.30   13.77
   0  19   8    6.31    1.96
   0  19  -8    1.80    1.56
   0 -19   8    5.02    1.90
   0  19   8    5.35    2.24
   0  19  -8    3.30    2.18
   0  19  -9  186.65   10.47
   0  19   9  190.13    9.76
   0 -19   9  193.94    9.43
   0  19   9  189.79   10.22
   0  19 -10    8.60    2.62
   0  19  10    6.18    2.35
   0 -19  10    6.44    1.78
   0  19  10    8.05    2.20
   0  19  11  178.21    8.78
   0  19  11  175.38    9.05
   0  19 -11  169.08    9.24
   0 -19  11  164.43    8.23
   0  19  12   23.50    3.06
   0  19  12   19.21    2.75
   0 -19  12   14.42    2.25
   0  19 -12   16.18    2.69
   0  19 -13  148.33    7.60
   0 -19  13  138.24    6.68
   0  19  13  161.47    7.44
   0  19 -13  166.37    7.86
   0  19  13  160.45    7.58
   0  19 -14    4.94    1.42
   0 -19  14    1.85    0.72
   0  19 -14    6.32    1.67
   0  19  14    4.21    1.29
   0  19  14    4.74    1.34
   0  19 -15   60.21    3.78
   0  19  15   63.10    3.60
   0  19  15   60.10    3.53
   0  20   0   25.94    3.40
   0  20   0   19.12    3.55
   0  20  -1    2.60    1.51
   0  20   1   -0.82    0.91
   0  20   1    1.78    1.83
   0  20   2  132.65    9.08
   0  20  -2  138.46    9.20
   0  20   2  138.59    8.40
   0  20   3    8.04    2.56
   0  20  -3   10.36    2.64
   0  20   3    5.14    2.11
   0  20   4  153.75    8.90
   0  20   4  149.32    9.51
   0  20  -4  147.50    9.44
   0  20  -4  150.27    9.55
   0  20   5    0.20    1.97
   0  20  -5    0.51    1.47
   0  20  -5    0.68    1.95
   0  20   5    0.46    1.65
   0  20   6   52.80    5.39
   0  20  -6   50.78    5.32
   0  20  -6   46.47    5.28
   0  20   6   51.99    4.96
   0  20  -7   76.55    6.64
   0  20   7   72.73    6.28
   0  20   7   72.84    5.77
   0 -20   7   85.27    5.76
   0  20  -7   71.74    6.12
   0  20  -8   67.86    6.16
   0  20   8   73.19    5.65
   0  20   8   69.80    5.94
   0 -20   8   82.66    5.69
   0  20   9  111.29    6.90
   0  20   9  119.30    7.64
   0  20  -9  112.64    7.76
   0 -20   9  117.55    6.81
   0  20  10  151.55    7.98
   0 -20  10  157.50    7.90
   0  20  10  171.11    8.86
   0  20 -10  158.55    8.99
   0  20  11   14.36    2.29
   0 -20  11   16.59    2.40
   0  20 -11   14.22    2.56
   0  20  11   20.34    2.93
   0  20 -12  101.74    5.80
   0 -20  12   91.39    5.19
   0  20  12  106.74    6.00
   0  20  12   93.20    5.42
   0  20 -12   91.74    5.93
   0  20  13   23.84    2.56
   0  20 -13   23.51    2.61
   0  20  13   20.39    2.28
   0  20 -13   16.58    2.31
   0 -20  13   19.62    2.08
   0  20 -14   43.95    3.13
   0  20  14   54.38    3.44
   0  20 -14   51.73    3.44
   0  20  14   53.14    3.24
   0  21   0   -0.71    1.64
   0  21   1  214.43   10.56
   0  21  -1  220.19   11.86
   0  21   1  212.02   11.73
   0  21   2   11.44    3.12
   0  21  -2   14.05    3.22
   0  21   2   14.43    2.55
   0  21   3  340.70   14.20
   0  21  -3  324.88   15.14
   0  21  -3  360.26   15.61
   0  21   3  349.19   15.54
   0  21  -4    8.18    2.85
   0  21   4    5.27    2.16
   0  21  -4    3.83    1.88
   0  21   4    6.63    2.15
   0  21  -5  447.89   18.19
   0  21  -5  406.52   17.29
   0  21   5  468.10   18.19
   0  21   5  455.24   16.87
   0 -21   6    2.48    1.55
   0  21   6    1.19    1.86
   0  21  -6    1.22    2.18
   0  21  -6    0.50    1.38
   0  21   6    3.39    1.63
   0  21  -7  269.99   13.01
   0  21  -7  258.88   12.12
   0  21   7  280.43   12.73
   0  21   7  257.26   11.51
   0 -21   7  282.09   11.32
   0  21  -8    6.99    2.43
   0  21   8    9.39    1.97
   0 -21   8    8.67    1.94
   0  21   8    9.40    2.43
   0  21   9   90.56    5.83
   0  21   9   94.82    6.50
   0  21  -9   91.58    6.62
   0 -21   9   95.55    5.71
   0  21 -10    5.58    2.05
   0  21  10    8.11    2.02
   0  21  10    4.49    1.47
   0 -21  10    6.49    1.67
   0  21 -11   99.97    6.23
   0 -21  11  106.60    5.58
   0  21  11  103.27    5.58
   0  21  11  104.48    6.04
   0  21 -11  104.87    5.70
   0  21 -12   32.36    2.83
   0  21  12   35.37    3.14
   0 -21  12   30.51    2.62
   0  21 -12   32.89    3.22
   0  21  12   34.28    2.87
   0  21 -13   95.21    4.98
   0  21 -13  100.51    4.57
   0 -21  13   88.50    4.15
   0  21  13   96.87    4.53
   0  21  13  100.32    4.92
   0  22   0  137.20    8.96
   0  22   0  145.27    8.64
   0  22   1   76.87    6.52
   0  22  -1   74.69    6.51
   0  22  -1   81.66    6.41
   0  22  -2  122.89    8.40
   0  22   2  126.28    7.38
   0  22   2  124.95    8.47
   0  22  -2  123.26    8.21
   0  22   3   45.78    5.06
   0  22   3   50.18    4.47
   0  22  -3   40.02    4.65
   0  22  -3   48.20    5.04
   0  22   4   57.28    5.50
   0  22  -4   45.85    4.86
   0  22  -4   40.14    4.74
   0 -22   4   55.05    4.23
   0  22   4   37.56    3.94
   0  22   5    5.95    1.75
   0 -22   5    6.12    1.64
   0  22  -5    4.82    2.25
   0  22  -5    7.81    2.24
   0  22   5    5.11    2.17
   0  22  -6    2.40    1.20
   0  22   6    1.60    1.54
   0 -22   6    4.33    1.45
   0  22  -6    1.58    1.75
   0  22   6    2.38    1.25
   0  22   7   17.53    3.00
   0  22   7   17.90    2.56
   0  22  -7   18.07    3.32
   0 -22   7   19.70    2.60
   0  22   8   71.86    4.92
   0  22   8   75.50    5.53
   0 -22   8   85.28    5.13
   0  22  -8   71.16    5.75
   0  22  -9    1.13    1.53
   0  22   9    3.76    1.34
   0 -22   9    3.13    1.21
   0  22   9    2.28    1.63
   0  22 -10  100.02    6.18
   0  22  10   95.30    5.20
   0  22  10  107.92    6.03
   0 -22  10  107.00    5.46
   0  22  11   60.39    3.67
   0 -22  11   62.32    3.80
   0  22  11   63.56    4.22
   0  22 -11   62.45    4.46
   0  22  12   29.10    2.57
   0  22  12   27.73    2.09
   0  22 -12   27.23    2.60
   0 -22  12   28.51    2.22
   0  23   0   -0.19    1.28
   0  23   0    1.41    1.84
   0 -23   0    0.43    0.95
   0 -23  -1  259.05    9.03
   0 -23   1  244.04    9.38
   0  23   1  238.30   10.78
   0  23  -1  242.03   11.33
   0  23  -1  218.57   11.35
   0  23   1  227.43   11.56
   0 -23   2   11.62    1.98
   0  23  -2    7.95    2.29
   0  23  -2    9.03    2.62
   0  23   2    8.00    1.93
   0  23   2    8.66    2.38
   0  23   3  195.99   10.28
   0 -23   3  204.69    8.35
   0  23  -3  192.67   10.06
   0  23  -3  173.93    9.67
   0  23  -4   33.45    3.93
   0  23   4   33.87    3.30
   0  23   4   37.48    4.25
   0 -23   4   41.66    3.45
   0  23  -4   33.64    4.26
   0  23  -5  134.04    8.06
   0  23   5  135.69    6.84
   0  23   5  128.11    7.75
   0  23  -5  113.14    7.21
   0 -23   5  141.55    6.70
   0 -23   6    1.33    1.12
   0  23   6    2.60    1.00
   0  23  -6    2.78    1.84
   0  23   6   -0.01    1.50
   0  23   7   99.95    5.53
   0  23   7  107.83    6.51
   0  23  -7  109.47    6.93
   0 -23   7  111.25    5.71
   0  23   8    1.27    1.47
   0  23  -8   -1.12    1.54
   0  23   8    1.09    0.88
   0 -23   8   -0.07    1.05
   0  23   9  137.31    6.14
   0  23  -9  141.96    7.42
   0  23   9  159.82    7.34
   0 -23   9  160.03    6.60
   0  23  10   16.71    1.75
   0  23 -10   16.16    2.26
   0 -23  10   17.11    1.89
   0  23  10   16.72    2.15
   0  23  11  131.95    5.77
   0  23 -11  129.98    6.06
   0 -23  11  132.90    5.28
   0 -24   0   14.35    1.78
   0  24   0    9.47    2.41
   0  24   0   13.50    2.27
   0 -24   1   23.40    2.26
   0  24  -1   21.91    2.95
   0  24  -1   15.44    2.68
   0  24   1   16.35    2.85
   0  24   1   20.39    2.61
   0  24  -2   22.85    3.12
   0  24   2   26.85    3.55
   0  24   2   30.51    3.04
   0 -24   2   29.07    2.62
   0  24  -2   24.88    3.23
   0  24   3   59.80    5.04
   0  24  -3   50.85    4.53
   0 -24   3   66.87    4.01
   0  24  -3   56.34    4.78
   0  24  -4   50.48    4.50
   0  24  -4   42.42    3.97
   0  24   4   50.69    4.51
   0 -24   4   52.52    3.58
   0  24   5    4.02    1.67
   0  24  -5    3.85    1.75
   0 -24   5    1.42    0.99
   0  24  -5    3.79    1.28
   0 -24   6   42.82    3.17
   0  24   6   46.72    4.01
   0  24  -6   41.98    3.98
   0 -24   7   18.31    2.00
   0  24  -7   16.91    2.54
   0  24   7   15.87    2.26
   0  24  -8    9.54    1.92
   0  24   8   12.75    1.94
   0 -24   8   14.39    1.77
   0  24  -9    3.78    1.39
   0 -24   9    3.90    0.92
   0  24   9    5.93    1.37
   0  24  10   10.98    1.51
   0  24 -10    8.78    1.46
   0 -24  10    9.26    1.20
   0  25   0   -0.14    1.13
   0  25   0    1.12    1.12
   0  25   1  218.42    9.76
   0  25  -1  242.70    9.45
   0 -25   1  221.09    7.69
   0  25  -1  212.48    9.55
   0  25   1  237.04    8.66
   0  25  -2   48.35    4.04
   0 -25   2   56.46    3.27
   0  25   2   55.87    4.46
   0  25  -2   58.46    4.30
   0  25   3  148.72    7.41
   0  25  -3  148.57    7.23
   0  25  -3  127.76    6.71
   0 -25   3  147.43    5.90
   0  25  -4    1.50    1.07
   0  25   4    2.24    1.52
   0  25  -4   -2.08    1.64
   0 -25   4    0.18    0.81
   0  25   5  211.74    8.86
   0  25  -5  207.89    8.93
   0 -25   5  216.49    7.65
   0  25   6   30.06    2.91
   0 -25   6   34.99    2.53
   0  25  -6   31.81    3.06
   0  25  -7  171.93    7.49
   0 -25   7  185.15    6.62
   0  25   7  183.25    7.39
   0  25  -8    0.68    0.88
   0  25   8    0.87    0.76
   0 -25   8    1.26    0.76
   0  26   0    1.59    0.78
   0  26  -1    1.18    0.90
   0  26  -1    2.21    0.86
   0  26   1    0.95    0.98
   0 -26   2    4.95    0.85
   0  26  -2    4.67    1.08
   0  26  -2    3.56    0.99
   0  26   2    2.43    1.14
   0  26   3    6.31    1.46
   0  26  -3    8.04    1.48
   0 -26   3   10.62    1.19
   0  26   4   41.64    3.17
   0 -26   4   47.28    2.52
   0  26  -4   44.12    3.11
   0  26  -5   24.62    2.29
   0  26   5   24.18    2.29
   0 -26   5   26.59    1.84
   0  26  -6   18.38    1.85
   0  26   6   20.94    1.95
   0 -26   6   17.02    1.39
   1   0 -22   -0.64    0.81
   1   0 -22    0.36    0.54
   1   0 -21  104.01    5.31
   1   0 -21  102.78    5.20
   1   0 -20    0.11    1.17
   1   0 -20   -2.42    1.82
   1   0 -19  136.33    7.43
   1   0 -19  133.34    7.44
   1   0 -18   -1.00    1.64
   1   0 -18    0.76    1.60
   1   0 -17  217.54   10.64
   1   0 -16    0.75    1.65
   1   0 -15   11.61    2.38
  -1   0  15   15.29    3.63
  -1   0  14    0.88    1.77
   1   0 -14    0.79    1.17
  -1   0  14    3.21    2.41
  -1   0  13   16.35    3.90
  -1   0  13   17.09    3.72
  -1   0  12   -0.61    1.53
  -1   0  11  831.09   27.96
  -1   0  10   -0.60    1.23
  -1   0   9  734.20   23.47
  -1   0   8    1.96    1.15
  -1   0   7 1267.42   34.21
  -1   0   6    0.16    0.80
  -1   0   6    1.19    0.86
  -1   0   5 4111.97   99.87
  -1   0   5 4211.76   99.63
  -1   0   4   -0.14    0.73
  -1   0   4   -0.15    0.57
  -1   0   3 1643.37   38.06
  -1   0   3 1467.22   37.51
  -1   0   2    0.37    0.36
  -1   0   2    0.45    0.29
  -1   0   0    0.54    0.23
  -1   0   0    0.52    0.24
  -1   0   0    0.55    0.27
  -1   0  -1 2310.60   56.49
  -1   0  -1 2419.67   56.71
  -1   0  -1 2282.23   56.13
  -1   0  -2    0.78    0.40
   1   0   2    0.51    0.20
   1   0   2    0.90    0.49
  -1   0  -2    0.64    0.41
   1   0   3  150.10    5.81
  -1   0  -3  144.32    5.14
   1   0   4    1.29    0.87
   1   0   4    0.17    0.36
   1   0   5 1428.55   38.15
   1   0   5 1492.69   36.52
   1   0   6    1.21    1.14
   1   0   6    0.45    0.60
   1   0   7 1312.77   36.27
   1   0   8   -0.14    1.53
   1   0   9 1797.01   49.78
   1   0  10   -0.14    1.37
   1   0  11 1000.42   33.15
   1   0  12    1.53    2.14
   1   0  12   -1.68    1.37
   1   0  13  973.69   36.09
   1   0  13  937.30   34.84
  -1   0 -14    1.04    1.22
   1   0  14    3.85    1.82
   1   0  14    1.84    2.49
  -1   0 -14   -0.72    1.52
  -1   0 -15  560.21   18.96
  -1   0 -15  528.88   19.08
   1   0  15  524.26   24.88
  -1   0 -16    0.53    1.43
  -1   0 -16   -0.25    1.43
  -1   0 -16   -0.23    1.31
  -1   0 -17   23.52    3.12
  -1   0 -17   25.01    3.59
  -1   0 -17   24.46    3.25
  -1   0 -18    1.06    1.31
  -1   0 -18   -1.50    2.09
  -1   0 -18    0.42    1.08
  -1   0 -19  147.49    6.98
  -1   0 -19  137.02    7.09
  -1   0 -19  141.47    7.72
  -1   0 -20   -0.23    1.30
  -1   0 -20   -0.39    1.34
  -1   0 -21  321.28   10.49
  -1   0 -21  278.47    9.29
  -1   0 -22   -0.85    0.68
   1  -1 -22    0.55    0.76
   1   1 -22   -0.46    0.67
   1   1 -22   -0.29    0.69
   1  -1 -21  155.66    6.66
   1   1 -21  154.13    6.81
   1   1 -21  146.35    6.51
   1  -1 -21  158.67    6.71
   1  -1 -20    1.72    1.27
   1   1 -20    3.25    1.34
   1  -1 -20    5.50    1.60
   1   1 -20    5.73    1.77
   1  -1 -19  219.67    9.95
   1   1 -19  210.58    9.87
   1   1 -19  222.99    9.87
   1  -1 -19  220.01    9.90
   1  -1 -18    0.66    1.45
   1  -1 -18   -0.52    1.77
   1   1 -18    0.47    1.78
   1   1 -17   23.98    3.34
   1  -1 -17   25.08    3.58
   1   1 -16    9.87    2.36
   1  -1 -16   13.70    2.58
   1  -1 -15  108.15    6.97
   1   1 -15  107.20    7.00
  -1  -1  15  109.71    9.75
  -1   1  15   94.68    9.30
  -1   1  15   94.84    9.21
  -1  -1  15   94.78    9.11
  -1  -1  14   77.51    7.93
  -1   1  14   71.24    7.74
   1   1 -14   72.83    5.53
   1  -1 -14   78.42    5.72
  -1   1  14   62.11    7.33
  -1  -1  14   73.26    7.59
   1   1 -14   77.28    5.35
  -1  -1  13  645.13   25.73
   1   1 -13  688.37   21.62
  -1   1  13  689.40   26.38
  -1  -1  13  625.11   25.75
  -1   1  12   31.75    4.57
  -1  -1  12   39.26    4.90
  -1  -1  12   37.72    4.95
  -1  -1  11  220.72   11.93
  -1   1  11  233.36   12.07
  -1  -1  11  240.50   12.24
  -1   1  10  832.18   27.42
  -1  -1  10  895.45   27.88
  -1   1   9  402.44   15.41
  -1  -1   9  420.62   15.61
  -1  -1   8   49.34    4.19
  -1   1   8   53.76    4.41
  -1   1   8   60.99    4.59
  -1  -1   7  935.98   26.51
  -1   1   7  927.99   26.69
  -1   1   7  926.83   26.35
  -1  -1   6    9.49    1.73
  -1   1   6    6.90    1.49
  -1   1   6    7.10    1.56
  -1  -1   5  494.55   12.04
  -1   1   5  462.85   14.12
  -1  -1   5  472.49   14.45
  -1   1   5  460.30   14.52
  -1   1   4 1074.62   28.96
  -1  -1   4 1150.14   29.37
  -1  -1   4 1186.26   27.49
  -1   1   4 1125.22   29.63
  -1   1   3  249.40    7.85
  -1  -1   3  256.24    6.53
  -1  -1   3  239.42    7.56
  -1   1   3  227.96    7.16
   1  -1  -3  229.69    7.49
  -1   1   2  131.29    4.02
  -1  -1   2  138.13    4.52
  -1  -1   2  132.45    4.50
  -1  -1   2  139.81    4.00
   1  -1  -2  132.12    3.56
   1  -1  -2  128.56    4.36
  -1   1   1  278.85    7.86
  -1   1   1  267.72    7.06
  -1  -1   1  290.36    7.99
  -1  -1   1  310.84    7.80
  -1  -1   1  299.74    7.76
  -1   1   1  307.95    8.47
  -1   1   1  317.30    8.12
  -1  -1   0   34.92    1.68
  -1  -1   0   33.05    1.72
  -1   1   0   33.86    1.78
   1  -1   1  110.65    3.67
  -1  -1  -1  117.85    3.87
  -1  -1  -1  122.28    4.33
   1  -1   1  115.99    3.23
  -1  -1  -1  115.11    3.92
  -1   1  -1  120.61    3.97
  -1   1  -1  124.17    3.94
  -1  -1  -2   17.45    1.17
  -1  -1  -2   17.47    1.56
  -1  -1  -2   19.60    1.48
  -1   1  -2   16.38    1.18
   1  -1   2   19.02    1.41
  -1  -1  -3 1229.96   31.55
   1   1   3 1175.00   31.61
  -1   1  -3 1276.80   30.23
   1  -1   3 1235.33   31.18
   1   1   4  226.87    8.32
   1  -1   4  224.11    7.95
  -1  -1  -4  217.43    8.13
  -1   1  -4  219.53    6.85
   1  -1   5  516.32   15.56
   1   1   5  508.34   14.52
   1   1   5  497.68   15.78
   1  -1   6   14.99    2.03
   1   1   6   14.40    2.19
   1   1   6   15.16    1.79
   1   1   7   13.31    2.43
   1   1   7   11.90    1.80
   1  -1   7   14.64    2.36
   1   1   8  192.54    9.77
   1   1   8  217.82    8.88
   1  -1   8  194.54    9.59
   1   1   9    6.60    2.33
   1  -1   9    7.48    2.22
   1   1  10    9.45    2.61
   1  -1  10   10.19    2.60
   1  -1  11    3.93    1.84
   1  -1  11    2.19    1.96
   1   1  11    7.36    2.48
   1  -1  12   89.37    7.93
   1   1  12   79.34    7.64
   1  -1  12   80.28    7.14
   1  -1  13   40.68    5.68
   1   1  13   61.01    7.11
  -1  -1 -13   60.73    5.07
  -1   1 -13   65.05    5.16
   1  -1  13   60.33    6.93
  -1   1 -13   60.87    4.84
  -1  -1 -14   17.49    2.89
  -1  -1 -14   12.14    2.33
   1   1  14   14.84    4.12
   1  -1  14   12.93    3.44
  -1   1 -14   10.97    2.21
   1  -1  14   13.88    3.86
   1   1  14   10.37    2.54
  -1   1 -14   14.52    2.61
  -1   1 -15  497.09   17.76
   1  -1  15  403.95   21.03
   1   1  15  473.34   23.62
  -1  -1 -15  497.34   18.18
  -1  -1 -15  510.27   17.74
  -1   1 -15  495.34   18.11
  -1   1 -15  510.68   23.60
  -1  -1 -15  499.14   17.59
   1   1  15  410.22   21.50
  -1  -1 -16    5.25    1.93
  -1  -1 -16    5.17    1.97
  -1   1 -16    3.71    2.03
  -1  -1 -16    6.46    1.91
  -1   1 -16    3.11    1.39
  -1   1 -16    4.84    1.72
  -1  -1 -17   56.66    5.04
  -1   1 -17   46.11    4.35
  -1  -1 -17   48.54    4.32
  -1   1 -17   50.13    4.42
  -1  -1 -17   45.33    4.36
  -1   1 -17   45.69    4.63
  -1   1 -18    0.32    1.11
  -1  -1 -18    1.91    1.23
  -1   1 -18    4.66    1.71
  -1  -1 -18    1.68    1.47
  -1   1 -18    3.10    1.76
  -1  -1 -18    2.24    1.19
  -1   1 -19    1.88    1.57
  -1  -1 -19    3.77    1.79
  -1   1 -19    2.58    1.22
  -1   1 -19    2.92    1.36
  -1  -1 -19    3.56    1.41
  -1   1 -20   -1.13    1.34
  -1  -1 -20   -0.50    1.29
  -1  -1 -20    1.10    1.33
  -1   1 -20    1.20    1.39
  -1   1 -21   58.86    3.82
  -1  -1 -21   55.42    3.69
  -1   1 -21   56.48    3.13
  -1  -1 -21   59.45    3.37
  -1   1 -22    6.66    1.06
   1  -2 -22   16.48    1.57
   1   2 -22   14.96    1.55
   1   2 -21   29.73    2.79
   1   2 -21   29.56    2.63
   1  -2 -21   32.32    2.79
   1  -2 -21   28.60    2.57
   1   2 -20   -1.01    1.50
   1  -2 -20    0.81    1.13
   1   2 -20   -0.89    1.48
   1  -2 -20   -0.86    1.47
   1   2 -19  163.91    8.41
   1  -2 -19  161.59    8.18
   1  -2 -19  165.98    8.36
   1   2 -19  164.77    8.24
   1  -2 -18    9.49    2.26
   1   2 -18    8.22    2.09
   1  -2 -18    7.99    2.13
   1  -2 -17  317.26   13.50
   1  -2 -17  318.47   13.51
   1   2 -17  345.06   13.13
   1   2 -17  322.71   13.66
   1  -2 -16    3.13    1.35
   1   2 -16    4.06    1.82
   1   2 -16   -0.64    1.20
   1   2 -15   32.18    3.79
  -1  -2  15   27.44    4.70
  -1  -2  15   28.24    5.14
   1  -2 -15   28.91    3.59
  -1   2  15   25.31    5.03
   1   2 -15   29.66    3.29
  -1   2  15   27.09    4.78
  -1   2  14  163.88   12.03
  -1  -2  14  176.66   12.20
   1   2 -14  179.64    9.14
  -1  -2  14  163.95   11.81
   1  -2 -14  172.50    9.00
   1   2 -14  187.01    8.82
  -1  -2  13  203.78   12.75
  -1  -2  13  219.97   13.28
   1   2 -13  251.22   10.64
  -1   2  13  218.27   13.30
  -1   2  12  109.23    8.49
  -1  -2  12  107.62    8.32
  -1  -2  12  117.27    8.68
  -1   2  11  830.80   28.60
  -1  -2  11  852.22   28.64
  -1  -2  11  897.09   29.03
  -1  -2  10    9.21    2.27
  -1  -2  10   12.83    2.61
  -1   2  10    9.96    2.32
  -1   2  10   12.58    2.65
  -1   2   9  813.96   25.25
  -1  -2   9  758.91   24.61
  -1   2   9  788.04   24.72
  -1  -2   9  757.52   24.61
  -1  -2   8  382.50   14.11
  -1   2   8  380.59   14.05
  -1  -2   8  393.29   14.21
  -1   2   8  377.24   14.27
  -1  -2   7  783.82   23.21
  -1   2   7  820.53   23.71
  -1  -2   7  759.99   23.12
  -1   2   7  782.93   23.00
  -1  -2   6  953.70   25.89
  -1   2   6  933.01   26.21
  -1   2   6  875.96   25.35
  -1  -2   6  959.95   25.97
  -1   2   5 1008.65   26.66
   1  -2  -5  969.92   27.22
  -1  -2   5 1035.93   27.05
  -1  -2   5 1006.98   27.07
  -1   2   5 1033.74   27.44
  -1  -2   4   82.46    4.07
  -1   2   4   78.09    3.69
   1  -2  -4   77.33    3.31
   1  -2  -4   78.36    4.12
  -1   2   4   86.49    2.96
  -1  -2   4   84.12    4.09
   1  -2  -3 2542.68   61.65
   1  -2  -3 2572.19   62.90
  -1   2   3 2664.49   61.30
  -1  -2   3 2586.48   62.70
  -1  -2   3 2590.74   61.01
  -1   2   3 2617.31   61.93
  -1  -2   3 2669.73   62.75
  -1  -2   2  428.49   11.48
  -1   2   2  424.22   10.79
  -1  -2   2  446.85   11.73
  -1   2   2  426.53   12.21
  -1  -2   2  464.05   11.86
  -1   2   2  442.98   11.65
  -1  -2   2  409.72   10.87
  -1   2   2  412.69   10.88
   1  -2  -2  396.89   10.91
  -1   2   1  995.30   24.40
  -1   2   1  942.30   25.07
  -1   2   1  975.93   24.25
  -1  -2   1 1022.65   24.64
  -1  -2   1 1026.02   24.33
  -1   2   0  106.40    4.19
   1  -2   0  109.40    3.08
  -1  -2   0  109.74    3.99
  -1  -2   0  100.87    3.98
  -1   2  -1 3483.80   82.12
  -1  -2  -1 3287.90   82.66
   1  -2   1 3558.89   81.34
   1  -2   2  239.07    7.27
   1  -2   2  238.06    6.96
  -1   2  -2  235.13    7.64
  -1  -2  -2  247.60    6.92
  -1   2  -2  246.84    7.11
  -1  -2  -2  254.15    7.98
  -1  -2  -2  253.11    8.24
   1  -2   3  555.75   14.62
   1  -2   3  554.28   15.09
  -1  -2  -3  562.20   15.92
  -1   2  -3  541.23   14.18
  -1  -2  -3  555.28   15.69
  -1  -2  -3  532.83   13.92
  -1  -2  -4  129.89    5.82
  -1  -2  -4  127.45    5.75
   1   2   4  114.33    5.74
  -1   2  -4  115.95    4.23
   1  -2   4  125.80    4.94
   1  -2   4  132.40    5.43
  -1  -2  -5 1417.32   38.37
   1   2   5 1404.58   38.67
   1   2   6    2.11    1.44
   1  -2   6    1.74    1.01
   1   2   6    1.91    0.88
   1   2   7 1226.06   33.19
   1  -2   7 1263.71   34.32
   1   2   7 1208.56   34.87
   1   2   8    3.96    1.23
   1  -2   8    4.30    1.61
   1  -2   8    4.62    1.65
   1   2   8    2.70    1.73
   1   2   9  806.99   26.69
   1  -2   9  772.71   24.92
   1  -2   9  816.73   26.09
   1   2   9  827.79   24.84
   1   2  10   22.48    3.64
   1  -2  10   22.54    3.52
   1  -2  10   18.71    3.00
   1   2  11  378.92   17.43
   1  -2  11  393.41   17.16
   1  -2  11  367.62   16.00
   1   2  12    9.55    2.83
   1  -2  12    6.34    2.81
   1  -2  12    4.18    1.65
  -1   2 -13 1130.93   32.03
   1  -2  13  992.78   36.58
   1  -2  13  934.90   34.85
   1   2  13 1017.78   37.49
  -1   2 -13 1157.51   31.85
  -1   2 -13 1112.73   31.77
  -1  -2 -13 1048.85   31.53
  -1  -2 -14   91.26    6.07
   1   2  14   70.90    8.14
  -1  -2 -14   89.27    6.20
  -1   2 -14   93.02    6.27
  -1   2 -14   90.68    8.99
   1  -2  14   83.44    8.61
  -1   2 -14  103.33    6.75
   1  -2  14   69.31    7.46
  -1  -2 -14   91.42    6.44
  -1  -2 -15  576.87   20.34
  -1   2 -15  612.90   20.33
  -1  -2 -15  581.68   19.91
  -1   2 -15  597.70   20.44
   1   2  15  502.78   24.47
  -1  -2 -15  609.54   19.88
   1  -2  15  471.00   23.27
  -1  -2 -16  199.86    9.90
  -1  -2 -16  205.37   10.35
  -1   2 -16  189.23    9.80
  -1   2 -16  205.15   10.37
  -1  -2 -16  216.20    9.97
  -1   2 -17  114.41    6.96
  -1  -2 -17  125.18    7.05
  -1  -2 -17  126.63    7.75
  -1  -2 -17  124.11    7.39
  -1   2 -17  121.33    7.37
  -1   2 -17  119.63    7.61
  -1   2 -18    1.85    1.10
  -1  -2 -18    2.84    1.63
  -1   2 -18    1.84    1.85
  -1   2 -18    2.41    1.37
  -1  -2 -18    2.29    1.49
  -1  -2 -19  280.94   11.49
  -1   2 -19  285.49   11.68
  -1   2 -19  269.76   10.77
  -1   2 -19  274.29   10.69
  -1  -2 -19  275.89   10.92
  -1  -2 -20   -1.31    1.24
  -1  -2 -20   -2.81    1.19
  -1   2 -20   -0.23    0.97
  -1   2 -20   -0.84    1.44
  -1   2 -20   -0.46    1.05
  -1  -2 -21  296.48    8.31
  -1  -2 -21  278.65    7.43
  -1   2 -21  291.30    8.37
   1  -3 -22    0.95    0.66
   1   3 -22   -0.94    0.80
   1  -3 -21   99.37    5.07
   1  -3 -21   98.63    4.83
   1   3 -21  104.13    5.33
   1   3 -21  102.79    5.02
   1   3 -20    4.66    1.36
   1  -3 -20    5.30    1.54
   1  -3 -20    4.85    1.30
   1   3 -20    4.61    1.69
   1  -3 -19  278.29   11.23
   1   3 -19  276.23   11.48
   1   3 -19  260.88   10.94
   1  -3 -19  270.45   11.36
   1   3 -18   19.36    2.69
   1  -3 -18   20.55    3.09
   1  -3 -18   14.51    2.62
   1   3 -18   15.16    2.73
   1  -3 -17  181.71    9.47
   1   3 -17  197.25    9.33
   1  -3 -17  182.57    9.61
   1   3 -17  182.27    9.70
   1   3 -16    1.87    1.39
   1  -3 -16   -3.44    1.66
   1   3 -16    0.48    1.64
   1  -3 -16    0.95    1.35
  -1   3  15   75.42    8.36
  -1   3  15   76.80    8.65
   1   3 -15   86.23    5.91
   1   3 -15   77.44    5.93
  -1  -3  15   87.22    8.69
   1  -3 -15   81.29    6.05
  -1  -3  15   78.74    8.19
  -1  -3  14   86.78    8.31
   1  -3 -14   92.31    6.27
  -1  -3  14   75.99    8.02
  -1   3  14   77.10    8.05
   1   3 -14   84.23    6.01
   1   3 -13  143.25    7.63
   1  -3 -13  125.28    7.22
  -1  -3  13  137.61   10.11
  -1   3  13  122.04    9.70
  -1  -3  13  127.09    9.63
  -1  -3  12   66.76    6.56
  -1   3  12   62.87    6.52
  -1  -3  12   73.27    6.71
  -1  -3  11   48.77    5.20
  -1  -3  11   47.50    5.19
  -1   3  11   46.09    5.12
  -1   3  11   42.67    5.04
  -1  -3  10  178.41    9.82
  -1   3  10  172.07    9.94
  -1  -3  10  182.24    9.81
  -1   3  10  168.27    9.59
  -1   3   9   36.14    4.00
  -1  -3   9   35.44    3.83
  -1   3   9   32.11    3.90
  -1  -3   9   33.27    3.84
  -1  -3   8   13.33    2.13
  -1  -3   8   13.62    2.32
  -1   3   8   14.70    2.39
  -1   3   8   13.48    2.43
  -1   3   7  750.28   23.58
  -1   3   7  769.77   22.95
  -1  -3   7  780.31   23.26
  -1  -3   7  817.77   23.48
  -1   3   6  414.30   13.43
  -1   3   6  409.65   14.13
  -1   3   6  421.83   10.17
  -1  -3   6  434.38   13.89
   1  -3  -6  403.56   14.03
  -1  -3   6  425.14   13.77
   1  -3  -5   17.92    2.24
  -1  -3   5   18.10    2.14
  -1   3   5   20.26    0.97
   1  -3  -5   15.03    1.62
  -1   3   5   17.70    1.93
  -1  -3   5   20.80    2.27
  -1  -3   4  132.86    5.52
  -1  -3   4  116.78    5.30
   1  -3  -4  124.19    5.72
  -1   3   4  125.50    3.66
  -1   3   4  114.20    4.83
   1  -3  -4  123.19    4.84
  -1   3   3   73.62    2.55
  -1  -3   3   71.23    3.62
  -1  -3   3   74.11    3.72
  -1   3   3   67.17    3.07
   1  -3  -3   77.29    3.40
  -1   3   3   78.10    4.09
  -1   3   2   10.10    1.42
  -1   3   2   10.31    0.86
  -1   3   2   12.92    1.19
  -1  -3   1  312.61    8.44
  -1   3   1  306.11    8.56
  -1  -3   1  312.85    9.21
  -1   3   1  295.52    9.61
   1   3  -1  321.53    8.27
   1  -3   0   78.06    2.81
  -1   3   0   82.54    3.82
  -1  -3   0   73.98    3.48
  -1   3  -1  142.80    5.16
  -1  -3  -1  137.17    5.48
  -1  -3  -1  127.47    5.36
   1  -3   1  137.73    4.33
  -1  -3  -2   61.21    3.53
  -1   3  -2   55.52    3.10
   1  -3   2   61.91    2.79
   1  -3   3  425.21   12.59
  -1  -3  -3  456.51   13.73
   1  -3   3  436.09   12.40
  -1   3  -3  460.59   11.97
  -1  -3  -3  447.82   11.54
  -1   3  -3  419.95   13.09
  -1  -3  -3  452.54   13.80
  -1   3  -4    8.48    1.53
  -1   3  -4    9.18    0.96
   1  -3   4   11.87    1.55
  -1  -3  -4    9.69    1.70
   1  -3   4   10.48    1.30
   1  -3   5    9.63    1.59
  -1   3  -5    7.59    0.85
   1   3   5    8.29    1.91
   1  -3   5   11.11    1.51
  -1  -3  -5    9.50    1.76
  -1  -3  -5   10.87    1.89
  -1  -3  -6  147.83    7.33
   1  -3   6  153.88    7.04
   1   3   6  146.89    7.67
   1  -3   6  146.14    6.56
  -1  -3  -7    5.05    1.81
   1  -3   7    1.88    0.99
   1   3   7    2.45    1.44
   1   3   7    5.43    1.51
   1  -3   7    2.64    1.40
   1   3   8    1.76    1.36
   1  -3   8    4.17    1.66
   1  -3   8    4.40    1.29
   1   3   8    4.26    1.85
   1  -3   9  228.02   10.88
   1  -3   9  206.45    9.92
   1   3   9  217.53   11.31
   1   3   9  205.94    9.90
   1  -3  10   45.95    4.91
   1   3  10   43.55    4.41
   1   3  10   42.92    5.10
   1  -3  10   46.39    4.57
   1  -3  11    2.71    1.30
   1  -3  11    3.35    1.68
   1   3  11    0.98    1.49
   1   3  12   92.00    8.57
   1  -3  12  100.69    8.39
   1  -3  12   93.79    7.63
   1   3  13   16.42    4.08
   1  -3  13   23.00    4.11
  -1   3 -13   27.90    3.30
  -1   3 -13   30.63    5.13
  -1   3 -13   20.99    2.96
   1  -3  13   18.85    3.74
  -1  -3 -13   22.88    3.08
  -1  -3 -13   26.93    3.43
  -1   3 -13   22.95    3.07
  -1   3 -14   44.38    6.26
   1   3  14   36.86    6.04
  -1  -3 -14   47.44    4.57
  -1   3 -14   46.41    4.54
  -1  -3 -14   45.27    4.12
   1  -3  14   35.84    5.91
  -1   3 -14   37.43    4.18
   1  -3  14   41.48    5.65
  -1  -3 -14   33.97    3.88
  -1   3 -14   41.32    4.20
  -1  -3 -15  277.76   12.48
  -1   3 -15  294.11   12.51
  -1   3 -15  257.18   12.12
  -1  -3 -15  261.98   11.91
  -1  -3 -15  287.74   11.95
  -1  -3 -16    6.20    1.98
  -1  -3 -16    5.34    1.97
  -1   3 -16    7.06    2.05
  -1   3 -16    6.44    2.07
  -1   3 -17  112.56    6.87
  -1  -3 -17  127.38    7.42
  -1   3 -17  124.09    7.71
  -1  -3 -17  124.88    7.67
  -1   3 -17  117.47    7.30
  -1  -3 -18    2.40    1.61
  -1   3 -18    1.36    1.25
  -1   3 -18   -0.48    1.56
  -1   3 -18    0.28    1.83
  -1  -3 -18    3.85    1.95
  -1   3 -19   88.56    5.91
  -1  -3 -19   89.22    5.83
  -1   3 -19   78.91    5.24
  -1  -3 -19   86.22    5.47
  -1   3 -19   88.79    5.29
  -1  -3 -20   28.10    2.73
  -1   3 -20   29.30    3.01
  -1   3 -20   27.04    2.41
  -1  -3 -20   30.24    2.99
  -1   3 -20   27.01    2.59
  -1   3 -21   21.04    2.23
  -1  -3 -21   17.24    1.81
  -1  -3 -21   20.84    2.11
   1   4 -22   11.63    1.35
   1  -4 -22   10.77    1.24
   1   4 -21   24.94    2.31
   1  -4 -21   25.91    2.20
   1  -4 -21   24.35    2.38
   1   4 -21   27.13    2.59
   1  -4 -20    6.20    1.42
   1   4 -20    6.32    1.59
   1  -4 -20    6.54    1.71
   1   4 -20    7.56    1.86
   1  -4 -19  179.22    8.53
   1   4 -19  186.27    8.18
   1  -4 -19  180.55    8.81
   1   4 -19  187.05    9.09
   1  -4 -18    1.84    1.77
   1   4 -18    0.30    1.10
   1   4 -18    0.20    1.61
   1  -4 -18    2.48    1.49
   1  -4 -17  280.93   12.34
   1   4 -17  282.63   12.59
   1   4 -17  298.72   12.25
   1  -4 -17  293.60   12.75
   1   4 -16    2.16    1.30
   1  -4 -16    2.31    1.63
   1   4 -16    4.89    1.81
   1  -4 -16   -0.30    1.74
   1   4 -15  134.80    8.02
   1   4 -15  131.17    7.62
   1  -4 -15  137.93    7.90
  -1   4  15  109.11   10.24
   1  -4 -15  133.18    8.03
   1   4 -14    3.71    2.26
  -1   4  14    5.11    3.08
  -1  -4  14    3.28    1.74
   1   4 -14    6.46    1.89
  -1  -4  14    7.00    2.65
   1  -4 -14    4.10    1.42
  -1  -4  13  439.09   20.04
  -1  -4  13  437.17   19.65
   1  -4 -13  434.38   15.82
  -1   4  13  428.72   20.07
   1   4 -13  436.31   15.86
  -1   4  12    0.54    1.65
  -1  -4  12    2.88    1.87
  -1   4  12   -3.87    2.07
  -1  -4  12    0.93    1.64
  -1   4  11  538.52   21.14
  -1  -4  11  553.38   21.14
  -1  -4  11  547.05   20.75
  -1   4  11  524.99   21.28
  -1   4  10   89.18    6.78
  -1  -4  10   84.41    6.43
  -1   4  10   79.49    6.60
  -1  -4  10   91.44    6.90
  -1  -4   9  385.88   14.98
  -1   4   9  339.17   14.36
  -1   4   9  375.14   15.35
  -1  -4   9  362.31   14.42
  -1   4   8    2.31    1.57
  -1  -4   8    5.90    1.71
  -1  -4   8    3.03    1.55
  -1   4   8    2.79    1.27
  -1  -4   7  895.20   24.62
  -1   4   7  797.38   24.82
  -1   4   7  830.38   23.95
  -1  -4   7  793.87   23.89
   1  -4  -7  718.35   22.44
   1  -4  -7  838.20   24.89
   1  -4  -6    2.94    1.35
  -1   4   6    1.65    1.04
  -1  -4   6    2.36    1.16
  -1  -4   6    3.31    1.33
   1  -4  -6    2.31    0.90
  -1  -4   5 2135.02   52.99
  -1  -4   5 2226.36   52.92
   1  -4  -5 1994.93   51.81
   1  -4  -5 2166.47   53.75
  -1   4   5 2027.27   52.12
   1  -4  -4   57.34    3.34
  -1  -4   4   65.67    3.75
  -1   4   4   53.85    3.18
   1  -4  -4   59.98    3.99
  -1  -4   4   58.80    3.67
  -1   4   3  398.92   11.59
  -1   4   3  411.70   12.93
   1  -4  -3  394.40   12.02
   1   4  -2  467.50   12.63
  -1  -4   2  477.15   13.51
  -1   4   2  452.40   13.90
  -1   4   2  472.72   12.68
  -1  -4   2  457.39   12.36
   1   4  -1   61.52    2.57
  -1  -4   1   68.61    3.39
  -1   4   0  324.73   10.52
  -1  -4   0  318.49   10.09
   1  -4   0  319.90    9.17
  -1  -4  -1 1137.98   30.87
   1  -4   1 1246.34   29.25
   1  -4   1 1220.13   29.49
  -1  -4  -1 1100.13   30.73
   1   4   2  123.35    3.92
  -1   4  -2  123.45    5.26
   1  -4   2  131.05    4.75
  -1  -4  -2  122.09    5.71
  -1   4  -3 4214.49  102.02
   1  -4   3 4086.19  101.23
  -1  -4  -3 4353.93   99.89
  -1  -4  -3 4332.35  103.03
  -1  -4  -4  534.92   17.20
  -1  -4  -4  563.21   14.00
   1  -4   4  572.20   16.28
  -1  -4  -4  583.36   17.53
   1  -4   4  555.56   15.94
  -1   4  -4  550.99   14.69
  -1   4  -4  538.76   16.71
  -1   4  -5  343.81   12.05
  -1   4  -5  324.59    9.49
   1  -4   5  346.95   11.65
  -1  -4  -5  361.27   12.76
  -1  -4  -5  361.45   12.63
   1  -4   5  350.05   11.29
  -1   4  -6    7.34    1.82
   1   4   6   10.70    2.23
  -1  -4  -6    9.00    1.85
   1  -4   6    8.80    1.77
   1  -4   6   10.88    1.72
  -1  -4  -6    8.16    1.97
  -1   4  -7 1405.59   40.02
  -1  -4  -7 1495.65   40.43
   1  -4   7 1470.21   38.97
   1  -4   7 1489.43   39.74
   1   4   7 1435.36   41.16
   1   4   8    0.25    1.02
   1   4   8   -0.39    1.60
   1  -4   8    1.07    1.34
   1  -4   8    1.00    1.17
   1   4   9  730.15   25.42
   1  -4   9  777.30   24.60
  -1   4  -9  747.53   24.88
   1  -4   9  666.70   22.91
   1   4   9  736.21   23.81
   1   4  10   16.54    3.44
   1  -4  10   21.34    3.18
   1  -4  10   20.97    3.41
   1   4  10   19.79    3.17
  -1   4 -10   21.11    3.49
  -1   4 -11  195.44   11.53
   1  -4  11  176.13   10.21
   1   4  11  185.38   11.74
   1  -4  11  176.70   10.78
   1   4  11  173.33   10.12
   1  -4  12   17.98    3.48
   1  -4  12   15.99    3.23
   1   4  12   20.35    3.94
  -1   4 -12   15.98    3.47
  -1  -4 -13  860.96   26.47
  -1  -4 -13  841.54   26.12
  -1   4 -13  836.40   26.13
   1   4  13  786.63   32.04
   1  -4  13  794.24   29.79
  -1   4 -13  892.00   26.52
  -1   4 -13  862.91   26.32
  -1   4 -13  883.56   32.56
   1  -4  13  818.15   31.16
  -1   4 -14   -0.22    1.63
  -1  -4 -14    1.92    1.38
  -1   4 -14    0.77    1.42
   1   4  14   -0.56    1.76
   1  -4  14   -3.25    1.84
  -1  -4 -14    0.27    1.31
  -1   4 -14    0.01    1.05
  -1   4 -14    0.29    1.57
   1  -4  14    2.62    1.92
  -1  -4 -15  720.74   23.70
  -1   4 -15  712.62   23.79
  -1  -4 -15  748.22   24.22
  -1   4 -15  725.59   23.80
  -1  -4 -16    2.29    1.62
  -1  -4 -16    1.62    1.39
  -1   4 -16    0.91    1.73
  -1   4 -16    0.09    1.88
  -1  -4 -17  329.45   13.17
  -1   4 -17  312.47   13.32
  -1  -4 -17  333.73   13.55
  -1   4 -17  297.46   12.26
  -1   4 -17  305.12   12.99
  -1  -4 -18   -1.04    1.31
  -1   4 -18    0.36    1.56
  -1  -4 -18    0.27    1.59
  -1   4 -18    1.35    1.27
  -1   4 -18    1.09    1.17
  -1  -4 -19  523.98   16.86
  -1   4 -19  507.92   16.18
  -1   4 -19  488.28   16.72
  -1   4 -19  499.34   17.24
  -1  -4 -19  548.12   17.44
  -1   4 -20   16.25    2.39
  -1   4 -20   13.28    1.89
  -1   4 -20   16.17    1.77
  -1  -4 -20   16.48    2.15
  -1  -4 -20   16.14    2.21
  -1  -4 -21   89.23    4.43
  -1   4 -21   91.57    4.67
  -1  -4 -21   84.09    4.10
   1   5 -21   66.19    3.69
   1   5 -21   68.86    4.12
   1  -5 -21   69.33    3.44
   1  -5 -21   68.08    3.88
   1   5 -20    1.55    0.82
   1  -5 -20    4.34    1.24
   1   5 -20    1.89    1.34
   1  -5 -20    3.38    1.42
   1   5 -20    2.67    1.19
   1  -5 -19  298.51   11.75
   1   5 -19  282.75   10.97
   1  -5 -19  289.87   11.25
   1   5 -19  288.40   11.81
   1   5 -18   42.45    3.98
   1  -5 -18   44.94    4.21
   1   5 -18   37.58    4.11
   1  -5 -18   46.22    4.39
   1   5 -17  211.67   10.03
   1  -5 -17  215.83   10.26
   1   5 -17  219.42   10.62
   1  -5 -17  213.51   10.47
   1  -5 -16   28.17    3.66
   1   5 -16   27.95    3.44
   1  -5 -16   24.36    3.28
   1   5 -16   26.10    3.51
   1  -5 -15   60.43    5.24
   1   5 -15   54.35    5.09
   1  -5 -15   64.43    5.21
   1  -5 -14   29.28    3.46
   1  -5 -14   30.93    3.62
   1   5 -14   32.46    5.31
  -1   5  14   26.81    5.00
  -1  -5  14   26.92    4.64
   1   5 -14   28.09    3.43
  -1  -5  14   26.75    4.72
  -1  -5  13  130.79   10.04
   1  -5 -13  113.84    6.90
   1   5 -13  130.25    7.41
  -1  -5  13  125.48    9.59
   1   5 -13  121.87    9.81
  -1   5  13  106.81    9.37
  -1  -5  12   50.64    5.84
   1   5 -12   54.08    6.01
  -1  -5  12   56.69    6.05
  -1   5  12   41.80    5.53
  -1   5  12   49.98    5.94
  -1   5  11   81.76    7.32
  -1  -5  11   85.72    6.95
  -1  -5  11   75.48    6.79
  -1   5  11   74.32    6.77
  -1  -5  10   13.05    2.61
  -1  -5  10   11.95    2.49
  -1   5  10   15.44    2.80
  -1   5  10    9.90    2.70
  -1   5   9  208.66   10.43
  -1  -5   9  207.81   10.45
  -1  -5   9  200.88   10.11
  -1   5   9  190.75   10.72
   1  -5  -8   53.85    4.11
  -1  -5   8   60.02    4.82
  -1  -5   8   54.01    4.70
  -1   5   8   54.27    4.65
   1  -5  -8   50.47    4.80
  -1   5   8   47.33    4.84
   1  -5  -7  499.69   16.52
  -1   5   7  519.42   17.47
  -1  -5   7  554.11   17.75
  -1  -5   7  543.39   17.84
   1  -5  -7  539.75   18.46
   1  -5  -6   29.48    2.76
  -1  -5   6   29.86    3.10
  -1  -5   6   29.01    3.06
  -1   5   6   31.72    2.93
   1  -5  -6   30.46    3.35
   1  -5  -5   28.68    3.05
   1   5  -5   27.48    2.59
  -1  -5   5   28.42    2.86
  -1  -5   5   28.45    2.88
  -1   5   5   26.93    2.51
   1  -5  -5   28.22    2.59
  -1   5   4  223.99    9.00
  -1   5   4  223.12    8.21
   1  -5  -4  233.31    8.62
  -1   5   3   83.35    3.78
  -1  -5   3   78.27    3.46
   1   5  -3   80.94    3.88
  -1   5   3   83.99    4.67
   1  -5  -3   70.83    3.99
  -1  -5   3   89.07    4.48
  -1   5   2 1165.54   28.27
   1   5  -2 1215.98   28.70
  -1   5   2 1110.56   30.12
  -1  -5   2 1205.39   29.75
  -1   5   1 1297.95   34.14
  -1  -5   1 1372.25   33.61
   1  -5  -1 1257.77   32.97
   1  -5   0   28.06    2.02
  -1   5   0   31.43    2.72
  -1  -5   0   29.06    2.42
   1  -5   1    2.95    0.77
  -1  -5  -1    3.58    1.13
  -1  -5  -1    3.45    1.08
   1   5   2   49.25    2.38
  -1  -5  -2   51.38    3.58
  -1   5  -2   51.98    3.31
   1  -5   2   50.94    2.80
  -1   5  -3   11.44    1.75
  -1  -5  -3    8.70    1.70
   1  -5   3    8.68    1.31
  -1   5  -4  415.20   13.84
  -1   5  -4  402.07   11.84
  -1  -5  -4  441.53   11.02
  -1  -5  -4  447.86   14.74
   1  -5   4  413.40   13.20
  -1  -5  -4  429.67   14.49
   1  -5   5  206.08    8.24
  -1   5  -5  192.46    8.58
  -1  -5  -5  219.98    9.45
  -1   5  -5  197.21    6.43
   1  -5   6 1008.96   27.44
  -1  -5  -6 1049.24   29.14
  -1   5  -6  945.00   27.88
  -1  -5  -6  997.96   28.53
   1  -5   6  973.43   26.90
  -1   5  -6  923.26   23.77
   1   5   6  984.39   29.26
   1  -5   7   13.03    2.32
  -1  -5  -7   17.14    3.13
   1  -5   7   12.89    2.07
  -1   5  -7   14.91    2.59
   1   5   7   14.90    2.90
  -1  -5  -7   13.52    2.48
   1  -5   8  898.49   27.36
   1  -5   8  940.99   28.26
   1   5   8  927.92   29.96
  -1   5  -8  954.36   29.06
  -1  -5  -8  936.86   28.90
   1  -5   9   21.63    3.17
   1   5   9   21.28    3.23
   1  -5   9   21.73    3.29
   1   5   9   22.62    3.86
  -1   5  -9   19.03    3.30
  -1   5 -10    1.60    1.66
   1  -5  10    4.16    1.53
   1  -5  10   -0.89    1.44
   1   5  10    1.81    1.35
  -1   5 -11    1.71    1.38
   1  -5  11    1.25    1.35
   1  -5  11    2.12    1.60
   1   5  11    1.18    1.46
   1   5  11    1.25    1.53
  -1   5 -12    0.49    1.50
   1  -5  12    1.68    1.29
   1   5  12    0.40    1.07
   1  -5  12    2.69    1.54
  -1   5 -13    3.72    1.35
  -1   5 -13    4.51    1.67
  -1   5 -13    6.05    1.89
  -1  -5 -13    4.58    1.88
   1   5  13    2.93    1.74
  -1   5 -13    2.60    1.82
   1  -5  13    3.59    2.57
  -1  -5 -13    4.25    1.72
  -1  -5 -14   93.32    6.47
  -1   5 -14   87.33    6.28
  -1  -5 -14   83.97    6.20
   1  -5  14   79.94    8.30
  -1   5 -14   82.02    6.08
   1   5  14   88.95    9.21
  -1   5 -14   94.68    9.25
  -1   5 -14   90.63    6.37
  -1   5 -15   72.67    5.81
  -1  -5 -15   70.20    5.60
  -1   5 -15   65.86    5.57
  -1  -5 -15   70.96    5.76
  -1   5 -15   70.55    5.65
  -1   5 -16   28.09    3.67
  -1  -5 -16   33.68    3.84
  -1  -5 -16   30.14    3.79
  -1   5 -16   33.25    3.89
  -1  -5 -17  135.77    7.96
  -1  -5 -17  141.00    7.94
  -1   5 -17  141.79    8.07
  -1   5 -17  131.90    8.01
  -1   5 -18    2.65    1.18
  -1   5 -18   -0.21    2.02
  -1   5 -18    1.46    1.32
  -1  -5 -18    2.62    1.60
  -1  -5 -18    1.77    1.56
  -1   5 -19   20.52    2.79
  -1   5 -19   21.73    3.03
  -1  -5 -19   25.41    2.94
  -1  -5 -19   26.63    3.12
  -1   5 -19   22.67    2.51
  -1  -5 -20   76.09    4.39
  -1  -5 -20   75.59    4.52
  -1   5 -20   72.51    4.59
  -1   5 -20   65.59    4.19
  -1  -5 -21   19.74    1.82
  -1  -5 -21   15.54    1.68
  -1   5 -21   14.71    1.79
   1   6 -21  114.09    4.81
   1  -6 -21  118.41    5.28
   1   6 -21  124.91    5.64
   1   6 -20   39.24    3.17
   1  -6 -20   43.52    3.06
   1   6 -20   44.25    3.69
   1   6 -20   41.77    3.08
   1  -6 -20   44.29    3.50
   1   6 -19  172.35    8.56
   1   6 -19  172.58    8.00
   1  -6 -19  181.08    7.99
   1  -6 -19  185.63    8.59
   1   6 -18   45.66    4.50
   1  -6 -18   44.81    3.93
   1   6 -18   40.39    3.82
   1  -6 -18   45.21    4.31
   1  -6 -17  151.32    8.40
   1   6 -17  139.46    7.84
   1   6 -17  130.68    7.99
   1  -6 -17  147.66    8.06
   1  -6 -16    1.93    1.16
   1  -6 -16    1.07    1.45
   1   6 -16    0.29    1.42
   1   6 -16    1.71    1.83
   1  -6 -15  203.28    9.99
   1   6 -15  186.40    9.84
   1  -6 -15  203.54   10.23
  -1  -6  14   46.92    6.25
   1  -6 -14   36.12    3.85
  -1  -6  14   27.53    4.78
   1  -6 -14   44.28    4.36
  -1   6  14   42.09    5.91
   1   6 -14   41.07    4.27
   1   6 -14   33.76    5.40
  -1  -6  13  275.98   15.38
   1  -6 -13  267.67   11.46
  -1   6  13  258.65   15.13
   1   6 -13  286.58   15.76
   1  -6 -13  270.97   11.86
   1   6 -13  276.36   11.79
  -1   6  13  258.22   15.38
   1   6 -12   61.12    6.57
  -1   6  12   58.03    6.63
  -1   6  12   68.18    7.01
  -1  -6  12   61.26    6.50
  -1  -6  11  794.36   27.11
  -1  -6  11  798.45   27.64
  -1   6  11  727.82   28.07
  -1   6  11  769.56   27.68
   1   6 -11  780.02   27.45
  -1   6  10   15.66    3.04
  -1   6  10   13.79    3.21
   1   6 -10   15.42    2.97
  -1  -6  10   18.29    3.02
  -1  -6  10   15.29    3.02
  -1   6   9  229.76   12.16
  -1  -6   9  218.43   11.13
   1   6  -9  240.70   11.32
  -1  -6   9  246.28   11.41
  -1   6   9  214.71   11.06
  -1  -6   8   32.73    3.73
   1   6  -8   36.37    3.84
   1  -6  -8   35.56    3.41
  -1   6   8   30.03    3.56
  -1  -6   8   32.47    3.67
   1  -6  -8   34.28    4.13
  -1   6   7 1298.37   36.78
  -1  -6   7 1362.73   37.31
   1  -6  -7 1359.38   38.34
   1  -6  -7 1279.21   36.04
   1   6  -7 1353.39   36.70
  -1   6   6    5.49    1.63
  -1  -6   6    4.82    1.61
   1   6  -6    5.45    1.48
   1  -6  -6    4.23    1.38
   1  -6  -5 3315.37   80.11
   1  -6  -5 3435.59   81.98
   1   6  -5 3280.50   79.63
  -1   6   4   39.19    2.96
  -1  -6   4   36.78    2.49
   1  -6  -4   40.88    3.25
  -1   6   4   43.06    3.49
   1   6  -4   43.96    3.07
  -1  -6   3  420.83   13.23
   1  -6  -3  377.55   12.72
   1   6  -3  413.16   12.41
  -1  -6   3  386.49   11.27
  -1   6   3  426.75   11.94
  -1   6   3  399.58   13.48
  -1   6   2   60.88    2.73
   1   6  -2   57.78    3.15
  -1  -6   2   58.93    3.74
  -1   6   2   57.68    3.92
  -1  -6   2   55.09    2.42
   1  -6  -1 1862.00   47.52
  -1   6   1 1894.04   48.61
  -1  -6   1 1964.85   48.16
   1  -6   0  317.67   10.24
  -1   6   0  315.50   11.38
  -1  -6   0  324.77   11.03
  -1  -6  -1 2027.33   50.42
   1  -6   1 1950.86   48.80
  -1  -6  -2  284.34   10.63
   1  -6   2  284.33    9.49
  -1   6  -2  302.08   10.30
   1   6   2  282.47    8.79
  -1   6  -3 2449.51   61.30
  -1  -6  -3 2387.98   61.99
   1   6   3 2376.12   58.94
  -1  -6  -4   51.56    2.21
  -1   6  -4   47.66    3.76
   1  -6   4   53.23    3.56
  -1  -6  -4   53.00    4.21
  -1   6  -5  933.50   24.35
   1  -6   5  961.49   26.75
  -1  -6  -5 1012.88   28.43
  -1   6  -5  960.70   27.59
  -1  -6  -5  986.14   28.50
   1  -6   6  154.98    7.55
  -1   6  -6  151.59    7.91
  -1  -6  -6  159.15    8.52
  -1  -6  -6  154.52    8.20
  -1  -6  -7  987.68   29.76
   1   6   7  911.51   29.82
   1  -6   7  954.04   28.07
  -1  -6  -7  952.97   29.12
  -1   6  -7  942.90   28.80
   1  -6   8  349.74   13.94
  -1  -6  -8  340.53   14.37
  -1  -6  -8  327.87   14.68
   1   6   8  345.22   15.40
  -1   6  -8  338.00   14.29
   1   6   9 2446.69   68.42
   1   6   9 2689.33   70.92
   1  -6   9 2559.62   68.05
  -1  -6  -9 2550.78   68.61
  -1   6  -9 2648.90   69.23
  -1   6 -10    8.48    2.23
   1   6  10    9.13    2.70
   1   6  10   12.89    2.78
   1  -6  10    9.39    2.48
   1  -6  11  507.78   21.06
   1   6  11  553.08   23.28
   1   6  11  530.99   21.12
  -1   6 -11  560.67   22.45
   1   6  12    6.61    2.11
  -1   6 -12    1.29    1.60
  -1  -6 -12    3.14    1.27
  -1   6 -12    4.31    1.64
  -1  -6 -12    2.75    1.41
   1   6  12    1.59    1.76
  -1   6 -13  825.80   24.69
  -1   6 -13  738.70   24.39
  -1  -6 -13  782.20   24.91
   1   6  13  705.38   30.52
  -1   6 -13  785.77   24.73
  -1   6 -13  803.51   31.14
  -1  -6 -13  795.34   24.87
   1  -6  13  742.12   29.38
  -1   6 -14    0.77    1.38
  -1  -6 -14    3.26    1.70
   1  -6  14    2.94    2.08
  -1   6 -14    0.39    1.86
   1   6  14   -0.79    1.99
  -1   6 -14    2.65    1.58
  -1  -6 -14    1.38    1.42
  -1   6 -14    2.77    1.53
  -1   6 -15  296.19   12.85
  -1   6 -15  292.04   12.89
  -1  -6 -15  296.35   12.84
  -1  -6 -15  305.77   13.11
  -1   6 -15  308.85   13.21
  -1   6 -16    1.12    1.65
  -1   6 -16    2.54    1.52
  -1  -6 -16    3.14    1.63
  -1  -6 -16    4.65    1.96
  -1   6 -17  255.64   11.63
  -1  -6 -17  259.05   11.46
  -1   6 -17  260.47   11.71
  -1  -6 -17  273.75   11.79
  -1  -6 -18   27.82    3.28
  -1  -6 -18   25.58    3.08
  -1   6 -18   29.37    3.41
  -1   6 -18   25.29    3.22
  -1   6 -18   25.82    2.74
  -1   6 -19  196.94    8.85
  -1  -6 -19  211.62    8.91
  -1   6 -19  203.22    9.06
  -1  -6 -19  206.67    8.80
  -1   6 -20   -0.76    0.95
  -1  -6 -20    0.43    0.91
  -1   6 -20    0.73    1.07
   1   6  20   -0.83    0.77
  -1  -6 -20    2.15    1.11
  -1   6 -21   80.30    4.05
  -1  -6 -21   80.63    3.72
  -1  -6 -21   77.02    3.69
   1  -7 -21  143.52    5.73
   1   7 -21  146.14    6.12
   1   7 -20    5.37    1.28
   1   7 -20    5.61    1.68
   1   7 -20    3.57    1.02
   1  -7 -20    4.63    1.37
   1  -7 -20    4.44    0.82
   1   7 -19  251.28   10.17
   1  -7 -19  263.58   10.57
   1   7 -19  260.78   10.85
   1  -7 -19  267.91    9.96
   1  -7 -18    4.24    1.52
   1   7 -18    6.56    2.09
   1   7 -18    2.99    1.36
   1  -7 -18    4.38    1.93
   1   7 -17   99.50    6.43
   1  -7 -17   98.09    6.22
   1  -7 -17   93.35    6.45
   1   7 -17   87.33    6.40
   1   7 -16   22.45    3.26
   1  -7 -16   25.88    3.22
   1   7 -16   22.31    3.30
   1  -7 -16   22.52    3.35
   1  -7 -15   81.20    5.90
   1   7 -15   73.77    5.87
   1  -7 -15   85.06    6.23
  -1   7  14   -2.01    1.98
   1   7 -14   12.10    2.52
   1   7 -14   15.38    3.73
   1  -7 -14    6.45    1.67
   1  -7 -14    7.51    1.52
   1   7 -13  326.48   17.33
  -1   7  13  339.49   17.74
   1   7 -13  328.28   13.49
   1  -7 -13  360.41   14.06
  -1   7  13  343.16   18.25
   1  -7 -13  345.35   13.32
   1  -7 -12  290.52   12.04
  -1  -7  12  260.00   14.70
  -1   7  12  272.19   15.72
   1   7 -12  293.84   12.00
   1   7 -12  287.75   15.20
  -1   7  12  284.68   15.26
  -1   7  11  350.56   17.82
  -1   7  11  396.85   17.78
   1   7 -11  390.69   17.35
  -1  -7  11  377.93   17.21
  -1  -7  10  307.85   14.35
  -1   7  10  291.58   15.14
  -1   7  10  295.28   14.34
   1   7 -10  304.84   14.19
  -1   7   9   63.96    6.39
  -1   7   9   70.53    6.05
   1  -7  -9   67.56    5.25
  -1  -7   9   68.20    5.96
   1  -7  -9   78.26    6.69
   1   7  -9   73.70    5.97
   1  -7  -8   15.72    2.47
   1   7  -8   20.02    2.85
   1  -7  -8   15.19    2.83
  -1  -7   8   17.38    2.89
  -1   7   8   18.57    2.84
  -1   7   7  401.07   15.18
   1   7  -7  415.08   15.02
   1  -7  -7  401.77   14.75
   1  -7  -7  430.18   16.55
   1  -7  -6  232.90    9.99
   1  -7  -6  248.52   11.31
   1   7  -6  244.05    9.98
  -1   7   6  230.92    9.99
  -1   7   5   53.92    4.05
  -1  -7   5   53.81    4.33
  -1  -7   5   52.47    3.32
   1  -7  -5   56.95    4.23
   1   7  -5   61.89    4.11
  -1  -7   4   61.23    4.33
  -1   7   4   57.75    3.50
  -1   7   4   55.37    4.21
   1   7  -4   61.64    3.88
   1  -7  -4   59.62    4.14
  -1  -7   4   57.38    3.11
   1   7  -3  223.45    7.97
  -1   7   3  192.89    8.61
  -1  -7   3  192.65    6.50
  -1   7   3  224.98    7.20
  -1  -7   3  216.44    8.71
  -1  -7   2  519.76   16.05
  -1   7   2  490.65   16.24
  -1  -7   1  489.34   15.14
  -1   7   1  452.40   15.33
   1  -7  -1  460.22   14.63
  -1   7   0  682.52   21.14
   1  -7   0  702.26   19.94
  -1  -7   0  715.22   20.82
   1  -7   1  152.41    6.43
  -1  -7  -1  164.50    7.52
   1  -7   2  275.80    9.67
  -1  -7  -2  277.96   10.80
   1   7   2  275.53    8.98
   1   7   3    3.61    0.84
  -1  -7  -3    4.13    1.53
  -1   7  -3    3.61    1.29
   1  -7   3    3.06    0.92
  -1   7  -4  103.33    5.95
   1  -7   4  107.80    5.51
  -1  -7  -4  103.22    6.29
  -1  -7  -4  110.82    3.90
  -1  -7  -5   28.83    3.48
  -1  -7  -5   28.26    3.35
  -1   7  -5   22.61    2.88
  -1   7  -5   25.90    1.99
   1  -7   5   26.91    2.80
   1  -7   6   25.07    2.89
  -1  -7  -6   26.47    3.43
  -1  -7  -6   28.15    3.50
  -1   7  -6   26.01    3.30
   1  -7   7   84.57    5.73
   1   7   7   77.13    6.57
  -1  -7  -7   78.88    6.24
  -1   7  -7   79.08    5.93
  -1  -7  -7   82.81    6.21
   1  -7   8  780.81   24.95
  -1  -7  -8  743.27   25.55
  -1   7  -8  715.05   25.25
  -1  -7  -8  805.79   26.55
   1   7   8  845.45   27.73
  -1   7  -9   66.13    6.07
   1  -7   9   61.94    5.60
  -1  -7  -9   68.83    6.09
   1   7   9   70.24    6.91
  -1   7 -10   10.67    3.04
   1  -7  10    9.11    2.45
   1   7  10   10.40    3.05
   1   7  10    7.41    2.34
  -1   7 -11    3.34    2.47
   1   7  11    2.58    2.23
   1  -7  11    1.13    1.36
   1   7  11   -1.97    1.44
   1   7  12    8.43    2.56
  -1   7 -12    5.69    2.32
  -1   7 -12    8.87    2.00
  -1  -7 -12    9.99    2.40
   1  -7  12   12.04    2.95
  -1   7 -12    6.82    1.76
  -1   7 -12    3.56    1.46
   1   7  12   11.03    3.55
  -1  -7 -12    8.06    1.98
  -1   7 -13   37.09    3.96
  -1   7 -13   38.05    3.91
  -1   7 -13   37.43    5.87
   1   7  13   38.56    5.97
  -1   7 -13   35.30    3.92
  -1  -7 -13   35.96    4.04
   1  -7  13   33.59    5.04
  -1  -7 -13   37.02    4.02
  -1   7 -14  107.76    7.03
   1   7  14  108.33   10.47
  -1  -7 -14  104.39    6.94
  -1   7 -14  111.12    7.33
  -1   7 -14  120.45    7.12
  -1  -7 -14  102.95    6.87
  -1   7 -14   99.24    6.83
  -1   7 -15  202.30   10.24
  -1   7 -15  206.77   10.32
  -1   7 -15  210.63   10.56
  -1  -7 -15  229.14   10.73
  -1  -7 -15  206.31   10.31
  -1   7 -16    0.50    1.86
  -1  -7 -16    1.76    1.63
  -1  -7 -16    2.43    1.70
  -1   7 -16    1.82    1.53
  -1   7 -17   12.20    2.60
  -1   7 -17   11.66    2.46
  -1  -7 -17   17.18    2.80
  -1  -7 -17   13.01    2.63
  -1   7 -18   28.31    3.31
  -1  -7 -18   30.85    3.43
  -1  -7 -18   30.26    3.31
  -1   7 -18   28.58    3.38
  -1   7 -19    2.35    1.28
  -1   7 -19    1.40    1.15
  -1  -7 -19    5.86    1.73
  -1  -7 -19    4.08    1.19
  -1  -7 -20   58.37    3.64
  -1   7 -20   61.01    3.91
  -1  -7 -20   55.00    3.49
   1   7  20   55.74    3.29
  -1   7 -20   59.43    3.84
  -1  -7 -21   39.49    2.40
  -1  -7 -21   45.15    2.62
  -1   7 -21   41.35    2.61
   1  -8 -21   66.16    3.37
   1   8 -21   68.03    3.70
   1   8 -20   25.90    2.38
   1  -8 -20   23.90    2.37
   1   8 -20   27.88    2.82
   1   8 -20   22.91    2.13
   1   8 -19  113.01    6.08
   1  -8 -19  116.69    6.23
   1   8 -19  114.34    6.42
   1  -8 -19  113.18    5.43
   1  -8 -18   22.57    2.96
   1   8 -18   21.81    2.91
   1  -8 -18   21.55    2.58
   1   8 -18   17.64    2.81
   1  -8 -17  135.66    7.31
   1   8 -17  128.37    7.82
  -1   8  17  153.22    7.73
   1  -8 -17  136.15    7.84
   1   8 -17  142.50    7.88
   1   8 -16    1.73    1.63
   1  -8 -16    2.38    1.61
   1   8 -16    0.02    1.60
   1  -8 -16    1.11    1.05
   1  -8 -15  136.81    7.57
   1   8 -15  113.07    7.43
   1  -8 -15  125.96    7.78
   1  -8 -14   77.42    5.95
   1  -8 -14   75.88    5.55
   1   8 -14   75.11    5.86
   1  -8 -13  430.69   15.43
  -1   8  13  451.30   20.63
   1  -8 -13  415.27   15.84
  -1   8  13  440.65   21.32
   1   8 -13  432.19   20.22
   1   8 -13  403.67   15.61
  -1  -8  12  237.03   12.97
   1   8 -12  245.76   14.19
   1   8 -12  283.15   11.77
   1  -8 -12  279.16   11.87
  -1   8  12  265.28   15.66
   1   8 -11  923.19   31.56
  -1   8  11  898.82   33.34
  -1   8  11  952.22   32.24
   1   8 -10    0.16    1.49
  -1   8  10    0.13    1.63
  -1   8  10   -1.19    2.02
   1  -8  -9  690.46   22.91
   1   8  -9  691.39   23.82
   1  -8  -9  675.64   25.12
  -1   8   9  710.45   24.49
   1   8  -8    0.96    1.19
  -1   8   8    1.81    1.42
   1  -8  -8    0.59    1.34
   1  -8  -8    3.84    1.44
   1   8  -7  839.31   25.60
   1  -8  -7  802.79   25.47
  -1   8   7  829.07   26.03
   1  -8  -7  847.96   27.45
  -1  -8   6   32.75    3.59
  -1  -8   6   29.59    2.67
   1  -8  -6   35.98    3.62
   1   8  -6   28.32    3.17
  -1   8   6   31.74    3.44
   1  -8  -6   28.00    3.69
   1   8  -5 1229.38   33.51
  -1   8   5 1228.36   34.35
   1  -8  -5 1233.41   34.25
  -1  -8   5 1233.49   34.48
  -1  -8   5 1145.02   31.38
  -1   8   5 1193.07   33.79
  -1  -8   4   32.32    2.18
  -1  -8   4   29.20    3.17
  -1   8   4   34.59    2.55
   1   8  -4   31.13    2.89
   1  -8  -4   32.76    3.22
  -1   8   4   30.94    3.27
  -1   8   3  846.94   21.37
  -1  -8   3  796.68   24.06
  -1   8   3  763.77   24.03
  -1   8   2   64.13    4.64
  -1  -8   2   73.75    4.78
   1  -8  -1 2199.69   56.97
  -1  -8   1 2288.94   57.58
  -1   8   1 2297.13   58.10
  -1  -8   0   49.60    3.93
  -1   8   0   53.28    4.26
   1  -8   0   47.37    3.55
   1  -8   1 1512.53   40.45
  -1  -8  -1 1600.16   41.98
   1   8   1 1581.37   39.92
   1   8   2  145.94    6.14
   1  -8   2  147.70    6.74
  -1  -8  -2  156.07    7.75
  -1  -8  -3 1111.41   32.71
   1  -8   3 1124.01   31.25
   1   8   3 1190.39   29.97
  -1   8  -4    9.51    1.95
  -1  -8  -4    7.48    1.87
   1   8   4    8.83    1.23
   1  -8   4    9.86    1.70
  -1  -8  -5  773.02   24.03
  -1  -8  -5  760.15   24.20
  -1   8  -5  692.27   22.87
   1  -8   5  734.67   22.24
   1  -8   6   51.80    4.32
  -1  -8  -6   55.15    5.06
  -1  -8  -6   44.08    4.51
  -1   8  -6   45.97    4.43
  -1   8  -7 1204.09   35.74
   1   8   7 1281.55   37.97
  -1  -8  -7 1181.27   35.91
  -1  -8  -7 1248.67   36.81
   1  -8   7 1163.88   34.59
   1   8   8  233.39   12.55
   1  -8   8  206.36   10.44
  -1  -8  -8  205.32   11.13
  -1  -8  -8  207.11   11.50
  -1   8  -8  209.67   11.06
  -1  -8  -9  962.51   32.11
   1  -8   9  955.18   30.63
  -1   8  -9  960.45   31.54
  -1  -8  -9  882.09   30.72
   1   8  10    0.52    1.39
   1   8  10    0.39    1.90
  -1  -8 -10   -1.00    1.28
  -1   8 -10    1.23    1.55
   1  -8  10    3.23    1.77
   1   8  11  930.78   33.53
   1  -8  11  836.84   30.39
  -1   8 -11  906.74   32.01
  -1  -8 -11  879.50   26.94
   1   8  11  903.71   31.60
  -1   8 -12    0.65    1.14
  -1  -8 -12   -0.14    1.58
  -1   8 -12    1.55    2.07
   1  -8  12    0.74    2.21
   1   8  12   -2.15    1.57
   1   8  12    0.55    1.80
  -1  -8 -12    0.42    1.16
  -1   8 -12    1.31    0.98
  -1   8 -12    3.81    1.34
  -1  -8 -13  373.14   14.56
  -1  -8 -13  354.67   14.46
   1   8  13  338.96   19.20
   1  -8  13  342.48   18.00
  -1   8 -13  353.23   18.97
  -1   8 -13  369.36   14.44
  -1   8 -13  384.21   14.60
  -1   8 -13  340.88   14.05
  -1   8 -14    8.23    2.30
  -1  -8 -14    7.09    2.17
  -1  -8 -14    7.21    2.07
  -1   8 -14    8.51    2.20
  -1   8 -14   10.22    2.25
  -1   8 -14    6.70    1.97
  -1   8 -15  255.64   11.82
  -1  -8 -15  237.54   11.21
  -1  -8 -15  240.32   11.15
  -1   8 -15  220.71   10.88
  -1   8 -15  242.38   11.21
  -1   8 -16  135.36    8.01
  -1  -8 -16  133.48    7.73
  -1   8 -16  119.87    7.49
  -1  -8 -16  126.15    7.66
  -1  -8 -17  166.25    8.38
  -1  -8 -17  167.85    8.57
  -1   8 -17  158.52    8.44
  -1   8 -17  158.62    8.68
  -1  -8 -18   11.04    1.99
  -1  -8 -18   11.98    2.38
  -1   8 -18   12.42    2.37
  -1   8 -18   12.63    2.22
   1   8  19  111.19    5.64
  -1   8 -19  105.53    5.89
  -1   8 -19  115.77    6.20
  -1  -8 -19  113.87    5.73
  -1  -8 -19  116.55    5.92
   1   8  20    4.95    1.09
  -1  -8 -20    4.17    1.19
  -1  -8 -20    5.68    1.14
  -1   8 -20    5.01    1.36
  -1   8 -20    5.88    1.43
  -1  -8 -21  169.94    5.81
   1   9 -20   41.11    2.96
   1   9 -20   44.99    2.74
   1  -9 -20   48.86    3.21
   1   9 -20   52.60    3.59
   1  -9 -19  120.62    6.07
   1   9 -19  110.38    5.95
   1   9 -19  104.60    6.03
   1   9 -18   53.50    4.41
   1  -9 -18   51.66    4.26
   1   9 -18   47.66    4.29
   1   9 -17  115.68    7.09
   1  -9 -17  125.55    7.30
   1  -9 -17  121.29    6.49
  -1   9  17  125.78    6.90
   1   9 -17  111.58    7.05
   1  -9 -16    2.08    1.47
   1   9 -16    1.79    1.70
   1  -9 -16    0.95    1.02
  -1   9  16    1.64    1.30
   1   9 -15   89.42    6.48
   1  -9 -15  103.01    6.35
   1  -9 -15   91.72    6.55
   1   9 -14    3.70    1.79
   1  -9 -14    3.85    1.70
  -1   9  13  170.17   12.75
   1   9 -13  174.64    9.18
   1   9 -13  180.33   12.27
   1  -9 -13  170.70    9.12
  -1  -9  13  165.99   11.79
  -1   9  12   87.51    7.99
  -1  -9  12   94.82    5.89
  -1   9  12   78.10    8.44
  -1  -9  12   75.51    7.65
   1  -9 -12   85.87    6.11
   1   9 -12   92.45    8.21
  -1   9  11  118.98    8.81
  -1   9  11  107.72    9.68
   1   9 -11  112.51    8.66
   1  -9 -11  103.33    6.48
   1   9 -10  121.08    8.45
  -1   9  10  111.22    9.45
  -1   9  10  124.35    8.50
  -1   9  10  117.69    8.62
  -1  -9  10  111.42    8.40
  -1  -9  10  101.98    6.93
   1  -9  -9  102.23    7.06
   1   9  -9  104.25    7.51
  -1   9   9  115.16    7.62
  -1  -9   9  107.17    7.80
   1  -9  -9  101.14    8.18
  -1   9   9  125.31    8.36
  -1  -9   9  101.13    6.43
   1  -9  -8    7.63    1.97
  -1   9   8    1.54    0.98
  -1   9   8    3.25    1.49
   1  -9  -8    3.51    1.55
  -1  -9   8    3.36    1.56
   1   9  -8    2.77    1.48
  -1  -9   8    3.59    1.22
  -1  -9   7  370.04   12.70
  -1  -9   7  350.09   14.78
   1  -9  -7  359.59   14.51
   1  -9  -7  380.37   16.18
  -1   9   7  367.03   14.79
  -1   9   7  387.63   14.11
   1   9  -7  344.03   14.16
   1  -9  -6  432.83   17.46
  -1   9   6  467.62   15.17
  -1  -9   6  411.64   16.20
  -1   9   6  453.72   16.25
  -1  -9   6  420.24   13.61
   1  -9  -6  430.71   16.06
   1   9  -6  436.51   15.67
   1   9  -5   84.72    5.34
  -1   9   5   81.12    5.50
   1  -9  -5   71.71    5.40
  -1  -9   5   74.19    5.53
  -1   9   5   80.74    4.59
  -1   9   5   78.07    5.55
  -1  -9   5   73.64    3.80
  -1   9   4  141.95    5.72
  -1   9   4  127.87    7.29
  -1  -9   4  137.41    7.54
   1   9  -4  131.31    6.69
   1  -9  -4  129.67    7.26
  -1   9   3   45.54    4.08
  -1  -9   3   37.00    3.77
  -1   9   2  206.14    9.38
  -1  -9   2  200.80    9.19
  -1   9   1  509.39   17.30
  -1  -9   1  484.97   16.86
   1  -9  -1  517.09   16.79
   1  -9   0  579.80   18.44
  -1   9   0  594.61   19.62
  -1  -9   0  595.31   19.28
  -1  -9  -1   10.59    2.19
   1   9   1    7.48    1.45
   1  -9   1   10.44    1.93
  -1  -9  -2  681.29   21.47
   1   9   2  668.67   18.99
   1  -9   3  320.21   12.01
   1   9   3  319.95   10.82
  -1  -9  -3  330.51   13.24
  -1  -9  -4    4.41    1.84
   1   9   4    4.41    1.10
   1  -9   4    3.22    1.41
   1  -9   5    7.65    1.77
  -1  -9  -5    9.19    2.21
  -1   9  -5    8.67    2.15
  -1  -9  -6    9.52    2.31
   1  -9   6    8.29    1.99
  -1   9  -6    9.35    2.31
  -1  -9  -6    7.49    2.02
  -1   9  -7  250.27   12.05
  -1  -9  -7  238.77   12.35
   1  -9   7  235.39   11.11
  -1  -9  -7  251.34   12.19
   1   9   7  260.80   13.31
   1  -9   8  251.89   12.19
  -1  -9  -8  255.74   12.99
  -1  -9  -8  276.14   13.69
  -1   9  -8  266.31   13.08
   1  -9   9  214.08   11.54
  -1   9  -9  221.47   12.33
  -1  -9  -9  224.43   12.28
  -1  -9  -9  227.72   12.88
   1  -9  10  336.45   15.81
   1   9  10  383.12   18.55
  -1   9 -10  349.98   16.91
  -1  -9 -10  341.81   16.31
  -1   9 -11   24.00    3.06
  -1  -9 -11   26.20    3.26
   1   9  11   23.00    3.95
   1  -9  11   24.47    4.12
  -1   9 -11   20.04    2.78
  -1   9 -11   30.06    3.57
  -1  -9 -11   24.44    3.14
  -1   9 -11   25.35    4.36
   1   9  11   23.15    4.46
   1   9  12  142.06   11.35
  -1   9 -12  121.28   10.14
   1   9  12  128.39   10.03
  -1  -9 -12  132.42    7.65
   1  -9  12  121.26    9.62
  -1   9 -12  126.67    7.43
  -1   9 -12  145.32    8.12
  -1  -9 -12  128.49    7.64
  -1   9 -12  124.63    7.26
  -1  -9 -13    2.89    1.89
  -1   9 -13    4.39    2.62
  -1   9 -13    5.31    1.75
  -1  -9 -13    4.52    1.57
  -1   9 -13    3.86    1.82
  -1   9 -13    1.08    1.28
  -1   9 -14   11.66    2.29
  -1  -9 -14    7.94    2.03
  -1  -9 -14    9.30    2.35
  -1   9 -14    6.05    2.00
  -1   9 -14    7.48    1.71
  -1   9 -14    7.67    2.28
  -1   9 -15  166.51    8.66
  -1   9 -15  147.98    8.52
  -1  -9 -15  159.68    8.81
  -1   9 -15  152.11    8.89
  -1  -9 -15  167.30    8.83
  -1   9 -15  163.96    8.79
  -1   9 -16   45.66    4.44
  -1  -9 -16   43.16    4.26
  -1   9 -16   40.54    4.37
  -1   9 -16   41.35    4.02
  -1  -9 -16   40.43    4.04
  -1  -9 -17    3.71    1.60
  -1   9 -17    3.95    1.93
  -1   9 -17    3.73    1.76
  -1  -9 -17    4.37    1.96
  -1   9 -18   51.41    4.20
  -1   9 -18   55.22    4.54
   1   9  18   57.75    4.28
  -1  -9 -18   52.30    3.99
  -1  -9 -18   56.22    4.31
  -1   9 -19   40.93    3.36
   1   9  19   43.36    3.25
  -1  -9 -19   47.10    3.49
  -1  -9 -19   42.79    3.15
  -1   9 -19   41.50    3.59
  -1  -9 -20   95.74    4.46
  -1   9 -20   95.90    4.78
  -1   9 -20   93.86    4.50
   1   9  20   87.83    3.85
  -1  10  20   40.43    2.87
   1  10 -20   40.79    3.00
   1 -10 -20   40.54    2.76
   1  10 -20   39.89    2.81
   1  10 -19   35.42    3.20
   1 -10 -19   35.33    3.05
   1  10 -19   36.14    3.20
   1  10 -18    2.23    1.58
   1 -10 -18    4.23    1.40
   1  10 -18    3.50    1.56
  -1  10  17  173.22    8.03
   1 -10 -17  159.59    8.20
   1  10 -17  145.63    8.14
   1  10 -17  153.68    8.25
   1 -10 -16   -0.05    1.53
  -1  10  16    1.03    1.28
   1  10 -16    0.03    1.50
   1 -10 -15  155.47    8.63
  -1  10  15  164.91    8.88
   1  10 -15  148.93    8.54
   1 -10 -14    2.82    1.39
  -1  10  14    0.02    2.11
   1  10 -14    2.34    1.69
   1  10 -13  132.95   10.38
   1  10 -13  131.91    7.94
  -1 -10  13  142.01    7.54
   1 -10 -13  132.07    7.89
  -1 -10  12  146.87   10.95
  -1  10  12  181.34   13.11
  -1 -10  12  165.38    8.49
   1 -10 -12  175.86    9.05
   1  10 -12  175.19   11.75
  -1 -10  11  225.18   10.37
  -1  10  11  243.25   15.15
   1  10 -11  225.75   13.00
  -1 -10  11  235.96   13.66
   1  10 -11  242.23   10.68
   1 -10 -11  227.63   10.47
   1 -10 -10    4.64    2.03
   1  10 -10   -0.52    1.08
  -1 -10  10    2.94    1.91
  -1  10  10    1.47    1.95
   1  10  -9  153.31    9.56
   1 -10  -9  170.53   11.01
  -1 -10   9  170.25   10.39
   1 -10  -8   18.36    3.63
   1  10  -8   25.18    3.54
   1 -10  -8   24.77    3.39
  -1 -10   8   20.15    3.50
  -1  10   8   24.11    3.55
  -1  10   7  775.49   25.18
  -1 -10   7  773.56   25.61
   1 -10  -7  745.18   24.79
   1  10  -7  754.09   24.63
   1 -10  -7  700.85   26.07
   1  10  -6   54.39    4.76
  -1  10   6   52.45    4.73
   1 -10  -6   55.58    5.56
  -1 -10   6   52.54    5.02
   1 -10  -6   52.95    4.88
  -1 -10   5 1049.53   31.28
  -1  10   5  971.39   30.30
   1  10  -5 1013.03   29.86
   1 -10  -5 1024.01   30.86
  -1  10   5 1074.31   30.74
  -1  10   4   83.40    5.83
  -1 -10   4   72.03    5.64
   1 -10  -4   76.91    5.70
  -1 -10   3  469.91   16.51
  -1  10   3  416.55   15.86
   1 -10  -3  439.06   15.94
  -1 -10   2  368.78   14.29
  -1  10   2  368.20   14.22
  -1  10   1   99.16    6.38
  -1 -10   1   98.68    6.38
  -1  10   0    6.90    1.88
  -1 -10   0    7.08    1.88
   1 -10   0    6.29    1.66
  -1 -10  -1  229.78   10.54
   1  10   1  218.24    8.98
   1 -10   1  202.34    9.37
  -1  10  -1  231.38   10.76
   1  10   2   76.05    4.57
  -1 -10  -2   72.37    5.60
   1 -10   2   76.47    5.20
   1 -10   3  630.88   20.29
   1  10   3  629.41   18.73
  -1 -10  -3  630.09   21.61
  -1 -10  -4  122.89    7.71
   1 -10   4  105.54    6.56
   1 -10   5  688.36   22.75
  -1 -10  -5  734.83   24.25
  -1 -10  -6  186.01   10.52
   1 -10   6  175.36    9.36
  -1 -10  -6  180.87   10.20
  -1  10  -6  189.14   10.13
  -1 -10  -7 1002.86   32.45
  -1  10  -7  986.64   32.10
  -1 -10  -7 1057.24   33.32
   1 -10   7  954.37   31.10
   1 -10   8   12.93    2.68
  -1 -10  -8   17.04    3.23
  -1  10  -8   19.08    3.46
  -1 -10  -8   18.22    3.41
   1  10   8   16.58    3.66
  -1 -10  -9  348.38   16.23
  -1 -10  -9  337.39   16.64
   1 -10   9  321.50   15.25
  -1  10  -9  346.67   16.38
  -1 -10 -10   79.84    7.23
   1 -10  10   68.16    6.70
  -1 -10 -10   76.82    5.56
  -1  10 -10   85.36    7.83
   1  10  10   94.64    8.62
  -1 -10 -11  148.24    7.99
  -1  10 -11  155.64    8.51
  -1  10 -11  130.31    7.50
  -1 -10 -11  147.39    8.18
   1 -10  11  139.01   10.05
   1  10  11  165.63   11.52
  -1  10 -11  148.76   10.94
  -1  10 -11  158.62    8.64
   1  10  11  180.24   12.55
   1  10  12  215.96   14.41
  -1  10 -12  212.11   10.28
   1  10  12  203.85   13.18
  -1 -10 -12  226.28   10.66
  -1  10 -12  199.54    9.88
  -1  10 -12  237.44   10.95
   1 -10  12  190.46   12.50
  -1  10 -12  227.39   14.20
  -1 -10 -12  222.88   10.35
  -1 -10 -13  447.05   16.83
  -1 -10 -13  429.10   16.22
  -1  10 -13  446.17   16.69
  -1  10 -13  409.37   16.09
  -1  10 -14   64.19    5.60
  -1 -10 -14   52.65    4.86
  -1  10 -14   61.48    5.15
  -1  10 -14   55.92    4.96
  -1 -10 -14   56.73    4.92
  -1  10 -14   47.21    4.58
  -1  10 -15  375.33   15.33
  -1  10 -15  347.49   14.40
  -1 -10 -15  373.88   14.54
  -1  10 -15  397.86   15.09
  -1 -10 -15  384.32   15.01
  -1  10 -15  397.74   14.92
  -1  10 -16   72.79    5.50
  -1  10 -16   70.58    5.76
  -1 -10 -16   81.47    5.87
  -1  10 -16   77.39    5.52
  -1 -10 -16   72.15    5.25
   1  10  17  340.44   12.83
  -1  10 -17  311.08   12.46
  -1 -10 -17  321.17   12.18
  -1  10 -17  306.87   12.85
  -1 -10 -17  326.30   12.57
  -1  10 -18    3.19    1.56
  -1 -10 -18    4.52    1.38
  -1 -10 -18    2.97    1.35
  -1  10 -18    2.75    1.35
   1  10  18    5.91    1.67
  -1  10 -19  180.97    7.86
  -1  10 -19  190.63    7.59
   1  10  19  182.03    7.22
  -1 -10 -19  192.32    7.53
  -1 -10 -19  174.68    6.84
  -1 -10 -20    1.61    0.75
  -1 -10 -20    1.27    0.70
  -1  10 -20    2.92    1.07
   1  11 -20   33.74    2.48
   1 -11 -20   36.20    2.33
   1  11 -20   34.55    2.40
  -1  11  20   38.11    2.52
   1 -11 -19  124.36    5.65
   1  11 -19  120.61    5.93
   1  11 -19  111.89    5.81
   1  11 -18   86.09    5.41
   1  11 -18   85.74    5.46
   1 -11 -18   85.41    5.10
   1  11 -17  159.18    8.33
  -1  11  17  173.06    7.86
   1  11 -17  161.26    8.33
   1 -11 -17  164.15    8.10
   1 -11 -16    7.20    2.02
  -1  11  16    8.43    2.02
   1  11 -16    4.71    1.78
  -1  11  15  140.59    8.06
   1 -11 -15  147.92    8.11
   1  11 -15  133.56    7.97
   1 -11 -14    2.30    1.38
  -1  11  14    2.18    1.65
   1  11 -14    0.54    1.67
  -1 -11  14    1.66    1.03
  -1  11  13   13.46    2.60
  -1 -11  13   12.65    2.16
   1  11 -13   13.24    2.58
   1 -11 -13   11.33    2.31
  -1 -11  12  188.71    9.59
   1  11 -12  199.50   12.78
   1  11 -12  230.75   10.50
  -1  11  12  222.35   10.85
   1 -11 -12  201.42    9.98
  -1 -11  12  201.50   13.12
  -1  11  12  199.55   14.24
  -1  11  11    9.93    2.42
   1  11 -11    3.39    1.34
   1 -11 -11   10.91    2.24
  -1  11  11    6.24    3.23
   1  11 -11   10.46    2.93
  -1 -11  11    8.90    2.82
  -1 -11  11    8.48    2.06
   1 -11 -10   78.73    7.87
  -1 -11  10   90.84    7.94
   1  11 -10   88.33    7.48
   1 -11 -10   93.04    6.01
   1  11 -10   91.72    6.12
  -1  11  10   89.22    6.50
  -1 -11  10   84.51    5.94
   1 -11  -9  168.05   11.27
   1  11  -9  168.00   10.19
  -1 -11   9  163.87   10.57
   1  11  -8    4.19    1.71
   1 -11  -8    1.86    1.92
   1 -11  -8    4.81    1.50
  -1 -11   8    4.95    2.11
  -1 -11   7  490.35   19.77
   1 -11  -7  540.81   19.74
   1  11  -7  521.63   19.24
   1 -11  -7  518.65   21.06
  -1 -11   6  476.69   18.97
   1 -11  -6  516.55   19.00
   1 -11  -6  509.10   20.28
  -1 -11   5  246.55   12.07
   1 -11  -5  251.96   12.08
  -1  11   5  277.09   11.98
  -1  11   5  255.23   11.70
   1 -11  -4  847.90   26.15
  -1 -11   4  766.03   25.80
  -1  11   4  794.45   25.48
  -1  11   3   32.17    3.74
  -1 -11   3   29.22    3.65
   1 -11  -3   27.31    3.45
  -1 -11   2  327.80   13.88
  -1  11   2  350.08   13.98
  -1  11   1   59.58    5.08
  -1 -11   1   58.08    5.08
  -1  11   0  182.85    9.50
  -1 -11   0  176.22    9.34
   1 -11   0  163.49    8.58
  -1 -11  -1    6.02    1.98
   1 -11   1    9.77    2.00
  -1  11  -1   11.15    2.46
   1  11   1   11.10    1.91
   1 -11   2  121.59    7.18
   1  11   2  124.44    6.41
  -1 -11  -2  130.48    8.03
  -1 -11  -3    5.76    2.08
   1 -11   3    4.69    1.56
   1  11   3    4.21    1.18
  -1 -11  -4   11.49    2.54
   1 -11   4    8.37    2.13
   1 -11   5  169.25    9.28
  -1 -11  -5  182.57   10.19
  -1 -11  -6  266.46   12.94
  -1 -11  -6  263.33   13.23
   1 -11   6  239.57   11.79
  -1  11  -7   13.65    3.08
   1  11   7   18.12    3.77
   1 -11   7   13.50    2.71
  -1 -11  -7   16.81    3.36
  -1 -11  -7   12.86    3.12
  -1 -11  -8  610.11   23.54
   1 -11   8  594.64   22.72
  -1  11  -8  581.89   23.30
  -1 -11  -8  654.18   24.67
   1 -11   9   11.48    2.76
  -1 -11  -9    9.60    2.84
   1  11   9   19.50    4.01
  -1  11  -9   14.73    3.09
  -1 -11  -9   23.11    3.91
  -1 -11 -10  165.73   11.11
  -1 -11 -10  166.45   11.68
  -1  11 -10  185.25    9.35
  -1  11 -10  197.00    9.72
   1  11  10  189.32   12.84
   1 -11  10  172.92   11.09
  -1 -11 -10  186.74    9.23
  -1 -11 -10  169.76    8.63
  -1  11 -10  173.95   11.76
  -1  11 -11   54.15    4.98
   1  11  11   58.23    6.98
  -1  11 -11   55.13    6.65
  -1 -11 -11   55.72    4.68
   1 -11  11   52.08    6.09
   1 -11  11   58.37    4.55
  -1  11 -11   52.44    4.51
  -1  11 -11   62.87    5.28
  -1 -11 -11   61.75    5.14
   1  11  11   63.52    7.54
  -1  11 -12  155.86    8.47
  -1  11 -12  183.27    9.56
  -1  11 -12  169.93   12.40
   1  11  12  164.15   12.41
  -1 -11 -12  170.12    8.80
  -1 -11 -12  177.83    9.25
   1 -11  12  159.52   11.47
  -1 -11 -13   15.77    2.71
  -1 -11 -13   16.44    3.00
  -1  11 -13   12.46    2.70
  -1  11 -13   14.03    2.56
  -1  11 -13   12.29    2.48
  -1 -11 -14   73.43    5.66
  -1  11 -14   67.87    5.83
  -1 -11 -14   77.60    5.59
  -1  11 -14   67.70    5.46
  -1  11 -14   75.39    5.72
  -1  11 -14   68.41    5.43
  -1  11 -15   12.69    2.36
  -1  11 -15   12.85    2.42
  -1 -11 -15   11.09    2.57
  -1 -11 -15    8.58    1.87
  -1  11 -15   12.20    2.49
  -1  11 -15   11.96    2.68
  -1  11 -16   81.47    5.67
  -1 -11 -16   86.65    5.82
   1  11  16   84.25    5.86
  -1 -11 -16   82.12    5.42
  -1  11 -16   75.69    5.94
  -1  11 -16   82.86    5.59
  -1  11 -17   33.73    3.76
   1  11  17   44.33    3.93
  -1 -11 -17   37.93    3.37
  -1 -11 -17   37.55    3.73
  -1  11 -17   32.69    3.42
  -1  11 -18   43.09    3.51
  -1 -11 -18   45.52    3.21
  -1  11 -18   44.99    3.89
  -1 -11 -18   44.40    3.55
   1  11  18   48.90    3.63
  -1 -11 -19   62.98    3.73
  -1  11 -19   65.26    4.21
   1  11  19   60.04    3.52
  -1  11 -19   65.07    3.71
  -1  11 -20   55.47    3.13
   1  11  20   55.29    3.04
   1  12 -19   64.40    3.93
  -1  12  19   66.75    3.98
   1 -12 -19   61.95    3.57
   1  12 -19   63.56    4.03
   1  12 -18   48.53    3.81
   1 -12 -18   43.86    3.41
   1  12 -18   46.32    3.83
   1 -12 -17  129.24    6.72
   1  12 -17  124.30    7.13
   1  12 -17  124.63    7.00
  -1  12  17  134.50    6.61
   1 -12 -16    6.96    1.87
   1  12 -16    7.34    2.13
  -1  12  16   10.90    2.13
  -1  12  15  159.84    8.54
   1 -12 -15  155.71    8.29
   1  12 -15  148.61    8.36
   1  12 -14   59.15    5.18
  -1 -12  14   65.80    4.92
   1 -12 -14   60.36    5.03
  -1  12  14   54.29    5.00
   1  12 -13   69.94    5.42
  -1 -12  13   65.26    5.08
   1  12 -13   61.20    5.27
   1 -12 -13   70.16    5.46
  -1  12  13   69.89    5.79
   1 -12 -12   81.70    5.90
   1  12 -12   88.16    6.19
  -1  12  12   77.89    6.21
  -1 -12  12   76.27    5.70
   1  12 -11  199.04   12.37
   1  12 -11  203.83   10.05
  -1  12  11  205.53   10.47
  -1 -12  11  185.19   12.47
  -1 -12  11  168.54    9.25
  -1  12  11  201.69   14.26
   1 -12 -11  189.52    9.46
  -1 -12  10   64.13    6.88
  -1 -12  10   63.52    5.05
   1  12 -10   56.45    4.93
  -1  12  10   71.86    5.79
   1  12 -10   64.34    6.56
   1 -12 -10   66.70    7.24
   1 -12 -10   58.10    4.73
   1 -12  -9  106.96    6.46
   1  12  -9  108.44    8.15
  -1  12   9  101.78    6.87
   1  12  -9  101.23    6.59
  -1 -12   9   85.50    6.18
  -1 -12   9   95.57    8.22
   1 -12  -9  106.40    9.02
   1 -12  -8  128.08    9.74
   1 -12  -8  139.32    8.95
  -1 -12   8  127.11    9.22
   1 -12  -7  409.59   17.04
  -1 -12   7  383.15   17.22
   1 -12  -7  409.85   18.45
   1 -12  -6   88.40    6.89
  -1 -12   6   87.13    7.09
   1 -12  -6   81.14    7.35
   1 -12  -5  854.17   27.60
  -1  12   5  820.79   26.62
  -1 -12   5  802.05   27.55
  -1 -12   4   40.17    4.60
   1 -12  -4   36.00    4.27
  -1  12   4   39.26    4.23
  -1 -12   3  720.31   25.20
   1 -12  -3  799.81   25.47
  -1  12   3  747.15   24.77
  -1 -12   2  110.58    7.55
  -1  12   2  106.35    7.20
  -1 -12   1  642.66   22.38
  -1  12   1  633.66   22.06
   1  12   0    0.96    0.90
  -1  12   0    2.57    1.29
  -1 -12   0   -0.09    1.73
   1 -12   0    2.76    1.24
   1 -12   1  305.04   13.05
  -1  12  -1  285.60   13.58
   1  12   1  320.63   12.19
  -1 -12  -1  307.94   13.88
   1 -12   2  185.52    9.66
  -1 -12  -2  202.16   10.69
  -1  12  -2  186.95   10.61
   1  12   2  188.22    8.63
   1 -12   3  917.22   29.44
  -1 -12  -3 1002.16   31.19
   1 -12   4    0.99    0.88
  -1 -12  -4    3.82    1.97
   1 -12   5  825.89   27.41
  -1 -12  -5  855.82   28.67
  -1 -12  -6    4.88    2.03
  -1 -12  -6    3.87    1.81
   1 -12   6    7.03    2.39
  -1 -12  -7  904.07   30.98
   1  12   7  977.13   32.25
  -1 -12  -7  896.51   30.41
  -1 -12  -8  283.63   15.17
  -1 -12  -8  277.46   14.52
   1 -12   8  269.10   13.87
   1  12   8  321.56   16.26
  -1  12  -9  372.64   14.52
  -1  12  -9  413.31   15.47
  -1 -12  -9  363.07   14.23
  -1 -12  -9  380.55   18.33
   1 -12   9  320.67   16.30
   1  12   9  410.93   19.39
  -1 -12  -9  328.85   16.84
  -1 -12 -10   39.14    5.36
  -1  12 -10   39.14    5.46
  -1 -12 -10   33.09    5.20
   1 -12  10   34.25    4.72
  -1  12 -10   49.29    4.80
   1  12  10   45.00    5.98
  -1 -12 -10   43.51    3.96
  -1 -12 -10   43.49    4.32
  -1  12 -10   41.47    4.32
   1  12  11   70.17    7.72
   1  12  11   74.92    7.94
  -1 -12 -11   68.38    5.22
  -1  12 -11   80.31    6.11
  -1  12 -11   68.49    5.63
  -1 -12 -11   76.37    5.77
  -1  12 -11   59.07    6.98
   1 -12  11   71.58    5.19
  -1 -12 -11   63.82    6.61
  -1  12 -11   71.14    5.33
   1 -12  11   59.01    6.65
  -1 -12 -12   68.45    5.18
  -1 -12 -12   66.99    5.45
  -1  12 -12   66.42    5.68
   1 -12  12   63.85    4.82
  -1  12 -12   65.93    5.22
  -1  12 -13  418.95   16.02
  -1 -12 -13  422.05   16.01
  -1  12 -13  435.85   16.59
  -1 -12 -13  422.64   15.51
  -1  12 -13  398.72   15.49
  -1 -12 -14    2.21    1.70
  -1  12 -14    1.86    1.46
  -1  12 -14    0.94    1.40
  -1  12 -14    2.91    2.25
  -1  12 -14    2.50    1.29
  -1 -12 -14    2.35    1.18
  -1 -12 -15  344.23   13.50
  -1  12 -15  336.60   13.45
  -1  12 -15  344.57   13.58
   1  12  15  353.98   14.04
  -1  12 -15  323.32   13.91
  -1  12 -15  332.33   13.29
  -1 -12 -15  335.30   12.82
  -1 -12 -16   76.24    4.87
  -1 -12 -16   74.88    5.30
  -1  12 -16   77.91    5.34
   1  12  16   80.37    5.58
  -1  12 -16   68.70    5.57
  -1 -12 -17  165.59    7.10
   1  12  17  171.42    7.86
  -1  12 -17  153.82    7.45
  -1 -12 -17  168.14    7.76
  -1  12 -17  162.54    8.24
  -1  12 -18   17.87    2.51
  -1 -12 -18   18.76    2.22
   1  12  18   18.20    2.16
  -1  12 -18   15.10    1.87
   1  12  19  113.87    4.75
  -1 -12 -19  114.84    4.71
  -1  12 -19  119.25    5.62
   1  13 -19   38.03    2.86
  -1  13  19   38.85    2.75
   1  13 -19   39.49    2.70
   1  13 -18   26.75    2.86
  -1  13  18   35.29    3.10
   1 -13 -18   29.14    2.56
   1  13 -18   29.52    2.85
   1  13 -17  161.27    7.68
   1 -13 -17  161.41    7.27
  -1  13  17  148.45    6.86
   1  13 -17  155.82    7.83
   1  13 -16   62.69    4.93
  -1  13  16   75.92    5.07
   1 -13 -16   74.68    5.01
   1  13 -16   62.99    5.14
  -1  13  15   54.01    4.63
   1 -13 -15   55.97    4.59
   1  13 -15   51.23    4.59
  -1 -13  14   34.89    3.59
  -1  13  14   43.80    4.44
   1 -13 -14   35.06    3.80
   1  13 -14   37.26    4.05
   1  13 -14   45.18    4.13
  -1 -13  13  200.06    9.79
   1  13 -13  190.26    9.83
   1  13 -13  214.73   10.29
   1 -13 -13  205.00    9.91
  -1  13  13  210.84   10.55
   1  13 -12  261.57   11.86
  -1  13  12  276.25   12.64
   1  13 -12  280.82   12.45
   1 -13 -12  286.51   12.03
  -1 -13  12  256.91   11.81
  -1  13  11   38.63    4.36
  -1 -13  11   35.21    3.99
   1 -13 -11   48.86    4.48
   1  13 -11   40.81    4.34
   1 -13 -10  259.44   15.21
  -1  13  10  250.14   11.90
   1  13 -10  236.93   11.36
  -1 -13  10  212.78   10.77
   1 -13 -10  238.41   10.77
  -1 -13  10  243.85   14.34
   1  13  -9  124.54    7.72
  -1  13   9  123.10    7.87
   1 -13  -9  127.80    7.26
  -1 -13   9  128.38    9.87
   1 -13  -9  131.55   10.38
  -1 -13   9  109.90    7.23
   1 -13  -8    4.96    2.34
  -1  13   8    2.92    1.61
  -1 -13   8    4.64    2.17
   1 -13  -7  309.58   14.46
  -1 -13   7  268.60   14.36
   1 -13  -7  279.26   15.16
   1 -13  -6  506.50   21.47
  -1 -13   6  473.32   20.23
   1 -13  -6  533.28   20.36
  -1 -13   5   81.68    7.08
  -1  13   5   87.23    6.57
   1 -13  -5   89.24    7.16
   1 -13  -4  744.78   25.54
  -1 -13   4  727.81   25.82
  -1  13   4  712.79   24.49
  -1  13   3  128.95    8.16
   1 -13  -3  131.36    8.55
  -1 -13   3  125.17    8.59
  -1 -13   2  654.63   23.72
  -1  13   2  667.78   23.22
  -1  13   1  250.22   12.19
   1  13  -1  224.78   11.08
  -1 -13   1  256.06   12.63
  -1  13   0  527.05   20.29
   1 -13   0  547.21   19.88
  -1 -13   0  549.03   20.67
   1  13   0  529.82   18.70
   1  13   1    1.39    0.88
  -1  13  -1    3.70    1.86
   1 -13   1   -0.47    1.04
  -1 -13  -1    2.95    1.89
   1 -13   2  170.96    9.84
  -1  13  -2  176.19   10.68
  -1  13  -3   23.11    3.87
  -1 -13  -3   24.26    3.75
   1 -13   3   15.47    2.86
  -1 -13  -4  248.83   12.73
   1 -13   4  196.58   11.03
  -1 -13  -5   11.14    2.70
   1 -13   5   11.09    2.44
  -1 -13  -6  527.33   21.22
  -1 -13  -6  494.96   20.29
   1 -13   7    3.69    1.98
   1  13   7    0.47    1.39
  -1 -13  -7    5.25    2.38
  -1 -13  -7    2.68    2.22
   1  13   8  947.43   31.69
  -1  13  -8  714.16   24.62
  -1  13  -8  821.87   26.02
  -1 -13  -8  769.86   28.67
  -1  13  -8  840.36   26.40
  -1 -13  -8  799.78   24.82
   1 -13   8  695.90   27.44
  -1 -13  -8  814.10   29.93
   1  13   8  825.71   26.29
   1 -13   9    3.99    1.75
  -1 -13  -9    2.84    2.32
  -1 -13  -9    3.39    1.45
   1  13   9    0.88    1.68
  -1 -13  -9    4.62    1.34
  -1  13  -9    0.73    1.32
  -1  13  -9    1.71    1.43
   1  13   9    4.93    2.25
  -1  13  -9    2.29    1.03
  -1 -13  -9    0.47    2.14
  -1 -13 -10   -1.61    1.29
  -1  13 -10    7.66    2.13
  -1 -13 -10    4.59    2.60
  -1  13 -10   -0.41    1.09
  -1 -13 -10   15.41    2.57
   1  13  10    2.32    1.98
   1  13  10    8.62    2.35
   1 -13  10    6.22    2.08
  -1 -13 -10    9.68    2.03
  -1  13 -11   35.27    4.23
  -1 -13 -11   36.03    3.75
   1 -13  11   32.73    3.61
  -1  13 -11   33.40    3.97
   1  13  11   39.31    4.48
  -1 -13 -11   43.54    4.25
   1 -13  12   32.75    3.47
   1  13  12   38.56    4.46
  -1  13 -12   31.41    4.01
  -1  13 -12   35.95    3.75
  -1 -13 -12   38.56    4.13
  -1 -13 -12   37.11    3.62
   1  13  13   62.88    5.57
  -1 -13 -13   60.44    4.73
  -1  13 -13   53.04    5.14
  -1 -13 -13   62.06    5.20
  -1  13 -13   61.05    5.18
  -1  13 -13   60.01    4.98
  -1  13 -14  310.31   13.12
  -1 -13 -14  304.02   12.63
  -1 -13 -14  290.55   11.75
  -1  13 -14  299.03   13.26
  -1  13 -14  295.75   12.26
  -1  13 -14  311.88   12.80
   1  13  14  344.36   13.70
   1  13  15    3.05    1.86
  -1  13 -15    3.53    1.55
  -1 -13 -15    2.66    1.95
  -1  13 -15    2.70    1.58
  -1 -13 -15    1.01    0.97
  -1  13 -15    1.90    1.32
  -1  13 -15    0.20    1.69
   1  13  16   66.77    4.95
  -1 -13 -16   65.49    4.68
  -1  13 -16   68.78    5.38
  -1  13 -16   65.62    4.60
   1  13  17    4.75    1.46
  -1  13 -17    4.06    1.70
  -1 -13 -17    4.27    1.40
  -1  13 -17    6.00    1.61
  -1 -13 -18   63.40    3.44
  -1  13 -18   61.16    4.19
   1  13  18   65.62    3.86
  -1  13 -19   18.02    1.94
   1  13  19   17.09    1.71
   1  14 -19   59.72    3.32
  -1  14  19   62.72    3.16
   1  14 -18   65.81    4.28
  -1  14  18   77.41    4.33
   1  14 -18   69.55    4.00
  -1  14  17   53.96    4.08
  -1  14  17   45.17    3.21
   1  14 -17   41.58    3.69
   1  14 -17   40.96    3.45
   1 -14 -17   40.69    3.17
   1 -14 -16   10.10    1.77
   1  14 -16    7.91    1.90
  -1  14  16   11.26    1.94
   1  14 -16   12.98    2.28
  -1 -14  15   34.44    3.13
   1  14 -15   35.57    3.75
   1 -14 -15   29.94    3.20
  -1  14  15   33.54    3.68
   1  14 -14   78.20    5.79
  -1 -14  14   80.43    5.51
   1 -14 -14   87.01    5.75
  -1  14  14   92.08    6.28
   1  14 -14   86.46    5.87
   1  14 -13  150.88    8.41
  -1 -14  13  131.32    7.67
   1  14 -13  134.59    7.89
   1 -14 -13  145.02    7.87
  -1  14  13  143.10    8.38
   1  14 -12   64.59    5.32
   1 -14 -12   66.82    5.24
  -1 -14  12   65.51    5.36
  -1  14  12   64.04    5.62
   1  14 -12   72.49    5.78
   1  14 -11  356.22   15.01
   1 -14 -11  373.76   14.31
  -1 -14  11  336.19   14.37
  -1 -14  10    3.46    1.40
   1 -14 -10    5.07    1.75
   1  14 -10    2.54    1.53
  -1  14  10    6.10    2.36
  -1 -14  10   -1.14    1.62
   1 -14 -10    0.11    1.54
   1 -14  -9  647.66   21.34
   1 -14  -9  714.60   27.98
  -1  14   9  689.60   23.28
  -1 -14   9  638.71   26.32
   1  14  -9  658.51   22.67
  -1 -14   9  609.45   21.80
  -1 -14   8  294.68   15.85
   1 -14  -8  307.95   12.24
   1  14  -8  286.61   12.99
   1 -14  -8  318.23   16.80
  -1 -14   8  272.33   12.38
  -1  14   8  287.93   13.22
   1 -14  -7  521.47   20.66
  -1 -14   7  494.03   21.37
  -1  14   7  447.19   18.04
   1 -14  -7  522.07   22.37
   1 -14  -7  490.93   17.06
  -1 -14   6  290.55   15.43
   1 -14  -6  343.29   15.63
  -1  14   6  277.20   13.00
   1 -14  -6  338.30   16.91
  -1  14   5  112.78    7.75
   1 -14  -5  129.65    8.93
  -1 -14   5  109.50    8.70
  -1  14   4    7.68    2.02
   1 -14  -4    5.23    1.98
  -1 -14   4    6.39    2.33
   1 -14  -3  852.43   28.36
  -1  14   3  780.75   26.97
  -1 -14   3  795.80   28.32
  -1  14   2   87.65    6.96
   1 -14  -2   91.21    7.31
  -1 -14   2   89.37    7.46
  -1 -14   1 1315.46   39.22
  -1  14   1 1224.43   37.84
   1  14  -1 1194.43   36.72
  -1 -14   0    3.32    2.02
   1  14   0    3.02    1.46
  -1  14   0    4.96    2.01
  -1 -14  -1 1269.14   38.86
   1 -14   1 1260.50   37.59
   1 -14   2    6.93    2.17
  -1 -14  -2    7.19    2.31
  -1  14  -2    8.08    2.50
  -1  14  -3  671.50   25.92
   1 -14   3  683.22   24.79
  -1 -14  -3  750.96   26.50
  -1 -14  -4    3.87    1.76
  -1  14  -4    3.13    1.57
   1 -14   4    3.07    1.39
  -1 -14  -5  303.27   15.05
   1 -14   5  274.53   14.13
  -1 -14  -6   14.05    3.28
   1 -14   6   15.32    2.90
   1  14   6   16.55    2.88
  -1  14  -6   14.65    2.67
  -1 -14  -6   12.44    2.98
   1  14   7  223.58   13.19
  -1 -14  -7  212.38   12.94
  -1 -14  -7  177.56    9.15
  -1  14  -7  193.86   10.34
  -1 -14  -7  218.16   12.70
  -1  14  -7  208.15   10.68
   1 -14   7  183.93   11.61
   1  14   7  204.61   10.56
   1 -14   8   94.37    8.19
  -1 -14  -8  108.15    9.16
   1  14   8  111.68    7.55
  -1  14  -8  106.83    7.37
  -1  14  -8  111.31    7.56
  -1 -14  -8  100.17    6.55
  -1 -14  -8   93.91    8.23
  -1  14  -8   93.96    6.59
   1  14   8  122.39    9.83
   1  14   9  220.80   11.11
  -1  14  -9  205.59   10.82
  -1 -14  -9  197.54    9.86
  -1 -14  -9  226.90   13.83
   1 -14   9  188.72   12.28
  -1  14  -9  219.23   11.23
  -1  14  -9  205.27   10.29
  -1 -14  -9  188.66   12.43
  -1  14 -10   72.10    6.09
  -1 -14 -10   66.09    5.31
  -1  14 -10   66.61    5.64
   1  14  10   63.79    5.68
  -1  14 -11  418.19   16.73
  -1 -14 -11  408.22   15.58
  -1  14 -11  437.21   16.46
   1  14  11  441.33   16.93
  -1 -14 -12    6.65    2.12
   1 -14  12    6.30    1.65
  -1  14 -12    7.65    2.16
   1  14  12    6.93    2.24
   1 -14  13  224.86    9.95
  -1 -14 -13  232.90   10.67
  -1  14 -13  231.64   10.82
   1  14  13  261.95   11.79
  -1  14 -13  237.33   11.38
  -1  14 -14    1.67    1.25
  -1  14 -14   -0.13    1.56
  -1 -14 -14    0.53    1.43
   1  14  14    0.53    1.54
  -1  14 -14    1.50    1.26
  -1  14 -14    0.31    1.74
  -1  14 -15  201.18    9.47
  -1  14 -15  190.37    9.76
  -1  14 -15  211.04    8.99
  -1 -14 -15  201.00    9.13
   1  14  15  211.07    9.73
   1  14  16   17.71    2.60
  -1  14 -16   16.63    2.75
  -1 -14 -16   15.96    2.25
   1  14  17   50.19    3.62
  -1  14 -17   51.40    4.04
  -1 -14 -17   50.73    3.11
   1  14  18   68.84    3.65
  -1  14 -18   71.86    4.27
   1  14  18   78.24    4.15
  -1  15  18   69.41    3.52
  -1  15  18   71.58    3.87
   1  15 -18   72.85    4.17
  -1  15  17   11.84    1.54
  -1  15  17   14.31    2.11
   1  15 -17   11.52    1.75
   1  15 -17   13.12    2.16
   1 -15 -16   49.64    3.62
  -1  15  16   60.17    4.09
  -1  15  16   66.94    4.71
   1  15 -16   57.01    4.21
   1  15 -16   59.27    4.59
  -1 -15  15   58.87    4.00
  -1  15  15   68.96    5.25
  -1  15  15   59.63    4.49
   1  15 -15   53.26    4.33
   1 -15 -15   56.95    4.16
  -1  15  14   22.81    3.03
   1  15 -14   25.53    3.10
  -1 -15  14   21.71    2.75
   1  15 -14   18.85    2.76
   1 -15 -14   22.62    2.79
   1 -15 -13  228.10   10.14
   1  15 -13  239.05   11.04
  -1  15  13  252.18   11.32
  -1 -15  13  213.36   10.24
   1  15 -13  228.19   10.56
   1  15 -12   48.18    4.58
   1  15 -12   45.50    4.69
  -1 -15  12   47.44    4.60
  -1  15  12   43.19    4.60
   1 -15 -12   51.52    4.41
  -1  15  11  376.16   15.34
   1 -15 -11  361.97   13.90
  -1 -15  11  327.48   14.23
   1  15 -11  367.81   15.22
   1 -15 -10   33.57    3.59
   1  15 -10   41.94    4.55
  -1 -15  10   35.66    4.02
  -1  15  10   37.74    4.48
  -1 -15   9  114.08    7.48
  -1  15   9  113.85    7.94
   1 -15  -9  132.14    7.40
  -1 -15   9  127.13   10.31
   1  15  -9  121.97    8.06
   1 -15  -9  133.43   10.57
  -1 -15   8   48.17    4.63
   1 -15  -8   53.50    6.70
   1  15  -8   43.15    4.68
  -1  15   8   45.89    4.97
   1 -15  -8   43.83    4.04
  -1 -15   8   40.78    5.41
  -1  15   8   55.56    5.37
   1 -15  -7  106.74    6.46
  -1  15   7  108.24    7.65
   1 -15  -7  106.28    9.33
  -1 -15   7  101.60    8.95
  -1  15   7  102.85    7.41
   1 -15  -6  158.09   11.23
  -1  15   6  124.37    8.30
  -1  15   6  141.86    8.79
  -1 -15   6  153.34   11.04
   1 -15  -6  164.50   10.45
  -1  15   5    1.40    1.74
   1 -15  -5    4.69    1.98
  -1  15   5    0.07    1.40
  -1 -15   5    4.32    2.06
  -1  15   4  309.52   14.21
   1 -15  -4  312.60   15.36
  -1 -15   4  289.71   15.41
  -1  15   4  279.88   13.04
   1 -15  -3   74.54    6.94
  -1  15   3   71.98    6.33
  -1 -15   3   63.03    6.68
   1 -15  -2  284.75   14.59
   1  15  -2  294.25   13.99
  -1  15   2  273.80   13.75
  -1 -15   2  303.70   15.23
  -1 -15   1   20.78    3.78
   1  15  -1   16.86    3.03
  -1  15   1   15.04    2.84
  -1 -15   0  512.87   20.86
  -1  15   0  450.32   19.38
   1  15   0  465.59   17.98
  -1 -15  -1    3.27    1.88
  -1  15  -1    2.71    1.51
  -1 -15  -2  485.37   20.55
   1 -15   2  483.09   19.69
  -1  15  -2  442.06   19.84
   1 -15   3   52.51    5.68
  -1 -15  -3   61.05    6.51
  -1  15  -3   46.53    5.79
  -1  15  -4   37.18    5.23
   1 -15   4   47.78    5.43
   1  15   4   38.67    4.31
  -1 -15  -4   44.91    5.53
  -1 -15  -5   17.29    3.46
  -1  15  -5    7.91    1.94
   1  15   5   13.60    2.45
  -1  15  -5    9.19    2.90
   1 -15   5    6.40    2.17
  -1  15  -5    7.31    1.85
   1  15   5   12.86    2.38
  -1  15  -6  258.34   12.33
  -1 -15  -6  284.46   15.40
  -1  15  -6  251.11   12.38
   1  15   6  261.47   12.44
   1 -15   6  242.50   13.87
  -1 -15  -6  281.49   14.86
   1  15   7  142.75    8.65
   1 -15   7  119.87    9.40
  -1  15  -7  126.02    8.31
  -1  15  -7  123.76    8.25
  -1 -15  -7  135.12   10.43
  -1 -15  -7  131.90   10.03
  -1  15  -8  463.30   18.27
  -1  15  -8  419.94   16.98
  -1  15  -8  460.27   18.26
  -1 -15  -8  458.65   16.74
   1 -15   8  426.54   20.18
  -1 -15  -8  479.62   21.05
  -1 -15  -8  491.03   21.87
   1  15   8  501.05   18.58
   1  15   9   46.63    4.95
   1 -15   9   39.13    5.53
  -1  15  -9   42.57    4.41
  -1  15  -9   45.56    4.93
  -1 -15  -9   45.93    4.43
  -1 -15  -9   42.94    5.85
   1  15  10  137.09    8.55
  -1 -15 -10  128.22    7.52
  -1  15 -10  129.81    8.01
  -1  15 -10  124.92    8.30
  -1  15 -11    1.35    1.13
  -1  15 -11    4.11    2.19
   1  15  11    1.68    1.79
  -1 -15 -11    1.25    1.36
   1 -15  11    2.28    1.48
   1  15  12   99.74    6.92
   1 -15  12   81.26    5.65
  -1  15 -12   92.34    6.81
  -1 -15 -12   85.75    5.95
  -1 -15 -13   39.80    3.89
  -1  15 -13   37.42    3.80
   1  15  13   38.64    4.28
  -1  15 -13   38.14    4.21
   1 -15  13   35.27    3.39
  -1  15 -14  245.39   11.15
  -1  15 -14  246.65   11.37
  -1  15 -14  257.50   10.75
  -1 -15 -14  239.43   10.43
   1  15  14  275.75   11.53
  -1  15 -15   26.89    3.42
   1  15  15   24.02    3.05
  -1 -15 -15   23.70    2.23
  -1  15 -15   22.41    2.87
   1  15  16   78.11    4.81
  -1 -15 -16   74.80    3.85
  -1  15 -16   69.50    5.02
   1  15  16   79.06    4.96
  -1  15 -17    1.96    1.30
   1  15  17   -0.57    0.97
   1  15  17    0.00    0.94
   1  15  18   28.33    2.15
  -1  15 -18   30.46    2.48
  -1  16  18   26.70    1.97
   1  16 -18   27.62    2.18
  -1  16  17   20.43    1.86
   1  16 -17   19.59    2.35
  -1  16  17   24.20    2.37
   1  16 -17   19.45    1.83
   1  16 -16   14.21    1.91
   1  16 -16   10.66    2.12
  -1  16  16   14.73    2.19
  -1  16  16   14.22    1.89
  -1 -16  15   54.29    3.73
   1  16 -15   60.38    4.33
  -1  16  15   65.45    4.50
  -1  16  15   65.89    4.81
  -1  16  14   56.71    4.90
   1  16 -14   53.57    4.37
  -1 -16  14   45.55    3.87
  -1  16  14   52.52    4.43
   1  16 -14   53.75    4.31
   1  16 -13   22.55    2.97
  -1 -16  13   23.75    3.05
   1 -16 -13   23.88    2.82
   1  16 -13   24.35    3.22
  -1  16  13   26.61    3.51
  -1  16  13   29.98    3.87
   1  16 -12   59.86    4.93
   1 -16 -12   53.37    4.38
  -1  16  12   61.43    5.49
  -1 -16  12   58.86    4.93
  -1  16  12   57.61    5.15
   1  16 -12   56.09    5.11
  -1  16  11   57.45    5.44
   1 -16 -11   57.06    4.64
   1  16 -11   56.31    5.29
  -1  16  11   69.87    5.96
  -1 -16  11   60.10    5.22
   1  16 -10   34.42    4.27
  -1 -16  10   31.63    3.85
  -1  16  10   32.16    4.11
   1 -16 -10   32.05    3.43
  -1  16  10   39.11    4.60
  -1  16   9  208.09   11.10
  -1 -16   9  204.03   10.39
  -1  16   9  225.71   11.59
   1  16  -9  210.78   11.20
  -1  16   8   31.40    4.04
  -1 -16   8   32.70    3.76
  -1  16   8   28.62    4.04
   1  16  -8   30.12    3.88
  -1  16   7  715.74   25.18
  -1  16   7  689.57   24.84
  -1 -16   7  732.03   29.01
  -1  16   6  141.19    8.96
   1 -16  -6  179.28   11.28
   1 -16  -6  181.72   12.38
  -1 -16   6  158.04   11.52
  -1  16   6  136.62    9.01
  -1  16   5  181.73   10.16
  -1  16   5  179.21   10.23
   1  16  -5  185.07    9.93
  -1 -16   5  160.81    8.76
  -1 -16   5  174.22   12.09
   1 -16  -4    0.06    1.00
  -1  16   4    5.15    2.07
  -1 -16   4    5.50    2.31
  -1 -16   4   -0.35    0.48
  -1  16   4    0.34    0.86
  -1  16   3  126.65    8.15
   1  16  -3  131.93    8.17
  -1 -16   3  138.55   10.36
   1  16  -3  139.31    9.61
  -1  16   3  133.66    8.60
   1 -16  -3  163.38   10.77
  -1 -16   3  130.54    7.63
  -1  16   3  139.08    9.23
   1  16  -2  164.44   10.23
  -1 -16   2  171.46   11.41
  -1  16   2  146.51    9.73
  -1  16   2  143.31    8.83
  -1  16   2  144.43    8.68
   1  16  -2  158.55    8.96
   1 -16  -2  161.94   10.88
  -1  16   1  415.68   16.63
  -1  16   1  382.46   15.79
  -1 -16   1  440.14   19.90
   1 -16  -1  440.12   19.43
  -1  16   1  394.49   17.78
  -1  16   0   55.19    6.02
  -1  16   0   59.52    5.51
  -1 -16   0   64.87    6.82
  -1  16  -1  414.01   16.87
   1  16   1  388.98   16.26
  -1  16  -1  433.99   19.21
   1  16   2   30.64    3.94
  -1 -16  -2   38.95    5.41
   1 -16   2   32.38    4.66
  -1  16  -2   34.67    5.06
  -1  16  -2   30.10    3.75
  -1  16  -2   27.40    3.71
  -1  16  -3  332.25   16.96
   1  16   3  296.55   13.65
  -1  16  -3  303.77   14.01
   1 -16   3  320.52   15.96
  -1 -16  -4   49.09    6.00
   1  16   4   35.07    3.79
   1 -16   4   44.24    5.42
  -1  16  -4   40.39    4.60
  -1  16  -4   31.71    3.63
   1  16   4   34.22    4.13
  -1  16  -4   40.39    5.82
  -1  16  -5   59.81    5.56
  -1  16  -5   57.01    6.89
  -1 -16  -5   77.04    7.41
   1  16   5   56.01    5.03
   1 -16   5   64.29    6.73
  -1 -16  -5   65.36    7.12
   1  16   5   60.39    5.59
  -1  16  -5   55.85    5.39
   1  16   6   79.20    6.48
  -1  16  -6   78.84    6.60
  -1 -16  -6   95.80    8.70
   1 -16   6   77.53    7.51
  -1 -16  -6   94.31    8.40
  -1  16  -6  103.86    9.61
  -1  16  -6   77.51    6.48
   1  16   6   85.13    6.38
  -1  16  -7   34.32    4.46
  -1  16  -7   38.66    6.01
  -1 -16  -7   43.15    5.84
   1 -16   7   41.08    5.47
   1  16   7   54.92    5.29
  -1  16  -7   43.02    4.85
  -1 -16  -7   37.67    5.39
  -1  16  -7   42.82    4.38
   1  16   7   38.69    4.27
  -1  16  -8   39.81    4.72
   1  16   8   44.34    4.86
  -1  16  -8   42.41    4.81
  -1  16  -8   39.20    4.28
  -1  16  -9  192.29   10.06
   1  16   9  223.11   11.26
  -1  16  -9  210.88   11.23
   1  16  10   20.68    3.40
  -1  16 -10   17.87    3.22
  -1  16 -10   15.48    2.68
   1 -16  10   14.89    2.58
  -1  16 -11  302.91   13.79
   1 -16  11  283.63   12.34
  -1  16 -12   23.19    3.52
   1  16  12   27.18    3.71
   1 -16  12   23.66    2.92
  -1  16 -13  185.76    9.39
   1  16  13  190.29    9.42
  -1  16 -13  171.30    9.14
   1 -16  13  156.24    7.78
  -1  16 -13  175.67    8.65
  -1  16 -14   40.90    4.01
  -1  16 -14   40.80    4.16
   1  16  14   43.65    4.06
   1  16  14   39.01    3.91
  -1  16 -14   40.34    3.57
   1  16  15  111.10    6.17
   1  16  15  110.18    6.09
  -1  16 -15  100.74    5.93
  -1  16 -15  100.60    6.24
   1  16  16   27.29    2.70
  -1  16 -16   32.34    3.20
   1  16  16   32.49    2.91
   1  16  17  125.92    5.41
   1  16  17  128.42    5.51
  -1  16 -17  135.59    6.10
   1  17 -17   32.16    2.68
  -1  17  17   33.17    2.44
   1  17 -16   57.09    4.07
  -1  17  16   55.04    3.68
  -1  17  16   48.89    3.15
  -1  17  16   49.80    3.08
  -1  17  15   38.89    3.23
  -1 -17  15   31.92    2.63
  -1  17  15   30.71    2.73
   1  17 -15   35.71    3.00
  -1  17  15   35.15    3.32
   1  17 -15   37.14    3.59
   1  17 -14   15.42    2.28
  -1 -17  14   15.01    2.10
   1  17 -14   16.43    2.31
  -1  17  14   17.37    2.29
  -1  17  14   17.45    2.69
  -1  17  14   18.44    2.60
   1  17 -13   13.66    2.36
  -1 -17  13   14.63    2.31
  -1  17  13   20.45    2.88
   1  17 -13   16.86    2.54
  -1  17  13   15.76    2.74
  -1 -17  12  205.57    9.89
   1  17 -12  198.65   10.32
  -1  17  12  233.60   10.92
  -1  17  12  230.00   10.75
   1  17 -12  215.17    9.77
   1  17 -11   22.78    3.02
   1  17 -11   19.47    3.16
  -1  17  11   19.65    3.21
  -1 -17  11   19.76    3.13
  -1  17  11   24.04    3.43
  -1  17  10  210.98   10.86
   1  17 -10  205.95   10.89
  -1 -17  10  193.09    9.99
  -1  17  10  203.80   10.72
  -1 -17   9  136.28    8.06
   1  17  -9  129.09    8.61
  -1  17   9  132.71    8.55
  -1  17   9  126.09    8.29
  -1  17   8  243.60   12.15
  -1  17   8  230.50   11.99
  -1 -17   8  237.13   11.16
   1  17  -8  234.45   12.06
   1  17  -7   38.41    4.63
  -1  17   7   35.60    4.59
  -1 -17   7   31.39    3.74
  -1  17   7   25.00    3.88
  -1  17   6  117.96    8.26
  -1 -17   6  133.21   10.70
  -1  17   6  131.85    8.76
   1  17  -6  132.07    8.45
   1 -17  -6  155.90   11.60
   1 -17  -5  257.70   14.30
  -1  17   5  224.66   12.15
  -1 -17   5  279.05   15.73
   1  17  -5  246.13   14.57
   1  17  -5  231.83   11.86
  -1  17   5  241.71   12.18
  -1  17   4   98.99    7.60
  -1  17   4   85.15    6.80
  -1 -17   4  108.39    9.39
   1 -17  -4  121.30    9.52
  -1 -17   4   96.92    6.57
   1  17  -4   99.31    8.54
   1  17  -4  105.96    7.40
  -1  17   3  125.10    8.31
  -1 -17   3  122.47    7.51
   1  17  -3  118.22    8.05
   1 -17  -3  161.19   11.06
  -1  17   3  137.53    8.82
  -1 -17   3  145.80   10.89
   1  17  -3  152.63   10.35
  -1  17   2   82.14    6.51
  -1  17   2   95.16    7.22
   1 -17  -2  112.37    9.14
  -1  17   2   83.26    7.32
   1  17  -2   86.85    6.78
  -1 -17   2   90.52    6.27
  -1 -17   2  103.26    9.10
  -1 -17   1   19.46    2.85
  -1  17   1   19.98    3.55
  -1  17   1   19.67    3.38
  -1 -17   1   16.53    3.63
  -1  17   1   15.33    2.85
   1 -17  -1   21.45    3.92
  -1  17   1   11.14    2.18
   1  17  -1   21.53    3.33
  -1  17   0  195.72   10.00
  -1  17   0  245.78   13.55
  -1  17   0  237.38   11.91
  -1  17   0  207.02   10.96
  -1 -17   0  273.03   15.17
  -1 -17   0  231.84   10.86
   1  17   0  221.25   11.39
  -1 -17  -1    2.50    1.88
   1  17   1    3.80    1.77
  -1  17  -1    5.40    2.23
  -1  17  -1    2.93    1.52
  -1  17  -2  274.60   12.36
  -1  17  -2  316.88   14.31
  -1  17  -2  316.55   16.45
  -1  17  -2  291.06   13.37
   1  17   2  292.44   13.68
   1 -17   3    3.98    1.87
  -1 -17  -3    3.81    2.23
  -1  17  -3    2.03    1.20
   1  17   3    4.86    2.14
  -1  17  -3    3.19    2.02
  -1  17  -3   -0.66    1.15
  -1 -17  -4  107.50    9.24
   1  17   4   99.86    6.82
  -1  17  -4  104.69    7.69
   1  17   4   97.23    7.26
  -1  17  -4   95.72    8.99
   1 -17   4  100.86    8.56
  -1  17  -4   97.59    7.33
  -1  17  -5   50.62    6.79
  -1 -17  -5   63.27    7.22
   1  17   5   48.53    5.11
  -1 -17  -5   57.12    6.61
   1  17   5   51.23    4.82
  -1  17  -5   52.21    5.31
  -1  17  -5   53.13    5.43
  -1  17  -6  189.96   10.72
  -1  17  -6  194.75   10.91
  -1 -17  -6  204.25   12.98
   1  17   6  190.90   10.63
   1  17   6  188.33   10.02
  -1  17  -7  113.58    8.03
   1  17   7  126.14    8.31
   1  17   7  111.45    7.39
  -1  17  -7  100.89    7.64
  -1  17  -7   95.65    6.83
  -1  17  -8  452.12   17.49
  -1  17  -8  478.85   18.93
   1  17   8  483.96   18.05
  -1  17  -8  467.68   18.78
   1  17   8  482.79   18.59
  -1  17  -9    7.84    2.09
   1  17   9    9.10    2.61
   1  17   9   12.91    2.67
  -1  17  -9    8.02    2.37
  -1  17 -10  373.62   16.06
   1 -17  10  353.66   14.47
   1  17  10  416.56   15.81
   1  17  10  408.44   16.12
   1  17  11    7.37    2.50
   1  17  11    4.64    1.78
   1 -17  11    4.76    1.58
  -1  17 -11    4.13    1.94
   1 -17  12  242.29   10.65
  -1  17 -12  261.22   12.06
   1  17  12  294.72   12.31
  -1  17 -12  239.02   10.92
   1  17  12  295.30   11.98
   1  17  13   18.78    2.97
   1 -17  13   15.00    2.18
  -1  17 -13   14.62    2.65
  -1  17 -13   15.22    2.66
   1  17  13   15.36    2.65
  -1  17 -13   18.32    2.59
   1  17  14  240.18    9.83
   1  17  14  243.62   10.08
  -1  17 -14  234.51   10.18
  -1  17 -14  210.37    9.79
  -1  17 -15    2.48    1.35
   1  17  15    0.21    0.96
   1  17  15    1.99    1.32
  -1  17 -15    0.32    1.00
   1  17  16   59.54    3.60
  -1  17 -16   53.72    3.76
   1  17  16   58.09    3.63
  -1  17 -17    6.97    1.14
  -1  18  16   39.25    2.82
   1  18 -16   40.98    3.12
  -1  18  15  168.83    6.97
  -1 -18  15  154.72    6.15
  -1  18  15  180.87    7.50
  -1  18  15  170.23    6.33
   1  18 -15  183.03    7.88
  -1  18  14   97.65    5.69
  -1 -18  14   90.96    5.04
  -1  18  14   94.90    5.47
  -1  18  14  100.48    4.97
   1  18 -14   95.16    5.45
   1  18 -13   44.16    3.64
  -1 -18  13   33.00    3.27
  -1  18  13   46.56    4.08
  -1  18  13   42.96    3.39
   1  18 -13   38.56    3.79
  -1  18  13   42.40    4.04
  -1  18  12   52.37    4.63
  -1  18  12   47.20    4.51
   1  18 -12   50.37    4.67
  -1  18  12   49.97    3.91
  -1 -18  12   46.61    4.15
   1  18 -12   55.36    4.22
  -1  18  11   21.42    3.27
   1  18 -11   26.26    2.99
   1  18 -11   29.13    3.74
  -1 -18  11   24.91    3.29
  -1  18  11   27.76    3.05
  -1  18  11   28.36    3.73
   1  18 -10   41.49    3.92
  -1  18  10   37.58    4.30
  -1  18  10   39.04    4.45
  -1 -18  10   41.04    4.19
   1  18 -10   40.62    4.55
   1  18  -9   12.31    2.88
  -1 -18   9   10.81    2.36
  -1  18   9   11.85    2.67
  -1  18   9   13.71    2.97
  -1  18   8   29.80    4.02
  -1  18   8   26.78    3.81
  -1 -18   8   28.78    3.60
   1  18  -8   31.67    4.24
  -1  18   7  229.70   12.04
  -1  18   7  230.59   11.83
  -1 -18   7  234.73   10.93
   1  18  -7  232.22   12.21
  -1  18   6    2.13    1.46
   1  18  -6   -0.11    1.16
  -1  18   6    0.74    1.89
  -1  18   5  476.94   18.85
   1  18  -5  482.50   18.89
  -1  18   5  491.00   19.51
   1 -18  -4   12.08    3.23
  -1 -18   4    6.16    2.12
  -1  18   4    4.15    1.93
  -1  18   4    7.38    2.30
   1  18  -4    6.74    2.01
  -1 -18   3  160.51    8.68
  -1 -18   3  179.59   12.64
   1  18  -3  157.61    9.50
  -1  18   3  144.87    9.17
  -1  18   3  147.78    9.70
   1 -18  -3  159.04   11.45
  -1  18   2    2.40    1.20
  -1  18   2    3.15    1.81
  -1 -18   2    1.35    0.94
   1 -18  -2    4.20    2.05
   1  18  -2    3.64    1.69
  -1 -18   2    1.90    2.14
  -1 -18   1  124.61    7.65
  -1  18   1  132.52    8.91
  -1  18   1  108.21    7.72
  -1 -18   1  139.04   10.87
   1 -18  -1  130.43   10.36
   1  18  -1  115.99    8.12
  -1 -18   0  287.09   12.50
   1  18   0  262.48   12.98
  -1  18   0  272.57   13.58
  -1 -18   0  318.37   17.04
   1 -18   0  292.78   16.29
  -1  18   0  257.83   12.72
  -1  18   0  247.47   14.31
  -1  18  -1   10.19    2.54
  -1  18  -1   12.91    2.64
  -1  18  -1    7.85    2.76
   1  18   1   15.75    2.90
   1  18   2    7.72    2.13
  -1  18  -2    4.00    2.19
  -1 -18  -2    6.78    2.50
  -1  18  -2    7.74    2.39
  -1  18  -3  198.63   10.95
  -1  18  -3  201.58   11.35
   1  18   3  183.23   10.62
  -1  18  -3  192.67   13.02
   1  18   4    4.52    1.92
   1  18   4    2.11    1.19
  -1  18  -4    3.49    1.89
  -1  18  -4    0.67    1.67
  -1  18  -5  264.33   13.33
  -1  18  -5  276.87   13.52
   1  18   5  282.77   13.41
   1  18   5  270.25   12.30
   1  18   6   60.91    5.78
  -1  18  -6   59.25    5.84
  -1  18  -6   61.45    5.90
   1  18   6   64.62    5.47
   1  18   7  213.34   10.65
   1  18   7  217.85   11.37
  -1  18  -7  224.59   11.81
  -1  18  -7  192.83   10.10
  -1  18  -7  204.24   11.33
   1  18   8    2.39    1.84
  -1  18  -8    2.30    1.57
   1  18   8    3.87    1.59
  -1  18  -8    0.38    1.95
  -1  18  -8    3.44    1.62
   1  18   9  171.60    9.14
   1  18   9  172.95    9.63
  -1  18  -9  154.18    9.62
   1  18  10   18.39    2.84
   1  18  10   17.64    3.02
  -1  18 -10   16.57    3.12
   1 -18  10   15.74    2.59
   1 -18  11  126.60    7.13
  -1  18 -11  128.44    8.14
   1  18  11  134.35    7.56
   1  18  11  137.98    8.07
  -1  18 -12    2.22    1.40
  -1  18 -12    2.77    1.71
  -1  18 -12    1.01    1.46
   1 -18  12    3.25    1.24
   1  18  12    1.27    1.74
   1  18  12    1.74    1.19
  -1  18 -13   66.31    5.12
   1  18  13   71.65    4.83
   1 -18  13   62.78    4.19
  -1  18 -13   75.94    5.21
   1  18  13   73.81    5.16
   1  18  14   12.84    2.18
  -1  18 -14   11.64    2.08
   1  18  14   11.56    1.86
  -1  18 -14   10.28    1.97
   1  18  15   62.70    3.92
  -1  18 -15   56.59    3.86
   1  18  15   51.71    3.45
  -1  18 -16   35.84    2.62
   1  18  16   35.52    2.34
   1  18  16   34.27    2.42
  -1  19  15   17.35    1.96
   1  19 -15   20.79    2.26
  -1  19  15   15.58    1.71
  -1 -19  14  114.55    5.41
   1  19 -14  120.14    5.85
  -1  19  14  129.17    6.07
  -1  19  14  130.07    6.21
  -1  19  13    3.73    1.56
  -1 -19  13    2.47    1.24
   1  19 -13    2.72    1.43
  -1  19  13    1.25    1.31
  -1  19  12  355.67   13.27
   1  19 -12  328.74   13.32
  -1 -19  12  322.47   12.39
  -1  19  12  358.56   13.29
  -1  19  11   16.11    2.84
   1  19 -11   15.44    2.78
  -1  19  11   17.18    2.90
  -1 -19  11   17.01    2.59
  -1 -19  10  267.39   11.65
   1  19 -10  286.65   12.95
  -1  19  10  286.25   12.64
  -1  19  10  285.17   12.43
  -1  19   9   15.20    2.96
  -1  19   9   15.31    2.88
  -1 -19   9   10.86    2.43
   1  19  -9   14.15    3.00
  -1  19   8  101.27    7.14
  -1 -19   8  103.66    6.67
  -1  19   8   99.61    7.32
   1  19  -8   99.79    7.57
   1  19  -7   28.34    4.13
  -1  19   7   26.27    3.71
  -1  19   7   27.97    4.15
  -1 -19   7   29.49    3.61
  -1  19   6  544.12   20.47
  -1 -19   6  555.23   18.53
   1  19  -6  508.25   20.16
  -1  19   6  500.81   19.51
   1  19  -6  484.06   19.23
  -1  19   5   43.33    5.06
  -1  19   5   47.64    5.05
   1  19  -5   41.05    4.64
  -1  19   4  304.67   14.51
  -1  19   4  287.23   13.64
  -1 -19   4  303.67   12.68
   1  19  -4  299.53   14.05
   1  19  -3  176.29   10.29
  -1  19   3  164.54   10.33
  -1 -19   3  189.56    9.48
  -1  19   3  174.10   10.08
  -1 -19   2  198.63    9.80
  -1  19   2  179.69   10.30
  -1  19   2  192.23   11.09
   1  19  -2  181.20   10.56
  -1 -19   1   22.99    3.01
  -1  19   1   20.29    3.72
  -1  19   1   18.59    3.14
   1  19  -1   20.26    3.24
  -1  19   0  461.67   18.90
  -1 -19   0  470.75   17.16
  -1  19   0  424.10   17.51
   1  19   0  432.28   18.01
  -1 -19  -1    5.53    2.06
  -1  19  -1    8.38    2.54
   1  19   1    6.42    2.03
  -1  19  -1    6.91    2.28
  -1  19  -2  430.19   18.16
   1  19   2  420.17   17.52
  -1  19  -2  424.94   17.54
   1  19   3  137.43    8.94
  -1  19  -3  126.02    8.89
  -1  19  -3  127.42    8.76
  -1  19  -4  294.28   14.49
   1  19   4  310.72   14.35
  -1  19  -4  303.46   14.38
   1  19   4  318.77   13.39
   1  19   5   33.99    3.85
   1  19   5   34.52    4.52
  -1  19  -5   35.08    4.55
  -1  19  -5   30.62    4.41
  -1  19  -6  273.79   13.40
  -1  19  -6  270.50   13.36
  -1  19  -6  241.81   11.68
   1  19   6  278.67   12.23
   1  19   6  269.60   12.96
  -1  19  -7    1.67    1.55
  -1  19  -7   -0.86    1.17
   1  19   7    1.05    1.24
   1  19   7    3.05    1.80
  -1  19  -7    1.13    1.91
  -1  19  -8  354.05   15.58
   1  19   8  355.28   14.28
  -1  19  -8  350.18   15.35
   1  19   8  356.84   15.05
   1  19   9    1.41    1.69
   1  19   9    3.87    1.58
  -1  19  -9    2.36    1.94
   1 -19   9    5.36    1.83
   1  19  10  197.01    9.32
   1 -19  10  183.54    8.97
   1  19  10  192.68    9.87
  -1  19 -10  201.67   10.54
   1 -19  11    2.99    1.41
  -1  19 -11    2.02    1.76
   1  19  11    3.86    1.55
  -1  19 -11    1.76    1.50
   1  19  11    2.55    1.71
  -1  19 -12  123.93    6.75
   1  19  12  117.54    6.28
   1 -19  12  107.77    5.91
   1  19  12  129.21    6.97
  -1  19 -12  112.83    6.97
  -1  19 -12  102.86    5.81
  -1  19 -13    7.70    1.93
  -1  19 -13    5.82    1.63
   1 -19  13    7.70    1.49
   1  19  13    9.03    1.88
   1  19  13    9.19    1.73
  -1  19 -14  196.49    8.02
  -1  19 -14  183.02    8.05
   1  19  14  212.92    8.20
   1  19  14  192.16    7.58
   1  19  15    0.34    0.88
   1  19  15    0.82    0.60
  -1 -20  14   72.11    3.58
  -1  20  14   77.45    4.21
  -1  20  14   75.18    4.01
   1  20 -14   76.63    4.40
   1  20 -13   99.90    5.58
  -1 -20  13   89.22    4.82
  -1  20  13  107.85    5.50
   1  20 -13   98.39    5.44
  -1  20  13  103.94    5.42
  -1  20  12   69.69    4.82
  -1  20  12   69.75    4.74
   1  20 -12   68.35    4.95
  -1 -20  12   72.75    4.62
   1  20 -11  143.88    8.01
  -1  20  11  154.59    7.78
  -1 -20  11  142.27    7.22
  -1  20  11  153.45    7.95
  -1  20  10  118.02    7.01
   1  20 -10  109.76    7.34
  -1 -20  10  118.62    6.67
  -1  20  10  115.44    7.21
  -1 -20   9  155.44    8.06
   1  20  -9  148.49    9.00
  -1  20   9  155.49    8.51
  -1  20   9  155.07    8.86
   1  20  -8  194.58   10.66
  -1  20   8  190.96    9.95
  -1  20   8  189.71   10.28
  -1 -20   8  195.36    9.31
   1  20  -7   75.82    6.65
  -1  20   7   77.16    6.13
  -1  20   7   70.95    6.29
  -1 -20   7   79.66    5.62
   1  20  -6   70.01    6.41
  -1  20   6   69.22    6.30
  -1 -20   6   79.27    5.63
   1  20  -6   70.39    5.97
  -1  20   6   68.59    5.89
  -1 -20   5   70.29    5.20
   1  20  -5   61.42    5.64
  -1  20   5   62.97    5.67
  -1  20   5   68.29    6.33
   1  20  -4    4.18    1.74
  -1 -20   4    6.07    1.92
  -1  20   4    6.66    2.27
  -1  20   4    6.37    2.31
   1  20  -3  227.56   11.87
  -1  20   3  215.89   11.35
  -1  20   3  220.54   12.11
   1  20  -2    1.93    1.45
  -1 -20   2    5.60    1.55
  -1  20   2    5.19    1.92
  -1  20   2    1.56    1.97
   1  20  -1   91.16    7.25
  -1  20   1   79.92    6.54
  -1 -20   1   95.02    6.37
  -1  20   1   89.70    7.46
  -1  20   0   28.60    3.83
   1  20   0   25.02    3.86
  -1 -20   0   28.17    3.34
  -1  20   0   24.38    4.03
  -1  20   0   24.30    3.72
   1  20   1   51.04    5.55
  -1  20  -1   60.43    5.66
  -1  20  -1   58.95    6.08
  -1 -20  -1   69.25    5.43
  -1 -20  -2   38.78    4.13
   1  20   2   42.43    4.88
  -1  20  -2   33.15    4.46
  -1  20  -2   39.61    4.93
  -1  20  -3  184.57   10.57
   1  20   3  171.80   10.21
  -1  20  -3  177.24   10.71
  -1  20  -4    0.16    2.01
  -1  20  -4    3.71    2.18
   1  20   4    1.75    1.80
  -1  20  -5  189.33   10.85
   1  20   5  198.86   10.79
  -1  20  -5  182.04   10.76
   1  20   5  200.32    9.79
  -1  20  -6    4.18    2.18
   1  20   6    5.73    1.75
  -1  20  -6    2.09    1.91
   1  20   6    3.74    1.72
   1  20   7   62.20    5.01
   1  20   7   56.79    5.38
  -1  20  -7   57.99    5.74
  -1  20  -7   51.04    5.26
  -1  20  -8   18.29    3.38
   1  20   8   21.76    2.96
   1  20   8   16.99    3.05
   1 -20   8   18.44    2.80
   1  20   9   66.35    4.96
  -1  20  -9   70.34    6.04
   1  20   9   69.39    5.62
   1 -20   9   75.01    5.22
   1  20  10   30.94    3.22
  -1  20 -10   31.56    3.28
   1  20  10   28.71    3.57
  -1  20 -10   25.88    3.57
   1 -20  10   27.99    3.04
  -1  20 -11  135.93    6.93
   1  20  11  153.42    7.27
  -1  20 -11  160.31    7.51
   1  20  11  158.71    7.97
  -1  20 -11  156.60    8.37
   1 -20  11  151.73    7.17
  -1  20 -12    2.27    1.22
   1 -20  12    1.66    0.85
   1  20  12    4.38    1.31
  -1  20 -12    4.61    1.70
   1  20  12    3.61    1.48
   1  20  13   74.59    4.08
  -1  20 -13   78.91    4.42
  -1  20 -13   76.12    4.82
   1 -20  13   67.20    3.71
   1  20  13   80.05    4.65
   1  20  14    5.67    1.31
   1  20  14    5.42    0.94
  -1  20 -14    3.38    0.93
  -1 -21  13   39.25    2.64
  -1  21  13   45.91    3.08
   1  21 -13   40.38    3.01
  -1  21  13   44.59    3.02
   1  21 -13   40.47    2.98
  -1 -21  12  110.78    5.40
  -1  21  12  113.17    5.65
   1  21 -12   98.99    5.74
  -1  21  12  115.97    5.81
  -1 -21  11  140.41    6.64
   1  21 -11  131.21    7.27
  -1  21  11  137.76    6.84
  -1  21  11  149.62    7.24
  -1 -21  10   44.11    3.67
   1  21 -10   37.64    4.03
  -1  21  10   51.32    4.39
  -1  21  10   39.11    3.73
  -1 -21   9   20.19    2.74
  -1  21   9   15.48    2.47
   1  21  -9   14.32    2.85
  -1  21   9   15.94    2.88
  -1 -21   8  106.40    6.23
  -1  21   8   98.14    6.87
  -1  21   8   95.07    6.41
   1  21  -8   98.96    7.15
   1  21  -7    4.47    2.28
  -1  21   7    3.62    2.19
  -1 -21   7    3.73    1.57
  -1  21   7    2.96    1.63
  -1  21   6  399.64   16.07
   1  21  -6  425.67   17.48
  -1  21   6  412.48   17.05
  -1 -21   6  451.16   15.47
  -1  21   5    5.46    2.47
   1  21  -5    5.36    2.64
  -1  21   5    4.35    2.11
   1  21  -5    2.58    1.46
  -1 -21   5    7.98    2.10
  -1 -21   4  471.90   15.69
   1  21  -4  424.19   17.21
  -1  21   4  421.83   16.94
  -1  21   4  428.63   17.99
  -1  21   3   67.45    5.89
   1  21  -3   71.26    6.14
  -1  21   3   74.01    6.68
  -1 -21   3   86.68    5.50
  -1  21   2   89.41    7.45
   1  21  -2   96.00    7.28
  -1  21   2   90.69    6.84
  -1 -21   2  107.97    6.05
  -1 -21   1   29.22    3.39
  -1  21   1   27.92    4.27
   1  21  -1   29.51    4.05
  -1  21   1   31.42    3.90
  -1 -21   1   32.17    3.16
  -1  21   1   28.00    3.79
  -1 -21   0  474.45   16.38
   1  21   0  376.99   16.97
  -1  21   0  399.26   17.86
  -1  21   0  410.99   16.88
  -1 -21   0  469.44   14.79
  -1  21  -1    4.40    2.22
   1  21   1    0.70    1.67
  -1 -21  -1    3.30    1.18
  -1  21  -1    5.88    2.56
  -1  21  -2  514.77   20.67
  -1  21  -2  491.31   19.67
   1  21   2  532.38   20.33
  -1  21  -3   11.83    2.82
  -1 -21  -3   17.80    2.69
  -1  21  -3   14.97    3.24
  -1 -21  -4  259.13   10.95
  -1  21  -4  225.12   11.99
   1  21   4  252.79   12.28
  -1  21  -4  231.41   12.28
  -1  21  -5    1.33    1.77
   1  21   5    2.78    2.03
  -1  21  -5   -1.62    2.14
  -1  21  -6  202.32   10.99
   1  21   6  210.37   10.80
  -1  21  -6  223.09   11.56
   1  21   6  225.53    9.94
   1  21   7    5.68    2.20
   1 -21   7    6.35    2.00
  -1  21  -7    5.58    2.52
   1  21   7    2.89    1.10
  -1  21  -7    2.14    1.37
   1  21   8  212.63    9.30
   1  21   8  216.03   10.38
   1 -21   8  216.75    9.43
  -1  21  -8  202.35   10.64
   1 -21   9   27.90    3.03
   1  21   9   30.20    3.07
  -1  21  -9   25.24    3.57
   1  21   9   34.14    3.75
  -1  21 -10  131.07    7.72
   1  21  10  142.43    7.43
   1 -21  10  137.39    6.73
   1  21  10  142.95    6.67
  -1  21 -11    3.47    1.46
   1  21  11    7.87    1.45
   1  21  11    7.92    1.85
   1 -21  11    7.36    1.50
   1  21  12   97.39    5.16
   1  21  12   85.02    4.24
   1 -21  12   80.01    4.27
  -1  21 -12   86.08    5.23
   1  21  13    8.87    1.51
  -1  21 -13    9.98    1.66
  -1 -22  12  104.57    4.68
   1  22 -12  102.40    5.15
  -1  22  12  105.12    4.81
  -1  22  12  110.97    5.11
  -1  22  11   16.27    2.16
  -1 -22  11   15.70    1.97
   1  22 -11   17.38    2.28
   1  22 -11   17.29    2.08
  -1  22  11   20.08    2.25
  -1 -22  10    5.15    1.34
   1  22 -10    4.29    1.59
  -1  22  10    7.11    1.83
  -1  22  10    5.25    1.42
  -1  22   9  107.24    6.40
  -1  22   9  101.87    5.87
   1  22  -9   95.36    6.39
  -1 -22   9  101.93    5.57
  -1  22   8   12.40    2.68
   1  22  -8   14.59    2.90
  -1  22   8   12.43    2.26
  -1 -22   8   14.88    2.29
  -1 -22   7   50.16    3.94
   1  22  -7   42.68    4.74
  -1  22   7   38.72    4.32
  -1  22   7   44.98    4.19
  -1  22   6   54.21    4.68
  -1 -22   6   64.87    4.56
   1  22  -6   60.14    5.63
  -1  22   6   64.87    5.68
  -1  22   5    4.06    2.32
  -1  22   5    2.44    1.46
   1  22  -5    4.60    1.61
  -1 -22   5    2.75    1.39
   1  22  -5    4.56    2.22
  -1  22   4   36.66    4.46
  -1 -22   4   38.46    3.48
  -1  22   4   36.29    4.01
   1  22  -4   46.26    5.03
   1  22  -4   36.44    4.02
  -1  22   3   44.99    4.38
  -1  22   3   43.14    5.07
   1  22  -3   39.57    4.46
  -1 -22   3   48.13    3.85
   1  22  -3   42.57    4.83
  -1 -22   2  132.70    6.58
   1  22  -2  107.12    7.61
  -1  22   2  124.65    8.56
  -1  22   2  115.76    7.46
  -1  22   1  155.18    9.83
   1  22  -1  160.17    9.49
  -1  22   1  170.73    8.94
  -1 -22   1  171.33    7.60
  -1  22   0    7.46    2.67
   1  22   0   11.02    2.49
  -1  22   0    7.82    2.31
  -1 -22   0    9.07    1.62
   1  22   1   18.05    3.10
  -1  22  -1   19.29    3.22
  -1  22  -1   18.14    3.46
  -1 -22  -1   19.33    2.48
  -1  22  -2    1.39    1.70
  -1  22  -2    2.44    2.04
   1  22   2    1.76    1.67
  -1 -22  -2   -1.60    1.16
  -1 -22  -3  151.26    7.55
  -1  22  -3  136.92    8.95
  -1  22  -3  140.99    8.76
   1  22   3  143.06    8.71
  -1 -22  -4    0.77    0.77
  -1  22  -4    1.18    1.58
   1  22   4    0.60    1.52
  -1  22  -4   -3.11    1.81
  -1 -22  -5   22.31    2.70
  -1  22  -5   16.66    3.15
  -1  22  -5   17.96    3.18
   1  22   5   23.62    3.47
  -1  22  -6    5.68    1.88
   1  22   6    5.19    1.89
  -1  22  -6    4.67    2.05
  -1 -22  -6    4.84    1.26
   1 -22   6    6.68    1.76
  -1  22  -7    1.43    1.57
   1 -22   7    2.13    1.17
   1  22   7    1.39    1.46
  -1 -22  -7    1.46    0.93
   1 -22   8    1.08    1.20
   1  22   8    2.63    1.07
  -1  22  -8   -1.06    2.25
   1  22   9   44.77    3.91
   1 -22   9   41.85    3.45
   1  22   9   45.39    3.30
  -1  22  -9   40.05    3.98
   1  22  10   21.16    2.04
  -1  22 -10   19.79    2.82
  -1  22 -10   18.09    1.96
   1 -22  10   19.41    2.15
   1  22  10   17.59    2.40
  -1  22 -11  104.66    5.78
   1 -22  11  103.80    4.89
  -1 -22 -11   96.03    4.30
   1  22  11  108.25    5.44
   1  22  12    0.46    0.93
  -1 -22 -12   -0.09    0.59
   1 -22  12    0.88    0.56
  -1  22 -12    0.88    0.98
  -1  23  11   17.69    1.69
  -1  23  11   22.21    2.15
  -1 -23  11   19.89    1.80
   1  23 -11   18.70    2.11
  -1  23  10  172.80    6.83
  -1 -23  10  179.08    6.84
  -1  23  10  170.27    7.29
   1  23 -10  157.16    7.42
  -1  23   9    4.65    1.33
  -1  23   9    4.12    1.42
   1  23  -9    4.51    1.61
  -1 -23   9    4.69    1.25
  -1 -23   8  201.18    7.90
   1  23  -8  175.91    8.89
  -1  23   8  192.69    8.83
  -1  23   8  180.92    7.95
  -1  23   7    2.26    1.34
  -1 -23   7    2.47    1.34
  -1  23   7    0.04    1.57
   1  23  -7    3.11    2.04
   1  23  -6  173.51    9.33
  -1  23   6  165.66    8.94
  -1 -23   6  194.38    7.92
  -1  23   6  168.61    8.19
  -1  23   5   35.17    4.14
  -1  23   5   31.82    3.32
  -1 -23   5   30.27    2.87
   1  23  -5   31.63    4.09
  -1 -23   4   95.55    5.26
  -1  23   4   91.22    5.90
   1  23  -4   91.35    6.68
   1  23  -4   76.45    5.54
  -1  23   4   84.54    6.48
  -1 -23   3   56.17    3.87
  -1  23   3   40.38    4.52
  -1  23   3   46.25    4.22
   1  23  -3   43.42    4.25
   1  23  -3   50.96    5.00
   1  23  -2  112.82    7.41
  -1 -23   2  120.89    5.87
   1  23  -2  102.20    6.89
  -1  23   2  100.75    7.37
  -1  23   1    2.50    2.04
  -1 -23   1    3.10    1.12
  -1  23   1    1.74    1.57
   1  23  -1    4.60    1.92
   1  23  -1    3.59    1.69
  -1  23   0  185.49    9.23
   1  23   0  181.70    9.79
  -1 -23   0  206.07    7.74
  -1  23   0  184.45   10.36
   1  23   1   -0.47    1.48
  -1  23  -1    2.19    1.49
  -1  23  -1    4.56    1.95
  -1  23  -2  389.42   16.20
   1  23   2  405.74   15.82
  -1  23  -2  406.95   15.63
   1  23   3    3.91    1.94
  -1  23  -3    1.18    1.79
  -1  23  -3    1.28    1.77
   1  23   4  245.11   11.30
  -1 -23  -4  266.15    9.78
  -1  23  -4  254.57   11.61
  -1  23  -4  229.41   11.39
  -1 -23  -5   -0.04    0.60
   1 -23   5    0.68    1.22
   1  23   5    0.81    1.50
  -1  23  -5    0.10    1.60
  -1  23  -5    0.51    1.37
   1  23   6   82.74    5.68
  -1  23  -6   74.11    5.74
   1 -23   6   88.75    5.04
  -1  23  -6   71.66    5.45
  -1 -23  -6   77.32    4.39
   1 -23   7    2.30    1.30
  -1  23  -7    1.22    1.61
   1  23   7    0.43    1.26
   1 -23   8  192.26    7.61
   1  23   8  179.12    8.16
  -1 -23  -8  164.22    6.55
  -1  23  -8  180.88    8.74
  -1  23  -9    3.57    1.55
  -1 -23  -9    4.17    0.90
   1  23   9    6.39    1.60
   1 -23   9    4.35    1.34
  -1 -23 -10  156.15    5.64
  -1  23 -10  169.67    7.58
   1  23  10  185.76    7.34
   1 -23  10  172.16    6.59
   1 -23  11    2.90    0.69
  -1  23 -11    2.77    1.09
   1  23  11    3.21    0.92
  -1 -24  10   33.14    2.16
   1  24 -10   28.12    2.40
  -1  24  10   31.70    2.39
   1  24  -9   21.81    2.43
  -1  24   9   20.35    1.83
  -1 -24   9   22.92    2.02
  -1  24   9   23.49    2.37
  -1  24   8    1.51    1.24
  -1 -24   8    3.28    1.18
  -1  24   8    3.40    1.07
   1  24  -8    2.19    1.22
  -1  24   7   45.20    3.29
  -1 -24   7   51.47    3.32
   1  24  -7   47.61    4.08
  -1  24   7   52.57    4.05
  -1  24   6    9.22    1.59
  -1 -24   6   10.83    1.66
   1  24  -6    9.93    2.10
  -1  24   6   10.15    2.10
  -1 -24   5    9.32    1.57
  -1  24   5    7.61    1.99
   1  24  -5   10.45    2.35
  -1 -24   4   16.43    2.00
  -1  24   4   11.26    2.27
   1  24  -4   16.21    2.86
   1  24  -3   41.02    4.14
   1  24  -3   36.52    3.49
  -1  24   3   35.07    4.00
  -1 -24   3   37.44    2.88
  -1  24   2   64.12    5.36
  -1 -24   2   59.21    3.63
   1  24  -2   61.57    4.99
   1  24  -2   56.05    4.52
  -1  24   1   37.46    4.25
   1 -24  -1   43.55    2.96
   1  24  -1   41.15    3.97
  -1 -24   1   50.35    3.17
   1  24  -1   44.21    4.21
  -1  24   0   28.26    3.00
   1  24   0   27.98    3.21
  -1  24   0   35.57    4.16
   1  24   0   25.85    3.20
   1  24   1    3.94    1.30
  -1  24  -1    5.40    1.57
  -1  24  -1    3.67    1.91
   1  24   1    6.14    1.79
   1  24   2    5.52    1.34
   1  24   2    4.49    1.74
  -1  24  -2    4.46    1.70
   1 -24   2    6.76    1.42
  -1  24  -2    4.65    1.79
  -1  24  -3    3.29    1.69
   1  24   3    4.96    1.85
   1 -24   3    3.89    1.26
  -1  24  -3    6.02    1.68
   1  24   3   -0.25    0.82
  -1  24  -4    2.75    1.43
   1  24   4    3.59    1.60
   1 -24   4    2.09    1.05
  -1  24  -4    4.56    1.67
   1  24   5  144.30    7.39
   1 -24   5  156.51    6.58
  -1  24  -5  126.88    7.18
  -1  24  -5  137.24    7.49
  -1  24  -6    0.32    1.62
   1  24   6    2.21    1.24
   1 -24   6    0.30    1.13
   1 -24   7   50.24    3.26
   1  24   7   43.60    3.55
  -1  24  -8    0.56    1.35
   1  24   8    2.69    1.19
   1 -24   8    0.95    0.82
  -1  24  -9   29.98    2.82
   1 -24   9   28.43    2.20
   1  24   9   31.84    2.63
  -1  24 -10    0.48    0.77
   1  24  10   -0.06    0.75
   1  25  -8  133.44    6.01
  -1  25   8  143.17    5.91
  -1 -25   8  143.20    5.20
  -1 -25   7    8.39    1.21
  -1  25   7    9.94    1.75
   1  25  -7    7.17    1.58
  -1  25   6  203.79    8.36
   1  25  -6  199.26    8.47
  -1 -25   6  201.41    7.09
  -1  25   5   12.48    2.20
  -1 -25   5   11.77    1.46
   1  25  -5    9.80    2.08
   1  25  -4  228.73    9.50
  -1  25   4  224.40    9.52
  -1 -25   4  218.38    7.69
   1  25  -3    2.82    1.49
  -1 -25   3    0.85    0.74
  -1  25   3    0.03    1.26
   1  25  -2  284.71   10.92
  -1 -25   2  278.26    8.82
   1  25  -2  256.57    9.94
  -1  25   2  272.93   11.22
  -1  25   1   40.18    3.99
   1  25  -1   34.24    3.14
   1 -25   0  262.87    8.59
   1  25   0  257.38   10.30
   1  25   0  274.14   10.29
  -1  25   0  258.55   10.98
   1  25   1    3.15    1.40
  -1  25  -1    0.92    1.70
   1  25   1    1.64    1.16
   1 -25   1    2.30    0.83
  -1  25  -1    1.54    1.00
  -1  25  -2  175.08    8.55
  -1  25  -2  193.03    8.08
   1  25   2  199.37    7.60
   1  25   2  174.09    8.13
   1 -25   2  192.23    7.10
   1  25   3   43.97    3.62
  -1  25  -3   37.38    3.53
   1 -25   3   44.50    2.94
  -1  25  -3   35.14    3.19
   1 -25   4  275.54    9.05
   1  25   4  268.48   10.18
  -1  25  -4  246.76   10.08
  -1  25  -4  256.92   10.04
  -1  25  -5   -0.37    1.04
   1  25   5    2.02    1.25
   1 -25   5    1.53    0.87
   1  25   6   76.74    4.44
  -1  25  -6   79.70    4.71
   1 -25   6   81.93    4.05
   1  25   7    3.18    0.96
  -1  25  -7    3.54    1.20
   1 -25   7    3.66    0.94
  -1  25  -8  145.82    6.13
   1  25   8  147.76    5.81
   1 -25   8  156.41    5.50
  -1  26   6   47.35    2.97
   1  26  -6   49.16    3.11
   1  26  -5   34.96    2.74
  -1  26   5   33.71    2.69
  -1  26   4    5.18    1.31
  -1 -26   4    7.31    0.95
   1  26  -4    6.31    1.48
  -1  26   3   50.51    3.65
   1  26  -3   48.86    3.38
   1  26  -2    5.00    1.24
  -1  26   2    3.78    1.36
   1  26  -1   14.35    1.79
  -1  26   1   13.50    2.00
  -1  26   0    2.84    1.23
   1  26   0    3.09    0.86
   1  26   0    3.93    0.98
  -1 -26   0    4.57    0.87
  -1  26  -1    1.16    0.91
   1 -26   1    1.80    0.42
   1 -26   2    0.23    0.55
  -1  26  -2    0.97    0.73
   1  26   2    1.17    0.77
   1 -26   3   -0.09    0.62
   1  26   3   -0.30    0.87
  -1  26  -4   -0.82    0.77
   1 -26   4    0.44    0.51
   1  26   4    0.49    0.65
   1 -26   5   84.48    3.62
  -1 -26  -6    6.18    0.94
   2   0 -22  117.97    4.86
   2   0 -21    0.18    0.93
   2   0 -21   -0.01    0.94
   2   0 -20   67.38    4.76
   2   0 -20   63.48    4.45
   2   0 -19   -1.84    2.10
   2   0 -19   -0.53    1.22
   2   0 -18  102.47    6.68
   2   0 -17   -1.83    1.61
   2   0 -16  138.58    8.20
  -2   0  16  147.62    7.26
  -2   0  16  150.96    7.29
  -2   0  15    1.05    1.84
  -2   0  15   -1.51    0.89
   2   0 -15    1.21    1.40
  -2   0  15    0.29    1.93
  -2   0  15    0.78    0.76
  -2   0  14    7.99    2.70
  -2   0  14   12.01    1.73
  -2   0  14   10.58    3.41
   2   0 -14   11.52    2.21
  -2   0  14   14.72    3.43
  -2   0  13   -0.01    1.50
  -2   0  13    0.31    1.81
  -2   0  13    2.67    1.83
   2   0 -13    2.04    1.30
  -2   0  12  540.22   21.84
  -2   0  12  530.15   21.32
  -2   0  11    0.22    1.17
  -2   0  10 1641.79   45.99
  -2   0   9   -0.22    1.02
  -2   0   8 1450.93   39.30
  -2   0   7    0.37    0.48
  -2   0   7    0.03    0.88
  -2   0   6 2715.06   66.79
  -2   0   6 2709.16   65.14
  -2   0   5    0.20    0.90
  -2   0   5    1.20    1.03
  -2   0   5    0.49    0.56
  -2   0   5    0.72    0.54
  -2   0   4 2102.28   53.46
  -2   0   4 2123.26   52.54
  -2   0   4 2283.42   52.37
  -2   0   4 2082.88   53.59
  -2   0   3    0.13    0.45
  -2   0   3   -0.14    0.65
  -2   0   3    0.57    0.75
  -2   0   3    0.78    0.49
  -2   0   2  159.85    5.94
  -2   0   2  161.54    5.63
  -2   0   1    0.60    0.29
  -2   0   1    0.95    0.35
  -2   0   0   52.13    2.80
  -2   0   0   46.09    2.36
  -2   0  -1   -0.05    0.40
  -2   0  -1    0.48    0.46
  -2   0  -1    0.72    0.64
  -2   0  -2 4413.75  105.87
  -2   0  -2 4566.60  104.96
  -2   0  -2 4570.76  105.96
  -2   0  -2 4317.88  105.25
  -2   0  -3    0.15    0.65
  -2   0  -3    0.58    0.67
   2   0   3    0.75    0.80
  -2   0  -4 2246.88   54.60
   2   0   4 2179.52   55.54
   2   0   5   -0.21    0.98
   2   0   6 1127.95   31.88
   2   0   7   -0.06    1.44
   2   0   8  606.96   21.12
   2   0   9   -0.69    1.75
   2   0  10  748.05   26.60
   2   0  11   -1.55    1.76
   2   0  12  351.84   17.68
   2   0  12  323.95   15.76
  -2   0 -13   -0.29    1.44
   2   0  13   -0.98    1.43
  -2   0 -13   -0.87    0.99
  -2   0 -13   -0.64    1.13
   2   0  14  151.37   12.31
   2   0  14  131.31   10.31
  -2   0 -14  163.81    8.94
  -2   0 -14  158.47    8.28
  -2   0 -14  166.61    8.85
  -2   0 -14  173.89   12.21
  -2   0 -15   -0.58    1.86
  -2   0 -15   -6.10    1.76
  -2   0 -15   -5.77    1.85
  -2   0 -16  180.18    9.46
  -2   0 -16  188.43    9.18
  -2   0 -16  184.77    9.78
  -2   0 -17   -0.25    1.13
  -2   0 -17    0.59    1.16
  -2   0 -17    0.64    1.64
  -2   0 -18   82.30    5.93
  -2   0 -18   78.28    5.39
  -2   0 -18   76.87    5.05
  -2   0 -19   -1.01    1.15
  -2   0 -19   -0.18    1.73
  -2   0 -19   -4.65    1.35
  -2   0 -20  198.65    8.26
  -2   0 -20  189.94    7.13
  -2   0 -20  191.13    7.27
  -2   0 -21   -0.90    1.04
   2  -1 -22  172.07    6.25
   2   1 -22  174.87    6.27
   2   1 -21    0.84    1.08
   2  -1 -21    0.71    0.89
   2  -1 -21   -0.19    1.00
   2   1 -21    1.64    0.95
   2   1 -20  148.45    7.21
   2  -1 -20  150.67    7.25
   2  -1 -20  134.21    6.74
   2   1 -20  143.75    7.05
   2   1 -19    6.87    1.86
   2  -1 -19   12.52    2.26
   2  -1 -19   11.46    2.29
   2   1 -19   10.77    2.21
   2  -1 -18  272.00   11.72
   2  -1 -18  272.58   11.91
   2   1 -18  268.73   11.73
   2  -1 -17   18.40    2.89
   2   1 -17   17.21    2.86
  -2  -1  16  238.68    9.67
   2  -1 -16  221.36   10.69
  -2  -1  16  231.73    9.56
   2   1 -16  221.03   10.78
  -2   1  16  226.59    9.49
   2  -1 -15    4.88    1.82
  -2   1  15    5.22    1.22
  -2  -1  15    2.85    1.02
  -2   1  15    3.28    0.91
   2   1 -15    2.25    1.33
  -2  -1  15    6.25    1.48
  -2   1  15    3.01    2.81
  -2   1  15    8.82    3.16
  -2  -1  15    3.29    2.02
  -2  -1  15   -0.82    2.28
  -2  -1  15    6.97    2.36
  -2   1  15    3.08    1.68
  -2  -1  14  642.78   26.79
  -2  -1  14  619.38   28.30
  -2   1  14  670.81   27.12
  -2  -1  14  675.94   27.41
  -2   1  14  641.02   28.94
   2  -1 -14  714.96   22.47
  -2  -1  14  686.93   20.89
  -2   1  14  703.73   21.08
  -2   1  14  695.48   20.98
  -2   1  14  619.74   26.94
   2   1 -14  696.27   22.37
  -2  -1  13   42.02    5.61
   2  -1 -13   35.43    3.44
  -2   1  13   37.42    5.30
   2   1 -13   36.58    3.66
  -2   1  13   40.29    5.94
  -2  -1  13   32.87    5.25
  -2   1  13   31.55    4.78
  -2  -1  13   39.63    5.20
  -2   1  12 1162.38   36.71
  -2  -1  12 1124.21   36.80
  -2  -1  12 1138.47   36.60
  -2   1  11  170.59    9.89
  -2  -1  11  163.90   10.04
  -2  -1  11  164.16    9.80
  -2  -1  10  850.93   26.78
  -2  -1  10  829.79   27.04
  -2   1  10  793.43   26.26
  -2   1   9    2.75    1.39
  -2  -1   9    1.15    1.08
  -2   1   8  693.48   21.73
  -2  -1   8  704.68   21.99
  -2   1   8  738.72   22.92
  -2  -1   7   19.52    1.37
  -2   1   7   14.57    2.02
  -2  -1   7   16.58    2.27
  -2   1   7   13.01    2.25
  -2   1   6  385.85   12.92
  -2   1   6  414.75   14.02
  -2  -1   6  430.17   11.43
  -2  -1   6  401.90   13.34
  -2   1   5  193.33    7.91
  -2  -1   5  190.57    7.86
  -2  -1   5  200.06    7.51
  -2   1   5  192.99    8.05
  -2   1   5  190.23    7.06
  -2  -1   5  204.18    6.37
  -2  -1   4  187.53    6.65
  -2  -1   4  174.19    6.95
  -2   1   4  163.00    6.79
  -2  -1   4  182.90    5.83
  -2   1   4  161.96    5.98
  -2   1   4  165.72    6.93
  -2   1   3   87.01    4.03
  -2  -1   3   90.35    3.76
  -2   1   3   98.16    4.39
  -2   1   3   96.48    4.49
  -2  -1   3   96.51    4.10
  -2  -1   3   94.48    4.41
  -2   1   3   96.20    3.60
  -2  -1   2   10.33    1.05
  -2  -1   2   13.55    1.23
  -2   1   2   11.16    1.28
  -2   1   2   12.22    1.41
  -2  -1   2   11.09    1.20
  -2   1   2    9.68    1.19
  -2  -1   2   11.93    1.39
  -2  -1   2   11.93    0.96
   2  -1  -2   12.27    0.88
  -2  -1   1    1.51    0.67
  -2   1   1    3.22    0.90
  -2   1   1    1.01    0.57
  -2  -1   1    1.92    0.58
  -2  -1   1    2.77    0.71
  -2   1   1    2.02    0.73
  -2   1   0 2666.55   67.08
  -2  -1   0 2612.22   66.57
  -2  -1   0 2804.60   65.38
  -2  -1   0 2725.52   66.82
  -2  -1  -1  670.61   16.72
  -2  -1  -1  624.04   17.99
  -2   1  -1  692.43   17.73
  -2  -1  -1  656.55   18.19
  -2   1  -1  621.44   17.81
  -2  -1  -1  731.40   16.87
  -2  -1  -2 1392.35   36.55
  -2   1  -2 1292.88   35.67
  -2   1  -2 1473.96   36.07
   2  -1   2 1436.71   34.11
  -2   1  -2 1410.65   35.91
  -2  -1  -2 1426.54   35.92
   2  -1   2 1398.00   35.80
  -2  -1  -2 1561.25   34.43
  -2  -1  -3  685.78   16.39
  -2   1  -3  668.22   17.87
   2  -1   3  646.84   18.18
  -2  -1  -3  615.59   18.06
  -2  -1  -3  643.14   17.72
  -2  -1  -3  648.78   18.83
  -2   1  -3  605.26   17.94
   2  -1   4   93.55    4.89
   2   1   4  102.70    3.66
  -2   1  -4   91.99    4.41
   2   1   4   96.24    5.45
  -2  -1  -4  101.11    5.43
  -2   1  -5   71.41    3.84
   2   1   5   69.71    3.21
   2   1   5   67.54    4.72
   2  -1   5   69.45    4.43
   2   1   6    2.22    0.63
   2  -1   6    3.13    1.40
   2  -1   7   24.27    3.11
   2   1   7   26.90    3.39
   2   1   8  253.69   12.12
   2  -1   8  264.03   11.90
   2   1   9    4.03    1.67
   2  -1   9   13.00    2.70
   2  -1  10    7.03    1.95
   2  -1  10   14.00    3.13
   2   1  10    7.27    2.75
   2  -1  11   24.09    3.55
   2   1  11   23.54    4.18
   2  -1  11   27.93    4.44
   2  -1  12   10.77    2.99
   2   1  12   17.76    3.94
   2  -1  12   10.45    2.68
   2  -1  13   30.97    5.33
  -2   1 -13   26.61    3.29
  -2  -1 -13   26.22    3.37
   2   1  13   29.55    5.13
   2  -1  13   29.35    4.30
  -2   1 -13   31.54    3.61
  -2  -1 -13   30.81    3.55
  -2   1 -13   29.76    4.88
  -2   1 -13   34.06    3.73
  -2  -1 -13   29.13    3.38
   2   1  13   26.46    4.24
  -2  -1 -14   10.91    2.46
  -2   1 -14   11.39    3.31
   2   1  14   13.63    3.36
   2   1  14    9.11    3.39
  -2  -1 -14   12.26    2.27
   2  -1  14   17.22    3.90
   2  -1  14    9.16    2.68
  -2  -1 -14   15.30    2.56
  -2   1 -14    9.51    2.36
  -2   1 -14   14.33    2.73
  -2   1 -14   12.09    2.33
  -2   1 -15    2.19    1.47
  -2  -1 -15    2.97    1.50
  -2  -1 -15    1.11    1.30
  -2  -1 -15    1.27    1.65
  -2   1 -15   -0.46    1.89
  -2   1 -15    1.40    1.55
  -2   1 -16   31.08    3.71
  -2   1 -16   28.23    3.75
  -2  -1 -16   28.25    3.44
  -2  -1 -16   33.20    3.86
  -2   1 -16   31.48    3.51
  -2  -1 -16   34.15    4.23
  -2  -1 -17    0.29    1.70
  -2   1 -17    2.32    1.47
  -2   1 -17   -1.63    1.90
  -2  -1 -17    1.30    1.23
  -2   1 -17   -0.49    1.29
  -2  -1 -17    1.52    1.30
  -2  -1 -18   11.65    2.55
  -2  -1 -18   14.65    2.44
  -2   1 -18   13.14    2.31
  -2   1 -18   12.18    2.01
  -2  -1 -18   11.72    1.99
  -2   1 -18   13.38    2.59
  -2   1 -19    8.31    1.67
  -2  -1 -19   11.01    2.20
  -2  -1 -19   10.58    1.74
  -2   1 -19    8.10    2.02
  -2   1 -19    8.35    1.55
  -2  -1 -19    7.19    1.40
  -2   1 -20    3.82    1.40
  -2  -1 -20    3.51    1.11
  -2  -1 -20    4.30    1.64
  -2   1 -20    3.63    1.04
  -2   1 -21    7.22    1.36
  -2  -1 -21    5.55    0.89
  -2  -1 -21    6.98    1.32
   2   2 -22   70.55    3.42
   2  -2 -22   70.23    3.45
   2   2 -21   11.00    1.67
   2  -2 -21    9.78    1.41
   2  -2 -21    9.05    1.62
   2   2 -21   10.55    1.68
   2  -2 -20   22.00    2.53
   2   2 -20   22.74    2.79
   2  -2 -20   21.62    2.67
   2   2 -20   19.33    2.58
   2  -2 -19    7.04    1.82
   2   2 -19    4.54    1.77
   2  -2 -19    6.33    2.01
   2   2 -18  114.40    7.12
   2  -2 -18  110.38    6.84
   2  -2 -18  109.59    7.15
   2  -2 -17   21.81    3.13
   2   2 -17   23.12    3.39
   2   2 -16   83.83    6.26
  -2  -2  16   87.23    5.31
  -2  -2  16   83.64    5.24
   2  -2 -16   88.24    6.25
  -2  -2  15    1.51    0.87
  -2   2  15    1.41    0.93
   2   2 -15    1.64    1.22
   2  -2 -15    1.66    1.32
  -2  -2  15    2.98    2.06
  -2   2  15    3.57    2.13
  -2   2  15   -2.35    1.07
  -2   2  14   35.11    5.92
  -2  -2  14   30.43    4.81
  -2   2  14   32.43    5.37
  -2   2  14   23.68    4.25
  -2   2  14   29.31    3.00
  -2  -2  14   29.22    4.95
   2  -2 -14   31.79    3.52
  -2  -2  14   19.71    4.18
   2   2 -14   29.42    3.57
  -2   2  14   31.47    3.07
  -2  -2  13    7.90    2.76
  -2  -2  13    2.34    1.79
  -2   2  13   -0.92    1.25
   2   2 -13    3.30    1.35
  -2   2  13    1.87    1.90
  -2  -2  13    5.37    2.20
   2  -2 -13    5.14    1.75
  -2  -2  12  303.17   14.87
  -2   2  12  295.86   14.62
  -2  -2  12  281.29   14.45
  -2  -2  11    2.79    1.72
  -2   2  11    2.14    1.54
  -2  -2  11    1.69    1.62
  -2  -2  10  843.40   27.14
  -2  -2  10  862.87   27.44
  -2   2  10  815.73   26.63
  -2   2   9    5.27    1.87
  -2  -2   9    2.72    1.50
  -2  -2   9    6.36    1.87
  -2   2   9    3.14    1.37
  -2   2   8  709.04   22.28
  -2   2   8  648.94   20.68
  -2   2   8  659.71   18.16
  -2  -2   8  673.95   21.43
  -2  -2   8  682.41   21.36
  -2   2   7   39.29    3.23
  -2   2   7   37.88    3.63
  -2  -2   7   38.20    3.48
  -2  -2   7   42.41    3.60
  -2   2   7   37.80    2.45
  -2  -2   6  447.34   14.35
  -2   2   6  425.78   12.45
  -2   2   6  418.23   13.35
  -2  -2   6  432.42   14.08
  -2  -2   6  440.05   11.49
  -2   2   6  436.49   14.72
  -2  -2   5   67.57    4.19
  -2  -2   5   76.13    4.30
  -2   2   5   68.65    3.61
  -2  -2   5   66.61    4.08
  -2   2   5   73.69    3.45
  -2   2   5   76.92    4.60
  -2   2   5   70.09    4.47
  -2  -2   5   77.69    3.08
  -2   2   4 2511.08   63.01
  -2   2   4 2621.63   61.21
  -2   2   4 2796.51   63.27
  -2  -2   4 2602.49   60.98
  -2  -2   4 2561.99   62.50
  -2  -2   4 2547.14   62.47
  -2  -2   4 2569.94   62.78
  -2   2   4 2475.63   61.45
   2  -2  -4 2364.82   61.85
  -2  -2   3 1132.65   29.15
  -2  -2   3 1164.21   29.53
  -2   2   3 1142.34   27.87
  -2   2   3 1169.56   29.77
   2  -2  -3 1142.81   28.75
  -2  -2   3 1152.26   28.50
  -2   2   3 1158.36   29.71
  -2   2   3 1108.10   28.78
  -2   2   2  982.11   27.58
  -2  -2   2 1062.85   26.50
  -2  -2   2 1027.04   26.36
  -2   2   2 1045.58   26.55
  -2  -2   2 1073.31   26.42
  -2  -2   2 1048.45   26.80
  -2   2   2 1072.45   27.07
  -2   2   1 1457.88   37.20
  -2  -2   1 1384.87   36.27
  -2  -2   1 1479.83   36.22
  -2  -2   1 1537.74   36.45
  -2   2   1 1504.69   36.52
  -2   2   0  119.23    5.27
  -2  -2   0  127.91    5.18
  -2  -2   0  139.06    5.16
   2  -2   0  128.28    3.73
  -2  -2  -1  218.90    7.24
  -2   2  -1  236.71    7.80
  -2  -2  -1  241.49    8.28
  -2   2  -1  232.29    7.80
  -2  -2  -1  243.62    7.88
  -2   2  -1  230.03    8.07
   2  -2   1  249.55    6.88
  -2  -2  -1  231.45    6.20
  -2  -2  -2 1285.77   33.02
  -2  -2  -2 1197.53   31.78
   2  -2   2 1255.29   31.43
  -2   2  -2 1255.07   32.21
  -2  -2  -2 1308.64   31.92
  -2   2  -2 1302.45   32.04
  -2  -2  -3   66.96    3.31
   2  -2   3   59.80    2.69
   2  -2   3   64.76    3.43
  -2   2  -3   65.33    3.34
  -2   2  -3   56.22    3.54
  -2  -2  -3   59.85    3.93
  -2  -2  -3   61.76    3.57
  -2  -2  -4 1137.27   28.13
   2  -2   4 1043.74   27.54
  -2   2  -4 1032.25   29.14
  -2   2  -4 1132.29   28.23
   2  -2   4 1099.04   29.01
  -2  -2  -4 1130.03   30.18
  -2   2  -5  189.65    7.05
   2  -2   5  190.76    7.00
   2  -2   5  210.34    8.20
   2   2   5  186.96    8.77
  -2  -2  -5  210.28    8.90
  -2   2  -5  173.29    7.93
   2  -2   6 1216.42   32.06
   2   2   6 1098.33   29.79
   2  -2   6 1144.82   30.27
   2   2   6 1157.26   33.14
   2   2   7    1.71    0.69
   2  -2   7    1.34    1.17
   2  -2   7    1.62    0.93
   2   2   7    1.12    1.60
   2   2   8 1243.79   33.54
   2   2   8 1261.26   37.42
   2  -2   8 1309.02   36.36
   2  -2   8 1193.94   34.21
   2  -2   9   26.60    3.30
   2  -2   9   31.76    3.96
   2   2   9   25.09    3.82
   2   2  10  914.60   31.40
   2  -2  10  907.45   28.63
   2  -2  10  942.88   30.63
   2   2  11   10.37    3.23
   2  -2  11   10.55    2.77
   2  -2  11    6.64    2.02
  -2   2 -11   10.53    2.89
   2  -2  12  373.98   16.94
  -2   2 -12  428.76   19.40
   2   2  12  385.06   19.37
   2  -2  12  399.56   18.90
   2  -2  13    3.38    1.70
  -2  -2 -13    8.76    2.06
  -2  -2 -13   11.22    2.12
  -2   2 -13   10.07    2.19
  -2   2 -13    5.60    1.56
   2   2  13    8.62    2.53
  -2  -2 -13    8.60    2.16
  -2   2 -13   11.03    2.86
  -2   2 -13    9.13    2.07
   2  -2  13   10.33    3.24
  -2  -2 -14  435.32   15.85
  -2  -2 -14  405.00   15.86
  -2  -2 -14  425.59   15.44
  -2   2 -14  458.05   21.56
  -2   2 -14  417.78   16.02
   2  -2  14  392.30   20.58
  -2   2 -14  390.47   15.62
   2   2  14  387.37   21.12
  -2   2 -15   34.48    4.00
  -2  -2 -15   32.24    3.82
  -2   2 -15   24.63    3.52
  -2  -2 -15   28.49    3.72
  -2   2 -15   34.49    3.63
  -2  -2 -15   32.72    3.67
  -2   2 -16  490.15   18.45
  -2   2 -16  498.96   18.42
  -2  -2 -16  523.65   18.83
  -2   2 -16  504.36   17.50
  -2  -2 -16  532.21   18.15
  -2  -2 -16  514.00   18.19
  -2   2 -17   16.22    2.64
  -2   2 -17   19.66    2.54
  -2  -2 -17   16.53    2.55
  -2   2 -17   16.37    2.97
  -2  -2 -17   19.54    2.81
  -2  -2 -17   17.14    3.06
  -2  -2 -18  161.49    7.73
  -2   2 -18  154.85    8.09
  -2  -2 -18  157.44    7.81
  -2  -2 -18  149.29    8.23
  -2   2 -18  155.62    8.38
  -2   2 -18  164.02    7.60
  -2  -2 -19   21.35    2.47
  -2   2 -19   23.93    2.43
  -2   2 -19   22.19    2.66
  -2  -2 -19   24.77    3.01
  -2  -2 -19   19.63    2.21
  -2   2 -19   26.72    3.22
  -2  -2 -20  235.79    9.11
  -2   2 -20  215.52    8.35
  -2   2 -20  239.08    9.16
  -2  -2 -20  220.68    8.13
  -2  -2 -21   -0.08    0.83
  -2  -2 -21   -0.99    0.85
  -2   2 -21    0.48    0.78
   2  -3 -22   16.39    1.55
   2  -3 -21   17.10    1.71
   2   3 -21   16.43    2.07
   2   3 -21   17.94    2.05
   2  -3 -21   14.79    1.99
   2  -3 -20   66.40    4.54
   2   3 -20   62.07    4.37
   2   3 -20   70.69    4.68
   2  -3 -20   60.59    4.02
   2   3 -19   29.09    3.35
   2  -3 -19   28.87    3.13
   2  -3 -19   31.61    3.46
   2   3 -18  506.53   18.08
   2  -3 -18  513.97   17.77
   2  -3 -18  525.64   18.33
  -2  -3  17   20.86    2.46
  -2  -3  17   20.31    2.44
   2  -3 -17   20.13    3.08
   2  -3 -17   20.61    3.10
   2   3 -17   21.60    3.09
   2  -3 -16  321.86   13.44
   2   3 -16  317.36   13.60
  -2  -3  16  331.38   12.12
  -2   3  15    5.17    1.33
   2  -3 -15    4.83    1.66
   2   3 -15    4.75    1.39
   2   3 -15    1.52    1.21
  -2   3  15    3.38    1.13
  -2  -3  14  316.37   17.14
  -2  -3  14  302.13   17.60
   2   3 -14  329.81   13.51
  -2  -3  14  331.80   17.38
   2  -3 -14  334.85   13.40
  -2   3  14  353.22   12.64
  -2   3  14  334.01   12.38
  -2   3  14  330.80   19.23
  -2   3  14  313.03   16.96
  -2  -3  13    2.24    2.03
  -2  -3  13   -4.03    2.10
  -2   3  13   -1.12    0.90
   2  -3 -13    0.59    0.86
  -2  -3  13    1.43    1.61
  -2   3  13   -6.45    2.97
  -2   3  13   -0.58    1.19
   2   3 -13   -2.40    1.33
  -2   3  13   -0.79    0.89
  -2  -3  12  294.45   14.86
  -2  -3  12  301.35   14.98
  -2   3  12  323.65   15.28
  -2  -3  12  287.44   15.34
  -2  -3  11  229.89   12.11
  -2  -3  11  242.82   12.37
  -2   3  11  230.43   12.03
  -2  -3  10   80.06    6.35
  -2   3  10   81.82    6.16
  -2  -3  10   78.57    6.30
  -2   3  10   80.59    6.74
  -2  -3   9   17.59    2.86
  -2   3   9   16.27    2.98
  -2  -3   9   13.78    2.53
  -2   3   9   13.19    2.21
  -2   3   8  267.70   12.12
  -2  -3   8  287.39   11.68
  -2   3   8  272.60   11.01
  -2  -3   8  284.24   11.66
  -2   3   7  133.20    4.81
  -2  -3   7  143.86    7.19
  -2   3   7  126.79    7.29
  -2  -3   7  136.39    7.00
  -2   3   7  135.02    6.44
  -2   3   6  985.96   26.75
  -2  -3   6 1037.51   28.11
  -2   3   6 1040.96   28.89
  -2   3   6 1006.15   25.26
  -2  -3   6 1055.16   28.19
  -2   3   5    1.10    1.10
  -2   3   5    1.36    0.67
   2  -3  -5    2.50    0.91
  -2  -3   5    1.32    1.05
  -2   3   5    0.85    0.88
  -2  -3   5    1.43    0.92
  -2   3   5    0.78    0.50
   2  -3  -4 1834.88   45.23
  -2  -3   4 2015.57   47.91
  -2  -3   4 1995.86   46.19
  -2   3   4 1920.32   46.26
  -2  -3   4 1966.63   47.70
  -2   3   4 1911.88   45.98
  -2   3   4 1913.77   48.11
   2  -3  -4 1770.43   47.44
  -2   3   3  265.49    8.44
  -2  -3   3  281.95    9.15
   2  -3  -3  271.82    7.76
  -2  -3   3  281.13    8.56
  -2   3   3  294.27    9.51
  -2   3   3  276.06    7.55
  -2   3   3  276.48   10.12
  -2  -3   3  296.10    9.30
  -2  -3   2    7.51    1.17
  -2  -3   2    7.02    1.13
  -2   3   2    8.21    1.60
  -2   3   2    8.17    1.26
  -2  -3   2    6.96    1.21
  -2   3   2   11.68    1.26
  -2  -3   1   24.23    1.94
  -2  -3   1   21.03    1.89
  -2   3   1   26.02    1.96
  -2   3   1   19.32    2.14
  -2  -3   1   23.75    1.99
  -2   3   0  291.58   10.29
  -2  -3   0  294.08    9.81
   2  -3   0  288.98    7.69
  -2  -3   0  307.45   10.09
  -2   3  -1  106.77    5.37
   2  -3   1  116.60    3.87
  -2  -3  -2  234.55    8.20
   2  -3   2  220.05    7.21
  -2  -3  -2  245.40    9.01
  -2  -3  -2  237.89    7.81
  -2   3  -2  236.55    7.95
  -2   3  -2  236.03    8.36
  -2   3  -3 1131.42   29.20
  -2  -3  -3 1186.07   31.21
  -2  -3  -3 1110.20   30.07
   2  -3   3 1139.57   29.18
  -2   3  -3 1082.95   30.03
  -2  -3  -3 1182.81   29.03
  -2  -3  -4   43.31    3.62
   2  -3   4   39.62    2.89
  -2  -3  -4   41.43    2.53
  -2   3  -4   37.04    2.56
   2  -3   4   39.69    2.44
  -2  -3  -4   42.41    3.30
  -2   3  -4   39.22    3.22
  -2   3  -5  151.29    6.01
  -2  -3  -5  166.72    7.98
   2  -3   5  156.61    6.17
   2  -3   5  159.51    6.99
  -2   3  -5  155.71    7.37
  -2   3  -6  767.79   21.34
   2  -3   6  822.53   23.30
  -2   3  -6  754.38   23.57
   2   3   6  799.76   25.04
   2  -3   6  767.16   21.87
  -2  -3  -6  812.49   24.54
   2   3   7  145.23    8.75
   2  -3   7  167.08    8.09
   2  -3   7  146.01    6.84
  -2   3  -7  143.49    8.01
   2   3   7  145.17    6.84
   2  -3   8   41.13    4.17
   2  -3   8   41.60    3.65
   2   3   8   42.80    3.62
  -2   3  -8   41.13    4.41
   2   3   8   38.46    4.66
   2  -3   9    4.16    1.35
  -2   3  -9    4.93    2.11
   2  -3   9    4.42    2.06
   2   3   9    3.61    1.43
   2   3   9    2.87    2.04
   2  -3  10   13.70    2.86
   2  -3  10    7.44    2.07
   2   3  10    6.05    2.53
  -2   3 -10    8.84    2.19
   2   3  11  206.23   12.84
  -2   3 -11  216.57   12.49
   2  -3  11  195.36   11.79
   2  -3  11  191.78   10.58
   2  -3  12   10.30    2.55
  -2   3 -12    7.63    2.50
   2  -3  12    7.80    2.36
   2   3  12    6.58    2.50
   2   3  13   22.67    4.90
  -2  -3 -13   26.96    3.29
   2  -3  13   28.19    4.38
  -2   3 -13   28.95    5.02
  -2   3 -13   31.37    3.67
  -2  -3 -13   29.90    3.47
  -2   3 -13   27.38    3.33
  -2   3 -13   33.15    3.75
  -2  -3 -13   31.22    3.60
   2  -3  13   24.25    4.43
  -2  -3 -14    4.54    1.73
  -2  -3 -14   -1.69    1.11
  -2   3 -14    1.24    1.88
  -2   3 -14    1.68    1.48
  -2  -3 -14    0.51    1.58
  -2   3 -14    4.17    2.80
   2  -3  14   -2.32    1.55
  -2   3 -14    2.95    1.47
   2   3  14    1.03    2.60
  -2  -3 -15    0.52    1.29
  -2  -3 -15   -1.80    1.21
  -2   3 -15    1.98    1.68
  -2  -3 -15    0.88    1.73
  -2   3 -15    2.88    1.51
  -2   3 -15    1.95    1.44
  -2   3 -16   25.62    3.65
  -2  -3 -16   29.35    3.56
  -2  -3 -16   30.79    3.95
  -2   3 -16   24.83    3.69
  -2  -3 -16   28.17    3.40
  -2   3 -16   28.47    3.34
  -2   3 -17   -0.03    1.36
  -2  -3 -17    2.43    1.52
  -2   3 -17    0.43    1.74
  -2   3 -17   -0.54    1.77
  -2  -3 -17    0.90    1.47
  -2  -3 -17    1.37    1.12
  -2   3 -18   59.20    4.16
  -2  -3 -18   53.78    4.10
  -2   3 -18   59.74    4.96
  -2   3 -18   53.63    4.64
  -2  -3 -18   60.90    4.99
  -2  -3 -18   60.71    4.55
  -2   3 -19   -0.41    1.27
  -2  -3 -19    1.24    1.26
  -2   3 -19   -1.54    1.87
  -2  -3 -19   -0.56    1.01
  -2  -3 -20    5.21    1.23
  -2  -3 -20    6.42    1.72
  -2   3 -20    5.48    1.32
  -2   3 -20    5.82    1.69
  -2  -3 -21    7.01    1.16
  -2  -3 -21    8.52    1.34
  -2   3 -21   11.16    1.53
   2   4 -21   16.83    1.97
   2   4 -21   17.54    2.05
   2  -4 -21   16.48    1.95
   2   4 -20   14.58    2.16
   2  -4 -20   15.58    2.29
   2  -4 -20   14.12    1.85
   2   4 -20   16.54    2.37
   2  -4 -19    7.80    2.07
   2   4 -19    9.85    2.29
   2  -4 -19    8.89    1.83
   2   4 -18   94.41    6.48
   2  -4 -18  111.26    6.93
  -2   4  18   87.82    4.94
   2  -4 -18   95.28    6.10
   2   4 -17   45.40    4.58
  -2  -4  17   40.39    3.42
   2   4 -17   37.49    3.76
  -2  -4  17   37.80    3.26
   2  -4 -17   37.85    4.15
   2  -4 -17   38.97    3.95
   2  -4 -16   95.60    6.44
   2  -4 -16   97.10    6.75
   2   4 -16   89.85    6.52
   2   4 -16   96.76    6.21
   2   4 -15    2.49    1.61
   2  -4 -15    1.72    0.88
  -2   4  15   -1.40    0.81
  -2  -4  14  133.15   10.45
  -2   4  14  144.14    7.25
  -2  -4  14  133.07   10.56
  -2   4  14  142.21   12.08
   2   4 -14  136.16    7.94
  -2   4  14  145.81    7.36
  -2  -4  14  126.95   10.73
   2  -4 -14  136.03    7.71
  -2   4  13    1.52    1.59
   2  -4 -13    3.19    1.16
  -2   4  13    2.22    2.33
  -2  -4  13    2.65    1.70
  -2   4  13   -0.27    0.71
  -2  -4  13    2.52    1.65
  -2  -4  13   -0.52    1.43
   2   4 -13    0.39    1.03
  -2   4  13    3.41    1.16
  -2   4  12  350.58   17.84
  -2  -4  12  350.03   16.26
  -2  -4  12  347.30   16.35
  -2   4  12  324.95   15.73
  -2  -4  12  296.13   15.68
  -2  -4  11    0.63    1.39
  -2   4  11    0.48    1.51
  -2  -4  11    0.55    1.58
  -2   4  11    4.21    1.74
  -2  -4  11    0.77    1.35
  -2  -4  10  270.23   12.69
  -2   4  10  262.21   13.28
  -2   4  10  268.03   12.31
  -2  -4  10  264.07   12.57
  -2  -4   9   66.97    5.41
  -2   4   9   60.42    5.61
  -2  -4   9   70.51    5.55
  -2   4   9   56.15    4.72
  -2   4   8  393.12   15.81
  -2   4   8  394.85   14.20
  -2  -4   8  404.51   15.16
  -2  -4   8  419.36   15.16
  -2   4   7  365.66   12.53
  -2  -4   7  340.58   13.00
  -2  -4   7  383.39   13.68
  -2   4   7  357.28   14.16
  -2  -4   7  376.77   13.56
  -2  -4   6  116.80    6.34
  -2  -4   6  112.07    6.02
  -2   4   6  133.91    5.71
  -2   4   6  123.53    6.65
  -2   4   6  113.06    6.72
  -2   4   6  133.39    4.42
  -2  -4   6  130.96    6.63
   2  -4  -6  109.15    4.62
   2  -4  -6  114.18    6.34
  -2  -4   5   21.12    2.26
  -2   4   5   20.14    1.79
  -2  -4   5   20.89    2.36
   2  -4  -5   17.58    2.26
   2  -4  -5   19.65    1.61
  -2   4   5   21.64    1.56
  -2   4   5   20.21    2.43
  -2   4   4 2157.15   52.96
  -2   4   4 2390.70   55.53
   2  -4  -4 2148.27   55.39
  -2   4   4 2175.97   53.29
  -2  -4   4 2237.76   55.19
   2  -4  -4 2263.28   53.40
  -2  -4   4 2176.81   54.61
  -2   4   3    1.37    1.16
  -2   4   3    0.50    0.42
  -2   4   3    1.53    0.34
  -2   4   3    0.99    0.79
  -2  -4   3    0.97    0.70
  -2  -4   3    1.14    0.68
  -2   4   2 1719.98   43.35
   2   4  -2 1825.66   42.24
  -2   4   2 1656.75   45.21
  -2  -4   2 1769.35   44.14
  -2   4   1   53.82    3.72
  -2  -4   1   53.00    3.27
  -2   4   0   34.62    2.98
   2  -4   0   32.87    1.67
  -2  -4   0   33.14    2.72
  -2  -4   0   36.14    2.79
  -2  -4  -1 1461.93   37.52
   2  -4   1 1393.11   34.57
  -2   4  -1 1369.71   37.54
   2  -4   1 1479.77   34.54
  -2  -4  -2  894.12   24.83
  -2   4  -2  823.43   23.81
   2  -4   2  891.12   22.34
  -2  -4  -3   54.35    3.71
  -2  -4  -3   60.60    4.24
   2  -4   3   47.70    2.93
  -2   4  -3   50.93    3.09
  -2   4  -3   47.22    3.52
  -2  -4  -3   60.86    3.11
   2  -4   4  693.08   19.79
  -2  -4  -4  765.11   21.29
  -2  -4  -4  714.50   21.71
  -2   4  -4  669.48   19.14
  -2  -4  -4  739.15   18.92
  -2   4  -4  648.45   20.61
  -2  -4  -5   13.85    2.45
   2  -4   5   16.10    2.06
  -2   4  -5   12.29    2.14
  -2   4  -5   16.84    1.68
  -2  -4  -5   12.22    2.16
  -2  -4  -5   14.02    1.43
  -2  -4  -6 1178.16   33.01
  -2   4  -6 1149.99   29.04
  -2   4  -6 1124.22   32.00
   2   4   6 1166.41   33.84
   2  -4   6 1087.33   30.93
  -2  -4  -7  705.53   22.79
   2  -4   7  699.53   21.46
   2   4   7  686.20   23.55
  -2   4  -7  653.46   21.95
   2  -4   7  633.17   20.00
   2  -4   8 1791.03   46.46
   2   4   8 1668.32   44.79
   2  -4   8 1606.47   44.35
   2   4   8 1651.11   48.40
  -2   4  -8 1673.42   46.89
   2   4   9   14.50    2.39
  -2   4  -9   17.02    3.15
   2  -4   9   16.39    2.56
   2   4   9   13.54    3.10
   2  -4   9   16.26    2.81
   2  -4  10 1130.14   35.48
   2   4  10 1166.40   37.88
  -2   4 -10 1135.83   36.30
   2  -4  10 1112.76   33.72
  -2   4 -11   12.20    3.12
   2   4  11   17.25    3.89
   2  -4  11   12.96    2.60
   2  -4  11   15.17    3.25
   2  -4  12  243.45   13.93
  -2   4 -12  251.59   10.95
  -2   4 -12  259.10   11.06
  -2   4 -12  253.76   14.75
  -2  -4 -12  239.22   10.78
   2  -4  12  208.52   11.96
   2   4  12  232.51   14.83
  -2  -4 -12  233.41   10.40
  -2   4 -12  234.53   10.49
   2  -4  13    4.24    1.62
  -2   4 -13    0.17    1.52
  -2   4 -13    0.67    1.17
  -2  -4 -13    3.74    1.34
  -2  -4 -13    0.79    1.01
   2   4  13    1.55    2.14
  -2   4 -13    1.21    1.19
  -2  -4 -13    2.09    1.40
  -2   4 -13    0.16    1.38
  -2   4 -14  536.59   19.59
  -2   4 -14  600.39   20.33
  -2  -4 -14  575.15   20.24
  -2   4 -14  619.11   26.38
   2  -4  14  522.78   24.57
  -2  -4 -14  562.56   19.46
  -2  -4 -14  557.17   19.34
  -2   4 -14  596.56   20.42
   2   4  14  541.74   26.17
  -2   4 -15    6.19    2.08
  -2  -4 -15    7.09    2.13
  -2   4 -15    6.73    1.97
  -2   4 -15    8.74    2.05
  -2  -4 -15    8.65    2.01
  -2  -4 -15    8.55    2.45
  -2   4 -16  646.45   22.29
  -2  -4 -16  674.01   22.52
  -2  -4 -16  657.03   21.68
  -2  -4 -16  692.09   21.74
  -2   4 -16  638.64   22.12
  -2   4 -17    6.74    1.92
  -2  -4 -17    5.12    1.94
  -2   4 -17    5.32    1.84
  -2  -4 -17    3.32    1.49
  -2  -4 -17    5.67    1.43
  -2  -4 -18  435.09   14.96
  -2   4 -18  410.70   15.35
  -2   4 -18  425.23   15.56
  -2  -4 -18  437.26   15.74
  -2   4 -19   29.77    3.22
  -2   4 -19   27.68    3.03
  -2  -4 -19   26.43    2.77
  -2  -4 -19   32.75    3.31
  -2   4 -20  145.54    6.43
  -2  -4 -20  137.81    5.98
  -2  -4 -20  153.18    6.73
  -2   4 -20  148.19    6.71
  -2  -4 -21   -0.82    0.84
  -2   4 -21    1.63    0.82
  -2  -4 -21   -0.36    0.75
   2  -5 -21   -0.52    0.94
   2   5 -21    1.38    0.74
   2   5 -21   -0.09    0.82
   2  -5 -20  119.60    5.44
   2  -5 -20  127.74    6.32
   2   5 -20  119.03    6.06
   2   5 -20  118.95    6.30
   2   5 -19    8.39    2.18
   2  -5 -19    4.95    1.77
   2  -5 -19    5.99    1.46
   2  -5 -18  430.43   15.68
   2   5 -18  381.86   15.29
   2   5 -18  422.70   14.70
   2  -5 -18  433.18   15.03
  -2   5  17    5.76    1.46
   2   5 -17    4.24    1.68
   2  -5 -17    5.01    1.76
   2  -5 -17   10.06    2.45
   2   5 -17    3.69    1.89
  -2  -5  17    4.71    1.31
   2  -5 -16  170.53    8.82
   2   5 -16  155.39    8.83
   2   5 -16  173.23    8.72
   2  -5 -16  158.70    8.98
   2   5 -15   57.99    5.15
   2  -5 -15   56.92    5.09
   2  -5 -15   60.39    4.95
   2  -5 -14  225.20   10.32
  -2   5  14  236.38    9.84
  -2  -5  14  187.19   13.07
   2   5 -14  221.29   10.60
  -2   5  14  240.63   15.77
   2   5 -14  227.64   14.17
  -2   5  13   28.14    2.86
   2   5 -13   32.33    4.97
  -2   5  13   29.42    3.04
  -2  -5  13   25.38    4.44
   2  -5 -13   25.11    3.13
  -2   5  13   29.34    5.38
   2   5 -13   28.22    3.35
  -2  -5  13   33.18    4.81
  -2  -5  12  212.47   12.61
  -2  -5  12  230.55   12.68
  -2  -5  12  187.02   11.73
  -2   5  12  204.40   12.06
  -2   5  12  212.43   13.15
  -2   5  12  212.31   13.54
  -2   5  11   43.67    4.73
  -2   5  11   45.07    5.69
  -2  -5  11   42.82    4.87
  -2  -5  11   32.45    4.25
  -2   5  11   39.40    5.30
  -2  -5  11   47.19    5.31
  -2   5  10  143.08    9.78
  -2   5  10  149.17    9.92
  -2  -5  10  157.81    9.39
  -2  -5  10  168.83    9.72
  -2  -5  10  145.01    8.89
  -2   5  10  161.04    9.03
  -2   5   9    4.38    2.03
  -2  -5   9    2.12    1.33
  -2   5   9    5.37    1.56
  -2   5   9    3.95    1.83
  -2  -5   9    4.14    1.40
  -2  -5   9    2.28    1.47
  -2   5   8  101.94    6.09
  -2   5   8   98.46    7.17
  -2  -5   8  110.02    6.92
  -2  -5   8   90.05    6.04
  -2   5   8  112.38    7.25
  -2  -5   8  108.93    6.77
  -2   5   7    3.71    1.08
   2  -5  -7    3.65    0.92
  -2   5   7    4.26    1.73
  -2   5   7    2.49    1.27
   2  -5  -7    6.54    1.95
  -2  -5   7    3.21    1.25
  -2  -5   7    3.74    1.43
   2  -5  -6 1196.12   33.69
  -2  -5   6 1192.18   32.53
  -2   5   6 1260.81   33.88
   2  -5  -6 1150.37   30.89
  -2   5   6 1169.40   31.47
  -2   5   5    2.13    0.68
  -2   5   5    2.15    1.22
   2  -5  -5    3.92    1.41
   2  -5  -5    3.20    0.81
  -2  -5   5    2.59    0.99
  -2   5   4  157.48    5.40
  -2   5   4  175.05    8.08
   2   5  -4  161.62    6.21
  -2  -5   4  168.34    7.15
  -2   5   4  175.88    7.10
   2  -5  -4  154.65    6.19
  -2  -5   4  158.19    6.42
  -2   5   3  152.00    6.19
  -2   5   3  140.35    4.33
  -2  -5   3  143.88    5.68
  -2  -5   3  148.02    6.45
   2   5  -3  150.47    5.37
  -2   5   3  141.74    7.07
  -2  -5   2  180.21    7.18
  -2   5   2  158.72    7.63
   2   5  -2  175.86    5.50
  -2   5   1  155.27    7.24
  -2  -5   1  159.77    6.68
  -2  -5   0  151.72    6.87
   2  -5   0  150.18    5.28
  -2   5   0  161.12    7.43
  -2  -5   0  168.10    6.93
   2  -5   1    8.55    0.89
   2  -5   1    8.67    1.02
  -2  -5  -1   10.67    1.88
  -2  -5  -1    9.29    1.74
  -2   5  -1    9.34    1.87
  -2   5  -2  196.20    7.94
  -2  -5  -2  211.76    8.63
  -2   5  -3  318.17   11.59
  -2   5  -3  313.55   10.44
  -2  -5  -3  322.57   11.67
   2  -5   3  330.80   10.31
  -2  -5  -3  353.70   12.48
  -2  -5  -3  323.43   10.10
  -2  -5  -4  434.08   15.07
  -2  -5  -4  430.03   12.14
  -2   5  -4  407.48   12.63
  -2   5  -4  389.96   14.04
  -2  -5  -4  435.03   14.61
   2  -5   4  408.17   13.08
  -2  -5  -5   18.34    2.57
   2  -5   5   16.93    2.10
  -2  -5  -5   15.74    2.61
  -2   5  -5   16.54    2.49
  -2   5  -5   15.42    1.69
  -2  -5  -5   16.62    1.51
  -2   5  -6   58.07    3.34
  -2   5  -6   58.20    4.85
  -2  -5  -6   53.37    4.63
   2  -5   6   60.74    4.36
  -2  -5  -6   60.23    5.09
  -2  -5  -7   34.96    4.09
   2   5   7   32.80    4.40
   2  -5   7   34.75    3.49
  -2   5  -7   28.09    3.61
   2   5   8   18.09    3.69
   2  -5   8   17.37    2.86
  -2   5  -8   19.79    3.20
  -2  -5  -8   17.67    3.21
   2  -5   9   60.89    4.93
   2  -5   9   63.10    5.66
  -2   5  -9   57.12    5.66
   2   5   9   69.38    6.71
   2   5   9   62.25    5.17
  -2   5 -10    0.25    1.80
   2  -5  10    0.40    1.42
   2   5  10   -1.41    2.27
   2   5  11    4.10    2.53
  -2   5 -11    6.49    2.44
   2  -5  11    3.96    2.07
  -2   5 -12   10.20    3.14
  -2   5 -12   12.23    2.06
   2   5  12    7.82    3.16
  -2   5 -12    9.55    1.93
  -2  -5 -12    5.34    1.79
  -2   5 -12    5.73    1.64
   2  -5  12    6.87    2.46
  -2  -5 -12    3.35    1.12
  -2   5 -12    7.29    1.93
  -2   5 -13    3.33    1.52
  -2   5 -13    5.64    1.80
  -2   5 -13    6.15    1.56
  -2   5 -13    6.18    1.47
  -2  -5 -13    3.47    1.58
   2  -5  13   -1.12    1.50
  -2  -5 -13    1.82    0.58
  -2  -5 -13    2.56    1.51
  -2   5 -13    2.09    1.73
   2   5  13    1.78    2.20
  -2  -5 -14    9.49    1.85
  -2   5 -14    9.84    2.55
   2  -5  14    9.01    2.97
  -2  -5 -14   14.01    2.64
  -2   5 -14    8.84    2.23
  -2   5 -14    8.38    3.00
  -2  -5 -14    8.56    2.08
  -2   5 -14   10.58    2.44
   2   5  14    6.71    2.82
  -2   5 -15   22.68    3.17
  -2  -5 -15   31.23    3.45
  -2   5 -15   26.75    3.57
  -2  -5 -15   28.07    3.70
  -2   5 -15   22.14    3.25
  -2  -5 -15   26.50    3.45
  -2  -5 -16   64.88    5.28
  -2   5 -16   69.86    5.65
  -2   5 -16   68.89    5.81
  -2  -5 -16   69.44    5.67
  -2   5 -17   19.97    3.03
  -2   5 -17   23.22    3.26
  -2  -5 -17   24.64    3.21
  -2  -5 -17   20.94    3.18
  -2   5 -18   37.02    3.88
  -2  -5 -18   32.49    3.45
  -2   5 -18   33.62    3.65
  -2  -5 -18   39.01    3.90
  -2  -5 -19   15.68    2.28
  -2   5 -19   14.67    2.39
  -2  -5 -19   15.71    2.09
  -2   5 -19   16.86    2.43
  -2   5 -20    2.87    1.21
  -2  -5 -20    1.98    1.03
  -2   5 -20    0.25    1.02
  -2  -5 -20    2.39    1.03
  -2  -5 -21    5.27    0.93
  -2  -5 -21    5.21    0.99
  -2   5 -21    6.64    1.07
   2   6 -21   17.67    1.97
   2  -6 -21   17.13    1.81
   2   6 -21   16.42    1.77
   2   6 -20   16.15    2.34
   2   6 -20   13.58    2.00
   2  -6 -20   14.12    2.03
   2   6 -19   77.28    4.70
   2   6 -19   79.09    5.39
   2  -6 -19   81.09    5.32
   2   6 -18  108.61    6.28
   2  -6 -18  102.11    6.58
   2   6 -18  105.43    6.87
   2  -6 -18  110.78    6.17
   2   6 -17   59.05    4.75
   2  -6 -17   65.95    4.92
  -2  -6  17   58.82    4.14
   2   6 -17   53.05    4.92
   2  -6 -17   61.18    5.24
   2  -6 -16  213.62    9.84
  -2   6  16  201.64    8.73
   2   6 -16  201.38   10.22
   2  -6 -16  198.59   10.10
   2   6 -15    4.20    1.94
   2  -6 -15    2.46    1.51
   2   6 -14  114.44    7.32
   2  -6 -14  128.75    7.22
  -2   6  14  130.78   11.41
   2   6 -14  110.08    9.71
  -2  -6  14   93.85    8.79
   2  -6 -14  116.81    7.39
   2   6 -13   58.14    4.87
  -2  -6  13   51.44    6.11
   2   6 -13   58.03    6.58
  -2   6  13   53.94    4.29
  -2   6  13   61.44    7.48
   2  -6 -13   53.37    4.67
  -2   6  12  454.87   20.84
  -2   6  12  416.85   20.21
   2   6 -12  457.53   19.33
  -2   6  11   95.81    8.46
   2   6 -11  102.02    7.74
  -2  -6  11   88.29    7.16
  -2   6  11   89.52    7.12
  -2   6  11  102.36    8.57
  -2   6  10  578.52   20.48
   2   6 -10  606.20   21.06
  -2   6  10  565.64   22.08
  -2   6  10  543.32   22.30
  -2   6   9    3.33    1.30
   2   6  -9    2.48    1.39
  -2  -6   9    2.56    1.28
  -2   6   9    5.46    2.23
  -2   6   9    1.53    1.43
  -2   6   8  564.24   19.64
  -2  -6   8  495.87   17.69
   2  -6  -8  513.94   19.17
  -2   6   8  545.86   17.75
  -2   6   8  489.19   19.81
   2   6  -8  564.93   18.43
   2   6  -7  486.15   15.55
  -2   6   7  454.26   14.66
   2  -6  -7  431.52   16.42
   2  -6  -7  435.07   13.93
  -2  -6   7  395.69   14.67
  -2   6   7  458.86   16.35
  -2   6   6  606.37   18.74
  -2   6   6  531.05   16.51
  -2  -6   6  535.84   17.27
   2  -6  -6  568.18   16.79
   2   6  -6  590.42   17.65
   2  -6  -6  571.73   19.09
  -2   6   5  259.90    9.71
  -2   6   5  220.74    7.82
   2  -6  -5  235.89   10.14
   2   6  -5  230.45    8.71
  -2  -6   5  209.23    8.44
  -2  -6   5  244.81    9.75
   2  -6  -5  221.66    8.49
   2  -6  -4 1288.44   35.34
  -2  -6   4 1409.77   36.82
  -2   6   4 1488.91   36.31
   2   6  -4 1496.22   35.37
  -2  -6   4 1337.84   35.10
  -2   6   4 1370.43   37.95
  -2   6   4 1314.82   33.81
  -2  -6   3    0.33    1.10
  -2   6   3    1.23    0.33
   2   6  -3    1.26    0.65
  -2   6   3    0.26    1.27
  -2   6   3    1.74    0.78
  -2   6   2  601.53   14.89
  -2   6   2  615.88   19.46
  -2  -6   1  102.81    5.38
  -2   6   1  100.09    5.92
  -2  -6   0  619.71   18.90
  -2   6   0  627.94   19.73
  -2  -6   0  659.66   18.96
   2  -6   0  591.73   16.85
  -2  -6  -1  857.23   25.18
  -2  -6  -1  914.56   25.33
  -2   6  -1  861.81   26.00
   2  -6   1  868.25   22.85
   2  -6   2 1493.04   38.46
  -2  -6  -2 1566.77   41.59
   2  -6   2 1500.06   38.73
   2   6   2 1594.88   37.03
   2  -6   3   32.46    2.49
  -2   6  -3   29.69    3.03
  -2  -6  -3   33.02    2.37
  -2  -6  -3   31.96    3.39
  -2  -6  -4 1608.19   42.01
  -2  -6  -4 1582.80   37.92
  -2  -6  -4 1616.68   41.52
   2  -6   4 1498.06   39.18
  -2   6  -4 1511.09   40.91
  -2  -6  -5   12.08    1.24
  -2   6  -5    8.84    1.32
  -2  -6  -5    6.69    1.89
  -2   6  -5    8.62    1.97
   2  -6   5    7.77    1.59
  -2  -6  -5    5.73    1.85
  -2   6  -6  824.59   25.95
  -2   6  -6  797.70   22.45
   2  -6   6  852.66   24.74
  -2  -6  -6  896.77   26.54
  -2  -6  -6  868.35   26.82
  -2   6  -7    3.49    2.04
   2  -6   7    4.30    1.39
  -2  -6  -7    4.50    1.83
   2   6   7    3.21    2.32
  -2  -6  -7    9.02    2.44
   2   6   8 2257.45   60.84
  -2  -6  -8 2145.75   58.55
   2  -6   8 2052.10   56.52
  -2   6  -8 2094.80   58.17
   2  -6   9   18.96    3.06
   2   6   9   16.95    3.62
   2   6   9   19.69    3.03
  -2  -6  -9   14.80    3.08
  -2   6  -9   17.41    3.45
  -2   6 -10  878.21   30.52
   2  -6  10  838.17   28.87
   2   6  10  897.75   32.17
  -2   6 -11    3.20    2.09
   2  -6  11    0.53    1.42
  -2   6 -12  343.35   13.40
  -2  -6 -12  331.39   13.46
  -2   6 -12  320.43   17.32
  -2  -6 -12  332.10   13.19
  -2   6 -12  293.28   12.51
   2   6  12  310.47   18.02
   2  -6  12  289.34   15.82
  -2   6 -12  339.18   13.44
  -2   6 -12  324.85   13.34
  -2   6 -13    8.91    2.12
  -2   6 -13   10.35    2.37
  -2   6 -13    8.25    1.88
  -2  -6 -13    9.07    1.68
  -2   6 -13    5.85    2.81
  -2   6 -13   12.12    2.28
  -2  -6 -13   11.07    2.45
  -2  -6 -13    7.17    2.19
   2  -6  13    6.69    2.29
   2   6  13   13.16    3.83
  -2  -6 -14  272.61   12.22
  -2   6 -14  257.77   11.78
  -2  -6 -14  257.61   11.69
  -2   6 -14  266.78   12.09
  -2   6 -14  271.18   12.26
  -2   6 -15   49.67    4.74
  -2  -6 -15   48.75    4.61
  -2  -6 -15   54.63    5.06
  -2   6 -15   49.07    4.72
  -2   6 -15   52.05    5.01
  -2   6 -16  370.56   14.96
  -2   6 -16  339.22   14.28
  -2  -6 -16  383.19   14.86
  -2  -6 -16  374.15   14.37
  -2   6 -17   19.46    3.26
  -2   6 -17   15.12    2.81
  -2   6 -17   15.95    2.15
  -2  -6 -17   18.69    2.82
  -2  -6 -17   17.53    3.03
  -2  -6 -18  161.71    8.05
  -2  -6 -18  151.28    7.59
  -2   6 -18  169.63    8.22
  -2   6 -18  155.29    8.17
  -2   6 -19    2.67    1.41
  -2  -6 -19    6.06    1.48
  -2   6 -19    7.91    1.72
  -2  -6 -19    5.04    1.45
  -2   6 -20  134.22    6.11
  -2  -6 -20  131.62    5.61
  -2   6 -20  138.21    6.07
  -2  -6 -20  140.78    6.07
   2   6  20  136.87    5.79
  -2  -6 -21    0.38    0.57
  -2  -6 -21   -0.03    0.54
   2   7 -21    1.14    0.56
   2   7 -21    0.04    0.82
   2  -7 -21    1.64    0.73
   2   7 -20  215.58    8.85
   2  -7 -20  227.14    8.63
   2   7 -20  218.62    8.48
   2  -7 -19    1.22    1.37
   2   7 -19   -0.23    1.64
   2   7 -19    3.95    1.20
   2   7 -18  231.53    9.95
   2  -7 -18  244.97   10.50
   2   7 -18  223.73   10.45
   2   7 -17   36.36    4.05
   2   7 -17   42.28    4.04
   2  -7 -17   41.43    4.29
   2   7 -16   95.29    6.69
   2  -7 -16   93.82    6.64
  -2   7  16   99.15    5.55
  -2   7  15    3.17    0.95
   2  -7 -15    5.52    1.88
   2   7 -15    3.91    1.89
  -2   7  14  383.71   13.66
  -2   7  14  406.69   20.68
   2   7 -14  389.17   15.21
   2  -7 -14  391.29   15.33
   2   7 -14  390.26   19.37
  -2  -7  13   14.15    3.39
   2   7 -13   11.71    3.01
  -2   7  13   11.14    3.94
   2  -7 -13   13.45    2.47
  -2   7  13   13.98    4.01
   2   7 -13   12.51    2.28
  -2  -7  12  608.80   24.31
  -2   7  12  698.19   27.42
   2   7 -12  705.49   26.03
   2  -7 -12  652.09   21.69
  -2   7  12  643.99   27.32
  -2  -7  12  715.71   21.53
  -2   7  11   45.01    6.01
  -2   7  11   52.25    6.06
   2   7 -11   54.43    5.68
  -2  -7  11   43.53    4.94
  -2   7  10  325.66   15.35
   2   7 -10  318.20   14.22
  -2  -7  10  301.27   13.54
  -2   7   9  101.12    6.78
  -2   7   9  113.19    8.69
   2   7  -9  121.31    7.57
  -2   7   9  121.64    8.26
  -2  -7   9  112.69    7.08
   2   7  -8   13.03    2.34
  -2   7   8   13.55    2.25
   2  -7  -8   10.70    2.54
  -2   7   8   14.23    2.71
  -2  -7   8   12.27    2.20
  -2   7   7   75.20    4.72
   2  -7  -7   63.87    4.30
  -2   7   7   75.65    5.59
  -2  -7   7   64.04    4.56
   2   7  -7   71.29    4.90
   2  -7  -7   66.01    5.55
  -2  -7   7   71.18    5.41
  -2  -7   6  158.30    8.20
   2  -7  -6  155.46    8.68
   2  -7  -6  157.46    7.23
  -2   7   6  156.86    6.84
  -2   7   6  165.41    8.09
  -2  -7   6  157.42    7.17
   2   7  -6  166.31    7.54
   2   7  -5   30.44    2.76
   2  -7  -5   29.22    2.81
  -2   7   5   35.47    2.54
  -2  -7   5   24.07    3.02
  -2   7   5   31.96    3.13
  -2   7   5   29.30    3.51
  -2  -7   5   29.92    2.62
  -2   7   4  922.65   25.29
  -2   7   4  840.31   23.22
   2  -7  -4  901.66   25.31
  -2  -7   4  973.82   26.65
  -2  -7   4  901.16   24.21
  -2   7   4  895.21   27.21
   2   7  -4  978.62   24.76
  -2   7   3  111.11    4.19
   2   7  -3  126.20    5.17
  -2   7   3  117.20    6.83
  -2  -7   3  130.75    6.61
  -2   7   2  286.43   12.06
  -2  -7   2  337.78   11.86
  -2   7   1  598.95   19.77
  -2  -7   1  616.43   18.92
  -2  -7   0  773.00   23.25
  -2   7   0  784.84   24.22
  -2  -7   0  831.58   23.39
   2  -7   0  748.88   21.26
  -2  -7  -1  164.80    7.79
   2  -7   1  146.65    6.09
  -2  -7  -1  153.19    7.68
  -2   7  -1  146.50    8.02
   2   7   2  165.77    5.30
   2  -7   2  152.71    6.41
  -2  -7  -2  143.73    7.77
  -2  -7  -3 1353.71   37.03
   2  -7   3 1333.58   34.03
   2  -7   3 1265.34   34.17
  -2   7  -4   68.98    4.10
  -2   7  -4   67.08    5.13
  -2  -7  -4   84.58    5.66
  -2  -7  -4   71.02    5.46
   2  -7   4   69.91    4.32
  -2  -7  -4   74.84    3.64
  -2  -7  -5   13.38    2.68
   2  -7   5   16.27    2.28
  -2   7  -5   14.51    2.55
  -2  -7  -5   13.84    2.48
  -2   7  -5   14.66    1.79
  -2  -7  -6    8.25    2.34
  -2   7  -6    7.08    1.13
  -2   7  -6    6.49    2.09
   2  -7   6    6.42    1.65
  -2  -7  -6    6.21    1.94
  -2   7  -7  247.99   12.18
   2   7   7  282.56   14.05
  -2  -7  -7  294.03   12.96
  -2  -7  -7  258.87   12.59
   2  -7   7  257.33   11.29
  -2   7  -8   77.53    6.55
  -2  -7  -8   80.79    6.79
   2   7   8   84.16    7.58
  -2  -7  -8   81.40    6.71
   2  -7   8   76.43    5.87
  -2  -7  -9   94.98    7.63
   2   7   9   83.04    7.88
   2  -7   9   83.58    6.58
  -2   7  -9   82.60    7.20
   2   7  10   11.16    2.50
  -2   7 -10    6.43    2.48
   2   7  10    4.03    2.16
   2  -7  10    8.38    2.25
  -2  -7 -11    1.60    1.22
  -2  -7 -11    3.45    1.48
   2   7  11   -1.01    2.35
  -2   7 -11    4.22    2.30
   2  -7  11    1.44    1.44
  -2   7 -12    3.40    1.39
   2   7  12    0.18    2.18
  -2   7 -12    3.64    1.51
  -2   7 -12    3.82    1.60
  -2   7 -12    0.58    1.46
  -2  -7 -12    1.57    1.33
  -2  -7 -12    3.25    1.15
  -2   7 -12    1.65    1.56
  -2  -7 -13   30.96    3.73
   2  -7  13   31.80    4.87
  -2   7 -13   36.31    4.10
  -2   7 -13   39.00    5.84
   2   7  13   40.82    6.46
  -2   7 -13   34.16    3.87
  -2   7 -13   28.94    3.58
  -2  -7 -13   29.40    3.59
  -2   7 -13   32.39    3.83
  -2  -7 -14   12.78    2.57
  -2  -7 -14   16.92    2.97
  -2   7 -14   16.74    2.70
  -2   7 -14   15.69    3.01
  -2   7 -14   17.21    2.99
  -2   7 -14   11.37    2.50
  -2  -7 -15  103.55    6.94
  -2   7 -15   99.93    7.00
  -2   7 -15   88.55    6.38
  -2  -7 -15   96.63    6.61
  -2   7 -15  104.29    6.94
  -2   7 -16   37.31    4.03
  -2   7 -16   34.82    3.91
  -2  -7 -16   37.79    3.99
  -2   7 -16   31.47    4.02
  -2  -7 -16   36.20    4.09
  -2   7 -17   68.68    5.28
  -2   7 -17   75.62    5.73
  -2  -7 -17   76.03    5.49
  -2  -7 -17   73.64    5.28
  -2   7 -18    4.01    1.77
  -2  -7 -18    2.62    1.35
  -2   7 -18    2.52    1.24
  -2  -7 -18    1.24    1.33
  -2   7 -19    0.86    1.15
  -2   7 -19    1.41    1.20
  -2  -7 -19    1.93    1.18
  -2  -7 -19   -0.80    1.23
  -2   7 -20    1.47    0.75
  -2  -7 -20    1.56    0.86
  -2   7 -20    0.62    0.87
  -2  -7 -20   -0.82    0.79
  -2  -7 -20    0.74    0.84
   2   7  20    1.39    0.81
   2  -8 -21   15.89    1.51
   2   8 -21   13.25    1.60
  -2   8  20    3.87    1.06
   2  -8 -20    2.50    1.09
   2   8 -20    2.05    0.71
   2   8 -20    3.53    1.27
   2   8 -20    3.03    1.24
   2   8 -19   67.38    4.36
   2   8 -19   68.37    4.82
   2  -8 -19   62.49    4.39
   2   8 -18   92.71    6.14
   2  -8 -18   85.58    5.68
   2   8 -18   80.80    5.38
   2   8 -17   34.42    4.00
   2   8 -17   34.07    3.68
   2  -8 -17   36.66    3.91
   2   8 -16  204.08   10.40
   2  -8 -16  233.71   10.77
  -2   8  15    0.18    0.70
   2  -8 -15    0.68    1.38
   2   8 -15    0.10    1.29
   2   8 -14   97.92    6.74
   2  -8 -14   88.03    6.35
  -2   8  14   88.35    5.47
  -2   8  13   97.63    9.14
  -2  -8  13   67.96    6.76
  -2   8  13   85.79    9.02
   2   8 -13   83.13    7.87
  -2  -8  13   88.40    8.35
   2   8 -13   87.39    6.26
  -2   8  13   81.22    5.30
   2  -8 -13   92.77    6.26
  -2  -8  13  100.96    6.10
   2   8 -12  149.35   10.30
  -2  -8  12  162.50    8.11
  -2  -8  12  139.82   10.37
  -2   8  12  143.76    7.23
  -2   8  12  159.42   11.31
  -2   8  12  145.04   11.69
   2  -8 -12  143.86    8.01
  -2  -8  12  142.78    9.53
   2   8 -11  177.72   10.81
  -2   8  11  195.16   11.94
  -2   8  11  187.18   12.89
  -2  -8  11  183.26   11.43
  -2  -8  11  158.27    9.77
  -2  -8  10  425.70   18.00
  -2   8  10  384.32   19.16
   2   8 -10  448.89   17.69
  -2  -8  10  382.51   16.03
  -2   8  10  442.44   18.51
   2  -8  -9    0.51    1.17
  -2  -8   9    2.46    1.46
  -2   8   9    0.88    1.47
   2   8  -9    1.73    1.13
  -2  -8   9    2.13    1.07
   2  -8  -8  388.82   16.82
   2   8  -8  433.89   15.78
  -2  -8   8  409.89   16.46
  -2  -8   8  377.17   14.48
  -2   8   8  437.10   16.66
   2   8  -7  101.90    6.14
  -2   8   7   95.38    6.31
  -2  -8   7   82.63    5.27
  -2  -8   7   90.12    6.51
   2  -8  -7   95.31    7.00
  -2  -8   6  327.26   11.80
  -2   8   6  351.56   13.15
   2  -8  -6  341.61   12.72
   2   8  -6  363.82   12.83
  -2  -8   6  346.45   13.85
   2  -8  -6  330.90   14.38
  -2   8   5   95.32    6.55
  -2  -8   5   95.55    4.93
  -2   8   5  111.02    5.89
   2   8  -5  109.51    5.64
  -2   8   5   92.34    4.70
   2  -8  -5   99.64    5.82
  -2  -8   5   98.59    6.32
  -2   8   4 1012.77   30.88
  -2   8   4  956.17   26.62
  -2  -8   4 1050.53   30.17
  -2   8   4 1129.73   28.52
   2   8  -4 1088.66   28.14
   2  -8  -4 1043.81   29.17
  -2   8   3   31.85    2.10
  -2  -8   3   34.12    3.46
  -2   8   3   27.80    3.46
  -2   8   2  548.80   19.01
  -2  -8   2  566.64   18.35
  -2   8   1   12.86    2.50
  -2  -8   1   11.59    2.17
   2  -8   0 1624.99   41.19
  -2   8   0 1539.09   44.02
  -2  -8   0 1621.72   43.12
  -2  -8   0 1585.18   43.07
  -2  -8  -1   55.43    4.67
  -2   8  -1   56.02    5.00
  -2  -8  -1   61.89    4.83
   2  -8   1   51.39    3.53
  -2   8  -2 1502.94   43.63
   2  -8   2 1448.90   40.02
  -2  -8  -2 1515.57   42.69
   2  -8   3    6.45    1.46
  -2  -8  -3    7.61    1.98
  -2  -8  -4  759.81   24.44
   2  -8   4  728.78   22.17
  -2   8  -4  730.06   23.70
   2  -8   4  763.99   22.04
  -2  -8  -4  773.01   20.46
  -2  -8  -5  232.04   11.12
  -2  -8  -5  224.20   10.71
   2  -8   5  220.99    9.31
  -2   8  -5  213.98    8.45
  -2   8  -5  213.05   10.46
   2  -8   6 1137.22   33.16
  -2  -8  -6 1233.07   35.97
  -2   8  -6 1110.29   34.79
  -2  -8  -6 1258.58   35.67
  -2   8  -7   47.22    4.98
   2   8   7   52.19    5.86
  -2  -8  -7   45.97    4.95
   2  -8   7   43.61    4.20
  -2  -8  -7   36.67    4.48
  -2  -8  -8 1216.09   37.38
   2  -8   8 1143.01   35.03
  -2   8  -8 1146.67   36.78
  -2  -8  -8 1175.72   36.98
  -2  -8  -9   57.09    6.04
  -2   8  -9   57.80    6.08
   2   8   9   71.34    7.34
   2  -8   9   53.61    5.29
   2   8  10  931.43   31.04
   2  -8  10  855.07   30.06
  -2   8 -10  883.33   32.08
  -2   8 -11   11.19    2.97
   2  -8  11    4.94    2.17
  -2   8 -11    4.79    1.72
  -2   8 -11    3.05    1.73
   2   8  11    3.13    2.14
  -2   8 -11    4.51    1.56
  -2  -8 -11    5.17    1.48
  -2  -8 -11    6.94    1.77
   2  -8  12  261.87   14.76
  -2  -8 -12  246.37   11.35
  -2   8 -12  282.59   12.14
  -2   8 -12  263.50   15.76
  -2   8 -12  241.50   11.01
   2   8  12  269.34   16.67
  -2  -8 -12  261.33   11.71
  -2   8 -12  252.05   11.76
  -2   8 -12  271.04   11.81
  -2   8 -13    3.39    1.61
  -2   8 -13    0.82    1.60
  -2   8 -13    0.29    1.62
  -2   8 -13    2.04    1.40
  -2   8 -13    3.10    1.21
  -2  -8 -13    4.57    1.77
   2   8  13    2.55    2.33
  -2  -8 -13    2.38    1.55
   2  -8  13    5.16    2.09
  -2   8 -14  441.24   16.74
  -2   8 -14  426.57   16.60
  -2   8 -14  458.09   17.20
  -2   8 -14  408.31   16.12
  -2  -8 -14  438.35   16.49
  -2  -8 -14  459.74   16.92
  -2   8 -15   15.85    2.89
  -2   8 -15   18.10    2.90
  -2  -8 -15   17.72    2.85
  -2   8 -15   19.53    3.02
  -2  -8 -15   17.72    3.01
  -2  -8 -16  303.94   12.59
  -2  -8 -16  293.11   12.23
  -2   8 -16  284.82   12.30
  -2   8 -16  294.09   12.52
  -2   8 -16  287.66   12.76
  -2  -8 -17   21.60    2.87
  -2   8 -17   14.23    2.67
  -2  -8 -17   16.13    2.74
  -2   8 -17   16.58    2.85
  -2   8 -18   88.78    5.86
  -2   8 -18   93.40    5.63
  -2  -8 -18   95.48    5.53
  -2  -8 -18  101.55    5.76
  -2   8 -18   91.76    4.88
  -2  -8 -19   11.11    1.69
  -2   8 -19   10.29    1.85
   2   8  19   11.21    1.88
  -2  -8 -19    9.78    1.63
  -2   8 -19   10.88    1.81
  -2   8 -20  155.53    5.85
  -2  -8 -20  147.33    5.74
  -2  -8 -20  151.78    5.92
  -2   8 -20  160.00    6.48
  -2  -8 -20  170.50    6.26
   2   8  20  150.10    5.79
   2   9 -20   89.41    4.37
   2  -9 -20   91.65    4.44
   2   9 -20   89.94    4.86
   2   9 -20   81.48    4.03
  -2   9  20   88.19    4.29
   2  -9 -19   18.84    2.34
   2   9 -19   20.09    2.66
   2   9 -19   19.93    2.34
   2   9 -18  216.28    9.54
   2   9 -18  225.00   10.15
   2  -9 -18  235.92    9.84
   2  -9 -17   12.27    2.38
   2   9 -17   10.87    2.18
   2   9 -17   11.60    2.48
   2   9 -16  158.24    8.83
   2  -9 -16  167.96    8.82
   2  -9 -15   11.93    2.44
   2   9 -15   13.19    2.77
  -2  -9  14  309.45   12.17
   2   9 -14  300.97   13.06
   2  -9 -14  312.63   13.11
  -2   9  14  299.25   11.56
  -2   9  13   26.05    3.51
   2   9 -13   31.78    4.93
  -2   9  13   28.24    5.24
  -2   9  13   19.88    2.54
  -2  -9  13   25.32    3.03
  -2  -9  13   21.34    4.35
   2  -9 -13   29.22    3.47
  -2   9  12  239.59   13.77
  -2   9  12  218.55   10.53
  -2  -9  12  208.88   13.05
  -2   9  12  207.52   14.33
   2   9 -12  225.81   12.95
   2  -9 -12  206.68    9.98
  -2   9  12  210.56    9.21
  -2  -9  12  212.60   10.01
  -2  -9  11  366.04   13.98
  -2   9  11  370.56   19.34
  -2   9  11  385.28   17.55
   2   9 -11  359.34   16.48
   2  -9 -11  354.45   13.67
  -2  -9  11  331.33   16.76
  -2   9  11  336.00   12.65
  -2   9  10  179.51   12.47
   2   9 -10  182.36   10.51
  -2   9  10  187.20   11.03
  -2  -9  10  164.99   10.66
  -2  -9   9  393.90   17.26
  -2  -9   9  390.95   15.20
   2  -9  -9  401.05   17.99
  -2   9   9  397.68   19.27
  -2   9   9  453.36   17.59
   2   9  -9  414.81   16.61
   2  -9  -8   62.75    6.03
  -2   9   8   70.23    5.76
  -2  -9   8   57.99    4.56
  -2  -9   8   62.24    5.80
   2   9  -8   72.67    5.61
  -2  -9   7   39.62    4.50
   2  -9  -7   43.50    4.82
  -2  -9   7   37.69    3.34
  -2   9   7   44.05    4.15
   2   9  -7   46.87    4.21
   2   9  -6  187.55    8.65
   2  -9  -6  178.27   10.12
   2  -9  -6  187.59    8.93
  -2  -9   6  174.23    7.61
  -2   9   6  207.53    9.08
  -2  -9   6  171.47    9.46
   2  -9  -5   72.89    5.14
   2   9  -5   75.33    4.80
  -2  -9   5   71.13    5.58
  -2   9   5   65.83    5.65
  -2   9   5   75.64    4.79
  -2  -9   4  882.29   26.46
   2  -9  -4  830.42   25.26
  -2   9   4  828.18   26.77
  -2  -9   3    3.45    1.51
  -2   9   3    7.63    2.03
  -2   9   2  431.63   16.68
  -2  -9   2  456.60   16.15
  -2   9   1   18.10    2.95
  -2  -9   1   18.18    2.72
  -2  -9   0  525.18   18.11
  -2  -9   0  521.33   18.06
   2  -9   0  506.62   16.35
  -2   9   0  531.48   19.01
  -2  -9  -1  992.33   28.71
   2  -9   1  900.95   26.20
  -2  -9  -1  963.52   28.62
  -2   9  -1  907.64   29.30
   2  -9   2  759.94   23.28
  -2   9  -2  773.61   26.52
   2   9   2  847.40   21.73
  -2  -9  -2  831.02   25.96
   2  -9   3  352.07   12.99
  -2  -9  -3  401.10   15.37
  -2  -9  -4   58.87    3.36
   2  -9   4   51.62    4.21
  -2   9  -5   51.57    4.90
  -2   9  -5   54.09    3.84
  -2  -9  -5   54.66    5.25
   2  -9   5   61.79    4.71
  -2  -9  -5   58.03    5.24
   2  -9   6   80.38    5.58
  -2  -9  -6   81.95    6.47
  -2  -9  -6   96.75    7.11
  -2   9  -6   72.99    6.25
   2  -9   6   79.81    5.69
   2  -9   7   43.19    4.24
  -2   9  -7   36.34    4.50
  -2  -9  -7   39.79    4.68
  -2  -9  -7   39.02    4.67
  -2  -9  -8    0.17    1.39
  -2   9  -8    3.79    2.16
   2  -9   8    2.35    1.42
   2   9   8    3.18    2.12
  -2  -9  -8    1.49    1.44
  -2  -9  -9  402.85   18.11
   2  -9   9  370.70   16.40
  -2   9  -9  402.34   18.29
  -2  -9 -10    5.31    2.15
   2  -9  10    5.09    1.98
  -2   9 -10    4.58    2.15
  -2  -9 -10    8.52    2.07
   2   9  10    5.25    3.07
  -2   9 -10    4.77    1.61
  -2   9 -11  193.57    9.30
   2  -9  11  185.01   11.70
  -2   9 -11  217.75   10.34
  -2   9 -11  202.35   10.07
  -2  -9 -11  193.38    9.73
   2   9  11  200.44   13.99
  -2   9 -11  205.01   13.29
  -2  -9 -11  197.16    9.74
  -2   9 -12   14.94    3.59
  -2   9 -12   15.34    2.67
  -2  -9 -12    9.08    2.32
  -2   9 -12   13.25    2.40
   2  -9  12    9.89    3.17
   2   9  12   14.84    4.16
  -2  -9 -12   15.94    2.70
  -2   9 -12   10.37    2.33
  -2  -9 -13   49.89    4.69
  -2   9 -13   48.69    4.52
  -2  -9 -13   49.91    4.76
  -2   9 -13   49.85    4.95
  -2   9 -13   51.63    4.86
  -2   9 -13   51.66    4.76
  -2   9 -14    2.92    1.72
  -2   9 -14    1.24    1.45
  -2   9 -14    5.52    1.96
  -2  -9 -14    1.80    1.55
  -2   9 -14    1.13    1.61
  -2  -9 -14    1.07    1.55
  -2   9 -15  105.05    6.93
  -2   9 -15  107.77    7.36
  -2  -9 -15  118.91    7.20
  -2   9 -15  101.64    6.68
  -2  -9 -15  108.48    6.93
  -2   9 -16    2.10    1.43
  -2   9 -16    1.82    1.43
  -2  -9 -16    1.53    1.49
  -2  -9 -16    2.66    1.59
  -2   9 -16    1.49    1.86
  -2   9 -17   45.52    4.14
  -2   9 -17   40.12    4.11
  -2  -9 -17   45.71    4.08
  -2  -9 -17   49.74    4.24
  -2  -9 -18    2.62    1.23
  -2   9 -18    3.65    1.87
  -2   9 -18    2.91    1.04
  -2   9 -18    5.19    1.48
  -2  -9 -18    2.81    1.45
  -2   9 -19   12.49    1.98
  -2   9 -19   13.98    1.78
  -2  -9 -19   13.46    1.78
   2   9  19   14.25    1.91
  -2  -9 -19   13.02    1.77
  -2   9 -20    3.52    1.13
   2   9  20    5.16    0.93
  -2  -9 -20    4.34    1.00
  -2  10  20   10.77    1.33
   2 -10 -20   10.08    1.35
   2  10 -20   13.00    1.41
   2  10 -20   12.11    1.77
  -2  10  19   83.24    4.83
   2  10 -19   80.25    4.70
   2 -10 -19   84.49    4.65
   2  10 -19   79.48    4.96
   2 -10 -18   60.48    4.38
   2  10 -18   55.66    4.36
   2  10 -18   60.54    4.71
   2  10 -17   35.68    3.70
   2  10 -17   33.83    3.77
   2 -10 -17   40.50    3.84
   2  10 -16  115.39    7.34
   2 -10 -16  127.36    7.30
   2  10 -15    1.71    1.69
   2 -10 -15   -1.04    1.50
  -2 -10  14  172.30    8.45
   2 -10 -14  154.65    8.59
   2  10 -14  149.42    8.73
  -2  10  14  170.19    8.95
  -2 -10  13   38.29    3.90
  -2  10  13   31.81    3.79
   2 -10 -13   28.54    3.47
  -2  10  13   31.95    3.13
   2 -10 -12  153.53    8.37
  -2  10  12  158.65    8.73
  -2  10  12  159.83    7.71
  -2 -10  12  145.07   10.87
  -2  10  12  157.66   12.64
  -2 -10  12  144.10    8.20
  -2  10  11  135.30    7.00
  -2 -10  11  131.71   10.06
  -2 -10  11  141.27    8.05
   2  10 -11  141.33    9.68
  -2  10  11  127.96    7.91
  -2  10  11  142.99   11.79
   2 -10 -11  152.95    7.95
   2 -10 -10   78.99    7.61
  -2 -10  10   90.48    7.87
  -2  10  10   83.48    8.71
   2  10 -10   95.11    7.43
  -2 -10  10   84.00    5.93
   2  10  -9   57.05    5.40
  -2 -10   9   52.51    5.70
   2 -10  -9   47.86    5.61
   2  10  -8  261.49   11.83
  -2 -10   8  249.51   12.78
   2  10  -7   27.44    3.29
   2 -10  -7   25.23    3.92
  -2 -10   7   22.30    3.55
   2 -10  -6  408.78   15.53
  -2 -10   6  416.70   16.75
   2  10  -6  418.50   15.08
   2 -10  -6  405.43   17.38
  -2  10   5   24.15    3.47
   2 -10  -5   22.09    3.05
  -2 -10   5   24.88    3.55
  -2  10   4  873.50   28.47
   2 -10  -4  914.89   27.44
  -2 -10   4  901.90   28.22
  -2  10   3   26.37    3.56
  -2 -10   3   33.46    3.86
  -2 -10   2  558.63   19.79
  -2  10   2  583.13   20.54
  -2 -10   1  127.98    7.76
  -2  10   1  132.19    8.25
  -2 -10   0  214.09   10.46
  -2 -10   0  212.21   10.31
   2 -10   0  204.95    9.07
  -2  10   0  207.25   10.82
  -2 -10  -1  216.98   10.59
   2 -10   1  205.09    9.02
  -2  10  -1  199.44   10.81
   2  10   1  207.45    8.11
  -2 -10  -2  599.59   20.50
   2 -10   2  534.36   17.95
  -2  10  -2  554.86   20.94
   2 -10   3   16.91    2.40
  -2  10  -3   17.59    3.32
  -2 -10  -3   19.72    3.33
   2 -10   4  648.76   21.27
  -2 -10  -4  712.12   23.78
  -2 -10  -5   15.86    3.09
  -2 -10  -5   21.48    3.30
   2 -10   5   21.41    2.85
  -2  10  -5   19.69    2.42
   2 -10   6  709.03   23.70
  -2 -10  -6  739.69   25.53
  -2 -10  -6  762.03   26.06
  -2  10  -7  292.54   14.08
  -2 -10  -7  274.09   13.75
  -2 -10  -7  281.88   13.94
   2 -10   7  266.41   12.48
   2 -10   8  778.60   27.41
  -2 -10  -8  841.69   29.64
  -2 -10  -8  898.17   29.95
  -2  10  -8  819.20   29.48
  -2 -10  -9   11.53    2.94
   2 -10   9   10.48    2.50
   2  10   9   11.27    3.37
  -2 -10  -9   11.54    2.90
  -2  10  -9   13.05    3.29
  -2  10 -10  348.99   17.73
   2 -10  10  295.91   15.30
   2  10  10  406.97   19.82
  -2 -10 -10  326.29   13.45
  -2 -10 -10  316.49   16.56
  -2  10 -10  375.63   14.40
  -2  10 -10  373.51   14.53
  -2 -10 -10  338.54   13.67
  -2  10 -11   13.00    3.63
   2  10  11   11.88    3.77
  -2  10 -11    8.18    1.98
  -2 -10 -11   12.42    2.39
  -2  10 -11   10.39    2.27
  -2 -10 -11   10.08    2.35
   2  10  12  302.68   17.75
   2 -10  12  225.72   13.91
  -2 -10 -12  259.18   11.72
  -2 -10 -12  277.84   12.09
  -2  10 -12  243.76   11.45
  -2  10 -12  260.44   11.35
  -2  10 -12  252.80   15.77
  -2  10 -12  279.70   12.37
  -2  10 -13   17.21    2.58
  -2  10 -13   18.23    2.79
  -2  10 -13   16.44    3.10
  -2 -10 -13   14.06    2.76
  -2  10 -13   14.86    2.61
  -2 -10 -13   19.02    3.01
  -2  10 -14  155.37    9.04
  -2 -10 -14  156.48    8.56
  -2  10 -14  151.01    8.61
  -2  10 -14  148.83    8.33
  -2 -10 -14  158.87    8.64
  -2  10 -14  161.99    8.91
  -2  10 -15   21.11    3.16
  -2 -10 -15   23.90    3.33
  -2  10 -15   26.48    3.68
  -2 -10 -15   25.69    3.26
  -2  10 -15   19.95    2.89
  -2 -10 -16  384.94   14.34
  -2 -10 -16  392.87   14.39
  -2  10 -16  374.34   14.49
  -2  10 -16  392.29   15.29
  -2  10 -16  378.83   14.25
  -2  10 -17    2.31    1.27
  -2 -10 -17    2.39    1.24
  -2 -10 -17    4.33    1.67
  -2  10 -17    3.53    2.01
  -2  10 -18  334.92   12.44
   2  10  18  340.97   11.93
  -2 -10 -18  338.08   11.56
  -2  10 -18  339.75   11.59
  -2 -10 -18  330.41   11.55
  -2  10 -18  310.71   11.00
  -2  10 -19    8.73    1.69
  -2  10 -19    7.62    1.06
  -2 -10 -19    8.40    1.35
  -2 -10 -19    8.23    1.37
   2  10  19    9.65    1.47
  -2 -10 -20  141.95    5.09
  -2  10 -20  146.72    5.65
   2  11 -20   52.55    3.23
  -2  11  20   53.39    3.14
   2  11 -19    0.17    0.95
  -2  11  19    1.60    1.01
   2 -11 -19    0.61    0.85
   2  11 -19    1.17    1.13
   2  11 -18  214.20    9.06
   2 -11 -18  204.85    8.48
   2  11 -18  206.18    9.09
   2  11 -17   26.36    3.36
   2  11 -17   28.12    3.24
   2 -11 -17   30.94    3.20
   2  11 -16  215.24   10.34
   2 -11 -16  221.39    9.97
  -2  11  15   24.15    3.15
  -2 -11  15   19.09    2.60
   2  11 -15   20.89    3.28
   2 -11 -15   19.43    2.91
  -2  11  14   53.23    4.81
   2 -11 -14   52.83    4.69
   2  11 -14   40.98    4.51
  -2 -11  14   56.50    4.60
  -2  11  13   56.33    4.20
   2 -11 -13   55.76    4.82
  -2  11  13   54.43    5.03
  -2 -11  13   58.16    4.97
   2 -11 -12   45.33    4.38
  -2  11  12   43.09    4.46
  -2 -11  12   46.84    4.46
  -2  11  12   42.09    6.70
  -2 -11  12   46.10    6.20
  -2  11  12   50.70    4.04
  -2 -11  11  202.95   12.93
  -2  11  11  201.23   14.46
  -2  11  11  191.70    8.77
  -2 -11  11  190.55    9.79
   2 -11 -11  200.70    9.62
  -2  11  11  199.68   10.18
   2  11 -10   95.78    6.17
  -2 -11  10   82.07    6.13
  -2  11  10   87.92    9.10
  -2  11  10   81.84    6.14
  -2 -11  10   85.90    7.97
   2 -11 -10   86.16    8.14
   2 -11 -10   84.25    5.68
  -2  11  10   87.23    5.45
  -2 -11   9  125.54    9.35
   2  11  -9  141.99    8.93
   2 -11  -9  139.96   10.19
  -2 -11   8  475.16   19.86
   2 -11  -8  433.80   19.88
  -2 -11   7    1.42    1.78
   2 -11  -7    2.93    1.77
  -2 -11   6  308.03   14.33
   2 -11  -6  303.33   14.87
   2 -11  -6  312.82   13.30
  -2  11   5  264.19   12.88
  -2 -11   5  256.98   12.71
   2 -11  -5  284.50   12.34
  -2  11   4   43.50    4.77
   2 -11  -4   54.45    4.80
  -2 -11   4   49.53    4.94
  -2 -11   3  143.60    8.65
  -2  11   3  136.30    8.58
  -2 -11   2   33.92    4.02
  -2  11   2   29.89    3.98
  -2  11   1    5.96    1.86
  -2 -11   1    7.63    2.08
  -2  11   0   99.06    7.49
   2 -11   0  110.08    6.49
  -2 -11   0   98.55    7.04
  -2 -11   0  108.52    7.41
  -2  11  -1  228.83   12.27
   2  11   1  253.13    9.50
   2 -11   1  234.40   10.44
   2 -11   2  100.04    6.23
  -2 -11  -2  104.63    7.47
  -2  11  -2  102.57    7.87
   2 -11   3  391.56   14.91
  -2 -11  -3  438.76   17.33
  -2  11  -3  389.38   17.51
  -2 -11  -4  277.53   13.24
   2 -11   4  258.60   11.54
   2 -11   5   43.11    4.36
  -2 -11  -5   42.73    4.90
  -2 -11  -5   43.34    4.96
  -2 -11  -6  187.89   11.10
  -2 -11  -6  199.66   11.21
   2 -11   6  177.01    9.79
  -2 -11  -7  153.68   10.01
   2 -11   7  133.35    8.52
  -2 -11  -7  140.10    9.56
  -2 -11  -8    7.23    2.47
  -2 -11  -8    7.89    2.47
   2 -11   8    7.85    2.28
  -2 -11  -9  502.75   21.67
   2 -11   9  458.30   19.92
  -2 -11  -9  509.62   21.85
  -2  11  -9  508.05   22.09
   2  11   9  582.30   24.41
  -2  11  -9  530.80   18.44
  -2  11  -9  557.73   19.04
  -2 -11  -9  523.46   18.12
  -2 -11  -9  494.46   17.72
  -2  11 -10   71.19    5.65
  -2 -11 -10   55.65    4.75
   2 -11  10   46.26    5.59
  -2 -11 -10   49.26    6.27
  -2 -11 -10   58.93    5.07
   2  11  10   55.49    7.28
  -2  11 -10   54.72    4.96
  -2  11 -10   54.17    6.67
   2  11  11  176.97   13.07
  -2 -11 -11  151.71    8.44
  -2  11 -11  160.96    9.00
  -2  11 -11  170.55    9.36
   2 -11  11  139.52   10.35
  -2 -11 -11  162.18    8.80
  -2  11 -11  167.50   12.11
  -2  11 -12    1.43    1.44
  -2 -11 -12   -0.26    1.32
  -2 -11 -12    0.05    1.29
  -2 -11 -13    6.70    2.02
  -2  11 -13   10.70    2.22
  -2  11 -13    8.00    2.10
  -2 -11 -13    9.64    2.27
  -2  11 -13    9.11    2.17
  -2  11 -13    7.80    2.20
  -2  11 -14   26.24    3.70
  -2  11 -14   32.79    3.88
  -2  11 -14   32.92    3.80
  -2 -11 -14   30.51    3.53
  -2  11 -14   28.53    3.47
  -2 -11 -14   27.21    3.42
  -2  11 -15   55.01    4.56
  -2 -11 -15   54.00    4.60
  -2  11 -15   55.23    4.78
  -2 -11 -15   58.94    4.85
  -2  11 -15   48.75    4.84
  -2  11 -15   48.17    4.50
  -2 -11 -16   -0.18    1.20
  -2  11 -16    2.42    2.10
  -2 -11 -16    0.55    1.43
  -2  11 -16    0.56    1.03
  -2  11 -16    1.16    1.15
  -2  11 -17   80.52    5.52
  -2  11 -17   81.32    4.87
   2  11  17   76.30    5.14
  -2 -11 -17   74.28    4.89
  -2 -11 -17   69.14    4.61
  -2  11 -18   28.62    2.51
   2  11  18   29.66    2.88
  -2  11 -18   34.83    3.43
  -2  11 -18   26.20    2.32
  -2 -11 -18   33.18    2.91
   2  11  19   29.42    2.35
  -2 -11 -19   28.64    2.22
  -2  11 -19   32.67    2.82
  -2  12  19  149.88    6.12
   2  12 -19  151.84    6.54
   2 -12 -19  138.81    5.61
   2  12 -19  150.68    6.33
  -2  12  18   24.67    2.79
   2  12 -18   21.29    2.65
   2  12 -18   20.72    2.58
   2 -12 -18   21.52    2.29
   2  12 -17  171.20    8.42
   2  12 -17  179.82    8.57
   2 -12 -17  173.50    7.83
   2  12 -16   96.41    6.49
   2 -12 -16  111.04    6.34
   2 -12 -15   60.24    4.78
  -2  12  15   56.24    4.62
   2  12 -15   52.19    4.81
  -2 -12  15   53.42    4.21
   2  12 -14  139.33    8.24
  -2  12  14  142.76    8.14
   2 -12 -14  147.39    7.99
  -2 -12  14  138.33    7.74
  -2  12  13  109.40    7.12
   2 -12 -13   96.70    6.42
  -2 -12  13  102.00    6.77
  -2 -12  12  281.49   12.58
   2 -12 -12  280.57   12.14
  -2  12  12  305.04   11.44
  -2  12  12  282.60   12.81
   2 -12 -11  193.67    9.40
  -2  12  11  193.95   14.33
  -2  12  11  178.78    9.78
  -2  12  11  187.95    8.63
  -2 -12  11  188.64   12.63
  -2 -12  11  185.83    9.86
   2  12 -11  205.27    9.92
   2 -12 -10  203.76   13.11
  -2 -12  10  213.57   13.16
  -2  12  10  207.24   14.67
  -2  12  10  198.72   10.29
   2 -12 -10  195.18    9.39
  -2 -12  10  190.57   10.04
   2  12 -10  219.56   10.26
  -2  12  10  194.48    8.88
  -2 -12   9   67.98    5.56
   2 -12  -9   57.49    6.67
  -2  12   9   76.26    5.04
  -2 -12   9   79.52    7.61
  -2  12   9   63.28    5.37
  -2 -12   8  267.05   14.34
   2 -12  -8  264.65   14.65
  -2 -12   7  287.28   14.56
   2 -12  -7  285.81   15.04
   2 -12  -6  650.53   24.55
   2 -12  -6  651.04   22.38
  -2  12   5  536.09   21.12
  -2 -12   5  531.88   21.24
  -2  12   4  639.60   23.51
   2 -12  -4  709.61   23.38
  -2 -12   4  639.92   23.66
  -2  12   3   39.33    4.68
  -2 -12   3   41.57    4.78
  -2 -12   2  914.48   29.78
  -2  12   2  913.62   30.05
  -2  12   1   17.77    3.14
  -2 -12   1   22.96    3.59
  -2 -12   0   44.87    4.96
  -2  12   0   43.16    4.95
   2  12   0   45.39    3.84
   2 -12   1  442.62   16.25
  -2  12  -1  427.27   18.33
  -2 -12  -1  442.23   18.01
  -2 -12  -2  325.21   14.69
   2 -12   2  308.27   12.87
  -2  12  -2  282.03   14.64
  -2 -12  -3   91.56    7.26
  -2  12  -3   79.02    7.36
   2 -12   3   77.02    5.87
  -2 -12  -4  670.82   23.88
   2 -12   4  633.98   21.68
  -2 -12  -5   66.16    6.25
  -2 -12  -5   60.16    5.92
   2 -12   5   51.34    4.98
  -2 -12  -6  597.41   22.79
  -2 -12  -6  570.95   22.71
   2 -12   6  570.69   21.08
  -2 -12  -7  131.64    9.56
   2 -12   7  116.69    8.28
  -2 -12  -7  136.81    9.67
  -2 -12  -8  676.19   26.38
  -2  12  -8  684.01   22.66
  -2 -12  -8  667.99   22.25
  -2  12  -8  755.52   24.04
   2 -12   8  661.05   24.82
   2  12   8  767.29   28.94
  -2 -12  -8  668.12   26.29
  -2  12  -8  708.39   23.29
   2 -12   9    7.32    2.19
  -2  12  -9    8.77    2.21
  -2  12  -9    8.79    2.30
  -2 -12  -9   11.13    2.30
  -2 -12  -9    9.70    3.10
  -2 -12  -9    4.18    1.88
   2  12   9    9.63    2.78
  -2 -12  -9    7.85    1.86
   2 -12  10  234.35   13.63
  -2  12 -10  270.91   12.55
  -2 -12 -10  269.96   11.88
   2  12  10  284.79   16.74
  -2 -12 -10  259.69   14.97
  -2 -12 -10  263.52   11.58
  -2  12 -10  273.83   12.32
  -2  12 -11   67.00    5.66
   2  12  11   62.89    7.59
  -2 -12 -11   54.47    4.74
  -2  12 -11   68.35    5.77
  -2 -12 -11   65.55    5.36
  -2 -12 -12  358.70   14.35
  -2 -12 -12  372.69   14.78
  -2  12 -12  383.97   15.52
  -2 -12 -13   29.38    3.46
  -2  12 -13   36.56    4.22
  -2  12 -13   30.46    3.77
  -2  12 -13   36.54    4.23
  -2 -12 -13   38.59    4.05
  -2 -12 -14  103.23    6.70
  -2 -12 -14  107.78    6.59
  -2  12 -14  109.14    7.01
  -2  12 -14  108.06    7.11
  -2  12 -14  104.92    7.18
  -2  12 -15    8.63    2.14
  -2  12 -15    6.29    2.20
  -2  12 -15    4.59    1.55
  -2 -12 -15    6.39    1.70
  -2 -12 -15    4.86    1.81
  -2  12 -16  143.83    7.53
  -2 -12 -16  140.54    7.12
  -2 -12 -16  154.98    7.60
  -2  12 -16  149.30    8.22
   2  12  16  169.76    8.26
  -2  12 -17    0.29    1.48
   2  12  17    2.32    1.25
  -2 -12 -17    0.01    1.33
  -2 -12 -18  162.02    6.29
  -2 -12 -18  183.48    6.91
   2  12  18  191.09    7.46
  -2  12 -18  189.84    7.93
  -2  12 -18  177.53    6.94
  -2 -12 -19    1.27    0.64
  -2  12 -19    1.56    0.91
   2  12  19    1.04    0.70
  -2  13  19    9.18    1.30
  -2  13  19   10.00    1.42
   2  13 -19    9.05    1.40
   2  13 -19    9.26    1.38
  -2  13  18  131.80    6.11
   2  13 -18  121.34    6.08
   2 -13 -18  119.51    5.35
   2  13 -18  125.56    6.18
   2  13 -17   27.29    3.10
  -2  13  17   31.09    3.29
   2  13 -17   26.95    3.09
   2 -13 -17   25.24    2.56
   2 -13 -16  119.55    6.33
   2  13 -16  104.24    6.58
  -2  13  16  127.47    7.29
   2  13 -15   80.88    5.91
  -2 -13  15   83.47    5.34
   2 -13 -15   91.82    5.73
  -2  13  15   84.08    5.65
   2  13 -14  201.79   10.12
  -2  13  14  221.94   10.33
   2 -13 -14  210.59    9.70
  -2 -13  14  203.57    9.74
  -2 -13  13   44.86    4.42
  -2  13  13   46.23    4.58
   2  13 -13   41.87    4.45
   2 -13 -13   42.50    4.07
   2 -13 -12  424.58   15.61
  -2 -13  12  380.18   15.90
  -2  13  12  415.97   16.49
  -2  13  11   65.95    5.72
  -2 -13  11   57.19    5.26
   2 -13 -11   74.10    5.41
   2  13 -11   65.16    5.45
   2 -13 -10  274.60   15.88
  -2  13  10  266.54   12.53
  -2 -13  10  268.19   15.51
   2 -13 -10  283.88   11.75
   2  13 -10  289.81   12.63
  -2 -13  10  246.34   12.20
   2 -13  -9    8.57    2.61
  -2 -13   9    9.67    2.87
   2 -13  -9   11.85    2.31
  -2  13   9   11.83    2.41
   2  13  -9    9.29    2.17
  -2 -13   9    8.32    1.99
  -2 -13   8  137.42   10.16
  -2 -13   8  135.31    8.00
   2 -13  -8  141.99   10.55
  -2  13   8  133.82    8.22
   2 -13  -7   91.66    8.23
  -2 -13   7   87.68    7.77
  -2 -13   7   86.93    6.09
  -2 -13   6   29.80    4.42
   2 -13  -6   34.58    4.89
  -2 -13   5  668.35   25.67
  -2  13   5  677.51   25.07
  -2 -13   4  147.99    9.91
   2 -13  -4  168.06    9.74
  -2  13   4  142.81    9.49
  -2 -13   3 1347.05   41.11
   2 -13  -3 1347.76   40.02
  -2  13   3 1318.10   40.64
  -2 -13   2  624.76   23.13
  -2  13   2  603.73   22.93
  -2 -13   1  358.90   16.20
  -2  13   1  350.94   16.21
  -2 -13   1  378.78   16.47
  -2 -13   0   43.37    5.13
  -2 -13   0   40.56    4.98
  -2  13   0   41.71    5.08
  -2  13  -1   73.46    6.90
   2 -13   1   74.51    5.94
  -2 -13  -1   77.34    6.89
  -2  13  -2    4.11    2.07
  -2 -13  -2    3.53    1.92
   2 -13   2    4.99    1.40
  -2 -13  -3  313.72   15.24
  -2  13  -3  299.74   15.69
   2 -13   3  311.41   13.67
  -2 -13  -4    8.44    2.59
  -2  13  -4    5.30    2.24
  -2  13  -5   88.45    8.47
  -2 -13  -5  108.61    8.35
  -2 -13  -5  112.57    8.55
   2 -13   5   93.28    7.13
   2 -13   6  276.02   13.59
  -2 -13  -6  277.59   14.76
  -2 -13  -6  305.08   15.23
  -2 -13  -7  435.11   19.61
   2 -13   7  423.70   18.29
  -2 -13  -7  447.67   19.71
  -2 -13  -7  403.19   15.64
  -2  13  -7  457.24   17.34
  -2  13  -7  456.94   17.06
  -2 -13  -8   11.56    2.95
  -2 -13  -8   15.99    3.71
  -2  13  -8   16.90    2.84
  -2 -13  -8   16.91    2.59
  -2 -13  -8   13.98    2.47
   2  13   8   18.65    4.38
  -2  13  -8   16.80    2.79
  -2  13  -8   25.65    3.60
   2 -13   8   20.07    3.66
   2  13   9  453.96   21.36
  -2 -13  -9  376.83   14.85
  -2 -13  -9  382.44   18.96
  -2 -13  -9  400.09   19.20
  -2 -13  -9  409.41   15.51
   2 -13   9  381.71   17.92
  -2  13  -9  427.42   16.67
  -2  13  -9  384.38   15.68
  -2 -13 -10   19.74    2.87
  -2  13 -10   23.99    3.56
  -2 -13 -10   23.66    3.21
  -2 -13 -10   26.63    4.70
   2  13  10   22.62    4.51
  -2  13 -10   25.78    3.41
  -2 -13 -11   76.90    5.79
  -2  13 -11   72.68    6.00
  -2  13 -11   77.71    6.31
  -2 -13 -11   65.03    5.19
  -2 -13 -12    7.79    2.13
  -2  13 -12    9.72    2.55
  -2  13 -12    9.40    2.56
  -2 -13 -12    6.52    2.02
  -2  13 -13   29.59    3.73
  -2 -13 -13   33.39    3.67
  -2  13 -13   32.10    3.99
  -2  13 -13   32.44    4.02
   2  13  13   33.83    4.10
  -2 -13 -13   30.81    3.42
  -2  13 -14   -1.23    1.17
  -2  13 -14   -1.36    2.00
  -2 -13 -14    0.10    1.00
  -2 -13 -14   -0.22    1.67
   2  13  14   -0.37    1.55
  -2  13 -14    1.41    1.45
  -2  13 -15   59.39    4.87
  -2  13 -15   53.64    4.80
  -2 -13 -15   54.04    4.47
  -2  13 -15   53.51    4.51
   2  13  15   65.02    5.11
   2  13  16    1.33    1.37
  -2 -13 -16    1.45    1.23
  -2  13 -16   -0.67    1.84
  -2  13 -16    0.97    0.89
   2  13  17  118.20    5.98
  -2 -13 -17  113.55    5.32
  -2  13 -17  118.65    6.39
  -2 -13 -18   23.86    1.88
  -2 -13 -18   15.63    1.50
  -2  13 -18   20.92    1.98
  -2  13 -18   23.27    2.45
   2  13  18   23.93    2.22
   2  14 -18   24.41    2.43
  -2  14  18   26.98    2.46
   2  14 -18   25.55    2.49
  -2  14  18   23.15    2.30
   2  14 -17  138.46    7.00
   2 -14 -17  131.44    5.92
  -2  14  17  149.24    7.00
   2  14 -17  152.21    7.10
  -2 -14  16   58.38    3.74
  -2  14  16   70.52    5.04
   2 -14 -16   62.76    4.13
   2  14 -16   62.52    4.74
   2 -14 -15   59.19    4.29
   2  14 -15   63.75    4.98
  -2  14  15   62.43    4.60
  -2 -14  15   52.50    4.09
  -2  14  15   69.89    5.50
  -2  14  14   25.92    3.29
   2  14 -14   28.49    3.48
   2 -14 -14   25.34    2.98
  -2 -14  14   22.50    3.00
  -2  14  14   27.67    3.83
   2  14 -13  160.56    8.81
  -2 -14  13  152.07    8.59
   2 -14 -13  174.37    8.44
  -2  14  13  174.51    9.21
  -2 -14  12   48.34    4.85
   2 -14 -12   55.16    4.58
   2  14 -12   58.23    5.04
  -2  14  12   54.45    5.18
  -2 -14  11  150.99    8.97
   2  14 -11  164.72    9.22
   2 -14 -11  170.68    8.45
  -2  14  11  153.24    9.13
   2  14 -10  284.96   12.85
  -2  14  10  280.38   12.90
   2 -14 -10  298.74   11.93
  -2 -14   9  112.08    9.49
  -2  14   9  101.10    7.34
   2  14  -9  107.70    7.24
   2 -14  -9  115.72    9.78
  -2 -14   9  104.24    7.15
   2 -14  -8  440.81   20.48
  -2  14   8  381.74   16.11
  -2 -14   8  412.87   19.70
  -2  14   8  412.07   17.06
  -2 -14   8  405.09   15.95
   2 -14  -7  481.07   21.19
  -2 -14   7  431.84   16.42
  -2 -14   7  435.32   20.15
  -2  14   7  437.66   17.42
  -2  14   7  398.82   16.63
  -2 -14   6  332.36   13.87
   2 -14  -6  417.16   18.93
  -2  14   6  342.87   14.61
  -2 -14   6  346.88   13.94
  -2  14   6  350.15   14.92
  -2 -14   6  393.46   18.26
  -2  14   5  258.55   13.60
  -2 -14   5  250.18   14.23
  -2 -14   4  349.54   16.98
   2 -14  -4  387.69   16.66
  -2  14   4  345.22   16.29
   2 -14  -3   17.30    3.20
  -2  14   3   16.64    3.24
  -2 -14   3   16.54    3.74
  -2  14   2  738.81   27.08
  -2 -14   2  798.20   28.07
  -2 -14   1    5.13    2.41
  -2 -14   1   10.30    2.68
  -2  14   1   12.87    3.14
  -2 -14   0  754.15   27.15
  -2  14   0  725.54   27.05
  -2  14  -1  150.09   10.45
  -2 -14  -1  167.03   10.75
  -2 -14  -2  543.69   21.46
  -2  14  -2  448.13   20.70
  -2 -14  -3   13.46    3.09
  -2  14  -3    8.57    2.66
   2 -14   3   12.37    2.76
  -2 -14  -4  427.74   18.89
  -2  14  -4  402.61   19.59
   2 -14   4  380.71   16.71
  -2  14  -5    6.94    1.88
  -2  14  -5    0.46    2.41
  -2  14  -5    1.18    1.40
  -2 -14  -5   -0.72    2.20
   2 -14   5    4.20    1.71
  -2 -14  -5    2.27    1.69
  -2  14  -6  313.55   13.92
  -2 -14  -6  324.75   16.59
  -2  14  -6  330.33   18.33
  -2  14  -6  330.46   14.43
   2  14   6  349.43   14.40
   2 -14   6  331.31   15.56
  -2 -14  -6  335.98   16.65
   2  14   7   45.46    4.70
  -2  14  -7   41.11    4.55
  -2  14  -7   50.32    7.00
  -2 -14  -7   48.17    6.01
  -2 -14  -7   45.11    5.79
  -2  14  -7   47.51    4.95
   2  14   8  280.98   12.85
  -2  14  -8  272.08   12.79
  -2  14  -8  259.82   12.19
  -2 -14  -8  243.66   14.58
  -2  14  -8  270.69   13.01
  -2  14  -8  300.11   17.75
  -2 -14  -8  242.27   11.43
   2  14   8  304.66   16.74
  -2 -14  -8  287.62   15.62
  -2  14  -9    1.36    1.57
  -2  14  -9   -0.09    2.05
   2  14   9    3.79    2.08
  -2 -14  -9    3.41    2.20
   2  14   9    2.03    1.86
  -2 -14  -9    1.24    1.40
  -2  14  -9    3.16    1.50
  -2 -14  -9   -2.44    1.41
  -2  14 -10  269.02   12.85
  -2 -14 -10  265.74   11.87
  -2  14 -10  267.70   12.50
   2  14  10  288.08   12.98
   2 -14  11   32.50    3.42
  -2  14 -11   36.43    4.38
   2  14  11   38.94    4.47
  -2 -14 -11   33.52    3.84
  -2  14 -11   35.60    4.04
   2 -14  12  407.13   14.94
  -2 -14 -12  435.57   16.08
  -2  14 -12  443.14   17.25
  -2  14 -12  416.28   16.59
   2  14  12  473.75   17.37
  -2 -14 -13   -0.76    1.78
   2  14  13   -0.62    1.66
  -2  14 -13   -1.10    1.59
  -2  14 -13    4.08    1.78
  -2  14 -13   -0.13    1.54
  -2 -14 -14  285.10   11.59
  -2  14 -14  281.28   12.24
  -2  14 -14  279.28   12.29
  -2  14 -14  261.80   11.63
   2  14  14  312.70   12.63
  -2  14 -15   28.52    3.26
   2  14  15   27.88    3.36
  -2  14 -15   24.40    2.92
  -2 -14 -15   26.17    2.69
  -2  14 -15   26.29    3.53
  -2  14 -16   57.53    4.04
  -2  14 -16   52.65    4.37
  -2 -14 -16   56.08    3.59
   2  14  16   58.20    4.30
   2  14  17   30.09    2.74
  -2 -14 -17   28.28    2.17
  -2  14 -17   31.62    3.05
   2  14  18   11.15    1.39
  -2  14 -18   14.55    1.71
   2  14  18   12.72    1.53
  -2  14 -18   10.66    1.33
   2  15 -18    4.83    1.13
  -2  15  18    6.23    1.14
   2  15 -18    4.29    0.93
  -2  15  18    5.49    1.15
   2  15 -17   32.44    2.89
  -2  15  17   31.63    2.86
   2  15 -17   32.06    3.03
  -2  15  17   35.53    2.92
  -2 -15  16   59.78    3.61
   2  15 -16   69.92    4.70
  -2  15  16   76.55    5.03
  -2 -15  15   15.24    2.21
  -2  15  15   21.19    3.00
   2  15 -15   14.81    2.48
   2 -15 -15   15.23    2.03
  -2  15  15   18.56    2.48
  -2  15  14  166.57    8.34
  -2 -15  14  155.96    8.06
   2 -15 -14  164.16    7.65
  -2  15  14  184.62    9.41
   2  15 -14  159.61    8.41
   2 -15 -13    4.79    1.25
  -2  15  13    4.15    1.64
  -2  15  13    7.27    2.39
   2  15 -13    4.00    1.37
   2  15 -13    5.20    1.88
  -2 -15  13    4.44    1.71
   2 -15 -12  481.09   16.24
  -2  15  12  501.48   18.58
   2  15 -12  465.58   17.37
  -2  15  12  471.07   17.64
   2  15 -11  235.67   11.38
   2 -15 -11  232.88   10.13
  -2  15  11  254.19   12.31
  -2  15  11  218.55   11.20
  -2 -15  11  215.77   11.02
   2  15 -10  186.35   10.24
  -2 -15  10  180.59    9.99
   2 -15 -10  207.70    9.36
  -2  15  10  193.33   10.48
  -2  15  10  206.15   11.11
   2  15  -9  285.94   13.22
  -2  15   9  311.93   14.18
  -2 -15   9  287.20   12.96
  -2  15   9  267.89   13.00
  -2  15   8   47.22    5.19
  -2 -15   8   50.82    6.29
   2 -15  -8   54.86    6.63
  -2 -15   8   48.64    4.87
  -2  15   8   47.94    5.11
  -2  15   7   95.96    7.22
  -2 -15   7  105.76    9.20
  -2  15   7   79.36    6.59
  -2 -15   7   99.40    6.79
   2 -15  -7  103.43    9.23
  -2  15   6   41.15    4.69
   2 -15  -6   48.49    6.17
  -2  15   6   45.83    4.89
  -2 -15   6   46.71    4.52
  -2 -15   6   44.69    4.32
  -2 -15   6   48.95    6.02
  -2 -15   5  184.85    9.09
  -2 -15   5  197.90   12.57
  -2 -15   5  157.81    8.86
  -2  15   5  165.03    9.63
  -2  15   5  168.22    9.58
  -2  15   5  200.36   11.61
  -2 -15   4  161.08    8.93
  -2  15   4  175.98    9.81
  -2 -15   4  193.84   12.32
   2 -15  -4  207.98   11.84
  -2  15   4  165.99    9.55
  -2  15   4  190.76   11.38
  -2  15   3  407.34   18.00
  -2  15   3  370.42   15.44
  -2 -15   3  386.95   18.46
  -2  15   3  367.63   15.51
  -2 -15   2  527.42   21.99
  -2 -15   2  519.56   21.73
  -2  15   2  472.82   20.61
  -2 -15   1  167.83   11.17
  -2  15   1  147.66   10.35
  -2 -15   1  166.19   11.07
  -2  15   0  160.47   11.05
  -2 -15   0  197.50   12.17
  -2 -15  -1  277.23   14.79
  -2  15  -1  236.12   13.98
  -2 -15  -2   14.33    3.36
  -2  15  -2   11.45    3.04
  -2  15  -3  251.29   12.05
  -2 -15  -3  316.63   15.99
  -2  15  -3  289.13   13.09
  -2  15  -3  279.41   15.78
  -2  15  -4   58.90    7.21
  -2  15  -4   45.18    4.43
  -2  15  -4   46.32    4.69
  -2 -15  -4   59.83    6.65
  -2  15  -4   56.13    5.25
   2  15   4   47.04    4.70
  -2 -15  -5   32.01    4.99
  -2  15  -5   37.88    5.75
  -2  15  -5   33.51    4.18
   2  15   5   35.92    4.04
  -2 -15  -5   41.69    5.44
  -2  15  -5   38.11    4.34
  -2 -15  -6    3.28    2.40
  -2  15  -6    1.38    1.33
  -2  15  -6    0.24    1.98
  -2  15  -6    0.27    1.43
  -2 -15  -6    2.54    1.83
   2  15   6   -0.12    1.09
  -2 -15  -7   71.43    7.31
   2  15   7   74.07    6.15
  -2 -15  -7   64.17    7.03
  -2  15  -7   74.50    8.27
  -2  15  -7   80.69    6.55
   2  15   7   94.77    8.78
  -2  15  -7   69.37    6.12
   2  15   8   -2.00    2.04
  -2  15  -8    4.63    2.15
  -2  15  -8    2.44    2.29
  -2  15  -8    3.73    1.91
   2  15   8    5.50    2.11
  -2 -15  -8    4.95    2.16
  -2  15  -8    5.32    2.29
  -2 -15  -8    5.21    2.61
  -2  15  -9  383.66   16.12
   2  15   9  382.60   15.73
  -2  15  -9  355.29   15.16
  -2  15 -10   38.79    4.63
  -2  15 -10   36.37    4.15
   2  15  10   43.85    4.75
   2  15  11  197.31   10.25
  -2  15 -11  187.31    9.95
   2 -15  11  179.29    8.89
  -2  15 -11  176.35   10.05
  -2  15 -12    7.85    2.26
   2  15  12    7.40    2.49
   2 -15  12    5.37    1.48
  -2  15 -12    5.89    2.26
  -2  15 -13  100.02    6.83
  -2  15 -13  101.65    6.52
  -2 -15 -13  108.82    5.78
  -2  15 -13   90.71    6.67
  -2  15 -14   34.09    3.85
  -2  15 -14   31.26    3.61
   2  15  14   34.52    3.90
  -2  15 -14   30.43    3.38
  -2 -15 -14   36.18    3.01
  -2  15 -15  138.27    7.44
  -2  15 -15  132.91    6.82
  -2  15 -15  123.53    6.97
  -2 -15 -15  138.96    5.98
   2  15  15  140.96    7.25
   2  15  16    6.42    1.46
  -2  15 -16    6.25    1.74
  -2 -15 -16    5.64    1.02
   2  15  16    3.58    1.33
  -2  15 -17   38.47    3.07
  -2  15 -17   35.93    2.78
   2  15  17   36.46    2.79
   2  15  17   37.98    2.75
   2  16 -17   59.66    3.91
  -2  16  17   55.82    3.57
  -2  16  17   61.91    3.45
   2  16 -17   56.56    3.41
  -2 -16  16   26.97    2.11
  -2  16  16   28.43    2.88
  -2  16  16   28.43    2.63
   2  16 -16   25.04    2.58
   2  16 -16   27.44    2.98
  -2  16  15    3.27    1.47
  -2  16  15    2.47    1.31
  -2 -16  15    1.52    0.77
   2  16 -15    3.64    1.42
  -2  16  15    1.63    0.89
  -2  16  14    3.36    1.76
  -2 -16  14    4.90    1.62
   2  16 -14    6.18    1.91
  -2  16  14    7.23    1.80
   2  16 -13   55.18    4.71
   2  16 -13   51.09    4.48
  -2  16  13   54.44    5.11
  -2 -16  13   47.75    4.34
  -2  16  13   51.06    4.51
  -2 -16  12   10.24    2.27
  -2  16  12   13.35    2.73
   2  16 -12   10.46    2.14
  -2  16  12   12.14    3.00
  -2  16  11  126.53    8.00
   2  16 -11  126.22    7.98
  -2 -16  11  108.57    7.37
  -2  16  11  131.50    8.40
   2 -16 -11  121.99    6.67
   2  16 -10   95.96    7.09
  -2 -16  10   87.82    6.56
  -2  16  10   99.15    7.35
  -2  16  10   93.10    6.98
  -2  16   9   71.41    6.30
  -2  16   9   69.81    6.02
   2  16  -9   69.48    6.08
  -2 -16   9   70.93    5.83
  -2  16   8  406.87   17.19
  -2  16   8  447.72   18.02
  -2 -16   8  444.43   16.86
  -2  16   7   52.47    4.93
  -2 -16   7   60.21    7.00
  -2  16   7   50.59    5.29
  -2 -16   7   56.45    5.09
   2 -16  -7   55.32    6.81
  -2  16   7   52.64    5.47
  -2 -16   6  308.38   13.03
  -2  16   6  302.89   13.16
  -2  16   6  281.54   13.76
  -2 -16   6  339.21   17.63
  -2  16   6  273.09   13.52
   2 -16  -6  358.14   17.99
  -2 -16   5    4.23    1.65
  -2  16   5   -0.35    1.27
  -2 -16   5    5.01    2.34
  -2 -16   5    3.07    1.24
  -2  16   5    3.48    1.88
  -2  16   4   47.00    5.60
  -2 -16   4   50.13    4.75
  -2  16   4   49.72    5.23
   2 -16  -4   66.38    6.67
  -2 -16   4   57.03    6.73
  -2  16   4   45.02    4.82
   2 -16  -3    5.87    2.03
  -2  16   3    4.07    1.29
  -2 -16   3   -1.41    1.24
  -2 -16   3    4.48    2.02
  -2  16   3    4.82    2.03
  -2 -16   3    3.51    2.08
  -2  16   2  231.68   13.33
  -2 -16   2  212.41   10.80
  -2  16   2  214.22   11.25
  -2 -16   2  249.95   14.45
   2 -16  -2  257.59   13.91
  -2 -16   2  251.62   14.50
  -2  16   2  234.03   11.79
  -2  16   1   22.64    3.46
  -2 -16   1   20.78    3.03
  -2 -16   1   34.27    5.20
  -2  16   1   29.82    4.68
  -2  16   1   22.85    3.32
  -2  16   0  288.62   15.58
   2  16   0  275.70   12.66
  -2  16   0  280.35   12.46
  -2  16   0  291.12   13.19
  -2  16   0  287.07   13.42
  -2  16  -1  239.54   11.74
  -2 -16  -1  291.28   15.51
  -2  16  -1  281.15   15.34
  -2  16  -1  228.32   11.27
  -2  16  -1  229.88   11.12
  -2  16  -1  266.25   12.54
   2  16   1  234.10   11.43
  -2  16  -2  253.93   11.78
  -2  16  -2  263.48   12.18
  -2  16  -2  245.10   14.91
  -2 -16  -2  305.95   16.02
   2  16   2  237.25   11.79
  -2  16  -2  261.90   12.42
  -2  16  -2  285.18   13.16
  -2 -16  -3    7.55    2.90
  -2  16  -3    7.22    2.05
   2  16   3    2.77    1.47
  -2  16  -3    6.18    2.08
  -2  16  -3    9.48    2.64
  -2  16  -3    2.93    1.79
  -2 -16  -4  165.74   11.46
  -2  16  -4  145.70   11.54
  -2  16  -4  146.97    8.98
   2  16   4  145.04    8.84
  -2  16  -4  144.15    8.54
  -2  16  -4  155.12    9.38
  -2  16  -5    7.20    2.31
  -2  16  -5   16.38    4.07
  -2 -16  -5    7.87    2.85
   2  16   5    7.45    2.00
  -2 -16  -5    9.45    2.97
  -2  16  -5    7.28    2.01
  -2 -16  -6  344.14   17.40
   2  16   6  298.68   13.82
  -2 -16  -6  348.29   17.63
  -2  16  -6  316.94   14.68
  -2  16  -6  314.55   18.35
  -2  16  -6  296.52   14.09
   2  16   7   75.41    5.80
  -2  16  -7   78.14    6.52
  -2  16  -7   71.70    6.43
   2  16   7   71.86    6.11
  -2  16  -8  277.83   13.45
   2  16   8  297.58   13.20
  -2  16  -8  255.38   12.31
  -2  16  -8  267.58   13.15
   2  16   9    4.88    2.29
  -2  16  -9   10.70    2.62
  -2  16  -9    4.64    1.71
  -2  16 -10   99.73    7.00
  -2  16 -10  102.87    7.56
   2  16  10  111.04    7.42
  -2  16 -11    3.30    1.70
   2  16  11    1.95    1.74
  -2  16 -11    2.66    1.49
  -2  16 -11    3.72    2.13
   2 -16  11    1.89    1.18
  -2  16 -12  256.39   11.77
  -2  16 -12  267.53   12.35
   2 -16  12  250.38   10.53
   2  16  12  293.63   12.38
  -2  16 -13    6.78    1.86
   2  16  13    6.37    2.26
  -2  16 -13    2.69    1.80
  -2  16 -13    4.68    1.97
   2  16  14  122.76    6.78
   2  16  14  116.48    6.34
  -2  16 -14  102.30    6.49
  -2  16 -14   99.97    6.02
  -2  16 -14  110.21    6.64
  -2  16 -15    0.06    0.77
   2  16  15    2.22    1.43
   2  16  15    2.44    1.06
  -2  16 -15    1.43    1.56
   2  16  16   80.99    4.59
  -2  16 -16   85.89    4.91
   2  16  16   78.97    4.32
  -2  16 -17   36.41    2.62
  -2 -16 -17   31.63    2.10
  -2  16 -17   34.83    2.47
   2  16  17   38.99    2.56
  -2  17  17  141.94    5.55
   2  17 -17  145.32    5.99
  -2  17  16   23.62    2.15
   2  17 -16   24.69    2.26
   2  17 -16   22.38    2.56
  -2  17  16   25.02    2.47
  -2  17  15   19.68    2.48
  -2  17  15   18.68    2.15
  -2 -17  15   18.52    2.09
   2  17 -15   20.20    2.35
  -2  17  15   23.02    2.41
  -2  17  14   37.36    3.45
   2  17 -14   43.60    3.77
  -2  17  14   39.91    3.45
  -2 -17  14   39.90    3.44
  -2  17  14   43.21    3.96
  -2  17  13   22.65    2.83
  -2  17  13   26.36    3.17
   2  17 -13   20.01    2.69
  -2 -17  13   20.65    2.81
   2  17 -13   22.82    2.92
  -2  17  13   25.04    3.46
  -2  17  12   18.30    2.74
  -2  17  12   16.90    3.05
   2  17 -12   13.88    2.57
   2  17 -12   18.36    2.87
  -2 -17  12   16.69    2.78
  -2  17  12   19.68    3.08
  -2  17  11  268.91   12.29
  -2  17  11  282.43   12.85
  -2  17  11  291.57   12.18
  -2 -17  11  254.84   11.78
   2  17 -11  261.61   12.32
   2  17 -10   83.31    6.59
  -2 -17  10   92.11    6.61
  -2  17  10   97.91    6.61
  -2  17  10   84.43    6.66
  -2  17  10   86.67    6.80
  -2  17   9  359.17   14.43
  -2  17   9  344.38   15.16
  -2  17   9  322.18   14.67
  -2 -17   9  352.39   14.41
   2  17  -9  349.20   15.17
   2  17  -8   33.42    4.26
  -2 -17   8   34.49    3.93
  -2  17   8   36.38    3.87
  -2  17   8   25.00    3.78
  -2  17   8   39.40    4.64
  -2 -17   7   27.39    3.52
  -2  17   7   27.40    4.01
  -2  17   7   20.42    3.46
  -2  17   7   29.23    3.70
  -2  17   6    7.22    2.63
  -2  17   6    2.71    2.07
  -2 -17   6    6.70    2.07
  -2 -17   5    7.27    2.09
  -2 -17   5    7.55    1.91
  -2 -17   5   -0.01    1.88
  -2  17   5    6.38    1.95
  -2  17   5    6.89    2.39
  -2 -17   4    6.13    2.36
  -2  17   4    5.65    1.96
  -2  17   4    4.91    1.77
  -2 -17   4    7.68    3.13
  -2 -17   4    4.76    1.57
  -2 -17   4    6.08    1.64
  -2  17   3   65.24    6.73
  -2 -17   3   67.29    7.39
   2 -17  -3   72.70    7.25
  -2 -17   3   65.32    5.59
  -2 -17   3   73.04    7.79
  -2  17   3   63.52    5.97
  -2  17   3   57.31    5.68
  -2  17   2   11.31    2.85
   2 -17  -2    8.43    2.61
  -2 -17   2   13.02    3.44
  -2  17   2    9.02    2.21
   2  17  -2    5.88    1.68
  -2  17   2   10.03    2.28
  -2 -17   2    8.78    2.09
  -2  17   1   31.88    4.13
  -2 -17   1   45.18    6.14
   2 -17  -1   35.14    5.02
  -2  17   1   33.56    3.89
  -2  17   1   35.55    4.45
  -2  17   1   40.96    5.53
   2  17  -1   33.83    4.05
  -2 -17   1   33.19    3.90
   2  17   0    4.62    1.54
  -2  17   0    1.44    1.67
  -2 -17   0    3.07    1.31
  -2 -17   0    0.61    1.38
  -2  17   0    1.97    1.46
  -2  17   0   -2.63    1.54
  -2  17   0    0.40    1.28
  -2  17   0   -2.77    1.72
  -2  17  -1  317.04   14.37
  -2 -17  -1  337.94   17.36
  -2  17  -1  307.83   16.61
   2  17   1  267.07   12.91
  -2  17  -1  295.95   13.32
  -2  17  -1  270.61   12.62
  -2  17  -1  284.06   13.48
  -2  17  -2   76.25    5.99
  -2 -17  -2   98.83    8.88
  -2  17  -2   75.57    6.36
  -2  17  -2   78.37    6.51
   2  17   2   70.59    6.06
  -2  17  -2   92.43    7.21
  -2  17  -2   96.08    8.88
  -2  17  -3  729.75   29.58
  -2  17  -3  683.66   23.93
  -2  17  -3  690.93   24.60
  -2  17  -3  741.27   25.71
   2  17   3  691.14   24.37
  -2  17  -4   47.21    4.84
   2  17   4   54.43    5.36
  -2 -17  -4   66.28    7.17
  -2 -17  -4   61.54    6.93
  -2  17  -4   55.75    7.24
  -2  17  -4   50.15    5.23
  -2  17  -4   53.25    5.47
   2  17   5  221.19   11.51
  -2  17  -5  226.14   12.15
  -2  17  -5  232.34   12.05
  -2 -17  -5  251.87   14.66
   2  17   6   12.76    2.66
  -2  17  -6    9.92    2.65
  -2  17  -6    6.41    2.19
   2  17   7  304.33   12.74
  -2  17  -7  278.80   13.58
  -2  17  -7  293.66   13.99
  -2  17  -7  262.92   12.62
   2  17   7  288.99   13.31
  -2  17  -8   17.82    3.30
  -2  17  -8   16.43    2.92
  -2  17  -8   19.99    3.45
   2  17   8   15.87    2.67
   2  17   8   18.19    3.22
  -2  17  -9  239.68   12.11
   2  17   9  241.89   11.09
  -2  17  -9  222.07   11.13
   2  17   9  238.67   11.60
   2  17  10    0.79    1.69
  -2  17 -10    0.80    1.67
  -2  17 -10   -0.12    1.56
   2  17  10    2.41    1.67
  -2  17 -10    4.33    1.80
   2  17  11  191.43    9.32
  -2  17 -11  197.93    9.81
  -2  17 -11  192.60    9.71
   2 -17  11  175.73    8.70
  -2  17 -11  185.81   10.14
   2  17  11  202.95   10.05
   2  17  12    5.20    1.63
  -2  17 -12    2.04    1.70
   2 -17  12    4.71    1.43
  -2  17 -12    1.16    1.61
   2  17  12    2.99    1.87
  -2  17 -12    2.95    1.40
   2  17  13  185.90    8.42
  -2  17 -13  176.42    8.99
   2  17  13  190.04    8.94
  -2  17 -13  182.34    8.81
  -2  17 -13  160.33    8.17
   2  17  14   15.14    2.15
  -2  17 -14   15.46    2.52
  -2  17 -14   12.82    2.31
   2  17  14   12.81    2.34
  -2  17 -14   10.33    1.73
  -2  17 -15  210.76    8.67
  -2  17 -15  203.59    7.75
   2  17  15  229.67    8.72
   2  17  15  209.60    8.05
  -2 -17 -16    2.86    0.97
   2  17  16    3.04    0.81
   2  17  16    2.71    1.06
  -2  17 -16    0.65    0.80
   2  18 -16   29.44    2.62
  -2  18  16   28.15    2.32
   2  18 -15   22.89    2.66
  -2 -18  15   21.82    1.96
   2  18 -15   21.56    2.11
  -2  18  15   23.15    2.10
  -2  18  15   19.86    1.92
  -2  18  15   21.35    2.44
  -2  18  14   63.05    3.98
   2  18 -14   61.77    4.13
  -2  18  14   68.85    4.30
  -2 -18  14   57.74    3.97
  -2  18  14   70.38    4.74
   2  18 -13   48.20    3.89
  -2  18  13   52.28    4.43
   2  18 -13   44.01    3.85
  -2  18  13   43.21    3.82
  -2  18  13   46.66    3.69
  -2 -18  13   43.99    3.74
   2  18 -12   44.99    3.98
  -2  18  12   55.12    4.85
  -2  18  12   49.28    4.00
  -2  18  12   47.05    4.27
   2  18 -12   43.71    4.18
  -2 -18  12   49.23    4.25
  -2  18  11  196.25    9.97
   2  18 -11  177.72    9.53
  -2  18  11  175.43    9.37
  -2 -18  11  178.03    9.10
  -2  18  11  189.26    8.88
  -2  18  10   48.94    4.31
  -2  18  10   48.71    4.99
   2  18 -10   45.28    4.80
  -2 -18  10   44.37    4.38
  -2  18  10   41.07    4.52
  -2  18   9   37.43    4.43
  -2  18   9   40.36    4.04
  -2  18   9   39.33    4.65
   2  18  -9   36.90    4.45
  -2 -18   9   35.53    3.96
   2  18  -8  183.96   10.57
  -2 -18   8  202.59    9.98
  -2  18   8  210.97   11.12
  -2  18   8  193.18   10.72
  -2  18   7    1.42    1.67
  -2  18   7    4.65    2.17
  -2 -18   7    4.41    1.84
  -2  18   6  273.50   13.50
  -2 -18   6  293.93   12.29
  -2  18   6  268.44   13.32
  -2  18   5  118.94    8.55
  -2  18   5  118.33    8.33
  -2 -18   5  125.91    7.34
  -2 -18   4   15.94    2.71
  -2 -18   4   18.70    2.94
  -2  18   4   18.58    3.29
  -2  18   4   18.97    3.59
  -2  18   3  177.14   10.56
  -2 -18   3  174.69    9.59
  -2 -18   3  205.67    9.23
  -2  18   3  176.90   10.71
  -2 -18   2   59.96    7.18
   2  18  -2   45.42    4.86
  -2  18   2   50.91    5.88
   2 -18  -2   67.32    7.15
  -2  18   2   53.86    5.36
  -2 -18   2   56.65    4.38
  -2  18   2   49.39    5.49
  -2 -18   2   48.95    4.85
  -2 -18   1  231.42   14.37
  -2  18   1  199.69   11.35
  -2 -18   1  215.07    9.09
  -2  18   1  179.88   10.53
   2  18  -1  177.90   10.13
  -2  18   1  188.12   12.41
   2 -18  -1  215.85   13.54
  -2  18   1  171.13    9.67
  -2 -18   1  189.18   10.06
  -2 -18   0   84.32    5.06
  -2  18   0   67.72    6.12
  -2 -18   0   80.98    6.18
  -2 -18   0   94.70    8.96
  -2  18   0   67.17    5.82
  -2  18   0   73.55    6.63
  -2  18   0   65.92    5.71
   2  18   0   68.92    6.03
  -2  18   0   67.24    7.43
   2  18   1  196.79   10.75
  -2  18  -1  214.96   11.82
  -2  18  -1  195.01   10.91
  -2  18  -1  194.24   10.32
  -2  18  -1  202.58   13.44
  -2  18  -1  195.87   10.64
  -2  18  -2   37.29    4.64
  -2  18  -2   40.00    4.47
  -2  18  -2   36.31    5.54
  -2  18  -2   42.87    5.00
   2  18   2   37.67    4.40
  -2  18  -3   38.45    4.80
   2  18   3   36.62    4.39
  -2  18  -3   36.00    4.49
  -2  18  -3   34.29    4.13
  -2  18  -4  186.30   10.75
   2  18   4  199.49   10.79
  -2  18  -4  210.99   11.65
  -2  18  -5   35.70    4.67
   2  18   5   39.25    4.61
  -2  18  -5   32.55    4.43
   2  18   6  581.56   21.16
  -2  18  -6  569.78   21.89
  -2  18  -6  573.63   21.59
   2  18   7   48.92    5.13
  -2  18  -7   50.26    5.50
  -2  18  -7   52.32    5.52
  -2  18  -7   49.22    4.95
   2  18   8  352.27   14.76
  -2  18  -8  316.74   14.00
   2  18   8  372.09   14.05
  -2  18  -8  335.26   15.25
  -2  18  -8  326.42   15.05
   2  18   9    9.09    1.94
  -2  18  -9    8.32    2.11
  -2  18  -9    5.53    1.81
   2  18   9   10.34    2.53
  -2  18  -9   13.90    2.46
   2  18  10  106.08    6.37
  -2  18 -10  103.84    6.53
   2  18  10  101.26    6.84
  -2  18 -10   96.39    6.50
   2 -18  10   85.58    5.80
  -2  18 -10   88.31    6.85
  -2  18 -11    0.71    1.51
   2 -18  11    1.35    1.17
   2  18  11    2.18    1.13
  -2  18 -11    0.48    1.65
   2  18  11    0.99    1.45
   2  18  12  140.43    7.02
  -2  18 -12  136.85    7.91
   2 -18  12  124.92    6.44
  -2  18 -12  118.29    6.89
  -2  18 -12  144.58    7.47
   2  18  12  143.53    7.64
  -2  18 -13    8.89    1.87
   2  18  13    6.86    1.78
   2  18  13    7.92    1.59
  -2  18 -13   10.87    2.36
   2 -18  13    4.91    1.04
  -2  18 -13    9.46    1.78
  -2  18 -14   49.32    3.40
  -2  18 -14   55.46    3.96
   2  18  14   57.14    3.97
  -2  18 -14   45.62    3.85
   2  18  14   51.88    3.45
   2  18  15    0.51    0.46
  -2  18 -15    0.82    0.84
   2  18  15   -0.44    0.90
   2  18  16  114.49    4.64
  -2  18 -16  116.59    4.81
   2  19 -15   85.87    4.72
  -2  19  15   87.88    4.44
  -2  19  14   46.12    2.73
  -2  19  14   46.85    3.16
  -2 -19  14   41.18    2.95
  -2  19  14   50.87    3.63
   2  19 -13   52.62    3.93
   2  19 -13   52.62    3.71
  -2  19  13   57.71    3.55
  -2  19  13   50.38    3.82
  -2 -19  13   52.00    3.80
  -2  19  13   60.73    4.35
  -2  19  12   36.58    3.66
   2  19 -12   29.91    3.29
  -2 -19  12   29.71    3.17
  -2  19  12   34.49    2.97
   2  19 -12   31.32    2.97
  -2  19  12   29.85    3.38
   2  19 -11  110.42    7.11
  -2 -19  11  120.13    6.87
  -2  19  11  127.64    6.40
  -2  19  11  118.46    7.20
  -2  19  11  126.46    7.27
   2  19 -11  118.22    6.52
  -2 -19  10   26.05    3.19
  -2  19  10   24.34    3.53
  -2  19  10   28.37    3.66
   2  19 -10   26.88    3.70
   2  19  -9   35.54    4.26
  -2  19   9   39.52    4.37
  -2  19   9   29.93    3.83
  -2 -19   9   37.34    3.88
  -2 -19   8   47.08    4.48
  -2  19   8   45.33    4.82
  -2  19   8   47.32    5.03
   2  19  -8   45.66    5.01
  -2  19   7   63.69    5.95
   2  19  -7   70.28    6.30
  -2  19   7   72.47    6.37
  -2 -19   7   74.10    5.54
  -2  19   6    2.70    2.19
  -2  19   6    6.61    2.22
  -2 -19   6    4.65    1.92
  -2 -19   5  215.40    9.91
  -2  19   5  205.96   11.31
  -2  19   5  194.85   11.22
  -2 -19   4   66.61    5.05
  -2  19   4   50.17    5.63
  -2  19   4   51.59    5.50
  -2 -19   4   56.68    5.16
  -2  19   3  543.70   21.24
  -2  19   3  564.69   20.25
  -2 -19   3  630.21   19.40
  -2  19   3  547.16   21.75
  -2 -19   3  568.06   20.30
  -2  19   2   45.15    4.60
  -2 -19   2   46.75    4.71
  -2  19   2   45.18    5.10
  -2 -19   2   52.26    4.23
   2  19  -2   43.23    4.50
  -2  19   2   44.23    5.28
  -2  19   1  280.31   12.91
  -2  19   1  304.04   14.69
   2  19  -1  279.61   13.46
  -2 -19   1  312.87   13.47
  -2  19   1  277.49   13.75
  -2  19   0    3.36    2.10
  -2  19   0    3.28    1.40
   2  19   0    0.56    1.24
  -2 -19   0    2.32    1.25
  -2  19   0    2.18    1.76
  -2  19   0    3.96    2.14
  -2 -19   0    1.36    1.41
   2  19   1  243.31   12.20
  -2  19  -1  230.37   11.34
  -2  19  -1  251.28   13.11
  -2 -19  -1  267.95   12.00
  -2  19  -1  229.24   11.79
  -2  19  -1  223.14   11.97
  -2  19  -2   12.27    3.06
  -2  19  -2    8.06    2.13
  -2  19  -2   14.81    3.16
   2  19   2    9.91    2.54
   2  19   3  287.84   13.55
  -2  19  -3  311.69   14.79
  -2  19  -3  287.87   13.75
  -2  19  -4  158.38    9.98
  -2  19  -4  151.84    9.60
   2  19   4  165.22    9.67
  -2  19  -5  241.76   12.43
  -2  19  -5  246.33   12.89
   2  19   5  246.16   12.16
  -2  19  -6   51.20    5.48
  -2  19  -6   53.42    5.68
   2  19   6   59.93    5.55
  -2  19  -7  367.40   16.01
  -2  19  -7  361.50   14.95
   2  19   7  396.44   15.70
  -2  19  -7  354.88   15.86
   2  19   8   -0.17    0.82
  -2  19  -8    1.89    2.15
  -2  19  -8    0.77    1.13
   2  19   8    0.30    1.63
   2  19   9  254.55   10.58
   2  19   9  251.42   11.53
  -2  19  -9  240.78   12.05
  -2  19  -9  241.99   11.00
  -2  19 -10   -3.71    1.41
  -2  19 -10   -1.49    2.33
   2 -19  10   -0.07    1.06
   2  19  10    0.79    0.91
   2  19  10   -0.40    1.53
  -2  19 -11  156.15    7.66
   2 -19  11  153.72    7.44
  -2  19 -11  153.64    8.58
   2  19  11  167.54    8.35
   2  19  11  159.22    7.43
  -2  19 -12   -1.13    1.54
  -2  19 -12    1.51    1.14
   2  19  12    0.33    0.86
   2  19  12    1.96    1.29
  -2  19 -12    0.26    0.99
   2 -19  12    0.75    0.79
  -2  19 -13  174.20    8.21
   2  19  13  187.09    7.95
  -2  19 -13  166.97    7.24
  -2  19 -13  176.82    7.46
   2  19  13  175.59    7.01
   2  19  14   12.42    1.35
  -2  19 -14   14.72    1.71
   2  19  14   15.45    1.98
  -2 -19 -15  178.31    6.21
   2  19  15  175.95    6.46
  -2  19 -15  173.60    6.61
  -2  20  14   90.78    4.59
  -2 -20  14   81.63    3.91
   2  20 -14   94.04    4.88
  -2 -20  13  117.80    5.50
  -2  20  13  126.28    6.03
   2  20 -13  107.71    5.38
  -2  20  13  115.21    5.52
  -2 -20  12   18.97    2.34
  -2  20  12   15.64    2.35
   2  20 -12   13.47    2.20
  -2  20  12   18.26    2.40
  -2 -20  11   72.22    4.83
   2  20 -11   74.26    4.50
  -2  20  11   75.22    5.19
   2  20 -11   65.90    5.10
  -2  20  11   74.39    5.25
  -2  20  10    4.27    1.86
   2  20 -10    6.50    1.56
  -2  20  10    5.67    1.81
  -2 -20  10    4.49    1.60
   2  20 -10    3.63    1.95
  -2 -20   9   53.15    4.53
   2  20  -9   52.63    5.15
  -2  20   9   53.07    4.89
  -2  20   9   55.91    5.04
  -2  20   8   81.20    6.32
  -2  20   8   82.15    6.41
   2  20  -8   79.13    6.50
  -2 -20   8   89.27    5.86
  -2 -20   7   78.71    5.53
  -2  20   7   75.13    6.21
  -2  20   7   71.91    6.26
   2  20  -7   81.92    6.67
  -2  20   6  152.91    9.23
  -2 -20   6  162.60    8.23
  -2  20   6  147.56    9.34
  -2  20   5  222.26   11.64
  -2 -20   5  241.44   10.32
  -2  20   5  212.05   11.76
  -2  20   4   70.34    6.61
  -2 -20   4   83.49    5.50
  -2  20   4   72.59    5.69
  -2  20   4   78.84    6.57
  -2  20   3   27.44    4.38
  -2  20   3   28.76    3.63
  -2 -20   3   35.68    4.03
  -2 -20   3   40.10    3.70
  -2  20   3   34.80    4.51
  -2  20   2   24.73    3.88
  -2 -20   2   31.95    3.82
  -2 -20   2   36.11    3.42
  -2  20   2   36.33    3.97
  -2  20   2   29.26    4.43
   2  20  -2   27.66    3.70
  -2 -20   1    3.99    1.50
  -2  20   1    0.40    1.84
  -2  20   1    1.64    1.81
  -2 -20   1    1.39    1.29
   2  20  -1    3.93    1.64
  -2  20   1    2.09    1.96
  -2  20   0  138.89    8.60
  -2 -20   0  146.27    8.42
  -2  20   0  134.26    9.31
   2  20   0  131.79    8.59
  -2  20   0  123.11    8.57
  -2  20   0  132.95    8.04
  -2 -20  -1   48.03    4.69
  -2  20  -1   46.47    4.89
   2  20   1   53.36    5.21
  -2  20  -1   47.41    5.39
  -2  20  -1   45.61    4.53
   2  20   2  112.66    7.78
  -2  20  -2  100.73    7.51
  -2  20  -2  111.82    8.41
  -2 -20  -2  117.71    7.37
  -2  20  -2  100.45    6.83
   2  20   3    4.08    1.94
  -2 -20  -3    5.48    1.74
  -2  20  -3    1.14    1.70
  -2  20  -3    2.70    1.89
  -2  20  -4  190.84   10.80
  -2  20  -4  202.25   11.44
   2  20   4  208.59   10.85
  -2  20  -5    4.39    1.95
   2  20   5    4.04    2.13
  -2  20  -5    6.91    2.61
  -2  20  -6  156.99    8.83
  -2  20  -6  169.40    9.93
  -2  20  -6  156.65    9.78
   2  20   6  174.59    9.52
  -2  20  -7    1.01    1.85
   2  20   7   -0.40    1.48
  -2  20  -7   -0.13    1.78
  -2  20  -7   -0.96    1.62
   2  20   8   57.40    5.05
  -2  20  -8   54.65    4.70
  -2  20  -8   58.81    5.55
  -2  20  -9    4.22    1.84
   2  20   9    8.03    2.13
   2 -20   9   10.09    2.05
  -2  20  -9    8.10    1.87
  -2  20 -10  130.61    7.83
   2  20  10  137.38    7.40
   2 -20  10  125.56    6.56
  -2  20 -11    2.30    1.23
  -2  20 -11    3.30    1.94
   2  20  11    3.05    1.05
   2 -20  11    2.55    1.02
   2  20  11    1.42    1.31
  -2  20 -12  160.15    7.86
   2  20  12  167.29    6.45
  -2  20 -12  155.49    6.94
   2 -20  12  150.55    6.43
   2  20  12  179.95    7.66
  -2  20 -13   19.00    2.43
   2  20  13   23.42    2.45
  -2  20 -14   86.81    4.22
   2  20  14   83.99    4.17
  -2 -20 -14   94.40    4.03
   2  21 -13   69.79    4.02
  -2 -21  13   67.38    3.55
  -2  21  13   75.02    4.03
  -2  21  13   69.75    3.56
  -2  21  12   49.22    3.46
  -2 -21  12   51.46    3.46
   2  21 -12   49.15    3.60
  -2  21  12   53.46    3.74
  -2  21  11   49.52    3.91
  -2 -21  11   54.86    3.81
   2  21 -11   52.38    4.15
  -2  21  11   53.66    4.04
  -2  21  10   67.40    4.93
  -2 -21  10   65.26    4.44
   2  21 -10   56.43    4.80
  -2  21  10   64.52    4.81
  -2  21   9  136.85    7.75
   2  21  -9  127.81    7.82
  -2 -21   9  147.29    7.20
  -2  21   9  136.62    7.57
   2  21  -8   25.62    3.76
  -2  21   8   25.98    3.42
  -2 -21   8   28.11    3.22
  -2  21   8   21.57    3.35
  -2  21   7  100.00    7.09
   2  21  -7   94.08    7.08
  -2  21   7  101.24    5.85
  -2 -21   7  102.90    6.07
  -2  21   7   93.59    6.67
  -2  21   6    4.10    1.54
  -2  21   6    2.30    1.98
  -2 -21   6    1.51    1.29
   2  21  -6   -1.02    1.96
  -2  21   6    3.89    1.90
  -2  21   5  267.48   13.22
  -2 -21   5  281.40   11.19
  -2  21   5  272.78   12.76
  -2  21   5  291.73   11.74
  -2 -21   4   33.39    3.36
  -2  21   4   26.82    4.26
  -2  21   4   27.38    3.97
  -2  21   4   29.19    3.40
  -2 -21   3  335.19   13.46
  -2 -21   3  354.48   12.53
  -2  21   3  311.25   14.26
  -2  21   3  304.00   14.83
  -2  21   3  323.38   13.13
  -2 -21   2  351.23   13.78
   2  21  -2  303.53   13.81
  -2  21   2  334.60   13.41
  -2 -21   2  356.47   12.44
  -2  21   2  304.35   14.25
  -2  21   2  321.06   15.26
   2  21  -1  337.74   14.94
  -2  21   1  363.73   14.37
  -2  21   1  348.02   16.26
  -2 -21   1  387.87   14.79
  -2  21   1  335.97   15.22
  -2 -21   1  409.86   13.23
  -2 -21   0   52.03    4.64
  -2  21   0   42.43    5.28
   2  21   0   48.25    4.90
  -2  21   0   47.18    4.65
  -2  21   0   47.46    4.35
  -2 -21  -1  338.17   13.33
  -2  21  -1  292.39   13.38
  -2  21  -1  308.42   14.84
   2  21   1  287.82   13.47
  -2  21  -1  314.67   12.91
   2  21   2    2.85    1.63
  -2 -21  -2    1.04    1.18
  -2  21  -2    1.51    2.08
  -2  21  -2    1.31    1.52
  -2  21  -3  132.75    8.54
   2  21   3  139.13    8.55
  -2 -21  -3  149.88    8.11
  -2  21  -3  139.92    9.24
  -2  21  -4    4.58    2.15
   2  21   4    3.38    1.70
  -2  21  -4    0.11    1.65
  -2 -21  -4    5.52    1.77
  -2  21  -5  154.98    9.32
   2  21   5  168.28    9.17
  -2  21  -5  154.77    9.58
  -2  21  -6    0.20    1.39
  -2  21  -6   -1.41    1.82
   2  21   6    0.54    1.46
  -2  21  -6    1.51    1.33
  -2  21  -7  227.86   11.28
  -2  21  -7  216.45    9.93
   2  21   7  232.68   10.65
  -2  21  -8    9.29    1.90
   2  21   8    6.94    2.04
   2 -21   8    9.37    1.96
  -2  21  -8    6.24    2.08
  -2  21  -9  232.95   10.96
   2  21   9  244.83   10.38
   2 -21   9  232.03    9.51
   2 -21  10   59.78    4.06
   2  21  10   62.10    4.54
  -2  21 -10   64.28    5.05
  -2 -21 -11  131.65    5.13
  -2  21 -11  122.64    6.69
   2  21  11  136.67    6.45
   2 -21  11  117.85    5.57
  -2  21 -11  112.84    5.71
   2  21  12    0.88    0.91
  -2 -21 -12    3.15    1.00
   2 -21  12    1.46    0.64
  -2  21 -12    3.91    1.44
  -2  21 -12    0.83    0.58
  -2  21 -13   57.61    3.19
  -2 -21 -13   55.90    2.98
   2  21  13   59.50    3.33
  -2  22  12   14.35    1.71
  -2 -22  12   15.70    1.63
  -2  22  12   17.28    1.73
   2  22 -12   19.28    1.91
   2  22 -11   58.37    3.97
  -2  22  11   58.27    3.82
  -2  22  11   60.66    3.88
  -2 -22  11   60.23    3.61
  -2  22  10    0.81    1.12
  -2 -22  10    1.87    0.96
  -2  22  10    2.73    1.27
   2  22 -10    2.67    1.22
  -2 -22   9   47.67    3.57
   2  22  -9   39.58    3.94
  -2  22   9   42.19    3.74
  -2  22   9   35.84    3.55
   2  22  -8   86.88    6.27
  -2  22   8   98.85    6.10
  -2 -22   8  104.32    5.63
  -2  22   8  100.48    6.38
  -2  22   7   62.42    4.03
  -2  22   7   58.45    5.13
  -2  22   7   56.99    4.81
   2  22  -7   59.52    5.39
  -2 -22   7   68.69    4.56
  -2  22   6   69.21    4.49
  -2  22   6   64.73    5.21
  -2 -22   6   75.92    4.85
   2  22  -6   59.29    5.52
  -2  22   6   56.30    5.33
  -2 -22   5   56.85    4.15
   2  22  -5   52.57    5.21
  -2  22   5   47.77    4.64
  -2  22   5   53.04    5.28
  -2  22   5   53.80    3.99
  -2  22   4    8.49    2.18
  -2  22   4   14.10    2.14
  -2  22   4   12.69    3.05
  -2 -22   4   10.84    1.83
  -2  22   3    4.68    2.56
  -2  22   3    4.69    1.90
  -2 -22   3    4.17    1.28
  -2  22   3    4.52    1.41
  -2  22   2   24.93    3.59
  -2 -22   2   34.13    3.04
   2  22  -2   35.89    3.97
  -2 -22   2   28.14    3.15
  -2  22   2   32.77    4.48
  -2  22   2   32.89    3.36
  -2  22   1    2.34    1.95
  -2 -22   1    3.31    1.20
  -2 -22   1    4.35    1.20
   2  22  -1    5.32    2.00
  -2  22   0   58.58    5.96
  -2  22   0   54.31    4.76
  -2 -22   0   66.52    4.96
   2  22   0   57.69    5.09
  -2 -22  -1   39.00    3.79
  -2  22  -1   40.38    4.24
   2  22   1   36.75    4.12
  -2  22  -1   33.48    4.57
  -2 -22  -2  118.16    6.84
  -2  22  -2  109.29    8.08
  -2  22  -2  111.29    7.30
   2  22   2  122.08    7.63
  -2 -22  -3   24.76    2.98
  -2  22  -3   23.50    3.88
  -2  22  -3   20.27    3.22
   2  22   3   25.26    3.43
  -2  22  -4   28.14    3.95
  -2 -22  -4   29.00    3.15
  -2  22  -4   23.20    3.36
   2  22   4   27.86    3.60
  -2  22  -5    0.47    1.63
   2  22   5    0.94    1.28
  -2 -22  -5    2.79    1.16
  -2  22  -5   -1.20    1.84
  -2  22  -5    2.18    1.32
   2  22   6    9.99    2.19
  -2 -22  -6    8.78    1.79
  -2  22  -6    6.70    2.19
  -2  22  -6    6.79    2.18
  -2  22  -6    8.72    2.02
   2  22   7   -0.35    1.46
  -2  22  -7    0.31    2.08
  -2 -22  -7    0.80    1.01
   2 -22   7    0.72    1.06
  -2 -22  -7    1.71    0.84
   2  22   8   13.73    2.25
  -2 -22  -8   19.27    2.17
  -2 -22  -8   16.82    2.13
  -2  22  -8   15.62    2.70
   2 -22   8   15.04    2.11
   2 -22   9    0.81    1.05
  -2 -22  -9    1.47    0.88
  -2  22  -9    0.23    1.57
   2  22   9    1.07    1.16
   2  22  10   67.77    4.32
  -2 -22 -10   66.20    3.74
  -2  22 -10   62.39    3.93
  -2  22 -10   65.51    4.71
   2 -22  10   67.97    3.95
  -2 -22 -10   70.61    3.80
   2  22  11    1.02    0.98
  -2 -22 -11    0.54    0.63
  -2  22 -11    1.71    1.25
  -2 -22 -11    1.07    0.67
   2 -22  11   -0.55    0.69
  -2  22 -11    0.59    0.79
  -2  22 -12  124.23    5.61
   2  22  12  128.43    5.24
  -2  23  11   68.02    3.46
  -2  23  11   66.32    3.47
  -2 -23  11   67.11    3.32
   2  23 -10   17.10    2.17
  -2 -23  10   24.64    2.15
  -2  23  10   20.64    2.30
  -2  23  10   22.24    2.20
  -2 -23   9  255.54    8.88
   2  23  -9  224.01    9.66
  -2  23   9  248.44    9.65
  -2  23   9  243.51    9.26
  -2  23   8   21.08    2.60
  -2 -23   8   23.86    2.49
   2  23  -8   21.83    3.02
  -2  23   8   22.89    2.88
  -2 -23   7  173.81    7.27
  -2  23   7  183.03    8.70
   2  23  -7  168.66    8.70
  -2  23   7  162.31    7.85
   2  23  -6    0.82    1.48
  -2  23   6    1.02    1.22
  -2 -23   6   -0.35    1.07
  -2  23   6    1.46    1.74
  -2 -23   5   32.49    2.92
  -2  23   5   28.97    3.83
   2  23  -5   29.25    3.86
  -2  23   5   29.05    3.32
  -2  23   4    1.40    1.29
  -2 -23   4    3.32    1.19
  -2  23   4    1.29    1.80
   2  23  -4    2.45    1.72
   2  23  -3   84.10    6.33
  -2 -23   3   79.41    4.58
  -2  23   3   80.02    6.38
  -2  23   2   18.29    3.42
  -2 -23   2   24.79    2.45
  -2 -23   1   83.18    5.11
   2  23  -1   69.16    5.29
  -2  23   1   68.84    6.24
  -2 -23   1   85.42    4.45
   2  23   0   11.00    2.46
  -2 -23   0    7.15    1.54
  -2  23   0    8.69    2.48
  -2  23  -1  428.66   15.48
  -2  23  -1  412.97   17.01
   2  23   1  415.82   15.72
  -2 -23  -1  453.86   14.91
  -2  23  -2    2.62    1.96
  -2 -23  -2    2.18    1.24
   2  23   2    3.00    1.53
  -2  23  -2    2.26    1.67
  -2 -23  -3  379.06   12.88
  -2  23  -3  345.96   13.90
  -2  23  -3  332.32   14.57
   2  23   3  352.18   13.78
  -2  23  -4   10.25    2.48
   2  23   4   12.24    2.23
  -2 -23  -4   11.27    1.87
  -2  23  -4   13.16    2.34
  -2  23  -4   11.37    2.09
  -2 -23  -5  190.40    7.89
  -2  23  -5  169.51    8.85
  -2  23  -5  178.11    7.96
   2  23   5  189.97    8.88
  -2  23  -5  175.40    9.29
   2  23   6    1.56    1.44
  -2 -23  -6    0.49    0.92
  -2  23  -6   -1.24    1.95
   2 -23   6    1.36    1.20
  -2  23  -7  145.12    7.78
  -2 -23  -7  151.55    6.51
   2  23   7  160.08    7.52
   2 -23   7  164.45    7.01
  -2  23  -8   -0.06    1.38
  -2 -23  -8    1.17    0.85
   2 -23   8    0.57    0.88
   2  23   8    0.00    1.08
  -2 -23  -9  165.08    5.86
   2  23   9  176.32    7.24
   2 -23   9  173.14    6.77
  -2  23  -9  176.44    7.86
  -2 -23  -9  161.64    6.19
   2  23  10   11.74    1.66
  -2 -23 -10    9.03    1.07
  -2  23 -10    9.66    1.73
   2 -23  10   10.05    1.32
  -2  23 -11   88.76    4.40
  -2 -24  10   13.37    1.32
  -2 -24   9   85.98    3.90
  -2  24   9   80.78    4.30
   2  24  -9   78.00    4.45
  -2  24   9   80.73    4.00
  -2  24   8   24.81    2.35
   2  24  -8   28.07    2.81
  -2 -24   8   28.73    2.30
  -2  24   8   24.80    2.53
  -2  24   7   11.16    1.95
   2  24  -7   14.84    2.27
  -2 -24   7   10.73    1.49
  -2  24   7   10.41    1.70
  -2  24   6   18.28    2.56
   2  24  -6   19.93    2.69
  -2 -24   6   19.61    2.06
   2  24  -5   55.95    4.59
  -2  24   5   48.36    4.30
  -2 -24   5   52.33    3.38
   2  24  -4    3.97    1.76
  -2 -24   4    2.26    0.92
  -2  24   4    2.84    1.79
  -2  24   3   66.79    5.45
   2  24  -3   82.09    5.75
  -2 -24   3   81.79    4.19
   2  24  -2   22.53    2.99
  -2 -24   2   23.78    2.31
  -2  24   2   20.36    3.13
  -2 -24   2   19.82    2.00
   2  24  -1  124.10    7.03
  -2  24   1  109.19    7.17
  -2  24   0   40.65    4.37
   2  24   0   39.37    3.51
  -2  24  -1   22.56    3.33
  -2  24  -1   25.01    2.60
   2  24   1   24.86    2.87
  -2 -24  -1   25.90    2.48
   2  24   2    4.66    1.57
  -2 -24  -2    3.24    0.99
  -2  24  -2    1.05    1.55
  -2  24  -2    2.73    1.18
  -2 -24  -3    7.89    1.33
  -2  24  -3   10.33    1.69
  -2  24  -3    6.41    1.94
  -2  24  -3    8.44    1.64
   2  24   3    5.64    1.49
  -2 -24  -4   56.33    3.52
  -2  24  -4   49.78    4.10
  -2  24  -4   49.06    4.47
   2 -24   4   63.38    3.91
   2  24   4   52.34    4.03
  -2 -24  -5   19.01    1.92
   2 -24   5   16.25    2.02
   2  24   5   18.99    2.41
  -2  24  -5   19.47    2.60
  -2 -24  -6  113.21    4.96
   2 -24   6  122.92    5.51
   2  24   6  113.13    5.81
  -2  24  -6  112.54    6.18
  -2 -24  -7   11.63    1.41
  -2  24  -7   10.28    1.96
   2  24   7   10.79    1.71
   2 -24   7   13.64    1.74
   2  24   8   43.21    3.05
  -2 -24  -8   45.12    2.75
  -2  24  -8   38.41    3.22
   2 -24   8   43.42    2.84
  -2  24  -9   32.21    2.69
   2 -24   9   37.22    2.32
   2  24   9   36.03    2.45
   2  25  -8   28.05    2.33
  -2  25   8   29.40    2.24
   2  25  -7  166.16    6.99
  -2 -25   7  165.87    5.72
  -2  25   7  154.94    6.60
  -2  25   6   17.21    2.23
  -2 -25   6   17.20    1.60
   2  25  -6   15.01    2.16
   2  25  -5  228.52    9.22
  -2 -25   5  220.76    7.40
  -2  25   5  230.73    9.21
   2  25  -4   33.15    3.28
  -2 -25   4   33.42    2.24
  -2  25   4   26.22    3.03
  -2 -25   3  184.62    6.40
   2  25  -3  206.03    8.68
  -2  25   3  190.75    8.66
  -2  25   2    5.06    1.65
  -2 -25   2    3.97    0.87
   2  25  -2    4.02    1.64
   2 -25  -1  129.32    5.11
   2  25  -1  148.18    6.96
  -2  25   1  127.96    7.12
  -2 -25   1  135.21    5.66
   2  25   0    1.04    1.10
   2 -25   0    1.54    0.78
  -2  25   0   -0.20    1.50
  -2 -25   0    1.84    0.90
  -2  25  -1  168.72    8.33
   2  25   1  181.46    7.60
  -2  25  -1  163.97    6.76
   2  25   1  176.55    7.17
   2 -25   1  182.72    6.66
   2  25   2    2.53    1.12
   2 -25   2    1.17    0.72
   2  25   2    3.58    1.12
  -2  25  -2    0.45    1.21
  -2  25  -3  268.94   11.11
  -2  25  -3  285.74   10.04
   2  25   3  291.54   10.23
   2 -25   3  312.42    9.76
   2  25   3  298.54    9.73
   2 -25   4   29.76    2.40
  -2  25  -4   24.66    2.45
   2  25   4   26.50    2.44
   2 -25   5  106.70    4.73
  -2  25  -5   95.25    4.97
   2  25   5  105.05    4.96
   2 -25   6   22.27    1.94
  -2  25  -6   18.20    2.08
   2  25   6   24.29    2.14
  -2 -25  -6   19.53    1.85
  -2 -25  -7   99.59    4.07
   2 -25   7   95.62    4.11
  -2  25  -7   88.28    4.38
  -2  26   5   58.55    3.48
   2  26  -5   62.92    3.59
   2  26  -4   16.39    1.91
  -2  26   4   17.21    2.08
  -2  26   3   35.08    2.95
   2  26  -3   41.71    3.01
  -2  26   2   19.06    2.25
   2  26  -2   31.09    2.60
  -2  26   1   21.62    2.45
   2  26  -1   23.04    2.22
   2  26   0   13.17    1.68
  -2  26   0   10.81    1.31
  -2  26   0   12.96    1.93
  -2 -26   0   15.38    1.42
   2  26   1   13.87    1.47
   2 -26   1   13.47    1.27
  -2 -26  -1   15.40    1.54
  -2  26  -1   13.76    2.03
   2 -26   2    1.44    0.50
  -2 -26  -2    0.80    0.55
  -2  26  -2    2.33    1.11
   2 -26   3    6.31    1.00
  -2 -26  -3    7.50    1.09
  -2 -26  -4   33.15    2.19
   2 -26   4   31.35    2.02
   2 -26   5   44.20    2.34
  -2 -26  -5   40.19    2.30
   3   0 -21    3.20    0.94
   3   0 -21    3.19    1.30
   3   0 -20    1.71    1.06
   3   0 -20    1.39    1.34
   3   0 -19    3.43    1.69
   3   0 -19    4.86    1.71
  -3   0  18   -0.91    1.11
   3   0 -18   -1.57    1.59
  -3   0  18   -0.24    0.85
  -3   0  17   55.08    4.21
   3   0 -17   63.42    5.17
  -3   0  17   56.31    4.25
  -3   0  16   -3.62    1.38
   3   0 -16   -1.25    1.32
  -3   0  16   -1.59    1.10
   3   0 -15  110.73    7.00
  -3   0  15  113.89    6.51
  -3   0  15  102.33    6.23
  -3   0  14   -0.20    1.88
   3   0 -14    0.22    1.12
  -3   0  14   -0.90    1.43
  -3   0  14   -0.13    1.46
  -3   0  14   -5.05    2.47
  -3   0  14   -5.12    2.59
  -3   0  13   70.36    7.00
  -3   0  13   72.10    4.97
  -3   0  13   73.39    7.42
   3   0 -13   81.26    5.52
  -3   0  13   76.86    8.31
  -3   0  12   -0.97    1.48
  -3   0  12    0.15    0.99
  -3   0  12    1.65    2.11
  -3   0  11  251.57   13.30
  -3   0  11  255.36   12.93
  -3   0  10    2.51    1.78
  -3   0  10    0.67    1.34
  -3   0  10    1.25    1.48
  -3   0   9 2036.75   57.11
  -3   0   9 2116.96   55.30
  -3   0   8    0.72    0.60
  -3   0   8    0.73    1.15
  -3   0   8   -0.84    1.26
  -3   0   7 1836.87   48.06
  -3   0   7 1730.64   49.56
  -3   0   6    1.30    1.34
  -3   0   6    0.60    0.74
  -3   0   6    0.27    0.69
  -3   0   5 1484.95   39.77
  -3   0   5 1495.09   38.00
  -3   0   4    0.24    0.81
  -3   0   4    0.13    0.59
  -3   0   3 1471.12   38.51
  -3   0   3 1570.71   37.92
  -3   0   3 1519.64   37.01
  -3   0   3 1420.57   36.32
  -3   0   3 1497.75   38.65
  -3   0   2    0.28    0.78
  -3   0   2    0.79    0.79
  -3   0   2    0.85    0.47
  -3   0   2    0.14    0.32
  -3   0   1 3712.46   85.24
  -3   0   1 3453.55   83.19
  -3   0   0    0.11    0.69
  -3   0  -1 4156.70   98.60
  -3   0  -2    1.95    0.89
  -3   0  -2    1.02    0.82
  -3   0  -2    1.20    0.47
  -3   0  -2    0.48    0.51
  -3   0  -3 1339.77   34.54
  -3   0  -3 1302.16   34.34
  -3   0  -3 1370.27   32.76
  -3   0  -4    2.14    0.70
  -3   0  -4   -1.55    1.13
  -3   0  -4    0.01    0.71
  -3   0  -4    0.63    0.84
   3   0   4    0.68    0.96
  -3   0  -5 1185.34   32.52
  -3   0  -5 1088.00   32.25
   3   0   5 1177.90   33.59
  -3   0  -6    0.54    1.04
   3   0   6    1.27    1.47
   3   0   7  118.33    7.57
   3   0   8    0.29    1.36
   3   0   9  427.92   18.16
   3   0  10    0.94    0.95
  -3   0 -10    0.32    1.16
   3   0  10    0.22    1.36
  -3   0 -11 1410.53   43.01
   3   0  11 1337.92   44.06
  -3   0 -12    0.82    1.15
  -3   0 -12   -0.55    1.56
  -3   0 -12   -0.39    0.95
   3   0  12    0.71    1.58
  -3   0 -12    1.67    1.19
   3   0  13  365.00   19.77
  -3   0 -13  399.56   19.24
  -3   0 -13  393.28   15.36
  -3   0 -13  390.86   15.18
  -3   0 -13  369.75   14.00
  -3   0 -14   -0.56    1.33
  -3   0 -14    1.57    1.52
  -3   0 -14    0.79    1.10
  -3   0 -15  505.30   18.52
  -3   0 -15  498.72   17.39
  -3   0 -15  525.89   18.76
  -3   0 -16    0.55    1.07
  -3   0 -16   -0.86    1.31
  -3   0 -16   -0.73    1.62
  -3   0 -17  525.77   18.46
  -3   0 -17  506.32   18.01
  -3   0 -17  525.25   16.98
  -3   0 -18   -0.26    1.30
  -3   0 -18    0.94    1.60
  -3   0 -19  115.26    6.29
  -3   0 -19  126.15    5.97
  -3   0 -19  107.63    5.77
  -3   0 -20   -0.24    0.62
  -3   0 -20   -1.26    1.16
  -3   0 -20   -2.79    0.84
  -3   0 -21  184.79    6.49
   3  -1 -21  147.99    5.62
   3  -1 -21  166.10    6.67
   3   1 -21  162.10    6.63
   3   1 -21  157.90    6.14
  -3   1  20   19.29    1.87
   3  -1 -20   22.35    2.35
   3   1 -20   17.80    2.32
   3  -1 -20   19.50    2.54
   3   1 -20   17.72    2.40
   3  -1 -19  215.03    9.33
   3   1 -19  215.88    9.50
   3  -1 -19  224.69    9.89
  -3  -1  18   21.39    2.44
   3   1 -18   23.75    3.14
  -3  -1  18   16.94    2.25
   3  -1 -18   16.76    2.62
  -3   1  18   19.74    2.31
  -3  -1  17  357.27   13.01
  -3   1  17  375.54   13.20
  -3  -1  17  339.65   12.85
   3   1 -17  357.91   14.27
   3  -1 -17  372.34   14.30
  -3   1  17  371.28   13.14
  -3  -1  16    2.00    1.18
   3   1 -16    5.63    2.16
  -3  -1  16    4.32    1.48
  -3   1  16    3.53    1.21
   3  -1 -16    2.34    1.20
  -3   1  16    5.17    1.47
  -3  -1  15  306.58   12.17
   3  -1 -15  321.65   13.19
  -3   1  15  318.93   12.35
  -3  -1  15  298.55   12.08
  -3   1  15  324.68   12.40
   3   1 -15  324.64   13.29
  -3  -1  14    4.61    2.48
  -3   1  14    8.46    1.70
  -3  -1  14   11.38    2.08
  -3   1  14    6.04    1.52
  -3   1  14    4.10    1.93
  -3  -1  14    6.58    2.54
   3  -1 -14    6.46    1.63
  -3   1  14    7.70    3.47
   3   1 -14   10.20    2.19
  -3  -1  13  468.70   22.52
  -3   1  13  495.02   23.44
  -3   1  13  493.59   16.46
  -3  -1  13  485.31   21.41
  -3  -1  13  446.05   20.44
   3  -1 -13  499.93   17.11
  -3   1  13  435.78   20.81
   3   1 -13  514.94   17.40
  -3   1  13  511.03   21.15
  -3   1  13  491.53   16.52
  -3  -1  12   13.38    3.22
  -3   1  12    7.66    2.46
  -3   1  12   13.70    3.43
  -3   1  12    7.58    2.29
  -3  -1  12   10.96    2.73
  -3  -1  12   11.01    2.66
  -3  -1  11 1879.76   55.81
  -3   1  11 1935.69   53.79
  -3  -1  11 1941.08   54.09
  -3  -1  11 1952.67   54.67
  -3   1  11 1915.58   56.58
  -3  -1  10    2.60    1.66
  -3  -1  10    1.92    1.52
  -3   1  10    1.96    1.20
  -3  -1  10    2.34    1.71
  -3   1  10    3.33    2.17
  -3   1   9  955.93   30.76
  -3  -1   9  941.29   30.27
  -3   1   9  958.06   28.48
  -3  -1   9  955.79   28.90
  -3  -1   9  965.17   29.40
  -3  -1   8    1.64    1.31
  -3  -1   8    1.03    1.22
  -3   1   8    1.73    1.20
  -3   1   8    1.07    0.76
  -3  -1   8    1.12    1.35
  -3   1   8    3.61    1.99
  -3   1   8    1.54    0.87
  -3  -1   7   17.26    2.43
  -3  -1   7   15.56    1.70
  -3  -1   7   16.74    2.41
  -3  -1   7   17.78    2.79
  -3   1   7   17.13    2.17
  -3   1   7   15.13    1.88
  -3   1   7   15.49    2.77
  -3   1   7   17.92    2.26
  -3  -1   6    1.70    1.12
  -3   1   6    1.06    1.29
  -3  -1   6    1.45    1.35
  -3   1   6    2.42    0.98
  -3  -1   6    1.19    0.67
  -3   1   6    1.12    0.70
  -3   1   6    0.75    1.20
  -3   1   6    1.88    0.93
  -3   1   5  168.71    7.86
  -3  -1   5  166.33    6.39
  -3   1   5  160.87    7.43
  -3  -1   5  172.05    7.10
  -3   1   5  169.09    6.86
  -3   1   5  150.08    6.76
  -3  -1   5  172.01    7.80
  -3  -1   4    1.96    1.14
  -3   1   4    0.90    0.93
  -3  -1   4    2.14    0.75
  -3   1   4    1.50    0.79
  -3   1   4    1.36    0.86
  -3  -1   4    1.31    0.67
  -3   1   4    1.74    0.80
  -3  -1   3  249.47    8.70
  -3   1   3  258.70    9.10
  -3  -1   3  247.89    8.16
  -3   1   3  257.34    9.01
  -3  -1   3  261.33    8.41
  -3  -1   3  258.62    6.91
  -3   1   3  257.38    9.20
  -3   1   3  260.06    9.61
  -3   1   2    8.00    1.11
  -3  -1   2    9.86    1.13
  -3  -1   2   12.01    1.23
  -3  -1   2    8.29    0.89
  -3   1   2    8.77    1.44
  -3   1   2    8.96    0.75
  -3  -1   2    9.19    1.35
  -3   1   2    9.84    1.46
  -3  -1   1 1344.23   33.93
  -3  -1   1 1423.60   35.17
  -3   1   1 1401.04   32.62
  -3  -1   1 1287.09   33.91
  -3   1   1 1407.25   35.44
  -3   1   1 1330.77   35.38
  -3   1   0  607.94   16.81
  -3  -1   0  560.73   16.17
  -3  -1  -1 1156.94   31.05
  -3   1  -1 1220.31   30.83
  -3  -1  -1 1201.28   31.55
  -3  -1  -2    6.89    1.34
  -3  -1  -2    6.86    0.83
  -3   1  -2    3.51    1.13
  -3  -1  -2    5.49    0.90
  -3   1  -2    5.68    1.14
  -3  -1  -2    6.50    1.30
  -3   1  -2    6.76    1.17
  -3  -1  -2    5.16    1.21
  -3   1  -2    5.93    1.29
   3  -1   2    5.82    1.21
  -3   1  -3  492.66   15.09
  -3  -1  -3  467.38   14.17
  -3  -1  -3  522.67   15.36
  -3   1  -3  484.52   15.42
   3  -1   3  480.08   15.15
  -3  -1  -3  531.13   15.68
  -3   1  -3  437.29   14.67
   3  -1   3  468.27   12.17
  -3  -1  -3  497.52   15.87
  -3  -1  -3  545.27   13.05
  -3   1  -3  512.94   14.56
  -3  -1  -4   23.56    1.51
  -3   1  -4   23.25    2.19
  -3  -1  -4   26.63    2.65
  -3   1  -4   22.25    2.35
   3  -1   4   21.28    1.50
  -3   1  -4   22.61    2.38
  -3  -1  -4   18.02    2.05
   3   1   4   22.67    2.89
   3  -1   4   22.33    2.43
  -3  -1  -4   26.45    2.50
  -3   1  -5   52.04    4.03
   3   1   5   54.99    4.65
   3  -1   5   48.95    2.84
   3  -1   5   50.22    4.10
  -3  -1  -5   61.94    2.72
  -3   1  -5   47.59    3.66
   3  -1   6   -0.27    1.18
  -3   1  -6    1.40    1.58
   3  -1   6    0.45    0.66
   3   1   6    2.43    1.79
   3   1   7   20.58    3.32
   3  -1   7   25.50    3.32
  -3   1  -7   24.32    3.18
   3  -1   7   21.33    2.31
   3   1   8    1.41    1.31
  -3   1  -8    0.97    1.21
   3  -1   8    1.51    1.06
   3  -1   8   -1.28    1.53
   3  -1   9  392.87   16.90
  -3   1  -9  399.74   16.51
   3  -1   9  375.05   14.28
   3   1   9  398.70   17.50
   3   1  10    1.05    1.81
   3  -1  10    5.28    2.05
  -3   1 -10    3.50    1.82
   3  -1  10    5.42    1.31
   3  -1  11   48.57    6.04
  -3   1 -11   50.21    5.86
   3   1  11   34.63    5.36
  -3   1 -12   39.11    4.05
   3  -1  12   30.75    5.23
  -3   1 -12   34.36    3.82
  -3  -1 -12   38.10    5.17
  -3   1 -12   33.49    5.04
  -3   1 -12   41.33    4.10
   3   1  12   31.91    5.43
  -3  -1 -12   33.49    3.67
  -3  -1 -12   32.13    3.66
  -3  -1 -13  201.44   10.12
  -3   1 -13  210.00   10.29
  -3  -1 -13  194.87   12.62
  -3   1 -13  201.65   10.04
  -3  -1 -13  206.46   10.24
  -3   1 -13  215.99   13.52
  -3  -1 -13  196.34    9.23
  -3   1 -13  223.73   10.63
   3  -1  13  180.63   13.24
   3   1  13  160.00   12.96
  -3  -1 -14    6.03    2.07
  -3   1 -14    2.27    1.31
  -3  -1 -14    2.98    2.12
  -3   1 -14    5.36    2.50
  -3  -1 -14    7.66    1.91
  -3   1 -14    5.11    1.96
  -3  -1 -14    5.13    2.02
  -3  -1 -15   99.72    6.31
  -3   1 -15   90.34    6.63
  -3   1 -15   90.71    6.62
  -3  -1 -15   89.47    6.53
  -3  -1 -15   93.37    6.69
  -3   1 -16   14.12    2.75
  -3  -1 -16   12.27    2.49
  -3  -1 -16   16.91    3.06
  -3   1 -16   14.03    2.63
  -3  -1 -16   13.83    2.21
  -3   1 -17    9.68    2.43
  -3   1 -17    9.03    2.45
  -3  -1 -17   11.14    2.04
  -3  -1 -17    7.26    1.97
  -3  -1 -17   10.27    2.75
  -3  -1 -18    1.90    1.23
  -3   1 -18    1.96    1.40
  -3  -1 -18    3.62    1.49
  -3   1 -18    3.97    1.73
  -3  -1 -18    5.30    1.29
  -3  -1 -19    1.23    1.31
  -3   1 -19    0.57    1.11
  -3   1 -19    2.78    0.99
  -3  -1 -19    0.74    0.95
  -3   1 -19   -0.68    1.43
  -3   1 -20    0.86    0.92
  -3  -1 -20    0.50    0.73
  -3   1 -20   -0.10    0.78
  -3  -1 -21   18.29    1.72
  -3   1 -21   19.56    1.71
  -3  -2  21   15.23    1.41
   3   2 -21   18.25    2.13
   3  -2 -21   16.49    2.07
   3   2 -21   15.01    1.79
   3  -2 -20   12.02    1.79
   3  -2 -20    8.55    1.84
  -3   2  20    9.16    1.27
   3   2 -20   10.24    1.84
   3   2 -20   12.11    2.11
  -3   2  19    2.86    1.06
   3   2 -19    1.17    1.13
   3  -2 -19    1.27    0.95
   3  -2 -19    1.19    1.63
   3  -2 -18    8.10    1.94
  -3  -2  18    5.81    1.42
   3  -2 -18    6.42    1.90
  -3  -2  18    8.18    1.59
   3   2 -18    6.47    1.88
  -3   2  17   16.14    2.35
  -3  -2  17   19.18    2.49
   3  -2 -17   17.96    2.84
  -3  -2  17   14.93    2.23
  -3   2  17   17.16    2.35
   3   2 -17   21.18    3.12
  -3  -2  16   58.73    4.43
  -3   2  16   59.59    4.52
  -3   2  16   61.39    4.55
   3  -2 -16   61.95    5.09
  -3  -2  16   59.29    4.52
   3   2 -16   58.12    5.04
  -3   2  15  235.64   10.28
  -3  -2  15  235.29   10.25
   3   2 -15  255.43   11.39
  -3   2  15  238.19   10.31
   3  -2 -15  253.85   11.16
   3  -2 -14  551.73   18.66
  -3   2  14  551.46   25.92
  -3  -2  14  496.19   24.18
  -3   2  14  487.72   23.18
  -3   2  14  521.88   17.71
  -3   2  14  544.59   17.88
   3   2 -14  572.89   19.04
  -3  -2  14  501.96   22.85
   3  -2 -13  180.60    8.70
  -3   2  13  173.64   12.97
  -3  -2  13  152.88   11.81
  -3   2  13  152.80   11.39
  -3   2  13  186.07    8.51
  -3  -2  13  173.47   11.57
  -3   2  13  189.83    8.63
   3   2 -13  189.16    9.10
  -3  -2  12   27.88    4.15
  -3   2  12   30.53    5.15
  -3  -2  12   29.07    4.78
  -3   2  12   26.71    3.85
  -3  -2  12   22.94    3.81
  -3  -2  11  265.42   13.98
  -3   2  11  260.29   12.53
  -3  -2  11  259.99   13.04
  -3  -2  11  242.80   12.64
  -3   2  11  263.70   14.53
  -3   2  10  214.18   11.95
  -3  -2  10  179.48   10.68
  -3   2  10  201.69   10.01
  -3  -2  10  191.60   10.26
  -3  -2  10  191.35   10.40
  -3  -2   9 1037.73   30.50
  -3  -2   9  969.72   29.81
  -3   2   9  984.69   31.69
  -3  -2   9  946.10   30.71
  -3   2   9 1002.40   29.12
  -3   2   8   93.50    5.25
  -3   2   8   89.26    6.44
  -3   2   8   88.22    5.38
  -3  -2   8   92.60    6.05
  -3  -2   8   91.63    5.92
  -3   2   8   87.99    6.58
  -3   2   8   88.45    4.68
  -3  -2   8   91.73    6.37
  -3   2   7  118.52    5.87
  -3  -2   7  129.22    5.12
  -3   2   7  127.32    7.45
  -3  -2   7  113.46    6.84
  -3  -2   7  130.46    6.89
  -3   2   7  124.74    5.69
  -3   2   7  119.55    7.14
  -3   2   6   12.41    1.63
  -3   2   6    9.48    2.09
  -3  -2   6   11.12    2.06
  -3  -2   6   12.40    2.03
  -3  -2   6    9.43    1.22
  -3   2   6   13.15    2.21
  -3   2   6   10.77    1.55
  -3  -2   5   16.74    1.72
  -3  -2   5   19.09    2.13
  -3  -2   5   13.57    1.18
  -3   2   5   12.21    1.60
  -3   2   5   16.58    2.42
  -3   2   5   14.78    2.18
  -3  -2   5   17.91    2.36
  -3  -2   4  213.59    6.87
  -3   2   4  229.99    9.18
  -3   2   4  230.63    8.83
  -3  -2   4  229.83    7.91
  -3  -2   4  237.70    8.37
  -3  -2   4  219.07    8.00
  -3   2   4  211.09    8.11
  -3  -2   4  237.46    9.02
   3  -2  -3  955.58   24.69
  -3  -2   3  995.79   25.24
  -3   2   3  981.08   26.71
  -3   2   3  927.46   26.47
  -3  -2   3 1026.01   26.31
  -3   2   3 1063.80   27.15
  -3  -2   3 1060.83   26.24
  -3  -2   3 1024.85   26.12
  -3  -2   2   96.80    4.16
  -3  -2   2   94.08    4.33
  -3   2   2   99.47    4.49
  -3   2   2  100.28    5.36
   3  -2  -2   95.78    3.28
  -3  -2   2   94.18    4.56
  -3   2   2   90.01    4.67
  -3   2   2  102.18    4.99
  -3  -2   1 1816.98   45.78
  -3  -2   1 1946.58   46.49
  -3   2   1 1809.64   45.21
  -3  -2   1 1856.14   43.38
  -3   2   1 1786.27   46.47
  -3   2   1 1936.91   47.15
  -3  -2   1 1832.28   45.73
  -3   2   0   85.37    4.55
  -3  -2   0   84.19    4.41
  -3  -2   0   78.04    2.84
  -3  -2   0   81.92    4.25
  -3  -2   0   76.07    4.45
  -3   2   0   82.12    3.24
  -3   2  -1 3195.48   74.57
  -3  -2  -1 3001.36   74.58
  -3  -2  -1 3039.37   74.69
   3  -2   1 3057.40   72.78
  -3   2  -1 2966.96   74.47
  -3   2  -2    0.87    0.81
  -3   2  -2    1.55    0.96
  -3  -2  -2    0.62    0.42
  -3  -2  -2    2.21    1.22
  -3  -2  -2    2.13    1.02
  -3   2  -2    0.40    0.99
  -3   2  -2    1.82    0.96
  -3  -2  -2    3.28    1.22
   3  -2   2    2.10    0.75
   3  -2   3 1270.51   32.24
  -3  -2  -3 1255.67   32.53
  -3   2  -3 1219.79   32.72
  -3  -2  -3 1288.97   33.38
  -3  -2  -3 1294.15   33.87
  -3   2  -3 1282.52   32.63
  -3   2  -3 1202.16   32.62
  -3   2  -4   12.37    1.77
  -3   2  -4   13.48    1.79
   3  -2   4   15.00    1.97
  -3   2  -4   13.06    1.97
  -3  -2  -4   12.36    2.30
  -3  -2  -4   13.99    1.82
   3   2   5 1140.71   27.70
  -3   2  -5 1068.56   31.14
   3  -2   5 1091.41   28.33
  -3  -2  -5 1177.36   30.43
   3   2   5 1041.60   32.53
  -3   2  -5 1138.58   30.28
   3  -2   5 1105.70   30.95
   3   2   6   28.98    3.71
   3  -2   6   31.34    3.35
  -3   2  -6   30.33    3.49
   3  -2   6   29.83    2.40
  -3   2  -6   33.85    3.03
   3  -2   7  821.13   24.91
   3   2   7  766.92   26.04
  -3   2  -7  772.25   24.65
   3  -2   7  745.24   21.80
   3  -2   8   33.96    3.98
  -3   2  -8   34.94    4.17
   3  -2   8   30.07    2.96
   3   2   8   36.30    4.60
   3   2   9 1395.71   42.63
   3  -2   9 1362.18   40.75
  -3   2  -9 1385.75   40.91
   3  -2   9 1326.27   37.53
   3  -2  10   12.48    3.04
   3   2  10   13.69    3.44
  -3   2 -10   14.30    3.10
  -3   2 -11  841.54   30.06
   3   2  11  830.92   31.44
   3  -2  11  821.68   30.13
  -3   2 -12   38.50    4.07
  -3  -2 -12   36.59    3.96
  -3   2 -12   39.85    4.09
  -3   2 -12   38.72    5.50
  -3   2 -12   43.15    4.07
  -3  -2 -12   34.94    3.47
  -3  -2 -12   40.49    4.04
   3  -2  12   39.48    5.47
   3   2  12   38.63    5.97
   3   2  13  110.06   10.36
  -3   2 -13  126.95    7.58
  -3  -2 -13  116.92    9.47
  -3   2 -13  135.53   10.71
   3  -2  13  109.66   10.01
  -3  -2 -13  115.92    7.44
  -3   2 -13  124.73    7.72
  -3  -2 -13  124.70    7.57
  -3  -2 -13  118.54    6.96
  -3   2 -13  130.47    7.87
  -3  -2 -14    0.26    1.10
  -3   2 -14    0.64    1.15
  -3  -2 -14    2.50    1.55
  -3  -2 -14   -0.21    2.43
  -3   2 -14    2.19    1.54
  -3   2 -14    4.18    1.37
  -3  -2 -14    2.76    1.42
  -3   2 -15  394.00   15.56
  -3   2 -15  398.76   15.78
  -3  -2 -15  388.45   15.41
  -3  -2 -15  387.02   14.69
  -3  -2 -15  412.90   15.95
  -3   2 -16   43.77    4.59
  -3   2 -16   48.96    4.76
  -3  -2 -16   48.35    4.59
  -3  -2 -16   47.44    4.69
  -3  -2 -16   47.83    4.29
  -3   2 -17  479.70   17.19
  -3  -2 -17  468.68   15.97
  -3  -2 -17  466.21   17.08
  -3   2 -17  469.52   17.06
  -3  -2 -17  481.63   16.76
  -3  -2 -18    1.95    1.01
  -3   2 -18    5.08    1.74
  -3  -2 -18    2.15    1.54
  -3  -2 -18    2.76    1.10
  -3   2 -18    2.33    1.50
  -3   2 -19  282.30   10.68
  -3   2 -19  264.22   10.33
  -3  -2 -19  268.39    9.80
  -3  -2 -19  284.76   10.77
  -3  -2 -19  269.25    9.33
  -3   2 -20    5.77    1.19
  -3  -2 -20    8.04    1.35
  -3   2 -20    8.44    1.53
  -3  -2 -20    6.97    1.38
  -3  -2 -21  171.57    6.10
   3   3 -21  104.54    4.82
   3   3 -21  100.78    4.98
   3  -3 -21  106.21    4.95
   3   3 -20   24.71    2.84
  -3   3  20   22.33    1.88
   3   3 -20   24.08    2.63
   3  -3 -20   23.35    2.63
  -3   3  19  239.62    9.05
   3   3 -19  256.24   10.57
  -3  -3  19  246.29    8.99
   3  -3 -19  259.56   10.71
  -3  -3  19  239.94    8.89
   3  -3 -18   20.13    2.63
   3  -3 -18   25.48    3.36
  -3  -3  18   20.40    2.39
  -3  -3  18   25.64    2.69
   3   3 -18   20.72    2.94
  -3  -3  17  377.95   13.68
   3   3 -17  388.50   15.06
   3  -3 -17  414.92   15.01
   3  -3 -17  391.02   15.30
  -3  -3  17  376.64   13.67
  -3   3  17  405.71   13.92
   3   3 -16    4.25    1.96
  -3   3  16    6.67    1.65
  -3  -3  16    5.33    1.65
  -3   3  16    5.18    1.41
   3  -3 -16    2.62    1.16
   3   3 -15  134.15    7.87
  -3   3  15  128.31    7.10
  -3   3  15  124.46    6.98
   3  -3 -15  129.95    7.48
  -3   3  14    0.49    2.16
  -3  -3  14    0.93    1.58
  -3   3  14    0.89    1.94
  -3  -3  14    3.22    2.24
  -3   3  14    2.42    1.50
  -3   3  14   -0.12    1.32
   3  -3 -14    3.24    1.66
   3   3 -14    4.15    1.92
  -3   3  13   10.13    1.90
  -3   3  13   10.87    3.46
  -3  -3  13    7.47    2.57
  -3   3  13    9.18    1.90
  -3  -3  13   13.20    3.34
   3   3 -13   13.30    2.27
  -3  -3  12    8.33    2.38
  -3  -3  12    9.07    2.98
  -3   3  12    6.80    2.48
  -3  -3  11  242.07   12.57
  -3   3  11  254.31   14.26
  -3   3  11  239.09   11.79
  -3  -3  11  234.41   12.91
  -3  -3  10   35.44    4.51
  -3   3  10   43.22    4.24
  -3  -3  10   34.28    4.25
  -3   3  10   46.04    5.50
  -3   3   9  921.90   27.10
  -3   3   9  927.13   29.65
  -3   3   9  912.75   30.04
  -3  -3   9  909.39   28.47
  -3  -3   9  884.17   28.73
  -3   3   8    8.60    2.32
  -3   3   8    7.86    2.11
  -3  -3   8    6.79    1.94
  -3   3   8    9.93    1.81
  -3  -3   8    7.43    1.88
  -3  -3   7  120.53    6.66
  -3   3   7  121.51    5.73
  -3   3   7  115.34    7.06
  -3   3   7  124.17    7.41
  -3   3   7  111.41    5.13
  -3  -3   7  112.64    6.66
  -3   3   6   81.94    5.61
  -3  -3   6   86.87    4.05
  -3  -3   6   77.88    5.23
  -3   3   6   72.94    5.23
  -3   3   6   80.25    4.07
  -3  -3   6   77.61    4.91
  -3   3   6   75.72    4.09
  -3   3   5  648.96   20.30
  -3  -3   5  684.71   18.34
  -3   3   5  609.14   18.35
  -3   3   5  708.95   20.92
  -3   3   5  664.44   17.62
  -3  -3   5  633.24   19.83
  -3  -3   5  671.08   19.59
  -3   3   4    0.67    1.02
  -3  -3   4    1.23    0.90
  -3  -3   4    2.09    0.85
  -3   3   4    0.96    0.75
  -3  -3   4    1.93    0.75
  -3   3   4    0.81    0.93
  -3  -3   4    0.28    0.73
  -3  -3   4    2.00    1.22
   3  -3  -4    0.95    0.66
  -3  -3   3  491.69   14.30
   3  -3  -3  453.50   13.34
  -3   3   3  488.90   14.79
  -3  -3   3  457.67   13.83
  -3  -3   3  515.34   14.58
  -3   3   3  463.93   14.24
  -3   3   2   60.52    4.19
  -3   3   2   55.81    3.36
  -3   3   2   55.35    3.48
  -3  -3   2   57.05    3.43
  -3  -3   2   57.69    3.48
  -3  -3   2   56.05    3.33
  -3   3   1 1423.58   37.24
  -3   3   1 1419.60   37.98
  -3  -3   1 1450.63   36.76
  -3   3   1 1411.94   35.90
  -3  -3   1 1427.57   36.87
  -3   3   1 1418.82   37.02
  -3  -3   1 1501.61   37.11
  -3   3   0  139.91    6.31
  -3  -3   0  144.68    6.40
  -3   3   0  132.87    6.20
  -3  -3   0  142.74    6.43
  -3   3   0  145.03    6.77
   3  -3   0  150.87    4.23
  -3  -3   0  150.73    5.21
  -3  -3   0  127.55    6.06
  -3  -3  -1 2024.65   50.53
  -3   3  -1 2013.75   50.20
  -3  -3  -1 1881.68   50.49
  -3   3  -1 2039.21   47.43
  -3   3  -1 1943.33   50.66
  -3   3  -1 1846.85   50.15
  -3  -3  -1 2002.95   50.19
  -3  -3  -1 1989.41   48.59
   3  -3   1 2027.82   47.80
  -3   3  -2  346.95    8.41
  -3  -3  -2  335.23   10.79
  -3  -3  -2  321.62    9.26
  -3  -3  -2  329.53   12.14
  -3   3  -2  352.38   11.53
   3  -3   2  345.03   10.31
  -3   3  -2  332.69   11.97
  -3  -3  -2  352.49   11.49
  -3   3  -3  943.80   25.34
  -3  -3  -3  895.38   25.04
  -3   3  -3  906.69   26.14
  -3   3  -3  855.06   25.68
  -3  -3  -3  923.13   26.78
  -3  -3  -3  977.39   25.36
   3  -3   3  930.11   24.59
  -3  -3  -4  425.99   15.15
  -3   3  -4  381.63   13.98
  -3   3  -4  403.24   14.25
  -3   3  -4  409.98   13.29
   3  -3   4  407.85   13.28
  -3  -3  -4  450.05   13.48
  -3  -3  -5  563.28   16.68
  -3   3  -5  533.78   16.62
  -3  -3  -5  558.24   19.01
  -3   3  -5  526.86   17.93
   3  -3   5  555.01   17.35
   3   3   6   20.11    3.42
  -3  -3  -6   19.81    3.05
  -3   3  -6   17.74    2.12
  -3   3  -6   17.10    2.65
   3  -3   6   16.23    1.79
   3  -3   6   19.36    2.59
  -3   3  -7   22.20    3.28
   3  -3   7   20.50    2.23
   3   3   7   22.38    3.80
   3  -3   7   22.76    3.03
  -3   3  -8   -0.06    1.67
   3  -3   8    2.53    0.86
   3   3   8    1.86    1.62
   3  -3   8    1.16    1.41
   3  -3   9   27.89    3.96
  -3   3  -9   29.11    4.25
   3  -3   9   26.47    3.02
   3   3   9   23.33    4.21
   3   3  10  120.18    9.67
  -3   3 -10  126.29    9.08
   3  -3  10  115.65    8.55
  -3   3 -11    3.11    1.81
   3   3  11    1.51    1.77
   3  -3  11   -3.02    2.03
  -3  -3 -12  107.44    6.80
  -3   3 -12  107.31    6.84
  -3   3 -12   96.00    6.40
   3   3  12   85.20    9.03
  -3  -3 -12   98.03    6.61
   3  -3  12   91.70    8.61
  -3   3 -12  105.19    9.07
  -3   3 -12  112.39    6.95
  -3  -3 -12  103.77    6.30
   3   3  13   20.21    4.81
  -3  -3 -13   21.06    2.92
  -3   3 -13   20.28    3.08
  -3   3 -13   17.12    2.78
  -3   3 -13   21.01    4.28
  -3   3 -13   21.57    3.09
  -3  -3 -13   21.72    3.33
  -3  -3 -13   21.15    3.02
   3  -3  13   19.28    4.05
  -3  -3 -14   34.00    4.05
  -3   3 -14   37.34    4.29
  -3   3 -14   31.56    3.81
  -3  -3 -14   31.95    3.60
  -3   3 -14   37.45    4.19
  -3  -3 -14   39.61    4.12
  -3   3 -15  314.08   12.04
  -3  -3 -15  326.34   13.63
  -3   3 -15  304.42   13.38
  -3   3 -15  303.63   13.12
  -3  -3 -15  303.73   12.50
  -3  -3 -15  295.58   12.84
  -3   3 -16   39.83    4.23
  -3   3 -16   39.24    4.18
  -3  -3 -16   41.65    4.37
  -3  -3 -16   38.32    4.04
  -3  -3 -16   35.87    3.73
  -3   3 -17    9.87    2.59
  -3   3 -17    7.40    2.32
  -3  -3 -17   11.72    2.80
  -3  -3 -17    9.20    2.04
  -3  -3 -17    5.12    1.69
  -3   3 -18   19.10    2.70
  -3  -3 -18   19.49    3.01
  -3  -3 -18   20.10    2.37
  -3  -3 -18   20.39    2.46
  -3   3 -18   17.11    2.69
  -3   3 -19    3.08    1.48
  -3   3 -19    1.70    1.38
  -3  -3 -19    4.73    1.34
  -3  -3 -19    0.66    1.26
  -3   3 -20   11.56    1.70
  -3   3 -20   10.78    1.52
  -3  -3 -20    9.99    1.46
  -3  -3 -20    9.29    1.61
  -3  -3 -21   -0.33    0.69
   3   4 -21   48.62    3.20
   3  -4 -21   51.53    3.24
   3   4 -21   51.13    3.39
   3   4 -20    2.53    1.10
   3  -4 -20    0.44    1.27
  -3  -4  19    3.80    1.08
  -3  -4  19   -0.01    0.64
   3  -4 -19    3.66    1.80
  -3   4  19    3.29    0.95
   3   4 -19    1.56    1.32
  -3  -4  18    3.68    1.15
  -3   4  18    2.47    1.00
   3  -4 -18    0.90    1.26
   3   4 -18    3.01    1.72
  -3  -4  18    2.25    0.85
   3  -4 -18    1.59    1.05
  -3  -4  17    7.96    1.71
   3  -4 -17   12.01    2.11
   3  -4 -17   14.58    2.84
  -3  -4  17   12.15    2.11
   3   4 -17   12.78    2.65
  -3  -4  16   36.99    3.51
  -3   4  16   35.96    3.51
   3  -4 -16   36.39    4.15
   3  -4 -16   34.93    3.52
   3   4 -16   32.21    3.76
   3   4 -15  213.37   10.47
  -3   4  15  223.33    9.83
   3  -4 -15  223.53   10.22
  -3   4  15  209.74    9.57
  -3   4  14    2.31    1.41
  -3   4  14    3.89    3.00
  -3  -4  14    7.56    2.54
  -3  -4  14    2.43    2.15
  -3   4  14    0.42    1.00
   3   4 -14   -0.36    1.52
  -3   4  13  383.81   20.38
  -3  -4  13  367.14   18.13
  -3   4  13  389.25   14.07
   3   4 -13  417.20   15.07
  -3   4  13  384.79   14.08
  -3  -4  12   21.40    3.86
  -3   4  12   20.46    4.16
  -3   4  12   17.73    2.42
  -3  -4  12   16.72    3.54
  -3   4  12   20.72    2.63
  -3  -4  11  207.70   11.55
  -3  -4  11  190.39   11.48
  -3   4  11  201.15   12.65
  -3   4  10  119.70    8.90
  -3  -4  10  107.18    7.85
  -3   4  10  122.28    8.79
  -3  -4  10  129.00    8.31
  -3   4   9  407.70   14.57
  -3   4   9  428.64   17.50
  -3   4   9  382.43   16.70
  -3  -4   9  378.63   15.76
  -3  -4   9  407.12   15.94
  -3   4   8    2.41    1.59
  -3  -4   8    0.67    1.01
  -3   4   8    1.08    1.47
  -3  -4   8    0.03    1.50
  -3   4   8    2.50    1.25
  -3   4   7   34.71    2.79
  -3   4   7   35.92    3.94
  -3  -4   7   36.33    3.60
  -3   4   7   36.12    3.93
  -3   4   7   35.69    2.53
  -3  -4   7   33.55    3.56
  -3   4   6    1.90    0.62
   3  -4  -6    0.66    0.87
  -3   4   6    1.67    1.13
  -3   4   6    0.87    1.31
  -3  -4   6    1.94    1.01
  -3   4   6    2.91    0.80
  -3  -4   6    3.50    1.40
   3  -4  -5   48.77    3.54
  -3   4   5   56.43    3.34
  -3  -4   5   50.13    3.75
  -3   4   5   52.73    2.65
  -3   4   5   55.00    4.31
  -3   4   5   50.15    4.24
  -3  -4   5   54.72    4.01
  -3   4   4    1.14    1.09
  -3   4   4    1.97    0.86
   3  -4  -4    2.51    0.95
  -3  -4   4    1.63    1.08
  -3   4   4    2.15    1.23
  -3  -4   4    1.24    0.88
  -3   4   3 2420.36   61.36
  -3   4   3 2472.82   63.84
  -3  -4   3 2530.61   62.11
  -3   4   2  144.88    7.33
  -3   4   2  143.11    6.22
  -3  -4   2  138.07    6.33
  -3  -4   2  155.96    6.57
  -3   4   1  595.10   17.49
  -3  -4   1  600.45   17.90
  -3   4   1  601.16   18.79
  -3  -4   1  577.19   17.60
  -3  -4   0  122.74    6.07
  -3   4   0  112.67    6.28
  -3   4   0  120.74    5.76
  -3  -4   0  109.96    5.71
  -3  -4  -1  539.11   15.26
   3  -4   1  539.71   13.55
  -3  -4  -1  542.79   16.89
  -3  -4  -1  548.21   16.15
  -3   4  -1  500.26   16.81
  -3   4  -1  520.42   16.04
   3  -4   1  501.61   12.98
   3  -4   2  726.66   18.93
  -3  -4  -2  741.53   20.44
  -3  -4  -2  679.60   17.65
  -3  -4  -2  795.03   22.24
  -3  -4  -2  758.63   20.64
  -3   4  -2  703.81   21.83
  -3   4  -2  734.59   20.75
   3  -4   3  854.09   23.37
  -3  -4  -3  874.26   24.63
  -3  -4  -3  947.26   26.61
  -3   4  -3  799.43   25.64
  -3  -4  -3  920.83   24.35
  -3   4  -3  885.82   25.45
  -3   4  -3  881.72   24.44
  -3  -4  -4   24.40    2.35
   3  -4   4   23.83    2.37
  -3   4  -4   22.97    2.83
  -3  -4  -4   27.29    3.28
  -3  -4  -4   24.63    2.70
  -3   4  -4   21.93    2.30
  -3   4  -4   23.47    3.07
  -3   4  -5  995.26   29.76
  -3  -4  -5  995.67   30.67
  -3  -4  -5 1077.93   27.86
   3  -4   5 1024.68   28.44
  -3   4  -5  997.58   27.93
  -3   4  -6   22.98    2.43
   3  -4   6   25.83    2.99
   3   4   6   25.54    3.91
  -3   4  -6   22.42    3.06
  -3  -4  -6   24.68    3.48
  -3   4  -7 1137.93   30.74
   3  -4   7 1124.61   32.52
  -3   4  -7 1036.34   33.28
   3   4   7 1175.39   35.99
  -3  -4  -7 1122.59   34.57
  -3   4  -8    7.73    2.26
   3   4   8    5.77    2.44
   3  -4   8    7.28    1.99
   3  -4   9 1821.35   52.26
  -3   4  -9 1816.92   53.31
   3   4  10   20.35    4.34
  -3   4 -10   12.34    3.15
   3  -4  10   17.47    3.32
  -3   4 -11  753.98   28.23
   3   4  11  728.25   29.54
   3  -4  11  695.00   26.84
  -3  -4 -12   30.49    3.42
  -3  -4 -12   26.13    3.28
   3  -4  12   26.40    4.56
  -3   4 -12   29.01    3.54
  -3   4 -12   30.27    3.62
  -3   4 -12   28.87    4.79
  -3  -4 -12   28.40    3.49
  -3   4 -12   26.16    3.35
   3   4  12   21.44    4.45
  -3   4 -13  109.90    7.15
  -3   4 -13  107.06    7.16
   3   4  13  101.24   10.18
  -3   4 -13  108.01    9.89
  -3  -4 -13  107.44    6.82
   3  -4  13   90.36    8.81
  -3  -4 -13  104.95    7.02
  -3   4 -13   93.61    6.55
  -3  -4 -13  104.45    6.61
  -3   4 -14    4.51    1.84
  -3   4 -14    3.06    1.64
  -3  -4 -14    7.07    2.03
  -3  -4 -14    3.87    1.85
  -3   4 -14    4.54    1.77
  -3  -4 -14    6.70    1.95
  -3   4 -15  368.79   13.64
  -3  -4 -15  387.79   14.73
  -3   4 -15  362.35   15.08
  -3   4 -15  362.22   14.68
  -3  -4 -15  358.45   14.85
  -3  -4 -15  354.78   14.03
  -3   4 -16    0.73    1.00
  -3  -4 -16   -3.43    1.47
  -3   4 -16   -0.28    1.51
  -3  -4 -16    1.03    1.32
  -3  -4 -16    0.07    1.66
  -3   4 -16    0.54    1.64
  -3   4 -17  510.49   18.28
  -3  -4 -17  516.70   17.34
  -3   4 -17  511.77   18.00
  -3  -4 -17  541.84   18.46
  -3  -4 -17  512.43   17.14
  -3  -4 -18   47.34    3.66
  -3   4 -18   53.10    4.30
  -3   4 -18   50.55    4.37
  -3  -4 -18   53.94    4.44
  -3  -4 -18   52.74    3.88
  -3  -4 -19  311.85   11.32
  -3   4 -19  312.04   11.37
  -3   4 -19  308.69   11.19
  -3  -4 -19  296.75   10.20
  -3   4 -20   -0.11    0.84
  -3  -4 -20   -0.46    1.09
  -3  -4 -20   -0.02    0.88
  -3   4 -20    1.77    0.97
   3   5 -21  138.91    5.92
   3   5 -21  137.52    5.86
   3  -5 -21  145.52    5.77
   3  -5 -20    0.03    1.10
   3   5 -20    1.59    1.13
   3  -5 -19  221.21    9.21
  -3  -5  19  194.58    7.51
  -3  -5  19  191.86    7.43
  -3   5  19  196.33    7.39
   3   5 -19  205.75    9.11
  -3  -5  18    9.89    1.62
  -3  -5  18   10.02    1.64
   3  -5 -18    7.42    1.96
  -3   5  18    7.96    1.50
   3   5 -18    9.23    2.18
  -3  -5  17  357.63   13.09
  -3   5  17  364.81   13.07
   3   5 -17  369.30   14.59
   3  -5 -17  399.64   14.95
   3  -5 -16   26.25    3.66
   3   5 -16   21.85    3.29
   3  -5 -15  348.99   14.55
   3   5 -15  365.21   14.70
  -3   5  15  378.30   13.83
  -3   5  14   86.28    5.74
  -3   5  14   82.52    9.05
  -3   5  14   91.85    5.92
  -3  -5  14   71.64    7.82
   3   5 -14   98.13    8.74
   3   5 -14   92.84    6.41
  -3   5  13  319.24   12.33
   3   5 -13  300.22   15.76
  -3   5  13  321.68   18.12
  -3  -5  13  278.78   15.79
  -3  -5  13  308.12   11.89
   3   5 -13  308.86   12.81
  -3   5  13  308.68   12.13
  -3   5  12    5.55    1.39
  -3   5  12    6.88    2.78
  -3   5  12    4.87    1.43
  -3  -5  12    3.81    1.86
  -3  -5  12   10.08    2.82
  -3   5  11  566.68   23.15
  -3  -5  11  577.86   21.51
  -3   5  11  511.08   22.29
  -3   5  10   23.34    3.89
  -3  -5  10   25.84    3.70
  -3  -5  10   27.27    3.76
  -3   5  10   26.87    4.24
  -3  -5   9  712.19   24.48
  -3  -5   9  755.74   24.98
  -3   5   9  740.98   26.27
  -3   5   9  785.88   26.60
  -3  -5   8   56.11    4.86
  -3   5   8   58.63    5.57
  -3   5   8   51.61    5.13
  -3  -5   8   54.77    4.79
  -3   5   7  343.75   14.34
  -3   5   7  338.76   14.05
  -3  -5   7  333.25   13.04
  -3   5   6    6.67    2.05
  -3  -5   6    5.42    1.61
  -3   5   6    8.75    2.21
   3  -5  -6    4.95    1.53
  -3  -5   6    3.32    1.46
  -3   5   6    6.92    1.16
  -3  -5   5  726.28   21.84
   3  -5  -5  688.07   21.74
  -3   5   5  783.83   20.66
  -3   5   5  731.59   23.16
  -3  -5   5  776.51   22.45
  -3   5   5  766.82   22.98
  -3   5   4  357.04   13.99
   3  -5  -4  323.06   12.01
   3   5  -4  389.84   10.76
  -3   5   4  352.38   12.74
   3  -5  -4  344.78   10.21
  -3  -5   4  378.80   12.72
  -3   5   4  346.45   11.35
  -3   5   3  166.44    8.67
  -3   5   3  174.18    7.10
   3   5  -3  194.91    5.71
  -3  -5   3  158.59    7.36
  -3  -5   3  188.95    7.94
  -3  -5   2  136.56    6.40
  -3   5   2  126.23    7.04
  -3  -5   2  120.91    6.16
  -3  -5   1  161.65    7.52
  -3   5   1  168.47    8.28
  -3  -5   1  173.03    7.52
  -3  -5   0   16.83    2.29
  -3   5   0   16.21    2.59
  -3  -5   0   19.22    2.42
  -3   5  -1  906.59   25.40
   3  -5   1  945.30   22.30
  -3  -5  -1  888.45   26.27
  -3   5  -1  875.19   26.71
   3  -5   1  872.91   22.30
  -3   5  -2   17.20    2.67
  -3  -5  -2   16.74    2.05
  -3   5  -2   15.61    2.03
  -3  -5  -2   17.16    2.66
   3  -5   2   14.95    1.34
  -3  -5  -2   15.31    1.92
   3  -5   2   18.24    1.50
  -3  -5  -3 1037.03   27.81
  -3  -5  -3  970.29   28.97
   3  -5   3 1018.75   25.95
  -3   5  -3  924.22   26.97
  -3   5  -3  943.96   28.15
  -3   5  -3  942.68   29.12
  -3  -5  -3 1004.94   26.81
  -3   5  -4  526.52   18.50
  -3   5  -4  491.69   15.92
  -3  -5  -4  515.84   17.10
  -3  -5  -4  540.79   15.74
  -3  -5  -4  534.62   18.35
   3  -5   4  512.71   15.66
  -3   5  -4  492.73   17.34
  -3   5  -5  398.46   13.48
  -3  -5  -5  430.14   15.23
   3  -5   5  411.06   13.90
  -3   5  -5  393.19   15.21
  -3  -5  -5  419.10   16.20
  -3  -5  -5  428.38   13.28
  -3   5  -6    2.89    1.66
  -3  -5  -6    1.10    1.65
  -3   5  -6    1.80    0.99
   3  -5   6    1.61    0.89
  -3   5  -7   20.57    2.37
   3  -5   7   20.58    2.89
  -3   5  -7   18.87    3.21
   3   5   7   26.08    4.25
  -3  -5  -7   23.61    3.64
   3  -5   8  328.57   13.88
  -3   5  -8  318.36   14.84
   3   5   8  357.62   16.85
   3   5   9  289.37   15.69
   3  -5   9  287.88   13.47
  -3   5  -9  281.19   14.30
  -3   5 -10   57.35    6.36
   3   5  10   69.63    7.49
   3  -5  10   63.21    6.15
  -3   5 -11    5.73    2.14
   3  -5  11    5.63    2.12
   3   5  11    3.39    2.45
  -3  -5 -11    4.00    1.87
  -3   5 -11    1.02    1.77
  -3   5 -11    6.44    1.88
  -3   5 -11    6.50    1.90
  -3  -5 -12   11.97    2.15
  -3  -5 -12   14.09    2.39
  -3   5 -12   16.28    2.92
   3  -5  12   11.23    3.05
  -3   5 -12   14.34    3.90
  -3  -5 -12   14.68    2.60
   3   5  12   11.37    3.93
  -3   5 -12   14.40    2.46
  -3   5 -12   13.37    2.50
  -3   5 -12   14.87    2.59
  -3  -5 -13    0.60    1.23
  -3   5 -13    0.45    1.33
   3  -5  13    7.89    2.60
  -3  -5 -13    0.98    1.17
  -3   5 -13    3.91    1.75
  -3   5 -13   -6.33    2.85
  -3   5 -13    2.56    1.57
  -3  -5 -13    0.76    1.50
   3   5  13   -1.66    2.43
  -3   5 -14   20.60    3.12
  -3   5 -14   22.96    3.30
  -3  -5 -14   23.97    3.18
  -3  -5 -14   22.25    3.05
  -3  -5 -14   18.89    3.02
  -3   5 -14   20.64    3.00
  -3   5 -15   57.84    5.30
  -3  -5 -15   58.16    4.84
  -3  -5 -15   61.29    5.30
  -3   5 -15   64.75    5.51
  -3  -5 -15   56.10    4.76
  -3   5 -15   53.55    4.95
  -3   5 -16   80.91    5.88
  -3   5 -16   72.69    5.92
  -3  -5 -16   78.15    5.42
  -3  -5 -16   76.49    5.92
  -3   5 -16   73.23    5.00
  -3  -5 -16   79.72    5.47
  -3   5 -17    2.49    1.81
  -3  -5 -17    4.08    1.53
  -3  -5 -17    5.35    2.13
  -3  -5 -17    4.10    1.62
  -3   5 -17    3.01    1.32
  -3   5 -17    4.22    1.89
  -3   5 -18   51.58    4.13
  -3  -5 -18   55.93    4.43
  -3   5 -18   52.75    4.40
  -3  -5 -18   51.53    3.82
  -3  -5 -19   14.60    2.21
  -3   5 -19   16.13    2.40
  -3  -5 -19   14.98    1.80
  -3   5 -19   14.00    2.02
  -3   5 -20   -0.54    0.78
  -3   5 -20   -1.39    1.07
  -3  -5 -20    0.75    0.81
  -3  -5 -20   -0.35    0.79
   3   6 -21   15.95    1.77
   3  -6 -21   17.35    1.66
   3   6 -21   15.29    1.73
   3  -6 -20    6.03    1.38
   3   6 -20    7.96    1.63
  -3  -6  19    9.31    1.42
   3   6 -19    8.43    1.97
   3  -6 -19    7.87    1.79
  -3  -6  19    6.85    1.27
   3  -6 -18   27.18    3.20
  -3   6  18   27.28    2.55
  -3  -6  18   24.10    2.48
   3   6 -18   25.29    3.21
  -3  -6  18   27.28    2.61
   3   6 -17   74.89    5.10
  -3  -6  17   64.60    4.54
  -3   6  17   65.08    4.42
   3   6 -17   66.97    5.45
   3  -6 -17   68.01    5.38
  -3   6  16  142.12    7.30
   3   6 -16  143.58    8.32
   3  -6 -16  155.20    8.55
   3   6 -15  134.69    8.06
   3  -6 -15  138.02    8.07
   3  -6 -14   10.14    2.08
  -3   6  14    3.45    1.43
  -3  -6  14   10.99    1.89
   3   6 -14    7.22    2.09
  -3   6  13   94.89    9.48
  -3   6  13  102.03    6.18
  -3  -6  13   77.99    7.57
   3   6 -13   80.83    7.70
  -3  -6  13   91.39    5.73
  -3   6  12    0.82    1.82
  -3   6  12    0.32    2.30
  -3  -6  12    4.84    1.93
   3   6 -12   -0.96    1.28
  -3   6  12    1.24    1.05
  -3  -6  12    2.17    1.07
  -3   6  12    2.23    1.07
  -3   6  11  175.91   11.98
   3   6 -11  187.57   10.59
  -3  -6  11  156.58   10.07
  -3   6  11  165.99   11.42
  -3   6  10   30.44    4.51
  -3  -6  10   29.16    3.86
   3   6 -10   33.43    3.98
  -3   6  10   28.37    4.32
  -3   6   9  361.52   17.04
  -3  -6   9  359.97   15.20
   3   6  -9  420.54   15.50
  -3   6   9  413.39   17.34
  -3   6   8  173.66   10.37
   3   6  -8  194.87    8.99
  -3  -6   8  166.12    8.81
  -3   6   8  195.17   10.39
  -3  -6   8  171.84    9.33
   3   6  -7  563.57   17.30
  -3  -6   7  540.68   18.48
  -3   6   7  572.65   19.39
  -3  -6   7  524.06   17.76
  -3   6   7  506.17   19.56
   3  -6  -6  230.77   10.41
  -3   6   6  257.94   11.84
   3   6  -6  270.63    9.71
  -3  -6   6  248.61   10.77
  -3  -6   6  229.55    9.90
  -3   6   6  273.32   11.38
  -3  -6   5  513.48   16.71
  -3   6   5  554.48   18.00
   3  -6  -5  487.78   17.33
   3   6  -5  583.15   15.97
  -3  -6   5  518.21   17.61
  -3   6   4   80.13    6.13
   3  -6  -4   84.87    4.33
  -3  -6   4   93.59    5.67
  -3   6   3 1799.26   49.40
  -3  -6   3 1853.66   47.70
  -3  -6   2    4.12    1.35
  -3   6   2    2.25    1.52
  -3  -6   2    2.54    1.34
  -3  -6   1  816.47   22.98
  -3   6   1  788.33   24.31
  -3   6   0   26.98    3.47
  -3  -6   0   32.12    3.26
  -3  -6   0   30.02    3.18
  -3  -6  -1 1060.45   29.46
   3  -6   1  984.76   25.16
  -3   6  -1 1000.87   29.97
   3  -6   2  401.89   11.90
  -3  -6  -2  387.51   14.86
  -3  -6  -2  424.12   13.55
   3  -6   2  443.99   11.96
  -3   6  -2  402.73   15.67
  -3   6  -2  381.32   13.63
  -3  -6  -3  769.88   23.01
   3  -6   3  789.64   20.96
  -3  -6  -3  774.88   21.72
  -3  -6  -3  807.20   24.49
  -3   6  -3  734.02   24.62
   3  -6   4  123.70    5.76
  -3   6  -4  111.11    7.44
  -3   6  -4  104.15    5.74
  -3  -6  -4  122.94    6.83
  -3   6  -4  109.24    6.81
  -3  -6  -4  126.62    7.59
  -3  -6  -4  124.79    5.71
  -3   6  -5  843.87   24.61
  -3  -6  -5  918.08   26.88
   3  -6   5  863.62   24.93
  -3   6  -5  811.88   26.77
  -3  -6  -5  897.67   28.04
  -3  -6  -5  891.41   23.98
  -3   6  -6    0.83    0.77
  -3  -6  -6    0.65    1.33
  -3   6  -6    0.75    1.51
  -3  -6  -6    0.31    1.19
   3  -6   6    0.79    0.89
  -3   6  -7  313.67   14.46
  -3  -6  -7  341.69   15.25
   3  -6   7  321.64   13.19
   3  -6   8   10.41    2.16
  -3   6  -8    9.76    2.70
   3   6   8    8.28    2.54
  -3  -6  -8   11.58    2.98
   3  -6   9  484.19   19.13
  -3   6  -9  486.01   20.55
   3  -6  10    2.60    1.86
  -3   6 -10    7.11    2.66
   3   6  10    3.70    2.31
  -3  -6 -11 1097.29   32.68
  -3   6 -11 1170.70   33.47
   3  -6  11 1032.12   36.44
  -3   6 -11 1127.39   38.87
  -3   6 -11 1257.53   34.02
   3   6  11 1180.54   41.45
  -3  -6 -11 1098.01   33.21
  -3  -6 -11 1081.34   32.49
  -3   6 -11 1180.49   33.24
  -3  -6 -12    1.67    1.15
  -3   6 -12    5.33    1.80
   3   6  12   -0.05    2.57
  -3  -6 -12    6.41    1.68
  -3   6 -12    5.27    1.83
  -3  -6 -12    4.18    1.64
  -3   6 -12    2.45    1.66
  -3   6 -12    2.50    1.29
  -3   6 -12    5.30    2.60
   3  -6  12    4.75    1.64
  -3   6 -13  244.58   11.79
  -3  -6 -13  242.83   11.08
   3   6  13  249.30   16.61
  -3   6 -13  252.79   15.89
  -3  -6 -13  272.32   12.05
   3  -6  13  228.73   14.56
  -3  -6 -13  258.19   11.31
  -3   6 -13  256.53   11.71
  -3   6 -13  240.79   11.15
  -3   6 -14   48.69    4.82
  -3  -6 -14   46.02    4.57
  -3   6 -14   46.08    4.41
  -3   6 -14   50.22    4.85
  -3  -6 -14   36.67    3.95
  -3  -6 -14   47.54    4.41
  -3  -6 -15  426.49   15.51
  -3   6 -15  403.12   16.41
  -3   6 -15  410.59   15.91
  -3   6 -15  422.90   16.27
  -3  -6 -15  424.14   15.61
  -3  -6 -15  425.64   16.29
  -3  -6 -16   40.64    3.73
  -3   6 -16   33.00    4.05
  -3   6 -16   36.54    3.94
  -3  -6 -16   32.12    3.89
  -3  -6 -16   33.46    3.57
  -3   6 -17  252.27    9.86
  -3   6 -17  258.65   10.93
  -3  -6 -17  246.56   10.29
  -3  -6 -17  256.31   11.06
  -3   6 -17  256.00   11.39
  -3   6 -18   33.28    3.25
  -3  -6 -18   32.41    3.32
  -3   6 -18   28.50    3.30
  -3  -6 -18   31.60    2.98
  -3  -6 -19  132.98    6.12
  -3  -6 -19  123.97    5.50
  -3   6 -19  126.61    5.93
  -3   6 -19  125.05    6.31
  -3  -6 -19  124.98    6.08
  -3   6 -20   -1.53    1.05
  -3  -6 -20    0.41    0.74
  -3  -6 -20   -0.75    0.73
   3   7 -21  202.77    7.21
   3   7 -21  198.47    6.96
   3  -7 -20    2.32    0.99
   3   7 -20    2.11    1.10
   3   7 -19  167.03    7.88
  -3   7  19  186.62    7.55
  -3  -7  19  149.88    6.22
   3  -7 -19  173.02    7.61
  -3  -7  19  148.43    6.21
   3   7 -18   13.52    2.47
  -3  -7  18   15.20    1.96
   3   7 -18   18.08    2.30
   3  -7 -18   17.14    2.53
  -3   7  18   16.68    1.93
  -3  -7  18   15.04    2.02
  -3   7  17  275.90   10.44
   3   7 -17  297.62   11.64
   3   7 -17  275.86   12.06
   3  -7 -17  275.65   11.83
   3   7 -16   25.42    3.46
   3  -7 -16   19.98    2.89
  -3   7  16   21.96    2.63
  -3   7  15  264.31   10.87
   3   7 -15  276.46   12.25
   3  -7 -15  266.61   11.97
   3   7 -14   50.15    4.73
  -3  -7  14   50.03    4.17
  -3   7  14   46.63    4.08
   3  -7 -14   44.74    4.39
  -3  -7  13  475.53   21.60
  -3   7  13  559.73   24.31
  -3   7  13  479.37   16.60
  -3  -7  13  412.30   19.97
   3  -7 -13  504.48   17.75
  -3  -7  13  518.01   17.33
  -3   7  12   -2.34    2.18
  -3   7  12    1.14    0.63
   3  -7 -12    0.85    1.03
  -3  -7  12   -4.73    1.89
  -3   7  12    3.02    1.87
  -3  -7  12    0.66    1.75
  -3  -7  12    0.41    1.13
  -3   7  12   -1.37    1.08
  -3   7  11  867.75   30.74
  -3  -7  11  727.72   27.14
  -3   7  11  739.93   30.31
   3   7 -11  865.75   28.22
  -3  -7  11  782.21   28.51
  -3   7  11  860.30   24.79
  -3   7  10   69.86    7.30
   3   7 -10   82.23    6.35
  -3  -7  10   67.98    6.38
  -3  -7  10   68.46    5.96
  -3   7  10   74.41    7.03
  -3  -7   9  441.77   17.36
  -3   7   9  425.38   19.65
   3   7  -9  513.70   17.85
  -3  -7   9  480.97   18.74
  -3   7   9  500.75   19.68
  -3   7   8   40.49    5.00
   3   7  -8   49.26    4.23
  -3  -7   8   45.79    4.66
  -3   7   8   51.79    5.20
  -3  -7   8   39.68    3.98
   3  -7  -8   39.59    4.37
  -3   7   7   69.64    6.32
   3  -7  -7   80.51    6.01
   3   7  -7   95.42    5.54
  -3  -7   7   75.22    5.82
  -3   7   7   86.82    6.32
  -3  -7   7   83.82    5.53
   3  -7  -6    2.85    1.18
   3   7  -6    1.15    0.67
  -3  -7   6    0.92    1.33
  -3   7   6    1.24    0.98
  -3  -7   6    2.93    1.14
  -3  -7   5 1282.75   36.09
   3   7  -5 1381.14   33.64
   3   7  -4   74.78    3.60
   3  -7  -4   67.20    4.03
  -3  -7   4   66.54    4.96
  -3   7   4   59.03    5.44
  -3   7   3  748.98   24.65
  -3  -7   3  759.67   23.16
  -3  -7   2  666.15   21.18
  -3   7   2  674.83   22.65
  -3  -7   2  690.50   21.26
  -3   7   1 1088.75   32.86
  -3  -7   1 1055.77   31.34
  -3  -7   0  108.30    6.64
  -3   7   0  117.04    7.54
  -3  -7   0  124.44    6.84
  -3   7  -1 1109.10   33.32
  -3  -7  -1 1068.53   31.97
   3  -7   1 1116.08   28.28
  -3   7  -2   79.51    6.23
   3  -7   2   82.64    4.10
  -3  -7  -2   88.80    6.04
  -3  -7  -3  292.13   11.50
   3  -7   3  285.81    9.49
  -3  -7  -3  283.08   12.24
  -3   7  -3  278.32   10.74
   3  -7   3  267.87    9.52
  -3  -7  -3  263.86    9.94
  -3   7  -3  275.54   12.86
  -3  -7  -4   61.56    4.88
   3  -7   4   66.18    4.10
  -3   7  -4   58.23    5.72
  -3  -7  -4   60.05    5.23
  -3   7  -4   56.84    4.16
  -3  -7  -4   65.31    3.91
  -3  -7  -5   46.48    3.16
  -3   7  -5   36.56    3.25
   3  -7   5   42.83    3.50
  -3  -7  -5   42.48    4.25
  -3   7  -5   43.10    4.57
  -3  -7  -5   44.96    4.84
  -3  -7  -6   56.87    5.12
   3  -7   6   58.12    4.48
  -3   7  -6   52.67    5.18
  -3  -7  -6   54.79    5.47
  -3   7  -6   58.49    4.06
  -3   7  -7   21.00    3.55
   3   7   7   22.70    4.11
  -3  -7  -7   20.42    3.48
   3  -7   7   23.24    3.11
   3  -7   8  127.09    8.01
  -3   7  -8  134.82    9.28
  -3  -7  -8  138.28    9.53
   3   7   8  157.83   10.98
  -3   7  -9  381.26   17.74
  -3  -7  -9  385.23   17.83
   3  -7   9  358.98   15.91
   3   7  10  129.53   10.77
  -3   7 -10  116.07    9.45
   3  -7  10  103.44    8.02
  -3  -7 -11   45.38    4.18
  -3   7 -11   39.87    4.32
  -3   7 -11   49.28    4.64
  -3  -7 -11   43.65    4.45
  -3   7 -11   45.84    6.21
   3  -7  11   37.26    4.95
  -3   7 -11   44.25    4.20
  -3   7 -11   51.07    4.83
  -3  -7 -11   49.29    4.44
   3   7  11   38.05    6.22
  -3   7 -12    4.31    1.71
   3   7  12   -0.09    1.99
  -3   7 -12    2.70    2.07
  -3  -7 -12    0.42    0.89
  -3   7 -12    0.90    1.28
   3  -7  12    4.08    2.26
  -3  -7 -12    2.18    1.07
  -3   7 -12    3.32    1.59
  -3   7 -12    0.96    1.27
  -3  -7 -12    0.64    1.05
  -3  -7 -13   12.51    2.17
  -3   7 -13    6.72    2.12
  -3  -7 -13    9.54    2.31
  -3   7 -13    5.31    1.58
  -3   7 -13    7.74    2.09
  -3   7 -13   10.60    2.36
  -3  -7 -13    7.76    2.22
  -3   7 -14    2.32    1.79
  -3  -7 -14    1.61    1.30
  -3  -7 -14    2.41    1.73
  -3   7 -14    2.46    1.68
  -3  -7 -14    1.67    1.04
  -3   7 -14   -0.21    1.35
  -3   7 -15   14.74    3.07
  -3  -7 -15   13.21    2.22
  -3  -7 -15   10.95    2.54
  -3   7 -15   15.80    2.69
  -3  -7 -15   14.12    2.53
  -3   7 -15   11.19    2.46
  -3   7 -16   56.32    4.40
  -3   7 -16   55.48    5.14
  -3  -7 -16   60.13    5.04
  -3   7 -16   55.68    4.76
  -3  -7 -16   60.20    4.70
  -3   7 -17   10.17    2.44
  -3  -7 -17    8.81    2.05
  -3  -7 -17   11.93    2.12
  -3   7 -17   13.32    1.98
  -3   7 -17   13.51    2.33
  -3   7 -18    9.69    2.04
  -3  -7 -18    6.93    1.73
  -3   7 -18   10.86    1.93
  -3  -7 -18    6.46    1.49
  -3   7 -18    8.74    1.48
  -3   7 -19    0.72    1.07
  -3  -7 -19    1.02    0.99
  -3  -7 -19    1.02    0.95
  -3  -7 -19    1.07    0.74
  -3   7 -19    2.82    1.07
  -3  -7 -20    2.02    0.76
   3   7  20    3.14    0.84
  -3  -7 -20    3.26    0.79
  -3   7 -20    1.78    0.76
   3   8 -20   19.11    2.19
   3  -8 -20   19.52    1.95
  -3   8  19   18.63    2.26
  -3  -8  19   16.60    1.71
  -3  -8  19   14.59    1.61
   3   8 -19   16.82    2.50
   3  -8 -19   12.66    1.94
   3   8 -18   81.76    5.06
  -3  -8  18   75.73    4.48
   3   8 -18   78.48    5.43
  -3  -8  18   77.24    4.49
   3  -8 -18   77.81    5.17
   3   8 -17   81.54    5.51
  -3   8  17   86.91    4.90
   3   8 -17   89.90    6.29
   3  -8 -17   86.43    5.84
   3  -8 -16   36.42    3.90
   3   8 -16   39.45    4.25
  -3   8  16   43.47    3.59
  -3  -8  15  104.01    6.06
   3   8 -15  101.35    6.98
   3  -8 -15  105.38    6.82
  -3   8  15   94.64    5.81
  -3   8  14   18.52    2.56
   3  -8 -14   17.52    2.60
   3   8 -14   16.37    2.76
  -3  -8  14   20.14    2.66
  -3  -8  13   34.22    3.76
  -3   8  13   33.00    5.69
  -3  -8  13   33.02    5.13
  -3   8  13   31.03    3.35
   3  -8 -13   36.27    3.84
  -3   8  13   39.67    5.86
  -3   8  12    4.56    2.48
  -3  -8  12   10.52    3.03
   3  -8 -12   10.64    2.21
  -3  -8  12    9.69    2.04
  -3   8  12    8.41    1.83
  -3  -8  12   14.36    3.10
  -3  -8  11   36.75    3.84
  -3  -8  11   35.02    4.95
  -3   8  11   31.57    5.26
  -3   8  11   29.61    3.09
  -3   8  11   30.97    3.27
  -3   8  11   43.93    5.59
   3  -8 -11   27.93    3.13
  -3  -8  11   29.69    4.01
  -3  -8  10  227.23   11.65
  -3   8  10  225.44   14.15
  -3   8  10  254.63   13.58
  -3  -8  10  261.10   13.46
  -3  -8   9  253.49   12.99
  -3  -8   9  246.01   11.67
  -3   8   9  294.14   13.94
  -3   8   9  258.74   14.59
  -3  -8   8  122.12    7.23
  -3  -8   8  120.80    8.16
  -3   8   8  110.35    8.78
  -3   8   8  124.37    8.25
   3  -8  -8  108.22    7.82
  -3  -8   7  165.10    8.22
   3  -8  -7  149.82    9.06
   3   8  -7  179.16    8.21
  -3  -8   7  165.16    9.28
  -3   8   7  185.69    9.60
   3  -8  -6   75.65    5.96
  -3   8   6   80.16    5.72
  -3  -8   6   73.59    5.80
   3  -8  -5   11.46    2.39
  -3  -8   5   15.01    2.58
  -3   8   4    1.96    1.49
   3  -8  -4    2.23    0.97
  -3  -8   4    2.40    1.35
  -3  -8   3  243.81   10.70
  -3   8   3  225.02   11.50
  -3   8   2   19.58    3.15
  -3  -8   2   18.63    2.90
  -3  -8   2   20.85    2.95
  -3  -8   1 1494.07   40.57
  -3   8   1 1456.97   42.29
  -3  -8   1 1432.07   40.45
  -3  -8   0  195.02    9.42
  -3  -8   0  194.33    9.52
  -3   8   0  184.76   10.27
   3  -8   1 1876.86   46.74
  -3  -8  -1 1879.87   50.72
  -3   8  -1 1847.35   52.26
  -3  -8  -2  321.81   13.46
   3  -8   2  312.07   10.62
  -3   8  -2  327.05   14.57
  -3   8  -3  691.52   24.50
  -3   8  -3  645.07   21.02
  -3  -8  -3  665.75   21.89
  -3  -8  -3  706.67   23.38
   3  -8   3  699.62   19.95
  -3  -8  -3  708.59   20.34
  -3   8  -4   34.46    3.39
  -3  -8  -4   42.80    4.25
   3  -8   4   41.35    3.27
   3  -8   4   42.40    3.40
  -3  -8  -4   49.41    4.92
  -3   8  -4   45.52    5.31
  -3  -8  -4   41.25    3.12
  -3  -8  -5  646.16   21.67
   3  -8   5  656.55   19.62
   3  -8   5  620.88   19.46
  -3  -8  -5  670.50   22.91
  -3   8  -6  144.88    7.17
   3  -8   6  151.04    7.86
  -3   8  -6  163.42    9.68
  -3  -8  -6  167.20    9.98
  -3  -8  -6  163.57    9.27
   3  -8   7  258.89   11.45
  -3  -8  -7  257.87   12.69
  -3  -8  -7  267.22   13.53
  -3   8  -7  242.42   12.89
  -3   8  -8  127.35    9.21
   3  -8   8  115.74    7.66
  -3  -8  -8  127.85    9.23
   3  -8   9  415.99   17.41
  -3   8  -9  419.29   19.39
  -3  -8  -9  409.46   19.04
  -3   8 -10   85.20    5.97
  -3   8 -10   91.13    6.22
   3  -8  10   78.81    6.94
  -3   8 -10   77.33    7.88
  -3   8 -10   95.79    6.35
  -3  -8 -10   89.84    6.22
   3   8  10   87.48    8.95
  -3  -8 -10   83.45    5.78
  -3  -8 -11  543.24   18.90
   3  -8  11  519.57   22.41
  -3   8 -11  633.03   20.68
   3   8  11  649.89   27.75
  -3   8 -11  607.83   20.61
  -3   8 -11  550.83   24.77
  -3   8 -11  577.51   20.11
  -3  -8 -11  551.31   19.45
  -3  -8 -11  568.28   19.95
   3  -8  12   -5.41    2.29
  -3  -8 -12    1.74    1.32
  -3   8 -12    0.12    1.76
  -3   8 -12    2.25    1.45
  -3   8 -12   -0.92    3.00
  -3  -8 -12    1.24    1.14
  -3  -8 -12    1.72    1.48
  -3   8 -12   -0.57    1.28
   3   8  12   -1.18    2.97
  -3   8 -12    2.50    1.56
  -3   8 -13  242.47   11.75
  -3  -8 -13  246.45   10.75
  -3   8 -13  249.11   11.78
  -3   8 -13  252.62   11.63
  -3   8 -13  237.33   10.89
  -3  -8 -13  238.84   11.38
  -3  -8 -13  239.07   11.09
  -3   8 -14   -0.77    1.99
  -3  -8 -14    1.13    1.53
  -3   8 -14   -0.03    1.45
  -3   8 -14    0.06    1.46
  -3  -8 -14    0.79    1.47
  -3  -8 -15  213.97   10.34
  -3   8 -15  201.55   10.46
  -3  -8 -15  203.10    9.71
  -3   8 -15  209.26   10.31
  -3   8 -15  218.89   10.13
  -3   8 -16   -1.31    2.04
  -3  -8 -16    0.01    1.36
  -3  -8 -16   -0.05    1.55
  -3   8 -16   -1.01    1.67
  -3   8 -16    0.57    1.30
  -3   8 -17  135.99    7.76
  -3   8 -17  139.37    6.79
  -3  -8 -17  142.77    7.05
  -3   8 -17  148.84    7.29
  -3  -8 -17  140.60    7.40
  -3   8 -18    7.90    1.88
  -3  -8 -18    9.87    1.82
  -3   8 -18    7.18    1.28
  -3   8 -18    7.15    1.44
  -3  -8 -18    7.73    1.49
  -3  -8 -19   97.93    4.63
  -3  -8 -19  110.25    4.83
  -3   8 -19  101.83    5.10
   3   8  20    6.81    1.03
  -3   8 -20    8.43    1.21
  -3  -8 -20    6.54    1.01
  -3   9  20   34.34    2.69
   3  -9 -20   27.50    2.11
   3   9 -20   28.87    2.59
  -3   9  19  136.14    6.00
  -3  -9  19  110.08    4.84
  -3  -9  19  109.36    4.84
   3   9 -19  132.81    5.80
   3  -9 -19  134.70    5.95
   3   9 -19  132.65    6.55
   3   9 -18   -0.86    1.64
  -3   9  18   -0.88    1.74
   3   9 -18    1.13    0.95
  -3  -9  18    0.12    0.69
   3  -9 -18    1.26    1.08
   3   9 -17  155.18    7.96
  -3   9  17  164.05    6.92
   3   9 -17  154.42    8.46
   3  -9 -17  171.33    8.27
   3   9 -16    2.82    1.66
   3  -9 -16    4.87    1.76
  -3   9  16    2.21    0.89
  -3   9  15   94.92    5.65
   3  -9 -15   89.91    6.25
   3   9 -15   89.50    6.54
  -3  -9  15   94.85    5.83
   3  -9 -14    8.71    2.00
  -3  -9  14   10.74    2.00
  -3   9  14    7.77    1.65
   3   9 -14    7.05    2.03
  -3  -9  13   60.86    4.98
  -3   9  13   58.41    4.51
   3  -9 -13   63.03    5.09
  -3   9  12   77.79    8.94
  -3  -9  12   69.27    7.26
  -3   9  12   75.32    5.21
   3  -9 -12   74.50    5.50
  -3  -9  12   76.32    5.76
  -3   9  11  217.98   14.60
   3  -9 -11  206.58    9.65
  -3   9  11  203.54    9.33
  -3  -9  11  226.24   10.63
  -3   9  11  233.67   13.31
  -3  -9  11  213.22   12.93
  -3   9  10  246.73   10.22
  -3   9  10  247.87   15.41
  -3  -9  10  225.17   13.06
  -3  -9  10  241.41   11.08
  -3   9  10  268.31   13.86
   3  -9  -9  228.91   12.76
  -3   9   9  221.20   14.12
  -3   9   9  273.18   13.33
  -3  -9   9  243.24   13.00
  -3  -9   9  244.54   11.36
  -3  -9   8  179.56    9.04
  -3   9   8  201.21   10.67
   3  -9  -8  172.63   10.52
  -3   9   8  178.96   11.91
  -3  -9   8  194.77   10.93
  -3  -9   7  287.14   13.25
   3  -9  -7  248.92   12.81
  -3   9   7  283.55   12.60
   3  -9  -6   30.37    3.87
  -3  -9   6   32.95    3.98
  -3  -9   5 1036.16   31.74
  -3   9   5 1043.38   33.23
  -3  -9   4   17.98    2.92
  -3   9   4   15.85    3.06
   3  -9  -4   18.64    2.45
  -3   9   3 1000.37   32.04
  -3  -9   3 1019.14   30.60
  -3  -9   2  152.04    8.37
  -3  -9   2  160.92    8.63
  -3   9   2  144.42    9.12
  -3  -9   1  242.97   11.17
  -3  -9   1  234.70   11.13
  -3   9   1  250.02   12.43
  -3  -9   0  212.71   10.33
  -3  -9   0  213.79   10.48
  -3   9   0  199.66   11.18
  -3  -9  -1  463.39   17.31
  -3   9  -1  429.20   18.12
   3  -9   2  260.86    9.77
  -3  -9  -2  256.89   12.17
  -3   9  -2  260.19   13.31
  -3   9  -3   20.60    3.60
  -3  -9  -3   15.38    2.89
   3  -9   3   12.81    1.86
  -3  -9  -3   15.17    2.01
  -3   9  -3   15.81    2.43
  -3  -9  -4  733.19   20.38
  -3   9  -4  649.21   21.49
  -3  -9  -4  722.42   23.53
  -3  -9  -4  678.04   24.06
   3  -9   4  673.58   21.01
  -3   9  -4  728.16   26.11
  -3  -9  -5   33.26    4.30
   3  -9   5   31.30    3.17
  -3  -9  -5   32.73    3.99
  -3   9  -5   33.00    4.70
  -3   9  -5   27.78    2.97
  -3  -9  -6   21.91    3.69
  -3  -9  -6   23.42    3.47
   3  -9   6   24.94    2.90
   3  -9   6   23.47    2.97
  -3   9  -7   47.34    5.57
   3  -9   7   49.19    4.58
  -3  -9  -7   47.94    5.19
   3  -9   7   48.29    4.44
  -3  -9  -7   53.98    5.82
  -3  -9  -8    3.49    1.87
  -3   9  -8    4.42    2.45
   3   9   8    4.34    2.56
   3  -9   8    5.17    1.67
   3   9   9  171.53   12.62
  -3   9  -9  167.69   11.58
   3  -9   9  156.08    9.68
  -3  -9  -9  161.77   11.17
  -3   9  -9  176.35    9.05
  -3   9 -10  193.21    9.76
  -3   9 -10  216.55   10.40
  -3   9 -10  182.01   12.68
   3  -9  10  173.59   10.89
[truncated: 999,450 more chars]
