# Supplementary material for: Taming Heavier Group 14 Imine Analogues: Accessing Tin Nitrogen [Sn=N] Double Bonds and their Cycloaddition/Metathesis Chemistry
Source: Angew Chem Int Ed Engl. 2022 Oct 25;61(48):e202211616. doi: 10.1002/anie.202211616 (PMC9828258; doi:10.1002/anie.202211616)
Supplement: Supplementary file 21 — Supporting Information [file ANIE-61-0-s001.cif]

data_14mfcm22
_audit_creation_date               2022-02-22
_audit_creation_method
;
Olex2 1.3
(compiled 2020.11.12 svn.r5f609507 for OlexSys, GUI svn.r6408)
;
_shelx_SHELXL_version_number       '2018/3'
_audit_contact_author_address      ?
_audit_contact_author_email        ?
_audit_contact_author_name         ''
_audit_contact_author_phone        ?
_publ_contact_author_id_orcid      ?
_publ_section_references
;
Dolomanov, O.V., Bourhis, L.J., Gildea, R.J, Howard, J.A.K. & Puschmann, H.
 (2009), J. Appl. Cryst. 42, 339-341.

Sheldrick, G.M. (2015). Acta Cryst. A71, 3-8.

Sheldrick, G.M. (2015). Acta Cryst. C71, 3-8.
;
_chemical_name_common              ?
_chemical_name_systematic          ?
_chemical_formula_moiety           'C39 H49 N3 Si2 Sn'
_chemical_formula_sum              'C39 H49 N3 Si2 Sn'
_chemical_formula_weight           734.68
_chemical_absolute_configuration   ?
_chemical_melting_point            ?
_chemical_oxdiff_formula           'C50 H60 N2 Si3 Sn1'
loop_
  _atom_type_symbol
  _atom_type_description
  _atom_type_scat_dispersion_real
  _atom_type_scat_dispersion_imag
  _atom_type_scat_source
 'C' 'C' 0.0033 0.0016 'International Tables Vol C Tables 4.2.6.8 and 6.1.1.4'
 'H' 'H' 0.0000 0.0000 'International Tables Vol C Tables 4.2.6.8 and 6.1.1.4'
 'N' 'N' 0.0061 0.0033 'International Tables Vol C Tables 4.2.6.8 and 6.1.1.4'
 'Si' 'Si' 0.0817 0.0704 'International Tables Vol C Tables 4.2.6.8 and 6.1.1.4'
 'Sn' 'Sn' -0.6537 1.4246
 'International Tables Vol C Tables 4.2.6.8 and 6.1.1.4'

_shelx_space_group_comment
;
The symmetry employed for this shelxl refinement is uniquely defined
by the following loop, which should always be used as a source of
symmetry information in preference to the above space-group names.
They are only intended as comments.
;
_space_group_crystal_system        'monoclinic'
_space_group_IT_number             4
_space_group_name_H-M_alt          'P 1 21 1'
_space_group_name_Hall             'P 2yb'
loop_
  _space_group_symop_operation_xyz
 'x, y, z'
 '-x, y+1/2, -z'

_cell_length_a                     10.1365(4)
_cell_length_b                     14.2491(6)
_cell_length_c                     13.6133(6)
_cell_angle_alpha                  90
_cell_angle_beta                   106.620(5)
_cell_angle_gamma                  90
_cell_volume                       1884.11(14)
_cell_formula_units_Z              2
_cell_measurement_reflns_used      8267
_cell_measurement_temperature      150.01(10)
_cell_measurement_theta_max        29.0160
_cell_measurement_theta_min        4.1130
_shelx_estimated_absorpt_T_max     0.927
_shelx_estimated_absorpt_T_min     0.893
_exptl_absorpt_coefficient_mu      0.771
_exptl_absorpt_correction_T_max    1.00000
_exptl_absorpt_correction_T_min    0.74808
_exptl_absorpt_correction_type     multi-scan
_exptl_absorpt_process_details
;
CrysAlisPro 1.171.39.46 (Rigaku Oxford Diffraction, 2018)
Empirical absorption correction using spherical harmonics,
 implemented in SCALE3 ABSPACK scaling algorithm.

# start Validation Reply Form
_vrf_PLAT910_14mfcm22
;
PROBLEM: Missing # of FCF Reflection(s) Below Theta(Min). 12 Note
RESPONSE: Systematic error on molybdenum collections on the instrument, caused by beamstop positioning. 
;
# end Validation Reply Form
;
_exptl_absorpt_special_details     ?
_exptl_crystal_colour              red
_exptl_crystal_colour_primary      red
_exptl_crystal_density_diffrn      1.295
_exptl_crystal_density_meas        ?
_exptl_crystal_density_method      ?
_exptl_crystal_description         prism
_exptl_crystal_F_000               764
_exptl_crystal_size_max            0.15
_exptl_crystal_size_mid            0.15
_exptl_crystal_size_min            0.1
_exptl_transmission_factor_max     ?
_exptl_transmission_factor_min     ?
_diffrn_reflns_av_R_equivalents    0.0410
_diffrn_reflns_av_unetI/netI       0.0535
_diffrn_reflns_Laue_measured_fraction_full  0.997
_diffrn_reflns_Laue_measured_fraction_max  0.888
_diffrn_reflns_limit_h_max         14
_diffrn_reflns_limit_h_min         -14
_diffrn_reflns_limit_k_max         20
_diffrn_reflns_limit_k_min         -19
_diffrn_reflns_limit_l_max         19
_diffrn_reflns_limit_l_min         -19
_diffrn_reflns_number              23074
_diffrn_reflns_point_group_measured_fraction_full  0.923
_diffrn_reflns_point_group_measured_fraction_max  0.773
_diffrn_reflns_theta_full          25.242
_diffrn_reflns_theta_max           30.442
_diffrn_reflns_theta_min           3.435
_diffrn_ambient_environment        N~2~
_diffrn_ambient_temperature        150.01(10)
_diffrn_detector                   'CCD plate'
_diffrn_detector_area_resol_mean   10.5035
_diffrn_detector_type              Atlas
_diffrn_measured_fraction_theta_full  0.997
_diffrn_measured_fraction_theta_max  0.888
_diffrn_measurement_details
;
List of Runs (angles in degrees, time in seconds):

  # Type    Start    End  Width  t~exp~   \w     \q     \k     \f   Frames
--------------------------------------------------------------------------
  1  \w    -13.00  78.00   1.00   50.00    --   12.64  57.00-180.00   91
  2  \w    -74.00  10.00   1.00   50.00    --  -12.95 -57.00   0.00   84
  3  \w    -28.00   8.00   1.00   50.00    --  -12.95 -77.00 150.00   36
  4  \w    -13.00  80.00   1.00   50.00    --   12.64  57.00  30.00   93
  5  \w    -58.00  38.00   1.00   50.00    --   12.64 -57.00-120.00   96
  6  \w    -39.00 -13.00   1.00   50.00    --  -12.95 -37.00  30.00   26
;
_diffrn_measurement_device         'four-circle diffractometer'
_diffrn_measurement_device_type    'SuperNova, Dual, Cu at home/near, Atlas'
_diffrn_measurement_method         '\w scans'
_diffrn_orient_matrix_type        
 'CrysAlisPro convention (1999,Acta A55,543-557)'
_diffrn_orient_matrix_UB_11        0.0193069000
_diffrn_orient_matrix_UB_12        0.0198888000
_diffrn_orient_matrix_UB_13        0.0498528000
_diffrn_orient_matrix_UB_21        -0.0010499000
_diffrn_orient_matrix_UB_22        -0.0452036000
_diffrn_orient_matrix_UB_23        0.0215687000
_diffrn_orient_matrix_UB_31        0.0704275000
_diffrn_orient_matrix_UB_32        -0.0061281000
_diffrn_orient_matrix_UB_33        0.0028087000
_diffrn_radiation_monochromator    mirror
_diffrn_radiation_probe            x-ray
_diffrn_radiation_type             'Mo K\a'
_diffrn_radiation_wavelength       0.71073
_diffrn_source                     'micro-focus sealed X-ray tube'
_diffrn_source_type                'SuperNova (Mo) X-ray Source'
_reflns_Friedel_coverage           0.679
_reflns_Friedel_fraction_full      0.843
_reflns_Friedel_fraction_max       0.649
_reflns_number_gt                  7821
_reflns_number_total               8832
_reflns_odcompleteness_completeness  99.71
_reflns_odcompleteness_iscentric   1
_reflns_odcompleteness_theta       27.42
_reflns_special_details
;
 Reflections were merged by SHELXL according to the crystal
 class for the calculation of statistics and refinement.
 
 _reflns_Friedel_fraction is defined as the number of unique
 Friedel pairs measured divided by the number that would be
 possible theoretically, ignoring centric projections and
 systematic absences.
;
_reflns_threshold_expression       'I > 2\s(I)'
_computing_cell_refinement         'CrysAlisPro 1.171.39.46 (Rigaku OD, 2018)'
_computing_data_collection         'CrysAlisPro 1.171.39.46 (Rigaku OD, 2018)'
_computing_data_reduction          'CrysAlisPro 1.171.39.46 (Rigaku OD, 2018)'
_computing_molecular_graphics      'Olex2 1.3 (Dolomanov et al., 2009)'
_computing_publication_material    'Olex2 1.3 (Dolomanov et al., 2009)'
_computing_structure_refinement    'SHELXL 2018/3 (Sheldrick, 2015)'
_computing_structure_solution      'SHELXT 2018/2 (Sheldrick, 2018)'
_refine_diff_density_max           0.729
_refine_diff_density_min           -0.599
_refine_diff_density_rms           0.073
_refine_ls_abs_structure_details
;
 Flack x determined using 2893 quotients [(I+)-(I-)]/[(I+)+(I-)]
 (Parsons, Flack and Wagner, Acta Cryst. B69 (2013) 249-259).
;
_refine_ls_abs_structure_Flack     -0.019(11)
_refine_ls_extinction_coef         .
_refine_ls_extinction_method       none
_refine_ls_goodness_of_fit_ref     1.045
_refine_ls_hydrogen_treatment      constr
_refine_ls_matrix_type             full
_refine_ls_number_parameters       428
_refine_ls_number_reflns           8832
_refine_ls_number_restraints       1
_refine_ls_R_factor_all            0.0464
_refine_ls_R_factor_gt             0.0359
_refine_ls_restrained_S_all        1.045
_refine_ls_shift/su_max            0.001
_refine_ls_shift/su_mean           0.000
_refine_ls_structure_factor_coef   Fsqd
_refine_ls_weighting_details      
 'w=1/[\s^2^(Fo^2^)+(0.0281P)^2^+0.1000P] where P=(Fo^2^+2Fc^2^)/3'
_refine_ls_weighting_scheme        calc
_refine_ls_wR_factor_gt            0.0661
_refine_ls_wR_factor_ref           0.0705
_refine_special_details            ?
_olex2_refinement_description
;
1. Fixed Uiso
 At 1.2 times of:
  All C(H) groups
 At 1.5 times of:
  All C(H,H,H) groups
2. Others
 Sof(Sn1A)=1-FVAR(1)
 Sof(Sn1)=FVAR(1)
3.a Aromatic/amide H refined with riding coordinates:
 C4(H4), C31(H31), C3(H3), C25(H25), C30(H30), C26(H26), C20(H20), C5(H5),
 C9(H9), C29(H29), C18(H18), C27(H27), C11(H11)
3.b Idealised Me refined as rotating group:
 C13(H13A,H13B,H13C), C37(H37A,H37B,H37C), C35(H35A,H35B,H35C), C22(H22A,H22B,
 H22C), C34(H34A,H34B,H34C), C38(H38A,H38B,H38C), C24(H24A,H24B,H24C), C14(H14A,
 H14B,H14C), C15(H15A,H15B,H15C), C23(H23A,H23B,H23C), C36(H36A,H36B,H36C),
 C39(H39A,H39B,H39C)
;
_atom_sites_solution_hydrogens     geom
_atom_sites_solution_primary       dual
_atom_sites_solution_secondary     ?
loop_
  _atom_site_label
  _atom_site_type_symbol
  _atom_site_fract_x
  _atom_site_fract_y
  _atom_site_fract_z
  _atom_site_U_iso_or_equiv
  _atom_site_adp_type
  _atom_site_occupancy
  _atom_site_site_symmetry_order
  _atom_site_calc_flag
  _atom_site_refinement_flags_posn
  _atom_site_refinement_flags_adp
  _atom_site_refinement_flags_occupancy
  _atom_site_disorder_assembly
  _atom_site_disorder_group
 Sn1 Sn 0.67267(3) 0.53657(2) 0.70772(5) 0.0222(2) Uani 0.937(4) 1 d . . P A 1
 Si1 Si 0.49356(13) 0.45760(11) 0.85036(10) 0.0327(3) Uani 1 1 d . . . . .
 Si2 Si 0.73381(14) 0.33766(11) 0.83148(11) 0.0370(3) Uani 1 1 d . . . . .
 N1 N 0.5313(3) 0.6406(3) 0.6715(3) 0.0314(8) Uani 1 1 d . . . . .
 N3 N 0.6427(3) 0.4422(2) 0.8112(2) 0.0274(7) Uani 1 1 d . . . . .
 C33 C 0.4357(3) 0.5348(5) 0.5257(2) 0.0261(7) Uani 1 1 d . . . . .
 C28 C 0.3314(4) 0.5122(3) 0.4343(3) 0.0317(11) Uani 1 1 d . . . . .
 C2 C 0.9271(4) 0.5702(3) 0.6242(3) 0.0283(9) Uani 1 1 d . . . . .
 C1 C 0.8803(4) 0.5747(3) 0.7121(3) 0.0253(8) Uani 1 1 d . . . . .
 C32 C 0.4358(4) 0.6200(3) 0.5829(3) 0.0295(9) Uani 1 1 d . . . . .
 C16 C 0.8454(4) 0.5302(5) 0.5231(3) 0.0309(9) Uani 1 1 d . . . . .
 C13 C 0.7846(6) 0.7671(4) 0.8276(4) 0.0482(14) Uani 1 1 d . . . . .
 H13A H 0.860450 0.789051 0.804902 0.072 Uiso 1 1 calc R U . . .
 H13B H 0.745010 0.818740 0.854554 0.072 Uiso 1 1 calc R U . . .
 H13C H 0.716182 0.739826 0.770855 0.072 Uiso 1 1 calc R U . . .
 C21 C 0.7382(5) 0.5814(3) 0.4585(3) 0.0354(10) Uani 1 1 d . . . . .
 C4 C 1.1406(4) 0.6445(3) 0.7176(4) 0.0387(11) Uani 1 1 d . . . . .
 H4 H 1.226744 0.668083 0.719165 0.046 Uiso 1 1 calc R U . . .
 C37 C 0.8701(5) 0.3393(4) 0.7628(4) 0.0421(12) Uani 1 1 d . . . . .
 H37A H 0.827886 0.349036 0.690872 0.063 Uiso 1 1 calc R U . . .
 H37B H 0.918226 0.280462 0.772999 0.063 Uiso 1 1 calc R U . . .
 H37C H 0.933848 0.389248 0.789425 0.063 Uiso 1 1 calc R U . . .
 C17 C 0.8849(5) 0.4433(3) 0.4902(3) 0.0346(10) Uani 1 1 d . . . . .
 N2 N 0.5428(3) 0.4738(2) 0.5653(2) 0.0264(7) Uani 1 1 d . . . . .
 C31 C 0.3259(4) 0.6809(3) 0.5375(4) 0.0351(10) Uani 1 1 d . . . . .
 H31 H 0.320429 0.738009 0.569194 0.042 Uiso 1 1 calc R U . . .
 C3 C 1.0570(4) 0.6051(3) 0.6291(3) 0.0339(10) Uani 1 1 d . . . . .
 H3 H 1.088202 0.601842 0.571263 0.041 Uiso 1 1 calc R U . . .
 C25 C 0.5485(4) 0.3924(3) 0.5200(3) 0.0313(9) Uani 1 1 d . . . . .
 H25 H 0.621571 0.351988 0.548168 0.038 Uiso 1 1 calc R U . . .
 C30 C 0.2248(4) 0.6590(3) 0.4468(4) 0.0374(11) Uani 1 1 d . . . . .
 H30 H 0.154748 0.702159 0.420570 0.045 Uiso 1 1 calc R U . . .
 C26 C 0.4480(5) 0.3656(3) 0.4311(3) 0.0356(10) Uani 1 1 d . . . . .
 H26 H 0.453553 0.307797 0.400660 0.043 Uiso 1 1 calc R U . . .
 C7 C 0.9255(4) 0.6220(3) 0.9000(3) 0.0281(9) Uani 1 1 d . . . . .
 C20 C 0.6643(4) 0.5415(6) 0.3647(3) 0.0442(10) Uani 1 1 d . . . . .
 H20 H 0.590892 0.574599 0.322240 0.053 Uiso 1 1 calc R U . . .
 C35 C 0.3370(4) 0.4323(4) 0.7428(4) 0.0396(11) Uani 1 1 d . . . . .
 H35A H 0.328280 0.478394 0.689859 0.059 Uiso 1 1 calc R U . . .
 H35B H 0.257233 0.434524 0.767372 0.059 Uiso 1 1 calc R U . . .
 H35C H 0.344778 0.371049 0.715692 0.059 Uiso 1 1 calc R U . . .
 C5 C 1.0954(4) 0.6485(3) 0.8038(3) 0.0331(10) Uani 1 1 d . . . . .
 H5 H 1.151982 0.674545 0.863665 0.040 Uiso 1 1 calc R U . . .
 C9 C 0.9482(5) 0.5755(4) 1.0732(4) 0.0456(12) Uani 1 1 d . . . . .
 H9 H 0.985582 0.535561 1.128194 0.055 Uiso 1 1 calc R U . . .
 C19 C 0.6967(5) 0.4559(4) 0.3340(4) 0.0478(13) Uani 1 1 d . . . . .
 C8 C 0.9869(5) 0.5635(3) 0.9833(3) 0.0361(11) Uani 1 1 d . . . . .
 C22 C 0.7067(5) 0.6796(4) 0.4841(4) 0.0441(12) Uani 1 1 d . . . . .
 H22A H 0.698764 0.681331 0.552685 0.066 Uiso 1 1 calc R U . . .
 H22B H 0.621499 0.699655 0.436961 0.066 Uiso 1 1 calc R U . . .
 H22C H 0.779470 0.720712 0.479064 0.066 Uiso 1 1 calc R U . . .
 C29 C 0.2244(4) 0.5773(3) 0.3950(4) 0.0380(11) Uani 1 1 d . . . . .
 H29 H 0.155109 0.564574 0.335019 0.046 Uiso 1 1 calc R U . . .
 C18 C 0.8087(5) 0.4082(4) 0.3953(4) 0.0437(12) Uani 1 1 d . . . . .
 H18 H 0.833983 0.351225 0.372786 0.052 Uiso 1 1 calc R U . . .
 C27 C 0.3420(4) 0.4248(3) 0.3895(3) 0.0364(10) Uani 1 1 d . . . . .
 H27 H 0.274931 0.407217 0.330065 0.044 Uiso 1 1 calc R U . . .
 C11 C 0.8040(4) 0.7028(4) 1.0031(4) 0.0406(12) Uani 1 1 d . . . . .
 H11 H 0.744904 0.750420 1.010679 0.049 Uiso 1 1 calc R U . . .
 C10 C 0.8574(5) 0.6436(4) 1.0838(4) 0.0440(12) Uani 1 1 d . . . . .
 C34 C 0.4856(5) 0.5776(4) 0.9008(4) 0.0458(13) Uani 1 1 d . . . . .
 H34A H 0.562664 0.587297 0.960166 0.069 Uiso 1 1 calc R U . . .
 H34B H 0.401567 0.584933 0.919261 0.069 Uiso 1 1 calc R U . . .
 H34C H 0.488353 0.622767 0.849094 0.069 Uiso 1 1 calc R U . . .
 C38 C 0.6203(6) 0.2354(4) 0.7786(5) 0.0538(14) Uani 1 1 d . . . . .
 H38A H 0.542314 0.235671 0.805335 0.081 Uiso 1 1 calc R U . . .
 H38B H 0.671041 0.178159 0.798084 0.081 Uiso 1 1 calc R U . . .
 H38C H 0.589143 0.239728 0.705186 0.081 Uiso 1 1 calc R U . . .
 C24 C 1.0108(5) 0.3906(3) 0.5504(4) 0.0425(12) Uani 1 1 d . . . . .
 H24A H 1.091444 0.418954 0.539656 0.064 Uiso 1 1 calc R U . . .
 H24B H 1.004550 0.326463 0.527874 0.064 Uiso 1 1 calc R U . . .
 H24C H 1.016645 0.392692 0.621998 0.064 Uiso 1 1 calc R U . . .
 C12 C 0.8347(4) 0.6944(3) 0.9098(3) 0.0325(10) Uani 1 1 d . . . . .
 C14 C 0.8178(6) 0.6539(5) 1.1830(4) 0.072(2) Uani 1 1 d . . . . .
 H14A H 0.866417 0.608062 1.231710 0.108 Uiso 1 1 calc R U . . .
 H14B H 0.720453 0.644382 1.169481 0.108 Uiso 1 1 calc R U . . .
 H14C H 0.841487 0.715693 1.210493 0.108 Uiso 1 1 calc R U . . .
 C15 C 1.0944(5) 0.4932(4) 0.9803(4) 0.0524(14) Uani 1 1 d . . . . .
 H15A H 1.076855 0.469036 0.911980 0.079 Uiso 1 1 calc R U . . .
 H15B H 1.092358 0.442714 1.026547 0.079 Uiso 1 1 calc R U . . .
 H15C H 1.183376 0.522574 1.000581 0.079 Uiso 1 1 calc R U . . .
 C23 C 0.6145(7) 0.4141(5) 0.2324(4) 0.075(2) Uani 1 1 d . . . . .
 H23A H 0.539342 0.455076 0.200287 0.113 Uiso 1 1 calc R U . . .
 H23B H 0.579225 0.353923 0.244016 0.113 Uiso 1 1 calc R U . . .
 H23C H 0.673031 0.406929 0.188474 0.113 Uiso 1 1 calc R U . . .
 C36 C 0.4893(5) 0.3755(4) 0.9557(4) 0.0526(14) Uani 1 1 d . . . . .
 H36A H 0.485792 0.312041 0.931448 0.079 Uiso 1 1 calc R U . . .
 H36B H 0.409334 0.388107 0.977983 0.079 Uiso 1 1 calc R U . . .
 H36C H 0.570621 0.384013 1.012147 0.079 Uiso 1 1 calc R U . . .
 C39 C 0.8200(5) 0.3156(5) 0.9700(4) 0.0620(17) Uani 1 1 d . . . . .
 H39A H 0.857752 0.373247 1.002668 0.093 Uiso 1 1 calc R U . . .
 H39B H 0.892707 0.270690 0.976705 0.093 Uiso 1 1 calc R U . . .
 H39C H 0.754074 0.291448 1.002000 0.093 Uiso 1 1 calc R U . . .
 C6 C 0.9654(4) 0.6139(3) 0.8028(3) 0.0262(8) Uani 1 1 d . . . . .
 Sn1A Sn 0.6642(8) 0.5765(10) 0.7383(8) 0.039(2) Uani 0.063(4) 1 d . . P A 2

loop_
  _atom_site_aniso_label
  _atom_site_aniso_U_11
  _atom_site_aniso_U_22
  _atom_site_aniso_U_33
  _atom_site_aniso_U_23
  _atom_site_aniso_U_13
  _atom_site_aniso_U_12
 Sn1 0.02180(12) 0.0241(3) 0.0207(2) -0.0003(3) 0.00570(11) -0.00035(19)
 Si1 0.0292(6) 0.0435(8) 0.0260(6) -0.0026(6) 0.0090(5) -0.0080(6)
 Si2 0.0360(7) 0.0380(8) 0.0356(7) 0.0108(6) 0.0079(6) -0.0001(6)
 N1 0.0308(17) 0.0299(19) 0.033(2) -0.0020(16) 0.0084(16) 0.0021(15)
 N3 0.0280(16) 0.0337(19) 0.0206(17) 0.0049(15) 0.0070(14) -0.0043(15)
 C33 0.0262(15) 0.0284(17) 0.0250(16) 0.000(3) 0.0095(13) -0.004(3)
 C28 0.032(2) 0.036(3) 0.027(2) 0.0026(17) 0.0083(17) -0.0037(17)
 C2 0.0288(19) 0.029(2) 0.028(2) -0.0011(16) 0.0091(18) -0.0049(16)
 C1 0.0236(17) 0.0248(19) 0.028(2) -0.0025(16) 0.0075(16) -0.0019(15)
 C32 0.0280(19) 0.030(2) 0.034(2) 0.0063(19) 0.0148(18) -0.0034(18)
 C16 0.0308(16) 0.038(2) 0.0264(17) -0.002(3) 0.0126(15) -0.011(3)
 C13 0.051(3) 0.040(3) 0.044(3) -0.007(3) -0.001(3) 0.013(3)
 C21 0.039(2) 0.046(3) 0.025(2) 0.0041(19) 0.015(2) -0.008(2)
 C4 0.031(2) 0.045(3) 0.043(3) -0.011(2) 0.016(2) -0.017(2)
 C37 0.039(2) 0.040(3) 0.048(3) 0.004(2) 0.014(2) 0.005(2)
 C17 0.039(2) 0.038(3) 0.031(2) -0.008(2) 0.017(2) -0.012(2)
 N2 0.0261(16) 0.0290(19) 0.0238(17) 0.0023(15) 0.0066(14) -0.0013(15)
 C31 0.035(2) 0.029(2) 0.045(3) 0.007(2) 0.018(2) 0.0011(19)
 C3 0.034(2) 0.039(2) 0.034(2) -0.004(2) 0.017(2) -0.007(2)
 C25 0.032(2) 0.028(2) 0.033(2) 0.0035(19) 0.0077(19) 0.0020(18)
 C30 0.031(2) 0.037(3) 0.043(3) 0.016(2) 0.011(2) 0.008(2)
 C26 0.041(2) 0.031(2) 0.034(3) -0.0051(19) 0.010(2) -0.006(2)
 C7 0.0254(19) 0.033(2) 0.025(2) -0.0107(18) 0.0047(17) -0.0074(18)
 C20 0.040(2) 0.066(3) 0.0259(19) 0.004(4) 0.0094(17) -0.007(4)
 C35 0.031(2) 0.046(3) 0.041(3) -0.004(2) 0.009(2) -0.006(2)
 C5 0.031(2) 0.033(2) 0.034(2) -0.0099(19) 0.0076(19) -0.0067(19)
 C9 0.053(3) 0.051(3) 0.029(2) 0.004(2) 0.006(2) -0.014(2)
 C19 0.052(3) 0.064(4) 0.029(2) -0.009(2) 0.014(2) -0.017(3)
 C8 0.038(2) 0.039(3) 0.029(2) -0.0006(18) 0.0058(19) -0.0003(19)
 C22 0.046(3) 0.049(3) 0.040(3) 0.011(2) 0.015(2) 0.004(2)
 C29 0.029(2) 0.046(3) 0.035(3) 0.007(2) 0.002(2) -0.0003(19)
 C18 0.050(3) 0.047(3) 0.040(3) -0.016(2) 0.022(2) -0.013(2)
 C27 0.034(2) 0.042(3) 0.028(2) -0.003(2) -0.0002(19) -0.005(2)
 C11 0.028(2) 0.052(3) 0.042(3) -0.018(2) 0.010(2) -0.005(2)
 C10 0.041(3) 0.060(3) 0.036(3) -0.009(2) 0.019(2) -0.017(3)
 C34 0.039(3) 0.057(3) 0.044(3) -0.011(2) 0.016(2) -0.010(2)
 C38 0.058(3) 0.037(3) 0.069(4) 0.001(3) 0.024(3) -0.008(3)
 C24 0.041(2) 0.041(3) 0.048(3) -0.014(2) 0.018(2) -0.004(2)
 C12 0.0253(19) 0.044(3) 0.026(2) -0.0118(19) 0.0031(18) -0.0050(19)
 C14 0.076(4) 0.107(6) 0.047(3) -0.013(3) 0.039(3) -0.028(4)
 C15 0.055(3) 0.053(3) 0.039(3) 0.005(2) -0.003(2) 0.013(3)
 C23 0.081(4) 0.106(6) 0.034(3) -0.019(3) 0.007(3) -0.027(4)
 C36 0.051(3) 0.076(4) 0.033(3) 0.009(3) 0.016(2) -0.013(3)
 C39 0.047(3) 0.079(5) 0.056(4) 0.034(3) 0.008(3) 0.009(3)
 C6 0.0283(19) 0.025(2) 0.025(2) -0.0011(17) 0.0081(17) 0.0002(17)
 Sn1A 0.051(4) 0.037(5) 0.030(4) -0.016(4) 0.015(3) -0.006(3)

_geom_special_details
;
 All esds (except the esd in the dihedral angle between two l.s. planes)
 are estimated using the full covariance matrix.  The cell esds are taken
 into account individually in the estimation of esds in distances, angles
 and torsion angles; correlations between esds in cell parameters are only
 used when they are defined by crystal symmetry.  An approximate (isotropic)
 treatment of cell esds is used for estimating esds involving l.s. planes.
;
loop_
  _geom_bond_atom_site_label_1
  _geom_bond_atom_site_label_2
  _geom_bond_distance
  _geom_bond_site_symmetry_2
  _geom_bond_publ_flag
 Sn1 N1 2.022(4) . ?
 Sn1 N3 2.032(3) . ?
 Sn1 C1 2.158(4) . ?
 Sn1 N2 2.198(3) . ?
 Si1 N3 1.755(3) . ?
 Si1 C35 1.861(5) . ?
 Si1 C34 1.853(5) . ?
 Si1 C36 1.861(5) . ?
 Si2 N3 1.733(4) . ?
 Si2 C37 1.876(5) . ?
 Si2 C38 1.869(5) . ?
 Si2 C39 1.865(6) . ?
 N1 C32 1.346(5) . ?
 N1 Sn1A 1.666(11) . ?
 N3 Sn1A 2.195(10) . ?
 C33 C28 1.421(5) . ?
 C33 C32 1.442(7) . ?
 C33 N2 1.374(6) . ?
 C28 C29 1.411(6) . ?
 C28 C27 1.403(6) . ?
 C2 C1 1.409(5) . ?
 C2 C16 1.501(6) . ?
 C2 C3 1.391(5) . ?
 C1 C6 1.405(5) . ?
 C1 Sn1A 2.318(11) . ?
 C32 C31 1.408(6) . ?
 C16 C21 1.394(7) . ?
 C16 C17 1.412(8) . ?
 C13 H13A 0.9600 . ?
 C13 H13B 0.9600 . ?
 C13 H13C 0.9600 . ?
 C13 C12 1.503(7) . ?
 C21 C20 1.402(6) . ?
 C21 C22 1.498(7) . ?
 C4 H4 0.9300 . ?
 C4 C3 1.379(6) . ?
 C4 C5 1.377(6) . ?
 C37 H37A 0.9600 . ?
 C37 H37B 0.9600 . ?
 C37 H37C 0.9600 . ?
 C17 C18 1.395(6) . ?
 C17 C24 1.506(7) . ?
 N2 C25 1.323(5) . ?
 C31 H31 0.9300 . ?
 C31 C30 1.396(6) . ?
 C3 H3 0.9300 . ?
 C25 H25 0.9300 . ?
 C25 C26 1.394(6) . ?
 C30 H30 0.9300 . ?
 C30 C29 1.361(6) . ?
 C26 H26 0.9300 . ?
 C26 C27 1.357(6) . ?
 C7 C8 1.401(6) . ?
 C7 C12 1.414(6) . ?
 C7 C6 1.494(5) . ?
 C20 H20 0.9300 . ?
 C20 C19 1.359(9) . ?
 C35 H35A 0.9600 . ?
 C35 H35B 0.9600 . ?
 C35 H35C 0.9600 . ?
 C5 H5 0.9300 . ?
 C5 C6 1.403(5) . ?
 C9 H9 0.9300 . ?
 C9 C8 1.399(6) . ?
 C9 C10 1.374(7) . ?
 C19 C18 1.380(7) . ?
 C19 C23 1.518(7) . ?
 C8 C15 1.489(6) . ?
 C22 H22A 0.9600 . ?
 C22 H22B 0.9600 . ?
 C22 H22C 0.9600 . ?
 C29 H29 0.9300 . ?
 C18 H18 0.9300 . ?
 C27 H27 0.9300 . ?
 C11 H11 0.9300 . ?
 C11 C10 1.367(7) . ?
 C11 C12 1.397(6) . ?
 C10 C14 1.522(6) . ?
 C34 H34A 0.9600 . ?
 C34 H34B 0.9600 . ?
 C34 H34C 0.9600 . ?
 C38 H38A 0.9600 . ?
 C38 H38B 0.9600 . ?
 C38 H38C 0.9600 . ?
 C24 H24A 0.9600 . ?
 C24 H24B 0.9600 . ?
 C24 H24C 0.9600 . ?
 C14 H14A 0.9600 . ?
 C14 H14B 0.9600 . ?
 C14 H14C 0.9600 . ?
 C15 H15A 0.9600 . ?
 C15 H15B 0.9600 . ?
 C15 H15C 0.9600 . ?
 C23 H23A 0.9600 . ?
 C23 H23B 0.9600 . ?
 C23 H23C 0.9600 . ?
 C36 H36A 0.9600 . ?
 C36 H36B 0.9600 . ?
 C36 H36C 0.9600 . ?
 C39 H39A 0.9600 . ?
 C39 H39B 0.9600 . ?
 C39 H39C 0.9600 . ?

loop_
  _geom_angle_atom_site_label_1
  _geom_angle_atom_site_label_2
  _geom_angle_atom_site_label_3
  _geom_angle
  _geom_angle_site_symmetry_1
  _geom_angle_site_symmetry_3
  _geom_angle_publ_flag
 N1 Sn1 N3 114.71(14) . . ?
 N1 Sn1 C1 116.08(14) . . ?
 N1 Sn1 N2 83.09(13) . . ?
 N3 Sn1 C1 119.03(14) . . ?
 N3 Sn1 N2 99.88(13) . . ?
 C1 Sn1 N2 117.40(14) . . ?
 N3 Si1 C35 110.59(18) . . ?
 N3 Si1 C34 111.13(19) . . ?
 N3 Si1 C36 111.6(2) . . ?
 C35 Si1 C36 106.4(2) . . ?
 C34 Si1 C35 110.6(2) . . ?
 C34 Si1 C36 106.3(2) . . ?
 N3 Si2 C37 110.1(2) . . ?
 N3 Si2 C38 111.6(2) . . ?
 N3 Si2 C39 112.4(3) . . ?
 C38 Si2 C37 106.1(2) . . ?
 C39 Si2 C37 107.9(2) . . ?
 C39 Si2 C38 108.5(3) . . ?
 C32 N1 Sn1 109.6(3) . . ?
 C32 N1 Sn1A 129.2(7) . . ?
 Si1 N3 Sn1 116.14(18) . . ?
 Si1 N3 Sn1A 103.5(4) . . ?
 Si2 N3 Sn1 120.07(17) . . ?
 Si2 N3 Si1 121.67(19) . . ?
 Si2 N3 Sn1A 134.8(4) . . ?
 C28 C33 C32 123.3(4) . . ?
 N2 C33 C28 120.4(5) . . ?
 N2 C33 C32 116.3(3) . . ?
 C29 C28 C33 118.8(4) . . ?
 C27 C28 C33 116.9(4) . . ?
 C27 C28 C29 124.4(4) . . ?
 C1 C2 C16 124.4(3) . . ?
 C3 C2 C1 119.1(4) . . ?
 C3 C2 C16 116.5(3) . . ?
 C2 C1 Sn1 121.9(3) . . ?
 C2 C1 Sn1A 133.9(4) . . ?
 C6 C1 Sn1 118.2(3) . . ?
 C6 C1 C2 119.6(3) . . ?
 C6 C1 Sn1A 103.3(4) . . ?
 N1 C32 C33 123.9(4) . . ?
 N1 C32 C31 122.4(4) . . ?
 C31 C32 C33 113.8(4) . . ?
 C21 C16 C2 120.5(5) . . ?
 C21 C16 C17 119.9(4) . . ?
 C17 C16 C2 119.4(4) . . ?
 H13A C13 H13B 109.5 . . ?
 H13A C13 H13C 109.5 . . ?
 H13B C13 H13C 109.5 . . ?
 C12 C13 H13A 109.5 . . ?
 C12 C13 H13B 109.5 . . ?
 C12 C13 H13C 109.5 . . ?
 C16 C21 C20 118.7(5) . . ?
 C16 C21 C22 121.4(4) . . ?
 C20 C21 C22 119.8(5) . . ?
 C3 C4 H4 120.3 . . ?
 C5 C4 H4 120.3 . . ?
 C5 C4 C3 119.3(4) . . ?
 Si2 C37 H37A 109.5 . . ?
 Si2 C37 H37B 109.5 . . ?
 Si2 C37 H37C 109.5 . . ?
 H37A C37 H37B 109.5 . . ?
 H37A C37 H37C 109.5 . . ?
 H37B C37 H37C 109.5 . . ?
 C16 C17 C24 122.5(4) . . ?
 C18 C17 C16 118.4(4) . . ?
 C18 C17 C24 118.9(4) . . ?
 C33 N2 Sn1 107.1(3) . . ?
 C25 N2 Sn1 132.3(3) . . ?
 C25 N2 C33 120.4(4) . . ?
 C32 C31 H31 118.7 . . ?
 C30 C31 C32 122.6(4) . . ?
 C30 C31 H31 118.7 . . ?
 C2 C3 H3 119.2 . . ?
 C4 C3 C2 121.6(4) . . ?
 C4 C3 H3 119.2 . . ?
 N2 C25 H25 119.1 . . ?
 N2 C25 C26 121.8(4) . . ?
 C26 C25 H25 119.1 . . ?
 C31 C30 H30 118.6 . . ?
 C29 C30 C31 122.8(4) . . ?
 C29 C30 H30 118.6 . . ?
 C25 C26 H26 120.5 . . ?
 C27 C26 C25 119.1(4) . . ?
 C27 C26 H26 120.5 . . ?
 C8 C7 C12 120.5(4) . . ?
 C8 C7 C6 120.0(4) . . ?
 C12 C7 C6 119.3(4) . . ?
 C21 C20 H20 119.0 . . ?
 C19 C20 C21 122.1(5) . . ?
 C19 C20 H20 119.0 . . ?
 Si1 C35 H35A 109.5 . . ?
 Si1 C35 H35B 109.5 . . ?
 Si1 C35 H35C 109.5 . . ?
 H35A C35 H35B 109.5 . . ?
 H35A C35 H35C 109.5 . . ?
 H35B C35 H35C 109.5 . . ?
 C4 C5 H5 119.4 . . ?
 C4 C5 C6 121.2(4) . . ?
 C6 C5 H5 119.4 . . ?
 C8 C9 H9 118.6 . . ?
 C10 C9 H9 118.6 . . ?
 C10 C9 C8 122.8(5) . . ?
 C20 C19 C18 119.0(4) . . ?
 C20 C19 C23 121.0(5) . . ?
 C18 C19 C23 120.0(5) . . ?
 C7 C8 C15 122.5(4) . . ?
 C9 C8 C7 117.7(4) . . ?
 C9 C8 C15 119.7(4) . . ?
 C21 C22 H22A 109.5 . . ?
 C21 C22 H22B 109.5 . . ?
 C21 C22 H22C 109.5 . . ?
 H22A C22 H22B 109.5 . . ?
 H22A C22 H22C 109.5 . . ?
 H22B C22 H22C 109.5 . . ?
 C28 C29 H29 120.7 . . ?
 C30 C29 C28 118.6(4) . . ?
 C30 C29 H29 120.7 . . ?
 C17 C18 H18 119.1 . . ?
 C19 C18 C17 121.7(5) . . ?
 C19 C18 H18 119.1 . . ?
 C28 C27 H27 119.3 . . ?
 C26 C27 C28 121.4(4) . . ?
 C26 C27 H27 119.3 . . ?
 C10 C11 H11 118.7 . . ?
 C10 C11 C12 122.5(5) . . ?
 C12 C11 H11 118.7 . . ?
 C9 C10 C14 121.1(5) . . ?
 C11 C10 C9 118.3(4) . . ?
 C11 C10 C14 120.6(5) . . ?
 Si1 C34 H34A 109.5 . . ?
 Si1 C34 H34B 109.5 . . ?
 Si1 C34 H34C 109.5 . . ?
 H34A C34 H34B 109.5 . . ?
 H34A C34 H34C 109.5 . . ?
 H34B C34 H34C 109.5 . . ?
 Si2 C38 H38A 109.5 . . ?
 Si2 C38 H38B 109.5 . . ?
 Si2 C38 H38C 109.5 . . ?
 H38A C38 H38B 109.5 . . ?
 H38A C38 H38C 109.5 . . ?
 H38B C38 H38C 109.5 . . ?
 C17 C24 H24A 109.5 . . ?
 C17 C24 H24B 109.5 . . ?
 C17 C24 H24C 109.5 . . ?
 H24A C24 H24B 109.5 . . ?
 H24A C24 H24C 109.5 . . ?
 H24B C24 H24C 109.5 . . ?
 C7 C12 C13 121.5(4) . . ?
 C11 C12 C13 120.1(4) . . ?
 C11 C12 C7 118.0(4) . . ?
 C10 C14 H14A 109.5 . . ?
 C10 C14 H14B 109.5 . . ?
 C10 C14 H14C 109.5 . . ?
 H14A C14 H14B 109.5 . . ?
 H14A C14 H14C 109.5 . . ?
 H14B C14 H14C 109.5 . . ?
 C8 C15 H15A 109.5 . . ?
 C8 C15 H15B 109.5 . . ?
 C8 C15 H15C 109.5 . . ?
 H15A C15 H15B 109.5 . . ?
 H15A C15 H15C 109.5 . . ?
 H15B C15 H15C 109.5 . . ?
 C19 C23 H23A 109.5 . . ?
 C19 C23 H23B 109.5 . . ?
 C19 C23 H23C 109.5 . . ?
 H23A C23 H23B 109.5 . . ?
 H23A C23 H23C 109.5 . . ?
 H23B C23 H23C 109.5 . . ?
 Si1 C36 H36A 109.5 . . ?
 Si1 C36 H36B 109.5 . . ?
 Si1 C36 H36C 109.5 . . ?
 H36A C36 H36B 109.5 . . ?
 H36A C36 H36C 109.5 . . ?
 H36B C36 H36C 109.5 . . ?
 Si2 C39 H39A 109.5 . . ?
 Si2 C39 H39B 109.5 . . ?
 Si2 C39 H39C 109.5 . . ?
 H39A C39 H39B 109.5 . . ?
 H39A C39 H39C 109.5 . . ?
 H39B C39 H39C 109.5 . . ?
 C1 C6 C7 123.7(3) . . ?
 C5 C6 C1 119.1(4) . . ?
 C5 C6 C7 117.1(4) . . ?
 N1 Sn1A N3 123.7(4) . . ?
 N1 Sn1A C1 125.1(4) . . ?
 N3 Sn1A C1 106.3(6) . . ?

loop_
  _geom_torsion_atom_site_label_1
  _geom_torsion_atom_site_label_2
  _geom_torsion_atom_site_label_3
  _geom_torsion_atom_site_label_4
  _geom_torsion
  _geom_torsion_site_symmetry_1
  _geom_torsion_site_symmetry_2
  _geom_torsion_site_symmetry_3
  _geom_torsion_site_symmetry_4
  _geom_torsion_publ_flag
 Sn1 N1 C32 C33 1.3(5) . . . . ?
 Sn1 N1 C32 C31 -178.5(3) . . . . ?
 Sn1 C1 C6 C7 6.3(5) . . . . ?
 Sn1 C1 C6 C5 -173.2(3) . . . . ?
 Sn1 N2 C25 C26 176.3(3) . . . . ?
 N1 C32 C31 C30 -178.6(4) . . . . ?
 C33 C28 C29 C30 -0.4(6) . . . . ?
 C33 C28 C27 C26 -0.9(6) . . . . ?
 C33 C32 C31 C30 1.5(6) . . . . ?
 C33 N2 C25 C26 0.3(6) . . . . ?
 C28 C33 C32 N1 177.6(4) . . . . ?
 C28 C33 C32 C31 -2.5(6) . . . . ?
 C28 C33 N2 Sn1 -178.4(3) . . . . ?
 C28 C33 N2 C25 -1.4(6) . . . . ?
 C2 C1 C6 C7 180.0(4) . . . . ?
 C2 C1 C6 C5 0.4(6) . . . . ?
 C2 C16 C21 C20 -179.9(4) . . . . ?
 C2 C16 C21 C22 3.9(6) . . . . ?
 C2 C16 C17 C18 -179.0(4) . . . . ?
 C2 C16 C17 C24 -3.1(6) . . . . ?
 C1 C2 C16 C21 76.6(6) . . . . ?
 C1 C2 C16 C17 -108.4(5) . . . . ?
 C1 C2 C3 C4 -0.4(7) . . . . ?
 C32 N1 Sn1A N3 -64.7(11) . . . . ?
 C32 N1 Sn1A C1 86.9(9) . . . . ?
 C32 C33 C28 C29 2.1(6) . . . . ?
 C32 C33 C28 C27 -177.3(4) . . . . ?
 C32 C33 N2 Sn1 0.7(4) . . . . ?
 C32 C33 N2 C25 177.6(4) . . . . ?
 C32 C31 C30 C29 -0.1(7) . . . . ?
 C16 C2 C1 Sn1 -6.4(6) . . . . ?
 C16 C2 C1 C6 -179.8(5) . . . . ?
 C16 C2 C1 Sn1A -23.8(8) . . . . ?
 C16 C2 C3 C4 179.3(5) . . . . ?
 C16 C21 C20 C19 -2.0(6) . . . . ?
 C16 C17 C18 C19 -0.3(6) . . . . ?
 C21 C16 C17 C18 -4.0(6) . . . . ?
 C21 C16 C17 C24 172.0(4) . . . . ?
 C21 C20 C19 C18 -2.2(7) . . . . ?
 C21 C20 C19 C23 179.7(5) . . . . ?
 C4 C5 C6 C1 -0.1(7) . . . . ?
 C4 C5 C6 C7 -179.6(4) . . . . ?
 C37 Si2 N3 Sn1 8.6(3) . . . . ?
 C37 Si2 N3 Si1 171.4(2) . . . . ?
 C37 Si2 N3 Sn1A -7.2(6) . . . . ?
 C17 C16 C21 C20 5.1(6) . . . . ?
 C17 C16 C21 C22 -171.1(4) . . . . ?
 N2 C33 C28 C29 -178.9(4) . . . . ?
 N2 C33 C28 C27 1.7(6) . . . . ?
 N2 C33 C32 N1 -1.5(6) . . . . ?
 N2 C33 C32 C31 178.4(3) . . . . ?
 N2 C25 C26 C27 0.5(6) . . . . ?
 C31 C30 C29 C28 -0.6(6) . . . . ?
 C3 C2 C1 Sn1 173.1(3) . . . . ?
 C3 C2 C1 C6 -0.2(6) . . . . ?
 C3 C2 C1 Sn1A 155.8(6) . . . . ?
 C3 C2 C16 C21 -103.0(4) . . . . ?
 C3 C2 C16 C17 72.1(6) . . . . ?
 C3 C4 C5 C6 -0.5(7) . . . . ?
 C25 C26 C27 C28 -0.2(7) . . . . ?
 C20 C19 C18 C17 3.4(7) . . . . ?
 C35 Si1 N3 Sn1 68.4(3) . . . . ?
 C35 Si1 N3 Si2 -95.0(3) . . . . ?
 C35 Si1 N3 Sn1A 83.9(4) . . . . ?
 C5 C4 C3 C2 0.7(7) . . . . ?
 C8 C7 C12 C13 170.5(4) . . . . ?
 C8 C7 C12 C11 -2.7(6) . . . . ?
 C8 C7 C6 C1 107.5(5) . . . . ?
 C8 C7 C6 C5 -73.0(5) . . . . ?
 C8 C9 C10 C11 -0.7(7) . . . . ?
 C8 C9 C10 C14 179.8(5) . . . . ?
 C22 C21 C20 C19 174.3(4) . . . . ?
 C29 C28 C27 C26 179.8(4) . . . . ?
 C27 C28 C29 C30 178.9(4) . . . . ?
 C10 C9 C8 C7 -2.4(7) . . . . ?
 C10 C9 C8 C15 175.1(5) . . . . ?
 C10 C11 C12 C13 -173.8(5) . . . . ?
 C10 C11 C12 C7 -0.5(7) . . . . ?
 C34 Si1 N3 Sn1 -54.9(3) . . . . ?
 C34 Si1 N3 Si2 141.7(3) . . . . ?
 C34 Si1 N3 Sn1A -39.4(4) . . . . ?
 C38 Si2 N3 Sn1 -109.0(3) . . . . ?
 C38 Si2 N3 Si1 53.8(3) . . . . ?
 C38 Si2 N3 Sn1A -124.8(5) . . . . ?
 C24 C17 C18 C19 -176.4(4) . . . . ?
 C12 C7 C8 C9 4.1(6) . . . . ?
 C12 C7 C8 C15 -173.3(4) . . . . ?
 C12 C7 C6 C1 -78.0(5) . . . . ?
 C12 C7 C6 C5 101.5(5) . . . . ?
 C12 C11 C10 C9 2.2(7) . . . . ?
 C12 C11 C10 C14 -178.3(5) . . . . ?
 C23 C19 C18 C17 -178.5(5) . . . . ?
 C36 Si1 N3 Sn1 -173.4(2) . . . . ?
 C36 Si1 N3 Si2 23.2(3) . . . . ?
 C36 Si1 N3 Sn1A -157.9(4) . . . . ?
 C39 Si2 N3 Sn1 128.9(2) . . . . ?
 C39 Si2 N3 Si1 -68.3(3) . . . . ?
 C39 Si2 N3 Sn1A 113.1(5) . . . . ?
 C6 C7 C8 C9 178.6(4) . . . . ?
 C6 C7 C8 C15 1.2(6) . . . . ?
 C6 C7 C12 C13 -4.0(6) . . . . ?
 C6 C7 C12 C11 -177.2(4) . . . . ?
 Sn1A N1 C32 C33 -2.4(7) . . . . ?
 Sn1A N1 C32 C31 177.7(4) . . . . ?
 Sn1A C1 C6 C7 17.5(6) . . . . ?
 Sn1A C1 C6 C5 -162.1(4) . . . . ?

_shelx_res_file
;
TITL 14mfcm22_a.res in P2(1)
    14mfcm22.res
    created by SHELXL-2018/3 at 09:32:07 on 22-Feb-2022
REM Old TITL 14mfcm22 in P2(1)
REM SHELXT solution in P2(1): R1 0.070, Rweak 0.034, Alpha 0.028
REM <I/s> 2.116 for 8 systematic absences, Orientation as input
REM Flack x = 0.010 ( 0.016 ) from 2680 Parsons' quotients
REM Formula found by SHELXT: C32 N11 Si2 Sn1A
CELL 0.71073 10.1365 14.2491 13.6133 90 106.62 90
ZERR 2 0.0004 0.0006 0.0006 0 0.005 0
LATT -1
SYMM -X,0.5+Y,-Z
SFAC C H N Si Sn
UNIT 78 98 6 4 2

L.S. 10
PLAN  20
SIZE 0.15 0.15 0.1
CONF
BOND
list 4
MORE -1
BOND $H
fmap 2 53
acta
REM <olex2.extras>
REM <HklSrc "%.\\14mfcm22.hkl">
REM </olex2.extras>

WGHT    0.028100    0.100000
FVAR       0.53691   0.93706
PART 1
SN1   5    0.672673    0.536570    0.707724    21.00000    0.02180    0.02406 =
         0.02066   -0.00028    0.00570   -0.00035
PART 0
SI1   4    0.493557    0.457599    0.850364    11.00000    0.02919    0.04355 =
         0.02597   -0.00258    0.00901   -0.00801
SI2   4    0.733813    0.337657    0.831479    11.00000    0.03601    0.03797 =
         0.03564    0.01079    0.00793   -0.00006
N1    3    0.531334    0.640623    0.671538    11.00000    0.03081    0.02990 =
         0.03308   -0.00199    0.00843    0.00212
N3    3    0.642731    0.442225    0.811191    11.00000    0.02796    0.03366 =
         0.02059    0.00493    0.00697   -0.00435
C33   1    0.435722    0.534789    0.525738    11.00000    0.02618    0.02843 =
         0.02499   -0.00031    0.00950   -0.00366
C28   1    0.331431    0.512173    0.434253    11.00000    0.03157    0.03590 =
         0.02741    0.00264    0.00832   -0.00367
C2    1    0.927142    0.570172    0.624228    11.00000    0.02882    0.02851 =
         0.02802   -0.00109    0.00907   -0.00485
C1    1    0.880319    0.574680    0.712096    11.00000    0.02363    0.02478 =
         0.02751   -0.00246    0.00746   -0.00193
C32   1    0.435819    0.619991    0.582937    11.00000    0.02803    0.02995 =
         0.03417    0.00630    0.01478   -0.00340
C16   1    0.845448    0.530206    0.523138    11.00000    0.03078    0.03828 =
         0.02639   -0.00177    0.01255   -0.01078
C13   1    0.784557    0.767061    0.827611    11.00000    0.05113    0.03996 =
         0.04416   -0.00742   -0.00133    0.01266
AFIX 137
H13A  2    0.860450    0.789051    0.804902    11.00000   -1.50000
H13B  2    0.745010    0.818740    0.854554    11.00000   -1.50000
H13C  2    0.716182    0.739826    0.770855    11.00000   -1.50000
AFIX   0
C21   1    0.738219    0.581426    0.458455    11.00000    0.03892    0.04619 =
         0.02474    0.00412    0.01515   -0.00801
C4    1    1.140647    0.644470    0.717635    11.00000    0.03123    0.04482 =
         0.04340   -0.01126    0.01593   -0.01655
AFIX  43
H4    2    1.226744    0.668083    0.719165    11.00000   -1.20000
AFIX   0
C37   1    0.870082    0.339301    0.762809    11.00000    0.03910    0.04031 =
         0.04771    0.00365    0.01352    0.00537
AFIX 137
H37A  2    0.827886    0.349036    0.690872    11.00000   -1.50000
H37B  2    0.918226    0.280462    0.772999    11.00000   -1.50000
H37C  2    0.933848    0.389248    0.789425    11.00000   -1.50000
AFIX   0
C17   1    0.884877    0.443334    0.490233    11.00000    0.03888    0.03818 =
         0.03134   -0.00828    0.01743   -0.01240
N2    3    0.542769    0.473780    0.565310    11.00000    0.02610    0.02899 =
         0.02378    0.00233    0.00659   -0.00135
C31   1    0.325899    0.680913    0.537492    11.00000    0.03505    0.02925 =
         0.04523    0.00666    0.01840    0.00107
AFIX  43
H31   2    0.320429    0.738009    0.569194    11.00000   -1.20000
AFIX   0
C3    1    1.057022    0.605113    0.629123    11.00000    0.03383    0.03875 =
         0.03382   -0.00360    0.01707   -0.00677
AFIX  43
H3    2    1.088202    0.601842    0.571263    11.00000   -1.20000
AFIX   0
C25   1    0.548503    0.392402    0.519969    11.00000    0.03174    0.02803 =
         0.03329    0.00348    0.00772    0.00199
AFIX  43
H25   2    0.621571    0.351988    0.548168    11.00000   -1.20000
AFIX   0
C30   1    0.224837    0.659017    0.446769    11.00000    0.03146    0.03724 =
         0.04346    0.01650    0.01085    0.00790
AFIX  43
H30   2    0.154748    0.702159    0.420570    11.00000   -1.20000
AFIX   0
C26   1    0.448001    0.365551    0.431053    11.00000    0.04106    0.03082 =
         0.03445   -0.00512    0.00993   -0.00564
AFIX  43
H26   2    0.453553    0.307797    0.400660    11.00000   -1.20000
AFIX   0
C7    1    0.925508    0.622030    0.899995    11.00000    0.02538    0.03290 =
         0.02458   -0.01072    0.00469   -0.00738
C20   1    0.664346    0.541502    0.364719    11.00000    0.04011    0.06644 =
         0.02590    0.00360    0.00944   -0.00682
AFIX  43
H20   2    0.590892    0.574599    0.322240    11.00000   -1.20000
AFIX   0
C35   1    0.337018    0.432334    0.742805    11.00000    0.03126    0.04569 =
         0.04084   -0.00410    0.00885   -0.00553
AFIX 137
H35A  2    0.328280    0.478394    0.689859    11.00000   -1.50000
H35B  2    0.257233    0.434524    0.767372    11.00000   -1.50000
H35C  2    0.344778    0.371049    0.715692    11.00000   -1.50000
AFIX   0
C5    1    1.095361    0.648453    0.803762    11.00000    0.03077    0.03347 =
         0.03418   -0.00994    0.00764   -0.00674
AFIX  43
H5    2    1.151982    0.674545    0.863665    11.00000   -1.20000
AFIX   0
C9    1    0.948232    0.575478    1.073217    11.00000    0.05346    0.05074 =
         0.02874    0.00409    0.00553   -0.01372
AFIX  43
H9    2    0.985582    0.535561    1.128194    11.00000   -1.20000
AFIX   0
C19   1    0.696732    0.455932    0.333989    11.00000    0.05222    0.06350 =
         0.02905   -0.00909    0.01365   -0.01725
C8    1    0.986935    0.563548    0.983297    11.00000    0.03808    0.03901 =
         0.02881   -0.00061    0.00582   -0.00033
C22   1    0.706652    0.679599    0.484094    11.00000    0.04560    0.04852 =
         0.03966    0.01107    0.01459    0.00391
AFIX 137
H22A  2    0.698764    0.681331    0.552685    11.00000   -1.50000
H22B  2    0.621499    0.699655    0.436961    11.00000   -1.50000
H22C  2    0.779470    0.720712    0.479064    11.00000   -1.50000
AFIX   0
C29   1    0.224433    0.577264    0.394995    11.00000    0.02856    0.04609 =
         0.03513    0.00711    0.00245   -0.00030
AFIX  43
H29   2    0.155109    0.564574    0.335019    11.00000   -1.20000
AFIX   0
C18   1    0.808692    0.408240    0.395328    11.00000    0.05002    0.04653 =
         0.04046   -0.01622    0.02241   -0.01340
AFIX  43
H18   2    0.833983    0.351225    0.372786    11.00000   -1.20000
AFIX   0
C27   1    0.342001    0.424833    0.389483    11.00000    0.03354    0.04181 =
         0.02808   -0.00274   -0.00024   -0.00472
AFIX  43
H27   2    0.274931    0.407217    0.330065    11.00000   -1.20000
AFIX   0
C11   1    0.803965    0.702777    1.003146    11.00000    0.02840    0.05198 =
         0.04152   -0.01812    0.01018   -0.00476
AFIX  43
H11   2    0.744904    0.750420    1.010679    11.00000   -1.20000
AFIX   0
C10   1    0.857406    0.643633    1.083829    11.00000    0.04119    0.05974 =
         0.03638   -0.00918    0.01944   -0.01716
C34   1    0.485574    0.577608    0.900798    11.00000    0.03942    0.05737 =
         0.04352   -0.01070    0.01646   -0.01020
AFIX 137
H34A  2    0.562664    0.587297    0.960166    11.00000   -1.50000
H34B  2    0.401567    0.584933    0.919261    11.00000   -1.50000
H34C  2    0.488353    0.622767    0.849094    11.00000   -1.50000
AFIX   0
C38   1    0.620272    0.235366    0.778590    11.00000    0.05832    0.03735 =
         0.06936    0.00053    0.02408   -0.00796
AFIX 137
H38A  2    0.542314    0.235671    0.805335    11.00000   -1.50000
H38B  2    0.671041    0.178159    0.798084    11.00000   -1.50000
H38C  2    0.589143    0.239728    0.705186    11.00000   -1.50000
AFIX   0
C24   1    1.010784    0.390582    0.550390    11.00000    0.04136    0.04100 =
         0.04844   -0.01364    0.01816   -0.00408
AFIX 137
H24A  2    1.091444    0.418954    0.539656    11.00000   -1.50000
H24B  2    1.004550    0.326463    0.527874    11.00000   -1.50000
H24C  2    1.016645    0.392692    0.621998    11.00000   -1.50000
AFIX   0
C12   1    0.834703    0.694366    0.909838    11.00000    0.02529    0.04385 =
         0.02575   -0.01183    0.00305   -0.00500
C14   1    0.817782    0.653890    1.183038    11.00000    0.07587    0.10713 =
         0.04682   -0.01254    0.03889   -0.02812
AFIX 137
H14A  2    0.866417    0.608062    1.231710    11.00000   -1.50000
H14B  2    0.720453    0.644382    1.169481    11.00000   -1.50000
H14C  2    0.841487    0.715693    1.210493    11.00000   -1.50000
AFIX   0
C15   1    1.094434    0.493219    0.980338    11.00000    0.05488    0.05252 =
         0.03945    0.00516   -0.00320    0.01306
AFIX 137
H15A  2    1.076855    0.469036    0.911980    11.00000   -1.50000
H15B  2    1.092358    0.442714    1.026547    11.00000   -1.50000
H15C  2    1.183376    0.522574    1.000581    11.00000   -1.50000
AFIX   0
C23   1    0.614529    0.414123    0.232352    11.00000    0.08076    0.10633 =
         0.03350   -0.01923    0.00740   -0.02733
AFIX 137
H23A  2    0.539342    0.455076    0.200287    11.00000   -1.50000
H23B  2    0.579225    0.353923    0.244016    11.00000   -1.50000
H23C  2    0.673031    0.406929    0.188474    11.00000   -1.50000
AFIX   0
C36   1    0.489312    0.375503    0.955740    11.00000    0.05103    0.07603 =
         0.03335    0.00924    0.01618   -0.01343
AFIX 137
H36A  2    0.485792    0.312041    0.931448    11.00000   -1.50000
H36B  2    0.409334    0.388107    0.977983    11.00000   -1.50000
H36C  2    0.570621    0.384013    1.012147    11.00000   -1.50000
AFIX   0
C39   1    0.820045    0.315583    0.970016    11.00000    0.04651    0.07899 =
         0.05627    0.03450    0.00770    0.00865
AFIX 137
H39A  2    0.857752    0.373247    1.002668    11.00000   -1.50000
H39B  2    0.892707    0.270690    0.976705    11.00000   -1.50000
H39C  2    0.754074    0.291448    1.002000    11.00000   -1.50000
AFIX   0
C6    1    0.965433    0.613894    0.802832    11.00000    0.02830    0.02541 =
         0.02511   -0.00114    0.00809    0.00017
PART 2
SN1A  5    0.664249    0.576543    0.738314   -21.00000    0.05109    0.03715 =
         0.03045   -0.01637    0.01522   -0.00646
HKLF 4


REM  14mfcm22_a.res in P2(1)
REM wR2 = 0.0705, GooF = S = 1.045, Restrained GooF = 1.045 for all data
REM R1 = 0.0359 for 7821 Fo > 4sig(Fo) and 0.0464 for all 8832 data
REM 428 parameters refined using 1 restraints

END

WGHT      0.0281      0.1000

REM Highest difference peak  0.729,  deepest hole -0.599,  1-sigma level  0.073
Q1    1   0.7216  0.4966  0.6811  11.00000  0.05    0.47
Q2    1   0.7212  0.5799  0.6799  11.00000  0.05    0.45
Q3    1   0.9833  0.5382  0.8792  11.00000  0.05    0.42
Q4    1   0.6846  0.4603  0.6927  11.00000  0.05    0.40
Q5    1   0.7989  0.6423  1.0194  11.00000  0.05    0.36
Q6    1   0.7119  0.4035  0.8393  11.00000  0.05    0.35
Q7    1   0.5667  0.5356  0.5594  11.00000  0.05    0.34
Q8    1   0.7058  0.6833  0.8386  11.00000  0.05    0.34
Q9    1   0.7850  0.3652  0.7754  11.00000  0.05    0.33
Q10   1   0.8321  0.6404  0.9450  11.00000  0.05    0.32
Q11   1   0.8807  0.5508  0.5760  11.00000  0.05    0.30
Q12   1   0.5792  0.4838  0.6412  11.00000  0.05    0.30
Q13   1   0.5434  0.5363  0.6792  11.00000  0.05    0.29
Q14   1   0.3983  0.6571  0.5551  11.00000  0.05    0.29
Q15   1   0.0821  0.5396  0.4334  11.00000  0.05    0.27
Q16   1   0.4957  0.4716  0.6562  11.00000  0.05    0.27
Q17   1   0.5064  0.5336  0.8444  11.00000  0.05    0.27
Q18   1   0.3213  0.5010  0.2426  11.00000  0.05    0.27
Q19   1   0.8476  0.7613  0.9603  11.00000  0.05    0.27
Q20   1   1.1605  0.5376  0.9432  11.00000  0.05    0.27
;
_shelx_res_checksum                69764
_shelx_hkl_file
;
   0 -17  -2   60.67   10.77
   0 -17  -3  119.98   14.13
   0 -16  -2  162.90   16.07
   0 -16  -3   60.94   10.35
   0 -16  -4   31.05    7.67
   0 -16  -5   96.67   12.49
   0 -16  -6   27.28    8.19
   0 -15  -2   49.99    9.32
   0 -15  -3   34.64    8.03
   0 -15  -4   16.84    6.59
   0 -15  -5   16.30    6.59
   0 -15  -6  267.91   20.02
   0 -15  -7   37.22    8.93
   0 -15  -8  115.14   13.90
   0 -14   0  243.00   17.30
   0 -14   1   95.54   11.23
   0 -14  -1   80.06   10.04
   0 -14  -2   86.51   10.31
   0 -14  -2   79.89   10.54
   0 -14  -3   11.25    6.54
   0 -14  -3   -4.41    4.34
   0 -14  -4   76.18   11.24
   0 -14  -4   69.97   10.08
   0 -14  -5  261.34   18.84
   0 -14  -6   46.21    9.14
   0 -14  -7  154.70   15.25
   0 -14  -8   35.83    8.60
   0 -14  -9   73.79   11.81
   0 -14 -10   46.83   10.08
   0 -13   0    2.21    3.95
   0 -13   1  350.70   20.73
   0 -13  -1  334.42   19.33
   0 -13   2   64.20    9.28
   0 -13  -2   56.28    8.36
   0 -13  -3   26.09    7.65
   0 -13   3   20.06    6.15
   0 -13  -3   14.09    4.62
   0 -13  -4   78.86    9.71
   0 -13  -4   62.43    9.44
   0 -13  -5   73.52   10.10
   0 -13  -5   60.33    9.84
   0 -13  -6  321.97   21.11
   0 -13  -6  322.59   21.46
   0 -13  -7   48.59    9.13
   0 -13  -8   77.60   10.87
   0 -13  -9  117.77   13.84
   0 -13 -10   42.34    9.50
   0 -13 -11  151.09   16.59
   0 -13 -12   34.26   10.00
   0 -12   0  294.21   17.41
   0 -12   1   34.00    6.58
   0 -12  -1   13.01    4.66
   0 -12   2  153.83   13.15
   0 -12  -2   41.64    6.85
   0 -12   3  152.21   13.86
   0 -12  -3  143.66   12.28
   0 -12  -3  143.22   12.58
   0 -12   4   23.77    7.20
   0 -12  -4   32.01    6.69
   0 -12  -4   41.35    7.74
   0 -12  -5  434.13   23.04
   0 -12  -5  421.11   23.32
   0 -12  -6   23.86    8.06
   0 -12  -6   25.09    6.73
   0 -12  -7  249.56   18.37
   0 -12  -8   67.74   10.42
   0 -12  -9   66.01   10.99
   0 -12 -10  126.34   14.70
   0 -12 -11    3.44    6.31
   0 -12 -12  117.16   15.98
   0 -12 -13    1.83    7.44
   0 -11   2   43.51    7.20
   0 -11  -3  166.10   13.21
   0 -11   3  181.87   14.10
   0 -11   4  135.20   12.84
   0 -11   4  143.38   13.56
   0 -11  -4  126.52   11.62
   0 -11  -5    0.28    3.92
   0 -11  -5   -4.95    5.35
   0 -11  -6  425.63   24.16
   0 -11  -6  456.48   23.60
   0 -11  -7   29.26    7.62
   0 -11  -7   33.88    7.99
   0 -11  -8  284.91   19.76
   0 -11  -9  183.89   16.77
   0 -11 -10   86.67   12.71
   0 -11 -11  138.34   16.26
   0 -11 -12   43.75   10.36
   0 -11 -13   78.51   13.57
   0 -11 -14   12.92    8.29
   0 -10   0 1150.33   36.50
   0 -10  -1   12.28    4.51
   0 -10  -2 1401.59   41.69
   0 -10  -3   90.42    9.43
   0 -10  -3   99.17   14.77
   0 -10   4   79.24    9.81
   0 -10  -4   66.64   12.94
   0 -10  -4   70.82    8.97
   0 -10   5  289.40   19.63
   0 -10  -5  296.46   25.45
   0 -10  -5  284.89   17.25
   0 -10  -6  123.14   12.12
   0 -10  -6  110.89   12.06
   0 -10  -7  257.84   19.62
   0 -10  -7  281.88   18.51
   0 -10  -8  120.89   13.07
   0 -10  -9  222.88   17.96
   0 -10 -10  269.41   20.71
   0 -10 -11   18.41    7.43
   0 -10 -12   91.83   13.92
   0 -10 -13    0.35    7.26
   0 -10 -14   67.02   13.18
   0 -10 -15   59.21   12.82
   0  -9   0    2.66    3.60
   0  -9  -1  793.69   27.72
   0  -9   1  855.04   28.82
   0  -9  -2  343.65   16.79
   0  -9  -3  801.05   28.91
   0  -9  -3  863.89   29.26
   0  -9  -3  817.01   39.05
   0  -9   4  441.21   21.10
   0  -9  -4  418.18   18.26
   0  -9  -4  416.56   19.18
   0  -9  -4  433.43   27.71
   0  -9  -5  110.78   10.54
   0  -9  -5  108.86   16.01
   0  -9   5   97.77   11.06
   0  -9  -6  633.30   35.59
   0  -9  -6  635.89   24.62
   0  -9  -7  204.10   15.36
   0  -9  -7  206.24   17.06
   0  -9  -8  414.71   23.09
   0  -9  -8  385.75   24.83
   0  -9  -9  218.01   17.73
   0  -9 -10   83.05   12.59
   0  -9 -11  279.10   21.83
   0  -9 -12   -0.89    6.92
   0  -9 -13   69.42   12.80
   0  -9 -14   45.19   11.80
   0  -9 -15   29.05    9.72
   0  -9 -16   78.78   15.66
   0  -8   0  820.72   26.92
   0  -8   1  525.49   20.64
   0  -8  -1  527.13   20.17
   0  -8   2  309.59   15.88
   0  -8  -2  293.10   14.84
   0  -8  -2  277.63   20.52
   0  -8  -3  541.08   21.17
   0  -8   3  522.34   22.08
   0  -8  -3  522.94   28.85
   0  -8  -3  510.38   21.32
   0  -8  -4  572.02   24.07
   0  -8  -4  562.97   31.24
   0  -8  -4  569.20   22.59
   0  -8  -5 1062.66   45.95
   0  -8   5 1123.08   38.92
   0  -8  -5 1066.82   34.66
   0  -8  -6   49.60    8.87
   0  -8  -6   48.08    7.70
   0  -8   6   57.23    8.96
   0  -8  -6   70.34   12.27
   0  -8  -7  138.15   12.48
   0  -8  -7  147.76   14.52
   0  -8  -7  149.08   15.29
   0  -8  -8  144.57   13.76
   0  -8  -9  246.48   18.65
   0  -8 -10  409.82   24.90
   0  -8 -11   41.64   10.16
   0  -8 -12  386.35   26.66
   0  -8 -13   54.57   11.41
   0  -8 -14   53.94   11.75
   0  -8 -15   15.46    8.28
   0  -8 -16    8.09    7.85
   0  -8 -17  118.94   18.35
   0  -7   0   45.66    6.44
   0  -7  -1  156.81    9.87
   0  -7   1  166.54   10.42
   0  -7  -2  723.91   31.63
   0  -7  -2  690.83   23.66
   0  -7   2  717.02   24.63
   0  -7  -3  673.51   24.42
   0  -7  -3  733.60   33.02
   0  -7  -3  695.60   23.76
   0  -7   3  671.69   25.06
   0  -7  -4 1689.32   57.08
   0  -7  -4 1712.70   47.56
   0  -7  -4 1690.40   45.35
   0  -7  -5  500.42   19.40
   0  -7  -5  533.57   28.32
   0  -7  -5  483.55   20.89
   0  -7  -6 1155.75   48.20
   0  -7  -6 1199.53   42.22
   0  -7  -6 1147.31   37.21
   0  -7   6 1200.82   41.12
   0  -7  -7  111.76   12.17
   0  -7  -7  101.76   14.46
   0  -7  -7  111.80   11.61
   0  -7   7  119.21   13.64
   0  -7   7  112.31   12.16
   0  -7  -8    8.38    6.06
   0  -7  -8   15.89    6.55
   0  -7  -9  135.27   14.14
   0  -7  -9  135.03   13.83
   0  -7 -10   96.85   12.69
   0  -7 -11  621.63   32.45
   0  -7 -12   56.08   11.13
   0  -7 -13  159.74   18.37
   0  -7 -14   -0.11    8.03
   0  -7 -15   43.09   12.39
   0  -7 -16   43.84   11.78
   0  -7 -17   27.66   13.07
   0  -6   0  830.25   24.75
   0  -6   1  550.71   18.98
   0  -6  -1  557.66   24.86
   0  -6  -1  507.48   18.15
   0  -6  -2    7.25    6.99
   0  -6   2    4.20    3.42
   0  -6  -2    4.47    3.43
   0  -6  -3 1069.70   30.30
   0  -6   3 1063.29   31.99
   0  -6  -3 1065.96   31.86
   0  -6  -3 1038.61   38.91
   0  -6  -4 1147.73   43.33
   0  -6  -4 1205.06   33.90
   0  -6  -4 1169.42   36.35
   0  -6   4 1147.95   36.20
   0  -6  -5 1207.13   45.60
   0  -6  -5 1227.19   40.08
   0  -6  -5 1155.50   35.31
   0  -6   6  178.63   15.01
   0  -6   6  191.29   14.14
   0  -6  -6  205.17   18.64
   0  -6  -6  174.58   14.09
   0  -6  -6  161.05   12.41
   0  -6   7  672.20   29.68
   0  -6  -7  664.99   28.83
   0  -6  -7  676.38   27.27
   0  -6   7  652.91   31.08
   0  -6  -7  651.71   35.23
   0  -6  -8  254.51   22.63
   0  -6  -8  275.35   18.50
   0  -6  -8  265.74   17.45
   0  -6  -9  129.54   13.32
   0  -6  -9  141.02   14.02
   0  -6 -10  274.66   19.75
   0  -6 -10  296.85   21.04
   0  -6 -11   58.99   11.64
   0  -6 -12  349.57   24.98
   0  -6 -13   87.96   14.09
   0  -6 -14  136.40   17.44
   0  -6 -15  127.10   17.90
   0  -6 -16   26.02    9.49
   0  -6 -17  190.13   22.57
   0  -5   0    3.31    3.67
   0  -5   1  606.04   19.48
   0  -5  -1  615.25   19.20
   0  -5  -1  600.69   24.44
   0  -5  -2  197.19   10.28
   0  -5   2  213.40   11.04
   0  -5  -2  205.91   10.83
   0  -5  -2  236.98   15.41
   0  -5  -3  504.02   24.03
   0  -5  -3  523.00   19.60
   0  -5   3  478.99   18.85
   0  -5  -3  486.37   17.78
   0  -5   4 1128.60   37.29
   0  -5  -4 1155.20   32.15
   0  -5   4 1121.42   34.54
   0  -5  -4 1136.59   40.36
   0  -5  -5  193.34   16.45
   0  -5  -5  202.39   12.44
   0  -5   5  196.18   14.65
   0  -5  -5  193.81   13.37
   0  -5  -6  713.17   28.05
   0  -5  -6  763.94   35.11
   0  -5   6  745.39   30.98
   0  -5  -6  713.00   26.75
   0  -5   7  185.87   16.09
   0  -5  -7  212.41   14.75
   0  -5  -7  191.48   18.64
   0  -5  -7  223.78   15.01
   0  -5   8  434.10   24.55
   0  -5   8  499.74   27.71
   0  -5  -8  452.31   22.81
   0  -5  -8  445.44   22.73
   0  -5  -8  475.85   30.48
   0  -5  -9  128.95   12.81
   0  -5  -9  104.44   11.53
   0  -5 -10  355.82   22.59
   0  -5 -10  299.62   19.89
   0  -5 -11  482.08   26.56
   0  -5 -11  524.38   29.40
   0  -5 -12   45.57   10.22
   0  -5  12   46.40    6.76
   0  -5 -13   11.33    7.75
   0  -5  13   21.62    5.13
   0  -5 -14  115.79   16.64
   0  -5 -15   64.47   14.86
   0  -5 -16  175.48   21.17
   0  -5 -17   11.79    9.09
   0  -4   0  791.85   21.31
   0  -4   1    3.68    3.27
   0  -4  -1    3.45    2.93
   0  -4  -1    3.91    5.54
   0  -4  -2  688.29   19.76
   0  -4  -2  698.31   20.98
   0  -4   2  688.61   20.89
   0  -4  -2  704.32   25.61
   0  -4   3 2120.13   50.83
   0  -4  -3 2081.38   48.81
   0  -4   3 2193.52   53.76
   0  -4  -3 2171.10   57.11
   0  -4  -4  418.50   16.57
   0  -4  -4  417.78   21.73
   0  -4  -4  406.88   18.22
   0  -4   4  436.02   19.94
   0  -4  -5  966.78   29.94
   0  -4  -5  966.27   37.49
   0  -4  -5  966.48   31.09
   0  -4   5  983.48   34.12
   0  -4  -6  146.80   11.14
   0  -4   6  171.67   15.18
   0  -4  -6  153.56   11.62
   0  -4  -7  970.86   33.22
   0  -4  -7 1003.87   33.93
   0  -4  -7  985.69   42.34
   0  -4   7  972.23   37.78
   0  -4   8  106.67   12.39
   0  -4  -8  107.55   13.68
   0  -4  -8  109.37   11.74
   0  -4  -8  118.97   15.51
   0  -4  -8   97.19   10.14
   0  -4   8  124.86   13.61
   0  -4  -9  344.75   19.85
   0  -4  -9  386.94   25.87
   0  -4   9  367.35   23.69
   0  -4  -9  393.23   22.12
   0  -4 -10  266.20   20.07
   0  -4 -10  286.84   23.77
   0  -4  10  297.73   22.26
   0  -4 -10  263.71   17.78
   0  -4  11  105.51    9.54
   0  -4 -11   71.69   14.22
   0  -4 -11   81.74   12.44
   0  -4 -12  414.94   27.21
   0  -4  12  386.71   18.49
   0  -4 -12  412.90   30.91
   0  -4 -13   29.55   10.54
   0  -4  13   30.96    5.20
   0  -4 -13   34.39   12.59
   0  -4 -14  188.39   20.37
   0  -4 -14  188.36   23.58
   0  -4 -15  186.50   21.49
   0  -4 -16   19.43    9.55
   0  -4 -17  190.44   23.21
   0  -3   0   -2.17    2.76
   0  -3  -1 1602.92   40.62
   0  -3   1 1596.91   35.59
   0  -3  -1 1594.93   35.42
   0  -3  -2 1552.46   41.47
   0  -3   2 1571.55   36.78
   0  -3   2 1569.20   39.20
   0  -3  -2 1578.86   35.83
   0  -3  -3 1081.11   28.28
   0  -3   3 1082.25   29.79
   0  -3  -3 1077.28   33.94
   0  -3   3 1119.80   32.01
   0  -3  -4 1408.63   36.15
   0  -3  -4 1418.82   37.14
   0  -3   4 1345.71   37.53
   0  -3  -4 1358.83   42.57
   0  -3   4 1430.23   39.92
   0  -3   5  227.95   14.87
   0  -3  -5  223.52   12.75
   0  -3   5  227.39   14.15
   0  -3  -5  222.87   12.40
   0  -3   6 1243.47   40.95
   0  -3  -6 1233.93   37.23
   0  -3   6 1249.95   39.94
   0  -3  -6 1246.04   36.17
   0  -3  -7  121.26   10.27
   0  -3   7   53.62    8.82
   0  -3  -7  126.85   11.51
   0  -3  -8  586.52   24.64
   0  -3  -8  626.48   27.21
   0  -3  -8  586.79   30.42
   0  -3   8  630.60   29.23
   0  -3  -8  632.12   34.07
   0  -3  -9  268.44   21.51
   0  -3  -9  260.55   18.53
   0  -3   9  295.94   21.08
   0  -3 -10   54.13   11.99
   0  -3 -10   64.06   11.15
   0  -3  10   48.84    6.49
   0  -3  10   60.35   10.93
   0  -3 -11  856.96   37.70
   0  -3 -11  832.91   41.61
   0  -3  11  775.60   27.42
   0  -3  12   23.53    5.26
   0  -3 -12   19.29    9.82
   0  -3 -12   16.30    8.29
   0  -3 -13  233.12   23.88
   0  -3 -13  249.36   22.28
   0  -3  13  207.59   12.82
   0  -3 -14   50.38   13.36
   0  -3 -14   68.72   13.43
   0  -3 -15  155.58   19.56
   0  -3 -15  173.40   23.06
   0  -3 -16  131.59   21.58
   0  -3 -16  124.85   18.81
   0  -3 -17   -4.24    8.02
   0  -2  -2  364.86   15.17
   0  -2  -2  393.70   12.23
   0  -2   2  395.34   14.38
   0  -2  -3 1979.71   45.05
   0  -2  -3 1940.93   50.15
   0  -2   3 2018.29   47.19
   0  -2   3 2012.51   47.96
   0  -2  -3 1991.78   45.20
   0  -2  -4   57.03    9.03
   0  -2  -4   52.15    5.95
   0  -2  -4   61.21    6.76
   0  -2   4   56.13    6.87
   0  -2  -5 2578.46   59.77
   0  -2  -5 2434.95   57.71
   0  -2   5 2559.94   62.52
   0  -2   6  128.03   11.56
   0  -2  -6  115.62    8.90
   0  -2  -6  124.96   10.79
   0  -2   7  983.35   35.97
   0  -2  -7  947.66   30.75
   0  -2  -7  997.65   33.94
   0  -2   8  107.09    8.38
   0  -2  -8  105.84   12.98
   0  -2   8  107.48   12.40
   0  -2  -8   99.79   11.49
   0  -2  -9  333.19   20.75
   0  -2   9  327.34   15.61
   0  -2   9  370.92   21.94
   0  -2   9  373.62   23.81
   0  -2  -9  392.30   27.83
   0  -2  -9  374.82   24.63
   0  -2  10  603.42   22.64
   0  -2  10  672.96   34.04
   0  -2 -10  626.93   33.99
   0  -2 -10  601.27   30.50
   0  -2  11  214.93   12.80
   0  -2 -11  197.06   20.30
   0  -2 -11  211.51   18.77
   0  -2  12  512.73   21.22
   0  -2 -12  550.80   31.50
   0  -2 -12  537.55   33.95
   0  -2 -13   58.87   14.42
   0  -2  13   41.81    6.27
   0  -2 -13   31.95   10.50
   0  -2 -14  284.00   24.72
   0  -2 -14  262.72   26.43
   0  -2 -15   40.21   12.87
   0  -2 -15   65.82   13.93
   0  -2 -16   25.11   12.02
   0  -2 -16   31.90   11.64
   0  -2 -17   44.42   13.68
   0  -2 -17   49.03   15.15
   0  -1   2  979.86   24.33
   0  -1  -3 1191.45   28.49
   0  -1   3 1199.49   31.40
   0  -1  -3 1209.52   29.88
   0  -1  -4 1315.05   34.08
   0  -1   4 1354.60   36.13
   0  -1  -4 1247.71   36.74
   0  -1  -4 1288.93   31.91
   0  -1   5  268.76   15.18
   0  -1  -5  274.13   12.37
   0  -1  -5  290.02   14.75
   0  -1  -5  278.54   16.07
   0  -1  -6 2385.09   63.50
   0  -1   6 2365.19   53.80
   0  -1   6 2471.48   63.08
   0  -1  -6 2368.48   59.93
   0  -1  -7  821.21   30.11
   0  -1   7  811.69   32.59
   0  -1   7  760.67   24.13
   0  -1   8 1204.93   43.11
   0  -1   8 1188.06   33.22
   0  -1  -8 1207.49   41.13
   0  -1  -9  204.33   16.88
   0  -1   9  198.17   16.09
   0  -1  -9  189.54   17.77
   0  -1   9  190.14   11.47
   0  -1  -9  188.75   19.45
   0  -1   9  241.46   19.07
   0  -1  10  242.28   13.25
   0  -1  10  230.78   19.81
   0  -1 -10  247.76   21.19
   0  -1 -10  257.12   19.46
   0  -1 -11  637.12   35.68
   0  -1  11  576.22   22.86
   0  -1 -11  637.20   32.44
   0  -1  12   20.67    4.86
   0  -1 -12   19.67    9.69
   0  -1 -12   25.02    9.87
   0  -1 -13  180.83   19.49
   0  -1 -13  172.82   20.68
   0  -1 -14   86.25   15.09
   0  -1 -14   74.05   15.59
   0  -1 -15  186.01   21.75
   0  -1 -15  158.73   21.76
   0  -1 -16  126.28   20.14
   0  -1 -16  120.14   18.85
   0  -1 -17    5.62    9.39
   0  -1 -17   24.10   12.93
   0   0  -3   46.20    5.91
   0   0  -3   55.96    7.54
   0   0   3   51.90    4.46
   0   0   3   38.33    5.75
   0   0   4 1029.23   25.81
   0   0   4 1048.57   29.34
   0   0   4 1025.51   30.95
   0   0  -4 1073.41   29.76
   0   0  -4 1039.14   31.49
   0   0   5  143.05   10.60
   0   0  -5  133.95   11.67
   0   0  -5  118.56   10.33
   0   0   5  136.05   11.47
   0   0   5  123.93    7.62
   0   0  -6  151.13   13.95
   0   0   6  149.72    8.94
   0   0  -6  156.09   12.77
   0   0   6  160.27   13.81
   0   0   7 1203.50   32.74
   0   0   7 1242.45   42.39
   0   0  -7 1217.20   39.10
   0   0   8  478.67   23.24
   0   0   8  492.72   25.69
   0   0  -8  463.73   23.55
   0   0   8  389.38   16.74
   0   0   9  500.58   19.85
   0   0   9  533.67   26.25
   0   0  -9  501.97   26.31
   0   0   9  593.46   29.98
   0   0  -9  483.31   27.88
   0   0 -10  395.12   26.05
   0   0 -10  366.45   23.41
   0   0  10  372.56   17.41
   0   0  10  408.96   26.45
   0   0 -11  268.38   21.24
   0   0  11  259.99   14.68
   0   0 -11  308.19   24.46
   0   0 -12  144.31   17.05
   0   0 -12  147.14   18.35
   0   0 -13  121.57   16.12
   0   0 -13  116.36   17.26
   0   0 -14   91.28   15.37
   0   0 -14  106.20   17.36
   0   0 -15  189.16   23.37
   0   0 -15  193.38   21.86
   0   0 -16   96.42   17.19
   0   0 -16   37.47   13.30
   0   0 -17   57.27   15.85
   0   0 -17   50.39   13.21
   0   0 -17   40.26   13.01
   0   1   2 1084.71   25.02
   0   1   2 1048.74   26.93
   0   1   3 1213.65   35.06
   0   1  -3 1194.27   30.92
   0   1   3 1187.11   32.42
   0   1  -3 1194.34   31.62
   0   1   3 1162.20   29.71
   0   1   3 1254.23   28.46
   0   1   4 1426.95   35.87
   0   1   4 1425.39   38.70
   0   1  -4 1307.79   37.03
   0   1   4 1349.35   40.89
   0   1  -4 1398.87   36.79
   0   1   4 1384.26   33.11
   0   1  -5  279.30   15.42
   0   1   5  259.41   17.82
   0   1   5  239.34   11.37
   0   1   5  266.48   13.93
   0   1  -5  279.24   15.32
   0   1   5  244.10   15.24
   0   1   6 2349.47   54.47
   0   1  -6 2289.24   61.93
   0   1   6 2455.21   59.88
   0   1   6 2398.80   63.55
   0   1  -6 2373.49   60.83
   0   1  -7  769.77   30.09
   0   1   7  732.00   24.37
   0   1   7  776.76   29.39
   0   1   7  845.03   33.21
   0   1  -8 1228.80   41.64
   0   1   8 1207.36   40.94
   0   1   8 1271.86   45.10
   0   1   8 1155.17   34.18
   0   1  -9  244.19   19.48
   0   1  -9  244.72   18.63
   0   1   9  244.45   17.36
   0   1  -9  256.58   22.59
   0   1   9  242.52   13.67
   0   1   9  227.24   18.82
   0   1 -10  241.20   20.70
   0   1 -10  263.22   20.23
   0   1 -11  667.33   34.12
   0   1 -11  614.48   34.79
   0   1 -12    6.61    8.80
   0   1 -12   11.12    8.13
   0   1 -13  148.88   19.87
   0   1 -13  191.30   20.33
   0   1 -14   71.90   15.57
   0   1 -14   71.87   14.15
   0   1 -15  158.11   20.55
   0   1 -15  140.11   20.65
   0   1 -16  110.21   19.42
   0   1 -16  134.74   19.42
   0   1 -16  134.82   20.17
   0   1 -17  -11.51   12.81
   0   1 -18    9.82   11.84
   0   2   2  376.84   14.45
   0   2   2  400.41   12.36
   0   2   2  389.79   15.87
   0   2  -2  390.14   13.89
   0   2  -2  392.01   13.22
   0   2   3 2096.86   49.86
   0   2   3 2043.83   45.88
   0   2  -3 2021.41   47.99
   0   2  -3 2031.14   47.71
   0   2   3 2077.73   51.71
   0   2  -4   43.18    7.20
   0   2   4   35.24    5.44
   0   2   4   47.85    9.49
   0   2   4   48.79    7.51
   0   2  -4   43.83    7.25
   0   2   5 2622.43   62.79
   0   2  -5 2757.09   64.75
   0   2  -5 2733.56   65.68
   0   2   5 2589.59   70.52
   0   2   5 2711.50   67.48
   0   2  -6  130.52   12.60
   0   2  -6  131.81   12.35
   0   2   6  126.41   10.44
   0   2   6  131.68   12.34
   0   2   6  112.37   13.75
   0   2   7  963.48   39.90
   0   2   7  959.43   33.15
   0   2  -7  959.58   34.71
   0   2   7  948.97   37.32
   0   2  -8  106.11   12.10
   0   2   8  117.51   11.69
   0   2   8  124.24   13.83
   0   2   9  379.48   24.65
   0   2  -9  321.16   21.19
   0   2   9  316.38   19.98
   0   2  -9  352.06   26.15
   0   2  -9  294.27   21.97
   0   2 -10  693.26   33.36
   0   2 -10  686.54   35.10
   0   2 -11  230.85   19.84
   0   2 -11  163.10   18.66
   0   2 -12  547.87   33.97
   0   2 -12  570.85   33.31
   0   2 -13   52.28   13.84
   0   2 -13   50.47   12.89
   0   2 -14  289.22   26.15
   0   2 -14  260.40   25.94
   0   2 -15   61.69   14.77
   0   2 -15   57.20   14.41
   0   2 -16   11.65    9.34
   0   2 -16   37.93   13.80
   0   2 -17   46.82   14.63
   0   2 -18   21.59   13.17
   0   3   0   -1.48    2.98
   0   3   0    0.80    5.22
   0   3   1 1694.65   42.30
   0   3  -1 1706.86   37.80
   0   3   1 1705.63   37.74
   0   3   2 1617.39   36.79
   0   3  -2 1676.51   38.42
   0   3   2 1659.59   43.15
   0   3   3 1079.33   32.53
   0   3  -3 1130.80   31.50
   0   3  -3 1046.88   30.15
   0   3   3 1110.20   34.42
   0   3   3 1117.79   28.58
   0   3   4 1530.41   38.44
   0   3  -4 1530.60   40.37
   0   3   4 1507.01   43.02
   0   3   4 1455.38   45.59
   0   3  -4 1488.37   41.07
   0   3   5  203.53   14.43
   0   3  -5  202.05   13.42
   0   3  -5  233.15   14.07
   0   3  -5  196.90   13.42
   0   3   5  215.73   12.16
   0   3   5  192.84   16.23
   0   3   6 1165.22   40.99
   0   3  -6 1084.93   38.54
   0   3   6 1243.28   44.81
   0   3  -6 1261.94   39.00
   0   3   6 1255.21   36.97
   0   3  -7   65.97   10.31
   0   3   7  143.48   17.91
   0   3   7  126.69   13.75
   0   3   7  111.24   10.92
   0   3   8  611.31   33.78
   0   3   8  625.21   27.13
   0   3   8  629.42   31.10
   0   3  -8  623.59   28.78
   0   3  -9  301.88   21.60
   0   3   9  293.51   19.05
   0   3  -9  322.53   25.11
   0   3  -9  320.70   21.40
   0   3   9  269.67   21.75
   0   3 -10   51.75   11.11
   0   3 -10   41.08    9.72
   0   3 -11  839.98   40.86
   0   3 -11  884.57   40.79
   0   3 -12   15.55    9.03
   0   3 -12   22.40   10.00
   0   3 -12   39.21   11.36
   0   3 -13  198.91   22.18
   0   3 -13  228.79   22.50
   0   3 -14   49.68   13.41
   0   3 -14   40.41   12.75
   0   3 -15  184.59   22.67
   0   3 -15  143.61   20.54
   0   3 -16  103.80   17.81
   0   3 -16  100.48   19.17
   0   3 -17   11.15   12.54
   0   3 -18   85.90   19.43
   0   4   0  990.21   25.21
   0   4   0  999.06   30.41
   0   4  -1    5.19    3.77
   0   4   1    1.67    6.18
   0   4   1    0.28    3.63
   0   4   2  687.62   25.27
   0   4  -2  688.14   21.09
   0   4  -2  696.84   24.12
   0   4  -3 2151.36   52.61
   0   4   3 2260.68   56.55
   0   4   3 2236.58   58.03
   0   4  -3 2253.03   55.64
   0   4   3 2182.86   50.06
   0   4   4  359.38   15.47
   0   4   4  363.40   19.19
   0   4   4  391.71   21.65
   0   4  -4  448.94   18.69
   0   4  -4  388.47   18.20
   0   4  -5  910.01   31.99
   0   4   5  959.85   37.00
   0   4   5  964.66   34.93
   0   4  -5  972.96   31.97
   0   4   5  956.74   29.82
   0   4   6  139.39   13.23
   0   4  -6  145.51   14.94
   0   4   6  144.01   11.23
   0   4   6  123.22   15.41
   0   4   7  926.26   32.79
   0   4  -7  956.34   35.35
   0   4   7  943.95   41.18
   0   4   7  948.62   38.24
   0   4   8  107.32   15.92
   0   4  -8   86.57   12.03
   0   4   8  116.55   11.55
   0   4   8  119.54   13.87
   0   4  -9  387.52   23.98
   0   4   9  398.93   22.47
   0   4  -9  388.04   24.94
   0   4   9  450.17   30.72
   0   4  10  335.22   27.97
   0   4 -10  318.23   23.03
   0   4 -10  272.01   22.23
   0   4 -11   95.49   14.82
   0   4 -11  105.99   15.52
   0   4 -12  429.40   29.28
   0   4 -12  403.04   29.25
   0   4 -13   28.25   10.64
   0   4 -13   39.35   10.80
   0   4 -14  161.27   20.94
   0   4 -14  174.98   20.61
   0   4 -15  174.91   21.39
   0   4 -15  162.59   22.51
   0   4 -16    1.04   11.11
   0   4 -16   19.07    9.80
   0   4 -17  150.96   22.86
   0   4 -18  -14.26   12.95
   0   5   0   10.08    7.34
   0   5   0    4.01    3.98
   0   5   1  690.61   25.97
   0   5   1  644.07   20.72
   0   5  -1  658.99   20.67
   0   5   2  194.44   14.36
   0   5  -2  217.87   11.72
   0   5  -2  211.25   13.54
   0   5   3  520.88   24.89
   0   5  -3  535.83   20.45
   0   5   4 1110.75   40.23
   0   5  -4 1127.55   34.57
   0   5   4 1144.63   38.32
   0   5   4 1146.95   32.09
   0   5  -5  168.90   13.60
   0   5   5  175.21   16.97
   0   5   5  185.43   11.81
   0   5  -5  200.44   13.99
   0   5   5  205.33   15.56
   0   5   6  745.54   27.19
   0   5  -6  733.57   29.30
   0   5   6  718.56   32.35
   0   5   6  726.15   34.97
   0   5   7  203.44   19.65
   0   5   7  230.45   18.31
   0   5   7  217.28   14.56
   0   5  -7  211.49   16.33
   0   5   8  451.60   22.91
   0   5   8  484.42   31.26
   0   5  -8  381.11   23.51
   0   5  -8  480.40   25.58
   0   5   8  455.16   27.46
   0   5  -9  146.46   15.63
   0   5   9  138.15   18.08
   0   5   9  122.95   12.44
   0   5  -9  120.86   14.97
   0   5 -10  335.06   24.70
   0   5  10  358.85   29.80
   0   5 -10  362.13   24.47
   0   5 -11  515.98   31.44
   0   5  11  538.23   37.51
   0   5 -11  569.57   33.37
   0   5 -12   49.74   12.45
   0   5 -12   49.98   12.88
   0   5 -13   19.62   10.53
   0   5 -13   12.17    8.88
   0   5 -14  158.94   19.99
   0   5 -14  128.15   19.67
   0   5 -15   48.83   13.78
   0   5 -15   50.90   14.64
   0   5 -16  179.49   23.97
   0   5 -16  186.24   22.97
   0   5 -17   27.96   12.80
   0   6   0  867.65   33.08
   0   6   0  867.51   25.73
   0   6   1  535.97   24.70
   0   6   1  552.88   19.76
   0   6  -1  571.21   20.14
   0   6   2   18.03    8.58
   0   6  -2    9.73    5.14
   0   6  -3 1147.71   33.89
   0   6   3 1082.64   39.16
   0   6   4 1167.59   40.92
   0   6  -4 1191.52   36.49
   0   6   4 1194.69   43.00
   0   6   5 1216.37   44.77
   0   6   5 1128.22   34.46
   0   6  -5 1111.40   38.98
   0   6   5 1140.69   41.83
   0   6  -5 1137.47   37.49
   0   6  -6  179.23   14.60
   0   6   6  190.92   17.11
   0   6   6  206.23   19.01
   0   6   6  176.61   12.49
   0   6   7  632.41   32.64
   0   6   7  670.01   35.84
   0   6  -7  630.15   28.86
   0   6   7  671.33   27.22
   0   6   8  230.63   16.17
   0   6  -8  222.60   18.33
   0   6  -8  227.66   17.79
   0   6   8  257.45   23.64
   0   6  -9  145.91   16.29
   0   6  -9  163.37   16.21
   0   6   9  161.33   20.28
   0   6   9  156.98   14.18
   0   6  10  335.43   28.87
   0   6 -10  342.24   24.76
   0   6 -10  325.32   24.44
   0   6  11   50.02   14.21
   0   6 -11   41.00   11.81
   0   6 -11   40.99   11.37
   0   6 -12  403.57   30.21
   0   6 -12  403.20   29.45
   0   6 -13   73.46   15.19
   0   6 -13   69.16   13.75
   0   6 -14  115.07   17.76
   0   6 -14  122.15   18.94
   0   6 -15  137.04   20.34
   0   6 -15  126.70   20.13
   0   6 -16   32.23   13.65
   0   6 -17  170.12   24.46
   0   7   0   80.92   13.23
   0   7   0   64.81    7.96
   0   7   1  120.69    9.38
   0   7   1  135.61   13.76
   0   7  -1  126.06    9.90
   0   7  -1  112.97   13.26
   0   7   2  718.32   25.20
   0   7  -2  698.16   25.11
   0   7   2  699.65   31.01
   0   7   3  737.31   32.41
   0   7  -3  728.32   26.43
   0   7   4 1713.10   54.46
   0   7   4 1745.99   56.56
   0   7  -4 1788.08   49.37
   0   7  -5  499.62   23.48
   0   7   5  533.96   29.35
   0   7   5  614.33   29.48
   0   7  -5  395.89   24.35
   0   7   6 1145.14   45.40
   0   7  -6 1244.56   42.05
   0   7   6 1172.99   48.09
   0   7  -7   87.24   12.40
   0   7   7  113.35   16.21
   0   7   7  107.53   10.54
   0   7  -7  113.13   12.96
   0   7   8   13.11   11.22
   0   7   8    7.73    5.40
   0   7  -8   18.68    7.82
   0   7  -8    9.20    7.27
   0   7  -9  125.35   15.42
   0   7  -9  168.95   17.03
   0   7   9  179.03   15.26
   0   7   9  168.17   21.63
   0   7  10   86.25   16.72
   0   7 -10   87.21   14.25
   0   7 -10   77.58   13.24
   0   7 -11  651.77   37.29
   0   7 -11  617.77   35.59
   0   7  11  700.57   44.37
   0   7 -12   99.72   15.11
   0   7  12   87.96   17.98
   0   7 -12   70.84   14.20
   0   7 -13  164.86   21.32
   0   7 -13  179.04   21.56
   0   7 -14   10.68    9.46
   0   7 -14   -1.13    9.64
   0   7 -15  100.01   18.00
   0   7 -15   66.86   16.33
   0   7 -16   44.91   15.20
   0   7 -17   22.70   12.30
   0   8   0  926.94   29.92
   0   8   0  913.47   37.28
   0   8   1  532.72   21.36
   0   8  -1  495.74   27.53
   0   8   1  487.74   26.47
   0   8  -1  508.41   20.81
   0   8   2  303.15   20.87
   0   8   2  301.96   16.39
   0   8  -2  320.05   16.67
   0   8  -3  580.70   23.98
   0   8   3  559.12   29.57
   0   8  -4  564.06   24.61
   0   8   4  576.88   30.53
   0   8  -4  531.27   27.67
   0   8   5 1095.63   43.67
   0   8  -5 1141.22   43.25
   0   8  -5 1105.10   38.51
   0   8   5 1111.59   45.87
   0   8  -6   36.42    8.98
   0   8  -6   50.18   10.97
   0   8   6   53.14   12.17
   0   8  -6   62.09    9.94
   0   8  -7  123.28   14.60
   0   8  -7  160.73   15.57
   0   8   7  149.91   18.93
   0   8  -8  138.98   15.36
   0   8   8  145.37   19.57
   0   8   8  156.69   13.68
   0   8  -8  140.08   15.49
   0   8  -9  261.46   22.17
   0   8   9  275.39   26.89
   0   8   9  252.42   18.38
   0   8  -9  263.31   21.55
   0   8  10  429.70   34.45
   0   8 -10  350.32   26.42
   0   8 -10  392.83   27.34
   0   8 -11   14.41    9.22
   0   8 -11   40.88   11.76
   0   8  11   44.67   13.75
   0   8 -12  434.65   31.56
   0   8  12  418.50   36.45
   0   8 -12  382.50   30.09
   0   8 -13   65.07   14.07
   0   8 -13   53.85   13.87
   0   8  13   65.49   17.99
   0   8 -14   39.67   12.96
   0   8 -14   28.34   12.06
   0   8 -15   12.88   10.61
   0   8 -15   24.32    9.36
   0   8 -16   -8.86   11.53
   0   8 -17   85.11   19.33
   0   9   0   -7.86    9.75
   0   9   0    6.96    5.54
   0   9  -1  868.37   30.60
   0   9   1  865.77   38.40
   0   9  -1  858.29   39.50
   0   9   1  911.73   31.00
   0   9  -2  363.04   18.74
   0   9   2  322.17   17.86
   0   9   2  352.23   23.73
   0   9  -3  918.57   33.23
   0   9   3  868.13   39.70
   0   9  -3  895.73   36.79
   0   9  -4  447.90   22.87
   0   9   4  384.58   26.32
   0   9  -4  421.96   25.03
   0   9  -5   97.42   13.19
   0   9  -5   88.46   11.33
   0   9   5  131.20   16.51
   0   9   6  692.04   37.29
   0   9  -6  634.51   31.78
   0   9  -6  632.59   30.08
   0   9  -6  634.53   33.46
   0   9   7  218.39   22.84
   0   9  -7  186.10   17.64
   0   9  -7  197.15   17.97
   0   9  -8  353.55   25.45
   0   9  -8  387.34   25.38
   0   9   8  448.79   32.94
   0   9  -9  201.49   19.69
   0   9   9  224.31   24.86
   0   9  -9  202.30   20.47
   0   9 -10   61.18   12.58
   0   9  10   61.23   15.58
   0   9 -10   84.81   14.31
   0   9  11  297.00   31.00
   0   9 -11  246.08   23.69
   0   9 -11  260.70   23.95
   0   9  12   -0.93   12.32
   0   9 -12   15.06    9.84
   0   9 -12   -6.03    8.83
   0   9  13   53.37   15.82
   0   9 -13   44.62   13.47
   0   9 -13   59.41   14.23
   0   9 -14   43.34   13.05
   0   9 -14   34.50   12.37
   0   9 -15   46.34   14.40
   0   9 -16   27.03   13.04
   0  10   0 1284.36   40.47
   0  10   0 1285.16   50.06
   0  10   1   10.16    6.20
   0  10  -1   12.48    5.87
   0  10  -1   10.92    8.73
   0  10   1   14.69    8.56
   0  10  -2 1472.02   45.47
   0  10   2 1448.15   54.42
   0  10   2 1477.80   45.83
   0  10  -2 1621.38   58.52
   0  10   3   89.51   14.83
   0  10  -3   77.73   12.33
   0  10  -3   85.14   10.32
   0  10  -4   82.57   10.95
   0  10  -4   87.71   13.11
   0  10   4   72.89   13.83
   0  10  -5  311.80   20.45
   0  10   5  324.36   25.78
   0  10  -5  297.60   22.68
   0  10  -6  112.12   15.32
   0  10   6  111.98   17.34
   0  10  -6  117.95   13.84
   0  10  -7  270.53   22.30
   0  10  -7  268.69   20.78
   0  10   7  281.21   26.70
   0  10   8  113.90   19.20
   0  10  -8  117.06   15.67
   0  10  -8  100.19   14.24
   0  10   9  237.56   26.79
   0  10  -9  197.30   19.84
   0  10  -9  188.81   19.92
   0  10 -10  264.85   23.35
   0  10 -10  208.83   21.79
   0  10  10  251.86   28.44
   0  10  11    6.01   10.25
   0  10 -11    5.47    8.59
   0  10 -11  -11.89   10.22
   0  10  12   74.52   17.93
   0  10 -12   81.12   15.72
   0  10 -12   72.65   14.13
   0  10 -13    0.05    8.28
   0  10 -13   26.41   11.93
   0  10  13   -6.31   12.40
   0  10 -14   60.29   15.29
   0  10 -14   82.69   16.91
   0  10  14  120.44   22.70
   0  10 -15   65.21   17.12
   0  10 -16    6.50   10.45
   0  11   0   -0.79    8.60
   0  11   0   -5.87    5.36
   0  11  -1  753.17   30.60
   0  11   1  706.21   37.51
   0  11   1  721.46   29.76
   0  11  -1  810.88   40.44
   0  11  -2   85.05   10.53
   0  11   2   81.66   10.32
   0  11   2   95.08   15.59
   0  11  -2   81.01   15.27
   0  11   3  222.74   21.00
   0  11  -3  187.99   15.29
   0  11  -3  191.65   18.30
   0  11  -4  138.24   14.05
   0  11   4  118.41   16.94
   0  11  -4  124.91   15.51
   0  11  -5    4.97    9.21
   0  11   5   -7.91    9.28
   0  11  -5   -5.62    7.18
   0  11   6  428.05   31.96
   0  11  -6  411.17   28.78
   0  11  -6  455.51   26.74
   0  11  -7   22.81    9.45
   0  11  -7   30.76    9.75
   0  11   7   39.25   13.09
   0  11  -7   38.22   12.05
   0  11  -8  288.52   23.24
   0  11  -8  266.18   23.55
   0  11   8  276.08   27.64
   0  11  -9  172.64   19.47
   0  11   9  141.04   21.90
   0  11  -9  145.29   17.71
   0  11 -10   61.93   13.54
   0  11  10   90.40   18.28
   0  11 -10   44.67   12.29
   0  11 -11  119.60   17.88
   0  11 -11  120.98   17.97
   0  11  11  124.30   22.51
   0  11 -12   36.43   11.45
   0  11 -12   43.04   13.11
   0  11  12   69.49   17.71
   0  11 -13   63.40   15.28
   0  11 -13   84.07   16.23
   0  11  13   90.97   20.76
   0  11 -14   -7.24   11.34
   0  11 -14   14.53   11.02
   0  11  14    1.66   11.06
   0  11 -15    5.07   10.62
   0  12   0  323.08   19.94
   0  12   0  303.97   25.91
   0  12  -1   21.35    9.44
   0  12   1   24.88    7.56
   0  12   1   44.09   13.08
   0  12  -1   30.34    7.91
   0  12   2  156.28   14.18
   0  12  -2  165.96   20.37
   0  12  -2  155.02   14.25
   0  12   2  132.21   17.92
   0  12  -3  161.33   15.25
   0  12  -3  167.10   21.42
   0  12  -3  179.50   18.58
   0  12   3  174.12   19.88
   0  12  -4   33.53   10.31
   0  12  -4   30.52    8.87
   0  12   4   21.20   10.58
   0  12  -5  449.16   30.16
   0  12  -5  463.73   27.02
   0  12   5  420.14   31.55
   0  12  -6   24.28    8.96
   0  12   6   30.12   12.24
   0  12  -6   22.31    9.00
   0  12   7  276.12   27.03
   0  12  -7  248.28   21.46
   0  12  -7  233.99   22.21
   0  12  -7  229.21   23.10
   0  12  -8   65.88   12.77
   0  12  -8   67.31   13.13
   0  12   8   84.10   17.41
   0  12  -9   63.63   13.48
   0  12   9   59.56   16.34
   0  12  -9   67.24   13.54
   0  12 -10  108.26   16.26
   0  12  10  113.74   20.79
   0  12 -10   92.78   16.12
   0  12 -11   13.99    9.88
   0  12 -11  -10.11    9.05
   0  12  11    5.20   10.48
   0  12 -12   90.33   16.73
   0  12  12   90.43   20.59
   0  12 -12   59.14   14.73
   0  12  13   -2.55   11.98
   0  12 -13    6.03    9.15
   0  12 -13    8.01    8.77
   0  12 -14  131.25   21.19
   0  13   0   10.80   11.95
   0  13   0    0.18    5.76
   0  13   1  368.58   22.76
   0  13  -1  400.52   23.52
   0  13   1  378.76   29.59
   0  13  -1  388.13   31.15
   0  13  -2   77.75   16.28
   0  13   2   61.11   15.30
   0  13  -2   65.61   10.39
   0  13  -3   12.32    7.03
   0  13  -3   12.21    8.27
   0  13   3   10.47    9.54
   0  13  -3    1.38   10.19
   0  13   4   58.81   14.51
   0  13  -4   59.38   15.75
   0  13  -4   53.44   11.98
   0  13  -4   45.64   10.09
   0  13   5   59.50   14.65
   0  13  -5   70.43   14.10
   0  13  -5   73.03   12.23
   0  13  -6  331.77   24.35
   0  13   6  264.26   26.99
   0  13  -6  322.80   27.08
   0  13  -7   48.71   11.09
   0  13  -7   43.16   11.15
   0  13  -7   55.54   13.76
   0  13   7   38.65   12.79
   0  13  -8   66.60   13.24
   0  13  -8   67.84   13.68
   0  13   8   87.51   18.26
   0  13  -9  126.56   17.39
   0  13   9   92.15   18.52
   0  13  -9   89.26   15.74
   0  13  10   46.34   14.50
   0  13 -10   49.67   13.36
   0  13 -10   53.95   13.10
   0  13 -11  102.88   17.84
   0  13 -11  136.67   19.27
   0  13  11  174.94   25.81
   0  13 -12   19.09   11.13
   0  13 -12   38.28   12.11
   0  13  12   42.13   17.25
   0  13  13  119.48   23.73
   0  13 -13   40.61   12.19
   0  13 -14   39.54   14.60
   0  14   0  275.08   27.05
   0  14   0  289.42   20.66
   0  14  -1   78.69   16.37
   0  14  -1   95.62   12.56
   0  14   1   73.19   11.01
   0  14   1   91.78   16.97
   0  14   2  105.54   18.49
   0  14  -2  106.49   18.19
   0  14  -2   98.54   12.81
   0  14   3    0.17    9.16
   0  14  -3    8.28    6.42
   0  14  -3    5.72    8.63
   0  14  -3    0.61    9.30
   0  14  -4   48.62   12.44
   0  14  -4   70.83   11.95
   0  14  -4   73.05   16.96
   0  14   4   51.64   14.25
   0  14  -5  226.25   26.76
   0  14  -5  239.51   20.79
   0  14  -5  204.35   22.54
   0  14   5  262.93   27.33
   0  14  -6   15.32   10.16
   0  14   6   37.16   13.84
   0  14  -6   35.52   10.38
   0  14  -7  133.56   17.45
   0  14  -7  134.19   18.30
   0  14   7  110.24   19.54
   0  14  -7  150.61   21.07
   0  14  -8   46.57   12.09
   0  14   8   36.90   13.55
   0  14  -8   39.45   11.17
   0  14  -9   52.42   12.83
   0  14   9   49.72   15.48
   0  14  -9   56.03   13.71
   0  14 -10   42.95   11.65
   0  14 -10   39.93   11.97
   0  14  10   63.36   17.83
   0  14  11   13.93   11.74
   0  14 -11   12.70    9.05
   0  14 -11   -7.94   10.16
   0  14  12  140.59   25.11
   0  14 -12  109.13   18.85
   0  14 -12   82.57   17.30
   0  14 -13   -7.45   11.28
   0  15   0    0.18    6.39
   0  15   0   -2.08   11.86
   0  15   1  167.57   16.57
   0  15  -1  165.69   16.43
   0  15  -1  143.75   20.94
   0  15   1  138.76   20.62
   0  15  -2   47.41   13.09
   0  15  -2   55.32   16.49
   0  15   2   50.26   13.93
   0  15  -2   51.03   10.36
   0  15  -3   36.55   11.44
   0  15   3   27.44   12.14
   0  15  -3   52.96   14.79
   0  15  -3   36.94    9.59
   0  15   4   18.56   10.88
   0  15  -4    4.14   10.34
   0  15  -4   15.11    7.75
   0  15  -4   22.91   10.93
   0  15  -5   51.87   13.46
   0  15  -5   17.12   12.16
   0  15   5   16.63   11.01
   0  15  -5   15.51    8.00
   0  15  -6  230.33   21.83
   0  15   6  224.59   26.86
   0  15  -6  208.51   23.79
   0  15  -7   34.83   11.23
   0  15  -7   65.04   15.55
   0  15  -7   29.81   10.21
   0  15   7   69.95   16.20
   0  15   8   82.80   19.87
   0  15  -8   94.04   14.66
   0  15  -8   70.44   14.63
   0  15  -9   53.26   13.55
   0  15  -9   67.67   14.12
   0  15   9   39.53   14.36
   0  15 -10   72.25   14.03
   0  15 -10   33.66   12.15
   0  15  10   39.24   14.28
   0  15  11   20.57   12.26
   0  15 -11   39.27   13.46
   0  15 -11   25.38   10.25
   0  15 -12   24.32   11.73
   0  16   0  158.28   16.62
   0  16   0  119.59   19.92
   0  16  -1   47.85   15.22
   0  16  -1   27.91    8.76
   0  16   1   66.16   16.31
   0  16   1   41.05    9.56
   0  16  -2  172.19   24.61
   0  16  -2  146.09   19.59
   0  16  -2  128.42   15.35
   0  16   2  146.14   21.56
   0  16  -3   53.45   11.49
   0  16  -3   57.51   18.04
   0  16  -3   64.02   13.85
   0  16   3   65.90   16.28
   0  16  -4   27.59    9.11
   0  16  -4   24.76   10.59
   0  16  -4   48.87   17.29
   0  16   4   36.69   13.29
   0  16  -5  135.22   23.69
   0  16   5   66.38   17.08
   0  16  -5   95.48   17.71
   0  16  -5   89.72   14.29
   0  16  -6    4.68   12.27
   0  16   6   34.09   13.46
   0  16  -6   24.94    9.30
   0  16  -6   27.77   12.37
   0  16   7   95.07   19.09
   0  16  -7  114.57   19.08
   0  16  -7  112.45   16.82
   0  16  -7  103.20   21.41
   0  16  -7   83.44   15.92
   0  16  -8   38.92   12.35
   0  16   8   37.64   15.09
   0  16  -8   29.20   10.04
   0  16  -9   25.72   11.40
   0  16  -9   21.64    9.67
   0  16   9   35.50   12.71
   0  16  10   19.05   13.76
   0  16 -10   27.55   10.88
   0  16 -10   27.04   10.89
   0  16 -11    1.95    8.78
   0  17   0    7.05    9.79
   0  17   0    8.65    7.34
   0  17  -1   81.39   18.28
   0  17   1   85.48   17.87
   0  17  -1   57.59   11.06
   0  17  -2   44.71   12.85
   0  17  -2   68.27   12.54
   0  17  -2   59.40   16.73
   0  17   2   51.22   14.84
   0  17  -3  135.74   22.53
   0  17   3  109.45   19.80
   0  17  -3  107.52   14.87
   0  17  -3   84.24   16.41
   0  17   4  150.88   22.75
   0  17  -4  150.79   23.60
   0  17  -4  135.58   16.96
   0  17  -4  142.14   20.39
   0  17   5   17.10   11.28
   0  17  -5   26.56   11.49
   0  17  -5    9.87    7.50
   0  17  -5   22.24   13.13
   0  17  -6  121.67   16.89
   0  17  -6  133.72   24.75
   0  17   6  128.96   21.74
   0  17  -6  125.72   21.00
   0  17  -7   -0.57    7.74
   0  17  -7  -12.56   14.45
   0  17  -7   18.93   10.67
   0  17  -7    8.45    9.56
   0  17   7    2.90   11.12
   0  17  -8   -6.93   13.47
   0  17  -8   37.12   11.24
   0  17   8   26.41   13.39
   0  17  -8   12.72   10.07
   0  17   9   19.08   12.29
   0  17  -9   33.78   11.40
   0  17  -9   45.03   12.64
   0  17 -10   10.00   11.51
   0  18   0   35.09   14.39
   0  18  -1   23.53   11.64
   0  18  -1   24.73   12.90
   0  18   1    6.35   10.93
   0  18   2   43.99   14.35
   0  18  -2   39.40   13.10
   0  18  -2   56.66   15.79
   0  18   3  131.91   20.55
   0  18  -3  127.51   20.53
   0  18  -3  156.71   24.07
   0  18   4   19.89   13.19
   0  18  -4    1.95   12.98
   0  18  -4   33.67   12.52
   0  18  -5  125.97   24.03
   0  18  -5   86.70   18.01
   0  18   5  106.85   20.49
   0  18   6    6.32   10.77
   0  18  -6    6.45   11.30
   0  18  -6  -22.94   14.92
   0  18  -7  103.42   24.05
   0  18  -7   70.01   15.79
   0  18   7   17.18    9.76
   0  18   8   17.51   11.21
   0  18  -8   16.67   10.52
   0  19   0  -21.69   14.65
   0  19   1   74.62   17.17
   0  19  -1   72.78   16.71
   0  19  -1   96.14   20.39
   0  19  -2   21.66   12.28
   0  19  -2   34.35   15.00
   0  19   2   44.88   13.72
   0  19   3   48.15   14.98
   0  19  -3   36.42   15.10
   0  19  -4   73.80   18.49
   0  19   4   94.90   20.30
   0  19  -5    9.27   13.98
   0  19   5  -10.51   13.38
   0  19   6  114.15   20.93
   0  19  -6  118.16   25.30
  -1 -18  -1    8.87    7.18
  -1 -18  -2  106.14   14.56
  -1 -17  -1   76.80   12.51
  -1 -17  -2    3.49    6.23
  -1 -17  -3  165.29   17.55
  -1 -17  -4   -4.82    6.40
  -1 -17  -5  127.24   15.68
   1 -16  -4   20.75    6.20
   1 -16  -3  177.16   14.92
   1 -16  -2   -1.88    4.98
  -1 -16  -2   63.32   10.95
  -1 -16  -3   15.29    6.71
  -1 -16  -4  165.04   16.90
  -1 -16  -5   14.11    7.29
  -1 -16  -6  119.58   14.81
  -1 -16  -7  117.54   15.02
   1 -15  -6   83.69   10.24
   1 -15  -5   77.70    9.82
   1 -15  -4   53.59    8.86
   1 -15  -3   41.74    7.59
   1 -15  -2  332.47   20.20
  -1 -15  -2   72.04   11.06
  -1 -15  -3   81.83   11.94
  -1 -15  -4   -1.28    6.51
  -1 -15  -5   94.50   12.92
  -1 -15  -6   99.79   13.27
  -1 -15  -7   75.68   12.97
  -1 -15  -8  207.12   19.70
  -1 -15  -9   39.09    9.62
   1 -14  -9    9.39    5.02
   1 -14  -8   92.63   11.13
   1 -14  -7   18.84    6.12
   1 -14  -6  282.78   18.41
   1 -14  -5  158.27   13.48
   1 -14  -4   30.20    5.89
   1 -14  -4   60.52    8.76
   1 -14  -3  187.36   13.75
   1 -14  -3  230.57   15.78
   1 -14  -2   33.57    6.42
   1 -14  -1  276.16   17.15
   1 -14   0  157.22   13.29
   1 -14   1  114.44   11.77
  -1 -14  -2   92.21   12.21
   1 -14   2   59.85    9.33
  -1 -14  -3   66.48   11.02
  -1 -14  -4  261.06   19.86
  -1 -14  -5   41.54    9.60
  -1 -14  -6   72.54   11.60
  -1 -14  -7  183.00   17.56
  -1 -14  -8   46.02   10.41
  -1 -14  -9  227.18   21.31
  -1 -14 -10    1.36    6.29
  -1 -14 -11   77.99   13.94
   1 -13 -10  147.47   14.66
   1 -13  -9   36.57    8.01
   1 -13  -8   26.67    6.52
   1 -13  -7  219.28   16.13
   1 -13  -7  236.60   17.75
   1 -13  -6   96.94   10.27
   1 -13  -6   72.81    9.32
   1 -13  -5  153.38   12.71
   1 -13  -5  156.96   12.79
   1 -13  -4  125.91   11.46
   1 -13  -3   59.76    8.27
  -1 -13   1   42.71    8.45
  -1 -13   0  279.67   19.05
   1 -13   1  236.86   16.02
  -1 -13  -1  230.29   17.37
   1 -13   2   83.18   10.46
  -1 -13  -2   82.58   10.70
   1 -13   2   85.89   10.96
  -1 -13  -2   81.39   11.25
  -1 -13  -3  400.09   23.53
  -1 -13  -4   26.88    8.12
  -1 -13  -5  265.17   19.71
  -1 -13  -6   93.83   13.08
  -1 -13  -7   21.90    7.88
  -1 -13  -8  267.63   21.92
  -1 -13  -9   57.71   11.91
  -1 -13 -10  217.22   20.57
  -1 -13 -11   44.28   10.95
  -1 -13 -12   61.17   12.94
   1 -12 -12   33.04    9.24
   1 -12 -11  233.14   19.12
   1 -12 -10   58.31   10.09
   1 -12  -9   37.12    8.05
   1 -12  -8  200.32   17.11
   1 -12  -8  184.57   15.18
   1 -12  -7   78.53   10.17
   1 -12  -7   77.94    9.85
   1 -12  -6  368.86   20.13
   1 -12  -6  392.41   21.17
   1 -12  -5  179.11   13.51
   1 -12  -4  226.33   14.71
  -1 -12   3  319.43   20.49
   1 -12  -3  301.45   17.00
  -1 -12   2   11.37    5.68
   1 -12  -2   22.20    5.01
  -1 -12   1  214.43   16.08
  -1 -12   0  262.98   17.68
  -1 -12  -1  140.77   13.34
   1 -12   2  159.30   12.97
  -1 -12  -2  162.40   14.28
   1 -12   3    2.29    4.86
  -1 -12  -3    6.71    5.88
  -1 -12  -3    7.14    4.60
  -1 -12  -4  314.61   20.71
  -1 -12  -4  302.35   20.44
  -1 -12  -5    5.94    6.88
  -1 -12  -6  156.73   15.75
  -1 -12  -7  295.04   21.62
  -1 -12  -8   22.37    8.67
  -1 -12  -9  416.49   27.19
  -1 -12 -10   11.40    7.57
  -1 -12 -11  129.43   16.67
  -1 -12 -12   54.90   12.54
  -1 -12 -13   18.63    9.03
  -1 -12 -14   91.27   16.37
   1 -11 -13   -9.11    5.94
   1 -11 -12  211.35   18.78
   1 -11 -11   86.71   11.83
   1 -11 -10  112.11   12.94
   1 -11  -9   70.25    9.96
   1 -11  -8   24.73    7.34
   1 -11  -8   15.69    5.86
   1 -11  -7  389.20   22.35
   1 -11  -7  389.41   20.81
   1 -11  -6   53.16    7.80
   1 -11  -5  350.46   18.32
   1 -11  -4  153.99   11.54
   1 -11  -4  172.23   12.24
  -1 -11   4  138.08   13.31
   1 -11  -3  177.92   11.98
  -1 -11   3  167.16   14.19
   1 -11  -3  168.25   11.97
   1 -11  -2  444.71   19.37
  -1 -11   2  446.10   23.28
   1 -11  -1   91.53    8.59
  -1 -11   1   85.47   10.18
   1 -11   0  488.55   21.04
  -1 -11   0  471.72   23.16
  -1 -11  -1  352.44   19.87
  -1 -11  -2   77.70    9.92
   1 -11   3  371.83   21.09
  -1 -11  -3  345.08   20.51
  -1 -11  -3  357.25   26.37
  -1 -11  -3  386.21   21.24
  -1 -11  -4    6.82    4.80
  -1 -11  -4   -2.77    5.34
   1 -11   4   -5.97    5.29
  -1 -11  -4   14.23    8.14
  -1 -11  -5  194.33   16.12
  -1 -11  -5  203.29   17.02
  -1 -11  -6  216.62   17.81
  -1 -11  -7   27.21    8.21
  -1 -11  -8  361.73   24.02
  -1 -11  -9   27.37    8.54
  -1 -11 -10  195.36   19.20
  -1 -11 -11    8.80    8.19
  -1 -11 -12   60.78   12.54
  -1 -11 -13   66.35   13.03
  -1 -11 -14    8.51    7.62
  -1 -11 -15  103.01   18.57
   1 -10 -15   42.07   10.67
   1 -10 -14    2.43    6.77
   1 -10 -13  141.97   16.08
   1 -10 -12   22.50    7.89
   1 -10 -11  113.72   13.25
   1 -10 -10  177.02   15.57
   1 -10  -9   11.98    6.08
   1 -10  -9   11.23    6.06
   1 -10  -8  383.36   20.85
   1 -10  -8  399.74   23.76
   1 -10  -7   30.00    7.06
   1 -10  -7   55.98    7.93
   1 -10  -6  448.69   20.94
   1 -10  -5   63.85    7.73
   1 -10  -5   57.44    7.60
  -1 -10   5   42.93    8.47
   1 -10  -4   60.43    7.28
   1 -10  -4   76.12    7.98
   1 -10  -4   75.44   13.75
  -1 -10   4   76.65   10.04
   1 -10  -3  700.83   24.91
   1 -10  -3  726.51   25.37
  -1 -10   3  742.90   30.44
  -1 -10   2   69.33    8.82
   1 -10  -2  100.73    8.43
   1 -10  -1  655.22   23.48
   1 -10   0  266.46   14.23
   1 -10   1  439.07   19.40
  -1 -10  -3   56.26   11.22
  -1 -10  -3   65.76    9.65
   1 -10   3   42.23    7.25
  -1 -10  -3   27.62    6.31
  -1 -10  -4  172.91   14.97
  -1 -10  -4  161.95   17.92
  -1 -10  -4  199.08   14.81
   1 -10   4  193.98   15.03
  -1 -10  -5    8.29    5.72
  -1 -10  -5    2.94    7.97
  -1 -10  -5   21.31   12.72
   1 -10   5   -0.81    5.50
  -1 -10  -6  248.86   19.66
  -1 -10  -6  245.63   18.16
  -1 -10  -7  505.38   27.13
  -1 -10  -8   60.03   10.52
  -1 -10  -9  218.00   19.10
  -1 -10 -10   32.66    9.18
  -1 -10 -11  198.59   19.92
  -1 -10 -12   46.99   11.66
  -1 -10 -13   12.35    8.65
  -1 -10 -14  131.07   18.50
  -1 -10 -15    4.70    8.60
   1  -9 -16   50.62   11.21
   1  -9 -15   86.88   14.23
   1  -9 -14   87.25   13.84
   1  -9 -13   10.42    6.21
   1  -9 -12  176.41   17.04
   1  -9 -11   78.44   12.11
   1  -9 -10  100.06   11.78
   1  -9  -9  485.29   27.68
   1  -9  -9  467.06   24.01
   1  -9  -8   40.02    8.00
   1  -9  -8   55.75    8.53
   1  -9  -7  322.83   17.79
   1  -9  -6   50.13    7.25
   1  -9  -5  273.22   14.93
  -1  -9   5  222.92   16.48
   1  -9  -5  260.62   15.27
   1  -9  -5  298.69   26.60
   1  -9  -4  376.72   16.80
  -1  -9   4  374.50   20.49
   1  -9  -4  377.55   27.43
   1  -9  -4  339.52   16.41
   1  -9  -3   32.21    9.38
  -1  -9   3   -0.02    3.52
   1  -9  -3   24.33    5.02
   1  -9  -3   21.74    4.34
   1  -9  -2 1011.04   29.87
   1  -9  -1  161.32   10.08
   1  -9   0  776.01   25.42
   1  -9   1  257.63   13.74
   1  -9   2  384.16   17.86
  -1  -9  -2  358.45   23.08
  -1  -9  -3  562.88   30.66
  -1  -9  -3  560.40   24.21
   1  -9   4  111.57   10.95
  -1  -9  -4  109.86   10.90
  -1  -9  -4   98.43   13.71
  -1  -9  -4    2.36    3.79
   1  -9   5  314.82   19.76
  -1  -9  -5  311.77   24.53
  -1  -9  -5  318.38   20.46
  -1  -9  -5  309.15   18.68
  -1  -9  -6  365.01   21.65
  -1  -9  -6  361.98   22.92
  -1  -9  -6  374.70   28.05
  -1  -9  -7   79.46   11.07
  -1  -9  -7   70.00   11.15
  -1  -9  -8  233.52   18.72
  -1  -9  -9   66.97   11.50
  -1  -9 -10  264.38   21.37
  -1  -9 -11   81.66   13.61
  -1  -9 -12  163.92   18.72
  -1  -9 -13   32.27   10.55
  -1  -9 -14   24.21   10.43
  -1  -9 -15  132.39   19.11
  -1  -9 -16   -7.72    8.52
   1  -8 -17   35.87   11.62
   1  -8 -16   43.26   12.14
   1  -8 -15   89.50   14.97
   1  -8 -14    6.75    6.60
   1  -8 -13  303.78   23.60
   1  -8 -12   73.86   11.62
   1  -8 -11  137.21   14.49
   1  -8 -10  224.89   17.24
   1  -8  -9   47.37    8.44
   1  -8  -8  185.89   13.96
   1  -8  -7   91.20    9.58
   1  -8  -6  734.01   33.65
   1  -8  -6  723.97   26.20
  -1  -8   6  770.07   32.33
   1  -8  -6  753.22   39.72
   1  -8  -6  727.83   28.82
  -1  -8   5  502.10   24.34
   1  -8  -5  568.56   27.72
   1  -8  -5  486.00   21.25
   1  -8  -5  501.83   19.99
   1  -8  -5  542.92   32.10
   1  -8  -4  328.70   24.30
   1  -8  -4  306.32   14.85
   1  -8  -4  300.10   14.19
   1  -8  -3 1016.70   30.13
   1  -8  -3 1109.55   45.23
   1  -8  -3 1104.00   30.55
   1  -8  -2  325.39   13.93
   1  -8  -1  385.19   15.33
  -1  -8   1  406.79   19.08
  -1  -8   0   94.30    9.35
   1  -8   0   81.70    6.99
   1  -8   1  239.23   12.40
  -1  -8  -1  231.25   14.22
   1  -8   2  981.29   30.64
   1  -8   2  960.62   31.45
  -1  -8  -2 1011.49   33.54
  -1  -8  -2 1010.82   38.95
  -1  -8  -3  234.56   18.71
  -1  -8  -3  239.46   14.97
  -1  -8  -4 1317.66   40.85
  -1  -8  -4 1279.38   48.86
  -1  -8  -5   62.59   12.09
  -1  -8  -5    0.77    4.56
  -1  -8  -5   40.56    8.31
   1  -8   5   24.28    6.39
  -1  -8  -6  594.11   27.45
  -1  -8  -6  649.69   35.35
   1  -8   6  610.73   28.68
  -1  -8  -6  599.98   29.55
  -1  -8  -7   62.03    9.78
  -1  -8  -7   33.14    8.00
  -1  -8  -7   63.32   13.24
  -1  -8  -7   50.99    9.40
  -1  -8  -8  207.67   17.45
  -1  -8  -9  275.02   20.64
  -1  -8 -10   73.33   11.98
  -1  -8 -11  322.72   24.81
  -1  -8 -12   78.25   14.11
  -1  -8 -13  115.36   16.71
  -1  -8 -14   30.23   11.29
  -1  -8 -15   10.07    8.61
  -1  -8 -16   23.99   11.18
   1  -7 -17   57.21   12.55
   1  -7 -16   90.37   15.50
   1  -7 -15   25.60    8.84
   1  -7 -14  217.09   20.50
   1  -7 -13   13.05    7.40
   1  -7 -12  238.94   19.79
   1  -7 -11  257.50   19.53
   1  -7 -10  170.18   15.23
   1  -7  -9  432.36   22.91
   1  -7  -8    2.33    4.67
   1  -7  -8    3.48    4.64
   1  -7  -7  340.05   17.45
  -1  -7   7  350.20   22.11
  -1  -7   7  371.04   21.86
   1  -7  -7  325.23   25.68
   1  -7  -7  332.94   21.14
   1  -7  -6  142.69   13.46
   1  -7  -6  140.29   16.82
   1  -7  -6  153.40   10.67
  -1  -7   6  145.31   13.22
   1  -7  -5  344.63   16.31
   1  -7  -5  378.73   15.13
   1  -7  -5  374.25   20.36
   1  -7  -5  382.36   25.25
   1  -7  -4 1125.07   39.13
   1  -7  -4 1074.82   32.15
   1  -7  -4 1158.36   45.37
   1  -7  -4 1094.75   30.51
   1  -7  -3  139.73   15.02
  -1  -7   3  128.69   10.68
   1  -7  -3  129.75    8.41
   1  -7  -3  136.69    8.72
  -1  -7   2 1423.71   39.88
   1  -7  -2 1375.78   48.35
   1  -7  -2 1336.18   34.08
   1  -7  -1   23.59    4.18
  -1  -7   1   21.00    5.05
  -1  -7   0  409.67   17.98
   1  -7   0  393.60   14.86
  -1  -7  -1  458.02   19.52
  -1  -7  -1  430.17   22.34
   1  -7   1  472.64   17.29
  -1  -7  -2  120.78   12.30
   1  -7   2  122.13    9.10
  -1  -7  -2  113.45    9.88
   1  -7   2  123.82    9.38
  -1  -7  -3 2120.21   62.17
   1  -7   3 2051.67   53.72
  -1  -7  -3 2081.16   55.89
  -1  -7  -3 2053.36   53.42
  -1  -7  -4  311.47   21.39
  -1  -7  -4  362.98   18.11
  -1  -7  -5 1167.55   31.46
  -1  -7  -5 1134.72   40.28
  -1  -7  -6    3.99    5.10
  -1  -7  -6   -0.44    7.75
  -1  -7  -6   11.12    6.55
   1  -7   6    6.55    5.44
  -1  -7  -7  157.69   13.99
  -1  -7  -7  142.62   17.00
  -1  -7  -7  159.18   14.39
  -1  -7  -8   16.00    5.96
  -1  -7  -8    7.45    6.42
  -1  -7  -9   75.77   11.73
  -1  -7  -9   77.10   10.99
  -1  -7 -10  575.82   31.06
  -1  -7 -11  283.61   22.59
  -1  -7 -12  252.82   22.65
  -1  -7 -13   55.61   13.05
  -1  -7 -14  155.67   19.66
  -1  -7 -15   47.50   13.04
  -1  -7 -16   16.36   10.54
   1  -6 -17   70.33   14.35
   1  -6 -16   88.82   15.49
   1  -6 -15  302.81   25.62
  -1  -6  14    0.78    4.64
   1  -6 -14   24.48    9.77
   1  -6 -13   65.76   11.62
   1  -6 -12  137.48   15.38
   1  -6 -11  117.14   13.82
   1  -6 -10  562.84   27.53
   1  -6  -9   56.32    8.52
   1  -6  -9   37.39    7.83
   1  -6  -8  617.00   28.94
   1  -6  -8  619.49   36.24
  -1  -6   8  624.61   30.62
   1  -6  -8  569.00   24.59
   1  -6  -7   40.25   10.33
  -1  -6   7   46.40    8.77
   1  -6  -7   50.12    8.78
  -1  -6   7   38.04    7.51
   1  -6  -7   36.49    6.44
  -1  -6   6  861.23   33.74
   1  -6  -6  838.20   27.51
   1  -6  -6  867.18   33.32
   1  -6  -6  835.21   39.14
   1  -6  -5  840.51   31.89
   1  -6  -5  778.18   24.92
   1  -6  -5  858.85   37.69
  -1  -6   4   80.15    8.70
   1  -6  -4   79.73    6.67
   1  -6  -4   80.53   11.88
   1  -6  -4   75.61    9.04
   1  -6  -4   77.79    7.50
   1  -6  -3  976.64   27.06
  -1  -6   3  979.08   31.19
   1  -6  -3  957.46   25.88
   1  -6  -3 1023.38   39.07
   1  -6  -2  158.11    8.36
  -1  -6   2  153.69   10.60
   1  -6  -2  170.51   15.34
  -1  -6   1 2311.31   55.11
   1  -6  -1 2240.35   49.39
  -1  -6   0  216.84   12.01
   1  -6   0  215.93    9.82
  -1  -6  -1  995.88   33.38
   1  -6   1 1016.98   27.22
  -1  -6  -1  935.82   30.15
  -1  -6  -2  559.26   21.70
  -1  -6  -2  567.36   25.47
  -1  -6  -2  598.79   22.73
   1  -6   2  575.67   20.93
  -1  -6  -3  286.46   16.02
   1  -6   3  306.18   15.29
  -1  -6  -3  295.44   18.74
  -1  -6  -3  289.11   15.38
  -1  -6  -4 2092.59   58.14
   1  -6   4 2137.94   55.78
  -1  -6  -4 2137.59   55.09
  -1  -6  -4 2129.17   62.84
  -1  -6  -5   86.53   12.45
  -1  -6  -5   91.07   10.60
   1  -6   6 1130.88   39.64
  -1  -6  -6 1118.98   38.11
   1  -6   6 1117.52   42.25
  -1  -6  -6 1118.70   45.38
  -1  -6  -7  103.18   11.99
  -1  -6  -7  115.01   15.44
   1  -6   7  115.77   12.48
   1  -6   7   90.56   12.13
  -1  -6  -7  112.32   11.51
  -1  -6  -8  130.89   12.48
  -1  -6  -8  114.12   12.71
  -1  -6  -9  458.66   25.94
  -1  -6  -9  437.38   23.69
  -1  -6 -10   29.57    8.40
  -1  -6 -10   22.74    6.31
  -1  -6 -11  325.32   24.19
  -1  -6 -11  303.15   20.88
   1  -6  12  180.92   10.38
  -1  -6 -12  174.29   18.92
  -1  -6 -13  189.33   20.45
  -1  -6 -14  109.52   17.10
  -1  -6 -15   10.86    9.17
  -1  -6 -16   64.20   14.68
   1  -5 -18   22.76   11.68
   1  -5 -17   56.68   13.48
   1  -5 -16  103.83   16.40
   1  -5 -15  118.71   16.76
   1  -5 -14  162.90   18.60
  -1  -5  14  150.98   13.32
  -1  -5  13   54.63    8.39
   1  -5 -13   51.44   11.69
   1  -5 -12  203.59   18.28
   1  -5 -11  642.79   31.14
   1  -5 -10   34.69    8.66
   1  -5 -10   26.07    7.40
   1  -5  -9 1258.12   41.35
   1  -5  -9 1178.40   42.88
  -1  -5   8   61.10    9.94
   1  -5  -8   55.40    8.68
  -1  -5   8   66.76   10.78
   1  -5  -8   42.69    8.05
   1  -5  -8   48.88   11.67
  -1  -5   7 1021.19   38.50
   1  -5  -7 1011.75   33.12
   1  -5  -7 1110.34   38.03
  -1  -5   6   45.03    8.08
   1  -5  -6   29.45    6.10
   1  -5  -6   32.84    6.86
   1  -5  -5  397.41   19.72
  -1  -5   5  396.57   19.85
   1  -5  -5  347.74   14.89
   1  -5  -4 2068.08   47.71
  -1  -5   4 2065.68   53.11
   1  -5  -4 2141.84   55.75
  -1  -5   4 2144.91   55.10
   1  -5  -3  121.72    7.69
   1  -5  -3  115.55    6.89
  -1  -5   3  102.42    8.62
   1  -5  -3  131.83   10.57
   1  -5  -2 1472.79   32.61
   1  -5  -2 1534.31   46.17
  -1  -5   2 1482.75   38.40
   1  -5  -2 1353.46   33.04
  -1  -5   1  309.50   14.29
   1  -5  -1  318.57   10.61
  -1  -5   0 2499.99   57.44
   1  -5   0 2485.72   52.38
   1  -5   1  147.78    8.06
  -1  -5  -1  154.42   11.51
  -1  -5  -1  151.03   10.15
  -1  -5  -2 1206.96   36.78
  -1  -5  -2 1166.65   32.55
  -1  -5  -2 1145.24   33.98
   1  -5   2 1173.25   31.91
  -1  -5  -3 1498.60   41.25
   1  -5   3 1584.17   41.54
  -1  -5  -3 1618.53   43.98
  -1  -5  -3 1545.43   46.44
  -1  -5  -4  141.34   13.39
   1  -5   4  160.63   11.54
   1  -5   4  159.82   12.97
  -1  -5  -4  126.23   10.90
  -1  -5  -4  128.00   11.29
  -1  -5  -5  754.47   33.43
  -1  -5  -5  779.87   28.56
   1  -5   5  796.50   31.98
  -1  -5  -6  226.09   18.77
  -1  -5  -6  232.82   14.52
  -1  -5  -6  258.59   15.85
   1  -5   6  254.92   17.60
  -1  -5  -7  992.91   43.77
  -1  -5  -7 1003.31   35.03
  -1  -5  -7 1073.92   37.94
   1  -5   7 1045.30   38.66
   1  -5   7 1054.38   41.37
  -1  -5  -8  124.30   15.42
  -1  -5  -8  148.92   13.96
  -1  -5  -8  145.41   12.44
  -1  -5  -8  118.69   15.84
  -1  -5  -9   90.98   10.03
  -1  -5  -9   80.79   11.89
  -1  -5  -9   84.73   14.39
  -1  -5 -10  468.05   31.71
  -1  -5 -10  492.80   28.36
  -1  -5 -10  411.21   22.82
  -1  -5 -11   31.98    7.14
  -1  -5 -11   10.43    9.38
  -1  -5 -11   19.83    8.27
   1  -5  11   26.18    4.19
   1  -5  12  224.97   10.66
  -1  -5 -12  202.39   23.54
  -1  -5 -12  228.37   21.45
  -1  -5 -13  247.84   23.15
  -1  -5 -13  185.51   23.33
  -1  -5 -14   46.89   11.81
  -1  -5 -14   56.98   14.70
  -1  -5 -15  111.71   16.92
  -1  -5 -16   -2.31    8.57
   1  -4 -18   78.45   16.35
   1  -4 -17   62.37   14.05
   1  -4 -16  102.91   16.76
   1  -4 -15  193.22   20.84
   1  -4 -14   26.17   10.94
  -1  -4  14   27.20    6.39
   1  -4 -13  197.88   19.49
   1  -4 -12  102.38   13.27
   1  -4 -11   75.03   11.30
  -1  -4  11   69.63   11.48
   1  -4 -10  733.35   31.93
  -1  -4  10  779.94   35.82
   1  -4  -9   99.53   11.33
   1  -4  -9   91.61   11.36
  -1  -4   9  100.94   11.92
  -1  -4   9   90.61   12.33
  -1  -4   8 1527.16   50.64
   1  -4  -8 1425.11   44.31
  -1  -4   8 1466.00   47.18
   1  -4  -8 1488.79   46.43
   1  -4  -7   48.72    7.76
  -1  -4   7   50.69    8.32
   1  -4  -7   62.24    8.12
   1  -4  -6  377.47   19.12
   1  -4  -6  403.18   17.07
  -1  -4   6  382.42   20.39
   1  -4  -5 1280.90   33.94
   1  -4  -5 1266.92   38.50
  -1  -4   5 1320.43   39.73
  -1  -4   4  314.22   15.98
   1  -4  -4  304.45   15.85
   1  -4  -4  316.83   12.44
  -1  -4   3 1531.66   40.85
   1  -4  -3 1690.31   48.27
  -1  -4   3 1707.06   42.26
   1  -4  -3 1568.90   42.62
   1  -4  -3 1576.77   35.61
   1  -4  -2  464.17   21.41
  -1  -4   2  486.56   17.23
   1  -4  -2  447.09   13.55
   1  -4  -2  463.01   12.82
   1  -4  -1 4816.40   91.91
  -1  -4   1 4758.36   98.28
   1  -4  -1 4661.76  105.59
   1  -4   0  991.08   23.08
  -1  -4   0  996.31   27.34
  -1  -4  -1 2534.50   58.92
   1  -4   1 2586.85   55.47
  -1  -4  -1 2653.65   59.87
  -1  -4  -2 1300.42   36.06
  -1  -4  -2 1314.15   37.35
  -1  -4  -2 1333.12   34.55
   1  -4   2 1318.34   33.79
  -1  -4  -3  866.15   28.63
  -1  -4  -3  864.12   27.24
  -1  -4  -3  875.11   30.41
   1  -4   3  896.29   27.20
   1  -4   3  900.08   30.38
  -1  -4  -4  661.28   23.76
   1  -4   4  663.40   24.31
   1  -4   4  646.95   26.19
  -1  -4  -4  651.80   27.60
  -1  -4  -5  269.27   18.48
  -1  -4  -5  250.92   15.36
   1  -4   5  286.84   17.95
  -1  -4  -6 1175.61   36.04
  -1  -4  -6 1244.90   38.96
  -1  -4  -6 1130.53   44.29
   1  -4   6 1279.33   43.11
   1  -4   7  325.85   21.44
  -1  -4  -7  327.09   17.25
  -1  -4  -7  314.01   23.09
  -1  -4  -7  353.24   20.48
  -1  -4  -8  305.78   19.84
  -1  -4  -8  312.51   24.41
   1  -4   8  306.71   19.98
   1  -4   8  304.25   21.36
  -1  -4  -8  273.65   21.58
   1  -4   8  289.24   20.88
  -1  -4  -8  261.37   15.87
  -1  -4  -9  374.07   19.66
  -1  -4  -9  375.90   26.63
  -1  -4  -9  392.05   23.99
  -1  -4 -10   -1.06    4.34
   1  -4  10    5.57    2.90
  -1  -4 -10   -4.83    9.98
  -1  -4 -10    5.45    7.14
  -1  -4 -11  625.05   34.12
  -1  -4 -11  640.47   38.36
   1  -4  11  620.25   19.63
   1  -4  12  125.54    7.42
  -1  -4 -12  130.60   18.72
  -1  -4 -12  138.34   17.51
  -1  -4 -13   68.43   13.65
  -1  -4 -13   74.23   16.35
  -1  -4 -14  175.02   23.08
  -1  -4 -14  145.38   18.92
  -1  -4 -15    4.17    8.99
  -1  -4 -15    4.79    9.47
  -1  -4 -16  146.16   20.29
  -1  -4 -16  151.24   23.83
   1  -3 -18   -7.32   11.51
   1  -3 -17   47.50   13.35
   1  -3 -16   90.58   15.96
   1  -3 -15    8.43    8.42
   1  -3 -14  342.61   26.18
   1  -3 -14  327.24   29.07
  -1  -3  14  316.81   18.82
   1  -3 -13   84.94   13.51
   1  -3 -13   77.01   14.74
   1  -3 -12  781.01   37.42
   1  -3 -12  808.46   41.85
   1  -3 -11  115.79   15.77
   1  -3 -11   91.83   12.87
  -1  -3  11  115.14   14.10
   1  -3 -10   99.33   12.08
  -1  -3  10  113.56   13.61
   1  -3 -10  119.96   15.15
   1  -3  -9  795.94   36.42
  -1  -3   9  807.57   33.89
   1  -3  -9  796.42   40.80
  -1  -3   9  773.96   33.21
   1  -3  -9  792.98   31.72
   1  -3  -8   98.79   10.30
   1  -3  -8   97.95    9.99
  -1  -3   8  101.72   10.93
   1  -3  -7  447.41   20.02
  -1  -3   7  484.09   21.96
   1  -3  -7  443.68   21.17
   1  -3  -6 1101.55   32.50
   1  -3  -6 1114.64   34.72
  -1  -3   6 1075.68   34.50
  -1  -3   5 1015.56   30.45
   1  -3  -5 1021.15   31.75
   1  -3  -5 1000.44   28.29
  -1  -3   5  973.40   32.59
  -1  -3   4  974.49   29.97
   1  -3  -4 1003.36   30.15
   1  -3  -4  989.48   25.97
   1  -3  -3  414.86   16.70
   1  -3  -3  398.16   12.52
  -1  -3   3  409.48   16.03
   1  -3  -2 1540.60   32.03
   1  -3  -2 1574.71   38.98
  -1  -3   1   90.00    6.66
  -1  -3   0  432.64   14.95
   1  -3   0  451.61   11.36
  -1  -3   0  436.91   14.19
   1  -3   1 5138.45  100.61
  -1  -3  -1 5056.67  103.49
  -1  -3  -1 5156.12  104.26
  -1  -3  -2 1733.76   43.54
  -1  -3  -2 1699.90   43.78
   1  -3   2 1724.68   40.80
  -1  -3  -2 1737.98   43.23
  -1  -3  -2 1766.59   41.55
   1  -3   3 2211.64   52.71
  -1  -3  -3 2295.63   52.95
   1  -3   3 2264.95   55.90
  -1  -3  -3 2158.82   56.19
  -1  -3  -4  298.19   17.63
  -1  -3  -4  277.98   15.18
   1  -3   4  276.38   15.88
   1  -3   4  295.70   14.78
  -1  -3  -5 2730.98   68.79
  -1  -3  -5 2770.84   75.77
   1  -3   5 2980.61   73.23
   1  -3   5 3035.52   73.33
  -1  -3  -5 2833.45   65.35
  -1  -3  -6  198.16   11.93
   1  -3   6  222.83   16.23
  -1  -3  -6  212.63   14.69
  -1  -3  -6  205.25   17.42
   1  -3   6  222.76   16.27
   1  -3   7  755.27   33.26
  -1  -3  -7  749.37   30.09
   1  -3   7  815.49   34.25
  -1  -3  -7  698.21   25.28
  -1  -3  -7  840.18   37.72
  -1  -3  -8  366.75   17.78
   1  -3   8  388.02   24.55
  -1  -3  -8  404.14   25.99
  -1  -3  -8  419.46   22.98
   1  -3   8  371.51   13.81
   1  -3   8  369.61   23.81
  -1  -3  -8  403.72   27.60
   1  -3   8  405.93   22.86
  -1  -3  -9   27.02    8.49
   1  -3   9   25.28    3.91
  -1  -3  -9   32.65   10.33
   1  -3   9   24.97    8.29
  -1  -3  -9   33.74    5.98
  -1  -3 -10  292.03   24.30
   1  -3  10  283.81   11.77
  -1  -3 -10  325.65   22.58
  -1  -3 -11   31.26   10.97
  -1  -3 -11   37.76   12.31
   1  -3  11   35.60    4.26
  -1  -3 -12  522.54   35.74
  -1  -3 -12  608.75   34.19
  -1  -3 -13  128.26   17.39
  -1  -3 -13  104.02   17.78
  -1  -3 -14   50.14   15.16
  -1  -3 -14   81.26   14.79
  -1  -3 -15   57.32   16.09
  -1  -3 -15  141.29   19.35
  -1  -3 -16    1.19   10.12
  -1  -3 -16    2.10   10.09
   1  -2 -17   28.00   11.30
   1  -2 -16   17.10    8.11
   1  -2 -16   22.53   12.41
   1  -2 -15  147.55   20.75
   1  -2 -15  144.53   18.28
  -1  -2  15  146.36   12.79
   1  -2 -14   18.91   10.83
   1  -2 -14   13.13    8.39
  -1  -2  14   17.20    5.44
   1  -2 -13  411.10   30.46
   1  -2 -13  417.08   27.53
   1  -2 -12   19.82    9.92
   1  -2 -12   28.01    9.59
   1  -2 -11  588.81   33.09
   1  -2 -11  564.30   29.33
  -1  -2  11  540.03   31.06
   1  -2 -10  149.55   14.55
  -1  -2  10  151.86   12.18
  -1  -2  10  153.71   15.28
   1  -2 -10  134.77   15.65
  -1  -2   9  276.51   19.08
  -1  -2   9  292.46   19.14
   1  -2  -9  223.51   18.80
   1  -2  -9  245.00   17.23
  -1  -2   8 1104.34   39.14
   1  -2  -8 1094.88   36.69
   1  -2  -7  817.02   28.69
  -1  -2   7  820.21   30.38
   1  -2  -6 1451.64   43.94
   1  -2  -6 1518.53   40.19
  -1  -2   6 1439.55   41.43
   1  -2  -6 1428.87   41.34
   1  -2  -5 1363.97   36.00
   1  -2  -5 1368.54   37.85
  -1  -2   5 1396.23   37.19
   1  -2  -5 1356.69   39.46
   1  -2  -4 1278.47   34.65
   1  -2  -4 1273.37   31.55
  -1  -2   4 1258.14   32.63
   1  -2  -3  841.08   21.13
   1  -2  -3  876.49   25.08
  -1  -2   2  911.40   23.00
   1  -2  -2  893.39   19.50
   1  -2  -2  904.45   24.56
   1  -2  -1 1328.97   31.36
   1  -2   0 2542.50   50.06
   1  -2   0 2626.47   53.27
   1  -2   1  870.23   21.58
  -1  -2  -1  895.77   22.97
  -1  -2  -1  901.48   23.90
  -1  -2  -1  872.59   22.79
  -1  -2  -2 4469.19   89.22
  -1  -2  -2 4317.94   91.11
   1  -2   2 4438.73   91.20
   1  -2   2 4230.02   88.75
   1  -2   3  570.51   21.89
  -1  -2  -3  579.72   20.08
  -1  -2  -3  615.70   22.75
   1  -2   3  590.10   21.34
   1  -2   3  584.83   20.03
   1  -2   4 1915.89   46.55
   1  -2   4 1858.16   48.40
  -1  -2  -4 1690.04   50.08
   1  -2   4 1809.21   48.57
  -1  -2  -4 1681.62   41.33
  -1  -2  -4 1824.28   45.83
  -1  -2  -5   60.41    5.79
   1  -2   5   64.54    9.07
  -1  -2  -5   54.99    8.25
  -1  -2  -5   78.38   10.92
   1  -2   6 1315.71   42.58
  -1  -2  -6 1263.75   39.13
  -1  -2  -6 1182.80   33.05
  -1  -2  -6 1318.94   46.32
   1  -2   7  575.51   28.04
  -1  -2  -7  642.56   32.64
  -1  -2  -7  606.67   26.54
  -1  -2  -7  569.92   20.85
   1  -2   7  591.18   17.02
   1  -2   8  173.82   15.93
   1  -2   8  151.26    7.66
  -1  -2  -8  173.35   15.13
  -1  -2  -8  154.72   16.89
  -1  -2  -8  153.60   16.07
  -1  -2  -9  668.37   31.08
  -1  -2  -9  603.41   32.77
   1  -2   9  581.17   18.13
   1  -2   9  661.27   33.21
   1  -2  10   84.91    6.33
  -1  -2 -10   84.24   13.26
  -1  -2 -10   66.59   13.15
  -1  -2 -11  481.31   29.09
  -1  -2 -11  508.43   32.93
  -1  -2 -12   40.35   12.51
  -1  -2 -12   45.23   11.00
  -1  -2 -13  187.13   22.49
  -1  -2 -13  232.92   22.68
  -1  -2 -14   89.58   17.24
  -1  -2 -14  139.22   18.52
  -1  -2 -15    1.23   10.79
  -1  -2 -15   12.61    9.53
  -1  -2 -16  130.50   19.38
  -1  -2 -16   89.84   19.12
   1  -1 -18   -0.63   10.53
   1  -1 -17   83.58   17.41
   1  -1 -17   81.33   16.74
   1  -1 -16   83.03   16.73
   1  -1 -16  119.21   17.81
  -1  -1  15    3.88    3.88
   1  -1 -15    9.82   11.25
   1  -1 -15    3.67    7.68
   1  -1 -14  128.42   17.12
  -1  -1  14  112.79   11.35
   1  -1 -14  114.93   17.85
   1  -1 -13    2.56    8.88
   1  -1 -13    6.70    7.47
   1  -1 -12  512.67   31.88
   1  -1 -12  524.15   29.89
   1  -1 -11   65.73   11.28
  -1  -1  11   51.55   10.36
   1  -1 -11   56.84   11.76
  -1  -1  10  321.61   17.59
   1  -1 -10  305.08   22.12
  -1  -1  10  327.65   22.27
   1  -1 -10  306.50   20.75
  -1  -1   9  763.33   31.44
  -1  -1   9  735.72   27.35
   1  -1  -9  769.36   31.19
  -1  -1   9  731.51   32.20
   1  -1  -9  613.82   30.57
   1  -1  -8    2.21    6.30
  -1  -1   8   12.24    5.11
  -1  -1   8   14.16    6.38
  -1  -1   8    6.58    6.03
   1  -1  -7  628.61   24.81
  -1  -1   7  610.65   26.01
   1  -1  -7  623.64   26.80
   1  -1  -6  367.89   18.74
  -1  -1   6  358.10   17.78
   1  -1  -6  378.49   17.31
  -1  -1   5 1555.22   40.84
   1  -1  -5 1528.41   39.45
   1  -1  -5 1511.32   41.80
  -1  -1   5 1519.05   40.47
   1  -1  -4 1203.02   32.60
  -1  -1   4 1143.28   30.77
   1  -1  -4 1198.01   30.55
  -1  -1   4 1194.71   31.73
   1  -1  -3  477.64   14.43
   1  -1  -3  514.89   16.76
  -1  -1   3  450.80   14.22
   1  -1  -2  676.06   19.27
   1  -1  -2  686.11   16.00
  -1  -1  -2 3374.44   72.68
  -1  -1  -2 3520.52   70.85
   1  -1   2 3294.79   71.44
   1  -1   2 3368.98   72.73
  -1  -1  -3  186.97   12.14
  -1  -1  -3  168.84   10.94
   1  -1   3  210.02   12.12
  -1  -1  -4   39.62    7.89
   1  -1   4   51.66    7.87
  -1  -1  -4   55.08    4.67
  -1  -1  -4   41.90    7.36
   1  -1   5 2100.94   56.54
  -1  -1  -5 2105.43   53.05
   1  -1   5 2033.39   41.86
  -1  -1  -5 2030.01   45.44
  -1  -1  -6 2049.82   46.60
   1  -1   6 1939.09   42.47
  -1  -1  -6 2116.37   55.17
   1  -1   6 2131.56   58.64
   1  -1   7   26.11    3.47
  -1  -1  -7   26.00    8.57
   1  -1   7   23.99    7.69
  -1  -1  -8  840.79   36.97
   1  -1   8  841.49   36.56
  -1  -1  -8  865.90   40.52
   1  -1   8  785.07   22.01
  -1  -1  -8  823.14   33.54
  -1  -1  -9  102.95   15.07
   1  -1   9  115.81   14.06
  -1  -1  -9  119.54   14.09
  -1  -1 -10  601.28   34.69
  -1  -1 -10  630.93   31.89
  -1  -1 -11  149.55   16.75
  -1  -1 -11  142.95   18.47
  -1  -1 -12    1.12   10.11
  -1  -1 -12   27.77   10.29
  -1  -1 -13   90.14   16.66
  -1  -1 -13  106.17   15.92
  -1  -1 -14   98.99   17.74
  -1  -1 -14   83.68   15.60
  -1  -1 -15  273.00   26.38
  -1  -1 -15  232.83   27.24
  -1  -1 -16   -1.10   11.38
  -1  -1 -16   14.71    9.78
  -1  -1 -17  121.77   22.43
   1   0 -18   34.66   14.19
   1   0 -17   85.34   16.61
   1   0 -17   54.33   14.84
   1   0 -16   64.52   14.26
   1   0 -16   40.69   12.47
   1   0 -15  117.29   16.85
   1   0 -15  103.66   17.10
   1   0 -15   85.39   16.09
  -1   0  14   19.89    6.07
   1   0 -14   31.88   12.79
   1   0 -14   19.93   10.33
   1   0 -13  246.13   23.08
   1   0 -13  218.88   21.06
  -1   0  13  179.95   14.49
   1   0 -12   29.25    9.66
   1   0 -12   37.28   10.56
   1   0 -11  653.16   34.20
   1   0 -11  629.75   31.72
  -1   0  10   30.99    8.51
   1   0 -10   11.62    7.27
  -1   0  10   15.44    6.30
   1   0 -10   17.23    7.90
   1   0  -9  352.93   26.45
  -1   0   9  335.57   21.33
  -1   0   9  363.39   20.83
   1   0  -9  341.54   20.29
  -1   0   9  326.71   17.39
  -1   0   8 2531.33   68.24
   1   0  -8 2345.45   64.35
  -1   0   8 2500.95   64.94
  -1   0   8 2402.64   60.52
  -1   0   7  311.19   18.22
   1   0  -7  300.93   18.42
  -1   0   7  333.62   16.35
   1   0  -7  333.15   17.88
  -1   0   7  334.27   17.61
  -1   0   6 1011.17   31.38
   1   0  -6  991.69   31.13
  -1   0   6  933.67   32.46
   1   0  -6  960.52   32.07
  -1   0   6  987.49   29.79
   1   0  -5  419.44   17.97
  -1   0   5  451.61   21.84
  -1   0   5  444.06   17.32
   1   0  -5  443.08   21.60
   1   0  -5  400.00   17.42
  -1   0   5  426.88   17.31
  -1   0   5  438.65   18.15
   1   0  -4  162.19   11.95
  -1   0   4  202.97   13.51
  -1   0   4  168.04    9.43
   1   0  -4  173.46   10.15
   1   0  -4  181.22   10.50
  -1   0   4  176.09    9.92
   1   0  -3  229.13   12.09
  -1   0   3  228.27   12.54
  -1   0   3  222.76    9.55
   1   0  -3  235.93    9.81
   1   0  -3  221.24    9.60
  -1   0   3  232.52    9.61
  -1   0  -2  895.60   23.56
   1   0   2  863.10   25.15
  -1   0  -3  832.59   25.18
   1   0   3  878.81   27.42
  -1   0  -4  134.01   10.32
   1   0   4  156.37   12.02
   1   0   5  325.10   18.50
  -1   0  -5  289.83   16.21
  -1   0  -6  653.81   26.58
   1   0   6  654.09   28.50
  -1   0  -7 1393.24   45.52
   1   0   7 1464.20   48.63
  -1   0  -8  373.26   24.35
   1   0   8  375.55   23.60
  -1   0  -8  372.35   21.96
  -1   0  -9  902.85   37.85
  -1   0  -9  900.44   40.80
   1   0   9  948.96   41.46
  -1   0 -10  265.77   22.66
  -1   0 -10  268.56   21.21
  -1   0 -11   11.59    9.12
  -1   0 -11   22.49    8.53
  -1   0 -12  -11.37   10.40
  -1   0 -12   -1.37    7.48
  -1   0 -13   84.23   16.66
  -1   0 -13   72.09   14.43
  -1   0 -14  318.51   29.89
  -1   0 -14  340.73   28.54
  -1   0 -15    7.11    9.39
  -1   0 -15    8.40   11.34
  -1   0 -16  267.30   29.95
  -1   0 -16  290.36   28.29
  -1   0 -17    6.65    9.92
   1   1 -18    2.88    8.84
   1   1 -17  119.55   20.18
   1   1 -17  108.17   18.56
   1   1 -16   97.84   17.12
   1   1 -16  109.92   18.62
   1   1 -15   10.19    9.37
   1   1 -15   10.10    8.76
   1   1 -14  116.40   16.76
   1   1 -14  123.46   17.66
   1   1 -13   12.12    8.91
   1   1 -13    8.39    8.07
   1   1 -12  501.72   30.73
   1   1 -12  503.41   29.23
   1   1 -11   51.55   11.60
   1   1 -11   53.19   11.13
   1   1 -10  341.68   23.48
  -1   1  10  350.55   23.88
   1   1 -10  347.51   22.87
  -1   1  10  373.21   22.26
  -1   1   9  787.18   34.67
   1   1  -9  784.49   32.51
  -1   1   9  681.82   27.39
  -1   1   9  830.33   32.45
   1   1  -9  764.30   39.09
  -1   1   8    2.49    5.27
  -1   1   8    6.94    4.35
   1   1  -8    4.63    7.19
  -1   1   8    3.73    5.48
  -1   1   7  549.04   22.37
   1   1  -7  583.20   25.36
  -1   1   7  616.08   24.38
  -1   1   7  627.42   26.80
  -1   1   7  634.77   30.82
   1   1  -7  579.02   24.65
  -1   1   6  377.25   22.51
  -1   1   6  374.96   18.68
  -1   1   6  361.88   16.42
  -1   1   6  366.32   16.84
   1   1  -6  343.65   17.85
   1   1  -6  373.62   18.22
  -1   1   5 1566.47   40.85
  -1   1   5 1531.86   42.84
   1   1  -5 1590.03   46.78
   1   1  -5 1560.04   41.85
  -1   1   5 1602.30   40.35
  -1   1   5 1666.67   48.10
   1   1  -5 1557.87   41.23
   1   1  -4 1170.98   31.17
  -1   1   4 1227.96   31.98
   1   1  -4 1226.63   36.29
  -1   1   4 1189.22   36.52
  -1   1   4 1151.13   30.36
  -1   1   4 1141.12   32.50
   1   1  -4 1232.99   32.31
  -1   1   3  486.42   19.64
   1   1  -3  516.42   18.93
   1   1  -3  497.75   15.15
  -1   1   3  499.63   14.90
   1   1  -3  508.62   16.51
  -1   1   3  513.10   16.70
  -1   1   3  537.45   17.23
   1   1  -2  727.15   19.14
  -1   1   2  726.76   16.89
   1   1  -2  750.29   20.05
   1   1   2 3272.84   71.79
  -1   1  -2 3364.80   69.19
   1   1   3  202.72   12.22
  -1   1  -3  219.60   11.87
   1   1   4   52.22    6.57
  -1   1  -4   54.81    8.11
   1   1   4   54.22    8.12
  -1   1  -4   52.60    8.39
  -1   1  -5 2200.00   57.48
   1   1   5 2306.86   61.22
   1   1   6 2237.61   62.54
  -1   1  -6 2122.69   58.44
  -1   1  -7   36.61    8.41
   1   1   7   24.29    7.29
  -1   1  -8  777.31   33.43
   1   1   8  857.33   34.00
  -1   1  -8  808.92   36.02
   1   1   8  832.37   37.15
   1   1   9   92.70   11.67
  -1   1  -9   94.63   13.64
   1   1   9  100.48   13.49
  -1   1  -9   86.83   12.54
  -1   1 -10  597.76   33.76
  -1   1 -10  586.55   31.17
  -1   1 -11   96.65   15.58
  -1   1 -11  121.04   15.12
  -1   1 -12   23.11   10.26
  -1   1 -12   27.50   10.49
  -1   1 -13   57.33   13.37
  -1   1 -13   71.37   15.23
  -1   1 -14   89.92   15.17
  -1   1 -14   73.41   16.91
  -1   1 -15  224.38   27.05
  -1   1 -15  280.15   27.14
  -1   1 -16  -19.40   12.17
  -1   1 -16  -10.18   11.20
  -1   1 -17  121.92   21.04
   1   2 -18   60.89   15.99
   1   2 -17   23.02   10.35
   1   2 -17   56.92   15.25
   1   2 -16   21.50    9.66
   1   2 -16   27.40   11.41
   1   2 -15  171.06   21.28
   1   2 -15  155.59   20.07
   1   2 -14   19.68   10.74
   1   2 -14   10.99   10.11
   1   2 -13  504.29   32.01
   1   2 -13  486.09   32.75
   1   2 -12   18.89    8.19
   1   2 -12   13.29    9.46
   1   2 -11  547.15   30.68
   1   2 -11  589.48   31.94
   1   2 -10  116.50   14.14
  -1   2  10  138.47   13.64
   1   2 -10  137.34   15.43
  -1   2  10  157.05   16.13
   1   2 -10  115.84   13.92
  -1   2   9  262.96   23.32
  -1   2   9  261.76   17.21
   1   2  -9  301.70   20.26
   1   2  -9  301.47   24.66
  -1   2   9  279.34   20.52
   1   2  -9  250.93   18.41
  -1   2   8 1051.62   32.52
  -1   2   8 1119.91   42.61
   1   2  -8 1121.80   35.43
   1   2  -8 1100.56   34.98
  -1   2   8 1033.90   30.84
  -1   2   8 1139.03   37.53
   1   2  -7  811.04   31.20
  -1   2   7  823.83   29.45
  -1   2   7  869.22   37.76
  -1   2   7  823.07   28.62
   1   2  -7  888.82   32.03
  -1   2   7  874.44   33.23
  -1   2   6 1479.75   44.31
  -1   2   6 1505.91   49.11
  -1   2   6 1497.95   40.24
   1   2  -6 1433.99   42.65
  -1   2   6 1437.87   40.33
   1   2  -6 1554.95   48.97
   1   2  -6 1440.60   41.69
   1   2  -5 1504.36   44.38
  -1   2   5 1396.75   40.78
  -1   2   5 1388.85   36.84
   1   2  -5 1437.71   38.33
  -1   2   5 1404.72   45.39
  -1   2   5 1362.96   38.20
   1   2  -5 1457.35   39.65
   1   2  -4 1333.05   33.68
  -1   2   4 1288.12   36.55
  -1   2   4 1300.88   32.39
  -1   2   4 1349.66   40.96
  -1   2   4 1315.80   35.70
   1   2  -4 1379.92   35.72
   1   2  -3  924.97   23.63
   1   2  -3  970.49   26.57
  -1   2   3  985.50   26.92
  -1   2   3  971.57   30.64
  -1   2   3  904.88   22.69
   1   2  -2  895.60   23.72
  -1   2   2  889.55   19.49
  -1   2   2  915.46   27.76
   1   2  -1 1419.18   32.73
   1   2   0 2385.84   49.94
  -1   2   0 2327.11   45.94
  -1   2  -1  768.66   19.40
   1   2   1  788.44   20.82
   1   2   1  746.26   21.69
   1   2   2 4406.87   92.13
   1   2   2 4344.83   91.35
   1   2   2 4328.52   89.34
  -1   2  -2 4393.26   88.86
   1   2   3  584.07   22.64
  -1   2  -3  543.58   21.43
   1   2   3  596.32   19.77
  -1   2  -3  562.93   20.18
   1   2   3  563.39   22.00
   1   2   4 1920.69   52.26
  -1   2  -4 1989.72   49.34
  -1   2  -4 1821.08   50.96
   1   2   4 1914.77   53.57
   1   2   4 1922.94   48.27
  -1   2  -5   80.83    9.47
  -1   2  -5   59.40    9.34
   1   2   5   63.10    9.49
   1   2   6 1324.17   44.70
  -1   2  -6 1296.56   41.10
   1   2   6 1280.39   39.98
   1   2   7  543.48   24.84
  -1   2  -7  538.40   25.81
   1   2   7  552.16   28.49
  -1   2  -8  172.25   17.04
   1   2   8  184.14   14.71
   1   2   8  157.99   15.85
  -1   2  -8  162.62   15.29
  -1   2  -9  645.68   31.63
  -1   2  -9  604.04   32.43
   1   2   9  653.41   30.38
  -1   2 -10   86.95   13.74
  -1   2 -10   95.20   13.16
  -1   2 -11  452.47   29.29
  -1   2 -11  459.64   30.60
  -1   2 -12   46.11   12.17
  -1   2 -12   41.44   11.09
  -1   2 -13  191.57   22.87
  -1   2 -13  199.82   21.93
  -1   2 -14   87.46   16.42
  -1   2 -14  104.16   18.07
  -1   2 -15   11.01    9.49
  -1   2 -15    1.97   10.14
  -1   2 -16  123.90   21.63
  -1   2 -16  117.53   19.36
  -1   2 -17    5.61   11.53
   1   3 -18   -0.60   10.02
   1   3 -17   46.16   13.80
   1   3 -17   32.85   12.35
   1   3 -16  102.00   17.62
   1   3 -16   73.22   15.10
   1   3 -15   13.95    8.89
   1   3 -15   22.07   10.33
   1   3 -14  319.22   27.27
   1   3 -14  357.16   27.90
   1   3 -13   88.58   15.16
   1   3 -13   93.32   15.61
   1   3 -12  857.40   41.30
   1   3 -12  837.42   40.93
   1   3 -11   88.63   13.36
   1   3 -11  102.31   14.32
  -1   3  10  116.51   12.44
   1   3 -10  109.62   13.87
   1   3 -10  118.83   14.40
  -1   3  10  113.70   16.55
  -1   3   9  794.21   32.16
   1   3  -9  906.93   42.67
   1   3  -9  897.83   36.59
  -1   3   9  877.80   37.96
  -1   3   9  832.74   41.51
   1   3  -8  110.91   12.54
  -1   3   8  116.01   16.51
  -1   3   8  112.25   10.67
  -1   3   8  117.27   12.93
   1   3  -8  118.44   14.33
  -1   3   7  424.48   22.98
  -1   3   7  421.14   19.48
  -1   3   7  439.22   20.77
  -1   3   7  427.40   26.78
   1   3  -7  412.16   21.58
   1   3  -7  422.41   21.39
  -1   3   6 1053.23   36.88
  -1   3   6 1078.25   34.24
   1   3  -6 1115.33   34.45
  -1   3   6 1110.72   42.63
  -1   3   6 1120.03   32.61
   1   3  -6 1061.06   35.52
  -1   3   5  969.75   30.85
   1   3  -5 1032.31   31.93
   1   3  -5  935.29   29.13
  -1   3   5  935.47   27.56
  -1   3   5 1015.66   33.29
  -1   3   5  992.93   36.90
  -1   3   4 1115.29   28.41
   1   3  -4 1101.34   30.21
  -1   3   4 1105.27   33.95
  -1   3   4 1120.91   37.80
   1   3  -4 1085.70   32.06
   1   3  -3  435.25   16.80
   1   3  -3  459.10   15.67
  -1   3   3  457.08   13.54
  -1   3   3  442.36   21.22
   1   3  -2 1500.57   37.87
  -1   3   2 1542.51   42.61
   1   3  -2 1619.03   37.47
  -1   3   1  104.93   10.26
   1   3  -1   96.54    7.24
  -1   3   0  493.95   12.45
   1   3   0  508.96   15.39
   1   3   0  496.12   16.56
  -1   3  -1 5069.64   98.28
   1   3   1 4805.58  103.11
   1   3   1 5125.13  101.67
   1   3   1 5058.92  102.65
   1   3   2 1716.71   43.50
  -1   3  -2 1649.16   40.08
   1   3   2 1682.29   40.45
   1   3   2 1677.63   42.57
   1   3   3 2196.24   53.77
   1   3   3 2257.15   57.57
   1   3   3 2318.52   58.01
  -1   3  -3 2343.01   54.11
  -1   3  -3 2375.20   57.70
   1   3   4  294.87   17.16
   1   3   4  285.70   18.32
  -1   3  -4  275.16   15.04
  -1   3  -4  291.04   16.92
   1   3   4  319.41   15.22
   1   3   5 2939.24   71.60
   1   3   5 2930.57   76.69
  -1   3  -5 3000.67   75.72
   1   3   5 3091.27   78.48
  -1   3  -5 3179.77   73.46
   1   3   6  202.67   16.54
  -1   3  -6  193.53   15.58
   1   3   6  211.86   14.24
   1   3   6  197.90   17.75
   1   3   7  843.77   31.73
   1   3   7  773.41   34.85
  -1   3  -7  759.57   32.18
  -1   3  -8  369.84   22.41
   1   3   8  382.87   21.94
   1   3   8  356.01   24.25
  -1   3  -8  392.13   24.57
  -1   3  -9   29.00   10.50
  -1   3  -9   20.04    9.25
  -1   3 -10  266.89   21.65
  -1   3 -10  300.41   24.39
  -1   3 -11   34.55   10.89
  -1   3 -11   53.16   12.15
  -1   3 -12  517.63   34.84
  -1   3 -12  529.62   33.34
  -1   3 -13  123.49   18.33
  -1   3 -13  103.22   16.62
  -1   3 -14   69.79   15.14
  -1   3 -14   66.65   15.46
  -1   3 -15  111.23   17.98
  -1   3 -15   95.20   17.95
  -1   3 -15  109.81   18.40
  -1   3 -16    4.19   10.66
  -1   3 -16    9.54   10.61
  -1   3 -17   79.04   18.40
   1   4 -18   69.93   17.40
   1   4 -17   62.59   15.32
   1   4 -16   91.83   17.31
   1   4 -16  110.54   18.42
   1   4 -15  219.48   23.79
   1   4 -15  221.29   24.33
   1   4 -14   33.39   12.42
   1   4 -14   18.54   10.01
   1   4 -13  197.77   21.04
   1   4 -13  167.82   19.47
   1   4 -12   84.81   13.93
   1   4 -12   89.53   14.28
   1   4 -11  100.15   14.76
   1   4 -11   77.83   13.08
  -1   4  11   82.29   17.12
  -1   4  10  816.63   33.71
  -1   4  10  816.83   43.60
   1   4 -10  795.60   36.50
   1   4 -10  783.72   36.00
  -1   4   9   91.20   12.32
  -1   4   9  106.21   11.18
   1   4  -9   86.25   14.19
  -1   4   9  105.58   17.03
   1   4  -9   99.94   13.27
  -1   4   8 1568.07   52.22
  -1   4   8 1450.92   44.72
   1   4  -8 1502.55   49.11
  -1   4   8 1484.25   56.31
  -1   4   7   38.36   12.34
  -1   4   7   49.39    9.71
   1   4  -7   40.75    7.72
   1   4  -7   40.27    8.96
  -1   4   7   47.91    7.36
  -1   4   6  393.31   21.14
  -1   4   6  398.91   25.02
  -1   4   6  389.22   16.91
   1   4  -6  360.05   18.76
   1   4  -6  372.39   19.84
  -1   4   5 1411.77   46.80
  -1   4   5 1383.68   42.49
  -1   4   5 1282.34   34.97
   1   4  -5 1426.28   40.49
   1   4  -5 1322.83   37.90
   1   4  -4  316.97   15.92
  -1   4   4  324.88   20.02
   1   4  -4  305.57   14.69
  -1   4   4  300.33   12.19
  -1   4   3 1644.61   37.01
  -1   4   3 1669.44   48.52
   1   4  -3 1692.77   43.73
   1   4  -3 1682.91   42.65
   1   4  -2  464.79   17.81
  -1   4   2  450.54   21.41
   1   4  -2  503.66   18.02
  -1   4   1 4812.89  105.72
  -1   4   1 4772.03   92.58
   1   4  -1 4822.94   98.98
   1   4   0  949.82   26.96
  -1   4   0  982.93   22.72
   1   4   0  921.85   26.67
   1   4   1 2699.24   61.66
  -1   4  -1 2714.75   56.88
   1   4   1 2715.44   61.40
  -1   4  -2 1227.55   31.26
   1   4   2 1207.44   35.01
   1   4   2 1219.23   35.95
   1   4   3  836.46   30.33
   1   4   3  875.04   27.10
   1   4   3  882.35   30.57
  -1   4  -3  889.29   26.63
   1   4   4  707.64   29.86
  -1   4  -4  737.78   28.67
   1   4   4  749.82   25.74
   1   4   4  736.41   29.29
  -1   4  -4  734.45   26.13
   1   4   5  288.45   16.16
   1   4   5  316.72   20.79
  -1   4  -5  325.07   17.95
   1   4   5  298.92   19.27
  -1   4  -5  281.19   18.60
   1   4   6 1243.28   40.12
  -1   4  -6 1205.40   41.18
   1   4   6 1262.93   46.25
   1   4   6 1278.15   45.07
   1   4   7  428.99   27.09
   1   4   7  393.20   23.67
   1   4   7  372.60   19.85
  -1   4  -7  344.96   20.43
   1   4   8  312.10   19.60
  -1   4  -8  288.74   21.78
   1   4   8  334.51   25.00
   1   4   8  327.75   23.55
  -1   4  -8  313.30   21.52
  -1   4  -9  368.27   25.97
  -1   4  -9  398.33   25.18
  -1   4 -10   -1.28    7.95
  -1   4 -10   10.80    8.38
  -1   4 -11  644.99   35.46
  -1   4 -11  614.23   36.60
  -1   4 -12  111.65   16.75
  -1   4 -12  107.93   15.26
  -1   4 -13   49.50   13.15
  -1   4 -13   76.85   14.94
  -1   4 -13   83.73   15.10
  -1   4 -14  154.78   21.27
  -1   4 -14  120.76   17.99
  -1   4 -15   -3.30    9.76
  -1   4 -15   10.48   10.92
  -1   4 -16  123.58   20.31
  -1   4 -16  117.61   20.80
  -1   4 -17   15.16   11.57
   1   5 -18  -13.45   11.21
   1   5 -17   49.19   13.88
   1   5 -16  108.23   18.33
   1   5 -16  105.82   17.94
   1   5 -15  110.37   18.41
   1   5 -15  123.95   18.82
   1   5 -14  156.37   19.83
   1   5 -14  130.02   19.21
   1   5 -13   40.17   11.60
   1   5 -13   74.40   13.96
  -1   5  12  225.48   25.87
   1   5 -12  191.43   19.75
   1   5 -12  246.98   22.17
   1   5 -11  641.29   34.56
  -1   5  11  647.57   40.84
   1   5 -11  632.70   33.92
  -1   5  10   22.85    6.69
   1   5 -10   39.57   10.55
   1   5 -10   30.63   10.12
  -1   5  10   20.81   12.02
   1   5  -9 1234.67   41.02
  -1   5   9 1356.09   51.64
  -1   5   9 1205.91   35.55
  -1   5   8   56.35   11.86
  -1   5   8   66.99   10.95
  -1   5   8   49.61    7.34
   1   5  -8   85.59   12.21
  -1   5   7 1063.94   33.78
  -1   5   7 1029.07   45.03
   1   5  -7 1052.74   38.23
  -1   5   7 1128.49   41.86
   1   5  -7 1018.75   36.62
  -1   5   6   22.88    5.00
  -1   5   6   19.87    6.39
   1   5  -6   26.15    6.23
   1   5  -6   23.92    7.07
  -1   5   6   52.22   12.12
   1   5  -5  339.83   16.92
   1   5  -5  335.93   18.06
  -1   5   5  356.19   23.21
  -1   5   5  330.62   14.48
  -1   5   5  344.71   19.74
  -1   5   4 2090.48   48.52
  -1   5   4 2220.21   62.78
   1   5  -4 2239.32   55.32
   1   5  -4 2147.24   56.73
  -1   5   3  124.25   13.53
   1   5  -3  115.92   10.48
   1   5  -3   98.79    9.07
  -1   5   2 1471.13   45.95
   1   5  -2 1499.62   39.75
   1   5  -2 1531.03   40.28
   1   5  -1  323.21   14.50
  -1   5   1  293.69   10.74
  -1   5   1  261.70   18.01
   1   5   0 2555.64   61.37
  -1   5   0 2577.63   68.45
  -1   5   0 2652.77   55.13
   1   5   0 2661.71   60.31
  -1   5  -1  140.17    8.04
   1   5   1  137.17   10.50
   1   5   1  144.20   10.30
   1   5   2 1272.19   38.08
  -1   5  -2 1204.05   32.22
   1   5   2 1204.71   37.43
   1   5   3 1531.69   45.79
  -1   5  -3 1525.60   40.59
   1   5   3 1532.67   46.19
  -1   5  -4  140.55   13.18
   1   5   4  173.13   14.11
   1   5   4  144.66   10.87
  -1   5  -4  147.58   11.32
   1   5   4  128.11   13.51
   1   5   5  825.77   34.78
   1   5   5  861.44   34.52
  -1   5  -5  794.08   30.09
   1   5   5  825.95   29.53
  -1   5  -6  231.94   16.27
   1   5   6  225.33   18.43
   1   5   6  236.75   19.80
   1   5   6  251.36   15.89
  -1   5  -7 1055.90   38.84
  -1   5  -7 1007.99   41.03
   1   5   7 1062.30   43.60
   1   5   7 1073.18   44.98
   1   5   7 1091.00   38.19
  -1   5  -7 1068.07   39.51
   1   5   8  136.04   13.33
  -1   5  -8  151.76   16.83
  -1   5  -8  168.08   15.86
   1   5   8  109.70   16.10
  -1   5  -8  174.24   16.38
  -1   5  -9   98.87   13.35
  -1   5  -9   69.10   12.34
  -1   5  -9   77.28   13.13
   1   5   9  109.32   16.68
  -1   5 -10  400.27   28.17
  -1   5 -10  444.03   28.10
  -1   5 -11   35.23   11.90
  -1   5 -11   29.16    9.22
  -1   5 -12  228.99   23.66
  -1   5 -12  216.13   21.80
  -1   5 -13  184.56   22.21
  -1   5 -13  187.11   21.37
  -1   5 -14  113.93   17.87
  -1   5 -14   71.15   16.07
  -1   5 -15  114.23   20.66
  -1   5 -15  133.39   19.84
  -1   5 -16    8.69   12.08
  -1   5 -17  162.36   24.67
   1   6 -17   65.17   15.82
   1   6 -16   48.70   13.90
   1   6 -16   87.51   16.66
   1   6 -15  239.85   25.56
   1   6 -15  315.28   28.86
   1   6 -14   31.51   11.22
   1   6 -14   37.32   13.23
   1   6 -13   84.29   14.33
   1   6 -13   61.87   13.02
  -1   6  13   54.44   15.62
   1   6 -12  115.28   16.29
   1   6 -12  113.24   16.04
  -1   6  12  111.05   19.14
   1   6 -11  101.02   14.00
  -1   6  11  156.60   22.49
   1   6 -11  146.54   17.16
  -1   6  10  585.06   38.49
   1   6 -10  550.57   30.46
  -1   6  10  565.73   27.59
   1   6 -10  569.65   31.64
   1   6  -9   57.18   10.30
  -1   6   9   67.43   15.62
  -1   6   9   55.08    8.55
   1   6  -9   58.17   10.84
  -1   6   8  560.10   24.62
  -1   6   8  586.88   35.64
   1   6  -8  587.65   28.99
   1   6  -7   37.65    8.75
  -1   6   7   36.45    8.60
  -1   6   7   46.82   12.51
  -1   6   7   35.56    6.25
  -1   6   6  752.40   37.19
   1   6  -6  767.47   29.81
  -1   6   6  777.78   26.66
  -1   6   6  839.01   35.04
   1   6  -6  886.15   32.80
   1   6  -5  799.40   29.86
  -1   6   5  824.67   36.23
  -1   6   5  747.91   24.24
   1   6  -5  751.66   28.35
  -1   6   5  794.52   32.99
   1   6  -4   76.80   10.25
  -1   6   4   70.99   13.10
   1   6  -4   74.87   10.02
   1   6  -3  998.60   32.94
   1   6  -3  972.03   31.91
  -1   6   3  940.25   37.56
  -1   6   2  152.10   15.01
   1   6  -2  162.12   11.72
  -1   6   1 2152.54   49.41
   1   6  -1 2323.58   55.21
  -1   6   1 2287.04   63.60
   1   6  -1 2265.54   57.88
   1   6   0  216.85   13.34
   1   6   0  204.09   13.94
  -1   6   0  210.12   10.00
  -1   6   0  227.95   18.09
   1   6   1 1084.15   34.83
   1   6   1 1088.66   33.10
  -1   6  -1 1093.06   29.33
  -1   6  -2  676.91   22.20
   1   6   2  643.06   26.33
   1   6   3  314.41   19.02
  -1   6  -3  296.60   15.35
   1   6   3  326.37   19.31
  -1   6  -4 2332.23   58.14
   1   6   4 2233.86   64.93
   1   6   4 2258.23   64.78
   1   6   5   93.45   13.65
   1   6   5  114.79   13.57
   1   6   5   92.11    9.94
  -1   6  -5   96.00   10.52
   1   6   6 1131.23   40.97
   1   6   6 1038.04   33.45
  -1   6  -6 1093.89   35.21
   1   6   6 1163.75   42.50
  -1   6  -7   62.54   11.19
   1   6   7   75.71   13.77
  -1   6  -7   71.14   10.43
   1   6   7   77.85    9.91
  -1   6  -8  120.36   14.68
  -1   6  -8  139.08   14.91
   1   6   8  142.44   13.59
   1   6   8  128.52   17.23
  -1   6  -9  505.74   28.81
  -1   6  -9  502.30   30.71
   1   6   9  463.00   33.17
  -1   6 -10   20.15    9.83
   1   6  10   -1.46   12.02
  -1   6 -10   26.83   10.05
  -1   6 -11  371.23   27.30
  -1   6 -11  329.60   27.94
  -1   6 -12  202.53   22.48
  -1   6 -12  184.63   19.86
  -1   6 -13  179.87   22.51
  -1   6 -13  157.78   19.62
  -1   6 -14  105.31   17.80
  -1   6 -14  135.63   20.47
  -1   6 -15   33.02   12.91
  -1   6 -15   13.73   11.61
  -1   6 -16   58.45   15.85
   1   7 -17   33.65   12.75
   1   7 -16   85.25   17.21
   1   7 -15   37.83   12.30
   1   7 -15   35.92   12.64
   1   7 -14  165.69   20.61
   1   7 -14  196.00   22.88
  -1   7  13   26.92   13.22
   1   7 -13    8.79    8.99
   1   7 -13   10.61    8.57
   1   7 -12  220.57   22.19
  -1   7  12  233.50   27.87
   1   7 -12  259.98   23.46
   1   7 -11  244.47   21.56
  -1   7  11  226.97   26.73
   1   7 -11  266.63   23.34
  -1   7  10  145.89   14.08
   1   7 -10  168.16   17.93
   1   7 -10  143.03   16.07
  -1   7  10  162.63   21.97
  -1   7   9  432.39   32.75
  -1   7   9  446.18   22.95
   1   7  -9  494.38   28.38
   1   7  -9  427.68   25.83
  -1   7   8   -1.36    4.41
  -1   7   8   -2.33   10.21
   1   7  -8    8.35    7.90
   1   7  -7  430.94   23.78
  -1   7   7  407.60   28.47
  -1   7   7  407.11   25.86
  -1   7   7  347.83   17.91
  -1   7   6  169.75   18.48
  -1   7   6  176.67   16.38
   1   7  -6  161.58   14.44
  -1   7   5  377.59   25.44
   1   7  -5  373.14   20.58
   1   7  -4 1184.13   37.86
  -1   7   4 1075.50   44.31
   1   7  -3  154.36   12.26
  -1   7   3  147.35   15.71
  -1   7   2 1286.74   46.45
   1   7  -2 1278.83   38.31
  -1   7   1   15.98    4.58
   1   7  -1   19.96    6.52
   1   7  -1   19.51    7.91
  -1   7   1    5.87    8.98
   1   7   0  437.47   21.33
  -1   7   0  445.17   25.65
  -1   7   0  409.18   15.88
   1   7   0  429.49   19.83
   1   7   1  495.01   21.51
  -1   7  -1  482.06   18.23
   1   7   1  521.44   24.22
   1   7   2  125.92   11.66
   1   7   2  132.03   12.98
  -1   7  -2  123.09   10.03
   1   7   3 2221.73   62.33
  -1   7  -3 2174.43   54.31
   1   7   3 1987.59   60.53
  -1   7  -4  328.55   17.91
   1   7   4  351.63   22.31
   1   7   4  358.69   22.21
   1   7   5 1093.49   39.58
   1   7   5 1264.48   42.03
  -1   7  -5 1135.44   33.81
  -1   7  -6    7.71    7.09
   1   7   6   17.09    7.07
   1   7   6    6.78    8.55
  -1   7  -6   14.95    6.93
   1   7   7  162.87   19.01
  -1   7  -7  197.08   16.60
   1   7   7  188.38   14.97
  -1   7  -7  189.36   17.70
  -1   7  -8   13.44    7.81
  -1   7  -8   13.55    7.64
   1   7   8    3.46    6.04
   1   7   8   10.56   10.26
  -1   7  -9   73.38   13.25
  -1   7  -9   91.27   13.54
   1   7   9   61.43   13.47
  -1   7 -10  570.78   35.64
  -1   7 -10  670.83   35.84
   1   7  10  621.09   40.91
  -1   7 -11  249.98   22.96
  -1   7 -11  234.98   24.04
  -1   7 -12  239.02   25.18
  -1   7 -12  266.54   25.07
  -1   7 -13   84.13   18.25
  -1   7 -13   75.26   14.79
  -1   7 -14  189.44   23.24
  -1   7 -14  163.10   22.86
  -1   7 -15   37.35   14.13
  -1   7 -15   67.72   16.15
  -1   7 -16   -6.27   12.48
   1   8 -16   30.67   12.64
   1   8 -15  110.82   19.27
   1   8 -15   73.77   15.68
  -1   8  14    8.36   13.28
   1   8 -14   25.93   11.34
   1   8 -14   13.22    9.92
  -1   8  13  260.54   30.78
   1   8 -13  283.44   26.24
   1   8 -13  270.61   25.22
   1   8 -12   55.86   12.89
  -1   8  12  106.36   19.49
   1   8 -12  107.47   17.04
   1   8 -11  120.10   15.77
  -1   8  11  150.41   23.41
   1   8 -11  151.35   18.71
  -1   8  10  252.51   27.36
   1   8 -10  235.50   20.89
   1   8 -10  211.32   19.14
  -1   8  10  208.17   16.53
   1   8  -9   48.77   11.04
  -1   8   9   44.58   13.54
  -1   8   9   51.73    8.09
   1   8  -9   64.09   11.17
   1   8  -8  233.00   18.51
   1   8  -8  260.22   20.03
  -1   8   8  230.95   15.69
  -1   8   8  264.03   25.06
  -1   8   7  107.90   17.15
   1   8  -7   96.85   12.45
   1   8  -6  697.15   31.28
  -1   8   6  735.73   38.19
  -1   8   5  518.98   30.93
   1   8  -5  523.33   25.29
   1   8  -5  469.73   26.18
  -1   8   4  344.34   24.69
   1   8  -4  366.04   20.20
  -1   8   3 1029.59   43.03
   1   8  -3 1031.30   35.89
   1   8  -2  328.98   17.71
  -1   8   2  313.05   14.92
  -1   8   2  301.66   22.89
  -1   8   1  395.16   16.35
   1   8  -1  422.10   20.11
  -1   8   1  415.48   26.02
   1   8  -1  380.33   22.04
  -1   8   0   89.69   14.41
  -1   8   0   87.39    7.77
   1   8   0   94.66   11.67
   1   8   0   89.96    9.72
  -1   8  -1  341.48   24.30
   1   8   1  305.95   17.37
  -1   8  -1  310.62   14.91
   1   8   1  312.31   19.47
   1   8   2  994.27   38.46
   1   8   2 1040.27   35.85
  -1   8  -2 1061.48   32.61
  -1   8  -3  259.46   15.30
   1   8   3  255.18   18.97
   1   8   3  262.36   18.84
   1   8   4 1362.69   48.66
   1   8   4 1411.08   49.39
  -1   8  -4 1254.13   41.14
   1   8   5   56.16   12.46
   1   8   5   56.38   10.64
  -1   8  -5   37.54   10.07
  -1   8  -5   53.78    8.84
   1   8   6  593.54   33.72
  -1   8  -6  604.22   32.11
  -1   8  -6  620.79   28.48
  -1   8  -6  529.89   29.58
  -1   8  -7   41.60    9.74
   1   8   7   42.64   11.93
  -1   8  -7   60.77   10.48
   1   8   8  235.01   24.11
  -1   8  -8  233.10   19.25
  -1   8  -8  205.13   19.39
   1   8   9  340.48   29.57
  -1   8  -9  350.09   24.43
  -1   8  -9  326.61   26.06
  -1   8 -10   71.62   13.50
  -1   8 -10   62.47   13.29
   1   8  10   67.91   15.27
   1   8  11  397.21   34.21
  -1   8 -11  343.59   26.90
  -1   8 -11  342.50   28.39
  -1   8 -12   74.58   15.66
  -1   8 -12   89.98   14.83
  -1   8 -13   97.81   17.62
  -1   8 -13  111.75   17.28
  -1   8 -14   22.43   11.59
  -1   8 -14   30.67   12.69
  -1   8 -15  -20.84   12.53
  -1   8 -16   52.33   16.25
   1   9 -16   54.66   14.82
   1   9 -15   89.96   17.82
   1   9 -15   29.81   11.75
  -1   9  14  100.79   21.17
   1   9 -14  104.40   17.74
   1   9 -14  121.99   19.21
   1   9 -13    9.99    8.77
   1   9 -13   21.04   10.39
  -1   9  13   28.74   14.74
  -1   9  12  133.23   23.04
   1   9 -12  121.16   16.92
   1   9 -12  125.78   18.48
   1   9 -11   65.33   13.27
  -1   9  11   99.58   19.67
   1   9 -11   75.69   13.15
  -1   9  10   89.30   11.16
   1   9 -10   98.93   14.45
   1   9 -10   77.40   14.02
  -1   9  10  103.30   19.82
   1   9  -9  472.46   28.57
  -1   9   9  466.96   36.06
   1   9  -9  490.93   30.07
  -1   9   8   57.35   15.40
   1   9  -8   48.51   10.46
   1   9  -8   47.30   10.05
   1   9  -7  371.12   23.71
   1   9  -7  346.44   22.28
  -1   9   7  375.82   29.16
   1   9  -6   28.14    8.41
   1   9  -6   38.96    9.69
  -1   9   6   53.17   13.70
  -1   9   5  288.37   24.76
   1   9  -5  235.33   17.80
   1   9  -5  218.89   18.71
   1   9  -4  372.23   21.10
   1   9  -4  339.62   21.82
  -1   9   4  346.36   25.76
   1   9  -3   27.98    8.30
  -1   9   3   27.65   10.02
   1   9  -3   28.39    7.36
  -1   9   2 1039.80   32.33
   1   9  -2 1041.68   41.76
   1   9  -2 1055.97   36.25
  -1   9   2 1023.35   44.15
   1   9  -1  196.18   16.59
  -1   9   1  183.76   18.94
  -1   9   1  195.87   12.06
   1   9  -1  183.26   14.66
  -1   9   0  842.52   40.82
  -1   9   0  853.15   27.84
   1   9   0  887.77   32.18
   1   9   0  847.40   35.66
  -1   9  -1  280.80   23.44
   1   9   1  273.46   17.61
  -1   9  -1  279.91   15.05
   1   9   1  282.71   19.66
   1   9   2  410.88   24.93
   1   9   2  411.11   22.43
  -1   9  -2  451.94   20.12
  -1   9  -3  548.41   23.79
  -1   9  -3  537.26   28.75
   1   9   3  546.34   29.36
   1   9   3  563.45   29.35
  -1   9  -4  122.67   11.85
   1   9   4   96.90   13.80
   1   9   4  137.93   15.07
  -1   9  -4  103.47   13.45
  -1   9  -5  282.97   21.88
  -1   9  -5  270.09   18.08
   1   9   5  273.45   22.81
  -1   9  -6  386.31   22.85
  -1   9  -6  387.39   26.63
  -1   9  -6  354.54   24.84
   1   9   6  389.13   28.03
  -1   9  -7   54.04   11.40
   1   9   7   87.73   15.98
  -1   9  -7   84.62   12.01
  -1   9  -8  242.36   20.32
   1   9   8  241.60   25.02
  -1   9  -8  212.03   20.52
  -1   9  -9   54.06   12.53
   1   9   9   52.95   14.66
  -1   9  -9   59.01   11.41
  -1   9 -10  259.44   24.23
   1   9  10  263.26   27.83
  -1   9 -10  265.93   23.03
  -1   9 -11   36.20   11.54
   1   9  11   77.71   17.18
  -1   9 -11   85.08   14.65
   1   9  12  150.07   23.59
  -1   9 -12  154.64   20.67
  -1   9 -12  142.40   19.08
  -1   9 -13   21.39   11.39
  -1   9 -13   20.36   11.22
  -1   9 -14   10.42   10.85
  -1   9 -14    2.03    8.79
  -1   9 -15  104.62   19.79
  -1   9 -16   20.22   14.27
   1  10 -15   25.06   12.39
  -1  10  14   23.24   14.41
   1  10 -14   13.81    9.04
   1  10 -14   -6.61    9.68
   1  10 -13  159.26   20.17
  -1  10  13  193.48   27.51
   1  10 -13  155.33   21.49
   1  10 -12   34.82   11.49
   1  10 -12   19.05    8.70
  -1  10  12   18.64   12.41
   1  10 -11  102.62   16.25
  -1  10  11  113.72   20.25
   1  10 -11  115.58   16.35
   1  10 -10  123.31   15.96
  -1  10  10  154.29   24.56
   1  10 -10  156.47   18.76
   1  10  -9    8.77    9.05
   1  10  -9    5.99    7.71
  -1  10   9   17.98   10.71
   1  10  -8  409.30   26.16
   1  10  -8  421.98   27.48
  -1  10   8  424.73   33.86
  -1  10   7   38.95   12.99
   1  10  -7   61.38   11.16
   1  10  -7   43.70    9.52
  -1  10   6  465.57   32.78
   1  10  -6  469.25   28.72
   1  10  -6  489.97   27.14
   1  10  -5   48.41   10.40
   1  10  -5   50.94   10.16
  -1  10   5   47.43   12.24
   1  10  -4   97.30   13.21
   1  10  -4  101.66   12.39
  -1  10   4   86.16   15.22
   1  10  -3  730.17   33.48
   1  10  -3  765.63   31.65
  -1  10   3  695.57   37.81
  -1  10   2   90.68    9.33
   1  10  -2  108.18   11.87
  -1  10   2   92.38   15.40
   1  10  -2  104.71   14.04
  -1  10   1  634.08   24.63
   1  10  -1  673.20   28.69
   1  10  -1  706.74   33.55
  -1  10   1  632.31   36.02
   1  10   0  283.74   20.92
  -1  10   0  292.09   24.63
  -1  10   0  287.07   15.64
   1  10   0  295.71   18.25
  -1  10  -1  450.63   20.46
   1  10   1  454.90   26.17
   1  10   1  451.27   23.57
  -1  10  -1  475.38   31.49
   1  10   2  344.44   23.46
  -1  10  -2  367.71   19.18
   1  10   2  366.08   21.34
  -1  10  -3   54.07   10.88
  -1  10  -3   74.14    9.20
   1  10   3   66.44   12.26
   1  10   4  139.68   16.72
  -1  10  -4  163.16   17.13
  -1  10  -4  147.98   13.32
  -1  10  -5    8.83    6.54
  -1  10  -5   10.51    7.06
   1  10   5   23.26   11.20
  -1  10  -6  246.83   21.64
  -1  10  -6  272.39   23.28
  -1  10  -6  259.31   19.19
   1  10   6  225.37   22.44
  -1  10  -7  470.01   30.46
  -1  10  -7  438.77   26.75
   1  10   7  539.19   35.42
   1  10   8   77.28   16.47
  -1  10  -8   67.07   14.20
  -1  10  -8   87.03   13.58
   1  10   9  196.81   23.92
  -1  10  -9  234.81   21.62
  -1  10  -9  165.19   19.82
  -1  10 -10    1.92    7.75
   1  10  10    4.40   11.13
  -1  10 -10   11.08    7.54
  -1  10 -11  173.72   21.26
   1  10  11  188.01   25.67
  -1  10 -11  131.45   18.02
  -1  10 -12   61.47   14.65
   1  10  12   66.84   16.19
  -1  10 -12   57.19   13.69
  -1  10 -13    1.88    9.24
  -1  10 -13  -21.41   11.73
  -1  10 -14  120.61   18.85
  -1  10 -14  122.73   21.43
  -1  10 -15   13.33   11.28
   1  11 -14  169.74   23.33
   1  11 -14  150.25   21.32
  -1  11  14  139.93   24.80
   1  11 -13    8.23    8.99
   1  11 -13   -9.45    9.00
  -1  11  12  205.52   28.30
   1  11 -12  208.24   23.18
   1  11 -12  201.46   22.01
  -1  11  11  125.87   21.31
   1  11 -11   94.55   15.26
   1  11 -11   82.37   15.01
   1  11 -10  104.15   15.45
   1  11 -10  107.99   16.21
  -1  11  10   81.00   17.84
   1  11  -9   74.37   12.72
  -1  11   9  106.03   18.74
   1  11  -9   77.61   13.65
   1  11  -8   14.35    7.64
  -1  11   8   37.22   15.64
   1  11  -8   10.72    7.89
   1  11  -7  387.43   26.13
  -1  11   7  429.15   32.97
   1  11  -7  407.36   27.00
   1  11  -6   62.79   12.06
  -1  11   6   78.11   15.43
   1  11  -6   81.83   12.92
  -1  11   5  337.04   28.36
   1  11  -5  412.49   26.77
   1  11  -5  383.34   24.32
   1  11  -4  163.42   15.51
   1  11  -4  173.01   17.67
  -1  11   4  150.54   19.60
  -1  11   3  181.52   20.67
   1  11  -3  189.10   16.40
   1  11  -3  210.83   18.29
   1  11  -3  195.23   19.98
   1  11  -2  471.85   24.91
   1  11  -2  461.75   29.20
  -1  11   2  487.76   22.29
  -1  11   2  432.86   31.18
   1  11  -1   95.41   14.17
  -1  11   1   86.04   15.86
   1  11  -1   65.61    9.92
  -1  11   1   76.68    8.95
   1  11   0  455.67   24.62
  -1  11   0  514.84   34.01
  -1  11   0  491.67   22.23
   1  11   0  465.71   28.51
   1  11   1  363.42   21.96
  -1  11  -1  370.76   19.33
   1  11   1  377.02   25.40
  -1  11  -1  374.42   28.84
  -1  11  -2  104.78   16.85
   1  11   2   70.40   12.27
  -1  11  -2   83.30    9.88
   1  11   2   86.44   11.68
  -1  11  -3  374.82   25.54
  -1  11  -3  396.79   21.53
   1  11   3  391.24   26.73
   1  11   4    1.42    8.38
  -1  11  -4    3.92    5.86
  -1  11  -4    9.58    8.67
  -1  11  -5  175.66   19.16
  -1  11  -5  213.07   17.37
   1  11   5  223.55   21.71
  -1  11  -6  198.71   20.52
  -1  11  -6  204.01   18.42
  -1  11  -6  205.53   21.32
   1  11   6  237.92   24.91
  -1  11  -7   36.55    9.74
   1  11   7   34.82   12.82
  -1  11  -7   30.39   10.29
  -1  11  -8  319.61   26.59
   1  11   8  366.84   31.75
  -1  11  -8  310.24   23.88
  -1  11  -9    4.84    7.38
   1  11   9   11.60   11.24
  -1  11  -9   17.35    9.63
  -1  11 -10  178.07   20.27
  -1  11 -10  170.81   21.18
   1  11  10  219.80   26.79
  -1  11 -11    3.22    7.43
  -1  11 -11   -1.27    8.57
   1  11  12   31.34   13.39
  -1  11 -12   34.54   11.72
  -1  11 -12   12.68   10.34
  -1  11 -13   74.85   15.45
  -1  11 -13   62.57   15.40
  -1  11 -14    4.11    8.86
  -1  11 -15  128.25   22.88
   1  12 -14   16.16   11.19
  -1  12  13  205.18   29.61
   1  12 -13  171.06   21.98
   1  12 -13  155.44   21.01
   1  12 -12   22.88   10.18
  -1  12  12   21.16   15.21
   1  12 -12   18.08   10.88
   1  12 -11  247.09   23.62
   1  12 -11  236.32   24.83
  -1  12  11  276.05   31.94
   1  12 -10   41.21   12.11
  -1  12  10   50.37   15.65
   1  12 -10   38.68   10.59
  -1  12   9   29.02   12.52
   1  12  -9   28.36   10.10
   1  12  -9   24.70   10.25
  -1  12   8  170.18   23.23
   1  12  -8  161.43   17.93
   1  12  -8  176.63   19.47
   1  12  -7   94.55   15.46
  -1  12   7   82.57   16.84
   1  12  -7   89.39   13.86
   1  12  -7   77.70   12.89
  -1  12   6  361.02   31.32
   1  12  -6  408.39   26.79
   1  12  -6  380.72   28.09
  -1  12   5  200.27   23.39
   1  12  -5  185.53   17.81
   1  12  -5  195.90   19.65
   1  12  -4  232.55   19.12
   1  12  -4  238.21   21.04
  -1  12   4  267.87   25.65
   1  12  -3  296.06   22.57
   1  12  -3  301.92   25.95
   1  12  -3  281.90   20.39
  -1  12   3  272.27   25.56
  -1  12   2   23.61   10.46
   1  12  -2   20.63   10.45
   1  12  -2   20.18    7.78
  -1  12   1  239.02   24.29
   1  12  -1  238.53   18.24
   1  12  -1  230.24   21.16
  -1  12   1  245.41   16.09
   1  12   0  292.67   20.55
   1  12   0  321.12   24.56
  -1  12   0  282.63   17.36
  -1  12   0  285.47   26.87
  -1  12  -1  164.25   20.90
   1  12   1  129.09   13.71
   1  12   1  116.63   15.41
  -1  12  -1  132.56   12.67
  -1  12  -2  179.31   14.54
  -1  12  -2  211.01   23.90
   1  12   2  200.00   20.17
   1  12   2  189.05   17.03
  -1  12  -3    4.07   10.78
  -1  12  -3   10.65    8.83
  -1  12  -3    7.22    7.67
   1  12   3   13.14    8.94
  -1  12  -4  355.09   27.01
   1  12   4  346.98   27.27
  -1  12  -4  362.83   22.67
   1  12   5   -8.36   10.50
  -1  12  -5   -3.41    6.63
  -1  12  -5    6.54    8.69
  -1  12  -6  153.20   16.42
   1  12   6  170.87   20.85
  -1  12  -6  139.43   18.36
  -1  12  -7  240.75   23.51
  -1  12  -7  259.68   21.53
   1  12   7  227.88   25.03
  -1  12  -7  271.70   25.87
   1  12   8    0.93   11.56
  -1  12  -8    3.90    7.50
  -1  12  -8    8.37    9.07
   1  12   9  365.81   33.17
  -1  12  -9  372.84   30.01
  -1  12  -9  344.67   26.96
   1  12  10   14.34   11.57
  -1  12 -10    6.35    8.83
  -1  12 -10    7.88    9.30
   1  12  11  149.56   23.70
  -1  12 -11  131.19   20.28
  -1  12 -11  109.67   17.49
  -1  12 -12   30.10   11.99
  -1  12 -12   42.23   12.30
   1  12  12   44.12   16.26
  -1  12 -13   19.96   10.08
   1  12  13   44.52   14.69
  -1  12 -13   26.82   11.59
  -1  12 -14   95.88   19.47
   1  13 -13    1.32    7.36
   1  13 -13   10.74    9.59
   1  13 -12  200.61   22.98
  -1  13  12  233.86   30.78
   1  13 -12  222.52   24.72
   1  13 -11   62.93   14.31
   1  13 -11   50.17   12.14
  -1  13  11   47.91   16.64
  -1  13  10  136.60   22.95
   1  13 -10  127.20   18.06
   1  13 -10  160.95   20.21
   1  13  -9   21.15    9.66
  -1  13   9   33.40   16.01
   1  13  -9   45.18   12.18
   1  13  -8   28.83    9.88
  -1  13   8   42.37   15.71
   1  13  -8   29.36    9.73
   1  13  -7  220.52   22.90
   1  13  -7  200.76   20.52
   1  13  -7  199.88   19.94
  -1  13   7  226.32   26.52
  -1  13   6   73.41   17.14
   1  13  -6   99.22   15.86
   1  13  -6   95.41   14.71
   1  13  -5  150.78   16.94
   1  13  -5  134.10   17.37
  -1  13   5  127.79   19.36
   1  13  -4  102.58   17.22
  -1  13   4  105.90   17.61
   1  13  -4  104.74   14.17
   1  13  -4  108.37   15.51
   1  13  -3   63.00   14.08
  -1  13   3   55.74   13.71
   1  13  -3   64.16   12.83
   1  13  -3   54.82   10.13
  -1  13   2  254.80   25.89
   1  13  -2  265.63   24.39
   1  13  -2  259.34   20.54
  -1  13   1   29.73   11.71
   1  13  -1   31.90   10.56
  -1  13   1   22.61    6.57
   1  13  -1   29.95    7.66
  -1  13   0  357.17   31.11
   1  13   0  340.42   22.99
   1  13   0  305.78   26.24
  -1  13   0  337.61   20.09
   1  13   1  248.78   19.76
  -1  13  -1  260.97   27.33
   1  13   1  237.62   22.49
  -1  13  -1  238.10   16.90
  -1  13  -2   80.73   10.90
  -1  13  -2   64.66   16.66
   1  13   2   47.21   12.27
  -1  13  -3  407.73   34.26
   1  13   3  346.71   27.46
  -1  13  -3  405.70   23.63
  -1  13  -3  391.87   28.66
   1  13   4   23.12   10.28
  -1  13  -4   47.43   12.48
  -1  13  -4   43.50    9.43
  -1  13  -5  223.95   19.31
   1  13   5  231.97   23.87
  -1  13  -5  202.05   22.37
  -1  13  -6   45.32   12.79
   1  13   6   59.28   14.79
  -1  13  -6   66.21   11.76
   1  13   7   16.28    9.87
  -1  13  -7   37.02   10.69
  -1  13  -7   45.92   13.79
  -1  13  -7   45.10   10.86
  -1  13  -8  246.06   22.95
  -1  13  -8  195.12   22.17
   1  13   8  230.70   26.39
   1  13   9   54.98   15.94
  -1  13  -9   62.42   13.37
  -1  13  -9   40.80   12.33
  -1  13 -10  197.82   21.70
   1  13  10  186.92   25.87
  -1  13 -10  223.81   25.23
  -1  13 -11   36.76   14.03
   1  13  11   57.07   17.25
  -1  13 -11   44.94   12.26
  -1  13 -12   52.13   14.27
  -1  13 -12   41.75   13.14
   1  13  12   41.37   14.01
   1  13  13   69.20   18.55
  -1  13 -13   48.03   15.21
  -1  14  12   33.49   15.10
   1  14 -12   17.03    9.42
   1  14 -12   26.48   12.63
   1  14 -11   40.21   12.04
   1  14 -11   27.64   12.40
  -1  14  11   78.99   18.30
   1  14 -10  106.68   17.58
   1  14 -10   99.30   15.92
  -1  14  10  123.82   22.30
  -1  14   9   -1.09   11.19
   1  14  -9    5.35    9.08
   1  14  -9    8.78    8.01
   1  14  -8  124.28   17.16
  -1  14   8   96.42   19.95
   1  14  -8   87.16   14.76
   1  14  -7   18.68    8.20
   1  14  -7   22.94    9.65
  -1  14   7   25.71   12.84
   1  14  -6  252.11   22.71
  -1  14   6  289.61   29.27
   1  14  -6  228.71   23.83
   1  14  -5  130.56   18.35
  -1  14   5  155.55   21.22
   1  14  -5  114.48   15.19
   1  14  -5  127.64   19.89
  -1  14   4   55.52   14.93
   1  14  -4   64.58   12.02
   1  14  -4   42.01   11.51
   1  14  -4   57.75   14.59
   1  14  -3  231.67   24.79
  -1  14   3  222.76   25.73
   1  14  -3  205.81   20.90
   1  14  -3  232.62   20.26
   1  14  -2   38.08   13.66
   1  14  -2   36.16    9.64
  -1  14   2   24.62   12.53
   1  14  -1  286.25   26.44
  -1  14   1  317.39   20.33
  -1  14   1  307.49   29.33
   1  14  -1  307.09   22.47
  -1  14   0  152.62   14.21
   1  14   0  151.80   19.14
  -1  14   0  151.16   21.95
   1  14   0  164.34   16.88
   1  14   1  131.03   15.16
   1  14   1  136.33   18.25
  -1  14  -1  118.10   13.15
  -1  14  -1  136.95   22.10
  -1  14  -2   64.01   10.07
  -1  14  -2   50.85   16.16
  -1  14  -2   48.57   11.31
   1  14   2   47.95   12.78
  -1  14  -3  102.69   12.46
  -1  14  -3   82.92   17.98
   1  14   3   95.72   16.83
  -1  14  -3   80.87   14.79
   1  14   4  247.37   24.71
  -1  14  -4  277.83   21.15
  -1  14  -4  308.90   26.75
  -1  14  -4  303.15   31.05
  -1  14  -5   38.12   12.28
   1  14   5   59.32   14.67
  -1  14  -5   44.65   10.41
   1  14   6  103.34   17.71
  -1  14  -6   54.96   14.39
  -1  14  -6   66.49   12.19
  -1  14  -7  193.46   23.22
   1  14   7  170.12   22.94
  -1  14  -7  178.08   21.93
  -1  14  -7  200.05   19.66
   1  14   8   58.38   15.05
  -1  14  -8   52.12   11.97
  -1  14  -8   64.76   14.82
  -1  14  -9  200.48   24.05
   1  14   9  278.54   30.60
  -1  14  -9  220.08   22.44
   1  14  10   -5.86   11.37
  -1  14 -10    3.05    8.86
  -1  14 -10    4.47    8.61
   1  14  11   45.49   14.66
  -1  14 -11   63.71   15.41
  -1  14 -11   89.26   15.84
  -1  14 -12   -3.11    9.41
  -1  14 -12    1.93    8.83
  -1  14 -13    4.75    9.70
   1  15 -11    9.93    9.02
   1  15 -11    4.83    7.32
  -1  15  11   28.62   13.34
  -1  15  10   30.76   15.36
   1  15 -10   51.63   13.06
   1  15 -10   41.77   13.20
   1  15  -9  166.56   21.26
  -1  15   9  177.02   26.41
   1  15  -9  149.69   19.56
   1  15  -8    9.80   10.16
  -1  15   8    0.92   13.02
   1  15  -8    2.98    6.80
  -1  15   7  204.24   26.67
   1  15  -7  185.31   23.33
   1  15  -7  222.24   23.11
  -1  15   6   77.20   17.48
   1  15  -6   78.95   17.60
   1  15  -6   94.13   14.75
   1  15  -6   69.67   14.41
   1  15  -5   72.57   13.53
   1  15  -5   75.26   17.52
  -1  15   5   47.52   14.49
   1  15  -5   54.06   13.13
  -1  15   4   27.81   11.92
   1  15  -4   58.56   12.08
   1  15  -4   35.43   12.39
   1  15  -4   29.41   10.60
  -1  15   3   48.76   16.05
   1  15  -3   33.65   10.99
   1  15  -3   37.46   12.72
   1  15  -3   45.16   11.03
  -1  15   2  292.80   30.07
   1  15  -2  306.75   25.96
   1  15  -2  368.74   30.63
   1  15  -2  351.10   25.04
  -1  15   1   -1.82    5.36
   1  15  -1   13.93    7.66
   1  15  -1   -4.30   10.23
  -1  15   1   -1.18    9.93
  -1  15   0  187.31   24.92
   1  15   0  185.30   18.61
   1  15   0  218.38   23.62
  -1  15   0  174.82   15.51
  -1  15  -1  124.32   13.89
   1  15   1  115.59   14.83
  -1  15  -1  129.40   22.13
   1  15   1  124.91   19.25
  -1  15  -2   62.33   14.33
  -1  15  -2   70.76   17.66
  -1  15  -2   77.21   10.90
   1  15   2   62.21   14.03
  -1  15  -3   73.34   11.32
  -1  15  -3   71.86   16.74
  -1  15  -3   49.52   12.33
   1  15   3   62.93   14.53
  -1  15  -4   -7.25   12.77
  -1  15  -4    5.86    7.24
   1  15   4   12.81    9.97
  -1  15  -4   -6.58    8.22
  -1  15  -5  113.14   18.47
  -1  15  -5  129.89   22.47
   1  15   5  131.32   19.93
  -1  15  -5  113.04   14.83
  -1  15  -6   84.09   13.93
   1  15   6   82.37   17.65
  -1  15  -6  102.21   18.17
  -1  15  -7   70.01   14.92
   1  15   7   57.85   16.30
  -1  15  -7   72.96   15.09
  -1  15  -7   54.08   12.31
  -1  15  -8  162.27   21.76
  -1  15  -8  186.07   20.53
   1  15   8  135.49   21.14
  -1  15  -9   38.87   13.08
  -1  15  -9   40.42   10.44
   1  15   9   25.32   12.01
   1  15  10  103.23   21.03
  -1  15 -10   92.11   16.00
  -1  15 -10   77.62   17.23
   1  15  11   15.21   10.29
  -1  15 -11    5.79    8.81
  -1  15 -11   32.52   12.77
  -1  15 -12   18.27    9.55
  -1  16  10   82.11   20.40
   1  16 -10   53.80   12.96
   1  16 -10   49.91   13.32
   1  16  -9    5.75    8.16
   1  16  -9   -7.48    8.62
  -1  16   8  101.71   21.02
   1  16  -8   79.04   15.41
   1  16  -8   72.41   14.75
   1  16  -7   11.93    8.25
  -1  16   7    1.69   10.54
   1  16  -7    2.91    8.74
   1  16  -7   -4.94   11.03
   1  16  -6  151.29   20.57
   1  16  -6  155.72   24.30
  -1  16   6  159.35   24.15
   1  16  -6  169.79   19.98
   1  16  -5   73.26   16.18
  -1  16   5  113.27   19.75
   1  16  -5  107.30   15.85
   1  16  -5  115.18   18.38
  -1  16   4   31.10   14.09
   1  16  -4   13.61   10.87
   1  16  -4   14.90    8.90
   1  16  -4   22.43    8.92
   1  16  -3  201.22   19.95
  -1  16   3  186.28   25.28
   1  16  -3  171.54   21.07
   1  16  -3  190.28   24.14
   1  16  -2   13.71    8.39
   1  16  -2    9.45    8.58
  -1  16   2  -17.08   13.57
   1  16  -2    0.56    8.71
  -1  16   1  109.04   20.31
   1  16  -1  119.86   15.05
   1  16  -1  133.97   19.91
  -1  16   0   71.83   11.01
   1  16   0   58.32   11.62
   1  16   0   61.24   14.16
  -1  16   0   47.53   15.93
   1  16   1   93.50   16.71
   1  16   1   85.79   13.62
  -1  16  -1   95.47   12.35
  -1  16  -1   71.80   17.81
   1  16   2   52.77   13.97
  -1  16  -2   77.04   11.82
  -1  16  -2   70.29   15.44
  -1  16  -2   61.23   16.91
  -1  16  -3   10.81    5.86
  -1  16  -3   20.57   14.22
   1  16   3   23.87   11.25
  -1  16  -3   22.96   11.72
  -1  16  -4  204.32   23.79
   1  16   4  177.36   22.61
  -1  16  -4  161.14   17.33
  -1  16  -4  155.96   25.44
  -1  16  -5    8.92    9.16
  -1  16  -5   22.88    8.63
  -1  16  -5    2.88   15.06
   1  16   5   12.49    9.65
  -1  16  -6  157.29   22.18
  -1  16  -6  174.74   18.95
   1  16   6  135.58   21.02
  -1  16  -6  180.99   27.46
   1  16   7  108.15   19.91
  -1  16  -7  115.00   20.19
  -1  16  -7   70.20   15.01
  -1  16  -7   94.63   14.96
   1  16   8   19.56   11.21
  -1  16  -8   38.93   12.40
  -1  16  -8   10.81    8.38
  -1  16  -9   64.09   13.46
   1  16   9   51.09   16.41
  -1  16  -9   48.35   13.91
  -1  16 -10   -2.01    7.46
   1  16  10   20.56   13.02
  -1  16 -10   -2.46    9.96
  -1  16 -11   59.34   16.25
   1  17  -9   43.34   12.51
  -1  17   9   35.99   14.30
   1  17  -9   26.28   10.54
  -1  17   8  -20.89   12.89
   1  17  -8   -9.31    9.95
   1  17  -8   -0.93   10.49
   1  17  -8   -2.41    9.72
   1  17  -7  100.28   18.26
   1  17  -7   45.74   16.10
   1  17  -7  127.55   18.38
  -1  17   7   97.67   21.06
   1  17  -6   24.13   11.61
   1  17  -6   46.30   11.10
  -1  17   6   49.66   16.38
   1  17  -6   48.29   14.30
   1  17  -5   22.37   13.41
  -1  17   5   53.79   16.16
   1  17  -5    4.31    7.98
   1  17  -5   36.03   11.49
   1  17  -4  111.29   16.08
   1  17  -4  123.61   20.78
  -1  17   4  136.22   22.21
   1  17  -4   95.33   17.53
  -1  17   3   43.75   15.10
   1  17  -3   30.91   13.27
   1  17  -3   39.33   10.75
   1  17  -3   21.51   11.95
   1  17  -2  127.39   18.63
   1  17  -2  124.26   16.13
   1  17  -2  125.64   19.71
  -1  17   2  125.37   21.54
   1  17  -1   14.75    9.08
   1  17  -1    2.74    6.94
  -1  17   1   -0.46   11.68
   1  17   0   73.55   12.81
  -1  17   0   82.43   18.84
   1  17   0   68.22   15.56
  -1  17  -1   66.59   17.70
   1  17   1   33.15   13.58
   1  17   2   25.42   11.45
  -1  17  -2   -3.55   10.23
  -1  17  -2    9.45   13.67
   1  17   3  158.43   21.70
  -1  17  -3  205.90   29.38
  -1  17  -3  159.94   22.09
   1  17   4   -8.58    9.65
  -1  17  -4    4.14    9.81
  -1  17  -4   22.63   12.94
  -1  17  -4    0.82    6.10
  -1  17  -5  167.12   22.87
   1  17   5  150.43   22.18
  -1  17  -5  124.09   16.05
  -1  17  -5  115.61   22.57
  -1  17  -6   12.88    9.78
   1  17   6   36.46   13.46
  -1  17  -6    5.39   13.09
  -1  17  -6   15.91    7.84
   1  17   7   74.05   17.84
  -1  17  -7   52.38   13.97
  -1  17  -7   59.98   13.06
  -1  17  -7   77.30   19.26
   1  17   8    7.91    9.83
  -1  17  -8   35.98   12.77
  -1  17  -9   12.10   10.42
   1  17   9    5.19    9.33
  -1  18   8   59.46   17.93
   1  18  -8   53.97   15.04
   1  18  -8   47.74   13.50
   1  18  -7    7.94   10.26
   1  18  -7    3.39    8.56
  -1  18   7   20.73   10.59
   1  18  -7   23.22    9.32
   1  18  -7   -0.58    7.99
   1  18  -6   39.69   16.97
  -1  18   6   65.63   18.10
   1  18  -6   58.08   14.94
   1  18  -6   46.56   12.32
   1  18  -5   50.47   17.15
   1  18  -5   61.45   15.71
  -1  18   5   70.48   17.84
   1  18  -5   59.67   13.45
  -1  18   4   26.63   13.75
   1  18  -4   12.88   10.73
   1  18  -4   40.00   13.74
   1  18  -4   25.42    9.13
   1  18  -3  106.86   19.33
   1  18  -3   74.64   14.31
  -1  18   3   73.85   18.42
   1  18  -3   87.20   16.44
   1  18  -2   14.68    8.91
   1  18  -2    9.73    7.30
  -1  18   2    3.94    9.77
   1  18  -1   59.21   13.07
  -1  18   1   61.37   17.16
   1  18  -1   98.95   18.89
  -1  18   0   11.48   12.17
   1  18   0   40.26   11.01
   1  18   0   33.12   12.55
  -1  18  -1    0.64   11.88
   1  18   1   14.78    9.15
  -1  18  -1   24.57   12.10
  -1  18  -2   82.18   17.42
   1  18   2   99.31   17.89
  -1  18  -2  124.64   23.76
  -1  18  -3  -21.72   11.88
   1  18   3   -4.80   10.69
  -1  18  -4  115.57   23.51
  -1  18  -4   99.40   18.50
   1  18   4  125.76   20.23
  -1  18  -5   -5.72   13.75
   1  18   5    8.30    9.47
  -1  18  -6   90.96   23.31
   1  18   6  115.33   20.04
  -1  18  -7   27.39   14.66
  -1  18  -7   16.70   11.33
   1  18   7   43.43   15.04
  -1  19   6    6.84   10.40
  -1  19   5   12.78   12.48
  -1  19   4   46.81   15.81
   1  19  -4   39.68   14.41
   1  19  -3   14.34   10.23
  -1  19   3   20.20   13.13
   1  19  -2   77.19   17.34
  -1  19   2   61.53   17.06
  -1  19   1   10.45   12.28
   1  19  -1    7.01    9.52
  -1  19   0  143.49   25.24
  -1  19  -1   70.42   21.83
  -1  19  -2    1.56   13.07
  -1  19  -3   55.04   18.79
  -1  19  -4   38.07   18.77
  -1  19  -5  106.57   24.59
  -1  20   3  114.74   22.83
  -1  20   2  -14.98   12.85
  -1  20   1   46.05   16.85
  -1  20   0   38.31   16.81
  -1  20  -1  -18.50   16.96
  -1  20  -2   70.02   21.17
  -2 -19   0   77.56   13.94
  -2 -19  -1   21.80    9.43
  -2 -18  -1   98.82   15.11
  -2 -18  -2   12.63    7.59
  -2 -18  -3  117.01   15.82
  -2 -18  -4   49.15   11.24
  -2 -17  -1   19.25    9.20
  -2 -17  -2  135.57   17.32
  -2 -17  -3   46.50   11.48
  -2 -17  -4  114.86   15.63
  -2 -17  -5   56.39   11.72
  -2 -17  -6   87.06   14.48
  -2 -16  -1  136.00   16.35
  -2 -16  -2   10.35    7.95
  -2 -16  -3  100.22   14.15
  -2 -16  -4   74.27   12.73
  -2 -16  -5   66.52   11.73
  -2 -16  -6  105.21   14.93
  -2 -16  -7   29.54    9.54
  -2 -16  -8  141.76   18.10
   2 -15  -4   67.66    8.39
   2 -15  -3  290.44   17.09
   2 -15  -2   21.18    5.89
  -2 -15  -2  116.10   14.88
  -2 -15  -3   19.46    9.18
  -2 -15  -4  100.78   13.91
  -2 -15  -5  149.18   17.30
  -2 -15  -6   36.04   10.39
  -2 -15  -7  163.54   18.34
  -2 -15  -8    0.25    7.28
  -2 -15  -9  105.97   15.62
  -2 -15 -10   -1.70    8.84
   2 -14  -7   20.25    5.18
   2 -14  -6  123.98   10.73
   2 -14  -5   68.19    7.99
   2 -14  -4  334.65   17.63
   2 -14  -3   27.44    5.68
   2 -14  -2  228.33   14.04
   2 -14  -1   70.92    7.97
   2 -14   0   38.15    6.92
   2 -14   1  198.98   15.69
   2 -14   2    1.53    4.10
  -2 -14  -2    1.15    5.78
  -2 -14  -3  431.43   27.05
  -2 -14  -4   98.90   13.66
  -2 -14  -5  114.87   14.76
  -2 -14  -6  157.20   17.26
  -2 -14  -7    6.66    7.28
  -2 -14  -8  230.23   21.54
  -2 -14  -9   67.23   13.17
  -2 -14 -10  123.86   16.80
  -2 -14 -11   92.43   15.90
  -2 -14 -12   20.00   10.10
   2 -13  -9   -3.37    4.17
   2 -13  -8   56.60    7.67
   2 -13  -7  106.16    9.82
   2 -13  -6   23.92    5.20
   2 -13  -6    9.69    3.54
   2 -13  -5  312.80   16.39
   2 -13  -5  345.62   17.19
   2 -13  -4   76.12    8.18
   2 -13  -4   63.94    6.72
   2 -13  -3  413.46   19.17
   2 -13  -3  387.21   17.90
   2 -13  -2   27.54    4.95
   2 -13  -1  125.44   10.01
   2 -13   0  156.73   11.70
   2 -13   1   23.46    6.01
   2 -13   2  676.67   30.38
  -2 -13  -2  703.33   33.32
   2 -13   3   67.77    9.81
  -2 -13  -3   72.56   11.62
  -2 -13  -4  257.59   20.20
  -2 -13  -5   45.13   10.09
  -2 -13  -6   50.20   10.68
  -2 -13  -7   74.41   13.07
  -2 -13  -8    5.58    6.95
  -2 -13  -9  240.17   22.34
  -2 -13 -10   49.34   11.77
  -2 -13 -11   96.88   14.81
  -2 -13 -12   59.03   13.59
  -2 -13 -13   18.56    9.74
   2 -12 -11  174.42   14.99
   2 -12 -10   42.13    7.60
   2 -12  -9   87.59    9.83
   2 -12  -8  123.53   10.65
   2 -12  -8  113.79   11.57
   2 -12  -7   60.88    7.78
   2 -12  -6  330.87   17.08
   2 -12  -6  384.66   17.71
   2 -12  -5  156.01   11.03
   2 -12  -5  144.69   10.51
   2 -12  -4  543.18   20.69
   2 -12  -4  560.01   21.73
   2 -12  -3   32.16    5.39
   2 -12  -3   25.10    4.71
   2 -12  -2  339.94   15.67
   2 -12  -1  169.76   11.20
   2 -12   0  180.82   12.01
   2 -12   2   21.99    6.70
  -2 -12  -2   24.78    7.96
   2 -12   3 1082.19   40.23
  -2 -12  -3 1037.09   41.68
  -2 -12  -4   10.05    8.27
  -2 -12  -4   11.89    7.65
  -2 -12  -5  294.11   21.39
  -2 -12  -6  154.97   16.41
  -2 -12  -7   13.31    7.60
  -2 -12  -8  183.91   19.07
  -2 -12  -9   47.74   11.49
  -2 -12 -10  164.04   18.98
  -2 -12 -11   40.66   11.50
  -2 -12 -12   15.85    8.64
  -2 -12 -13  106.01   17.42
  -2 -12 -14   -5.71   10.01
   2 -11 -12  211.13   17.26
   2 -11 -11   34.17    7.47
   2 -11 -10  231.74   16.29
   2 -11  -9   59.97    8.64
   2 -11  -9   69.04    9.96
   2 -11  -8  445.44   20.76
   2 -11  -7  239.20   13.95
   2 -11  -6  229.25   13.89
   2 -11  -6  241.18   13.57
   2 -11  -5  468.91   19.21
   2 -11  -5  497.85   19.69
   2 -11  -4   32.50    5.48
   2 -11  -4   20.23    4.26
   2 -11  -3  444.48   17.62
   2 -11  -3  487.12   19.01
  -2 -11   2  171.05   14.82
   2 -11  -2  172.53   10.22
  -2 -11   1  140.02   13.48
   2 -11  -1  152.74    9.94
   2 -11   0  231.66   13.06
  -2 -11   0  241.59   17.31
   2 -11   0  228.58   13.98
  -2 -11  -1  240.79   17.83
  -2 -11  -2  999.12   38.34
  -2 -11  -2  971.22   38.58
   2 -11   3  124.64   12.34
  -2 -11  -3  145.46   14.26
  -2 -11  -3  108.47   12.88
  -2 -11  -3  127.20   15.99
  -2 -11  -4   82.55   14.24
  -2 -11  -4   97.25   12.77
   2 -11   4   90.80   11.20
  -2 -11  -5   44.37   11.73
  -2 -11  -5   18.33    7.45
  -2 -11  -6   92.09   13.05
  -2 -11  -7  347.85   24.08
  -2 -11  -8   16.60    8.19
  -2 -11  -9  265.05   22.44
  -2 -11 -10   28.55    9.45
  -2 -11 -11  166.89   19.88
  -2 -11 -12   98.81   16.36
  -2 -11 -13    7.02    8.39
  -2 -11 -14  104.02   17.30
   2 -10 -14  196.05   18.07
   2 -10 -13   90.26   12.10
   2 -10 -12   63.36   10.09
   2 -10 -11  395.59   22.90
   2 -10 -10   16.53    6.70
   2 -10 -10   29.60    7.00
   2 -10  -9  756.65   29.27
   2 -10  -9  705.43   32.93
   2 -10  -8   41.49    6.46
   2 -10  -7  413.11   18.45
   2 -10  -7  399.51   20.35
   2 -10  -6  237.45   12.98
   2 -10  -6  218.24   13.38
   2 -10  -5   50.37    6.01
   2 -10  -5   62.17    6.60
   2 -10  -4  396.51   16.10
  -2 -10   4  418.32   23.24
   2 -10  -4  368.54   15.61
   2 -10  -3   74.00    6.73
   2 -10  -3   67.89    6.10
  -2 -10   3   67.84    9.72
   2 -10  -2  348.19   14.46
  -2 -10   2  363.45   20.90
  -2 -10   1  675.55   28.93
   2 -10  -1  620.84   21.21
  -2 -10   0  377.12   21.21
   2 -10   0  356.36   15.69
   2 -10   0  370.04   17.00
   2 -10   1  536.79   22.48
  -2 -10  -1  586.19   27.36
  -2 -10  -2  106.56   13.56
  -2 -10  -2  164.48   14.18
  -2 -10  -2  130.40   13.17
  -2 -10  -3  519.73   25.23
  -2 -10  -3  470.70   27.10
  -2 -10  -3  495.48   23.46
  -2 -10  -4  139.81   16.39
  -2 -10  -4  119.83   13.84
   2 -10   4  147.22   13.47
  -2 -10  -4  104.90   12.91
  -2 -10  -5   77.44   13.98
   2 -10   5   78.95   10.77
  -2 -10  -5   74.94   11.18
  -2 -10  -6  241.48   18.90
  -2 -10  -7   67.28   11.32
  -2 -10  -8  363.22   25.16
  -2 -10  -9   46.30   10.95
  -2 -10 -10  200.66   19.96
  -2 -10 -11   71.80   13.26
  -2 -10 -12   37.60   11.70
  -2 -10 -13  108.06   17.66
  -2 -10 -14    3.66    9.07
   2  -9 -15  117.41   15.35
   2  -9 -14   58.90   10.72
   2  -9 -13  154.46   15.49
   2  -9 -12  191.15   16.52
   2  -9 -11    5.09    4.77
   2  -9 -10  447.69   23.08
   2  -9  -9   83.96   10.96
   2  -9  -9   93.79   10.04
   2  -9  -8  736.41   27.32
   2  -9  -7  151.22   12.27
   2  -9  -7  144.55   10.59
   2  -9  -6  167.62   10.45
   2  -9  -6  170.03   11.81
   2  -9  -5  472.91   17.88
  -2  -9   5  529.96   26.13
   2  -9  -5  464.49   18.66
   2  -9  -5  570.69   35.24
   2  -9  -4    5.77    4.27
   2  -9  -4    6.32    7.37
   2  -9  -4   28.78   11.92
   2  -9  -4   15.89    4.27
  -2  -9   4    1.86    4.75
   2  -9  -3  776.62   23.05
  -2  -9   3  789.06   31.71
   2  -9  -3  757.85   22.41
   2  -9  -3  808.77   34.95
  -2  -9   2  561.00   25.45
   2  -9  -2  588.86   18.49
   2  -9  -1  317.39   11.97
  -2  -9   1   -1.95    4.10
   2  -9   0  361.56   13.57
   2  -9   0  354.87   14.65
  -2  -9  -1    0.35    4.76
   2  -9   1  324.89   14.96
   2  -9   2  840.10   29.43
  -2  -9  -2  839.46   33.08
  -2  -9  -2  809.06   31.90
  -2  -9  -2  789.64   34.48
  -2  -9  -3   69.31   11.13
  -2  -9  -3   75.82    9.94
  -2  -9  -3   60.55    9.42
   2  -9   4  334.04   19.53
  -2  -9  -4  285.89   19.09
  -2  -9  -4  325.55   23.51
  -2  -9  -4  306.17   20.76
   2  -9   5  252.02   17.95
  -2  -9  -5  261.29   19.87
  -2  -9  -5  253.55   18.03
  -2  -9  -5  240.32   21.35
  -2  -9  -6   88.40   11.94
  -2  -9  -6   94.47   14.94
  -2  -9  -7  435.22   25.77
  -2  -9  -8   36.63    9.19
  -2  -9  -9  138.50   16.23
  -2  -9 -10   52.99   11.08
  -2  -9 -11  151.66   18.68
  -2  -9 -12  148.80   18.92
  -2  -9 -13   16.67    9.31
  -2  -9 -14  235.59   25.30
  -2  -9 -15   16.36   10.92
   2  -8 -16   23.47    9.06
   2  -8 -15   -4.82    8.06
   2  -8 -14  327.79   23.92
   2  -8 -13   73.29   11.09
   2  -8 -12  143.85   14.36
   2  -8 -11  274.15   18.95
   2  -8 -10    9.60    5.21
   2  -8  -9  779.98   29.79
   2  -8  -8  146.90   11.39
   2  -8  -7  250.40   15.80
   2  -8  -7  277.10   14.11
   2  -8  -6  664.69   25.22
   2  -8  -6  715.37   39.40
  -2  -8   6  759.23   31.69
   2  -8  -6  637.46   22.18
   2  -8  -6  719.44   33.00
   2  -8  -5  104.07    7.29
   2  -8  -5  112.94    8.40
  -2  -8   5  123.72   12.14
   2  -8  -5  125.41   16.96
   2  -8  -5  123.92   13.34
   2  -8  -4  688.87   30.64
   2  -8  -4  577.76   19.32
  -2  -8   4  682.40   27.92
   2  -8  -4  606.12   19.05
   2  -8  -4  661.11   35.76
   2  -8  -3  114.38   15.44
   2  -8  -3   71.90    5.51
  -2  -8   3   -1.24    3.85
   2  -8  -3   63.23    9.71
   2  -8  -3   64.28    5.14
   2  -8  -2  551.47   16.86
   2  -8  -2  634.41   28.18
   2  -8  -1  701.26   20.12
   2  -8   0  874.68   26.28
  -2  -8  -1  920.30   34.37
   2  -8   1  969.63   29.45
   2  -8   2   17.37    4.51
  -2  -8  -2   37.55    9.63
  -2  -8  -2   57.08    9.73
  -2  -8  -3  679.93   28.87
  -2  -8  -3  723.21   26.09
  -2  -8  -4  521.31   24.92
  -2  -8  -4  528.59   26.77
  -2  -8  -4  487.57   27.67
  -2  -8  -5  204.19   16.86
   2  -8   5  194.68   15.42
  -2  -8  -5  185.56   18.16
  -2  -8  -5  181.40   15.34
   2  -8   6  149.95   14.19
  -2  -8  -6  125.87   13.41
  -2  -8  -6  110.81   14.88
  -2  -8  -6  126.54   14.33
  -2  -8  -7  135.78   17.65
  -2  -8  -7  137.31   14.80
  -2  -8  -8  509.89   28.66
  -2  -8  -9  107.77   14.25
  -2  -8 -10  147.39   17.15
  -2  -8 -11  161.22   18.71
  -2  -8 -12   72.36   14.24
  -2  -8 -13  128.57   18.65
  -2  -8 -14   28.24   11.88
  -2  -8 -15  141.31   20.46
   2  -7 -17   92.67   15.25
   2  -7 -16  -14.80    9.99
   2  -7 -15  323.32   25.11
   2  -7 -14   57.73   11.44
   2  -7 -13  223.57   19.17
   2  -7 -12  123.49   13.64
   2  -7 -11   39.76    8.52
   2  -7 -10  273.69   17.64
   2  -7  -9   88.10    9.75
  -2  -7   8  269.81   19.97
   2  -7  -8  279.67   15.45
   2  -7  -7  408.40   17.47
  -2  -7   7  421.36   23.62
   2  -7  -7  371.25   27.79
   2  -7  -7  459.14   25.48
  -2  -7   7  386.83   22.66
  -2  -7   6  386.54   21.24
   2  -7  -6  331.41   14.50
   2  -7  -6  348.02   25.89
   2  -7  -6  343.61   21.33
   2  -7  -5  479.12   16.45
   2  -7  -5  548.25   26.04
   2  -7  -5  495.72   18.83
  -2  -7   5  383.40   20.84
   2  -7  -4  117.53    6.90
   2  -7  -4  125.36    7.64
   2  -7  -4  136.78   12.96
   2  -7  -3  612.43   17.30
   2  -7  -3  627.20   27.39
   2  -7  -3  613.53   17.30
   2  -7  -2  456.13   13.69
   2  -7  -2  522.80   23.88
   2  -7  -1  441.69   13.84
  -2  -7   1  498.63   21.49
  -2  -7   0  692.07   26.73
   2  -7   0  700.61   21.29
   2  -7   1  278.92   13.21
  -2  -7  -1  282.46   16.68
  -2  -7  -2 1311.02   42.09
  -2  -7  -2 1274.10   39.49
   2  -7   2 1294.50   36.89
  -2  -7  -3  233.70   17.15
   2  -7   3  240.99   14.25
  -2  -7  -3  213.28   14.96
  -2  -7  -4  798.16   27.94
  -2  -7  -4  860.75   32.97
  -2  -7  -5  651.03   29.40
  -2  -7  -5  704.92   32.08
  -2  -7  -5  692.67   33.98
   2  -7   5  672.63   29.10
  -2  -7  -6  374.05   24.01
  -2  -7  -6  437.67   27.68
   2  -7   6  409.05   22.99
  -2  -7  -6  405.67   22.76
  -2  -7  -7  164.05   15.65
  -2  -7  -7  130.78   17.03
  -2  -7  -8  121.90   14.62
  -2  -7  -8  118.87   12.85
  -2  -7  -9  354.30   24.60
  -2  -7  -9  343.81   21.87
  -2  -7 -10  210.43   20.12
  -2  -7 -10  178.95   15.91
  -2  -7 -11   35.80   10.67
  -2  -7 -12  186.05   20.38
  -2  -7 -13   83.64   15.30
  -2  -7 -14  240.94   25.47
  -2  -7 -15   17.81   11.67
   2  -6 -18   29.43    9.91
   2  -6 -17    1.67    7.51
   2  -6 -16  129.08   16.86
  -2  -6  15    6.61    4.99
   2  -6 -15   23.79    8.82
   2  -6 -14  284.84   22.72
   2  -6 -13   43.39    9.66
   2  -6 -12   78.38   11.71
   2  -6 -11  155.55   14.43
   2  -6 -10  112.54   11.47
   2  -6  -9  734.92   34.51
   2  -6  -9  792.43   29.76
  -2  -6   8  402.61   23.67
   2  -6  -8  371.91   18.09
   2  -6  -8  365.62   22.95
  -2  -6   7  541.84   26.64
   2  -6  -7  638.77   34.71
   2  -6  -7  514.44   20.28
   2  -6  -7  562.25   27.56
  -2  -6   6  344.50   19.82
   2  -6  -6  366.36   21.02
   2  -6  -6  355.76   14.67
   2  -6  -5  117.67    7.33
   2  -6  -5  133.76   12.59
   2  -6  -4  363.41   12.34
   2  -6  -4  425.31   21.24
   2  -6  -4  394.34   14.12
   2  -6  -3  526.37   23.28
   2  -6  -3  479.96   13.31
   2  -6  -3  463.18   13.71
   2  -6  -2  969.46   22.32
  -2  -6   2 1048.33   32.67
   2  -6  -2 1017.67   34.03
  -2  -6   1  731.44   26.08
   2  -6  -1  760.53   27.55
   2  -6  -1  699.89   17.57
  -2  -6   0 1486.99   41.41
   2  -6   0 1402.62   34.29
   2  -6   1  573.42   19.17
  -2  -6  -1  513.71   21.54
  -2  -6  -1  571.68   23.28
   2  -6   2  146.03    9.65
  -2  -6  -2  139.49   11.26
  -2  -6  -2  145.34   12.06
  -2  -6  -2  139.91   11.75
  -2  -6  -3  556.33   23.45
   2  -6   3  566.84   22.68
  -2  -6  -3  567.49   25.63
  -2  -6  -4  564.59   27.76
  -2  -6  -4  622.53   25.70
  -2  -6  -5  325.75   18.43
  -2  -6  -5  341.10   21.80
  -2  -6  -5  336.06   19.75
   2  -6   6  842.83   34.06
  -2  -6  -6  835.20   38.74
  -2  -6  -6  821.05   33.51
   2  -6   6  914.83   38.11
  -2  -6  -7  243.24   20.82
  -2  -6  -7  258.66   18.88
   2  -6   7  279.09   19.14
  -2  -6  -7  253.90   21.78
  -2  -6  -7  254.16   17.16
  -2  -6  -8  715.29   33.18
  -2  -6  -8  707.14   37.48
  -2  -6  -8  669.57   29.08
  -2  -6  -9   43.33   12.75
  -2  -6  -9   29.38    7.30
  -2  -6  -9   41.02    9.77
  -2  -6 -10   48.65   13.74
  -2  -6 -10   48.98    8.14
  -2  -6 -10   48.17   11.11
  -2  -6 -11   72.04   12.95
  -2  -6 -11   51.19    9.19
  -2  -6 -11   57.89   13.86
  -2  -6 -12   43.54   14.44
  -2  -6 -12   68.39   13.53
  -2  -6 -13  266.16   25.19
  -2  -6 -14   35.36   11.15
  -2  -6 -15  155.78   21.14
   2  -5 -18   24.98   12.08
   2  -5 -17  101.64   16.05
   2  -5 -16    6.10    8.26
  -2  -5  15  202.57   17.47
   2  -5 -15  225.85   21.10
   2  -5 -14    6.65    7.75
  -2  -5  14   12.02    7.26
   2  -5 -13   67.89   11.62
   2  -5 -12   91.83   12.58
   2  -5 -11  178.34   15.73
   2  -5 -10  702.77   29.50
   2  -5  -9   56.60    8.61
  -2  -5   9   52.12    9.83
   2  -5  -9   66.19   10.36
   2  -5  -8  600.77   28.56
   2  -5  -8  590.00   23.43
  -2  -5   8  621.70   28.64
  -2  -5   8  566.54   28.44
   2  -5  -8  618.57   34.79
   2  -5  -7  134.59   12.94
  -2  -5   7  147.22   13.28
   2  -5  -7  108.90    9.24
  -2  -5   6  350.99   18.85
   2  -5  -6  366.54   20.12
   2  -5  -6  326.06   14.13
   2  -5  -5  323.22   12.52
   2  -5  -5  320.90   18.30
  -2  -5   5  324.17   17.27
   2  -5  -4  100.49    5.58
   2  -5  -4  118.02   10.89
   2  -5  -3  836.79   19.10
   2  -5  -3  876.82   30.13
   2  -5  -3  842.59   20.46
   2  -5  -2  354.02   17.51
   2  -5  -2  353.04    9.27
   2  -5  -1 2732.68   55.74
  -2  -5   1 2836.26   65.59
   2  -5  -1 2959.79   67.02
   2  -5   0  253.15    9.90
   2  -5   0  250.00   13.58
  -2  -5   0  261.40   14.03
  -2  -5  -1 1810.79   48.06
  -2  -5  -1 1749.66   45.27
   2  -5   1 1799.27   42.22
   2  -5   2  543.58   19.53
  -2  -5  -2  557.45   22.89
  -2  -5  -2  501.23   21.17
  -2  -5  -2  516.61   21.17
  -2  -5  -3  529.63   22.23
  -2  -5  -3  495.54   23.04
   2  -5   3  505.25   20.51
  -2  -5  -3  507.15   23.60
   2  -5   4    6.57    5.22
  -2  -5  -4   18.41    6.98
  -2  -5  -4   21.71    7.42
   2  -5   5 1512.29   48.67
  -2  -5  -5 1468.52   44.89
  -2  -5  -5 1364.24   48.18
  -2  -5  -6  455.79   26.95
  -2  -5  -6  512.25   24.86
   2  -5   6  573.71   28.40
   2  -5   6  492.44   24.56
   2  -5   7 1078.42   40.75
  -2  -5  -7 1172.30   41.75
  -2  -5  -7 1194.93   46.54
  -2  -5  -7 1059.64   36.36
  -2  -5  -7 1025.97   45.55
  -2  -5  -8  214.01   20.74
  -2  -5  -8  221.45   17.89
  -2  -5  -8  198.44   19.57
  -2  -5  -8  214.66   14.72
  -2  -5  -9  814.27   36.78
  -2  -5  -9  788.25   40.68
  -2  -5  -9  753.52   30.13
  -2  -5 -10   74.86   12.37
  -2  -5 -10   69.35    8.98
  -2  -5 -10   47.13   12.42
  -2  -5 -11  117.61   17.17
  -2  -5 -11  127.50   12.13
  -2  -5 -11  117.15   15.78
  -2  -5 -12  137.92   18.11
  -2  -5 -12  133.51   19.69
  -2  -5 -13  -17.47   10.45
  -2  -5 -13   -9.19   10.51
  -2  -5 -14  233.83   24.47
  -2  -5 -14  196.59   25.83
  -2  -5 -15  -11.51   12.93
  -2  -5 -15   43.84   13.53
   2  -4 -18   54.83   14.67
   2  -4 -17   -2.43    8.46
   2  -4 -16  107.70   16.10
  -2  -4  15    0.75    5.36
   2  -4 -15    7.07    6.79
   2  -4 -14  281.76   22.67
  -2  -4  14  301.39   21.04
   2  -4 -13  233.67   19.82
  -2  -4  13  199.06   17.08
   2  -4 -12   98.79   12.64
  -2  -4  12   78.42   12.37
  -2  -4  11  122.15   13.95
   2  -4 -11  120.85   13.72
   2  -4 -10  280.59   18.22
  -2  -4  10  303.07   19.93
  -2  -4   9  732.85   33.67
  -2  -4   9  731.43   31.96
   2  -4  -9  702.97   28.05
  -2  -4   9  703.45   29.77
   2  -4  -8   34.39    6.26
   2  -4  -8   31.85    7.00
  -2  -4   8   29.26    7.34
   2  -4  -7  654.88   28.02
   2  -4  -7  632.40   22.87
  -2  -4   7  610.79   27.38
   2  -4  -6  639.43   21.03
   2  -4  -6  623.62   26.64
  -2  -4   6  612.37   25.42
  -2  -4   5    6.95    4.31
   2  -4  -5    9.31    5.44
   2  -4  -5    8.51    3.35
  -2  -4   4 1187.01   33.39
   2  -4  -4 1234.42   36.92
   2  -4  -4 1101.95   26.56
   2  -4  -3  593.26   22.73
   2  -4  -3  583.72   13.63
   2  -4  -2 1217.66   35.41
  -2  -4   1  113.54    8.69
   2  -4  -1  113.45    4.49
   2  -4  -1  115.74    9.26
   2  -4   0 1029.93   23.96
  -2  -4   0  942.50   25.20
   2  -4   0 1021.18   28.87
  -2  -4   0  991.22   29.84
  -2  -4  -1  601.82   20.23
   2  -4   1  634.53   20.63
   2  -4   1  636.63   19.03
  -2  -4  -1  644.25   23.23
   2  -4   2  427.99   16.38
  -2  -4  -2  407.52   18.11
  -2  -4  -2  410.36   17.82
  -2  -4  -2  419.15   19.14
   2  -4   3 1490.35   40.96
  -2  -4  -3 1528.97   42.78
  -2  -4  -3 1543.37   45.27
  -2  -4  -3 1534.24   43.93
  -2  -4  -4  539.80   25.39
   2  -4   4  628.35   23.92
   2  -4   4  604.11   26.21
  -2  -4  -4  593.52   24.54
  -2  -4  -5  802.06   33.88
   2  -4   5  824.50   32.97
  -2  -4  -5  825.33   31.15
  -2  -4  -6 1353.88   45.60
   2  -4   6 1460.43   44.22
  -2  -4  -6 1361.48   40.34
   2  -4   7  399.98   22.65
   2  -4   7  469.81   26.22
  -2  -4  -7  384.28   18.43
  -2  -4  -7  427.53   27.16
  -2  -4  -7  428.77   23.80
  -2  -4  -8  757.94   33.57
  -2  -4  -8  743.25   37.37
  -2  -4  -8  829.70   40.56
  -2  -4  -8  721.60   27.12
  -2  -4  -9   99.65   15.53
  -2  -4  -9  109.85   14.35
  -2  -4  -9   96.06    9.61
  -2  -4 -10   43.94   10.49
  -2  -4 -10   54.36   12.63
  -2  -4 -10   50.19    7.68
  -2  -4 -11   54.80   12.91
  -2  -4 -11   65.97   12.48
  -2  -4 -12   91.91   14.92
  -2  -4 -12   82.28   16.19
  -2  -4 -13  133.53   20.33
  -2  -4 -13  142.04   19.19
  -2  -4 -14    6.10    8.27
  -2  -4 -14   -5.87   11.85
  -2  -4 -15  160.91   20.80
  -2  -4 -15  140.21   22.32
  -2  -4 -16   76.12   16.78
   2  -3 -18   69.40   15.13
   2  -3 -17   70.70   14.53
   2  -3 -16    4.70    8.52
   2  -3 -16   -5.79    8.62
   2  -3 -15  188.13   19.66
  -2  -3  15  185.76   16.55
  -2  -3  14  152.81   14.61
   2  -3 -14  143.92   16.95
   2  -3 -13  241.60   20.71
  -2  -3  13  258.65   19.36
  -2  -3  12   83.57   11.30
  -2  -3  12   80.60   12.22
   2  -3 -12   91.46   12.75
   2  -3 -11  186.38   15.92
  -2  -3  11  145.20   14.74
   2  -3 -10  466.55   24.15
  -2  -3  10  475.72   25.34
  -2  -3   9  221.73   15.58
   2  -3  -9  220.83   21.32
   2  -3  -9  234.63   15.80
  -2  -3   9  250.67   17.77
   2  -3  -8  218.97   13.96
  -2  -3   8  258.45   15.55
   2  -3  -7  352.84   16.35
  -2  -3   7  325.06   16.57
   2  -3  -6  325.18   14.41
   2  -3  -6  350.77   18.53
  -2  -3   6  325.43   14.96
   2  -3  -5  688.59   20.57
   2  -3  -5  698.13   26.61
  -2  -3   4  351.78   15.42
   2  -3  -4  390.36   17.84
   2  -3  -4  360.98   11.76
   2  -3  -3 3807.19   74.04
  -2  -3   3 3946.34   80.54
   2  -3  -3 3996.64   85.70
   2  -3  -2  465.91   18.10
   2  -3  -1  240.44   11.90
   2  -3   0 1967.38   42.06
  -2  -3   0 2027.09   41.91
   2  -3   0 2109.06   46.60
  -2  -3  -1 1257.27   33.33
  -2  -3  -1 1258.55   30.82
   2  -3   1 1211.99   30.06
  -2  -3  -1 1201.81   33.66
   2  -3   1 1237.58   30.07
   2  -3   2 1802.21   40.02
  -2  -3  -2 1888.93   46.13
  -2  -3  -2 1839.55   47.55
   2  -3   2 1856.04   43.73
  -2  -3  -2 1740.64   45.11
   2  -3   3  326.63   15.22
   2  -3   3  346.92   17.21
  -2  -3  -3  311.92   17.77
  -2  -3  -3  311.83   16.04
  -2  -3  -3  311.81   16.58
   2  -3   3  323.73   10.44
   2  -3   4 1325.27   41.36
  -2  -3  -4 1327.09   42.43
  -2  -3  -4 1378.34   39.88
   2  -3   4 1305.58   38.54
  -2  -3  -5   59.00    9.28
   2  -3   5   64.82    9.71
  -2  -3  -5   70.79   10.41
   2  -3   5   73.78   10.19
  -2  -3  -6  481.84   23.55
   2  -3   6  495.18   25.23
   2  -3   6  503.65   26.75
  -2  -3  -6  479.71   18.77
  -2  -3  -6  473.33   26.75
  -2  -3  -7  670.74   29.67
  -2  -3  -7  686.58   34.70
   2  -3   7  805.31   35.06
   2  -3   7  715.93   33.79
  -2  -3  -7  610.67   22.81
   2  -3   7  744.38   31.19
  -2  -3  -8  252.62   13.88
  -2  -3  -8  257.70   19.43
  -2  -3  -8  274.14   22.91
  -2  -3  -8  266.42   22.08
   2  -3   8  267.54   21.07
  -2  -3  -9  310.84   16.16
  -2  -3  -9  362.27   26.15
  -2  -3  -9  350.10   23.14
  -2  -3 -10  142.89   16.05
  -2  -3 -10  108.17   16.47
  -2  -3 -11  357.35   29.14
  -2  -3 -11  348.71   25.95
  -2  -3 -12  313.54   25.77
  -2  -3 -12  238.13   25.39
  -2  -3 -13   20.73   10.84
  -2  -3 -13   28.36   11.08
  -2  -3 -14   61.54   14.71
  -2  -3 -14   37.68   13.59
  -2  -3 -15   41.38   14.66
  -2  -3 -15   85.90   16.89
  -2  -3 -16   60.03   17.17
  -2  -3 -16   68.02   15.58
   2  -2 -18   67.93   15.05
   2  -2 -17   36.51   12.12
   2  -2 -16   91.00   15.55
  -2  -2  16   78.26   10.86
  -2  -2  15    7.57    5.59
   2  -2 -15    0.21    7.73
   2  -2 -15   10.56    9.86
  -2  -2  14  238.66   18.19
   2  -2 -14  215.43   20.35
   2  -2 -13  209.30   18.93
  -2  -2  13  206.77   16.79
   2  -2 -13  189.84   20.20
   2  -2 -12  213.14   20.51
   2  -2 -12  198.24   18.00
  -2  -2  12  201.99   18.79
  -2  -2  12  244.09   18.06
   2  -2 -11  190.76   18.22
  -2  -2  11  172.89   16.50
   2  -2 -11  201.19   16.62
   2  -2 -10   84.07   12.17
  -2  -2  10   87.06   11.20
   2  -2 -10   85.14   10.99
  -2  -2   9  634.54   28.42
   2  -2  -9  601.91   26.29
   2  -2  -9  639.55   35.49
  -2  -2   9  598.88   27.24
  -2  -2   8  271.92   17.29
   2  -2  -8  284.88   16.54
  -2  -2   8  288.01   16.99
   2  -2  -7  442.96   19.05
  -2  -2   7  438.93   19.56
   2  -2  -6 1642.05   41.96
  -2  -2   6 1605.81   41.94
  -2  -2   5  110.58    7.41
   2  -2  -5   99.27    7.68
   2  -2  -4 4052.41   87.66
  -2  -2   4 3861.21   78.25
   2  -2  -4 3892.67   79.11
   2  -2  -4 4073.63   91.60
   2  -2  -3 4847.53  104.92
   2  -2  -3 4720.55   92.44
   2  -2  -3 4762.56  100.89
   2  -2  -2 4006.68   83.10
   2  -2  -2 3910.19   86.69
  -2  -2   2 3843.38   76.35
   2  -2  -2 3889.23   74.09
   2  -2  -1  112.87    7.66
  -2  -2   1  112.42    5.14
   2  -2   0  406.91   11.82
  -2  -2   0  437.33   14.02
   2  -2   0  398.70   14.07
  -2  -2  -1 4969.99  102.12
   2  -2   1 4969.40   97.96
  -2  -2  -1 5230.26  103.36
   2  -2   1 4960.04   99.30
  -2  -2  -1 4942.03   99.77
   2  -2   2  607.49   21.44
  -2  -2  -2  585.75   22.18
   2  -2   2  588.18   15.04
  -2  -2  -2  626.12   21.19
  -2  -2  -2  586.21   20.67
   2  -2   2  590.90   19.33
  -2  -2  -3 2642.70   64.51
   2  -2   3 2569.69   61.15
  -2  -2  -3 2473.04   65.48
  -2  -2  -3 2750.78   63.00
   2  -2   3 2732.89   64.15
   2  -2   3 2708.82   66.33
  -2  -2  -4   90.33   10.06
   2  -2   4   99.94   10.16
  -2  -2  -4   87.52   10.69
   2  -2   4   91.95   10.22
   2  -2   5 1662.94   49.37
   2  -2   5 1632.47   50.50
  -2  -2  -5 1634.26   47.59
  -2  -2  -5 1658.04   51.84
  -2  -2  -6  127.69    8.07
  -2  -2  -6  110.41   13.31
   2  -2   6  128.54   12.88
  -2  -2  -6  121.15   12.07
   2  -2   6  121.46   13.05
  -2  -2  -7  167.62   14.91
   2  -2   7  170.13   16.07
  -2  -2  -7  136.60    8.87
  -2  -2  -7  169.06   16.95
  -2  -2  -8  825.62   34.80
  -2  -2  -8  830.62   39.06
   2  -2   8  866.70   38.84
   2  -2   8  819.74   34.69
  -2  -2  -8  789.32   39.68
  -2  -2  -8  747.16   24.63
  -2  -2  -9  127.78   15.22
  -2  -2  -9  117.66   16.20
  -2  -2 -10  367.00   27.66
  -2  -2 -10  391.13   26.27
  -2  -2 -11  158.90   18.06
  -2  -2 -11  150.30   19.62
  -2  -2 -12  273.23   26.76
  -2  -2 -12  315.65   25.69
  -2  -2 -13  131.77   19.80
  -2  -2 -13  132.44   18.31
  -2  -2 -14   33.86   11.89
  -2  -2 -14   18.98   10.46
  -2  -2 -15   50.38   13.74
  -2  -2 -15   59.23   16.02
  -2  -2 -16   19.53   11.67
  -2  -2 -16   37.66   15.20
   2  -1 -17  120.49   19.11
   2  -1 -16   58.06   12.78
  -2  -1  16   46.67    8.58
   2  -1 -16   55.52   14.30
   2  -1 -15  143.96   19.73
  -2  -1  15  128.67   13.59
   2  -1 -15  129.24   17.57
  -2  -1  14   73.54   10.53
   2  -1 -14   85.06   15.44
   2  -1 -14   69.87   14.29
   2  -1 -13   95.14   14.42
   2  -1 -13   90.38   13.64
  -2  -1  13   90.70   10.99
  -2  -1  12  367.76   21.70
   2  -1 -12  330.64   23.49
   2  -1 -12  352.46   25.22
   2  -1 -11   40.60    9.15
  -2  -1  11   45.21    9.76
   2  -1 -11   28.19    9.61
  -2  -1  10  537.33   26.96
  -2  -1  10  526.06   27.04
   2  -1 -10  513.98   25.88
   2  -1 -10  505.71   27.46
  -2  -1   9  154.35   13.73
  -2  -1   9  156.50   13.97
   2  -1  -9  131.98   17.03
   2  -1  -9  134.17   12.66
  -2  -1   8 1033.33   35.44
  -2  -1   8 1004.89   35.22
   2  -1  -8  940.46   33.76
  -2  -1   7 1075.04   34.80
   2  -1  -7 1053.20   34.80
  -2  -1   7 1074.46   34.31
   2  -1  -7 1065.72   33.43
  -2  -1   6 1251.60   35.14
  -2  -1   6 1197.37   35.88
   2  -1  -6 1211.60   34.77
   2  -1  -5  727.95   28.64
   2  -1  -5  736.70   23.01
  -2  -1   5  699.68   22.00
  -2  -1   5  716.37   27.73
  -2  -1   5  684.57   23.39
  -2  -1   4  517.94   15.49
   2  -1  -4  536.54   21.95
  -2  -1   4  519.81   20.68
   2  -1  -4  515.54   16.87
  -2  -1   4  497.42   18.08
  -2  -1   3 9616.42  188.10
   2  -1  -3 9493.47  183.88
  -2  -1   3 9907.39  187.15
   2  -1  -3 9881.76  192.42
  -2  -1   2 3621.47   72.49
   2  -1  -2 3440.52   68.93
   2  -1  -2 3519.42   76.33
  -2  -1   2 3514.49   70.83
   2  -1  -1  150.63    6.18
  -2  -1   1  156.72    7.92
  -2  -1   1  151.21    5.79
  -2  -1   0  330.04   11.68
   2  -1   0  312.70   10.34
  -2  -1  -1 1195.17   30.43
   2  -1   1 1037.78   27.07
  -2  -1  -1 1122.67   28.99
   2  -1   1 1068.78   28.11
  -2  -1  -2 1736.23   43.57
   2  -1   2 1633.70   40.90
   2  -1   2 1547.51   39.87
   2  -1   2 1639.46   43.31
  -2  -1  -2 1748.67   41.66
   2  -1   3  701.53   26.25
  -2  -1  -3  696.58   24.28
   2  -1   3  714.41   24.43
   2  -1   3  683.39   23.15
  -2  -1  -4 2307.55   58.97
  -2  -1  -4 2347.11   62.53
   2  -1   4 2410.78   62.23
  -2  -1  -5   87.47   10.33
  -2  -1  -5   70.55   10.52
  -2  -1  -5   77.14    5.23
   2  -1   5   77.07   10.26
  -2  -1  -6   62.92    9.99
  -2  -1  -6   50.56    8.86
   2  -1   6   58.38   10.11
  -2  -1  -6   53.42    4.76
  -2  -1  -7  391.43   26.02
  -2  -1  -7  419.82   23.08
   2  -1   7  477.24   26.55
  -2  -1  -8   24.08    8.56
   2  -1   8   24.84    6.40
  -2  -1  -8   19.19    8.56
  -2  -1  -8   35.45   10.88
   2  -1   8   13.75    7.65
  -2  -1  -9  675.53   33.37
  -2  -1  -9  668.19   36.08
  -2  -1 -10   24.70    9.48
  -2  -1 -10    6.66   10.17
  -2  -1 -11  155.30   18.35
  -2  -1 -11  133.99   18.08
  -2  -1 -12  227.01   24.31
  -2  -1 -12  282.60   24.85
  -2  -1 -13   90.99   15.56
  -2  -1 -13   73.22   16.57
  -2  -1 -14  122.75   18.85
  -2  -1 -14  142.41   20.74
  -2  -1 -15    7.43   11.80
  -2  -1 -15   26.89   12.23
  -2  -1 -16  142.08   20.38
  -2  -1 -16  122.34   22.15
   2   0 -17  168.16   22.64
   2   0 -17  178.36   22.61
  -2   0  16   68.36   10.49
   2   0 -16   75.12   16.25
   2   0 -16   95.76   16.62
   2   0 -15    2.04    8.59
   2   0 -15    0.71    8.80
  -2   0  15    0.15    4.66
  -2   0  14   19.46    6.61
   2   0 -14   19.65   10.14
   2   0 -14   24.93   10.38
  -2   0  13  145.76   14.33
   2   0 -13  145.44   17.24
   2   0 -13  138.79   17.02
   2   0 -12   11.00    8.12
  -2   0  12    6.79    5.50
   2   0 -12   26.44   10.18
  -2   0  11  822.32   37.01
  -2   0  11  611.13   28.86
   2   0 -11  754.57   34.89
   2   0 -11  740.09   34.65
  -2   0  10   14.38    6.09
   2   0 -10   15.85    7.57
  -2   0  10   12.70    5.63
   2   0 -10   14.42    7.65
   2   0 -10    7.33    6.03
   2   0  -9 2376.18   64.73
   2   0  -9 2471.56   77.53
  -2   0   9 2320.02   64.81
   2   0  -9 2417.06   66.13
  -2   0   9 2376.56   67.18
  -2   0   8  423.99   20.01
  -2   0   8  410.53   19.93
  -2   0   8  456.81   26.01
  -2   0   8  411.39   20.59
   2   0  -8  383.30   19.90
   2   0  -8  401.36   20.60
  -2   0   7  994.92   32.57
  -2   0   7 1004.02   33.54
   2   0  -7  947.32   32.50
  -2   0   7 1001.36   33.99
  -2   0   7 1057.76   39.98
   2   0  -7  985.34   33.47
  -2   0   6  130.92   10.27
   2   0  -6  137.28   10.19
  -2   0   6  155.53   14.94
   2   0  -6  125.34   12.68
  -2   0   6  148.90   10.48
   2   0  -6  145.04   11.33
  -2   0   5   82.65   10.52
   2   0  -5   84.74    9.73
  -2   0   5   84.57    7.53
  -2   0   5   82.64    7.31
   2   0  -5   94.41    7.83
   2   0  -5   84.18    8.41
  -2   0   4 1047.06   27.66
   2   0  -4 1098.82   29.06
  -2   0   4 1120.19   33.77
   2   0  -4 1110.54   33.60
  -2   0   4 1118.16   28.69
   2   0  -3   86.90    8.02
   2   0  -3   89.00    6.70
  -2   0   3   83.77    5.12
  -2   0   3   85.04    6.12
  -2   0   3   95.59    8.59
   2   0  -2 2378.29   49.67
  -2   0   2 2361.09   52.04
  -2   0   2 2423.43   49.76
   2   0  -2 2275.20   52.25
  -2   0   1  216.64    9.04
   2   0  -1  234.29    8.70
  -2   0   1  199.78    8.13
  -2   0   0  346.34    9.96
  -2   0   0  348.86   11.83
  -2   0   0  371.33   12.81
  -2   0   0  346.05   12.30
   2   0   0  319.44   12.35
   2   0   1 2999.76   62.64
  -2   0  -1 2947.81   62.79
   2   0   1 2884.37   60.99
   2   0   1 2957.05   64.51
  -2   0  -1 2985.56   64.59
  -2   0  -2  460.74   17.07
   2   0   2  470.49   17.09
   2   0   2  412.06   17.82
  -2   0  -3 1041.72   31.25
   2   0   3 1040.36   33.30
  -2   0  -4   23.97    7.29
   2   0   4   16.09    7.47
  -2   0  -5  182.97   14.23
   2   0   5  178.75   14.58
  -2   0  -6  629.59   27.14
   2   0   6  654.47   30.02
   2   0   7   34.00    8.55
  -2   0  -7   33.38    8.37
  -2   0  -7   29.50    8.75
  -2   0  -8 1157.37   44.16
   2   0   8 1302.56   49.18
   2   0   8 1175.70   43.32
  -2   0  -8 1224.20   47.63
  -2   0  -8 1172.47   49.77
  -2   0  -9   51.31   11.27
  -2   0  -9   50.87   12.03
  -2   0 -10  465.14   30.86
  -2   0 -10  460.10   28.37
  -2   0 -11   21.89    9.72
  -2   0 -11   24.67   10.96
  -2   0 -12   84.00   14.03
  -2   0 -12   63.92   15.10
  -2   0 -13  281.95   28.37
  -2   0 -13  299.72   26.64
  -2   0 -14   30.42   12.65
  -2   0 -14   30.64   13.48
  -2   0 -15  110.33   19.18
  -2   0 -15   96.49   18.92
  -2   0 -16    9.48    9.76
  -2   0 -16    7.56   10.18
   2   1 -19   37.85   14.64
   2   1 -18   76.81   16.36
   2   1 -17   91.17   16.73
   2   1 -17  107.26   18.49
   2   1 -16   54.83   13.59
   2   1 -16   30.34   12.52
  -2   1  15  166.86   16.14
   2   1 -15  129.13   18.60
   2   1 -15  176.96   20.74
   2   1 -14   72.14   14.00
   2   1 -14   72.74   14.02
  -2   1  14   69.22   10.71
   2   1 -13  101.62   14.91
  -2   1  13   98.73   12.43
   2   1 -13   90.52   14.16
   2   1 -12  330.62   24.22
  -2   1  12  327.01   21.15
   2   1 -12  356.23   25.04
   2   1 -11   54.18   10.55
  -2   1  11   51.70   10.97
  -2   1  11   70.35   10.22
   2   1 -11   70.42   11.83
  -2   1  10  504.06   25.39
  -2   1  10  473.61   26.97
   2   1 -10  531.59   33.98
   2   1 -10  521.66   27.18
  -2   1   9  154.28   14.48
   2   1  -9  140.81   16.63
  -2   1   9  150.10   12.99
   2   1  -9  161.30   14.87
  -2   1   9  170.98   19.29
  -2   1   8  956.04   35.51
  -2   1   8  988.81   41.77
   2   1  -8  968.71   34.62
  -2   1   8  970.12   33.32
   2   1  -8  952.66   35.34
   2   1  -7 1093.31   34.50
  -2   1   7 1137.63   35.00
  -2   1   7 1074.98   42.17
  -2   1   7 1084.66   36.17
   2   1  -7 1176.88   43.00
  -2   1   7 1122.78   36.46
   2   1  -7 1087.73   35.92
  -2   1   6 1243.38   35.50
   2   1  -6 1208.35   34.76
  -2   1   6 1221.16   36.72
  -2   1   6 1366.04   39.04
  -2   1   6 1270.42   43.80
   2   1  -6 1241.64   37.25
   2   1  -6 1305.51   43.21
   2   1  -5  778.66   22.78
  -2   1   5  768.26   30.52
  -2   1   5  776.76   26.64
  -2   1   5  774.88   23.36
   2   1  -5  777.44   28.81
   2   1  -5  734.84   25.07
  -2   1   5  700.92   24.32
  -2   1   4  540.68   16.47
  -2   1   4  535.03   20.53
   2   1  -4  488.97   15.07
  -2   1   4  513.97   17.69
  -2   1   4  515.66   22.85
   2   1  -4  542.19   18.83
   2   1  -4  527.94   21.06
  -2   1   3 9999.00  195.31
   2   1  -3 9789.48  190.21
   2   1  -3 9867.97  191.36
  -2   1   2 3653.19   75.69
   2   1  -2 3415.97   72.07
   2   1  -2 3451.43   70.29
  -2   1   2 3462.78   68.23
   2   1  -1  222.37    9.77
   2   1  -1  202.17    6.86
  -2   1   1  230.45   11.45
  -2   1   1  188.47    6.80
   2   1   0  286.31   12.25
  -2   1   0  274.39    9.57
  -2   1   0  297.76   10.88
   2   1   0  272.89   10.65
  -2   1  -1 1044.15   27.24
  -2   1  -1 1047.79   26.55
   2   1   1 1156.96   29.70
  -2   1  -1 1015.80   23.92
  -2   1  -2 1706.98   40.85
   2   1   2 1622.42   43.50
  -2   1  -3  733.03   24.64
   2   1   3  740.55   27.45
  -2   1  -4 2521.24   60.92
   2   1   4 2415.25   64.52
   2   1   5   65.09    9.42
  -2   1  -5   66.89    9.07
  -2   1  -6   80.11   10.72
   2   1   6   79.51   10.77
  -2   1  -7  464.61   24.44
   2   1   7  477.88   27.21
   2   1   8   17.28    7.90
  -2   1  -8   32.70   10.51
  -2   1  -8   35.88   11.11
   2   1   8   31.34    6.62
  -2   1  -8   36.39    9.88
  -2   1  -9  666.17   35.62
  -2   1  -9  712.10   34.18
  -2   1 -10   -9.57    9.24
  -2   1 -10    9.87    8.74
  -2   1 -11  140.00   18.76
  -2   1 -11  145.89   17.50
  -2   1 -12  275.97   24.68
  -2   1 -12  291.21   27.36
  -2   1 -13   74.33   14.39
  -2   1 -13  101.82   18.38
  -2   1 -14  105.00   17.73
  -2   1 -14  111.91   19.43
  -2   1 -15   23.28   11.96
  -2   1 -15   32.13   12.10
  -2   1 -16  137.76   23.72
   2   2 -19   43.85   13.05
   2   2 -18   51.54   15.29
   2   2 -17   43.43   13.12
   2   2 -17   36.20   12.91
   2   2 -16   73.36   14.66
   2   2 -16   72.67   15.69
   2   2 -15   -2.53    9.22
   2   2 -15   30.21   11.45
   2   2 -14  224.59   22.30
  -2   2  14  232.86   19.08
   2   2 -14  258.61   23.71
   2   2 -13  173.67   18.60
  -2   2  13  199.85   17.04
   2   2 -13  205.43   20.20
  -2   2  12  213.69   17.63
   2   2 -12  253.26   21.69
   2   2 -12  229.73   20.36
   2   2 -11  171.90   16.11
  -2   2  11  155.26   14.74
   2   2 -11  168.01   17.07
  -2   2  11  173.91   14.94
  -2   2  11  153.59   19.78
  -2   2  10   76.39   14.93
   2   2 -10   97.55   15.94
  -2   2  10   75.72   10.10
  -2   2  10   73.47   11.48
  -2   2  10   50.63    8.93
   2   2 -10   78.19   11.50
   2   2  -9  613.62   28.49
  -2   2   9  588.86   28.74
  -2   2   9  555.73   25.59
  -2   2   9  594.86   34.04
   2   2  -9  638.13   34.75
  -2   2   8  250.00   15.40
   2   2  -8  263.45   17.76
  -2   2   8  259.21   17.28
  -2   2   8  272.78   22.25
   2   2  -8  247.14   15.72
  -2   2   7  474.46   19.92
   2   2  -7  474.99   20.42
  -2   2   7  484.96   22.86
  -2   2   7  490.61   27.98
  -2   2   7  469.41   21.98
   2   2  -7  484.63   26.35
   2   2  -7  466.74   22.43
   2   2  -6 1547.22   41.32
  -2   2   6 1572.47   45.49
  -2   2   6 1594.64   45.20
   2   2  -6 1658.31   50.01
   2   2  -6 1662.63   45.26
  -2   2   6 1571.15   51.08
  -2   2   6 1579.18   41.23
   2   2  -5  103.16    7.48
  -2   2   5  106.69    9.12
  -2   2   5  120.78   12.96
   2   2  -5  112.74   10.63
   2   2  -5   91.09    9.33
  -2   2   5  114.12    7.64
  -2   2   5  115.63   10.26
   2   2  -4 4232.30   90.27
  -2   2   4 4109.03   92.23
  -2   2   4 4266.44   85.02
   2   2  -4 4183.11   83.97
  -2   2   4 4353.68   97.47
   2   2  -4 4273.99   92.15
  -2   2   3 4941.40  105.42
  -2   2   3 4844.47   92.99
   2   2  -3 4728.33   99.84
   2   2  -3 4798.25   99.01
   2   2  -2 3642.73   75.82
   2   2  -2 3534.80   71.11
  -2   2   2 3657.36   80.51
   2   2  -1  117.58    8.35
  -2   2   1  112.99   10.28
  -2   2   1  113.24    7.75
   2   2  -1  115.02    5.61
  -2   2   0  449.77   12.91
  -2   2   0  495.78   15.13
   2   2   0  468.85   17.09
   2   2   0  460.88   15.27
   2   2   1 5326.26  108.87
  -2   2  -1 5245.43  104.71
  -2   2  -1 5284.97  108.18
  -2   2  -1 5300.37  102.90
   2   2   2  590.49   22.51
  -2   2  -2  620.37   20.13
  -2   2  -2  608.19   21.56
   2   2   3 2749.26   67.43
  -2   2  -3 2673.14   63.44
   2   2   4  101.42   10.76
  -2   2  -4   96.09   10.07
  -2   2  -5 1698.83   48.26
   2   2   5 1646.38   51.85
  -2   2  -6  113.64   12.34
   2   2   6  107.29   12.30
  -2   2  -7  211.27   16.94
  -2   2  -7  181.33   17.84
   2   2   7  214.95   18.43
   2   2   7  251.83   17.25
   2   2   8  796.08   34.35
  -2   2  -8  863.95   35.98
  -2   2  -8  820.07   38.31
  -2   2  -9  124.54   14.79
  -2   2  -9  128.42   16.47
  -2   2 -10  313.98   25.59
  -2   2 -10  301.66   23.60
  -2   2 -11  143.39   17.74
  -2   2 -11  159.24   20.13
  -2   2 -12  272.51   26.87
  -2   2 -12  316.91   26.44
  -2   2 -13  175.55   21.23
  -2   2 -13  193.14   23.41
  -2   2 -14   31.13   14.02
  -2   2 -14   11.05   10.83
  -2   2 -15   68.36   14.95
  -2   2 -15   56.05   15.23
  -2   2 -16    7.51   11.85
   2   3 -18   47.79   13.74
   2   3 -17   67.91   16.25
   2   3 -17   64.19   14.64
   2   3 -16   -5.58   10.36
   2   3 -16    3.67    8.17
   2   3 -15  194.56   22.46
   2   3 -15  180.09   20.82
   2   3 -14  117.85   16.35
   2   3 -14  133.82   17.87
   2   3 -13  261.05   22.13
   2   3 -13  287.16   24.81
  -2   3  12   98.17   18.07
   2   3 -12   88.23   13.09
  -2   3  12   71.78   10.94
   2   3 -12   78.50   12.63
  -2   3  11  145.26   13.84
   2   3 -11  155.82   15.77
  -2   3  11  136.04   20.09
   2   3 -11  137.13   15.96
  -2   3  11  134.04   13.62
  -2   3  10  486.90   32.20
  -2   3  10  467.86   27.45
  -2   3  10  464.19   23.75
  -2   3  10  454.48   24.85
   2   3 -10  480.58   26.74
   2   3 -10  462.96   31.48
  -2   3   9  242.74   22.73
  -2   3   9  251.46   15.67
  -2   3   9  240.59   18.17
   2   3  -9  256.01   21.87
   2   3  -9  274.69   18.84
  -2   3   8  261.00   15.19
   2   3  -8  256.39   17.62
  -2   3   8  239.48   21.52
  -2   3   8  242.67   17.68
   2   3  -8  226.22   15.01
  -2   3   7  348.04   19.77
   2   3  -7  355.52   19.62
  -2   3   7  349.89   16.53
   2   3  -7  370.27   22.63
   2   3  -7  332.27   17.00
  -2   3   7  390.27   25.36
  -2   3   6  367.85   15.51
  -2   3   6  352.69   19.11
  -2   3   6  364.52   19.04
   2   3  -6  398.00   21.26
   2   3  -6  366.89   19.06
   2   3  -6  360.60   16.07
  -2   3   6  381.72   23.95
  -2   3   5  734.38   31.19
  -2   3   5  674.96   20.47
  -2   3   5  714.06   26.31
  -2   3   5  657.55   25.44
   2   3  -5  695.48   26.72
   2   3  -5  694.00   25.34
   2   3  -5  680.55   21.00
  -2   3   4  368.99   21.16
   2   3  -4  374.10   12.42
   2   3  -4  343.63   16.45
  -2   3   4  361.86   12.00
  -2   3   3 3814.54   73.55
   2   3  -3 3840.80   83.52
  -2   3   3 3958.85   89.94
   2   3  -2  513.48   15.43
   2   3  -2  506.96   18.72
  -2   3   2  502.00   22.67
   2   3  -1  325.77   11.44
   2   3  -1  324.23   14.56
  -2   3   1  356.14   18.81
  -2   3   1  333.30   14.58
   2   3   0 2026.68   46.29
   2   3   0 1985.30   48.46
  -2   3   0 2018.01   41.96
   2   3   0 1980.44   41.40
   2   3   1 1180.12   30.14
   2   3   1 1139.04   34.51
  -2   3  -1 1242.05   33.91
  -2   3  -1 1216.14   29.89
   2   3   1 1206.39   33.78
  -2   3  -2 1808.52   44.33
   2   3   2 1841.66   45.68
   2   3   2 1746.99   47.89
  -2   3  -2 1878.46   47.88
   2   3   3  347.94   17.58
   2   3   3  310.33   17.59
  -2   3  -3  351.59   16.10
  -2   3  -4 1336.54   39.52
   2   3   4 1328.88   43.13
   2   3   5   81.49   10.83
  -2   3  -5   87.96   10.56
  -2   3  -6  480.78   24.49
   2   3   6  572.16   25.45
   2   3   6  563.16   28.54
   2   3   7  720.32   35.13
   2   3   7  717.53   31.02
  -2   3  -7  778.87   32.92
  -2   3  -7  746.07   35.34
   2   3   8  327.82   20.79
  -2   3  -8  271.17   20.09
  -2   3  -8  281.64   22.56
  -2   3  -9  360.68   24.27
  -2   3  -9  393.53   27.38
  -2   3 -10  133.36   17.56
  -2   3 -10  128.42   16.31
  -2   3 -11  314.90   27.22
  -2   3 -11  354.57   26.44
  -2   3 -12  285.36   25.13
  -2   3 -12  285.92   26.80
  -2   3 -13   46.33   13.15
  -2   3 -13   28.72   11.86
  -2   3 -14   69.20   14.39
  -2   3 -14   44.53   14.71
  -2   3 -15   72.68   16.72
  -2   3 -15   19.13   12.47
  -2   3 -16   58.88   15.92
   2   4 -18   36.45   13.20
   2   4 -17    2.70    8.74
   2   4 -17   16.39   11.10
   2   4 -16  172.07   21.61
   2   4 -16  152.02   20.13
   2   4 -15    6.14    9.55
   2   4 -15    4.94    8.76
   2   4 -14  251.41   24.72
   2   4 -14  266.35   24.13
   2   4 -13  209.63   20.68
   2   4 -13  206.55   21.45
  -2   4  13  238.32   27.94
  -2   4  12  114.41   19.08
   2   4 -12   89.52   13.26
   2   4 -12  115.05   15.55
   2   4 -11   86.60   12.93
  -2   4  11   81.64   10.62
  -2   4  11  102.06   18.39
   2   4 -11   91.83   12.51
   2   4 -10  295.23   21.47
  -2   4  10  336.51   27.80
  -2   4  10  277.70   18.27
  -2   4   9  767.16   29.69
  -2   4   9  758.95   35.00
  -2   4   9  760.13   40.68
   2   4  -9  748.56   33.66
   2   4  -9  858.66   40.51
  -2   4   9  787.24   33.08
  -2   4   8   26.60   12.02
   2   4  -8   18.78    5.86
  -2   4   8   27.28    5.76
  -2   4   8   29.98    8.30
   2   4  -8   26.37    8.86
   2   4  -8   -3.75    5.57
  -2   4   7  778.17   31.32
  -2   4   7  715.55   35.37
   2   4  -7  665.16   28.61
  -2   4   7  669.93   24.10
   2   4  -7  686.70   25.76
  -2   4   6  655.27   32.05
  -2   4   6  605.65   20.67
   2   4  -6  667.66   26.53
   2   4  -6  605.33   21.99
  -2   4   6  610.86   26.64
   2   4  -5    8.28    3.97
  -2   4   5    6.80    3.10
  -2   4   5    5.99    8.40
   2   4  -5    6.41    5.68
   2   4  -4 1155.75   29.53
  -2   4   4 1135.21   26.81
  -2   4   4 1192.52   41.29
   2   4  -4 1174.72   35.17
  -2   4   3  575.56   27.23
   2   4  -3  631.83   21.04
   2   4  -3  635.53   23.06
  -2   4   2 1368.45   43.22
   2   4  -2 1353.66   33.73
   2   4  -2 1321.69   37.08
   2   4  -1   93.30    8.90
   2   4  -1   86.12    5.71
  -2   4   1   85.72   12.17
   2   4   0  954.14   24.30
   2   4   0  980.66   28.14
  -2   4   0  952.13   21.74
   2   4   0  928.75   29.54
   2   4   1  548.78   22.21
   2   4   1  579.03   21.55
   2   4   1  560.06   18.86
  -2   4  -1  589.00   18.12
  -2   4  -2  460.31   17.07
   2   4   2  416.96   18.03
   2   4   2  416.80   19.63
  -2   4  -3 1471.85   39.58
   2   4   3 1418.05   42.25
   2   4   3 1405.69   43.95
  -2   4  -4  675.76   25.54
   2   4   4  618.65   27.98
   2   4   4  635.68   25.30
   2   4   4  646.55   27.46
  -2   4  -5  831.08   30.53
   2   4   5  789.92   30.21
   2   4   5  756.60   33.13
   2   4   5  801.87   33.55
  -2   4  -6 1483.01   46.44
  -2   4  -6 1331.10   48.95
   2   4   6 1450.74   46.39
   2   4   6 1544.39   52.27
  -2   4  -7  430.25   23.98
   2   4   7  478.10   24.57
   2   4   7  428.09   26.95
  -2   4  -7  401.73   26.04
  -2   4  -8  709.53   36.16
  -2   4  -8  709.63   33.45
  -2   4  -9  133.21   17.01
  -2   4  -9  110.39   14.88
  -2   4 -10   52.81   11.79
  -2   4 -10   55.82   12.33
  -2   4 -11   51.63   13.86
  -2   4 -11   46.16   12.43
  -2   4 -12   96.76   17.13
  -2   4 -12   92.47   15.88
  -2   4 -13  184.62   23.33
  -2   4 -13  191.58   21.99
  -2   4 -14   14.42   11.49
  -2   4 -14    2.81   10.32
  -2   4 -15  146.20   22.30
  -2   4 -15  150.35   21.08
  -2   4 -15  184.63   23.54
  -2   4 -16    1.14   11.36
   2   5 -17   62.18   14.45
   2   5 -16   -4.56    9.80
   2   5 -16   -7.71    9.78
   2   5 -15  211.55   22.23
   2   5 -15  255.61   25.94
   2   5 -14   -9.70    8.94
   2   5 -14   18.70   10.99
   2   5 -13  117.83   17.52
  -2   5  13  117.04   20.93
   2   5 -13   99.10   14.48
   2   5 -12   76.77   14.07
   2   5 -12   72.53   12.27
  -2   5  12   82.04   18.42
  -2   5  11  172.75   22.19
  -2   5  11  148.95   13.91
   2   5 -11  132.94   14.90
   2   5 -11  176.43   18.11
  -2   5  10  660.06   28.49
  -2   5  10  670.61   40.72
   2   5 -10  665.91   33.82
   2   5  -9   66.52   11.36
  -2   5   9   47.78    7.81
  -2   5   9   67.36   15.01
   2   5  -9   53.74   10.92
  -2   5   9   44.27    9.77
  -2   5   8  550.19   21.40
   2   5  -8  605.16   28.13
  -2   5   8  630.29   35.10
  -2   5   8  610.95   29.15
   2   5  -8  607.15   24.84
  -2   5   7   94.57    8.30
  -2   5   7   97.30   15.17
   2   5  -7   97.75   11.75
   2   5  -7   85.46    9.01
  -2   5   7   86.45   11.10
  -2   5   6  412.43   26.01
   2   5  -6  348.66   16.60
   2   5  -6  386.80   20.38
  -2   5   6  351.51   14.75
  -2   5   6  356.51   20.65
  -2   5   5  281.68   11.74
   2   5  -5  298.70   18.26
   2   5  -5  339.89   15.07
  -2   5   5  304.36   21.66
   2   5  -4  106.99    9.70
  -2   5   4   87.31   13.43
   2   5  -4  120.69   11.23
  -2   5   3  844.06   35.54
   2   5  -3  908.39   28.54
   2   5  -3  957.25   30.75
  -2   5   2  360.82   22.05
   2   5  -2  373.43   15.90
   2   5  -2  363.54   17.56
  -2   5   1 2764.79   72.89
  -2   5   1 2681.51   52.70
   2   5  -1 2648.63   59.20
   2   5  -1 2731.28   64.79
   2   5   0  214.34   11.16
   2   5   0  221.30   13.72
   2   5   0  220.58   12.95
  -2   5   0  228.17    8.49
   2   5   1 1801.00   49.31
   2   5   1 1803.44   45.62
   2   5   1 1825.07   49.26
  -2   5  -1 1886.46   41.86
   2   5   2  474.51   21.75
   2   5   2  444.69   19.43
  -2   5  -2  456.68   17.03
  -2   5  -3  555.76   21.34
   2   5   3  521.85   24.76
   2   5   3  507.66   23.27
  -2   5  -4    1.11    5.88
   2   5   4   31.06    6.69
   2   5   4   16.85    7.70
   2   5   4   19.35    7.40
   2   5   5 1459.45   49.06
   2   5   5 1447.43   50.07
   2   5   5 1457.02   45.35
  -2   5  -5 1491.83   45.19
  -2   5  -6  526.26   28.32
   2   5   6  521.48   28.73
   2   5   6  546.14   29.70
   2   5   6  539.31   25.68
  -2   5  -6  519.80   25.50
   2   5   7 1166.98   42.28
  -2   5  -7 1203.33   47.13
  -2   5  -7 1142.50   42.52
  -2   5  -8  258.12   19.79
  -2   5  -8  221.41   20.40
  -2   5  -9  768.15   37.12
  -2   5  -9  792.39   40.83
  -2   5 -10   66.27   12.98
  -2   5 -10   55.15   13.31
  -2   5 -11  128.05   18.94
  -2   5 -11  129.13   17.58
  -2   5 -12  113.45   17.20
  -2   5 -12  104.35   18.17
  -2   5 -13   -5.32    8.92
  -2   5 -13   -5.61    8.99
  -2   5 -13   -2.69    8.78
  -2   5 -14  156.22   23.21
  -2   5 -14  128.04   18.73
  -2   5 -15   21.12   13.76
  -2   5 -15    9.10   10.66
  -2   5 -16   57.46   17.59
   2   6 -17   -1.75    9.19
   2   6 -16  134.76   18.67
   2   6 -16  176.41   22.79
   2   6 -15   13.59   10.79
   2   6 -15   27.76   10.55
  -2   6  14  317.56   32.57
   2   6 -14  299.81   25.59
   2   6 -14  319.64   27.87
  -2   6  13   35.29   14.04
   2   6 -13   55.51   12.71
   2   6 -13   35.47   10.56
   2   6 -12   91.94   13.65
   2   6 -12  104.97   15.39
  -2   6  12  107.76   19.13
   2   6 -11  108.48   13.47
  -2   6  11  125.74   12.94
   2   6 -11  106.07   15.31
  -2   6  11  122.23   19.88
  -2   6  10  124.96   19.59
   2   6 -10   62.60   10.43
  -2   6  10  112.48   11.26
   2   6 -10  113.42   14.52
  -2   6   9  750.64   29.37
  -2   6   9  762.19   42.55
   2   6  -9  811.25   39.69
   2   6  -9  792.30   35.90
   2   6  -8  355.02   19.63
   2   6  -8  391.98   23.34
  -2   6   8  328.62   22.69
  -2   6   8  340.35   17.26
  -2   6   8  445.48   30.70
  -2   6   7  552.55   32.82
   2   6  -7  509.97   23.07
   2   6  -7  587.48   27.73
  -2   6   7  542.58   20.84
  -2   6   7  566.46   29.04
  -2   6   6  357.88   14.96
  -2   6   6  393.03   22.56
   2   6  -6  340.50   20.24
   2   6  -6  365.90   17.76
  -2   6   6  335.43   24.75
   2   6  -5  103.38    9.00
  -2   6   5  117.74   14.83
   2   6  -5  101.91   11.05
   2   6  -4  377.97   18.79
   2   6  -4  371.51   19.33
  -2   6   4  407.41   25.22
   2   6  -3  467.73   21.58
   2   6  -3  479.27   20.25
  -2   6   3  494.45   26.67
  -2   6   2 1090.67   41.73
   2   6  -2 1065.44   34.19
   2   6  -1  616.63   22.12
  -2   6   1  642.53   16.66
   2   6  -1  649.69   25.45
  -2   6   1  660.75   32.10
  -2   6   0 1478.91   50.19
   2   6   0 1417.02   41.55
  -2   6   0 1410.39   32.61
   2   6   0 1388.68   37.95
   2   6   1  569.78   22.35
   2   6   1  605.45   24.93
   2   6   1  604.75   24.63
  -2   6  -1  572.29   18.55
   2   6   2  136.33   12.25
   2   6   2  132.01   11.42
  -2   6  -2  140.55    9.32
   2   6   3  595.05   27.59
   2   6   3  580.83   26.03
  -2   6  -3  636.39   22.88
   2   6   4  633.68   29.59
   2   6   4  579.24   28.05
  -2   6  -4  571.42   23.99
   2   6   5  360.21   23.22
  -2   6  -5  350.38   22.72
  -2   6  -5  336.08   18.98
   2   6   5  374.85   23.70
   2   6   6  825.68   38.35
   2   6   6  843.90   33.92
   2   6   6  867.97   39.43
  -2   6  -6  856.63   38.12
  -2   6  -6  876.43   33.66
  -2   6  -6  805.16   33.40
   2   6   7  242.47   17.88
  -2   6  -7  221.64   17.56
  -2   6  -7  248.46   20.88
  -2   6  -7  274.56   19.83
   2   6   7  211.74   20.02
  -2   6  -8  673.94   33.25
  -2   6  -8  622.12   31.94
  -2   6  -8  630.04   34.75
  -2   6  -9   30.72   10.76
  -2   6  -9   34.97    9.84
  -2   6  -9   42.30   10.42
  -2   6 -10   42.07   12.30
  -2   6 -10   52.73   11.70
  -2   6 -10   51.85   11.88
  -2   6 -11  100.36   17.59
  -2   6 -11   92.15   15.26
  -2   6 -12   37.16   13.20
  -2   6 -12   41.96   11.12
  -2   6 -13  274.52   28.96
  -2   6 -13  279.31   26.42
  -2   6 -14   25.58   10.70
  -2   6 -14   19.80    9.67
  -2   6 -15  119.16   21.18
  -2   6 -15  123.71   19.45
  -2   6 -16    5.57   11.46
   2   7 -16    8.86    9.82
   2   7 -16    4.27    9.54
   2   7 -15  280.75   25.56
   2   7 -15  297.14   28.45
  -2   7  15  318.86   34.91
   2   7 -14   43.72   11.30
  -2   7  14   54.63   15.82
   2   7 -14   41.55   13.17
   2   7 -13  237.24   22.22
  -2   7  13  249.03   29.12
   2   7 -13  229.81   23.24
   2   7 -12  144.54   18.39
   2   7 -12  115.62   14.77
  -2   7  12  104.23   21.17
   2   7 -11   62.09   11.11
   2   7 -11   48.79   12.03
  -2   7  11   56.85    8.91
  -2   7  11   76.97   18.69
  -2   7  10  224.94   16.02
  -2   7  10  222.77   25.09
   2   7 -10  259.31   19.27
   2   7 -10  264.95   21.70
   2   7  -9   74.20   12.09
  -2   7   9   98.33   17.24
  -2   7   9   69.41    8.55
  -2   7   8  248.82   14.61
   2   7  -8  285.80   20.55
  -2   7   8  272.68   25.60
   2   7  -7  361.98   22.33
  -2   7   7  397.06   28.34
  -2   7   7  373.70   16.76
  -2   7   7  415.40   25.48
   2   7  -7  357.88   19.80
   2   7  -6  321.97   17.83
  -2   7   6  356.80   25.55
   2   7  -6  360.95   21.52
  -2   7   5  571.79   32.18
   2   7  -5  555.25   25.84
  -2   7   4  149.12   17.14
   2   7  -4  145.26   12.42
   2   7  -4  127.47   12.16
   2   7  -3  615.45   24.98
  -2   7   3  573.52   31.54
   2   7  -3  630.12   26.12
   2   7  -2  488.41   21.49
   2   7  -2  493.67   22.47
  -2   7   2  470.30   27.52
  -2   7   1  489.32   28.58
   2   7  -1  469.10   21.68
   2   7  -1  475.10   20.39
  -2   7   1  431.18   14.31
  -2   7   0  670.16   33.98
   2   7   0  634.61   26.14
   2   7   0  648.73   24.72
  -2   7   0  642.04   19.15
  -2   7  -1  268.52   12.28
   2   7   1  265.05   15.69
   2   7   1  263.76   16.70
   2   7   1  264.02   17.04
   2   7   2 1307.03   41.39
   2   7   2 1350.41   44.63
  -2   7  -2 1325.67   36.30
  -2   7  -3  223.54   13.35
   2   7   3  230.68   17.47
   2   7   3  222.63   16.43
   2   7   4  940.84   38.61
  -2   7  -4  895.65   31.68
   2   7   4  859.03   36.16
   2   7   5  690.78   34.21
  -2   7  -5  699.28   28.68
  -2   7  -5  671.13   33.44
   2   7   5  694.54   33.40
   2   7   6  426.52   26.93
  -2   7  -6  364.15   25.05
  -2   7  -6  394.56   22.05
  -2   7  -7  172.35   18.37
   2   7   7  172.86   19.18
  -2   7  -7  161.96   15.17
  -2   7  -8  128.10   16.98
   2   7   8  122.67   17.96
  -2   7  -8  140.90   15.50
  -2   7  -9  348.59   27.64
  -2   7  -9  375.99   25.33
  -2   7 -10  192.63   22.11
  -2   7 -10  190.18   19.66
  -2   7 -11   34.00   12.62
  -2   7 -11   37.19   11.69
  -2   7 -12  221.91   25.33
  -2   7 -12  227.90   22.95
  -2   7 -13   68.63   16.60
  -2   7 -13   80.61   15.49
  -2   7 -14  207.92   23.77
  -2   7 -14  134.88   21.99
  -2   7 -15  -24.15   12.58
   2   8 -16   11.62    8.06
  -2   8  15   18.56   12.46
   2   8 -15  -11.39    9.01
   2   8 -15   -5.06   10.67
   2   8 -14  282.90   27.58
  -2   8  14  334.05   35.59
   2   8 -14  292.60   25.65
  -2   8  13  108.49   21.03
   2   8 -13   61.95   12.98
   2   8 -13   82.38   15.95
  -2   8  12  154.20   24.11
   2   8 -12  135.78   17.92
   2   8 -12  153.41   17.45
  -2   8  11  258.33   18.23
  -2   8  11  295.23   30.42
   2   8 -11  297.68   24.66
   2   8 -11  248.51   21.09
  -2   8  10   17.00   13.24
  -2   8  10    2.79    3.85
   2   8 -10    2.12    5.25
   2   8 -10    8.54    8.28
   2   8  -9  664.45   31.42
  -2   8   9  720.90   28.49
   2   8  -9  796.37   37.33
  -2   8   9  809.94   45.89
  -2   8   8  152.89   20.71
   2   8  -8  152.11   15.92
   2   8  -7  262.66   19.95
  -2   8   7  279.20   25.07
   2   8  -6  722.22   31.79
   2   8  -6  637.95   27.42
  -2   8   6  682.65   37.48
   2   8  -5  124.91   13.12
  -2   8   5  123.37   16.84
  -2   8   4  628.69   34.53
   2   8  -4  677.63   29.28
  -2   8   3   75.57   13.54
   2   8  -3   70.39   10.15
   2   8  -2  507.70   24.09
  -2   8   2  520.80   30.49
   2   8  -2  495.16   23.72
   2   8  -1  677.94   27.18
  -2   8   1  758.13   36.97
  -2   8   1  646.05   19.92
   2   8  -1  667.29   28.64
   2   8   0  944.73   33.85
   2   8   0  867.38   31.73
  -2   8   0  858.77   25.22
  -2   8   0  967.71   43.81
  -2   8  -1 1021.88   29.21
   2   8   1  949.57   36.24
   2   8   1  966.54   34.64
   2   8   2   29.35    9.76
   2   8   2   18.22    8.89
   2   8   2   24.98    7.51
  -2   8  -2   13.04    4.97
   2   8   3  658.16   30.58
   2   8   3  746.57   33.55
  -2   8  -3  743.68   26.89
   2   8   4  518.81   29.08
  -2   8  -4  508.19   28.10
   2   8   4  512.70   27.52
  -2   8  -4  522.03   23.37
  -2   8  -5  192.25   18.18
  -2   8  -5  168.06   17.63
   2   8   5  164.49   17.69
  -2   8  -5  187.75   14.60
   2   8   6  118.83   15.50
  -2   8  -6  129.11   13.45
  -2   8  -6  130.86   15.93
   2   8   7  146.31   18.95
  -2   8  -7  134.29   14.35
  -2   8  -7  175.11   18.81
   2   8   8  562.55   35.78
  -2   8  -8  510.41   32.98
  -2   8  -8  558.07   30.21
  -2   8  -9  128.53   15.58
   2   8   9  123.64   19.35
  -2   8  -9  123.12   17.68
  -2   8 -10  150.40   19.36
  -2   8 -10  150.91   17.83
  -2   8 -11  147.59   20.32
  -2   8 -11  166.56   19.38
  -2   8 -12   67.17   16.03
  -2   8 -12  109.40   17.02
  -2   8 -13  136.75   21.22
  -2   8 -13  118.24   17.88
  -2   8 -14   11.33   11.84
  -2   8 -14   20.00   10.71
  -2   8 -15  110.93   21.48
   2   9 -15  153.30   19.53
   2   9 -15  118.27   18.77
  -2   9  15  115.68   22.27
   2   9 -14   52.68   12.28
   2   9 -14   59.18   14.31
  -2   9  14   31.37   14.24
   2   9 -13  113.16   16.14
   2   9 -13  113.56   17.50
  -2   9  13  165.18   25.29
  -2   9  12  199.68   27.15
   2   9 -12  183.96   19.19
   2   9 -12  197.36   22.05
   2   9 -11   18.72    8.28
  -2   9  11   26.98   13.03
   2   9 -11   22.71   11.18
   2   9 -10  408.94   26.30
   2   9 -10  470.99   30.61
  -2   9  10  444.88   36.10
   2   9  -9   72.74   11.24
  -2   9   9   82.01   17.12
   2   9  -9   76.12   13.05
   2   9  -8  784.61   37.08
   2   9  -8  623.82   30.00
  -2   9   8  742.17   43.24
   2   9  -7  139.39   15.39
  -2   9   7  156.70   19.77
  -2   9   6  184.40   21.66
   2   9  -6  196.33   17.16
   2   9  -6  167.66   16.46
   2   9  -5  495.99   26.55
  -2   9   5  511.40   32.95
   2   9  -5  512.73   27.34
   2   9  -4   -5.10    6.61
   2   9  -4    0.23    5.22
  -2   9   3  762.25   39.46
   2   9  -3  813.83   32.82
  -2   9   2  616.60   35.07
   2   9  -2  594.64   27.75
   2   9  -2  630.26   28.36
   2   9  -1  322.96   19.47
  -2   9   1  346.39   26.95
   2   9  -1  345.08   20.43
  -2   9   1  332.03   14.24
   2   9   0  416.13   22.26
  -2   9   0  371.05   15.44
   2   9   0  363.78   20.81
  -2   9   0  397.71   29.04
  -2   9  -1  334.54   27.66
   2   9   1  327.51   20.13
   2   9   1  392.50   21.90
  -2   9  -1  340.23   15.76
   2   9   2  836.27   34.67
  -2   9  -2  848.87   28.58
   2   9   2  782.53   34.00
   2   9   2  856.41   36.33
  -2   9  -3   87.91    9.51
   2   9   3   73.42   11.43
   2   9   3   71.96   11.02
  -2   9  -3   76.48   11.84
  -2   9  -4  278.56   21.68
  -2   9  -4  302.80   18.09
   2   9   4  275.61   21.54
  -2   9  -5  213.60   19.83
  -2   9  -5  222.47   20.10
   2   9   5  224.22   20.19
  -2   9  -5  206.52   16.28
   2   9   6   94.02   15.15
  -2   9  -6  108.87   15.64
  -2   9  -6   81.86   13.56
  -2   9  -6   86.35   11.15
  -2   9  -7  524.95   32.56
   2   9   7  485.06   32.64
  -2   9  -7  465.57   26.80
  -2   9  -8   30.94   10.75
   2   9   8   18.43    9.72
  -2   9  -8   27.13    9.43
  -2   9  -9  146.92   20.20
  -2   9  -9  155.86   18.08
   2   9   9  145.52   20.50
  -2   9 -10   59.11   14.25
   2   9  10   68.79   15.73
  -2   9 -10   58.08   12.14
  -2   9 -11  153.41   21.11
  -2   9 -11  153.74   19.18
  -2   9 -12  135.27   20.64
  -2   9 -12  121.99   18.37
  -2   9 -13    9.61    8.94
  -2   9 -13    2.68   10.37
  -2   9 -14  234.35   28.26
  -2   9 -14  205.59   24.45
  -2   9 -15   -8.77   13.86
  -2  10  14  202.05   29.13
   2  10 -14  164.63   21.89
   2  10 -14  136.72   18.15
  -2  10  13  133.71   23.99
   2  10 -13   87.47   14.58
   2  10 -13  114.35   18.62
  -2  10  12   45.11   16.95
   2  10 -12   49.61   11.64
   2  10 -12   31.77   11.26
  -2  10  11  404.96   36.63
   2  10 -11  431.02   31.12
   2  10 -11  380.48   26.97
   2  10 -10   40.96   10.25
   2  10 -10   19.32    9.79
  -2  10  10   38.74   14.06
   2  10  -9  689.72   34.17
   2  10  -9  797.85   39.95
  -2  10   9  719.54   45.54
   2  10  -8   60.22   12.81
   2  10  -8   44.48    8.97
  -2  10   8   31.47   12.11
  -2  10   7  396.68   30.97
   2  10  -7  399.04   26.02
   2  10  -7  364.50   22.57
   2  10  -6  225.26   19.76
  -2  10   6  179.94   21.65
   2  10  -6  202.65   18.28
  -2  10   5   58.19   14.43
   2  10  -5   81.19   12.08
   2  10  -5   61.71   11.01
   2  10  -4  389.77   23.56
   2  10  -4  425.71   24.59
  -2  10   4  379.56   28.88
   2  10  -3   68.81   10.90
   2  10  -3   87.48   11.08
   2  10  -3   96.21   12.10
  -2  10   3   79.41   15.54
  -2  10   2  327.90   27.36
   2  10  -2  354.61   21.42
   2  10  -2  354.82   22.37
   2  10  -1  675.55   30.26
  -2  10   1  673.11   38.08
   2  10  -1  614.35   29.41
  -2  10   1  613.47   21.90
  -2  10   0  331.04   15.57
   2  10   0  387.98   22.71
   2  10   0  366.11   21.92
  -2  10   0  412.24   29.94
  -2  10  -1  593.14   22.79
   2  10   1  601.88   28.96
   2  10   1  641.73   30.29
  -2  10  -1  614.09   37.81
   2  10   2  149.22   15.11
   2  10   2  154.10   15.23
   2  10   2  176.28   16.68
  -2  10  -2  157.72   11.79
  -2  10  -3  487.48   22.73
  -2  10  -3  555.07   30.71
   2  10   3  488.86   27.82
  -2  10  -4  117.30   11.94
  -2  10  -4  127.26   16.26
   2  10   4  123.50   15.96
  -2  10  -5   95.84   14.96
   2  10   5   89.28   14.55
  -2  10  -5  105.45   12.11
  -2  10  -6  219.79   22.03
  -2  10  -6  247.15   18.89
  -2  10  -6  231.34   22.20
   2  10   6  285.31   24.71
  -2  10  -7   52.94   12.58
   2  10   7   44.04   12.98
  -2  10  -7   42.48    9.69
   2  10   8  388.95   31.36
  -2  10  -8  355.85   29.22
  -2  10  -8  373.73   25.76
  -2  10  -9   27.75   10.44
  -2  10  -9   63.28   12.60
   2  10   9   37.32   13.63
  -2  10 -10  208.26   23.49
  -2  10 -10  184.48   20.51
   2  10  10  233.61   26.32
  -2  10 -11   53.14   13.98
  -2  10 -11   46.13   12.34
  -2  10 -12   40.21   12.47
  -2  10 -12   33.04   10.47
  -2  10 -13   91.79   16.04
  -2  10 -13  125.75   21.18
  -2  10 -14  -10.07   11.75
  -2  11  14   17.72   13.41
   2  11 -14    7.07    9.48
  -2  11  13  124.98   23.67
   2  11 -13   56.53   12.56
   2  11 -13   88.74   17.35
  -2  11  12  208.43   28.59
   2  11 -12  224.29   21.65
   2  11 -12  201.48   23.32
   2  11 -11   55.58   11.24
   2  11 -11   40.57   12.61
  -2  11  11   23.87   13.48
   2  11 -10  243.79   21.18
  -2  11  10  257.43   30.39
   2  11 -10  246.44   23.72
   2  11  -9   51.36   12.67
  -2  11   9   68.65   18.20
   2  11  -9   58.53   11.10
   2  11  -8  387.41   27.55
   2  11  -8  384.67   24.67
  -2  11   8  378.65   32.78
   2  11  -7  269.15   20.47
  -2  11   7  259.75   27.30
   2  11  -7  265.29   22.25
  -2  11   6  226.99   24.85
   2  11  -6  234.33   20.64
   2  11  -6  243.54   20.78
   2  11  -5  527.02   29.92
  -2  11   5  510.32   35.03
   2  11  -5  537.04   29.73
  -2  11   4   26.93   11.86
   2  11  -4   28.09    8.69
   2  11  -4   13.93    7.78
   2  11  -3  479.43   27.12
   2  11  -3  479.41   27.57
  -2  11   3  508.43   34.42
   2  11  -3  510.21   29.21
   2  11  -2  170.33   16.10
  -2  11   2  126.61   18.30
   2  11  -2  168.97   16.76
  -2  11   1  135.61   10.28
  -2  11   1  157.39   20.92
   2  11  -1  132.48   14.10
   2  11  -1  125.34   14.68
   2  11   0  240.26   18.64
  -2  11   0  298.83   27.27
  -2  11   0  237.11   13.81
   2  11   0  248.02   19.04
  -2  11  -1  217.80   23.70
   2  11   1  204.51   17.85
   2  11   1  227.52   18.56
  -2  11  -1  216.56   13.56
   2  11   2 1047.62   43.13
  -2  11  -2 1052.45   52.85
   2  11   2 1015.73   41.77
  -2  11  -2 1052.17   35.37
  -2  11  -3  133.19   12.03
   2  11   3  130.40   15.05
  -2  11  -3  125.73   16.52
   2  11   4  110.64   15.09
  -2  11  -4  112.42   12.02
  -2  11  -4  115.65   16.53
   2  11   5   18.23    9.32
  -2  11  -5   30.68    8.67
  -2  11  -5   27.64    9.99
  -2  11  -6   61.76   13.95
  -2  11  -6   74.15   11.50
   2  11   6  112.78   17.03
  -2  11  -6   83.04   14.67
  -2  11  -7  294.61   26.10
   2  11   7  268.73   26.53
  -2  11  -7  241.24   20.32
   2  11   8   38.85   13.69
  -2  11  -8   22.17    7.82
  -2  11  -8   22.95   10.34
  -2  11  -9  217.22   23.98
  -2  11  -9  246.68   22.25
   2  11   9  241.25   26.58
  -2  11 -10   10.64    8.89
  -2  11 -10   -3.38    9.61
   2  11  10   18.51   11.16
  -2  11 -11  178.43   23.51
  -2  11 -11  195.08   21.92
   2  11  11  169.21   25.04
  -2  11 -12  139.78   22.03
  -2  11 -12  147.27   20.23
  -2  11 -13    2.92   10.03
  -2  11 -13    9.64    8.77
  -2  11 -14  100.59   20.91
  -2  12  13   88.86   21.23
   2  12 -13   87.17   15.26
   2  12 -13  122.12   19.44
   2  12 -12   72.41   13.34
  -2  12  12   91.85   20.06
   2  12 -12   72.51   16.30
  -2  12  11  153.61   24.69
   2  12 -11  170.67   21.13
   2  12 -11  149.73   18.15
   2  12 -10   30.19    9.27
   2  12 -10   48.95   13.14
  -2  12  10   33.64   13.41
   2  12  -9   68.41   13.53
  -2  12   9   78.48   17.33
   2  12  -9   80.57   12.67
  -2  12   8  130.34   21.54
   2  12  -8  111.21   15.73
   2  12  -8  106.68   14.06
  -2  12   7   33.77   13.55
   2  12  -7   64.42   10.95
   2  12  -7   72.64   14.35
   2  12  -6  390.17   27.53
  -2  12   6  328.06   30.62
   2  12  -6  422.52   27.70
   2  12  -5  120.47   16.22
  -2  12   5  136.80   20.09
   2  12  -5  160.31   17.22
   2  12  -4  568.03   31.34
  -2  12   4  532.11   37.17
   2  12  -4  555.96   31.27
   2  12  -4  572.21   34.62
   2  12  -3   30.47    9.12
   2  12  -3   21.72    8.64
   2  12  -3   22.31    9.83
  -2  12   3   14.28   10.68
   2  12  -2  369.26   24.29
   2  12  -2  343.05   24.62
  -2  12   2  335.04   29.77
  -2  12   1  179.06   12.33
  -2  12   1  189.79   22.89
   2  12  -1  187.43   17.31
   2  12  -1  188.10   18.17
   2  12   0  146.76   15.96
   2  12   0  159.65   16.10
  -2  12   0  146.55   11.42
  -2  12   0  146.26   21.70
  -2  12  -1  157.94   12.31
   2  12   1  155.05   16.48
   2  12   1  154.93   16.58
  -2  12  -1  162.08   22.68
  -2  12  -2   24.10    6.59
  -2  12  -2   38.52   11.85
   2  12   2   13.56    8.16
  -2  12  -2   38.39   15.49
   2  12   3 1087.66   47.30
  -2  12  -3 1078.54   48.33
  -2  12  -3 1094.87   39.13
  -2  12  -4   12.33    6.25
   2  12   4   17.96    9.15
  -2  12  -4    4.42    9.13
  -2  12  -5  306.25   21.12
   2  12   5  318.29   26.68
  -2  12  -5  294.59   26.29
   2  12   6  159.07   20.13
  -2  12  -6  163.62   19.84
  -2  12  -6  155.65   15.90
  -2  12  -6  173.22   20.32
  -2  12  -7    9.77    7.41
   2  12   7   17.80   11.14
  -2  12  -7   39.22   12.62
  -2  12  -7   19.36   10.72
  -2  12  -8  181.53   22.18
   2  12   8  160.33   22.14
  -2  12  -8  170.59   18.45
   2  12   9   46.37   14.87
  -2  12  -9   38.99   10.85
  -2  12  -9   12.57    9.62
  -2  12 -10  176.48   23.41
   2  12  10  172.63   24.03
  -2  12 -10  213.56   22.42
  -2  12 -11   47.39   13.81
  -2  12 -11   45.94   12.20
   2  12  11   70.69   16.14
  -2  12 -12   45.39   13.83
  -2  12 -12    6.29    9.00
  -2  12 -13  104.68   20.40
  -2  12 -13  100.28   17.30
  -2  13  13  122.22   24.11
   2  13 -13  115.07   19.59
   2  13 -12  140.84   18.49
  -2  13  12  187.70   27.51
   2  13 -12  123.59   19.86
   2  13 -11   91.21   15.82
  -2  13  11   94.64   20.37
   2  13 -11   97.00   16.78
   2  13 -10   84.08   14.05
  -2  13  10  118.56   23.17
   2  13 -10  107.94   17.51
  -2  13   9   13.81   14.36
   2  13  -9    8.43    9.80
   2  13  -9  -12.40    7.52
  -2  13   8   44.71   15.84
   2  13  -8   46.86   10.67
   2  13  -8   48.59   12.38
   2  13  -7  116.77   17.25
  -2  13   7  110.30   20.13
   2  13  -7   75.06   14.33
   2  13  -6   24.30    9.77
  -2  13   6   24.00   13.68
   2  13  -6   14.40    9.09
  -2  13   5  323.68   31.14
   2  13  -5  315.58   27.10
   2  13  -5  317.54   25.20
   2  13  -5  303.97   24.20
   2  13  -4   73.05   12.48
  -2  13   4   75.21   16.52
   2  13  -4   65.38   12.52
   2  13  -4   96.60   15.29
   2  13  -3  379.50   26.11
   2  13  -3  402.42   28.98
  -2  13   3  363.05   31.79
   2  13  -3  408.91   26.47
  -2  13   2   24.26   13.11
   2  13  -2   37.74   11.14
   2  13  -2   30.22    9.28
  -2  13   1  153.32   22.36
   2  13  -1  124.80   15.23
  -2  13   1  142.43   11.86
   2  13  -1  146.56   17.00
  -2  13   0  170.21   12.94
   2  13   0  178.32   18.10
  -2  13   0  175.13   24.11
   2  13   0  161.39   17.35
  -2  13  -1   23.10    6.25
   2  13   1   22.33    9.19
  -2  13  -1   48.43   16.72
   2  13   1   24.61    9.08
   2  13   2  702.75   36.63
  -2  13  -2  714.19   29.68
  -2  13  -2  715.31   39.56
  -2  13  -2  641.85   45.35
   2  13   3   89.72   14.16
  -2  13  -3   90.07   15.23
  -2  13  -3   74.66   10.29
  -2  13  -3   67.92   17.08
   2  13   4  218.19   22.24
  -2  13  -4  251.16   24.22
  -2  13  -4  255.91   19.03
  -2  13  -5   62.14   13.69
  -2  13  -5   59.40   10.62
   2  13   5   72.20   14.51
   2  13   6   82.72   15.66
  -2  13  -6   37.51   12.01
  -2  13  -6   51.07   13.16
  -2  13  -6   56.92   10.79
  -2  13  -7   79.14   12.77
  -2  13  -7   91.75   16.67
  -2  13  -7   73.50   15.19
   2  13   7   82.88   16.90
   2  13   8   11.65   10.73
  -2  13  -8    1.07    6.92
  -2  13  -8    6.54   10.85
   2  13   9  197.94   25.55
  -2  13  -9  219.05   22.12
  -2  13  -9  193.17   23.73
  -2  13 -10   54.44   14.83
  -2  13 -10   59.99   13.12
   2  13  10   46.98   15.50
  -2  13 -11   87.12   17.50
  -2  13 -11   93.81   16.36
   2  13  11  112.16   20.76
  -2  13 -12   63.54   15.31
  -2  13 -12   56.43   12.56
  -2  14  12   43.56   15.74
   2  14 -12   14.43   10.65
   2  14 -11  105.59   15.73
  -2  14  11   72.88   18.74
   2  14 -11  105.61   18.34
   2  14 -10   25.59    9.42
  -2  14  10   31.80   14.90
   2  14 -10   27.45   11.87
  -2  14   9  148.43   24.59
   2  14  -9  118.25   16.23
   2  14  -9  141.62   19.73
  -2  14   8   12.99   11.27
   2  14  -8   75.72   14.59
   2  14  -8   52.11   11.60
   2  14  -7   15.10    8.98
   2  14  -7   36.16   11.24
  -2  14   7   52.90   15.42
   2  14  -6   71.50   14.67
   2  14  -6  108.36   16.27
   2  14  -6   93.76   15.17
  -2  14   6  116.22   20.97
  -2  14   5   89.55   18.52
   2  14  -5   84.79   15.42
   2  14  -5   70.61   14.30
   2  14  -5   82.06   14.19
  -2  14   4  284.38   28.84
   2  14  -4  284.07   23.55
   2  14  -4  270.44   23.99
   2  14  -4  312.69   27.09
   2  14  -3   15.95    8.83
   2  14  -3   13.13    9.58
  -2  14   3   18.60   12.72
   2  14  -3   20.51    9.03
   2  14  -2  287.97   24.45
   2  14  -2  286.70   23.17
  -2  14   2  255.85   28.55
  -2  14   1  102.68   19.70
  -2  14   1  116.00   11.21
   2  14  -1  125.42   15.89
   2  14  -1   88.67   13.83
   2  14   0   41.44   11.67
  -2  14   0   52.54   16.44
   2  14   0   17.67    8.15
  -2  14   0   36.54    7.18
   2  14   1  168.81   18.72
   2  14   1  153.32   17.52
  -2  14  -1  156.18   13.49
  -2  14  -1  171.68   25.04
  -2  14  -2    7.75    9.10
  -2  14  -2   -0.22   13.02
  -2  14  -2   -1.00    4.63
   2  14   2   -1.26    7.37
   2  14   3  412.50   29.74
  -2  14  -3  477.88   25.38
  -2  14  -3  468.73   33.22
  -2  14  -3  509.05   41.31
  -2  14  -4   89.46   11.92
  -2  14  -4   84.49   19.56
  -2  14  -4   71.41   15.36
   2  14   4   75.32   13.42
  -2  14  -5   95.13   16.67
  -2  14  -5  100.57   13.64
   2  14   5   85.32   16.23
   2  14   6  195.70   22.92
  -2  14  -6  194.85   23.66
  -2  14  -6  214.99   20.01
  -2  14  -6  161.44   21.95
  -2  14  -7   19.32   11.46
   2  14   7    7.52    9.64
  -2  14  -7   12.02    7.25
  -2  14  -7    5.34    8.56
   2  14   8  218.21   26.06
  -2  14  -8  228.85   22.05
  -2  14  -8  211.97   25.12
   2  14   9   86.85   17.83
  -2  14  -9   47.04   14.68
  -2  14  -9   39.10   10.83
  -2  14 -10   94.63   18.90
  -2  14 -10  124.09   18.09
   2  14  10   94.91   18.86
  -2  14 -11   55.96   14.93
   2  14  11   25.99   14.07
  -2  14 -11   54.10   13.55
  -2  14 -12   47.61   13.64
   2  15 -11   24.39   11.95
  -2  15  11   -1.96   11.30
   2  15 -10   94.47   17.63
  -2  15  10   79.34   20.81
   2  15 -10   85.78   14.83
  -2  15   9   15.54   14.14
   2  15  -9   10.25    8.83
   2  15  -9    7.01    7.83
  -2  15   8  183.36   26.50
   2  15  -8  134.63   17.86
   2  15  -8  151.90   19.80
   2  15  -7   64.41   16.02
  -2  15   7   96.66   20.53
   2  15  -7   64.19   13.70
   2  15  -7   61.69   14.29
   2  15  -6   84.07   14.98
   2  15  -6   99.10   18.37
  -2  15   6   71.42   17.53
   2  15  -6   47.70   12.61
  -2  15   5  119.45   21.14
   2  15  -5  136.42   17.72
   2  15  -5  118.90   18.69
   2  15  -5  121.11   17.49
  -2  15   4   73.97   17.53
   2  15  -4   46.19   11.33
   2  15  -4   32.57    9.96
   2  15  -4   66.65   14.49
   2  15  -3  291.27   26.07
  -2  15   3  257.60   29.52
   2  15  -3  270.74   24.22
   2  15  -3  263.20   23.85
   2  15  -2   15.37    9.49
  -2  15   2   -6.42   11.79
   2  15  -2   23.94    9.56
   2  15  -2   17.65    8.81
   2  15  -1  133.70   17.48
  -2  15   1  153.02   23.93
   2  15  -1  110.86   15.83
  -2  15   0  247.39   28.68
  -2  15   0  194.10   15.02
   2  15   0  199.90   20.49
   2  15   0  200.15   20.84
   2  15   1   26.87    9.43
   2  15   1   20.88    8.38
  -2  15  -1   25.44    6.43
  -2  15  -1   38.56   16.22
  -2  15  -2  101.24   11.80
  -2  15  -2  120.46   22.35
  -2  15  -2   76.74   15.58
   2  15   2   98.50   15.04
   2  15   3   14.29    8.08
  -2  15  -3   32.54   13.33
  -2  15  -3   10.96    6.60
  -2  15  -4   85.39   11.73
  -2  15  -4  118.99   18.70
  -2  15  -4  122.79   23.19
   2  15   4  115.32   17.63
   2  15   5  150.73   19.84
  -2  15  -5  173.72   22.21
  -2  15  -5  160.92   16.69
  -2  15  -5  199.83   28.53
  -2  15  -6   47.87   14.70
   2  15   6   52.97   14.60
  -2  15  -6   32.56    9.69
  -2  15  -6   39.28   12.64
   2  15   7  146.18   21.56
  -2  15  -7  205.02   25.05
  -2  15  -7  158.09   17.69
  -2  15  -7  155.72   21.47
  -2  15  -8   -2.35    7.29
   2  15   8   15.67   10.37
  -2  15  -8  -10.30   11.56
   2  15   9  140.50   22.48
  -2  15  -9  122.86   21.39
  -2  15  -9  152.36   19.12
   2  15  10    7.95   10.02
  -2  15 -10   26.20   11.67
  -2  15 -10    0.99    8.78
   2  15  11   84.13   18.51
  -2  15 -11   55.06   13.48
  -2  16  10  -22.34   15.71
   2  16 -10  -19.44   11.77
   2  16  -9  105.84   16.88
   2  16  -9  173.55   22.64
  -2  16   9  156.06   25.06
   2  16  -8   37.98   12.70
  -2  16   8   81.50   18.50
   2  16  -8   77.36   14.13
   2  16  -8   48.78   14.67
   2  16  -7   28.91   10.54
  -2  16   7   17.36   12.18
   2  16  -7   55.41   14.98
   2  16  -7   75.20   17.16
   2  16  -6   47.13   12.85
   2  16  -6   54.05   13.25
   2  16  -6   30.09   11.80
  -2  16   6   47.73   16.12
  -2  16   5   62.76   17.36
   2  16  -5   71.74   16.79
   2  16  -5   74.73   14.83
   2  16  -5   60.39   13.02
  -2  16   4  142.58   23.16
   2  16  -4  148.56   18.82
   2  16  -4  178.03   20.71
   2  16  -4  161.27   20.60
   2  16  -3   18.90   10.83
  -2  16   3  -14.67   15.28
   2  16  -3  -12.48    8.91
   2  16  -3    4.34    7.63
   2  16  -2  131.07   17.20
  -2  16   2  150.53   24.16
   2  16  -2  132.10   17.97
   2  16  -2  104.72   16.67
   2  16  -1   93.51   15.14
   2  16  -1   97.96   16.55
  -2  16   1  105.86   21.81
  -2  16   0   91.44   19.59
   2  16   0   64.66   13.06
   2  16   0   77.99   13.84
   2  16   1  112.13   16.74
  -2  16  -1  143.34   24.11
   2  16   2   11.08    8.20
  -2  16  -2   10.01    8.86
  -2  16  -3  124.04   23.35
  -2  16  -3   80.80   16.69
   2  16   3  130.45   18.72
  -2  16  -3  103.49   12.56
  -2  16  -4   73.69   11.85
   2  16   4   83.78   16.16
  -2  16  -4   86.04   17.00
  -2  16  -4   62.29   19.10
  -2  16  -5   72.60   11.97
   2  16   5  100.00   17.10
  -2  16  -5   85.40   17.74
  -2  16  -5   63.99   18.43
  -2  16  -6   69.85   12.43
   2  16   6   72.01   15.71
  -2  16  -6   78.55   20.45
  -2  16  -6   62.62   15.95
  -2  16  -6   88.44   17.35
  -2  16  -7   56.07   14.98
  -2  16  -7   21.43   13.31
  -2  16  -7   53.36   11.42
   2  16   7   31.87   12.19
   2  16   8  102.97   19.75
  -2  16  -8  117.38   16.56
  -2  16  -8  102.15   19.17
   2  16   9  -10.91   11.13
  -2  16  -9   19.90   11.07
   2  16  10   38.33   14.12
   2  17  -9    7.61    7.91
   2  17  -8  102.82   18.25
  -2  17   8   85.19   19.36
   2  17  -7   49.54   14.75
   2  17  -7   50.86   13.92
  -2  17   7   73.64   18.90
   2  17  -7   61.86   15.92
   2  17  -6   17.30   11.34
   2  17  -6   44.69   13.87
   2  17  -6   35.33   11.97
  -2  17   6  -14.60   14.01
  -2  17   5  124.36   22.53
   2  17  -5   92.67   16.76
   2  17  -5  105.66   19.06
   2  17  -5   95.45   17.25
  -2  17   4   -1.04   14.26
   2  17  -4    2.16    8.11
   2  17  -4    2.19    7.41
   2  17  -4  -11.52   11.06
   2  17  -3  104.91   18.03
  -2  17   3  131.29   21.77
   2  17  -3  127.51   17.76
   2  17  -3  114.11   17.84
  -2  17   2   38.77   15.33
   2  17  -2   17.46    9.48
   2  17  -2   49.64   12.29
   2  17  -2   48.13   12.16
   2  17  -1   71.65   14.34
  -2  17   1   99.46   21.20
   2  17  -1   70.96   13.87
   2  17   0  130.64   18.52
  -2  17   0  109.06   21.91
   2  17   0  135.14   18.12
  -2  17  -1   -1.57   13.71
  -2  17  -1   17.81   11.65
   2  17   1   22.07    9.38
  -2  17  -2  170.77   22.47
  -2  17  -2  172.03   27.37
   2  17   2  152.79   20.22
  -2  17  -3  -13.43   17.02
   2  17   3   19.21    8.78
  -2  17  -3   34.36   13.74
   2  17   4   88.82   15.83
  -2  17  -4   94.55   17.47
  -2  17  -4   50.14   17.83
  -2  17  -5   39.44   18.09
   2  17   5   46.89   13.49
  -2  17  -5   60.58   15.71
   2  17   6   58.75   15.36
  -2  17  -6   37.28   16.44
  -2  17  -6   61.50   15.85
  -2  17  -7  105.11   23.41
  -2  17  -7   88.58   17.65
  -2  17  -8   19.53   11.24
   2  18  -8   46.87   13.69
   2  18  -7   21.90   12.14
  -2  18   7   47.46   15.82
   2  18  -7   50.33   12.88
   2  18  -6   49.31   13.38
   2  18  -6   73.04   16.22
  -2  18   6   40.31   16.64
   2  18  -5   21.94   12.08
   2  18  -5   12.86    8.32
  -2  18   5   12.80   12.14
  -2  18   4  132.78   23.69
   2  18  -4   99.48   18.08
   2  18  -4  101.59   16.78
  -2  18   3   -7.08   13.16
   2  18  -3    8.71    9.53
   2  18  -3    1.99    7.77
   2  18  -2  117.95   17.69
   2  18  -2   97.63   16.92
  -2  18   2  105.40   21.34
  -2  18   1  127.33   23.40
   2  18  -1  109.45   18.03
   2  18  -1  117.51   17.54
  -2  18   0   61.41   18.73
   2  18   0   37.03   10.73
  -2  18  -1  124.18   24.11
  -2  18  -1   72.54   17.32
  -2  18  -2   28.51   14.68
  -2  18  -2  -10.16   11.87
  -2  18  -3   72.02   20.84
  -2  18  -3   71.87   17.26
  -2  18  -4    2.36   13.36
  -2  18  -5    6.82   13.91
   2  19  -5   26.66   10.47
   2  19  -5   40.94   13.91
  -2  19   4   -9.16   10.54
   2  19  -4   -5.14    8.62
   2  19  -4   -7.23   10.56
  -2  19   3   85.09   19.70
   2  19  -3   76.86   15.19
   2  19  -3   40.14   14.90
   2  19  -2   38.16   12.55
  -2  19   2    8.72   13.77
   2  19  -2   61.01   15.15
   2  19  -1   95.50   17.84
  -2  19   1   85.75   20.92
  -2  19   0   70.15   19.06
  -2  19  -1    9.25   13.88
  -2  19  -2   74.99   21.79
  -2  19  -3   -9.76   12.71
  -3 -19   0   11.67    9.22
  -3 -19  -1   76.26   14.89
  -3 -19  -2   19.00    9.46
  -3 -18   0   34.81   11.05
  -3 -18  -1    0.24    6.91
  -3 -18  -2   96.59   15.15
  -3 -18  -3   25.69   10.24
  -3 -18  -4   24.22   10.32
  -3 -18  -5   57.79   12.97
  -3 -17  -1  146.89   18.51
  -3 -17  -2   15.29    8.49
  -3 -17  -3   78.73   14.14
  -3 -17  -4   68.41   13.05
  -3 -17  -5   33.59   11.35
  -3 -17  -6  100.82   16.29
  -3 -17  -7    2.38    7.66
  -3 -16  -1   16.11    9.42
  -3 -16  -2  179.10   19.45
  -3 -16  -3   71.34   14.14
  -3 -16  -4   33.67   10.28
  -3 -16  -5  200.62   21.07
  -3 -16  -6    4.08    7.59
  -3 -16  -7  102.44   15.80
  -3 -16  -8    9.35    8.76
  -3 -16  -9   40.48   12.43
   3 -15  -2  132.37   10.43
  -3 -15  -1  201.39   19.83
  -3 -15  -2    1.99    6.78
  -3 -15  -3   71.72   12.00
  -3 -15  -4  227.18   21.15
  -3 -15  -5   13.33    8.35
  -3 -15  -6  171.46   19.60
  -3 -15  -7   32.12   10.50
  -3 -15  -8   73.02   13.36
  -3 -15  -9   44.30   12.44
  -3 -15 -10   43.76   12.26
   3 -14  -4   44.67    5.16
   3 -14  -3  215.46   12.11
   3 -14  -2  110.12    9.24
  -3 -14  -2  318.83   24.54
  -3 -14  -3  176.72   18.38
  -3 -14  -4   94.11   13.79
  -3 -14  -5  256.97   22.48
  -3 -14  -6    4.93    8.46
  -3 -14  -7   84.56   14.01
  -3 -14  -8   46.86   11.93
  -3 -14  -9   17.56    8.89
  -3 -14 -10  100.87   16.71
  -3 -14 -11   31.17   11.52
   3 -13  -7   11.47    3.09
   3 -13  -6  293.70   12.52
   3 -13  -5   20.47    3.71
   3 -13  -5   16.33    3.43
   3 -13  -4  255.97   11.95
   3 -13  -4  253.43   11.10
   3 -13  -3   54.49    5.82
   3 -13  -3   51.54    5.69
   3 -13  -2  147.28   10.24
   3 -13  -1   76.50    7.95
   3 -13   2  164.49   14.20
  -3 -13  -2  146.57   16.44
  -3 -13  -3  421.29   27.38
   3 -13   3  433.68   24.68
  -3 -13  -4  220.85   20.03
  -3 -13  -5   93.46   13.80
  -3 -13  -6   78.64   13.32
  -3 -13  -7   -2.01    6.45
  -3 -13  -8   20.09    9.04
  -3 -13  -9  137.75   18.32
  -3 -13 -10   10.62    8.87
  -3 -13 -11  169.46   20.92
  -3 -13 -12   16.81    9.84
   3 -12  -9  124.39    9.70
   3 -12  -8  161.40   10.24
   3 -12  -7  197.54   11.42
   3 -12  -7  184.02   10.10
   3 -12  -6    8.90    3.03
   3 -12  -6   15.52    3.55
   3 -12  -5  351.83   13.40
   3 -12  -5  351.46   13.48
   3 -12  -4   23.61    3.49
   3 -12  -4   20.71    3.40
   3 -12  -3  439.64   14.97
   3 -12  -3  460.65   16.73
   3 -12  -3  445.85   16.83
   3 -12  -2  141.84    9.35
   3 -12  -1   61.22    6.92
   3 -12   0  260.18   15.03
  -3 -12  -2  686.17   33.68
   3 -12   2  707.05   29.72
   3 -12   3  235.54   17.45
  -3 -12  -3  255.98   20.56
  -3 -12  -4   95.84   14.90
   3 -12   4  110.71   12.73
  -3 -12  -4  102.33   13.69
  -3 -12  -5  141.22   15.91
  -3 -12  -6   51.19   11.89
  -3 -12  -7   85.81   14.15
  -3 -12  -8   76.83   13.49
  -3 -12  -9   25.54   10.17
  -3 -12 -10  138.76   18.06
  -3 -12 -11   47.99   12.62
  -3 -12 -12  251.39   25.92
  -3 -12 -13   15.98    9.85
   3 -11 -11  227.42   15.37
   3 -11 -10   85.99    9.20
   3 -11  -9  481.23   20.03
   3 -11  -8  155.51   10.07
   3 -11  -8  135.92   10.83
   3 -11  -7  156.22    9.24
   3 -11  -7  147.53   10.05
   3 -11  -6  305.92   12.33
   3 -11  -6  314.05   13.60
   3 -11  -5   53.83    4.71
   3 -11  -5   54.32    4.89
   3 -11  -4  337.38   12.51
   3 -11  -4  345.22   12.15
   3 -11  -3  189.14    9.30
   3 -11  -3  172.52    7.98
   3 -11  -2  105.10    7.50
   3 -11  -1  169.58   10.46
   3 -11   0   68.92    7.29
   3 -11   1  583.36   24.23
  -3 -11  -2   10.12    6.80
   3 -11   3  364.05   20.82
  -3 -11  -3  390.52   24.21
  -3 -11  -3  307.10   23.31
   3 -11   4  338.21   21.21
  -3 -11  -4  333.83   23.15
  -3 -11  -4  320.73   25.05
  -3 -11  -5   95.60   13.42
  -3 -11  -5   94.89   15.35
  -3 -11  -6  161.60   17.34
  -3 -11  -7    0.15    7.12
  -3 -11  -8  159.82   18.43
  -3 -11  -9  156.50   18.10
  -3 -11 -10   17.11    8.90
  -3 -11 -11  144.71   19.37
  -3 -11 -12    9.20    9.64
  -3 -11 -13  139.51   20.28
   3 -10 -13    5.26    4.72
   3 -10 -12  181.21   14.49
   3 -10 -11    4.48    3.93
   3 -10 -10  643.15   25.75
   3 -10 -10  646.15   30.31
   3 -10  -9  174.39   11.89
   3 -10  -8  279.50   13.79
   3 -10  -8  258.36   15.40
   3 -10  -7  137.94    8.70
   3 -10  -7  132.75    9.78
   3 -10  -6   32.22    3.87
   3 -10  -6   33.62    4.44
   3 -10  -5  208.58    8.80
   3 -10  -5  220.38    9.74
   3 -10  -4  196.76    8.28
   3 -10  -4  195.60    8.08
   3 -10  -3  437.99   14.03
   3 -10  -3  423.45   12.68
   3 -10  -2  463.31   15.91
  -3 -10   2  470.23   25.15
   3 -10  -1   32.51    4.69
  -3 -10   1   40.11    8.13
   3 -10  -1   43.83    8.33
   3 -10   0  601.59   29.62
   3 -10   0  571.12   21.36
  -3 -10   0  604.29   29.16
   3 -10   1   19.82    4.71
   3 -10   1   11.59    6.03
  -3 -10  -1   23.01    6.26
  -3 -10  -2  611.23   30.26
  -3 -10  -2  752.91   32.50
  -3 -10  -3  319.15   20.50
  -3 -10  -3  282.80   20.41
   3 -10   4   13.29    5.66
  -3 -10  -4   25.51    8.73
  -3 -10  -4   36.08    9.90
   3 -10   5  129.64   13.60
  -3 -10  -5  119.00   16.23
  -3 -10  -5  121.01   15.07
  -3 -10  -6   75.17   14.31
  -3 -10  -6   54.20   10.79
  -3 -10  -7  484.68   29.54
  -3 -10  -8   47.37   11.65
  -3 -10  -9  156.35   17.85
  -3 -10 -10   56.55   12.32
  -3 -10 -11   27.66   10.08
  -3 -10 -12  139.75   19.85
  -3 -10 -13    8.18    8.15
   3  -9 -14   72.07   10.84
   3  -9 -13  152.79   14.59
   3  -9 -12   65.12    9.22
   3  -9 -11  263.03   16.69
   3  -9 -10   10.54    4.36
   3  -9  -9  621.00   23.89
   3  -9  -8  200.86   13.64
   3  -9  -8  172.60   10.93
   3  -9  -7   47.60    5.29
   3  -9  -7   41.77    5.87
   3  -9  -6  648.69   21.20
   3  -9  -6  653.49   19.01
   3  -9  -5   59.86    4.24
   3  -9  -5   59.55    4.80
   3  -9  -4  513.38   13.96
   3  -9  -4  512.07   14.19
  -3  -9   4  528.65   26.41
   3  -9  -3  434.57   12.78
   3  -9  -3  439.97   25.07
  -3  -9   3  440.46   23.66
   3  -9  -3  420.62   11.42
   3  -9  -3  420.87   12.77
   3  -9  -2  187.63    8.55
   3  -9  -2  205.04   16.77
  -3  -9   2  185.77   15.28
   3  -9  -1  533.64   18.03
  -3  -9   1  563.36   26.82
   3  -9  -1  553.26   27.33
   3  -9   0   21.80    4.36
   3  -9   0   27.30    6.70
  -3  -9   0   29.89    6.98
   3  -9   1  661.08   24.09
   3  -9   1  715.57   30.42
  -3  -9  -1  645.42   29.96
   3  -9   2   14.98    4.68
  -3  -9  -2   21.69    6.82
  -3  -9  -2   13.74    7.32
  -3  -9  -2   22.34    7.18
  -3  -9  -3  279.54   20.13
  -3  -9  -3  245.13   18.91
  -3  -9  -3  278.14   19.61
  -3  -9  -4  379.76   22.81
   3  -9   4  342.40   20.11
  -3  -9  -4  336.91   24.03
  -3  -9  -5  155.44   15.52
   3  -9   5  146.42   13.96
  -3  -9  -5  157.37   17.16
  -3  -9  -6  483.82   27.79
  -3  -9  -6  430.34   30.07
  -3  -9  -7   28.21    9.08
  -3  -9  -8  275.17   22.58
   3  -9   8  300.53   15.97
  -3  -9  -9   74.17   13.12
  -3  -9 -10  123.80   17.08
  -3  -9 -11   63.33   13.47
  -3  -9 -12   -0.21    8.40
  -3  -9 -13   73.07   15.88
  -3  -9 -14   52.16   14.38
   3  -8 -17   81.50   14.86
   3  -8 -15  133.57   15.52
   3  -8 -14  218.39   18.84
   3  -8 -13  208.42   17.23
   3  -8 -12  318.03   20.08
   3  -8 -11   16.28    5.49
   3  -8 -10   72.53    8.80
   3  -8  -9   39.86    6.17
   3  -8  -8    6.31    3.29
   3  -8  -7  789.38   23.72
   3  -8  -7  764.71   27.20
   3  -8  -6   29.13    4.55
   3  -8  -6   23.78    3.40
  -3  -8   5 1263.21   42.88
   3  -8  -5 1147.91   26.31
   3  -8  -5 1259.87   53.51
   3  -8  -5 1098.01   28.06
   3  -8  -5 1205.46   44.39
   3  -8  -4  175.59   19.70
  -3  -8   4  159.01   13.79
   3  -8  -4  154.60    6.14
   3  -8  -4  163.38    5.68
   3  -8  -4  185.00   15.96
   3  -8  -3  597.96   14.45
  -3  -8   3  604.07   27.18
   3  -8  -3  655.55   29.73
   3  -8  -3  590.19   14.44
   3  -8  -2  304.71   10.21
   3  -8  -2  316.40   19.68
  -3  -8   2  311.38   18.90
   3  -8  -1  144.28    7.80
  -3  -8   1  164.08   13.82
   3  -8  -1  147.43   13.35
   3  -8   0  924.40   26.63
   3  -8   0  936.09   34.81
  -3  -8   0  920.54   34.98
   3  -8   1   38.37    5.27
  -3  -8  -1   26.73    6.70
  -3  -8  -1   30.64    7.42
   3  -8   1   47.63    7.99
   3  -8   2  614.71   23.78
  -3  -8  -2  580.39   26.49
  -3  -8  -2  630.71   28.22
  -3  -8  -2  661.71   29.66
   3  -8   2  637.92   26.61
  -3  -8  -3  187.41   16.09
  -3  -8  -3  151.61   14.44
  -3  -8  -3  197.83   15.94
  -3  -8  -4  127.99   14.20
  -3  -8  -4  110.91   12.72
  -3  -8  -4  112.43   13.93
   3  -8   5   69.20    9.82
  -3  -8  -5   59.95   10.32
  -3  -8  -5   43.61    9.96
  -3  -8  -6   54.95   11.70
  -3  -8  -6   59.47   10.34
   3  -8   7  634.75   23.69
  -3  -8  -7  634.86   33.27
  -3  -8  -7  652.70   37.46
  -3  -8  -8  104.01   14.28
   3  -8   8  108.88    8.32
  -3  -8  -9  158.03   18.27
  -3  -8 -10  139.43   17.52
  -3  -8 -11   23.94   10.43
  -3  -8 -12  123.31   18.02
  -3  -8 -13    8.45    9.13
  -3  -8 -14  165.75   22.13
   3  -7 -18   97.36   16.89
   3  -7 -17   19.58   10.36
   3  -7 -16   28.88   10.11
   3  -7 -15  109.49   14.45
   3  -7 -14  266.48   20.72
   3  -7 -13  339.96   22.21
   3  -7 -12   47.67    8.78
   3  -7 -11   86.62   10.42
   3  -7 -10   38.55    6.89
   3  -7  -9  364.30   17.73
   3  -7  -8  739.65   25.23
  -3  -7   8  804.87   34.50
   3  -7  -7   69.72    6.30
  -3  -7   7   86.71   10.79
   3  -7  -6 1407.33   33.94
   3  -7  -6 1432.76   57.82
   3  -7  -6 1611.80   51.97
  -3  -7   6 1407.28   47.38
   3  -7  -5   17.43    2.48
   3  -7  -5    9.39    2.73
   3  -7  -5   21.93    6.82
   3  -7  -4  706.28   30.52
   3  -7  -4  648.71   15.68
   3  -7  -3  222.68   16.34
   3  -7  -2  156.54    5.80
   3  -7  -2  186.42   14.38
   3  -7  -1  866.01   32.09
   3  -7  -1  836.44   21.68
   3  -7   0  121.89    7.60
   3  -7   0  114.30   11.02
   3  -7   1 1162.43   25.09
  -3  -7  -1 1090.78   28.14
   3  -7   1 1200.92   31.60
   3  -7   2  367.99   17.88
  -3  -7  -2  391.71   20.35
   3  -7   2  351.57   16.11
  -3  -7  -2  332.12   18.11
   3  -7   3  464.88   20.86
  -3  -7  -3  460.61   23.29
  -3  -7  -3  486.74   25.15
   3  -7   3  446.96   20.10
  -3  -7  -3  409.41   22.55
  -3  -7  -4  236.10   18.18
  -3  -7  -4  218.66   16.86
  -3  -7  -4  220.71   17.46
   3  -7   4  228.03   13.37
  -3  -7  -5  250.70   18.33
  -3  -7  -5  245.01   20.04
  -3  -7  -5  239.93   19.20
   3  -7   5  241.14   13.41
   3  -7   5  268.89   17.56
   3  -7   6  553.54   27.39
  -3  -7  -6  540.15   28.15
  -3  -7  -6  513.10   30.71
   3  -7   6  505.79   19.61
  -3  -7  -7   61.21   11.21
   3  -7   7   68.06    6.26
  -3  -7  -7   74.58   13.30
   3  -7   8  504.15   16.60
  -3  -7  -8  578.67   31.08
  -3  -7  -8  513.01   26.76
  -3  -7  -9  157.09   17.48
   3  -7   9  145.42    5.56
  -3  -7  -9  134.58   13.66
  -3  -7 -10   54.89   12.13
  -3  -7 -11   76.52   14.10
  -3  -7 -12   11.88    8.67
  -3  -7 -13  152.41   20.72
  -3  -7 -14   70.76   16.03
   3  -6 -18   -0.88    7.88
   3  -6 -17  132.76   18.42
  -3  -6  16   63.62   12.24
   3  -6 -16   42.24   10.10
   3  -6 -15  144.96   16.25
   3  -6 -14  242.44   19.99
   3  -6 -13   85.38   11.74
   3  -6 -12  311.63   20.54
   3  -6 -11   39.84    8.01
   3  -6 -10  207.68   14.44
   3  -6  -9  238.80   14.45
  -3  -6   9  252.25   19.40
   3  -6  -8  201.32   12.13
  -3  -6   8  228.71   17.21
   3  -6  -8  222.57   18.19
   3  -6  -7  949.81   28.37
  -3  -6   7 1082.33   39.10
  -3  -6   7 1026.94   37.50
   3  -6  -7 1077.08   40.99
   3  -6  -6   98.38    6.41
   3  -6  -6  115.87   12.55
  -3  -6   6  108.52   10.77
   3  -6  -5  752.87   18.48
   3  -6  -5  748.93   31.60
   3  -6  -4   12.09    6.65
   3  -6  -4   11.86    1.98
   3  -6  -3  382.67   20.44
   3  -6  -2 1088.40   36.55
   3  -6  -1  482.52   13.67
   3  -6  -1  537.20   22.90
   3  -6   0 1698.34   39.78
   3  -6   0 1785.23   48.18
   3  -6   1   54.20    5.75
  -3  -6  -1   45.46    6.29
   3  -6   1   59.66    7.42
  -3  -6  -2  572.44   23.85
  -3  -6  -2  642.24   26.37
   3  -6   2  616.41   22.35
   3  -6   2  628.08   23.18
   3  -6   3  154.04   10.14
  -3  -6  -3  152.71   13.39
   3  -6   3  134.14   10.68
  -3  -6  -3  135.66   12.13
   3  -6   4  257.04   12.78
  -3  -6  -4  270.25   17.80
  -3  -6  -4  222.29   17.13
  -3  -6  -4  244.06   19.03
  -3  -6  -4  283.76   19.31
   3  -6   5  924.39   34.01
  -3  -6  -5  784.11   35.65
   3  -6   5  823.08   25.46
  -3  -6  -5  849.07   36.88
  -3  -6  -5  877.11   38.31
  -3  -6  -5  854.89   34.74
   3  -6   6   21.77    6.62
  -3  -6  -6   20.88    8.69
  -3  -6  -6   13.16    9.56
   3  -6   6   19.26    3.59
  -3  -6  -6    8.75    6.79
  -3  -6  -7 1176.72   49.63
   3  -6   7 1147.67   28.17
  -3  -6  -7 1109.16   48.57
  -3  -6  -7 1215.05   45.43
  -3  -6  -8  150.25   16.24
  -3  -6  -8  139.19   17.98
  -3  -6  -8  125.79   12.32
  -3  -6  -9  281.94   22.93
  -3  -6  -9  268.16   24.82
  -3  -6  -9  235.72   16.64
  -3  -6 -10   62.64   12.87
  -3  -6 -10   49.04    8.12
  -3  -6 -10   44.65   13.67
  -3  -6 -11  -10.02   11.10
  -3  -6 -11   10.65    9.55
  -3  -6 -12  164.57   20.00
  -3  -6 -12  160.99   22.76
  -3  -6 -13   43.94   14.99
  -3  -6 -13   22.41   10.50
  -3  -6 -14  204.87   23.64
  -3  -6 -14  155.91   23.73
   3  -5 -18  116.31   17.89
   3  -5 -17   21.13   10.39
  -3  -5  16   68.60   12.28
   3  -5 -16  117.96   16.68
  -3  -5  15   40.66    9.93
   3  -5 -15   48.39   11.28
   3  -5 -14   73.14   12.07
   3  -5 -13  232.40   19.04
   3  -5 -12    7.47    5.57
   3  -5 -11  316.85   19.39
   3  -5 -10   24.45    6.25
  -3  -5   9  307.50   20.84
   3  -5  -9  272.96   15.76
  -3  -5   8  711.18   30.87
  -3  -5   8  725.08   31.48
   3  -5  -8  811.36   40.61
   3  -5  -8  673.35   32.21
   3  -5  -8  719.08   25.05
  -3  -5   7  164.31   13.33
   3  -5  -7  125.87    8.75
   3  -5  -7  143.44   14.44
  -3  -5   6  846.17   30.26
   3  -5  -6  864.75   34.32
   3  -5  -6  835.68   23.19
   3  -5  -5  211.25   15.44
  -3  -5   5  206.24   12.85
   3  -5  -4 1748.61   49.74
   3  -5  -4 1622.38   34.30
   3  -5  -3 1594.60   46.73
   3  -5  -2  627.11   24.96
   3  -5  -1 1225.94   36.30
   3  -5  -1 1142.25   25.47
   3  -5   0  438.52   14.53
   3  -5   0  491.38   19.73
  -3  -5   0  453.95   14.95
  -3  -5  -1  983.89   28.97
   3  -5   1 1022.56   30.79
  -3  -5  -1 1054.81   33.58
   3  -5   1 1011.17   27.94
   3  -5   2  419.09   17.55
  -3  -5  -2  430.62   18.93
   3  -5   2  419.34   17.03
  -3  -5  -2  407.95   20.46
  -3  -5  -2  470.38   21.76
  -3  -5  -3  245.42   16.20
  -3  -5  -3  238.26   15.61
   3  -5   3  233.07   11.67
  -3  -5  -3  249.81   17.50
   3  -5   3  245.40   14.68
  -3  -5  -4  439.69   23.41
   3  -5   4  447.78   15.81
  -3  -5  -4  451.70   22.82
  -3  -5  -4  417.43   24.21
   3  -5   5   16.74    3.10
   3  -5   5   11.17    6.99
  -3  -5  -5    1.42    7.28
  -3  -5  -5   19.40    8.01
  -3  -5  -5    9.96    6.38
  -3  -5  -5   18.92    6.98
   3  -5   5   -3.88    4.30
  -3  -5  -6 1527.14   53.56
  -3  -5  -6 1450.37   49.17
  -3  -5  -6 1469.02   53.44
   3  -5   6 1595.40   53.41
   3  -5   6 1426.28   32.32
   3  -5   6 1499.39   48.38
  -3  -5  -7   57.80   11.69
  -3  -5  -7   66.48   11.54
  -3  -5  -7   50.33   11.44
  -3  -5  -8 1191.59   46.52
  -3  -5  -8 1133.97   49.86
  -3  -5  -8 1129.67   37.70
  -3  -5  -9  115.19   11.11
  -3  -5  -9  191.91   20.03
  -3  -5  -9  187.48   21.62
  -3  -5 -10  108.99   15.37
  -3  -5 -10  109.79   17.64
  -3  -5 -10   94.85   10.08
  -3  -5 -11   92.34   15.25
  -3  -5 -11   78.69   15.70
  -3  -5 -12   60.58   14.59
  -3  -5 -12   75.73   14.31
  -3  -5 -13  140.56   22.08
  -3  -5 -13  214.38   23.76
  -3  -5 -14   58.95   15.17
  -3  -5 -14   70.57   15.87
  -3  -5 -15  164.56   22.74
   3  -4 -18  -19.51   11.28
   3  -4 -17   64.19   14.53
  -3  -4  16   27.05    9.40
   3  -4 -16    9.03    8.23
  -3  -4  15  167.47   17.85
   3  -4 -15  148.11   17.60
  -3  -4  14  392.50   26.41
   3  -4 -14  416.15   28.27
  -3  -4  13   23.12    7.80
   3  -4 -13   10.37    6.19
   3  -4 -12  180.44   15.93
  -3  -4  12  156.58   15.44
   3  -4 -11   94.38   11.39
  -3  -4  11  101.32   11.64
  -3  -4  10  583.35   26.24
   3  -4 -10  583.23   25.91
  -3  -4   9  213.91   16.44
   3  -4  -9  233.69   14.75
   3  -4  -8  308.94   24.02
  -3  -4   8  314.71   19.33
  -3  -4   8  329.21   19.88
   3  -4  -8  312.95   15.75
   3  -4  -7  740.20   31.84
  -3  -4   7  744.45   29.20
   3  -4  -7  709.93   23.64
   3  -4  -6   29.45    7.35
  -3  -4   6   33.41    6.44
   3  -4  -5  760.18   29.74
  -3  -4   5  739.17   25.30
   3  -4  -5  707.56   20.65
  -3  -4   4    1.15    3.28
   3  -4  -4    6.44    5.34
   3  -4  -4    6.98    2.34
   3  -4  -3 1421.53   41.94
   3  -4  -2 1186.45   35.91
   3  -4  -1   22.33    5.63
   3  -4  -1   24.97    2.63
   3  -4   0 1830.13   45.48
  -3  -4   0 1788.67   38.27
   3  -4   0 1735.71   39.42
   3  -4   1  333.00   13.47
  -3  -4  -1  338.46   14.00
  -3  -4  -1  357.07   17.36
  -3  -4  -1  373.65   17.34
   3  -4   1  345.16   14.57
   3  -4   2  615.12   21.74
   3  -4   2  630.23   20.04
  -3  -4  -2  663.70   25.42
  -3  -4  -2  648.16   26.07
  -3  -4  -2  603.27   22.59
   3  -4   3 1178.07   35.30
  -3  -4  -3 1181.86   37.83
  -3  -4  -3 1143.67   39.34
   3  -4   3 1127.80   28.86
  -3  -4  -3 1127.65   36.51
   3  -4   4  234.72   16.58
  -3  -4  -4  235.02   16.02
   3  -4   4  218.97    8.93
  -3  -4  -4  238.87   16.47
  -3  -4  -4  234.51   17.46
  -3  -4  -5 1111.94   34.11
  -3  -4  -5 1126.42   38.34
   3  -4   5 1032.67   15.09
   3  -4   5 1191.46   37.29
  -3  -4  -5 1084.84   36.57
  -3  -4  -6  167.72   15.51
   3  -4   6  160.10   15.35
  -3  -4  -6  173.38   17.57
  -3  -4  -6  190.06   17.51
   3  -4   6  179.73   14.77
   3  -4   7 1168.38   42.45
  -3  -4  -7 1095.56   42.33
  -3  -4  -7 1040.99   33.82
  -3  -4  -7 1126.69   46.71
  -3  -4  -7 1057.09   45.60
  -3  -4  -8  191.68   18.10
  -3  -4  -8  244.53   23.24
  -3  -4  -8  162.49   11.56
  -3  -4  -9  239.30   14.33
  -3  -4  -9  280.58   21.96
  -3  -4  -9  285.37   24.81
  -3  -4 -10  197.32   19.68
  -3  -4 -10  156.40   19.81
  -3  -4 -10  171.36   12.31
  -3  -4 -11   41.22   11.26
  -3  -4 -11   48.76   12.66
  -3  -4 -12  164.84   19.64
  -3  -4 -12  193.27   24.14
  -3  -4 -13   94.22   16.33
  -3  -4 -13  126.00   20.70
  -3  -4 -14  178.62   22.53
  -3  -4 -14  178.86   24.32
  -3  -4 -15   63.97   14.45
   3  -3 -18   63.16   13.98
   3  -3 -17    3.25    7.23
  -3  -3  16  201.97   18.77
   3  -3 -16  144.91   19.17
  -3  -3  15  107.67   14.44
   3  -3 -15  110.63   16.20
  -3  -3  14   58.65   11.48
   3  -3 -14   67.01   13.04
  -3  -3  13  161.80   16.50
  -3  -3  13  191.95   18.38
   3  -3 -13  176.52   17.98
   3  -3 -12   82.25   12.29
  -3  -3  12   81.34   11.67
  -3  -3  11  518.71   26.44
   3  -3 -11  500.84   25.59
   3  -3 -10   47.67    8.34
  -3  -3  10   31.54    7.10
   3  -3  -9   63.12    8.28
   3  -3  -9   61.61   11.12
  -3  -3   9   83.95   10.64
  -3  -3   9   75.82    8.80
  -3  -3   8  896.88   29.52
  -3  -3   8  928.14   34.46
  -3  -3   7   24.64    4.83
  -3  -3   7   33.89    6.90
   3  -3  -7   36.26    6.18
   3  -3  -6  510.36   18.72
   3  -3  -5  167.77    9.01
   3  -3  -4 4374.80   99.36
  -3  -3   4 4309.94   90.34
   3  -3  -4 4362.03   86.20
   3  -3  -3 1823.30   37.47
   3  -3  -3 1842.86   53.47
  -3  -3   3 1762.60   40.69
   3  -3  -3 1938.91   49.78
   3  -3  -2  116.97   11.57
   3  -3  -2  111.23    9.51
   3  -3  -1  661.35   23.41
   3  -3  -1  679.72   16.72
  -3  -3   1  682.82   19.31
  -3  -3   0  179.10    7.09
   3  -3   0  188.26    8.67
  -3  -3   0  169.76   10.40
   3  -3   0  192.35   11.00
   3  -3   1 1801.05   43.33
  -3  -3  -1 1849.61   47.67
  -3  -3  -1 1898.73   48.27
   3  -3   1 1886.69   43.91
  -3  -3  -1 1827.00   43.07
  -3  -3  -2  140.04   12.26
  -3  -3  -2  145.25   11.49
   3  -3   2  136.66    9.28
   3  -3   2  136.63    7.65
  -3  -3  -2  125.02    9.68
  -3  -3  -3 2418.56   64.89
  -3  -3  -3 2354.69   61.57
   3  -3   3 2470.95   59.82
  -3  -3  -3 2380.70   62.12
   3  -3   3 2561.20   63.57
   3  -3   4 1563.67   47.24
   3  -3   4 1592.14   44.84
  -3  -3  -4 1506.53   46.05
  -3  -3  -4 1471.27   47.02
  -3  -3  -5  626.73   27.39
   3  -3   5  603.78   27.94
  -3  -3  -5  551.31   28.09
   3  -3   6  279.34   19.32
   3  -3   6  251.14   17.20
  -3  -3  -6  279.42   19.11
  -3  -3  -6  237.53   19.43
   3  -3   6  241.03   19.10
   3  -3   7    7.37    5.94
  -3  -3  -7   17.31    7.64
   3  -3   7   17.24    6.59
  -3  -3  -7   17.10    7.28
  -3  -3  -7   14.89    9.26
  -3  -3  -7   22.58    4.67
  -3  -3  -8  378.05   24.18
  -3  -3  -8  327.99   15.23
  -3  -3  -8  383.45   27.31
  -3  -3  -9  461.34   27.82
  -3  -3  -9  383.18   28.42
  -3  -3  -9  363.55   16.77
  -3  -3 -10   17.11   10.28
  -3  -3 -10   55.83   12.24
  -3  -3 -11  446.44   30.86
  -3  -3 -11  481.26   34.52
  -3  -3 -12   -4.25    9.12
  -3  -3 -12    1.75   10.90
  -3  -3 -13  124.27   19.00
  -3  -3 -13  138.15   21.03
  -3  -3 -14   47.51   14.17
  -3  -3 -14   49.58   14.58
  -3  -3 -15   40.44   12.54
  -3  -3 -15   53.12   16.74
   3  -2 -18   14.23    8.31
   3  -2 -17   89.71   16.27
  -3  -2  16   21.34    7.48
   3  -2 -16    6.40    8.68
  -3  -2  15  237.47   20.37
   3  -2 -15  293.43   24.82
  -3  -2  14  244.72   20.42
   3  -2 -14  254.91   22.38
  -3  -2  13   40.71    9.39
   3  -2 -13   52.33   11.60
  -3  -2  13   57.17   10.93
  -3  -2  12  233.92   19.22
   3  -2 -12  267.08   20.63
  -3  -2  12  247.10   19.16
  -3  -2  11   81.78   10.94
   3  -2 -11   75.91   11.70
  -3  -2  10  408.25   23.46
  -3  -2  10  380.44   21.64
   3  -2 -10  427.80   23.06
   3  -2  -9  209.94   20.64
   3  -2  -9  197.07   15.17
  -3  -2   9  234.86   16.74
  -3  -2   9  215.61   14.63
  -3  -2   8  220.02   15.40
   3  -2  -8  223.90   19.17
   3  -2  -8  233.09   14.85
  -3  -2   8  210.68   13.33
  -3  -2   7 1178.77   37.21
   3  -2  -7 1130.38   34.35
  -3  -2   7 1096.74   31.99
   3  -2  -6   65.13    7.71
  -3  -2   6   31.72    4.51
   3  -2  -6   45.71    9.56
  -3  -2   6   38.84    6.82
   3  -2  -5 1094.69   29.40
  -3  -2   5 1085.17   25.47
   3  -2  -5 1120.15   39.21
  -3  -2   4  364.28   16.19
   3  -2  -4  355.73   12.78
   3  -2  -4  360.87   19.80
  -3  -2   4  382.17   16.09
   3  -2  -3 3025.87   73.73
   3  -2  -3 2997.40   60.97
  -3  -2   3 2955.28   67.43
  -3  -2   3 3028.64   63.41
   3  -2  -2 2320.82   59.20
  -3  -2   2 2329.75   46.99
   3  -2  -2 2274.33   47.46
  -3  -2   2 2368.11   54.41
  -3  -2   1   24.79    4.09
  -3  -2   1   18.68    4.89
  -3  -2   0 2284.50   55.20
  -3  -2   0 2266.59   52.47
   3  -2   0 2273.88   49.58
   3  -2   1   26.48    4.46
  -3  -2  -1   20.29    6.07
  -3  -2  -1   19.37    5.72
   3  -2   2 1644.16   42.14
  -3  -2  -2 1697.75   46.60
  -3  -2  -2 1724.32   45.03
   3  -2   2 1685.29   44.55
  -3  -2  -2 1621.29   43.31
   3  -2   3 2057.15   53.43
  -3  -2  -3 2041.86   53.15
  -3  -2  -3 1938.29   55.55
  -3  -2  -3 1957.48   53.15
   3  -2   3 2078.52   57.07
   3  -2   3 2002.93   51.26
   3  -2   4  672.97   25.99
  -3  -2  -4  706.13   27.79
   3  -2   4  694.65   29.90
   3  -2   4  667.99   27.58
  -3  -2  -4  663.14   28.59
  -3  -2  -5  144.48   13.39
   3  -2   5  134.56   12.79
  -3  -2  -5  122.86   13.28
   3  -2   5  128.57   13.38
  -3  -2  -6   60.46   10.36
  -3  -2  -6   57.52   10.47
   3  -2   6   61.39    8.95
   3  -2   6   61.22    9.67
  -3  -2  -6   56.87    5.48
   3  -2   6   62.32    9.99
  -3  -2  -7  216.11   17.80
   3  -2   7  216.55   17.02
   3  -2   7  218.96   18.35
  -3  -2  -7  185.09   18.06
  -3  -2  -7  174.44    9.54
   3  -2   7  172.24   17.37
  -3  -2  -7  170.45   17.57
  -3  -2  -8  212.93   18.37
  -3  -2  -8  188.27   19.24
  -3  -2  -8  193.32   10.07
  -3  -2  -9  228.87   21.84
  -3  -2  -9  186.14   18.38
  -3  -2 -10  438.57   28.71
  -3  -2 -10  409.11   30.96
  -3  -2 -11  192.53   21.09
  -3  -2 -11  223.45   24.00
  -3  -2 -12  430.15   31.21
  -3  -2 -12  341.07   30.74
  -3  -2 -13  -11.71   11.54
  -3  -2 -13    2.77   11.40
  -3  -2 -14   62.33   15.11
  -3  -2 -14   64.63   17.52
  -3  -2 -15   30.85   12.13
  -3  -2 -15    0.88   12.34
   3  -1 -18  204.02   24.12
  -3  -1  17    4.15    5.73
   3  -1 -17   -1.33    9.30
   3  -1 -16  147.17   19.64
  -3  -1  16  174.18   17.58
  -3  -1  15   13.70    6.92
   3  -1 -15    5.14    7.87
  -3  -1  14   47.20    9.63
   3  -1 -14   66.03   12.81
  -3  -1  13  170.88   16.67
   3  -1 -13  176.84   18.20
  -3  -1  12   61.35   10.36
  -3  -1  12   47.30    9.69
   3  -1 -12   40.51    9.64
  -3  -1  11  821.06   35.83
  -3  -1  11  754.08   34.15
   3  -1 -11  768.08   34.96
  -3  -1  10  361.45   21.73
  -3  -1  10  380.66   22.68
   3  -1 -10  345.36   21.34
  -3  -1  10  353.71   20.80
  -3  -1   9 1042.25   36.82
   3  -1  -9  977.27   44.40
   3  -1  -9  933.03   35.32
  -3  -1   9  970.22   35.00
  -3  -1   8  610.93   23.71
   3  -1  -8  618.38   23.48
  -3  -1   8  590.89   22.18
  -3  -1   7  313.97   16.80
  -3  -1   7  342.56   21.52
   3  -1  -7  295.56   16.09
  -3  -1   7  317.88   15.53
  -3  -1   6  138.10   12.89
   3  -1  -6  113.11    9.42
  -3  -1   6  116.50    8.21
  -3  -1   6  106.15    9.30
   3  -1  -6  114.74   12.27
  -3  -1   5  392.79   13.86
   3  -1  -5  412.75   21.48
  -3  -1   5  414.14   20.49
   3  -1  -5  585.19   19.79
  -3  -1   5  408.34   17.53
  -3  -1   4 1135.90   32.24
  -3  -1   4 1187.03   34.02
  -3  -1   4 1170.86   25.75
   3  -1  -4 1119.09   36.98
   3  -1  -4 1181.64   30.06
   3  -1  -3 2033.33   52.28
   3  -1  -3 1983.45   44.45
  -3  -1   3 2018.82   47.54
  -3  -1   3 2010.05   47.17
  -3  -1   2  270.13   12.16
  -3  -1   2  260.84   10.52
   3  -1  -2  244.12    9.96
  -3  -1   2  261.60    8.66
   3  -1  -2  249.91   13.81
   3  -1  -1  808.68   22.11
  -3  -1   1  831.47   24.44
  -3  -1   1  809.05   21.67
  -3  -1   1  803.76   21.72
  -3  -1   0   10.47    4.99
   3  -1   0   10.61    3.59
  -3  -1   0   11.47    4.87
  -3  -1   0   11.37    4.73
  -3  -1  -1  692.35   23.88
   3  -1   1  673.61   21.72
  -3  -1  -1  680.00   22.89
   3  -1   1  709.13   21.90
  -3  -1  -1  713.43   24.37
  -3  -1  -2  440.62   20.55
   3  -1   2  485.38   18.87
  -3  -1  -2  469.89   19.39
   3  -1   2  466.56   18.01
   3  -1   2  468.44   21.06
  -3  -1  -3 1672.80   45.80
   3  -1   3 1654.59   44.49
   3  -1   3 1642.84   48.46
   3  -1   3 1647.23   45.09
  -3  -1  -4  682.39   26.63
   3  -1   4  596.63   25.07
   3  -1   4  590.13   27.31
  -3  -1  -5  102.88   10.98
   3  -1   5   85.20   10.47
   3  -1   5   97.98   11.85
  -3  -1  -5   89.89   11.40
  -3  -1  -6  755.34   30.77
   3  -1   6  685.86   32.56
  -3  -1  -6  632.35   17.53
  -3  -1  -6  704.92   33.12
  -3  -1  -7   71.31   11.47
  -3  -1  -7   62.66   11.87
   3  -1   7   70.33    9.66
   3  -1   7   81.38   12.48
  -3  -1  -8  466.13   27.48
  -3  -1  -8  488.06   30.13
  -3  -1  -9  331.52   24.06
  -3  -1  -9  341.90   26.66
  -3  -1 -10   86.03   14.19
  -3  -1 -10   81.18   15.39
  -3  -1 -11  376.87   31.28
  -3  -1 -11  390.40   29.00
  -3  -1 -12   53.90   13.05
  -3  -1 -12   40.68   14.50
  -3  -1 -13  138.70   19.64
  -3  -1 -13  120.90   21.25
  -3  -1 -14   31.99   12.19
  -3  -1 -14   68.51   18.03
  -3  -1 -15   29.85   12.96
  -3  -1 -15  -26.68   13.56
   3   0 -18   12.87    9.19
  -3   0  17  135.34   15.83
   3   0 -17  162.24   21.40
  -3   0  16   17.59    7.66
   3   0 -16   23.88   10.39
   3   0 -15  119.92   17.16
  -3   0  15  129.80   15.45
  -3   0  14   26.36    8.38
   3   0 -14   32.03    9.34
   3   0 -14   34.70   10.25
  -3   0  13    9.01    6.93
   3   0 -13   -2.39    6.52
   3   0 -13   -5.62    8.49
  -3   0  12  465.06   26.99
   3   0 -12  444.92   26.95
  -3   0  12  464.40   28.01
   3   0 -12  534.61   29.81
   3   0 -11  311.47   21.97
   3   0 -11  285.03   19.96
  -3   0  11  284.02   20.34
  -3   0  11  285.03   20.66
   3   0 -10  773.47   40.50
  -3   0  10  762.67   31.94
  -3   0  10  709.94   31.83
  -3   0  10  729.43   32.36
   3   0 -10  724.05   32.21
  -3   0   9  127.80   12.28
  -3   0   9  150.49   12.95
   3   0  -9  123.48   12.06
   3   0  -9  136.61   16.25
  -3   0   9  161.17   17.55
   3   0  -9  144.97   13.88
   3   0  -8  930.10   32.93
  -3   0   8  880.79   31.69
  -3   0   8  875.70   31.81
  -3   0   8  977.94   40.40
  -3   0   7  189.86   12.64
   3   0  -7  194.70   16.87
  -3   0   7  179.94   12.09
   3   0  -7  199.79   13.75
  -3   0   7  189.80   17.78
  -3   0   6   25.45    5.70
  -3   0   6   38.53    9.65
   3   0  -6   23.18    6.22
  -3   0   6   23.74    4.97
   3   0  -6   28.04    7.57
   3   0  -5  226.27   12.24
  -3   0   5  215.61   15.14
  -3   0   5  245.38   12.44
  -3   0   5  224.53   10.62
   3   0  -5  217.41   14.39
   3   0  -4  566.98   22.63
  -3   0   4  564.23   23.03
   3   0  -4  576.23   19.22
  -3   0   4  576.92   19.38
  -3   0   3  666.89   20.03
   3   0  -3  660.95   20.27
  -3   0   3  645.02   22.53
   3   0  -3  628.82   22.56
   3   0  -2 4788.28   97.26
  -3   0   2 4805.70   96.95
   3   0  -2 4770.89   99.79
  -3   0   2 4896.23   99.79
  -3   0   1 1894.85   44.88
   3   0  -1 1853.72   43.49
  -3   0   1 1936.97   43.17
  -3   0   1 1804.22   42.96
  -3   0   0  317.01   10.74
  -3   0   0  320.34   12.94
  -3   0   0  298.16   13.60
  -3   0   0  313.73   14.27
   3   0   0  293.18   13.62
  -3   0  -1  541.63   19.03
   3   0   1  523.01   20.32
   3   0   1  534.55   18.82
   3   0   1  518.03   17.02
  -3   0  -1  539.13   20.89
  -3   0  -2 1155.27   32.82
   3   0   2 1106.34   32.21
   3   0   2 1059.64   34.65
   3   0   2 1107.87   30.90
  -3   0  -2 1098.51   35.24
   3   0   3  928.32   33.36
  -3   0  -3  953.54   30.88
  -3   0  -4  375.28   19.31
   3   0   4  401.07   21.74
  -3   0  -5  544.66   24.82
   3   0   5  502.52   26.56
   3   0   6   10.71    6.30
  -3   0  -6   -0.23    6.94
   3   0   7  430.47   23.71
  -3   0  -7  447.03   24.95
  -3   0  -7  440.35   28.02
   3   0   7  422.32   26.68
  -3   0  -8    4.84    7.94
  -3   0  -8   -2.71    9.26
  -3   0  -9  180.29   17.95
  -3   0  -9  148.18   18.52
  -3   0 -10  117.39   16.10
  -3   0 -10   67.82   15.05
  -3   0 -11   63.96   13.01
  -3   0 -11   58.34   13.79
  -3   0 -12  463.75   32.69
  -3   0 -12  353.01   30.99
  -3   0 -13  -12.09    8.96
  -3   0 -13    3.95   11.25
  -3   0 -14  130.93   19.32
  -3   0 -14   62.66   17.10
  -3   0 -15   24.26   11.80
  -3   0 -15   15.97   12.74
  -3   1  17   18.33    6.87
   3   1 -17   18.37   10.28
   3   1 -16  127.96   17.55
  -3   1  16  122.74   15.19
   3   1 -16  125.42   17.66
  -3   1  15   14.30    7.49
   3   1 -15    4.60    7.68
   3   1 -15   19.82    9.26
   3   1 -14   52.75   12.67
   3   1 -14   71.44   13.10
  -3   1  14   59.48   11.23
   3   1 -13  159.58   16.98
  -3   1  13  158.08   16.57
   3   1 -13  190.67   19.03
  -3   1  12   59.97   11.19
   3   1 -12   62.02   11.04
  -3   1  12   48.10   10.02
   3   1 -12   69.67   11.93
  -3   1  11  801.96   36.93
  -3   1  11  812.78   34.57
   3   1 -11  852.81   37.17
  -3   1  11  878.47   44.89
  -3   1  11  833.81   35.96
   3   1 -10  345.42   22.03
  -3   1  10  334.61   21.59
  -3   1  10  329.05   19.94
  -3   1  10  349.21   21.66
   3   1 -10  321.93   25.94
  -3   1  10  339.46   26.51
  -3   1   9  920.06   30.29
  -3   1   9  958.91   32.39
   3   1  -9  861.63   28.59
   3   1  -9  909.84   31.96
  -3   1   9  996.95   41.06
   3   1  -9  934.14   39.78
  -3   1   8  653.00   25.96
  -3   1   8  605.09   26.21
   3   1  -8  662.51   24.91
   3   1  -8  655.63   27.78
  -3   1   8  680.38   33.77
  -3   1   7  293.46   15.11
  -3   1   7  289.61   16.03
   3   1  -7  287.75   14.35
  -3   1   7  298.98   21.28
   3   1  -7  334.72   18.44
   3   1  -7  311.09   20.82
  -3   1   6   77.94   10.63
  -3   1   6   93.67   12.80
  -3   1   6   79.84    7.53
   3   1  -6   76.59    9.75
   3   1  -6   69.45    8.38
  -3   1   6   74.14    7.82
  -3   1   5  450.94   22.28
   3   1  -5  416.20   19.65
  -3   1   5  398.88   16.37
   3   1  -5  417.91   18.28
  -3   1   5  424.18   15.91
   3   1  -4 1293.85   36.37
  -3   1   4 1324.84   40.46
   3   1  -4 1342.06   35.48
  -3   1   4 1304.68   32.68
   3   1  -3 1989.71   46.89
  -3   1   3 2051.94   51.48
   3   1  -3 2034.33   47.64
  -3   1   3 1952.80   43.91
  -3   1   2  256.30   14.14
   3   1  -2  259.87   12.85
   3   1  -2  249.92   10.76
  -3   1   2  243.02    9.52
  -3   1   1  817.00   26.38
  -3   1   1  780.11   20.22
   3   1  -1  801.59   24.02
  -3   1   1  745.56   20.60
   3   1  -1  710.37   20.46
  -3   1   0   22.89    4.55
   3   1   0   12.65    2.37
  -3   1   0   19.90    4.21
  -3   1   0   12.73    3.32
   3   1   0   11.69    5.15
   3   1   0   13.59    4.60
  -3   1   0   19.76    6.11
  -3   1  -1  713.78   22.08
  -3   1  -1  708.32   22.03
   3   1   1  699.46   23.09
  -3   1  -1  708.08   25.10
   3   1   1  675.40   23.87
  -3   1  -2  446.98   17.92
   3   1   2  412.71   19.61
  -3   1  -2  427.69   20.50
  -3   1  -3 1512.38   42.79
  -3   1  -3 1526.88   31.42
   3   1   3 1568.08   46.66
  -3   1  -4  583.96   24.17
   3   1   4  570.60   26.95
   3   1   5  114.47   13.00
  -3   1  -5  104.25   11.70
  -3   1  -6  712.48   30.63
   3   1   6  655.82   32.67
  -3   1  -7   64.22   11.01
  -3   1  -7   63.47   12.07
   3   1   7   62.80    9.42
   3   1   7   42.89    9.05
  -3   1  -8  474.62   30.32
  -3   1  -8  530.35   28.82
  -3   1  -9  342.30   24.59
  -3   1  -9  298.83   24.89
  -3   1 -10  111.37   15.66
  -3   1 -10   87.23   15.45
  -3   1 -11  389.70   31.33
  -3   1 -11  408.78   29.31
  -3   1 -12   72.99   15.38
  -3   1 -12   31.67   12.74
  -3   1 -13  148.11   20.16
  -3   1 -13  105.17   18.61
  -3   1 -14   49.92   13.38
  -3   1 -14   25.34   13.48
  -3   1 -15    8.24   10.50
  -3   1 -15   12.31   10.69
   3   2 -18   24.98   11.77
   3   2 -17   38.84   11.98
   3   2 -17   79.79   15.32
  -3   2  16   16.89    8.42
   3   2 -16   38.36   12.71
   3   2 -16   25.70    9.94
   3   2 -15  244.15   22.85
  -3   2  15  257.34   21.78
   3   2 -15  260.68   24.56
   3   2 -14  264.61   22.17
   3   2 -14  241.47   23.16
  -3   2  14  250.47   21.08
  -3   2  13   47.54   10.54
   3   2 -13   69.33   11.58
   3   2 -13   52.64   12.25
  -3   2  12  260.58   20.21
   3   2 -12  277.45   20.43
  -3   2  12  236.34   25.22
   3   2 -12  296.71   23.02
  -3   2  11   77.69   10.14
   3   2 -11   56.82   11.51
  -3   2  11   61.14   10.88
  -3   2  11   62.49   10.67
  -3   2  11   81.01   17.21
  -3   2  10  361.76   20.65
  -3   2  10  360.19   22.75
   3   2 -10  357.99   23.09
  -3   2  10  379.47   22.92
  -3   2  10  352.91   27.85
   3   2 -10  406.63   28.58
  -3   2   9  203.00   16.11
   3   2  -9  202.95   13.88
  -3   2   9  193.64   16.02
  -3   2   9  202.03   14.12
  -3   2   9  172.09   19.44
   3   2  -9  209.06   16.89
   3   2  -9  182.23   18.49
  -3   2   8  224.43   15.49
   3   2  -8  186.56   12.35
  -3   2   8  215.36   13.75
  -3   2   8  201.54   19.55
   3   2  -8  213.25   16.14
  -3   2   7 1179.30   34.48
  -3   2   7 1214.33   38.18
   3   2  -7 1135.44   32.44
  -3   2   7 1181.41   45.53
   3   2  -7 1215.20   43.04
   3   2  -7 1174.61   38.30
   3   2  -6   44.48    8.15
  -3   2   6   20.13   10.77
  -3   2   6   26.59    5.69
  -3   2   6   57.96    6.68
   3   2  -6   41.82    8.14
   3   2  -6   35.22    4.49
  -3   2   5 1093.03   39.62
  -3   2   5 1118.79   29.20
   3   2  -5 1155.03   26.13
   3   2  -5 1130.10   34.29
   3   2  -5 1130.80   35.72
   3   2  -4  391.04   16.66
  -3   2   4  411.98   12.96
  -3   2   4  412.78   21.29
   3   2  -4  398.31   17.56
   3   2  -3 2896.47   60.80
   3   2  -3 2914.52   65.44
  -3   2   3 2786.30   70.79
  -3   2   3 2821.76   58.18
   3   2  -2 2091.41   50.49
  -3   2   2 2131.77   55.77
   3   2  -2 2033.29   43.04
  -3   2   2 2186.29   52.31
  -3   2   2 2110.16   43.14
  -3   2   1   25.03    3.54
  -3   2   1   34.91    8.57
   3   2  -1   33.44    6.59
  -3   2   1   29.74    3.65
  -3   2   1   29.56    4.98
   3   2  -1   31.40    4.34
  -3   2   0 2273.40   48.94
   3   2   0 2122.02   51.36
   3   2   0 2293.72   54.82
  -3   2   0 2250.93   50.96
  -3   2  -1   28.63    5.88
   3   2   1   38.53    6.75
  -3   2  -1   23.10    4.87
  -3   2  -1   34.28    4.54
  -3   2  -1   24.78    7.47
  -3   2  -2 1604.31   35.71
  -3   2  -2 1622.99   43.43
  -3   2  -2 1638.75   41.92
   3   2   2 1655.88   46.30
  -3   2  -3 2055.69   52.80
   3   2   3 2048.87   57.14
  -3   2  -4  687.80   26.63
   3   2   4  684.08   30.05
   3   2   5  120.39   13.57
  -3   2  -5  103.15   11.61
   3   2   6   53.47   10.19
  -3   2  -6   53.97    9.78
  -3   2  -7  215.52   19.15
   3   2   7  191.08   15.99
  -3   2  -7  202.48   20.99
   3   2   7  226.17   19.30
  -3   2  -8  199.22   17.97
  -3   2  -8  205.49   20.32
  -3   2  -9  239.94   20.82
  -3   2  -9  234.05   22.42
  -3   2 -10  429.40   29.17
  -3   2 -10  420.17   31.60
  -3   2 -11  186.45   20.50
  -3   2 -11  183.82   22.45
  -3   2 -12  405.88   30.55
  -3   2 -12  391.22   33.12
  -3   2 -13   10.45    9.87
  -3   2 -13   12.86    8.74
  -3   2 -14   53.25   13.27
  -3   2 -14   57.76   17.01
  -3   2 -15   46.26   13.54
  -3   2 -15   30.74   13.37
   3   3 -17    4.06    7.52
   3   3 -17   -9.79   10.61
   3   3 -16  168.60   19.41
   3   3 -16  160.71   20.78
   3   3 -15  100.38   15.05
   3   3 -15   96.91   16.67
   3   3 -14   77.34   12.89
   3   3 -14   75.27   14.11
  -3   3  14   70.64   12.52
  -3   3  13  162.27   16.77
   3   3 -13  178.04   17.21
   3   3 -13  185.47   19.35
  -3   3  13  185.29   24.42
   3   3 -12   79.28   11.78
  -3   3  12   88.72   12.60
   3   3 -12   87.25   14.58
  -3   3  12  101.19   18.60
  -3   3  11  534.68   30.01
  -3   3  11  527.23   36.19
  -3   3  11  525.75   28.96
  -3   3  11  506.68   25.70
   3   3 -11  511.75   29.75
  -3   3  10   41.87   12.92
   3   3 -10   39.89   10.93
  -3   3  10   57.58    8.38
  -3   3  10   25.87    7.88
  -3   3  10   41.69    8.87
   3   3 -10   31.63    9.35
   3   3 -10   46.20    8.45
  -3   3   9   77.73   14.96
   3   3  -9   72.90   11.93
   3   3  -9   73.17    8.66
  -3   3   9   76.05   10.08
  -3   3   9   65.75   10.78
   3   3  -9   80.57   12.01
  -3   3   9   67.88    8.34
  -3   3   8  893.65   26.52
   3   3  -8  884.73   26.23
  -3   3   8  910.42   31.87
   3   3  -8  922.30   32.28
  -3   3   8  939.90   40.33
   3   3  -7   30.61    7.81
  -3   3   7   35.58   11.44
   3   3  -7   38.74    5.62
  -3   3   7   39.99    5.79
  -3   3   7   29.31    6.44
   3   3  -7   39.22    8.21
  -3   3   6  502.16   27.51
  -3   3   6  470.68   16.87
   3   3  -6  453.78   21.58
   3   3  -6  467.39   22.72
  -3   3   6  499.69   21.76
   3   3  -6  459.70   15.71
  -3   3   5  167.30    8.29
   3   3  -5  169.84    7.19
  -3   3   5  182.82   16.74
   3   3  -5  186.29   13.02
   3   3  -5  177.66   12.44
   3   3  -4 4345.01   96.29
   3   3  -4 4458.69   93.14
  -3   3   4 4380.00  103.66
  -3   3   4 4344.12   85.26
   3   3  -3 1795.92   47.53
  -3   3   3 1907.26   53.52
   3   3  -3 1816.37   40.98
  -3   3   2   98.18    9.31
   3   3  -2  106.68   10.06
   3   3  -2   97.39    5.21
  -3   3   2  118.20   12.88
   3   3  -1  611.47   18.83
   3   3  -1  654.30   23.63
  -3   3   1  646.21   22.03
  -3   3   1  635.11   27.40
  -3   3   1  632.70   15.91
  -3   3   1  612.28   15.48
  -3   3   0  178.98    8.62
   3   3   0  201.01   13.53
  -3   3   0  207.96   11.09
   3   3   0  164.77   10.32
  -3   3  -1 1996.37   47.04
  -3   3  -1 2094.77   51.54
  -3   3  -1 2040.75   46.55
   3   3   1 1965.60   51.87
   3   3   2  162.99   12.61
  -3   3  -2  148.17   11.72
  -3   3  -2  136.45   10.34
   3   3   3 2408.65   64.78
  -3   3  -3 2402.21   59.42
  -3   3  -4 1500.27   43.86
   3   3   4 1473.15   48.91
  -3   3  -5  656.36   27.54
   3   3   5  606.95   30.22
  -3   3  -6  272.76   18.86
   3   3   6  279.83   18.59
   3   3   6  260.22   20.37
  -3   3  -7   14.94    7.45
  -3   3  -7   27.21   10.44
  -3   3  -8  401.90   25.51
  -3   3  -8  419.00   28.56
  -3   3  -9  452.71   31.61
  -3   3  -9  435.90   27.88
  -3   3 -10   34.57   12.40
  -3   3 -10   14.52    8.63
  -3   3 -11  475.05   35.08
  -3   3 -11  519.27   33.61
  -3   3 -12    7.43    7.92
  -3   3 -12   20.77   11.45
  -3   3 -13  116.88   17.94
  -3   3 -13  128.98   20.77
  -3   3 -14   64.04   14.53
  -3   3 -14   62.17   15.58
  -3   3 -15   29.31   12.85
  -3   3 -15   39.02   15.95
   3   4 -17   63.87   13.72
   3   4 -17   93.54   17.64
   3   4 -16   -1.56    7.56
   3   4 -16   18.44   11.25
   3   4 -15  183.55   22.42
   3   4 -15  195.45   19.96
   3   4 -14  415.57   30.84
   3   4 -14  398.34   27.66
  -3   4  14  455.13   38.04
   3   4 -13    8.35    9.10
   3   4 -13   24.39    8.13
  -3   4  13    6.25    7.19
  -3   4  13   42.95   14.57
  -3   4  12  198.93   24.49
  -3   4  12  174.79   17.39
   3   4 -12  158.01   18.18
   3   4 -12  165.31   15.89
  -3   4  11  101.05   18.22
  -3   4  11  107.45   11.62
   3   4 -11   99.86   14.11
  -3   4  11   96.33   12.97
  -3   4  10  559.25   25.27
  -3   4  10  597.22   37.63
   3   4 -10  561.77   26.20
   3   4 -10  579.86   30.54
  -3   4  10  596.31   30.26
  -3   4  10  574.56   30.93
   3   4 -10  653.92   36.49
   3   4  -9  225.43   14.62
  -3   4   9  207.05   13.87
  -3   4   9  241.52   18.44
  -3   4   9  219.68   17.93
  -3   4   9  238.33   23.39
   3   4  -9  220.84   20.05
   3   4  -9  235.49   18.46
  -3   4   8  333.06   25.78
   3   4  -8  304.19   15.74
  -3   4   8  305.14   15.52
  -3   4   8  294.38   20.39
  -3   4   8  329.38   20.44
   3   4  -8  302.68   19.95
  -3   4   7  790.67   35.68
   3   4  -7  757.00   21.79
  -3   4   7  767.84   21.72
  -3   4   7  764.42   28.92
   3   4  -7  764.10   30.96
   3   4  -7  742.08   28.60
   3   4  -6   39.41    7.40
   3   4  -6   40.54    8.56
   3   4  -6   33.69    4.75
  -3   4   6   26.52    4.15
  -3   4   6   43.64   10.74
  -3   4   5  648.00   17.96
  -3   4   5  655.92   31.50
   3   4  -5  665.57   18.22
   3   4  -5  714.96   25.85
   3   4  -5  667.96   26.98
   3   4  -4   -1.00    6.52
  -3   4   4    2.81    1.65
   3   4  -4    0.29    2.08
   3   4  -4   -1.62    3.92
   3   4  -3 1303.14   31.57
  -3   4   3 1326.17   45.08
   3   4  -3 1317.18   38.84
  -3   4   2 1136.29   40.74
   3   4  -2 1079.08   27.35
  -3   4   2 1156.97   34.93
   3   4  -2 1143.87   34.75
   3   4  -2 1125.39   27.52
  -3   4   1   21.03    2.63
   3   4  -1   20.17    4.24
   3   4  -1   15.03    6.61
  -3   4   1   26.60   10.62
  -3   4   1   11.85    5.45
  -3   4   0 1857.95   41.24
   3   4   0 1809.79   46.68
   3   4   0 1843.74   49.94
  -3   4  -1  343.81   14.05
   3   4   1  364.95   17.98
  -3   4  -1  358.38   17.93
   3   4   1  346.41   18.94
  -3   4  -2  628.01   25.81
   3   4   2  626.17   26.01
  -3   4  -2  636.12   22.19
   3   4   3 1187.68   40.95
  -3   4  -3 1178.22   39.97
  -3   4  -3 1246.92   36.51
  -3   4  -4  226.26   14.85
   3   4   4  206.55   16.53
  -3   4  -5 1133.59   38.90
   3   4   5 1146.83   44.06
   3   4   6  167.13   16.49
   3   4   6  188.74   15.67
  -3   4  -6  182.14   15.63
  -3   4  -6  179.10   17.89
  -3   4  -7 1131.55   43.03
  -3   4  -7 1108.25   47.15
  -3   4  -8  155.51   16.29
  -3   4  -8  170.77   19.14
  -3   4  -9  312.57   23.60
  -3   4  -9  291.16   25.33
  -3   4 -10  137.46   16.79
  -3   4 -10  150.51   20.35
  -3   4 -11   32.55   11.24
  -3   4 -11   40.72   14.02
  -3   4 -12  157.84   19.86
  -3   4 -12  155.77   22.15
  -3   4 -13   97.70   17.48
  -3   4 -13  115.71   20.73
  -3   4 -14  206.62   24.76
  -3   4 -14  165.89   24.24
  -3   4 -15   36.46   13.47
   3   5 -16   99.24   17.75
   3   5 -16   95.76   15.14
   3   5 -15   28.03    9.93
  -3   5  15   60.76   17.63
   3   5 -15   40.96   12.39
   3   5 -14   75.91   12.78
  -3   5  14   91.26   20.42
   3   5 -14   57.23   13.99
   3   5 -13  270.46   20.84
  -3   5  13  266.62   30.13
   3   5 -13  223.96   22.54
  -3   5  12   16.64   12.03
  -3   5  12   19.06    5.91
   3   5 -12    5.32    5.62
   3   5 -12    9.13    9.99
  -3   5  11  261.08   17.52
   3   5 -11  285.94   22.95
  -3   5  11  262.99   26.65
   3   5 -10   19.89    8.48
  -3   5  10   27.27   11.50
  -3   5  10   29.04    6.43
   3   5 -10   24.43    6.41
  -3   5  10   26.11    8.61
   3   5 -10   16.95    7.41
  -3   5   9  255.50   24.05
   3   5  -9  239.09   15.53
  -3   5   9  265.01   15.11
  -3   5   9  280.26   20.75
  -3   5   9  284.92   20.75
   3   5  -9  237.54   20.91
   3   5  -9  279.00   20.31
   3   5  -8  691.24   26.02
  -3   5   8  780.45   33.79
  -3   5   8  677.28   24.31
  -3   5   8  733.07   39.01
  -3   5   8  679.06   31.90
   3   5  -8  713.74   32.03
  -3   5   7  164.24   19.18
  -3   5   7  138.29    9.02
   3   5  -7  149.77   13.83
  -3   5   7  167.28   14.81
   3   5  -7  156.04   14.45
  -3   5   7  166.90   15.00
   3   5  -7  138.49   10.18
  -3   5   6  865.42   39.86
  -3   5   6  811.52   23.04
   3   5  -6  918.85   33.51
   3   5  -6  865.55   32.45
   3   5  -6  844.03   24.90
  -3   5   5  191.32    7.62
  -3   5   5  178.84   18.20
   3   5  -5  211.36   10.22
   3   5  -5  202.35   15.13
  -3   5   4 1719.88   55.55
   3   5  -4 1616.23   47.44
   3   5  -3 1588.92   40.62
  -3   5   3 1569.73   52.97
   3   5  -3 1709.56   47.05
  -3   5   2  662.27   31.21
   3   5  -2  570.06   16.34
   3   5  -2  595.77   24.31
   3   5  -2  606.99   19.42
   3   5  -2  577.08   19.13
   3   5  -1 1154.17   26.64
   3   5  -1 1197.26   37.60
   3   5  -1 1220.55   33.18
  -3   5   1 1200.05   44.45
  -3   5   0  500.63   14.24
   3   5   0  489.71   20.41
   3   5   0  487.33   22.42
   3   5   0  491.02   15.51
   3   5   1 1144.64   31.25
   3   5   1 1161.96   38.36
   3   5   1 1066.01   35.98
  -3   5  -1 1156.05   30.78
  -3   5  -2  483.53   18.91
   3   5   2  458.14   22.71
   3   5   2  444.12   19.27
  -3   5  -3  198.27   13.80
   3   5   3  214.13   16.14
   3   5   3  216.55   14.57
   3   5   4  485.73   26.46
  -3   5  -4  550.33   24.20
  -3   5  -4  489.05   26.39
  -3   5  -5   16.78    7.09
   3   5   5   10.62    6.30
   3   5   5    9.91    5.23
  -3   5  -6 1428.78   49.03
   3   5   6 1505.47   55.38
   3   5   6 1553.76   50.65
  -3   5  -6 1545.72   55.37
  -3   5  -7   55.63   10.34
  -3   5  -7   85.96   14.78
  -3   5  -8 1245.27   48.05
  -3   5  -8 1268.46   53.44
  -3   5  -9  126.50   15.88
  -3   5  -9  116.28   17.38
  -3   5 -10  103.90   15.69
  -3   5 -10  115.23   19.13
  -3   5 -11   82.54   14.52
  -3   5 -11   62.79   15.86
  -3   5 -12   42.46   12.25
  -3   5 -12   65.82   15.53
  -3   5 -13  182.83   22.04
  -3   5 -13  190.99   25.79
  -3   5 -14   68.61   17.47
  -3   5 -14   64.65   15.43
  -3   5 -15  138.35   23.28
   3   6 -16   26.58   10.80
   3   6 -16   54.77   11.97
   3   6 -15  137.69   20.10
   3   6 -15  144.72   17.39
  -3   6  15  130.06   23.68
   3   6 -14  238.35   21.00
   3   6 -14  293.24   26.98
  -3   6  14  286.70   32.18
  -3   6  13   74.95   18.47
   3   6 -13   60.54   11.02
   3   6 -13   85.81   15.28
   3   6 -12  322.66   21.96
  -3   6  12  297.91   19.91
  -3   6  12  320.17   31.89
   3   6 -12  330.55   26.24
  -3   6  11   38.25   14.00
  -3   6  11   51.94    8.28
   3   6 -11   54.34   12.41
  -3   6  10  186.44   22.99
  -3   6  10  157.27   12.60
   3   6 -10  171.06   19.06
   3   6 -10  163.86   16.91
   3   6  -9  226.00   15.22
   3   6  -9  207.95   18.42
  -3   6   9  222.09   13.76
  -3   6   9  225.59   23.67
   3   6  -9  233.18   20.33
   3   6  -8  182.05   12.56
  -3   6   8  184.77   11.37
  -3   6   8  194.60   17.38
  -3   6   8  222.83   21.83
   3   6  -8  220.61   18.02
  -3   6   7 1052.83   40.47
  -3   6   7  975.81   28.19
   3   6  -7 1053.52   39.09
   3   6  -7 1049.05   39.17
  -3   6   7 1044.24   46.71
   3   6  -7  974.69   31.01
  -3   6   6   93.22    6.32
   3   6  -6   99.25    8.15
   3   6  -6  115.58   12.66
  -3   6   6  101.45   15.53
  -3   6   5  679.17   35.34
   3   6  -5  789.18   31.03
   3   6  -4   17.95    5.98
  -3   6   4   11.59   11.38
   3   6  -4    5.87    6.84
   3   6  -3  393.03   17.11
  -3   6   3  406.14   26.23
   3   6  -3  416.52   21.09
  -3   6   2 1050.01   42.45
   3   6  -2  956.59   26.60
   3   6  -2 1041.90   35.30
  -3   6   1  486.82   29.17
   3   6  -1  490.70   19.96
   3   6  -1  485.20   16.00
   3   6  -1  456.02   22.86
   3   6   0 1843.32   43.82
   3   6   0 1870.14   50.10
   3   6   0 1859.19   53.33
  -3   6   0 1831.22   40.06
   3   6   1   57.00    6.89
   3   6   1   43.49    7.51
   3   6   1   55.46    9.98
  -3   6  -1   55.61    5.63
   3   6   2  640.57   28.75
   3   6   2  668.60   25.26
  -3   6  -2  679.43   22.73
   3   6   3  172.99   15.09
   3   6   3  172.65   13.72
  -3   6  -3  167.46   12.63
   3   6   4  299.39   21.07
  -3   6  -4  291.67   20.40
   3   6   4  309.31   19.47
  -3   6  -4  297.12   17.57
   3   6   5  823.92   35.76
   3   6   5  926.48   39.96
  -3   6  -5  872.79   39.56
  -3   6  -5  868.91   33.54
  -3   6  -6   20.40    8.42
  -3   6  -6   21.05    8.19
  -3   6  -7 1143.17   50.21
  -3   6  -7 1240.81   45.87
  -3   6  -8  143.60   16.35
  -3   6  -8  142.42   18.33
  -3   6  -9  315.87   27.00
  -3   6  -9  288.63   23.34
  -3   6 -10   64.28   13.86
  -3   6 -10   53.58   15.60
  -3   6 -11   -7.00    9.96
  -3   6 -11   -5.15   10.76
  -3   6 -12  129.06   20.80
  -3   6 -12  168.33   21.05
  -3   6 -12  146.38   19.23
  -3   6 -13   47.22   13.33
  -3   6 -13   37.98   14.56
  -3   6 -13   40.21   13.26
  -3   6 -14  204.31   27.24
  -3   6 -14  222.71   24.76
  -3   6 -15  143.91   24.62
   3   7 -16    8.07    9.78
  -3   7  16   20.84   15.02
   3   7 -15   77.80   16.45
   3   7 -15   71.48   12.63
  -3   7  15  119.06   22.74
  -3   7  14  224.17   30.08
   3   7 -14  226.82   20.35
   3   7 -14  230.37   24.97
   3   7 -13  324.75   23.82
  -3   7  13  356.70   35.14
   3   7 -13  332.71   27.91
  -3   7  12   60.54   17.35
   3   7 -12   43.94    9.83
  -3   7  12   37.05    7.69
   3   7 -12   37.99   10.36
  -3   7  11   83.03   18.49
  -3   7  11   92.85   10.34
   3   7 -11   75.93   13.80
  -3   7  10   27.75   12.30
  -3   7  10   37.77    6.62
   3   7 -10   28.11    9.56
  -3   7   9  293.05   15.79
   3   7  -9  295.28   23.01
   3   7  -9  299.67   22.34
  -3   7   9  313.46   27.91
   3   7  -9  330.39   18.83
  -3   7   8  737.79   41.39
  -3   7   8  727.77   25.05
   3   7  -8  788.66   35.43
   3   7  -8  791.82   29.15
   3   7  -7   71.23    8.12
  -3   7   7   73.28    6.39
  -3   7   7   72.32   15.03
   3   7  -7  101.07   12.91
  -3   7   6 1445.20   57.24
   3   7  -6 1530.98   49.51
   3   7  -6 1427.45   40.39
   3   7  -5   15.79    7.53
  -3   7   5    2.37   10.27
  -3   7   4  668.43   35.30
   3   7  -4  713.92   27.18
   3   7  -4  699.98   29.96
   3   7  -3  257.74   14.77
   3   7  -3  238.17   16.86
  -3   7   3  232.16   21.13
  -3   7   2  209.88   21.06
   3   7  -2  170.36   14.23
   3   7  -2  174.16   10.69
  -3   7   1  866.20   40.67
   3   7  -1  887.50   33.11
  -3   7   1  808.23   19.06
   3   7  -1  784.72   25.20
   3   7  -1  882.41   30.27
  -3   7   0   90.91   15.58
   3   7   0   98.42   10.25
   3   7   0  103.44   11.93
  -3   7   0  104.86    6.20
   3   7   0  100.39    8.22
   3   7   1 1300.70   42.07
   3   7   1 1239.40   42.97
  -3   7  -1 1213.77   32.03
   3   7   1 1209.66   36.28
   3   7   2  382.74   19.44
   3   7   2  405.15   22.94
  -3   7  -2  403.54   16.86
   3   7   3  493.96   26.67
   3   7   3  503.23   24.50
  -3   7  -3  514.10   21.34
   3   7   4  233.59   19.46
  -3   7  -4  203.60   14.44
  -3   7  -4  210.46   19.11
   3   7   4  213.93   16.91
  -3   7  -4  207.90   18.23
   3   7   5  267.27   21.66
  -3   7  -5  252.65   20.83
  -3   7  -5  258.82   17.20
   3   7   5  264.79   20.28
  -3   7  -5  266.26   22.16
   3   7   6  534.09   30.44
  -3   7  -6  465.71   30.17
  -3   7  -6  490.15   25.77
  -3   7  -6  538.44   27.37
  -3   7  -7   69.88   13.22
  -3   7  -7   78.52   11.69
  -3   7  -7   67.02   11.32
  -3   7  -8  557.99   35.36
  -3   7  -8  560.42   31.03
  -3   7  -8  578.62   30.86
  -3   7  -9  145.45   19.71
  -3   7  -9  187.89   19.28
  -3   7  -9  184.23   18.48
  -3   7 -10   37.25   12.14
  -3   7 -10   42.42   10.97
  -3   7 -11   85.46   16.76
  -3   7 -11   85.44   15.25
  -3   7 -12   12.20   10.34
  -3   7 -12    0.44    9.80
  -3   7 -13  115.39   20.94
  -3   7 -13  132.84   19.18
  -3   7 -14   55.32   16.15
  -3   7 -14   50.21   13.95
   3   8 -15  115.02   15.60
   3   8 -15  169.03   21.70
  -3   8  15  139.05   24.57
   3   8 -14  179.14   18.79
  -3   8  14  228.46   29.33
   3   8 -14  234.37   25.26
   3   8 -13  192.21   21.71
  -3   8  13  207.00   28.36
   3   8 -13  197.17   18.25
   3   8 -12  343.24   23.75
  -3   8  12  363.49   34.11
   3   8 -12  323.45   27.45
   3   8 -11   21.24    7.93
  -3   8  11   14.25   12.54
  -3   8  11   24.86    6.19
   3   8 -11   16.60    8.69
  -3   8  10   92.09   18.76
   3   8 -10   64.61   13.04
  -3   8  10   64.72    8.54
  -3   8   9   49.51    6.68
  -3   8   9   72.56   16.14
   3   8  -9   45.09   10.71
   3   8  -8    2.09    4.18
  -3   8   8   -3.40    9.19
   3   8  -8    7.61    8.19
  -3   8   7  796.67   43.06
   3   8  -7  846.39   36.56
   3   8  -7  747.08   28.91
  -3   8   6   24.73   10.98
   3   8  -6   34.28    9.59
   3   8  -6   25.26    5.72
  -3   8   5 1207.00   51.10
   3   8  -5 1176.97   43.24
   3   8  -4  169.17   15.50
  -3   8   4  183.38   20.42
   3   8  -3  662.29   26.08
  -3   8   3  659.32   36.26
   3   8  -3  622.52   28.51
   3   8  -3  571.03   24.03
   3   8  -2  293.02   15.78
  -3   8   2  298.84   25.51
   3   8  -2  338.37   20.22
   3   8  -1  162.85   14.93
  -3   8   1  128.55   17.78
   3   8  -1  151.64   10.92
  -3   8   1  152.63    6.82
  -3   8   0  981.76   46.02
   3   8   0  938.61   30.67
   3   8   0  962.64   35.10
   3   8   0  933.32   36.62
  -3   8   0  941.35   24.96
  -3   8  -1   39.32    5.24
   3   8   1   36.71    6.62
   3   8   1   54.25    8.91
   3   8   1   31.76    7.80
   3   8   2  655.86   30.81
  -3   8  -2  640.03   31.02
  -3   8  -2  636.90   22.85
   3   8   2  598.83   26.34
   3   8   3  184.56   17.02
  -3   8  -3  186.83   17.34
   3   8   3  186.34   15.38
  -3   8  -3  180.90   12.89
   3   8   4  137.55   15.38
  -3   8  -4  133.01   15.20
   3   8   4  139.06   14.90
  -3   8  -4  133.39   11.78
   3   8   5   79.02   12.41
  -3   8  -5   83.12   13.64
  -3   8  -5   66.72   12.92
  -3   8  -5   73.07    9.98
   3   8   6   57.05   11.43
  -3   8  -6   57.04    9.57
  -3   8  -6   38.60   11.17
   3   8   7  630.71   36.74
  -3   8  -7  588.79   36.23
  -3   8  -7  613.19   30.74
  -3   8  -8   95.73   16.18
  -3   8  -8  106.85   13.89
  -3   8  -9  164.71   20.99
  -3   8  -9  147.05   17.03
  -3   8 -10  144.43   20.38
  -3   8 -10  124.05   15.91
  -3   8 -11   10.18   11.44
  -3   8 -11   12.48    8.93
  -3   8 -12  184.87   24.72
  -3   8 -12   94.55   16.48
  -3   8 -13   11.07   11.54
  -3   8 -13   -6.63    9.22
  -3   8 -14  124.52   23.06
  -3   8 -14  145.66   21.62
   3   9 -15   50.55   14.13
  -3   9  15   52.64   17.55
  -3   9  14  100.53   23.61
   3   9 -14   90.35   16.76
   3   9 -14   88.23   13.31
  -3   9  13  138.19   24.11
   3   9 -13  174.12   22.12
   3   9 -13  132.05   15.78
  -3   9  12   82.95   19.63
   3   9 -12   63.74   11.25
   3   9 -12   79.86   16.04
  -3   9  11  289.57   31.14
   3   9 -11  270.69   24.39
   3   9 -11  242.57   19.53
   3   9 -10   16.37    6.50
  -3   9  10   30.96   14.27
   3   9 -10   23.68   11.07
   3   9  -9  642.35   35.35
  -3   9   9  688.95   43.93
  -3   9   8  185.80   22.50
   3   9  -8  209.15   19.48
   3   9  -7   53.31    7.87
   3   9  -7   52.10   11.28
  -3   9   7   66.77   16.06
  -3   9   6  578.21   36.76
   3   9  -6  667.13   32.32
  -3   9   5   62.55   14.01
   3   9  -5   62.61   10.80
   3   9  -5    6.07    5.98
   3   9  -4  525.53   27.77
  -3   9   4  526.00   33.99
   3   9  -3  457.33   25.23
   3   9  -3  467.13   22.64
  -3   9   3  461.73   31.56
   3   9  -2  185.42   13.24
  -3   9   2  194.32   21.16
   3   9  -2  193.36   16.67
  -3   9   1  593.20   36.03
  -3   9   1  543.62   16.45
   3   9  -1  589.86   28.56
   3   9  -1  515.99   22.66
   3   9   0   10.28    6.38
  -3   9   0   23.17    3.78
   3   9   0   22.67    5.88
  -3   9   0   20.36   12.24
   3   9   0   20.25    6.64
   3   9   1  609.49   26.49
  -3   9  -1  633.39   38.70
   3   9   1  626.13   29.87
  -3   9  -1  630.44   21.56
   3   9   1  613.51   30.25
   3   9   2   19.57    6.73
   3   9   2   38.02    8.60
  -3   9  -2   24.11    8.40
  -3   9  -2   22.99    5.47
   3   9   3  241.48   20.19
  -3   9  -3  240.50   20.30
   3   9   3  212.03   17.36
  -3   9  -3  238.98   14.76
  -3   9  -4  372.73   25.71
   3   9   4  384.26   24.49
  -3   9  -4  355.62   19.69
   3   9   5  155.73   17.61
  -3   9  -5  145.28   13.49
  -3   9  -5  139.06   17.74
  -3   9  -5  151.31   17.39
  -3   9  -6  524.57   33.44
  -3   9  -6  480.95   31.72
   3   9   6  503.81   32.12
  -3   9  -6  511.90   26.89
  -3   9  -7    1.34    9.50
   3   9   7   34.08   10.84
  -3   9  -7   51.11   11.00
   3   9   8  314.94   27.19
  -3   9  -8  325.12   28.15
  -3   9  -8  283.69   22.71
  -3   9  -9   76.58   16.45
  -3   9  -9   64.78   12.85
  -3   9 -10  128.96   20.09
  -3   9 -10  104.75   15.98
  -3   9 -11   79.25   15.05
  -3   9 -11   87.61   18.82
  -3   9 -12  -10.49   12.47
  -3   9 -12   11.35    8.18
  -3   9 -13  130.31   22.78
  -3   9 -13  100.71   17.22
  -3   9 -14   42.61   16.64
  -3  10  14   89.81   22.59
   3  10 -14   61.52   15.77
  -3  10  13    0.45   12.96
   3  10 -13   13.82    6.54
   3  10 -13   19.55   11.31
   3  10 -12  170.92   17.37
  -3  10  12  206.65   27.55
   3  10 -12  160.92   21.10
   3  10 -11   23.84    7.74
  -3  10  11  -11.77   12.04
   3  10 -11   15.29   10.62
   3  10 -10  773.84   41.18
   3  10 -10  667.16   32.46
  -3  10  10  656.97   45.68
   3  10  -9  186.17   15.63
  -3  10   9  175.19   24.46
   3  10  -9  189.94   19.78
  -3  10   8  258.49   27.57
   3  10  -8  255.98   22.40
   3  10  -7  117.62   15.19
  -3  10   7  120.85   19.33
  -3  10   6   47.10   14.62
   3  10  -6   32.11   10.00
   3  10  -6   29.02    9.60
   3  10  -5  222.08   18.93
   3  10  -5  222.89   17.78
  -3  10   5  207.90   23.25
   3  10  -4  186.12   16.07
   3  10  -4  215.49   16.90
  -3  10   4  207.98   23.18
   3  10  -4  202.32   17.97
   3  10  -3  470.65   22.76
   3  10  -3  452.83   25.02
  -3  10   3  481.14   32.87
   3  10  -2  443.74   22.66
  -3  10   2  486.25   34.50
   3  10  -2  510.30   27.52
  -3  10   1   25.17   12.56
   3  10  -1   40.58    7.64
  -3  10   1   31.89    4.44
   3  10  -1   48.98   10.34
   3  10   0  492.74   24.15
   3  10   0  550.92   28.86
  -3  10   0  601.63   38.59
   3  10   0  516.53   27.17
  -3  10   0  519.35   18.47
  -3  10  -1   13.81   10.93
   3  10   1   21.89    7.05
   3  10   1   28.09    9.15
  -3  10  -1   23.13    5.41
   3  10   1   20.33    6.82
   3  10   2  657.64   30.54
  -3  10  -2  618.74   33.54
   3  10   2  646.21   33.33
  -3  10  -2  648.44   24.37
  -3  10  -3  348.11   18.58
  -3  10  -3  391.61   26.59
   3  10   3  336.58   22.37
   3  10   4   25.94    8.76
  -3  10  -4   24.24    9.73
  -3  10  -4   23.26    6.48
  -3  10  -5  135.42   13.42
   3  10   5  139.39   16.69
  -3  10  -5  146.68   17.89
  -3  10  -5  153.20   19.10
   3  10   6   72.94   13.02
  -3  10  -6   70.94   14.35
  -3  10  -6   67.87   10.96
  -3  10  -6   42.66   12.31
   3  10   7  450.44   32.06
  -3  10  -7  487.20   33.79
  -3  10  -7  451.45   27.45
  -3  10  -8   37.97   10.02
   3  10   8   37.24   11.58
  -3  10  -8   32.58   11.43
  -3  10  -9  164.67   21.86
  -3  10  -9  133.20   16.86
  -3  10 -10   56.77   14.35
  -3  10 -10   87.11   14.73
  -3  10 -11   13.91   11.38
  -3  10 -11   26.14   10.02
  -3  10 -12  125.29   21.27
  -3  10 -12  157.27   20.27
  -3  10 -13   -3.43   11.24
  -3  10 -13   10.30    8.57
  -3  11  14  146.67   26.78
   3  11 -14  116.06   20.90
  -3  11  13   48.82   16.53
   3  11 -13   58.23   13.95
   3  11 -12   18.77    6.96
  -3  11  12   -7.15   12.28
   3  11 -12    1.81    9.48
  -3  11  11  207.61   27.22
   3  11 -11  242.91   24.57
   3  11 -11  213.54   19.02
   3  11 -10   64.97   10.73
  -3  11  10   74.98   17.96
   3  11 -10  110.95   17.21
  -3  11   9  430.14   36.81
   3  11  -9  458.47   31.31
   3  11  -9  455.74   26.19
  -3  11   8  156.91   22.97
   3  11  -8  126.27   16.65
   3  11  -8  150.90   15.06
   3  11  -7  178.65   15.43
   3  11  -7  162.18   18.26
  -3  11   7  151.37   22.18
   3  11  -6  325.05   24.08
  -3  11   6  330.23   30.65
   3  11  -6  360.85   25.65
  -3  11   5   54.61   14.07
   3  11  -5   42.03   10.07
   3  11  -5   50.41   10.54
   3  11  -4  355.51   23.26
  -3  11   4  375.69   31.06
   3  11  -4  356.18   24.57
   3  11  -4  379.23   23.57
  -3  11   3  171.42   21.93
   3  11  -3  181.13   16.03
   3  11  -3  181.03   15.97
   3  11  -3  203.16   18.62
   3  11  -2  108.04   11.92
  -3  11   2  105.39   19.23
   3  11  -2  115.06   14.26
  -3  11   1  157.40    9.34
   3  11  -1  162.80   14.32
   3  11  -1  153.32   15.98
  -3  11   1  158.44   21.69
   3  11   0   50.54    8.85
  -3  11   0   76.36   17.46
   3  11   0   50.46   10.57
  -3  11   0   59.39    6.30
   3  11   0   64.69   10.84
   3  11   1  542.91   28.01
   3  11   1  641.73   32.85
   3  11   1  600.63   31.94
  -3  11  -1  597.44   22.47
  -3  11  -1  671.80   42.79
  -3  11  -2   13.26    8.63
  -3  11  -2    8.83   12.22
  -3  11  -2   13.58    5.05
   3  11   2   10.88    6.26
  -3  11  -3  357.39   26.89
   3  11   3  381.42   24.81
  -3  11  -3  355.35   19.45
  -3  11  -4  320.13   19.57
   3  11   4  350.76   25.00
  -3  11  -4  346.36   26.80
   3  11   5  116.77   16.03
  -3  11  -5  111.17   16.00
  -3  11  -5   96.02   16.56
  -3  11  -5  109.09   12.51
   3  11   6  185.44   21.06
  -3  11  -6  184.26   21.20
  -3  11  -6  167.03   15.98
  -3  11  -6  184.68   21.23
   3  11   7   -3.75    8.73
  -3  11  -7   -4.69    7.37
  -3  11  -7    4.27    8.20
  -3  11  -8  135.80   20.18
  -3  11  -8  166.46   17.84
   3  11   8  168.61   21.04
  -3  11  -9  150.40   21.22
   3  11   9  160.05   21.88
  -3  11  -9  149.49   17.71
  -3  11 -10   12.16    9.61
  -3  11 -10   18.04    9.15
  -3  11 -11  203.01   25.62
  -3  11 -11  182.12   20.83
  -3  11 -12    7.79   10.18
  -3  11 -12   21.31    9.68
  -3  11 -13   98.50   17.73
  -3  12  13   26.91   15.59
   3  12 -13    6.57    9.13
  -3  12  12  122.14   23.81
   3  12 -12  154.82   21.31
   3  12 -11    7.98    5.66
  -3  12  11    8.67   13.85
   3  12 -11   -3.97    9.98
   3  12 -10  281.77   26.41
   3  12 -10  288.61   22.26
  -3  12  10  343.78   34.57
  -3  12   9  144.99   23.12
   3  12  -9  130.55   18.51
   3  12  -9  114.28   13.88
  -3  12   8  128.37   21.51
   3  12  -8  145.96   14.87
   3  12  -8  145.70   18.24
   3  12  -7  196.56   20.71
  -3  12   7  176.37   23.76
  -3  12   6   -3.98   12.69
   3  12  -6    4.81    7.09
   3  12  -6   -2.23    8.18
   3  12  -5  374.96   26.22
  -3  12   5  349.05   31.36
   3  12  -5  371.93   26.05
   3  12  -5  323.94   23.95
   3  12  -4    1.85    6.27
   3  12  -4   20.68    8.52
   3  12  -4   31.55    9.36
  -3  12   4   28.12   13.81
   3  12  -3  455.49   29.05
   3  12  -3  444.89   25.99
  -3  12   3  444.09   34.85
   3  12  -3  443.13   26.36
  -3  12   2  177.59   23.17
   3  12  -2  154.34   16.69
   3  12  -2  154.65   15.06
   3  12  -1   63.47   10.22
  -3  12   1   69.20    6.89
   3  12  -1   55.20   11.19
  -3  12   1   78.55   18.05
   3  12   0  222.70   18.06
  -3  12   0  295.22   30.26
   3  12   0  257.02   21.47
  -3  12   0  219.57   12.67
  -3  12  -1   33.10   14.41
  -3  12  -1   54.70    7.12
   3  12   1   67.98   12.64
   3  12   1   54.42   10.21
   3  12   2  737.77   35.04
  -3  12  -2  705.42   46.31
  -3  12  -2  680.77   38.09
  -3  12  -2  722.53   27.93
  -3  12  -3  247.04   23.44
  -3  12  -3  261.48   16.99
   3  12   3  268.94   21.88
   3  12   4  104.96   14.65
  -3  12  -4  110.16   16.41
  -3  12  -4   94.11   11.49
  -3  12  -5  187.16   21.84
  -3  12  -5  158.06   15.34
   3  12   5  192.64   20.19
   3  12   6   35.06   11.39
  -3  12  -6   15.86    8.33
  -3  12  -6   13.57    8.86
  -3  12  -6   29.07    8.14
  -3  12  -7   66.47   14.70
   3  12   7   99.63   17.35
  -3  12  -7  102.55   13.56
  -3  12  -8   89.33   17.02
   3  12   8   68.45   14.99
  -3  12  -8   61.91   12.08
  -3  12  -9   16.13   11.38
  -3  12  -9   22.80    9.54
   3  12   9   26.75   12.86
  -3  12 -10  136.54   21.32
  -3  12 -10  109.70   16.99
  -3  12 -11   38.90   12.99
  -3  12 -11   46.34   12.69
  -3  12 -12  196.91   27.19
  -3  12 -12  257.99   25.99
  -3  13  12    6.51   10.61
   3  13 -12   13.52   11.11
  -3  13  11  166.23   26.72
   3  13 -11  150.75   21.19
   3  13 -10    7.46    5.89
  -3  13  10    1.82   11.16
   3  13 -10   13.25    8.83
  -3  13   9  271.21   30.99
   3  13  -9  285.00   26.69
   3  13  -9  268.15   21.69
  -3  13   8   92.14   20.54
   3  13  -8   93.41   15.71
   3  13  -8  111.31   13.68
   3  13  -7   28.90   10.39
  -3  13   7   -3.92   12.35
   3  13  -6  282.70   24.31
  -3  13   6  295.50   30.66
   3  13  -6  320.82   25.76
   3  13  -5   21.10    8.78
   3  13  -5   14.79    8.25
   3  13  -5   -4.32    7.75
  -3  13   5   23.89   13.21
   3  13  -4  228.67   20.35
   3  13  -4  224.68   21.29
   3  13  -4  223.00   20.15
  -3  13   4  226.20   26.61
   3  13  -3   50.61    9.89
  -3  13   3   65.61   16.44
   3  13  -3   46.91   10.33
   3  13  -3   54.13   11.71
   3  13  -2  167.26   18.34
  -3  13   2  144.18   23.02
   3  13  -2  149.34   15.77
   3  13  -1   93.80   12.22
   3  13  -1   88.04   14.15
  -3  13   1   73.33    7.36
  -3  13   1   78.38   18.81
  -3  13   0   18.58   14.43
   3  13   0   -4.28    6.34
   3  13   0    7.57    7.82
  -3  13   0    5.51    4.06
   3  13   1  388.92   27.56
   3  13   1  346.70   23.92
  -3  13  -1  376.48   18.58
  -3  13  -1  340.46   33.95
  -3  13  -2  142.74   18.64
  -3  13  -2  184.72   26.18
   3  13   2  148.10   16.89
  -3  13  -2  162.86   12.73
  -3  13  -3  428.04   22.81
  -3  13  -3  498.39   40.99
  -3  13  -3  474.35   33.11
   3  13   3  457.73   29.41
  -3  13  -4  197.72   15.97
  -3  13  -4  228.14   23.93
   3  13   4  219.61   21.39
   3  13   5  105.67   15.93
  -3  13  -5   89.16   17.07
  -3  13  -5   98.49   12.55
   3  13   6   88.63   15.61
  -3  13  -6  137.93   20.22
  -3  13  -6  118.17   14.42
  -3  13  -6  109.07   17.67
   3  13   7   -7.19    9.82
  -3  13  -7   12.72    9.76
  -3  13  -7    5.52    6.20
  -3  13  -7   11.34    9.84
   3  13   8   23.86   10.81
  -3  13  -8   45.80   10.69
  -3  13  -8   41.46   12.64
  -3  13  -9  119.46   19.89
  -3  13  -9  109.71   15.93
   3  13   9  119.53   20.04
  -3  13 -10   -1.88   10.85
  -3  13 -10    5.93    7.63
  -3  13 -11  213.74   28.09
  -3  13 -11  217.71   23.92
  -3  13 -12    5.58   10.26
   3  14 -12  176.53   24.01
  -3  14  11   19.81   13.07
   3  14 -11   17.52   10.26
  -3  14  10  190.44   27.75
   3  14 -10  213.54   24.35
  -3  14   9   52.58   16.89
   3  14  -9   47.99   11.25
   3  14  -9   37.52   12.28
   3  14  -8  178.26   18.02
   3  14  -8  174.44   21.47
  -3  14   8  138.87   23.88
   3  14  -7   86.68   15.90
  -3  14   7  113.29   21.43
  -3  14   6    3.59   10.84
   3  14  -6   34.17   10.54
   3  14  -6   11.00    7.75
   3  14  -6   21.63    9.63
  -3  14   5  206.36   26.71
   3  14  -5  156.79   18.97
   3  14  -5  166.16   18.33
   3  14  -5  187.88   20.24
  -3  14   4   26.90   12.80
   3  14  -4   56.17   12.20
   3  14  -4   37.25   10.94
   3  14  -4   55.97   11.74
   3  14  -3  194.90   19.38
   3  14  -3  211.75   21.12
  -3  14   3  246.75   29.13
   3  14  -3  206.12   19.51
  -3  14   2   83.13   19.31
   3  14  -2  106.65   14.21
   3  14  -2  102.51   15.24
   3  14  -1   84.92   12.21
  -3  14   1   49.04   16.25
   3  14  -1   70.91   13.50
   3  14   0  221.04   19.45
   3  14   0  293.30   24.65
  -3  14   0  248.25   14.97
  -3  14   0  261.33   30.55
  -3  14  -1   18.35    5.22
  -3  14  -1   28.97   15.78
   3  14   1    9.58    8.78
   3  14   1    9.67    6.68
   3  14   2  316.36   24.24
  -3  14  -2  297.37   26.63
  -3  14  -2  312.02   18.36
  -3  14  -2  324.11   34.21
  -3  14  -3  174.38   21.46
  -3  14  -3  169.49   26.43
   3  14   3  123.96   16.37
  -3  14  -3  151.70   13.63
  -3  14  -4   79.60   21.08
   3  14   4   75.12   13.89
  -3  14  -4   62.08   14.12
  -3  14  -4   72.87   10.35
   3  14   5  268.38   25.30
  -3  14  -5  285.38   28.60
  -3  14  -5  298.01   21.26
   3  14   6    3.27    8.70
  -3  14  -6   25.59    8.60
  -3  14  -6   21.64   11.31
  -3  14  -6   21.53   11.50
   3  14   7  123.66   19.17
  -3  14  -7  120.86   20.26
  -3  14  -7  120.47   15.62
  -3  14  -7  101.95   19.14
  -3  14  -8   55.15   11.73
  -3  14  -8   47.15   14.57
   3  14   8   71.38   15.38
   3  14   9   19.03   11.76
  -3  14  -9   32.86   11.29
  -3  14  -9   13.61    9.67
  -3  14 -10   50.34   15.11
   3  14  10  117.48   20.32
  -3  14 -10   85.44   15.70
  -3  14 -11   35.35    9.81
   3  15 -11  114.42   19.53
  -3  15  10   13.06   10.97
   3  15 -10    7.55    9.43
  -3  15   9  278.53   32.54
   3  15  -9  258.15   26.36
  -3  15   8  114.22   21.83
   3  15  -8  131.93   19.37
   3  15  -8  130.31   15.94
   3  15  -7   34.33   11.64
   3  15  -7   33.70   11.82
  -3  15   7   15.93   12.35
  -3  15   6  104.38   21.40
   3  15  -6   93.80   15.97
   3  15  -6   95.73   16.03
   3  15  -6  106.90   16.74
  -3  15   5    3.56   12.15
   3  15  -5   -7.81    8.94
   3  15  -5    8.79    9.42
   3  15  -5   -5.53    8.20
   3  15  -4  115.51   16.40
  -3  15   4  138.45   22.67
   3  15  -4  168.26   19.99
   3  15  -4  128.38   16.73
   3  15  -3   58.69   12.21
   3  15  -3   44.09   11.64
   3  15  -3   65.47   13.54
  -3  15   3   51.85   18.27
  -3  15   2  126.78   23.59
   3  15  -2  119.34   16.16
   3  15  -2  129.24   17.66
   3  15  -2  108.60   14.72
   3  15  -1  158.55   16.99
  -3  15   1  161.31   25.61
   3  15  -1  171.15   19.63
   3  15   0   61.22   13.08
  -3  15   0   42.53   17.63
   3  15   0   46.81   10.63
  -3  15  -1  236.28   29.99
   3  15   1  199.26   19.84
   3  15   1  198.73   21.41
  -3  15  -2   13.94   11.61
  -3  15  -2   -2.05    8.30
  -3  15  -2    6.02    4.28
   3  15   2    7.09    7.16
  -3  15  -3   50.83   17.74
   3  15   3   62.01   12.77
  -3  15  -3   60.73    8.86
  -3  15  -3   54.74   13.56
  -3  15  -4  185.96   27.48
  -3  15  -4  229.46   25.27
  -3  15  -4  233.78   17.96
   3  15   4  207.23   22.15
   3  15   5    6.92    7.34
  -3  15  -5   -1.77   11.98
  -3  15  -5   24.18   12.41
  -3  15  -5   11.65    7.66
  -3  15  -6  229.79   27.26
  -3  15  -6  206.72   25.40
  -3  15  -6  204.84   18.95
   3  15   6  231.46   24.62
   3  15   7   43.15   14.08
  -3  15  -7    8.36   10.41
  -3  15  -7   14.22   10.22
  -3  15  -7   13.23    7.44
   3  15   8   63.24   15.07
  -3  15  -8   70.36   13.38
  -3  15  -8   44.49   13.67
  -3  15  -9   64.11   13.88
   3  15   9   54.80   15.26
  -3  15  -9   23.79   11.28
   3  16 -10  170.10   23.14
  -3  16   9   81.04   20.35
   3  16  -9   72.84   15.88
  -3  16   8   19.63   13.10
   3  16  -8   19.03   11.02
   3  16  -7   94.21   16.58
   3  16  -7   44.64   12.45
  -3  16   7   84.35   20.91
  -3  16   6   16.99   13.68
   3  16  -6   16.31    8.98
   3  16  -6   30.48   11.13
   3  16  -6   22.88   10.87
  -3  16   5  147.65   24.68
   3  16  -5  116.26   17.37
   3  16  -5  138.90   18.46
   3  16  -5  176.83   21.33
   3  16  -4   37.77   10.33
   3  16  -4   22.41   10.36
  -3  16   4   22.26   13.95
   3  16  -4   27.87   10.26
   3  16  -3  127.28   18.81
   3  16  -3  121.43   17.22
  -3  16   3  126.89   22.22
   3  16  -3  135.70   16.64
   3  16  -2  132.82   18.55
   3  16  -2  133.16   17.10
   3  16  -2  116.77   16.88
  -3  16   2  130.87   23.36
   3  16  -1   26.64    8.60
  -3  16   1   39.22   17.65
   3  16  -1   68.84   14.81
   3  16   0  203.87   20.31
  -3  16   0  182.39   27.20
   3  16   0  185.05   21.60
  -3  16  -1    9.51   12.15
  -3  16  -1   11.90   11.80
   3  16   1   46.51   11.95
   3  16   2  169.05   19.37
  -3  16  -2  233.46   31.68
  -3  16  -2  204.06   23.95
  -3  16  -3  119.01   24.79
   3  16   3   80.06   14.59
  -3  16  -3  102.77   18.26
  -3  16  -4   49.83   15.40
  -3  16  -4   24.06   13.61
   3  16   4   32.85   11.20
  -3  16  -5  167.62   27.95
  -3  16  -5  147.50   22.93
   3  16   5  204.89   22.69
  -3  16  -6   -6.76   10.71
  -3  16  -6    0.08   14.16
  -3  16  -6  -12.25   11.20
  -3  16  -7   66.75   16.54
  -3  16  -8   34.06   13.56
   3  17  -9   77.46   16.73
   3  17  -8   97.56   18.83
  -3  17   8   95.49   21.83
  -3  17   7    4.61   11.71
   3  17  -7   11.99    9.45
   3  17  -6  160.67   21.60
   3  17  -6  158.81   20.84
  -3  17   6  158.15   26.24
  -3  17   5   12.01   13.45
   3  17  -5   10.84    9.20
   3  17  -5    3.07    7.95
  -3  17   4  206.00   28.94
   3  17  -4  144.79   19.99
   3  17  -4  139.83   19.49
  -3  17   3   34.28   17.33
   3  17  -3   50.76   13.25
   3  17  -3   45.43   13.28
   3  17  -2   51.69   13.39
   3  17  -2   27.30   10.52
  -3  17   2   44.69   17.18
  -3  17   1   86.74   21.11
   3  17  -1   60.91   12.13
  -3  17   0   33.91   15.33
   3  17   0   21.18    9.12
  -3  17  -1  140.89   26.01
  -3  17  -1  164.94   21.89
  -3  17  -2   25.34   13.14
  -3  17  -2   27.07   14.04
  -3  17  -3  104.91   23.61
  -3  17  -3   71.00   17.12
  -3  17  -4   75.63   17.21
  -3  17  -4   69.61   19.45
  -3  17  -5   38.84   18.39
  -3  17  -6  114.09   20.83
   3  18  -7   80.07   16.42
   3  18  -6  -12.23    8.68
   3  18  -6    0.05    9.21
  -3  18   5  116.16   23.89
   3  18  -5  108.37   18.91
   3  18  -5  114.24   19.41
   3  18  -4  -11.13   10.63
  -3  18   4   13.63   12.63
   3  18  -4  -12.91    9.66
   3  18  -3  111.39   18.59
   3  18  -3   81.13   15.83
  -3  18   3  112.44   23.43
  -3  18   2  146.06   26.19
   3  18  -2   83.81   15.91
   3  18  -2  111.87   18.19
  -3  18   1   33.35   18.84
   3  18  -1   15.87    9.64
   3  18  -1   13.40   10.25
  -3  18   0   17.15   16.05
   3  18   0   21.57   11.33
  -3  18  -1   -5.98   14.09
  -3  18  -2  130.11   26.10
  -3  18  -3    9.40   14.44
   3  19  -6   84.79   18.05
   3  19  -5    2.82    9.62
   3  19  -5    1.23    9.13
   3  19  -4   75.18   16.23
   3  19  -4   49.96   14.07
   3  19  -3   31.10   11.78
   3  19  -3   42.45   12.95
   3  19  -2   17.07   10.84
   3  19  -2    7.50    7.84
   3  19  -1   84.84   17.13
   3  19  -1   76.66   15.68
  -4 -19   1   15.41   10.70
  -4 -19   0   25.15   11.17
  -4 -19  -1   39.08   12.02
  -4 -19  -2   52.81   13.75
  -4 -18   0   29.12   10.79
  -4 -18  -1   45.50   12.52
  -4 -18  -2   34.46   11.96
  -4 -18  -3   53.51   13.39
  -4 -18  -4   62.94   14.36
  -4 -18  -5   13.72   10.88
  -4 -17   0   22.40    9.77
  -4 -17  -1  106.71   16.41
  -4 -17  -2   20.76   10.34
  -4 -17  -3   59.13   13.26
  -4 -17  -4   21.19   10.28
  -4 -17  -5  155.67   19.86
  -4 -17  -6   28.08   10.69
  -4 -17  -7   34.27   11.30
  -4 -16  -1  116.93   16.10
  -4 -16  -2   29.82   10.24
  -4 -16  -3    5.01    8.42
  -4 -16  -4  142.93   18.75
  -4 -16  -5    5.40    8.27
  -4 -16  -6   89.45   15.10
  -4 -16  -7   20.41   10.47
  -4 -16  -8   39.28   11.87
  -4 -15  -1    5.30    6.95
  -4 -15  -2   30.65   10.48
  -4 -15  -3   93.83   15.48
  -4 -15  -4  -11.42    8.41
  -4 -15  -5  161.29   18.95
  -4 -15  -6   60.05   13.55
  -4 -15  -7   75.85   15.05
  -4 -15  -8   25.36   10.87
  -4 -15  -9   24.29   11.61
  -4 -14  -1  133.47   17.24
  -4 -14  -2   21.13    9.58
  -4 -14  -3    4.30    7.73
  -4 -14  -4  168.14   19.02
  -4 -14  -5    3.67    7.48
  -4 -14  -6  164.40   19.54
  -4 -14  -7   36.41   10.69
  -4 -14  -8   79.55   15.62
  -4 -14  -9  112.56   18.09
  -4 -14 -10   14.97    9.88
   4 -13  -3   48.52    3.34
   4 -13  -3   57.41    3.48
   4 -13  -2  237.74   10.77
   4 -13  -2  267.51   11.19
   4 -13  -1    5.98    3.14
   4 -13   0  207.47   12.94
  -4 -13  -1   47.12   10.84
   4 -13   2  161.01   13.48
  -4 -13  -2  194.21   19.72
  -4 -13  -3  168.33   18.78
  -4 -13  -4   20.25    8.99
  -4 -13  -5  132.87   17.45
  -4 -13  -6   23.91    9.26
  -4 -13  -7   94.33   15.59
  -4 -13  -8   56.67   13.77
  -4 -13  -9   -6.89   10.17
  -4 -13 -10  113.06   18.37
  -4 -13 -11   13.31    9.83
   4 -12  -2   57.88    4.84
   4 -12  -1  374.83   15.40
   4 -12   0   38.56    5.62
   4 -12   1   91.57    9.07
  -4 -12  -1   85.56   13.79
  -4 -12  -2   51.31   11.46
   4 -12   3   70.07    9.51
  -4 -12  -3  119.07   15.77
  -4 -12  -4  207.82   20.22
  -4 -12  -4  177.31   18.80
  -4 -12  -5    4.69    8.66
  -4 -12  -6  168.53   19.04
  -4 -12  -7   63.99   13.08
  -4 -12  -8   20.97    9.54
  -4 -12  -9  104.19   16.40
  -4 -12 -10   13.71    9.56
  -4 -12 -11  189.03   22.83
   4 -11  -8  175.53    9.53
   4 -11  -7  276.59    9.69
   4 -11  -7  278.11    9.83
   4 -11  -2  286.85   10.34
   4 -11  -1   13.32    3.14
   4 -11   0  570.88   21.45
   4 -11   1   90.17    8.94
  -4 -11  -2   87.68   13.32
   4 -11   3  247.36   16.99
  -4 -11  -3  266.38   21.69
  -4 -11  -3  232.44   19.23
   4 -11   3  291.28   20.28
  -4 -11  -4   29.86    9.26
   4 -11   4    8.43    5.82
  -4 -11  -4    4.97    7.39
   4 -11   4   15.67    6.61
  -4 -11  -5  251.66   23.48
   4 -11   5  279.96   19.30
  -4 -11  -5  291.57   23.29
  -4 -11  -6   61.09   12.89
  -4 -11  -7  184.29   19.52
  -4 -11  -8  107.34   16.26
  -4 -11  -9   31.16   10.98
  -4 -11 -10  115.07   17.62
  -4 -11 -11   14.30    8.98
  -4 -11 -12  143.74   20.28
   4 -10 -13  110.51   12.43
   4 -10  -9  193.55   12.82
   4 -10  -8  194.97   10.91
   4 -10  -7   89.45    5.82
   4 -10  -7   78.43    5.28
   4 -10  -2  124.12    5.61
   4 -10  -1  830.42   23.53
   4 -10   0  228.59   11.94
   4 -10   0  241.60   18.77
   4 -10   1  209.60   17.04
   4 -10   1  208.55   12.67
  -4 -10  -2   71.53   10.02
   4 -10   2   87.20   10.95
  -4 -10  -2   69.67   11.90
  -4 -10  -3    1.25    5.56
   4 -10   3    8.64    4.96
   4 -10   3    6.00    4.26
  -4 -10  -3    3.02    7.15
   4 -10   4  431.88   23.42
  -4 -10  -4  379.20   25.63
  -4 -10  -4  425.72   26.63
   4 -10   4  414.81   22.95
  -4 -10  -5    8.39    7.70
  -4 -10  -5   18.86    9.62
   4 -10   5   19.85    5.87
  -4 -10  -6  527.79   31.21
   4 -10   6  505.76   23.94
  -4 -10  -6  481.92   33.10
  -4 -10  -7   84.67   14.14
  -4 -10  -8   80.93   14.16
  -4 -10  -9  186.25   20.74
  -4 -10 -10   -4.44    9.86
  -4 -10 -11  207.83   23.57
  -4 -10 -12   42.47   13.11
   4  -9 -14  148.68   15.45
   4  -9 -13    1.76    4.91
   4  -9  -9  185.33   13.07
   4  -9  -8   40.26    5.52
   4  -9  -7  545.13   17.63
   4  -9  -7  567.52   17.71
   4  -9  -6   99.33    4.24
   4  -9  -6   99.36    4.36
   4  -9  -2  299.31    8.59
   4  -9  -2  327.37   21.54
   4  -9  -1   24.60    6.94
   4  -9  -1   21.19    3.19
   4  -9   0  348.02   14.69
   4  -9   0  387.79   22.43
   4  -9   1  229.40   16.63
   4  -9   1  211.70   12.49
   4  -9   2  295.59   16.26
   4  -9   2  350.24   20.10
  -4  -9  -2  280.67   20.47
  -4  -9  -2  265.90   17.54
  -4  -9  -3  423.32   24.56
   4  -9   3  436.92   22.46
  -4  -9  -3  488.93   27.46
  -4  -9  -4   54.16    9.97
   4  -9   4   64.01    9.07
   4  -9   4   58.55    8.01
  -4  -9  -4   58.39   11.03
   4  -9   5  594.63   29.20
  -4  -9  -5  621.09   32.19
   4  -9   5  588.41   25.27
  -4  -9  -5  630.41   34.19
  -4  -9  -6  123.21   16.43
  -4  -9  -6   80.92   13.03
   4  -9   6  124.86   10.39
  -4  -9  -7  157.23   17.82
   4  -9   7  153.01   10.69
  -4  -9  -8  215.71   21.20
  -4  -9  -9    1.39    8.34
  -4  -9 -10  158.06   19.71
  -4  -9 -11   10.69   10.07
  -4  -9 -12  148.29   20.47
  -4  -9 -13   84.62   16.93
   4  -8 -16   53.77   11.17
   4  -8 -15   79.27   12.87
   4  -8 -14   21.57    7.40
   4  -8 -13  311.02   21.42
   4  -8 -12    9.82    5.62
   4  -8  -8  600.97   21.53
   4  -8  -7  145.65    9.05
   4  -8  -7  158.26    8.72
   4  -8  -6  671.11   16.90
   4  -8  -6  630.11   16.74
  -4  -8   4  774.62   33.05
   4  -8  -4  786.36   35.01
   4  -8  -3  162.68   15.10
  -4  -8   3  153.46   14.05
   4  -8  -2   92.63   11.25
  -4  -8   2   82.80   10.84
   4  -8  -1  481.72   14.91
  -4  -8   1  536.47   26.66
   4  -8  -1  522.36   25.70
   4  -8   0  397.22   15.20
   4  -8   0  438.66   22.80
  -4  -8   0  420.74   23.61
   4  -8   1  526.07   19.99
  -4  -8  -1  467.90   20.76
   4  -8   1  540.66   25.17
  -4  -8  -1  550.85   27.05
  -4  -8  -1  546.36   27.65
   4  -8   2  696.94   26.01
  -4  -8  -2  703.70   28.46
  -4  -8  -2  739.17   32.53
   4  -8   2  724.07   28.93
  -4  -8  -3  156.79   15.43
   4  -8   3  166.19   12.68
  -4  -8  -3  173.49   14.67
   4  -8   4  310.98   18.75
  -4  -8  -4  306.24   21.38
  -4  -8  -4  292.20   20.80
   4  -8   4  273.51   15.84
   4  -8   5   70.73    9.94
  -4  -8  -5   49.52   10.52
  -4  -8  -5   61.70   11.23
   4  -8   5   62.74    7.20
  -4  -8  -6  134.22   16.52
   4  -8   6  141.57   10.07
  -4  -8  -6  118.88   15.11
  -4  -8  -7  102.04   14.44
   4  -8   7  104.50    7.78
  -4  -8  -8   95.10   15.00
  -4  -8  -9  410.40   29.34
  -4  -8 -10    2.23    8.24
  -4  -8 -11  191.94   21.74
  -4  -8 -12   39.34   12.91
  -4  -8 -13   75.35   15.69
   4  -7 -17   80.08   13.53
   4  -7 -16   54.40   11.25
   4  -7 -15   23.62    8.26
   4  -7 -14  292.12   22.18
   4  -7 -13   -2.88    6.66
   4  -7 -12  581.93   28.85
   4  -7 -11   42.47    7.71
   4  -7 -10   55.08    8.00
  -4  -7   9  347.89   22.33
   4  -7  -9  340.84   17.46
  -4  -7   8   13.35    5.94
   4  -7  -8   13.37    4.28
   4  -7  -7  877.34   25.61
   4  -7  -6  190.22    8.22
   4  -7  -5  935.73   38.71
   4  -7  -5  911.09   45.04
  -4  -7   5  940.64   36.59
   4  -7  -4  176.37   15.61
   4  -7  -3  470.69   24.97
   4  -7  -2  177.28   14.59
   4  -7  -1   93.13    5.39
   4  -7  -1   96.74   10.79
   4  -7   0  312.77   12.95
   4  -7   0  351.73   19.12
   4  -7   1  661.63   22.82
  -4  -7  -1  666.32   23.90
  -4  -7  -1  715.02   31.33
  -4  -7  -1  725.13   30.76
   4  -7   1  721.83   28.15
   4  -7   2  619.88   23.63
  -4  -7  -2  642.68   29.09
   4  -7   2  626.71   25.26
  -4  -7  -2  665.46   30.75
  -4  -7  -2  640.70   25.56
  -4  -7  -3  739.89   30.87
  -4  -7  -3  801.60   33.62
   4  -7   3  769.13   27.57
  -4  -7  -3  792.08   35.17
   4  -7   4  173.11   13.60
  -4  -7  -4  219.29   17.46
  -4  -7  -4  207.46   16.78
   4  -7   4  195.51   12.14
  -4  -7  -5  138.29   15.25
   4  -7   5  137.05    9.58
   4  -7   5  172.49   15.04
  -4  -7  -5  145.43   15.40
  -4  -7  -6  170.53   17.02
  -4  -7  -6  180.21   18.19
   4  -7   6  171.62    9.76
  -4  -7  -6  160.01   18.38
  -4  -7  -7  135.45   18.00
  -4  -7  -7  186.04   18.46
  -4  -7  -7  123.71   16.49
  -4  -7  -8  190.22   19.90
  -4  -7  -8  233.49   23.73
  -4  -7  -9   53.36   11.70
  -4  -7  -9   67.59   14.80
  -4  -7 -10  209.94   22.11
  -4  -7 -10  245.38   26.28
  -4  -7 -11    7.55    7.59
  -4  -7 -11   24.65   13.94
  -4  -7 -12  151.96   20.21
  -4  -7 -12  105.24   19.01
  -4  -7 -13   18.97    9.95
   4  -6 -18  123.80   18.37
   4  -6 -17   31.27   10.99
   4  -6 -16   15.34    7.57
   4  -6 -15   53.09   11.34
   4  -6 -14    7.74    6.60
   4  -6 -13  386.62   24.85
   4  -6 -12   44.10    8.95
   4  -6 -11  271.55   18.57
   4  -6 -10  111.97   11.17
  -4  -6   9  130.74   13.53
   4  -6  -9  140.47   11.28
  -4  -6   8  600.42   27.72
   4  -6  -8  584.62   22.26
  -4  -6   7    9.25    5.69
  -4  -6   7   13.78    5.99
   4  -6  -7   11.40    8.56
   4  -6  -7   12.63    6.09
   4  -6  -7   17.51    3.87
   4  -6  -6  714.65   32.43
   4  -6  -6  657.26   36.94
   4  -6  -6  644.46   18.94
   4  -6  -5  197.73   16.31
   4  -6  -5  196.50    6.55
   4  -6  -4 1092.93   39.81
   4  -6  -3  961.04   36.13
   4  -6  -2   54.18    8.59
   4  -6  -1  861.05   21.67
   4  -6  -1  959.03   33.19
   4  -6   0  145.60    8.16
   4  -6   0  163.99   12.25
   4  -6   1  406.51   19.09
   4  -6   1  412.90   16.61
  -4  -6  -1  452.67   22.85
  -4  -6  -1  410.30   16.80
   4  -6   2 1261.27   37.06
  -4  -6  -2 1356.35   43.67
   4  -6   2 1269.98   37.52
  -4  -6  -2 1262.90   38.45
  -4  -6  -3  304.89   20.78
  -4  -6  -3  292.34   17.77
  -4  -6  -3  303.95   19.60
   4  -6   3  263.67   13.86
  -4  -6  -3  289.94   20.11
  -4  -6  -4  420.44   22.24
  -4  -6  -4  479.62   24.33
  -4  -6  -4  453.53   25.34
   4  -6   4  440.79   15.70
  -4  -6  -4  462.65   25.39
   4  -6   5   38.63    7.33
  -4  -6  -5   41.21    9.24
   4  -6   5   38.32    4.57
  -4  -6  -5   59.15   12.06
  -4  -6  -5   43.16    9.00
  -4  -6  -6  292.46   22.44
  -4  -6  -6  334.79   23.17
  -4  -6  -6  323.07   24.96
  -4  -6  -7  334.99   25.65
  -4  -6  -7  375.43   25.56
  -4  -6  -7  421.47   29.75
  -4  -6  -8  241.47   21.19
  -4  -6  -8  268.44   24.88
  -4  -6  -9  135.12   17.11
  -4  -6  -9  107.67   11.25
  -4  -6  -9  124.38   19.09
  -4  -6 -10   14.06    8.79
  -4  -6 -10   21.92   10.47
  -4  -6 -11   72.67   14.87
  -4  -6 -11   98.79   18.28
  -4  -6 -12   34.17   11.44
  -4  -6 -12   50.57   14.47
  -4  -6 -13   54.78   13.99
  -4  -6 -13   18.19   12.27
   4  -5 -18   -1.19    8.51
  -4  -5  17   86.22   14.23
   4  -5 -17   96.95   15.62
  -4  -5  16   26.83    9.24
   4  -5 -16   29.07   10.18
   4  -5 -15   -2.62    7.54
   4  -5 -14  138.89   16.30
   4  -5 -13   30.47    9.28
   4  -5 -12  794.66   34.93
   4  -5 -11  202.66   16.13
  -4  -5  10  235.76   18.78
   4  -5 -10  198.82   15.10
  -4  -5   9  473.21   25.30
   4  -5  -9  440.53   20.84
  -4  -5   8   35.24    7.54
   4  -5  -8   41.01    6.48
  -4  -5   7  222.53   14.82
   4  -5  -7  222.79   11.93
  -4  -5   7  246.98   17.20
   4  -5  -7  195.36   19.86
   4  -5  -6  599.21   28.73
  -4  -5   6  548.29   22.49
   4  -5  -6  544.44   17.65
   4  -5  -5  351.27   21.14
   4  -5  -5  320.93   10.62
   4  -5  -4  587.27   26.98
   4  -5  -3  522.54   24.43
   4  -5  -2 1732.23   50.02
   4  -5  -1  130.77    6.54
   4  -5  -1  134.22   11.35
  -4  -5   0 1472.47   33.12
   4  -5   0 1505.95   36.28
   4  -5   0 1572.72   43.84
   4  -5   1  488.02   18.23
  -4  -5  -1  517.01   23.92
  -4  -5  -1  468.16   17.63
   4  -5   1  514.92   20.61
  -4  -5  -1  509.11   22.84
  -4  -5  -2  519.80   21.29
   4  -5   2  500.61   20.28
  -4  -5  -2  593.20   25.86
  -4  -5  -2  545.06   25.75
   4  -5   2  527.80   20.12
  -4  -5  -3  516.76   23.62
   4  -5   3  550.23   22.84
  -4  -5  -3  529.40   25.42
  -4  -5  -3  553.70   27.49
   4  -5   3  510.40   18.95
  -4  -5  -4   31.18    9.47
  -4  -5  -4   26.38    7.24
  -4  -5  -4   20.99    7.79
  -4  -5  -4   27.30    7.59
   4  -5   4   23.00    3.77
   4  -5   5  570.69   26.62
  -4  -5  -5  616.52   29.41
  -4  -5  -5  531.27   30.08
  -4  -5  -5  539.88   28.57
  -4  -5  -6  196.80   17.67
   4  -5   6  181.65   15.53
  -4  -5  -6  157.61   18.04
  -4  -5  -6  172.59   17.37
  -4  -5  -7  358.71   23.98
  -4  -5  -7  360.38   26.77
  -4  -5  -7  328.60   25.29
  -4  -5  -8  167.95   17.83
  -4  -5  -8  195.65   20.90
  -4  -5  -8  158.72   12.69
  -4  -5  -9  283.94   23.85
  -4  -5  -9  295.55   27.61
  -4  -5  -9  278.45   16.45
  -4  -5 -10  126.61   17.52
  -4  -5 -10  112.89   17.85
  -4  -5 -11   59.42   13.63
  -4  -5 -11   58.31   14.68
  -4  -5 -12   57.40   13.04
  -4  -5 -12   72.20   16.83
  -4  -5 -13  109.30   17.72
  -4  -5 -13   99.71   19.74
  -4  -5 -14   55.25   14.27
   4  -4 -18   55.09   13.25
  -4  -4  17    8.11    6.92
   4  -4 -17    9.76    7.68
  -4  -4  16   37.42   10.02
   4  -4 -16   59.55   13.69
  -4  -4  15  145.72   17.58
   4  -4 -15  156.94   17.56
   4  -4 -14   82.29   13.10
   4  -4 -13  261.24   20.69
   4  -4 -12  111.53   13.48
   4  -4 -11  392.99   22.89
   4  -4 -10   99.22   11.20
   4  -4  -9   74.83    8.78
  -4  -4   8  285.29   17.96
   4  -4  -8  308.29   24.70
   4  -4  -8  280.46   15.28
  -4  -4   8  315.92   19.78
  -4  -4   7   70.86    8.49
   4  -4  -7   69.19    7.08
  -4  -4   7   62.91    9.21
   4  -4  -7   69.91   12.67
  -4  -4   6 2265.66   40.51
   4  -4  -6 2235.60   32.64
   4  -4  -5  950.86   24.53
  -4  -4   5  973.72   28.59
   4  -4  -4  299.05    9.62
   4  -4  -3 1424.84   49.19
   4  -4  -3 1408.77   43.91
   4  -4  -2  611.83   25.30
   4  -4  -1 1946.82   52.32
  -4  -4   1 2010.93   47.18
   4  -4  -1 1947.27   42.69
  -4  -4   0  225.01    8.59
   4  -4   0  228.75   10.68
  -4  -4   0  234.32   13.65
   4  -4   0  250.05   13.95
   4  -4   1  227.48   11.69
  -4  -4  -1  231.35   15.44
  -4  -4  -1  218.41   15.31
   4  -4   1  211.92   12.17
  -4  -4  -1  227.18   11.27
  -4  -4  -2  713.66   29.08
  -4  -4  -2  699.12   28.58
   4  -4   2  736.63   25.09
  -4  -4  -2  706.09   25.32
   4  -4   3  131.82   11.02
  -4  -4  -3  124.27   12.52
  -4  -4  -3   97.95   10.21
  -4  -4  -3  120.63   13.33
  -4  -4  -4  628.09   28.37
  -4  -4  -4  642.82   30.81
  -4  -4  -4  598.19   27.61
  -4  -4  -5   37.92   11.16
  -4  -4  -5   21.27    7.40
   4  -4   5   31.11    7.72
  -4  -4  -5   26.61    8.30
   4  -4   5   36.10    8.33
  -4  -4  -5   14.70    6.37
  -4  -4  -6  799.72   35.64
  -4  -4  -6  776.80   38.32
  -4  -4  -6  749.74   36.62
   4  -4   6  845.33   37.51
   4  -4   6  846.74   34.69
  -4  -4  -7  478.11   27.79
  -4  -4  -7  495.49   30.88
  -4  -4  -7  448.94   29.02
  -4  -4  -8   66.21   12.12
  -4  -4  -8   53.38   13.16
  -4  -4  -8   43.73    6.59
  -4  -4  -9  121.20   16.03
  -4  -4  -9  117.64    9.71
  -4  -4  -9  135.12   18.52
  -4  -4 -10   91.60   15.03
  -4  -4 -10   76.56   15.51
  -4  -4 -11   99.42   16.19
  -4  -4 -11  136.97   21.33
  -4  -4 -12   84.61   16.52
  -4  -4 -12   62.68   15.54
  -4  -4 -13  101.87   17.87
  -4  -4 -13  106.40   19.56
  -4  -4 -14  119.56   19.71
  -4  -4 -14  125.50   22.84
   4  -3 -18   -3.93    9.68
  -4  -3  17   45.66   10.57
   4  -3 -17   58.13   13.72
  -4  -3  16  134.14   17.24
   4  -3 -16  155.94   18.82
  -4  -3  15   13.23    8.01
   4  -3 -15   21.15    9.92
  -4  -3  14  150.13   17.74
   4  -3 -14  144.60   16.52
  -4  -3  13   89.00   12.24
   4  -3 -13   83.26   12.76
  -4  -3  12  601.07   28.46
   4  -3 -12  558.99   29.50
  -4  -3  11  274.22   17.55
   4  -3 -11  249.03   18.43
  -4  -3  10  172.20   12.52
   4  -3 -10  188.11   15.14
   4  -3  -9  519.68   32.82
  -4  -3   9  540.88   21.37
   4  -3  -9  540.79   23.90
  -4  -3   9  524.92   26.39
   4  -3  -8  132.31   16.33
  -4  -3   8  134.65    8.70
   4  -3  -8  143.25   11.26
  -4  -3   8  143.57   13.07
  -4  -3   8  140.63   12.89
   4  -3  -7  754.84   22.47
  -4  -3   7  794.02   27.82
   4  -3  -6  920.61   27.32
  -4  -3   6 1006.02   34.05
   4  -3  -5  875.03   37.14
   4  -3  -5  865.05   24.01
   4  -3  -4  644.51   30.01
   4  -3  -4  629.55   17.71
  -4  -3   4  611.43   18.68
   4  -3  -3  645.45   28.76
   4  -3  -3  589.57   16.38
  -4  -3   2  924.89   23.44
  -4  -3   1  213.23   11.02
  -4  -3   0 3071.08   69.63
   4  -3   0 3014.70   65.59
  -4  -3   0 3191.81   72.42
  -4  -3   0 2944.23   62.25
  -4  -3  -1  814.57   28.66
   4  -3   1  766.12   24.57
  -4  -3  -1  814.95   28.82
  -4  -3  -1  752.21   23.83
  -4  -3  -2  540.31   23.58
  -4  -3  -2  576.49   25.15
  -4  -3  -2  507.43   21.02
   4  -3   2  506.88   20.28
  -4  -3  -3 1283.28   42.05
  -4  -3  -3 1465.69   46.89
   4  -3   3 1407.61   41.22
  -4  -3  -3 1477.84   44.51
  -4  -3  -4  114.75   11.99
  -4  -3  -4  122.64   12.88
  -4  -3  -4  111.13   13.78
   4  -3   4  117.54   11.74
  -4  -3  -5  697.97   31.30
   4  -3   5  748.63   30.64
  -4  -3  -5  729.56   34.57
   4  -3   5  768.81   32.87
  -4  -3  -5  704.45   32.45
  -4  -3  -6   75.10   11.82
  -4  -3  -6   70.47   11.31
   4  -3   6   74.57   10.29
  -4  -3  -6   82.70   13.93
   4  -3   6   89.40   11.82
  -4  -3  -7  107.40    8.36
  -4  -3  -7   94.14   13.64
  -4  -3  -7  126.68   14.71
  -4  -3  -7  112.98   15.88
  -4  -3  -8  255.55   20.86
  -4  -3  -8  194.45   20.78
  -4  -3  -8  190.92   10.95
  -4  -3  -9  144.79   17.29
  -4  -3  -9  141.91    9.30
  -4  -3  -9  133.09   18.10
  -4  -3 -10  586.78   35.01
  -4  -3 -10  582.28   38.77
  -4  -3 -11   15.55   10.31
  -4  -3 -11   22.12   11.01
  -4  -3 -12  134.53   19.13
  -4  -3 -12  114.59   19.80
  -4  -3 -13  113.44   18.66
  -4  -3 -13  109.68   19.58
  -4  -3 -14   54.94   14.86
  -4  -3 -14   47.10   15.67
   4  -2 -18   43.05   12.66
  -4  -2  17   85.09   14.18
   4  -2 -17  114.26   17.41
  -4  -2  16  116.37   15.90
   4  -2 -16  149.65   19.21
  -4  -2  15  248.80   22.18
   4  -2 -15  248.12   22.84
  -4  -2  14   69.01   12.78
   4  -2 -14   81.77   13.36
  -4  -2  13  111.50   14.96
   4  -2 -13  132.05   15.87
  -4  -2  13  125.71   14.08
  -4  -2  12   82.86   11.02
   4  -2 -12   97.14   13.06
  -4  -2  11  236.11   16.48
   4  -2 -11  221.01   17.71
  -4  -2  10  483.18   25.72
  -4  -2  10  477.44   22.77
   4  -2 -10  523.50   25.36
  -4  -2   9   30.45    5.74
  -4  -2   9   36.88    7.93
   4  -2  -9   32.77    9.20
   4  -2  -9   44.73    7.81
   4  -2  -8 1230.94   48.22
  -4  -2   8 1088.66   31.68
   4  -2  -8 1124.05   36.08
  -4  -2   8 1114.10   38.24
   4  -2  -7  155.85   11.24
  -4  -2   7  169.55   13.12
  -4  -2   7  152.85    8.57
  -4  -2   6 1910.29   41.06
  -4  -2   6 2046.05   54.60
   4  -2  -6 1958.89   48.33
  -4  -2   6 2047.51   53.62
   4  -2  -5  997.34   27.93
  -4  -2   5  984.61   31.61
  -4  -2   5  974.66   32.14
   4  -2  -5 1023.81   38.49
   4  -2  -4  396.45   21.91
  -4  -2   4  398.46   16.54
   4  -2  -4  390.76   14.36
  -4  -2   4  415.58   18.51
   4  -2  -3  816.92   22.87
  -4  -2   3  901.10   23.81
  -4  -2   3  895.25   28.42
   4  -2  -3  848.15   32.33
  -4  -2   2   49.35    4.59
   4  -2  -2   53.63    5.39
  -4  -2   2   45.89    6.71
  -4  -2   2   43.87    4.36
  -4  -2   1 2105.73   48.93
  -4  -2   1 2174.15   53.64
  -4  -2   1 2053.60   45.30
  -4  -2   0  326.75   15.63
   4  -2   0  355.40   14.27
  -4  -2   0  343.70   16.89
  -4  -2  -1  830.40   29.48
   4  -2   1  841.09   26.48
  -4  -2  -1  874.75   29.21
  -4  -2  -2  647.58   26.53
   4  -2   2  543.23   21.76
  -4  -2  -2  618.66   24.64
  -4  -2  -3  268.32   18.50
  -4  -2  -3  281.00   17.19
   4  -2   3  265.23   15.28
   4  -2   3  265.85   16.18
  -4  -2  -4  802.59   32.94
  -4  -2  -4  815.50   35.45
  -4  -2  -4  875.33   33.30
   4  -2   4  897.60   33.45
   4  -2   4  906.94   36.97
  -4  -2  -5    7.38    7.20
   4  -2   5    1.30    4.27
  -4  -2  -5   -0.22    8.54
   4  -2   5    3.43    5.61
   4  -2   5    3.83    5.86
  -4  -2  -5    1.38    5.69
  -4  -2  -6  421.97   24.60
  -4  -2  -6  398.61   26.43
   4  -2   6  475.23   24.97
   4  -2   6  424.80   25.08
  -4  -2  -6  435.54   26.56
  -4  -2  -7  231.74   20.74
  -4  -2  -7  212.42   18.43
  -4  -2  -7  168.82    8.98
  -4  -2  -7  174.47   18.84
  -4  -2  -8  133.78   15.61
  -4  -2  -8  106.89   15.92
  -4  -2  -8  101.64    6.51
  -4  -2  -9  698.56   36.52
  -4  -2  -9  597.40   37.40
  -4  -2 -10    5.07    9.85
  -4  -2 -10    0.79    9.62
  -4  -2 -11  513.31   34.36
  -4  -2 -11  456.19   35.24
  -4  -2 -12   29.09   10.34
  -4  -2 -12   39.05   12.46
  -4  -2 -13  148.04   20.76
  -4  -2 -13  144.25   22.11
  -4  -2 -14   71.28   16.44
  -4  -2 -14   88.39   20.46
   4  -1 -18   49.07   13.63
  -4  -1  17  148.35   17.52
   4  -1 -17  123.88   18.16
   4  -1 -16  137.50   17.91
  -4  -1  16  125.29   16.35
  -4  -1  15   71.74   12.83
   4  -1 -15   74.30   14.04
  -4  -1  14  135.05   16.74
   4  -1 -14  118.60   15.96
  -4  -1  13    5.99    6.32
  -4  -1  13    9.18    6.89
   4  -1 -13   -2.58    7.07
  -4  -1  12  216.58   19.91
   4  -1 -12  207.33   18.02
  -4  -1  12  241.17   18.66
  -4  -1  11  464.88   28.08
   4  -1 -11  446.96   25.65
  -4  -1  11  462.67   24.47
  -4  -1  10  131.85   13.39
  -4  -1  10  134.85   12.51
   4  -1 -10  132.92   13.88
   4  -1 -10  126.96   16.64
  -4  -1   9 1045.61   37.54
   4  -1  -9 1086.22   46.96
  -4  -1   9 1042.52   43.73
   4  -1  -9 1038.06   37.09
  -4  -1   9 1079.87   35.03
  -4  -1   8  319.20   15.01
  -4  -1   8  343.39   22.52
  -4  -1   8  344.03   17.92
   4  -1  -8  316.64   17.19
  -4  -1   7  669.24   22.23
   4  -1  -7  679.42   25.34
  -4  -1   7  681.70   30.44
  -4  -1   7  702.05   27.06
  -4  -1   6  689.23   20.53
   4  -1  -6  759.03   32.25
  -4  -1   6  765.25   30.04
   4  -1  -6  765.87   25.21
  -4  -1   6  728.54   26.70
  -4  -1   5  404.00   12.68
  -4  -1   5  418.24   18.72
   4  -1  -5  495.74   17.99
   4  -1  -5  488.27   24.28
  -4  -1   5  455.22   20.59
   4  -1  -4  495.30   17.88
   4  -1  -4  496.89   23.24
  -4  -1   4  524.10   19.84
  -4  -1   4  486.23   19.83
  -4  -1   3  398.74   15.82
   4  -1  -3  361.76   14.56
  -4  -1   3  405.60   12.26
   4  -1  -3  388.29   19.84
  -4  -1   3  433.63   17.33
   4  -1  -2 2898.34   64.91
  -4  -1   2 2997.30   63.26
  -4  -1   2 3023.29   67.98
  -4  -1   2 3041.12   65.24
  -4  -1   1   46.11    5.75
  -4  -1   1   45.21    6.13
  -4  -1   1   51.69    6.80
  -4  -1   0 1425.61   39.43
   4  -1   0 1495.80   37.65
  -4  -1   0 1488.68   41.28
  -4  -1   0 1428.00   39.50
  -4  -1  -1  434.62   20.57
  -4  -1  -1  428.02   18.84
   4  -1   1  433.68   17.87
  -4  -1  -1  426.89   19.99
  -4  -1  -2  193.04   15.30
  -4  -1  -2  232.20   14.34
   4  -1   2  237.76   13.59
   4  -1   2  214.65   12.81
  -4  -1  -2  205.19   14.50
   4  -1   2  233.20   15.64
  -4  -1  -3 1308.67   43.48
  -4  -1  -3 1237.68   40.17
   4  -1   3 1314.96   44.04
   4  -1   3 1280.03   39.15
  -4  -1  -4  192.47   15.18
   4  -1   4  191.94   14.26
  -4  -1  -4  185.65   16.90
   4  -1   4  202.22   16.59
  -4  -1  -5 1713.97   59.21
  -4  -1  -5 1927.48   56.87
   4  -1   5 1957.24   56.96
   4  -1   5 1833.02   55.41
   4  -1   5 1977.43   62.03
  -4  -1  -6  169.14   15.51
   4  -1   6  153.18   13.88
   4  -1   6  163.01   15.05
  -4  -1  -6  143.72   16.20
  -4  -1  -6  151.13   15.91
  -4  -1  -6  129.64    6.36
   4  -1   6  167.47   16.86
  -4  -1  -7  366.10   23.65
  -4  -1  -7  354.33   26.06
  -4  -1  -7  372.53   26.21
  -4  -1  -7  314.55    9.39
   4  -1   7  359.16   23.47
  -4  -1  -8  193.44   18.75
  -4  -1  -8  218.02   21.81
  -4  -1  -9   67.55   13.36
  -4  -1  -9   53.01   13.53
  -4  -1 -10  515.61   32.79
  -4  -1 -10  486.66   35.29
  -4  -1 -11   66.03   13.53
  -4  -1 -11   45.51   15.08
  -4  -1 -12  254.97   25.52
  -4  -1 -12  302.46   30.03
  -4  -1 -13   73.19   16.03
  -4  -1 -13   43.18   15.09
  -4  -1 -14  160.67   21.93
  -4  -1 -14  168.65   25.02
   4   0 -18  207.61   24.44
  -4   0  17  125.52   16.50
   4   0 -17  120.21   18.46
  -4   0  16  155.76   18.50
   4   0 -16  161.34   19.87
  -4   0  15  134.25   17.06
   4   0 -15  143.02   18.55
  -4   0  14   -0.03    6.89
   4   0 -14   -1.17    7.36
  -4   0  13   94.56   13.57
  -4   0  13   74.69   11.92
   4   0 -13  108.30   14.93
  -4   0  12  125.99   14.43
  -4   0  12  128.92   15.34
   4   0 -12  136.20   15.69
  -4   0  11  408.47   23.46
  -4   0  11  375.03   24.80
   4   0 -11  359.25   23.22
  -4   0  11  383.86   23.14
  -4   0  10 1272.39   42.86
  -4   0  10 1248.30   43.22
   4   0 -10 1269.56   53.22
  -4   0  10 1195.82   45.96
  -4   0  10 1290.58   52.46
   4   0 -10 1279.12   44.54
  -4   0   9  466.81   22.84
  -4   0   9  442.64   21.74
   4   0  -9  479.34   29.50
  -4   0   9  479.19   26.58
   4   0  -9  466.25   23.74
  -4   0   9  487.26   30.04
  -4   0   8 1099.55   35.52
  -4   0   8 1010.51   33.20
  -4   0   8 1063.43   43.15
   4   0  -8 1044.41   36.00
   4   0  -7   29.84    8.82
  -4   0   7   14.79    5.05
   4   0  -7   12.21    6.35
  -4   0   7   27.86    9.46
  -4   0   7   12.63    4.81
   4   0  -6    1.63    5.54
   4   0  -6    5.88    5.26
  -4   0   6    3.36    7.14
  -4   0   6    1.09    3.90
  -4   0   6    2.06    3.55
  -4   0   5  220.21   15.64
   4   0  -5  222.52   15.24
   4   0  -5  236.29   13.06
  -4   0   5  203.00   12.06
   4   0  -4  103.18    8.84
  -4   0   4   95.25    8.05
  -4   0   4  102.32   10.66
   4   0  -4  100.00   10.10
  -4   0   3 3287.46   72.01
  -4   0   3 3324.18   74.92
   4   0  -3 3280.15   75.73
   4   0  -3 3277.06   72.48
  -4   0   2  969.26   29.77
   4   0  -2  976.83   28.86
  -4   0   2  956.79   28.30
  -4   0   2 1067.44   27.93
  -4   0   1 1962.93   49.95
  -4   0   1 1954.75   47.05
  -4   0   1 1974.08   42.17
   4   0  -1 1924.31   48.61
  -4   0   1 1986.20   48.29
  -4   0   1 2030.61   48.20
  -4   0   0  125.68    9.53
  -4   0   0  100.94    9.06
  -4   0   0  110.24   10.00
  -4   0  -1  552.89   21.07
   4   0   1  524.41   20.80
  -4   0  -1  547.75   21.99
   4   0   1  535.44   18.49
   4   0   1  507.29   22.09
  -4   0  -1  544.34   22.92
  -4   0  -2  711.44   29.20
   4   0   2  677.65   28.06
  -4   0  -2  746.23   26.50
   4   0   2  701.22   25.87
   4   0   2  710.84   24.07
  -4   0  -3   59.90    9.89
  -4   0  -3   86.09   10.24
   4   0   3   70.84    8.21
   4   0   3   75.61   10.55
  -4   0  -4 1837.04   53.42
   4   0   4 1964.65   58.65
   4   0   4 1788.59   51.82
  -4   0  -5  308.71   19.70
   4   0   5  311.82   19.25
   4   0   5  282.86   20.99
  -4   0  -6 1390.62   47.38
   4   0   6 1349.04   46.78
  -4   0  -6 1306.21   50.92
   4   0   6 1411.73   52.40
  -4   0  -7   27.87    9.11
  -4   0  -7   21.18    9.87
  -4   0  -8  724.11   35.39
  -4   0  -8  675.16   38.00
  -4   0  -9  419.21   28.47
  -4   0  -9  417.86   31.35
  -4   0 -10   44.25   12.92
  -4   0 -10   42.46   14.07
  -4   0 -11  371.34   28.97
  -4   0 -11  368.84   31.38
  -4   0 -12   74.51   15.12
  -4   0 -12   99.87   19.42
  -4   0 -13  179.69   22.37
  -4   0 -13  178.54   25.21
  -4   0 -14  167.61   22.59
  -4   0 -14  114.66   21.55
  -4   1  18   45.54   10.84
   4   1 -18   39.40   12.22
  -4   1  17  131.13   17.29
   4   1 -17  133.14   18.50
  -4   1  16  131.84   17.02
   4   1 -16  157.72   20.27
   4   1 -15   72.23   13.86
  -4   1  15  106.53   15.32
  -4   1  14  151.20   17.52
   4   1 -14  118.17   16.09
  -4   1  13    1.94    6.41
   4   1 -13    8.94    8.12
  -4   1  12  244.23   20.17
  -4   1  12  269.11   21.98
  -4   1  12  264.57   26.47
   4   1 -12  264.84   21.05
  -4   1  11  414.07   24.87
  -4   1  11  503.71   25.74
  -4   1  11  504.78   34.02
   4   1 -11  470.81   27.12
  -4   1  11  443.08   27.16
  -4   1  10  132.05   17.81
  -4   1  10  125.65   12.14
  -4   1  10  122.10   12.76
   4   1 -10  134.04   17.07
  -4   1  10  104.36   13.65
   4   1 -10  120.06   14.60
  -4   1   9 1068.13   36.44
  -4   1   9 1083.50   41.51
   4   1  -9 1001.08   43.68
  -4   1   9 1034.45   36.63
   4   1  -9  975.54   37.83
  -4   1   9 1080.06   46.27
  -4   1   8  321.01   16.97
  -4   1   8  301.06   20.30
  -4   1   8  314.51   17.26
   4   1  -8  306.15   18.93
  -4   1   8  319.02   23.53
  -4   1   7  697.39   24.98
   4   1  -7  732.26   31.45
  -4   1   7  730.42   25.82
   4   1  -7  690.17   27.44
  -4   1   7  744.53   33.63
   4   1  -6  756.65   30.21
  -4   1   6  741.05   24.84
   4   1  -6  759.36   27.67
  -4   1   6  793.89   25.07
  -4   1   6  816.29   33.30
  -4   1   5  533.12   24.86
   4   1  -5  419.71   20.34
   4   1  -5  432.70   19.39
  -4   1   5  481.30   17.91
  -4   1   4  476.25   22.26
   4   1  -4  487.21   20.05
   4   1  -4  478.68   19.60
  -4   1   4  464.38   16.77
   4   1  -3  440.25   17.30
   4   1  -3  433.50   18.55
  -4   1   3  422.24   15.16
  -4   1   3  407.60   20.29
  -4   1   2 2998.97   70.32
   4   1  -2 2906.46   67.12
  -4   1   2 2806.24   62.35
   4   1  -1   48.68    7.53
  -4   1   1   52.19    8.12
  -4   1   1   37.70    4.67
  -4   1   1   46.08    5.41
  -4   1   1   44.54    7.02
  -4   1   0 1447.62   37.30
  -4   1   0 1460.61   36.26
   4   1   0 1386.55   39.18
  -4   1   0 1415.65   41.83
  -4   1   0 1449.73   38.44
  -4   1  -1  479.05   18.80
   4   1   1  447.39   20.21
  -4   1  -1  434.02   21.57
   4   1   1  443.60   15.74
  -4   1  -2  190.07   12.81
  -4   1  -2  202.45   15.46
   4   1   2  198.91   14.42
  -4   1  -3 1286.52   38.88
  -4   1  -3 1203.82   28.90
   4   1   3 1199.63   41.90
  -4   1  -4  185.94   14.32
  -4   1  -4  187.59    6.21
   4   1   4  224.25   17.47
  -4   1  -5 1985.18   57.31
   4   1   5 1905.56   61.90
   4   1   6  119.20   14.15
  -4   1  -6  113.87   13.31
  -4   1  -6  156.97   17.32
   4   1   6  151.03   14.28
  -4   1  -7  327.73   25.80
  -4   1  -7  330.39   22.61
  -4   1  -8  182.50   18.43
  -4   1  -8  204.85   21.64
  -4   1  -9   81.09   13.89
  -4   1  -9   68.44   14.85
  -4   1 -10  559.72   34.13
  -4   1 -10  495.24   34.94
  -4   1 -11   93.62   15.80
  -4   1 -11   41.83   13.97
  -4   1 -12  314.88   28.03
  -4   1 -12  255.37   27.73
  -4   1 -13   50.72   13.40
  -4   1 -13   72.80   18.27
  -4   1 -14  107.39   18.30
  -4   1 -14   92.83   19.07
   4   2 -17   88.60   16.84
  -4   2  17   96.03   15.10
  -4   2  16  113.92   16.34
   4   2 -16  119.88   17.63
  -4   2  15  272.68   23.96
   4   2 -15  306.64   26.59
   4   2 -14   68.58   11.16
  -4   2  14   52.40   11.28
   4   2 -14   65.12   13.19
   4   2 -13  149.14   14.82
  -4   2  13  113.80   15.45
  -4   2  13  181.80   23.09
   4   2 -13  119.29   16.20
  -4   2  12   94.06   13.07
  -4   2  12   93.59   13.49
  -4   2  12   98.19   17.51
   4   2 -12   93.70   13.46
  -4   2  11  212.27   23.96
  -4   2  11  217.30   16.37
  -4   2  11  234.72   18.66
  -4   2  11  223.45   19.28
   4   2 -11  212.84   18.71
   4   2 -10  492.82   31.02
  -4   2  10  489.52   23.78
  -4   2  10  476.31   25.71
  -4   2  10  482.60   27.58
   4   2 -10  456.55   21.32
  -4   2  10  425.43   30.69
   4   2 -10  512.55   27.52
  -4   2   9   31.23    6.06
  -4   2   9   11.35   10.04
  -4   2   9   24.41    6.48
   4   2  -9   14.35    7.09
  -4   2   9   14.45    7.64
   4   2  -9   30.70    9.14
   4   2  -8 1190.54   40.72
  -4   2   8 1160.14   38.59
  -4   2   8 1304.98   44.91
  -4   2   8 1281.57   49.20
  -4   2   8 1167.43   36.34
  -4   2   7  164.92   10.83
   4   2  -7  177.54   14.66
  -4   2   7  147.41   11.63
  -4   2   7  174.88   17.39
   4   2  -7  147.90   13.22
  -4   2   6 1968.29   47.71
  -4   2   6 2041.03   61.26
   4   2  -6 1984.96   55.63
   4   2  -6 2064.77   54.52
  -4   2   5 1098.66   39.11
   4   2  -5 1041.52   33.23
   4   2  -5 1024.23   33.94
   4   2  -4  468.35   17.86
  -4   2   4  471.93   23.59
   4   2  -4  455.33   20.62
  -4   2   4  453.23   15.39
   4   2  -3  826.39   23.35
   4   2  -3  908.39   28.86
  -4   2   3  811.78   22.11
  -4   2   3  814.23   31.74
  -4   2   2   51.60    9.46
  -4   2   2   41.47    4.35
  -4   2   2   39.72    7.36
   4   2  -2   41.76    7.65
  -4   2   2   42.34    4.52
  -4   2   1 2181.93   52.73
  -4   2   1 2100.35   58.98
  -4   2   1 2100.74   46.87
   4   2  -1 2030.25   53.39
  -4   2   1 2049.90   47.19
   4   2  -1 2014.39   48.19
  -4   2   0  372.81   14.95
  -4   2   0  349.73   15.55
   4   2   0  356.56   10.59
   4   2   0  362.53   18.80
  -4   2   0  333.82   14.79
  -4   2   0  363.51   15.90
   4   2   0  346.53   15.98
  -4   2   0  395.63   19.43
  -4   2  -1  898.38   28.96
  -4   2  -1  940.25   28.38
  -4   2  -1  910.09   26.60
   4   2   1  923.20   31.32
  -4   2  -1  965.30   33.91
  -4   2  -2  569.16   22.64
  -4   2  -2  558.50   17.64
   4   2   2  628.34   26.33
   4   2   3  291.69   18.89
  -4   2  -3  319.48   17.21
  -4   2  -3  273.27    9.97
   4   2   4  806.99   34.84
  -4   2  -4  832.56   31.48
   4   2   5   -5.80    8.32
  -4   2  -5   -1.89    7.29
  -4   2  -6  511.28   26.76
   4   2   6  435.63   27.44
  -4   2  -6  469.06   29.21
  -4   2  -7  223.84   21.11
  -4   2  -7  221.73   18.81
  -4   2  -8  111.11   15.17
  -4   2  -8  124.89   17.88
  -4   2  -9  714.18   37.49
  -4   2  -9  717.57   41.12
  -4   2 -10    1.25    8.85
  -4   2 -10    0.47   11.30
  -4   2 -11  494.97   33.87
  -4   2 -11  475.54   36.67
  -4   2 -12   41.04   12.46
  -4   2 -12   18.80   10.38
  -4   2 -13  151.23   20.86
  -4   2 -13  161.26   23.40
  -4   2 -14   97.96   18.36
  -4   2 -14   76.35   19.36
   4   3 -17   51.55   14.21
   4   3 -16  130.96   16.14
  -4   3  16  153.53   19.03
   4   3 -16  162.13   21.45
  -4   3  15   18.14    9.66
   4   3 -15   13.96    7.10
   4   3 -15   11.51    7.86
   4   3 -14  168.67   16.68
  -4   3  14  148.01   17.99
  -4   3  14  191.10   25.49
   4   3 -14  180.34   20.32
  -4   3  13   89.83   14.02
   4   3 -13   73.10   10.55
   4   3 -13   92.22   14.98
  -4   3  13  105.89   19.72
  -4   3  12  604.15   29.53
  -4   3  12  619.15   33.63
  -4   3  12  737.64   44.26
   4   3 -12  640.60   34.70
  -4   3  11  305.53   18.76
  -4   3  11  259.90   20.44
   4   3 -11  262.35   16.80
  -4   3  11  263.76   21.22
  -4   3  11  278.62   26.40
   4   3 -11  276.81   21.71
  -4   3  10  200.61   14.42
  -4   3  10  167.09   20.76
  -4   3  10  168.40   15.53
   4   3 -10  187.91   12.95
  -4   3  10  168.82   16.99
   4   3 -10  174.13   17.22
   4   3 -10  180.58   18.89
  -4   3   9  502.65   21.10
  -4   3   9  499.48   25.13
   4   3  -9  482.45   18.90
  -4   3   9  506.70   27.41
   4   3  -9  514.13   26.30
  -4   3   9  566.38   33.58
  -4   3   8  115.44    9.58
  -4   3   8  130.66   12.14
  -4   3   8  123.04   16.15
   4   3  -8  127.37    8.22
  -4   3   8  135.43   14.57
   4   3  -8  129.77   13.38
  -4   3   7  847.20   38.21
  -4   3   7  761.40   24.40
   4   3  -7  720.03   31.03
  -4   3   7  775.83   29.67
   4   3  -7  768.89   30.98
   4   3  -6  999.66   34.30
  -4   3   6 1012.77   27.49
  -4   3   6 1027.51   41.08
   4   3  -6  962.78   34.58
  -4   3   5  796.25   21.43
   4   3  -5  797.75   27.01
  -4   3   5  879.58   35.63
   4   3  -5  777.22   29.54
  -4   3   4  584.91   27.96
   4   3  -4  612.92   24.44
   4   3  -4  560.86   19.03
  -4   3   3  615.53   15.55
   4   3  -3  593.78   24.35
  -4   3   3  616.47   16.33
  -4   3   3  642.87   28.79
   4   3  -3  600.65   16.61
   4   3  -2  896.21   23.11
  -4   3   2  901.48   21.80
  -4   3   2  942.55   35.61
   4   3  -2  933.95   31.05
  -4   3   2  859.15   30.65
  -4   3   2  845.51   21.41
  -4   3   1  235.76   18.14
  -4   3   1  222.76    9.57
   4   3  -1  203.56   14.32
  -4   3   1  208.54    9.49
  -4   3   1  215.05   13.09
   4   3  -1  219.05   11.38
  -4   3   0 3148.47   67.65
   4   3   0 3110.27   76.72
  -4   3   0 3102.80   68.01
  -4   3   0 3072.91   70.88
   4   3   0 3159.54   72.22
  -4   3  -1  884.76   26.96
  -4   3  -1  806.76   29.06
  -4   3  -1  870.27   25.98
   4   3   1  872.47   30.60
  -4   3  -2  492.11   22.19
  -4   3  -2  509.00   20.34
  -4   3  -2  462.91   16.40
   4   3   2  467.83   23.29
  -4   3  -3 1420.62   42.47
   4   3   3 1467.32   47.92
  -4   3  -4  132.19   12.21
   4   3   4  143.64   14.70
  -4   3  -5  717.13   30.99
   4   3   5  769.62   35.95
  -4   3  -6   76.58   12.83
  -4   3  -6   67.45   10.93
  -4   3  -7  184.54   17.14
  -4   3  -7  132.69   17.20
  -4   3  -8  210.62   19.21
  -4   3  -8  187.30   20.65
  -4   3  -9  150.90   17.95
  -4   3  -9  141.05   19.58
  -4   3 -10  621.93   36.28
  -4   3 -10  576.26   38.82
  -4   3 -11    4.35    8.10
  -4   3 -11   16.35   10.06
  -4   3 -12  131.62   18.59
  -4   3 -12  119.88   19.94
  -4   3 -13  134.03   19.19
  -4   3 -13  136.82   21.83
  -4   3 -14    5.76    8.48
  -4   3 -14    5.88   12.86
   4   4 -17   29.72   12.84
   4   4 -16   55.00   14.29
   4   4 -16   53.98   10.79
   4   4 -15  156.03   16.57
  -4   4  15  163.16   24.98
  -4   4  15  154.96   18.77
   4   4 -15  178.30   20.96
   4   4 -14   49.94    9.18
  -4   4  14   47.14   11.75
   4   4 -14   62.33   13.69
  -4   4  14   75.90   17.22
   4   4 -13  287.92   19.88
  -4   4  13  273.23   23.75
  -4   4  13  335.45   32.65
   4   4 -13  301.43   24.75
  -4   4  12   90.81   17.33
  -4   4  12  105.88   15.18
  -4   4  12   94.90   11.32
   4   4 -12  104.41   15.45
  -4   4  11  384.96   21.37
   4   4 -11  387.63   20.10
  -4   4  11  400.11   32.40
   4   4 -11  370.32   25.52
  -4   4  11  388.62   26.14
  -4   4  10   74.51   15.48
  -4   4  10   52.15    7.42
   4   4 -10   74.42   12.83
   4   4 -10   84.53    8.80
  -4   4  10   79.20   11.49
  -4   4  10   76.74   12.38
   4   4 -10   62.91   11.17
  -4   4   9   83.51    8.54
   4   4  -9   -0.39    6.38
   4   4  -9   81.09    7.60
  -4   4   9   99.15   17.18
  -4   4   9   68.32    9.89
  -4   4   9   89.60   13.52
   4   4  -9   82.54   12.03
  -4   4   8  311.22   24.88
  -4   4   8  229.76   12.76
   4   4  -8  259.78   11.90
  -4   4   8  233.13   17.09
  -4   4   8  285.00   20.59
   4   4  -8  256.48   18.35
  -4   4   7   72.08    6.35
   4   4  -7   77.36    9.90
   4   4  -7   81.57    5.25
  -4   4   7   85.49   13.61
   4   4  -7   78.00   10.88
  -4   4   6 2148.18   48.42
   4   4  -6 2259.89   59.06
  -4   4   6 2225.43   69.76
   4   4  -6 2388.10   62.39
  -4   4   5  928.25   22.21
  -4   4   5  993.38   39.97
   4   4  -5  964.83   34.45
   4   4  -5  961.56   30.07
   4   4  -4  318.00   12.96
   4   4  -4  337.00   18.91
  -4   4   4  324.61   22.63
  -4   4   3 1433.18   49.50
   4   4  -3 1438.32   43.31
   4   4  -3 1431.34   31.13
  -4   4   2  611.92   14.96
   4   4  -2  610.50   18.78
  -4   4   2  632.97   25.54
   4   4  -2  602.59   25.75
  -4   4   2  613.84   30.49
  -4   4   2  599.48   14.23
   4   4  -1 2040.48   49.06
  -4   4   1 2042.78   63.32
  -4   4   1 1980.74   43.30
  -4   4   1 2103.70   52.71
  -4   4   1 1951.10   42.77
   4   4  -1 1922.01   55.13
   4   4   0  215.22   12.94
  -4   4   0  208.57   10.52
   4   4   0  207.22   15.54
  -4   4   0  193.47   12.16
   4   4   1  266.74   16.46
  -4   4  -1  272.41   13.70
  -4   4  -1  281.70   16.94
   4   4   2  760.61   31.22
  -4   4  -2  771.56   26.84
  -4   4  -2  842.55   31.22
   4   4   3  128.25   13.29
  -4   4  -3  134.67   11.59
  -4   4  -3  128.37   12.90
   4   4   4  659.27   31.84
  -4   4  -4  629.16   27.03
  -4   4  -5   40.08    8.59
   4   4   5   40.44   10.00
   4   4   5   41.43    7.85
  -4   4  -6  807.72   34.91
  -4   4  -6  856.52   40.58
  -4   4  -7  533.34   28.93
  -4   4  -7  475.73   31.34
  -4   4  -8   62.93   11.68
  -4   4  -8   64.39   13.20
  -4   4  -9  121.64   16.05
  -4   4  -9  122.24   18.98
  -4   4 -10   57.70   13.09
  -4   4 -10   85.75   16.38
  -4   4 -11   90.09   15.34
  -4   4 -11  110.61   19.28
  -4   4 -12   84.23   15.80
  -4   4 -12   71.34   18.45
  -4   4 -13  134.67   19.72
  -4   4 -13  124.47   21.46
  -4   4 -14  143.91   21.17
  -4   4 -14  101.11   20.03
   4   5 -17  120.87   19.78
   4   5 -16   15.76    9.70
   4   5 -15   -6.03    5.65
   4   5 -15    1.17    9.36
  -4   5  15    5.97   11.08
   4   5 -14  170.68   15.97
   4   5 -14  188.31   21.57
  -4   5  14  169.59   25.74
  -4   5  13   38.30   14.12
   4   5 -13   28.88    7.60
  -4   5  13   14.05    8.45
   4   5 -13   20.62   10.49
  -4   5  12  723.56   31.58
  -4   5  12  820.31   49.18
  -4   5  12  842.04   40.97
   4   5 -12  734.89   38.79
  -4   5  11  184.71   13.96
  -4   5  11  222.35   25.82
   4   5 -11  194.17   13.99
  -4   5  11  168.79   18.36
   4   5 -11  190.56   19.11
  -4   5  10  215.23   13.96
   4   5 -10  191.41   18.29
  -4   5  10  203.26   23.48
   4   5 -10  203.59   13.41
  -4   5  10  193.26   18.63
   4   5 -10  205.94   20.09
  -4   5   9  445.12   26.77
  -4   5   9  404.54   18.23
   4   5  -9  428.89   18.02
  -4   5   9  440.01   25.42
   4   5  -9  482.19   26.94
   4   5  -9  245.32   21.51
  -4   5   9  405.93   30.16
  -4   5   8   35.88    5.11
   4   5  -8   37.85    5.07
  -4   5   8   39.40    8.15
  -4   5   8   60.19   14.11
  -4   5   8   41.94    9.62
   4   5  -8   42.47   10.18
  -4   5   7  212.02   17.72
   4   5  -7  217.44    9.39
  -4   5   7  228.66   21.03
  -4   5   7  189.77    9.72
   4   5  -7  214.26   16.95
   4   5  -7  193.47   15.16
   4   5  -6  550.40   14.75
  -4   5   6  529.08   15.32
  -4   5   6  625.70   33.37
   4   5  -6  611.61   27.42
   4   5  -6  561.62   24.03
   4   5  -5  289.49   18.74
  -4   5   5  361.43   24.80
   4   5  -5  313.08   15.42
   4   5  -4  550.63   14.60
  -4   5   4  567.26   30.64
   4   5  -4  590.16   25.97
   4   5  -4  536.34   18.00
  -4   5   3  545.63   30.01
   4   5  -3  472.40   15.35
   4   5  -3  527.08   24.13
   4   5  -2 1643.53   41.26
  -4   5   2 1668.84   49.07
  -4   5   2 1726.61   57.61
   4   5  -2 1698.38   38.43
   4   5  -2 1676.38   49.89
  -4   5   1  144.29    6.92
   4   5  -1  129.02    9.61
  -4   5   1  140.28    6.07
  -4   5   1  155.43   18.05
   4   5  -1  152.27   14.06
  -4   5   0 1668.56   40.19
   4   5   0 1667.86   46.74
   4   5   0 1727.41   51.22
  -4   5  -1  467.03   18.18
   4   5   1  485.00   22.59
   4   5   1  487.93   24.95
  -4   5  -1  434.45   22.60
  -4   5  -2  496.36   20.76
   4   5   2  506.46   25.07
  -4   5  -2  502.08   24.96
  -4   5  -3  588.91   24.36
   4   5   3  618.23   29.52
  -4   5  -3  570.46   28.01
  -4   5  -4   21.59    7.72
   4   5   4   35.05    8.89
  -4   5  -4   27.04    9.60
  -4   5  -5  514.60   26.26
   4   5   5  618.69   32.71
  -4   5  -5  544.67   31.54
  -4   5  -6  183.86   16.68
  -4   5  -6  171.80   18.85
  -4   5  -7  323.63   22.88
  -4   5  -7  378.08   27.95
  -4   5  -8  209.86   19.08
  -4   5  -8  217.66   22.96
  -4   5  -9  281.43   23.95
  -4   5  -9  301.76   27.40
  -4   5 -10  128.19   17.41
  -4   5 -10   86.49   16.74
  -4   5 -11   30.15   11.52
  -4   5 -11   56.00   15.52
  -4   5 -12   45.83   13.14
  -4   5 -12   26.75   12.44
  -4   5 -13  158.15   21.56
  -4   5 -13  110.07   21.28
  -4   5 -14   33.09   15.58
   4   6 -16   13.76   10.56
  -4   6  16   28.27   14.63
   4   6 -15   55.45    9.96
   4   6 -15   61.10   14.60
  -4   6  15   50.68   15.45
  -4   6  14   -7.01   13.22
   4   6 -14   -3.81    7.29
   4   6 -14   -2.19    8.50
   4   6 -13  411.81   23.97
   4   6 -13  415.54   30.59
  -4   6  13  419.18   37.11
  -4   6  12   27.91   13.38
  -4   6  12   20.01    5.99
   4   6 -12   36.91   11.86
   4   6 -11  299.84   17.72
  -4   6  11  253.82   16.21
  -4   6  11  290.33   29.21
   4   6 -11  310.66   24.03
   4   6 -10   84.77   13.55
   4   6 -10   92.24    9.49
  -4   6  10   90.37    8.97
  -4   6  10   84.97   17.33
  -4   6  10  110.52   15.08
   4   6 -10  112.83   15.05
   4   6  -9   94.66   13.29
   4   6  -9  129.20    9.84
  -4   6   9  110.30    8.96
  -4   6   9  130.72   19.73
  -4   6   9  122.22   15.34
   4   6  -9  121.14   14.77
   4   6  -8  590.58   20.85
  -4   6   8  597.04   36.49
  -4   6   8  568.65   30.88
  -4   6   8  568.92   19.57
  -4   6   8  568.36   29.93
   4   6  -8  612.07   30.68
   4   6  -7   32.24    4.86
   4   6  -7   16.84    5.95
  -4   6   7   17.18    3.21
  -4   6   7   18.24    7.94
   4   6  -7   36.19   10.27
  -4   6   7    7.69   10.48
  -4   6   6  685.17   36.50
   4   6  -6  605.19   29.24
   4   6  -6  651.25   26.16
   4   6  -6  632.45   18.64
  -4   6   5  210.21   20.40
   4   6  -5  185.63   15.84
   4   6  -5  186.25   12.01
   4   6  -5  185.00    8.55
  -4   6   4 1090.15   45.55
   4   6  -4 1033.55   27.01
   4   6  -4 1032.30   28.47
   4   6  -4 1056.23   38.43
  -4   6   3  908.50   42.15
   4   6  -3  925.32   26.74
   4   6  -3  881.33   22.47
   4   6  -3  948.13   27.74
   4   6  -3  941.55   35.33
   4   6  -3  982.99   22.80
  -4   6   2   42.92   12.99
   4   6  -2   43.72    5.09
   4   6  -2   40.04    5.60
   4   6  -2   54.59   10.00
   4   6  -1  969.78   31.71
   4   6  -1 1028.70   37.33
  -4   6   1  988.72   43.98
   4   6   0  154.54   12.22
   4   6   0  156.91   14.19
  -4   6   0  146.19    7.46
  -4   6   0  143.71    8.42
   4   6   1  443.77   22.41
   4   6   1  434.54   24.25
  -4   6  -1  378.62   21.96
  -4   6  -1  406.51   16.93
  -4   6  -2 1457.92   41.11
   4   6   2 1472.11   48.17
  -4   6  -2 1447.20   48.21
   4   6   3  302.40   21.03
  -4   6  -3  297.99   20.60
  -4   6  -3  275.34   16.63
  -4   6  -4  493.32   23.47
   4   6   4  465.28   27.69
  -4   6  -4  468.88   26.96
  -4   6  -4  471.73   28.73
  -4   6  -5   47.88    9.26
  -4   6  -5   36.02   10.41
  -4   6  -6  312.49   21.13
  -4   6  -6  282.80   24.13
  -4   6  -7  377.92   24.98
  -4   6  -7  398.55   29.72
  -4   6  -8  221.38   20.41
  -4   6  -8  263.89   25.21
  -4   6  -9  125.01   16.33
  -4   6  -9  133.45   20.72
  -4   6 -10   24.65   10.49
  -4   6 -10   17.47   11.45
  -4   6 -11   74.10   14.83
  -4   6 -11  102.13   19.40
  -4   6 -12   46.11   13.89
  -4   6 -12   23.10   12.89
  -4   6 -13   40.88   13.24
  -4   6 -13   63.24   17.48
  -4   6 -14  137.59   23.45
   4   7 -16   39.05   13.40
  -4   7  16   52.65   17.33
   4   7 -15   37.92   12.35
  -4   7  15   26.77   15.26
  -4   7  14  229.15   30.10
   4   7 -14  295.14   20.82
   4   7 -14  294.38   27.10
   4   7 -13   -1.32    4.41
  -4   7  13  -11.60   10.66
   4   7 -13  -11.39    9.78
  -4   7  12  518.50   25.05
  -4   7  12  550.68   41.44
   4   7 -12  537.48   34.27
  -4   7  11   42.61   13.75
   4   7 -11   31.50    6.70
  -4   7  11   33.17    6.34
   4   7 -11   44.95   12.22
   4   7 -10   34.31    9.59
   4   7 -10   41.58    6.89
  -4   7  10   23.38   12.81
  -4   7  10   23.69    4.98
   4   7 -10   44.31   10.74
   4   7  -9  374.12   17.78
  -4   7   9  349.79   29.28
  -4   7   9  338.37   15.42
   4   7  -9  347.84   24.19
   4   7  -9  395.96   25.84
   4   7  -8    9.71    3.35
  -4   7   8   20.60   13.13
  -4   7   8   14.59    3.46
   4   7  -8    8.22    8.12
  -4   7   7  889.64   45.24
   4   7  -7  845.11   37.23
   4   7  -7  885.23   34.54
   4   7  -7  878.10   26.66
  -4   7   6  188.38   21.31
   4   7  -6  178.77   16.24
   4   7  -6  164.60   12.70
   4   7  -6  183.96   10.08
  -4   7   5  900.60   43.50
   4   7  -5  944.72   37.81
   4   7  -4  147.71   11.07
   4   7  -4  136.75   14.51
  -4   7   4  160.33   18.63
  -4   7   3  420.93   29.51
   4   7  -3  414.82   14.69
   4   7  -3  449.81   18.67
   4   7  -3  447.60   18.07
   4   7  -3  444.34   24.08
   4   7  -2  196.53    8.19
  -4   7   2  236.99   22.89
   4   7  -2  205.78   12.63
   4   7  -2  216.96   17.17
  -4   7   1   94.06   16.14
   4   7  -1  104.12    9.76
   4   7  -1  119.59   13.77
   4   7  -1   94.17    5.72
   4   7   0  376.14   20.17
  -4   7   0  404.03   29.04
   4   7   0  394.50   23.13
   4   7   0  378.40   14.35
  -4   7   0  373.98   12.74
   4   7   1  748.01   31.82
   4   7   1  746.95   33.36
   4   7   1  736.58   24.71
  -4   7  -1  735.60   22.88
   4   7   2  653.15   30.96
   4   7   2  634.28   25.09
  -4   7  -2  672.78   31.52
  -4   7  -2  664.48   23.37
   4   7   3  785.96   35.95
  -4   7  -3  750.96   35.04
  -4   7  -3  764.69   27.77
  -4   7  -3  790.29   29.58
   4   7   4  268.54   20.94
  -4   7  -4  225.50   20.67
  -4   7  -4  204.61   18.90
  -4   7  -4  220.14   15.89
  -4   7  -5  169.65   17.90
  -4   7  -5  151.56   18.50
  -4   7  -5  171.42   15.08
  -4   7  -6  204.91   21.07
  -4   7  -6  182.68   16.70
  -4   7  -7  106.03   16.89
  -4   7  -7  119.28   14.31
  -4   7  -8  240.63   24.34
  -4   7  -8  236.39   21.14
  -4   7  -9   41.31   11.17
  -4   7  -9   38.74   12.75
  -4   7 -10  232.50   26.29
  -4   7 -10  229.96   22.71
  -4   7 -11   25.49   10.19
  -4   7 -11   22.43   12.32
  -4   7 -11   24.30   10.47
  -4   7 -12  140.99   20.25
  -4   7 -12  123.81   21.51
  -4   7 -12  129.68   18.72
  -4   7 -13   42.68   15.04
  -4   7 -13   48.60   13.97
  -4   8  15  122.58   24.69
   4   8 -15  131.51   19.48
  -4   8  14   13.08   10.64
   4   8 -14   23.04   12.64
   4   8 -13  301.57   20.51
   4   8 -13  299.55   27.25
  -4   8  13  324.33   34.51
  -4   8  12    7.93   13.37
   4   8 -12   29.44   12.04
  -4   8  11  191.85   25.13
  -4   8  11  150.73   11.76
   4   8 -11  174.18   19.11
   4   8 -10   71.89    8.96
  -4   8  10   76.22    8.01
  -4   8  10   79.00   16.80
   4   8 -10   68.22   13.25
   4   8 -10   81.95   13.24
   4   8  -9   19.33    5.25
  -4   8   9   15.78   11.43
   4   8  -9   24.33    8.82
   4   8  -9   21.01    7.86
  -4   8   8  614.04   38.77
   4   8  -8  576.34   32.20
   4   8  -8  594.86   23.15
   4   8  -7  137.74   13.04
   4   8  -7  177.13   17.44
   4   8  -7  165.01   10.85
  -4   8   7  153.29   20.30
  -4   8   6  616.11   38.62
   4   8  -6  680.62   32.44
   4   8  -6  607.03   22.31
  -4   8   5  180.99   21.15
   4   8  -5  223.12   18.53
   4   8  -4  737.13   28.27
   4   8  -4  716.37   32.81
  -4   8   4  752.50   40.48
   4   8  -3  181.22   10.54
   4   8  -3  193.36   17.11
  -4   8   3  181.82   21.29
   4   8  -3  190.06   12.47
   4   8  -3  195.46   12.87
   4   8  -2   80.42    6.50
   4   8  -2   99.52    9.67
  -4   8   2   82.76   15.64
   4   8  -2   96.97   12.94
   4   8  -1  548.51   18.42
   4   8  -1  549.08   24.88
  -4   8   1  561.12   35.70
   4   8  -1  565.82   29.15
  -4   8   0  478.59   33.23
   4   8   0  431.92   22.81
  -4   8   0  417.31   13.69
   4   8   0  397.54   16.77
   4   8   0  437.29   25.42
   4   8   1  528.63   26.91
   4   8   1  559.88   29.36
   4   8   1  519.02   21.44
  -4   8  -1  505.84   18.29
   4   8   2  826.90   36.06
  -4   8  -2  779.26   26.36
  -4   8  -2  799.97   36.39
   4   8   2  797.07   29.92
   4   8   3  173.66   14.57
   4   8   3  199.32   18.22
  -4   8  -3  190.61   18.35
  -4   8  -3  188.57   13.14
  -4   8  -4  294.11   22.83
  -4   8  -4  307.97   24.28
  -4   8  -4  273.20   17.28
  -4   8  -5   51.09   11.95
  -4   8  -5   81.35   14.30
  -4   8  -5   63.04    9.72
  -4   8  -6  150.17   14.46
  -4   8  -6  158.73   19.60
  -4   8  -7  111.96   17.50
  -4   8  -7  100.32   13.35
  -4   8  -8   91.86   17.52
  -4   8  -8  118.20   14.84
  -4   8  -9  414.64   33.72
  -4   8  -9  401.32   28.34
  -4   8 -10  -12.48   12.03
  -4   8 -10  -20.30    9.44
  -4   8 -11  223.62   26.94
  -4   8 -11  201.94   22.04
  -4   8 -12   27.30   12.69
  -4   8 -12   12.08    9.81
  -4   8 -13   65.15   18.51
  -4   8 -13   67.48   14.73
  -4   9  15  101.18   21.88
   4   9 -15   82.00   18.02
  -4   9  14  195.06   29.07
   4   9 -14  169.30   21.83
  -4   9  13    0.68   10.93
   4   9 -13   17.80   10.70
  -4   9  12  185.61   26.72
   4   9 -12  205.32   22.76
  -4   9  11  164.14   24.34
   4   9 -11  157.77   19.58
   4   9 -10  164.12   19.31
  -4   9  10  204.36   26.00
   4   9 -10  177.42   13.95
   4   9  -9  208.93   14.66
   4   9  -9  211.90   20.67
   4   9  -9  188.71   18.07
  -4   9   9  226.17   25.56
   4   9  -8   48.90    7.22
   4   9  -8   51.58   10.93
  -4   9   8   43.40   14.90
   4   9  -8    2.97    4.82
  -4   9   7  497.24   36.07
   4   9  -7  528.73   22.29
   4   9  -7  587.68   31.84
  -4   9   6   89.86   16.40
   4   9  -6   92.08   13.19
  -4   9   5  457.41   33.08
   4   9  -5  487.22   27.84
   4   9  -4  289.33   21.12
  -4   9   4  266.82   25.50
   4   9  -4  299.18   16.35
   4   9  -3   80.11    7.93
   4   9  -3   91.65    9.68
   4   9  -3   95.30    9.63
  -4   9   3   88.68   16.42
   4   9  -3   78.61   11.95
   4   9  -2  412.27   24.97
  -4   9   2  333.18   28.79
   4   9  -2  354.28   19.61
   4   9  -2  318.59   14.96
   4   9  -1   24.36    6.49
   4   9  -1    9.16    7.29
  -4   9   1   23.55   11.94
   4   9  -1   22.10    4.92
   4   9   0  443.45   24.89
   4   9   0  409.98   26.12
  -4   9   0  402.56   13.92
   4   9   0  432.82   19.06
  -4   9   0  400.56   32.76
   4   9   1  263.67   19.57
   4   9   1  225.14   19.71
  -4   9  -1  211.67   25.21
  -4   9  -1  249.35   12.34
   4   9   1  247.40   15.20
   4   9   2  275.59   21.32
  -4   9  -2  283.69   22.23
   4   9   2  286.83   17.85
  -4   9  -2  304.37   15.28
  -4   9  -3  506.15   29.95
   4   9   3  468.09   25.15
  -4   9  -3  498.45   22.05
   4   9   4   55.37   10.11
  -4   9  -4   54.64   11.85
  -4   9  -4   55.77   12.48
  -4   9  -4   66.84    9.19
  -4   9  -5  621.72   28.79
  -4   9  -5  572.11   35.00
   4   9   5  655.00   33.32
  -4   9  -5  633.26   37.45
  -4   9  -6   95.60   12.69
  -4   9  -6  127.52   18.04
  -4   9  -7  169.37   16.89
  -4   9  -7  193.23   22.65
  -4   9  -8  225.61   25.44
  -4   9  -8  220.74   19.72
  -4   9  -9   -1.72    9.43
  -4   9  -9    8.22    8.25
  -4   9 -10  158.04   23.43
  -4   9 -10  131.82   17.74
  -4   9 -11   -4.81   11.78
  -4   9 -11   32.56   10.21
  -4   9 -12  127.72   21.99
  -4   9 -12  134.70   19.31
  -4   9 -13   74.20   16.27
  -4  10  14   58.31   20.03
   4  10 -14   31.95   12.85
  -4  10  13   89.23   20.41
   4  10 -13  119.39   18.80
   4  10 -12   57.10    9.15
  -4  10  12   51.32   14.92
   4  10 -12   40.46   12.32
  -4  10  11  184.78   26.33
   4  10 -11  206.15   22.20
  -4  10  10  498.37   40.64
   4  10 -10  462.00   32.46
   4  10  -9  192.15   20.74
   4  10  -9  193.80   18.88
  -4  10   9  215.79   26.14
   4  10  -8  212.99   20.93
  -4  10   8  216.41   25.81
   4  10  -8  180.02   13.73
  -4  10   7  131.13   20.55
   4  10  -7   85.53   14.26
   4  10  -7   72.03    8.82
  -4  10   6  216.79   25.19
   4  10  -6  208.65   19.80
   4  10  -5  239.96   17.86
  -4  10   5  224.09   24.62
   4  10  -5  236.21   20.34
   4  10  -4   10.77    4.91
   4  10  -4   13.45    8.01
  -4  10   4   -2.89   13.96
  -4  10   3  181.35   23.30
   4  10  -3  180.47   17.69
   4  10  -3  184.30   12.86
   4  10  -2  106.96    9.55
   4  10  -2  124.37   12.31
   4  10  -2  114.50   14.24
  -4  10   2  135.25   20.73
  -4  10   1  921.75   50.04
   4  10  -1  892.30   30.08
  -4  10   1  861.32   20.06
   4  10  -1  847.48   35.44
   4  10  -1  930.02   40.27
  -4  10   0  207.13   25.35
   4  10   0  235.90   18.61
   4  10   0  239.02   20.34
  -4  10   0  236.33   10.44
   4  10   0  245.88   14.89
   4  10   1  228.39   19.10
   4  10   1  208.12   19.70
  -4  10  -1  225.00   26.20
  -4  10  -1  195.77   11.01
   4  10   1  206.10   14.65
   4  10   2   87.85   10.77
   4  10   2   89.86   12.71
  -4  10  -2  116.35   15.49
  -4  10  -2   93.76    8.69
   4  10   3   21.29    7.78
  -4  10  -3    0.57    8.51
  -4  10  -3    7.06    4.47
  -4  10  -4  496.36   32.19
   4  10   4  489.29   28.13
  -4  10  -4  513.04   24.39
  -4  10  -5   19.09   10.98
  -4  10  -5   41.30   11.46
   4  10   5   16.18    8.83
  -4  10  -5   32.70    8.22
  -4  10  -6  503.83   34.39
  -4  10  -6  532.83   36.21
  -4  10  -6  494.05   27.35
  -4  10  -7   60.80   10.98
  -4  10  -7   92.46   17.29
  -4  10  -8   82.32   16.68
  -4  10  -8   90.85   13.84
  -4  10  -9  126.46   20.59
  -4  10  -9  169.49   18.80
  -4  10 -10   -5.71    9.88
  -4  10 -10   11.93    8.54
  -4  10 -11  210.12   26.30
  -4  10 -11  162.80   19.75
  -4  10 -12   81.31   19.21
  -4  10 -12   50.48   13.91
  -4  11  14   46.47   18.18
   4  11 -14   73.79   16.82
  -4  11  13   25.92   13.34
   4  11 -13    9.47    8.33
  -4  11  12   67.53   19.45
   4  11 -12   45.29   13.01
   4  11 -11   65.36    9.96
  -4  11  11   81.38   20.25
   4  11 -11   81.17   16.35
  -4  11  10  154.12   24.72
   4  11 -10  150.70   18.97
  -4  11   9  348.34   34.01
   4  11  -9  296.26   25.87
   4  11  -8  152.08   18.59
  -4  11   8  113.29   20.35
  -4  11   7  321.27   31.48
   4  11  -7  301.56   24.48
  -4  11   6   22.06   13.15
   4  11  -6   25.64    9.81
  -4  11   5   84.04   17.01
   4  11  -5   85.51   11.18
   4  11  -5   87.63   11.87
   4  11  -5   97.85   14.26
   4  11  -4  215.23   15.74
   4  11  -4  188.30   18.89
  -4  11   4  150.63   21.24
   4  11  -4  229.15   17.81
   4  11  -3   22.32    5.86
  -4  11   3   24.17   13.26
   4  11  -3   27.20    7.36
   4  11  -3   13.76    7.92
   4  11  -2  317.31   20.61
  -4  11   2  325.32   30.92
   4  11  -2  269.66   16.29
   4  11  -2  326.88   24.32
  -4  11   1   15.47   13.01
   4  11  -1    1.22    5.31
   4  11  -1    3.97    8.31
   4  11  -1   12.85    5.03
   4  11   0  616.68   26.74
   4  11   0  656.38   33.00
  -4  11   0  586.30   41.73
   4  11   0  646.50   34.65
  -4  11   0  600.90   19.30
   4  11   1   99.34   14.57
   4  11   1   92.61   10.99
   4  11   1  120.54   14.88
  -4  11  -1  107.85    8.52
  -4  11  -1   79.67   18.15
  -4  11  -2   84.12   18.92
   4  11   2   82.58   10.98
  -4  11  -2   78.07   14.39
  -4  11  -2   82.86    8.49
  -4  11  -3  287.65   24.93
  -4  11  -3  320.32   18.11
   4  11   3  311.27   21.86
   4  11   4   15.73    7.46
  -4  11  -4   13.20    9.03
  -4  11  -4    0.96    5.13
  -4  11  -5  281.52   26.59
   4  11   5  295.55   23.60
  -4  11  -5  285.03   27.11
  -4  11  -5  307.25   20.18
  -4  11  -6   59.54   14.15
  -4  11  -6   44.54    8.93
   4  11   6   57.23   12.08
  -4  11  -6   43.17   13.48
  -4  11  -7  194.77   18.24
  -4  11  -7  176.18   22.49
  -4  11  -8  117.18   20.01
  -4  11  -8  107.51   14.40
  -4  11  -9   13.24   10.44
  -4  11  -9   15.89    7.62
  -4  11 -10  164.55   24.53
  -4  11 -10  124.14   17.19
  -4  11 -11   -8.24   12.11
  -4  11 -11    1.92    7.07
  -4  11 -12  163.39   21.22
  -4  12  13   98.00   20.80
   4  12 -13  144.07   21.98
  -4  12  12  -12.74   14.33
   4  12 -12    3.88   10.93
  -4  12  11   31.03   15.36
   4  12 -11   48.57   13.52
   4  12 -10  141.94   20.19
   4  12 -10  158.06   14.68
  -4  12  10  142.36   23.12
   4  12  -9   90.27   11.24
  -4  12   9   91.04   19.73
   4  12  -9  100.93   17.45
  -4  12   8  280.36   30.63
   4  12  -8  246.69   24.01
   4  12  -8  229.70   17.35
  -4  12   7   21.51   13.11
   4  12  -7   34.82   11.51
   4  12  -6  324.46   23.00
   4  12  -6  334.16   24.19
  -4  12   6  368.52   33.74
   4  12  -6  309.15   25.42
   4  12  -5  205.35   18.27
  -4  12   5  215.74   26.26
   4  12  -5  199.52   20.38
   4  12  -5  191.55   16.81
   4  12  -4  141.24   13.53
   4  12  -4  124.68   14.09
   4  12  -4  153.67   17.98
  -4  12   4  141.57   21.80
   4  12  -3  130.47   12.50
  -4  12   3  139.42   21.68
   4  12  -3  151.87   15.30
   4  12  -3  151.45   17.66
  -4  12   2   56.89   15.97
   4  12  -2   66.29    8.94
   4  12  -2   44.27   10.54
   4  12  -2   53.92    9.44
   4  12  -1  387.92   20.92
  -4  12   1  368.06   34.71
   4  12  -1  364.83   24.69
   4  12  -1  393.86   27.71
  -4  12   0   31.76    4.77
  -4  12   0   65.40   17.76
   4  12   0   47.21    9.05
   4  12   0   18.80   10.10
  -4  12  -1   96.40   18.82
   4  12   1   78.13   13.76
  -4  12  -1   98.26    8.35
   4  12   1  122.87   13.01
   4  12   2   50.87    9.78
  -4  12  -2   46.37   12.22
  -4  12  -2   22.37   13.76
  -4  12  -2   50.35    6.96
   4  12   3  108.97   13.89
  -4  12  -3   66.91   13.74
  -4  12  -3   87.97   10.01
   4  12   4  175.58   18.12
  -4  12  -4  182.83   21.25
  -4  12  -4  186.71   15.04
  -4  12  -5    3.54    9.40
  -4  12  -5   -3.10    9.71
  -4  12  -5   -4.98    5.89
   4  12   5   -6.96    7.64
   4  12   6  165.13   19.19
  -4  12  -6  143.86   20.67
  -4  12  -6  190.97   16.87
  -4  12  -6  190.27   23.70
   4  12   7   80.66   14.44
  -4  12  -7   65.09   12.04
  -4  12  -7   48.77   13.79
  -4  12  -8   22.72    8.25
  -4  12  -8   11.16    9.12
  -4  12  -9  123.57   20.54
  -4  12  -9  103.57   15.52
  -4  12 -10   24.41   11.30
  -4  12 -10    6.42    8.46
  -4  12 -11  181.50   25.75
  -4  12 -11  185.85   22.35
  -4  12 -12   13.40    8.37
  -4  13  12   99.18   20.56
   4  13 -12   94.47   17.78
  -4  13  11   -4.02   11.52
   4  13 -11   13.52    9.19
  -4  13  10   97.44   20.79
   4  13 -10  113.28   18.26
  -4  13   9  172.12   25.41
   4  13  -9  140.10   20.25
   4  13  -9  139.00   14.01
   4  13  -8   31.33   11.26
  -4  13   8   55.90   18.31
   4  13  -8   55.14    9.38
  -4  13   7  169.19   25.03
   4  13  -7  170.70   20.30
   4  13  -6   25.30    8.54
  -4  13   6   -1.77   11.06
   4  13  -6   21.21    8.59
   4  13  -6    8.25    9.90
   4  13  -5  144.09   17.05
   4  13  -5  161.47   16.16
  -4  13   5  208.12   27.11
   4  13  -5  177.55   20.02
   4  13  -4  179.93   16.08
   4  13  -4  180.46   17.63
  -4  13   4  210.86   26.87
   4  13  -4  167.84   19.80
  -4  13   3   66.75   16.68
   4  13  -3   76.51   14.24
   4  13  -3   58.11    9.23
   4  13  -3   66.80   11.47
  -4  13   2  274.93   30.67
   4  13  -2  273.80   18.38
   4  13  -2  298.67   25.02
   4  13  -1   10.96    8.79
  -4  13   1    9.23   11.81
   4  13  -1    9.94    5.03
   4  13   0  226.79   17.63
  -4  13   0  199.49   27.59
   4  13   0  215.89   21.59
  -4  13   0  212.06   11.11
   4  13   1   44.74    9.22
   4  13   1   55.05   13.00
  -4  13  -1   27.03   14.25
  -4  13  -1   38.64    5.99
  -4  13  -2  219.09   22.62
  -4  13  -2  177.44   12.74
  -4  13  -2  229.48   30.01
   4  13   2  204.90   17.79
  -4  13  -3  175.26   26.41
  -4  13  -3  199.27   21.87
  -4  13  -3  182.16   13.98
   4  13   3  161.50   17.31
   4  13   4   27.29    8.92
  -4  13  -4   39.28   12.91
  -4  13  -4   37.88    7.49
   4  13   5  119.32   16.19
  -4  13  -5  136.91   13.95
  -4  13  -5  105.86   17.28
  -4  13  -5  142.17   20.47
  -4  13  -6   15.05    8.79
  -4  13  -6    8.11    5.95
  -4  13  -6    4.43   11.41
   4  13   6   26.38   10.77
  -4  13  -7  109.15   13.88
   4  13   7  119.90   17.86
  -4  13  -7   75.01   16.51
  -4  13  -8   54.70   10.67
  -4  13  -8   56.51   15.27
  -4  13  -9   12.60   12.57
  -4  13  -9   18.52    9.10
  -4  13 -10  148.06   22.72
  -4  13 -10  100.35   16.18
  -4  13 -11    2.57    8.31
  -4  14  11   79.41   19.71
   4  14 -11  106.31   18.90
  -4  14  10   41.24   15.39
   4  14 -10   54.72   15.61
  -4  14   9  203.89   28.17
   4  14  -9  178.98   22.42
  -4  14   8  176.68   26.52
   4  14  -8  177.09   21.65
   4  14  -8  169.17   16.24
  -4  14   7   -0.36   12.53
   4  14  -7   21.99    9.03
   4  14  -7    3.23    9.62
  -4  14   6  130.70   23.03
   4  14  -6  131.54   16.15
   4  14  -6  147.41   17.76
   4  14  -6  127.77   18.42
  -4  14   5   68.21   16.88
   4  14  -5   53.90   11.66
   4  14  -5   54.06   10.13
   4  14  -5   63.60   14.21
   4  14  -4   91.53   12.21
  -4  14   4   75.51   18.65
   4  14  -4   92.56   14.01
   4  14  -4   88.25   15.63
  -4  14   3  316.82   33.60
   4  14  -3  338.51   25.05
   4  14  -3  436.83   31.22
   4  14  -3  339.37   21.97
   4  14  -2   21.93    7.21
   4  14  -2   28.21    9.11
  -4  14   2   18.94   12.81
   4  14  -2   18.20    9.55
  -4  14   1  267.86   32.38
   4  14  -1  234.79   18.32
   4  14  -1  246.06   23.62
   4  14   0    5.31    9.21
   4  14   0    0.32    4.70
  -4  14   0  -10.94   16.75
  -4  14  -1  117.72   23.91
   4  14   1  123.28   14.01
   4  14   1   96.73   16.42
  -4  14  -1   99.22   17.26
  -4  14  -2    6.89   13.93
   4  14   2   23.50    8.30
  -4  14  -2   14.52    9.25
  -4  14  -2   13.75    4.76
   4  14   3    7.76    6.13
  -4  14  -3   30.93   11.03
  -4  14  -3   20.12    5.54
  -4  14  -3   23.15   13.82
   4  14   4  111.87   15.16
  -4  14  -4  184.36   22.98
  -4  14  -4  154.08   14.00
  -4  14  -4  170.92   28.11
   4  14   5   23.53    9.29
  -4  14  -5   27.88    8.53
  -4  14  -5   -1.72    9.47
  -4  14  -5   10.08    9.90
  -4  14  -6  204.61   25.08
  -4  14  -6  173.69   23.44
  -4  14  -6  198.37   17.84
   4  14   6  159.84   19.38
  -4  14  -7   46.77   10.14
   4  14   7   35.46   10.47
  -4  14  -7   20.87   12.54
  -4  14  -8   86.07   14.14
  -4  14  -8   54.92   16.70
  -4  14  -9   74.69   17.94
  -4  15  10  100.47   22.97
   4  15 -10   87.14   17.14
  -4  15   9   90.28   21.34
   4  15  -9   58.41   14.20
   4  15  -8   45.88   12.74
  -4  15   8   57.39   18.71
   4  15  -7  122.35   18.83
  -4  15   7  152.09   24.43
  -4  15   6   -4.97   12.99
   4  15  -6    7.32    7.40
   4  15  -6    6.48    8.90
  -4  15   5   65.71   17.44
   4  15  -5   92.02   14.23
   4  15  -5   75.65   15.43
   4  15  -4  251.47   22.46
  -4  15   4  252.44   31.63
   4  15  -4  213.30   22.99
   4  15  -4  174.87   17.17
   4  15  -3   27.34    8.83
  -4  15   3   11.26   13.34
   4  15  -3   33.20    8.53
   4  15  -3    5.98    9.02
  -4  15   2  331.75   36.04
   4  15  -2  313.90   21.46
   4  15  -2  261.13   22.63
   4  15  -2  294.77   26.91
   4  15  -1    1.45    8.69
  -4  15   1    4.52   14.57
   4  15  -1   -0.05    4.81
   4  15   0  144.78   15.40
   4  15   0  131.94   18.82
  -4  15   0  165.08   27.84
  -4  15  -1    4.90   13.11
   4  15   1   -3.41    5.51
  -4  15  -1  -11.93   11.45
   4  15   2   73.74   12.04
  -4  15  -2   91.86   21.75
  -4  15  -2   55.71   14.92
  -4  15  -3  115.42   23.60
  -4  15  -3   86.10   17.64
  -4  15  -4  -10.88   11.39
  -4  15  -4   12.07    9.39
  -4  15  -5  172.15   27.70
  -4  15  -5  222.53   26.03
  -4  15  -5  185.26   24.72
  -4  15  -6   78.55   17.55
  -4  15  -6   48.87   14.69
  -4  15  -7   70.67   16.63
   4  16  -9   35.10   11.97
   4  16  -8   81.60   16.92
  -4  16   8   88.88   20.92
   4  16  -7    4.37    9.39
  -4  16   7   -6.54   11.47
  -4  16   6  199.81   29.10
   4  16  -6  130.05   18.07
   4  16  -6  121.90   19.42
  -4  16   5   13.33   12.05
   4  16  -5   57.00   13.22
   4  16  -5   29.96   12.04
  -4  16   4   92.20   19.72
   4  16  -4   91.94   15.38
   4  16  -4   82.56   16.01
   4  16  -3  183.29   19.86
   4  16  -3  175.09   21.58
  -4  16   3  175.39   27.55
  -4  16   2   -1.88   12.18
   4  16  -2   -1.42    7.25
   4  16  -2   -3.64    8.63
  -4  16   1  106.45   23.92
   4  16  -1   96.06   17.17
  -4  16   0   26.97   16.94
   4  16   0   43.33   13.28
  -4  16  -1   70.88   15.93
  -4  16  -1   95.91   21.57
  -4  16  -2   30.75   19.44
  -4  16  -2   80.91   17.77
  -4  16  -3   23.87   12.24
  -4  16  -3   18.49   15.00
  -4  16  -4  171.31   28.61
  -4  16  -4  149.08   22.71
  -4  16  -5   -3.26   14.70
  -4  16  -5  -18.98   11.22
  -4  16  -5   13.77   11.28
  -4  16  -6   86.58   18.33
   4  17  -8   -6.22    9.59
   4  17  -7  192.23   24.36
  -4  17   7  193.33   28.71
  -4  17   6   -0.36   11.65
   4  17  -6   23.82   11.09
   4  17  -6   29.54   10.84
   4  17  -5  127.82   20.50
  -4  17   5  159.34   27.18
   4  17  -5  156.28   20.07
  -4  17   4   80.76   19.70
   4  17  -4   54.97   12.40
   4  17  -4   82.65   16.09
   4  17  -3   21.06   10.32
  -4  17   3    8.51   14.19
   4  17  -3   13.05    9.38
   4  17  -2   65.16   14.52
   4  17  -2   42.79   11.85
  -4  17   2   95.54   23.54
   4  17  -1    0.23    7.15
   4  17  -1   -2.94    7.96
  -4  17   0   17.80   14.71
   4  17   0   36.40   12.13
  -4  17  -1   73.22   16.80
  -4  17  -1  112.02   24.93
  -4  17  -2   50.68   15.31
  -4  17  -2    2.78   14.92
  -4  17  -3  100.28   24.17
  -4  17  -4   33.22   17.51
   4  18  -6  128.43   19.65
   4  18  -6  108.03   19.56
   4  18  -5   31.86   11.31
   4  18  -5   34.59   13.09
   4  18  -4   89.25   17.74
   4  18  -4   99.55   16.49
  -4  18   3  107.78   23.15
   4  18  -3   51.30   12.93
   4  18  -3   61.08   14.78
   4  18  -2  -14.58    9.16
   4  18  -2   -2.25    8.80
   4  18  -1    8.18    8.15
   4  18  -1   -8.65   11.14
  -4  18   0   75.75   21.90
   4  19  -3   18.74   10.71
   4  19  -2   17.91   11.57
   4  19  -1    4.37    8.74
  -5 -18   1   16.11   10.18
  -5 -18   0   10.76    9.63
  -5 -18  -1   61.28   14.41
  -5 -18  -2   30.82   11.69
  -5 -17   0  100.54   17.30
  -5 -17  -1   48.12   12.94
  -5 -17  -2   90.46   16.08
  -5 -17  -3  -17.56   11.32
  -5 -17  -4   77.16   14.66
  -5 -16   0   41.43   12.42
  -5 -16  -1   42.72   11.55
  -5 -16  -2   25.73   11.66
  -5 -16  -3  165.08   20.41
  -5 -16  -4   16.69    8.71
  -5 -16  -5   47.35   12.66
  -5 -16  -6   67.45   15.12
  -5 -15   0  120.95   17.36
  -5 -15  -1   24.68   10.27
  -5 -15  -2   68.22   13.65
  -5 -15  -3   17.84   10.44
  -5 -15  -4   74.28   15.15
  -5 -15  -5   50.17   12.68
  -5 -15  -6   35.53   11.73
  -5 -15  -7   77.48   15.43
  -5 -14  -1  136.94   18.00
  -5 -14  -2   13.27    8.00
  -5 -14  -3   95.31   15.70
  -5 -14  -4   60.63   13.39
  -5 -14  -5   61.13   13.39
  -5 -14  -6  123.10   18.07
  -5 -14  -7   52.90   13.20
  -5 -14  -8   79.29   15.51
  -5 -13  -1    9.04    8.24
  -5 -13  -2  134.32   17.80
  -5 -13  -3   19.77    9.38
  -5 -13  -4  115.90   16.67
  -5 -13  -5   90.80   15.95
  -5 -13  -6   72.70   14.94
  -5 -13  -7  107.67   16.92
  -5 -13  -8    9.99    8.18
  -5 -13  -9  132.85   19.53
   5 -12  -1  110.68    6.65
   5 -12   0  112.08    8.46
   5 -12   1  278.18   15.33
  -5 -12  -1  273.61   23.59
  -5 -12  -2  104.35   15.62
   5 -12   3  163.47   14.22
  -5 -12  -3  147.92   18.35
  -5 -12  -4   26.31    9.84
  -5 -12  -5   85.96   14.36
  -5 -12  -6   85.46   15.24
  -5 -12  -7   11.25    8.80
  -5 -12  -8  146.36   19.18
  -5 -12  -9  -10.73    9.86
  -5 -12 -10   85.37   16.29
   5 -11  -1  456.15   14.79
   5 -11   0  261.76   12.90
   5 -11   1   49.37    6.48
  -5 -11  -1   56.52   11.81
  -5 -11  -2   10.13    8.27
  -5 -11  -3   49.51    9.37
   5 -11   3   63.19    9.29
  -5 -11  -3   33.67   10.81
   5 -11   3   82.67   11.09
   5 -11   4  236.34   18.09
  -5 -11  -4  219.60   21.21
   5 -11   4  239.31   18.38
  -5 -11  -5  127.53   16.62
  -5 -11  -6   81.39   14.64
  -5 -11  -7  129.20   17.80
  -5 -11  -8   10.52    9.13
  -5 -11  -9  114.42   17.91
  -5 -11 -10   23.87   11.26
   5 -10 -10   58.07    6.70
   5 -10  -9  249.80   10.81
   5 -10  -1   57.92    4.64
   5 -10   0  277.16   13.08
  -5 -10  -1  133.00   15.38
   5 -10   1  101.74    8.85
   5 -10   1  103.16   12.72
  -5 -10  -2  102.23   10.73
  -5 -10  -2  113.24   14.84
   5 -10   2   77.32   10.69
   5 -10   3  206.82   15.34
  -5 -10  -3  239.13   21.04
  -5 -10  -3  231.02   17.62
   5 -10   3  247.00   18.15
   5 -10   4   31.03    7.61
  -5 -10  -4   17.16    7.71
  -5 -10  -4   32.97   10.25
   5 -10   4   35.47    7.64
  -5 -10  -5  238.38   21.83
   5 -10   5  221.08   15.71
  -5 -10  -5  229.03   20.95
  -5 -10  -6  143.36   17.70
  -5 -10  -7   46.37   12.26
  -5 -10  -8  133.88   18.31
  -5 -10  -9    5.11    9.66
  -5 -10 -10   44.51   12.17
  -5 -10 -11  120.04   19.57
   5  -9 -13  169.67   14.82
   5  -9 -12  204.64   15.04
   5  -9 -11   53.04    7.64
   5  -9 -10  254.25   14.15
   5  -9  -9   40.68    5.63
   5  -9  -9   42.09    5.15
   5  -9  -8  254.40    9.73
   5  -9  -8  277.47    9.87
   5  -9  -1  459.03   14.63
   5  -9  -1  534.33   27.92
   5  -9   0  210.90   11.11
   5  -9   0  254.53   18.72
   5  -9   1   87.73    8.05
   5  -9   1   87.49   10.94
  -5  -9  -1   83.14   12.86
  -5  -9  -2  148.19   16.40
   5  -9   2  164.10   14.13
  -5  -9  -2  159.07   12.79
   5  -9   3   51.61    7.91
  -5  -9  -3   43.67   10.32
  -5  -9  -3   55.52    8.91
   5  -9   3   49.87    7.80
   5  -9   4  361.94   21.52
  -5  -9  -4  372.05   25.63
  -5  -9  -4  357.10   23.51
   5  -9   4  355.80   19.63
  -5  -9  -5  137.33   16.90
   5  -9   5  144.01   11.60
  -5  -9  -5  156.72   17.02
  -5  -9  -6  114.05   15.98
  -5  -9  -6  112.29   15.76
  -5  -9  -7   74.20   14.10
  -5  -9  -8   31.65   10.33
  -5  -9  -9  220.59   22.68
  -5  -9 -10   24.69   10.92
  -5  -9 -11  115.93   17.79
   5  -8 -14  143.60   14.85
   5  -8 -13   75.40   10.37
   5  -8 -12  153.23   13.61
   5  -8 -11  228.01   15.16
   5  -8 -10  130.17   10.57
   5  -8  -9  477.71   18.79
   5  -8  -8   98.57    6.76
   5  -8  -3  219.35   17.76
   5  -8  -2  394.66   23.70
   5  -8  -1   66.23    4.90
   5  -8  -1   71.50   10.32
   5  -8   0   80.80    6.69
   5  -8   0   76.27   10.12
   5  -8   1  545.34   21.16
  -5  -8  -1  614.14   30.22
   5  -8   1  602.80   27.13
  -5  -8  -1  528.33   20.14
  -5  -8  -2  129.57   11.04
   5  -8   2  133.40   10.65
  -5  -8  -2  146.66   15.52
   5  -8   2  135.36   11.94
  -5  -8  -3  640.33   30.79
   5  -8   3  568.99   22.73
  -5  -8  -3  561.53   24.73
   5  -8   4   63.04    9.10
  -5  -8  -4   49.50    9.70
  -5  -8  -4   71.77   12.39
   5  -8   4   61.55    7.51
   5  -8   5  183.30   12.02
  -5  -8  -5  204.15   19.18
  -5  -8  -5  195.92   18.46
  -5  -8  -6  131.70   16.20
  -5  -8  -6  159.50   18.07
  -5  -8  -7    2.52    7.29
  -5  -8  -8  303.99   25.62
  -5  -8  -9    7.34    9.30
  -5  -8 -10  301.86   27.55
  -5  -8 -11   41.83   13.44
  -5  -8 -12   35.41   12.65
   5  -7 -16    5.86    7.48
   5  -7 -15  115.56   14.64
   5  -7 -14   44.70    9.13
   5  -7 -13  173.13   15.82
   5  -7 -12  216.08   16.45
   5  -7 -11   43.55    7.66
  -5  -7  10  192.88   17.43
   5  -7 -10  281.12   15.92
  -5  -7   9   30.61    7.88
   5  -7  -9   35.39    5.66
   5  -7  -8  606.33   20.29
   5  -7  -7  289.66   10.68
   5  -7  -4   85.89   11.47
   5  -7  -3  471.70   25.94
  -5  -7   3  466.26   25.18
  -5  -7   2   30.45    8.05
   5  -7  -2   19.06    6.71
   5  -7  -1  212.92    9.15
   5  -7  -1  222.92   16.37
  -5  -7   1  210.31   16.72
   5  -7   0  597.61   20.12
   5  -7   0  635.20   27.72
  -5  -7   0  656.05   30.88
   5  -7   1   64.70    6.95
  -5  -7  -1   66.04   10.97
   5  -7   1   83.59    9.62
  -5  -7  -1   67.61    6.76
   5  -7   2  912.98   30.96
  -5  -7  -2  962.68   38.67
   5  -7   2  895.25   32.50
  -5  -7  -2  915.28   31.29
  -5  -7  -3   38.30    7.77
  -5  -7  -3   39.38   10.10
   5  -7   3   38.29    6.55
   5  -7   4  486.23   24.77
  -5  -7  -4  505.92   28.37
  -5  -7  -4  476.50   26.20
   5  -7   4  471.40   19.95
  -5  -7  -4  559.28   31.38
   5  -7   5   47.01    8.85
  -5  -7  -5   48.72    9.99
  -5  -7  -5   42.33   11.54
  -5  -7  -5   65.27   11.27
  -5  -7  -6   61.50   12.61
  -5  -7  -6   60.40   14.01
  -5  -7  -6   59.05   11.27
  -5  -7  -7  281.89   23.45
  -5  -7  -7  204.64   22.64
  -5  -7  -8   10.17    8.14
  -5  -7  -8   -2.85   10.66
  -5  -7  -9  281.05   25.32
  -5  -7  -9  282.95   28.14
  -5  -7 -10   27.87   11.57
  -5  -7 -10   42.23   14.25
  -5  -7 -11  246.06   25.38
  -5  -7 -11  268.96   29.72
  -5  -7 -12   44.00   15.35
  -5  -7 -12   47.10   12.78
  -5  -6  17   74.72   14.96
   5  -6 -17   51.60   11.34
   5  -6 -16   98.27   14.36
   5  -6 -15   15.24    7.31
   5  -6 -14   73.12   11.56
   5  -6 -13  114.15   13.23
   5  -6 -12  232.14   17.42
   5  -6 -11  326.74   19.56
  -5  -6  10   57.00    9.88
   5  -6 -10   62.80    8.30
  -5  -6   9  789.16   33.14
   5  -6  -9  782.45   27.76
   5  -6  -8   47.02    5.96
  -5  -6   8   61.69    8.75
   5  -6  -7  266.85   11.58
  -5  -6   7  277.74   16.09
   5  -6  -6 1069.71   50.04
   5  -6  -6 1123.31   25.73
   5  -6  -5   93.83   12.13
   5  -6  -5  120.94   16.43
  -5  -6   5  107.44   11.94
   5  -6  -4 1333.02   46.97
   5  -6  -3   98.83   11.96
   5  -6  -2  630.18   28.83
   5  -6  -1  220.10   15.73
   5  -6  -1  203.16    9.19
   5  -6   0  155.85    9.24
   5  -6   0  152.33   12.73
   5  -6   1  770.69   26.02
  -5  -6  -1  852.48   34.23
   5  -6   1  807.97   30.07
  -5  -6  -1  791.44   24.52
  -5  -6  -1  823.63   32.12
  -5  -6  -2   77.28    8.70
   5  -6   2   77.27    8.06
  -5  -6  -2  100.54   12.48
   5  -6   2   94.36    8.98
  -5  -6  -2   74.14   11.54
  -5  -6  -3  703.33   29.13
  -5  -6  -3  759.17   33.71
  -5  -6  -3  705.89   33.87
   5  -6   4  104.41   11.36
  -5  -6  -4  114.58   13.59
  -5  -6  -4   75.82   12.73
  -5  -6  -4   87.21   11.39
  -5  -6  -5  398.13   25.02
   5  -6   5  414.58   23.37
  -5  -6  -5  418.84   25.82
  -5  -6  -5  391.58   27.34
  -5  -6  -6  222.41   20.00
  -5  -6  -6  272.97   21.81
  -5  -6  -6  274.82   23.63
  -5  -6  -7   47.71   10.54
  -5  -6  -7   51.47   13.02
  -5  -6  -8  210.89   21.26
  -5  -6  -8  214.80   23.20
  -5  -6  -9   28.90   11.12
  -5  -6  -9   36.67   13.94
  -5  -6 -10  163.16   19.97
  -5  -6 -10  161.78   22.24
  -5  -6 -11   91.20   16.12
  -5  -6 -11   79.94   17.45
  -5  -6 -12  139.14   20.66
  -5  -6 -12  114.32   20.04
   5  -5 -18   94.23   16.19
  -5  -5  17   49.45   11.47
   5  -5 -17   85.14   14.33
  -5  -5  16   37.45   11.11
   5  -5 -16   44.08   10.62
   5  -5 -15   69.71   12.02
   5  -5 -14   62.03   11.29
   5  -5 -13  159.60   15.94
   5  -5 -12  273.96   19.61
   5  -5 -11  155.50   14.10
  -5  -5  10  510.90   27.35
   5  -5 -10  485.06   23.10
  -5  -5   9   89.84   10.95
   5  -5  -9   87.86    9.23
  -5  -5   8  118.48   11.40
   5  -5  -8  136.86    9.86
   5  -5  -7  594.49   35.64
  -5  -5   7  519.47   22.51
   5  -5  -7  535.62   18.85
  -5  -5   7  589.35   28.00
  -5  -5   6  188.67   11.79
   5  -5  -6  213.29   20.67
   5  -5  -6  197.81    9.13
  -5  -5   6  221.66   16.36
   5  -5  -5 1513.32   56.83
   5  -5  -5 1380.81   30.79
   5  -5  -4  131.78   15.90
   5  -5  -1  994.75   26.26
   5  -5   0  470.64   17.33
  -5  -5   0  482.13   23.74
  -5  -5   0  478.31   21.80
  -5  -5   0  439.63   12.58
  -5  -5  -1   96.28    7.55
   5  -5   1   99.11    8.28
  -5  -5  -1  111.53   12.38
  -5  -5  -1  101.98   11.18
  -5  -5  -2  804.05   28.13
   5  -5   2  776.93   28.10
  -5  -5  -2  807.03   33.30
  -5  -5  -2  835.28   34.45
  -5  -5  -3   75.00   10.87
  -5  -5  -3   63.98    8.90
  -5  -5  -3   52.41   10.94
   5  -5   4 1000.52   36.47
  -5  -5  -4 1033.36   40.31
  -5  -5  -4  915.03   40.81
  -5  -5  -4  955.42   37.71
   5  -5   5  422.28   23.58
  -5  -5  -5  426.28   25.56
  -5  -5  -5  367.53   26.60
  -5  -5  -5  401.64   25.06
  -5  -5  -6  213.93   18.92
  -5  -5  -6  178.74   19.94
  -5  -5  -6  212.40   19.39
  -5  -5  -7  230.76   20.83
  -5  -5  -7  200.81   21.27
  -5  -5  -7  177.65   19.00
  -5  -5  -8   45.49   12.79
  -5  -5  -8   45.73   13.38
  -5  -5  -9  237.37   22.80
  -5  -5  -9  287.51   27.57
  -5  -5 -10   32.96   10.91
  -5  -5 -10   25.48   12.03
  -5  -5 -11  108.38   17.53
  -5  -5 -11   88.80   18.20
  -5  -5 -12  192.80   23.15
  -5  -5 -12  153.51   24.07
  -5  -5 -13   12.21    9.31
  -5  -5 -13   13.11   13.20
   5  -4 -18   42.28   12.14
  -5  -4  17   58.64   12.52
   5  -4 -17   73.64   14.08
  -5  -4  16   83.73   14.84
   5  -4 -16   60.96   12.54
  -5  -4  15   -2.09    7.68
   5  -4 -15   16.37    8.84
   5  -4 -14  151.76   16.75
   5  -4 -13   53.07   10.29
   5  -4 -12  264.33   19.72
   5  -4 -11  548.91   26.89
   5  -4 -10   93.49   10.53
   5  -4  -9  323.31   17.60
   5  -4  -8   38.62   10.63
  -5  -4   8   34.44    6.85
   5  -4  -8   42.99    6.52
  -5  -4   8   39.06    7.71
   5  -4  -7 1202.54   50.73
  -5  -4   7 1159.67   36.18
   5  -4  -7 1141.44   32.63
  -5  -4   7 1158.92   41.21
   5  -4  -6 2466.22   55.79
   5  -4  -6 2579.22   78.86
  -5  -4   6 2548.86   67.74
  -5  -4   6 2420.71   58.67
  -5  -4   5  291.22   12.01
   5  -4  -5  276.55   10.60
  -5  -4   5  276.31   17.14
   5  -4  -4  770.91   20.71
  -5  -4   4  857.03   31.64
  -5  -4   2 1421.77   35.85
  -5  -4   1  344.35   15.91
[truncated: 313,909 more chars]
