# Supplementary material for: Taming Heavier Group 14 Imine Analogues: Accessing Tin Nitrogen [Sn=N] Double Bonds and their Cycloaddition/Metathesis Chemistry
Source: Angew Chem Int Ed Engl. 2022 Oct 25;61(48):e202211616. doi: 10.1002/anie.202211616 (PMC9828258; doi:10.1002/anie.202211616)
Supplement: Supplementary file 22 — Supporting Information [file ANIE-61-0-s011.cif]

data_155mfme22_mp_num
_audit_creation_date               2022-03-19
_audit_creation_method
;
Olex2 1.5
(compiled 2021.08.20 svn.r13c46975 for OlexSys, GUI svn.r6405)
;
_shelx_SHELXL_version_number       '2018/3'
_audit_contact_author_address      ?
_audit_contact_author_email        ?
_audit_contact_author_name         ''
_audit_contact_author_phone        ?
_publ_contact_author_id_orcid      ?
_publ_section_references
;
Dolomanov, O.V., Bourhis, L.J., Gildea, R.J, Howard, J.A.K. & Puschmann, H.
 (2009), J. Appl. Cryst. 42, 339-341.

Sheldrick, G.M. (2015). Acta Cryst. A71, 3-8.

Sheldrick, G.M. (2015). Acta Cryst. C71, 3-8.
;
_chemical_name_common              ?
_chemical_name_systematic          ?
_chemical_formula_moiety           'C66 H60 N4 Sn2'
_chemical_formula_sum              'C66 H60 N4 Sn2'
_chemical_formula_weight           1146.56
_chemical_melting_point            ?
_chemical_oxdiff_formula           'C33 H30 N2 Sn1'
_chemical_oxdiff_usercomment       ' '
loop_
  _atom_type_symbol
  _atom_type_description
  _atom_type_scat_dispersion_real
  _atom_type_scat_dispersion_imag
  _atom_type_scat_source
 'C' 'C' 0.0181 0.0091 'International Tables Vol C Tables 4.2.6.8 and 6.1.1.4'
 'H' 'H' 0.0000 0.0000 'International Tables Vol C Tables 4.2.6.8 and 6.1.1.4'
 'N' 'N' 0.0311 0.0180 'International Tables Vol C Tables 4.2.6.8 and 6.1.1.4'
 'Sn' 'Sn' 0.0259 5.4591 'International Tables Vol C Tables 4.2.6.8 and 6.1.1.4'

_shelx_space_group_comment
;
The symmetry employed for this shelxl refinement is uniquely defined
by the following loop, which should always be used as a source of
symmetry information in preference to the above space-group names.
They are only intended as comments.
;
_space_group_crystal_system        'monoclinic'
_space_group_IT_number             14
_space_group_name_H-M_alt          'P 1 21/n 1'
_space_group_name_Hall             '-P 2yn'
loop_
  _space_group_symop_operation_xyz
 'x, y, z'
 '-x+1/2, y+1/2, -z+1/2'
 '-x, -y, -z'
 'x-1/2, -y-1/2, z-1/2'

_cell_length_a                     10.5033(2)
_cell_length_b                     19.8081(3)
_cell_length_c                     12.4466(2)
_cell_angle_alpha                  90
_cell_angle_beta                   91.824(2)
_cell_angle_gamma                  90
_cell_volume                       2588.21(8)
_cell_formula_units_Z              2
_cell_measurement_reflns_used      12174
_cell_measurement_temperature      150.00(10)
_cell_measurement_theta_max        76.3270
_cell_measurement_theta_min        4.1550
_shelx_estimated_absorpt_T_max     0.349
_shelx_estimated_absorpt_T_min     0.168
_exptl_absorpt_coefficient_mu      8.026
_exptl_absorpt_correction_T_max    0.908
_exptl_absorpt_correction_T_min    0.148
_exptl_absorpt_correction_type     gaussian
_exptl_absorpt_process_details
;
CrysAlisPro 1.171.41.117a (Rigaku Oxford Diffraction, 2021)
Numerical absorption correction based on gaussian integration over
a multifaceted crystal model
Empirical absorption correction using spherical harmonics,
implemented in SCALE3 ABSPACK scaling algorithm.
;
_exptl_absorpt_special_details     ?
_exptl_crystal_colour              'clear red'
_exptl_crystal_colour_lustre       clear
_exptl_crystal_colour_modifier     .
_exptl_crystal_colour_primary      red
_exptl_crystal_density_diffrn      1.471
_exptl_crystal_density_meas        ?
_exptl_crystal_density_method      ?
_exptl_crystal_description         block
_exptl_crystal_F_000               1168
loop_
  _exptl_crystal_face_index_h
  _exptl_crystal_face_index_k
  _exptl_crystal_face_index_l
  _exptl_crystal_face_perp_dist
 -2 1 -1 0.1534
 2 -1 1 0.1702
 -1 0 0 0.1509
 -2 1 0 0.1446
 -1 1 0 0.1499
 1 -1 0 0.1607
 -2 1 1 0.1341
 2 -2 -1 0.1524
 -2 2 1 0.1423
 -1 -2 2 0.0994
 0 1 -2 0.0767
 0 -1 2 0.0985
 1 -2 -1 0.1039
 0 -1 -2 0.0676
 0 1 2 0.0981
 0 -2 -1 0.1015
 -1 2 -2 0.1165
 0 2 1 0.1109
 1 -2 2 0.1323
 0 -1 0 0.1204
 2 1 1 0.1698
 1 2 0 0.1629
 0 1 -1 0.0934

_exptl_crystal_size_max            0.345
_exptl_crystal_size_mid            0.285
_exptl_crystal_size_min            0.166
loop_
  _exptl_oxdiff_crystal_face_indexfrac_h
  _exptl_oxdiff_crystal_face_indexfrac_k
  _exptl_oxdiff_crystal_face_indexfrac_l
  _exptl_oxdiff_crystal_face_x
  _exptl_oxdiff_crystal_face_y
  _exptl_oxdiff_crystal_face_z
 -1.9957 0.9928 -1.0037 0.0586 0.2168 0.2431
 2.0005 -1.0015 1.0072 -0.0587 -0.2170 -0.2441
 -1.0021 -0.0027 0.0005 -0.0172 0.1289 0.0687
 -2.0003 0.9989 -0.0003 -0.0584 0.2198 0.2013
 -1.0021 0.9992 0.0007 -0.0413 0.0914 0.1327
 1.0009 -0.9999 -0.0015 0.0414 -0.0913 -0.1326
 -2.0032 1.0099 1.0046 -0.1755 0.2223 0.1597
 2.0004 -2.0015 -1.0000 0.1988 -0.1849 -0.2230
 -1.9974 2.0021 1.0011 -0.1989 0.1845 0.2228
 -0.9983 -2.0026 1.9995 -0.2014 0.2084 -0.1437
 0.0010 0.9933 -2.0039 0.2092 -0.0425 0.1481
 0.0032 -1.0142 1.9990 -0.2080 0.0427 -0.1495
 0.9958 -1.9947 -1.0013 0.1816 -0.0560 -0.1534
 -0.0016 -0.9908 -2.0007 0.2565 0.0320 0.0216
 -0.0019 1.0006 1.9991 -0.2566 -0.0319 -0.0206
 -0.0000 -1.9979 -0.9985 0.1643 0.0721 -0.0852
 -0.9988 1.9917 -2.0016 0.1677 0.0487 0.2805
 -0.0011 2.0047 0.9995 -0.1646 -0.0722 0.0857
 0.9999 -1.9906 2.0058 -0.1682 -0.0488 -0.2807
 -0.0010 -1.0031 0.0016 0.0240 0.0376 -0.0640
 1.9991 1.0056 1.0027 -0.1065 -0.2919 -0.1158
 1.0010 2.0113 0.0043 -0.0318 -0.2038 0.0593
 -0.0009 0.9986 -0.9983 0.0920 -0.0398 0.1060

_exptl_transmission_factor_max     ?
_exptl_transmission_factor_min     ?
_diffrn_reflns_av_R_equivalents    0.0271
_diffrn_reflns_av_unetI/netI       0.0241
_diffrn_reflns_Laue_measured_fraction_full  1.000
_diffrn_reflns_Laue_measured_fraction_max  0.989
_diffrn_reflns_limit_h_max         12
_diffrn_reflns_limit_h_min         -13
_diffrn_reflns_limit_k_max         24
_diffrn_reflns_limit_k_min         -16
_diffrn_reflns_limit_l_max         13
_diffrn_reflns_limit_l_min         -15
_diffrn_reflns_number              17571
_diffrn_reflns_point_group_measured_fraction_full  1.000
_diffrn_reflns_point_group_measured_fraction_max  0.989
_diffrn_reflns_theta_full          67.684
_diffrn_reflns_theta_max           76.254
_diffrn_reflns_theta_min           4.197
_diffrn_ambient_environment        N~2~
_diffrn_ambient_temperature        150.00(10)
_diffrn_detector                   'CCD plate'
_diffrn_detector_area_resol_mean   10.5035
_diffrn_detector_type              Atlas
_diffrn_measured_fraction_theta_full  1.000
_diffrn_measured_fraction_theta_max  0.989
_diffrn_measurement_details
;
List of Runs (angles in degrees, time in seconds):

  # Type    Start    End  Width  t~exp~   \w     \q     \k     \f   Frames
--------------------------------------------------------------------------
  1  \w    -97.00 -57.00   1.00    1.00    --  -41.40 -19.00-180.00   40
  2  \w    -18.00  28.00   1.00    1.00    --  -41.40  37.00  90.00   46
  3  \w     -2.00  32.00   1.00    1.00    --  -41.40  19.00-180.00   34
  4  \w    -34.00  -4.00   1.00    1.00    --  -41.40 -19.00-180.00   30
  5  \w     -2.00  37.00   1.00    1.00    --  -41.40  19.00  30.00   39
  6  \w      0.00  35.00   1.00    1.00    --  -41.40  19.00 -30.00   35
  7  \w     59.00  88.00   1.00    1.00    --   41.40-125.00-150.00   29
  8  \w     41.00  68.00   1.00    4.00    --  111.00 -45.00 -30.00   27
  9  \w     43.00  68.00   1.00    4.00    --  111.00 -45.00 150.00   25
 10  \w     93.00 119.00   1.00    4.00    --  111.00  15.00  90.00   26
 11  \w     45.00  72.00   1.00    4.00    --  111.00 -45.00  60.00   27
 12  \w     36.00 108.00   1.00    4.00    --  111.00-111.00   0.00   72
 13  \w     41.00  70.00   1.00    4.00    --  111.00 -45.00   0.00   29
 14  \w     43.00  71.00   1.00    4.00    --  111.00 -61.00 150.00   28
 15  \w     37.00  62.00   1.00    4.00    --  111.00-111.00 -60.00   25
 16  \w     58.00  91.00   1.00    4.00    --  111.00 -61.00-150.00   33
 17  \w    113.00 163.00   1.00    4.00    --  111.00  77.00  30.00   50
 18  \w    104.00 176.00   1.00    4.00    --  111.00 111.00 120.00   72
 19  \w    115.00 154.00   1.00    4.00    --  111.00  45.00 -60.00   39
 20  \w     66.00  92.00   1.00    4.00    --  111.00-111.00 -60.00   26
 21  \w     56.00  92.00   1.00    4.00    --  111.00 -61.00  30.00   36
 22  \w     43.00  69.00   1.00    4.00    --  111.00 -45.00  90.00   26
 23  \w     45.00  70.00   1.00    4.00    --  111.00 -45.00-120.00   25
 24  \w     43.00  72.00   1.00    4.00    --  111.00 -45.00-180.00   29
 25  \w    132.00 171.00   1.00    4.00    --  111.00  15.00  90.00   39
 26  \w      4.00  29.00   1.00    1.00    --  -41.40  57.00 -90.00   25
 27  \w    -42.00  -1.00   1.00    1.00    --  -41.40  57.00 -90.00   41
 28  \w    -72.00   3.00   1.00    1.00    --  -41.40  77.00   0.00   75
 29  \w     35.00  61.00   1.00    1.00    --   41.40-125.00-150.00   26
 30  \w     13.00  56.00   1.00    1.00    --   41.40 -99.00 120.00   43
 31  \w     66.00  92.00   1.00    4.00    --  111.00 -94.00  60.00   26
 32  \w     64.00 109.00   1.00    4.00    --  111.00-111.00-120.00   45
 33  \w     98.00 103.00   1.00    4.00    --  111.00  30.00-180.00    5
;
_diffrn_measurement_device         'four-circle diffractometer'
_diffrn_measurement_device_type    'SuperNova, Dual, Cu at home/near, Atlas'
_diffrn_measurement_method         '\w scans'
_diffrn_orient_matrix_type        
 'CrysAlisPro convention (1999,Acta A55,543-557)'
_diffrn_orient_matrix_UB_11        0.0171580000
_diffrn_orient_matrix_UB_12        -0.0240900000
_diffrn_orient_matrix_UB_13        -0.1163040000
_diffrn_orient_matrix_UB_21        -0.1285289000
_diffrn_orient_matrix_UB_22        -0.0373889000
_diffrn_orient_matrix_UB_23        0.0026137000
_diffrn_orient_matrix_UB_31        -0.0687852000
_diffrn_orient_matrix_UB_32        0.0638129000
_diffrn_orient_matrix_UB_33        -0.0423203000
_diffrn_radiation_monochromator    mirror
_diffrn_radiation_probe            x-ray
_diffrn_radiation_type             'Cu K\a'
_diffrn_radiation_wavelength       1.54184
_diffrn_source                     'micro-focus sealed X-ray tube'
_diffrn_source_type                'SuperNova (Cu) X-ray Source'
_reflns_Friedel_coverage           0.000
_reflns_Friedel_fraction_full      .
_reflns_Friedel_fraction_max       .
_reflns_number_gt                  4986
_reflns_number_total               5362
_reflns_special_details
;
 Reflections were merged by SHELXL according to the crystal
 class for the calculation of statistics and refinement.
 
 _reflns_Friedel_fraction is defined as the number of unique
 Friedel pairs measured divided by the number that would be
 possible theoretically, ignoring centric projections and
 systematic absences.
;
_reflns_threshold_expression       'I > 2\s(I)'
_computing_cell_refinement         'CrysAlisPro 1.171.41.117a (Rigaku OD, 2021)'
_computing_data_collection         'CrysAlisPro 1.171.41.117a (Rigaku OD, 2021)'
_computing_data_reduction          'CrysAlisPro 1.171.41.117a (Rigaku OD, 2021)'
_computing_molecular_graphics      'Olex2 1.5 (Dolomanov et al., 2009)'
_computing_publication_material    'Olex2 1.5 (Dolomanov et al., 2009)'
_computing_structure_refinement    'SHELXL 2018/3 (Sheldrick, 2015)'
_computing_structure_solution      'SHELXT 2018/2 (Sheldrick, 2018)'
_refine_diff_density_max           0.846
_refine_diff_density_min           -0.643
_refine_diff_density_rms           0.065
_refine_ls_extinction_coef         .
_refine_ls_extinction_method       none
_refine_ls_goodness_of_fit_ref     1.020
_refine_ls_hydrogen_treatment      constr
_refine_ls_matrix_type             full
_refine_ls_number_parameters       330
_refine_ls_number_reflns           5362
_refine_ls_number_restraints       0
_refine_ls_R_factor_all            0.0257
_refine_ls_R_factor_gt             0.0234
_refine_ls_restrained_S_all        1.020
_refine_ls_shift/su_max            0.002
_refine_ls_shift/su_mean           0.000
_refine_ls_structure_factor_coef   Fsqd
_refine_ls_weighting_details      
 'w=1/[\s^2^(Fo^2^)+(0.0394P)^2^+0.4743P] where P=(Fo^2^+2Fc^2^)/3'
_refine_ls_weighting_scheme        calc
_refine_ls_wR_factor_gt            0.0610
_refine_ls_wR_factor_ref           0.0624
_refine_special_details            ?
_olex2_refinement_description
;
1. Fixed Uiso
 At 1.2 times of:
  All C(H) groups, All C(H,H) groups
 At 1.5 times of:
  All C(H,H,H) groups
2.a Secondary CH2 refined with riding coordinates:
 C22(H22A,H22B)
2.b Aromatic/amide H refined with riding coordinates:
 C3(H3), C4(H4), C5(H5), C9(H9), C11(H11), C18(H18), C20(H20), C30(H30),
 C31(H31), C32(H32), C34(H34), C35(H35), C36(H36)
2.c Idealised Me refined as rotating group:
 C13(H13A,H13B,H13C), C14(H14A,H14B,H14C), C15(H15A,H15B,H15C), C23(H23A,H23B,
 H23C), C24(H24A,H24B,H24C)
;
_atom_sites_solution_hydrogens     geom
_atom_sites_solution_primary       dual
_atom_sites_solution_secondary     ?
loop_
  _atom_site_label
  _atom_site_type_symbol
  _atom_site_fract_x
  _atom_site_fract_y
  _atom_site_fract_z
  _atom_site_U_iso_or_equiv
  _atom_site_adp_type
  _atom_site_occupancy
  _atom_site_site_symmetry_order
  _atom_site_calc_flag
  _atom_site_refinement_flags_posn
  _atom_site_refinement_flags_adp
  _atom_site_refinement_flags_occupancy
  _atom_site_disorder_assembly
  _atom_site_disorder_group
 Sn1 Sn 0.41852(2) 0.55268(2) 0.57229(2) 0.02027(5) Uani 1 1 d . . . . .
 N1 N 0.20695(16) 0.51057(9) 0.61066(13) 0.0256(3) Uani 1 1 d . . . . .
 N2 N 0.40486(15) 0.45829(8) 0.50308(13) 0.0230(3) Uani 1 1 d . . . . .
 C1 C 0.43855(18) 0.58616(10) 0.73626(15) 0.0246(4) Uani 1 1 d . . . . .
 C2 C 0.4256(2) 0.54363(11) 0.82631(17) 0.0278(4) Uani 1 1 d . . . . .
 C3 C 0.4115(2) 0.57173(13) 0.92811(18) 0.0353(5) Uani 1 1 d . . . . .
 H3 H 0.407449 0.543071 0.989108 0.042 Uiso 1 1 calc R U . . .
 C4 C 0.4033(2) 0.64084(13) 0.94088(18) 0.0386(5) Uani 1 1 d . . . . .
 H4 H 0.390216 0.659363 1.010064 0.046 Uiso 1 1 calc R U . . .
 C5 C 0.4140(2) 0.68323(11) 0.85311(18) 0.0336(4) Uani 1 1 d . . . . .
 H5 H 0.406124 0.730641 0.862314 0.040 Uiso 1 1 calc R U . . .
 C6 C 0.43658(19) 0.65687(11) 0.75053(16) 0.0275(4) Uani 1 1 d . . . . .
 C7 C 0.42182(19) 0.46872(10) 0.81453(15) 0.0267(4) Uani 1 1 d . . . . .
 C8 C 0.5273(2) 0.43286(11) 0.77731(16) 0.0285(4) Uani 1 1 d . . . . .
 C9 C 0.5186(2) 0.36369(11) 0.76223(18) 0.0334(4) Uani 1 1 d . . . . .
 H9 H 0.590276 0.339919 0.736940 0.040 Uiso 1 1 calc R U . . .
 C10 C 0.4077(2) 0.32797(12) 0.78311(19) 0.0361(5) Uani 1 1 d . . . . .
 C11 C 0.3063(2) 0.36322(12) 0.82375(19) 0.0349(5) Uani 1 1 d . . . . .
 H11 H 0.230897 0.339416 0.840341 0.042 Uiso 1 1 calc R U . . .
 C12 C 0.3116(2) 0.43243(12) 0.84097(17) 0.0312(4) Uani 1 1 d . . . . .
 C13 C 0.6534(2) 0.46734(12) 0.75987(18) 0.0333(4) Uani 1 1 d . . . . .
 H13A H 0.722794 0.434683 0.770461 0.050 Uiso 1 1 calc R U . . .
 H13B H 0.664737 0.504460 0.811359 0.050 Uiso 1 1 calc R U . . .
 H13C H 0.654532 0.485233 0.686500 0.050 Uiso 1 1 calc R U . . .
 C14 C 0.3967(3) 0.25324(13) 0.7613(3) 0.0506(7) Uani 1 1 d . . . . .
 H14A H 0.336506 0.233148 0.810707 0.076 Uiso 1 1 calc R U . . .
 H14B H 0.480391 0.231997 0.772140 0.076 Uiso 1 1 calc R U . . .
 H14C H 0.366032 0.246045 0.687040 0.076 Uiso 1 1 calc R U . . .
 C15 C 0.1981(2) 0.46541(13) 0.8911(2) 0.0409(5) Uani 1 1 d . . . . .
 H15A H 0.120313 0.441133 0.868908 0.061 Uiso 1 1 calc R U . . .
 H15B H 0.191723 0.512475 0.867190 0.061 Uiso 1 1 calc R U . . .
 H15C H 0.208641 0.464023 0.969538 0.061 Uiso 1 1 calc R U . . .
 C16 C 0.46229(19) 0.70715(10) 0.66358(17) 0.0280(4) Uani 1 1 d . . . . .
 C17 C 0.40353(19) 0.70473(10) 0.56038(17) 0.0273(4) Uani 1 1 d . . . . .
 C18 C 0.4241(2) 0.75692(11) 0.48777(19) 0.0340(4) Uani 1 1 d . . . . .
 H18 H 0.382058 0.755355 0.419100 0.041 Uiso 1 1 calc R U . . .
 C19 C 0.5040(2) 0.81116(11) 0.5122(2) 0.0395(5) Uani 1 1 d . . . . .
 C20 C 0.5700(2) 0.80962(12) 0.6104(2) 0.0421(6) Uani 1 1 d . . . . .
 H20 H 0.629315 0.844584 0.627014 0.050 Uiso 1 1 calc R U . . .
 C21 C 0.5526(2) 0.75889(11) 0.68531(19) 0.0351(5) Uani 1 1 d . . . . .
 C22 C 0.32360(18) 0.64523(9) 0.52330(16) 0.0259(4) Uani 1 1 d . . . . .
 H22A H 0.311768 0.646228 0.444089 0.031 Uiso 1 1 calc R U . . .
 H22B H 0.238632 0.647586 0.555313 0.031 Uiso 1 1 calc R U . . .
 C23 C 0.5223(3) 0.86793(13) 0.4334(3) 0.0551(7) Uani 1 1 d . . . . .
 H23A H 0.604001 0.862225 0.398556 0.083 Uiso 1 1 calc R U . . .
 H23B H 0.521855 0.911183 0.471588 0.083 Uiso 1 1 calc R U . . .
 H23C H 0.453002 0.867265 0.378776 0.083 Uiso 1 1 calc R U . . .
 C24 C 0.6431(2) 0.75721(15) 0.7827(2) 0.0490(6) Uani 1 1 d . . . . .
 H24A H 0.605513 0.781956 0.842028 0.074 Uiso 1 1 calc R U . . .
 H24B H 0.724072 0.778319 0.764597 0.074 Uiso 1 1 calc R U . . .
 H24C H 0.658348 0.710257 0.804381 0.074 Uiso 1 1 calc R U . . .
 C30 C 0.1127(2) 0.53907(11) 0.66138(18) 0.0309(4) Uani 1 1 d . . . . .
 H30 H 0.126263 0.582042 0.693649 0.037 Uiso 1 1 calc R U . . .
 C31 C -0.0073(2) 0.50810(12) 0.66950(19) 0.0361(5) Uani 1 1 d . . . . .
 H31 H -0.073405 0.529740 0.706908 0.043 Uiso 1 1 calc R U . . .
 C32 C -0.0272(2) 0.44643(11) 0.6227(2) 0.0337(5) Uani 1 1 d . . . . .
 H32 H -0.107715 0.424964 0.627716 0.040 Uiso 1 1 calc R U . . .
 C33 C 0.07086(19) 0.41443(10) 0.56699(17) 0.0286(4) Uani 1 1 d . . . . .
 C34 C 0.0567(2) 0.35216(11) 0.5130(2) 0.0343(5) Uani 1 1 d . . . . .
 H34 H -0.021837 0.328387 0.513827 0.041 Uiso 1 1 calc R U . . .
 C35 C 0.1577(2) 0.32642(11) 0.4595(2) 0.0372(5) Uani 1 1 d . . . . .
 H35 H 0.148291 0.284306 0.423573 0.045 Uiso 1 1 calc R U . . .
 C36 C 0.2749(2) 0.36043(11) 0.4560(2) 0.0333(4) Uani 1 1 d . . . . .
 H36 H 0.342539 0.340372 0.418338 0.040 Uiso 1 1 calc R U . . .
 C37 C 0.29502(18) 0.42226(10) 0.50561(16) 0.0238(4) Uani 1 1 d . . . . .
 C38 C 0.18942(19) 0.44932(9) 0.56280(16) 0.0232(4) Uani 1 1 d . . . . .

loop_
  _atom_site_aniso_label
  _atom_site_aniso_U_11
  _atom_site_aniso_U_22
  _atom_site_aniso_U_33
  _atom_site_aniso_U_23
  _atom_site_aniso_U_13
  _atom_site_aniso_U_12
 Sn1 0.01732(7) 0.02394(8) 0.01956(7) -0.00158(4) 0.00066(5) -0.00129(4)
 N1 0.0212(8) 0.0311(8) 0.0246(8) -0.0006(6) 0.0013(6) -0.0012(6)
 N2 0.0168(7) 0.0258(7) 0.0266(8) -0.0077(6) 0.0046(6) -0.0022(6)
 C1 0.0187(8) 0.0322(9) 0.0227(8) -0.0040(7) -0.0008(7) -0.0006(7)
 C2 0.0225(9) 0.0370(10) 0.0240(10) -0.0018(8) 0.0000(7) 0.0034(8)
 C3 0.0383(12) 0.0440(12) 0.0236(10) -0.0007(9) 0.0012(8) 0.0065(10)
 C4 0.0446(13) 0.0456(13) 0.0257(10) -0.0101(9) 0.0009(9) 0.0041(10)
 C5 0.0343(11) 0.0343(10) 0.0320(11) -0.0092(8) 0.0010(9) -0.0005(9)
 C6 0.0232(9) 0.0325(10) 0.0266(9) -0.0055(8) -0.0013(7) 0.0002(8)
 C7 0.0267(10) 0.0320(10) 0.0214(8) 0.0017(7) -0.0002(7) 0.0048(8)
 C8 0.0254(10) 0.0382(10) 0.0220(9) 0.0049(8) 0.0013(7) 0.0059(8)
 C9 0.0348(11) 0.0360(10) 0.0296(10) 0.0023(8) 0.0054(8) 0.0093(9)
 C10 0.0406(12) 0.0354(11) 0.0324(11) 0.0031(8) 0.0021(9) 0.0027(9)
 C11 0.0321(11) 0.0382(11) 0.0345(11) 0.0059(9) 0.0041(9) -0.0012(9)
 C12 0.0274(10) 0.0381(10) 0.0284(10) 0.0050(8) 0.0039(8) 0.0042(9)
 C13 0.0245(10) 0.0425(11) 0.0329(10) 0.0052(9) 0.0012(8) 0.0053(9)
 C14 0.0572(17) 0.0344(12) 0.0611(17) 0.0014(11) 0.0153(13) -0.0005(11)
 C15 0.0312(11) 0.0473(12) 0.0451(13) 0.0046(11) 0.0130(10) 0.0052(10)
 C16 0.0237(9) 0.0269(9) 0.0337(10) -0.0063(8) 0.0061(8) -0.0023(7)
 C17 0.0237(9) 0.0251(9) 0.0336(10) -0.0018(7) 0.0053(8) 0.0011(7)
 C18 0.0342(11) 0.0301(10) 0.0380(11) 0.0009(8) 0.0075(9) -0.0003(9)
 C19 0.0429(13) 0.0276(10) 0.0492(13) -0.0012(9) 0.0198(11) -0.0038(9)
 C20 0.0384(12) 0.0330(11) 0.0556(15) -0.0141(10) 0.0154(11) -0.0128(9)
 C21 0.0292(10) 0.0355(11) 0.0411(12) -0.0134(9) 0.0069(9) -0.0071(9)
 C22 0.0231(9) 0.0253(9) 0.0291(9) 0.0015(7) -0.0025(7) -0.0006(7)
 C23 0.0697(19) 0.0330(12) 0.0644(18) 0.0035(12) 0.0279(15) -0.0096(12)
 C24 0.0374(13) 0.0608(16) 0.0486(14) -0.0206(12) -0.0009(11) -0.0179(12)
 C30 0.0269(10) 0.0332(10) 0.0329(10) -0.0031(8) 0.0054(8) -0.0009(8)
 C31 0.0244(10) 0.0446(12) 0.0399(12) -0.0012(10) 0.0103(9) 0.0007(9)
 C32 0.0210(10) 0.0401(12) 0.0404(12) 0.0045(9) 0.0048(9) -0.0033(8)
 C33 0.0207(9) 0.0305(10) 0.0348(10) 0.0047(8) 0.0029(8) -0.0042(7)
 C34 0.0232(10) 0.0308(10) 0.0490(13) 0.0022(9) 0.0002(9) -0.0075(8)
 C35 0.0308(11) 0.0278(10) 0.0530(14) -0.0064(9) 0.0014(10) -0.0063(8)
 C36 0.0240(10) 0.0318(10) 0.0443(12) -0.0060(9) 0.0056(9) -0.0032(8)
 C37 0.0200(8) 0.0260(9) 0.0254(9) 0.0023(7) 0.0001(7) -0.0022(7)
 C38 0.0185(9) 0.0265(9) 0.0246(9) 0.0027(7) -0.0001(7) -0.0029(7)

_geom_special_details
;
 All esds (except the esd in the dihedral angle between two l.s. planes)
 are estimated using the full covariance matrix.  The cell esds are taken
 into account individually in the estimation of esds in distances, angles
 and torsion angles; correlations between esds in cell parameters are only
 used when they are defined by crystal symmetry.  An approximate (isotropic)
 treatment of cell esds is used for estimating esds involving l.s. planes.
;
loop_
  _geom_bond_atom_site_label_1
  _geom_bond_atom_site_label_2
  _geom_bond_distance
  _geom_bond_site_symmetry_2
  _geom_bond_publ_flag
 Sn1 Sn1 3.2741(2) 3_666 ?
 Sn1 N1 2.4351(17) . ?
 Sn1 N2 2.0617(15) . ?
 Sn1 N2 2.1165(16) 3_666 ?
 Sn1 C1 2.1497(19) . ?
 Sn1 C22 2.1651(19) . ?
 N1 C30 1.318(3) . ?
 N1 C38 1.361(3) . ?
 N2 C37 1.358(3) . ?
 C1 C2 1.412(3) . ?
 C1 C6 1.412(3) . ?
 C2 C3 1.396(3) . ?
 C2 C7 1.491(3) . ?
 C3 H3 0.9500 . ?
 C3 C4 1.381(3) . ?
 C4 H4 0.9500 . ?
 C4 C5 1.385(3) . ?
 C5 H5 0.9500 . ?
 C5 C6 1.406(3) . ?
 C6 C16 1.502(3) . ?
 C7 C8 1.407(3) . ?
 C7 C12 1.410(3) . ?
 C8 C9 1.385(3) . ?
 C8 C13 1.512(3) . ?
 C9 H9 0.9500 . ?
 C9 C10 1.394(3) . ?
 C10 C11 1.383(3) . ?
 C10 C14 1.509(3) . ?
 C11 H11 0.9500 . ?
 C11 C12 1.388(3) . ?
 C12 C15 1.511(3) . ?
 C13 H13A 0.9800 . ?
 C13 H13B 0.9800 . ?
 C13 H13C 0.9800 . ?
 C14 H14A 0.9800 . ?
 C14 H14B 0.9800 . ?
 C14 H14C 0.9800 . ?
 C15 H15A 0.9800 . ?
 C15 H15B 0.9800 . ?
 C15 H15C 0.9800 . ?
 C16 C17 1.408(3) . ?
 C16 C21 1.416(3) . ?
 C17 C18 1.394(3) . ?
 C17 C22 1.511(3) . ?
 C18 H18 0.9500 . ?
 C18 C19 1.391(3) . ?
 C19 C20 1.387(4) . ?
 C19 C23 1.509(3) . ?
 C20 H20 0.9500 . ?
 C20 C21 1.387(4) . ?
 C21 C24 1.517(4) . ?
 C22 H22A 0.9900 . ?
 C22 H22B 0.9900 . ?
 C23 H23A 0.9800 . ?
 C23 H23B 0.9800 . ?
 C23 H23C 0.9800 . ?
 C24 H24A 0.9800 . ?
 C24 H24B 0.9800 . ?
 C24 H24C 0.9800 . ?
 C30 H30 0.9500 . ?
 C30 C31 1.409(3) . ?
 C31 H31 0.9500 . ?
 C31 C32 1.366(3) . ?
 C32 H32 0.9500 . ?
 C32 C33 1.411(3) . ?
 C33 C34 1.410(3) . ?
 C33 C38 1.427(3) . ?
 C34 H34 0.9500 . ?
 C34 C35 1.370(3) . ?
 C35 H35 0.9500 . ?
 C35 C36 1.405(3) . ?
 C36 H36 0.9500 . ?
 C36 C37 1.385(3) . ?
 C37 C38 1.440(3) . ?

loop_
  _geom_angle_atom_site_label_1
  _geom_angle_atom_site_label_2
  _geom_angle_atom_site_label_3
  _geom_angle
  _geom_angle_site_symmetry_1
  _geom_angle_site_symmetry_3
  _geom_angle_publ_flag
 N1 Sn1 Sn1 112.69(4) . 3_666 ?
 N2 Sn1 Sn1 37.81(4) 3_666 3_666 ?
 N2 Sn1 Sn1 39.01(4) . 3_666 ?
 N2 Sn1 N1 73.71(6) . . ?
 N2 Sn1 N1 150.45(6) 3_666 . ?
 N2 Sn1 N2 76.82(7) . 3_666 ?
 N2 Sn1 C1 113.07(7) 3_666 . ?
 N2 Sn1 C1 132.83(7) . . ?
 N2 Sn1 C22 128.67(7) . . ?
 N2 Sn1 C22 111.37(7) 3_666 . ?
 C1 Sn1 Sn1 132.95(5) . 3_666 ?
 C1 Sn1 N1 88.96(6) . . ?
 C1 Sn1 C22 92.09(7) . . ?
 C22 Sn1 Sn1 128.98(5) . 3_666 ?
 C22 Sn1 N1 86.01(7) . . ?
 C30 N1 Sn1 130.63(14) . . ?
 C30 N1 C38 119.88(18) . . ?
 C38 N1 Sn1 109.33(13) . . ?
 Sn1 N2 Sn1 103.18(7) . 3_666 ?
 C37 N2 Sn1 120.99(13) . . ?
 C37 N2 Sn1 135.53(13) . 3_666 ?
 C2 C1 Sn1 124.10(15) . . ?
 C2 C1 C6 119.32(18) . . ?
 C6 C1 Sn1 115.09(14) . . ?
 C1 C2 C7 121.22(18) . . ?
 C3 C2 C1 119.9(2) . . ?
 C3 C2 C7 118.9(2) . . ?
 C2 C3 H3 119.7 . . ?
 C4 C3 C2 120.6(2) . . ?
 C4 C3 H3 119.7 . . ?
 C3 C4 H4 119.9 . . ?
 C3 C4 C5 120.2(2) . . ?
 C5 C4 H4 119.9 . . ?
 C4 C5 H5 119.6 . . ?
 C4 C5 C6 120.7(2) . . ?
 C6 C5 H5 119.6 . . ?
 C1 C6 C16 124.30(18) . . ?
 C5 C6 C1 119.1(2) . . ?
 C5 C6 C16 116.58(19) . . ?
 C8 C7 C2 121.06(19) . . ?
 C8 C7 C12 118.7(2) . . ?
 C12 C7 C2 120.25(19) . . ?
 C7 C8 C13 121.5(2) . . ?
 C9 C8 C7 119.7(2) . . ?
 C9 C8 C13 118.8(2) . . ?
 C8 C9 H9 119.1 . . ?
 C8 C9 C10 121.9(2) . . ?
 C10 C9 H9 119.1 . . ?
 C9 C10 C14 121.6(2) . . ?
 C11 C10 C9 118.0(2) . . ?
 C11 C10 C14 120.4(2) . . ?
 C10 C11 H11 119.1 . . ?
 C10 C11 C12 121.8(2) . . ?
 C12 C11 H11 119.1 . . ?
 C7 C12 C15 122.7(2) . . ?
 C11 C12 C7 119.8(2) . . ?
 C11 C12 C15 117.5(2) . . ?
 C8 C13 H13A 109.5 . . ?
 C8 C13 H13B 109.5 . . ?
 C8 C13 H13C 109.5 . . ?
 H13A C13 H13B 109.5 . . ?
 H13A C13 H13C 109.5 . . ?
 H13B C13 H13C 109.5 . . ?
 C10 C14 H14A 109.5 . . ?
 C10 C14 H14B 109.5 . . ?
 C10 C14 H14C 109.5 . . ?
 H14A C14 H14B 109.5 . . ?
 H14A C14 H14C 109.5 . . ?
 H14B C14 H14C 109.5 . . ?
 C12 C15 H15A 109.5 . . ?
 C12 C15 H15B 109.5 . . ?
 C12 C15 H15C 109.5 . . ?
 H15A C15 H15B 109.5 . . ?
 H15A C15 H15C 109.5 . . ?
 H15B C15 H15C 109.5 . . ?
 C17 C16 C6 123.45(18) . . ?
 C17 C16 C21 118.0(2) . . ?
 C21 C16 C6 118.5(2) . . ?
 C16 C17 C22 121.89(18) . . ?
 C18 C17 C16 119.6(2) . . ?
 C18 C17 C22 118.45(19) . . ?
 C17 C18 H18 118.8 . . ?
 C19 C18 C17 122.4(2) . . ?
 C19 C18 H18 118.8 . . ?
 C18 C19 C23 121.5(3) . . ?
 C20 C19 C18 117.2(2) . . ?
 C20 C19 C23 121.3(2) . . ?
 C19 C20 H20 118.8 . . ?
 C19 C20 C21 122.4(2) . . ?
 C21 C20 H20 118.8 . . ?
 C16 C21 C24 122.4(2) . . ?
 C20 C21 C16 119.9(2) . . ?
 C20 C21 C24 117.4(2) . . ?
 Sn1 C22 H22A 109.8 . . ?
 Sn1 C22 H22B 109.8 . . ?
 C17 C22 Sn1 109.16(13) . . ?
 C17 C22 H22A 109.8 . . ?
 C17 C22 H22B 109.8 . . ?
 H22A C22 H22B 108.3 . . ?
 C19 C23 H23A 109.5 . . ?
 C19 C23 H23B 109.5 . . ?
 C19 C23 H23C 109.5 . . ?
 H23A C23 H23B 109.5 . . ?
 H23A C23 H23C 109.5 . . ?
 H23B C23 H23C 109.5 . . ?
 C21 C24 H24A 109.5 . . ?
 C21 C24 H24B 109.5 . . ?
 C21 C24 H24C 109.5 . . ?
 H24A C24 H24B 109.5 . . ?
 H24A C24 H24C 109.5 . . ?
 H24B C24 H24C 109.5 . . ?
 N1 C30 H30 118.8 . . ?
 N1 C30 C31 122.4(2) . . ?
 C31 C30 H30 118.8 . . ?
 C30 C31 H31 120.5 . . ?
 C32 C31 C30 118.9(2) . . ?
 C32 C31 H31 120.5 . . ?
 C31 C32 H32 119.8 . . ?
 C31 C32 C33 120.5(2) . . ?
 C33 C32 H32 119.8 . . ?
 C32 C33 C38 116.90(19) . . ?
 C34 C33 C32 124.02(19) . . ?
 C34 C33 C38 119.04(19) . . ?
 C33 C34 H34 120.5 . . ?
 C35 C34 C33 119.06(19) . . ?
 C35 C34 H34 120.5 . . ?
 C34 C35 H35 119.0 . . ?
 C34 C35 C36 122.0(2) . . ?
 C36 C35 H35 119.0 . . ?
 C35 C36 H36 119.0 . . ?
 C37 C36 C35 122.1(2) . . ?
 C37 C36 H36 119.0 . . ?
 N2 C37 C36 124.89(19) . . ?
 N2 C37 C38 118.95(17) . . ?
 C36 C37 C38 116.16(18) . . ?
 N1 C38 C33 121.44(19) . . ?
 N1 C38 C37 116.89(17) . . ?
 C33 C38 C37 121.64(18) . . ?

loop_
  _geom_torsion_atom_site_label_1
  _geom_torsion_atom_site_label_2
  _geom_torsion_atom_site_label_3
  _geom_torsion_atom_site_label_4
  _geom_torsion
  _geom_torsion_site_symmetry_1
  _geom_torsion_site_symmetry_2
  _geom_torsion_site_symmetry_3
  _geom_torsion_site_symmetry_4
  _geom_torsion_publ_flag
 Sn1 N1 C30 C31 175.58(16) . . . . ?
 Sn1 N1 C38 C33 -176.51(15) . . . . ?
 Sn1 N1 C38 C37 2.0(2) . . . . ?
 Sn1 N2 C37 C36 3.5(3) 3_666 . . . ?
 Sn1 N2 C37 C36 176.02(17) . . . . ?
 Sn1 N2 C37 C38 -175.98(14) 3_666 . . . ?
 Sn1 N2 C37 C38 -3.4(2) . . . . ?
 Sn1 C1 C2 C3 -165.51(16) . . . . ?
 Sn1 C1 C2 C7 12.2(3) . . . . ?
 Sn1 C1 C6 C5 162.78(16) . . . . ?
 Sn1 C1 C6 C16 -19.8(2) . . . . ?
 N1 C30 C31 C32 -0.3(4) . . . . ?
 N2 C37 C38 N1 0.5(3) . . . . ?
 N2 C37 C38 C33 178.99(18) . . . . ?
 C1 C2 C3 C4 3.4(3) . . . . ?
 C1 C2 C7 C8 63.7(3) . . . . ?
 C1 C2 C7 C12 -116.4(2) . . . . ?
 C1 C6 C16 C17 49.1(3) . . . . ?
 C1 C6 C16 C21 -129.4(2) . . . . ?
 C2 C1 C6 C5 -3.8(3) . . . . ?
 C2 C1 C6 C16 173.65(19) . . . . ?
 C2 C3 C4 C5 -2.5(4) . . . . ?
 C2 C7 C8 C9 -176.85(19) . . . . ?
 C2 C7 C8 C13 7.1(3) . . . . ?
 C2 C7 C12 C11 176.2(2) . . . . ?
 C2 C7 C12 C15 -5.6(3) . . . . ?
 C3 C2 C7 C8 -118.6(2) . . . . ?
 C3 C2 C7 C12 61.3(3) . . . . ?
 C3 C4 C5 C6 -1.6(4) . . . . ?
 C4 C5 C6 C1 4.8(3) . . . . ?
 C4 C5 C6 C16 -172.9(2) . . . . ?
 C5 C6 C16 C17 -133.4(2) . . . . ?
 C5 C6 C16 C21 48.2(3) . . . . ?
 C6 C1 C2 C3 -0.2(3) . . . . ?
 C6 C1 C2 C7 177.47(18) . . . . ?
 C6 C16 C17 C18 174.17(19) . . . . ?
 C6 C16 C17 C22 -9.1(3) . . . . ?
 C6 C16 C21 C20 -174.1(2) . . . . ?
 C6 C16 C21 C24 13.0(3) . . . . ?
 C7 C2 C3 C4 -174.3(2) . . . . ?
 C7 C8 C9 C10 -0.1(3) . . . . ?
 C8 C7 C12 C11 -3.9(3) . . . . ?
 C8 C7 C12 C15 174.3(2) . . . . ?
 C8 C9 C10 C11 -2.4(3) . . . . ?
 C8 C9 C10 C14 176.9(2) . . . . ?
 C9 C10 C11 C12 1.8(3) . . . . ?
 C10 C11 C12 C7 1.4(3) . . . . ?
 C10 C11 C12 C15 -176.9(2) . . . . ?
 C12 C7 C8 C9 3.3(3) . . . . ?
 C12 C7 C8 C13 -172.78(19) . . . . ?
 C13 C8 C9 C10 176.1(2) . . . . ?
 C14 C10 C11 C12 -177.6(2) . . . . ?
 C16 C17 C18 C19 1.7(3) . . . . ?
 C16 C17 C22 Sn1 -43.1(2) . . . . ?
 C17 C16 C21 C20 7.3(3) . . . . ?
 C17 C16 C21 C24 -165.5(2) . . . . ?
 C17 C18 C19 C20 4.0(3) . . . . ?
 C17 C18 C19 C23 -178.5(2) . . . . ?
 C18 C17 C22 Sn1 133.75(17) . . . . ?
 C18 C19 C20 C21 -4.1(4) . . . . ?
 C19 C20 C21 C16 -1.6(4) . . . . ?
 C19 C20 C21 C24 171.6(2) . . . . ?
 C21 C16 C17 C18 -7.4(3) . . . . ?
 C21 C16 C17 C22 169.40(19) . . . . ?
 C22 C17 C18 C19 -175.1(2) . . . . ?
 C23 C19 C20 C21 178.4(2) . . . . ?
 C30 N1 C38 C33 -0.6(3) . . . . ?
 C30 N1 C38 C37 177.89(19) . . . . ?
 C30 C31 C32 C33 -0.1(4) . . . . ?
 C31 C32 C33 C34 -177.5(2) . . . . ?
 C31 C32 C33 C38 0.2(3) . . . . ?
 C32 C33 C34 C35 178.6(2) . . . . ?
 C32 C33 C38 N1 0.2(3) . . . . ?
 C32 C33 C38 C37 -178.27(19) . . . . ?
 C33 C34 C35 C36 -0.5(4) . . . . ?
 C34 C33 C38 N1 177.95(19) . . . . ?
 C34 C33 C38 C37 -0.5(3) . . . . ?
 C34 C35 C36 C37 -0.6(4) . . . . ?
 C35 C36 C37 N2 -178.4(2) . . . . ?
 C35 C36 C37 C38 1.0(3) . . . . ?
 C36 C37 C38 N1 -179.01(19) . . . . ?
 C36 C37 C38 C33 -0.5(3) . . . . ?
 C38 N1 C30 C31 0.7(3) . . . . ?
 C38 C33 C34 C35 1.0(3) . . . . ?

loop_
  _diffrn_refln_index_h
  _diffrn_refln_index_k
  _diffrn_refln_index_l
  _diffrn_refln_intensity_net
  _diffrn_refln_intensity_u
 0 0 -1 0.11 0.81
 0 0 -2 1466.34 24.83
 0 0 -3 1.71 2.64
 0 0 -3 0.69 2.5
 0 0 -4 257.17 14.65
 0 0 -5 0.22 2.9
 0 0 -6 1096.35 33.5
 0 0 -7 -0.74 2.89
 0 0 -8 838.65 36.33
 0 0 -8 836.19 32.11
 0 0 -9 -1.92 3.91
 0 0 -9 -12.9 4.73
 0 0 -10 116.22 15.04
 0 0 -10 110.08 12.74
 0 0 -10 103.35 6.37
 0 0 -11 0.95 1.63
 0 0 -12 671.92 15.64
 0 0 -13 -0.77 1.82
 0 0 -14 381.48 9.32
 0 0 -15 0.53 0.69
 0 1 -1 5606.09 31.41
 0 -1 -1 5586.14 34.33
 0 1 -2 1027.29 20.96
 0 -1 -2 1020.51 21.16
 0 1 -3 1995.42 35.31
 0 -1 -3 1935.16 34.15
 0 -1 -4 4.44 3.26
 0 1 -4 8.49 3.63
 0 -1 -4 6.47 2.56
 0 1 -5 874.01 28.3
 0 -1 -5 834.48 27.77
 0 -1 -6 206.71 14.73
 0 1 -6 237.92 15.77
 0 -1 -7 682.41 27.92
 0 1 -7 736.5 28.63
 0 1 -7 712.08 31.88
 0 1 -8 19.86 5.25
 0 -1 -8 19.06 5.4
 0 1 -8 15.92 5.36
 0 -1 -9 236.52 18.24
 0 1 -9 243.83 18.18
 0 -1 -9 269.08 21.66
 0 1 -9 251 21.27
 0 -1 -10 44.98 4.34
 0 1 -10 45.12 4.47
 0 -1 -10 42.1 7.89
 0 1 -10 45.98 7.93
 0 1 -10 30.95 7.43
 0 -1 -10 50.28 9.98
 0 1 -11 60.79 5.12
 0 -1 -11 60.98 5.04
 0 1 -12 15.11 2.64
 0 -1 -12 14.06 2.57
 0 -1 -13 359.33 10.44
 0 1 -13 373.9 10.82
 0 1 -14 8.29 1.6
 0 -1 -14 5.93 1.46
 0 1 -15 272.54 6.27
 0 -1 -15 255.11 5.78
 0 -1 -15 265.08 5.63
 0 2 0 3878.2 27.69
 0 2 0 3872.51 26.57
 0 2 1 72.72 4.56
 0 2 -1 67.22 3.18
 0 2 -1 65.39 2.9
 0 -2 -1 77.11 3.51
 0 2 -1 71.27 4.39
 0 2 2 741.04 16.84
 0 2 -2 686.87 17.78
 0 2 -2 706.37 15.66
 0 -2 -2 739.82 18.07
 0 2 -3 2915.42 44.38
 0 2 -3 2846.64 39.99
 0 -2 -3 2763.06 41.51
 0 2 -4 904.29 28.25
 0 2 -4 921.35 25.98
 0 -2 -4 907.92 26.44
 0 2 -5 1102.85 34.77
 0 2 -5 1171.71 31.92
 0 -2 -5 1115.41 32.33
 0 -2 -5 1144.37 31.68
 0 2 -6 877.45 33.62
 0 -2 -6 829.95 29.84
 0 2 -6 906.29 30.15
 0 2 -7 24.62 6.64
 0 -2 -7 36.89 7.13
 0 2 -7 35.92 6.73
 0 2 -8 605.21 31.53
 0 -2 -8 621.95 28.31
 0 2 -8 585.4 26.84
 0 2 -9 192.71 18.89
 0 2 -9 211.13 16.87
 0 -2 -9 188.25 16.52
 0 2 -10 5.14 3.74
 0 -2 -10 6.35 5.34
 0 2 -10 1.85 1.85
 0 -2 -10 1.68 1.72
 0 2 -11 469.95 13.65
 0 -2 -11 463.96 13.28
 0 2 -11 463.81 11.4
 0 2 -12 280.77 10.25
 0 -2 -12 266.46 9.7
 0 -2 -13 31.94 3.21
 0 2 -13 30.8 3.35
 0 -2 -14 193.66 6.43
 0 2 -14 196.46 6.82
 0 -2 -15 14.43 1.41
 0 2 -15 13.97 1.58
 0 -2 -15 12.16 1.29
 0 -3 0 0.89 1.09
 0 3 0 -0.47 0.93
 0 3 0 0.98 1.42
 0 3 0 3.6 1.66
 0 3 -1 1479.8 22.38
 0 3 -1 1548.42 19.4
 0 3 1 1556.22 24.1
 0 3 -1 1564.42 15.59
 0 -3 -1 1589.16 15.27
 0 3 -1 1468.51 21.68
 0 3 2 792.27 19.22
 0 3 -2 797.39 13.62
 0 -3 -2 768.97 16.97
 0 -3 -2 796.41 19.2
 0 3 -2 765.17 19.11
 0 3 3 215.93 11.01
 0 3 -3 233.86 12.83
 0 3 -3 217.03 10.48
 0 -3 -3 216.6 11.87
 0 3 -4 128.67 11.3
 0 3 -4 128.06 9.57
 0 -3 -4 129.64 10.47
 0 3 -5 550.95 25.12
 0 3 -5 581.07 22.23
 0 -3 -5 581.95 23.22
 0 3 -6 181.72 16.12
 0 3 -6 210.07 14.63
 0 -3 -6 173.26 14.15
 0 -3 -6 183.67 13.98
 0 3 -7 302.81 21.5
 0 -3 -7 286.23 18.7
 0 3 -7 293.22 18.24
 0 3 -8 231.9 19.72
 0 -3 -8 228.31 17.33
 0 3 -8 260.25 18.14
 0 3 -9 22.98 7.58
 0 -3 -9 30.99 6.85
 0 3 -9 27.85 3.43
 0 -3 -10 213.1 20.1
 0 3 -10 229.11 21.1
 0 3 -10 221.17 9.49
 0 -3 -10 234.19 19.03
 0 -3 -11 21.63 3.14
 0 3 -11 25.97 3.5
 0 3 -11 29.07 3.01
 0 -3 -12 190.27 8.13
 0 3 -12 210.56 8.82
 0 3 -12 199.16 7.19
 0 -3 -13 194.2 7.4
 0 3 -13 197.46 7.88
 0 -3 -14 44.29 3.04
 0 3 -14 46.42 3.38
 0 -3 -15 97.93 3.14
 0 -3 -15 97.94 3.12
 0 -4 0 689.56 13.2
 0 4 0 701.75 16.93
 0 4 0 652.33 14.55
 0 4 1 70.09 5.95
 0 4 -1 71.21 5.54
 0 -4 -1 70.19 3.31
 0 4 -1 71.59 5.53
 0 4 2 486.97 16.51
 0 4 -2 463.68 12.33
 0 4 -2 446.99 10.84
 0 -4 2 499.56 8.11
 0 -4 -2 495.78 13.03
 0 -4 -2 453.53 15.25
 0 4 -2 453.13 15.49
 0 4 -3 960.52 17.39
 0 4 3 884.52 23.76
 0 -4 -3 912.45 24.78
 0 4 -3 911.96 25.67
 0 4 -4 402.59 11.14
 0 -4 -4 407.07 18.64
 0 4 -4 394.4 19.32
 0 4 -5 678.92 14.06
 0 4 -5 684.48 28.34
 0 4 -5 687.46 24
 0 -4 -5 616.77 24.54
 0 4 -6 15.83 6.54
 0 4 -6 16.39 4.99
 0 -4 -6 13.26 4.63
 0 -4 -6 12.47 4.65
 0 4 -7 31.53 7.71
 0 -4 -7 32.2 7.06
 0 4 -7 33.6 6.47
 0 4 -8 29.87 7.8
 0 -4 -8 42.66 7.97
 0 4 -9 906.81 41.79
 0 -4 -9 903.86 36.89
 0 4 -9 907.3 18.75
 0 4 -10 36.15 8.7
 0 4 -10 45.86 3.96
 0 4 -10 46.75 4.86
 0 -4 -10 43.52 8.13
 0 4 -11 417.81 11.37
 0 -4 -11 406.38 12.18
 0 4 -11 428.53 13.15
 0 4 -12 23.62 2.67
 0 4 -12 23.98 3.33
 0 -4 -12 26.92 3.2
 0 4 -13 18.52 2.1
 0 4 -13 20.37 2.9
 0 -4 -13 14.17 2.15
 0 4 -14 4.69 1.44
 0 -4 -14 10.44 1.58
 0 4 -15 83.19 3.06
 0 4 -15 85.57 3.45
 0 5 0 2.65 2.21
 0 5 0 4.47 2.16
 0 -5 0 0.33 1.06
 0 5 0 0.44 1.63
 0 5 -1 12.79 2.63
 0 5 1 7.21 2.75
 0 -5 1 12.92 2.46
 0 5 -1 12.15 2.85
 0 -5 -1 10.09 1.38
 0 5 -1 10.44 2.81
 0 5 1 9.59 2.14
 0 5 2 1797.54 34.12
 0 5 -2 1813.34 23.02
 0 -5 -2 1804.99 31.93
 0 -5 -2 1845.1 24.95
 0 5 -2 1815.7 33.02
 0 5 -3 79.14 5.83
 0 5 3 79.74 7.75
 0 5 -3 77.46 5.52
 0 -5 3 81.17 4.31
 0 -5 -3 74.17 7.59
 0 5 -3 76.61 8.09
 0 5 -4 861.43 18.27
 0 -5 -4 855.31 27.74
 0 5 -4 900.48 29.89
 0 5 -5 10.29 2.11
 0 5 -5 13.85 5.71
 0 -5 -5 12.92 5.18
 0 5 -6 60.66 10.28
 0 -5 -6 61.68 9.01
 0 5 -7 1.89 3.94
 0 -5 -7 0.13 3.33
 0 -5 -7 2.58 3.43
 0 5 -8 327.94 24.34
 0 -5 -8 327.93 21.98
 0 5 -9 47.51 9.65
 0 -5 -9 39.92 8.1
 0 5 -9 46.6 4.41
 0 5 -10 1004.1 45.68
 0 5 -10 917.57 17.49
 0 5 -10 926.21 19.62
 0 -5 -10 992.57 40.08
 0 -5 -11 0.27 1.42
 0 5 -11 1.08 1.46
 0 5 -11 1.43 1.29
 0 5 -12 371.46 11.56
 0 -5 -12 350.87 10.46
 0 5 -12 363.16 10.06
 0 5 -13 0.09 1.66
 0 -5 -13 3.78 1.34
 0 5 -13 3.28 1.19
 0 5 -14 3.22 1.28
 0 -5 -14 4.39 0.99
 0 -5 -14 3.59 0.94
 0 5 -15 7.52 1.16
 0 5 -15 9.94 1.08
 0 -6 0 123.25 6.92
 0 6 0 125.22 9.06
 0 6 0 116.33 7.63
 0 6 0 136.7 8.81
 0 6 -1 241.84 12.18
 0 6 1 236.48 12.96
 0 -6 1 220.92 9.08
 0 6 -1 229.7 11.44
 0 -6 -1 221.2 6.34
 0 6 -1 229.48 11.56
 0 6 1 223.36 10.44
 0 6 2 11.49 3.66
 0 6 -2 7.33 3
 0 -6 -2 9.06 2
 0 6 -2 11.2 3.46
 0 6 3 1202.14 31.18
 0 6 -3 1216.23 22.09
 0 -6 -3 1205.21 30.77
 0 6 -3 1243.69 32.24
 0 6 4 9.78 4.33
 0 6 -4 10.2 5.22
 0 6 -4 6.4 2.35
 0 -6 4 6.44 1.39
 0 -6 -4 4.44 3.46
 0 6 -5 138.29 13.88
 0 6 -5 147.75 9.75
 0 -6 -5 143.8 13.02
 0 6 -6 340.48 22.71
 0 6 -6 372.07 17.07
 0 -6 -6 333.98 20.35
 0 6 -7 31.62 7.75
 0 -6 -7 31.72 6.93
 0 6 -7 44.66 6.24
 0 -6 -7 39.32 7.86
 0 6 -8 213.31 20.36
 0 -6 -8 197.3 17.36
 0 6 -9 620.78 35.6
 0 -6 -9 610.42 31.19
 0 6 -9 571.91 14.18
 0 6 -9 603.55 15.84
 0 6 -10 -4.65 4.41
 0 6 -10 2.77 1.64
 0 6 -10 3.73 1.77
 0 -6 -10 1.58 3.49
 0 6 -11 730.25 17.02
 0 -6 -11 697.27 15.19
 0 6 -11 722.43 15.23
 0 -6 -12 67.18 4.47
 0 6 -12 73.08 5.22
 0 6 -12 68.43 4.48
 0 6 -13 19.65 2.83
 0 6 -13 16.68 2.04
 0 -6 -14 160.47 4.25
 0 6 -14 169.11 4.55
 0 6 -15 85.99 3.18
 0 6 -15 84.86 2.6
 0 7 0 2.11 1.98
 0 7 0 0.48 2.21
 0 7 1 883.53 22.7
 0 7 -1 924.02 25.28
 0 7 -1 896.65 24.42
 0 -7 1 851.49 19.46
 0 7 1 898.98 26.79
 0 7 -1 864.53 25.16
 0 -7 -1 913.9 13.23
 0 7 -2 2056.25 39.77
 0 7 2 2084.91 42.23
 0 7 -2 2025.4 38.13
 0 -7 2 2082.98 31.43
 0 -7 -2 2069.35 26.92
 0 7 -2 2069.61 40.02
 0 7 2 2016.24 36.21
 0 7 -3 13.83 3.61
 0 7 3 13.79 4.42
 0 7 -3 17.06 3.01
 0 -7 -3 18.5 4.81
 0 7 -3 16.47 5.07
 0 7 -4 1560.92 30.59
 0 7 4 1489.25 37.98
 0 7 -4 1502.02 41.27
 0 7 -4 1519.65 28.17
 0 -7 -4 1450.82 38.92
 0 7 -5 441.06 24.6
 0 7 -5 464.68 17.21
 0 -7 -5 419.13 22.24
 0 7 -6 252.48 20.12
 0 7 -6 299.69 15.07
 0 -7 -6 269.54 19.01
 0 7 -7 1062.68 43.68
 0 -7 -7 981.37 37.62
 0 -7 -7 1046.66 38.99
 0 -7 -8 193.65 17.56
 0 7 -8 199.54 20.26
 0 7 -9 222.06 21.89
 0 -7 -9 229.27 19.29
 0 7 -9 231.33 9.95
 0 7 -9 228.56 9.08
 0 7 -10 255.2 10.51
 0 7 -10 256.23 9.59
 0 7 -11 9.51 2.46
 0 -7 -11 8.16 2.1
 0 7 -11 8.26 1.92
 0 7 -12 95.65 5.84
 0 -7 -12 88.85 4.83
 0 7 -12 81.49 4.82
 0 7 -13 251.34 8.26
 0 7 -13 239.31 7.04
 0 7 -14 2.77 1.07
 0 7 -14 3.8 0.86
 0 7 -15 159.29 4.01
 0 8 0 3063.17 46.32
 0 8 0 3024.57 51.74
 0 8 1 16.73 3.93
 0 8 -1 19.15 4.47
 0 8 1 20.48 5.58
 0 8 -1 13.79 4.36
 0 8 -1 21.64 4.95
 0 -8 -1 21.23 2.09
 0 -8 1 20.27 3.52
 0 -8 -2 1191 30.57
 0 8 -2 1198.59 32.6
 0 8 2 1167.97 29.52
 0 -8 2 1260.45 25.64
 0 8 -2 1162.38 31.94
 0 8 2 1195.37 34.29
 0 8 -2 1246.21 32.54
 0 8 -3 889.76 26.26
 0 8 3 849.75 29.61
 0 -8 -3 905.07 29.12
 0 8 -3 898.29 30.7
 0 8 4 210.87 15.34
 0 8 -4 236.13 12.87
 0 8 -4 238.78 17.53
 0 -8 -4 219.8 15.75
 0 8 -4 236.5 11.43
 0 8 -5 175.7 16.11
 0 -8 -5 181.82 15.44
 0 8 -5 189.26 11.1
 0 -8 -6 680.96 30.94
 0 8 -6 688.32 34.09
 0 8 -7 9.33 4.51
 0 -8 -7 7.77 3.26
 0 -8 -7 8.69 4.35
 0 8 -8 479.71 14.12
 0 -8 -8 459.64 27.15
 0 8 -8 480.24 31.79
 0 8 -8 485.28 13.77
 0 8 -8 472.58 13.18
 0 8 -9 97.98 14.42
 0 8 -9 79.32 5.61
 0 8 -9 91.34 6.31
 0 -8 -9 74.94 11.68
 0 8 -10 39.66 4.32
 0 8 -10 36.92 3.85
 0 8 -11 138.04 7.43
 0 8 -11 138.16 6.78
 0 8 -12 198.95 8.19
 0 8 -12 185.74 7.18
 0 8 -13 7.83 1.97
 0 8 -13 5.41 1.33
 0 8 -14 426.96 7.05
 0 8 -14 423.44 6.71
 0 9 0 17.19 4.97
 0 9 0 0.65 3.55
 0 9 -1 1873.95 40.82
 0 -9 1 1863.54 32.85
 0 9 -1 1893.68 42.16
 0 9 1 1847.07 38.4
 0 9 1 1845.17 44.43
 0 9 -1 1867.76 43.62
 0 -9 -2 131.26 10.89
 0 9 -2 133.82 12.07
 0 9 2 124.37 10.41
 0 -9 2 134.99 9.07
 0 9 2 121.74 11.95
 0 9 -2 132.03 11.61
 0 9 -2 126.14 11.54
 0 9 -3 970.47 29.39
 0 9 3 968.22 33.41
 0 -9 3 1061.86 26.12
 0 -9 -3 980.95 31.98
 0 9 -3 1061.2 35.11
 0 9 3 1026.88 30.91
 0 9 4 3 3.17
 0 9 -4 2.91 1.37
 0 -9 -4 5.25 4.29
 0 9 -4 9.44 5.41
 0 -9 -5 516.95 26.76
 0 9 -5 539.05 29.21
 0 -9 -6 -3.45 4.1
 0 9 -6 -1.94 4.11
 0 9 -7 790.21 40.09
 0 -9 -7 763.77 34.79
 0 -9 -7 789.41 35.75
 0 9 -8 5.52 1.96
 0 -9 -8 3.85 3.7
 0 9 -8 8.33 6.18
 0 9 -8 3.19 1.63
 0 9 -8 0.71 1.63
 0 -9 -9 240.55 20.69
 0 9 -9 283.08 25.23
 0 9 -9 264.89 10.82
 0 9 -9 247.86 9.82
 0 9 -10 44.45 4.52
 0 9 -10 46.33 4.32
 0 9 -11 55.23 4.76
 0 9 -11 52.32 4.34
 0 9 -12 1.35 1.53
 0 9 -12 0.78 1.29
 0 9 -13 249.53 7.6
 0 9 -13 242.58 6.79
 0 9 -14 0.33 0.92
 0 9 -14 0.07 0.57
 0 10 0 6336.13 86.04
 0 10 0 6208.46 77.88
 0 10 1 4.04 4.55
 0 10 -1 5.18 3.52
 0 10 -1 3.35 3.53
 0 10 1 8.74 3.93
 0 10 -2 559.78 24.84
 0 10 2 569.4 26.82
 0 10 -2 538.78 24.61
 0 10 -2 607.58 26.58
 0 10 2 588.27 23.77
 0 -10 2 585.77 19.64
 0 -10 -2 578.59 24
 0 10 3 50.67 7.43
 0 -10 3 61.78 6.7
 0 -10 -3 46.71 7.73
 0 10 -3 53 8.74
 0 10 -3 69.07 8.37
 0 10 3 56.42 8.79
 0 -10 -4 77.14 10.62
 0 10 -4 81.69 8.86
 0 10 -4 71.69 10.8
 0 10 4 67.36 9.75
 0 10 4 76.17 9.74
 0 10 -5 60.35 10.84
 0 -10 -5 40.6 8.19
 0 10 -6 853.58 40.75
 0 -10 -6 758.23 34.83
 0 -10 -7 10.76 5.07
 0 10 -7 25.57 3.2
 0 10 -7 16.92 2.72
 0 10 -7 22.28 3.23
 0 10 -7 16.53 2.79
 0 10 -7 21.14 3.52
 0 10 -7 10.88 5.8
 0 -10 -7 25.3 6.77
 0 10 -8 541.97 12.7
 0 10 -8 564.07 15.6
 0 -10 -8 523.05 30.03
 0 10 -8 531.59 14.54
 0 10 -8 558.16 15.14
 0 10 -8 580.48 36.31
 0 10 -9 7.44 2.24
 0 10 -9 6.9 2.09
 0 10 -10 20.26 2.96
 0 10 -10 24.29 3.49
 0 10 -11 32.55 3.5
 0 10 -11 32.96 3.6
 0 10 -12 233.16 7.65
 0 10 -12 230.56 8.19
 0 10 -13 0.91 0.98
 0 10 -13 2.13 1.4
 0 10 -14 238.78 4.68
 0 10 -14 250.42 5.6
 0 11 0 1.26 3.53
 0 11 0 -0.97 3.45
 0 11 -1 1093.57 35.53
 0 11 1 1136.44 35.17
 0 11 1 1063.6 37.88
 0 11 -1 1067.73 37.48
 0 -11 -2 6.12 3.15
 0 11 -2 10.27 5.54
 0 11 -2 2.95 2.95
 0 11 2 7.4 4.06
 0 11 2 7.29 2.83
 0 -11 -3 275.91 18.94
 0 11 -3 277.03 17.61
 0 11 3 294.73 20.47
 0 11 3 301.8 18.71
 0 11 -3 298.85 21.03
 0 -11 -4 75.04 10.92
 0 11 4 72.8 10.54
 0 11 -4 73.78 11.35
 0 11 -4 88.07 9.25
 0 11 4 71.92 9.87
 0 11 5 384.42 23.33
 0 11 -5 402.2 27.49
 0 -11 -5 360.23 24.06
 0 11 -6 75.81 13.27
 0 -11 -6 85.67 12.16
 0 11 -7 384.28 29.46
 0 -11 -7 323.07 23.39
 0 11 -7 330.41 11.59
 0 11 -7 326.73 10.37
 0 11 -7 339.33 11.87
 0 11 -7 338.45 12.91
 0 -11 -7 369.14 25.57
 0 11 -7 342.12 12.88
 0 11 -7 339.79 11.87
 0 11 8 38.2 4.42
 0 11 -8 37.61 4.07
 0 11 -8 35.95 3.46
 0 11 -8 45.86 10.34
 0 11 -8 31.13 3.76
 0 -11 -8 25.51 7.41
 0 11 -8 38.21 4.29
 0 11 -9 86.93 6.25
 0 11 -9 88.62 5.09
 0 11 -9 80.35 5.68
 0 11 -10 64.9 5
 0 11 -10 70.69 5.38
 0 11 -11 10.4 2.11
 0 11 -11 11.33 2.37
 0 11 12 77.55 4.23
 0 11 -12 76.94 4.35
 0 11 -12 80.2 4.73
 0 11 -13 259 6.42
 0 11 -13 260 6.83
 0 12 0 511.65 27.56
 0 12 0 534.06 25.89
 0 12 -1 19.04 5.39
 0 12 1 22.28 6.29
 0 -12 -1 24.78 6.04
 0 12 -1 19.27 5.77
 0 12 1 21.06 5.4
 0 12 -2 369.47 22.3
 0 12 2 401.85 24.75
 0 -12 -2 402.15 22.2
 0 12 2 439.14 23.78
 0 -12 -3 987.66 37.17
 0 12 3 1005.8 39.58
 0 12 -3 971.92 34.52
 0 12 -3 930.61 38.88
 0 12 3 973.38 35.46
 0 -12 -4 232.33 19.17
 0 12 4 228.27 17.8
 0 12 -4 239.23 21.3
 0 -12 -5 765.62 36.01
 0 12 -5 763.05 39.56
 0 12 6 196.71 10.09
 0 12 -6 187.68 8.75
 0 12 -6 209.21 9.22
 0 12 -6 201.47 9
 0 -12 -6 197.75 18.76
 0 12 -6 205.82 9.91
 0 12 -6 199.48 9.83
 0 12 -6 196.59 21.3
 0 -12 -7 7.61 5.63
 0 12 -7 -0.52 1.64
 0 12 -7 2.09 1.7
 0 12 7 -0.42 1.75
 0 12 -7 3.04 1.7
 0 12 -7 -3.47 2.68
 0 12 -7 1.44 1.56
 0 12 -7 -5.81 5.07
 0 -12 -7 12.54 4.66
 0 12 -7 1.32 1.41
 0 12 -8 404.69 11.54
 0 12 8 409.53 13.59
 0 12 -8 415.73 13.06
 0 12 -8 420.29 13.42
 0 12 -8 403.53 12.94
 0 12 -9 265.14 10.54
 0 12 -9 253.08 8.49
 0 12 -9 238.27 9.65
 0 12 -10 21.25 2.86
 0 12 -10 25.89 3.48
 0 12 11 170.66 7.37
 0 12 -11 164.57 6.94
 0 12 -11 174.47 7.53
 0 12 12 100.03 4.54
 0 12 -12 110.77 4.94
 0 12 -12 103.18 4.97
 0 12 -13 19.16 1.75
 0 12 -13 20.03 1.89
 0 13 0 -3 3.36
 0 13 0 6.24 5.29
 0 13 -1 25.61 6.26
 0 13 1 39.94 7.85
 0 -13 -1 38.28 7.27
 0 13 1 27.96 6.72
 0 13 -1 33.22 8.06
 0 13 2 452.64 25.33
 0 -13 -2 445.12 24.44
 0 13 2 427.84 26.92
 0 13 -2 389.63 23.86
 0 13 3 7.37 4.43
 0 -13 -3 2.89 4.28
 0 13 -3 4.09 4.88
 0 13 3 4.28 4.27
 0 13 -3 -5.76 3.22
 0 -13 -4 618.76 31.9
 0 13 -4 658.78 36.48
 0 13 -5 78.23 6.38
 0 13 -5 77.57 6.15
 0 13 -5 74.53 5.67
 0 13 -5 83.95 5.76
 0 13 5 82.55 6.62
 0 -13 -5 79.48 11.75
 0 13 -5 94.77 14.75
 0 13 -6 108.95 16.48
 0 13 -6 83.93 5.97
 0 13 -6 90.33 6.28
 0 13 -6 105.27 6.57
 0 -13 -6 87.57 12.52
 0 13 -6 99.53 7.15
 0 13 6 96.42 7.27
 0 13 -6 99.61 7.17
 0 13 -7 162.56 9.31
 0 13 -7 169.52 8.35
 0 13 -7 188.19 8.85
 0 13 -7 172.58 7.97
 0 13 -7 171.56 10.06
 0 13 7 172.39 9.5
 0 13 -7 173.65 8.65
 0 13 -8 29.38 3.41
 0 13 8 33.31 4.17
 0 13 -8 28.71 3.54
 0 13 -8 32.26 3.78
 0 13 -8 31.99 3.84
 0 13 -9 106.12 6.56
 0 13 -9 102.64 5.45
 0 13 -9 104.85 6.36
 0 13 9 102.76 6.25
 0 13 -10 378.96 11.11
 0 13 -10 368.62 11.42
 0 13 11 2.37 1.32
 0 13 -11 3.06 1.33
 0 13 -11 3.32 1.59
 0 13 12 186 5.66
 0 13 -12 184.36 6.04
 0 13 -12 200.36 6.15
 0 13 -13 78.39 3.06
 0 14 0 2.93 3.45
 0 14 0 0.66 2.4
 0 14 -1 132.04 15.02
 0 14 1 122.13 15.29
 0 14 1 121.31 13.97
 0 -14 -2 40.68 7.35
 0 14 -2 36.03 8.31
 0 14 2 28.48 7.42
 0 14 2 28.31 6.71
 0 14 -3 928.71 20.76
 0 14 3 977.46 21.41
 0 14 3 897.73 40.9
 0 14 -3 921.61 36.2
 0 -14 -3 901.87 38.04
 0 14 3 954.71 22
 0 14 -3 990.03 20.95
 0 14 -4 1.92 1.64
 0 14 -4 -0.11 2.09
 0 14 -4 -4.13 2.74
 0 14 -4 -2.67 4.06
 0 14 -4 -1.45 1.73
 0 14 4 -2.36 2.61
 0 -14 -4 1.21 6.54
 0 14 -5 404.46 12.97
 0 14 -5 431.06 13.24
 0 14 -5 412.33 14.32
 0 14 -5 441.76 14.92
 0 14 -5 451.78 13.97
 0 14 5 432.05 15.38
 0 -14 -5 411.64 27.4
 0 14 -5 478.23 33.5
 0 14 -6 1.78 7.24
 0 14 -6 2.59 1.82
 0 14 -6 2.02 1.67
 0 -14 -6 6.16 3.88
 0 14 -6 -0.38 2.27
 0 14 6 3.59 2.11
 0 14 -6 3.02 1.73
 0 14 -7 31.88 4.33
 0 14 -7 35.91 3.85
 0 14 -7 29.91 3.57
 0 14 7 36.66 4.46
 0 14 -7 32.11 3.83
 0 14 -7 32.81 3.84
 0 14 -7 37.07 4.49
 0 14 8 6.66 2.37
 0 14 -8 5.7 1.99
 0 14 -8 7.11 1.94
 0 14 -8 1.78 1.63
 0 14 -9 546.31 14.2
 0 14 -9 539.65 13.81
 0 14 9 514.88 13.62
 0 14 -9 529.07 12.06
 0 14 9 535.63 15.47
 0 14 -10 25.45 2.95
 0 14 10 27.21 3.37
 0 14 -10 29.52 3.36
 0 14 -11 430.18 10.06
 0 14 11 412.07 10.25
 0 14 -11 434.6 10.07
 0 14 -12 1.94 0.93
 0 14 -12 -0.84 1
 0 14 12 -0.4 0.69
 0 15 0 0.02 1.93
 0 15 0 1.97 1.56
 0 15 0 -4.36 3.34
 0 15 0 1.78 3.18
 0 15 0 2.93 2.02
 0 15 -1 59.52 4.97
 0 15 -1 56.15 5.22
 0 15 1 54.91 5.39
 0 15 -1 59.45 5.18
 0 15 1 62.02 10.67
 0 15 -1 69.98 11.42
 0 15 1 53.25 10.34
 0 15 1 55.03 4.97
 0 15 2 306.05 12.43
 0 15 -2 313.22 12.07
 0 15 -2 290.01 21.82
 0 15 2 286.05 23.87
 0 15 -2 297.9 10.75
 0 15 2 318.09 12.09
 0 15 -2 321.36 12.67
 0 15 3 -0.67 1.79
 0 15 -3 -1.65 2.3
 0 15 -3 -0.51 1.2
 0 15 -3 3.47 2.03
 0 15 3 1.1 2.23
 0 15 4 921.27 22.08
 0 15 -4 873.75 21.1
 0 15 -4 883.81 20.15
 0 15 -4 920.89 21.67
 0 15 -4 886.1 18.31
 0 15 4 883.33 22.25
 0 15 -5 10.44 2.44
 0 15 5 6.73 2.55
 0 15 -5 4.84 6.79
 0 15 -5 10.89 2.52
 0 15 5 12.89 3.52
 0 15 -5 11.35 3.19
 0 15 -6 114.5 7.84
 0 15 -6 124.54 8.08
 0 15 6 122.06 8.29
 0 15 -6 113.01 6.67
 0 15 -6 116.3 6.88
 0 15 -6 124.05 7.23
 0 15 6 120.93 8.25
 0 15 -7 17.01 3.4
 0 15 -7 21.1 3.04
 0 15 -7 23.45 3.26
 0 15 -7 17.16 2.62
 0 15 -7 19.69 3.23
 0 15 7 17.93 3.66
 0 15 -7 15.04 2.76
 0 15 7 17.54 3.32
 0 15 -8 185.18 7.73
 0 15 8 178.67 9.41
 0 15 -8 199.48 8.55
 0 15 -8 188.03 8.46
 0 15 8 175.57 8.67
 0 15 -9 10.63 2.04
 0 15 -9 12.15 2.48
 0 15 -9 10 2.22
 0 15 9 10.26 2.62
 0 15 9 9.29 1.91
 0 15 10 358.33 10.78
 0 15 -10 380.04 10.19
 0 15 -10 380.35 9.94
 0 15 11 9.61 1.63
 0 15 -11 13.4 1.93
 0 15 -11 9.59 1.68
 0 15 -12 123.81 4.09
 0 16 0 439.8 13.95
 0 16 0 409.16 28.41
 0 16 0 418.9 13.71
 0 16 0 444.19 13.73
 0 16 0 442.81 14
 0 16 -1 31.13 4.13
 0 16 1 34.96 4.07
 0 16 1 29.69 4.21
 0 16 1 29.37 3.91
 0 16 1 30.95 8.95
 0 16 -1 12.38 5.15
 0 16 -1 29.98 3.75
 0 16 -1 35.91 4.09
 0 16 -2 114.41 7.37
 0 16 2 121.32 8.25
 0 16 2 121.1 7.81
 0 16 -2 105.59 13.51
 0 16 -2 120.24 8.04
 0 16 -2 111.47 6.79
 0 16 3 295.35 12.5
 0 16 -3 294.33 12.57
 0 16 -3 289.62 11.81
 0 16 3 303.96 13.12
 0 16 -3 297.97 10.96
 0 16 4 46.4 5.21
 0 16 -4 51.92 5.6
 0 16 -4 42.72 4.75
 0 16 -4 44.98 4.77
 0 16 -4 39.2 3.86
 0 16 4 48.26 5.46
 0 16 5 120.36 8.19
 0 16 -5 105.43 7.64
 0 16 -5 123.24 8.01
 0 16 -5 114.33 6.72
 0 16 5 115.63 8.15
 0 16 -6 134.91 7.28
 0 16 6 142.51 8.93
 0 16 -6 129.34 8.22
 0 16 -6 146.47 8.64
 0 16 -6 136.72 7.44
 0 16 6 136.42 8.57
 0 16 -7 -0.43 1.65
 0 16 7 -0.02 2.03
 0 16 -7 2.25 2.05
 0 16 -7 1.84 1.84
 0 16 7 -1.14 1.96
 0 16 -7 -1.22 1.84
 0 16 8 129.58 7.81
 0 16 -8 120.98 5.99
 0 16 8 118.78 6.92
 0 16 -8 120.46 6.52
 0 16 9 140.91 7.39
 0 16 -9 124.87 5.46
 0 16 9 125.78 6.11
 0 16 -9 142.34 6.56
 0 16 -10 -1.64 1.76
 0 16 10 0.62 1.26
 0 16 -11 168.75 5.31
 0 16 11 164.43 5.39
 0 16 -12 7.06 0.97
 0 17 0 3.14 2.22
 0 17 0 -1.38 6.73
 0 17 0 -1.94 1.54
 0 17 0 -0.63 1.96
 0 17 1 158.93 9.28
 0 17 1 147.21 7.76
 0 17 -1 154.42 8.51
 0 17 1 169.77 9.01
 0 17 1 175.4 9.24
 0 17 -1 154.25 8.22
 0 17 -1 165.57 9.69
 0 17 2 89.71 6.76
 0 17 -2 88.13 6.05
 0 17 -2 85.29 7.06
 0 17 -2 90.34 6.67
 0 17 2 95.19 7.35
 0 17 3 3.5 2.25
 0 17 -3 1.73 2.03
 0 17 -3 1.79 1.92
 0 17 -3 4.53 2.45
 0 17 3 3.49 2.26
 0 17 4 340.47 13.5
 0 17 -4 342.82 13.26
 0 17 -4 322.57 13.08
 0 17 4 333.25 13.7
 0 17 5 322.71 13.06
 0 17 -5 333.02 11.09
 0 17 -5 327.09 12.82
 0 17 -5 313.64 12.7
 0 17 5 311.98 12.94
 0 17 -6 26.71 3.35
 0 17 6 33.8 4.47
 0 17 -6 27.34 3.26
 0 17 -6 25.88 3.78
 0 17 -6 23.88 3.75
 0 17 6 26.16 3.99
 0 17 -7 392.34 11.17
 0 17 7 377.54 13.42
 0 17 -7 379.04 11.48
 0 17 -7 384.25 13
 0 17 -7 362.12 12.74
 0 17 7 367.72 12.65
 0 17 -8 31.86 3.24
 0 17 8 35.68 4.08
 0 17 -8 36.54 3.24
 0 17 8 30.22 3.47
 0 17 -9 85.84 4.9
 0 17 9 75.64 5.15
 0 17 -9 80.66 4.04
 0 17 -10 141.63 5.27
 0 17 10 131.88 5.61
 0 17 -11 10.84 1.32
 0 18 0 89.51 6.52
 0 18 0 90.27 6.16
 0 18 -1 63.64 5.47
 0 18 1 68.62 5.22
 0 18 -1 80.47 5.97
 0 18 1 68.45 5.89
 0 18 1 67.07 5.64
 0 18 -1 76.31 6.75
 0 18 2 130.01 8.01
 0 18 -2 148.89 7.78
 0 18 -2 152.58 9.16
 0 18 -2 149.24 8.23
 0 18 2 140.99 8.74
 0 18 3 4.37 1.75
 0 18 -3 4.29 2.52
 0 18 -3 4.9 2.05
 0 18 3 0.03 2.43
 0 18 4 142.38 8.56
 0 18 -4 146.31 8.54
 0 18 -4 136.79 8.54
 0 18 4 139.89 8.82
 0 18 -5 25.71 3.48
 0 18 5 23.73 3.76
 0 18 -5 28.14 3.19
 0 18 -5 24.29 3.58
 0 18 -5 24.02 3.81
 0 18 5 23.1 3.85
 0 18 -6 342.77 10.75
 0 18 6 347.16 12.89
 0 18 -6 360.32 10.88
 0 18 -6 341.95 12.36
 0 18 -6 337.73 12.37
 0 18 6 329.91 12.33
 0 18 -7 3.49 1.91
 0 18 7 -0.54 2.27
 0 18 -7 0.17 1.51
 0 18 7 0.03 1.54
 0 18 -8 275.73 8.43
 0 18 -8 246.06 7.53
 0 18 8 257.34 9.61
 0 18 9 17.33 2.47
 0 18 -9 20.98 2.42
 0 18 10 7.65 1.4
 0 18 -10 12.79 1.59
 0 19 0 -0.21 1.99
 0 19 0 1.7 2.37
 0 19 0 0.5 1.55
 0 19 -1 856.99 18.65
 0 19 1 866.1 17.41
 0 19 -1 923.7 22.18
 0 19 1 890.46 20
 0 19 -1 918.22 19.38
 0 19 -2 1.15 1.86
 0 19 2 -0.23 1.6
 0 19 -2 0.83 1.5
 0 19 2 -0.44 1.79
 0 19 -2 2.24 2.31
 0 19 -3 1.69 1.77
 0 19 -3 2.32 2.05
 0 19 3 0.7 2.03
 0 19 -4 1.9 1.93
 0 19 -4 0.72 1.61
 0 19 -4 2.66 2.02
 0 19 4 1.03 1.69
 0 19 -5 182.64 8.97
 0 19 -5 179.59 7.86
 0 19 -5 176.34 8.9
 0 19 5 171.98 8.9
 0 19 6 3.15 2.39
 0 19 -6 0.1 1.55
 0 19 -6 4.72 2.26
 0 19 -6 -1.67 2.02
 0 19 -6 7.42 1.94
 0 19 -7 348.07 9.15
 0 19 -7 341.32 9.16
 0 19 7 332.49 11.02
 0 19 -8 2.06 1.35
 0 19 -8 0.49 0.95
 0 19 8 1.16 1.5
 0 19 9 122.35 5.15
 0 19 -9 130.92 4.44
 0 19 10 0.77 0.84
 0 20 0 635.15 18.07
 0 20 0 602.34 15.34
 0 20 -1 47.88 5.2
 0 20 1 52.93 5.6
 0 20 -1 36.08 3.79
 0 20 1 37.98 4.1
 0 20 -2 204.87 10.12
 0 20 -2 211.73 9.8
 0 20 2 199.59 9.22
 0 20 -3 40.2 3.92
 0 20 -3 35.63 4.19
 0 20 -3 32.32 4.09
 0 20 3 40.82 4.4
 0 20 4 11.37 2.52
 0 20 -4 14.25 2.57
 0 20 -4 14.77 3
 0 20 -4 14.39 2.85
 0 20 4 14.88 2.76
 0 20 -5 29.16 3.75
 0 20 -5 31.56 3.33
 0 20 -5 38.67 4.09
 0 20 5 34.3 4.04
 0 20 -6 194.95 7.92
 0 20 -6 193.28 8.1
 0 20 -6 197.65 7.08
 0 20 6 197.47 8.4
 0 20 -7 6.23 1.42
 0 20 7 6.84 1.82
 0 20 -8 46.21 2.48
 0 20 9 32.31 2.4
 0 21 0 0.22 1.8
 0 21 0 0.76 1.16
 0 21 0 -2.69 1.86
 0 21 1 200.02 9.63
 0 21 -1 209.3 9.7
 0 21 -1 214.39 9.43
 0 21 -1 190.23 7.61
 0 21 1 209.24 8.71
 0 21 -2 119.77 7.33
 0 21 2 127.97 7.83
 0 21 -2 130.1 7.26
 0 21 -2 126.01 6.2
 0 21 2 116.01 6.67
 0 21 -3 14.56 2.83
 0 21 -3 7.47 1.92
 0 21 -3 15.96 2.7
 0 21 3 10.01 1.93
 0 21 -4 150.84 7.53
 0 21 -4 150.49 7.3
 0 21 -4 153.28 6.6
 0 21 4 146.84 7.34
 0 21 -5 85.64 5.36
 0 21 -5 81.9 5.08
 0 21 -5 85.43 4.72
 0 21 5 87.18 5.43
 0 21 -6 11.24 1.79
 0 21 6 4.59 1.43
 0 21 -7 230.49 6.01
 0 21 7 225.71 7.17
 0 21 8 9.21 1.51
 0 22 0 191.67 6.47
 0 22 0 188.04 8.56
 0 22 0 192.05 8.4
 0 22 -1 41.5 4.15
 0 22 1 39.34 4.22
 0 22 -1 41.53 3.94
 0 22 -1 43.93 3.45
 0 22 1 34.64 3.26
 0 22 -2 86.82 5.71
 0 22 2 92.89 6.05
 0 22 -2 97.63 5.8
 0 22 -2 93.49 4.84
 0 22 2 89.22 5.26
 0 22 -3 184.77 7.81
 0 22 3 209 8.88
 0 22 -3 181.78 7.42
 0 22 -3 188.04 6.74
 0 22 3 180.12 7.28
 0 22 -4 8.85 1.9
 0 22 4 7.92 2.06
 0 22 -4 7.79 1.77
 0 22 4 8.21 1.82
 0 22 -4 11.28 1.93
 0 22 -5 113.25 5.24
 0 22 5 116.81 5.37
 0 22 -5 129.13 5
 0 22 6 47.17 3.25
 0 22 -6 45.49 2.69
 0 22 7 1.26 0.8
 0 22 7 0.02 0.85
 0 23 0 0.64 1.38
 0 23 0 1.46 1.13
 0 23 -1 51.55 3.13
 0 23 1 49.53 4.06
 0 23 -1 48.39 3.89
 0 23 -1 60.06 4.14
 0 23 1 48.9 3.73
 0 23 -2 103.38 5.42
 0 23 2 105.37 5.73
 0 23 -2 98.37 4.97
 0 23 -2 103.65 4.44
 0 23 2 100.02 4.53
 0 23 3 0.42 1.21
 0 23 -3 -1.02 1.37
 0 23 -3 0.05 1.38
 0 23 3 -2.49 1.37
 0 23 4 270.99 8.22
 0 23 -4 255.96 7.16
 0 23 4 251.39 6.72
 0 23 -4 273.77 6.59
 0 23 5 1.34 1.14
 0 23 -5 2.6 0.91
 0 23 5 1.93 0.78
 0 24 0 3.76 1.21
 0 24 0 3.73 1.2
 0 24 1 66.87 3.46
 0 24 -1 71.32 3.42
 0 24 -1 72.25 3.91
 0 24 1 79.2 4.23
 0 24 2 7.22 1.32
 0 24 -2 8.35 1.41
 0 24 2 7.44 1.43
 0 24 -2 7.68 1.11
 0 24 3 213.96 6.28
 0 24 -3 229.49 5.04
 1 0 -15 105.04 3.98
 1 0 -14 -0.58 1.4
 1 0 -13 298.04 9.73
 1 0 -12 -0.19 1.84
 1 0 -11 870.38 18.53
 1 0 -10 1.7 2.39
 1 0 -10 2.68 2.81
 1 0 -9 8.32 4.89
 1 0 -9 10.96 4.34
 1 0 -8 7.29 4.38
 1 0 -8 -3.2 3.23
 1 0 -7 720.12 31.14
 1 0 -7 752.03 30.13
 1 0 -6 -1.4 3.81
 1 0 -5 1897.2 43.98
 1 0 -4 15.35 4.08
 -1 0 3 12.24 1.17
 1 0 -3 10.41 3.33
 1 0 -2 0.4 2.04
 1 0 -1 52.58 2.92
 -1 0 1 57.43 3.36
 1 0 0 0.31 0.33
 -1 0 -1 7858.79 39.04
 -1 0 -1 7799.88 33.91
 -1 0 -2 -0.91 1.84
 -1 0 -2 0.55 1.55
 1 0 2 0.77 0.55
 -1 0 -3 9650.23 69.29
 -1 0 -3 9999 76.18
 -1 0 -4 1.35 0.74
 -1 0 -4 0.59 2.12
 -1 0 -5 457.78 19.98
 -1 0 -5 492.7 19.69
 -1 0 -6 25.09 5.45
 -1 0 -7 307.31 18.31
 -1 0 -8 0.05 2.2
 -1 0 -9 629.66 33.63
 -1 0 -9 646.36 29.39
 -1 0 -10 -0.59 1.83
 -1 0 -10 7.33 3.09
 -1 0 -11 22.13 3.17
 -1 0 -12 -0.25 1.86
 -1 0 -13 178.2 7.32
 -1 0 -14 1.27 1.07
 -1 0 -15 330.37 6.2
 -1 0 -15 344.14 6.45
 1 -1 -15 2.66 0.95
 1 1 -15 2.78 0.96
 1 -1 -14 206.46 6.95
 1 1 -14 210.81 7.13
 1 -1 -13 0.48 1.82
 1 1 -13 3.2 1.84
 1 1 -12 706.23 16.09
 1 -1 -12 700.07 15.96
 1 1 -11 63.26 5.13
 1 -1 -11 68.78 5.32
 1 -1 -10 9.29 4.39
 1 1 -10 17.18 5.84
 1 1 -10 9.54 2.13
 1 -1 -10 14.37 4.97
 1 -1 -9 54.99 9.25
 1 1 -9 51.83 9.05
 1 1 -9 53 10.03
 1 -1 -9 57.11 10.16
 1 1 -8 165.81 14.98
 1 -1 -8 161.51 14.72
 1 1 -8 193.74 17.56
 1 -1 -8 152.26 15.16
 1 -1 -7 8.72 4.32
 1 1 -7 10.68 4.48
 1 1 -7 6.77 4.28
 1 -1 -6 1920.59 46.4
 1 1 -6 1967.52 47.13
 1 1 -6 1910.13 48.3
 1 -1 -5 64.02 8.82
 1 1 -5 70.75 8.93
 1 1 -5 61.53 8.76
 1 -1 -4 149.04 12.1
 1 1 -4 165.41 11.77
 1 1 -4 133.53 10.86
 1 -1 -3 476.18 19.24
 1 1 -3 496.3 17.73
 -1 1 3 482.98 9.54
 1 1 -3 486.76 17.55
 1 1 -2 109.6 6.71
 1 -1 -2 110.64 7.96
 -1 1 2 108.48 4.66
 1 1 -2 113.57 6.87
 -1 -1 1 504.78 9.59
 1 -1 -1 493.07 11.01
 -1 1 1 526.77 10.2
 1 1 -1 516.55 9.63
 -1 1 0 5123.84 24.08
 -1 1 0 5121.4 17.97
 -1 1 -1 484.7 7.33
 -1 -1 -1 480.63 9.95
 -1 1 -1 499.33 9.98
 1 1 1 497.38 8.7
 -1 1 -1 504.98 10.22
 -1 1 -2 219.56 6.86
 1 1 2 221.33 6.43
 -1 1 -2 229.52 8.49
 -1 1 -2 208.49 9.35
 -1 -1 -2 216.83 8.61
 -1 1 -3 2686.13 23.95
 -1 -1 -3 2596.55 37.25
 -1 -1 -3 2578.91 36.64
 -1 1 -3 2645.68 35.46
 1 1 3 2611.34 26.4
 -1 1 -4 2532.13 43.14
 -1 -1 -4 2534.32 41.69
 -1 1 -4 2628.06 22.1
 -1 1 -5 13.78 3.79
 -1 -1 -5 9.97 4.01
 -1 -1 -5 5.99 0.79
 -1 -1 -6 650.07 25.98
 -1 1 -6 666.57 25.47
 -1 -1 -6 678.59 24.98
 -1 1 -7 120.65 13.8
 -1 -1 -7 122.59 12.06
 -1 1 -7 117.92 11.57
 -1 1 -8 1347.86 46.79
 -1 1 -8 1329.31 39.82
 -1 -1 -8 1336.5 41.25
 -1 -1 -9 35.11 9.05
 -1 1 -9 41.9 8.99
 -1 -1 -9 41 7.31
 -1 1 -9 28.99 6.22
 -1 1 -10 252.75 22.28
 -1 -1 -10 208.33 20.49
 -1 -1 -10 207.31 8.98
 -1 1 -10 211.77 9.33
 -1 -1 -10 206.07 17.64
 -1 1 -10 244.28 18.42
 -1 -1 -11 123.09 6.92
 -1 1 -11 123.37 7.04
 -1 -1 -12 75.13 5.28
 -1 1 -12 77.19 5.42
 -1 1 -13 35.82 3.49
 -1 -1 -13 34.57 3.3
 -1 -1 -14 320.17 8.06
 -1 1 -14 337.47 8.58
 -1 -1 -15 0.55 0.71
 -1 1 -15 0.55 0.71
 -1 1 -15 0.5 0.69
 -1 -1 -15 -0.97 0.7
 1 -2 -15 73.61 3.16
 1 2 -15 81.32 3.54
 1 2 -14 71.08 4.25
 1 -2 -14 63.88 3.88
 1 -2 -13 283.16 9.32
 1 2 -13 285.39 9.55
 1 2 -12 62.49 5
 1 -2 -12 61.28 4.9
 1 2 -12 62.13 4.14
 1 -2 -11 48.42 4.55
 1 2 -11 50.06 4.68
 1 2 -10 225.92 9.52
 1 2 -10 233.49 21.2
 1 -2 -10 239.47 20.68
 1 -2 -10 257.98 19.93
 -1 -2 10 200.96 16.56
 1 -2 -9 79.76 11.15
 1 2 -9 75.8 12.18
 1 -2 -9 94.59 12.11
 1 2 -8 415.59 25.97
 1 2 -8 439.86 24.45
 1 -2 -8 410.92 23.35
 1 2 -7 848.85 35.17
 1 2 -7 922.45 34.03
 1 -2 -7 828.3 31.62
 1 2 -6 4.07 4.27
 1 2 -6 5.56 3.93
 1 -2 -6 15 4.65
 1 2 -5 1059.38 33.67
 1 2 -5 1149.61 33.35
 1 -2 -5 1085.44 33.33
 1 2 -4 334.22 17.02
 1 2 -4 340.15 16.38
 1 -2 -4 316.73 17.25
 1 2 -3 212.48 11.85
 1 -2 -3 227 13.56
 1 -2 -3 218.17 13.47
 1 2 -3 218.91 11.51
 -1 2 2 929.04 17.28
 1 2 -2 878.08 19.15
 -1 -2 2 926.95 16.34
 1 -2 -2 971.86 24.41
 1 -2 -2 891.82 23.52
 -1 2 1 483.49 12.48
 1 -2 -1 512.22 14.41
 -1 -2 1 485.84 9.37
 1 2 -1 458.05 10.51
 1 -2 -1 505.28 13.09
 1 2 -1 462.46 10.76
 -1 2 0 142.74 3.98
 1 2 0 138.27 5.21
 -1 2 0 134.66 4.39
 -1 2 -1 1035.7 16.18
 -1 -2 -1 1058.27 15.52
 -1 2 -1 1106.36 18.4
 -1 2 -1 1036.67 16.97
 -1 2 -1 1092.23 12.45
 -1 2 -1 1012.69 16.97
 -1 -2 -1 1006.02 16.11
 1 2 1 1064.18 15.78
 -1 -2 -2 1214.95 19.92
 -1 2 -2 1229.85 19.64
 -1 2 -2 1183.15 20.74
 1 2 2 1237.99 18.59
 -1 -2 -3 5775.3 55.74
 -1 -2 -3 5869.51 54.98
 -1 2 -3 5753.99 64.23
 -1 2 -3 5880.63 56.72
 1 2 3 5770.28 45.38
 -1 2 -4 827.25 27.33
 -1 2 -4 801.4 23.77
 -1 -2 -4 802.7 24.05
 -1 2 -4 827.13 14.61
 -1 2 -5 173.46 12.21
 -1 -2 -5 191.45 13.03
 -1 2 -5 178.41 14.47
 -1 2 -6 1776.27 41.01
 -1 -2 -6 1742.74 41.12
 -1 2 -6 1854.87 49.21
 -1 2 -7 615.36 30.51
 -1 2 -7 594.07 25.07
 -1 -2 -7 601.44 26.83
 -1 2 -8 78.32 11.97
 -1 -2 -8 60.41 9.37
 -1 2 -8 73.41 9.42
 -1 2 -9 304.6 23.97
 -1 2 -9 287.33 19.3
 -1 -2 -9 289.75 20.57
 -1 2 -10 33.41 8.24
 -1 -2 -10 41.47 9.49
 -1 2 -10 43.1 4.37
 -1 -2 -10 38.35 3.87
 -1 -2 -10 42.68 8.42
 -1 2 -10 50.94 8.68
 -1 2 -11 50.64 4.75
 -1 -2 -11 50.48 4.49
 -1 -2 -12 279.93 9.74
 -1 2 -12 282.51 10.13
 -1 2 -13 183.93 7.53
 -1 -2 -13 166.59 6.76
 -1 -2 -14 4.17 1.06
 -1 2 -14 4.75 1.31
 -1 -2 -15 187.24 4.48
 -1 2 -15 203.12 4.95
 -1 2 -15 190.47 4.98
 1 -3 -15 59.37 2.72
 1 3 -15 64.28 3.1
 1 3 -14 112.83 5.18
 1 -3 -14 109.38 4.86
 1 3 -13 7.22 1.45
 1 3 -13 7.93 2.35
 1 -3 -13 4.52 1.62
 1 3 -12 259.45 8.37
 1 -3 -12 263.23 9.69
 1 3 -12 273.4 10.04
 1 3 -11 229.39 9.52
 1 -3 -10 218.68 18.52
 1 -3 -10 183.4 18.53
 1 3 -10 238.27 21.6
 1 3 -10 209.65 9.18
 1 3 -9 753.52 37.03
 -1 -3 9 702.45 29.51
 1 -3 -9 772.63 33.68
 1 3 -9 735.49 16.52
 1 -3 -8 70.09 9.99
 1 3 -8 72.35 11.55
 1 -3 -7 266.5 18.29
 1 3 -7 243.6 19.35
 1 3 -6 469.84 22.98
 1 -3 -6 424.74 22.02
 1 3 -6 429.62 23.89
 1 -3 -5 357.02 19.37
 1 3 -5 375.29 19.17
 1 3 -5 371.01 20.5
 1 -3 -4 124.63 10.82
 1 -3 -4 108.08 10.35
 1 3 -4 120.03 10.7
 1 -3 -3 943.75 27.13
 -1 -3 3 958.09 20.09
 1 -3 -3 927.17 27.26
 1 3 -3 936.86 25
 1 -3 -2 502.13 17.96
 -1 -3 2 531.21 11.84
 1 3 -2 509.67 15.28
 -1 3 1 173.01 9.25
 1 3 -1 157.81 7.33
 1 3 -1 161.01 6.76
 1 -3 -1 169.08 8.87
 1 -3 0 382.44 9.07
 -1 3 0 381.52 6.58
 -1 3 0 377.45 9.26
 -1 -3 0 372.77 10.34
 1 3 0 383.42 8.65
 1 3 0 375.02 10.73
 -1 3 0 401.53 14.06
 -1 -3 -1 1.44 1.33
 1 3 1 0.1 1.29
 -1 3 -1 1.05 1.66
 -1 3 -1 2.57 1.96
 -1 3 -1 1.88 1.55
 -1 3 -2 4402.78 47.15
 -1 3 -2 4508.16 45.41
 -1 -3 -2 4546.9 38.92
 -1 3 -2 4720.86 34.89
 1 3 2 4621.25 41.49
 -1 3 -2 4628.1 35.23
 -1 3 -3 5147.24 61.05
 -1 3 -3 5010.3 44.99
 -1 3 -3 5019.63 49.08
 1 3 3 5038.84 47.53
 -1 -3 -3 5007.86 53.82
 -1 -3 -3 4951.69 50.68
 -1 3 -4 421.49 20.12
 -1 3 -4 431.01 16.8
 1 3 4 411.65 14.77
 -1 -3 -4 392.73 16.99
 -1 -3 -4 433.61 18.1
 -1 -3 -5 3362.81 55.22
 -1 3 -5 3316.55 61.35
 -1 3 -5 3283.36 51.15
 -1 -3 -6 5.61 4.22
 -1 3 -6 10.68 5.72
 -1 3 -6 8.41 3.26
 -1 -3 -7 0.99 3.32
 -1 3 -7 6.22 3.37
 -1 -3 -7 7.57 4.89
 -1 3 -7 8.71 5.37
 -1 3 -8 355.57 20.49
 -1 -3 -8 339 21.72
 -1 3 -8 362.15 25.09
 -1 -3 -9 44.88 7.86
 -1 3 -9 59.01 8.77
 -1 3 -9 49.26 4.66
 -1 3 -9 55.44 10.04
 -1 3 -10 5.09 2
 -1 -3 -10 5.67 2.3
 -1 -3 -10 -3.01 4.62
 -1 3 -10 3.09 1.03
 -1 3 -10 -0.81 5.91
 -1 3 -11 535.1 12.35
 -1 3 -11 528.95 14.62
 -1 -3 -11 505.9 13.41
 -1 3 -12 0.41 1.71
 -1 -3 -12 0.21 1.35
 -1 -3 -13 103.89 5.24
 -1 3 -13 114.84 5.95
 -1 -3 -14 80.79 3.7
 -1 3 -14 80.37 4.27
 -1 -3 -14 77.69 3.67
 -1 -3 -15 8.8 1.03
 -1 3 -15 9.61 1.17
 -1 3 -15 8.56 1.19
 1 -4 -15 41.8 1.81
 1 -4 -15 42.6 2.1
 1 -4 -14 36.74 2.8
 1 4 -14 42.71 3.28
 1 4 -13 51.73 3.43
 1 4 -13 52.81 4.14
 1 -4 -13 52.77 3.96
 1 4 -12 121.54 5.86
 1 4 -12 123.63 6.78
 1 -4 -12 107.93 6.22
 1 4 -11 21.6 3.25
 1 4 -10 493.01 31.11
 1 -4 -10 446.96 28.53
 1 -4 -10 485.98 27.4
 1 4 -10 447.77 13.44
 1 4 -9 0.27 4.47
 1 -4 -9 1.07 3.38
 1 4 -9 0.13 1.53
 1 -4 -8 1107.19 38.87
 -1 -4 8 1054.03 34.06
 1 4 -7 7.43 5.24
 1 -4 -7 0.28 3.21
 -1 -4 7 4.64 2.37
 1 4 -6 153.84 14.73
 1 -4 -6 139.58 12.93
 1 4 -5 -0.1 3.48
 1 -4 -5 9.63 5.12
 1 -4 -5 2.75 3.39
 -1 -4 5 5.64 3.02
 1 4 -4 1721.95 39.81
 1 -4 -4 1605.81 38.65
 1 -4 -4 1665.22 39.05
 -1 -4 4 1709.42 30.71
 1 4 -3 2.52 2.58
 -1 -4 3 5.31 1.75
 1 -4 -3 2.04 2.55
 1 4 -2 1742.43 30.22
 1 4 -2 1730.42 25.86
 -1 -4 2 1749.15 21.3
 1 -4 -2 1662.93 33.13
 1 4 -1 498.2 14.59
 1 4 -1 511.51 12.75
 1 4 -1 509.61 14.31
 -1 4 1 513.51 18.51
 1 -4 -1 506.88 15.28
 -1 4 0 170.03 7.43
 -1 4 0 166.64 4.53
 1 -4 0 167.07 6.32
 1 4 0 168.83 8.2
 -1 4 0 173.32 10.33
 -1 -4 0 158.22 7.5
 1 4 0 178.33 6.96
 -1 4 -1 348.38 14.91
 -1 4 -1 344.56 13.58
 -1 -4 -1 325.9 11.32
 1 -4 1 339.94 6.09
 -1 4 -1 338.8 11.29
 1 4 1 332.18 8.68
 -1 4 -2 1837.04 31.29
 -1 4 -2 1889.5 33.58
 1 4 2 1946.12 30.4
 -1 4 -2 1905.85 28.66
 -1 4 -2 1927.43 14.99
 -1 -4 -2 1849.57 25.67
 -1 4 -3 1559.04 20.52
 1 4 3 1573.38 29.27
 -1 4 -3 1604.33 25.93
 -1 -4 -3 1595.74 28.47
 -1 -4 -3 1616.38 32.1
 -1 4 -3 1670.6 35.18
 1 4 4 1955.28 34.68
 -1 4 -4 2047.94 44.46
 -1 4 -4 2036.39 35
 -1 -4 -4 1934.65 37.27
 -1 -4 -4 2020.69 40.09
 -1 4 -5 22.32 6.72
 -1 4 -5 14.82 4.22
 -1 -4 -5 21.95 5.43
 -1 4 -6 1122.67 39.56
 -1 4 -6 1103.1 31.64
 -1 -4 -6 1157.6 35.59
 -1 4 -7 127.43 14.44
 -1 4 -7 128.02 11.61
 -1 -4 -7 116.47 12.47
 -1 -4 -7 123.88 12.62
 -1 4 -8 3.8 2.49
 -1 4 -8 -0.25 3.45
 -1 4 -9 35.97 4.05
 -1 -4 -9 29.32 6.86
 -1 4 -9 32.95 3.36
 -1 4 -9 35.7 9.5
 -1 4 -10 247.42 10.25
 -1 -4 -10 228.52 9.01
 -1 -4 -10 261.16 20.57
 -1 4 -10 232.65 8.71
 -1 4 -10 253.67 23.1
 -1 4 -11 -0.4 1.36
 -1 4 -11 -0.37 1.91
 -1 4 -12 477.4 10.88
 -1 4 -12 474.47 13.12
 -1 -4 -12 474.88 11.94
 -1 -4 -13 16.61 2.06
 -1 4 -13 13.46 2.36
 -1 -4 -14 43.92 2.66
 -1 4 -14 44.7 3.22
 -1 4 -15 20.12 1.53
 -1 4 -15 19.57 1.63
 1 5 -15 114.41 3.86
 1 5 -14 2.12 0.76
 1 5 -14 3.89 1.4
 1 -5 -14 1.62 1.08
 1 5 -13 9.81 1.65
 1 5 -13 10.3 2.4
 1 -5 -13 9.76 1.91
 1 5 -12 8.28 2.01
 1 5 -12 9.77 2.32
 1 -5 -12 9.02 1.94
 1 5 -11 498.47 12.64
 1 5 -11 531.51 14.44
 1 5 -10 3.36 1.81
 1 -5 -10 3.15 3.1
 1 5 -9 1478.88 24.15
 1 -5 -9 1399.04 45.72
 1 5 -9 1475.78 53.66
 1 -5 -8 20.85 5.58
 1 5 -8 19.73 6.46
 1 -5 -7 381.27 22.22
 1 5 -7 388.72 25.36
 1 -5 -6 60.31 8.39
 -1 -5 6 70.75 7.53
 1 5 -6 58.06 9.28
 1 5 -5 21.24 3.74
 1 -5 -5 15.76 5.19
 1 -5 -5 15.02 5.06
 1 5 -5 17.99 5.56
 1 5 -4 45.9 5.95
 1 -5 -4 42.67 6.82
 -1 -5 4 40.59 4.58
 1 5 -4 42.5 7.3
 1 5 -3 2297.51 34.64
 1 5 -3 2210.82 34.15
 1 -5 -3 2275.88 43.5
 -1 -5 3 2337.15 28.54
 1 5 -3 2258.15 41.55
 -1 5 2 66.84 7.64
 1 5 -2 59.07 5.48
 1 5 -2 55.8 4.93
 1 -5 -2 56.35 6.62
 1 5 -2 52.06 5.93
 1 5 -1 2902.62 37.26
 1 5 -1 2808.86 32.28
 1 -5 -1 2858.64 37.41
 1 5 -1 2846.05 38.69
 1 5 0 153.24 8.64
 -1 5 0 156.75 10.65
 -1 -5 0 143.64 7.73
 1 5 0 145.31 7.34
 -1 5 0 151.67 4.51
 -1 5 0 148.66 7.83
 -1 -5 -1 42.27 4.49
 1 -5 1 44.2 2.75
 1 5 1 41.89 3.71
 -1 5 -1 38.67 4.42
 1 5 2 11.4 3.15
 -1 5 -2 16.85 3.58
 -1 -5 -2 12.72 2.43
 -1 5 -2 14.58 3.38
 1 5 3 3079.3 44.42
 -1 5 -3 2956.64 35.41
 -1 5 -3 3059.33 25.97
 -1 -5 -3 2982.79 45.96
 -1 -5 -3 2991.34 39.72
 -1 5 -3 3135.54 49.18
 -1 5 -4 27.96 2.44
 1 5 4 24.47 4.43
 -1 5 -4 29.71 6.38
 -1 5 -4 23.21 3.05
 -1 -5 -4 24.13 4.58
 -1 -5 -4 27.03 5.4
 -1 5 -5 2269.5 52.78
 -1 -5 -5 2268.05 48.72
 -1 5 -6 9.2 5.39
 -1 -5 -6 6.64 3.82
 -1 5 -7 188.78 17.77
 -1 -5 -7 187.98 15.91
 -1 -5 -8 12.31 4.74
 -1 5 -8 11.1 5.64
 -1 5 -9 396.65 12.93
 -1 -5 -9 369.45 24.45
 -1 5 -9 386.82 11.67
 -1 5 -9 417.39 29.16
 -1 5 -10 8.68 2.49
 -1 -5 -10 9.52 2.18
 -1 5 -10 9.27 2.18
 -1 5 -11 481.64 12.21
 -1 -5 -11 474.21 12.36
 -1 5 -11 489.44 14.1
 -1 5 -12 1.07 0.98
 -1 5 -12 -0.61 1.63
 -1 -5 -12 0.18 1.31
 -1 5 -13 296.41 9.33
 -1 -5 -14 2.02 0.91
 -1 5 -14 1.18 1.07
 -1 5 -15 -1.12 0.65
 -1 5 -15 0.66 0.57
 1 6 -15 4.6 0.66
 1 6 -15 5.23 1.05
 1 6 -14 18.12 1.65
 1 -6 -14 17.75 1.73
 1 6 -14 19.66 2.19
 1 6 -13 66.48 3.91
 1 -6 -13 66.71 4.11
 1 6 -13 68.6 4.61
 1 6 -12 83.07 4.92
 1 6 -12 79.31 5.43
 1 -6 -12 75.51 4.96
 1 6 -11 187.83 7.85
 1 6 -11 192.04 8.78
 1 6 -10 721.82 38.72
 1 6 -10 718.32 17.15
 1 -6 -9 16.64 5.2
 1 6 -9 5.89 4.02
 1 6 -9 13.28 2.66
 1 -6 -8 908.7 36.03
 1 6 -8 1016.48 34.62
 1 6 -8 1012.98 43.87
 1 -6 -7 75.98 10.36
 1 6 -7 84.83 9.64
 1 6 -7 94.35 13.13
 1 6 -6 5.51 2.93
 1 -6 -6 7.27 4.14
 -1 -6 6 -0.31 2.21
 1 -6 -6 -1.27 3.53
 1 6 -6 2.32 4.41
 1 6 -5 71.54 6.53
 1 -6 -5 57.7 8.51
 1 6 -5 75.81 7.94
 -1 -6 5 74.99 6.79
 1 -6 -5 60.88 8.68
 1 6 -5 67.37 9.91
 1 6 -4 549.24 18.19
 1 6 -4 526.62 18.78
 1 -6 -4 529.18 23.21
 -1 -6 4 582.72 15.97
 1 6 -4 524.12 23.47
 1 6 -3 105.56 8.22
 1 6 -3 108.24 7.74
 1 -6 -3 111.17 10.19
 1 6 -3 115.05 10.19
 -1 6 2 552.79 22.54
 1 6 -2 502.7 17.45
 1 6 -2 514 19.1
 1 6 -2 523.73 15.76
 1 -6 -2 524.91 19.61
 1 6 -1 345.25 14.3
 -1 6 1 360.68 17.77
 1 6 -1 329.07 13.71
 -1 -6 1 355.32 13.24
 1 -6 -1 357.86 13.9
 1 6 -1 362.37 15.12
 -1 6 1 359.72 14.51
 -1 6 0 743.68 24.72
 -1 -6 0 738.57 18.81
 1 6 0 698.63 18.01
 -1 6 0 745.36 10.19
 -1 6 0 738.42 19.31
 -1 6 0 728.1 20.13
 -1 6 -1 412.72 15.21
 1 6 1 385.63 12.39
 -1 6 -1 392.65 15.49
 -1 6 -1 410.94 17.74
 1 6 1 403.83 16.13
 1 6 2 736.2 22.33
 -1 6 -2 715.44 22.71
 -1 6 -2 700.23 22.2
 1 -6 2 724.66 13.16
 -1 -6 -2 684.74 16.42
 -1 6 -2 709.44 21.76
 1 6 2 720.58 17.56
 -1 6 -3 171.79 9.87
 1 6 3 195.36 12.12
 -1 -6 -3 172.23 9.79
 -1 6 -3 177.05 12.38
 1 6 4 2007.39 40.65
 -1 6 -4 2111.07 27.76
 -1 6 -4 2094.16 26.38
 -1 -6 -4 2050.44 38.75
 -1 -6 -4 2122.8 44.53
 -1 6 -4 2146.92 47.34
 1 6 5 337.16 17.17
 -1 6 -5 345.15 21.15
 -1 6 -5 351.92 12.78
 -1 -6 -5 349.42 19.96
 -1 6 -6 885.86 36.6
 -1 -6 -6 882.21 33.47
 -1 6 -7 12.08 5.18
 -1 -6 -7 13.75 5.61
 -1 6 -8 2.18 5.18
 -1 -6 -8 -2.67 5.63
 -1 -6 -8 -0.19 3.66
 -1 6 -9 97.9 6.57
 -1 -6 -9 94.15 13.03
 -1 6 -9 100.85 6.05
 -1 6 -9 111.54 15.54
 -1 6 -10 277.24 9.89
 -1 6 -10 280.22 11
 -1 6 -11 30.2 3.25
 -1 6 -11 38.72 4.36
 -1 6 -12 538.81 12.02
 -1 6 -12 555.07 14
 -1 -6 -13 14.03 1.72
 -1 6 -13 13.59 1.72
 -1 6 -13 14.15 2.41
 -1 -6 -14 62.76 2.67
 -1 6 -14 66.96 3.18
 -1 6 -14 65.89 3.67
 -1 6 -15 29.2 1.83
 1 7 -14 228.87 5.56
 1 7 -14 233.46 6.59
 1 7 -13 1.68 1.14
 1 -7 -13 2.79 0.99
 1 7 -13 2.04 1.58
 1 7 -12 359.5 10.08
 1 7 -12 374.33 11.19
 1 -7 -12 338.99 9.84
 1 7 -11 106.62 5.99
 1 7 -11 108.05 6.57
 1 7 -10 81.92 5.59
 1 7 -10 88.37 6.14
 1 -7 -9 274.93 20.54
 1 7 -9 294.33 25.16
 1 7 -9 312.96 11.38
 1 -7 -8 268.65 20
 1 7 -8 273.68 23.66
 1 -7 -7 283.35 19.73
 1 7 -7 319.67 18.68
 1 7 -7 319.36 24
 1 7 -6 981.19 30.66
 1 -7 -6 921.42 34.5
 1 7 -6 961.19 39.28
 1 7 -5 17.7 3.62
 1 7 -5 6.95 3.1
 1 -7 -5 7.58 4.01
 1 -7 -5 14.76 4.85
 1 7 -5 18.73 6.29
 1 7 -4 825.31 23.51
 1 7 -4 813.14 23.83
 1 -7 -4 765.36 28.74
 1 7 -4 810.7 30.58
 1 7 -3 1560.9 32.81
 1 7 -3 1518.06 29.81
 1 7 -3 1470.77 37.46
 1 -7 -3 1467.6 37.28
 1 7 -2 13.83 4.06
 -1 7 2 14.22 4.73
 1 7 -2 15.12 4.16
 1 -7 -2 16.2 4.28
 -1 7 1 635.01 24.87
 1 7 -1 603.16 20.46
 1 7 -1 550.84 19.21
 -1 -7 1 626.65 18.75
 1 -7 -1 589.24 18.91
 -1 7 1 610.21 20.43
 1 7 -1 606.01 21.09
 -1 7 0 1264.44 34.61
 1 7 0 1217.25 26.24
 -1 -7 0 1268.84 26.3
 -1 7 0 1249.23 13.01
 -1 7 0 1208.38 28.22
 -1 7 -1 1.67 2.09
 1 7 1 -0.08 2.89
 1 7 1 1.59 1.57
 -1 7 -1 0.63 2.19
 -1 -7 -1 0.68 1.07
 -1 7 -2 1330.52 33.84
 1 7 2 1391.97 33.2
 -1 7 -2 1310.81 32.42
 1 -7 2 1403.56 20.09
 -1 7 -2 1369.26 32.15
 1 7 2 1340.79 26.38
 -1 -7 -2 1318.24 23.64
 -1 7 -3 2274.21 45.45
 -1 -7 -3 2299.99 36.19
 1 7 3 2334.51 44.77
 -1 7 -3 2297.01 40.08
 -1 7 -4 79.5 10.1
 -1 -7 -4 78.3 9.62
 -1 -7 -4 80.96 7.86
 1 7 4 79.38 8.87
 -1 7 -4 84.91 6.69
 -1 7 -5 1247.42 40.96
 -1 -7 -5 1275.7 39.33
 1 7 5 1189.23 34.56
 -1 7 -6 5.9 5.52
 -1 -7 -6 10.51 4.93
 -1 7 -7 45.01 9.85
 -1 -7 -7 44.35 8.24
 -1 7 -8 530.78 13.95
 -1 7 -8 531.95 32.88
 -1 7 -8 548.79 15.09
 -1 -7 -8 508.82 29.39
 -1 -7 -8 554.49 29.95
 -1 7 -9 16.18 3.16
 -1 -7 -9 11.44 4.64
 -1 7 -9 12.93 2.57
 -1 7 -9 5.87 4.91
 -1 7 -10 213.23 8.78
 -1 7 -10 222.99 9.84
 -1 7 -11 365.7 10.9
 -1 7 -11 360.22 12.06
 -1 7 -12 39.25 3.73
 -1 7 -12 9.64 2.3
 -1 7 -13 45.12 3.03
 -1 7 -13 44.25 3.59
 -1 7 -14 117.46 3.9
 -1 7 -14 121.29 4.75
 1 8 -14 10.98 1.63
 1 8 -14 9.64 1.22
 1 8 -13 357.09 9.35
 1 -8 -13 353.06 8
 1 8 -13 361.2 8.64
 1 -8 -12 11.59 2
 1 8 -12 17.45 2.73
 1 8 -12 13.51 2.29
 1 8 -11 418.1 12.61
 1 8 -11 412.54 11.61
 1 8 -10 101.19 6.51
 1 8 -10 95.56 5.94
 1 8 -9 6.1 3.85
 1 8 -9 2.03 1.87
 1 8 -9 2.42 1.49
 1 8 -8 128.61 16.26
 1 -8 -8 93.19 12.23
 1 8 -8 120.45 7.11
 1 8 -8 128.1 7.27
 1 -8 -7 717.76 31.68
 1 8 -7 847.49 40.51
 1 -8 -6 5.04 3.58
 1 8 -6 6.03 2.88
 1 -8 -6 0.93 3.83
 1 8 -6 2.3 3.78
 1 8 -5 941.85 26.04
 1 -8 -5 905.54 32.44
 1 8 -5 1011.89 29.24
 1 -8 -5 957.03 34.42
 1 8 -5 1030.77 39.13
 1 8 -4 194.22 12.19
 1 8 -4 214.44 12.58
 1 -8 -4 190.13 14.91
 1 8 -4 204.86 16.39
 1 8 -3 36.93 7.12
 1 8 -3 46.18 6.09
 1 8 -3 49.78 5.92
 1 -8 -3 34.45 6.58
 -1 8 2 159.93 13.87
 -1 8 2 171.23 12.44
 1 8 -2 165.21 12.72
 -1 -8 2 149.54 10.45
 1 -8 -2 167.08 12.11
 -1 8 1 217.01 15.55
 1 8 -1 188.82 12.16
 -1 -8 1 215.53 11.86
 1 -8 -1 205.1 11.83
 1 8 -1 219.85 14.12
 -1 8 1 201.52 12.86
 1 8 0 56.07 7.26
 -1 8 0 61.99 8.56
 -1 -8 0 55.58 6.18
 1 8 0 60.2 6.64
 -1 8 0 53.64 2.5
 -1 8 0 54.82 6.84
 -1 8 -1 1756.29 42.78
 1 8 1 1811.89 39.94
 -1 8 -1 1835.75 38.86
 1 8 1 1803.65 33.69
 -1 -8 -1 1828.47 26.15
 -1 8 -1 1822.55 37.22
 -1 8 -2 12.89 4.28
 -1 8 -2 14.85 4.49
 1 8 2 4.69 4.13
 -1 8 -2 6.92 3.69
 1 8 2 8.12 2.69
 1 -8 2 7.92 2.19
 -1 -8 -2 9.41 2.26
 1 8 3 1021.46 26.79
 -1 8 -3 1035.72 32.45
 -1 -8 -3 1037.06 24.85
 -1 8 -3 1069.2 29.18
 1 8 3 1040.4 31.91
 -1 8 -4 335.19 20.38
 -1 -8 -4 320.82 19.11
 1 8 4 313.98 18.13
 -1 8 -5 13.37 5.24
 -1 -8 -5 9.95 5.65
 1 8 5 8.44 3.84
 -1 8 -6 200.39 18.37
 -1 -8 -6 201.75 17.38
 -1 8 -7 292.5 23.68
 -1 -8 -7 309.38 22.39
 -1 8 -8 58.61 4.9
 -1 8 -8 39.04 9.13
 -1 8 -8 61.36 5.16
 -1 -8 -8 63.9 11.04
 -1 -8 -8 58.31 10.38
 -1 8 -9 421.68 13.69
 -1 -8 -9 413.01 27.24
 -1 8 -9 395.43 12.41
 -1 8 -9 430.65 30.65
 -1 8 -10 31.26 3.56
 -1 8 -10 36.61 4.18
 -1 8 -11 49.76 4.19
 -1 8 -11 56.31 4.86
 -1 8 -12 61.96 4.12
 -1 8 -12 63.54 4.69
 -1 8 -13 63.25 3.5
 -1 8 -13 72.59 4.41
 -1 8 -14 15.18 1.27
 -1 8 -14 13.88 1.79
 1 9 -14 209.87 5.44
 1 9 -14 194.26 4.71
 1 9 -13 9.15 1.85
 1 9 -13 6.73 1.52
 1 9 -12 534.59 12.64
 1 9 -12 544.39 11.99
 1 9 -11 53.8 4.68
 1 9 -11 52.51 4.32
 1 9 -10 96.51 6.4
 1 9 -10 99.18 6.08
 1 9 -9 2.85 1.47
 1 9 -9 2.38 2.05
 1 -9 -9 0.89 2.85
 1 9 -9 2.09 1.38
 1 9 -8 297.68 25.6
 1 -9 -8 260.82 19.99
 1 9 -8 283.41 11.05
 1 9 -8 297.5 11.09
 1 -9 -7 10.48 4.1
 1 9 -7 6.71 5.87
 1 -9 -6 1311.85 43.44
 1 -9 -6 1248.86 40.99
 1 -9 -5 3.88 3.07
 1 -9 -5 0.56 3.33
 1 9 -5 1.5 2.39
 1 9 -5 -3.84 4.25
 1 -9 -4 409.23 22.29
 1 9 -4 485.95 19.44
 1 9 -4 466.1 25.62
 1 -9 -3 6.29 3.74
 -1 -9 3 1.63 2.58
 1 9 -3 7.92 4.53
 -1 9 3 14.27 4.77
 1 -9 -2 34.22 6.16
 -1 -9 2 29.2 4.92
 -1 9 2 40.69 8.26
 1 9 -2 34.12 7.1
 -1 9 2 41.5 6.99
 1 -9 -1 25.12 4.83
 -1 9 1 18.28 4.88
 -1 -9 1 19.43 4.2
 1 9 -1 15.06 4.4
 -1 9 1 23.68 6.4
 1 9 -1 21.05 5.46
 1 9 -1 24.11 5.3
 1 9 0 2845.78 47.41
 -1 9 0 2834.02 57.85
 1 9 0 2886.88 53.21
 -1 9 0 2872.29 51.32
 -1 -9 0 2750.89 44.79
 -1 -9 -1 772.98 17.36
 -1 9 -1 739.97 25.56
 -1 9 -1 741.12 26.5
 1 9 1 726.37 23.2
 1 9 1 702.67 26.91
 -1 9 -1 697.57 28.68
 -1 9 -2 414.44 20.26
 1 9 2 411.89 17.41
 -1 -9 -2 423.22 14.08
 1 9 2 403.47 20.83
 -1 9 -2 413.24 21.24
 -1 9 -2 449.28 21.71
 -1 9 -3 12.81 5.22
 1 9 3 11.59 3.53
 -1 -9 -3 16.26 3.73
 -1 -9 -3 23.97 6.14
 -1 9 -3 22.58 4.89
 1 9 3 15.35 5.13
 1 9 4 457.61 20.27
 -1 9 -4 398.99 23.14
 -1 -9 -4 423.63 22.86
 1 9 4 409.58 21.99
 -1 9 -5 13.63 5.35
 -1 -9 -5 12.33 4.99
 1 9 5 14.67 4.87
 -1 -9 -6 304.65 22.13
 -1 9 -6 325.63 24.33
 -1 -9 -7 5.44 3.49
 -1 9 -7 1.25 4.5
 -1 9 -8 884.09 18.77
 -1 9 -8 921.93 20.21
 -1 9 -8 864.56 15.72
 -1 -9 -8 917.96 40.9
 -1 9 -8 957.26 45.69
 -1 -9 -8 953.27 41.49
 -1 9 -9 60.5 5.09
 -1 9 -9 61.19 5.44
 -1 9 -9 56.91 4.09
 -1 9 -10 217.63 9.71
 -1 9 -10 217.12 8.95
 -1 9 -11 1.69 1.51
 -1 9 -11 3.13 1.7
 -1 9 -12 36.56 3.42
 -1 9 -12 36.03 3.11
 -1 9 -13 8.55 1.18
 -1 9 -13 7.5 1.78
 -1 9 -13 8.55 1.44
 -1 9 -14 282.02 6.47
 1 10 -14 -0.39 0.78
 1 10 -14 0.19 0.58
 1 10 -13 211.48 6.47
 1 10 -13 206.45 6.11
 1 10 -12 11.53 2.44
 1 10 -12 9.86 1.93
 1 10 -11 471.11 12.71
 1 10 -11 459.18 11.95
 1 10 -10 3.12 1.63
 1 10 -10 3.6 1.52
 1 10 -9 12.82 2.71
 1 10 -9 12.59 2.51
 1 10 -9 10.9 2.63
 1 10 -8 49.26 4.52
 1 10 -8 53.09 4.73
 1 10 -8 52.42 4.87
 1 10 -8 49.49 10.71
 1 -10 -8 54.93 9.98
 1 10 -7 711.24 18.59
 1 10 -7 762.3 40.74
 1 10 -7 707.48 16.37
 1 10 -7 717.27 17.41
 1 10 -6 3.33 3.6
 1 -10 -6 3.05 2.99
 1 -10 -6 1.34 4.23
 1 -10 -5 1039.04 36.57
 1 -10 -5 1085.94 39.06
 -1 10 4 23.48 6.26
 -1 -10 4 31.39 5.82
 1 10 -4 25.65 6.91
 1 10 -4 29.39 5.36
 1 -10 -4 24.94 6.18
 -1 10 3 32.75 6.87
 -1 -10 3 34.73 5.89
 1 10 -3 27.16 6.13
 1 10 -3 36.11 7.55
 1 -10 -3 26.68 6.21
 -1 10 2 21.18 5.43
 -1 -10 2 12.2 3.46
 1 10 -2 13.96 5.66
 -1 10 2 11.92 4.5
 1 10 -2 17.77 5.27
 1 -10 -2 9.91 3.63
 -1 10 1 177.68 13.88
 -1 -10 1 176.81 12.03
 -1 10 1 172.2 15.46
 1 10 -1 187.09 14.64
 1 -10 -1 177.75 12.43
 1 10 0 14.5 3.97
 -1 10 0 12.66 4.13
 -1 10 0 13.23 4.46
 1 10 0 13.27 4.76
 1 -10 0 16.24 3.78
 1 10 1 1530.38 36.63
 -1 10 -1 1507.29 40.3
 -1 10 -1 1528.52 39.54
 1 10 1 1460.88 41.28
 -1 10 -1 1472.14 43.66
 1 10 2 5.58 2.89
 -1 10 -2 3.54 4.04
 -1 10 -2 6.29 3.53
 -1 10 -2 2.73 3.37
 1 10 2 1.49 3.44
 1 10 3 1161.19 32.49
 -1 10 -3 1159.33 38.23
 -1 10 -3 1171.32 34.65
 1 10 3 1168.33 38.21
 -1 -10 -3 1098.39 36.07
 -1 10 -4 2.7 3.73
 1 10 4 1.77 3.25
 -1 -10 -4 4.57 4.06
 -1 10 -5 119.04 14.23
 1 10 5 104.24 11.92
 -1 -10 -5 111.8 13.38
 -1 10 -6 28.32 7.57
 -1 -10 -6 39.02 8.56
 -1 -10 -7 406.51 27.19
 -1 10 -7 364.89 11.69
 -1 10 -7 369.65 10.87
 -1 10 -7 392.98 12.93
 -1 10 -7 398.01 13.97
 -1 10 -7 372.02 13.02
 -1 10 -7 381.98 12.51
 -1 10 -7 395.79 29.09
 -1 10 -8 0.49 1.47
 -1 10 -8 2.38 2.36
 -1 10 -8 2.02 1.7
 -1 -10 -8 7.28 5.07
 -1 10 -8 2.02 3.68
 -1 -10 -8 0.2 4.79
 -1 10 -9 579.58 12.83
 -1 10 -9 567.48 15.05
 -1 10 -9 581.73 16.16
 -1 10 -10 15.17 2.65
 -1 10 -10 13.05 2.61
 -1 10 -11 10.89 2.29
 -1 10 -11 11.86 2.45
 -1 10 -12 18.84 2.49
 -1 10 -12 18.52 2.73
 -1 10 -13 126.01 4.6
 -1 10 -13 132.62 5.34
 -1 10 -14 0.21 0.76
 1 11 -13 9.66 1.46
 1 11 -13 10.53 1.54
 1 11 -12 440.12 10.11
 1 11 -12 428.69 10.33
 1 11 -11 116.98 5.99
 1 11 -11 117.45 6.18
 1 11 -10 45.02 4.22
 1 11 -10 46.82 4.29
 1 11 -9 165.6 8.4
 1 11 -9 154.03 7.97
 1 11 -9 150.15 7.69
 1 -11 -8 264.57 20.06
 1 11 -8 292.68 11.37
 1 11 -8 298.14 9.55
 1 11 -8 295.56 11.01
 1 11 -8 293.79 26.55
 1 11 -8 288.99 10.74
 1 11 -8 296.12 12.44
 1 11 -7 50.57 4.83
 1 11 -7 45.27 4.5
 1 11 -7 40.91 4.05
 1 11 -7 43.23 4.9
 1 11 -7 39.02 4.35
 1 11 -7 48.1 10.67
 1 -11 -7 42.07 8.2
 1 -11 -6 741.02 32.36
 1 11 -6 794.2 19.25
 1 -11 -6 742.13 34.38
 -1 11 6 778.62 36.95
 1 11 -6 828.41 42.62
 1 -11 -5 87.44 11.45
 1 -11 -5 111.43 12.19
 -1 11 5 101.96 12.89
 1 11 -5 113.33 14.74
 1 -11 -4 251.99 18.85
 1 11 -4 277.22 17.26
 -1 -11 4 303.73 18.01
 1 11 -4 278.1 22.02
 -1 11 4 292.89 20.74
 1 -11 -3 226.57 17.18
 1 11 -3 213.4 16
 -1 -11 3 234.61 15.12
 1 11 -3 251.36 19.69
 -1 11 3 225.16 17.38
 1 -11 -2 218.18 15.81
 1 11 -2 223.97 16.64
 -1 11 2 224.13 18.44
 -1 -11 2 218.11 14.26
 -1 11 2 227.43 17.05
 1 11 -2 258.69 19.22
 1 -11 -1 126.7 11.12
 -1 11 1 125.71 12.42
 -1 -11 1 113.61 10.22
 -1 11 1 113.04 11.77
 1 11 -1 117.13 12.48
 -1 11 1 115.35 13.21
 -1 11 0 1414.81 40.83
 -1 11 0 1322.01 43.85
 1 11 0 1344.94 41.73
 1 11 0 1385 38.6
 1 11 1 98.77 10.28
 -1 11 -1 85.47 10.63
 -1 11 -1 83.49 10.66
 1 11 1 90.71 11.23
 -1 11 -2 949.8 34.68
 1 11 2 973.7 31.47
 -1 11 -2 914.53 34.42
 1 11 2 931.21 35.4
 -1 11 -2 879.01 33.55
 -1 11 -3 310.97 18.61
 1 11 3 289.33 20.15
 -1 11 -3 315.27 21.11
 1 11 3 304.3 17.54
 -1 -11 -3 295.78 19.51
 1 11 4 183.66 16.38
 -1 11 -4 194.87 18
 -1 -11 -4 175.11 15.98
 1 11 5 133.56 14.23
 -1 -11 -5 155.64 16.24
 -1 11 -5 151.36 16.76
 -1 11 -6 144.02 7.66
 -1 11 -6 152.47 18.04
 -1 11 -6 151.23 8.48
 -1 -11 -6 133.22 15.53
 -1 -11 -7 13.37 5.89
 -1 11 -7 15.97 2.65
 -1 11 -7 20.61 2.74
 -1 11 -7 20.35 3.32
 -1 11 -7 17.15 3.35
 -1 11 -7 20.14 2.96
 -1 11 -7 13.64 6.35
 -1 11 -7 16 2.81
 -1 11 -8 470.16 14.08
 -1 11 -8 483.2 14.83
 -1 11 -8 478.11 12.45
 -1 -11 -8 466.49 29.64
 -1 -11 -8 513.3 31.49
 -1 11 -9 75.48 5.95
 -1 11 -9 74.72 4.72
 -1 11 -9 72.63 5.52
 -1 11 -10 117.17 6.55
 -1 11 -10 119.94 7.12
 1 11 11 80.04 4.92
 -1 11 -11 87.45 5.22
 -1 11 -11 84.54 5.54
 -1 11 -12 22.49 2.5
 -1 11 -12 20.06 2.73
 -1 11 -13 51.79 2.86
 -1 11 -13 50.55 3.19
 1 12 -13 196.46 5.22
 1 12 -13 182.76 4.85
 -1 12 12 23.01 2.5
 1 12 -12 27.15 2.63
 1 12 -12 25.28 2.54
 1 12 -11 82.14 4.95
 1 12 -11 82.48 5.12
 -1 12 10 72.98 4.94
 1 12 -10 76.14 5.22
 1 12 -10 77.96 5.38
 1 12 -9 2.38 1.37
 1 12 -9 3.04 1.14
 -1 12 9 -0.78 1.97
 1 12 -9 3.31 1.78
 1 12 -9 2.09 1.73
 1 12 -8 229.92 8.58
 1 12 -8 234.14 9.83
 1 12 -8 246.17 9.95
 1 12 -8 237.33 10.24
 1 12 -8 220.38 10.81
 1 12 -7 697.57 16.81
 1 12 -7 711.14 16.7
 1 12 -7 749.44 42.62
 1 12 -7 696.86 19.12
 1 12 -7 660.53 17.85
 1 12 -7 696.65 17.73
 1 12 -6 48.25 4.72
 1 -12 -6 51.88 9.35
 1 12 -6 55.6 11.88
 1 12 -6 49.6 4.4
 1 12 -6 46.58 4.94
 1 12 -6 50.22 4.87
 -1 12 6 54.77 10.54
 1 12 -6 46.76 4.34
 1 -12 -5 438.25 26.35
 -1 12 5 441.78 27.4
 1 12 -5 490.13 32.37
 1 12 -4 551.38 32.38
 -1 12 4 478.02 27.3
 1 -12 -4 476.66 26.35
 1 12 -4 477.04 23.81
 1 -12 -3 62.43 9.56
 -1 12 3 53.5 9.29
 1 12 -3 51.89 8.52
 1 12 -3 73.94 11.15
 -1 -12 3 69.93 8.77
 1 -12 -2 1055.74 36.28
 -1 12 2 1081.19 38.62
 -1 12 2 1068.57 41.3
 1 12 -2 1046.15 37.6
 -1 -12 2 1126.73 33.94
 1 12 -1 514 27.07
 -1 12 1 487.48 27.95
 -1 12 1 495.6 25.98
 1 12 0 81.98 10.4
 -1 12 0 58.16 9.57
 1 12 0 71.32 10.33
 -1 12 0 72.6 10.21
 1 12 1 1140.93 36.97
 -1 12 -1 1098.78 39.06
 1 12 1 1056.27 39.42
 -1 12 -1 1040.9 39.78
 -1 12 -2 330.81 22.21
 1 12 2 332.69 22.41
 -1 12 -2 335.58 21.71
 -1 12 -2 342.88 22.06
 1 12 2 356.49 20.47
 -1 -12 -3 625.49 29.81
 -1 12 -3 645.17 27.98
 1 12 3 596.64 30.48
 -1 12 -3 649.85 31.97
 -1 -12 -4 398.21 25.38
 1 12 4 417.73 25.8
 -1 12 -4 437.36 28.05
 -1 12 -5 105.94 14.96
 -1 -12 -5 105.19 13.95
 1 12 6 365.74 13.83
 -1 12 -6 354.78 12.26
 -1 12 -6 368.86 11.61
 -1 12 -6 357.51 12.38
 -1 12 -6 355.11 28.19
 -1 12 -6 345.64 12.59
 -1 12 -6 365.58 13.52
 -1 -12 -6 386.93 27.27
 -1 12 -7 134.93 8.53
 -1 12 -7 139.8 8.3
 -1 12 -7 139.82 7.43
 -1 12 -7 138.76 7.11
 -1 12 -7 147.69 8.23
 -1 12 -7 145.84 8.03
 -1 12 -7 162.82 19.19
 -1 -12 -7 170.1 18.66
 1 12 7 143.66 8.5
 -1 12 -8 15.03 2.47
 -1 12 -8 14.55 2.74
 -1 12 -8 17.31 3.42
 -1 12 -9 312.62 9.63
 -1 12 -9 305.14 10.95
 -1 12 -9 316.87 11.75
 -1 12 -10 58.46 4.68
 -1 12 -10 55.03 4.83
 1 12 10 55.97 4.7
 -1 12 -11 14.14 2.25
 -1 12 -11 19.9 2.99
 1 12 11 15 2.21
 -1 12 -12 125.07 5.12
 -1 12 -12 124.71 5.49
 -1 12 -13 82.44 3.33
 -1 12 -13 86.04 3.69
 1 13 -13 4.51 0.86
 1 13 -12 171.07 5.69
 1 13 -12 163.71 5.33
 -1 13 12 166.81 5.85
 1 13 -11 123.35 5.65
 1 13 -11 117.76 5.67
 1 13 -10 80.68 5.12
 -1 13 10 70.38 4.75
 1 13 -10 72.68 4.95
 1 13 -9 592.56 14.63
 -1 13 9 562.4 15.09
 1 13 -9 603.65 12.74
 1 13 -9 590.57 14.62
 1 13 -8 70.19 6.35
 1 13 -8 77.78 5.19
 1 13 -8 76.5 5.59
 1 13 -8 86.68 5.82
 1 13 -8 74.44 5.71
 -1 13 8 69.82 5.95
 1 13 -7 15.38 3.07
 1 13 -7 13.8 3.11
 -1 13 7 11.7 3.01
 1 13 -7 13.1 2.58
 1 13 -7 13.03 2.77
 1 13 -6 13.98 2.77
 1 -13 -6 13.84 3.41
 1 13 -6 16.73 2.8
 1 13 -6 16.63 5.74
 1 13 -6 13.78 2.92
 1 13 -6 15.89 2.72
 1 13 -6 16.22 3.03
 1 -13 -5 92.11 12.31
 -1 13 5 114.74 14.4
 1 13 -5 114.68 16.71
 1 13 -5 101.35 6.52
 1 13 -5 109.69 7.42
 1 13 -5 93.4 6.61
 1 13 -5 97.96 6.2
 1 13 -4 103.02 11.58
 1 -13 -4 103.27 12.69
 1 13 -4 121.27 16.42
 -1 13 4 103.12 13.54
 1 13 -3 982.87 37.01
 -1 13 3 976.53 39.16
 1 -13 -3 1088.03 39.43
 -1 13 2 15.41 5.91
 1 13 -2 15.05 5.35
 -1 13 1 636.66 31.16
 1 13 -1 646.14 31.58
 -1 13 1 575.61 31.77
 1 13 0 149.13 14.4
 -1 13 0 154.9 15.56
 1 13 0 167.9 16.49
 -1 13 0 133.43 15.28
 -1 13 -1 5.04 4.43
 1 13 1 5.82 3.08
 1 13 1 1.28 3.71
 -1 13 -1 1.19 3.39
 1 13 2 191.13 18
 -1 13 -2 184.26 16.59
 -1 13 -2 176.54 17.03
 -1 -13 -2 181.84 16.12
 -1 13 -3 948.4 40.74
 1 13 3 870.85 38.59
 -1 -13 -3 924.46 37.92
 1 13 4 5.4 2.73
 -1 13 -4 3.6 1.61
 -1 -13 -4 5.78 7.64
 -1 13 -4 -0.17 4.66
 1 13 4 0.6 2.72
 -1 13 -5 659.93 16.48
 -1 -13 -5 611.25 33.99
 -1 13 -5 622.67 15.99
 -1 13 -5 653.92 37.6
 -1 13 -5 619.06 16.83
 -1 13 -5 621.3 17.54
 1 13 5 627.6 18.72
 1 13 6 14.98 3.52
 -1 13 -6 10.7 2.42
 -1 13 -6 11.26 2.33
 -1 13 -6 15.81 3.33
 -1 13 -6 26.97 10.45
 -1 13 -6 10.54 2.59
 -1 -13 -6 23.45 6.49
 -1 13 -6 10.67 2.69
 -1 13 -7 119.44 7.31
 -1 13 -7 132.74 7.04
 -1 13 -7 140.4 8.1
 -1 13 -7 122.05 7.77
 1 13 7 134.47 8.31
 -1 13 -7 117.45 8.07
 -1 13 -8 202.87 9.2
 -1 13 -8 185.22 7.92
 1 13 8 198.86 10.29
 -1 13 -8 195.74 9.42
 -1 13 -9 19.11 2.96
 -1 13 -9 19.7 2.59
 -1 13 -9 24.03 3.4
 1 13 9 20.9 3.45
 -1 13 -10 25.5 3.22
 -1 13 -10 25.09 3.27
 1 13 10 28.11 3.46
 -1 13 -11 319.01 9.05
 -1 13 -11 330.61 9.76
 1 13 11 313.3 8.87
 -1 13 -12 0.28 0.92
 -1 13 -12 -1.02 1.26
 -1 13 -13 127.4 3.67
 -1 13 -13 122.92 3.71
 1 14 -12 39.1 2.58
 -1 14 12 40.13 2.66
 1 14 -11 17.06 2.06
 -1 14 11 18.21 2.46
 -1 14 10 451.7 11.38
 1 14 -10 453.29 11.53
 1 14 -9 36.13 3.57
 -1 14 9 40.63 4.02
 1 14 -9 42.33 4.02
 1 14 -9 35.76 3.09
 1 14 -8 425.77 11.72
 1 14 -8 440 14.78
 1 14 -8 433.98 13.21
 1 14 -8 437.64 13.02
 -1 14 8 425.77 14.03
 1 14 -7 1.52 1.65
 1 14 -7 -0.38 2.21
 1 14 -7 0.13 1.5
 -1 14 7 -0.23 2.15
 1 14 -7 -1.8 1.83
 1 14 -6 2.99 1.56
 1 14 -6 7.35 2.37
 1 14 -6 3.21 2.29
 1 14 -6 6.11 2.06
 1 14 -6 5.8 2.23
 -1 14 6 6.31 2.13
 1 14 -5 2.78 1.46
 -1 14 5 1.76 1.93
 1 14 -5 3.67 1.93
 1 14 -5 -0.97 2.14
 1 14 -5 2.8 5.08
 1 14 -5 3.63 1.88
 -1 14 4 485.69 15.87
 1 14 -4 507.45 14.91
 1 14 -4 502.78 15.84
 1 14 -4 455.86 14.52
 -1 14 4 480.89 29.12
 1 14 -3 78.05 10.93
 -1 14 3 79.74 6.35
 1 14 -3 89.97 6.36
 -1 14 3 78.05 12.23
 1 14 -3 79.2 6.12
 -1 14 2 1340.47 47.72
 1 14 -2 1268.36 45.28
 -1 14 1 49.24 9.56
 1 14 -1 37.88 8.84
 -1 14 0 215.23 19.14
 1 14 0 183.2 18.18
 -1 14 0 190.3 18.71
 -1 14 -1 14.8 5.69
 -1 14 -1 13.65 5.25
 1 14 1 20.96 6.29
 -1 14 -2 152.12 15.49
 1 14 2 144.47 16.35
 -1 -14 -2 137.28 14.68
 -1 -14 -3 25.96 6.82
 1 14 3 30.55 4.05
 1 14 3 20.53 6.37
 1 14 3 21.05 3.68
 -1 14 -3 28.21 3.76
 -1 14 -3 28.44 3.98
 -1 14 -4 831.17 41.78
 1 14 4 750.07 37.71
 -1 14 -4 794.71 17.64
 -1 -14 -4 767.45 37.82
 1 14 4 838.41 21.37
 -1 14 -4 796.51 19.17
 -1 14 -4 771.85 19.76
 1 14 4 779.12 21.04
 -1 14 -5 18.9 3.05
 -1 14 -5 18.84 3.25
 -1 14 -5 16.19 2.98
 1 14 5 16.15 3.71
 -1 14 -5 19.65 3.24
 -1 -14 -5 19.88 4.93
 1 14 5 15.42 3.33
 -1 14 -6 358.08 29.18
 -1 -14 -6 310.97 25.02
 -1 14 -6 320.12 11.8
 -1 14 -6 302.71 11
 -1 14 -6 333.05 12.12
 1 14 6 324.43 13.85
 -1 14 -6 323.88 12.5
 1 14 6 293.34 12.86
 -1 14 -6 313.6 13.12
 -1 14 -7 18.53 3.25
 -1 14 -7 14.43 2.82
 -1 14 -7 17.96 2.93
 1 14 7 14.17 3.45
 -1 14 -7 14.23 2.77
 1 14 7 15.27 3.02
 -1 14 -7 15.52 3.33
 -1 14 -8 5.81 1.85
 -1 14 -8 1.9 1.32
 -1 14 -8 2.66 1.82
 1 14 8 2.64 1.31
 1 14 8 3.39 2.31
 -1 14 -9 7.7 2.31
 -1 14 -9 4.72 1.94
 -1 14 -9 5.93 1.75
 1 14 9 6.51 2.13
 -1 14 -10 357.68 10.44
 1 14 10 349.42 10.8
 -1 14 -11 7.85 1.69
 1 14 11 7.18 1.47
 -1 14 -11 7.33 1.96
 -1 14 -12 290.03 6.73
 -1 14 -12 275.59 6.61
 1 15 -12 4.05 1.07
 -1 15 12 2.08 0.75
 1 15 -11 97.78 4.49
 -1 15 11 79.8 4.42
 -1 15 10 34.33 3.1
 1 15 -10 32.75 3.16
 -1 15 10 33.58 3.55
 1 15 -9 471.95 12.3
 1 15 -9 459.01 10.51
 1 15 -8 17.27 2.77
 1 15 -8 14.48 2.34
 -1 15 8 17.14 3.02
 1 15 -8 15.89 2.69
 1 15 -7 149.39 7.86
 1 15 -7 148.74 8.46
 1 15 -7 159.02 9.06
 1 15 -7 146.96 7.26
 -1 15 7 159.18 8.91
 1 15 -7 150.49 7.77
 1 15 -6 49.9 4.6
 1 15 -6 34.25 4.49
 -1 15 6 36.99 4.76
 1 15 -6 42.73 4.34
 1 15 -6 40.47 4.69
 1 15 -5 2.16 1.36
 1 15 -5 6.12 1.93
 -1 15 5 3.3 2.36
 1 15 -5 3.43 2.09
 1 15 -5 6.98 2.6
 1 15 -5 7.62 2.16
 1 15 -4 38.94 4.62
 -1 15 4 42.86 5.14
 1 15 -4 39.87 4.66
 1 15 -4 39.2 4.62
 1 15 -3 928.82 19.8
 1 15 -3 933.53 21.11
 -1 15 3 979.36 21.47
 1 15 -3 992.33 21.37
 -1 15 3 959.75 22.29
 -1 15 3 943.63 41.69
 1 15 -3 900.18 37.69
 1 15 -2 2.01 1.26
 1 15 -2 3.91 2.4
 -1 15 2 2.04 1.5
 1 15 -2 1.37 1.75
 1 15 -2 0.84 1.78
 -1 15 2 3.68 2.07
 1 15 -2 8.49 4.8
 1 15 -1 509.84 14.84
 -1 15 1 513.18 14.48
 1 15 -1 507.93 15.22
 -1 15 1 513.95 15.43
 1 15 -1 491.02 15.08
 -1 15 1 450.26 28.82
 1 15 -1 445.14 28.41
 1 15 0 80.25 6.04
 -1 15 0 75.3 5.81
 -1 15 0 85.22 6.19
 1 15 0 70.89 5.75
 1 15 0 54.4 9.96
 -1 15 0 71.81 12.05
 1 15 0 70.47 5.62
 1 15 0 82.07 6.09
 -1 15 -1 -1.63 1.82
 1 15 1 4.16 2.07
 1 15 1 3.56 2.04
 -1 15 -1 5.57 2.24
 1 15 1 1.98 1.45
 1 15 1 6.77 5.12
 -1 15 -1 5.13 5.39
 1 15 1 2.51 1.42
 -1 15 -2 73.97 6.47
 -1 15 -2 73.17 5.82
 1 15 2 66.67 5.31
 1 15 2 77.2 6.2
 1 15 2 77.55 12.71
 -1 -15 -2 64.84 10.41
 1 15 2 75.14 6.55
 1 15 3 393.94 28.2
 -1 15 -3 395.65 11.96
 1 15 3 421.04 14.93
 1 15 3 400.58 15.2
 1 15 3 392.33 12.74
 -1 15 -3 415.57 13.96
 -1 15 -3 421.54 14.95
 -1 -15 -3 377 26.25
 -1 15 -4 15.63 2.56
 1 15 4 21.31 3.89
 1 15 4 14.98 3.28
 -1 15 -4 19.32 3.41
 -1 15 -4 15.94 3.47
 -1 -15 -4 8.42 5.08
 -1 -15 -5 213.6 20.64
 -1 15 -5 239.6 10.14
 -1 15 -5 217.86 9.68
 -1 15 -5 223.81 9.67
 1 15 5 215.76 11.24
 -1 15 -5 229.7 10.72
 1 15 5 210.55 11.29
 -1 15 -5 205.07 10.77
 -1 15 -6 16.46 2.9
 -1 15 -6 17.34 3.09
 -1 15 -6 10.57 2.64
 1 15 6 12.76 3.31
 -1 15 -6 17.2 3.17
 1 15 6 12.22 3.2
 -1 15 -6 12.4 3.08
 -1 15 -7 120.77 7.17
 -1 15 -7 122.59 6.76
 -1 15 -7 134.06 7.66
 1 15 7 122.8 8.38
 -1 15 -7 121.39 7.54
 1 15 7 126.74 7.88
 -1 15 -7 128.88 8.4
 -1 15 -8 146.3 7.75
 -1 15 -8 150.69 6.92
 -1 15 -8 161.86 7.95
 1 15 8 152.15 7.84
 1 15 8 154.12 8.78
 -1 15 -9 167.46 7.56
 -1 15 -9 176.19 7.88
 -1 15 -9 168.8 6.69
 1 15 9 156.8 7.95
 -1 15 -10 9.94 1.84
 1 15 10 11.25 2.09
 -1 15 -10 12.76 2.3
 -1 15 -11 188.47 6.15
 1 15 11 173.79 5.67
 -1 15 -11 181.12 5.99
 -1 15 -12 3.16 0.86
 1 16 -11 173.95 5.28
 -1 16 11 173.05 5.76
 -1 16 10 136.74 5.44
 1 16 -10 150.57 5.92
 -1 16 10 146.7 6.57
 1 16 -9 18.35 2.85
 -1 16 9 14.58 2.82
 -1 16 9 14.34 2.49
 1 16 -9 23.07 2.77
 1 16 -8 358.8 10.15
 -1 16 8 378.43 13.02
 1 16 -8 354.24 10.77
 -1 16 8 351.81 11.97
 1 16 -8 362.07 11.03
 1 16 -7 88.85 6.44
 1 16 -7 92.68 6.99
 1 16 -7 90.87 5.69
 -1 16 7 99.56 7.17
 1 16 -7 89.53 5.8
 -1 16 7 87.7 6.61
 1 16 -7 91.91 5.97
 1 16 -6 1.06 1.22
 1 16 -6 0.09 1.55
 1 16 -6 -1.91 2.43
 -1 16 6 3.61 2.11
 1 16 -6 3.35 1.88
 1 16 -5 129.26 7.46
 -1 16 5 129.72 8.4
 1 16 -5 135.96 7.19
 1 16 -5 130.18 7.65
 1 16 -5 126 8.27
 -1 16 5 117.58 8.03
 1 16 -5 121.54 7.82
 1 16 -4 282.92 12.44
 1 16 -4 267.69 11.64
 -1 16 4 282.51 12.08
 1 16 -4 273.11 11.2
 -1 16 4 289.41 12.68
 1 16 -3 3.11 1.68
 -1 16 3 0.2 1.78
 1 16 -3 2.39 2.01
 -1 16 3 0.27 1.62
 1 16 -3 1.7 1.94
 1 16 -2 199.23 19.16
 1 16 -2 209.68 9.77
 1 16 -2 209.3 10.44
 1 16 -2 218.61 10.51
 -1 16 2 211.7 10.56
 1 16 -2 206.12 9.92
 -1 16 2 200.34 19.98
 -1 16 2 228.66 10.27
 -1 16 1 154.72 8.1
 -1 16 1 119.63 15.52
 -1 16 1 141.63 7.53
 1 16 -1 147.38 8.57
 -1 16 1 156.4 8.91
 1 16 -1 143.76 8.2
 1 16 -1 143.97 16.64
 1 16 -1 148.83 8.34
 1 16 0 58.38 5.36
 -1 16 0 58.16 4.98
 -1 16 0 52.76 4.79
 1 16 0 58.32 5.43
 1 16 0 59.91 11.23
 -1 16 0 66.05 11.96
 -1 16 0 67.23 5.21
 1 16 0 53.04 5.15
 -1 16 0 51.79 4.86
 1 16 1 337.15 12.75
 1 16 1 300.5 24.82
 1 16 1 306.33 11.77
 -1 16 -1 325.14 12.25
 1 16 1 316.52 11.68
 1 16 2 95.51 7.15
 1 16 2 84.31 13.72
 -1 16 -2 91.47 6.61
 1 16 2 85.13 6.1
 -1 16 -2 101.56 7.56
 1 16 2 88.05 5.97
 1 16 2 86.89 7.32
 1 16 3 200.86 11.02
 1 16 3 200.35 10.5
 -1 16 -3 202.46 8.51
 1 16 3 189.31 8.94
 -1 16 -3 202.04 9.99
 1 16 3 182.68 19.29
 -1 16 -3 199.24 10.61
 1 16 4 572.19 18.09
 -1 16 -4 553.58 17.33
 -1 16 -4 567.26 16.61
 1 16 4 532.31 17.99
 -1 16 -4 572.31 14.91
 -1 16 -5 3.34 2
 -1 16 -5 1.51 1.8
 1 16 5 -0.88 2.44
 -1 16 -5 2.94 1.59
 1 16 5 3.19 2.3
 -1 16 -5 4.45 2.4
 -1 16 -6 63.73 5.25
 -1 16 -6 67.05 5.3
 -1 16 -6 79.24 5.85
 1 16 6 62.56 6.18
 -1 16 -6 66.73 5.75
 1 16 6 63.35 5.96
 -1 16 -6 69.8 6.3
 -1 16 -7 131.08 7.18
 -1 16 -7 129.69 6.73
 -1 16 -7 135.99 7.33
 1 16 7 124.7 8.08
 -1 16 -7 125.18 7.51
 1 16 7 122.05 7.53
 -1 16 -7 126.15 8.16
 -1 16 -8 9.93 2.38
 -1 16 -8 12.55 2.31
 -1 16 -8 13.95 2.49
 1 16 8 10.47 2.76
 -1 16 -9 108.33 5.86
 -1 16 -9 116.99 5.95
 1 16 9 106.93 6.28
 -1 16 -10 107.79 5.1
 -1 16 -10 101.7 4.82
 1 16 10 93.54 4.93
 -1 16 -11 2.24 1.02
 -1 17 11 79.91 3.4
 1 17 -11 83.31 3.17
 -1 17 10 60.19 3.9
 1 17 -10 62.01 3.49
 -1 17 9 86.76 4.94
 1 17 -9 91.53 4.22
 -1 17 9 92.86 5.6
 1 17 -9 98.94 4.92
 -1 17 8 40.03 3.98
 1 17 -8 44.61 3.51
 1 17 -8 51.01 4.06
 -1 17 8 41.2 4.3
 1 17 -7 88.37 5.38
 1 17 -7 89.63 5.44
 -1 17 7 92.93 6.68
 1 17 -7 76.34 6.11
 -1 17 7 84.89 6.27
 1 17 -7 85.6 5.44
 1 17 -6 294.2 10.14
 -1 17 6 276.17 11.64
 1 17 -6 279.97 11.32
 1 17 -6 280.06 11.86
 -1 17 6 286.7 11.93
 1 17 -6 281 10.14
 -1 17 5 22.34 3.81
 1 17 -5 19.58 3.31
 1 17 -5 23.29 3.99
 -1 17 5 17.48 3.71
 1 17 -5 20.74 3.39
 1 17 -5 20.35 2.98
 1 17 -4 292.24 12.56
 1 17 -4 268.94 10.99
 1 17 -4 259.07 11.37
 -1 17 4 272.72 12.2
 -1 17 4 278.98 11.89
 -1 17 3 170.76 9.23
 1 17 -3 152.92 8.88
 1 17 -3 162.36 9.48
 -1 17 3 148.11 9.13
 1 17 -3 148.66 8.35
 1 17 -3 161.01 8.44
 -1 17 2 17.46 3.15
 1 17 -2 21.25 3.67
 1 17 -2 20.02 3.5
 -1 17 2 20.32 3.85
 1 17 -2 18.35 3.1
 -1 17 1 236.53 11.03
 1 17 -1 239.18 10.65
 -1 17 1 251.35 10.48
 1 17 -1 230.07 20.98
 1 17 -1 242.22 10.9
 1 17 -1 251.09 11.81
 1 17 -1 248.19 10.87
 -1 17 1 255.13 10.58
 1 17 0 95.2 6.75
 -1 17 0 92.32 6.77
 -1 17 0 96.21 6.25
 1 17 0 111.52 15.43
 -1 17 0 98.43 6.42
 1 17 0 105.06 7.29
 1 17 0 93.98 6.71
 -1 17 0 94.68 6.41
 1 17 1 7.08 2.18
 1 17 1 9.35 2.42
 -1 17 -1 6.51 2.45
 1 17 1 9.11 2.5
 1 17 1 13.93 2.74
 1 17 2 392.81 14.35
 -1 17 -2 377.56 14.61
 1 17 2 351.57 12.27
 1 17 2 366.13 11.9
 1 17 3 54.28 5.56
 -1 17 -3 61.28 5.65
 -1 17 -3 57.14 5.9
 1 17 3 53.08 5.8
 -1 17 -4 12.77 2.73
 1 17 4 13.92 3.53
 -1 17 -4 12.88 2.52
 -1 17 -4 10.56 2.75
 -1 17 -4 12.71 3.39
 1 17 4 12.71 3.53
 -1 17 -5 246.46 10
 1 17 5 242.26 11.61
 -1 17 -5 250.52 9.9
 -1 17 -5 239.71 10.54
 -1 17 -5 246.49 11.55
 1 17 5 229.55 11.25
 -1 17 -6 153.36 7.55
 1 17 6 148.38 8.95
 -1 17 -6 146.94 7.55
 -1 17 -6 148.43 8.18
 -1 17 -6 144.54 8.74
 1 17 6 153.66 8.75
 -1 17 -7 14.72 2.55
 -1 17 -7 11.7 2.3
 -1 17 -7 11.54 2.93
 1 17 7 13 3.03
 1 17 8 274.15 10.47
 -1 17 -8 282.88 8.69
 -1 17 -8 293.31 9.61
 1 17 9 11.81 2.34
 -1 17 -9 9.46 2.05
 1 17 10 87.45 4.34
 -1 17 -10 95.88 4.36
 -1 17 -11 100.61 3.53
 -1 18 10 83.16 3.98
 1 18 -10 83.32 3.38
 -1 18 9 26.97 2.94
 1 18 -9 24.8 2.07
 1 18 -9 26.74 2.41
 1 18 -8 16.55 2.43
 -1 18 8 10.74 2.19
 1 18 -8 10.83 1.85
 -1 18 8 10.63 2.47
 -1 18 7 251.81 10
 1 18 -7 256.8 8.5
 -1 18 7 259.93 10.42
 1 18 -7 254.78 8.22
 1 18 -7 254.94 10.27
 1 18 -7 276.72 8.86
 -1 18 6 1.75 1.84
 1 18 -6 3.66 1.98
 -1 18 6 3.1 2.17
 1 18 -6 4.57 1.61
 1 18 -6 2.81 2.16
 1 18 -6 3.2 1.76
 1 18 -6 1.32 1.3
 -1 18 5 410.25 13.99
 1 18 -5 399.13 13.55
 1 18 -5 428.55 14.64
 -1 18 5 414.2 14.39
 -1 18 4 104.57 7.21
 1 18 -4 92.94 6.78
 1 18 -4 98.59 6.59
 1 18 -4 90.8 7.05
 -1 18 4 105.68 7.54
 -1 18 3 46.08 4.82
 1 18 -3 46.86 4.72
 1 18 -3 53.85 5.62
 1 18 -3 46.18 4.95
 -1 18 3 47.64 5.1
 -1 18 2 99.13 6.89
 1 18 -2 101.35 7.43
 -1 18 2 101.65 7.35
 1 18 -2 100.52 6.82
 1 18 -2 108.01 7.05
 -1 18 1 81.91 6.06
 1 18 -1 87.97 6.49
 -1 18 1 86.41 6.14
 1 18 -1 91.85 7.22
 -1 18 1 84.08 6.73
 1 18 -1 75.85 6.09
 -1 18 0 30.81 3.83
 1 18 0 29.57 4.07
 1 18 0 19.81 3.47
 1 18 0 26.4 3.46
 1 18 1 334.5 12.98
 1 18 1 298.02 11.45
 -1 18 -1 333.01 13.88
 1 18 1 312.25 11.24
 1 18 2 54.15 5.55
 1 18 2 59.01 5.72
 1 18 2 56.31 4.88
 -1 18 -2 60.89 6.25
 1 18 2 58.38 4.67
 -1 18 -3 180.39 9.25
 -1 18 -3 181.51 10.12
 -1 18 -3 169.89 8.44
 1 18 3 183.95 9.84
 1 18 4 42.78 5.11
 -1 18 -4 41.97 3.85
 -1 18 -4 34.78 4.15
 -1 18 -4 37.62 4.19
 -1 18 -4 41.8 5.05
 1 18 5 13.3 3.31
 -1 18 -5 15.77 2.82
 -1 18 -5 12.89 2.59
 -1 18 -5 11.89 2.55
 -1 18 -5 13.14 3.13
 1 18 6 4.13 2.14
 -1 18 -6 8.68 2.07
 -1 18 -6 1.89 1.48
 -1 18 -6 4.22 1.62
 -1 18 -6 4.22 2.18
 -1 18 -7 439.19 11.74
 -1 18 -7 412.92 10.83
 -1 18 -7 399.84 12.91
 1 18 7 410.94 13.16
 -1 18 -8 8.19 1.68
 1 18 8 8.48 2.31
 -1 18 -8 7.43 1.86
 1 18 9 299.5 8.71
 -1 18 -9 321.03 8.2
 -1 18 -10 9.51 1.29
 -1 19 9 1.16 1.13
 1 19 -9 -1.68 1.04
 1 19 -8 136.81 4.99
 -1 19 8 141.63 6.5
 1 19 -8 138.73 5.04
 -1 19 7 1.38 1.72
 -1 19 7 2.75 1.61
 1 19 -7 1.6 1.18
 -1 19 6 398.82 12.64
 -1 19 6 417.43 12.96
 1 19 -6 412.23 12.98
 1 19 -6 405.56 12.03
 1 19 -6 408.82 11
 -1 19 5 7.68 2.52
 -1 19 5 10.78 2.79
 1 19 -5 8.66 2.54
 1 19 -5 7.64 2.31
 1 19 -5 8.19 2.31
 -1 19 4 249.29 10.58
 1 19 -4 243.41 10.51
 1 19 -4 250.98 11.06
 -1 19 4 232.56 10.69
 -1 19 3 7.41 2.24
 1 19 -3 7.92 2.58
 1 19 -3 5.83 2.07
 1 19 -3 6.6 2.27
 -1 19 3 8.58 2.99
 -1 19 2 11.27 2.36
 1 19 -2 12.95 2.66
 -1 19 2 11.75 2.42
 1 19 -2 13.05 3.12
 1 19 -2 11.8 2.66
 1 19 -1 14.88 3.24
 1 19 -1 20.06 3.26
 1 19 -1 17.4 3.14
 -1 19 1 15.7 2.94
 -1 19 0 485.95 13.03
 1 19 0 526.35 15.65
 1 19 0 514.26 16.43
 -1 19 0 527.42 17.42
 1 19 0 495.45 14.02
 -1 19 -1 18.79 3.02
 1 19 1 13.66 2.93
 1 19 1 15.13 3.22
 -1 19 -1 20.97 4.08
 1 19 1 18.08 2.95
 1 19 2 804 19.82
 1 19 2 728.85 16.69
 -1 19 -2 798.52 19.21
 -1 19 -2 801.81 20.78
 -1 19 -2 739.28 16.92
 1 19 3 3.6 2.15
 1 19 3 3.77 1.98
 -1 19 -3 1.22 2.37
 -1 19 -3 1.52 1.51
 -1 19 -3 3.65 2.09
 1 19 4 53.07 5.32
 -1 19 -4 61.39 5.15
 -1 19 -4 60.13 5.74
 -1 19 -4 57.53 4.76
 1 19 5 -0.21 2.03
 -1 19 -5 -3.38 2.06
 -1 19 -5 -2.11 1.65
 -1 19 -5 2.12 2.14
 -1 19 -5 0.61 1.5
 1 19 6 90.73 6.35
 -1 19 -6 97.64 5.46
 -1 19 -6 86.35 5.59
 -1 19 -6 89.22 6.37
 -1 19 -6 86.85 5.16
 -1 19 -7 6.45 1.68
 -1 19 -7 7.51 1.91
 1 19 7 7.53 2.38
 -1 19 -8 315.23 8.18
 1 19 8 311.48 9.41
 -1 19 -9 -0.12 0.94
 1 19 10 88.68 3.5
 -1 20 9 6.57 1.23
 -1 20 8 2.89 1.37
 1 20 -8 1.89 0.83
 -1 20 7 227.33 8.05
 1 20 -7 227.32 6.67
 1 20 -6 7.66 2.1
 1 20 -6 8.58 1.83
 -1 20 6 7.53 2.28
 1 20 -5 337.94 11.6
 1 20 -5 336.61 10.82
 1 20 -5 335.46 9.91
 -1 20 5 337.48 11.17
 1 20 -4 6.46 2.32
 -1 20 4 10.02 2.63
 -1 20 4 6.59 1.99
 1 20 -4 8.61 2.23
 1 20 -3 56.27 5.37
 -1 20 3 45.88 4.27
 -1 20 3 47.89 4.53
 1 20 -3 51.27 4.84
 1 20 -2 158 8.83
 1 20 -2 152.46 7.6
 1 20 -2 155.84 8.49
 -1 20 2 149.48 7.53
 1 20 -1 170.93 8.04
 1 20 -1 169.22 8.38
 -1 20 1 165.33 7.76
 -1 20 1 169.09 9.64
 1 20 -1 166.57 9
 1 20 0 25.71 3.78
 -1 20 0 29.7 3.2
 -1 20 0 26.78 4.22
 1 20 0 26.87 3.92
 1 20 0 23.15 3.18
 -1 20 -1 503.25 14.79
 1 20 1 478.44 12.5
 -1 20 -1 467.92 12.41
 -1 20 -1 494.08 15.93
 1 20 1 494.46 15.6
 1 20 1 488.94 14.65
 -1 20 -2 3.45 1.86
 -1 20 -2 0.51 1.67
 -1 20 -2 2.68 2.13
 1 20 2 2.97 1.9
 -1 20 -3 177.6 8.4
 -1 20 -3 166.84 7.55
 -1 20 -3 183.95 9.57
 1 20 3 176.82 8.89
 -1 20 -4 19.53 3.05
 -1 20 -4 12.49 2.27
 -1 20 -4 15 3.18
 1 20 4 15.3 2.96
 -1 20 -5 5.03 1.67
 -1 20 -5 3.54 2.02
 1 20 5 6.35 2.49
 -1 20 -5 5.46 1.98
 1 20 6 9.14 1.93
 -1 20 -6 8.31 2.12
 -1 20 -6 9.72 1.87
 -1 20 -6 10.65 1.54
 -1 20 -7 236.7 6.88
 -1 20 -7 230.53 6.53
 1 20 7 231.97 8.51
 -1 20 -8 7.16 1.2
 1 20 8 7.23 1.83
 1 20 9 139.67 4.72
 -1 21 8 38.44 2.42
 -1 21 7 3.82 1.23
 1 21 -7 6.55 1.25
 1 21 -6 205.01 6.33
 -1 21 6 209.79 7.46
 -1 21 6 193.11 7
 1 21 -6 194.1 7.3
 1 21 -5 29.13 2.93
 1 21 -5 25.47 3.17
 -1 21 5 28.84 3.29
 1 21 -5 28.67 2.92
 -1 21 5 33.08 3.44
 1 21 -4 121.63 5.78
 1 21 -4 114.72 6.15
 1 21 -4 120.75 6.83
 -1 21 4 122.35 6.34
 1 21 -3 180.6 7.45
 1 21 -3 185.01 8.25
 1 21 -3 196.62 8.94
 -1 21 3 187.52 7.73
 1 21 -2 0.4 1.59
 -1 21 2 1.39 2.35
 1 21 -2 -0.64 1.93
 -1 21 2 -0.36 1.42
 -1 21 1 249.41 11.01
 1 21 -1 251.99 10.26
 1 21 -1 264.25 10.85
 -1 21 0 57.5 3.92
 1 21 0 48.33 4.76
 -1 21 0 61.02 5.69
 1 21 0 54.42 4.64
 -1 21 -1 3.22 1.57
 -1 21 -1 6.01 2.45
 1 21 1 5.26 2.13
 -1 21 -1 9.35 1.97
 1 21 1 9.75 2.71
 -1 21 -2 211.98 7.84
 1 21 2 216.9 9.77
 -1 21 -2 220.73 9.99
 -1 21 -2 221.97 8.92
 1 21 2 216.92 9.27
 -1 21 -3 31.64 3.26
 -1 21 -3 32.92 3.95
 -1 21 -3 33.04 3.5
 1 21 3 30.93 3.74
 -1 21 -4 26.94 2.98
 -1 21 -4 28.13 3.61
 -1 21 -4 29.54 3.04
 1 21 4 24.32 3.39
 -1 21 -5 135.49 5.7
 1 21 5 136.78 6.87
 -1 21 -5 139.59 7.01
 1 21 6 75.32 4.85
 -1 21 -6 77.29 4.03
 1 21 7 27.27 2.8
 1 21 8 127.39 4.59
 1 22 -7 65.87 2.64
 -1 22 7 64.49 3.48
 -1 22 6 5.76 1.56
 1 22 -6 1.51 0.9
 1 22 -5 47.62 3.09
 1 22 -5 41.59 3.33
 -1 22 5 47.73 3.26
 1 22 -4 148.68 5.74
 -1 22 4 154.75 7.38
 1 22 -4 134.87 5.72
 1 22 -4 140.05 6.46
 -1 22 4 132.32 5.57
 1 22 -3 2.63 1.49
 1 22 -3 0.42 1.08
 -1 22 3 -0.41 1.64
 1 22 -3 0.79 1.89
 -1 22 3 3.76 1.6
 1 22 -2 212.17 8.27
 -1 22 2 221.65 9.45
 1 22 -2 210.49 8.65
 1 22 -2 217.17 7.36
 1 22 -1 10.74 2.25
 -1 22 1 14.92 2.94
 1 22 -1 9.49 2.09
 -1 22 1 13.52 2.39
 1 22 -1 14.42 2.2
 1 22 0 118.73 5.24
 1 22 0 112.96 6.37
 -1 22 0 123.12 7.16
 -1 22 0 118.48 6.03
 1 22 0 123.53 6.97
 1 22 0 110.91 5.87
 -1 22 -1 82.13 4.37
 1 22 1 75.73 5.3
 -1 22 -1 83.37 5.91
 -1 22 -1 81.58 4.87
 1 22 1 81.93 5.1
 -1 22 -2 0.66 1.28
 -1 22 -2 2.79 1.63
 1 22 2 3.29 1.52
 1 22 2 0.48 1.42
 -1 22 -3 75.92 4.28
 -1 22 -3 72.1 5.1
 1 22 3 72.49 5.1
 -1 22 -3 70.06 4.22
 1 22 3 69.75 4.85
 -1 22 -4 246.07 7.18
 1 22 4 246.89 8.47
 1 22 4 252.29 8.91
 -1 22 -4 253.21 8.79
 -1 22 -5 8.16 1.57
 1 22 5 9.54 2.09
 -1 22 -5 6.15 1.66
 1 22 6 84.76 4.31
 1 22 7 55.81 2.97
 1 23 -6 3.11 0.74
 -1 23 5 31.27 2.7
 1 23 -5 32.79 2.18
 -1 23 4 2.3 1.5
 1 23 -4 -1.39 1.28
 1 23 -4 -0.41 0.92
 1 23 -3 247.61 6.85
 -1 23 3 283.08 9.07
 -1 23 3 242.78 6.79
 1 23 -3 252.9 7.83
 1 23 -3 283.18 7.13
 -1 23 2 0.22 1.4
 1 23 -2 -0.11 0.9
 1 23 -2 3.36 1.55
 -1 23 2 4.63 1.47
 1 23 -2 -0.37 1.04
 -1 23 1 161.95 7.24
 1 23 -1 143.03 6.08
 -1 23 1 138.7 5.5
 1 23 -1 146.77 6.52
 1 23 -1 143.86 5.13
 -1 23 0 24.33 3.15
 1 23 0 22.78 2.69
 -1 23 0 27.63 2.61
 1 23 0 24.05 2.86
 1 23 0 23.23 2.15
 1 23 1 0.21 1.08
 -1 23 -1 -1.5 1.76
 1 23 1 2.68 1.69
 -1 23 -1 -2.59 1.19
 -1 23 -2 5.64 1.29
 1 23 2 7.62 1.9
 1 23 2 8.14 1.86
 -1 23 -2 6.03 1.66
 -1 23 -3 127.9 4.62
 1 23 3 118.64 5.24
 -1 23 -3 125.05 5.8
 1 23 3 114.99 5.36
 -1 23 -4 6.77 1.34
 1 23 4 5.72 1.55
 -1 23 -4 2.62 1.01
 1 23 4 4.57 1.42
 1 23 5 171.25 5.37
 1 23 5 163.95 5.3
 -1 24 4 90.02 3.8
 -1 24 3 0.67 0.98
 1 24 -3 -2.99 1.01
 -1 24 2 250.58 7.41
 1 24 -2 228.16 6.31
 1 24 -2 241.39 5.31
 -1 24 1 1.72 1.22
 1 24 -1 1.64 1.19
 1 24 -1 2.69 0.86
 -1 24 0 39.64 3.16
 1 24 0 36.33 2.51
 1 24 1 -0.59 1.15
 1 24 1 0.59 0.88
 -1 24 -1 1.07 0.99
 1 24 2 29.85 2.51
 -1 24 -2 29.6 2.52
 1 24 2 25.64 2.16
 1 24 3 1.5 0.92
 -1 24 -3 0.03 0.97
 2 0 -15 -0.19 0.8
 2 0 -14 98.21 4.87
 2 0 -13 -0.02 1.69
 2 0 -12 885.09 18.07
 2 0 -11 -0.29 2.06
 2 0 -10 73.99 11.84
 -2 0 10 66.94 10.28
 2 0 -9 -0.18 3.23
 2 0 -8 6.29 4.24
 2 0 -8 20.73 6.13
 2 0 -7 0.55 2.75
 2 0 -7 2.32 3.61
 2 0 -6 1179.12 37.45
 2 0 -6 1183.1 39.54
 2 0 -5 -4.01 3.9
 2 0 -5 -2.22 3.96
 -2 0 4 1873.27 21.29
 2 0 -4 1931.61 42.66
 2 0 -3 -0.12 1.77
 2 0 -3 2.56 2.66
 2 0 -2 81.61 5.04
 2 0 -1 3.17 0.72
 -2 0 1 -0.21 1.26
 2 0 0 6574.55 37.86
 -2 0 -1 0.81 0.82
 -2 0 -1 -0.05 0.86
 -2 0 -2 58.25 5.03
 2 0 3 0.58 0.55
 -2 0 -3 2.92 2.63
 -2 0 -3 -0.06 1.57
 -2 0 -4 2971.53 43.24
 -2 0 -4 2998.25 47.33
 -2 0 -5 0.29 3.17
 -2 0 -5 1.49 1.03
 -2 0 -6 7.9 3.65
 -2 0 -6 7.25 2.74
 -2 0 -7 12.18 4.55
 -2 0 -8 1003.15 35.46
 -2 0 -9 -0.24 3.46
 -2 0 -9 -0.92 2.19
 -2 0 -10 353.35 26.53
 -2 0 -10 321.61 11.38
 -2 0 -10 320.24 21.47
 -2 0 -11 1.72 1.78
 -2 0 -12 3.63 1.57
 -2 0 -13 -0.09 1.2
 -2 0 -14 200.68 6.02
 -2 0 -14 180.96 5.75
 -2 0 -15 0.44 0.66
 2 1 -15 1.7 0.86
 2 -1 -15 1.36 0.83
 2 1 -14 66.1 4.02
 2 -1 -14 70.55 4.13
 2 1 -13 254.52 9.07
 2 -1 -13 253.26 8.98
 2 -1 -12 3.83 1.8
 2 1 -12 4.32 1.94
 2 1 -11 648.18 16
 -2 1 10 157.86 8.14
 2 -1 -10 130.47 15.05
 2 1 -10 160.2 17.26
 -2 -1 10 139.68 14.79
 -2 1 10 139.59 15.1
 2 -1 -9 71.04 10.38
 2 1 -9 90.97 12.74
 2 -1 -9 96.97 12.63
 -2 -1 9 79.66 11.05
 2 -1 -8 331.8 22.24
 2 1 -8 361.65 23.84
 2 -1 -8 381.88 23.54
 2 -1 -7 268.19 19.14
 2 1 -7 312.95 21.25
 2 1 -7 354.87 22.69
 2 -1 -7 317.87 20.99
 2 1 -6 103.33 11.57
 2 -1 -6 121.03 13.05
 2 1 -6 100.03 11.7
 2 1 -5 1686.2 42
 2 1 -5 1790.2 44.93
 2 -1 -5 1784.24 45.98
 2 1 -4 57.19 7.02
 -2 1 4 51.37 3.83
 2 -1 -4 54.4 7.78
 2 -1 -3 2456.47 42.43
 -2 1 3 2420.25 28.06
 2 1 -3 2497.71 37.93
 2 -1 -2 2006.24 30.17
 -2 -1 2 1938.99 27.96
 -2 1 2 1952.06 30.13
 2 1 -1 270.24 9.58
 2 1 -1 291.46 7.21
 -2 -1 1 284.32 9.41
 -2 1 1 287.68 9.43
 -2 1 0 797.03 7.05
 2 1 0 775.42 14.19
 2 -1 0 802.72 12.12
 -2 -1 -1 2071.16 14.4
 -2 -1 -1 1857.95 22.83
 -2 1 -1 1988.56 17.29
 -2 1 -1 1983.63 23.89
 -2 1 -1 1936.41 21.87
 -2 1 -2 1685.67 25.94
 -2 1 -2 1759.51 21.22
 -2 -1 -2 1734.12 26.41
 -2 1 -2 1663.1 24.85
 2 1 2 1757.43 20.28
 -2 -1 -3 984.47 21.91
 -2 1 -3 962.05 23.57
 -2 1 -3 972.99 20.47
 -2 -1 -3 985.03 23.06
 2 1 3 1000.2 15.6
 -2 1 -4 135.38 10.48
 -2 -1 -4 121.21 9.71
 -2 1 -4 132.44 8.86
 -2 -1 -4 136.97 9.66
 -2 1 -4 122.31 6.47
 2 1 4 156.78 6.48
 -2 1 -5 100.56 5.61
 -2 1 -5 101.78 8.71
 -2 -1 -5 87.5 8.76
 -2 1 -5 97 9.37
 -2 -1 -6 331.99 17.66
 -2 1 -6 319.6 17.83
 -2 -1 -7 17.96 5.28
 -2 1 -7 18.63 5.21
 -2 1 -7 19.76 6.2
 -2 -1 -8 2.12 2.71
 -2 1 -8 7.07 4.47
 -2 1 -8 10.16 4.78
 -2 -1 -9 987.32 37.71
 -2 1 -9 979.96 35.75
 -2 1 -9 996.96 20.02
 -2 -1 -9 986.86 42.96
 -2 1 -9 997.88 43.51
 -2 -1 -10 39.96 7.63
 -2 1 -10 32.58 6.7
 -2 -1 -10 26.65 3.34
 -2 1 -10 24.98 3.36
 -2 1 -10 35.96 9.13
 -2 -1 -10 27.81 7.87
 -2 -1 -11 248.89 9.64
 -2 1 -11 243.61 9.73
 -2 -1 -12 97.44 5.68
 -2 1 -12 99.71 5.99
 -2 1 -13 33.04 3.15
 -2 -1 -13 33.75 3.06
 -2 -1 -14 19.82 2.06
 -2 1 -14 20.59 2.08
 -2 -1 -14 18.17 1.86
 -2 1 -14 19.43 2.03
 -2 1 -15 167.43 4.3
 -2 -1 -15 169.03 4.2
 2 -2 -15 66.07 3
 2 2 -15 65.42 3.12
 2 -2 -14 27.76 2.68
 2 2 -14 28.35 2.75
 2 2 -13 52.54 4.32
 2 -2 -13 49.89 4.16
 2 2 -13 51.67 3.37
 2 -2 -12 251.97 9.68
 2 2 -12 274.63 10.02
 2 2 -11 180.74 8.5
 -2 2 10 43.51 4.44
 2 -2 -10 35.3 7.41
 2 2 -10 35.07 8.25
 2 2 -10 36.78 4
 2 -2 -9 572.07 13.11
 2 2 -9 530.56 30.85
 2 -2 -9 534.59 29.26
 2 -2 -9 582.6 29.94
 -2 -2 9 485.9 26.42
 2 -2 -8 13.39 4.22
 2 2 -8 15.87 5
 2 -2 -8 11.98 3.88
 -2 -2 8 13.46 5.23
 2 2 -7 597.76 29.82
 2 -2 -7 594.31 28.11
 -2 -2 7 565.33 26.61
 2 2 -6 442.99 23.9
 2 -2 -6 435.32 23.59
 -2 -2 6 382.46 20.58
 2 2 -5 93.8 10.76
 2 -2 -5 101.69 11.67
 -2 -2 5 83.43 9.24
 -2 2 4 1108.82 20
 2 2 -4 1127.85 30.98
 2 -2 -4 1163.06 34.61
 -2 -2 4 1153.7 29.36
 -2 2 3 504.85 14.14
 -2 -2 3 527.97 17.11
 2 -2 -3 544.81 20.82
 2 2 -3 503.79 17.26
 -2 -2 2 268.82 10.42
 2 -2 -2 248.99 11.4
 -2 2 2 261.67 10.27
 2 2 -2 247.71 9.64
 -2 2 1 2432.61 27.41
 -2 2 1 2336.09 30.89
 2 2 -1 2389.77 25.58
 2 2 0 18.2 2.71
 -2 2 0 21.48 1.67
 -2 2 -1 279.94 8.77
 -2 -2 -1 273.87 9.57
 -2 2 -1 257.65 9.29
 -2 2 -1 255.96 8.77
 -2 2 -2 532.34 15.14
 -2 -2 -2 539.8 15.07
 -2 2 -2 552.62 11.14
 -2 2 -2 530.06 16.86
 -2 2 -2 531.33 14.88
 2 2 2 550.63 12.99
 -2 2 -2 532.23 14.94
 -2 2 -3 105.17 6.61
 2 2 3 111.4 6.17
 -2 2 -3 107.16 8.4
 -2 2 -3 129.6 7.1
 -2 -2 -3 108.19 7.83
 -2 2 -4 711.32 16.58
 -2 -2 -4 742.86 23.19
 -2 -2 -4 748.42 23.09
 -2 2 -4 698.82 22
 -2 -2 -5 192.02 13.24
 -2 2 -5 173.71 14.7
 -2 2 -5 171.79 12.02
 -2 2 -5 200.04 8.42
 -2 2 -6 75.62 10.92
 -2 -2 -6 78.1 9.16
 -2 2 -6 60.68 7.88
 -2 2 -7 683.15 32.57
 -2 -2 -7 664.15 27.13
 -2 -2 -7 660.76 28.8
 -2 2 -7 626.18 25.84
 -2 -2 -8 1197.19 40.83
 -2 2 -8 1217.95 37.73
 -2 2 -8 1292.42 47.43
 -2 2 -9 -0.34 1.6
 -2 2 -9 -4.27 2.88
 -2 -2 -9 4.86 3.41
 -2 2 -9 -2.12 3.32
 -2 2 -10 175.16 8.63
 -2 -2 -10 163.38 7.86
 -2 -2 -10 175.3 16.66
 -2 2 -10 169.19 15.02
 -2 -2 -10 142.15 16.97
 -2 2 -10 184.11 19.53
 -2 2 -11 335.29 11.54
 -2 -2 -11 353.63 11.2
 -2 -2 -12 31.28 3.24
 -2 2 -12 31.27 3.51
 -2 2 -13 86.83 5.05
 -2 -2 -13 81.11 4.43
 -2 2 -14 115.48 4.6
 -2 -2 -14 104.12 4.22
 -2 -2 -14 104.08 3.93
 -2 2 -14 111.94 4.7
 -2 2 -15 19.09 1.52
 -2 -2 -15 18.29 1.37
 2 3 -15 1.11 0.89
 2 -3 -15 0.84 0.7
 2 3 -14 269.51 7.78
 2 -3 -14 252.43 7.34
 2 3 -13 86.67 4.37
 2 3 -13 83.22 5.2
 2 -3 -13 85.28 5.1
 2 3 -12 0.64 1.57
 2 -3 -12 -0.38 1.78
 2 3 -11 61.2 5.12
 -2 3 10 203.58 9.49
 2 3 -10 204.63 9.07
 2 -3 -10 207.69 19.04
 2 3 -10 187.88 18.78
 2 -3 -10 231.28 19.23
 -2 -3 10 191.77 16.61
 -2 -3 9 158.48 14.9
 2 -3 -9 191.53 7.72
 2 -3 -9 200 17.53
 2 -3 -9 168.95 16.4
 2 3 -9 178.5 18.34
 -2 3 9 195.38 9.37
 -2 -3 8 1287.36 41.62
 2 -3 -8 1356.28 43.64
 2 3 -8 1329.33 47.78
 -2 -3 7 159.75 14.02
 2 -3 -7 162.64 14.78
 2 3 -7 157.22 15.76
 -2 -3 6 1546.48 40.1
 2 -3 -6 1606.89 44.8
 2 3 -6 1588.86 46.52
 -2 -3 5 291.59 16.2
 2 -3 -5 279.24 18.51
 2 3 -5 276.75 17.91
 -2 -3 4 338.6 15.38
 2 3 -4 341.75 17.17
 2 -3 -4 339.04 19.42
 -2 3 3 31.19 4.07
 -2 -3 3 32.55 4.39
 2 3 -3 31.15 4.66
 2 -3 -3 30.73 5.68
 -2 3 2 75.58 6.23
 2 3 -2 72.71 5.84
 2 -3 -2 73.27 6.48
 2 3 -2 72.01 6.16
 -2 -3 2 75.62 5.6
 -2 3 1 3158.83 39.51
 2 3 -1 3031.41 33.83
 2 -3 -1 3175.84 27.7
 2 3 -1 3054.05 35.02
 -2 3 1 3102.73 32.04
 -2 3 0 3238.71 25.59
 2 3 0 3350.81 34.61
 -2 3 0 3297.6 27.36
 -2 3 -1 251.43 9.15
 -2 3 -1 256.16 10.18
 -2 -3 -1 270.69 10.43
 2 3 1 265.71 10.24
 -2 3 -1 270.52 8.87
 -2 3 -2 80.37 6.51
 -2 3 -2 75.3 6.51
 -2 3 -2 74.27 6.1
 -2 -3 -2 70.91 5.72
 2 3 2 74.42 5.42
 -2 3 -2 81.38 4.88
 -2 3 -2 85.27 6.6
 -2 3 -3 684.68 22.88
 -2 3 -3 680.21 18.24
 -2 -3 -3 676.38 19.5
 2 3 3 693.31 17.26
 -2 3 -3 679.67 18.03
 -2 3 -4 208.06 14.47
 -2 3 -4 203.13 9.64
 -2 -3 -4 217.41 13
 -2 -3 -4 206.57 12.44
 2 3 4 208.91 10.16
 -2 3 -4 215.83 11.72
 -2 -3 -5 9.47 4.68
 -2 -3 -5 4.22 3.28
 -2 3 -5 3.88 2.28
 2 3 5 0.75 1.56
 -2 3 -5 1.63 4.52
 -2 3 -5 2.88 1.6
 -2 3 -6 3443.14 69.43
 -2 3 -6 3320.87 54.62
 -2 -3 -6 3526.9 61.31
 -2 3 -7 45.06 9.37
 -2 3 -7 49.26 7.12
 -2 -3 -7 59.45 8.72
 -2 -3 -8 173.4 15.88
 -2 3 -8 184.96 14.59
 -2 3 -8 194.69 18.8
 -2 3 -9 398.14 12.84
 -2 3 -9 410.78 22.53
 -2 -3 -9 386.14 24.66
 -2 3 -9 422.19 28.91
 -2 -3 -10 -0.23 1.74
 -2 3 -10 4.9 1.71
 -2 -3 -10 13.58 4.7
 -2 3 -10 -16.69 5.25
 -2 3 -10 -8.98 4.9
 -2 3 -11 129.68 7.34
 -2 -3 -11 126.08 6.56
 -2 3 -12 358.6 11.25
 -2 -3 -12 358.07 10.17
 -2 3 -13 17.68 2.5
 -2 -3 -13 18.36 2.14
 -2 3 -14 120.9 4.63
 -2 -3 -14 110.51 4.21
 -2 3 -14 111.01 4.72
 -2 -3 -15 57.06 2.18
 -2 3 -15 59.71 2.48
 2 4 -15 341.05 6.53
 2 -4 -15 316.2 5.76
 2 4 -14 6.86 1.59
 2 -4 -14 5.37 1.33
 2 4 -14 5.74 1.1
 2 4 -13 237.92 8.4
 2 -4 -13 236.35 8.24
 2 4 -13 227.57 7.1
 2 -4 -12 123.54 6.68
 2 4 -12 135.01 7.03
 2 4 -12 122.78 6.01
 2 4 -11 64.12 5.14
 2 -4 -10 57.85 9.49
 2 4 -10 54.49 4.7
 2 4 -10 54.24 10.85
 2 -4 -10 59.4 9.99
 -2 4 9 1022.32 21.52
 2 4 -9 962.7 19.17
 2 -4 -9 1026.74 18
 2 4 -9 992.19 43.8
 2 -4 -9 983.61 38.67
 -2 -4 9 919.03 34.8
 2 4 -8 33.07 8.32
 2 -4 -8 29.21 6.77
 -2 -4 8 24.48 5.64
 2 4 -7 888.9 37.78
 2 -4 -7 849.9 33.55
 -2 -4 7 840.17 30.89
 2 4 -6 206.99 17.25
 2 -4 -6 185.86 15.32
 -2 -4 6 200.76 14.27
 2 4 -5 26.73 6.38
 2 -4 -5 21.64 6.35
 -2 -4 5 28.96 5.51
 2 4 -4 290.95 16.63
 -2 -4 4 287 13.74
 2 -4 -4 291.69 18.18
 -2 4 3 1118.06 25.96
 2 4 -3 1138.58 28.02
 2 -4 -3 1088.14 32.07
 2 4 -3 1137.02 26.99
 -2 -4 3 1123.51 23.92
 -2 4 2 16.49 3.6
 2 4 -2 14.32 3.12
 2 4 -2 18.55 3.43
 2 -4 -2 13.88 3.35
 -2 4 1 889.25 23.59
 2 -4 -1 859.04 15.18
 2 4 -1 835.11 19.33
 2 4 -1 850.16 20.13
 -2 4 0 69.09 3.34
 -2 4 0 68.36 3.92
 -2 -4 0 67.27 5.51
 -2 4 0 64.43 4.37
 2 4 0 63.48 5.61
 -2 4 -1 14.6 2.61
 -2 4 -1 16.47 3.22
 -2 4 -1 14.83 3.55
 2 4 1 13.57 2.92
 -2 -4 -1 12.33 2.82
 -2 4 -1 16.22 2.46
 -2 -4 -2 321.21 12.22
 -2 4 -2 319 14.04
 2 4 2 339.46 6.36
 -2 4 -2 322.67 13.35
 -2 4 -2 338.97 13.95
 -2 4 -2 345.28 7.49
 2 4 2 340.62 12.67
 -2 -4 -3 628.19 19.03
 -2 4 -3 652.99 19.53
 -2 4 -3 668.11 22.69
 -2 4 -3 645.11 15.56
 2 4 3 646.38 18.6
 -2 -4 -4 113.42 9.68
 -2 -4 -4 114.12 9.43
 -2 4 -4 113.5 7.82
 -2 4 -4 130.19 8.54
 -2 4 -4 104.69 10.72
 2 4 4 106.04 7.94
 -2 -4 -5 3028.38 54.86
 -2 -4 -5 2932.02 52.68
 -2 4 -5 2960.11 45.96
 -2 4 -5 3002.86 60.38
 2 4 5 3032.53 44.11
 -2 4 -6 582.54 22.32
 -2 -4 -6 591.02 26.29
 -2 4 -6 581.18 29.16
 -2 4 -7 1372.8 36.86
 -2 -4 -7 1350.15 41.48
 -2 4 -7 1331.13 46.86
 -2 -4 -8 300.42 21.47
 -2 4 -8 328.87 19.08
 -2 4 -8 346.97 25.74
 -2 -4 -8 315.12 21.05
 -2 4 -9 101.79 6.66
 -2 4 -9 101.02 14.36
 -2 4 -9 100.65 11.28
 -2 -4 -9 90.2 12.16
 -2 4 -9 99.77 5.99
 -2 4 -10 38.85 4.26
 -2 4 -10 37.1 9.3
 -2 -4 -10 31.79 7.15
 -2 4 -10 39.73 3.67
 -2 4 -11 229.84 8.11
 -2 4 -11 231.82 9.7
 -2 4 -12 18.88 2.9
 -2 -4 -13 257.01 7.36
 -2 4 -13 282.32 8.91
 -2 4 -14 0.26 0.82
 -2 -4 -14 0 0.73
 -2 4 -14 -0.24 1.03
 -2 4 -15 61.37 2.39
 -2 4 -15 59.78 2.47
 2 5 -15 0.03 0.73
 2 5 -14 257.45 6.04
 2 -5 -14 267.69 6.99
 2 5 -14 268.3 7.35
 2 5 -13 8.62 1.62
 2 5 -13 13.71 2.54
 2 -5 -13 10.9 2.04
 2 5 -12 9.75 2.08
 2 -5 -12 6.98 2.21
 2 5 -12 7.25 2.07
 2 5 -11 4.74 1.86
 2 5 -10 442.53 30.42
 2 -5 -10 424.72 26.04
 2 5 -10 411.61 12.81
 2 5 -9 14.61 4.17
 2 -5 -9 6.3 3.4
 2 5 -9 15.95 2.6
 2 5 -9 22.81 7.56
 -2 5 9 18.33 3.38
 -2 -5 8 1163.29 36.91
 2 5 -8 1252.23 41.49
 2 -5 -8 1189.97 41.19
 2 5 -8 1239.07 47.99
 -2 -5 7 36.5 6.08
 2 -5 -7 31.14 7.27
 2 5 -7 29.33 7.37
 -2 -5 6 353.94 18.11
 2 -5 -6 348.52 20.89
 2 5 -6 354.18 22.93
 -2 -5 5 23.23 4.62
 2 5 -5 22.71 5.5
 2 -5 -5 23.31 6.54
 2 5 -5 19.83 6.77
 -2 -5 4 13.63 3.53
 2 5 -4 13.38 4
 2 -5 -4 14.66 5.22
 2 5 -4 17.85 5.61
 2 5 -3 1.36 2.25
 2 -5 -3 4.43 2.94
 2 5 -3 2.63 3.02
 -2 5 2 2914.08 46.78
 2 5 -2 3011.72 41.24
 2 5 -2 2904.76 42.96
 2 5 -1 67.98 6.54
 -2 5 1 72.59 7.76
 2 5 -1 74.45 6.36
 2 -5 -1 77.02 4.99
 -2 5 1 73.26 5.2
 2 5 -1 66.85 6.49
 -2 5 0 774.65 20.94
 -2 5 0 794.32 17.19
 -2 -5 0 808.9 20.19
 -2 5 0 772.28 12.92
 2 5 0 780.78 20.87
 -2 5 -1 7.66 2.52
 -2 5 -1 7.22 1.94
 -2 5 -1 9.94 3.72
 -2 -5 -1 10.03 2.73
 2 5 1 7.59 2.56
 2 5 2 6.23 1.2
 -2 5 -2 4.68 3.22
 -2 5 -2 2.2 1.76
 -2 -5 -2 2.77 1.84
 -2 5 -2 3.51 2.18
 -2 5 -3 15.09 4.3
 -2 5 -3 13.96 3.63
 -2 5 -3 15.25 3.93
 -2 -5 -3 7.69 2.38
 2 5 3 10.83 2.97
 -2 5 -4 1854.41 43.48
 -2 5 -4 1988.5 30.91
 -2 -5 -4 1900.03 40.91
 -2 -5 -4 1903.4 37.69
 2 5 4 1892.4 36.22
 -2 5 -5 20.87 5.77
 -2 5 -5 21.99 3.97
 -2 -5 -5 21.91 5.9
 -2 -5 -5 21.51 5.12
 2 5 5 20.04 4.15
 -2 5 -6 4562.7 61.06
 -2 -5 -6 4372.81 73.7
 -2 5 -6 4332.59 79.69
 -2 5 -7 26.41 5.56
 -2 -5 -7 28.21 6.44
 -2 5 -7 29.86 8.25
 -2 -5 -8 699.35 34.05
 -2 5 -8 722.04 36.97
 -2 -5 -8 733.44 33.13
 -2 5 -9 1.52 1.57
 -2 5 -9 -0.2 4.29
 -2 5 -9 2.37 1.35
 -2 5 -10 139.63 6.99
 -2 5 -10 144.17 8.02
 -2 5 -11 2.36 1.37
 -2 5 -11 2.68 2.01
 -2 5 -12 439.12 10.2
 -2 5 -12 464.49 12.73
 -2 -5 -13 -0.5 0.97
 -2 5 -13 -1.32 1.35
 -2 5 -14 253.05 6.21
 -2 5 -14 254.87 6.93
 2 6 -15 320.59 5.58
 2 6 -14 2.72 0.96
 2 6 -14 6.25 1.44
 2 -6 -14 3.53 1.08
 2 6 -13 92.23 4.57
 2 -6 -13 87.86 4.76
 2 6 -13 94.49 5.11
 2 6 -12 22.07 2.69
 2 6 -12 22.49 3.07
 2 6 -11 183.17 8.37
 2 6 -10 12.67 2.73
 2 6 -9 816.56 18.45
 2 6 -9 793.84 40.7
 2 6 -9 827.59 34.52
 2 -6 -9 761.02 34.15
 2 6 -9 817.77 18.01
 2 6 -8 10.19 4.03
 2 -6 -8 6.26 4.73
 2 6 -8 -2.25 3.34
 2 -6 -7 1149.83 39.13
 2 6 -7 1198.06 39.25
 2 6 -7 1274.78 47.62
 -2 -6 6 298.42 16.12
 2 -6 -6 273.77 18.78
 2 6 -6 288.56 18.22
 2 6 -6 308.97 15.63
 2 6 -6 319.78 22.33
 -2 -6 5 137.51 10.05
 2 6 -5 126.76 11.36
 2 -6 -5 110.31 11.65
 2 6 -5 115.37 12.79
 2 -6 -4 103.79 11.39
 2 6 -4 120.96 10.04
 2 6 -4 115.83 11.45
 2 -6 -3 804.47 29.24
 2 -6 -3 805.54 28.77
 2 6 -3 849.78 24.37
 2 6 -3 867.51 25.69
 2 6 -3 879.07 27.86
 2 -6 -2 52.82 7.41
 2 6 -2 57.74 6.87
 2 -6 -2 58.28 7.15
 2 6 -2 59.37 6.25
 2 6 -2 60.03 6.77
 2 -6 -1 1749.99 35.89
 -2 6 1 1777.94 25.6
 -2 6 1 1747.51 35.27
 2 6 -1 1720.26 34.4
 2 -6 -1 1724.27 25.93
 2 6 -1 1735.64 34
 -2 6 1 1689.18 39.58
 -2 6 0 226.1 6.85
 -2 6 0 239.92 15.16
 -2 6 0 244.33 10.7
 -2 6 0 228.01 12.29
 -2 -6 0 237.89 11.88
 2 6 0 220.19 12.08
 -2 6 -1 140.34 11.36
 2 6 1 140.35 6.85
 -2 6 -1 140.19 8.77
 -2 -6 -1 146.32 9.5
 -2 6 -1 143.7 10.02
 2 6 1 134.03 9.67
 -2 -6 -2 527.4 16.3
 -2 6 -2 528.34 21.55
 2 6 2 554.53 19.86
 -2 6 -2 514.5 19.64
 2 6 2 576.23 12.93
 -2 6 -2 507.13 18.42
 2 6 3 211.42 12.53
 2 6 3 205.26 8.55
 -2 6 -3 204.86 13.41
 -2 -6 -3 202.48 11.08
 -2 6 -3 212.12 13.57
 2 6 4 11.24 3.98
 -2 -6 -4 7.91 4.24
 -2 -6 -4 11.36 3.86
 -2 6 -4 10.28 4.61
 2 6 5 2167.07 43.21
 -2 -6 -5 2209.94 50.21
 -2 -6 -5 2147.03 46.29
 -2 6 -5 2248.95 53.89
 -2 -6 -6 181.76 15.81
 -2 6 -6 154.39 15.46
 -2 -6 -7 1788.96 51.66
 -2 6 -7 1816.51 56.28
 -2 -6 -8 330.44 23.15
 -2 -6 -8 335.72 24.25
 -2 6 -8 329.1 11.94
 -2 6 -8 324.28 25.26
 -2 6 -9 142.02 8.04
 -2 -6 -9 140.12 15.53
 -2 6 -9 162.04 18.63
 -2 6 -9 135.33 7.24
 -2 6 -10 25.33 3.2
 -2 6 -10 24.37 3.76
 -2 6 -11 308.4 9.87
 -2 6 -11 322.27 11.37
 -2 -6 -12 40.42 3.2
 -2 6 -12 50.36 3.66
 -2 6 -12 48.57 4.3
 -2 -6 -13 181.88 5.63
 -2 6 -13 194.41 6.32
 -2 6 -13 186.71 7.13
 -2 6 -14 6.28 1.06
 -2 -6 -14 3.09 0.76
 -2 6 -14 4.79 1.17
 2 7 -14 96.41 4.04
 2 -7 -14 89.56 3.53
 2 7 -14 92.31 3.56
 2 7 -13 72.8 4.32
 2 -7 -13 66.79 4.02
 2 7 -13 66.71 3.84
 2 7 -12 4.8 1.76
 2 7 -12 4.99 1.72
 2 7 -11 119.47 6.76
 2 7 -11 117.99 6.29
 2 7 -10 498.55 14.03
 2 7 -9 15.02 2.54
 2 7 -9 11.8 2.42
 2 7 -9 2.7 4.28
 2 -7 -9 6.38 3.66
 2 7 -8 593.46 15.24
 2 7 -8 583.48 15.51
 2 7 -8 566.22 34.2
 2 -7 -8 568.34 28.82
 2 7 -8 605.28 28.82
 2 -7 -8 558.74 13.31
 2 -7 -7 167.75 15.25
 2 7 -7 163.23 14.44
 2 7 -7 177.5 18.16
 2 -7 -6 221.65 16.9
 2 7 -6 273.98 17.77
 2 7 -6 263.79 14.64
 2 7 -6 254.1 20.97
 2 7 -5 1307.09 36.37
 2 7 -5 1298.78 33.04
 2 7 -5 1257.42 42.43
 2 7 -4 349.31 17.26
 2 -7 -4 315.68 18.98
 2 7 -4 334.79 17.15
 2 -7 -4 345.98 20.36
 2 7 -4 333.65 20.09
 2 7 -3 931.24 27.82
 2 -7 -3 901.18 30.37
 2 7 -3 941.99 26.88
 2 -7 -3 925.22 31.76
 2 7 -3 926.71 30.3
 2 7 -2 403.78 17.98
 2 7 -2 380.17 16.02
 2 -7 -2 374.22 17.56
 2 -7 -2 387.48 19.31
 2 7 -2 370.02 18
 2 7 -1 0.2 2.95
 2 7 -1 2.48 3.11
 -2 -7 1 1.78 2.56
 2 -7 -1 3.22 1.97
 2 -7 -1 1.15 2.57
 -2 7 1 1.95 2.79
 2 7 0 1556.13 34.44
 -2 7 0 1553.91 34.52
 -2 -7 0 1625.26 32.79
 2 7 1 1903.14 29.18
 -2 -7 -1 1805.7 35.06
 -2 7 -1 1811.58 37.95
 -2 7 -1 1789.48 33.66
 2 7 2 34.57 5.86
 -2 7 -2 33.32 5.29
 2 7 2 35.98 3.91
 -2 7 -2 28.52 5.64
 -2 -7 -2 29.89 4.35
 -2 7 -3 1070.23 31.26
 -2 -7 -3 1110.39 26.84
 2 7 3 1097.94 30.53
 -2 7 -3 1074.53 32.07
 -2 7 -4 571 25.32
 2 7 4 547.34 22.42
 -2 -7 -4 562.73 21.38
 -2 -7 -4 567.23 24.53
 -2 7 -5 27.54 6.74
 2 7 5 25.61 5.85
 -2 -7 -5 23.46 6.27
 -2 -7 -5 25.99 5.47
 -2 -7 -6 1455.96 45.61
 -2 7 -6 1473.4 48.61
 -2 -7 -7 373.38 24.68
 -2 7 -7 361.84 25.59
 -2 7 -8 209.89 9.65
 -2 7 -8 213.48 9.3
 -2 -7 -8 198.84 18.58
 -2 7 -9 398.66 13.65
 -2 -7 -9 423.09 27.66
 -2 7 -9 382.61 12.18
 -2 7 -9 419.78 30
 -2 7 -10 27.99 3.45
 -2 7 -10 28.14 3.84
 -2 -7 -11 244.98 8.04
 -2 7 -11 259.83 9.1
 -2 7 -11 260.57 10.24
 -2 -7 -12 229.24 6.96
 -2 7 -12 234.31 7.62
 -2 7 -12 232.95 8.93
 -2 7 -13 2.12 0.98
 -2 7 -13 2.72 0.9
 -2 7 -13 0.97 1.27
 -2 7 -14 83.36 3.09
 -2 7 -14 84.86 3.86
 2 8 -14 63.51 2.88
 2 8 -14 61.12 3.04
 2 -8 -14 60.79 2.53
 2 8 -13 6.67 1.4
 2 8 -13 6.8 1.63
 2 -8 -13 6.6 1.45
 2 8 -12 145.98 6.37
 2 -8 -12 134.64 6.15
 2 8 -12 155.34 6.85
 2 8 -11 26.04 3.14
 2 8 -11 26.27 3.34
 2 8 -10 289.27 10.71
 2 8 -9 209.27 21.51
 2 -8 -9 188.52 16.87
 2 8 -9 212.24 9.36
 2 8 -9 200.83 9.45
 2 8 -8 -0.71 4.72
 2 8 -8 8.91 3.78
 2 -8 -8 2.18 2.63
 2 8 -8 -0.93 1.9
 2 8 -8 2.42 1.64
 2 -8 -7 281.21 19.6
 2 8 -7 307.3 19.7
 2 8 -7 297 24.51
 2 -8 -6 893.55 34.14
 2 8 -6 976.87 33.75
 2 8 -6 981.22 42.1
 2 -8 -5 1.36 3.43
 2 8 -5 1.2 2.33
 2 8 -5 -0.82 1.73
 2 8 -5 0.27 3.07
 2 8 -4 1971.43 42.37
 2 8 -4 2037.35 43.34
 2 -8 -4 2063.95 47.44
 2 -8 -4 1987.75 49.15
 2 8 -4 2070.91 51.91
 2 8 -3 334.96 17.72
 2 8 -3 343.98 16.73
 2 -8 -3 351.79 18.78
 2 -8 -3 347.5 19.68
 2 8 -3 344.95 19.71
 2 8 -2 109.56 10.15
 2 -8 -2 99.75 9.56
 -2 -8 2 103.21 9.48
 2 -8 -2 101.66 10.46
 -2 8 2 94.1 10.23
 2 8 -2 98.61 10.35
 2 8 -1 239.62 14.61
 -2 -8 1 246.58 14.13
 2 -8 -1 248.98 14.6
 -2 8 1 254.01 9.67
 -2 8 1 274.96 16
 2 8 0 976.29 28.91
 -2 -8 0 984.63 27.28
 2 -8 0 1064.05 25.71
 -2 8 0 965.3 29.14
 -2 8 -1 27.62 5.27
 2 8 1 29.69 4.26
 -2 8 -1 31.11 6.56
 -2 -8 -1 20.63 4.61
 2 8 2 1362.62 35.77
 -2 8 -2 1339.98 36.21
 -2 -8 -2 1317.42 27.61
 -2 8 -2 1314.86 33.22
 2 8 3 3.87 2.65
 -2 8 -3 4.26 4.03
 -2 -8 -3 7.01 2.67
 -2 8 -3 4.03 3.26
 -2 8 -4 604.22 27.02
 -2 -8 -4 609.5 26.7
 -2 -8 -4 592.95 22.62
 2 8 4 591.32 24.84
 -2 8 -5 83.87 11.56
 -2 -8 -5 76.96 10.52
 -2 -8 -5 84.77 9.68
 2 8 5 79.61 9.65
 -2 -8 -6 5.36 2.82
 -2 8 -6 4.5 3.45
 -2 -8 -7 165.71 16.72
 -2 8 -7 174.32 18.33
 -2 8 -8 343.74 12.5
 -2 8 -8 331.04 9.81
 -2 8 -8 384.39 28.55
 -2 8 -8 345.23 11.91
 -2 -8 -8 343.17 24.65
 -2 8 -9 28.35 3.83
 -2 8 -9 23.93 7.38
 -2 -8 -9 26.59 7.8
 -2 8 -9 25.48 3.43
 -2 8 -10 263.04 10.77
 -2 8 -10 253.84 9.62
 -2 8 -11 166.9 8.19
 -2 8 -11 162.76 7.19
 -2 8 -12 25.27 3.18
 -2 8 -12 27.55 2.73
 -2 8 -13 44.41 2.72
 -2 8 -13 49.52 3.56
 -2 8 -13 43.28 2.72
 -2 8 -14 47.88 2.01
 -2 8 -14 46.65 2.78
 2 9 -14 2.78 0.78
 2 9 -14 1.93 0.91
 2 9 -13 149.05 5.37
 2 9 -13 152.12 5.59
 2 9 -12 7.29 1.82
 2 -9 -12 4.62 1.41
 2 9 -12 5.42 1.86
 2 9 -11 439.8 11.75
 2 9 -11 433.04 12.18
 2 9 -10 34.49 3.71
 2 9 -10 40.4 4.08
 2 9 -9 205.72 9.64
 2 9 -9 194.25 8.95
 2 9 -8 6.54 2.56
 2 9 -8 3.22 5.13
 2 9 -8 1.77 1.35
 2 9 -7 127.45 7.52
 -2 9 7 126.7 7.2
 2 9 -7 117.69 16.09
 2 -9 -7 116.37 12.87
 2 9 -7 121.71 12.42
 2 9 -7 121.72 7.71
 2 9 -6 26.19 6.7
 2 9 -6 31.05 6.01
 2 -9 -6 25.1 5.81
 2 9 -5 1806.3 44.15
 2 -9 -5 1657.6 44.83
 2 9 -5 1784.53 54.99
 2 9 -5 1664.74 40.13
 2 -9 -4 6.07 2.64
 2 9 -4 11.52 3.37
 2 9 -4 10.5 4.55
 2 9 -4 7.57 2.53
 2 -9 -4 7.83 4.3
 2 9 -3 949.5 34.73
 2 -9 -3 913.61 30.66
 2 9 -3 907.27 30.51
 2 -9 -3 932.86 32.72
 -2 9 2 46.35 7.92
 -2 -9 2 41.7 6.64
 2 9 -2 40.36 7.29
 2 9 -2 44.68 7.16
 2 -9 -2 51.99 7.73
 2 -9 -1 9.66 4.06
 -2 -9 1 4.58 2.64
 -2 9 1 2.71 3.48
 -2 -9 0 13.09 4.35
 -2 9 0 14.97 5
 -2 9 -1 1526.42 36.31
 2 9 1 1628.22 34.27
 -2 9 -1 1606.78 40.79
 2 9 1 1612.78 41.12
 -2 -9 -1 1567.25 29.91
 -2 9 -2 328.41 17.8
 -2 -9 -2 353.39 14.58
 2 9 2 323.9 18.82
 -2 9 -2 341.47 19.51
 -2 9 -3 1616.18 43.85
 -2 9 -3 1580.46 41.88
 2 9 3 1624.11 42.47
 -2 -9 -3 1678.25 34.65
 -2 9 -4 79.56 10.46
 2 9 4 65.24 8.87
 -2 -9 -4 70.82 9.66
 -2 -9 -4 56.99 7.17
 -2 9 -5 29.54 6.95
 2 9 5 16.55 5.01
 -2 -9 -5 15.67 4.42
 -2 -9 -6 13.1 5.05
 -2 9 -6 10.08 4.6
 -2 9 -7 145.6 7.84
 -2 9 -7 157.11 8.31
 -2 9 -7 148.39 6.88
 -2 -9 -7 141.07 16
 -2 9 -7 140.35 8.42
 -2 9 -7 156.92 17.97
 -2 9 -8 50.13 3.99
 -2 9 -8 45.82 10.2
 -2 9 -8 50.9 4.86
 -2 -9 -8 44 9.25
 -2 9 -8 50.85 5.09
 -2 9 -9 449.23 13.58
 -2 9 -9 428.44 14.05
 -2 9 -10 76.83 5.44
 -2 9 -10 79.44 6.07
 -2 9 -11 145.66 6.79
 -2 9 -11 155 7.83
 -2 9 -12 29.12 2.4
 -2 9 -12 30.02 2.83
 -2 9 -12 29.15 3.38
 -2 9 -13 1.51 0.62
 -2 9 -13 1.68 0.96
 -2 9 -13 0.89 1.18
 -2 9 -14 5.36 0.99
 2 10 -14 50.79 2.24
 2 10 -13 15.15 1.82
 2 10 -13 11.22 1.7
 2 10 -12 296.47 8.53
 2 -10 -12 276.51 7.6
 2 10 -12 279.85 8.41
 2 10 -11 29.02 3.3
 2 10 -11 27.06 3.19
 2 10 -10 230.45 9.01
 2 10 -10 248.52 9.58
 2 10 -9 3.35 1.46
 2 10 -9 6.13 2.11
 2 10 -9 1.6 1.62
 2 10 -8 93.56 6.23
 2 10 -8 88.03 6.5
 2 10 -8 83.14 14
 2 10 -8 81.65 6.67
 2 -10 -8 72.35 10.82
 2 10 -7 50.12 4.81
 2 -10 -7 45.04 8.34
 2 10 -7 45.41 10.85
 2 10 -7 49.01 5.09
 2 10 -6 525.75 33.37
 2 10 -6 519.55 25.13
 2 -10 -6 488.68 25.4
 2 -10 -5 2.5 2.71
 2 10 -5 -2.51 3.66
 -2 10 4 1193.49 43.03
 2 10 -4 1196.32 43.75
 2 -10 -4 1234.49 40.08
 -2 10 3 7.37 4.06
 -2 -10 3 9.83 4.25
 2 10 -3 13.4 5.7
 2 -10 -3 2.98 2.83
 2 10 -2 159.37 14.65
 -2 10 2 159 14.1
 -2 -10 2 160.75 13.02
 2 -10 -2 179.93 14.12
 -2 10 1 99.74 10.97
 -2 -10 1 100.7 10.05
 -2 10 0 467.81 23.54
 -2 -10 0 470.7 21.1
 2 10 0 410.67 22.16
 -2 10 -1 101.2 10.28
 -2 -10 -1 91.83 7.53
 2 10 1 89.38 10.71
 -2 10 -1 96.03 11.1
 -2 10 -2 781.25 31.13
 -2 -10 -2 772.37 22.27
 -2 10 -2 766.13 28.94
 2 10 2 757.53 30.28
 -2 -10 -3 12.55 3.05
 -2 10 -3 12.77 4.63
 -2 10 -3 9.42 4.77
 2 10 3 17.68 5.3
 -2 10 -4 1029.98 38.58
 2 10 4 1002.33 36.23
 -2 -10 -4 1040.87 38.09
 -2 -10 -4 1040.57 30.98
 -2 10 -5 18.08 5.75
 -2 -10 -5 7.65 3.87
 -2 -10 -6 193.19 18.72
 -2 10 -6 173.74 18.51
 -2 10 -7 32.16 4.17
 -2 10 -7 23.91 3.58
 -2 10 -7 29.11 3.25
 -2 -10 -7 21.73 6.6
 -2 10 -7 24.74 3.99
 -2 10 -7 26.61 8.91
 -2 10 -8 464.73 12.19
 -2 10 -8 478.48 14.97
 -2 10 -8 464.73 14.39
 -2 10 -8 507.96 33.93
 -2 -10 -8 533.68 32.13
 -2 10 -9 0.82 1.57
 -2 10 -9 -1.19 2.38
 2 10 9 0.42 1.63
 -2 10 -10 127.97 6.9
 -2 10 -10 129.58 7.59
 -2 10 -11 0.56 1.2
 -2 10 -11 1.93 1.83
 -2 10 -12 13.75 2.02
 -2 10 -12 8.76 2.05
 -2 10 -13 6.85 1.21
 -2 10 -13 8.03 1.71
 -2 10 -14 81.41 3.03
 2 11 -13 88.31 3.75
 2 11 -13 83.09 3.47
 -2 11 13 83.63 3.55
 2 11 -12 1.33 1.29
 2 11 -12 3.48 1.42
 2 11 -11 370.63 10.41
 2 11 -11 377.35 10.52
 2 11 -10 10.7 2.13
 2 11 -10 14.47 2.56
 2 11 -9 415.19 12.5
 2 11 -9 408.73 13.39
 2 11 -9 395.41 12.1
 2 11 -8 391.8 14.41
 2 11 -8 406.03 12.5
 2 11 -8 372.33 12.08
 2 11 -8 395.37 13.52
 2 11 -7 41.35 9.78
 2 11 -7 53.69 5.14
 2 11 -7 45.46 4.78
 2 11 -7 49.29 4.25
 2 11 -6 60.42 5.61
 2 11 -6 66.44 12.61
 2 11 -6 61.11 4.74
 2 11 -5 864.67 41.92
 -2 11 5 824.12 38.53
 2 11 -5 826.3 31.02
 -2 -11 5 872.22 34.38
 -2 11 4 30.69 6.99
 2 -11 -4 32.96 7.02
 2 11 -4 33.15 8.77
 -2 -11 4 38.46 7.11
 2 11 -3 582.16 30.44
 -2 11 3 539.1 28.32
 2 -11 -3 575.46 27.21
 -2 -11 3 575.13 26.8
 -2 11 2 511 26.45
 2 11 -2 531.06 26.18
 -2 -11 2 489.7 23.46
 -2 -11 1 38.32 6.36
 -2 11 1 43.58 7.7
 2 11 -1 49.37 8.39
 2 11 0 320.92 20.7
 -2 11 0 326.42 20.81
 2 11 1 775.29 32.14
 -2 11 -1 794.61 32.51
 -2 11 -2 325.63 20.28
 2 11 2 370.01 22.64
 -2 11 -2 326.46 21.48
 -2 11 -3 1009.26 37.38
 2 11 3 937.74 36.35
 -2 11 -3 949.13 37.4
 2 11 4 91.35 11.7
 -2 -11 -4 88.4 11.95
 -2 11 -4 90.04 12.06
 2 11 5 29.22 7.43
 -2 11 -5 16.92 6.46
 -2 -11 -5 17.72 6.32
 -2 11 -6 223.21 9.81
 -2 11 -6 224.45 8.94
 -2 11 -6 219.1 9.9
 -2 11 -6 203.88 20.4
 -2 -11 -6 232.11 20.96
 -2 11 -6 233.58 10.85
 -2 11 -7 8.8 2.13
 -2 11 -7 7.58 1.95
 -2 11 -7 9.53 2.41
 -2 11 -7 -2.46 4.32
 2 11 7 7.86 2.48
 -2 11 -7 8.92 2.6
 -2 -11 -7 12.14 6.1
 2 11 8 3.84 2.18
 -2 11 -8 6.36 1.89
 -2 11 -8 3.88 2.36
 -2 11 -8 1.93 1.56
 2 11 9 310.03 11.92
 -2 11 -9 308.24 11.87
 -2 11 -9 296.83 11.03
 -2 11 -10 1.45 2.11
 -2 11 -10 1 1.47
 -2 11 -11 68.94 5.06
 -2 11 -11 63.8 4.42
 -2 11 -12 108.12 5.46
 -2 11 -12 99.11 4.63
 -2 11 -13 10.22 1.61
 -2 11 -13 10.26 1.23
 -2 12 13 56.72 2.63
 2 12 -13 63.44 2.95
 2 12 -12 179.23 5.67
 2 12 -12 184.83 6.15
 -2 12 11 18.79 2.27
 2 12 -11 19.47 2.4
 2 12 -11 16.52 2.67
 -2 12 10 129.69 6.86
 2 12 -10 125.11 6.5
 2 12 -10 135.34 6.53
 2 12 -9 433.3 12.38
 2 12 -9 414.09 13.36
 2 12 -9 423.95 12.46
 2 12 -8 27.13 3.06
 2 12 -8 27.83 4.32
 2 12 -8 26.54 3.36
 2 12 -8 29.31 3.94
 2 12 -7 143.72 8.89
 2 12 -7 147.67 7.38
 2 12 -7 135.15 7.38
 2 12 -7 133.57 8.19
 2 12 -6 106.12 6.46
 2 12 -6 110.75 6.61
 2 12 -6 107.22 7.55
 -2 12 6 101.68 14.29
 2 12 -5 16.63 3.31
 2 12 -5 17.57 2.88
 -2 12 5 6.88 4.87
 2 12 -5 16.64 5.82
 2 12 -4 1014.45 44.7
 -2 12 4 929.38 40.46
 2 12 -4 923.04 34.97
 -2 -12 4 951.55 35.98
 -2 12 3 418.18 26.07
 2 12 -3 373.66 22.81
 -2 -12 3 421.29 23.39
 -2 -12 2 39.05 6.6
 -2 12 2 51.45 8.68
 2 12 -2 47.22 8.56
 2 12 -1 613.73 30.16
 -2 -12 1 579.87 26.06
 -2 12 1 588.43 29.75
 2 12 0 177.62 16.19
 -2 12 0 174.35 16.16
 2 12 1 216.78 18.12
 -2 12 -1 192.27 17.1
 -2 12 -2 963.93 36.58
 2 12 2 972.22 38.45
 -2 12 -2 966.53 38.6
 -2 -12 -3 234.68 18.92
 2 12 3 233.25 19.38
 -2 12 -3 228.41 18.69
 -2 -12 -4 270.51 21.4
 -2 12 -4 252.19 20.8
 2 12 4 257.81 20.57
 2 12 5 370.42 24.49
 -2 12 -5 399.06 13.11
 -2 12 -5 421.21 12.92
 -2 12 -5 402.58 13.06
 -2 12 -5 411.98 14.3
 2 12 5 434.73 15.83
 -2 -12 -5 449.05 28.95
 -2 12 -5 413.69 28.52
 -2 12 -6 2.37 5.16
 -2 12 -6 4.5 2.15
 -2 12 -6 5.71 1.77
 -2 12 -6 5.35 2.26
 -2 -12 -6 -1.66 5.41
 2 12 6 3.44 2.59
 -2 12 -6 3.4 2.26
 2 12 6 2.02 2.18
 -2 12 -7 134.03 7.87
 -2 12 -7 129.38 6.85
 -2 12 -7 130.49 8.03
 -2 12 -7 136.47 17.7
 2 12 7 133.75 9
 -2 12 -7 137.52 8.82
 -2 -12 -7 127.07 16.17
 2 12 8 309.19 12.9
 -2 12 -8 302.89 10.17
 -2 12 -8 309.04 12.15
 -2 12 -8 304.68 11.55
 2 12 9 -0.97 2.1
 -2 12 -9 -0.87 2.04
 -2 12 -9 3.1 2.01
 2 12 10 104.07 6
 -2 12 -10 115.56 6.91
 -2 12 -10 100.04 5.96
 -2 12 -11 178.92 7.62
 -2 12 -11 171.07 6.85
 -2 12 -12 12.73 1.98
 -2 12 -12 14.37 1.88
 -2 12 -13 143.85 4.55
 -2 12 -13 132.46 3.82
 2 13 -13 30.93 1.89
 -2 13 12 0.64 0.91
 2 13 -12 -0.13 0.92
 2 13 -11 13.48 2.1
 -2 13 11 17.19 2.13
 2 13 -10 95.97 5.54
 -2 13 10 101.03 5.87
 2 13 -9 129.92 7.36
 -2 13 9 130.25 7.53
 2 13 -9 134.37 7.03
 2 13 -8 819.09 19.14
 2 13 -8 825.6 15.99
 2 13 -8 820.92 17.75
 2 13 -8 801.18 20.41
 2 13 -7 51.96 5.65
 2 13 -7 56.25 4.71
 2 13 -7 53.56 5.09
 2 13 -7 57.07 4.94
 2 13 -6 418.32 32.86
 -2 13 6 422.26 29.63
 2 13 -6 447.11 13.38
 2 13 -6 426.89 15.1
 2 13 -6 424.62 12.92
 2 13 -5 65.65 6.08
 2 13 -5 53.64 10.76
 -2 13 5 58.47 10.91
 2 13 -5 59.17 4.94
 2 13 -5 55.75 4.7
 2 13 -4 170.2 8.85
 2 13 -4 132.25 13.49
 2 13 -4 169.85 8.55
 2 13 -4 179.31 9.47
 2 13 -4 177.36 19.49
 -2 13 4 157.27 17.17
 2 13 -3 98.84 12.51
 -2 13 3 110.89 14.39
 -2 -13 3 119.73 12.89
 2 13 -2 452.82 26.65
 -2 13 2 462.36 27.72
 -2 -13 2 482.37 25.15
 2 13 -1 47.97 9.12
 -2 13 1 43.16 8.38
 2 13 0 1028.2 40.89
 -2 13 0 1041.67 41.14
 2 13 1 95.22 12.46
 -2 13 -1 84.35 12.16
 2 13 2 13.8 5.47
 -2 13 -2 18.58 7.5
 -2 -13 -3 371.09 24.44
 -2 13 -3 336.97 24.21
 2 13 3 352.95 24.73
 -2 13 -4 462.47 15.23
 2 13 4 445.27 14.11
 2 13 4 473.81 16.26
 -2 13 -4 439 28.8
 2 13 4 462.9 28.48
 -2 13 -4 462.95 13.74
 -2 13 -4 464.61 14
 -2 13 -4 430.55 13.21
 -2 -13 -4 433.21 28.14
 2 13 4 439.48 16.15
 2 13 5 7.16 2.53
 2 13 5 6.32 4.44
 -2 13 -5 13.35 5.86
 -2 13 -5 7.53 2.47
 -2 13 -5 11.22 2.7
 -2 13 -5 5.24 2.16
 2 13 5 8.48 2.97
 2 13 5 9.13 2.3
 -2 13 -5 8.48 2.33
 -2 -13 -5 11.09 4.87
 -2 13 -6 719.95 40.15
 2 13 6 688.23 19.47
 -2 13 -6 711.27 17.93
 -2 13 -6 702.79 16.58
 -2 13 -6 716.62 18.4
 2 13 6 680.06 20.41
 2 13 6 733.65 18.06
 -2 13 -6 698.05 19.59
 -2 -13 -6 749.15 39.46
 -2 13 -7 21.47 3.62
 -2 13 -7 20.81 3.38
 2 13 7 23.46 4.22
 -2 13 -7 16.77 2.74
 -2 13 -7 20.03 3.97
 2 13 8 178.04 9.73
 -2 13 -8 183.85 7.92
 -2 13 -8 187.15 9.01
 -2 13 -8 176.02 9.08
 2 13 9 54.57 4.8
 -2 13 -9 57.11 4.91
 -2 13 -9 64.15 5.41
 2 13 10 47.87 4
 -2 13 -10 51.39 4.24
 -2 13 -10 51.41 4.58
 -2 13 -11 6.01 1.69
 -2 13 -11 6.84 1.95
 -2 13 -12 254.72 6.52
 -2 13 -12 250.16 6.98
 2 14 -12 3.09 0.97
 -2 14 12 2.32 0.94
 2 14 -11 44.23 3.22
 -2 14 11 39.61 2.86
 2 14 -10 32.99 3.28
 -2 14 10 32.1 3.24
 2 14 -9 608.72 12.05
 -2 14 9 595.12 15.35
 2 14 -9 612.57 15.16
 2 14 -9 605.47 14.15
 2 14 -8 11.25 2.15
 -2 14 8 7.09 2.5
 2 14 -8 12.68 2.56
 2 14 -8 8.23 3.02
 2 14 -8 8.48 2.25
 2 14 -7 279.62 10.5
 2 14 -7 269.54 12.17
 2 14 -7 275.41 11.33
 2 14 -6 60.98 5.16
 2 14 -6 66.13 5.82
 2 14 -6 65.17 6.23
 2 14 -6 73.03 5.42
 -2 14 5 105.6 14.49
 2 14 -5 119.3 8.07
 2 14 -5 126.09 7.56
 2 14 -5 123.25 6.8
 2 14 -4 59.92 8.96
 2 14 -4 68.51 5.61
 2 14 -4 78.8 6.61
 -2 14 4 63.43 11.17
 2 14 -3 818.02 18.86
 2 14 -3 745.73 34.53
 2 14 -3 806.25 18.96
 -2 14 3 815.24 19.78
 2 14 -3 821.57 19.62
 -2 14 3 755.44 37.56
 2 14 -2 31.12 7.68
 2 14 -2 35.67 4.01
 2 14 -2 42.33 4.51
 -2 14 2 38.92 4.27
 -2 14 2 29.85 7.56
 -2 14 1 1017.49 43.1
 2 14 -1 1048.17 43.13
 -2 14 0 14.09 5.23
 2 14 0 18.5 5.71
 2 14 1 277.53 22.64
 -2 14 -1 286.27 23.2
 -2 14 -2 18.36 3.67
 2 14 2 18.58 3
 2 14 2 22.36 3.64
 -2 14 -2 8.84 4.51
 2 14 2 20.29 3.59
 2 14 2 21.9 7.62
 2 14 3 224.12 11.63
 2 14 3 230.17 20.64
 -2 14 -3 220.73 9.11
 -2 14 -3 238.77 10.59
 -2 14 -3 215.18 9.19
 2 14 3 241.54 11.45
 2 14 3 224.08 9.9
 -2 -14 -3 207.02 19.24
 -2 14 -3 238.46 11.14
 2 14 4 64.69 6.47
 2 14 4 74.19 11.95
 -2 14 -4 49.13 10.46
 -2 14 -4 70.43 5.54
 -2 14 -4 68.53 5.66
 -2 14 -4 57.57 4.93
 2 14 4 65.82 6.34
 2 14 4 61.52 5.36
 -2 -14 -4 49.01 10.01
 -2 14 -4 62.9 5.96
 -2 14 -5 864.27 21.8
 2 14 5 835.11 19.24
 2 14 5 824.54 22.47
 -2 14 -5 873.9 43.9
 2 14 5 810.38 38.93
 -2 14 -5 849.12 19.38
 -2 14 -5 840.33 18.95
 -2 14 -5 844.5 19.5
 -2 -14 -5 836.9 41.52
 2 14 5 787.92 21.79
 -2 14 -6 52.72 5.11
 -2 14 -6 53.81 4.83
 -2 14 -6 63.85 5.78
 2 14 6 60.03 6.36
 2 14 6 52.9 4.87
 -2 14 -6 52.51 5.82
 2 14 6 57.01 5.91
 -2 14 -7 682.07 15.78
 -2 14 -7 693.93 18.02
 -2 14 -7 676.22 17.22
 2 14 7 654.58 19.23
 -2 14 -7 683.01 19.41
 2 14 7 656.85 17.61
 2 14 8 11.84 2.68
 -2 14 -8 13.14 2.52
 -2 14 -8 11.89 2.36
 -2 14 -8 10.84 2.77
 2 14 9 10.33 2.25
 -2 14 -9 9.65 2.49
 -2 14 -9 7.51 2.25
 2 14 10 5.16 1.54
 -2 14 -10 4.26 1.59
 -2 14 -10 8.57 2.45
 -2 14 -11 245.83 7.29
 -2 14 -11 244.01 7.7
 -2 14 -12 -0.5 0.79
 -2 14 -12 0.78 1.07
 -2 15 12 10.85 1.33
 2 15 -12 8.31 1.13
 -2 15 11 132.12 5.57
 2 15 -11 130.66 4.96
 -2 15 10 129.75 5.98
 2 15 -10 136.76 5.89
 2 15 -9 24.57 2.51
 2 15 -9 22.73 2.98
 -2 15 9 19.85 3.01
 2 15 -9 23.76 2.92
 2 15 -8 613.82 13.43
 -2 15 8 620.7 16.57
 2 15 -8 621.31 14.79
 2 15 -8 634.54 17.49
 2 15 -8 642.13 15.83
 -2 15 7 0.24 1.97
 2 15 -7 3.8 1.82
 2 15 -7 2.55 2.13
 2 15 -7 1.74 1.55
 -2 15 6 46.99 5.4
 2 15 -6 44.43 4.22
 2 15 -6 42.65 5.17
 2 15 -6 47.63 4.72
 2 15 -6 51.61 4.97
 2 15 -5 0.89 1.79
 -2 15 5 3.23 1.93
 2 15 -5 1.99 2.04
 2 15 -5 6.41 2.12
 2 15 -4 63.82 5.64
 -2 15 4 68.86 6.34
 2 15 -4 67.12 6.18
 -2 15 4 67.5 11.52
 -2 15 4 74.87 12.27
 2 15 -3 355.97 12.79
 2 15 -3 344.78 12.75
 -2 15 3 362.03 13.55
 2 15 -3 339.59 12.43
 2 15 -3 356.31 13.29
 -2 15 3 331.75 26.05
 2 15 -3 309.51 22.87
 2 15 -2 961.72 21.16
 -2 15 2 928 21.11
 2 15 -2 920.74 20.75
 -2 15 2 972.83 20.14
 2 15 -2 914.97 20.36
 2 15 -2 960.63 21.43
 -2 15 2 944.92 43.47
 2 15 -1 11.41 2.83
 -2 15 1 8.23 1.93
 2 15 -1 10.66 2.5
 -2 15 1 9.2 2.14
 -2 15 1 1.22 4.1
 2 15 -1 9.42 4.43
 2 15 0 329.86 12.61
 2 15 0 323.37 12.14
 -2 15 0 322.12 11.72
 -2 15 0 308.01 25
 2 15 0 304.16 24.3
 2 15 1 5.83 1.8
 2 15 1 6.78 2.34
 -2 15 -1 8.04 1.98
 2 15 1 8.55 5.29
 -2 15 -1 0.45 4.93
 -2 15 -2 18.95 3.28
 2 15 2 19.13 3.1
 2 15 2 16.11 3.34
 -2 15 -2 17.13 2.63
 -2 -15 -2 5.3 3.22
 2 15 2 25.18 8.01
 2 15 3 32.26 8.39
 -2 15 -3 36.11 3.87
 -2 15 -3 35.79 4.42
 2 15 3 36.94 4.79
 2 15 3 37.87 4.19
 -2 15 -3 39.12 5.06
 -2 -15 -3 45.64 9.68
 2 15 4 886.31 23.41
 2 15 4 926.29 42.78
 -2 15 -4 905.68 19.58
 -2 15 -4 930.67 20.44
 -2 15 -4 913.29 19.61
 2 15 4 911.37 23.54
 2 15 4 907.36 20.29
 -2 15 -4 948.63 23.03
 -2 -15 -4 891.83 42.53
 -2 15 -5 13.82 2.87
 -2 15 -5 14.12 2.75
 -2 15 -5 12.55 2.69
 2 15 5 10.5 3.34
 2 15 5 9.97 2.02
 2 15 5 11.13 2.98
 -2 15 -5 12.22 3.19
 -2 15 -6 515.31 14.29
 -2 15 -6 545.36 15.85
 -2 15 -6 525.92 15.28
 2 15 6 527 17.69
 2 15 6 498.16 16.4
 -2 15 -6 508.49 16.89
 -2 15 -7 4.15 1.93
 -2 15 -7 1.66 1.63
 2 15 7 0.15 2.18
 -2 15 -7 1.82 1.58
 -2 15 -7 3.99 2.59
 -2 15 -8 98.49 6.31
 -2 15 -8 93.59 6.31
 -2 15 -8 97.35 5.55
 2 15 8 91.52 6.66
 -2 15 -9 106.73 6.05
 2 15 9 96.42 6.04
 -2 15 -9 116.63 6.59
 -2 15 -10 51.37 3.83
 2 15 10 48.36 3.59
 -2 15 -10 59.37 4.31
 -2 15 -11 14.6 1.84
 -2 15 -11 16.81 2.08
 -2 15 -12 154.39 4.12
 -2 16 11 9.51 1.59
 2 16 -11 15.11 1.64
 2 16 -10 131.09 5.28
 -2 16 10 120.51 5.3
 -2 16 10 137.72 6.29
 2 16 -9 151.79 6.42
 2 16 -9 157.56 5.6
 -2 16 9 144.86 6.98
 -2 16 9 157.51 7.65
 2 16 -8 -0.45 1.17
 -2 16 8 0.55 1.72
 2 16 -8 -0.08 1.32
 2 16 -8 0.62 1.28
 2 16 -7 600.77 15.52
 -2 16 7 618.94 16.96
 2 16 -7 617.67 17.68
 2 16 -7 622.36 14.76
 2 16 -6 187.8 9.09
 2 16 -6 180.45 8.02
 -2 16 6 187.13 9.81
 2 16 -6 185.87 9.98
 2 16 -6 175.44 8.38
 -2 16 5 5.74 2.64
 2 16 -5 7.14 2.24
 2 16 -5 5.9 2.66
 2 16 -4 149.38 9.25
 -2 16 4 136.76 8.66
 2 16 -4 147.07 8.23
 2 16 -4 137.78 8.04
 2 16 -3 310.58 23.13
 2 16 -3 339.57 12.77
 2 16 -3 329.84 12.51
 -2 16 3 342.21 12.74
 2 16 -3 344.43 13.31
 -2 16 3 336.25 13.3
 2 16 -3 332.27 12.62
 -2 16 3 321.56 25.94
 2 16 -2 1.84 1.6
 -2 16 2 0.89 1.66
 2 16 -2 3 2.08
 -2 16 2 0.31 1.35
 2 16 -2 1.06 1.5
 2 16 -2 1.26 1.56
 -2 16 2 4.84 4.03
 2 16 -1 311.04 12.19
 -2 16 1 318.74 12.37
 -2 16 1 325.87 11.41
 2 16 -1 331.28 12.83
 2 16 -1 308.08 12.23
 2 16 -1 276.7 23.56
 -2 16 1 319.71 26.2
 2 16 0 130.13 8.22
 -2 16 0 119.7 7.2
 -2 16 0 114.8 15.68
 2 16 0 101.59 14.66
 2 16 0 121.74 7.65
 -2 16 0 124.49 7.46
 -2 16 -1 119.1 7.14
 2 16 1 96.9 14.61
 2 16 1 104.7 7.49
 -2 16 -1 106.55 6.91
 -2 16 -1 110.63 8.05
 2 16 1 104.07 7.09
 -2 -16 -1 105.12 13.66
 -2 16 -1 99.66 14.85
 2 16 2 190.93 19.78
 -2 16 -2 210.51 8.55
 2 16 2 210.96 10.72
 -2 16 -2 208.33 9.83
 2 16 2 197.95 9.63
 -2 16 -2 205.8 11.05
 -2 -16 -2 206.46 19.64
 -2 16 -3 59.02 4.93
 2 16 3 49.08 5.6
 -2 16 -3 55.46 5.18
 2 16 3 57.55 5.36
 -2 16 -3 56.65 6
 -2 16 -4 74.01 5.89
 2 16 4 68.72 5.54
 2 16 4 74.55 6.91
 -2 16 -4 77.01 5.84
 -2 16 -4 73.88 6.66
 -2 16 -5 712.84 17.3
 2 16 5 689.79 20.19
 2 16 5 670.66 16.46
 -2 16 -5 714.65 20
 -2 16 -5 696.91 17.35
 -2 16 -6 -0.35 1.93
 -2 16 -6 2.08 1.75
 2 16 6 1.39 2.56
 -2 16 -6 0.11 1.68
 -2 16 -6 1.63 2.35
 -2 16 -7 319.85 11.52
 -2 16 -7 337.54 11.56
 2 16 7 307.9 12.55
 -2 16 -7 332.16 10.62
 -2 16 -7 337.66 13.21
 -2 16 -8 62.63 4.82
 -2 16 -8 61.81 4.91
 -2 16 -8 58.98 4.31
 2 16 8 62.75 5.29
 -2 16 -9 8.84 2.12
 2 16 9 7.18 2.01
 -2 16 -9 7.56 2.11
 -2 16 -10 83.6 4.41
 -2 16 -11 47.66 2.76
 -2 17 11 124.42 4.15
 2 17 -11 114.97 3.35
 2 17 -10 90.89 3.89
 -2 17 10 88.71 4.03
 -2 17 10 101.87 4.89
 2 17 -9 12.2 1.99
 2 17 -9 9.58 1.41
 -2 17 9 6.02 1.59
 -2 17 9 9.1 2.23
 -2 17 8 114 6.82
 2 17 -8 105.26 5.12
 2 17 -8 110.06 5.85
 -2 17 8 113.74 6.56
 2 17 -8 110.46 5.58
 -2 17 7 34 4.15
 -2 17 7 26.69 3.6
 2 17 -7 26.1 3.02
 2 17 -7 30.9 3.43
 2 17 -7 27.01 4.09
 2 17 -7 31.64 3.21
 -2 17 6 94.02 6.84
 2 17 -6 98.59 7.38
 -2 17 6 102.79 7.24
 2 17 -6 99.8 6.37
 -2 17 5 345.79 12.9
 2 17 -5 338.1 11.95
 2 17 -5 353.42 12
 2 17 -5 359.99 13.87
 -2 17 5 359.62 13.51
 -2 17 4 53.35 5.27
 2 17 -4 56.42 5.83
 2 17 -4 63.3 5.43
 2 17 -4 55.9 5.13
 -2 17 4 51.5 5.5
 -2 17 3 162.57 8.73
 2 17 -3 174.81 9.15
 2 17 -3 178.14 9.97
 2 17 -3 164.8 8.86
 -2 17 3 173.78 9.64
 2 17 -3 161.54 8.68
 -2 17 2 155.45 8.26
 2 17 -2 144.59 8.5
 2 17 -2 151.48 8.86
 2 17 -2 165.7 9.01
 -2 17 2 150.83 8.86
 2 17 -2 147.51 8.56
 -2 17 1 18.16 2.69
 2 17 -1 12.36 2.88
 2 17 -1 12.4 2.86
 2 17 -1 22.3 3.69
 -2 17 1 15.53 3.22
 2 17 -1 16.4 2.97
 -2 17 0 262.85 10.19
 2 17 0 289.87 12.36
 2 17 0 271.33 11.47
 2 17 0 260.85 11.12
 -2 17 0 264.85 11.03
 -2 17 -1 239.3 9.96
 2 17 1 252.76 11.81
 2 17 1 250.76 10.88
 2 17 1 232.42 10.16
 -2 17 -2 13.8 2.79
 2 17 2 17.52 3.3
 2 17 2 20.18 3.69
 2 17 2 16.76 3.07
 -2 17 -2 19.13 3.74
 2 17 2 17.22 2.77
 2 17 3 405.65 15.25
 -2 17 -3 402.97 12.23
 2 17 3 397.21 13.22
 -2 17 -3 389.09 12.97
 -2 17 -3 413.02 15.29
 2 17 4 255.41 12.22
 -2 17 -4 260.49 10.24
 2 17 4 242.86 10.01
 -2 17 -4 241.93 10.1
 -2 17 -4 250.12 11.85
 2 17 5 21.1 3.93
 -2 17 -5 24.85 3.44
 2 17 5 20.26 2.74
 -2 17 -5 25.03 3.42
 -2 17 -5 23.07 4.04
 -2 17 -6 234.49 9.6
 -2 17 -6 226 9.06
 -2 17 -6 214.61 10.64
 2 17 6 223.41 10.9
 -2 17 -7 62.66 4.89
 -2 17 -7 59.78 4.46
 2 17 7 57.16 5.39
 -2 17 -7 56.46 5.44
 2 17 8 46.11 4.34
 -2 17 -8 42.18 3.84
 -2 17 -9 188.81 6.94
 -2 17 -10 54.03 3.26
 -2 17 -11 52.58 2.44
 -2 18 10 210.89 6.13
 2 18 -10 188.68 4.5
 2 18 -9 25.14 2.22
 -2 18 9 23.94 2.63
 2 18 -9 25.47 1.94
 -2 18 9 24.96 2.53
 2 18 -8 4.04 1.1
 -2 18 8 7.89 2.01
 2 18 -8 4.71 1.28
 -2 18 8 6.38 1.98
 -2 18 7 110.31 6.67
 -2 18 7 113.6 6.74
 2 18 -7 112.34 5.5
 2 18 -7 116.11 5.96
 2 18 -7 109.71 7.09
 2 18 -7 114.76 5.4
 -2 18 6 184.48 8.94
 2 18 -6 185 9.47
 -2 18 6 198.39 9.45
 2 18 -6 180.33 7.88
 -2 18 5 4.16 1.97
 2 18 -5 2.88 1.55
 2 18 -5 3.75 2.54
 -2 18 5 4.91 2.38
 2 18 -5 4.54 2.01
 -2 18 4 490.48 14.89
 2 18 -4 489.93 14.55
 2 18 -4 520.68 16.63
 -2 18 4 514.39 15.98
 2 18 -4 497.31 14.34
 -2 18 3 31.66 3.99
 2 18 -3 40.18 5.06
 2 18 -3 38.72 4.28
 -2 18 3 37.64 4.75
 2 18 -3 33.95 4.13
 -2 18 2 135.36 7.61
 2 18 -2 136.32 8.09
 2 18 -2 146.73 8.38
 -2 18 2 127 8.02
 2 18 -2 127.9 7.68
 -2 18 1 196.55 8.73
 2 18 -1 179.81 9.41
 -2 18 1 182.72 9.33
 2 18 -1 176.11 9.1
 2 18 -1 184.82 9.64
 2 18 -1 184.95 9.66
 2 18 0 69.76 6.08
 2 18 0 72.58 6.08
 -2 18 0 73.67 5.2
 -2 18 0 82.73 7.29
 2 18 0 73.15 5.86
 2 18 1 3.38 2.11
 2 18 1 4.31 2.13
 -2 18 -1 3.17 1.43
 -2 18 -1 0.69 2.39
 2 18 1 6.14 2.23
 2 18 2 595.02 17.83
 2 18 2 558.85 15.71
 -2 18 -2 563.56 15.06
 -2 18 -2 590.21 18.24
 2 18 2 564.67 14.69
 -2 18 -3 1.85 1.67
 2 18 3 2.27 2.07
 2 18 3 1.45 1.62
 -2 18 -3 5.63 2.9
 -2 18 -3 2 1.45
 2 18 4 206.31 10.59
 -2 18 -4 226.54 9.14
 2 18 4 189.4 8.46
 -2 18 -4 205.14 10.57
 -2 18 -4 217.11 9.24
 -2 18 -5 85.79 5.68
 -2 18 -5 82.1 5.62
 -2 18 -5 85 6.86
 2 18 5 77.15 6.6
 -2 18 -6 1.86 1.38
 -2 18 -6 2.78 1.83
 -2 18 -6 3.03 2.43
 2 18 6 2.19 2.27
 -2 18 -7 9.01 2.1
 -2 18 -7 12.23 2.09
 2 18 7 13.39 2.83
 -2 18 -7 15.04 3.04
 -2 18 -8 140.07 6.11
 -2 18 -9 3.14 1.41
 2 18 10 216.18 6.13
 -2 18 -10 219.83 5.4
 -2 19 9 50.04 3.33
 -2 19 8 0.55 1.09
 -2 19 8 0.72 1.35
 2 19 -8 1.92 0.96
 2 19 -7 19.62 2.26
 2 19 -7 17.77 2.17
 -2 19 7 21.31 2.85
 2 19 -7 19.27 3.06
 -2 19 7 17.62 2.68
 2 19 -6 22.83 2.66
 -2 19 6 20.82 3.02
 2 19 -6 21.55 3.35
 -2 19 6 22.15 3.21
 2 19 -6 23.86 2.65
 -2 19 5 319.72 11.32
 2 19 -5 331.51 12.37
 -2 19 5 314.37 11.81
 2 19 -5 315.88 10.02
 -2 19 4 1.45 1.45
 2 19 -4 0.42 1.19
 2 19 -4 -0.38 1.95
 -2 19 4 1.04 2.17
 2 19 -4 0.27 1.76
 -2 19 3 208.34 9.28
 -2 19 3 214.87 9.06
 2 19 -3 217.14 10.73
 2 19 -3 216.08 9.52
 2 19 -3 213.13 9.35
 -2 19 3 199.14 9.75
 -2 19 2 4.58 1.74
 2 19 -2 5.23 2.05
 -2 19 2 4.29 2.25
 2 19 -2 1.45 1.56
 2 19 -2 4.73 1.91
 2 19 -1 100.98 6.74
 2 19 -1 99.93 6.86
 2 19 -1 93.87 6.79
 2 19 0 2.81 1.95
 2 19 0 4.88 2.37
 -2 19 0 2.18 1.37
 2 19 0 2.62 1.51
 -2 19 0 1.77 2.34
 2 19 0 -0.34 1.69
 2 19 1 563.26 16.7
 2 19 1 500.76 14.83
 -2 19 -1 510.35 13.43
 -2 19 -1 563.04 17.73
 2 19 1 523.16 14.19
 2 19 2 -1.25 2.19
 2 19 2 1.69 1.59
 -2 19 -2 -0.83 1.79
 -2 19 -2 1.17 2.21
 2 19 2 -1.46 1.71
 2 19 3 412.83 12.45
 -2 19 -3 424.29 15.04
 -2 19 -3 405.24 12.26
 2 19 3 438.51 14.91
 -2 19 -4 1.79 1.97
 -2 19 -4 4.57 2.6
 -2 19 -4 0.74 1.42
 2 19 4 0.93 2.04
 -2 19 -5 106.08 7.32
 -2 19 -5 112.44 6.14
 -2 19 -5 114.75 6.1
 -2 19 -6 -1.22 1.96
 -2 19 -6 0.68 1.6
 -2 19 -6 2.88 1.82
 -2 19 -7 89.09 4.93
 -2 19 -7 83.56 4.53
 -2 19 -8 6.99 1.5
 2 19 8 6.01 1.86
 -2 19 -9 215.73 5.6
 2 19 9 214.11 6.66
 -2 20 9 26.7 1.97
 2 20 -8 5.11 0.92
 -2 20 8 2.54 1.1
 2 20 -7 3.97 1.16
 -2 20 7 8.42 1.98
 2 20 -6 90.65 4.67
 2 20 -6 81.54 5.56
 -2 20 6 80.9 5.36
 -2 20 6 89.01 5.42
 2 20 -5 9.11 1.73
 2 20 -5 6.45 1.9
 2 20 -5 9.38 2.66
 -2 20 5 9.92 2.59
 -2 20 5 11.44 3
 -2 20 4 229.5 9.08
 -2 20 4 240.67 10
 2 20 -4 241.29 10.37
 -2 20 4 250.88 9.08
 2 20 -3 26.38 4.09
 2 20 -3 29.57 3.58
 -2 20 3 26.07 3.58
 2 20 -3 25.44 3.25
 -2 20 3 21.07 2.92
 2 20 -2 49.46 4.51
 2 20 -2 51.06 5.27
 2 20 -2 47.77 4.49
 -2 20 1 90.49 7.09
 2 20 -1 88.46 6.18
 2 20 -1 83.34 5.73
 2 20 -1 83.15 6.1
 -2 20 0 164.59 6.86
 2 20 0 175.2 8.89
 -2 20 0 183.34 9.96
 2 20 0 164.07 8.52
 2 20 0 164.09 7.84
 -2 20 -1 32.07 3.23
 2 20 1 29.06 3.66
 2 20 1 31.16 3.42
 2 20 1 29.12 3.84
 -2 20 -1 29.01 4.39
 2 20 1 30.85 4.06
 2 20 2 403.13 13.6
 2 20 2 391.42 11.85
 -2 20 -2 392.35 11.23
 -2 20 -2 410.31 14.46
 2 20 2 416.31 11.02
 2 20 3 0.66 1.53
 -2 20 -3 3.35 2.47
 2 20 3 3.29 2.37
 -2 20 -3 1.54 1.47
 -2 20 -4 146.6 8.21
 2 20 4 140.71 8.02
 -2 20 -4 141.67 6.67
 2 20 5 17.72 3.18
 -2 20 -5 18.4 3.2
 -2 20 -5 22.31 2.61
 -2 20 -5 20.97 2.78
 2 20 6 -0.76 2.1
 -2 20 -6 1.4 1.19
 -2 20 -6 0.88 1.5
 -2 20 -6 2.79 1.6
 2 20 7 24.33 2.93
 -2 20 -7 27.14 2.41
 2 20 8 118.12 5.17
 -2 20 -8 119.49 4.06
 -2 21 8 78.31 3.49
 -2 21 7 32.52 2.35
 -2 21 7 38.26 2.79
 2 21 -7 31.78 2.19
 -2 21 6 2.39 1.33
 -2 21 6 1.44 1.1
 2 21 -6 1.12 1.31
 2 21 -6 2.76 1.11
 -2 21 5 151.94 6.43
 2 21 -5 153.04 7.18
 -2 21 5 145.48 5.84
 2 21 -5 151.54 5.89
 2 21 -4 34.88 4
 2 21 -4 36.53 3.26
 2 21 -3 93.05 6.28
 -2 21 3 82.33 6.38
 2 21 -2 274.73 9.44
 2 21 -2 263.02 10.68
 2 21 -2 253.02 9.18
 -2 21 2 279.66 11.46
 2 21 -1 4.16 1.54
 -2 21 1 4.25 2.49
 2 21 -1 7.14 1.84
 2 21 -1 6.5 2.93
 2 21 0 124.03 6.8
 -2 21 0 118.35 7.63
 2 21 0 125.95 6.41
 2 21 0 120.91 7
 -2 21 -1 115.78 5.45
 -2 21 -1 112.37 7.26
 2 21 1 121.45 6.8
 2 21 1 115.55 5.77
 2 21 1 111.61 6.81
 -2 21 -2 7.42 1.88
 2 21 2 2.85 2.1
 2 21 2 5.33 1.97
 -2 21 -2 5.61 2.35
 -2 21 -3 128.38 5.87
 2 21 3 145.56 7.61
 -2 21 -3 140.33 7.76
 -2 21 -4 32.85 3.09
 2 21 4 35.13 3.83
 -2 21 -4 35.64 3.87
 -2 21 -5 10.37 2
 2 21 5 7.69 1.84
 -2 21 -5 11.68 2.46
 2 21 6 68.53 4.44
 2 21 7 62.26 3.81
 2 21 8 52.72 2.78
 -2 22 6 30.69 2.83
 2 22 -6 31.63 2.16
 -2 22 5 1.08 1.49
 2 22 -5 1.41 1.29
 2 22 -5 3.51 1.18
 -2 22 4 86.76 5.53
 2 22 -4 81.04 4.93
 2 22 -4 86.41 4.33
 -2 22 3 75.54 5.46
 2 22 -3 80.59 5.31
 2 22 -3 83.3 4.43
 -2 22 2 -0.61 2.18
 2 22 -2 1.31 1.7
 -2 22 1 193.14 8.77
 2 22 -1 171.87 6.83
 2 22 -1 191.94 8.48
 -2 22 0 28.88 3.65
 2 22 0 30.43 3.1
 2 22 0 33.77 4.09
 -2 22 -1 127.59 5
 2 22 1 114.05 6.21
 -2 22 -1 120.43 6.93
 2 22 1 113.76 5.93
 -2 22 -2 46.84 3.28
 2 22 2 46.16 4.13
 -2 22 -2 50.49 4.56
 2 22 2 40.49 3.56
 -2 22 -3 2.14 1.22
 2 22 3 5.11 2.08
 -2 22 -3 2.85 1.78
 2 22 3 3.68 1.64
 -2 22 -4 30.69 2.63
 2 22 4 28.8 3.15
 2 22 4 21.45 2.47
 -2 22 -4 31.83 3.31
 2 22 5 141.6 6.02
 -2 22 -5 145.55 6.14
 2 22 6 3.07 1.16
 -2 23 5 5.51 1.56
 2 23 -5 5.55 1.03
 -2 23 4 51.59 3.82
 2 23 -4 47.47 3.31
 2 23 -4 50.87 2.85
 -2 23 3 1.68 1.61
 2 23 -3 0.69 1.4
 2 23 -3 2.01 1.13
 -2 23 2 149.12 6.76
 2 23 -2 140.35 6.25
 2 23 -2 144.69 5.15
 -2 23 1 2.67 1.62
 2 23 -1 5.54 1.64
 2 23 -1 3.55 1.17
 -2 23 0 202.19 7.99
 2 23 0 192.19 7.64
 2 23 0 191.78 5.54
 -2 23 -1 7.3 1.86
 2 23 1 8.56 2.08
 2 23 2 18.34 2.03
 -2 23 -2 17.72 2.58
 2 23 2 15.62 2.17
 -2 23 -3 2.98 1.42
 2 23 3 0.22 0.8
 2 23 3 3.21 1.46
 -2 23 -4 84.4 4.37
 2 23 4 81.4 4.1
 2 23 5 0.7 0.86
 2 24 -3 124.25 3.64
 -2 24 3 117.97 4.69
 2 24 -2 5.1 1.01
 -2 24 2 3.51 1.16
 2 24 -1 227.87 6.82
 2 24 -1 211.38 4.65
 -2 24 1 236.43 7.24
 -2 24 0 1.62 1.19
 2 24 0 5.33 1.48
 -2 24 -1 86.98 4.4
 2 24 1 82.24 4.15
 -2 24 -2 2.24 1
 2 24 2 -0.66 1.18
 -2 24 -3 4.41 1.1
 2 24 3 7.4 1.5
 3 0 -15 68.84 3.03
 3 0 -14 -1.88 1.48
 3 0 -13 154.78 6.92
 -3 0 12 0.16 1.12
 3 0 -12 -0.48 1.83
 -3 0 11 1495.02 24.41
 3 0 -10 -0.55 1.09
 -3 0 10 -3.24 4.94
 -3 0 10 1.43 1.66
 -3 0 9 281.33 11.39
 3 0 -9 291.08 21.92
 -3 0 8 -2.14 3.99
 3 0 -8 5.84 2.81
 -3 0 7 256.88 19.73
 3 0 -7 286.73 20.37
 -3 0 6 0.67 4.16
 3 0 -6 1.97 3.36
 -3 0 5 2402.94 53.11
 3 0 -5 2493.04 50.93
 -3 0 4 1.41 3.37
 3 0 -4 -0.15 2.66
 -3 0 3 3708.4 51
 3 0 -3 3526.89 38.72
 -3 0 2 -0.6 1.74
 3 0 -2 1.1 0.64
 3 0 -1 1462.05 24.82
 3 0 0 0.31 1.11
 -3 0 -1 2945.97 26.68
 -3 0 -1 2940.38 30.51
 -3 0 -2 1.08 1.79
 -3 0 -3 1091.17 22.94
 -3 0 -3 1126.14 26.43
 3 0 3 1159.62 16.41
 -3 0 -4 2.32 2.5
 -3 0 -4 2.71 2.98
 -3 0 -5 2392.52 43.4
 -3 0 -5 2369.77 49.04
 -3 0 -6 1.19 2.13
 -3 0 -7 6.08 3.87
 -3 0 -8 -1.13 2.99
 -3 0 -8 -0.06 3.87
 -3 0 -9 1001.2 37.31
 -3 0 -9 1005.76 20.42
 -3 0 -9 1010.19 44.09
 -3 0 -10 0.09 2.74
 -3 0 -10 -0.37 1.53
 -3 0 -11 1275.6 21.63
 -3 0 -12 -0.27 1.31
 -3 0 -13 49.58 3.47
 -3 0 -13 54.53 3.74
 -3 0 -14 0.28 0.92
 -3 0 -15 51.56 2.17
 3 1 -15 8.75 1.31
 3 -1 -15 9.74 1.27
 3 1 -14 35.68 3.04
 3 -1 -14 31.04 2.79
 3 1 -13 128.74 6.37
 3 -1 -13 123.46 6.22
 3 1 -13 120.94 4.93
 3 -1 -12 255.78 9.68
 3 1 -12 264.25 9.72
 -3 1 11 -0.29 1.75
 3 1 -11 2.17 2.05
 -3 -1 11 4.22 1.53
 3 -1 -10 552.24 13.44
 3 1 -10 559.58 13.02
 -3 -1 10 530.94 29.62
 -3 1 10 542.35 15.64
 -3 -1 10 518.25 15.15
 -3 1 9 6.52 1.84
 -3 -1 9 5.47 1.77
 3 1 -9 7.29 3.53
 -3 1 9 1.41 2.27
 -3 -1 9 6.06 3.57
 3 -1 -8 176.92 16.23
 3 1 -8 179.35 17.56
 -3 1 8 157.21 16.32
 3 -1 -7 95.4 11.73
 3 1 -7 109.74 13.08
 -3 1 7 92.61 12.84
 3 -1 -6 1005.96 34.92
 3 1 -6 1050.72 37.07
 3 -1 -5 99.01 10.19
 3 1 -5 105.83 10.93
 -3 -1 5 126.18 6.63
 -3 1 5 116.5 6.81
 -3 1 5 90 10.95
 -3 -1 5 110.69 11.48
 -3 1 4 2731.79 35.4
 3 -1 -4 2718.15 45.12
 3 1 -4 2754.21 45.21
 -3 1 4 2746.44 52.03
 -3 -1 4 2689.76 49.19
 3 1 -3 64.31 5.47
 3 -1 -3 67.33 5.53
 -3 1 3 63.62 7.16
 -3 -1 3 66.5 7.08
 3 -1 -2 1777.19 13.9
 -3 1 2 1802.45 31.68
 -3 -1 2 1820.31 30.97
 3 1 -1 171.97 8.91
 -3 1 1 166.45 8.58
 3 1 0 122.24 6.88
 3 -1 0 121.55 6.02
 -3 1 -1 5.91 1.44
 -3 -1 -1 4.83 1.73
 -3 -1 -1 4.75 0.96
 -3 1 -1 4 1.44
 -3 1 -1 5.36 2.23
 -3 -1 -2 568.63 17.27
 -3 1 -2 568.18 16.85
 -3 1 -2 560.63 14.8
 -3 1 -3 56.65 5.05
 -3 1 -3 49.28 6.01
 -3 -1 -3 53.52 6.18
 3 -1 3 50.41 2.96
 3 1 3 47.39 3.9
 -3 -1 -4 1357.43 30.74
 -3 1 -4 1398.2 33.93
 -3 -1 -4 1421.2 33.49
 -3 1 -4 1439.67 28.87
 -3 1 -4 1437.54 26.71
 -3 -1 -5 46.6 7.29
 -3 1 -5 49.68 6.02
 -3 -1 -5 54.44 7.23
 -3 1 -5 51.34 5.02
 -3 -1 -6 9.06 2.5
 -3 1 -6 10.43 3.59
 -3 1 -7 338.81 23.27
 -3 -1 -7 363.6 19.9
 -3 -1 -7 333.71 20.81
 -3 1 -7 326.25 19.34
 -3 1 -8 195.2 15.39
 -3 -1 -8 222.01 17.47
 -3 1 -8 213.72 19.8
 -3 -1 -9 10.13 4.94
 -3 1 -9 0.96 3.51
 -3 -1 -9 15.85 2.79
 -3 1 -9 11.84 2.56
 -3 -1 -9 8.66 4.09
 -3 1 -9 16.88 7.69
 -3 -1 -10 521.77 27.87
 -3 1 -10 482.08 14.17
 -3 -1 -10 513.08 14.11
 -3 1 -11 2.04 1.9
 -3 -1 -11 1.09 1.6
 -3 1 -12 408.08 11.5
 -3 -1 -12 426.54 11.17
 -3 1 -13 12.99 2.06
 -3 -1 -13 14.8 1.95
 -3 1 -13 11.48 2.04
 -3 -1 -13 10.51 1.95
 -3 1 -14 18.09 1.71
 -3 1 -14 18.39 1.9
 -3 -1 -14 19.59 1.91
 -3 -1 -15 21.43 1.41
 -3 1 -15 21.45 1.46
 3 2 -15 39.17 2.29
 3 -2 -15 41.53 2.31
 3 2 -14 106.3 4.83
 3 -2 -14 99.16 4.67
 3 2 -13 13.86 2.46
 3 -2 -13 13.04 2.38
 3 2 -13 11.61 1.74
 3 -2 -12 84.11 5.62
 3 2 -12 90.25 5.76
 -3 2 11 284.82 10.96
 -3 -2 11 285.06 10.55
 3 2 -11 258.06 10.04
 -3 -2 10 86.06 11.93
 -3 2 10 91.82 6.67
 -3 -2 10 89.09 6.2
 3 -2 -10 93.58 5.61
 -3 2 9 425.48 27.14
 -3 -2 9 445.54 26.82
 3 2 -9 495.53 29.78
 -3 -2 9 481.75 14.55
 -3 2 9 500.27 15.34
 -3 -2 8 571.61 29.95
 -3 2 8 533.46 30.2
 3 -2 -8 610.82 29.68
 3 2 -8 630.28 32.85
 -3 2 7 159.66 16.36
 -3 -2 7 177.41 16.14
 3 -2 -7 198.08 17.99
 3 -2 -7 198.1 16.18
 3 2 -7 195.01 17.61
 -3 -2 6 764.94 31.08
 -3 2 6 730.25 33
 3 -2 -6 829.11 31.09
 3 2 -6 813.55 33.27
 3 -2 -6 816.63 35.32
 -3 2 5 1214.21 23.63
 -3 -2 5 1102.13 34.48
 3 2 -5 1161.66 35.59
 3 -2 -5 1201.82 40.26
 -3 -2 4 68.08 8.18
 -3 2 4 59.27 8.23
 -3 2 4 61.81 5.87
 3 2 -4 62.72 7.38
 -3 -2 3 899.05 24.24
 3 2 -3 840.83 21.12
 -3 2 3 887.04 21.67
 -3 2 2 300.93 13.16
 -3 -2 2 307.22 12.91
 3 -2 -2 300.32 6.61
 3 2 -2 281.13 10.32
 -3 2 2 299.39 12.83
 3 2 -2 293.31 13.36
 -3 2 1 703.63 17.63
 3 2 -1 700.42 18.68
 3 2 0 5027.45 46.41
 3 -2 0 4869.72 36.14
 -3 2 -1 35.43 3.98
 -3 2 -1 39.37 3.5
 -3 2 -1 31.76 3.9
 -3 -2 -1 36.47 4.14
 -3 2 -1 34 2.53
 -3 -2 -2 39.61 4.89
 -3 2 -2 37.25 3.03
 -3 2 -2 38.37 4.59
 -3 2 -2 36.4 4.34
 -3 2 -2 41.93 4.97
 3 2 2 32.16 3.83
 -3 -2 -3 1967.97 35.11
 -3 2 -3 1949.68 27.24
 -3 2 -3 1931 35.7
 -3 2 -3 1918.27 39.39
 -3 2 -3 1941.03 32.88
 3 2 3 1952.28 27.45
 -3 -2 -4 263.51 14.12
 -3 2 -4 246.89 14.76
 -3 2 -4 250.77 11.33
 -3 -2 -4 239.48 13.9
 -3 2 -4 236.01 15.96
 -3 2 -4 241.23 11.33
 3 2 4 261.15 10.35
 -3 2 -5 107.94 12.16
 -3 2 -5 107.31 7.28
 -3 -2 -5 96.56 9.44
 -3 -2 -5 113.4 10.92
 -3 2 -5 100.7 9.57
 -3 2 -6 768.23 33.54
 -3 -2 -6 784.98 28.79
 -3 2 -6 763.9 27.07
 -3 2 -7 29.86 6.75
 -3 -2 -7 26.18 6.06
 -3 2 -7 31.66 5.97
 -3 -2 -8 182.32 16.6
 -3 2 -8 158.17 13.67
 -3 2 -8 194.95 18.97
 -3 -2 -9 809.14 35.24
 -3 2 -9 794.75 31.58
 -3 2 -9 817.48 40.01
 -3 2 -9 769.92 18.2
 -3 2 -10 196.78 9.16
 -3 2 -11 383.21 12.26
 -3 2 -12 208.63 8.35
 -3 -2 -12 207.46 7.79
 -3 2 -13 4.01 1.44
 -3 -2 -13 3.4 1.31
 -3 2 -13 4.4 1.42
 -3 2 -14 87.71 3.76
 -3 -2 -14 95.65 3.85
 -3 2 -15 41.12 1.93
 3 3 -15 136.42 4.02
 3 -3 -15 137.21 3.92
 3 -3 -14 2.63 1.33
 3 3 -14 2 1.29
 3 3 -14 0.42 0.65
 3 3 -13 176.11 7.17
 3 -3 -13 181.87 7.36
 3 3 -13 162.73 6.01
 3 3 -12 169.73 7.72
 -3 3 11 19.19 2.96
 3 3 -11 18.19 2.84
 3 -3 -10 318.36 10.43
 -3 -3 10 325.56 11.67
 -3 3 10 313.3 12.16
 -3 3 10 264.36 21.31
 -3 -3 10 315.13 22.36
 3 3 -10 307.88 10.99
 -3 3 9 133.79 15.2
 -3 -3 9 150.46 15.43
 3 3 -9 164.13 17.4
 -3 -3 9 170.65 8.68
 -3 3 9 163.18 8.9
 -3 3 8 80.9 16.28
 -3 -3 8 56.66 9.76
 3 -3 -8 69.01 11.13
 3 3 -8 45.78 9.27
 -3 -3 7 728.32 31.62
 3 -3 -7 775.96 34.92
 3 -3 -7 740.09 30.63
 3 3 -7 730.15 34.73
 -3 -3 6 51.65 8.45
 3 3 -6 63.92 9.72
 3 -3 -6 66.13 10.41
 -3 3 5 1106.93 24.13
 -3 -3 5 1063.71 32.72
 3 3 -5 1059.33 34.8
 3 -3 -5 1025 37.49
 -3 3 4 753.24 21.32
 3 3 -4 734.18 24.88
 3 -3 -4 713.25 28.04
 -3 3 4 702.83 27.74
 -3 -3 4 729.75 24.47
 3 3 -3 91.99 7.58
 -3 3 3 99.88 7.89
 3 3 -3 84.41 8.45
 -3 3 3 99.16 9.28
 -3 -3 3 90.24 7.79
 -3 3 2 253.05 12.5
 3 3 -2 234.04 10.69
 3 3 -2 251.27 12.74
 -3 3 2 244.97 12.08
 -3 3 1 546.42 18.49
 3 3 -1 531.92 16.87
 -3 3 1 528.62 15.3
 -3 3 0 214.11 10.48
 -3 3 0 218.74 11.73
 -3 3 0 202.05 5.52
 3 3 0 206.81 10.16
 -3 -3 0 222.99 10.59
 3 -3 0 194.25 6.77
 -3 3 -1 311.97 14.05
 -3 3 -1 301 9.57
 -3 3 -1 320.66 12.43
 -3 -3 -1 313.24 12.4
 -3 3 -1 325.88 11.24
 -3 3 -2 1298.36 26.38
 -3 3 -2 1319.86 28.39
 -3 3 -2 1263.44 26.41
 3 3 2 1274.13 24.75
 -3 3 -2 1268.39 11.56
 -3 3 -2 1280.24 25.59
 -3 -3 -2 1291.37 26.79
 -3 3 -3 6.51 3.44
 -3 3 -3 8.73 2.67
 -3 3 -3 7.1 2.89
 3 3 3 7.2 2.33
 -3 -3 -3 8.08 3.09
 -3 3 -3 9.34 3.52
 -3 3 -4 362.28 19.62
 -3 3 -4 356.72 14.35
 -3 -3 -4 365.31 17
 -3 -3 -4 347.92 16.96
 3 3 4 394.98 14.14
 -3 3 -4 361.51 15.35
 -3 3 -5 331.26 20.53
 -3 -3 -5 326.17 17.72
 -3 -3 -5 328.94 18.51
 -3 3 -5 330.61 16.03
 -3 3 -5 334.8 13.67
 -3 -3 -6 99.74 10.82
 -3 3 -6 79.06 10.97
 -3 3 -6 77.16 8.24
 -3 -3 -7 562.57 26.66
 -3 3 -7 562.79 30.7
 -3 3 -7 556.65 23.58
 -3 -3 -8 166.72 14.8
 -3 3 -8 176.08 18.15
 -3 -3 -8 152.42 15.57
 -3 3 -8 167.36 13.65
 -3 -3 -9 220.7 19.14
 -3 3 -9 227.51 10.13
 -3 3 -9 224.39 21.17
 -3 3 -10 51.01 4.78
 -3 3 -11 33.09 3.95
 -3 3 -12 248.81 9.14
 -3 -3 -12 243.37 8.25
 -3 3 -13 118.21 5.52
 -3 -3 -13 115.34 5.01
 -3 3 -13 120.03 5.31
 -3 3 -14 7.14 1.26
 -3 3 -14 9.03 1.34
 -3 -3 -14 10.19 1.4
 -3 3 -15 108.6 2.97
 3 4 -15 12.01 1.27
 3 -4 -15 14.87 1.3
 3 4 -14 363.64 7.04
 3 4 -14 389.53 8.63
 3 -4 -14 386.52 8.54
 3 4 -13 1.93 1.05
 3 -4 -13 1.52 1.5
 3 4 -13 0.31 1.56
 3 4 -12 342.39 10.73
 3 4 -11 33.23 3.75
 -3 4 10 7.76 2.33
 3 4 -10 8.37 2.29
 -3 -4 10 3.17 1.51
 3 4 -9 195.08 8.94
 -3 -4 9 187.7 8.97
 -3 4 9 211.09 10.16
 3 4 -9 186.68 8.4
 3 4 -9 204.81 20.51
 3 4 -9 181.97 17.34
 -3 -4 9 179.95 16.5
 -3 4 9 179.2 17.68
 3 4 -8 1063.96 44.78
 3 -4 -8 1073.8 41.55
 -3 -4 8 979.23 37.5
 -3 4 8 940.63 39.78
 3 4 -7 17.33 6.51
 3 -4 -7 22.25 6.93
 -3 -4 7 14.83 4.84
 3 4 -6 1337.93 44.36
 3 -4 -6 1305.7 44.42
 -3 -4 6 1345.85 39.17
 3 4 -5 127.8 12.53
 3 4 -5 126.2 12.3
 3 -4 -5 131.67 13.5
 -3 -4 5 126.72 11.29
 3 4 -4 19.48 4.88
 -3 4 4 10.64 3.54
 -3 4 4 7.66 4.15
 -3 -4 4 12.64 3.75
 3 4 -4 14.75 4.8
 3 -4 -4 10.39 4.6
 -3 4 3 55.07 6.6
 3 4 -3 57.35 6.62
 -3 4 3 69.46 8
 3 -4 -3 54.29 6.96
 3 4 -3 53.72 7.05
 -3 4 2 787.44 23.64
 -3 4 2 803.9 22.06
 3 4 -2 775.63 22.69
 3 4 -2 738.31 20.9
 -3 4 1 35.02 4.17
 3 4 -1 42.17 5.16
 -3 4 1 37.43 5.63
 -3 4 0 2373.48 26.33
 -3 -4 0 2249.09 35.78
 -3 4 0 2336.42 23.69
 -3 4 0 2335.53 40.9
 -3 4 0 2314.51 36.97
 -3 4 -1 28.08 3.42
 -3 -4 -1 27.99 4.44
 3 4 1 23.76 4.03
 -3 4 -1 24.6 4.03
 -3 4 -1 23.44 2.91
 -3 4 -1 17.81 4.19
 -3 4 -2 362.26 14.3
 -3 -4 -2 386.73 14.89
 -3 4 -2 358.65 7.8
 -3 4 -2 361.65 15.21
 3 4 2 363.87 14.23
 -3 4 -2 376.08 16.19
 -3 4 -2 356.68 13.89
 -3 4 -3 25.54 4.48
 -3 4 -3 24.16 4.88
 -3 4 -3 17.09 2.75
 -3 4 -3 14.16 3.64
 -3 4 -3 23.4 4.93
 -3 -4 -3 21.78 4.26
 -3 -4 -4 48.09 6.87
 -3 4 -4 48.52 5.67
 -3 4 -4 47.72 5.33
 3 4 4 47.99 5.49
 -3 4 -4 37.95 6.84
 -3 -4 -5 3.37 3.34
 -3 -4 -5 1.39 2.86
 -3 4 -5 2.94 2.2
 3 4 5 1.22 1.52
 -3 4 -5 2.13 4.02
 -3 4 -5 6.59 1.54
 -3 4 -6 1204.88 31.69
 -3 -4 -6 1131.21 37.26
 -3 4 -6 1180.75 42.18
 -3 -4 -7 1.98 3.65
 -3 4 -7 3.29 3.69
 -3 -4 -8 451.52 25.8
 -3 4 -8 469.11 30.15
 -3 4 -9 1.37 1.65
 -3 4 -9 2.73 1.53
 -3 4 -9 2.73 4.3
 -3 -4 -9 -0.82 3.35
 -3 4 -10 60.61 5.46
 -3 4 -11 87.01 5.98
 -3 4 -12 148.88 7.15
 -3 -4 -12 142.07 6.18
 -3 4 -13 2.3 1.41
 -3 4 -13 2.86 1.28
 -3 -4 -13 2.56 1.2
 -3 4 -14 316.88 7.18
 -3 4 -14 329.28 6.97
 3 5 -14 0.05 0.63
 3 5 -14 0.63 1.02
 3 -5 -14 -0.13 0.92
 3 5 -13 482.29 10.25
 3 5 -13 512.44 11.47
 3 -5 -13 500.99 11.43
 3 5 -12 7.31 1.77
 3 5 -11 3.75 1.41
 -3 5 10 -1.01 1.78
 3 5 -10 2.89 1.42
 -3 5 9 190.83 8.04
 3 5 -9 190.99 9.01
 -3 -5 9 198.43 9.29
 -3 5 9 199.01 9.96
 3 5 -9 193.19 8.63
 3 5 -9 207.06 20.57
 3 -5 -9 193.79 17.67
 3 5 -9 192.66 18.15
 -3 5 9 190.67 18.27
 3 5 -8 26.29 6.68
 3 -5 -8 30.25 7.21
 -3 -5 8 17.33 4.88
 3 5 -7 1104.7 44.75
 3 5 -7 1043.49 39.43
 3 -5 -7 1108.29 40.76
 -3 -5 7 1089.51 36.6
 3 5 -6 26.37 6.46
 3 5 -6 31.47 6.74
 3 -5 -6 25.41 6.51
 -3 -5 6 28.51 5.7
 3 5 -5 756.98 31.14
 -3 -5 5 786.8 26.94
 3 5 -5 792.05 30.12
 3 -5 -5 737.41 32.15
 3 5 -4 299.82 17.57
 -3 -5 4 318.07 15.85
 -3 5 4 308.07 19.17
 3 5 -4 321.61 18.01
 3 -5 -4 291.16 18.63
 -3 5 4 284.89 14.92
 3 5 -3 153.93 11.09
 -3 5 3 172.69 12.62
 3 5 -3 160.06 11.72
 3 -5 -3 160.53 11.7
 -3 5 3 158.51 11.67
 3 5 -2 264.78 13.62
 3 5 -2 261.85 13.8
 -3 5 2 275.81 13.36
 -3 5 2 254.44 14.8
 3 5 -1 3662.67 48.38
 -3 5 1 3640.94 40.23
 -3 5 1 3576.15 54.85
 -3 5 0 28.95 2.97
 -3 5 0 32.48 5.14
 -3 5 0 27.54 5.24
 -3 -5 0 31.48 4.96
 3 5 0 22.93 4.25
 -3 5 -1 1882.16 28.31
 -3 5 -1 1952.91 28.8
 -3 5 -1 1951.85 36.18
 -3 -5 -1 1903.95 34.78
 3 5 1 1986.61 35.92
 -3 5 -1 1954.9 40.18
 -3 5 -2 37.58 5.11
 -3 -5 -2 43.27 5.46
 -3 5 -2 33.97 5.61
 -3 5 -2 39.61 5.22
 -3 5 -2 34.07 5.28
 3 5 2 34.6 5.17
 -3 5 -3 66.56 7.79
 -3 5 -3 67.05 7.57
 -3 -5 -3 68.44 7.28
 -3 5 -3 92.25 8.92
 -3 -5 -4 13.67 4.46
 -3 5 -4 15.93 4.4
 -3 5 -4 17.63 4.21
 3 5 4 17.02 3.9
 -3 -5 -5 540.25 24.51
 -3 -5 -5 534.02 23.66
 -3 5 -5 520.71 26.13
 3 5 5 554.87 20.77
 -3 5 -5 534.99 19.43
 -3 -5 -6 1.4 3.47
 -3 -5 -6 4.48 3.94
 -3 5 -6 4.03 3.63
 -3 -5 -7 883.58 35.79
 -3 5 -7 875.45 39.48
 -3 -5 -8 3.86 4.25
 -3 5 -8 0.4 3.14
 -3 5 -8 4.08 2.3
 -3 5 -9 426.09 12.74
 -3 5 -9 495.16 32.09
 -3 5 -9 441.74 14.25
 -3 -5 -9 478.14 29.14
 -3 5 -10 0.21 1.46
 -3 5 -10 1.86 1.83
 -3 -5 -11 58.57 4.32
 -3 5 -11 61.1 4.22
 -3 5 -11 66.29 5.36
 -3 5 -12 7 1.87
 -3 -5 -12 3.63 1.24
 -3 5 -12 4.27 1.74
 -3 -5 -13 249.6 6.72
 -3 5 -13 268.35 7.46
 -3 5 -13 255.87 8.06
 -3 -5 -14 3.1 0.81
 -3 5 -14 2.07 0.76
 -3 5 -14 2.57 0.89
 3 6 -14 293.28 6.84
 3 -6 -14 283.77 6.68
 3 6 -14 287.17 6.19
 3 -6 -13 17.93 2.29
 3 6 -13 12.55 2.1
 3 6 -13 17.01 2.2
 3 6 -12 375.21 10.77
 3 6 -11 134.02 7.01
 3 6 -10 35.63 3.78
 -3 6 9 38.89 3.92
 3 6 -9 43.67 4.6
 -3 6 9 47.65 5.15
 3 6 -9 47.76 4.35
 3 6 -9 42.88 8.5
 3 -6 -9 38.58 8.61
 3 -6 -9 39.13 3.9
 -3 6 9 49.43 9.3
 3 6 -8 585.92 14.81
 3 6 -8 603.36 31.12
 3 -6 -8 590.32 30.44
 3 6 -8 653.94 36.78
 3 6 -8 614.75 16.04
 -3 6 8 569.57 14.55
 -3 6 8 634.3 17.57
 3 6 -7 84.15 13.61
 3 -6 -7 69.77 10.83
 3 6 -7 66.05 10.44
 -3 -6 7 61.89 8.52
 3 6 -6 1194.31 44.57
 3 6 -6 1210.78 40.29
 3 -6 -6 1169.27 40.91
 -3 -6 6 1186.01 34.8
 3 6 -5 104.96 12.18
 3 -6 -5 113.33 13
 3 6 -5 115.36 11.85
 3 6 -4 848.75 30.74
 -3 6 4 769.9 29.99
 3 -6 -4 817.97 31.15
 3 6 -4 811.96 28.62
 3 6 -3 1026.18 30.82
 -3 6 3 1100.59 31.62
 3 -6 -3 1118.34 30.56
 3 6 -3 1039.99 30.1
 -3 6 3 989 30.59
 3 6 -2 895.46 27.01
 3 6 -2 944.91 26.99
 -3 6 2 964.75 24.95
 -3 6 2 902.6 29.78
 -3 6 1 69.93 5.78
 -3 6 1 70.01 8.02
 -3 -6 1 75.07 8.16
 3 6 -1 74.96 8.17
 -3 6 1 74.03 8.9
 -3 6 0 2925.2 26.67
 -3 6 0 2945.92 47.85
 -3 -6 0 2985.8 46.29
 3 6 0 2908.75 47.16
 -3 6 0 2977.77 54.09
 -3 6 -1 25.06 4.84
 -3 6 -1 31.36 6.65
 3 6 1 22.57 4.82
 -3 6 -1 27.34 3.97
 -3 -6 -1 26.92 5.33
 -3 -6 -2 285.2 13.67
 -3 6 -2 283.32 16.31
 -3 6 -2 284.36 13.74
 -3 6 -2 285.49 15.61
 3 6 2 297.26 14.87
 -3 6 -3 288.66 15.73
 -3 6 -3 268.26 15.79
 3 6 3 283.77 15.11
 -3 -6 -3 266.15 13.86
 -3 6 -3 280.91 15.87
 -3 -6 -4 407.26 18.88
 3 6 4 397.13 18.12
 -3 6 -4 398.18 20.72
 -3 6 -4 397.89 18.41
 -3 -6 -5 369.74 21.24
 -3 -6 -5 372.26 20.29
 -3 6 -5 385.25 22.64
 3 6 5 397.5 18.81
 -3 6 -6 532.71 29.05
 -3 -6 -6 532.07 26.47
 -3 -6 -6 545.04 27.52
 -3 6 -7 85.2 12.39
 -3 -6 -7 76.29 11.23
 -3 6 -8 775.57 17.94
 -3 -6 -8 778.86 35.79
 -3 6 -8 766.52 39.01
 -3 6 -8 762.11 18.67
 -3 6 -9 254.36 23.04
 -3 6 -9 233.49 9.62
 -3 6 -9 229.29 10.46
 -3 -6 -9 269.25 21.46
 -3 -6 -9 236.73 21.3
 -3 -6 -10 52.87 4.32
 -3 6 -10 57.65 4.57
 -3 6 -10 57.4 5.33
 -3 -6 -11 115.38 5.86
 -3 6 -11 125.76 6.12
 -3 6 -11 125.89 7.18
 -3 -6 -12 95.21 4.73
 -3 6 -12 105.06 5.24
 -3 6 -12 111.78 6.19
 -3 6 -13 4.47 1.2
 -3 -6 -13 2.84 0.9
 -3 6 -13 2.39 1.31
 -3 6 -14 265.47 5.55
 -3 6 -14 264.55 6.35
 3 7 -14 1.65 0.91
 3 -7 -14 0.57 0.64
 3 7 -14 0.31 0.65
 3 7 -13 138.62 5.58
 3 -7 -13 128.89 5.42
 3 7 -13 136.26 5.33
 3 7 -12 185.12 7.39
 3 7 -12 185.9 7.18
 3 7 -11 18.26 2.59
 3 7 -10 245.21 9.7
 -3 7 9 264.17 21.18
 3 7 -9 275.6 10.38
 3 7 -9 259.71 24.01
 3 -7 -9 264.37 9.66
 3 -7 -9 289.16 21.46
 3 7 -9 249.46 20.13
 3 7 -9 281.68 11.2
 -3 7 8 11 2.48
 3 7 -8 14.01 2.74
 3 7 -8 6.68 4.82
 -3 7 8 11.13 4.42
 -3 7 8 10.88 2.45
 3 7 -8 9.26 2.26
 3 7 -8 22.99 6.66
 3 -7 -8 13.02 5.04
 3 7 -7 1193.7 42.36
 3 -7 -7 1217.85 42.45
 3 7 -7 1246.49 50.01
 3 7 -6 115.91 15.09
 3 7 -6 105.65 10.53
 3 -7 -6 99.84 12.07
 3 7 -6 107.55 12.43
 3 7 -5 246.09 19.31
 3 -7 -5 244.39 18.19
 3 7 -5 239.56 17.12
 3 7 -5 242.01 15.88
 3 7 -4 583.38 27.06
 3 -7 -4 571.94 26.05
 3 7 -4 569.48 24.44
 -3 7 4 597.28 26.95
 3 7 -4 599.11 24.92
 3 7 -3 17.59 4.07
 3 -7 -3 14.96 4.38
 -3 7 3 14.89 4.76
 3 7 -3 12.33 4.14
 3 7 -3 11.14 4.03
 -3 7 2 1009.11 33.4
 3 7 -2 1050.33 31.68
 3 7 -2 1048.51 29.69
 -3 7 2 1112.28 26.97
 3 7 -2 1065.5 31.88
 -3 7 1 706.39 28.47
 -3 7 1 710.85 25.97
 -3 -7 1 712.38 24.97
 -3 7 1 740.21 18.11
 3 7 -1 705.87 25.17
 -3 7 0 96.42 9.67
 -3 -7 0 93.15 9.14
 3 7 0 102.38 9.88
 -3 7 0 103.01 11.61
 -3 7 -1 178.08 10.43
 -3 -7 -1 158.78 11.33
 -3 7 -1 152.75 12.09
 3 7 1 169.72 12.28
 -3 7 -1 165.79 13.84
 -3 7 -2 994.83 27.01
 -3 -7 -2 962.42 25.7
 -3 7 -2 994.94 30.58
 -3 7 -2 994.44 32.31
 3 7 3 5.27 3.05
 -3 7 -3 3.17 3.98
 -3 -7 -3 2.87 2.09
 -3 7 -3 2.1 2.39
 -3 7 -3 3.36 3.1
 -3 7 -4 939.67 32.78
 -3 -7 -4 965.63 29.62
 3 7 4 955.62 30.25
 -3 7 -5 542.29 27.28
 -3 -7 -5 589.73 27.31
 -3 -7 -5 558.06 25.15
 3 7 5 576.07 24.13
 -3 -7 -6 200.61 17.53
 -3 7 -6 165.09 16.32
 -3 -7 -7 1048 41.82
 -3 7 -7 1017.47 43.52
 -3 7 -8 381.27 28.04
 -3 7 -8 384.98 12.92
 -3 -7 -8 379.72 25.74
 -3 7 -8 394.47 13.58
 -3 7 -9 529.46 15.77
 -3 7 -9 548.98 14.89
 -3 -7 -9 507.5 12.99
 -3 7 -9 557.11 34.75
 -3 -7 -9 568.82 31.47
 -3 -7 -10 332.28 10.13
 -3 7 -10 355.83 12.52
 -3 7 -10 350.91 11.34
 -3 -7 -11 15.6 2.38
 -3 7 -11 18.41 3.23
 -3 7 -11 16.26 2.56
 -3 -7 -12 153.36 5.57
 -3 7 -12 168.51 6.31
 -3 7 -12 162.2 7.21
 -3 7 -12 160.34 5.94
 -3 7 -13 93.81 4
 -3 7 -13 99.6 4.84
 -3 7 -14 0.75 0.42
 -3 7 -14 0.92 0.86
 3 8 -14 19.84 1.64
 3 -8 -14 15.54 1.34
 3 8 -14 17.02 1.47
 3 8 -13 52.99 3.3
 3 -8 -13 49.68 3.19
 3 8 -13 55.17 3.35
 3 8 -12 60.74 4.24
 3 8 -12 61.59 4.13
 3 8 -11 428.49 11.99
 3 8 -10 57.49 4.69
 3 8 -9 251.28 23.98
 3 8 -9 259.02 10.89
 3 8 -9 253.03 9.93
 -3 8 8 263.4 10.22
 3 8 -8 261.86 10.84
 -3 8 8 236.98 19.89
 3 8 -8 274.84 10.28
 3 8 -8 249.21 23.35
 3 -8 -8 252.26 9.22
 3 8 -8 295.92 21.49
 3 -8 -8 263.1 19.94
 3 8 -7 3.86 1.97
 3 8 -7 2.15 5.27
 3 8 -7 7.72 4.03
 3 -8 -7 0.22 4.52
 3 8 -7 6.35 2.3
 3 -8 -6 728.84 31.8
 3 8 -6 687.78 30.93
 3 8 -6 699.57 36.75
 3 8 -6 694.44 27.34
 3 -8 -5 313.18 20.54
 3 8 -5 311.03 19.77
 3 8 -5 301.75 22.38
 3 8 -5 309.38 18.58
 3 8 -4 52.2 8.01
 3 -8 -4 59.31 8.39
 3 8 -4 54.63 8.08
 3 8 -4 70.31 10.37
 -3 8 4 43.86 7.12
 3 8 -3 828.76 28.71
 3 8 -3 843.47 31.67
 3 8 -3 829.83 29.68
 -3 8 2 199.05 15.34
 -3 -8 2 215.66 15.13
 3 8 -2 195.69 14.53
 -3 8 2 210.18 11.56
 -3 8 1 456.02 21.91
 -3 -8 1 473.88 21.34
 3 8 -1 481.55 22.21
 -3 8 1 468.34 14.16
 3 8 0 273.24 16.25
 -3 -8 0 271.64 15.76
 -3 8 0 258.29 16.37
 3 8 1 997.73 31.11
 -3 8 -1 999.23 35.28
 -3 -8 -1 928.97 29.15
 -3 8 -1 992.07 32.13
 -3 8 -2 53.97 6.8
 -3 -8 -2 51.52 6.34
 -3 8 -2 56.26 8.12
 3 8 3 1552.24 39.94
 -3 -8 -3 1579.13 35.55
 -3 8 -3 1522.36 38.93
 -3 8 -3 1514.18 41.62
 3 8 4 190.43 14.28
 -3 8 -4 189.17 15.12
 -3 -8 -4 187.28 13.45
 3 8 5 523.3 24.46
 -3 8 -5 513.79 27.72
 -3 -8 -5 517.04 26.49
 -3 -8 -5 536.44 24.98
 3 8 6 278.32 18.05
 -3 8 -6 294.5 22.49
 -3 -8 -6 245.14 20.07
 -3 8 -7 27.64 3.2
 -3 8 -7 18.47 4.97
 -3 8 -7 32.87 4.18
 -3 8 -7 35.83 4.43
 -3 -8 -7 20.05 5.75
 -3 8 -8 150.48 17.81
 -3 8 -8 144.08 8.53
 -3 8 -8 149.04 8.17
 -3 -8 -8 154.7 16.84
 -3 8 -9 754.47 17.75
 -3 8 -9 754.5 18.98
 -3 8 -10 67.32 5.09
 -3 8 -10 62.64 5.43
 -3 8 -11 441.25 11.52
 -3 8 -11 430.93 12.86
 -3 8 -11 431.84 10.77
 -3 8 -12 39.13 3
 -3 8 -12 39.09 3.62
 -3 8 -12 44.28 3.11
 -3 8 -13 9.83 1.84
 -3 8 -13 9.15 1.25
 -3 8 -14 59.03 2.74
 3 9 -14 1.98 0.6
 3 9 -13 3.12 1.07
 3 -9 -13 2.96 0.98
 3 9 -13 4.72 1.32
 3 9 -12 176.82 6.64
 3 9 -12 168.4 6.51
 3 9 -11 2.21 1.43
 3 9 -11 2.33 1.32
 3 9 -10 344.51 11.07
 3 9 -9 56.79 5.25
 3 9 -9 57.79 4.71
 -3 9 8 39.2 6.83
 3 -9 -8 37.78 3.74
 3 9 -8 43.44 8.07
 3 9 -8 36.85 9.52
 3 9 -8 37.84 4.4
 -3 9 8 42.7 4.4
 -3 9 7 96.73 6.45
 3 9 -7 84.74 6.31
 3 9 -7 81.36 11.17
 -3 9 7 75.18 10.8
 3 9 -7 83.02 5.51
 3 9 -7 80.73 13.62
 3 9 -7 91.58 6.94
 -3 9 6 128.87 14.09
 3 9 -6 140.21 14.28
 3 9 -6 141.01 16.51
 3 9 -6 140.28 12.58
 -3 9 5 201.88 17.05
 3 9 -5 211.71 16.86
 3 9 -5 208.76 19.54
 3 9 -5 210.33 15.86
 -3 9 4 1303.68 39.57
 3 9 -4 1326.38 39.45
 3 9 -4 1289.36 44.62
 3 9 -4 1278.58 38.92
 -3 9 3 106.7 12.73
 3 9 -3 109.37 12.24
 3 9 -3 99.64 11.14
 -3 9 2 797.98 22.4
 -3 -9 2 727.27 28.88
 -3 9 2 720.04 30.33
 3 9 -2 692.51 28.41
 -3 -9 1 -1.11 3.04
 -3 9 1 3 3.35
 3 9 -1 4.08 3.23
 -3 -9 0 2.22 3.1
 -3 9 0 3.42 3.67
 3 9 0 -0.01 3.23
 -3 -9 -1 30.92 6.12
 -3 9 -1 17.41 5.35
 -3 9 -1 22.83 4.82
 -3 -9 -2 569.93 21.18
 -3 9 -2 658.37 28.26
 -3 9 -2 634.06 24.4
 3 9 2 626.74 26.65
 -3 -9 -3 13.32 2.94
 -3 9 -3 15.07 5.47
 -3 9 -3 11.95 4.27
 3 9 3 15.89 4.76
 -3 9 -4 1515.17 44.65
 3 9 4 1486.29 42.31
 -3 -9 -4 1488.75 38.79
 -3 9 -5 18.27 7.06
 3 9 5 22.88 5.82
 -3 -9 -5 15.59 5.87
 -3 -9 -5 26.01 5.97
 -3 9 -6 38.49 8.37
 -3 -9 -6 35.37 8.03
 3 9 6 28.53 5.77
 -3 9 -7 9.3 2.56
 -3 9 -7 12.73 2.9
 -3 9 -7 9.31 2.12
 -3 9 -7 6.71 2.26
 -3 -9 -7 8.99 5.25
 -3 9 -7 3.02 4.14
 -3 9 -8 464.19 31.83
 -3 -9 -8 466.84 29.51
 -3 9 -8 447.58 14.81
 -3 9 -8 452.84 14.38
 -3 9 -9 7.03 2.67
 -3 9 -9 4.56 2.08
 -3 9 -10 523.27 15.12
 -3 9 -10 524.12 13.85
 -3 9 -10 540.75 12.3
 -3 9 -11 0.69 1.86
 -3 9 -11 -0.51 1.37
 -3 9 -11 0.65 1.01
 -3 9 -12 152.06 6.71
 -3 9 -12 145.21 5.59
 -3 9 -12 151.74 5.15
 -3 9 -13 4.99 0.89
 -3 9 -13 6.45 1.47
 -3 9 -14 7.25 1.02
 3 10 -13 37.8 2.56
 3 -10 -13 32.33 2.18
 3 10 -13 35.18 2.27
 3 10 -12 13.8 2.06
 3 10 -12 17.37 2.23
 3 10 -11 409.7 10.97
 3 10 -11 426.8 10.93
 3 10 -10 14.69 2.54
 3 10 -10 18.09 2.71
 3 10 -9 125.2 7.62
 3 10 -9 125.44 6.75
 3 10 -8 13.55 2.91
 3 10 -8 13.73 7.25
 -3 10 8 3.26 4.05
 -3 10 7 17.27 2.44
 3 10 -7 13.42 6.35
 3 10 -7 18.22 3.49
 3 10 -7 18.4 3.22
 -3 10 7 14.72 2.68
 3 10 -7 4.29 3.09
 3 -10 -7 14.41 2.12
 3 10 -6 10.29 6.05
 -3 10 6 14.17 2.8
 -3 10 6 26.35 5.83
 3 10 -6 18.46 5.26
 3 10 -6 16.93 3.31
 3 10 -5 681.69 36.72
 3 10 -5 717.84 31.22
 3 10 -5 651.3 28.22
 -3 10 5 606.76 29.12
 -3 10 4 1.07 3.54
 3 10 -4 5.29 3.67
 3 10 -4 0.25 3.01
 -3 10 4 0.24 3.35
 -3 10 3 1704.51 51
 3 10 -3 1726.32 50.84
 -3 -10 3 1743.86 48.9
 3 10 -3 1643.45 45.61
 -3 10 3 1841.81 40.4
 -3 -10 2 13.8 4.69
 -3 10 2 18.68 5.9
 3 10 -2 7.26 4.13
 -3 -10 1 497.86 24.18
 -3 10 1 517.11 26.18
 3 10 -1 509.15 25.2
 -3 10 0 122.58 12.62
 -3 -10 0 116.75 11.8
 -3 -10 -1 217.68 13.19
 3 10 1 217.37 16.87
 -3 10 -1 215.29 16.83
 -3 -10 -2 59.01 6.99
 -3 10 -2 50.64 7.34
 3 10 2 54.77 8.55
 -3 10 -2 63.25 9.43
 -3 10 -3 924.35 36.54
 -3 10 -3 967.97 34.53
 3 10 3 1020 36.58
 -3 -10 -3 993.82 29.93
 3 10 4 2.24 3.29
 -3 10 -4 1.36 3.5
 -3 -10 -4 4.14 3.65
 -3 -10 -4 9.87 3.46
 -3 10 -5 641.39 32.73
 -3 -10 -5 682.49 33.44
 -3 -10 -5 693.42 29.67
 3 10 5 632.27 29.57
 3 10 6 87.25 11.25
 -3 10 -6 76.22 6
 -3 10 -6 72.61 5.3
 -3 10 -6 70.75 5.79
 -3 -10 -6 62.75 10.38
 -3 10 -6 77.56 6.49
 -3 10 -6 77.71 12.51
 -3 10 -7 78.36 6.15
 -3 10 -7 77.18 5.3
 -3 10 -7 76.7 6.29
 -3 -10 -7 81.66 13.27
 3 10 7 80.03 7.07
 -3 10 -7 69.77 12.19
 -3 10 -7 87.85 7.17
 -3 10 -8 5.02 2.03
 -3 10 -8 9.04 2.76
 -3 10 -9 687.29 16.85
 -3 10 -9 684.38 18.05
 -3 10 -10 1.97 1.7
 -3 10 -10 2.14 1.98
 -3 10 -11 321.91 9.52
 -3 10 -11 327.07 10.8
 -3 10 -12 20.95 2.15
 -3 10 -12 22.16 2.66
 -3 10 -13 4.44 0.88
 -3 10 -13 6.31 1.28
 3 11 -13 55.76 2.86
 3 -11 -12 161.7 5.4
 3 11 -12 170.86 5.46
 3 11 -11 0.66 1.33
 3 11 -11 2.5 1.61
 3 11 -10 281.14 9.6
 3 11 -9 5.81 2.06
 3 11 -9 6.01 2.57
 3 11 -8 51.66 5.23
 3 11 -8 46.93 5.28
 3 11 -7 67.94 6.18
 -3 11 7 65.55 9.56
 3 11 -7 77.23 14.19
 3 11 -7 71.01 4.97
 3 11 -7 74.61 6.21
 3 -11 -6 78.09 5.06
 3 11 -6 89.47 5.76
 3 11 -6 87.2 6.73
 -3 11 6 90.81 6.46
 -3 11 6 85.76 11.02
 -3 11 5 132.95 16.36
 3 11 -5 139.34 17.59
 -3 11 5 102.17 11.7
 -3 -11 5 129.69 14.64
 -3 11 5 137.63 7.87
 -3 -11 4 667.23 32.13
 -3 11 4 683.28 35.11
 3 11 -4 695.71 36.26
 3 11 -4 596.71 28.2
 -3 -11 3 92.83 11.96
 -3 11 3 91.62 12.26
 3 11 -3 107.09 12.24
 -3 -11 2 798.94 32.9
 -3 11 2 765.23 34.33
 -3 -11 1 175.78 15.19
 -3 11 1 198.24 17.09
 -3 11 0 0.14 2.92
 -3 -11 0 1.83 2.4
 3 11 0 1.35 2.87
 -3 11 -1 218.61 17.85
 -3 -11 -1 211.31 13.2
 3 11 1 206.86 17.36
 -3 11 -2 557.57 28.97
 -3 -11 -2 560.14 21.92
 -3 11 -2 569.6 26.36
 3 11 2 542.92 27.95
 -3 11 -3 25.31 6.86
 -3 -11 -3 20.96 4.3
 3 11 3 21.83 5.69
 -3 11 -3 21.48 5.81
 3 11 4 582 29.45
 -3 11 -4 645.22 31.78
 -3 -11 -4 624.8 31.67
 -3 11 -5 70.06 5.67
 -3 11 -5 65.1 5.12
 -3 11 -5 69.35 5.62
 -3 11 -5 67.67 5.99
 -3 -11 -5 78.31 12.28
 3 11 5 67.3 10.34
 -3 11 -5 74.03 11.42
 3 11 6 63.75 10.16
 -3 11 -6 59.73 5.36
 -3 11 -6 60.5 4.8
 -3 11 -6 59.83 5.6
 -3 11 -6 69.24 11.9
 3 11 6 55.7 6.14
 -3 -11 -6 59.98 10.79
 -3 11 -6 58.14 5.79
 -3 11 -7 133.37 8.06
 -3 11 -7 121.97 6.75
 -3 11 -7 125.99 8
 -3 -11 -7 141.63 16.81
 3 11 7 121.93 8.44
 -3 11 -7 119.94 8.31
 -3 11 -7 141.77 17.65
 3 11 8 72.85 6.28
 -3 11 -8 75.49 6.34
 -3 11 -8 72.86 6.03
 -3 11 -9 8.98 2.85
 -3 11 -9 7.23 2.3
 -3 11 -10 269.24 10.58
 -3 11 -10 258.47 9.45
 -3 11 -11 7.35 2.48
 -3 11 -11 8.49 1.96
 -3 11 -12 62.64 4.07
 -3 11 -12 59.72 3.39
 -3 11 -13 43.26 2.65
 -3 11 -13 35.53 1.84
 3 12 -13 26.19 1.82
 -3 12 13 25.83 1.81
 3 12 -12 43.13 2.97
 3 12 -11 186.26 6.89
 -3 12 11 184.11 7.05
 3 12 -10 8.81 2.05
 3 12 -9 85.02 5.6
 3 12 -9 88.05 6.3
 3 12 -8 695.59 18.05
 3 12 -8 671.95 15.96
 3 12 -7 114.13 7.63
 3 12 -7 103.94 6.19
 3 12 -6 504.22 16.49
 -3 12 6 491.82 33.39
 -3 -12 6 465.3 27.89
 3 12 -6 519.09 14.21
 -3 12 5 59.02 11.62
 3 12 -5 59.56 12.18
 -3 12 5 67.02 5.62
 3 12 -5 64.71 5.26
 3 12 -5 75.78 6.34
 -3 -12 5 57.25 10.35
 3 12 -4 16.13 2.93
 3 12 -4 14.61 3.01
 -3 12 4 17.53 6.47
 -3 -12 4 15.87 5.14
 -3 12 3 780.29 37.2
 -3 -12 3 821.26 35.51
 -3 12 2 99.99 13.09
 -3 -12 2 106.72 12.61
 -3 12 1 63.86 10.55
 3 12 -1 62.07 10.1
 -3 -12 1 69.61 10.18
 3 12 0 1225.58 43.76
 -3 12 0 1183.56 44.05
 3 12 1 124.77 14.27
 -3 12 -1 139.99 15.23
 3 12 2 183.74 17.13
 -3 12 -2 178.3 17.32
 -3 12 -3 755.6 36.49
 -3 12 -3 760.39 34.3
 3 12 3 740.88 34.52
 -3 12 -4 22.42 3.28
 -3 12 -4 30.83 3.8
 -3 12 -4 27.27 3.73
 -3 12 -4 27.82 3.82
 3 12 4 32.22 4.63
 3 12 4 28.88 7.77
 -3 12 -4 18.99 5.68
 -3 -12 -4 18.14 5.79
 -3 12 -5 81.28 6.19
 -3 12 -5 96.88 6.36
 -3 12 -5 82.03 6.29
 -3 12 -5 90.41 7
 3 12 5 78.54 7.17
 -3 -12 -5 77.22 12.43
 3 12 5 83.72 11.79
 -3 12 -5 79.77 12.83
 3 12 6 471.85 27.76
 -3 12 -6 478.95 15
 -3 12 -6 481.24 13.79
 -3 12 -6 512.4 15.88
 -3 12 -6 485.93 31.94
 3 12 6 449.85 17.12
 -3 12 -6 490.57 16.51
 -3 -12 -6 547.49 33.41
 -3 12 -7 106.6 7.4
 -3 12 -7 105.47 7.21
 3 12 7 103.1 7.84
 -3 12 -7 106.56 6.52
 -3 12 -7 105.21 7.72
 3 12 8 298.2 12.42
 -3 12 -8 320.69 11.98
 -3 12 -8 296.61 12.11
 -3 12 -9 394.68 12.48
 -3 12 -9 430.12 13.86
 -3 12 -10 36.43 3.73
 -3 12 -10 44.97 4.49
 -3 12 -11 72.55 4.32
 -3 12 -11 73.92 4.96
 -3 12 -12 103.12 4.16
 -3 12 -12 110.62 4.94
 -3 12 -13 4.1 0.97
 3 13 -13 146.52 3.61
 3 13 -12 49.74 2.95
 3 13 -11 17 2.24
 -3 13 11 19.6 2.28
 3 13 -10 45.83 3.74
 -3 13 10 48.1 4.19
 3 13 -9 343.88 11.92
 3 13 -9 328.83 10.51
 3 13 -8 6.45 2.72
 3 13 -8 5.69 2.41
 3 13 -8 10.77 2.18
 3 13 -7 382.07 14.51
 3 13 -7 392.04 11.98
 3 13 -7 395.17 12.3
 3 13 -7 372.39 13.46
 3 13 -6 55.03 5.84
 3 13 -6 38.41 7.88
 -3 13 6 41.66 9.81
 3 13 -6 45.36 4.44
 3 13 -6 44.69 4.16
 3 13 -5 1476.32 23.29
 -3 13 5 1457.07 56.48
 3 13 -5 1370.89 44.91
 3 13 -5 1463.85 24.73
 3 13 -5 1492.38 28.27
 -3 -13 5 1369.3 47.35
 3 13 -4 389.19 24.82
 -3 13 4 434.69 13.92
 -3 13 4 432.12 29.85
 3 13 -4 450.96 14.46
 3 13 -4 441.03 15.09
 -3 -13 4 428.53 26.78
 3 13 -3 13.05 4.81
 -3 13 3 14.08 2.76
 3 13 -3 15.09 2.97
 -3 13 3 17.26 6.73
 -3 -13 3 11.39 5.28
 3 13 -3 12.34 2.44
 -3 -13 2 41.61 8.09
 -3 13 2 44.38 9.42
 3 13 -2 38 7.92
 3 13 -1 674.77 34.28
 -3 13 1 667.4 34.84
 -3 -13 1 640.82 31.11
 3 13 0 10.34 4.27
 -3 13 0 13.86 6.22
 3 13 1 893.82 39.2
 -3 13 -1 920.76 40.91
 3 13 2 269.99 21.95
 -3 13 -2 262.05 22.13
 -3 13 -3 27.91 3.48
 -3 13 -3 36.19 4.32
 -3 13 -3 28.67 3.61
 3 13 3 33.62 4.64
 3 13 3 34.29 4.08
 -3 13 -3 32.43 4.37
 3 13 3 38.82 8.89
 -3 13 -4 199.13 19.47
 3 13 4 149.38 16.42
 -3 13 -4 181.09 8.96
 -3 13 -4 185.35 9.26
 -3 13 -4 178.04 8.98
 3 13 4 188.82 10.81
 3 13 4 191.91 9.81
 -3 -13 -4 209.06 19.86
 -3 13 -4 186.74 8.86
 -3 13 -4 184.94 9.93
 -3 13 -5 181.85 19.41
 3 13 5 162.74 17.13
 -3 13 -5 159.46 8.68
 -3 13 -5 158.05 8.37
 -3 13 -5 169.34 9.08
 3 13 5 167.31 10.5
 3 13 5 171.11 9.23
 -3 13 -5 159.48 9.5
 -3 -13 -5 182.04 19.53
 -3 13 -6 48.8 5
 -3 13 -6 47.47 4.57
 -3 13 -6 43.21 5.01
 3 13 6 46.48 5.61
 3 13 6 56.77 5.48
 -3 13 -6 37.79 8.91
 -3 13 -6 44.35 5.15
 -3 13 -7 549.23 14.37
 -3 13 -7 540.45 16.44
 3 13 7 545.4 17.86
 3 13 7 583.71 16.52
 -3 13 -7 539.25 15.76
 -3 13 -7 533.54 17.41
 3 13 8 159.43 8.88
 -3 13 -8 161.63 8.44
 -3 13 -8 165.64 8.98
 3 13 8 174.46 8.56
 3 13 9 171.79 8.11
 -3 13 -9 180.53 8.3
 3 13 9 177.59 7.81
 -3 13 -9 197.58 9.2
 -3 13 -10 43.77 3.9
 -3 13 -10 46.76 4.43
 -3 13 -11 22.66 2.49
 -3 13 -11 23.43 2.94
 -3 13 -12 11.77 1.44
 -3 13 -12 10.64 1.58
 -3 14 12 73.58 3.46
 3 14 -12 75.36 3.19
 3 14 -11 6.39 1.52
 -3 14 11 5.2 1.22
 3 14 -10 20.67 2.74
 -3 14 10 15.7 2.47
 3 14 -9 16.09 2.59
 -3 14 9 17.86 3.04
 3 14 -9 18.26 3.03
 3 14 -8 685.44 15.56
 3 14 -8 688.94 18.71
 3 14 -8 689.92 17.29
 3 14 -7 3.47 2.22
 3 14 -7 5.52 2.04
 3 14 -7 1.83 1.45
 3 14 -7 1.15 1.78
 3 14 -6 537.6 14.76
 3 14 -6 562.41 17.71
 3 14 -6 585.54 14.83
 -3 14 5 231.11 22.47
 3 14 -5 233.85 10.16
 3 14 -5 238.06 11.63
 -3 14 4 276.18 24.49
 3 14 -4 244.04 10.5
 3 14 -4 257.45 20.72
 3 14 -4 264.59 11.43
 3 14 -4 264.61 12.03
 3 14 -3 169.17 8.98
 -3 -14 3 170.92 16.8
 -3 14 3 169.49 18.89
 3 14 -3 170.08 17.14
 3 14 -3 166.26 8.94
 -3 14 2 598.98 16.3
 3 14 -2 530.11 31.05
 -3 14 2 592.8 34.68
 -3 -14 2 555.58 30.09
 3 14 -2 630.06 17.1
 3 14 -2 596.27 16.84
 -3 14 1 1.03 1.41
 3 14 -1 -1.73 4.6
 -3 14 1 -1.06 5.57
 3 14 -1 2.41 1.68
 3 14 -1 -0.51 2.1
 -3 14 0 1691.92 25.53
 -3 14 0 1647.43 57.05
 3 14 0 1774.49 29.27
 3 14 0 1758.54 28.16
 3 14 1 98.32 13.4
 3 14 1 94.4 6.95
 -3 14 -1 91.21 6.47
 -3 14 -1 95.39 7.36
 -3 14 -1 87.84 6.29
 3 14 1 100.58 6.83
 -3 14 -1 84.27 13.35
 -3 14 -1 87.7 5.44
 -3 14 -2 509.17 15.49
 3 14 2 553.18 17.44
 -3 14 -2 486.25 31.21
 -3 14 -2 498.2 13.62
 3 14 2 538.12 15.88
 3 14 2 471.98 29.84
 -3 14 -2 529.17 16.85
 -3 14 -2 508.74 15.01
 3 14 3 0.61 3.22
 -3 14 -3 0.23 1.43
 -3 14 -3 0.27 1.71
 3 14 3 1.31 2.39
 3 14 3 0.86 1.7
 -3 14 -3 0.26 1.48
 -3 14 -3 0.23 2.2
 -3 -14 -3 3.55 4.95
 3 14 4 90.63 13.25
 -3 14 -4 78.15 5.88
 -3 14 -4 87.34 6.49
 -3 14 -4 78.74 6.23
 3 14 4 79.69 7.27
 3 14 4 85.19 6.5
 -3 14 -4 86.2 7.02
 -3 -14 -4 94.61 14.3
 -3 14 -5 -0.5 2.24
 -3 14 -5 2.19 1.85
 -3 14 -5 0.7 1.83
 3 14 5 0.34 2.13
 3 14 5 -0.74 1.97
 -3 14 -5 -0.18 2.34
 -3 14 -6 515.75 14.52
 -3 14 -6 513.02 16.03
 3 14 6 471.07 17.15
 3 14 6 506.23 15.48
 -3 14 -6 515.8 15.52
 -3 14 -6 511.36 17.07
 -3 14 -7 8.54 2.52
 -3 14 -7 3.09 1.98
 3 14 7 4.08 2.05
 3 14 7 9.16 2.38
 -3 14 -7 7.12 2.61
 -3 14 -7 9.94 3.29
 3 14 8 488.09 15.06
 3 14 8 503.97 13.63
 -3 14 -8 528.53 14.63
 -3 14 -8 522.49 15.26
 3 14 9 7.07 1.91
 -3 14 -9 8.13 2.35
 -3 14 -9 7.16 2.48
 -3 14 -10 13.01 2.22
 -3 14 -10 16.67 2.86
 -3 14 -11 7.96 1.57
 -3 14 -11 9.58 1.89
 -3 14 -12 100.23 3.4
 3 15 -12 13.95 1.25
 -3 15 12 8.78 1.1
 -3 15 11 22 1.94
 3 15 -11 21.1 1.98
 -3 15 11 26.5 2.53
 3 15 -10 24.53 2.52
 -3 15 10 24.66 2.76
 3 15 -9 88.04 5.61
 3 15 -9 80.88 4.85
 -3 15 9 77.2 5.43
 3 15 -8 26.47 2.91
 -3 15 8 28.19 3.82
 3 15 -8 27.14 3.07
 3 15 -8 28.11 3.68
 -3 15 7 564.22 16.42
 3 15 -7 583.45 14.22
 3 15 -7 573.6 15.97
 3 15 -7 555.88 13.87
 3 15 -7 562.94 17.22
 3 15 -6 89.9 6.1
 3 15 -6 104.65 6.2
 3 15 -6 99.4 7
 3 15 -6 104.66 7.78
 3 15 -5 371.46 14.4
 3 15 -5 351.21 12.3
 3 15 -4 2 2.04
 3 15 -4 5.23 2.34
 -3 15 4 3.56 2.26
 3 15 -3 88.09 6.79
 3 15 -3 96.55 7.11
 -3 15 3 98.69 7.13
 3 15 -3 87.64 6.66
 -3 15 3 103.89 15.3
 3 15 -3 89.44 12.68
 3 15 -2 182.06 9.57
 3 15 -2 188.21 9.68
 -3 15 2 176.08 9.23
 -3 15 2 195.89 20.53
 3 15 -2 181.64 18.86
 3 15 -1 790.62 20.12
 3 15 -1 765.23 19.24
 -3 15 1 783.84 18.61
 -3 15 1 764.83 40.18
 3 15 -1 737.84 38.3
 3 15 0 29.52 8.05
 3 15 0 43.43 4.9
 -3 15 0 38.54 4.13
 3 15 0 42.28 4.78
 -3 15 0 46.16 4.52
 -3 15 0 47.99 10.46
 3 15 1 635.07 35.86
 3 15 1 721.21 19.78
 -3 15 -1 674.14 17.3
 -3 15 -1 664.99 37.69
 3 15 1 698.3 18.3
 -3 15 -1 655.4 15.16
 -3 15 -1 716.91 16.56
 -3 15 -1 732.78 20.21
 -3 15 -2 1.63 1.37
 -3 15 -2 -1.73 2.4
 3 15 2 -2.4 3.77
 3 15 2 1.18 1.7
 -3 15 -2 1.08 1.86
 -3 15 -2 1.22 4.29
 3 15 3 49.05 10.59
 -3 15 -3 50.49 4.72
 3 15 3 51.6 5.96
 -3 15 -3 46.97 4.91
 3 15 3 55.78 5.39
 -3 -15 -3 36.42 8.88
 -3 15 -3 49.31 5.52
 -3 15 -3 52.6 4.81
 -3 15 -4 23.75 3.52
 3 15 4 22 4.24
 3 15 4 22.59 3.54
 -3 15 -4 18.32 2.9
 -3 15 -4 19.47 3.87
 -3 15 -5 373.1 12.8
 -3 15 -5 372.13 13.36
 3 15 5 352.53 15.11
 3 15 5 355.32 12.96
 -3 15 -5 381.15 13.22
 -3 15 -5 374.89 14.67
 -3 15 -6 3.4 2.04
 -3 15 -6 5.09 2.7
 3 15 6 1.74 2.27
 3 15 6 5.9 2.12
 -3 15 -6 5.43 2.31
 -3 15 -6 3.25 2.37
 -3 15 -7 762.22 16.41
 -3 15 -7 754.54 18.53
 3 15 7 736.39 19.69
 3 15 7 739.33 16.76
 -3 15 -7 774.98 18.07
 -3 15 -7 799.83 20.67
 -3 15 -8 -1.75 1.85
 3 15 8 1.92 1.7
 -3 15 -8 3.14 2
 3 15 8 2.45 1.93
 -3 15 -9 150.68 7.37
 -3 15 -9 142.77 6.83
 -3 15 -10 10.67 1.97
 -3 15 -10 14.48 2.47
 3 15 10 12.17 1.53
 -3 15 -11 7.49 1.3
 -3 16 11 139.26 4.89
 3 16 -11 127.37 3.9
 -3 16 10 2.04 0.98
 -3 16 10 2.35 1.33
 3 16 -10 2.91 1.22
 3 16 -9 67.66 4.64
 3 16 -9 62.98 4.01
 -3 16 9 57.44 4.35
 3 16 -8 115.18 5.32
 3 16 -8 117.42 6.52
 3 16 -8 116.71 5.84
 -3 16 8 111.52 6.75
 3 16 -7 8.76 1.99
 -3 16 7 6.45 2.5
 3 16 -7 5.26 2.99
 3 16 -7 4.45 1.91
 -3 16 6 278.18 11.72
 3 16 -6 276.01 12.12
 3 16 -6 269.54 10.15
 3 16 -6 280.31 11.21
 -3 16 5 109.84 7.61
 3 16 -5 112.62 7
 3 16 -5 121.09 8.31
 -3 16 4 140.64 8.64
 3 16 -4 146.82 8.23
 3 16 -4 137.46 8.9
 -3 16 3 124.91 8.02
 3 16 -3 117.48 7.57
 3 16 -3 117.33 7.78
 -3 16 3 135.93 7.81
 3 16 -3 119.13 7.9
 -3 16 2 115.77 7.59
 3 16 -2 95.74 6.96
 3 16 -2 122.76 8.1
 -3 16 2 113.33 6.81
 3 16 -2 114.33 7.72
 3 16 -1 41.75 4.76
 3 16 -1 44.33 5.06
 -3 16 1 46.72 4.86
 -3 16 1 49.53 11.03
 3 16 -1 34.62 7.85
 3 16 0 290.3 12.72
 -3 16 0 288.11 10.77
 -3 16 0 293.59 25.74
 3 16 0 271.9 23.66
 -3 16 0 285.67 11.02
 3 16 0 268.28 11.63
 -3 16 -1 42.6 4.31
 -3 16 -1 38.41 3.86
 -3 16 -1 42.47 4.17
 3 16 1 30.29 4.1
 3 16 1 40.12 5.05
 -3 16 -1 32.16 8.92
 -3 16 -1 36.26 4.67
 -3 16 -2 81.18 6.18
 3 16 2 83.19 6.57
 3 16 2 89.29 7.28
 -3 16 -2 82.25 6.98
 -3 16 -2 94.26 5.98
 -3 16 -3 330.05 11.63
 3 16 3 313.68 12.35
 -3 16 -3 323.06 12
 -3 16 -3 331.35 13.84
 3 16 4 177.29 10.58
 -3 16 -4 171.79 8.74
 3 16 4 163.26 8.86
 -3 16 -4 167.38 8.72
 -3 16 -4 172.22 10.16
 3 16 5 97.54 7.88
 -3 16 -5 116.59 7.33
 3 16 5 99.26 6.74
 -3 16 -5 110.64 6.94
 -3 16 -5 111.54 8.12
 3 16 6 231.68 11.53
 -3 16 -6 253.53 10.45
 3 16 6 226.28 9.41
 -3 16 -6 242.86 9.58
 -3 16 -6 239.57 11.54
 3 16 7 -1.71 2.02
 -3 16 -7 0.95 1.88
 -3 16 -7 1.13 1.8
 3 16 7 0.69 1.2
 -3 16 -7 1.32 2.28
 -3 16 -8 366.07 11.2
 -3 16 -9 60.34 4.26
 -3 16 -10 0.29 1.22
 -3 16 -11 52.9 2.62
 -3 17 11 0.7 0.62
 3 17 -10 200.99 5.14
 -3 17 10 219.32 6.71
 -3 17 10 204.87 5.94
 3 17 -9 61.92 3.55
 -3 17 9 62.41 4.2
 -3 17 9 66.08 4.44
 -3 17 8 30.39 3.52
 3 17 -8 30.58 3.27
 3 17 -8 37.88 3.21
 3 17 -8 30.13 2.66
 -3 17 8 30.92 3.61
 3 17 -7 239.67 10.54
 -3 17 7 272.22 10.6
 3 17 -7 259.07 9.61
 3 17 -6 79.38 5.43
 3 17 -6 73.36 6.36
 -3 17 6 72.63 6.04
 3 17 -6 71 5.53
 -3 17 5 122.1 7.49
 -3 17 5 126.85 8
 3 17 -5 120.13 7.01
 3 17 -5 125.06 8.36
 -3 17 4 117.42 7.27
 3 17 -4 103.14 6.82
 -3 17 4 105.21 7.41
 3 17 -4 104.07 7.8
 -3 17 3 44.67 4.63
 3 17 -3 37.05 4.53
 3 17 -3 53.63 5.92
 3 17 -3 45.68 4.84
 -3 17 3 44.43 4.91
 -3 17 2 29.25 3.41
 3 17 -2 23.21 3.54
 -3 17 2 26.16 3.81
 3 17 -2 25.35 4.06
 3 17 -2 19.02 3.4
 3 17 -1 267.82 11.39
 -3 17 1 286.02 11.55
 3 17 -1 279.32 11.83
 3 17 -1 287.47 12.3
 3 17 0 9.33 2.89
 3 17 0 5.45 2.37
 -3 17 0 5.6 1.98
 -3 17 0 7.7 2.96
 -3 17 0 5.04 1.89
 3 17 1 141.77 8.39
 -3 17 -1 153.66 7.89
 -3 17 -1 166.17 9.92
 3 17 1 164.12 9.59
 3 17 2 277.17 12.58
 3 17 2 265.22 11.3
 -3 17 -2 263.96 10.58
 -3 17 -2 265.84 12.53
 -3 17 -2 275.45 10.07
 -3 17 -3 0.09 1.68
 3 17 3 6.1 2.24
 3 17 3 3.04 2.6
 -3 17 -3 5.92 2.85
 -3 17 -3 6.52 2.01
 3 17 4 430.25 13.79
 -3 17 -4 467.16 13.85
 -3 17 -4 464.94 16.22
 -3 17 -4 469.74 13.84
 3 17 5 272.21 10.35
 -3 17 -5 294.42 11.01
 -3 17 -5 295 12.67
 -3 17 -5 288.99 10.62
 3 17 6 21.8 2.87
 -3 17 -6 23.65 4.03
 -3 17 -6 22.54 3.15
 -3 17 -6 24.92 3.38
 -3 17 -7 234.08 10.47
 -3 17 -7 238.83 9.23
 -3 17 -8 54.12 4.14
 -3 17 -9 76.1 4.33
 3 17 10 179.72 5.65
 -3 17 -10 197.76 5.57
 -3 18 10 30.54 2.24
 -3 18 9 136.83 5.45
 -3 18 9 146.75 5.82
 3 18 -8 10.84 1.99
 -3 18 8 11.57 2.21
 -3 18 8 13.1 2.39
 3 18 -8 10.89 1.58
 3 18 -7 2.97 1.33
 -3 18 7 3.62 1.84
 3 18 -7 4.14 2.13
 -3 18 7 5.31 2.14
 3 18 -7 5.89 1.7
 -3 18 6 121.43 6.99
 3 18 -6 130.28 7.91
 -3 18 6 121.98 7.29
 3 18 -6 121.09 6.68
 -3 18 5 187.28 8.77
 3 18 -5 181.37 9.72
 3 18 -5 189.74 8.35
 -3 18 5 183.48 9.16
 3 18 -5 174.27 8.34
 -3 18 4 69.83 5.49
 -3 18 4 74.76 6.12
 3 18 -4 66.29 5.44
 3 18 -4 70.88 6.34
 -3 18 3 166.63 8.19
 3 18 -3 166.74 9.83
 3 18 -3 157.93 8.27
 -3 18 3 157.48 8.77
 -3 18 2 8.31 1.75
 -3 18 2 9.41 2.61
 3 18 -2 10.3 2.65
 3 18 -2 7.31 2.51
 3 18 -2 9.89 2.84
 -3 18 1 35.48 4.19
 3 18 -1 26.57 3.86
 3 18 -1 27.49 3.96
 3 18 -1 21.16 3.65
 3 18 0 61.65 5.6
 3 18 0 57.46 5.26
 -3 18 0 68.03 5.32
 -3 18 0 73.27 6.59
 3 18 0 63.47 6.01
 3 18 1 100.28 7.6
 3 18 1 100.95 7.07
 -3 18 -1 98.57 6.11
 -3 18 -1 112.32 8.22
 3 18 1 98.83 6.58
 3 18 2 0.89 1.65
 3 18 2 1.66 2.13
 3 18 2 4.96 2.21
 -3 18 -2 3.25 1.75
 -3 18 -2 3.3 1.62
 -3 18 -2 3.47 2.48
 3 18 3 513.08 16.75
 3 18 3 484.49 14.53
 -3 18 -3 511.14 14.1
 -3 18 -3 519.85 16.98
 3 18 3 513.05 13.37
 -3 18 -3 537.47 13.91
 -3 18 -4 0.85 1.8
 3 18 4 1.24 1.39
 3 18 4 2.46 2.28
 -3 18 -4 0.4 2.37
 -3 18 -4 3.96 1.92
 -3 18 -5 108.81 6.28
 3 18 5 103.53 6.02
 3 18 5 101.99 7.4
 -3 18 -5 116.92 7.9
 -3 18 -5 116.82 6.64
 3 18 6 43.5 3.7
 -3 18 -6 42.17 4.84
 -3 18 -6 42.53 4.2
 -3 18 -6 43.25 3.86
 -3 18 -7 5.26 2.02
 3 18 8 45.06 3.96
 -3 18 -8 46.72 3.49
 3 18 9 152.38 5.94
 -3 18 -9 173.86 5.63
 -3 18 -10 -0.52 0.66
 -3 19 9 5.97 1.32
 3 19 -8 14.82 1.53
 -3 19 8 18.73 2.31
 -3 19 8 18.29 2.3
 3 19 -7 -0.47 1.42
 -3 19 7 -0.88 1.4
 -3 19 7 -0.61 1.49
 3 19 -7 1.38 0.97
 -3 19 6 46.67 4.11
 3 19 -6 52.93 4.95
 -3 19 6 58.98 4.92
 3 19 -6 47.94 3.92
 -3 19 5 10 2.06
 3 19 -5 7.59 2.64
 3 19 -5 8.47 2.16
 -3 19 5 9.78 2.66
 3 19 -5 12.4 2.5
 -3 19 4 362.21 11.56
 -3 19 4 362.6 12.48
 3 19 -4 348.93 11.29
 3 19 -4 364.1 13.36
 -3 19 3 46.61 4.2
 3 19 -3 41.58 4.98
 3 19 -3 48.71 4.59
 -3 19 3 50.09 4.98
 3 19 -2 188.01 10.25
 3 19 -2 169.22 8.32
 -3 19 2 182.8 8.92
 3 19 -1 1.56 2.04
 3 19 -1 0.8 1.63
 -3 19 1 1.41 1.59
 -3 19 1 -0.8 2.09
 3 19 -1 -0.16 2.03
 3 19 0 25.81 3.72
 3 19 0 25.06 3.58
 -3 19 0 32.5 4.57
 3 19 0 28.51 4.13
 3 19 1 4.89 2.44
 3 19 1 5.29 2.46
 -3 19 -1 3.43 1.44
 -3 19 -1 5.38 2.36
 3 19 1 2.41 1.5
 3 19 2 377.05 13.91
 3 19 2 337.22 12.05
 -3 19 -2 372.86 11.34
 -3 19 -2 364.33 14.07
 3 19 2 366.41 11.38
 3 19 3 3.41 1.01
 3 19 3 3.21 2.41
 3 19 3 5.52 1.71
 -3 19 -3 2.58 1.71
 -3 19 -3 5.52 1.62
 -3 19 -3 -1.96 2.59
 3 19 4 414.69 14.3
 3 19 4 382.06 11.57
 -3 19 -4 399.12 11.51
 -3 19 -4 398.92 14.05
 -3 19 -4 426.5 11.73
 3 19 5 0.06 2.08
 3 19 5 5.19 1.74
 -3 19 -5 -0.77 2.13
 -3 19 -5 3.22 1.77
 -3 19 -5 0.77 1.79
 -3 19 -6 84.3 5
 -3 19 -6 76.89 5.69
 3 19 6 73.95 5.66
 -3 19 -7 1.58 1.44
 3 19 7 0.57 1.45
 3 19 8 66.32 4.22
 -3 19 -8 69.93 3.68
 -3 19 -9 0.21 0.75
 3 19 9 0.38 0.77
 -3 20 8 18.32 1.88
 3 20 -8 19.66 1.42
 -3 20 7 1.36 1.1
 3 20 -7 2.26 0.87
 3 20 -6 14.24 2
 -3 20 6 14.34 2.4
 3 20 -6 10.65 2.46
 -3 20 6 15.8 2.68
 3 20 -6 13.27 1.87
 -3 20 5 230.12 8.3
 3 20 -5 228.38 9.5
 -3 20 5 222.28 8.86
 3 20 -5 208.52 7.47
 -3 20 4 -2.17 1.92
 3 20 -4 6.85 2.69
 -3 20 4 3.93 2.26
 3 20 -4 2.47 1.61
 3 20 -4 1.9 1.4
 -3 20 3 316.45 9.69
 3 20 -3 308.66 10.35
 -3 20 3 317.15 11.09
 3 20 -3 328.55 12.36
 3 20 -2 58.15 4.81
 -3 20 2 54.54 5.56
 3 20 -1 86.39 5.79
 -3 20 1 87.91 6.81
 3 20 -1 86.39 6.29
 3 20 0 13.49 2.77
 3 20 0 16.56 2.84
 -3 20 0 12.67 2.91
 3 20 0 17.5 3.28
 3 20 1 51.2 5.03
 3 20 1 52.28 4.77
 -3 20 -1 60.03 4.26
 -3 20 -1 49.1 5.32
 3 20 1 54.82 4.44
 3 20 2 35.12 4.39
 3 20 2 34.68 3.94
 -3 20 -2 32.43 3.33
 3 20 2 38.79 3.97
 -3 20 -2 33.84 4.46
 3 20 2 43.7 3.83
 3 20 3 258.34 9.32
 -3 20 -3 265.19 8.9
 -3 20 -3 247.58 10.96
 3 20 3 262.87 10.95
 3 20 4 7.72 2.41
 3 20 4 4.36 1.47
 -3 20 -4 11.36 2.11
 -3 20 -4 9.75 3.04
 -3 20 -4 8.88 2.03
 -3 20 -5 195.25 8.79
 3 20 5 184.78 8.49
 -3 20 -5 207.51 7.05
 -3 20 -6 33 3.54
 3 20 6 30.19 3.39
 -3 20 -6 29.36 2.67
 3 20 7 3.79 1.45
 -3 20 -7 3.63 1.29
 -3 20 -8 16.42 1.57
 3 20 8 14.72 1.8
 -3 21 7 125.96 4.99
 3 21 -7 142.82 3.97
 3 21 -6 105.03 5.31
 3 21 -6 97.6 4.04
 -3 21 6 101.46 5.26
 -3 21 6 86.56 4.13
 -3 21 5 95.04 4.62
 3 21 -5 90.61 5.39
 3 21 -5 97.42 4.54
 3 21 -5 86.68 4.01
 -3 21 4 243.12 9.5
 3 21 -4 247.59 9.39
 3 21 -4 229.78 7.04
 -3 21 3 33.8 4.09
 3 21 -3 37.11 3.6
 3 21 -3 36.19 4.17
 3 21 -3 30.18 2.79
 -3 21 2 201.5 9.48
 3 21 -2 203.78 7.97
 3 21 -2 204.78 9.25
 3 21 -1 169.64 7.31
 -3 21 1 165.13 8.67
 3 21 -1 171.41 8.78
 -3 21 0 11.45 3.24
 3 21 0 6.71 2.09
 3 21 0 10.41 2.22
 -3 21 -1 161.31 8.58
 3 21 1 161.24 6.73
 3 21 1 152.63 7.78
 3 21 2 99.52 4.85
 -3 21 -2 105.2 6.96
 3 21 2 105.93 6.58
 3 21 2 94.64 5.4
 3 21 3 6.38 2.45
 3 21 3 8.06 2.25
 -3 21 -3 14.18 3.26
 3 21 4 156.54 6.43
 -3 21 -4 170.75 7.87
 3 21 4 174.57 7.91
 3 21 5 39.12 3.03
 -3 21 -5 42.15 3.83
 3 21 5 40.65 3.7
 3 21 6 12.47 1.99
 3 21 7 40.03 2.78
 -3 22 6 219.57 6.18
 3 22 -6 241.92 5.21
 3 22 -5 35.14 3.06
 -3 22 5 37.26 3.13
 3 22 -5 36.88 2.5
 3 22 -4 23.46 2.73
 -3 22 4 22.81 3
 3 22 -4 24.25 2.32
 3 22 -3 67.63 4.76
 -3 22 3 66.16 4.95
 3 22 -2 29.23 3.42
 -3 22 2 26.07 3.47
 3 22 -1 14.31 2.3
 -3 22 1 8.05 2.33
 3 22 -1 10.52 2.26
 -3 22 0 227.45 9.2
 3 22 0 225.06 7.24
 3 22 0 227.55 9.12
 3 22 1 34.56 3.46
 -3 22 -1 36.22 3.98
 3 22 2 89.09 5.38
 -3 22 -2 90.88 5.8
 3 22 3 125.15 6.15
 -3 22 -3 125.03 6.36
 3 22 4 12.16 2.02
 -3 22 -4 8.85 1.96
 3 22 5 16.89 2.19
 3 22 6 82.18 3.77
 3 23 -5 149.31 3.8
 -3 23 4 17.39 2.12
 3 23 -4 14.22 1.85
 3 23 -4 15.3 1.56
 -3 23 3 46.53 3.51
 3 23 -3 47.29 3.45
 3 23 -3 47.58 2.79
 3 23 -2 2.93 1.65
 3 23 -2 2.68 1.04
 -3 23 1 86.28 4.99
 3 23 -1 87.57 4.95
 3 23 -1 87.42 3.84
 -3 23 0 6.62 2.07
 3 23 0 5.9 1.86
 3 23 0 4.71 1.19
 -3 23 -1 142.03 6.32
 3 23 1 150.79 6.52
 3 23 2 16.29 2.6
 -3 23 -2 17.71 2.56
 3 23 3 5.5 1.26
 -3 23 -3 9.55 1.76
 3 23 4 17.77 1.93
 -3 23 -4 19.87 2.07
 -3 24 2 112.15 4.43
 3 24 -2 112.19 4.29
 -3 24 1 7.75 1.65
 3 24 -1 4.33 1.19
 -3 24 0 193.12 6.1
 3 24 0 179.5 5.78
 -3 24 -1 15.99 1.93
 3 24 1 12.75 1.77
 -3 24 -2 73.54 3.54
 3 24 2 76.3 3.54
 4 0 -15 1.51 0.74
 4 0 -14 161.1 5.58
 4 0 -13 1.28 1.54
 4 0 -12 185.23 8.09
 -4 0 12 190.87 8.12
 -4 0 11 0.95 1.65
 -4 0 10 932.74 21.02
 -4 0 9 2.4 2.03
 -4 0 9 -8.78 4.86
 -4 0 8 972.72 42.9
 -4 0 7 2.91 3.33
 -4 0 6 114.9 13.63
 -4 0 5 0.61 1.51
 -4 0 5 0.43 3.72
 -4 0 4 1396.58 38.83
 -4 0 3 1.4 3.29
 4 0 -2 1374.06 31.09
 -4 0 2 1450.81 31.35
 4 0 -1 0.72 1.89
 4 0 0 1273.12 24.4
 -4 0 -1 0.3 1.67
 -4 0 -1 1.13 1.27
 -4 0 -2 213.68 11.82
 -4 0 -3 -1.42 2.45
 4 0 3 -0.19 1.3
 -4 0 -4 1451.96 31.27
 -4 0 -4 1371.76 35.45
 -4 0 -5 0.19 2.76
 -4 0 -5 0.83 3.78
 -4 0 -6 628.61 24
 -4 0 -7 4.16 2.48
 -4 0 -8 1.14 2.01
 -4 0 -8 10.51 5.65
 -4 0 -9 0.38 3.67
 -4 0 -9 -25.63 7.41
 -4 0 -10 398.43 12.51
 -4 0 -11 -1.99 2.01
 -4 0 -11 -1.04 1.63
 -4 0 -12 733.59 14.69
 -4 0 -13 -0.9 1.31
 -4 0 -14 97.44 3.76
 4 1 -15 62.81 2.52
 4 -1 -15 63.55 2.57
 4 1 -14 89.53 4.21
 4 -1 -14 81.07 4.05
 4 1 -13 25.79 3.09
 4 -1 -13 24.21 2.83
 -4 1 12 155.19 7.37
 -4 -1 12 152.95 7.17
 4 -1 -12 144.91 7.1
 4 1 -12 160.24 7.44
 -4 1 11 331.34 11.89
 -4 -1 11 315.46 11.42
 -4 -1 10 9.38 2.71
 -4 1 10 4.59 1.94
 -4 1 9 713.43 36.98
 -4 -1 9 756.75 37.43
 -4 -1 9 824.97 19.86
 -4 1 9 824.52 20.15
 -4 1 8 13.98 6.46
 -4 -1 8 10.08 5.4
 -4 1 7 553.31 31.73
 -4 -1 7 575.79 31.39
 -4 1 6 59.52 10.43
 -4 -1 6 67.45 10.61
 -4 1 5 522.92 17.51
 4 1 -5 522.2 21.89
 -4 1 5 457.13 25.19
 -4 -1 5 459.6 24.19
 4 1 -4 97.8 7.78
 -4 1 4 100.22 8.04
 -4 1 4 87.8 10.25
 -4 -1 4 93.46 10.32
 4 1 -3 3373.57 36
 -4 1 3 3347.78 54.11
 -4 -1 3 3257.13 52
 4 1 -2 29.58 5.05
 -4 1 2 31.81 4.99
 4 -1 -1 3386.18 42.2
 4 1 -1 3409.26 45.18
 4 1 0 1051.83 23.38
 4 -1 0 1082.89 21.42
 -4 1 0 1082.84 22.89
 -4 -1 -1 626.97 17.64
 -4 1 -1 606.58 15.07
 -4 -1 -1 646.14 12.17
 -4 1 -1 615.95 13.7
 -4 1 -1 584.9 15.7
 -4 1 -1 628.94 19.07
 -4 -1 -2 56.83 6.39
 -4 1 -2 61.7 6.62
 -4 1 -2 55.94 5.22
 -4 1 -3 1052.82 22.33
 -4 -1 -3 991.52 27.54
 -4 1 -3 1017.07 27.51
 4 1 3 1000.48 20.64
 -4 -1 -4 213.93 12.6
 -4 -1 -4 189.43 13.33
 -4 1 -4 202.27 13.65
 -4 1 -4 224.76 11.9
 -4 1 -5 1277.37 30.49
 -4 -1 -5 1223.76 33.31
 -4 1 -5 1233.63 37.63
 -4 -1 -5 1214.55 36.87
 -4 1 -5 1217.67 28.08
 -4 -1 -6 35.85 7.32
 -4 -1 -6 47.58 6.54
 -4 1 -6 47.32 8.92
 -4 1 -7 38.7 8.42
 -4 -1 -7 52.56 7.49
 -4 1 -7 33.82 6.28
 -4 -1 -8 93.85 11.51
 -4 1 -8 96.31 11.26
 -4 1 -8 106.67 14.23
 -4 1 -9 237.84 10.24
 -4 -1 -9 235.35 22.1
 -4 1 -9 251.97 22.38
 -4 -1 -9 249.92 19.38
 -4 1 -10 91.89 6.27
 -4 -1 -10 94.75 6.41
 -4 1 -11 517.93 13.61
 -4 1 -11 532.14 13.85
 -4 -1 -11 525.96 13.66
 -4 1 -12 61.83 4.27
 -4 -1 -12 63.59 4.51
 -4 1 -12 58.81 4.39
 -4 1 -13 258.17 7.53
 -4 -1 -13 248.55 7.28
 -4 -1 -14 31.48 2.17
 -4 1 -14 32.2 2.23
 4 -2 -15 29.12 1.74
 4 2 -14 63.1 2.71
 4 2 -14 71.3 3.67
 4 -2 -14 70.21 3.67
 4 2 -13 140.24 6.17
 4 -2 -13 142.16 6.33
 -4 -2 12 4.57 1.33
 4 2 -12 3.59 1.55
 -4 2 11 133.06 7.66
 -4 -2 11 147.04 7.78
 4 2 -11 143.44 7.39
 -4 -2 10 151.82 8.47
 -4 2 10 158.72 8.78
 -4 2 9 2 2.02
 -4 -2 9 1.49 1.74
 -4 2 8 637.02 17.67
 -4 2 8 547.5 32.72
 -4 -2 8 547.27 31.13
 -4 2 7 476.43 30.2
 -4 -2 7 528.03 29.22
 -4 2 6 29.96 8.06
 -4 -2 6 47.53 8.69
 4 2 -6 53.32 8.77
 -4 2 5 768.29 22.12
 -4 -2 5 698.46 29.33
 -4 2 5 690.67 31.4
 4 2 -5 773.47 27.64
 -4 -2 4 922.47 30.32
 -4 2 4 973.15 33.39
 4 2 -4 993.51 26.5
 -4 2 4 912.25 24.97
 -4 2 3 10.19 3.69
 -4 -2 3 7.58 3.29
 4 2 -3 14.26 4.98
 -4 2 3 11.55 3.22
 4 2 -3 10.91 2.65
 -4 2 2 2544.48 41.83
 -4 2 2 2468.28 42.07
 4 2 -2 2410.28 42.72
 4 -2 -1 92.3 6.96
 4 2 -1 104.38 8.31
 -4 2 0 73.91 6.63
 4 2 0 61.63 6.16
 -4 -2 0 68.3 6.42
 4 -2 0 70.76 5.31
 -4 2 -1 1215.72 25.76
 -4 2 -1 1213.12 17.16
 -4 2 -1 1168.22 24.35
 -4 -2 -1 1241.76 26.32
 -4 2 -1 1248.35 18.81
 -4 -2 -2 342.94 15.47
 -4 2 -2 334.72 14.56
 -4 2 -2 344.86 13.76
 -4 2 -2 343.48 13.63
 -4 -2 -2 322.62 13.79
 -4 -2 -3 636.73 22.26
 -4 2 -3 668.88 22.58
 -4 2 -3 661.32 16.34
 -4 2 -3 642.8 23.21
 -4 2 -3 639.01 21.7
 4 2 3 658.23 17.94
 -4 -2 -4 866.38 26.77
 -4 -2 -4 914.54 28.97
 -4 2 -4 877.36 28.8
 -4 2 -4 892.54 31.24
 -4 2 -4 894.16 24.95
 4 2 4 971.08 21.61
 -4 2 -5 15.84 4.78
 -4 -2 -5 23.73 5.13
 -4 -2 -5 21.51 5.67
 -4 2 -5 23.45 6.74
 -4 2 -5 23.82 4.22
 -4 2 -6 251.84 19.87
 -4 -2 -6 271.57 19.31
 -4 -2 -6 272.28 17.55
 -4 2 -6 265.57 16.36
 -4 2 -7 428.64 27.43
 -4 -2 -7 435.78 23.1
 -4 2 -7 434.33 21.7
 -4 -2 -8 2.46 3.95
 -4 2 -8 11.39 2.96
 -4 2 -8 4.24 4.64
 -4 -2 -9 52.91 9.25
 -4 2 -9 54.65 5.17
 -4 -2 -9 62.57 11.37
 -4 2 -9 56.2 10.49
 -4 2 -10 81.2 5.93
 -4 -2 -10 76.58 5.69
 -4 2 -11 15.25 2.87
 -4 -2 -11 10.65 2.43
 -4 2 -11 9.28 2.23
 -4 2 -12 451.89 11.53
 -4 -2 -12 458.56 11.36
 -4 2 -13 53.57 3.33
 -4 -2 -13 54.18 3.44
 -4 2 -13 57.78 3.64
 -4 -2 -14 15.37 1.56
 -4 2 -14 19.14 1.78
 4 3 -14 152.25 5.13
 4 -3 -14 148.02 5.18
 4 3 -14 134.86 4.05
 4 3 -13 43.57 3.54
 4 -3 -13 41.5 3.55
 -4 -3 12 329.06 10.15
 4 3 -12 344.4 10.54
 -4 3 11 42.91 4.48
 -4 -3 11 42.04 4.17
 4 3 -11 41.47 4.09
 4 3 -10 23.37 2.66
 -4 3 10 22.19 3.62
 -4 -3 10 19.2 2.99
 4 3 -9 331.4 25.61
 -4 -3 9 319.02 12.32
 -4 3 9 323.19 12.88
 -4 3 9 264.43 22.77
 -4 -3 9 275.13 22.11
 4 3 -8 469.76 29.63
 -4 3 8 415.45 28.54
 -4 -3 8 436.23 27.34
 -4 3 8 491.71 15.6
 -4 3 7 16.65 5.78
 -4 -3 7 10.76 4.56
 -4 3 6 850.54 38.39
 -4 -3 6 892.91 35.08
 -4 3 5 85.8 11.74
 -4 -3 5 98.72 11.09
 4 3 -5 102.77 10.72
 4 3 -5 97.63 12.02
 -4 3 5 106.28 8.84
 -4 3 4 153.55 13.56
 -4 -3 4 154.52 12.47
 4 3 -4 161.15 11.52
 4 3 -4 158.02 13.81
 -4 3 4 169.24 11.36
 -4 3 3 982.98 29.94
 4 3 -3 1065.28 25.68
 -4 3 3 998.95 27.85
 4 3 -3 979.44 30.46
 -4 3 2 49.4 6.16
 -4 3 2 45.45 6.32
 4 3 -2 39.36 6.02
 -4 3 1 493.45 19.77
 4 3 -1 459.73 17.78
 -4 3 0 2509.54 44.76
 -4 3 0 2469.57 39.92
 -4 -3 0 2537.23 40.52
 4 -3 0 2490.91 28.83
 -4 3 -1 58.2 5.9
 -4 3 -1 59.48 3.9
 -4 3 -1 60.25 7.06
 -4 3 -1 46.57 5.67
 -4 -3 -1 55.05 6.1
 -4 3 -2 749.09 21.9
 -4 -3 -2 785.74 23.73
 4 3 2 746.29 21.45
 -4 3 -2 761.29 22.18
 -4 -3 -2 757.16 21.96
 -4 3 -2 781.61 25.04
 -4 3 -2 763.3 19.68
 -4 3 -3 583.88 20.5
 -4 -3 -3 594.29 21.96
 -4 3 -3 610.21 22.26
 -4 3 -3 603.87 22.02
 -4 3 -3 618.91 22.05
 4 3 3 635.08 18.93
 -4 3 -4 18.72 4.63
 -4 -3 -4 15.26 4.69
 -4 3 -4 9.55 3.97
 -4 3 -4 19.66 4.37
 4 3 4 16.67 3.31
 -4 -3 -5 414.59 20.68
 -4 -3 -5 466.55 23
 -4 3 -5 411.79 23.34
 -4 3 -5 436.28 17.74
 -4 3 -5 437.56 18.64
 -4 3 -6 663.93 32.02
 -4 -3 -6 720.61 31.63
 -4 -3 -6 670.02 28.54
 -4 3 -7 77.68 11.33
 -4 -3 -7 89.31 10.87
 -4 -3 -8 666.43 30.42
 -4 3 -8 655.06 35.46
 -4 3 -8 605.54 16.66
 -4 -3 -9 65.45 5.3
 -4 3 -9 78.59 12.89
 -4 3 -9 64.82 5.72
 -4 -3 -9 64.92 10.71
 -4 3 -10 197.46 9.31
 -4 -3 -10 192.93 8.75
 -4 3 -11 52.77 4.64
 -4 3 -11 49.02 4.36
 -4 -3 -11 44.24 4.11
 -4 3 -12 105.06 5.74
 -4 -3 -12 101.46 5.3
 -4 3 -12 110.5 5.65
 -4 3 -13 28.4 2.49
 -4 -3 -13 29.71 2.53
 -4 3 -13 33.9 2.79
 -4 3 -14 197.66 5.12
 -4 -3 -14 180.88 4.62
 4 -4 -14 5.01 1.32
 4 4 -14 5.15 1.24
 4 4 -14 2.22 0.75
 4 -4 -13 332.86 9.31
 4 4 -13 340.18 9.05
 4 4 -13 329.96 8.16
 4 4 -12 1.91 1.46
 -4 4 11 245.57 10.31
 -4 -4 11 240.04 9.65
 4 4 -11 236.27 9.19
 4 -4 -10 35.37 3.75
 -4 4 10 39.04 4.55
 -4 -4 10 37.03 4.26
 4 4 -10 37.79 3.85
 4 4 -9 4.73 1.85
 -4 4 9 5.67 1.42
 -4 4 9 2.81 2.16
 -4 -4 9 2.95 1.58
 4 4 -9 6.66 5.11
 -4 4 9 3 4.78
 -4 4 8 10.53 2.2
 4 4 -8 9.72 2.3
 -4 4 8 1.89 3.39
 -4 -4 8 12.1 5.09
 -4 4 8 10.3 2.77
 4 4 -8 10.92 5.57
 4 4 -7 631.51 33.29
 -4 -4 7 609.51 30.17
 4 4 -6 64.46 9.95
 -4 4 6 37.74 8.41
 -4 -4 6 55.97 8.67
 4 4 -6 49.04 9.16
 4 4 -5 917.12 33.2
 -4 4 5 856.55 36.05
 -4 -4 5 870.17 31.52
 4 4 -5 951.72 36.03
 -4 4 5 937.31 27.31
 4 4 -4 1538.68 37.53
 4 4 -4 1448.12 40.98
 -4 4 4 1497.62 42.58
 -4 4 4 1402.14 34.7
 -4 4 3 3.33 2.64
 4 4 -3 11.11 4.91
 4 4 -3 1.7 2.53
 -4 4 3 3.83 3.14
 -4 4 2 9.03 3.23
 4 4 -2 13.5 4.45
 -4 4 2 10.56 4.16
 4 4 -1 211.76 12.69
 -4 4 1 202.23 13.6
 -4 4 0 378.99 13.29
 4 -4 0 379.03 10.55
 -4 -4 0 382.31 16.65
 -4 4 0 362.5 18.04
 -4 4 0 395.06 16.91
 -4 4 -1 2071.5 32.62
 -4 -4 -1 1978.02 37.25
 -4 4 -1 2020.75 24.76
 -4 4 -1 2035.91 42.41
 -4 4 -1 2015.92 37.21
 -4 -4 -2 39.23 5.74
 -4 4 -2 38.55 5.31
 -4 -4 -2 38.87 6.12
 -4 4 -2 42.68 6.57
 -4 4 -2 34.5 4.64
 -4 4 -2 37.58 5.77
 4 4 2 40.08 5.27
 -4 4 -3 925.77 28
 -4 4 -3 914.43 26.65
 -4 4 -3 862.19 26.65
 -4 -4 -3 913.39 27.25
 -4 4 -3 889.58 27.3
 4 4 3 869.83 24.05
 -4 4 -4 169.17 13.44
 -4 -4 -4 159.15 12.4
 4 4 4 159.06 10.34
 -4 4 -4 142.34 10.94
 -4 4 -5 167.39 11.61
 -4 -4 -5 184.72 14.43
 -4 -4 -5 163.44 13.92
 -4 4 -5 163.61 14.85
 -4 -4 -6 21.43 5.79
 -4 -4 -6 34 6.98
 -4 4 -6 25.4 6.45
 -4 -4 -7 929.26 36.61
 -4 4 -7 888.99 39.77
 -4 -4 -8 5.59 2.29
 -4 -4 -8 5.5 2.79
 -4 4 -8 1.78 1.53
 -4 4 -8 0.51 6.51
 -4 -4 -9 522.62 14.76
 -4 4 -9 528.24 15.8
 -4 4 -9 590.22 34.64
 -4 -4 -9 531.38 30.61
 -4 -4 -10 3.19 1.72
 -4 4 -10 5.53 1.93
 -4 4 -10 7.5 2.55
 -4 -4 -11 16.39 2.63
 -4 4 -11 16.24 2.65
 -4 4 -11 18.06 3.05
 -4 -4 -12 51.82 3.69
 -4 4 -12 57.21 4.07
 -4 4 -12 50.9 4.1
 -4 -4 -13 87.06 3.99
 -4 4 -13 95.49 4.42
 -4 4 -13 94.05 4.51
 -4 -4 -14 7.95 1.05
 -4 4 -14 7.82 1.03
 4 5 -14 354.08 7.06
 4 -5 -14 365.21 7.53
 4 5 -14 356.15 6.55
 4 5 -13 3.32 1.32
 4 -5 -13 4.13 1.6
 4 5 -13 2.3 1.14
 4 5 -12 456.62 11.58
 -4 -5 11 5.08 1.53
 4 5 -11 4.34 1.61
 4 5 -10 93.72 5.96
 4 -5 -10 92.93 5.67
 -4 5 10 91.07 5.45
 -4 -5 10 85.09 6.18
 -4 5 10 89.39 6.74
 -4 -5 9 5.3 2.38
 4 5 -9 3.85 1.78
 4 5 -9 2.02 2.88
 -4 5 9 1.2 1.32
 4 5 -9 -0.04 1.86
 -4 5 9 0.81 1.92
 -4 5 9 2.83 4.26
 4 5 -8 504.08 30.84
 4 5 -8 469.48 13.98
 -4 5 8 453.11 13.28
 -4 5 8 502.39 15.98
 -4 5 8 428.26 29.1
 -4 -5 8 417.19 25.16
 -4 -5 7 11.08 4.02
 4 5 -7 15.38 4.66
 -4 -5 6 850.33 33.07
 4 5 -6 919.84 38.2
 4 5 -6 929.74 39.09
 -4 5 5 82.41 11.19
 4 5 -5 77.46 10.25
 4 5 -5 77.4 10.45
 -4 5 4 712.18 29.84
 4 5 -4 783.29 28.67
 4 5 -4 697.34 28.81
 -4 5 4 713.74 26.11
 -4 5 3 493.22 21.77
 4 5 -3 480.71 20.65
 4 5 -3 477.84 22.11
 -4 5 3 463.18 21.44
 4 5 -2 219.07 14.25
 -4 5 2 207.79 12.57
 -4 5 2 213.53 14.68
 -4 5 1 558.16 22.31
 -4 5 1 552.14 23.33
 4 5 -1 568.34 21.43
 -4 5 0 1140.59 33.69
 -4 5 0 1152.52 30.7
 -4 -5 0 1134.08 30.16
 -4 5 0 1195.29 22.17
 -4 5 -1 320.72 11.01
 -4 5 -1 329.12 18.16
 -4 5 -1 325.42 16.08
 -4 -5 -1 307.49 15.63
 4 5 1 314.01 15.79
 -4 5 -1 329.41 13.26
 -4 5 -2 2202.17 34.92
 -4 5 -2 2197.2 45.92
 -4 5 -2 2162.85 38.64
 -4 -5 -2 2156.02 41
 4 5 2 2215.56 40.92
 -4 5 -2 2176.34 42.72
 -4 -5 -3 104.66 9.7
 -4 5 -3 125.56 10.63
 -4 5 -3 103.65 10
 -4 5 -3 120.81 9.85
 4 5 3 109.92 9.02
 -4 5 -3 113.74 10.65
 -4 -5 -4 71.19 8.44
 -4 5 -4 72.04 9.16
 4 5 4 78.34 7.8
 -4 5 -4 77.38 8.78
 -4 5 -5 126.01 10.43
 -4 -5 -5 96.66 10.84
 -4 -5 -5 89.32 10.13
 -4 5 -5 102.07 11.8
 -4 -5 -6 537.65 27.36
 -4 -5 -6 511.15 26.97
 -4 5 -6 511.42 28.56
 -4 -5 -7 6.59 3.24
 -4 5 -7 1.29 3.38
 -4 5 -8 764.99 19.16
 -4 5 -8 769.19 39
 -4 -5 -8 771.75 17.62
 -4 -5 -8 815.55 36.31
 -4 5 -8 738.69 17.77
 -4 -5 -9 0.91 1.75
 -4 5 -9 1.56 1.98
 -4 5 -9 6.03 2.02
 -4 5 -10 183.23 9.09
 -4 5 -10 196.14 8.66
 -4 -5 -10 167 7.84
 -4 5 -11 2.82 1.48
 -4 5 -11 3.38 1.52
 -4 -5 -11 2.33 1.51
 -4 5 -12 9.04 1.94
 -4 5 -12 12.38 1.97
 -4 -5 -12 9.75 1.83
 -4 5 -13 10.53 1.71
 -4 -5 -13 10.11 1.43
 -4 5 -13 13.13 1.76
 -4 5 -14 279.88 5.45
 -4 5 -14 296.47 5.63
 4 6 -14 17.11 1.49
 4 6 -14 16.55 1.59
 4 -6 -14 18.33 1.74
 4 6 -13 267.76 7.22
 4 -6 -13 256.9 7.72
 4 6 -13 274.1 7.5
 4 6 -12 11.54 2.33
 -4 -6 11 261.76 9.72
 4 6 -11 261.49 9.36
 4 -6 -10 25.97 3.24
 -4 -6 10 29.61 3.86
 4 6 -10 22.07 3.05
 4 6 -9 1.95 1.84
 -4 6 9 1.44 1.45
 -4 6 9 1.47 2.18
 4 6 -9 5.76 1.84
 4 6 -8 66.5 4.95
 4 6 -8 47 9.54
 -4 6 8 64.59 5.92
 4 6 -8 61.16 5.18
 -4 6 8 67.19 5.28
 -4 6 8 52.54 10.68
 4 6 -7 1117.53 44.06
 4 6 -7 1232.8 50.2
 4 6 -6 8.77 5.28
 4 6 -6 -2.15 4.18
 -4 6 5 1143.15 42.03
 4 6 -5 1213.36 41.22
 4 6 -5 1226.79 42.06
 -4 6 4 44.82 8.04
 -4 6 4 49.06 7.47
 4 6 -4 48.44 8.13
 4 6 -4 46.22 7.66
 4 6 -3 1061.5 33.01
 -4 6 3 1067.74 32.48
 4 6 -3 1028.78 33.12
 -4 6 3 957.47 32.5
 -4 6 2 375.88 16.74
 4 6 -2 386.86 19.29
 -4 6 2 376.51 20.48
 -4 6 1 460.7 21.47
 -4 -6 1 455.65 20.86
 -4 6 1 471.48 23.04
 -4 6 0 214.39 9.1
 -4 6 0 213.07 14.03
 -4 -6 0 221.1 14.1
 4 6 0 203.65 13.98
 -4 6 0 221.55 16.02
 -4 6 -1 1420.13 27.75
 -4 6 -1 1469.62 26.09
 -4 6 -1 1382.6 35.16
 -4 -6 -1 1371.62 34.22
 4 6 1 1365.56 34.63
 -4 6 -1 1417.79 39.45
 -4 -6 -2 51.17 6.8
 -4 6 -2 56.7 6.12
 -4 6 -2 50.35 7.75
 -4 6 -2 60.16 8.06
 4 6 2 50.21 6.88
 -4 6 -3 757.15 27.86
 -4 6 -3 788.3 25.47
 -4 -6 -3 754.89 25.64
 -4 6 -3 778.64 28.67
 4 6 4 147.6 11.63
 -4 6 -4 156.76 12.95
 -4 -6 -4 142.02 12.12
 -4 6 -4 144.23 12.26
 4 6 5 100.91 9.84
 -4 -6 -5 104.72 11.66
 -4 -6 -5 97.02 11.06
 -4 6 -5 100.11 9.91
 -4 6 -5 87.33 10.76
 -4 -6 -6 150.77 14.97
 -4 -6 -6 163.03 15.4
 -4 6 -6 164 16.26
 -4 -6 -7 677 33.45
 -4 6 -7 686.45 35.5
 -4 6 -7 649.39 17.28
 -4 6 -8 5.25 2.44
 -4 -6 -8 3.01 1.92
 -4 -6 -8 11.49 2.85
 -4 6 -8 0.17 3.53
 -4 6 -8 5.38 2.18
 -4 6 -9 434.15 12.91
 -4 -6 -9 400.65 12.39
 -4 6 -9 433.21 13.17
 -4 6 -9 427.8 14.47
 -4 -6 -10 8.11 2.01
 -4 6 -10 13.97 2.68
 -4 6 -10 12 2.36
 -4 6 -10 12.04 2.76
 -4 6 -11 5.24 1.71
 -4 -6 -11 4.5 1.35
 -4 6 -11 6.34 2.22
 -4 -6 -12 143.82 5.53
 -4 6 -12 158.59 6.19
 -4 6 -12 166.6 7.06
 -4 -6 -13 36.98 2.33
 -4 6 -13 40.62 2.65
 -4 6 -13 37.42 2.84
 -4 6 -14 0.57 0.57
 4 7 -14 103.09 3.35
 4 -7 -14 104.71 3.54
 4 7 -13 3.82 1.17
 4 7 -13 2.1 1.04
 4 -7 -13 2.99 1.3
 4 7 -12 299.23 8.77
 4 7 -11 181.81 7.64
 4 7 -10 3.53 1.44
 -4 -7 10 2.28 1.43
 4 7 -9 355.33 12.51
 -4 7 9 359.76 11.7
 4 7 -9 367.04 11.73
 4 7 -8 179.97 17.92
 4 7 -8 182.61 9.11
 -4 7 8 186.83 8.81
 -4 7 8 177.97 18.71
 -4 7 8 201.53 10.34
 -4 7 7 69 6.03
 4 7 -7 70.11 9.44
 4 7 -7 66 11.53
 4 7 -7 63.65 4.99
 4 7 -7 71.3 5.75
 -4 7 7 78.5 5.92
 4 7 -7 70.17 11.18
 4 7 -7 66.93 5.94
 -4 7 7 57 10.7
 -4 7 6 619.38 33.5
 4 7 -6 701.52 33.47
 -4 7 5 172.94 16.69
 4 7 -5 165.24 15.51
 4 7 -5 177.75 17.21
 -4 7 4 574.13 27.07
 4 7 -4 548.34 27.49
 4 7 -4 597.46 27.65
 -4 7 3 994.23 31.4
 4 7 -3 913.18 32.19
 4 7 -3 953.63 33.29
 -4 7 3 894.71 33
 -4 7 2 74.65 10.21
 -4 7 2 88.75 8.36
 4 7 -2 74.46 9.48
 4 7 -2 85.8 9.7
 -4 7 2 84.84 10.73
 4 7 -1 981.75 32.38
 -4 -7 1 1045.94 32.84
 -4 7 1 1010.63 33.2
 -4 7 1 974.25 35.24
 4 7 0 139.96 12.12
 -4 -7 0 136.55 11.62
 -4 7 0 126.6 11.7
 -4 7 0 144.09 13.66
 -4 7 -1 5.87 3.74
 -4 -7 -1 10.57 4.08
 -4 7 -1 11.28 2.71
 4 7 1 15.68 4.9
 -4 7 -1 9.32 4.18
 -4 7 -2 519.96 19.11
 -4 7 -2 513.17 24.87
 -4 -7 -2 466.04 19.9
 4 7 2 475.53 21.42
 -4 7 -2 517.51 23.57
 -4 7 -3 512.56 21.45
 -4 7 -3 512.51 24.37
 -4 -7 -3 474.75 21.1
 4 7 3 512.02 22.66
 -4 7 -3 512 24.77
 4 7 4 8.14 3.32
 -4 7 -4 2.11 2.4
 -4 7 -4 11.7 4.02
 -4 -7 -4 9.78 3.94
 4 7 5 493.62 22.82
 -4 7 -5 483.13 25.85
 -4 -7 -5 475.28 25.52
 -4 -7 -5 452.44 23.87
 -4 7 -6 89.72 12.75
 -4 -7 -6 75.16 11.24
 -4 -7 -6 81.63 11.21
 -4 7 -7 291.07 11.75
 -4 -7 -7 324.91 23.72
 -4 7 -7 304.89 23.89
 -4 7 -7 307.58 10.31
 -4 7 -7 306.33 12.14
 -4 7 -8 596.43 17.21
 -4 -7 -8 598.64 32.75
 -4 7 -8 633.95 36.03
 -4 7 -8 609.24 16.58
 -4 -7 -8 582.13 14.55
 -4 7 -8 611.58 14.96
 -4 7 -9 38.35 4.22
 -4 7 -9 42.63 4.21
 -4 -7 -9 39.47 3.94
 -4 7 -10 145.74 7.25
 -4 7 -10 149.41 8.28
 -4 -7 -10 141.86 6.68
 -4 7 -10 140.03 6.88
 -4 7 -11 173.41 6.86
 -4 7 -11 175.67 8.19
 -4 -7 -11 166.68 6.52
 -4 7 -11 177.55 7.09
 -4 7 -12 15.1 2.39
 -4 -7 -12 13.63 1.75
 -4 7 -12 12.07 1.75
 -4 7 -13 51.68 3.3
 -4 7 -13 56.03 2.83
 4 8 -14 52.75 2.27
 4 -8 -13 21.6 2.15
 4 8 -13 23.11 1.93
 4 8 -13 20.98 2.02
 4 8 -12 47.42 3.47
 4 8 -12 40.68 3.33
 4 8 -11 89.6 5.1
 4 8 -10 553.43 13.64
 -4 -8 10 527.56 14.52
 4 -8 -9 2.23 1.48
 4 8 -9 5.03 2.13
 -4 8 9 2.82 1.41
 4 8 -9 3.25 1.72
 4 8 -8 558.82 31.57
 4 8 -8 573.37 16.29
 -4 8 8 575.25 15.67
 -4 8 8 527.21 31.41
 4 8 -7 205.25 10.21
 4 8 -7 226.25 23.24
 -4 8 7 207 9.59
 4 8 -7 207.75 9.69
 -4 8 7 182.93 18.47
 4 8 -7 215.74 9.2
 4 8 -7 213.63 19.57
 -4 8 7 203.82 10.16
 4 8 -6 5.21 3.98
 4 8 -6 9.18 3.69
 4 8 -6 12.19 4.87
 -4 8 6 4.77 4.05
 4 8 -5 234.75 17.87
 4 8 -5 251.2 19.33
 -4 8 5 274.17 20.93
 4 8 -5 266.44 21.55
 4 8 -4 242.08 18.02
 4 8 -4 237.17 18.03
 -4 8 4 251.16 18.17
 4 8 -4 251.15 19.69
 4 8 -3 81.79 10.36
 4 8 -3 75.82 9.99
 -4 8 3 95.93 9.79
 -4 8 2 1178.92 29.18
 -4 8 2 1048.21 38.15
 -4 -8 2 1157.31 37.85
 4 8 -2 1124.28 37.13
 -4 8 2 1114.91 38.3
 -4 -8 1 12.6 4.63
 4 8 -1 9.57 3.69
 -4 8 1 6.73 3.69
 -4 8 1 14.66 5.79
 -4 8 0 522.2 27.11
 -4 -8 0 525.2 23.77
 4 8 0 514.15 24.11
 -4 8 0 538.79 24.88
 -4 8 -1 123.16 13.5
 4 8 1 136.45 12.44
 -4 -8 -1 119.1 11.32
 -4 8 -1 155.12 13.6
 -4 8 -2 94.11 8.83
 -4 8 -2 90.32 11.67
 -4 8 -2 87.65 10.55
 -4 -8 -2 82.25 8.8
 4 8 3 114.39 11.45
 -4 8 -3 93.59 11.26
 -4 8 -3 107.37 12.07
 -4 8 -3 103.15 10.06
 -4 -8 -3 109.15 10.37
 -4 8 -4 1191.57 37.86
 -4 -8 -4 1116.48 34.95
 4 8 4 1210.74 36.99
 -4 8 -5 147.06 14.7
 4 8 5 146.99 13.19
 -4 -8 -5 140.09 14.57
 -4 -8 -5 132.27 13.27
 -4 8 -6 800.51 19.31
 -4 8 -6 740.92 19.07
 -4 8 -6 742.02 18.37
 -4 -8 -6 817.97 37
 -4 -8 -6 742.83 33.82
 -4 8 -6 764.46 36.3
 -4 8 -7 201.91 19.77
 -4 -8 -7 174.39 18.08
 -4 8 -7 180.12 9.59
 -4 8 -7 195.13 9.78
 -4 8 -8 35.75 4.53
 -4 -8 -8 36.63 8.23
 -4 8 -8 30.64 7.8
 -4 8 -8 32.17 4.1
 -4 8 -8 29.08 3.38
 -4 8 -9 19.69 3.8
 -4 8 -9 20.16 3.25
 -4 8 -9 18.21 2.75
 -4 8 -10 139.15 7.92
 -4 8 -10 139.76 7.17
 -4 8 -10 142.83 6.66
 -4 8 -11 5.54 1.95
 -4 8 -11 3.05 1.42
 -4 8 -11 1.76 1.03
 -4 8 -12 369.79 10.11
 -4 8 -12 357.8 7.87
 -4 8 -12 369.07 8.21
 -4 8 -13 13.21 1.73
 -4 8 -13 11.39 1.16
 4 9 -13 0.12 0.75
 4 -9 -13 -0.07 0.8
 4 9 -12 1.16 1.26
 4 9 -12 -1.55 1.22
 4 9 -11 272.62 8.5
 -4 -9 10 14.73 2.37
 4 9 -10 18.86 3.34
 4 9 -9 745.56 18.29
 -4 9 8 -0.69 1.51
 4 9 -8 1.6 2.11
 4 9 -8 4.63 3.83
 4 9 -7 220.64 23.21
 4 9 -7 193.69 8.79
 -4 9 7 198.31 9.62
 4 9 -7 203.83 9.78
 4 9 -7 171.77 9.67
 -4 9 7 188.87 18.93
 4 9 -7 192.24 18.59
 4 9 -6 6.11 6.15
 4 9 -6 3.52 2.89
 4 9 -6 11.75 2.27
 -4 9 6 9.9 2.55
 4 9 -6 10.29 2.47
 4 9 -6 16.36 6.57
 -4 9 6 2.69 2.87
 4 9 -5 456.56 29.7
 4 9 -5 465.61 27.06
 4 9 -5 407.94 23.86
 -4 9 5 453.28 26.56
 4 9 -4 -2.33 3.81
 4 9 -4 1.91 3.28
 4 9 -4 6.63 3.98
 -4 9 3 1294 45.23
 -4 -9 3 1349.44 44.77
 4 9 -3 1245.51 41.63
 -4 9 3 1375.81 36.4
 -4 -9 2 17.11 5.78
 -4 9 2 20.21 5.85
 4 9 -2 16.95 5.75
 -4 -9 1 1282.35 39.92
 -4 9 1 1251.2 41.04
 4 9 -1 1255.88 40.1
 -4 9 0 44.25 8.08
 4 9 0 41.3 7.18
 -4 -9 0 38.89 7.3
 -4 9 -1 0.48 3.26
 4 9 1 -0.14 2.64
 -4 -9 -1 0.91 2.94
 -4 9 -2 47.05 8.61
 -4 -9 -2 43.45 6.73
 -4 9 -2 42.92 6.33
 -4 9 -3 812.01 29.72
 -4 9 -3 744.15 32.51
 4 9 3 718.31 29.86
 -4 -9 -3 711.05 27.15
 4 9 4 13.47 4.74
 -4 -9 -4 3.37 2.37
 -4 9 -4 16.62 5.61
 4 9 5 1033.03 36.7
 -4 -9 -5 1057.87 41.21
 -4 -9 -5 1060.69 37.85
 -4 9 -5 1114.61 41.39
 -4 9 -6 36.7 4.44
 -4 -9 -6 30.96 5.88
 -4 -9 -6 42.44 8.91
 -4 9 -6 39.24 4.38
 -4 9 -6 48.76 9.78
 -4 9 -6 43.69 4.88
 -4 -9 -7 29.33 7.33
 -4 9 -7 32.86 8.92
 -4 9 -7 29.37 3.99
 -4 9 -7 27.62 4.19
 -4 9 -8 5.83 2.59
 -4 9 -8 1.69 2.17
 -4 9 -9 155.1 6.96
 -4 9 -9 143.82 7.8
 -4 9 -9 153.55 8.73
 -4 9 -10 1.89 1.15
 -4 9 -10 1.13 1.4
 -4 9 -10 1.07 2.04
 -4 9 -11 599.73 11.31
 -4 9 -11 601.42 14.44
 -4 9 -12 5.53 1.07
 -4 9 -12 4.7 1.16
 -4 9 -12 5.14 1.71
 -4 9 -13 220.41 5.96
 4 10 -13 25.76 1.99
 4 -10 -13 25.52 1.9
 4 10 -12 40.05 3.06
 4 10 -11 13.13 2.13
 4 10 -10 460 13.46
 4 10 -9 3.59 2.11
 -4 10 8 465.38 14.09
 4 10 -8 443.5 14.53
 4 -10 -8 414.13 11.99
 4 10 -7 14.01 2.68
 4 10 -7 13.06 2.96
 -4 10 7 24.21 3.61
 4 10 -7 17.97 3.64
 -4 10 7 7.49 3.55
 4 10 -7 5.95 4.43
 4 10 -6 -0.03 6.11
 4 10 -6 0.33 1.09
 -4 10 6 2.11 1.85
 4 10 -6 2.75 2.25
 -4 10 6 0.38 1.41
 4 10 -6 2.56 2.64
 -4 10 5 19.23 5.27
 4 10 -5 6.05 4.83
 4 10 -5 20.02 5.82
 -4 10 5 16.66 3.13
 -4 10 4 1221.98 48.1
 -4 10 4 1306.64 39.96
 4 10 -4 1147.05 41.2
 -4 -10 4 1239.38 45.92
 -4 10 3 11.09 6.05
 4 10 -3 9.26 4.35
 -4 -10 3 1.17 3.98
 -4 10 2 1034.82 40.15
 4 10 -2 1040.39 38.79
 -4 -10 2 1046.57 39.17
 -4 10 1 16.44 5.72
 4 10 -1 4.6 3.24
 -4 -10 1 10.36 3.97
 -4 10 0 687.49 31.34
 4 10 0 646.74 29.83
 -4 -10 0 663.11 29.41
 -4 10 0 703.35 32.28
 -4 -10 -1 65.89 8.06
 -4 10 -1 75.61 10.81
 -4 10 -2 186.49 14.01
 -4 10 -2 181.38 16.53
 -4 -10 -2 180.46 13.59
 4 10 2 174.08 15.54
 -4 -10 -3 150.15 12.88
 -4 10 -3 184.08 14.86
 4 10 3 145.68 14.27
 -4 10 -3 171.94 16.75
 -4 10 -4 1123.48 39.7
 4 10 4 1083.08 38.95
 -4 -10 -4 1114.71 36.7
 -4 10 -5 40.5 4.54
 -4 10 -5 44.42 4.5
 -4 10 -5 37.09 4.56
 4 10 5 41.59 7.83
 -4 10 -5 39.11 4.57
 -4 10 -5 29.68 6.98
 -4 -10 -5 32.86 7.68
 -4 -10 -5 38.32 8.01
 -4 10 -6 171.89 9.29
 -4 -10 -6 193.4 19.32
 -4 10 -6 173.36 9.72
 -4 10 -6 185.05 9.58
 -4 10 -6 164.51 17.21
 -4 -10 -7 8.74 4.41
 -4 10 -7 7.53 2.61
 -4 10 -7 5.35 2.38
 -4 10 -8 6.61 2.36
 -4 10 -8 6.59 2.69
 -4 10 -9 1.38 1.68
 -4 10 -9 0.37 2.15
 -4 10 -10 410.91 11.74
 -4 10 -10 430.53 13.43
 -4 10 -11 1.75 1.16
 -4 10 -11 -0.33 1.69
 -4 10 -12 549.82 9.38
 -4 10 -12 614.18 11.91
 -4 10 -13 10.9 1.45
 4 11 -13 11.04 1.29
 4 11 -12 82.6 4
 -4 11 12 90.04 3.96
 4 11 -11 170.62 6.61
 4 11 -10 5.32 1.59
 4 11 -10 8.74 2.5
 4 11 -9 451.59 14.04
 4 11 -8 24.45 3.84
 -4 11 7 41.95 4.66
 4 11 -7 34.83 4.46
 4 11 -7 36.51 4.81
 4 11 -7 35.51 3.71
 4 -11 -7 30.84 3.34
 -4 11 6 118.39 7.54
 -4 -11 6 102.7 13.97
 4 11 -6 102.49 6.11
 4 11 -6 142.82 18.84
 4 11 -6 95.07 11.38
 -4 11 6 108.42 16.24
 4 11 -6 118.99 6.79
 4 11 -6 114.05 7.94
 4 11 -5 239.39 10.97
 4 11 -5 232.83 10.02
 -4 11 5 251.31 23.55
 -4 -11 5 247.08 21.48
 4 11 -5 231.37 8.97
 4 11 -5 226.16 18.35
 -4 11 5 237.71 10.6
 -4 11 4 16.07 7.09
 -4 -11 4 9.59 5.07
 4 11 -4 -0.07 3.77
 -4 11 4 9.8 2.47
 -4 11 3 808.91 38.73
 -4 -11 3 784.33 36.42
 4 11 -3 746.13 34.22
 -4 11 2 18.36 5.89
 -4 -11 2 20.69 6.15
 4 11 -2 20.96 6.2
 -4 11 1 520.18 29.1
 -4 -11 1 524.85 27.83
 -4 -11 0 557.22 27.99
 -4 11 0 517.29 29
 4 11 1 2.58 3.27
 -4 11 -1 6.03 5.2
 -4 -11 -1 3.32 2.45
 4 11 2 210.95 17.99
 -4 11 -2 218.87 19.14
 -4 -11 -2 224.37 15.52
 4 11 3 1103.98 41.18
 -4 11 -3 1128.32 44.19
 -4 -11 -3 1143.57 35.95
 -4 11 -4 101.13 12.38
 -4 11 -4 77.25 5.87
 -4 11 -4 85.82 6.33
 -4 11 -4 76.89 6.09
 4 11 4 65.12 9.89
 -4 11 -4 80.82 6.43
 -4 -11 -4 84.3 10.67
 -4 -11 -4 72.19 11.13
 -4 11 -5 758.39 36.17
 -4 11 -5 730.77 18.65
 -4 11 -5 755.5 18
 -4 11 -5 695.45 18.39
 4 11 5 690.72 32.61
 4 11 5 751.86 22.25
 -4 -11 -5 737.52 36.94
 -4 11 -5 724.1 19.56
 -4 -11 -6 148.4 17.06
 -4 11 -6 145.05 8.68
 -4 11 -6 153.98 8.98
 -4 11 -6 146.65 7.93
 4 11 6 146.1 9.81
 -4 11 -6 150.43 17.43
 -4 11 -6 138.06 8.81
 -4 11 -7 166.94 9.77
 -4 11 -7 179.58 9.8
 -4 11 -7 166.78 9.21
 -4 11 -8 23.19 3.77
 -4 11 -8 27.38 3.85
 -4 11 -9 211.79 9.96
 -4 11 -9 208.63 9.16
 -4 11 -10 21.61 3.34
 -4 11 -10 18.35 2.74
 4 11 11 407.65 10.1
 -4 11 -11 390.06 9.55
 -4 11 -11 398.63 11.04
 -4 11 -12 56.14 2.92
 -4 11 -12 59.93 3.63
 4 12 -13 135.06 3.52
 -4 12 12 15.64 1.54
 4 12 -12 13.91 1.68
 4 -12 -12 10.84 1.34
 4 12 -11 114.03 5.16
 -4 12 11 103.01 5.21
 4 12 -10 187.41 7.32
 4 12 -9 10.36 2.72
 4 12 -9 5.51 1.74
 4 12 -8 137.71 8.19
 4 12 -7 116.01 6.4
 4 12 -7 117.58 8.26
 4 12 -7 110.86 7.57
 -4 12 6 147.61 19.29
 4 12 -6 136.77 7.29
 -4 12 6 136.75 8.18
 4 12 -6 142.96 8.96
 -4 -12 6 124.03 15.21
 -4 12 5 326.21 12.45
 4 12 -5 318.72 13.04
 -4 12 5 338.8 28.03
 -4 -12 5 307.39 24.09
 -4 12 4 407.25 13.79
 4 12 -4 432.57 14.85
 4 12 -4 416.17 13.68
 -4 12 4 444.3 30.82
 -4 -12 4 386.94 26.62
 4 12 -3 5.12 1.74
 -4 12 3 6.7 2.34
 -4 -12 3 5.08 3.84
 -4 12 3 10.47 5.16
 4 12 -3 2.61 1.66
 -4 12 2 747.99 37.41
 -4 -12 2 767.76 35.95
 -4 12 1 9.97 5.46
 -4 12 1 6.68 4.38
 -4 -12 1 20.24 6.05
 -4 12 0 81.14 12.02
 4 12 0 83.54 12.47
 -4 12 -1 495.55 29.91
 4 12 1 472.01 28.32
 -4 -12 -1 450.65 22.13
 4 12 2 110.48 13.62
 -4 12 -2 134.66 15.68
 -4 12 -3 327.72 11.67
 -4 12 -3 336.03 12.84
 -4 12 -3 311.56 11.56
 4 12 3 349.4 14.51
 4 12 3 326.54 10.91
 -4 12 -3 332.78 24.98
 4 12 3 366.34 13.55
 4 12 3 311.15 22.94
 -4 12 -3 334.36 11.9
 -4 12 -3 340.33 13.08
 4 12 4 626.47 32.34
 -4 12 -4 749.01 18.59
 -4 12 -4 694.51 17.98
 -4 12 -4 709.52 17.81
 4 12 4 686.06 21.08
 -4 -12 -4 681.2 35.59
 -4 12 -4 733.93 17.8
 -4 12 -4 736.11 19.75
 -4 12 -5 6.51 2.66
 -4 12 -5 2.52 1.98
 -4 12 -5 5.39 2.25
 4 12 5 3.5 2.17
 -4 12 -5 7.12 2.77
 -4 12 -5 5.85 1.65
 -4 -12 -5 -2.74 6.23
 -4 12 -6 256.8 10.43
 -4 12 -6 254.9 11.79
 -4 12 -6 233.39 10.83
 -4 12 -6 251.57 10.11
 -4 12 -6 235.12 11.64
 4 12 6 230.53 12.15
 -4 12 -7 210.82 10.62
 -4 12 -7 220.96 10.43
 -4 12 -7 242.74 9.59
 -4 12 -7 221.75 11.03
 4 12 7 218.27 11.16
 -4 12 -8 2.13 2.29
 -4 12 -8 -0.81 2.24
 -4 12 -9 272.83 10.2
 -4 12 -9 286.29 11.32
 -4 12 -10 204.15 8.74
 -4 12 -10 193.48 7.69
 4 12 10 193.8 7.83
 -4 12 -11 11.01 2.14
 -4 12 -11 7.37 1.64
 -4 12 -12 237.04 6.47
 -4 12 -12 219.88 5.26
 4 13 -12 188.77 5.02
 4 13 -11 -0.4 1.02
 -4 13 11 2.36 1.15
 4 13 -10 27.81 2.88
 4 13 -9 91.07 6.17
 4 13 -9 81.91 5.12
 4 13 -8 333.38 12.24
 4 13 -8 327.27 10.74
 4 13 -7 6.35 2.95
 4 13 -7 8.29 2.76
 4 13 -7 8.42 2.2
 4 13 -7 8.69 1.84
 4 13 -6 261.16 12.1
 4 13 -6 252.04 9.95
 4 13 -6 255.85 9.77
 4 13 -5 -0.24 4.13
 -4 -13 5 0.88 4.41
 4 13 -5 8.53 2.75
 -4 13 5 10.88 2.86
 4 13 -5 4.86 2.07
 -4 13 5 17.79 8.31
 -4 -13 4 299.41 23.8
 -4 13 4 325.2 12.29
 -4 13 4 320.46 26.58
 4 13 -4 320.87 13.25
 4 13 -4 332.39 12.59
 -4 -13 3 535.58 31.54
 4 13 -3 535.03 15.61
 -4 13 3 489.91 32.58
 -4 13 3 501.95 14.76
 4 13 -3 504.04 15.76
 -4 -13 2 11.15 4.92
 -4 13 2 18.17 6.9
 4 13 -2 17.29 2.83
 -4 13 2 13.71 2.56
 4 13 -2 15.97 3.21
 4 13 -2 10.6 4.8
 -4 13 1 442.1 29.65
 -4 -13 1 426.47 27.21
 4 13 -1 451.12 29.36
 4 13 -1 476.68 14.68
 4 13 -1 479.5 15.36
 -4 13 0 934.02 20.36
 4 13 0 996.52 21.13
 -4 13 0 922.34 17.75
 4 13 0 1002.77 22.25
 4 13 0 938.96 42.03
 -4 13 0 928.76 42.7
 -4 13 -1 18.43 6.98
 4 13 1 13.08 5.73
 -4 13 -1 11.46 2.59
 4 13 1 11.98 3.13
 4 13 1 10.19 2.35
 -4 13 -1 14.98 3.37
 -4 13 -1 10.46 2.76
 -4 13 -1 11.28 2.16
 -4 13 -2 453.52 13.36
 -4 13 -2 435.01 29.49
 -4 13 -2 468.8 15.32
 4 13 2 471.11 15.2
 4 13 2 422.18 28.03
 -4 13 -2 447.79 14.12
 -4 13 -2 473.41 15.66
 -4 13 -3 80.36 5.99
 -4 13 -3 88.3 6.71
 4 13 3 71.11 5.04
 4 13 3 79.28 6.6
 -4 13 -3 74.57 5.9
 -4 13 -3 73.19 6.43
 4 13 3 67.56 11.28
 4 13 4 87.03 12.79
 -4 13 -4 67.43 5.79
 -4 13 -4 72.65 6.07
 -4 13 -4 68.08 5.81
 4 13 4 72.22 7.22
 4 13 4 79.55 6.72
 -4 13 -4 71.7 5.69
 -4 13 -4 68.88 6.42
 -4 -13 -4 60.74 11.2
 -4 13 -5 49.39 5.15
 -4 13 -5 59.77 5.45
 -4 13 -5 51.77 5.3
 4 13 5 46.8 5.98
 4 13 5 49.13 5.35
 -4 13 -5 55.81 4.95
 -4 13 -5 50.98 5.6
 -4 13 -6 270.29 10.74
 -4 13 -6 256.86 11.66
 4 13 6 257.1 12.79
 4 13 6 264.28 11.96
 -4 13 -6 263.5 11.43
 -4 13 -6 278.53 10.44
 -4 13 -6 258.49 12.24
 -4 13 -7 25.35 4.3
 4 13 7 18.5 3.72
 -4 13 -7 21.38 3.75
 -4 13 -7 17.71 3.5
 4 13 7 23.04 3.63
 4 13 8 662.9 16.99
 -4 13 -8 691.83 17.01
 -4 13 -8 671.29 17.66
 4 13 9 16.49 2.58
 -4 13 -9 17.5 2.91
 -4 13 -9 20.84 3.61
 4 13 10 163.16 6.48
 -4 13 -10 165.27 7.52
 -4 13 -10 158.68 6.62
 -4 13 -11 66.54 4.07
 -4 13 -11 64 3.53
 -4 13 -12 35.81 1.93
 4 13 12 30.2 1.86
 -4 14 12 2.51 0.81
 4 14 -12 5.87 1.02
 4 14 -11 149.21 4.98
 -4 14 11 142.53 5.17
 4 14 -10 2.49 1.33
 -4 14 10 4.74 1.55
 4 14 -9 21.85 3.06
 4 14 -9 30.33 3.18
 4 14 -8 1.64 2.04
 4 14 -8 2.85 1.53
 4 14 -7 321.79 12.34
 4 14 -7 316.15 10.34
 4 14 -7 313.5 13.02
 4 14 -7 319.77 10.55
 4 14 -6 6.09 2.07
 4 14 -6 1.79 2.28
 4 14 -6 1.59 1.19
 4 14 -5 793.87 21
 4 14 -5 758.3 18.02
 4 14 -4 221.72 19.85
 4 14 -4 232.32 10.72
 4 14 -4 247.54 11.97
 -4 14 4 236.59 23.31
 -4 -14 4 232.55 20.94
 4 14 -3 -0.54 3.78
 4 14 -3 5.76 2.5
 -4 14 3 1.35 3.5
 -4 14 3 4.28 1.81
 4 14 -3 4.4 2.29
 4 14 -2 264.55 11.29
 -4 14 2 262.74 24.28
 -4 -14 2 239.11 21.29
 4 14 -2 261.06 23.1
 4 14 -2 259.53 11.7
 4 14 -1 53.59 5.55
 4 14 -1 61.88 5.63
 -4 14 1 61.9 5.16
 -4 14 1 55.09 11.02
 4 14 -1 48.18 9.99
 4 14 0 214.1 10.85
 -4 14 0 211.84 8.72
 -4 14 0 212.61 8.97
 4 14 0 222.95 10.42
 -4 14 0 196.94 20.33
 4 14 0 212.52 20.64
 4 14 1 907.37 22.36
 -4 14 -1 876.27 20.17
 -4 14 -1 880.83 43.31
 4 14 1 904.49 21.14
 4 14 1 871.16 41.65
 -4 14 -1 911.12 22.3
 -4 14 -1 844.8 20
 -4 14 -1 847.39 17.85
 4 14 2 17.26 6.92
 4 14 2 9.79 2.86
 -4 14 -2 11.3 2.75
 -4 14 -2 11.69 3.14
 -4 14 -2 9.9 2.5
 4 14 2 8.7 2.43
 -4 14 -2 11.96 5.38
 -4 14 -2 9.13 2.33
 4 14 3 411.59 28.07
 -4 14 -3 406.09 13.39
 4 14 3 403.06 12.04
 -4 14 -3 426.81 14.47
 4 14 3 411.62 14.68
 -4 -14 -3 447.98 29.89
 -4 14 -3 428.1 15.57
 -4 14 -3 399.64 13.62
 -4 14 -4 48.83 5.12
 4 14 4 38.52 3.88
 4 14 4 47.3 5.27
 -4 14 -4 44.96 4.84
 -4 14 -4 44.67 4.39
 -4 14 -4 46.92 5.47
 -4 14 -5 73.4 6
 -4 14 -5 69.7 6.19
 4 14 5 71.09 7.04
 4 14 5 72.03 5.4
 4 14 5 71.83 6.2
 -4 14 -5 74.2 6.27
 -4 14 -5 71.16 5.58
 -4 14 -5 69.93 6.53
 -4 14 -6 10.5 3.04
 4 14 6 7.65 2.94
 -4 14 -6 11.76 3.17
 -4 14 -6 8.43 2.9
 -4 14 -6 11.05 2.13
 4 14 6 7.54 2.48
 -4 14 -7 438.14 14.49
 -4 14 -7 430.9 13.86
 -4 14 -7 430.01 15.12
 4 14 7 415.14 13.76
 -4 14 -8 17.88 3.4
 -4 14 -8 15.87 3.05
 4 14 8 16.95 2.91
 -4 14 -9 340.93 11.22
 4 14 9 313.53 9.57
 -4 14 -9 315.42 10.14
 -4 14 -10 0.03 1.18
 -4 14 -10 1.13 1.71
 4 14 10 0.11 1
 4 14 11 10.09 1.32
 -4 14 -11 9.5 1.46
 -4 15 11 32.59 2.55
 4 15 -11 26.69 1.93
 -4 15 11 28.35 2.04
 4 15 -10 54.41 3.32
 -4 15 10 49.66 3.62
 4 15 -9 7.15 2.31
 4 15 -9 7.82 1.76
 -4 15 9 6.35 1.88
 4 15 -8 130.09 5.55
 4 15 -8 148.3 6.61
 4 15 -8 140.6 7.51
 -4 15 8 139.81 7.63
 4 15 -7 43.94 4.71
 4 15 -7 47.67 3.97
 4 15 -7 46.6 5.27
 4 15 -7 44.49 3.93
 4 15 -6 264.11 10
 4 15 -6 258.25 11.93
 4 15 -5 20.05 3.24
 4 15 -5 18.69 3.89
 4 15 -4 342.29 12.38
 4 15 -4 358.97 14.3
 4 15 -4 332.93 12.93
 -4 15 3 212.89 10.34
 4 15 -3 224.46 10.61
 4 15 -3 226.78 11.47
 4 15 -2 0.02 1.91
 4 15 -2 -5.46 4.68
 -4 15 2 3.5 3.45
 -4 15 2 2.55 1.92
 4 15 -2 0.09 1.97
 4 15 -1 24.71 3.63
 -4 15 1 19.39 3.13
 4 15 -1 23.12 7.67
 -4 15 1 32.78 8.87
 4 15 -1 26.26 4.19
 -4 15 0 102.84 7.91
 4 15 0 95.93 7.05
 -4 15 0 98.11 6.25
 -4 15 0 91.91 5.85
 4 15 0 93.92 7.39
 -4 15 0 76.32 13.6
 4 15 0 83.52 13.14
 4 15 1 5.82 4.38
 4 15 1 22.23 3.96
 -4 15 -1 16.76 3.03
 -4 15 -1 15.96 3.33
 4 15 1 18.82 3.4
 -4 15 -1 14.82 6.76
 -4 15 -1 15.39 2.78
 -4 15 -2 607.52 17
 -4 15 -2 585.32 36.06
 4 15 2 605.61 17.56
 4 15 2 632.13 19.31
 -4 15 -2 623.67 17.33
 -4 15 -2 634.24 19.14
 -4 15 -2 612.94 15.89
 -4 15 -3 160.48 8.85
 4 15 3 161.65 9.22
 4 15 3 157.72 9.93
 -4 15 -3 159.55 8.57
 -4 15 -3 161.01 9.71
 -4 15 -3 161.09 8.44
 -4 15 -4 11.73 2.84
 4 15 4 9.93 2.75
 -4 15 -4 12.41 3.28
 -4 15 -4 10.52 2.56
 -4 15 -4 10.64 2.88
 4 15 5 27.19 3.2
 -4 15 -5 27.1 3.87
 4 15 5 24.15 3.77
 -4 15 -5 31.11 4.66
 -4 15 -5 32.12 3.67
 -4 15 -5 31.26 3.95
 4 15 6 102.26 6.96
 -4 15 -6 99.57 7.54
 4 15 6 103.04 6.12
 -4 15 -6 110.31 7.21
 4 15 7 29.54 3.12
 -4 15 -7 36.94 4.18
 4 15 7 33.45 3.78
 4 15 8 461.82 11.64
 -4 15 -8 462.79 12.95
 4 15 8 454.55 12.14
 4 15 9 17.54 2.01
 -4 15 -9 19.15 2.72
 4 15 9 19.12 2.36
 4 15 10 89.49 4.28
 4 15 10 94.72 3.93
 -4 15 -10 98.5 4.56
 -4 15 -11 9.06 1.22
 -4 16 11 73.82 3.19
 4 16 -10 130.94 4.35
 -4 16 10 126.95 5.09
 -4 16 10 134.29 5.45
 -4 16 9 5.14 1.75
 4 16 -9 6.04 1.26
 4 16 -9 2.44 1.36
 4 16 -8 76.32 4.01
 4 16 -8 66.33 4.91
 -4 16 8 73.46 5.26
 4 16 -8 79.42 4.49
 -4 16 7 464.4 14.04
 4 16 -7 449.77 13.44
 4 16 -7 438.71 14.39
 4 16 -6 1.54 1.46
 -4 16 6 3.62 1.99
 4 16 -6 0.31 1.92
 4 16 -6 3.52 2.7
 -4 16 5 130.02 8.03
 4 16 -5 134.88 7.42
 4 16 -5 137.33 8.7
 -4 16 4 73.45 6.18
 4 16 -4 72.01 5.8
 4 16 -4 74.93 6.66
 -4 16 3 231.66 10.66
 4 16 -3 233.31 10.62
 4 16 -3 223.73 11.39
 4 16 -3 214.26 10.45
 -4 16 2 271.27 11.24
 4 16 -2 259.64 11.72
 4 16 -2 255.58 11.41
 -4 16 1 16.73 2.79
 4 16 -1 17.98 3.43
 4 16 -1 13.9 3.22
 4 16 0 2.41 2.46
 4 16 0 2.71 1.94
 -4 16 0 5.61 1.84
 -4 16 0 2.23 2.09
 -4 16 0 5.15 1.95
 4 16 1 161.4 9.82
 4 16 1 177.21 9.56
 -4 16 -1 166.02 8.41
 -4 16 -1 165.71 9.91
 -4 16 -1 173.4 8.11
 4 16 2 81.26 7.09
 4 16 2 84.33 6.64
 -4 16 -2 79.06 6.03
 -4 16 -2 73.39 6.79
 -4 16 -2 82.47 5.9
 4 16 3 166.61 10.09
 4 16 3 160.4 9.02
 -4 16 -3 166.36 8.74
 -4 16 -3 166.76 9.9
 -4 16 -3 165.19 8.47
 4 16 4 203.32 11.26
 4 16 4 210.61 10.18
 -4 16 -4 208.41 9.58
 -4 16 -4 190.3 8.7
 -4 16 -4 207.14 10.85
 -4 16 -4 196.75 9.29
 4 16 5 107.02 7.13
 -4 16 -5 103.17 6.68
 -4 16 -5 103.05 6.84
 -4 16 -5 101.58 7.65
 -4 16 -6 151.69 7.99
 4 16 6 136.14 7.51
 -4 16 -6 137.57 8.57
 4 16 7 260.1 9.44
 -4 16 -7 287.59 10.38
 4 16 8 3.3 1.61
 -4 16 -8 2.79 1.91
 -4 16 -9 173.22 6.5
 4 16 9 148.03 6.48
 4 16 10 46.61 2.65
 -4 16 -10 56.35 3.15
 -4 17 10 3.26 1.13
 -4 17 10 6.17 1.13
 -4 17 9 237.7 7.52
 -4 17 9 223.92 7.37
 4 17 -8 54.61 4.12
 4 17 -8 58.54 3.25
 -4 17 8 50.15 4
 -4 17 8 57.93 4.42
 -4 17 7 48.48 4.46
 4 17 -7 53.35 4.61
 4 17 -7 44.87 4.63
 -4 17 6 272.24 10.77
 4 17 -6 265.86 11.26
 4 17 -6 270.65 9.45
 4 17 -6 276.11 10.58
 -4 17 5 62.3 5.17
 -4 17 5 54.85 5.25
 4 17 -5 60.35 5.02
 4 17 -5 55.03 5.54
 -4 17 4 65.87 5.22
 4 17 -4 75.35 6.58
 -4 17 4 65.88 5.76
 4 17 -4 72.54 5.71
 -4 17 3 561.42 14.56
 4 17 -3 546.6 16.33
 -4 17 3 521.39 15.71
 4 17 -3 519.63 15.08
 4 17 -3 546.57 17.33
 -4 17 2 33.37 4.01
 4 17 -2 33.64 4.21
 4 17 -2 32.08 4.24
 4 17 -2 35.03 4.63
 4 17 -1 160.8 8.99
 -4 17 1 177.91 8.68
 -4 17 1 171.8 10.31
 4 17 -1 168.28 9.69
 4 17 0 26.58 4.06
 -4 17 0 28.8 3.54
 -4 17 0 24.5 4.13
 4 17 0 24.77 3.78
 4 17 1 3.6 2.33
 4 17 1 2.78 1.84
 -4 17 -1 5.3 2
 -4 17 -1 4.67 1.98
 -4 17 -1 4.48 2.39
 4 17 2 195.45 10.66
 4 17 2 169.32 9.2
 -4 17 -2 187.78 8.76
 -4 17 -2 179.88 10.32
 -4 17 -2 179.14 8.29
 4 17 3 245.56 12.06
 4 17 3 265.13 11.31
 -4 17 -3 249.38 10.2
 -4 17 -3 266.08 12.15
 -4 17 -3 266.39 10.4
 4 17 4 -2.5 2.76
 4 17 4 0.7 1.56
 -4 17 -4 1.96 1.75
 -4 17 -4 0.66 1.77
 -4 17 -4 1.44 2.1
 4 17 5 184.78 8.74
 4 17 5 190.32 10.39
 -4 17 -5 192.4 8.8
 -4 17 -5 173.31 9.48
 4 17 6 55.97 4.61
 4 17 6 54.47 5.43
 -4 17 -6 57.69 4.84
 -4 17 -6 59.12 5.66
 -4 17 -7 96.24 5.76
 4 17 7 90.66 5.14
 4 17 7 82.57 6.16
 -4 17 -8 118.85 5.68
 4 17 8 114.95 4.77
 4 17 8 101.07 5.84
 -4 17 -9 31.9 2.71
 4 17 9 26.71 2.57
 -4 17 -10 20.44 1.73
 -4 18 9 1.59 1.1
 -4 18 9 2.02 1.13
 4 18 -8 177.41 6.36
 -4 18 8 183.08 6.91
 -4 18 8 179.98 6.66
 4 18 -8 168.81 4.83
 4 18 -7 19.13 2.14
 -4 18 7 19.73 2.59
 4 18 -7 22.81 3.23
 -4 18 7 22.63 3.03
 4 18 -7 19.2 2.66
 -4 18 6 -1.41 1.83
 4 18 -6 0.52 1.99
 -4 18 6 0.06 1.94
 4 18 -6 -0.98 1.26
 4 18 -6 0.71 1.71
 -4 18 5 24.53 3.25
 4 18 -5 27.4 4.13
 -4 18 5 23.31 3.6
 4 18 -5 24.68 3.16
 4 18 -5 26.15 3.41
 -4 18 4 419.15 12.26
 -4 18 4 414.91 13.49
 4 18 -4 424.81 12.66
 4 18 -4 424.14 14.62
 -4 18 3 11.82 2.2
 -4 18 3 12.66 2.77
 4 18 -3 15.47 2.97
 4 18 -3 11.92 3.34
 4 18 -2 834.27 21.33
 4 18 -2 797.19 19.25
 -4 18 2 786.86 21.03
 4 18 -2 784.63 18.47
 -4 18 2 825.65 18.6
 4 18 -1 17.17 3.38
 4 18 -1 17.28 3.16
 -4 18 1 19.55 2.96
 -4 18 1 19.28 3.67
 4 18 -1 17.19 3.21
 4 18 0 82.39 6.46
 -4 18 0 86.67 5.58
 4 18 0 81.93 6.14
 4 18 0 82.41 6.82
 -4 18 0 93.23 7.34
 4 18 1 70.04 5.88
 -4 18 -1 80.56 5.32
 -4 18 -1 78.06 6.76
 4 18 1 72.65 6.42
 4 18 2 107.73 7.8
 4 18 2 106.72 7.19
 -4 18 -2 110.51 6.4
 -4 18 -2 118.32 8.22
 -4 18 -2 112.51 6.3
 4 18 3 13.26 3.21
 4 18 3 13.82 2.77
 -4 18 -3 13.78 2.46
 -4 18 -3 10.94 2.68
 -4 18 -3 16.5 2.73
 4 18 4 349.82 11.87
 4 18 4 367.88 13.96
 -4 18 -4 370.46 13.6
 -4 18 -4 389.56 11.94
 4 18 5 10.48 2.47
 4 18 5 9.94 2.67
 -4 18 -5 8.46 2.69
 -4 18 -5 8.23 2.33
 4 18 6 179.78 7.3
 4 18 6 198.56 9.33
 -4 18 -6 193.7 9.06
 -4 18 -6 203.81 8.13
 4 18 7 35.51 2.94
 4 18 7 29.63 3.4
 -4 18 -7 40.76 3.58
 4 18 8 1.16 1.32
 -4 18 -8 0.31 1.15
 4 18 9 42.76 2.56
 -4 18 -9 50.65 2.81
 -4 19 8 4.49 1.35
 -4 19 8 1.89 1.19
 4 19 -8 4.08 0.74
 -4 19 8 4.09 1.19
 4 19 -7 68.11 4.02
 -4 19 7 71.28 4.49
 -4 19 7 64.34 3.91
 4 19 -7 67.4 3.44
 -4 19 6 2.65 1.22
 4 19 -6 1.14 1.63
 4 19 -6 3.17 1.59
 -4 19 5 75.54 4.77
 4 19 -5 75.15 4.81
 4 19 -5 74.26 5.67
 -4 19 5 74.06 5.36
 4 19 -5 69.68 4.91
 -4 19 4 29.59 3.09
 4 19 -4 28.75 3.42
 -4 19 4 34.62 4.07
 4 19 -4 25.79 3.85
 4 19 -3 565.72 16.67
 4 19 -3 563.86 14.41
 -4 19 3 573.93 14.86
 -4 19 3 584.65 16.86
 4 19 -2 1.94 2.2
 -4 19 2 -0.76 1.99
 4 19 -2 0.2 2
 -4 19 2 -2.09 1.78
 4 19 -1 283.09 11.25
 4 19 -1 294.76 11.82
 -4 19 1 300.99 12.5
 4 19 -1 304.69 11.07
 -4 19 1 301.03 10.39
 4 19 0 2.5 1.9
 4 19 0 1.98 1.98
 -4 19 0 1.13 2.08
 4 19 0 2.52 1.78
 4 19 1 1.68 1.88
 4 19 1 1.25 2.18
 -4 19 -1 2.85 2.13
 4 19 1 2.94 1.94
 4 19 2 0.39 1.54
 4 19 2 3.37 2.51
 -4 19 -2 2.68 2.3
 4 19 2 3.3 1.63
 4 19 3 201.33 8.79
 4 19 3 214.64 10.32
 -4 19 -3 225.16 10.54
 4 19 3 227.13 8.26
 -4 19 -3 228.14 8.47
 4 19 4 -1.03 1.86
 4 19 4 -1.4 2.73
 -4 19 -4 0.07 2.52
 -4 19 -4 -0.74 2.08
 4 19 5 372.98 10.35
 4 19 5 397.58 12.88
 -4 19 -5 396.75 12.73
 -4 19 -5 416.89 10.97
 -4 19 -6 10.5 2.1
 4 19 6 8.28 1.5
 4 19 6 9.05 2.41
 4 19 7 64.83 4.42
 -4 19 -7 64.37 3.81
 4 19 8 10.5 1.6
 -4 19 -8 9.26 1.5
 4 20 -7 3.36 0.86
 -4 20 7 0.49 1.06
 4 20 -7 3.94 1.19
 -4 20 7 0.5 1.23
 -4 20 7 3.58 1.39
 4 20 -6 3.12 1.09
 -4 20 6 4.42 1.32
 4 20 -6 5.25 1.29
 4 20 -6 2.59 1.47
 -4 20 6 3.49 1.55
 -4 20 6 4.38 1.71
 -4 20 5 47.88 3.31
 4 20 -5 55.76 4.56
 -4 20 5 55.63 4.35
 -4 20 5 58.84 4.65
 4 20 -5 52.72 3.85
 4 20 -4 319.71 11.14
 4 20 -4 306.25 9.29
 -4 20 4 303.76 9.96
 -4 20 4 303.43 10.76
 4 20 -4 285.3 9.2
 4 20 -3 -0.04 1.99
 -4 20 3 1.93 1.68
 4 20 -3 4.03 2.15
 -4 20 3 0.97 2.35
 4 20 -2 471.68 14.46
 4 20 -2 483.07 12.78
 -4 20 2 459.4 14.42
 4 20 -1 17.25 3.34
 -4 20 1 17.16 3.61
 4 20 -1 19.57 3.1
 4 20 0 77.34 5.68
 4 20 0 83.43 5.61
 -4 20 0 81.92 6.35
 4 20 0 76.03 6.07
 4 20 1 23.53 3.41
 4 20 1 27.09 3.34
 -4 20 -1 24.15 3.79
 4 20 1 22.56 3.31
 4 20 2 81.16 5.58
 4 20 2 86.63 5.16
 -4 20 -2 81.43 6.31
 4 20 2 76.91 5.93
 4 20 3 22.46 3.05
 4 20 3 17.83 2.21
 -4 20 -3 25.46 3.84
 4 20 3 20.89 3.48
 -4 20 -4 332.82 11.24
 4 20 4 315.28 11.03
 4 20 5 24.21 2.55
 -4 20 -5 22.65 3.19
 -4 20 -5 26.1 2.66
 4 20 5 20.79 2.93
 -4 20 -6 151.27 5.32
 4 20 6 144.35 6.43
 4 20 7 4.97 1.28
 -4 20 -7 7.37 1.4
 -4 21 6 61.31 3.43
 4 21 -6 70.74 3.06
 4 21 -6 64.13 2.89
 4 21 -5 36.63 3.31
 -4 21 5 37.74 3.41
 4 21 -5 39.55 2.71
 4 21 -5 30.56 2.46
 4 21 -4 83.63 5.27
 -4 21 4 77.77 5.07
 4 21 -4 77.21 4.21
 4 21 -3 249.92 9.34
 4 21 -3 258.61 8.19
 -4 21 3 257.15 9.5
 4 21 -3 231.46 7.58
 4 21 -2 11.27 2.35
 4 21 -2 10.39 2.52
 -4 21 2 12.52 2.82
 4 21 -1 163.73 6.89
 4 21 -1 160.47 7.95
 -4 21 1 160.69 8.02
 4 21 0 165.28 6.82
 4 21 0 169.23 8.22
 -4 21 0 171.8 8.3
 4 21 1 0.47 1.54
 -4 21 -1 6.63 2.55
 4 21 1 4.05 1.65
 4 21 1 5.55 2.23
 4 21 2 86.84 5.22
 -4 21 -2 85.38 5.78
 4 21 2 84.89 4.33
 4 21 2 88.08 5.78
 4 21 3 151.53 7.19
 4 21 3 141.23 6.02
 -4 21 -3 157.63 7.49
 4 21 4 28.41 3.18
 4 21 4 28.16 2.59
 -4 21 -4 28.44 3.34
 4 21 5 82.25 4.75
 4 21 6 33.61 2.68
 4 22 -5 196.68 4.96
 -4 22 5 193.66 5.55
 4 22 -4 35.47 2.48
 4 22 -4 34.24 2.95
 -4 22 4 36.39 3.06
 4 22 -3 11.77 2.07
 -4 22 3 13.83 2.28
 4 22 -3 16.13 1.86
 4 22 -2 45.53 3.78
 4 22 -2 52.97 3.49
 -4 22 2 46.11 3.88
 4 22 -2 42.08 2.81
 4 22 -1 45.73 3.89
 4 22 -1 46.21 3.28
 -4 22 1 51.29 4.1
 4 22 0 11.12 1.77
 -4 22 0 5.8 2.11
 4 22 0 5.02 1.74
 -4 22 -1 160.23 7.11
 4 22 1 153.68 5.33
 4 22 1 158.96 7.07
 4 22 2 8.54 1.82
 -4 22 -2 12.43 2.46
 4 22 3 55.14 3.88
 -4 22 -3 49.53 3.78
 4 22 4 93.98 4.67
 -4 22 -4 96.1 4.79
 4 22 5 7.39 1.29
 4 23 -3 8.83 1.46
 -4 23 3 9.59 1.55
 4 23 -3 10.02 1.26
 4 23 -2 0.66 0.91
 -4 23 2 3.27 1.47
 4 23 -2 1.32 0.73
 4 23 -1 19.52 2.26
 -4 23 1 19.14 2.36
 4 23 0 146.54 5.81
 -4 23 0 155.64 6.07
 4 23 1 0.37 1.11
 -4 23 -1 0.98 1.33
 4 23 2 65.99 3.77
 -4 23 -2 60.8 3.65
 4 23 3 1.39 0.88
 -4 23 -3 2.82 1.31
 5 0 -14 -0.75 1.07
 5 0 -13 139.56 5.84
 -5 0 12 -0.37 1.35
 5 0 -12 2.19 1.54
 -5 0 11 184.31 8.77
 5 0 -11 203.26 7.64
 -5 0 10 1.53 1.84
 -5 0 9 523.6 16.49
 -5 0 9 445.16 30.38
 -5 0 8 -0.2 4.19
 -5 0 8 -0.9 1.96
 -5 0 7 742.61 38.41
 -5 0 6 -1.28 4.52
 -5 0 5 10.1 2.38
 -5 0 5 4.43 4.87
 -5 0 4 2.21 3.19
 5 0 -3 476.27 22.8
 5 0 -2 -0.75 2.71
 5 0 -1 2363.93 40.98
 5 0 0 2.14 1.9
 -5 0 0 2.19 1.91
 -5 0 0 0.14 1.5
 -5 0 -1 35.35 3.98
 -5 0 -1 38.41 4.8
 -5 0 -1 44.28 6.38
 -5 0 -2 -0.96 3.03
 5 0 3 216.9 10.63
 -5 0 -3 228.42 14.65
 -5 0 -4 -2.67 3.05
 -5 0 -4 3.55 1.79
 -5 0 -5 2492.56 56.71
 -5 0 -5 2457.96 44.93
 -5 0 -6 -1 3.62
 -5 0 -6 -1.06 3.41
 -5 0 -7 662.36 17.37
 -5 0 -7 600.71 32.68
 -5 0 -7 625.45 28.93
 -5 0 -8 -0.52 2.5
 -5 0 -8 -11.19 5.05
 -5 0 -9 5.42 2.01
 -5 0 -10 0.01 1.81
 -5 0 -11 495.62 13.17
 -5 0 -12 0.19 1.66
 -5 0 -13 287.19 7.3
 -5 0 -14 -0.18 0.58
 5 -1 -14 276.76 6.52
 5 1 -14 275.09 6.37
 5 1 -13 68.93 4.1
 5 -1 -13 62.91 4
 5 1 -12 2.85 1.45
 5 -1 -12 3.55 1.69
 -5 -1 12 1.9 1.4
 -5 1 12 1.21 1.25
 5 -1 -11 192.73 7.57
 -5 1 11 185.17 8.82
 -5 -1 11 185.45 8.81
 -5 1 10 121.96 7.79
 -5 -1 10 110.43 7.35
 5 1 -9 22.16 7.83
 -5 1 9 21.59 3.69
 -5 -1 9 22.11 3.74
 -5 1 9 15.85 5.47
 -5 -1 9 6.3 3.6
 -5 -1 8 1208.73 24.45
 -5 1 8 1171 24.44
 -5 1 8 1069.53 47.86
 -5 -1 8 1083.26 47
 -5 1 7 5.51 4.61
 -5 -1 7 -3.83 4.76
 -5 1 6 487.2 30.06
 -5 -1 6 498.32 29.27
 5 1 -5 236.72 19.99
 -5 1 5 245.34 13.55
 -5 -1 5 254 13.34
 -5 1 5 211.29 18.36
 -5 -1 5 217.34 17.65
 5 1 -4 84.82 11.28
 -5 1 4 83.27 8.36
 -5 1 4 78.35 9.99
 -5 -1 4 82.2 10.21
 5 -1 -3 191.3 14.57
 5 1 -3 183.03 14.15
 -5 1 3 198.56 14.43
 5 -1 -2 1974.34 40.9
 5 1 -2 2029.91 42.63
 5 -1 -1 157.3 10.43
 5 1 -1 162.99 11.08
 -5 -1 0 3094.93 34.48
 -5 1 0 3150.93 42.57
 5 -1 0 2921.12 40.93
 -5 1 0 3121.44 41.53
 -5 -1 0 2998.88 45.62
 -5 -1 -1 169.53 10.64
 -5 1 -1 171.48 9.37
 -5 1 -1 184.82 9.54
 -5 1 -1 162.86 11.23
 -5 1 -2 222.62 10.89
 -5 -1 -2 212.78 13.67
 -5 1 -2 187.52 12.42
 5 1 3 485.52 16.65
 -5 1 -3 435.25 19.35
 -5 -1 -3 445.61 20.34
 -5 1 -3 466.52 20.53
 -5 1 -4 1281.56 38.31
 -5 1 -4 1358.2 34.59
 -5 -1 -4 1394.34 33.77
 -5 -1 -4 1364.65 38.33
 -5 1 -4 1354.04 38.25
 -5 1 -5 1.47 2.1
 -5 1 -5 2.55 2.56
 -5 -1 -5 -1.47 1.69
 -5 -1 -5 -0.27 3.37
 -5 1 -5 5.63 4.15
 -5 1 -6 1412.93 47.49
 -5 -1 -6 1411.09 46.85
 -5 1 -7 26.38 6.12
 -5 -1 -7 22.25 3.44
 -5 1 -7 24.21 3.69
 -5 -1 -8 121.91 15.33
 -5 1 -8 112.7 14.73
 -5 -1 -8 123.58 13.1
 -5 -1 -8 154.19 8.9
 -5 1 -8 145.71 8.6
 -5 1 -9 116.65 7.56
 -5 -1 -9 114.43 7.64
 -5 -1 -10 76.28 5.81
 -5 1 -10 82.22 6.04
 -5 -1 -11 121.03 6.59
 -5 1 -11 115.35 6.53
 -5 -1 -12 417.99 10.55
 -5 1 -12 434.95 10.9
 -5 -1 -13 0.78 1.05
 -5 1 -13 -0.57 0.99
 -5 1 -14 118.5 3.48
 -5 -1 -14 115.68 3.61
 -5 1 -14 118.82 3.57
 5 2 -14 18.27 1.74
 5 -2 -14 20.21 1.94
 5 2 -14 19.06 1.44
 5 2 -13 233.4 7.25
 5 -2 -13 241.29 7.6
 -5 -2 12 115.52 6.11
 -5 2 12 121.11 6.41
 5 2 -12 127.5 6.21
 5 -2 -11 62.43 4.47
 -5 2 11 55.52 5
 -5 -2 11 58.45 4.97
 5 2 -11 56.58 4.51
 -5 2 10 20.3 3.4
 -5 -2 10 19.2 3.34
 -5 2 9 337.48 27.03
 -5 -2 9 296.89 24.35
 -5 -2 9 350.85 13.3
 -5 2 9 364.33 13.78
 5 2 -9 389.99 28.82
 -5 2 8 23.58 4.04
 -5 -2 8 23.11 3.82
 5 2 -8 21.62 7.52
 -5 2 8 23.73 8.44
 -5 -2 8 30.7 8.25
 5 2 -8 18.87 2.66
 5 2 -7 341.74 27.06
 -5 2 7 341.09 26.99
 -5 -2 7 354.62 25.4
 5 2 -6 570.04 33.07
 -5 2 6 508.4 30.87
 -5 -2 6 526.8 29.44
 5 2 -5 2.45 4.23
 -5 2 5 3.24 1.55
 -5 2 5 2.6 3.77
 -5 -2 5 13.67 5.68
 5 2 -4 753.31 32.02
 -5 2 4 783.82 26.4
 -5 2 4 774.9 31.66
 5 2 -3 371.9 20.58
 -5 2 3 366.05 18.33
 -5 2 3 368.56 19.77
 5 -2 -2 43.49 6.39
 5 2 -2 44.79 6.63
 -5 2 2 58.35 7.82
 5 2 -1 1458.56 34.32
 5 -2 -1 1422.22 30.11
 5 -2 0 754.23 19.66
 -5 2 0 783.34 19.28
 -5 -2 0 752.73 23.78
 -5 2 0 735.13 22.45
 -5 -2 -1 455.05 18.22
 -5 2 -1 478.03 17.29
 -5 2 -1 459.51 13.46
 -5 2 -1 452.21 18.23
 -5 2 -2 19.39 3.75
 -5 2 -2 19.22 4.81
 -5 -2 -2 20.12 4.69
 -5 2 -2 19.38 4.28
 5 2 3 177.86 10.6
 -5 2 -3 173.87 11.86
 -5 2 -3 177.34 12.94
 -5 -2 -3 182.05 13.4
 -5 2 -3 164.19 12.3
 -5 2 -4 202.6 14.81
 -5 2 -4 224.92 14.31
 -5 -2 -4 203.35 13.78
 -5 -2 -4 201.04 14.79
 -5 2 -4 207.07 15.23
 -5 2 -5 820.39 33.13
 -5 2 -5 787.87 26.31
 -5 -2 -5 870.12 30.55
 -5 -2 -5 835.31 32.84
 -5 2 -5 798.13 32.58
 -5 2 -6 122.22 13.91
 -5 -2 -6 132.87 14.68
 -5 -2 -6 135.88 12.78
 -5 -2 -7 379.41 13.22
 -5 2 -7 351.7 12.54
 -5 2 -7 340.71 24.74
 -5 -2 -8 361.7 23.96
 -5 -2 -8 380.17 13.64
 -5 2 -8 369.54 13.38
 -5 2 -8 338.65 12.79
 -5 2 -8 378.05 27.24
 -5 2 -9 22.7 3.37
 -5 -2 -9 27.06 3.77
 -5 2 -9 24.92 3.71
 -5 2 -10 234.98 9.84
 -5 -2 -10 225.7 9.69
 -5 2 -10 248.3 10.21
 -5 2 -11 96.52 5.73
 -5 -2 -11 101.53 5.92
 -5 2 -11 99.2 6
 -5 -2 -12 0.18 1.31
 -5 2 -12 2.09 1.4
 -5 -2 -13 177.5 5.59
 -5 2 -13 187.52 5.9
 -5 -2 -14 16.25 1.42
 5 -3 -14 4.97 1.23
 5 3 -14 4.27 1.02
 5 3 -14 4.03 0.78
 5 3 -13 65.47 3.78
 5 -3 -13 61.59 3.98
 -5 -3 12 3.11 1.38
 5 3 -12 2.23 1.45
 5 -3 -11 499.33 12.26
 5 3 -11 470 12.65
 -5 3 11 474.75 14.02
 -5 -3 11 452.72 13.43
 -5 3 10 4.67 2.42
 -5 -3 10 6.75 2.27
 -5 3 9 141.18 7.18
 -5 -3 9 128.03 15.87
 -5 -3 9 124.58 7.87
 -5 3 9 141.8 8.74
 -5 3 8 256.11 11.66
 5 3 -8 244.42 9.78
 -5 3 8 243.91 9.91
 5 3 -8 228.96 9.85
 5 3 -8 253.31 23.75
 -5 3 8 231.32 22.93
 -5 -3 8 220.49 20.66
 5 3 -7 284.01 24.77
 5 3 -7 278.29 10.53
 -5 3 7 303.96 12.5
 -5 3 7 267.49 24.2
 -5 -3 7 264.34 21.76
 -5 3 6 64.48 11
 -5 -3 6 61.75 10.13
 5 3 -6 50.82 10.42
 -5 3 5 1687.22 38.49
 5 3 -5 1746.02 53.31
 -5 3 5 1594.04 50.73
 -5 3 4 20.29 4.45
 5 3 -4 23.31 6.32
 -5 3 4 14.14 5.11
 -5 3 3 695.83 25.89
 5 3 -3 667.67 27.49
 -5 3 3 679.47 27.03
 -5 3 2 326.6 17.86
 5 -3 -2 287.79 15.3
 5 3 -2 323.85 17.7
 -5 3 1 213.54 14.78
 5 3 -1 214.53 13.75
 5 -3 -1 206.16 11.21
 -5 3 0 1033.92 32.46
 -5 3 0 1061.33 28.73
 5 -3 0 1082.8 22.31
 -5 3 0 1101.71 21.26
 -5 -3 0 1021.15 29.06
 -5 3 0 1051.91 26.77
 -5 3 -1 1030.03 32.34
 -5 3 -1 984.89 27
 -5 3 -1 1028.52 27.7
 -5 -3 -1 956.74 27.6
 -5 3 -1 953 26.08
 -5 3 -2 173.89 11.43
 -5 -3 -2 188.9 13.32
 -5 3 -2 168.44 11.69
 5 3 2 172.91 11.54
 -5 3 -2 174.08 13.48
 -5 -3 -3 337.75 18.16
 -5 3 -3 325.43 17.69
 5 3 3 372.6 16.18
 -5 3 -3 359.5 18.85
 -5 -3 -4 666.79 27.2
 -5 3 -4 645.78 27.29
 -5 3 -4 654.71 24.93
 -5 3 -4 661 26.13
 -5 -3 -5 126.76 12.14
 -5 -3 -5 124.52 13.19
 -5 3 -5 136.55 11.15
 -5 3 -5 128.39 13.01
 -5 -3 -6 205.15 18.01
 -5 -3 -6 183.71 15.58
 -5 3 -6 163.38 15.99
 -5 -3 -7 343 22.16
 -5 3 -7 306.38 12.01
 -5 3 -7 332.06 23.96
 -5 -3 -7 353.23 12.69
 -5 3 -7 324.03 11.87
 -5 3 -8 22.81 3.57
 -5 -3 -8 30.23 4.02
 -5 3 -8 28.58 4.13
 -5 3 -9 327.46 12.41
 -5 -3 -9 304.52 11.83
 -5 3 -9 336.3 12.32
 -5 3 -10 81.43 5.93
 -5 -3 -10 72.34 5.53
 -5 3 -10 74.99 5.7
 -5 3 -11 281.14 9.82
 -5 -3 -11 284.39 9.64
 -5 3 -11 290.42 9.93
 -5 3 -12 170.35 6.5
 -5 -3 -12 162.14 6.35
 -5 3 -12 182.42 6.95
 -5 -3 -13 8.99 1.47
 -5 3 -13 11.66 1.68
 -5 -3 -14 12.5 1.23
 5 4 -14 111.11 3.33
 5 4 -14 112.89 3.54
 5 -4 -13 10.62 1.97
 5 4 -13 10.93 1.79
 5 4 -12 206.59 7.49
 -5 -4 12 212.85 7.88
 -5 -4 11 -1.33 2.08
 5 4 -11 1.35 1.41
 -5 4 11 -1.25 1.9
 5 4 -10 327.81 10.87
 -5 4 10 364.97 13.23
 -5 -4 10 330.78 12.22
 -5 4 9 42.25 4.92
 -5 -4 9 38.29 4.62
 5 4 -9 40.1 4.18
 -5 4 9 36.52 3.79
 -5 4 8 1.98 1.77
 5 4 -8 0.83 1.6
 -5 4 8 1.22 1.53
 5 4 -8 0.78 1.42
 -5 4 7 45.49 10.28
 -5 4 7 50.2 4.72
 5 4 -7 59.1 11.5
 -5 4 7 65.32 6.05
 5 4 -7 53.7 4.8
 5 4 -6 493.22 30.26
 -5 4 6 400.03 28
 -5 4 5 28.55 5.29
 5 4 -5 29.75 7.72
 -5 4 5 25.54 7.45
 -5 4 4 1176.68 34.78
 5 4 -4 1189.37 40.46
 -5 4 4 1254.81 41.2
 5 4 -3 348.75 20.45
 -5 4 3 339.22 18.69
 -5 4 3 364.97 19.87
 5 4 -2 104.55 10.62
 -5 4 2 87.14 9.87
 5 4 -1 930.74 29.36
 5 -4 -1 943.97 23.26
 -5 4 1 956.53 30.33
 -5 4 1 924.62 31.52
 -5 -4 0 310.97 16.68
 -5 4 0 341.68 19.44
 -5 4 0 334.3 17.01
 -5 4 0 345.38 14.68
 -5 4 -1 484.97 20.34
 -5 -4 -1 461.06 20.01
 -5 4 -1 470.72 22.57
 -5 4 -1 506.73 18.52
 -5 4 -2 1348.45 34.01
 -5 4 -2 1302.88 37.54
 5 4 2 1286.29 33.15
 -5 4 -2 1281.23 32.07
 -5 -4 -2 1310.08 35.35
 -5 4 -3 223.92 14.33
 -5 -4 -3 227.58 15.41
 -5 4 -3 237.49 15.18
 5 4 3 243.03 13.91
 -5 4 -3 250.15 16.23
 -5 -4 -4 720.78 28.61
 -5 4 -4 647.24 27.79
 -5 4 -4 701.98 26.8
 -5 4 -4 735.17 27.13
 -5 -4 -5 81.52 10.2
 -5 -4 -5 82.82 10.76
 -5 4 -5 98.36 10.07
 -5 4 -5 100.51 11.6
 -5 -4 -6 115.98 12.64
 -5 -4 -6 147.65 15.24
 -5 4 -6 141.14 14.72
 -5 -4 -7 28.62 6.88
 -5 4 -7 36.29 4.68
 -5 4 -7 36.77 9.46
 -5 -4 -7 39.95 4.25
 -5 4 -7 35.52 4.15
 -5 4 -8 513.49 16.14
 -5 4 -8 516.23 31.56
 -5 -4 -8 536.5 15.71
 -5 4 -8 566.65 15.93
 -5 4 -9 3.73 1.93
 -5 4 -9 3.44 1.98
 -5 -4 -9 1.85 2.07
 -5 4 -10 318.78 11.78
 -5 -4 -10 301.52 10.78
 -5 4 -10 327.14 11.33
 -5 4 -11 6.05 1.78
 -5 -4 -11 8.05 2.19
 -5 4 -11 7.91 2.1
 -5 4 -12 11.16 2.1
 -5 -4 -12 8.97 1.72
 -5 4 -12 10.31 2.02
 -5 4 -13 16.29 1.62
 -5 4 -13 19.12 1.78
 -5 4 -13 16.01 1.71
 -5 -4 -13 17.65 1.72
 -5 -4 -14 113.91 3.29
 5 -5 -14 5.19 1.04
 5 5 -14 5.83 0.86
 5 -5 -13 248.02 7.32
 5 5 -13 247.4 6.59
 5 5 -13 243.39 6.57
 -5 -5 12 17.82 2.33
 5 5 -12 17.59 2.41
 -5 -5 11 305.09 10.74
 5 5 -11 324.19 10.12
 -5 5 10 10.86 2.95
 -5 5 10 6.02 1.6
 -5 -5 10 9.87 2.35
 5 5 -10 5.23 1.73
 -5 -5 9 168.77 9.02
 -5 5 9 173.25 9.58
 5 5 -9 187.76 8.78
 -5 5 9 185.54 8.39
 5 5 -9 171.43 8
 -5 5 8 61.11 12.29
 5 5 -8 47.81 4.79
 -5 5 8 50.79 4.78
 5 5 -8 51.88 4.74
 5 5 -8 42.27 9.26
 -5 5 8 56.61 5.66
 -5 5 7 199.35 21.07
 5 5 -7 212.31 9.46
 5 5 -7 203.75 20.4
 5 5 -7 209.09 9.24
 -5 5 7 217.78 10.69
 5 5 -6 30.9 8.07
 -5 5 6 20.37 6.74
 -5 5 5 1494.25 39.59
 5 5 -5 1439.72 48.64
 -5 5 5 1450.66 49.45
 -5 5 4 38.48 6.92
 5 5 -4 48.26 9.32
 -5 5 4 49.29 8.33
 -5 5 3 228.69 16.32
 -5 5 3 247.49 16.48
 5 5 -3 245.51 17.32
 -5 5 2 0.89 2.88
 5 5 -2 2.6 2.71
 -5 5 1 308.05 13.03
 -5 5 1 285.54 17.35
 -5 5 1 259.62 17.57
 -5 -5 1 277.38 17.14
 -5 5 0 549.98 17.99
 -5 5 0 528.53 24.94
 -5 5 0 523.77 22.55
 -5 -5 0 511.13 22.2
 -5 5 -1 1282.88 29.1
 -5 5 -1 1256.87 38.26
 5 5 1 1219.75 34.76
 -5 5 -1 1234.8 34.97
 -5 -5 -1 1193.52 33.44
 -5 -5 -2 1.32 3.21
 -5 5 -2 5.46 3.38
 -5 5 -2 0.84 2.95
 5 5 2 2.45 2.18
 -5 5 -2 -0.91 4.05
 -5 5 -3 1933.77 44.56
 5 5 3 1883.88 40.8
 -5 5 -3 1950.57 47.14
 -5 -5 -3 1843.58 43.94
 -5 5 -3 1918.2 43.83
 -5 -5 -4 1.1 2.44
 5 5 4 -0.75 2.97
 -5 5 -4 3.99 2.17
 -5 -5 -5 58.08 9.11
 -5 -5 -5 43.98 7.77
 -5 5 -5 39.84 7.1
 -5 5 -5 57.53 7.84
 -5 5 -6 118.72 14.16
 -5 -5 -6 101.13 13.13
 -5 -5 -6 103.99 12.35
 -5 5 -7 144.9 8.54
 -5 5 -7 135.78 8.03
 -5 -5 -7 154.77 16
 -5 -5 -7 152.64 8.14
 -5 5 -7 156.89 8.09
 -5 5 -8 1.98 1.99
 -5 5 -8 5.04 1.89
 -5 5 -8 3.52 2.04
 -5 -5 -8 -0.69 1.97
 -5 -5 -9 545.55 15.09
 -5 5 -9 588.14 15.59
 -5 5 -9 567.15 16.66
 -5 -5 -10 0.99 1.63
 -5 5 -10 3.1 1.59
 -5 5 -10 1.14 1.76
 -5 -5 -11 147.77 6.59
 -5 5 -11 157.48 7.01
 -5 5 -11 143.09 7.23
 -5 -5 -12 8.43 1.56
 -5 5 -12 9.77 1.76
 -5 5 -12 8.33 1.71
 -5 5 -13 10.84 1.46
 -5 5 -13 12.85 1.51
 5 6 -14 78.43 2.66
 5 -6 -14 81.54 3.02
 5 6 -13 15.19 1.78
 5 6 -13 14.42 1.68
 5 -6 -13 14.33 1.97
 -5 -6 12 202.83 7.16
 5 6 -12 194.29 6.7
 -5 -6 11 54.52 4.56
 5 6 -11 49.67 3.86
 -5 -6 10 228.76 9.99
 -5 6 10 248.25 10.82
 -5 6 10 246.15 8.89
 5 -6 -10 242.88 9.12
 5 6 -10 243.26 8.96
 -5 6 9 145.69 8.94
 5 6 -9 126.93 7.38
 -5 6 9 140.93 7.42
 5 6 -9 142.81 7.18
 -5 6 8 1.81 2.02
 -5 6 8 3.9 1.93
 5 6 -8 5.82 1.87
 5 6 -8 2.73 1.77
 5 6 -8 4.21 4.58
 -5 6 8 0.23 2.88
 -5 6 7 139.3 8.7
 -5 6 7 132.08 7.75
 5 6 -7 128.54 7.49
 5 6 -7 134.14 15.92
 5 6 -7 127.67 7.34
 -5 6 7 141.48 18.19
 -5 6 6 722.02 37.84
 5 6 -6 758.49 37.87
 -5 6 5 35.08 8.15
 5 6 -5 27.12 6.95
 -5 6 4 2157.33 51.67
 -5 6 4 2205.63 55.38
 5 6 -4 2134.73 56.16
 -5 6 3 218.93 16.84
 5 6 -3 239.72 17.73
 -5 6 3 253.78 16.8
 -5 6 2 20.13 5.48
 -5 6 2 24.46 6.63
 5 6 -2 18.8 5.34
 -5 6 1 182.5 15.64
 -5 6 1 165.98 14.05
 -5 -6 1 179.44 14.52
 -5 6 0 887.3 33.9
 -5 6 0 930.88 31.71
 -5 -6 0 949.58 31.6
 5 6 0 900.08 32.06
 -5 6 -1 247.23 16.73
 -5 -6 -1 244.18 15.98
 -5 6 -1 239.8 17.79
 5 6 1 252.09 16.48
 -5 -6 -2 2044.68 45.61
 -5 6 -2 2026.53 41.44
 -5 6 -2 2034.66 47.19
 5 6 2 1930.89 44.16
 -5 6 -2 2018.2 50.65
 -5 6 -3 41.8 7.3
 -5 -6 -3 37.35 6.64
 -5 6 -3 46.33 7.93
 5 6 4 489.04 22.16
 -5 -6 -4 468.32 23.75
 -5 6 -4 465.3 23.7
 -5 -6 -5 74.23 10.69
 -5 -6 -5 88.18 11.4
 -5 6 -5 84.36 9.98
 -5 6 -6 45.08 5.03
 -5 -6 -6 49.28 8.91
 -5 -6 -6 52.62 9.81
 -5 -6 -7 70.23 11.51
 -5 -6 -7 49.84 4.64
 -5 6 -7 53.72 4.66
 -5 6 -7 55.09 5.68
 -5 6 -7 58 5.64
 -5 -6 -8 649.35 33.43
 -5 6 -8 663.63 17.26
 -5 6 -8 651.61 18.23
 -5 -6 -8 661.53 16.64
 -5 6 -8 697.85 16.85
 -5 6 -9 -0.26 1.48
 -5 6 -9 -0.81 1.54
 -5 -6 -9 1.24 1.78
 -5 6 -9 -1 1.91
 -5 -6 -10 272.38 9.62
 -5 6 -10 293.44 11.32
 -5 6 -11 13.8 2.24
 -5 -6 -11 14.78 2.26
 -5 6 -11 14.81 2.51
 -5 6 -12 9.99 1.91
 -5 -6 -12 11.67 1.65
 -5 6 -12 10.05 1.6
 -5 6 -12 13.69 1.88
 -5 6 -13 70.74 3.2
 -5 6 -13 69.77 2.99
 5 -7 -13 71.29 3.64
 5 7 -13 71.82 3.43
 5 7 -12 2.41 1.17
 5 7 -11 234.7 7.88
 -5 -7 11 211.52 8.46
 5 7 -10 182.56 7.56
 5 -7 -10 174.83 7.66
 -5 -7 10 161.33 8.26
 -5 7 10 183.16 7.71
 -5 7 9 8.42 2.86
 -5 7 9 7.42 2.11
 5 7 -9 3.89 1.87
 -5 7 8 359.87 27.31
 -5 7 8 399.86 14.58
 5 7 -8 387.76 13.26
 -5 7 8 381.98 12.86
 5 7 -8 393.88 12.9
 5 7 -7 253.41 10.27
 5 7 -7 209.95 17.53
 5 7 -7 261.11 23.15
 -5 7 7 252.41 11.49
 5 7 -7 239.45 10.41
 -5 7 7 246.7 10.79
 -5 7 7 237.91 22.76
 -5 7 6 90.68 6.58
 -5 7 6 92.52 6.91
 -5 7 6 72.26 12.1
 5 7 -6 83.72 5.78
 -5 7 6 80.06 6.26
 5 7 -6 91.47 13.35
 -5 7 5 421.93 26.64
 5 7 -5 516.27 29.77
 -5 7 4 170.03 15.49
 5 7 -4 162.18 15.85
 -5 7 4 166.94 15.1
 -5 7 3 438.21 22.04
 5 7 -3 391.67 23.1
 -5 7 3 372.93 22.83
 5 7 -2 1296.91 42.45
 -5 -7 2 1354.23 42.78
 -5 7 2 1314.14 42.75
 -5 7 2 1243.49 42.09
 5 7 -1 114.92 12.6
 -5 -7 1 129.58 12.75
 -5 7 1 141.18 13.44
 -5 7 1 134.82 14.23
 5 7 0 421.35 22.77
 -5 -7 0 420.36 22.09
 -5 7 0 437.99 23.02
 -5 7 0 423.42 24.7
 5 7 1 607.67 26.46
 -5 -7 -1 595.58 25.95
 -5 7 -1 617.04 27.51
 -5 7 -1 600.27 29.15
 -5 7 -2 6 4.05
 -5 -7 -2 4.76 3.21
 -5 7 -2 6.74 4.62
 5 7 2 4.23 2.73
 -5 -7 -3 494.77 23.69
 -5 7 -3 485.36 24.97
 -5 7 -3 519.86 26.73
 -5 -7 -4 94.91 10.97
 5 7 4 124.34 11.79
 -5 7 -4 111.96 12.24
 -5 -7 -5 38.17 7.61
 -5 -7 -5 37.89 7.01
 -5 7 -5 24.25 5.65
 -5 -7 -6 841.07 37.64
 -5 -7 -6 772.05 35.87
 -5 -7 -6 764.05 16.5
 -5 7 -6 783 16.22
 -5 7 -6 817.39 20.24
 -5 7 -6 728.26 18.69
 -5 -7 -7 437.46 28.38
 -5 7 -7 430.52 14.86
 -5 -7 -7 414.68 12.68
 -5 7 -7 424.44 12.59
 -5 7 -7 419.21 14.76
 -5 7 -8 138.93 8.14
 -5 -7 -8 140.14 7.51
 -5 7 -8 145.59 7.51
 -5 7 -8 138.91 8.6
 -5 7 -9 277.96 10.52
 -5 -7 -9 276.05 9.99
 -5 7 -9 303.86 10.61
 -5 7 -9 292.62 12.02
 -5 7 -10 8.72 2
 -5 -7 -10 7.86 1.85
 -5 7 -10 8.43 1.97
 -5 7 -10 12.93 2.86
 -5 7 -11 146.92 6.13
 -5 -7 -11 134.72 5.59
 -5 7 -11 147.56 7.08
 -5 7 -12 191.4 5.86
 -5 7 -12 182.33 6.6
 -5 7 -13 4.8 0.96
 5 -8 -13 101.21 4.02
 5 8 -13 105.84 3.96
 5 8 -12 20.1 2.3
 -5 -8 11 195.6 7.86
 -5 -8 10 37.83 4.03
 -5 8 9 479.12 13.55
 5 8 -9 478.53 14.37
 5 8 -8 5.53 2.08
 -5 8 8 2.75 1.93
 5 8 -8 2.61 2.15
 5 8 -7 480.89 14.98
 -5 8 7 482.15 15.06
 -5 8 7 507.31 16.35
 5 8 -7 463.25 13.88
 5 8 -7 431.57 25.41
 5 8 -7 492.59 31.32
 -5 8 7 443.86 30.24
 -5 8 6 130.91 8.02
 -5 8 6 130.75 8.1
 5 8 -6 119.25 13.41
 5 8 -6 128.02 7.12
 -5 8 6 103.85 14.28
 5 8 -6 130.25 8.14
 5 8 -6 134.97 16.29
 -5 8 5 55.8 9.59
 5 8 -5 35.31 6.88
 5 8 -5 60.42 11.17
 -5 8 4 201.21 16.53
 5 8 -4 201.4 18.05
 5 8 -4 222.2 18.83
 -5 -8 3 816.87 36.03
 -5 8 3 778.22 29.21
 -5 8 3 811.12 36.8
 5 8 -3 755.25 34.08
 -5 8 3 693.25 32.67
 -5 8 2 -0.76 4.48
 -5 8 2 1.51 3.31
 -5 -8 2 1.75 3.23
 5 8 -2 2.55 4.15
 -5 -8 1 1185.51 39.9
 -5 8 1 1136.03 42.28
 5 8 -1 1155.21 40.16
 -5 8 1 1195.73 40.66
 -5 -8 0 26.82 6.5
 -5 8 0 17.85 5.02
 -5 8 0 13.56 4.86
 5 8 0 14.89 5.49
 -5 8 -1 226.46 18.94
 -5 -8 -1 204.21 16.1
 -5 8 -1 201.04 16.69
 5 8 1 206.17 16.4
 -5 -8 -2 320.21 19.06
 -5 8 -2 307.55 21.59
 5 8 2 305.59 19.27
 -5 8 -2 317.89 21.05
 -5 8 -3 21.42 6.03
 5 8 3 19.63 5.08
 -5 -8 -3 21.69 5.5
 -5 8 -3 22.36 6.11
 5 8 4 4.82 3.74
 -5 8 -4 6.84 3.95
 -5 -8 -4 14.63 5.2
 -5 -8 -5 1069.65 41.8
 -5 -8 -5 1042.05 39.15
 -5 8 -5 1061.74 22.18
 -5 8 -5 992.4 21.25
 -5 -8 -6 176.93 17.8
 -5 -8 -6 171.56 17.26
 -5 8 -6 162.84 9.06
 -5 8 -6 173.91 9.53
 -5 8 -7 995.41 18.56
 -5 -8 -7 1036.35 44.61
 -5 8 -7 941.1 22.33
 -5 8 -7 993.18 22.63
 -5 -8 -8 264.16 9.72
 -5 8 -8 280.53 9.96
 -5 8 -8 272.37 12.03
 -5 8 -8 266.91 11.28
 -5 -8 -9 25.35 3.12
 -5 8 -9 22.8 3.44
 -5 8 -9 21.87 3.68
 -5 8 -9 15.35 2.84
 -5 8 -10 93.03 5.2
 -5 -8 -10 85.66 4.84
 -5 8 -10 82.26 5.95
 -5 8 -10 87.76 5.33
 -5 8 -11 136.48 5.51
 -5 8 -11 128.29 6.52
 -5 8 -11 120.96 5.16
 -5 8 -12 -1.17 0.85
 -5 8 -12 1.12 1.04
 -5 -8 -13 112.34 3.24
 5 -9 -13 2.22 0.76
 5 9 -13 1.82 0.78
 5 9 -12 9.51 1.57
 -5 -9 11 14.49 2.22
 -5 -9 10 167.73 8.01
 -5 9 9 31.87 3.77
 5 9 -9 31.22 4
 5 -9 -9 30.03 3.42
 5 9 -8 666.44 16.4
 -5 9 8 671.59 17.06
 5 9 -8 661.3 17.56
 -5 9 7 3.05 4.1
 5 9 -7 2.44 1.57
 5 9 -7 3.6 2.36
 5 9 -7 2.67 2
 -5 9 7 1.37 2.05
 -5 9 6 199.62 18.97
 5 9 -6 225.68 9.42
 5 9 -6 234.39 19.56
 5 9 -6 236.21 11.15
 -5 9 6 238.66 10.86
 5 9 -6 224.91 21.09
 -5 9 5 95.77 7.25
 -5 9 5 91.74 11.39
 5 9 -5 104.75 13.96
 5 9 -5 110.27 13.54
 5 9 -5 106.21 6.09
 5 9 -5 95.94 6.91
 -5 9 5 92.15 6.9
 -5 9 4 387.36 27.96
 -5 9 4 387.73 22.64
 5 9 -4 352.63 23.89
 -5 -9 3 8.35 4.39
 5 9 -3 9.47 5.39
 -5 9 3 8.38 5.42
 -5 -9 2 1044.62 40.51
 5 9 -2 997.67 39.52
 -5 9 2 1015.02 40.39
 -5 -9 1 4.75 4.23
 5 9 -1 8.33 3.7
 -5 9 1 5.41 3.12
 -5 9 1 10.99 4.02
 -5 9 0 1246.44 42.53
 -5 9 0 1198.2 45.59
 5 9 0 1273.65 42.69
 -5 -9 0 1230.41 41.25
 -5 9 -1 3.81 3.54
 -5 9 -1 4.61 3.71
 5 9 1 3.25 3.41
 -5 -9 -1 2.16 2.7
 -5 -9 -1 5.82 2.74
 -5 9 -2 104.4 13.44
 -5 9 -2 103.6 13.07
 -5 -9 -2 79.71 9.76
 -5 9 -3 2.35 2.92
 -5 9 -3 1.7 2.99
 5 9 3 3.41 2.98
 -5 -9 -3 0.03 3.06
 5 9 4 514.86 26.52
 -5 -9 -4 525.27 26.63
 -5 9 -4 574.46 15.81
 -5 9 -5 71.62 6.09
 -5 -9 -5 88.36 11.92
 -5 -9 -5 77.97 11.71
 -5 9 -5 79.2 6.43
 -5 9 -5 83.3 6.47
 -5 9 -6 901.52 21.64
 -5 -9 -6 955.92 42.54
 -5 -9 -6 881.56 39.04
 -5 9 -6 954 22.4
 -5 9 -6 905.56 21.83
 -5 9 -7 20.91 3.63
 -5 9 -7 20.87 3.81
 -5 9 -8 130.58 8.27
 -5 9 -8 146.67 8.37
 -5 9 -9 17.64 3.23
 -5 9 -9 20.93 3.08
 -5 9 -9 24.12 2.72
 -5 9 -10 58.92 4.44
 -5 9 -10 57.58 3.76
 -5 9 -11 1.91 1.52
 -5 9 -11 3.02 1.19
 -5 9 -11 1.75 0.87
 -5 9 -12 302.58 7.85
 5 9 13 3.25 0.96
 5 -10 -13 163.71 4.1
 5 10 -13 189.96 4.56
 5 10 -12 15.3 1.93
 5 10 -11 18.55 2.36
 -5 -10 10 1.23 1.42
 5 10 -10 0.46 1.55
 5 10 -9 406.76 13.1
 -5 10 8 0.7 1.67
 5 10 -8 1.1 2.21
 -5 10 7 461.92 14.69
 5 10 -7 459.32 14.94
 5 10 -7 446.22 15.56
 5 10 -7 446.59 13.48
 -5 10 6 146.44 8.53
 5 10 -6 149.24 9
 5 10 -6 143.28 7.53
 5 10 -6 128.16 14.33
 5 10 -5 3.06 1.22
 5 10 -5 1.82 2.42
 -5 10 5 5.64 2.08
 -5 10 5 -4.13 5.49
 -5 -10 5 8.44 5.75
 5 10 -5 2.68 1.41
 5 10 -5 5.28 2.32
 -5 10 4 -1.27 3.58
 5 10 -4 -0.88 3.14
 5 10 -4 1.54 1.15
 -5 10 4 6.03 2.45
 -5 -10 4 -0.96 6.04
 5 10 -4 2.08 1.95
 5 10 -4 1.68 1.72
 -5 10 4 2.78 1.95
 -5 10 3 642.73 34.86
 -5 -10 3 659.91 34.31
 5 10 -3 622.68 32.6
 -5 10 2 -0.08 4.48
 -5 -10 2 2.41 3.85
 5 10 -2 1.75 2.62
 -5 10 1 898.32 38.41
 -5 -10 1 877.48 37.3
 5 10 -1 886.23 37.67
 -5 -10 0 154.82 15.31
 -5 10 0 162.8 16.57
 5 10 0 141.38 15.1
 -5 10 -1 337.25 23.61
 -5 -10 -1 322.64 19.98
 -5 -10 -2 -7.56 3.57
 5 10 2 0.48 3.42
 -5 10 -2 7.1 5.02
 -5 10 -3 30.87 3.81
 -5 10 -3 28.83 4.08
 -5 -10 -3 22.17 5.01
 5 10 3 24.21 5.45
 -5 10 -3 25.48 7.17
 -5 10 -4 104.48 7.29
 -5 -10 -4 101.44 12.06
 -5 10 -4 109.33 7.25
 -5 10 -4 111.1 7.25
 5 10 4 115.3 13.07
 -5 10 -5 654.16 18.03
 -5 10 -5 658.45 18.42
 -5 -10 -5 687.99 35.4
 -5 -10 -5 629.03 31.42
 -5 10 -5 675.92 18.37
 -5 10 -6 16.09 3.53
 -5 10 -6 9.17 2.73
 -5 -10 -6 10.92 5.27
 -5 10 -6 8.94 2.82
 -5 10 -7 220.48 10.62
 -5 10 -7 205.67 10.59
 -5 10 -8 1.91 1.85
 -5 10 -8 4.03 2.42
 -5 10 -9 2.32 1.78
 -5 10 -9 7.8 2.96
 -5 10 -10 20.44 2.73
 -5 10 -10 19.13 3.17
 -5 10 -11 234.02 6.91
 -5 10 -11 244.66 8.3
 5 10 12 3.29 0.98
 -5 10 -12 4.72 1.2
 -5 11 12 8.97 1.3
 5 11 -12 6.95 1.26
 5 11 -11 97.06 4.66
 -5 -11 10 108.16 5.87
 5 11 -10 107.87 5.58
 5 11 -9 30.69 3.88
 5 11 -8 559.19 16.06
 -5 11 8 597.3 15.67
 5 -11 -8 553.67 13.56
 5 11 -7 24.05 3.13
 5 11 -7 26.45 4.04
 -5 11 7 31.17 4.14
 5 11 -7 21.26 3.75
 5 11 -6 394.53 12.03
 5 11 -6 368.79 14.17
 5 11 -6 361.19 11.88
 5 11 -6 379.78 25
 -5 11 6 362.84 13.41
 -5 -11 5 265.58 23.32
 5 11 -5 239.97 10.2
 5 11 -5 243.99 20.45
 5 11 -5 241.69 9.38
 5 11 -5 259.62 11.84
 -5 11 5 251.51 11.12
 -5 11 5 258.28 24.79
 -5 11 4 7.91 6.62
 5 11 -4 4.93 3.4
 5 11 -4 6.22 1.91
 5 11 -4 8.18 2.78
 5 11 -4 6.17 1.65
 -5 11 4 6.94 2.39
 -5 -11 4 10.55 6.79
 -5 11 3 22.35 3.8
 -5 11 3 27.69 8.2
 -5 -11 3 29.09 8.29
 -5 11 3 26.71 3.78
 5 11 -3 27.39 3
 5 11 -3 29.39 6.82
 5 11 -3 24.44 3.42
 5 11 -3 26.44 4.18
 -5 11 2 850.48 40.08
 -5 -11 2 832.81 39.08
 5 11 -2 840.41 20.05
 5 11 -2 864.97 19.03
 5 11 -2 859.71 39.2
 -5 -11 1 6.34 4.56
 5 11 -1 1.14 2.51
 -5 11 1 11.57 4.35
 -5 -11 0 432 26.74
 -5 11 0 473.7 29.27
 -5 11 -1 150.03 7.9
 -5 11 -1 141.64 16.16
 -5 -11 -1 142.45 13.79
 -5 11 -2 224.05 9.47
 -5 11 -2 223.68 20.55
 5 11 2 225.17 9.23
 -5 11 -2 234.02 9.96
 5 11 2 229.04 10.65
 5 11 2 216.72 19.07
 -5 -11 -2 216.36 16.88
 -5 11 -3 240.03 10.31
 -5 11 -3 256.54 10.61
 -5 11 -3 237.59 10.78
 -5 11 -3 242.06 21.45
 5 11 3 248.97 10.04
 5 11 3 237.65 19.55
 -5 -11 -3 250.34 18.35
 -5 11 -4 228.39 10.45
 -5 11 -4 224.79 10.75
 5 11 4 225.53 19.23
 -5 -11 -4 225.25 18.03
 -5 11 -4 222.47 10.34
 -5 11 -5 10.23 2.92
 -5 11 -5 6.11 2.07
 -5 -11 -5 8.2 4.28
 -5 -11 -5 11.12 4.41
 -5 11 -5 6.62 2.46
 -5 11 -6 586.59 17.7
 -5 11 -6 580.92 17.42
 -5 11 -6 550.2 17.34
 -5 11 -7 8.92 2.76
 -5 11 -7 10.38 3.56
 -5 11 -8 128.18 7.7
 -5 11 -8 131.94 8.23
 -5 11 -9 142.46 7.33
 -5 11 -9 140.67 8.01
 -5 11 -10 93.85 5.18
 -5 11 -10 102.16 6.14
 -5 11 -11 73.15 3.79
 5 11 11 79.31 4.42
 -5 11 -11 81.51 4.66
 5 11 12 199.42 5.6
 -5 12 12 173.97 4.51
 5 12 -12 185.72 4.89
 5 12 -11 23.22 2.28
 -5 -12 10 61.95 4.18
 5 12 -10 66.43 4.18
 5 12 -9 166.47 8.06
 5 12 -9 156.69 6.89
 5 12 -8 13.65 3.07
 5 12 -7 148.87 9.18
 5 12 -7 154.3 7.53
 -5 12 7 160.35 8.46
 5 12 -7 157.63 8.86
 5 -12 -7 157.59 7.08
 5 12 -6 195.36 8.63
 5 12 -6 213.8 8.95
 -5 12 6 198.28 9.71
 5 12 -6 190.48 10.44
 5 12 -5 56.63 5.79
 -5 -12 5 47.38 9.07
 -5 12 5 51.92 5.19
 -5 12 5 47.39 10.82
 5 12 -5 52.04 4.35
 5 12 -5 67.98 10.77
 5 12 -4 336.63 13.46
 5 12 -4 342.57 12.44
 -5 -12 4 346.65 27.02
 -5 12 4 322.55 12.6
 -5 12 4 345.87 28.34
 5 12 -4 328.08 24.48
 5 12 -4 321.71 10.5
 5 12 -3 415.87 13.65
 5 12 -3 406.04 14.6
 -5 -12 3 421.65 29.07
 -5 12 3 387.24 13.37
 -5 12 3 405.53 29.45
 5 12 -3 400.24 11.42
 5 12 -3 417.64 27.86
 5 12 -2 52.05 5.01
 -5 -12 2 48.02 9.86
 5 12 -2 59.67 5.81
 -5 12 2 46.1 4.61
 -5 12 2 56.61 11.23
 -5 -12 1 462.29 29.39
 -5 12 1 448.21 30.03
 5 12 -1 485.08 14.75
 -5 12 1 458.45 14.21
 -5 12 1 435.13 13.22
 5 12 -1 470.95 15.43
 5 12 0 194.42 9.96
 -5 12 0 172.09 18.45
 5 12 0 176.11 7.6
 -5 12 0 182.77 8.26
 5 12 0 196.58 9.63
 -5 12 0 182.94 9.67
 -5 12 0 188.67 9.19
 -5 -12 0 193.93 16.35
 5 12 1 199.61 19.36
 5 12 1 219.59 10.81
 -5 12 -1 195.46 19.89
 5 12 1 202.94 8.4
 -5 12 -1 209.08 9.1
 5 12 1 217.33 10.29
 -5 12 -1 211.95 9.72
 -5 12 -1 206.54 10.34
 -5 -12 -1 239 17.96
 -5 -12 -2 17.32 3.95
 5 12 2 19.75 3.46
 -5 12 -2 29.11 3.63
 5 12 2 28.25 3.34
 5 12 2 14.76 5.79
 5 12 2 25.79 3.72
 -5 12 -2 26.61 3.73
 -5 12 -2 28.54 4.03
 -5 12 -2 14.17 5.57
 5 12 3 6.32 2.74
 -5 12 -3 5.59 2.32
 5 12 3 8 1.74
 -5 12 -3 6.01 4.94
 5 12 3 3.88 1.85
 5 12 3 4.79 2.86
 -5 12 -3 8.7 2.11
 -5 12 -3 4.1 2.07
 -5 -12 -4 112.79 14.79
 -5 12 -4 106.67 7.38
 5 12 4 103.27 6.7
 5 12 4 102.71 7.98
 -5 12 -4 101.6 7.04
 -5 12 -4 95.89 7.44
 5 12 4 97.69 12.99
 -5 12 -5 117.87 8.11
 -5 12 -5 128.8 7.77
 -5 12 -5 119.88 8.15
 -5 12 -5 116.25 7.88
 -5 12 -6 125.56 8.51
 -5 12 -6 124.22 8.34
 -5 12 -6 129.02 7.58
 -5 12 -6 143.07 8.68
 -5 12 -7 380.94 14.03
 -5 12 -7 385.09 12.33
 -5 12 -7 394.62 13.77
 -5 12 -8 286.2 11.72
 -5 12 -8 292.26 9.86
 -5 12 -8 269.66 10.73
 -5 12 -9 31.57 3.62
 -5 12 -9 31.47 4.05
 5 12 10 206.02 7.82
 -5 12 -10 210.67 8.21
 -5 12 -10 200.23 7.19
 5 12 11 67.61 3.9
 -5 12 -11 61.18 3.23
 5 12 11 63.24 3.35
 5 12 12 5.01 0.93
 5 13 -12 17.73 1.4
 5 13 -11 367.19 7.63
 -5 13 11 370.62 8.44
 5 13 -10 1.36 1.14
 5 13 -9 51.25 3.88
 5 13 -9 45.04 4.3
 5 13 -8 45.2 3.85
 5 13 -8 48.26 4.82
 5 13 -7 109.56 7.75
 5 13 -7 122.68 6.3
 5 13 -7 123.01 6.47
 5 13 -7 120.81 7.67
 5 13 -6 4.87 1.5
 -5 13 6 2.39 1.88
 5 13 -6 2.94 1.84
 5 13 -6 3.35 1.59
 5 13 -5 1012.72 18.92
 -5 13 5 1016.82 21.67
 5 13 -5 1031.66 23.82
 5 13 -5 971.63 20.15
 5 13 -4 202.27 8.22
 -5 13 4 202.56 9.63
 5 13 -4 201.9 10.61
 5 13 -4 202.59 9.87
 5 13 -3 353.53 12.96
 5 13 -3 342.88 13.73
 -5 -13 3 335.21 26.24
 5 13 -3 360.46 10.79
 -5 13 3 346.92 12.55
 -5 13 3 346.15 27.93
 -5 13 2 285.61 24.39
 5 13 -2 249.63 11.61
 -5 13 2 237.98 10.05
 -5 -13 2 268.3 23.25
 -5 13 2 282 24.96
 5 13 -2 268.1 11.36
 -5 -13 1 25.11 7.33
 5 13 -1 19.39 6.54
 5 13 -1 23.3 3.67
 5 13 -1 25.21 3.91
 -5 13 1 26.31 7.93
 5 13 0 396.73 14.77
 -5 13 0 399.57 14.78
 -5 13 0 382.88 13.46
 5 13 0 404.53 14.01
 5 13 0 400.3 28.51
 -5 13 0 398.94 29.28
 -5 13 0 390.73 12.31
 5 13 1 575.55 18.07
 -5 13 -1 545.82 16.09
 -5 13 -1 565.77 17.35
 5 13 1 576.57 17.06
 5 13 1 542.58 13.83
 5 13 1 549.14 32.8
 -5 13 -1 581.4 35.11
 -5 13 -1 541.29 14.81
 -5 13 -2 137.1 8.11
 -5 13 -2 131.81 8.53
 5 13 2 148.55 8.92
 5 13 2 132.53 7.06
 -5 13 -2 164.32 18.93
 5 13 2 134.35 9.05
 -5 13 -2 133.15 7.66
 5 13 2 119.69 15.19
 5 13 3 220.77 11.86
 -5 13 -3 212.46 9.98
 5 13 3 214.31 10.92
 5 13 3 197.32 8.94
 -5 13 -3 214.29 10.14
 -5 13 -3 199.28 10.54
 5 13 3 175.31 18.04
 5 13 4 36.05 4.09
 -5 13 -4 33.46 4.38
 -5 13 -4 33.9 4.34
 -5 13 -4 28.46 4.14
 5 13 4 36.06 4.89
 5 13 5 34.02 4.09
 -5 13 -5 39.06 4.71
 -5 13 -5 36.54 4.24
 -5 13 -5 40.88 5.47
 5 13 5 34.66 4.74
 -5 13 -6 2.33 2.35
 -5 13 -6 3.41 2.16
 -5 13 -6 3.18 2.54
 -5 13 -6 4.7 1.81
 5 13 6 5.35 2.55
 -5 13 -7 115.03 7.75
 -5 13 -7 111.7 7.27
 -5 13 -7 113.28 6.41
 5 13 7 102.96 7.25
 -5 13 -8 6.23 2.5
 -5 13 -8 1.17 1.94
 -5 13 -8 7.52 1.75
 5 13 8 3.45 1.93
 5 13 9 472.23 12.69
 -5 13 -9 498.74 13.52
 -5 13 -9 490.33 12.43
 -5 13 -10 33.93 2.89
 5 13 10 36.95 3.2
 5 13 10 33.43 2.97
 -5 13 -11 100.83 3.8
 5 13 11 99.1 3.99
 5 14 -11 3.35 0.97
 -5 14 11 3.37 1.09
 5 14 -10 192.44 5.98
 -5 14 10 200.55 7.14
 5 14 -9 6.73 1.78
 5 14 -9 0.35 1.52
 5 14 -8 10.13 1.92
 5 14 -8 11.48 2.68
 5 14 -7 1.19 1.82
 5 14 -7 0.11 1.09
 5 14 -7 -0.04 1.01
 5 14 -7 -0.37 2.01
 5 14 -6 293.56 10.34
 5 14 -6 282.84 12.32
 -5 14 5 1.24 1.87
 5 14 -5 -0.38 1.88
 5 14 -5 2.11 2.54
 -5 14 4 819.65 18.96
 5 14 -4 810.7 19.74
 5 14 -4 806.96 21.15
 -5 14 3 162.4 8.33
 5 14 -3 162.88 9.63
 5 14 -3 169.89 9.19
 5 14 -2 18.67 3.61
 -5 14 2 15.51 2.72
 5 14 -2 11.11 2.61
 -5 14 2 6.38 4.23
 5 14 -1 42.37 5.23
 5 14 -1 57.39 11.29
 5 14 -1 48.85 5.15
 -5 14 1 44.74 5.33
 -5 14 1 45.71 4.29
 -5 14 1 41.59 10.82
 5 14 0 462.85 16.38
 -5 14 0 455.71 16.07
 -5 14 0 450.4 15.01
 5 14 0 444.26 14.99
 5 14 0 444.25 30.63
 -5 14 0 456.84 31.62
 -5 14 0 438.09 13.02
 5 14 1 1.67 2.33
 -5 14 -1 3.32 1.64
 5 14 1 1.46 1.13
 5 14 1 8.11 5.49
 5 14 1 2.48 2
 -5 14 -1 3.21 5.26
 -5 14 -1 2.36 2.31
 -5 14 -1 4.23 2.53
 5 14 2 386.73 11.74
 -5 14 -2 387.43 14.67
 -5 14 -2 389.69 13.8
 5 14 2 405.49 14.56
 -5 14 -2 378.79 13.02
 5 14 2 407.19 15.88
 5 14 3 313.49 10.97
 -5 14 -3 311.91 12
 5 14 3 318.41 13.07
 5 14 3 310.78 13.97
 -5 14 -3 308.39 13.2
 -5 14 -3 308.01 12.13
 5 14 4 254.61 10.15
 -5 14 -4 248.12 11
 5 14 4 260.63 11.96
 5 14 4 256.65 12.9
 -5 14 -4 253.61 10.8
 -5 14 -4 259.81 12.18
 5 14 5 24.99 3.42
 -5 14 -5 26.92 4.05
 5 14 5 17.98 3.26
 5 14 5 18.54 3.91
 -5 14 -5 19.82 3.58
 -5 14 -5 21.75 3.21
 5 14 6 7.2 2.73
 -5 14 -6 7.74 2.75
 -5 14 -6 5.76 2.41
 -5 14 -6 4.81 1.74
 5 14 6 9.29 2.44
 5 14 7 3.67 2.1
 -5 14 -7 -0.22 2.09
 -5 14 -7 4.47 1.42
 5 14 7 2.45 1.54
 5 14 8 358.87 11.01
 -5 14 -8 363.84 11.49
 5 14 8 332.8 11.67
 5 14 8 349.29 11.35
 5 14 9 0.5 1.12
 -5 14 -9 -0.51 1.57
 5 14 9 1.18 1.36
 -5 14 -10 215.29 6.49
 5 14 10 215.34 6.44
 5 14 10 204.51 5.94
 -5 14 -11 4.25 0.85
 -5 15 11 175.08 4.87
 -5 15 10 29.81 2.64
 5 15 -10 30.81 2.21
 5 15 -9 47.82 3.89
 -5 15 9 49.96 3.94
 5 15 -9 46.8 3.1
 5 15 -8 89.32 5.8
 -5 15 8 97.5 6.1
 5 15 -8 105.12 5.11
 5 15 -7 137.14 7.63
 5 15 -7 148.85 6.46
 5 15 -7 139.86 8.18
 5 15 -6 62.1 4.84
 5 15 -6 61.84 5.75
 5 15 -5 298.66 10.95
 5 15 -5 304.56 12.86
 5 15 -4 43.04 4.59
 5 15 -4 49.19 5.39
 5 15 -4 45.97 4.94
 5 15 -3 67.6 6
 5 15 -3 59.28 6.02
 -5 15 3 56.29 5.18
 5 15 -2 175.88 9.47
 -5 15 2 167.36 8.58
 5 15 -2 171.27 9.75
 -5 15 1 177.19 10.3
 5 15 -1 162.52 9.11
 -5 15 1 156.25 7.86
 5 15 -1 157.83 9.53
 -5 15 0 3 2.08
 5 15 0 1.53 1.83
 -5 15 -1 386.86 14.93
 5 15 1 393.96 14.18
 -5 15 -1 385.34 12.52
 5 15 1 381.63 15.16
 5 15 2 27.13 3.03
 -5 15 -2 26.67 3.74
 5 15 2 28.22 4.26
 -5 15 -2 30.31 4.6
 -5 15 -2 27.7 4.02
 5 15 2 26.74 4.59
 5 15 3 805.3 16.8
 -5 15 -3 815.67 19.53
 -5 15 -3 794.39 21.2
 5 15 3 811.94 20.48
 -5 15 -3 825.61 19.24
 5 15 3 805.56 22.35
 5 15 4 6.49 1.64
 -5 15 -4 6.75 2.62
 5 15 4 3.89 1.89
 5 15 4 3.46 2.03
 -5 15 -4 7.37 2.76
 -5 15 -4 4.45 2.13
 5 15 5 2.09 1.49
 -5 15 -5 3.19 2.36
 5 15 5 2.14 1.84
 5 15 5 3.32 2.24
 -5 15 -5 2.1 1.79
 -5 15 -5 3.63 1.85
 5 15 6 49.72 4.26
 -5 15 -6 59.09 5.36
 5 15 6 44.59 4.68
 5 15 6 51.51 5.66
 -5 15 -6 52.98 5.51
 -5 15 -6 55.79 4.36
 -5 15 -7 81.38 5.87
 5 15 7 86.48 6.48
 5 15 7 74.15 5.51
 5 15 7 78.27 5.11
 -5 15 -8 30.56 3.45
 5 15 8 32.77 3.5
 5 15 8 30.6 3.42
 5 15 8 23.37 2.69
 5 15 9 299.79 8.03
 5 15 9 299.72 7.82
 -5 15 -10 -0.02 0.88
 5 15 10 1.14 0.65
 -5 16 10 80.01 3.69
 -5 16 10 78.37 3.62
 5 16 -9 152.11 6.01
 -5 16 9 148.67 6.07
 5 16 -8 5.36 1.92
 -5 16 8 5.86 2.13
 5 16 -7 54.64 3.74
 5 16 -7 55.42 5.03
 5 16 -7 54.16 4.79
 -5 16 7 53.76 4.84
 5 16 -6 256.27 10.95
 5 16 -6 267.23 10.66
 -5 16 6 269.38 10.72
 5 16 -6 261.95 9.14
 -5 16 5 21.43 3.5
 5 16 -5 16.12 2.73
 5 16 -5 16.37 3.46
 -5 16 4 323.15 12.1
 5 16 -4 294.87 11.09
 5 16 -4 301.12 12.56
 -5 16 3 39.91 4.41
 5 16 -3 36.38 4.72
 5 16 -3 35.38 4.41
 -5 16 2 -1.11 1.96
 -5 16 2 2.68 2.04
 5 16 -2 2.58 2.24
 5 16 -2 4.47 2.5
 -5 16 1 99.06 7.79
 5 16 -1 94.44 7.03
 -5 16 1 95.44 6.12
 5 16 -1 100.31 7.69
 -5 16 0 180.54 10.27
 5 16 0 175.78 9.43
 5 16 0 186.49 10.51
 -5 16 -1 336.13 13.85
 5 16 1 339.9 13.06
 -5 16 -1 316.27 11.15
 5 16 1 319.54 13.79
 -5 16 -2 596.64 18.23
 5 16 2 582.95 17.08
 -5 16 -2 600.99 15.75
 5 16 2 594.26 18.84
 -5 16 -3 141.74 7.95
 -5 16 -3 134.09 8.73
 5 16 3 157.41 8.86
 -5 16 -3 153.95 8.18
 5 16 3 142.87 9.45
 5 16 4 107.75 5.89
 -5 16 -4 109.04 7.71
 -5 16 -4 111.89 6.81
 5 16 4 111.09 7.36
 -5 16 -4 108.34 6.99
 5 16 4 106.29 8.19
 5 16 5 73.66 4.82
 -5 16 -5 72.66 5.1
 -5 16 -5 69.45 6.14
 5 16 5 72.89 5.93
 -5 16 -5 79.13 5.95
 5 16 5 70.69 6.46
 5 16 6 11.84 1.94
 -5 16 -6 12.36 2.78
 5 16 6 8.79 2.34
 -5 16 -6 7.92 2.47
 -5 16 -6 10.83 2.21
 5 16 6 3.34 2.1
 5 16 7 110.29 5.32
 5 16 7 107.97 6.01
 -5 16 -7 116.69 6.5
 5 16 7 107.2 6.65
 5 16 8 259.96 7.08
 5 16 8 272.85 8.2
 5 16 8 265.7 8.82
 5 16 9 2.87 0.55
 5 16 9 1.88 1.01
 -5 16 -9 0.44 1.01
 -5 16 -10 90.75 3.33
 -5 17 9 3.92 1.05
 -5 17 9 5.41 1.37
 -5 17 8 167.77 6.36
 5 17 -8 179.05 6.78
 -5 17 8 181.08 6.97
 -5 17 7 82.23 4.95
 -5 17 7 78.47 5.27
 5 17 -7 79.03 5.15
 5 17 -6 18 3.15
 -5 17 6 14.09 2.28
 -5 17 6 23.85 3.26
 5 17 -6 14.2 2.13
 5 17 -6 17.92 3.12
 -5 17 5 220.36 8.58
 5 17 -5 217.4 10.09
 -5 17 5 226.81 9.62
 5 17 -5 218.62 8.61
 -5 17 4 25.52 3.17
 -5 17 4 26.93 3.63
 5 17 -4 25.29 3.48
 5 17 -4 21.94 3.83
 5 17 -3 39.6 4.91
 -5 17 3 36.8 4.65
 -5 17 3 41.93 4.51
 5 17 -3 37.55 4.3
 5 17 -3 39.5 4.53
 5 17 -2 309.12 12.99
 5 17 -2 309.69 12.18
 -5 17 2 318.21 11.3
 -5 17 2 323.01 13.29
 5 17 -1 173.54 9.19
 5 17 -1 157.93 9.41
 -5 17 1 163.36 7.73
 -5 17 1 170.87 9.86
 -5 17 0 406.25 15.12
 5 17 0 395.38 13.77
 5 17 0 425.94 15.33
 -5 17 -1 78.69 6.77
 5 17 1 80.49 6.4
 5 17 1 79.35 6.89
 5 17 2 7.95 2.49
 5 17 2 7.34 2.97
 -5 17 -2 7.75 2.67
 -5 17 -2 6.94 2.03
 5 17 3 48.89 4.91
 5 17 3 44.53 5.27
 -5 17 -3 45 4.43
 -5 17 -3 51.71 5.32
 5 17 4 133.23 7.64
 5 17 4 121.45 8.27
 -5 17 -4 144.68 7.65
 -5 17 -4 132.22 8.18
 5 17 5 16.69 2.84
 5 17 5 19.67 3.64
 -5 17 -5 12.35 3.04
 -5 17 -5 19.76 3.04
 -5 17 -6 298.57 10.13
 5 17 6 277.98 9.6
 5 17 6 269.38 10.94
 -5 17 -7 106.7 5.66
 5 17 7 96.48 5.15
 5 17 7 97.13 5.89
 -5 17 -8 43.9 3.27
 5 17 8 40.85 2.81
 5 17 8 36.03 2.97
 -5 17 -9 71.7 3.33
 -5 18 9 188.92 4.76
 -5 18 9 203.37 5.33
 5 18 -8 0.4 1.05
 -5 18 8 0.05 1.2
 5 18 -7 148.62 5
 -5 18 7 148.07 5.91
 5 18 -7 156.97 6.42
 -5 18 7 159.27 6.63
 -5 18 7 137.07 5.6
 -5 18 6 28.04 2.81
 5 18 -6 25.34 3.05
 5 18 -6 20.93 3.07
 -5 18 6 25.61 3.13
 5 18 -6 17.33 2.16
 -5 18 6 16.97 2.62
 -5 18 5 6.04 1.71
 5 18 -5 8.19 2.3
 5 18 -5 11.06 2.73
 -5 18 5 14.18 3.11
 -5 18 5 6.97 2.3
 5 18 -5 7.1 1.8
 5 18 -4 65.61 5.65
 -5 18 4 74.66 6.08
 -5 18 4 75.35 5.44
 5 18 -4 69.69 5.36
 5 18 -3 287.63 11.78
 -5 18 3 287.72 11.62
 -5 18 3 287.36 10.59
 5 18 -3 281.84 10.43
 5 18 -2 15.51 3.13
 5 18 -2 14.97 3.37
 -5 18 2 14.18 2.89
 -5 18 2 14.12 2.72
 5 18 -2 18.82 3.26
 5 18 -1 639.38 16.96
 5 18 -1 622.84 16.13
 -5 18 1 659.39 14.68
 -5 18 1 641.66 18.09
 -5 18 0 5.47 2.34
 5 18 0 5.46 2.57
 5 18 0 5.32 2.59
 -5 18 -1 341.57 13.24
 5 18 1 336.96 12.26
 5 18 1 344.81 13.42
 -5 18 -2 20.49 3.57
 5 18 2 19.08 3.16
 5 18 2 20 3.74
 5 18 3 25.73 3.69
 5 18 3 25.74 4.07
 -5 18 -3 25.12 3.24
 -5 18 -3 30.33 4.18
 5 18 4 17.33 3.15
 5 18 4 15.94 3.23
 -5 18 -4 13.07 3.34
 -5 18 -4 18.36 3.2
 5 18 5 292.63 9.84
 5 18 5 285.34 11.09
 -5 18 -5 288.24 10.92
 -5 18 -6 6.9 2
 5 18 6 6.86 1.92
 5 18 6 9.45 2.33
 5 18 7 192.14 7.25
 5 18 7 192.71 6.19
 -5 18 -7 209.06 6.95
 -5 18 -8 41.68 2.76
 5 18 8 33.33 2.28
 -5 19 8 197.58 5.55
 -5 19 7 -0.49 0.99
 5 19 -7 1.46 1.15
 5 19 -7 1.13 0.62
 -5 19 6 94.97 4.32
 5 19 -6 99.58 5.51
 -5 19 6 93.96 4.89
 -5 19 6 108.12 5.43
 5 19 -6 102.49 5.13
 5 19 -5 3.92 1.87
 -5 19 5 0.88 1.74
 -5 19 5 8.41 2.13
 5 19 -5 5.34 1.59
 5 19 -5 5.52 2.02
 5 19 -4 52.71 4.74
 -5 19 4 56.82 4.81
 5 19 -4 52.47 4.05
 -5 19 4 57.72 4.36
 5 19 -3 1.63 1.86
 -5 19 3 -2.91 2.04
 5 19 -3 -0.52 1.65
 -5 19 3 1.53 1.57
 5 19 -2 349.02 12.54
 -5 19 2 352.97 12.42
 5 19 -2 344.51 11.11
 -5 19 2 363.37 10.7
 5 19 -1 -0.3 2.34
 5 19 -1 2.02 1.91
 5 19 -1 0.72 1.94
 -5 19 1 -0.91 2.64
 5 19 0 401.71 12.81
 -5 19 0 420.54 13.93
 5 19 0 414.09 12.28
 5 19 0 413.21 13.84
 5 19 1 31.11 4
 -5 19 -1 40.43 4.82
 5 19 1 40.7 3.95
 5 19 1 33.42 4.32
 5 19 2 14.51 2.99
 -5 19 -2 14.28 3.34
 5 19 2 10.29 2.24
 5 19 2 13.93 3.09
 5 19 3 19.53 2.98
 -5 19 -3 18.74 3.52
 5 19 3 22.33 2.7
 5 19 3 20.07 3.4
 5 19 4 150.01 6.93
 -5 19 -4 154.53 7.89
 5 19 4 158.18 5.79
 5 19 4 148.89 7.91
 5 19 5 0.71 1.3
 -5 19 -5 3.56 1.77
 -5 19 -5 -0.91 1.8
 5 19 5 -1.31 1.62
 -5 19 -6 282.85 7.79
 5 19 6 261.78 7.27
 5 19 6 257.91 8.59
 5 19 7 4.7 1.05
 -5 19 -7 4.8 1.26
 -5 20 7 203.77 5.56
 5 20 -6 16.1 1.63
 5 20 -6 17.12 1.93
 -5 20 6 17.81 2.06
 5 20 -5 19.06 2.59
 -5 20 5 16.57 2.36
 5 20 -5 21.07 2.41
 -5 20 5 23.49 2.55
 5 20 -4 9.53 2.06
 -5 20 4 11.9 2.45
 5 20 -4 7.62 1.7
 5 20 -4 11.78 2.06
 -5 20 4 11.09 2.12
 5 20 -3 107.12 6.29
 -5 20 3 101.91 6.02
 5 20 -3 117.52 5.71
 -5 20 3 105.36 5.34
 5 20 -2 12.9 2.63
 -5 20 2 12.86 2.58
 5 20 -2 12.38 2.31
 5 20 -1 435.76 13.19
 -5 20 1 430.29 12.89
 5 20 -1 458 11.86
 5 20 0 31.42 3.69
 5 20 0 40.47 4.32
 -5 20 0 35.41 4.12
 5 20 0 34.03 3.6
 5 20 1 182.72 7.98
 -5 20 -1 172.49 8.4
 5 20 1 164.96 8.17
 5 20 1 183.95 7.27
 5 20 2 92.59 5.55
 -5 20 -2 89.72 5.96
 5 20 2 98.73 6.32
 5 20 2 98.5 5.14
 5 20 3 11.56 2.3
 -5 20 -3 11.46 2.76
 5 20 3 6.88 2.11
 5 20 4 32.67 3.44
 5 20 4 34.85 3.16
 -5 20 -4 33.28 3.76
 5 20 5 199.85 6.25
 5 20 5 194.82 7.35
 5 20 6 -0.54 0.99
 5 21 -5 93.8 3.75
 5 21 -5 98.05 3.68
 5 21 -4 8.34 1.56
 -5 21 4 8.4 1.78
 5 21 -4 9.97 1.82
 5 21 -3 63.42 3.85
 5 21 -3 66.95 4.48
 5 21 -3 70.49 3.98
 -5 21 3 70.5 4.43
 5 21 -2 158.59 7
 5 21 -2 173.78 6.43
 -5 21 2 154.26 6.77
 5 21 -1 3.68 1.62
 5 21 -1 3.23 1.31
 -5 21 1 2 1.63
 5 21 0 138.87 6.8
 -5 21 0 136.96 6.71
 5 21 0 155.05 6.12
 5 21 1 109.08 6.05
 -5 21 -1 126.51 6.43
 5 21 1 106.06 5.53
 5 21 1 123.55 5.24
 5 21 2 7.11 1.96
 -5 21 -2 6.46 2.18
 5 21 2 5.14 1.29
 5 21 3 90.06 5.12
 5 21 3 89.68 4.5
 -5 21 -3 90.56 5.16
 5 21 4 66.84 3.49
 5 21 4 71.11 4.27
 5 21 5 2.67 1.01
 5 22 -4 162.68 5.27
 5 22 -4 176.41 4.52
 5 22 -3 38.43 2.39
 -5 22 3 34.9 2.54
 5 22 -3 34.97 2.8
 5 22 -2 37.43 2.56
 5 22 -2 39.09 3.11
 -5 22 2 32.2 2.81
 5 22 -1 38.28 3.21
 5 22 -1 39.67 2.73
 -5 22 1 39.49 3.23
 5 22 0 47.76 3.54
 5 22 0 56.56 3.22
 -5 22 0 51.96 3.66
 5 22 1 7.32 1.83
 5 22 1 11.4 1.46
 -5 22 -1 7.1 1.82
 -5 22 -2 81.4 4.37
 5 22 2 77.47 4.25
 -5 22 -3 6.06 1.46
 5 22 3 7.95 1.53
 6 0 -14 507.93 7.03
 6 0 -13 0.93 1.13
 6 0 -12 117.71 5.57
 -6 0 12 120.2 5.98
 6 0 -11 -1.72 1.41
 -6 0 11 -2.01 1.94
 -6 0 10 7 2.55
 -6 0 9 0.84 2.08
 -6 0 8 1009.74 23.2
 6 0 -8 1037.92 51.44
 -6 0 8 919.24 45.76
 6 0 -7 0.17 1.5
 -6 0 7 3.99 3.17
 -6 0 7 2.07 2.03
 6 0 -7 2.38 4.82
 6 0 -6 1157.58 51.83
 -6 0 6 998.05 44.53
 6 0 -5 2.21 4.19
 6 0 -4 97.24 12.63
 -6 0 4 85.71 9.33
 6 0 -3 3.77 3.25
 6 0 -2 712.91 27.51
 6 0 -1 0.04 2.17
 -6 0 1 -11.3 3.17
 -6 0 0 3243.89 49.71
 -6 0 -1 8.93 3.22
 -6 0 -1 -0.99 2.35
 -6 0 -2 803.78 28.94
 -6 0 -3 1.77 2.03
 -6 0 -4 29.74 6.58
 -6 0 -5 6.61 3.36
 -6 0 -5 0.8 2.92
 -6 0 -6 791.97 37.55
 -6 0 -6 796.63 18.31
 -6 0 -7 1.09 1.89
 -6 0 -8 612.03 18.12
 -6 0 -9 0.49 2.18
 -6 0 -10 39.54 4.46
 -6 0 -11 -0.7 2.1
 -6 0 -12 402.39 9.68
 -6 0 -13 2.54 1.07
 6 -1 -14 16.45 1.46
 6 1 -13 641.57 10.57
 6 -1 -13 636.72 10.89
 6 -1 -12 82.09 4.77
 6 1 -12 80.7 4.73
 -6 1 12 76.11 4.82
 -6 -1 12 75.9 4.83
 -6 -1 11 0.48 1.8
 -6 1 11 5.36 2.01
 6 1 -11 4.93 1.42
 6 -1 -11 3.4 1.41
 -6 -1 10 54.85 5.24
 -6 1 10 56.9 5.43
 -6 1 9 69.4 6.19
 -6 -1 9 63.63 5.85
 -6 1 8 317.02 13.15
 -6 -1 8 328.32 13.17
 6 -1 -8 322.12 28.64
 6 1 -8 353.25 29.94
 -6 1 8 284.43 25.99
 -6 1 7 563.47 35.75
 -6 1 7 615.31 18.04
 -6 -1 7 638.81 18.13
 6 -1 -7 589.51 15.4
 6 1 -7 608.21 15.98
 -6 1 7 603.05 15.75
 6 -1 -7 610.79 39.64
 6 1 -7 653.59 40.09
 6 -1 -6 47.7 11.34
 6 1 -6 40.1 9.9
 -6 1 6 45.98 10.04
 6 -1 -5 767.77 39
 6 1 -5 853.52 40.98
 6 -1 -4 7.16 3.69
 6 1 -4 7.39 4.02
 -6 1 4 4.07 2.09
 6 -1 -3 37.07 7.29
 6 1 -3 33.88 7.09
 -6 1 3 35.63 6.58
 6 -1 -2 293.4 17.11
 6 1 -2 293.35 17.78
 6 -1 -1 1486.82 35.18
 -6 1 1 1548.71 36.22
 -6 1 0 22.38 4.57
 -6 -1 0 16.53 3.49
 -6 1 0 19.38 3.99
 -6 -1 -1 874.79 26.22
 -6 1 -1 811.86 27.99
 -6 -1 -1 900.72 30.63
 -6 -1 -2 3.65 3.34
 -6 1 -2 5.79 3.07
 -6 -1 -3 478.31 23.59
 -6 1 -3 481.33 23.38
 -6 -1 -4 206.61 16.47
 -6 1 -4 235.24 17.55
 -6 1 -4 223.2 15.89
 -6 -1 -5 140.72 14.88
 -6 1 -5 139.81 14.99
 -6 1 -5 140.12 12.24
 -6 -1 -6 3.72 1.93
 -6 1 -6 3.63 2.08
 -6 -1 -7 1004.62 22.44
 -6 1 -7 996.09 22.05
 -6 -1 -8 43.98 5.2
 -6 1 -8 47.75 5.47
 -6 -1 -9 105.68 7.32
 -6 1 -9 102.36 7.18
 -6 -1 -10 76.01 5.77
 -6 1 -10 77.16 5.72
 -6 -1 -11 60.74 4.59
 -6 1 -11 63.73 4.75
 -6 -1 -12 12.45 2.09
 -6 1 -12 12.79 2.09
 -6 1 -13 250.44 5.96
 -6 -1 -13 248.49 6.12
 6 -2 -14 173.72 4.27
 6 2 -13 43.7 2.77
 6 -2 -13 51.19 3.24
 -6 2 12 168.3 7.08
 -6 -2 12 148.03 6.52
 6 2 -12 157.25 6.26
 6 2 -11 556.41 11.45
 6 -2 -11 535.18 12.16
 6 2 -11 509.38 12.46
 -6 2 11 524.31 14.22
 -6 -2 11 494.83 13.65
 -6 2 10 4.08 2.02
 -6 -2 10 2.73 1.77
 -6 2 9 11 2.22
 -6 2 9 16.32 3.24
 -6 -2 9 14.38 3.03
 -6 2 8 592.77 37.28
 6 2 -8 674.97 41.22
 -6 2 8 613.95 18.16
 -6 -2 8 634.28 18.35
 -6 2 7 6.37 2.72
 6 2 -7 7.64 2.2
 -6 2 7 5.72 2.07
 -6 2 7 7.38 5.59
 6 2 -6 218.06 22.52
 -6 2 6 241.9 11.19
 6 2 -6 226.42 9.33
 -6 2 6 212.41 20.99
 6 -2 -5 305.04 24.85
 6 2 -5 293.34 23.77
 -6 2 5 294.06 23.17
 6 -2 -4 15.25 5.93
 6 2 -4 25.62 6.91
 -6 2 4 17.97 4.65
 6 -2 -3 504.87 25.43
 6 2 -3 512.83 26.05
 -6 2 3 534.84 24.54
 6 -2 -2 885.03 29.23
 -6 2 2 883.4 32.23
 6 -2 -1 214.4 13.08
 6 2 -1 207.82 14.45
 -6 -2 1 221.58 14.8
 -6 2 1 244.71 14.99
 -6 2 1 234.27 16.77
 -6 -2 0 696.04 25.56
 -6 2 0 718.49 25.68
 -6 2 0 744.22 30.13
 -6 2 0 757.34 24.33
 -6 2 -1 779.55 23.9
 -6 -2 -1 764.59 26
 -6 2 -1 780.34 31.02
 -6 2 -1 746.89 26.41
 -6 -2 -1 823.63 29.85
 -6 2 -2 470.61 23.71
 -6 -2 -2 433.48 21.86
 -6 2 -2 445.42 21.09
 -6 2 -3 324.16 19.69
 -6 -2 -3 300.77 19.12
 -6 2 -3 303.05 18.53
 -6 2 -4 9.97 3.68
 -6 -2 -4 -0.2 4.49
 -6 2 -4 9.47 3.77
 -6 2 -5 311.31 18.37
 -6 -2 -5 340.18 22.79
 -6 2 -5 326.84 22.47
 -6 -2 -6 530.41 15.06
 -6 2 -6 519.73 14.63
 -6 -2 -7 16.58 3.59
 -6 2 -7 16.83 3.45
 -6 -2 -8 462.46 15.46
 -6 2 -8 471.2 15.77
 -6 -2 -9 256.02 11.15
 -6 2 -9 270.72 11.32
 -6 -2 -10 -0.46 2.01
 -6 2 -10 6.2 2.46
 -6 -2 -11 302.21 9.68
 -6 2 -11 311.4 9.95
 -6 2 -12 150.9 5.8
 -6 2 -12 156.1 5.99
 -6 -2 -12 136.91 5.53
 -6 -2 -13 2.76 0.94
 6 2 13 2.11 0.65
 6 -3 -14 2.25 0.88
 6 3 -13 59.83 3.08
 6 -3 -13 65.04 3.59
 6 3 -12 118.89 5.27
 -6 -3 12 117.52 5.72
 6 3 -11 19.49 2.63
 -6 -3 11 21.97 3.13
 -6 3 11 18.52 2.98
 6 -3 -11 15.32 2.32
 6 3 -10 304.38 10.18
 -6 3 10 313.07 12
 -6 -3 10 305.76 11.72
 -6 3 9 7.41 2.83
 -6 -3 9 9.48 2.76
 -6 3 8 15.88 5.45
 6 3 -8 27.04 3.82
 -6 3 8 18.46 3.13
 -6 -3 8 20.96 3.66
 -6 3 7 85.91 14.41
 -6 3 7 76.15 6.47
 -6 3 7 76.52 5.91
 6 3 -7 86.5 6.23
 6 3 -7 97.11 15.63
 -6 3 6 188.76 20.2
 -6 3 6 191.55 9.99
 6 3 -6 184.41 8.5
 6 3 -6 190.67 20.62
 -6 3 6 183.34 8.81
 -6 3 5 85.88 13.29
 6 3 -5 62.56 11.36
 -6 3 4 833.61 30.83
 6 -3 -4 820.31 36.56
 6 3 -4 822.48 36.55
 -6 3 3 39.54 6.99
 6 -3 -3 46.37 7.77
 6 3 -3 45.57 8.23
 -6 3 2 462.19 23.61
 6 3 -2 441.57 22.81
 6 -3 -2 440.56 20.54
 -6 3 1 476.63 24.12
 -6 3 1 462.86 21.85
 -6 -3 1 462.11 22.35
 6 -3 -1 460.3 18.45
 -6 3 0 15.51 3.19
 -6 3 0 19.28 4.67
 -6 3 0 21.01 5.83
 -6 -3 0 16.25 4.26
 -6 3 -1 448.01 20.13
 -6 3 -1 475.44 20.15
 -6 -3 -1 428.15 20.39
 -6 3 -1 472.95 24.28
 -6 -3 -2 382.9 20.99
 -6 3 -2 358.75 18.9
 6 3 2 352.46 18.67
 -6 3 -2 348.98 20.98
 -6 -3 -3 46.84 8.19
 -6 3 -3 50.37 7.58
 6 3 3 54 6.85
 -6 3 -3 47.97 8.07
 -6 -3 -4 946.77 35.8
 -6 3 -4 957.99 36.1
 -6 3 -4 908.65 32.68
 -6 -3 -5 296.05 19.3
 -6 -3 -5 351.62 23.41
 -6 3 -5 317.55 22.37
 -6 3 -5 321.56 18.98
 -6 -3 -6 6.73 4.87
 -6 -3 -6 4.42 2.02
 -6 3 -6 4.49 2.06
 -6 -3 -7 378.47 13.67
 -6 3 -7 341.92 12.61
 -6 3 -8 149.8 8.78
 -6 -3 -8 145.29 8.78
 -6 3 -8 147.22 8.76
 -6 3 -9 12.91 2.7
 -6 -3 -9 19.7 3.58
 -6 3 -9 24.84 3.87
 -6 -3 -10 318.98 11.14
 -6 3 -10 354.16 11.76
 -6 -3 -11 4.48 1.89
 -6 3 -11 6.96 1.96
 -6 3 -12 81.11 4.13
 -6 3 -12 93.63 4.6
 -6 -3 -12 82.1 4.17
 -6 3 -13 152.53 4.13
 -6 -3 -13 152.45 4.67
 6 4 -13 90.92 3.47
 6 -4 -13 90.2 4.1
 6 4 -12 31.4 2.67
 -6 -4 12 26.21 2.74
 6 -4 -11 341.44 9.77
 6 4 -11 334.21 9.64
 -6 -4 11 314.73 10.66
 -6 4 11 334.92 11.32
 6 4 -10 -2.19 1.54
 -6 -4 10 -2.34 2.3
 -6 4 10 0.49 2.1
 -6 4 10 0.45 1.05
 -6 -4 9 172.95 9.23
 -6 4 9 180.44 9.58
 -6 4 9 174.84 8.11
 6 4 -8 2.7 1.52
 -6 4 8 0.52 1.54
 6 4 -8 1.19 1.54
 -6 4 8 3.38 2.12
 -6 4 7 9.75 2.48
 -6 4 7 11.26 2.86
 6 4 -7 9.5 2.5
 6 4 -7 5.86 2.09
 6 4 -7 13.95 7.07
 -6 4 6 11.03 2.72
 6 4 -6 8.61 6.49
 6 4 -6 5.81 1.84
 -6 4 6 11.69 6.94
 -6 4 6 7.21 1.84
 -6 4 5 704.97 35.96
 6 4 -5 768.13 38.58
 -6 4 4 2.52 2.88
 6 4 -4 4.31 4.48
 -6 4 3 1002.58 35.54
 6 4 -3 1010.28 38.07
 6 -4 -3 1093.28 36.99
 -6 4 2 93.55 11.11
 -6 4 2 89.72 10.95
 6 4 -2 85.95 10.6
 6 -4 -2 82.94 8.69
 -6 4 1 705.21 24.08
 -6 4 1 684.91 29.9
 -6 4 1 657.62 27.18
 -6 -4 1 658.04 27.58
 -6 4 0 130.02 10.32
 -6 4 0 110.17 12.16
 -6 4 0 131.21 11.57
 -6 -4 0 108.44 10.83
 -6 4 -1 667.7 24.07
 6 4 1 654.62 27.44
 -6 4 -1 705.83 30.61
 -6 4 -1 677.22 26.11
 -6 -4 -1 661 26.35
 -6 -4 -2 83.04 9.9
 -6 4 -2 96.29 9.91
 6 4 2 83.74 9.49
 -6 4 -2 83.32 10.61
 -6 4 -2 89.37 9.35
 -6 -4 -3 1400.4 41.7
 -6 4 -3 1376.52 39.91
 6 4 3 1435.03 37.28
 -6 4 -3 1371.36 41.95
 -6 4 -4 4.23 3.46
 -6 -4 -4 2.25 3.42
 -6 4 -4 -1.37 3.41
 -6 -4 -5 597.51 28.71
 -6 -4 -5 594.48 30.51
 -6 4 -5 536.92 25.27
 -6 -4 -6 5.97 5.29
 -6 4 -6 10.34 2.76
 -6 -4 -6 7.88 2.17
 -6 4 -6 12.51 2.66
 -6 4 -7 73.22 6.21
 -6 -4 -7 78.75 6.33
 -6 4 -7 71.68 5.85
 -6 4 -8 103.23 7.38
 -6 -4 -8 92.03 6.78
 -6 4 -8 88.03 6.57
 -6 4 -9 635.54 17.22
 -6 -4 -9 614.82 16.49
 -6 4 -10 28.94 3.48
 -6 -4 -10 28 3.54
 -6 4 -10 27.16 3.52
 -6 4 -11 454.66 11.06
 -6 4 -11 438.63 11.04
 -6 -4 -11 416.72 10.71
 -6 4 -11 472.24 11.71
 -6 4 -12 20.6 2.15
 -6 4 -12 20.09 2.05
 6 4 13 6.65 1.17
 -6 -4 -13 7.06 1.13
 6 5 -13 2.03 0.86
 6 -5 -13 0.75 0.94
 -6 -5 12 211.65 7.19
 6 5 -12 214.8 6.33
 6 5 -11 4.38 1.45
 -6 -5 11 4.98 1.72
 -6 5 10 386.15 13.13
 -6 -5 10 368.22 12.65
 6 5 -10 367.49 10.54
 -6 5 10 364.49 10.55
 -6 5 9 8.16 2.76
 -6 5 9 6.18 2
 6 5 -9 10.18 2.38
 -6 -5 9 5.58 2.11
 -6 5 8 15.06 2.81
 6 5 -8 8.23 2.04
 -6 5 8 13.66 3.21
 6 5 -8 11.55 2.72
 -6 5 7 58.77 5.78
 -6 5 7 44.14 9.82
 6 5 -7 58.69 5.15
 6 5 -7 59.89 12.24
 6 5 -7 56.59 4.89
 -6 5 7 52.17 5.18
 -6 5 6 366.31 13.92
 -6 5 6 371.22 28.26
 6 5 -6 371.76 12.43
 -6 5 6 348.31 12.86
 6 5 -6 357.15 11.92
 6 5 -6 408.85 29.98
 6 5 -5 -2.42 5.97
 -6 5 5 0.34 4.32
 6 5 -4 1159.37 44.68
 -6 5 4 1115.95 38.49
 6 5 -3 56.56 9.49
 6 -5 -3 67.48 9.53
 -6 5 3 67.31 9.73
 6 5 -2 826.31 33.19
 -6 -5 2 820.89 33.6
 -6 5 2 800.68 33.32
 -6 5 2 771.54 32.51
 -6 5 1 53.49 8.5
 -6 5 1 41.53 8.01
 -6 -5 1 59.88 8.98
 -6 5 0 69.29 10.13
 -6 5 0 72.04 9.16
 -6 -5 0 60.06 8.61
 -6 5 -1 59.37 6.99
 -6 5 -1 48.94 8.75
 6 5 1 51.56 7.99
 -6 -5 -1 53.39 8.12
 -6 5 -1 67.87 8.74
 -6 -5 -2 1171.52 37.66
 -6 5 -2 1176.67 34.29
 -6 5 -2 1218.17 36.9
 6 5 2 1137.98 35.7
 -6 5 -2 1109.33 39.37
 -6 5 -3 157.7 13.58
 -6 -5 -3 138.62 13.54
 -6 5 -3 137.63 12.61
 -6 5 -3 132.64 13.74
 6 5 3 128.08 11.73
 -6 5 -4 1034.26 37.01
 -6 -5 -4 1018.59 37.78
 -6 5 -5 0.52 2.36
 -6 -5 -5 0.99 1.34
 -6 5 -5 2.86 1.35
 -6 -5 -6 140.08 14.97
 -6 -5 -6 138.59 16.3
 -6 -5 -6 137.3 7.61
 -6 5 -6 128.74 7.18
 -6 5 -6 140.28 8.34
 -6 5 -6 130.05 8.18
 -6 -5 -7 0.1 2.12
 -6 5 -7 -1.18 2.01
 -6 5 -7 3.4 1.97
 -6 5 -7 -0.11 1.81
 -6 5 -8 325.01 13.05
 -6 -5 -8 342.09 12.52
 -6 5 -8 361.93 12.64
 -6 5 -9 8.87 2.71
 -6 -5 -9 13.3 3.08
 -6 5 -9 11.7 2.62
 -6 5 -10 546.46 13.77
 -6 5 -10 513.31 14.1
 -6 5 -10 534.28 13.08
 -6 -5 -11 11.33 1.91
 -6 5 -11 15.03 2.34
 -6 5 -11 16.84 2.51
 -6 5 -11 19 2.49
 -6 5 -12 175.55 5.15
 -6 5 -12 184.76 5.84
 -6 -5 -13 1.23 0.61
 6 5 13 3.29 0.8
 6 6 -13 114.73 3.93
 6 -6 -13 111.68 4.21
 -6 -6 12 78.92 4.29
 -6 -6 11 439.7 12.02
 -6 -6 10 2.51 1.81
 -6 6 10 6.1 1.65
 6 6 -9 151.46 7.76
 -6 6 9 140.67 7.31
 -6 6 9 146.83 8.65
 -6 -6 9 133.46 8
 6 6 -8 176.38 8.91
 -6 6 8 174.2 9.64
 6 6 -8 180.95 8.79
 -6 6 8 169.19 8.58
 -6 6 7 2.58 2.08
 6 6 -7 1.34 4.04
 6 6 -7 1.68 1.45
 -6 6 7 0.48 1.71
 6 6 -7 0.89 1.58
 -6 6 7 -1.73 6.16
 -6 6 6 146.31 17.54
 -6 6 6 131.86 8.18
 6 6 -6 131.27 7.41
 -6 6 6 145.39 8.74
 6 6 -6 158.63 18.36
 -6 6 5 457.58 28.9
 6 6 -5 459.79 12.9
 -6 6 5 441.32 14.66
 -6 6 5 432.4 14.25
 6 6 -5 486.92 31.29
 -6 6 4 37.77 7.64
 6 6 -4 47.24 9.81
 -6 6 3 1550.67 47.82
 -6 6 3 1737.65 53.9
 6 6 -3 1657.77 50.85
 -6 6 2 266.63 20.02
 -6 6 2 285.08 20.74
 -6 -6 2 291.41 20.9
 -6 6 1 263.98 20
 -6 6 1 272.56 19.24
 -6 -6 1 284.93 19.53
 -6 6 0 409.6 24.95
 -6 -6 0 414.04 22.92
 6 6 0 425.76 24.47
 -6 6 0 439.67 23.46
 -6 -6 -1 314.26 20.08
 6 6 1 308.13 20.07
 -6 6 -1 329.26 22.38
 -6 -6 -1 305.37 19.34
 -6 6 -1 334.89 20.69
 -6 -6 -2 246.8 17.85
 -6 6 -2 244.29 17.69
 6 6 2 236.91 16.99
 -6 6 -2 253.76 19.78
 -6 6 -3 1148.38 38.3
 6 6 3 1203.5 36.87
 -6 -6 -3 1180.64 39.63
 -6 6 -3 1162.68 41.52
 -6 6 -4 11.68 4.56
 -6 -6 -4 9.12 3.31
 -6 6 -5 557.16 27.13
 -6 6 -5 501.77 15.13
 -6 6 -5 568.53 13.77
 -6 -6 -5 581.73 30.26
 -6 -6 -5 537.71 29.6
 -6 6 -5 568.07 14.12
 -6 6 -5 572.29 16.54
 -6 6 -6 102.3 7.3
 -6 6 -6 96.93 6.15
 -6 -6 -6 109.62 6.81
 -6 -6 -6 85.62 11.49
 -6 -6 -6 119.78 15.25
 -6 6 -6 102.49 6.41
 -6 6 -6 114.21 7.88
 -6 -6 -7 2.4 1.87
 -6 6 -7 1.58 1.64
 -6 6 -7 6.57 1.71
 -6 6 -7 0.23 2.25
 -6 6 -7 0.89 1.79
 -6 -6 -8 69.51 5.68
 -6 6 -8 72.35 5.56
 -6 6 -8 76.04 5.41
 -6 6 -8 66.52 6.25
 -6 6 -8 68.25 5.6
 -6 6 -9 462.96 12.72
 -6 6 -9 445.67 13.07
 -6 -6 -9 408.97 12.52
 -6 6 -9 418.33 14.02
 -6 6 -10 40.92 3.59
 -6 6 -10 42.33 3.89
 -6 -6 -10 33.56 3.5
 -6 6 -10 32.45 3.82
 -6 6 -11 387.97 8.85
 -6 6 -11 389.77 9.71
 -6 6 -11 377.93 10.32
 -6 -6 -12 41.11 2.83
 -6 -6 -13 4.94 0.86
 6 6 13 4.48 0.97
 6 -7 -13 172.84 4.92
 6 7 -13 169.54 4.57
 -6 -7 12 161.31 5.71
 -6 -7 11 9.02 2.06
 6 -7 -10 374.89 10.78
 -6 7 10 352.42 10.32
 -6 -7 10 356.74 11.94
 6 7 -9 79.61 5.72
 -6 7 9 81.2 5.6
 6 7 -8 45.35 4.62
 -6 7 8 41.77 5
 6 7 -8 37.85 4.21
 -6 7 8 45.2 4.69
 6 7 -7 352.26 12.47
 6 7 -7 364.15 24.88
 -6 7 7 308.75 26.26
 -6 7 7 341.61 13.45
 -6 7 7 351.04 12.99
 6 7 -7 353.7 12.71
 -6 7 6 13.1 2.94
 6 7 -6 13 2.5
 -6 7 6 7.05 5.27
 6 7 -6 3.9 4.77
 -6 7 6 12.67 3.3
 -6 7 5 162.49 8.86
 6 7 -5 173.16 8.03
 6 7 -5 192.29 19.71
 -6 7 5 169.2 9.22
 -6 7 4 762.16 17.5
 6 7 -4 799.81 38.24
 -6 7 4 714.37 32.89
 -6 7 4 747.43 18.56
 -6 -7 3 180.63 17.47
 -6 7 3 173.82 17.45
 -6 7 3 179.83 17.04
 -6 -7 2 308.61 22.01
 -6 7 2 301.38 21.9
 6 7 -2 320.1 23.07
 -6 7 2 290.46 21.72
 -6 -7 1 885.9 35.93
 -6 7 1 836.66 37
 6 7 -1 882.36 37.37
 -6 7 1 833.77 34.8
 -6 -7 0 19.71 5.95
 -6 7 0 27.47 6.82
 -6 7 0 19.93 6.25
 6 7 0 15.7 5.01
 -6 -7 -1 409.71 23.2
 -6 7 -1 367.94 24.76
 -6 -7 -1 355.33 21.66
 -6 7 -1 379.91 23.21
 6 7 1 361.89 22.47
 -6 -7 -2 544.87 26.73
 -6 7 -2 563.69 30.39
 -6 7 -2 564.96 28.39
 6 7 2 508.3 26.24
 -6 -7 -3 0.69 3.09
 -6 7 -3 -3.65 4.21
 -6 7 -3 1.49 3.18
 -6 7 -4 527.07 15.01
 -6 7 -4 547.28 28.69
 -6 -7 -4 536.97 28.23
 -6 7 -4 562.9 15.9
 -6 -7 -5 76.49 11.7
 -6 -7 -5 55.54 10.18
 -6 7 -5 64.45 5.57
 -6 7 -5 67.56 4.82
 -6 7 -5 74.62 4.97
 -6 7 -5 82.17 10.69
 -6 7 -5 60.83 5.72
 -6 7 -6 122.61 8.09
 -6 7 -6 138.91 7.13
 -6 -7 -6 155.04 16.89
 -6 -7 -6 146.71 16.95
 -6 7 -6 151.5 7.38
 -6 7 -6 141.67 8.92
 -6 7 -7 381.29 12.04
 -6 7 -7 361.93 13.64
 -6 7 -7 351.17 13.75
 -6 7 -8 280.93 10.27
 -6 7 -8 280.33 9.85
 -6 7 -8 251.31 10.56
 -6 7 -8 250.25 11.47
 -6 7 -9 181.03 7.97
 -6 7 -9 180.37 7.53
 -6 7 -9 161.94 7.59
 -6 7 -9 159.59 8.75
 -6 7 -10 318.88 9.51
 -6 7 -10 290.94 10.53
 -6 7 -10 317.06 8.81
 -6 7 -11 3.14 1.53
 -6 -7 -12 33.73 2.41
 6 8 -13 32.06 1.92
 6 -8 -13 28.56 1.95
 6 8 -12 227.29 6.37
 -6 -8 12 222.37 6.06
 -6 -8 11 259.78 8.62
 -6 -8 10 4.69 1.95
 6 8 -9 47.85 4.61
 -6 8 9 53.42 4.62
 6 8 -8 592.84 15.79
 -6 8 8 610.82 16.02
 6 8 -8 572.92 15.93
 6 8 -7 27.86 3.61
 -6 8 7 28.29 4.06
 -6 8 7 24.73 3.67
 6 8 -7 31.79 4.14
 -6 8 6 601.2 17.44
 6 8 -6 600.52 17.34
 6 8 -6 588.12 32.68
 6 8 -6 589.88 15.63
 -6 8 6 630.54 17.83
 -6 8 6 543.95 33.06
 -6 8 5 31.59 8.1
 6 8 -5 33.18 8.27
 6 8 -5 33.96 3.71
 -6 8 5 35.85 4.34
 6 8 -5 29.48 9.42
 -6 8 5 34.2 4.47
 -6 8 4 257.24 11.34
 6 8 -4 282.69 9.95
 6 8 -4 265.31 22.57
 -6 8 4 255.59 10.74
 -6 -8 4 248.71 22.43
 -6 8 4 302.6 25.28
 -6 8 3 58.81 11.16
 -6 8 3 49.39 9.24
 -6 -8 3 48.45 9.78
 6 8 -3 57.96 10.49
 -6 -8 2 362.48 24.79
 -6 8 2 312.59 23.18
 6 8 -2 334.71 24.04
 -6 8 2 298.67 23.19
 -6 8 1 68.5 10.45
 -6 8 1 56.09 10.28
 6 8 -1 64.9 10.99
 -6 -8 1 59.4 10.15
 -6 8 0 1274.22 47.76
 -6 8 0 1345.49 45.73
 -6 -8 0 1301.43 43.86
 6 8 0 1287.42 45.19
 -6 8 -1 172.24 17.81
 -6 -8 -1 159.82 14.99
 -6 8 -1 193.31 17.3
 -6 -8 -1 167.24 15.77
 6 8 1 172.72 16.2
 -6 -8 -2 43.53 8.33
 6 8 2 45.07 7.41
 -6 8 -2 45.01 8.94
 -6 8 -2 35.84 7.89
 -6 -8 -3 474 25.95
 -6 8 -3 505.1 29.36
 -6 8 -3 518.58 28.71
 6 8 3 573.45 15.78
 -6 8 -3 511.43 14.76
 6 8 3 512.56 27.13
 -6 8 -4 43.75 4.61
 -6 8 -4 35.15 7.69
 -6 8 -4 41.15 4.72
 -6 -8 -4 42.54 8.46
 -6 -8 -5 165.87 16.85
 -6 -8 -5 160.59 16.85
 -6 8 -5 192.01 9.92
 -6 8 -5 168.84 9.26
 -6 -8 -6 594.06 33.53
 -6 -8 -6 584.79 32.97
 -6 8 -6 539.05 16.88
 -6 8 -6 584.24 17.84
 -6 8 -7 11.09 2.32
 -6 8 -7 15.98 3.6
 -6 8 -7 11.19 2.69
 -6 8 -8 341.78 10.7
 -6 8 -8 319.98 12.83
 -6 8 -8 316.98 11.95
 -6 8 -9 97.47 5.51
 -6 8 -9 82.22 6.29
 -6 8 -9 87.39 5.66
 -6 8 -10 27.69 2.79
 -6 8 -10 29.11 2.79
 -6 8 -10 25.93 3.4
 -6 -8 -11 102.92 4.74
 -6 8 -11 102.11 5.15
 -6 -8 -12 98.13 3.52
 6 9 -13 286.75 4.98
 6 9 -12 45.03 2.81
 -6 -9 11 53.52 3.81
 -6 -9 10 94.28 5.89
 -6 9 9 93.92 5.81
 6 9 -9 88.99 6.01
 6 -9 -9 95.43 5.7
 6 9 -8 57.52 5.27
 -6 9 8 64.48 5.48
 6 9 -8 56.2 4.99
 6 9 -7 626.5 17.16
 -6 9 7 631.85 17.04
 6 9 -7 604.07 16.02
 6 9 -6 -0.4 1.53
 6 9 -6 -0.78 3.58
 6 9 -6 -2.22 2.29
 -6 9 6 2.66 1.92
 -6 9 6 -0.11 4.61
 -6 9 5 200.72 10.28
 -6 9 5 202.27 22.17
 6 9 -5 258.48 21.91
 6 9 -5 210.55 9.06
 -6 -9 5 233.45 22.49
 -6 9 5 198.8 10.39
 6 9 -5 208.38 10.25
 -6 9 4 4.77 2.56
 6 9 -4 2.26 1.45
 6 9 -4 4.29 3.93
 -6 -9 4 -1.88 3.83
 -6 9 3 106.36 7.28
 -6 9 3 101.61 6.58
 -6 9 3 104.8 14.89
 6 9 -3 112.99 14.74
 -6 -9 3 117.56 15.46
 -6 9 2 0.96 1.38
 -6 9 2 6.8 2.09
 -6 -9 2 6.53 4
 6 9 -2 -3.06 3.72
 -6 9 2 -0.93 3.18
 -6 9 2 12.19 6.1
 6 9 -1 879.61 39.59
 -6 9 1 867.24 38.5
 -6 -9 1 895.9 38.74
 -6 9 1 780.57 39.04
 6 9 0 13 4.9
 -6 9 0 10.49 6.27
 -6 9 0 12.42 5.89
 -6 -9 0 9.12 3.18
 -6 -9 -1 519.74 27.22
 6 9 1 521.37 29.09
 -6 9 -1 562.38 30.86
 -6 9 -1 485.17 30.64
 -6 9 -2 150.78 8.01
 -6 9 -2 158.55 16.26
 6 9 2 155.1 7.96
 -6 9 -2 149.23 16.83
 -6 -9 -2 146.43 14.36
 -6 9 -3 21.85 7.47
 -6 9 -3 20.01 3.58
 -6 -9 -3 19.23 6.33
 6 9 3 16.81 3.1
 -6 9 -3 13.42 6.17
 -6 9 -4 46.39 4.92
 -6 -9 -4 63.14 10.03
 -6 9 -4 49.57 4.91
 -6 9 -5 218.53 10.92
 -6 -9 -5 206.47 19.58
 -6 -9 -5 197.38 18.37
 -6 9 -5 195.33 9.98
 -6 9 -5 192.07 10.02
 -6 9 -6 24.73 4.25
 -6 9 -6 21.74 3.73
 -6 9 -7 254.35 11.53
 -6 9 -7 250.67 11.66
 -6 9 -8 11.31 2.66
 -6 9 -8 12.2 3.25
 -6 9 -9 113.24 6.35
 -6 9 -9 116.39 7.23
 -6 9 -10 23 3.13
 -6 9 -10 25.54 2.64
 -6 -9 -10 22.21 2.6
 -6 -9 -11 60.18 3.27
 -6 9 -11 65.18 3.23
 6 9 12 0.64 0.87
 6 9 12 0.76 0.9
 6 10 -12 207.62 5.34
 6 10 -11 7.71 1.55
 -6 -10 11 5.8 1.36
 -6 -10 10 3.84 1.49
 6 10 -9 18.78 2.9
 -6 10 9 18.04 2.95
 -6 10 8 636.9 16
 6 10 -8 602.48 16.16
 6 10 -7 5.27 2.1
 6 10 -7 3.58 2.45
 -6 10 7 6.76 2.39
 6 10 -6 398.76 12.75
 -6 10 6 399.46 14.03
 6 10 -6 414.12 14.68
 -6 10 5 45.68 10.33
 6 10 -5 48.92 4.47
 6 10 -5 42 8.77
 -6 -10 5 50.8 10.42
 -6 10 5 48.16 5.11
 6 10 -5 51.46 5.29
 -6 10 4 36.74 4.64
 -6 10 4 37.79 9.94
 6 10 -4 33.64 3.58
 6 10 -4 46.41 9.88
 -6 -10 4 18.49 6.34
 -6 10 4 30.75 4.12
 6 10 -4 35.08 4
 6 10 -4 30.28 4.13
 6 10 -3 23.27 3.26
 -6 10 3 18.23 3.08
 -6 10 3 18.7 3.15
 6 10 -3 10.43 2.82
 6 10 -3 23.03 3.16
 -6 10 3 21.71 3.65
 -6 -10 3 10.58 5.01
 -6 10 3 26.52 7.77
 -6 10 2 574.74 33.58
 6 10 -2 579.49 33.5
 -6 10 2 525.46 15.98
 -6 10 2 547.98 15.01
 6 10 -2 546.68 14.96
 -6 -10 2 575.3 33.39
 -6 10 2 552.24 15.04
 6 10 -1 17.32 5.79
 6 10 -1 18.03 3.15
 -6 10 1 15.91 2.65
 -6 10 1 14.65 2.83
 -6 -10 1 24.31 6.76
 6 10 -1 20.12 3.24
 -6 10 1 21.01 6.68
 -6 10 1 12.28 2.53
 6 10 0 1167.24 45.56
 6 10 0 1163.34 24.19
 -6 10 0 1179.22 20.81
 6 10 0 1240.06 21.08
 -6 10 0 1199.46 22.18
 6 10 0 1216.39 23.23
 -6 10 0 1153.17 21.09
 -6 -10 0 1208.23 45.67
 -6 10 0 1166.31 46.45
 -6 10 -1 0.8 3.72
 6 10 1 6.58 1.96
 -6 10 -1 4.79 2.27
 6 10 1 2.71 1.13
 -6 10 -1 2.28 1.86
 6 10 1 1.09 1.78
 -6 10 -1 4.12 1.85
 -6 -10 -1 0.83 3.63
 6 10 2 294.67 22.53
 6 10 2 313.29 13.04
 -6 10 -2 300.39 10.39
 -6 10 -2 313.06 24.25
 6 10 2 326.38 11.58
 -6 10 -2 294.3 11.25
 6 10 2 321.1 12.86
 -6 10 -2 295.4 11.42
 -6 -10 -2 299.07 20.8
 6 10 3 9.84 3.38
 -6 10 -3 14.16 3.21
 -6 10 -3 6.12 4.44
 6 10 3 14.14 2.81
 -6 10 -3 3.31 2.08
 -6 -10 -3 17.76 6.17
 -6 10 -3 13.39 2.48
 -6 10 -4 78.35 5.45
 -6 10 -4 69.52 6.04
 6 10 4 83.14 6.47
 -6 10 -4 73.79 6.29
 -6 -10 -4 74.4 11.04
 -6 10 -5 68.54 6.11
 -6 10 -5 73.8 6.41
 -6 10 -5 73.22 6.65
 -6 10 -6 142.18 8.95
 -6 10 -6 136.34 8.77
 -6 10 -7 3.62 2.69
 -6 10 -7 2.61 2.73
 -6 10 -8 225.47 9.91
 -6 10 -8 226.05 10.51
 -6 -10 -9 5.19 1.58
 -6 10 -9 10.34 2.28
 -6 10 -9 8.63 2.48
 -6 10 -10 2.25 1.04
 -6 10 -10 4.69 1.38
 -6 10 -10 5.45 1.9
 -6 -10 -10 3.14 1.12
 -6 10 -11 20.78 1.71
 6 10 11 22.69 2.47
 6 10 11 21.17 2.54
 6 10 12 219.14 5.43
 -6 11 12 19.6 1.53
 6 11 -12 25.66 1.79
 6 11 -11 9.73 1.44
 -6 -11 11 10.64 1.48
 -6 -11 10 39.04 3.47
 6 11 -10 44.03 3.34
 6 11 -9 125.52 6.8
 -6 11 8 75.42 5.53
 6 11 -8 75.82 5.89
 6 -11 -8 76.48 4.92
 6 11 -7 303.9 10.89
 -6 11 7 337.72 12.17
 6 11 -7 319.65 12.26
 6 11 -6 111.76 7.77
 6 11 -6 107.6 6.57
 -6 11 6 130.62 8.02
 6 11 -5 507.43 16.43
 6 11 -5 500.5 13.92
 -6 11 5 514.31 15.95
 -6 11 4 8.58 2.63
 6 11 -4 6.63 1.89
 -6 11 4 8.51 6.42
 -6 -11 4 7.6 6.48
 6 11 -4 8.6 2.28
 6 11 -4 9.56 2.12
 6 11 -4 16.99 5.71
 6 11 -3 13.76 5.91
 -6 11 3 18.36 3.49
 6 11 -3 15.61 2.6
 -6 11 3 17.42 3.51
 -6 11 3 14.26 4.27
 -6 -11 3 7.45 5.09
 6 11 -3 20.89 3.14
 6 11 -3 20.45 3.44
 -6 11 2 92.64 6.75
 -6 11 2 89.26 6.32
 -6 11 2 93.33 6.95
 -6 -11 2 83.01 12.86
 6 11 -2 78.19 12.36
 -6 11 2 100.55 14.58
 6 11 -2 95.38 6.44
 6 11 -2 99.06 7.16
 6 11 -1 749.86 38.42
 -6 11 1 672.59 17.18
 6 11 -1 736.98 19.72
 -6 11 1 722.64 17.13
 -6 11 1 745.14 18.11
 6 11 -1 760.09 18.34
 -6 11 1 688.7 17.95
 -6 -11 1 781.92 38.49
 -6 11 1 799.39 40.06
 -6 11 0 4.03 4.28
 6 11 0 8.44 3.01
 -6 11 0 2.93 1.72
 6 11 0 6.59 1.93
 -6 11 0 7.23 2.23
 6 11 0 8.62 2.27
 -6 11 0 8.12 2.31
 -6 -11 0 3.04 4.32
 -6 11 -1 551.75 32.73
 6 11 1 511.85 16.81
 -6 11 -1 514.29 13.79
 6 11 1 539.5 14.66
 -6 11 -1 506.02 15.23
 6 11 1 554.18 16.52
 -6 -11 -1 510.09 27.88
 -6 11 -1 531.27 14.98
 -6 11 -2 24.79 3.67
 6 11 2 30.4 4.31
 6 11 2 35.45 7.66
 6 11 2 23.55 3.87
 -6 11 -2 26.08 3.34
 6 11 2 25.48 3.43
 -6 11 -2 16.4 7.21
 -6 11 -2 26.61 3.94
 -6 -11 -2 21.22 5.64
 -6 -11 -3 6.3 3.4
 6 11 3 5.66 2.22
 -6 11 -3 2.31 1.33
 6 11 3 2.26 1.81
 -6 11 -3 2.35 2.15
 6 11 3 7.32 2.96
 6 11 3 1.24 3.78
 -6 11 -3 9.89 2.61
 -6 11 -3 3.85 2
 -6 11 -4 164.15 9.19
 -6 -11 -4 148.82 15.76
 6 11 4 177.16 9.45
 -6 11 -4 161.98 8.92
 -6 11 -4 158.01 9.16
 6 11 5 66.75 6.02
 -6 11 -5 61.7 6.08
 -6 11 -5 71.5 6.26
 -6 11 -6 27.17 4.12
 -6 11 -7 379.37 13.58
 -6 11 -7 357.55 13.53
 -6 11 -8 28.99 3.82
 -6 11 -8 24.49 3.92
 -6 11 -9 42.8 3.87
 -6 11 -9 41.81 3.44
 6 11 10 65.36 4.62
 6 11 10 59.63 4.4
 -6 11 -10 56.09 3.58
 -6 11 -10 60.17 3.31
 -6 11 -11 18.41 1.53
 6 11 11 21.87 2.19
 6 11 11 21.86 2.2
 6 12 -11 280.06 6.39
 -6 12 11 296.19 7.33
 6 12 -10 4.83 1.42
 -6 -12 10 2.94 1.28
 6 12 -9 135.75 6.89
 6 12 -9 132.8 5.91
 6 12 -8 269.2 10.53
 6 12 -7 0.15 1.21
 6 -12 -7 1.44 1.36
 -6 12 7 -0.16 1.73
 6 12 -7 0.18 1.96
 6 12 -6 92.04 5.98
 -6 12 6 96.87 6.74
 6 12 -6 100.13 6.01
 6 12 -6 95.32 7.21
 6 12 -5 290.28 10.48
 6 12 -5 310.55 12.94
 -6 12 5 302.19 11.97
 6 12 -4 50.1 4.35
 6 12 -4 43.48 5.05
 6 12 -4 51.86 4.86
 -6 12 4 47.94 4.93
 -6 12 3 428.6 14.16
 -6 12 3 481.22 33.51
 6 12 -3 465.71 14.53
 6 12 -3 449.42 15.36
 6 12 -3 443.98 12.59
 -6 12 2 497.01 32.68
 -6 12 2 436.08 14.09
 6 12 -2 476.31 14.83
 6 12 -2 466.25 15.67
 -6 12 2 430.46 14.75
 6 12 -2 442.14 30.06
 -6 -12 2 503.78 32.54
 -6 12 1 110.53 7.24
 -6 12 1 113.11 7.43
 6 12 -1 112.54 7.41
 -6 -12 1 118.34 15.41
 -6 12 1 129.77 17.01
 6 12 -1 109.75 7.85
 -6 12 1 101.76 6.66
 6 12 0 321.64 13.6
 -6 12 0 309.58 11.14
 6 12 0 311.74 10.73
 -6 12 0 296.18 11.85
 6 12 0 334.51 12.8
 -6 -12 0 302.19 22.05
 -6 12 0 322.44 26.23
 -6 12 -1 353.95 12.37
 6 12 1 325.3 25.67
 6 12 1 339.67 14.03
 -6 12 -1 347.38 11.45
 6 12 1 353.44 11.75
 -6 12 -1 343.1 12.72
 6 12 1 356.05 13.57
 -6 -12 -1 326.07 22.45
 -6 12 -1 376.34 27.95
 6 12 2 63.28 10.7
 6 12 2 86.14 7.47
 -6 12 -2 83.37 6.29
 6 12 2 86.38 6.13
 -6 12 -2 76.65 6.28
 -6 12 -2 84.43 6.71
 6 12 2 86.09 7.07
 -6 -12 -2 75.3 10.98
 -6 12 -2 94.95 13.82
 6 12 3 478.74 14.58
 -6 12 -3 454.59 14.92
 -6 12 -3 434.31 15.19
 6 12 3 485.01 16.49
 -6 12 -3 451.53 14.84
 6 12 3 485.77 17.48
 6 12 4 59.32 5.53
 -6 12 -4 51.62 5.08
 -6 12 -4 51.57 5.23
 6 12 4 63.6 6.34
 -6 12 -4 54.02 5.64
 6 12 4 51.61 5.82
 6 12 5 207.17 10.25
 -6 12 -5 209.5 9.89
 -6 12 -5 193.76 10.14
 6 12 5 210.17 11.01
 -6 12 -5 202.63 10.32
 6 12 5 208.77 11.78
 -6 12 -6 24.02 3.55
 -6 12 -6 22.18 3.91
 6 12 6 24.7 3.95
 -6 12 -7 1.97 1.42
 6 12 7 1.22 1.97
 -6 12 -7 0.36 2.1
 6 12 8 255.29 10.62
 -6 12 -8 263.89 9.1
 6 12 8 255.72 10.46
 -6 12 -8 258.72 9.87
 6 12 9 279.33 9.99
 -6 12 -9 289.92 8.12
 -6 12 -9 272.16 8.93
 6 12 9 274.9 9.81
 6 12 10 3.26 1.52
 -6 12 -10 2.42 1.06
 6 12 10 2.33 1.22
 6 12 11 134.73 4.19
 6 12 11 141.01 4.64
 -6 13 11 16.83 1.63
 6 13 -11 14.46 1.37
 6 13 -10 365.87 7.84
 -6 -13 10 360.89 8.34
 6 13 -9 8.14 1.85
 6 13 -9 6.37 1.07
 6 13 -8 32.81 3.79
 6 13 -8 36.57 3.26
 6 13 -7 70.6 5.82
 6 13 -7 60 4.35
 6 13 -7 65 4.38
 6 13 -6 30.39 3.4
 6 13 -6 32.04 4.49
 -6 13 6 35.87 4.16
 6 13 -6 33.47 3.51
 6 13 -5 19.66 2.96
 6 13 -5 20.59 3.65
 -6 13 5 18.05 3.2
 6 13 -4 940.33 18.33
 6 13 -4 966.36 22.81
 6 13 -4 966.23 20.86
 -6 13 4 953.85 20.76
 6 13 -3 123.14 6.58
 6 13 -3 115.99 7.94
 6 13 -3 118.83 7.42
 -6 13 3 117.11 7.33
 6 13 -2 382.51 11.59
 -6 13 2 360.01 12.3
 6 13 -2 390.35 13.69
 6 13 -2 397.75 14.78
 6 13 -1 213.96 10.99
 6 13 -1 229.82 10.71
 -6 13 0 3.15 2.49
 -6 13 0 3.52 2.23
 6 13 0 -0.35 1.79
 -6 13 0 -2.79 1.86
 6 13 0 4.2 1.92
 6 13 1 108.2 6.45
 -6 13 -1 113.93 7.98
 -6 13 -1 111.41 7.5
 6 13 1 106.95 7.46
 -6 13 -1 102.82 6.8
 6 13 1 123.3 8.66
 6 13 2 448.14 13.43
 -6 13 -2 449.85 15.02
 -6 13 -2 447.44 15.5
 6 13 2 438.34 15.35
 -6 13 -2 431.87 14.1
 6 13 2 469.18 17.17
 6 13 3 37.97 4.27
 -6 13 -3 35.78 4.55
 -6 13 -3 37.19 4.63
 6 13 3 37.21 4.96
 -6 13 -3 38.41 4.58
 6 13 3 38.97 5.47
 6 13 4 873.32 19.73
 -6 13 -4 918.06 20.73
 -6 13 -4 831.62 21.09
 6 13 4 906.25 22.4
 -6 13 -4 849.22 20.59
 6 13 4 843.19 23.35
 6 13 5 22.79 3.49
 -6 13 -5 23.49 3.59
 -6 13 -5 18.74 3.5
 6 13 5 23.67 3.91
 -6 13 -5 22.92 4.1
 6 13 5 22.23 3.98
 6 13 6 47.64 4.89
 -6 13 -6 45.36 4.36
 6 13 6 47.75 5.2
 -6 13 -6 51.68 5.2
 6 13 6 45.27 5.19
 6 13 7 45.94 5.04
 -6 13 -7 49.79 4.28
 6 13 7 36.65 4.13
 -6 13 -7 45.58 4.78
 6 13 8 40.34 4.21
 -6 13 -8 38.73 3.43
 -6 13 -8 34.22 3.71
 6 13 8 33.55 3.67
 6 13 9 1.29 1.62
 -6 13 -9 -0.93 1.25
 6 13 9 1.06 1.33
 -6 13 -9 3.15 1.58
 -6 13 -10 211.53 5.96
 6 13 10 218.4 6.55
 6 13 10 216.62 6.45
 -6 14 11 351.68 6.41
 -6 14 10 4.53 1.27
 6 14 -10 4.94 1.01
 6 14 -9 212.76 6.17
 -6 -14 9 206.93 7.21
 6 14 -8 2.76 1.47
 6 14 -8 4.45 1.93
 6 14 -7 16.57 2.95
 6 14 -6 10.73 2.74
 6 14 -6 19.3 2.61
 6 14 -6 14.99 2.4
 6 14 -5 387.78 12.07
 6 14 -5 385.03 11.4
 -6 14 5 402.62 12.79
 6 14 -5 391.67 14.16
 6 14 -4 1.64 1.27
 -6 14 4 2.91 1.76
 6 14 -4 -0.95 1.72
 6 14 -4 -0.03 2.28
 6 14 -3 699.68 15.32
 6 14 -3 672.43 19.01
 6 14 -3 690.13 17.94
 -6 14 3 693.9 16.87
 6 14 -2 11.73 3.14
 6 14 -2 11.45 3.09
 -6 14 2 15.02 2.78
 6 14 -2 10.39 1.95
 -6 14 1 115.72 8.23
 6 14 -1 110.94 7.44
 6 14 -1 105.27 7.84
 -6 14 0 60.23 5.81
 6 14 0 48.82 5.13
 6 14 0 42.18 5.06
 -6 14 -1 345.38 13
 -6 14 -1 354.69 13.9
 6 14 1 349.15 13.49
 -6 14 -1 352.22 12.26
 6 14 1 348.78 14.62
 6 14 2 50.59 4.53
 -6 14 -2 55.95 5.58
 -6 14 -2 56.08 5.39
 6 14 2 56.43 5.71
 -6 14 -2 49.67 4.93
 6 14 2 52.61 5.94
 6 14 3 873.78 18.63
 -6 14 -3 893.78 21.86
 -6 14 -3 898.31 20.62
 6 14 3 905.51 21.75
 -6 14 -3 883.38 20.2
 6 14 3 858.3 23.51
 6 14 4 10.74 2.62
 -6 14 -4 8.72 2.9
 -6 14 -4 9.1 2.53
 6 14 4 9.39 3.08
 -6 14 -4 8.86 2.76
 6 14 4 9.68 3.29
 6 14 5 197.56 9.09
 -6 14 -5 203.19 9.3
 -6 14 -5 193.1 10
 6 14 5 213.2 10.39
 -6 14 -5 203.32 9.88
 6 14 5 196.34 10.82
 6 14 6 88.41 6
 -6 14 -6 96.62 5.94
 6 14 6 86.95 6.46
 -6 14 -6 90.42 6.59
 6 14 6 87.23 6.75
 6 14 7 36.3 4.12
 -6 14 -7 27.92 3.16
 6 14 7 32.25 3.61
 -6 14 -7 28.59 3.61
 6 14 8 -1.45 1.58
 -6 14 -8 2.82 1.12
 -6 14 -8 -1.3 1.66
 6 14 8 0.28 1.33
 6 14 9 308.87 8.52
 -6 14 -9 317.5 8.31
 6 14 9 311.97 8.27
 6 14 10 18.22 1.72
 6 14 10 18.8 1.7
 -6 15 10 335.41 7.24
 -6 15 10 319.04 6.9
 6 15 -9 19.56 2.24
 -6 15 9 22.91 2.45
 -6 -15 9 21.23 2.09
 6 15 -8 91.08 5.36
 -6 15 8 89.48 5.31
 6 15 -7 43.42 4.26
 6 15 -7 45.35 3.27
 6 15 -6 104.56 6.82
 6 15 -6 100.88 6.74
 6 15 -6 97.51 5.41
 6 15 -5 13.52 2.71
 6 15 -5 20.1 2.94
 6 15 -4 501 16
 6 15 -3 2.42 1.48
 6 15 -3 0.69 1.72
 6 15 -3 4.26 2.81
 -6 15 3 0.39 1.34
 6 15 -2 309.81 12.22
 6 15 -2 316.28 13.07
 6 15 -2 321.77 10.06
 -6 15 2 332.21 13.52
 -6 15 2 315.94 11.07
 -6 15 1 26.13 3.72
 6 15 -1 28.68 4.05
 6 15 -1 25.87 2.97
 6 15 0 3.14 1.82
 6 15 0 8.15 2.98
 -6 15 0 8.95 2.85
 6 15 1 81.56 6.5
 -6 15 -1 81.86 6.73
 6 15 1 73.33 6.89
 6 15 2 553.1 13.75
 -6 15 -2 575.05 17.55
 -6 15 -2 586.89 16.57
 6 15 2 605.96 17.44
 -6 15 -2 582.43 15.9
 6 15 2 570.61 18.68
 6 15 3 2.37 1.43
 -6 15 -3 1.38 2.13
 6 15 3 1.85 2.08
 -6 15 -3 -2.77 2.31
 -6 15 -3 1.35 1.83
 6 15 3 2.75 2.46
 6 15 4 480.13 13.1
 -6 15 -4 476.61 15.5
 -6 15 -4 497.77 14.36
 6 15 4 520.05 15.85
 -6 15 -4 511.53 15.12
 6 15 4 469.73 16.68
 6 15 5 29.23 3.43
 -6 15 -5 28.95 3.98
 6 15 5 29.97 4.11
 -6 15 -5 28.13 4.03
 -6 15 -5 28.84 3.51
 6 15 5 31.01 4.6
 6 15 6 69.03 4.8
 -6 15 -6 73.15 4.94
 6 15 6 71.61 5.48
 -6 15 -6 73.87 5.58
 6 15 6 75.66 6.09
 6 15 7 71.7 5.22
 -6 15 -7 68.08 4.25
 6 15 7 60.54 4.32
 -6 15 -7 66.92 4.99
 -6 15 -8 200.14 7.24
 6 15 8 190.45 6.59
 6 15 8 194.02 7.19
 -6 15 -9 17.95 1.95
 6 15 9 17.62 1.74
 6 15 9 16.4 1.9
 -6 16 9 153.6 5.08
 -6 16 9 154.87 5.45
 6 16 -8 71.1 4.34
 -6 16 8 78.33 4.57
 6 16 -7 2.25 1.55
 -6 16 7 3.52 1.6
 6 16 -6 89.91 6.05
 6 16 -6 89.84 5.96
 -6 16 6 100.42 6.14
 6 16 -6 99.04 5.12
 -6 16 5 86.42 5.88
 6 16 -5 75.27 5.03
 6 16 -5 79.12 6.1
 -6 16 4 5.33 1.95
 6 16 -4 11.34 2.59
 6 16 -4 5.63 2.18
 -6 16 3 315.79 11.06
 -6 16 3 318.69 12.28
 6 16 -3 300.91 12.24
 6 16 -3 308.68 11.75
 -6 16 2 38.36 3.86
 -6 16 2 36.93 4.45
 6 16 -2 33.38 4.44
 6 16 -2 40.58 4.64
 -6 16 1 24.42 3.43
 6 16 -1 31.98 4.23
 6 16 -1 29.86 4.09
 -6 16 0 67.06 6.01
 6 16 0 65.82 5.84
 6 16 0 62.98 6.11
 -6 16 -1 91.77 7.06
 6 16 1 78.95 6.35
 6 16 1 73.47 6.65
 -6 16 -2 134.98 8.37
 6 16 2 126.01 7.87
 6 16 2 114.83 8.33
 -6 16 -3 499.92 15.7
 6 16 3 492.57 15.18
 -6 16 -3 515.46 14.55
 6 16 3 476.85 16.53
 6 16 4 34.96 3.39
 -6 16 -4 42.39 4.67
 -6 16 -4 37.32 3.96
 6 16 4 37.86 4.29
 -6 16 -4 40.12 4.35
 6 16 4 37.17 4.76
 6 16 5 37.33 3.54
 -6 16 -5 38.48 4.39
 -6 16 -5 44.41 3.99
 6 16 5 39.37 4.32
 -6 16 -5 41.84 4.37
 6 16 5 43.68 4.8
 6 16 6 170.91 6.57
 -6 16 -6 175.9 6.76
 6 16 6 174.53 7.96
 -6 16 -6 186.39 8.03
 6 16 6 171.12 8.26
 6 16 7 5.29 1.25
 -6 16 -7 9.38 2.23
 6 16 7 10.41 2.07
 6 16 7 6.73 1.7
 -6 16 -8 32.37 2.77
 6 16 8 33.02 2.78
 6 16 8 31.82 2.27
 -6 16 -9 79.12 3.3
 -6 17 9 90.56 3.55
 -6 17 8 3.03 0.98
 6 17 -8 2.78 1.3
 -6 17 8 0.31 1.08
 -6 17 7 130.59 5.16
 -6 17 7 140.34 6.11
 6 17 -7 134.29 6.02
 6 17 -6 12.58 2.35
 -6 17 6 16.09 2.06
 6 17 -6 12.01 2.55
 -6 17 6 12.19 2.27
 6 17 -6 11.51 1.73
 -6 17 5 102.45 5.91
 6 17 -5 107.6 5.59
 6 17 -5 99.91 6.3
 -6 17 4 212.76 8.74
 6 17 -4 201.03 8.26
 6 17 -4 194.67 9.2
 6 17 -3 71.53 5.92
 6 17 -3 71.66 5.61
 -6 17 3 67.17 4.99
 6 17 -3 69.54 5.2
 -6 17 3 82.15 6.44
 -6 17 2 47.87 4.05
 -6 17 2 55.12 5.21
 6 17 -2 53.2 5.22
 6 17 -2 51.9 4.91
 -6 17 1 76.35 6.1
 6 17 -1 65 5.59
 6 17 -1 66.78 5.91
 -6 17 0 60.09 5.47
 6 17 0 63.5 5.58
 6 17 0 67.55 6.19
 -6 17 -1 162.09 8.94
 6 17 1 177.38 8.95
 6 17 1 152.8 9.14
 -6 17 -2 276.72 11.46
 6 17 2 271 10.97
 6 17 2 243.86 11.36
 -6 17 -3 8.01 2.65
 6 17 3 5.86 2.32
 6 17 3 4.15 2.15
 -6 17 -4 68.82 5.82
 -6 17 -4 80.37 5.62
 6 17 4 71.07 5.94
 6 17 4 80.64 5.81
 -6 17 -5 89.96 5.56
 6 17 5 77.78 5.88
 6 17 5 79.56 5.44
 -6 17 -6 53.82 4.09
 6 17 6 43.74 3.86
 6 17 6 42.43 3.77
 -6 17 -7 159.81 6.04
 6 17 7 143.15 5.69
 -6 17 -8 32.18 2.4
 6 17 8 26.51 2.03
 -6 18 8 98.91 3.91
 -6 18 7 5.67 1.4
 -6 18 7 8.52 1.08
 6 18 -7 6.09 1.61
 -6 18 6 194.12 7.06
 6 18 -6 185.65 7.04
 -6 18 5 12.53 2.34
 6 18 -5 12.87 1.98
 6 18 -5 9.01 1.99
 6 18 -5 10.51 2.05
 -6 18 4 4.55 1.56
 6 18 -4 7.64 1.9
 6 18 -4 3.05 1.77
 6 18 -3 11.34 2.57
 -6 18 3 17 2.58
 6 18 -3 11.86 2.47
 -6 18 3 11.43 2.59
 6 18 -2 102.63 6.75
 6 18 -2 106.72 6.56
 6 18 -2 103.2 6.2
 -6 18 2 105.44 5.57
 -6 18 2 106.73 6.64
 -6 18 1 4.47 2.19
 6 18 -1 3.41 2.1
 6 18 -1 4.75 2.07
 -6 18 0 222.47 10.03
 6 18 0 222.9 9.56
 6 18 0 220.75 10.03
 6 18 1 64.5 5.42
 -6 18 -1 65.68 5.74
 6 18 1 60.57 5.59
 6 18 2 57.81 4.99
 -6 18 -2 50.88 4.93
 6 18 2 53.7 5.24
 6 18 3 56.8 4.89
 -6 18 -3 60.07 5.25
 6 18 3 53.15 5.05
 6 18 4 2.65 1.98
 -6 18 -4 3.92 2.17
 6 18 4 2.59 1.92
 6 18 5 44.6 3.97
 6 18 5 46.93 3.88
 6 18 6 197.78 6.94
 6 18 6 210.09 6.88
 6 18 7 0.05 0.89
 6 19 -7 252.35 6.02
 -6 19 7 250.96 6.06
 6 19 -6 6.83 1.5
 6 19 -6 3.65 0.82
 -6 19 6 4.22 1.25
 -6 19 5 76.85 4.26
 6 19 -5 85.64 4.13
 6 19 -5 71.24 4.45
 6 19 -5 90.87 4.84
 -6 19 4 0.75 1.22
 6 19 -4 -0.12 1.24
 6 19 -4 -0.09 1.35
 6 19 -3 28.34 3.1
 -6 19 3 27.07 2.81
 -6 19 3 29.39 3.26
 6 19 -3 22.5 3.03
 6 19 -2 2.32 1.61
 -6 19 2 -0.42 1.93
 6 19 -2 -1.39 1.73
 6 19 -1 355.56 10.64
 -6 19 1 342.01 11.04
 6 19 -1 346.4 11.51
 6 19 -1 346.91 11.03
 6 19 0 25.58 3.09
 -6 19 0 22.99 3.33
 6 19 0 25.53 3.48
 6 19 0 22.84 3.2
 6 19 1 235.98 8.44
 -6 19 -1 240.6 9.44
 6 19 1 254.38 9.48
 6 19 1 224.46 9.44
 6 19 2 10.53 1.82
 6 19 2 10.05 2.49
 -6 19 -2 12.37 2.67
 6 19 2 17.07 3.01
 6 19 3 13.95 1.99
 6 19 3 13.67 2.65
 -6 19 -3 12.69 2.75
 6 19 3 12.28 2.47
 6 19 4 5.11 1.3
 6 19 4 5.65 1.86
 6 19 4 1.7 1.49
 6 19 5 128.75 5.37
 6 19 5 109.55 5.32
 6 19 6 -0.28 0.89
 6 20 -6 221.06 5.34
 6 20 -5 24.03 2.33
 6 20 -4 4.01 1.12
 6 20 -4 4.65 1.42
 6 20 -4 6.45 1.68
 6 20 -3 34.37 3.25
 6 20 -3 37.08 2.94
 6 20 -2 134.44 6.38
 -6 20 2 130.54 5.72
 6 20 -1 11.65 2.25
 6 20 -1 16.07 2.55
 -6 20 1 16.36 2.56
 6 20 0 320.5 10.08
 6 20 0 350.9 9.39
 6 20 0 334.16 9.97
 -6 20 0 314.93 9.49
 6 20 1 3.02 1.29
 -6 20 -1 2.96 1.69
 6 20 1 1.61 1.51
 6 20 1 3.44 1.7
 6 20 2 100.87 4.64
 -6 20 -2 97.97 5.28
 6 20 2 101.43 5.32
 6 20 2 95.69 5.48
 6 20 3 70.81 3.45
 -6 20 -3 61.84 4.03
 6 20 3 60.09 3.92
 6 20 3 60.6 4.18
 6 20 4 1.86 1.28
 6 20 4 3.89 1.32
 6 20 5 15.12 1.64
 6 21 -4 62.71 3.02
 6 21 -3 22.38 2.04
 6 21 -3 19.47 2.05
 6 21 -3 25.51 2.26
 6 21 -2 55.95 3.6
 6 21 -2 70.72 3.68
 6 21 -1 124.32 5.45
 -6 21 1 132.54 4.99
 6 21 -1 143.36 5.24
 6 21 0 0.53 0.99
 -6 21 0 -1.78 1.52
 6 21 0 -0.59 1.01
 6 21 1 85.09 4.49
 6 21 1 92.98 4.03
 -6 21 -1 90.99 4.38
 6 21 2 74.75 3.97
 -6 21 -2 73.68 3.87
 6 21 2 76.89 3.27
 6 21 2 77.94 4.02
 6 21 3 14.68 1.74
 6 22 -1 19.52 1.67
 6 22 0 47.89 2.38
 7 0 -13 472.08 7.38
 -7 0 12 0.09 1.29
 7 0 -12 -0.51 1.29
 7 0 -11 150.27 5.97
 -7 0 11 145.62 7.1
 -7 0 10 2.4 2.09
 -7 0 9 19.22 3.79
 -7 0 8 1.4 2.17
 -7 0 7 466.87 15.96
 7 0 -7 502.71 37.62
 7 0 -7 462.76 14.13
 -7 0 7 482.36 14.01
 7 0 -6 -0.91 1.6
 -7 0 6 3.2 1.92
 -7 0 6 -0.3 1.73
 -7 0 5 763.18 16.63
 7 0 -5 753.71 41
 7 0 -5 720.83 16.76
 -7 0 4 0.3 1.58
 7 0 -4 4.82 4.44
 -7 0 3 3.96 2.2
 7 0 -3 -1.05 3.19
 7 0 -2 -0.97 4.15
 -7 0 1 288.85 17.12
 -7 0 0 -12.64 4.44
 -7 0 -1 2134.2 51.58
 -7 0 -2 -1.35 4.27
 -7 0 -3 480.95 25.9
 -7 0 -4 1.11 1.56
 -7 0 -4 0.33 2.15
 -7 0 -4 3.06 4.37
 -7 0 -5 5.75 2.06
 -7 0 -5 6.58 3.38
 -7 0 -5 4.5 1.8
 -7 0 -5 5.16 3.58
 -7 0 -6 6.74 2.28
 -7 0 -6 -2.66 4.97
 -7 0 -7 730.4 19.74
 -7 0 -8 0.32 2.32
 -7 0 -9 248.97 10.74
 -7 0 -10 0.42 2.14
 -7 0 -11 61.85 4.33
 -7 0 -12 0.7 0.93
 7 -1 -13 0.15 0.79
 7 1 -13 2.27 0.9
 -7 1 12 370.37 9.48
 -7 -1 12 372.08 9.43
 7 1 -12 369.41 8.32
 7 -1 -12 367.68 8.62
 -7 1 11 135.21 6.9
 -7 -1 11 136.38 6.88
 7 1 -11 129.88 5.84
 7 1 -11 134.96 5.51
 7 -1 -11 143.03 5.91
 -7 1 10 45.31 4.71
 -7 -1 10 39.26 4.44
 -7 1 9 14.89 2.4
 -7 1 9 19.9 3.5
 -7 -1 9 18.19 3.37
 -7 1 8 574.04 17.39
 -7 -1 8 555.31 17.08
 -7 1 7 142.67 7.84
 -7 -1 7 141.53 8.89
 -7 1 7 148.75 9.21
 7 1 -7 149.46 20.15
 7 -1 -7 165.16 21.74
 7 -1 -7 142.86 7.9
 7 1 -7 141.77 7.97
 -7 1 6 126.7 7.3
 -7 -1 6 130.74 7.08
 -7 1 6 137.05 8.7
 7 -1 -6 134.6 18.84
 7 1 -6 132.23 18.74
 7 1 -6 119.92 7.12
 7 -1 -6 127.92 7.32
 -7 1 5 118.04 6.72
 7 -1 -5 136.3 17.11
 7 1 -5 134.77 16.85
 -7 1 5 129.23 8.23
 7 -1 -5 119.58 6.93
 7 1 -5 125.71 6.94
 -7 1 4 174.26 14.5
 -7 -1 4 174.74 14.51
 7 -1 -4 189.14 18.42
 7 1 -4 163.03 17.42
 -7 1 3 357.77 21.69
 7 -1 -3 378.29 23.45
 7 1 -3 358.48 23.55
 -7 1 2 15.38 4.69
 7 -1 -2 21.74 5.22
 7 1 -2 24.5 5.85
 -7 1 1 295.23 20.59
 -7 -1 1 282.15 17.93
 -7 1 0 1952.82 48.29
 -7 -1 0 2019.44 45.02
 -7 1 -1 61.41 8.87
 -7 -1 -1 57.73 8.86
 -7 1 -1 66.57 10.35
 -7 -1 -2 879.19 33.96
 -7 1 -2 916.21 33.85
 -7 1 -2 889.04 36.16
 -7 -1 -3 130.93 13.76
 -7 1 -3 108.45 12
 -7 1 -3 128.69 13.71
 -7 1 -4 44.16 4.21
 -7 -1 -4 40.49 4.07
 -7 1 -4 46.34 7.95
 -7 -1 -4 35.81 8.23
 -7 1 -4 51.62 9.31
 -7 1 -5 185.06 8.91
 -7 -1 -5 191.29 9.22
 -7 1 -5 179.76 15.07
 -7 -1 -5 181.17 14.87
 -7 1 -5 175.01 8.49
 -7 -1 -5 168.09 17.57
 -7 1 -5 141.94 15.96
 -7 1 -6 229.12 10.34
 -7 -1 -6 240.57 10.74
 -7 -1 -6 214.53 20.73
 -7 -1 -7 63.93 6.24
 -7 1 -7 62.91 6.04
 -7 -1 -8 614.19 17.96
 -7 1 -8 582.35 17.53
 -7 -1 -9 16.2 3.17
 -7 1 -9 17.46 3.44
 -7 1 -10 244.39 9.58
 -7 -1 -10 247.08 9.59
 -7 1 -10 247.97 9.6
 -7 1 -11 110.65 5.66
 -7 -1 -11 108.86 5.65
 -7 1 -12 113.72 4.52
 -7 -1 -12 118.64 4.74
 -7 -1 -13 19.2 1.4
 7 -2 -13 242.97 5.55
 7 -2 -12 10.89 1.67
 7 2 -12 12.86 1.7
 -7 2 11 89.09 5.59
 -7 -2 11 91.09 5.62
 7 2 -11 95.77 4.96
 7 2 -11 99.12 4.53
 7 -2 -11 93.05 4.9
 -7 -2 10 250.14 10.29
 -7 2 10 249.7 10.27
 -7 2 9 4.24 1.61
 -7 2 9 3.8 2.05
 -7 -2 9 -0.03 2.52
 -7 -2 8 231.61 11.15
 -7 2 8 261.89 11.82
 -7 2 7 253.32 10.64
 -7 -2 7 276.87 12.25
 -7 2 7 270.45 12.08
 7 -2 -7 264.26 27.52
 7 2 -7 262.4 10.8
 -7 2 6 83.13 6.01
 -7 2 6 74.88 6.5
 7 -2 -6 73.45 14.03
 7 2 -6 80.92 14.54
 7 2 -6 81.46 5.97
 7 -2 -6 76.36 5.73
 -7 2 5 260.07 10.15
 7 -2 -5 295.74 25.76
 7 2 -5 285.87 25.25
 -7 2 5 276.63 12.2
 7 -2 -5 254.92 9.98
 7 2 -5 274.2 10.32
 -7 2 4 84.88 10.53
 7 2 -4 84.57 12.87
 7 -2 -4 95.78 13
 -7 2 3 5.98 3.71
 7 -2 -3 0.05 2.76
 7 2 -3 -1.42 3.94
 -7 2 2 765.86 33.04
 7 -2 -2 759.8 29.53
 7 2 -2 717.35 31.31
 -7 2 1 181.77 16.31
 -7 -2 1 169.8 14.36
 -7 2 0 79.89 9.31
 -7 2 0 79.49 11.05
 -7 -2 0 82.96 9.71
 -7 2 -1 646.88 27.35
 -7 -2 -1 648.92 29.47
 -7 -2 -1 617.73 25.25
 -7 2 -1 666.83 31.55
 -7 2 -2 15.28 5.11
 7 2 2 14.77 4.73
 -7 -2 -2 20.98 5.36
 -7 2 -2 14.44 4.62
 -7 -2 -3 291.64 20.45
 -7 2 -3 294.64 20.1
 -7 2 -3 275.23 20.03
 -7 2 -4 801.66 17.31
 -7 -2 -4 782.38 17.18
 -7 2 -4 756.37 32.14
 -7 -2 -4 812.24 36.29
 -7 2 -4 770.71 34.52
 -7 2 -5 71.25 5.61
 -7 -2 -5 75.55 6.01
 -7 2 -5 66.41 9.09
 -7 2 -5 63.25 10.24
 -7 -2 -5 74.42 11.73
 -7 2 -5 71.33 5.44
 -7 -2 -6 300.94 24.39
 -7 2 -6 270.01 11.3
 -7 2 -6 266.17 11.04
 -7 -2 -6 286.47 11.63
 -7 2 -7 218.72 10.55
 -7 -2 -7 204.65 10.48
 -7 -2 -8 52.22 5.54
 -7 2 -8 57.68 5.73
 -7 2 -9 154.16 8.34
 -7 2 -9 159.77 8.51
 -7 -2 -9 142.2 8.1
 -7 2 -10 107.17 6.32
 -7 -2 -10 105.71 6.29
 -7 2 -10 102.94 6.21
 -7 2 -11 13.22 2.12
 -7 -2 -11 16.74 2.54
 -7 2 -12 142.77 4.87
 -7 -2 -12 149.68 5.27
 7 -3 -13 6.57 1.19
 7 -3 -12 145.85 5.5
 7 3 -12 133.56 4.49
 -7 -3 12 144.25 5.73
 7 3 -11 322.24 8.44
 -7 3 11 320.88 10.29
 -7 -3 11 311.14 10.06
 7 -3 -11 320.26 8.88
 -7 3 10 12.23 1.91
 -7 -3 10 13.28 2.77
 7 3 -10 9.28 1.81
 -7 3 10 9.86 2.49
 -7 3 9 374.21 11.44
 -7 3 9 377.7 13.4
 -7 -3 9 377.24 13.49
 -7 -3 8 192.37 10.11
 -7 3 8 206.54 10.35
 7 3 -8 198.95 9.29
 -7 3 7 175.65 9.84
 -7 3 7 172.79 8.93
 7 3 -7 173.48 8.98
 -7 3 6 41.72 4.48
 -7 3 6 48.01 5.35
 7 -3 -6 27.25 8.15
 7 3 -6 49.65 12.17
 7 3 -6 45.04 4.5
 7 -3 -6 39.49 4
 -7 3 5 515.62 14.71
 7 3 -5 520.42 14.31
 -7 3 5 534.25 16.72
 7 -3 -5 481.5 32.64
 7 3 -5 543.83 34.81
 -7 3 4 87.27 11.04
 -7 3 4 100.16 6.37
 7 -3 -4 89.34 12.24
 7 3 -4 97.42 13.8
 7 3 -4 88.06 5.58
 -7 3 4 83.72 5.61
 7 3 -3 630.78 32.05
 -7 3 3 626.2 29.74
 7 3 -2 4.86 3.53
 -7 -3 2 8.21 4.16
 -7 3 2 1.77 2.26
 -7 3 2 2.91 2.95
 -7 3 1 685 27.27
 -7 -3 1 605.96 27.61
 -7 3 1 611.73 30.18
 -7 3 0 124.85 11.71
 -7 -3 0 98.06 11.03
 -7 3 0 125.16 14.16
 -7 3 -1 156.88 13.16
 -7 -3 -1 149.93 14.55
 -7 -3 -1 136.94 12.48
 -7 3 -1 145.29 15.03
 -7 -3 -2 415.25 24.25
 -7 3 -2 400 21.88
 -7 3 -2 402.67 24.74
 7 3 2 416.48 22.25
 -7 3 -3 508.7 27.38
 -7 -3 -3 506.7 27.42
 -7 3 -3 501.87 26.01
 -7 3 -4 11.68 2.4
 -7 -3 -4 9.15 2.35
 -7 3 -4 7.49 2.86
 -7 -3 -4 8.64 2.79
 -7 3 -5 1190.94 22.1
 -7 -3 -5 1204.47 23.07
 -7 -3 -5 1233.57 46.89
 -7 3 -5 1163.53 39.1
 -7 -3 -6 3.14 3.81
 -7 3 -6 9.51 2.57
 -7 3 -6 9.76 2.49
 -7 3 -7 68.02 5.87
 -7 3 -7 63.88 5.8
 -7 -3 -7 67.15 6.29
 -7 3 -8 157.69 8.67
 -7 3 -8 155.34 8.88
 -7 -3 -8 163.82 9.19
 -7 3 -9 78.1 5.77
 -7 3 -9 81.07 6.01
 -7 -3 -9 72.52 5.83
 -7 3 -10 4.44 2.15
 -7 3 -10 0.66 1.6
 -7 3 -11 370.54 9.34
 -7 -3 -11 380.85 10.23
 -7 3 -12 34.94 2.38
 -7 -3 -12 35.13 2.64
 7 3 12 28.27 2.24
 7 -4 -13 12.96 1.38
 7 4 -13 14.59 1.35
 -7 -4 12 38.38 3
 -7 -4 11 34.99 3.44
 7 -4 -11 40.02 3.4
 -7 4 10 659.88 13.32
 -7 4 10 690 16.66
 -7 -4 10 662.97 16.36
 -7 4 9 14.34 2.59
 -7 4 9 17.03 3.16
 -7 -4 9 7.7 2.36
 7 4 -8 610.37 16.25
 -7 4 8 623.5 17.76
 -7 -4 8 643.51 18.12
 -7 4 8 600.12 15.83
 -7 4 7 108.46 7.22
 -7 4 7 114.59 7.94
 7 4 -7 114.67 7.24
 7 -4 -6 3.41 6.17
 7 4 -6 1.56 4.46
 -7 4 6 1.83 1.86
 -7 4 6 3.04 2.01
 7 4 -6 1.82 1.62
 -7 4 5 10.75 2.55
 7 -4 -5 11.3 5.97
 7 4 -5 15.44 6.56
 -7 4 5 11.68 2.63
 7 4 -5 20.5 3.28
 -7 4 4 332.69 11.65
 7 4 -4 326.86 25.35
 -7 4 4 323.82 11.15
 -7 4 4 302.24 20.6
 7 4 -4 335.31 11.01
 7 4 -3 -0.86 3.64
 -7 4 3 7.02 3
 -7 4 3 0.11 3.74
 -7 -4 2 1037.9 39.55
 -7 4 2 1019 39.44
 -7 4 2 1142.44 40.54
 -7 -4 1 33.27 6.72
 -7 4 1 41.76 7.19
 -7 4 1 36.03 7.9
 -7 -4 0 271.53 18.56
 -7 4 0 291.69 21.58
 7 4 1 341.84 21.79
 -7 -4 -1 330.49 20.25
 -7 4 -1 329.69 23.02
 -7 4 -1 325.1 18.64
 -7 -4 -1 347.65 22.36
 -7 4 -2 287.54 21.3
 -7 -4 -2 293.09 20.68
 -7 4 -2 293.31 18.73
 7 4 2 291.51 19.14
 -7 -4 -3 1.57 3.25
 -7 4 -3 8.52 3.59
 -7 4 -3 6.99 4.48
 7 4 3 4.5 1.85
 -7 4 -3 8.41 2.06
 -7 4 -4 945.25 37.11
 -7 4 -4 972.02 18.93
 -7 4 -4 907.27 20.21
 -7 -4 -4 912.15 18.63
 -7 -4 -4 935.74 39.38
 -7 4 -4 944.74 38.1
 -7 4 -5 -0.68 1.97
 -7 -4 -5 1.87 1.65
 -7 -4 -5 7.05 4.59
 -7 4 -5 0.54 3.57
 -7 4 -5 3.44 2.29
 -7 -4 -6 261.32 23.12
 -7 4 -6 261.63 10.57
 -7 4 -6 255.51 10.55
 -7 4 -7 6.1 2.24
 -7 4 -7 6.35 2.09
 -7 4 -8 4.49 2.28
 -7 4 -8 4.87 2.26
 -7 4 -9 16.13 2.98
 -7 4 -9 17.26 2.74
 -7 4 -10 312.43 9.79
 -7 4 -11 2.1 1.34
 -7 -4 -11 1.18 1.33
 7 4 12 432.9 8.55
 -7 4 -12 455.14 7.28
 7 5 -13 0.73 0.57
 7 -5 -13 -0.4 0.83
 -7 -5 12 -0.21 1.01
 -7 -5 11 344.35 10.15
 -7 -5 10 22.04 3.24
 -7 5 10 22.94 2.58
 -7 5 10 17.41 2.95
 -7 5 9 1113.76 19.67
 -7 5 9 1153.43 22.76
 -7 -5 9 1165.59 23.11
 -7 5 8 5.59 2.01
 -7 5 8 5.75 2.16
 7 5 -8 3.37 2.11
 7 5 -7 246.27 10.6
 -7 5 7 244.5 11.37
 -7 5 7 219.9 10.3
 7 5 -6 13.33 4.25
 7 5 -6 17.88 2.98
 -7 5 6 18.64 3.38
 -7 5 6 17.81 3.28
 7 5 -5 150.35 7.93
 -7 5 5 151.59 8.49
 -7 5 5 155.71 8.9
 7 5 -4 4.11 1.84
 -7 5 4 7.2 2.08
 -7 5 4 10.76 2.63
 -7 5 4 4.25 1.93
 -7 5 4 7.57 5.74
 7 5 -4 10.06 5.55
 7 5 -3 942.64 18.24
 -7 5 3 913.14 18.35
 7 5 -3 866.21 39.6
 -7 -5 3 889.41 39.23
 -7 5 3 938.68 19.5
 -7 5 3 870.3 36.83
 -7 5 3 919 40.54
 -7 -5 2 5.49 4.17
 -7 5 2 2.23 4.53
 -7 5 2 3.03 3.6
 -7 -5 1 817.72 34.66
 -7 5 1 773.65 35.77
 -7 5 1 779.12 32.85
 -7 -5 0 5.44 3.63
 -7 5 0 11.23 3.17
 -7 5 0 10.1 4.99
 7 5 0 3.91 3.21
 7 5 1 0.02 3.57
 -7 5 -1 3.41 3.42
 -7 -5 -1 2.48 2.35
 -7 -5 -1 0.47 3.11
 7 5 2 22.4 5.35
 -7 -5 -2 19.72 6.31
 -7 5 -2 21.5 6.86
 7 5 3 733.29 18.13
 -7 5 -3 696.32 33.56
 -7 5 -3 661.56 16.92
 -7 -5 -3 646.91 14.74
 -7 5 -3 712.38 15.63
 -7 -5 -3 702.95 33.34
 -7 5 -4 54.78 8.91
 -7 5 -4 50.46 4.33
 -7 -5 -4 51.65 4.57
 -7 5 -4 50.12 4.86
 -7 -5 -4 56.84 9.69
 -7 5 -5 509.15 14.18
 -7 -5 -5 484.7 14.51
 -7 5 -5 500.83 15.87
 -7 5 -5 470.21 25.76
 -7 -5 -5 513.4 30.55
 -7 5 -6 69.12 6.09
 -7 5 -6 73.96 5.63
 -7 5 -6 70.38 5.92
 -7 5 -7 193.5 9.19
 -7 5 -7 191 9.05
 -7 5 -7 172.06 9.42
 -7 5 -8 17.65 3.02
 -7 5 -8 17.94 3
 -7 5 -8 17.5 3.27
 -7 5 -9 129.25 7.07
 -7 5 -9 129.58 6.83
 -7 5 -9 126.16 7.06
 -7 5 -10 3.11 1.56
 -7 -5 -10 0.63 1.56
 -7 5 -11 436.37 8.96
 -7 -5 -11 437.2 10.23
 7 5 12 3.64 1.04
 -7 -5 -12 2.91 0.96
 7 6 -13 38.23 1.86
 7 -6 -13 35.55 1.99
 -7 -6 12 62.21 3.39
 -7 -6 11 19.54 2.56
 -7 -6 10 695.77 16.08
 -7 6 10 699.59 13.63
 -7 6 9 60.73 5.37
 -7 -6 9 56.59 5.18
 -7 6 9 53.47 4.41
 7 6 -8 453.74 13.87
 -7 6 8 457.11 14.94
 7 6 -8 459.11 13.29
 -7 6 8 446.41 13.64
 7 6 -7 17.65 3.1
 -7 6 7 17.95 3.48
 7 6 -7 17.29 2.92
 -7 6 7 18.53 3.59
 -7 6 6 5.05 2.5
 7 6 -6 3.67 1.68
 -7 6 6 4.89 2.55
 7 6 -6 2.96 1.5
 -7 6 5 16.34 2.85
 7 6 -5 22.69 7.68
 7 6 -5 16.41 2.94
 -7 6 5 21.74 3.75
 -7 6 4 499.34 32.33
 -7 6 4 459.83 13.86
 -7 6 4 460.08 14.56
 -7 6 4 465.3 27.25
 7 6 -4 478.25 13.55
 7 6 -4 489.06 31.88
 -7 6 4 457.03 14.57
 -7 6 3 4.81 1.91
 -7 6 3 5.49 2.06
 -7 -6 3 4.95 5.81
 -7 6 3 1.4 4.23
 -7 6 3 6 3.84
 7 6 -3 3.68 1.49
 -7 6 2 876.86 38.15
 -7 6 2 801.79 17.15
 -7 6 2 806.51 37.09
 -7 -6 2 866.01 38.47
 -7 6 1 121.34 14.88
 7 6 -1 117.94 14.54
 -7 -6 1 114.91 13.62
 -7 6 1 116.88 13.41
 -7 6 0 186.34 18.36
 7 6 0 200.94 18.34
 -7 6 0 228.99 18.18
 -7 -6 0 208.07 17.7
 -7 6 -1 291.92 20.38
 -7 -6 -1 279.82 20.08
 -7 -6 -1 290.62 21.05
 7 6 1 273.35 20.76
 7 6 1 300.12 10.77
 -7 6 -1 294.75 10.41
 -7 6 -1 266.29 21.83
 7 6 2 47.09 4.55
 -7 6 -2 39.63 9.34
 -7 6 -2 39.1 3.53
 -7 6 -2 42.27 4.53
 7 6 2 33.13 6.77
 -7 -6 -3 53.41 9.37
 -7 6 -3 52.87 9.66
 7 6 3 51.07 5.04
 -7 -6 -3 54.45 4.45
 -7 6 -3 50.85 4.94
 -7 6 -3 50.68 4.13
 7 6 4 936.2 22.16
 -7 -6 -4 946.48 40.17
 -7 6 -4 815.01 36.19
 -7 6 -4 856.16 17.69
 -7 -6 -4 826.8 17.74
 -7 6 -4 860.26 20.33
 -7 6 -5 42.11 8.27
 -7 6 -5 43.34 4.3
 -7 -6 -5 40.1 4.31
 -7 6 -5 43.12 4.98
 -7 6 -6 693.11 16.59
 -7 6 -6 656.71 18.47
 -7 -6 -6 662.63 17.82
 -7 6 -7 49.24 4.9
 -7 6 -7 60.16 4.94
 -7 6 -7 52.99 5.44
 -7 6 -8 4.97 1.69
 -7 6 -8 4.05 2.09
 -7 6 -9 3.78 1.57
 -7 -6 -9 6.91 2.46
 -7 6 -10 191.49 6.67
 -7 -6 -10 171.17 7.37
 -7 -6 -11 5.04 1.4
 -7 6 -11 7.41 1.39
 7 6 11 3.84 1.58
 -7 -6 -12 233.8 5.25
 7 6 12 225.92 5.83
 7 7 -12 134.96 4.5
 -7 -7 12 126.16 4.4
 -7 -7 11 200.14 7.27
 -7 7 10 8.95 1.76
 -7 -7 10 7.17 2.12
 7 -7 -10 8.63 2.11
 7 7 -9 307.5 10.2
 -7 7 9 293.72 9.98
 -7 -7 9 301.33 11.38
 -7 7 8 22.66 3.42
 7 7 -8 28 3.46
 -7 7 8 31.71 4.18
 7 7 -8 24.41 3.55
 -7 7 7 226.77 10.27
 7 7 -7 233.29 10.1
 7 7 -7 224.33 9.99
 -7 7 7 225.32 10.62
 7 7 -6 290.24 11.25
 -7 7 6 277.19 11.99
 -7 7 6 287.76 12.06
 -7 7 5 74.42 6.07
 -7 7 5 69.09 12.73
 7 7 -5 62.24 11.36
 7 7 -5 71.53 5.52
 7 7 -5 76.42 13.08
 -7 7 5 69.64 6.13
 -7 7 4 281.52 24.34
 -7 7 4 246.98 10.62
 -7 7 4 222.26 18.96
 -7 7 4 259.5 10.73
 -7 7 4 269.71 11.49
 7 7 -4 262.18 10.18
 7 7 -4 291.63 24.8
 -7 -7 4 222.29 21.44
 7 7 -3 552.5 33.8
 7 7 -3 547.51 14.34
 -7 7 3 551.81 32.83
 -7 7 3 513.18 14.49
 -7 7 3 521.95 15.52
 -7 7 3 531.78 30.52
 -7 -7 3 540.37 32.22
 7 7 -2 47.4 9.03
 -7 7 2 51.13 9.77
 -7 7 2 31.08 7.2
 -7 7 2 45.07 4.27
 -7 7 2 44.19 4.37
 -7 7 2 39.44 4.05
 -7 -7 2 39.58 7.85
 -7 -7 1 420.65 26.3
 7 7 -1 423.38 28.2
 -7 7 1 401.63 12.2
 -7 7 1 397.17 12.12
 -7 7 1 421.99 28.12
 -7 7 1 417.24 26.42
 -7 7 0 550.78 14.26
 7 7 0 560.48 31.48
 7 7 0 554.35 14.46
 -7 7 0 523.26 14.09
 -7 7 0 569.28 32.72
 -7 -7 0 516.92 28.49
 -7 7 0 558.17 29.67
 -7 7 -1 29.54 6.37
 -7 7 -1 35.07 3.63
 -7 -7 -1 32.25 7.43
 7 7 1 45.62 4.48
 7 7 1 30.23 7.47
 -7 7 -1 36.45 8.26
 -7 7 -2 428.44 11.65
 -7 7 -2 426.85 13.48
 7 7 2 462.34 14.27
 -7 -7 -2 437.53 26.37
 -7 7 -2 433.46 28.16
 7 7 2 436.1 25.79
 -7 -7 -3 373.18 24.79
 -7 -7 -3 347.09 10.72
 -7 7 -3 336.19 12.43
 -7 7 -3 376.02 11.25
 -7 7 -3 383.05 26.22
 7 7 3 400.53 13.88
 -7 -7 -4 113.93 13.93
 -7 -7 -4 112.73 6.5
 -7 7 -4 116.56 7.79
 -7 7 -4 120.99 6.54
 -7 7 -4 122.05 14.76
 7 7 4 123.51 8.3
 -7 -7 -5 411.17 27.13
 -7 7 -5 407.63 12.16
 -7 7 -5 413.66 14.91
 -7 -7 -5 391.95 12.7
 -7 7 -6 130.95 7
 -7 -7 -6 129.01 7.87
 -7 7 -6 125.86 8.42
 -7 7 -7 152.36 7.39
 -7 7 -7 129.05 7.99
 -7 -7 -7 141.2 8.4
 -7 7 -7 133.96 8.57
 -7 7 -8 66.17 4.63
 -7 -7 -8 62.37 5.56
 -7 7 -8 54.88 4.66
 -7 7 -8 65.79 5.93
 -7 7 -9 8.58 1.9
 -7 -7 -9 3.96 1.53
 -7 -7 -10 6.71 1.62
 -7 -7 -11 148.33 5.2
 7 7 11 157.42 6.3
 7 7 12 30.07 2.09
 7 8 -12 -0.48 0.76
 -7 -8 11 56.81 3.75
 -7 -8 10 147.3 7.07
 -7 8 9 0.42 1.41
 7 8 -9 1.73 1.58
 -7 -8 9 1.75 1.68
 7 8 -8 91.26 6.15
 -7 8 8 89 6.13
 7 8 -8 87.45 6.04
 -7 8 7 417.39 13.73
 7 8 -7 402.17 13.37
 7 8 -7 398.69 13.1
 -7 8 6 19.5 3.82
 7 8 -6 18.77 3.22
 -7 8 6 14.13 3.23
 -7 8 6 16.09 3.1
 7 8 -5 930.41 19.55
 -7 8 5 893.74 21.45
 -7 8 5 888.36 46.11
 -7 8 5 920.08 20.8
 -7 8 4 19.37 3.15
 -7 8 4 20.25 7.45
 7 8 -4 18.5 6.33
 -7 -8 4 11.41 6.12
 7 8 -4 16.25 2.76
 -7 8 4 15.98 3.1
 7 8 -3 102.52 14.86
 7 8 -3 90.64 6.05
 -7 8 3 88.18 6.33
 -7 8 3 83.2 6.43
 -7 8 3 99.81 13.85
 -7 8 3 79.76 12.27
 -7 -8 3 97.86 14.05
 7 8 -2 99.97 14.71
 -7 8 2 88.17 6.11
 -7 8 2 79.07 5.66
 -7 8 2 81.33 6.33
 -7 8 2 87.98 13.22
 -7 8 2 80.2 12.61
 -7 -8 2 93.25 13.49
 7 8 -1 247.94 22.11
 -7 8 1 255.31 10.53
 -7 8 1 247.49 9.93
 -7 8 1 246.03 9.87
 -7 8 1 252.95 22.56
 7 8 -1 258.58 10.17
 -7 8 1 245.66 20.96
 -7 -8 1 254.26 21.33
 7 8 0 38.72 8.91
 -7 8 0 26.76 6.57
 -7 8 0 39.47 4.05
 7 8 0 28.78 3.4
 -7 8 0 29.44 3.71
 7 8 0 32 3.89
 -7 -8 0 41.53 9.15
 -7 8 0 30.47 8.65
 -7 8 -1 799.17 36.48
 -7 8 -1 798.37 17.48
 7 8 1 832.8 18.5
 -7 8 -1 782.03 39.38
 -7 8 -1 781.22 18.08
 7 8 1 822.54 19.53
 -7 -8 -1 786.29 35.73
 7 8 1 782.59 37.03
 7 8 2 63.1 5.41
 -7 8 -2 64.34 5.09
 -7 -8 -2 55.16 9.02
 -7 8 -2 45.66 9.29
 -7 8 -2 62.95 5.55
 -7 8 -2 64.69 10.35
 7 8 3 549.34 16.46
 -7 -8 -3 495.02 28.9
 -7 8 -3 495 15.4
 -7 8 -3 506.72 12.79
 -7 8 -3 521.84 31.17
 7 8 4 270.61 12.22
 -7 -8 -4 248.28 20.74
 -7 8 -4 253.64 11.48
 -7 -8 -4 270.94 9.78
 -7 8 -4 263.89 9.42
 -7 8 -4 254.34 21.31
 7 8 5 84.6 7.31
 -7 -8 -5 94.9 6.18
 -7 8 -5 83.08 6.82
 -7 8 -5 88.1 5.46
 -7 -8 -6 101.58 6.71
 -7 8 -6 88.87 7.14
 -7 8 -6 98.56 5.79
 -7 -8 -7 338.22 12.19
 -7 8 -7 307.72 12.18
 -7 8 -8 21.74 3.06
 -7 -8 -8 22.56 3.18
 -7 8 -9 131.67 6
 -7 -8 -9 132.16 6.62
 -7 -8 -10 44.45 3.33
 7 8 10 39.52 3.99
 -7 -8 -11 1.36 0.75
 -7 8 -11 1.02 0.78
 7 8 11 0.04 1.16
 7 9 -12 191.32 4.54
 -7 -9 11 9.72 1.65
 7 9 -11 11.48 1.69
 -7 -9 10 30.88 3.24
 -7 9 9 12.44 2.22
 7 9 -9 14.15 2.47
 7 -9 -9 10.14 2.04
 -7 -9 9 9.54 2.3
 7 9 -8 188.34 8.45
 -7 9 8 192.88 8.64
 7 9 -8 191 8.75
 7 9 -7 0.78 1.54
 -7 9 7 1.17 1.84
 7 9 -7 1.17 1.68
 7 9 -6 372.63 12.52
 -7 9 6 343.34 13
 -7 9 5 9.72 2.81
 -7 9 5 11.07 2.91
 7 9 -5 10.33 2.19
 -7 9 4 197.89 21.42
 -7 9 4 190.47 10.06
 7 9 -4 207.15 21.26
 7 9 -4 194.68 8.78
 -7 9 3 28.65 3.86
 -7 9 3 28.32 4.27
 -7 9 3 31.27 7.18
 7 9 -3 25.59 3.4
 7 9 -3 26.49 7.38
 -7 -9 3 34.14 8.3
 -7 -9 2 41.18 8.84
 -7 9 2 30.64 3.82
 -7 9 2 26.81 3.72
 -7 9 2 26.93 3.5
 7 9 -2 35.61 3.88
 -7 9 2 29.28 7.4
 -7 9 2 26.04 6.62
 7 9 -2 25.46 8.64
 7 9 -1 7.93 4.69
 -7 9 1 -2.24 5.69
 -7 9 1 2.31 1.35
 -7 9 1 4.63 2.19
 -7 9 1 2.22 1.48
 7 9 -1 5.52 1.95
 -7 9 1 -3.54 5.79
 -7 -9 1 6.91 2.74
 7 9 0 1220.29 48.18
 -7 9 0 1203.97 22.69
 -7 9 0 1177.57 21.67
 7 9 0 1209.85 22.01
 -7 9 0 1198.47 22.64
 -7 9 0 1148.19 49.38
 7 9 0 1244.59 23.42
 -7 -9 0 1255.18 46.28
 -7 -9 0 1124.72 44.89
 -7 9 0 1116.29 45.47
 7 9 1 6.23 3.9
 -7 -9 -1 10.93 5.61
 -7 9 -1 6.66 1.83
 -7 9 -1 5.04 1.78
 7 9 1 6.74 2.03
 -7 9 -1 12.04 5.08
 7 9 1 3.36 1.91
 -7 9 -1 6.54 2.13
 -7 9 -2 822.47 18.09
 7 9 2 847.46 19.62
 -7 9 -2 805.69 37.81
 -7 9 -2 759.93 18.72
 7 9 2 831.68 20.95
 -7 -9 -2 822.98 36.97
 -7 9 -2 798.7 19.11
 -7 9 -2 776.32 39.64
 7 9 3 78.9 6.31
 -7 9 -3 78.99 5.79
 -7 9 -3 81.7 6.51
 -7 -9 -3 77 11.42
 -7 9 -3 88.63 13.06
 -7 9 -4 7.22 3
 7 9 4 7.26 2.68
 -7 9 -4 8.3 2.15
 -7 9 -5 24.61 4.15
 7 9 5 22.54 4.1
 -7 -9 -6 377.82 12.35
 -7 9 -6 337.36 13.59
 7 9 6 372.43 15.09
 -7 9 -7 5.99 2.81
 -7 -9 -7 4.31 1.97
 -7 -9 -8 307.76 10.28
 -7 9 -8 301.55 10.68
 -7 -9 -9 12.25 2.04
 -7 9 -9 6.48 1.66
 7 9 9 10.97 2.89
 -7 -9 -10 92.34 4.18
 7 9 10 101.5 5.73
 -7 9 -11 15.68 1.44
 7 9 11 15.43 2.03
 7 9 11 14.39 1.86
 -7 -10 11 109.86 4.36
 7 10 -11 113.78 4.12
 -7 -10 10 5.42 1.64
 -7 -10 9 0.97 1.5
 -7 10 9 2.76 1.45
 7 10 -9 2.13 1.51
 -7 10 8 32.58 3.83
 7 10 -8 34.08 3.8
 7 10 -7 252.72 10.04
 7 10 -7 256.97 10.63
 -7 10 7 264.95 10.59
 7 10 -6 12.99 2.53
 -7 10 6 16.77 3.35
 7 10 -5 377.13 12.36
 -7 10 5 385.59 13.92
 7 10 -4 36.04 3.93
 -7 10 4 29.97 4.26
 -7 10 4 34.17 4.54
 -7 10 3 6.8 2.54
 7 10 -3 6.84 2.33
 -7 10 3 6.34 2.76
 7 10 -3 5.5 1.79
 -7 10 2 85.16 13.27
 -7 10 2 73.71 6.38
 -7 10 2 74.82 5.88
 7 10 -2 81.12 5.93
 -7 10 2 79.79 5.97
 -7 -10 2 88.74 14.17
 7 10 -2 101.7 14.96
 -7 10 1 235.38 10.64
 -7 10 1 240.99 10.07
 -7 10 1 229.64 10.13
 7 10 -1 234.33 10.22
 -7 -10 1 267.75 23.39
 -7 10 1 288.78 24.34
 7 10 -1 245.92 22.7
 7 10 0 19.95 6.01
 -7 10 0 36.47 4.3
 -7 10 0 37.12 4.15
 7 10 0 33.29 3.81
 -7 10 0 33.33 4.29
 7 10 0 34 4.25
 -7 -10 0 35.37 8.5
 -7 10 0 26.15 7.57
 -7 10 -1 1190.43 21.89
 7 10 1 1184.11 22.44
 -7 10 -1 1171.37 23.19
 7 10 1 1196.64 24.35
 -7 -10 -1 1149.61 43.97
 -7 10 -1 1179.41 47.52
 7 10 2 3.51 2.56
 -7 10 -2 6.67 2.47
 -7 10 -2 3.73 1.45
 7 10 2 8.38 2.59
 -7 10 -2 5.17 2.23
 7 10 2 5.27 2.79
 -7 10 -2 6.96 4.07
 -7 -10 -2 10.53 6.47
 7 10 3 232.57 10.76
 -7 10 -3 215.63 10.44
 7 10 3 236.93 11.68
 -7 10 -3 229.09 10.71
 -7 10 -3 237.4 9.68
 7 10 4 25.63 3.91
 -7 10 -4 26.4 3.48
 -7 10 -4 23.68 3.84
 -7 10 -5 106.37 6.35
 -7 10 -5 103.55 7.7
 7 10 5 103.76 7.73
 7 10 6 6.96 2.95
 -7 10 -6 3.66 1.67
 -7 10 -6 5.1 2.53
 7 10 7 555.11 17.54
 -7 10 -7 525.79 15.39
 7 10 8 7.64 2.98
 -7 10 -8 9.23 2.35
 -7 10 -9 179.52 6.79
 -7 10 -9 191.39 7.1
 7 10 9 201.44 8.82
 7 10 10 2.21 1.73
 -7 10 -10 1.82 0.95
 7 10 10 1.04 1.28
 7 10 11 13.32 1.73
 7 10 11 13.53 1.62
 7 11 -11 37.32 2.18
 7 11 -10 20.1 2.04
 -7 -11 10 21.76 2.44
 -7 -11 9 40.98 3.83
 7 11 -9 48.26 3.87
 7 -11 -8 223.68 7.75
 -7 11 8 220.68 8.59
 7 11 -8 207.06 8.65
 7 11 -7 15.37 2.59
 -7 11 7 20.52 3.28
 7 11 -7 20.1 3.24
 7 11 -6 281.25 10.52
 -7 11 6 312.96 11.73
 7 11 -5 108.16 6.65
 -7 11 5 105.76 7.18
 7 11 -4 311.42 11.06
 -7 11 4 298.35 12.12
 7 11 -4 318.19 11.47
 -7 11 3 118.09 7.69
 7 11 -3 111.88 6.87
 7 11 -3 117.18 6.74
 -7 11 3 98.9 7.33
 7 11 -2 24.01 3.43
 -7 11 2 21.96 3.45
 -7 11 2 17.52 3.18
 -7 11 2 20.84 3.51
 -7 11 1 106.39 6.9
 -7 11 1 108.5 6.9
 7 11 -1 110.82 7.26
 -7 11 1 109.78 7.26
 -7 11 1 97.26 6.88
 -7 11 0 455.72 13.74
 -7 11 0 448.06 30.45
 7 11 0 479.73 15.12
 -7 11 0 450.13 14.57
 -7 11 0 445.99 14.11
 7 11 1 0.45 1.6
 7 11 1 3.01 2.46
 7 11 1 4 2.39
 -7 11 -1 0.79 1.58
 -7 11 -1 1.73 2.25
 7 11 2 567.54 16.11
 -7 11 -2 596.19 15.33
 7 11 2 577.89 17.55
 -7 11 -2 542.88 16
 -7 11 -2 580.64 16.91
 7 11 3 117.59 7.62
 -7 11 -3 124.11 6.96
 7 11 3 118.02 8.51
 -7 11 -3 109.61 7.55
 -7 11 -3 115.69 7.69
 7 11 4 36.85 4.64
 -7 11 -4 28.02 3.3
 7 11 4 31.4 5.04
 -7 11 -4 27.17 3.87
 -7 11 -4 35.37 4.57
 -7 11 -5 129.42 6.68
 -7 11 -5 121.63 8.11
 7 11 5 127.06 8.4
 -7 11 -5 120.38 7.66
 -7 11 -6 399.77 14.03
 7 11 6 391 14.53
 -7 11 -6 406.7 13.27
 7 11 7 21.14 3.73
 -7 11 -7 20.92 3.46
 -7 11 -7 23.28 3.29
 -7 11 -8 595.91 13.51
 -7 11 -8 556.62 13.54
 7 11 8 575.12 15.6
 7 11 9 67.03 5.04
 -7 11 -9 59.73 3.71
 -7 11 -9 57.94 3.79
 7 11 9 62.85 4.85
 7 11 10 47.21 3.44
 7 11 10 40.64 3.12
 -7 11 -10 48.24 2.62
 7 11 11 85.09 3.22
 -7 12 11 25.38 1.82
 -7 -12 10 107.91 4.64
 7 12 -10 117.52 4.13
 7 12 -9 7.53 1.85
 -7 -12 9 7.1 1.76
 7 12 -9 7.02 1.44
 7 12 -8 186.78 7.97
 -7 12 7 157.47 7.62
 7 12 -7 156.51 8
 7 12 -7 150.79 7.08
 7 -12 -7 154.28 6.4
 7 12 -6 21.11 3.02
 -7 12 6 20.91 3.31
 7 12 -5 471.7 13.36
 -7 12 5 476.77 14.45
 7 12 -4 217.08 9.55
 7 12 -4 213.96 9.03
 -7 12 4 219.97 9.95
 7 12 -3 1.97 1.61
 -7 12 3 5.18 2.47
 7 12 -3 3.45 1.28
 7 12 -2 434.81 12.76
 -7 12 2 415.22 13.48
 7 12 -2 444.6 14.12
 -7 12 2 408.5 14.28
 7 12 -1 181.27 9.24
 -7 12 1 171.78 8.6
 -7 12 1 169.02 8.29
 -7 12 1 169.59 8.92
 -7 12 1 170.52 8.9
 7 12 0 57.34 5.48
 -7 12 0 51.81 4.76
 -7 12 0 61.94 5.6
 7 12 1 277.05 10.66
 7 12 1 282.52 12.88
 7 12 1 281.34 11.93
 -7 12 -1 282.97 11.74
 -7 12 -1 282.75 10.65
 -7 12 -2 73.08 5.32
 7 12 2 68.84 5.62
 7 12 2 76.68 6.98
 7 12 2 74.42 6.47
 -7 12 -2 69.02 5.96
 -7 12 -2 67.13 5.82
 7 12 3 116.93 7.34
 -7 12 -3 123.18 6.75
 7 12 3 104.01 7.8
 -7 12 -3 109.6 7.48
 -7 12 -3 112.76 7.51
 7 12 4 440.99 15.69
 7 12 4 433.29 14.34
 -7 12 -4 412.56 14.42
 -7 12 -4 444.48 14.54
 7 12 5 144.72 9.12
 7 12 5 155.31 8.85
 -7 12 -5 155.29 8.98
 -7 12 -5 158.69 8.59
 7 12 6 77.78 6.71
 7 12 6 85.96 6.62
 -7 12 -6 79.13 6.25
 -7 12 -6 79.16 5.76
 7 12 7 233.9 10.44
 7 12 7 241.65 10.24
 -7 12 -7 234.03 9.66
 -7 12 -7 254.99 9.37
 7 12 8 6.11 2.33
 7 12 8 9.04 2.33
 -7 12 -8 12.28 2.39
 -7 12 -8 11.47 2.12
 7 12 9 54.91 4.04
 -7 12 -9 50.47 3.33
 -7 12 -9 56.88 3.3
 7 12 9 54.79 4.15
 7 12 10 81.69 3.82
 7 12 10 87.26 3.97
 -7 13 10 3.93 1.2
 -7 -13 10 3.05 0.78
 -7 -13 9 248.98 7.9
 7 13 -9 257.58 7.75
 7 13 -9 256.11 6.25
 7 13 -8 37.33 3.57
 7 13 -7 121.23 6.81
 7 13 -6 16.82 2.24
 7 13 -6 18.02 2.7
 7 13 -6 20.77 3.6
 -7 13 6 17.66 2.91
 7 13 -5 80.76 5.36
 7 13 -5 74.07 5.19
 -7 13 5 77.69 5.68
 7 13 -5 72.65 5.73
 7 13 -4 69.05 5.46
 7 13 -4 68.99 5.06
 7 13 -4 78.33 6.12
 -7 13 4 73.24 5.63
 7 13 -3 639.77 15.13
 7 13 -3 666.42 16.96
 -7 13 3 628.82 16.1
 7 13 -2 18.85 3.25
 7 13 -2 14.58 2.64
 -7 13 2 15.73 2.79
 7 13 -1 246.93 10.78
 -7 13 0 82.66 6.5
 7 13 0 86.35 6.54
 -7 13 0 85.01 5.91
 7 13 1 10.5 2.85
 7 13 1 8.4 2.55
 -7 13 -1 11.83 2.36
 -7 13 -1 13.57 3.19
 7 13 2 192.96 8.84
 7 13 2 215.41 11.49
 7 13 2 200 10.19
 -7 13 -2 210.87 10.17
 -7 13 -2 213.54 8.84
 7 13 3 238.93 10.02
 -7 13 -3 243.28 10.79
 7 13 3 248.65 11.44
 -7 13 -3 266.62 11.29
 7 13 3 251.75 12.61
 7 13 4 1.41 2.34
 7 13 4 4.83 2.3
 -7 13 -4 0.7 1.84
 -7 13 -4 0.08 1.43
 -7 13 -4 2.91 2.41
 7 13 5 662.87 18.32
 7 13 5 647 16.78
 -7 13 -5 694.64 16.97
 -7 13 -5 676.38 17.74
 7 13 6 5.81 2.87
 7 13 6 1.77 1.64
 -7 13 -6 5.89 2.01
 -7 13 -6 7 2.48
 7 13 7 112.4 6.59
 -7 13 -7 117.7 6.05
 7 13 7 113.59 6.92
 -7 13 -7 115.03 6.45
 7 13 8 110.24 5.8
 -7 13 -8 102.12 4.86
 7 13 8 105.64 5.93
 -7 13 -8 103.75 5.3
 -7 13 -9 94.19 3.51
 7 13 9 94.73 4.58
 7 13 9 102.17 5.07
 7 13 10 0.75 0.64
 7 13 10 2.15 0.89
 -7 14 10 307.2 6.38
 -7 14 9 0.75 1.14
 -7 -14 9 0.63 0.89
 7 14 -8 312.43 9.11
 7 14 -7 39.72 3.96
 7 14 -6 8.07 2.15
 7 14 -6 9.53 1.79
 7 14 -5 3.01 1.59
 7 14 -5 0.13 1.45
 7 14 -5 3.65 1.77
 -7 14 5 0.78 1.3
 7 14 -4 316.06 10.24
 7 14 -4 329.28 12.14
 -7 14 4 327.7 10.98
 7 14 -3 11.44 2.61
 7 14 -3 10.37 2.49
 7 14 -3 7.38 2
 -7 14 3 11.96 2.55
 7 14 -2 393.06 11.5
 7 14 -2 394.28 13.23
 -7 14 2 408.97 11.93
 7 14 -1 3.98 2.18
 7 14 -1 0.58 1.48
 7 14 0 140.37 8.27
 7 14 1 87.43 6.71
 -7 14 -1 88.95 6.74
 7 14 1 82.97 7.06
 7 14 2 96.61 7.02
 7 14 2 83.46 7.17
 -7 14 -2 92.99 6.81
 7 14 3 1.96 1.78
 -7 14 -3 0.61 1.51
 -7 14 -3 2.66 2.1
 7 14 3 0.81 2.35
 -7 14 -3 1.07 2.11
 7 14 3 -0.49 2.32
 7 14 4 511.36 13.98
 -7 14 -4 551.15 15.24
 7 14 4 536.55 16.08
 -7 14 -4 524.14 15.26
 7 14 4 485.96 16.29
 7 14 5 41.24 4.71
 -7 14 -5 40.9 4.11
 -7 14 -5 44.25 4.8
 7 14 5 43.93 4.21
 7 14 6 249.77 10.18
 -7 14 -6 258.46 9.11
 -7 14 -6 258.26 9.9
 7 14 6 248.61 9.25
 7 14 7 3.64 1.98
 -7 14 -7 2.65 1.38
 7 14 7 3.61 1.48
 -7 14 -7 2.46 1.69
 7 14 8 0.34 1.35
 -7 14 -8 1.15 1.15
 -7 14 -8 -0.2 1.11
 7 14 8 -0.67 1.08
 7 14 9 18.01 2
 7 14 9 13.74 1.57
 -7 15 9 401.55 7.08
 -7 -15 9 387.06 7.11
 -7 15 8 16.68 2.22
 7 15 -8 14.52 1.99
 -7 15 7 136.4 6.22
 7 15 -7 127.43 6.15
 7 15 -6 13.17 1.86
 7 15 -6 12.11 2.37
 7 15 -5 12.03 2.26
 -7 15 5 12.66 2.76
 7 15 -5 11.67 2.09
 7 15 -5 9.2 2.32
 7 15 -4 3.11 1.65
 -7 15 4 0.81 1.55
 7 15 -4 2.71 1.59
 7 15 -4 4.34 1.89
 7 15 -3 482.56 12.02
 -7 15 3 515.26 13.27
 7 15 -3 478.69 14.69
 7 15 -3 488.25 14.04
 7 15 -2 29.78 3.24
 7 15 -2 27.97 3.78
 7 15 -2 28.18 3.66
 7 15 -1 284.5 9.42
 7 15 -1 316.23 12.27
 7 15 -1 284.38 11.28
 7 15 0 30.72 4.13
 7 15 1 6.77 2.57
 7 15 2 99.07 6.92
 -7 15 -2 99 6.78
 7 15 2 79.54 6.79
 7 15 3 401.23 13.55
 7 15 3 369.24 14.19
 -7 15 -3 391.46 13.01
 -7 15 -3 395.78 12.84
 7 15 4 4.18 1.81
 -7 15 -4 1.87 1.79
 7 15 4 1.02 2.14
 -7 15 -4 5.72 2.64
 7 15 4 0.21 1.91
 7 15 5 146.66 7.82
 -7 15 -5 151.42 7.19
 -7 15 -5 156.36 7.88
 7 15 5 140.67 6.63
 7 15 6 2.25 2.11
 -7 15 -6 5.53 1.92
 7 15 6 3.6 1.57
 -7 15 -6 3.26 1.96
 7 15 7 107.17 4.98
 -7 15 -7 108.86 4.67
 -7 15 -7 116.87 5.55
 7 15 7 109.8 5.6
 7 15 8 41.06 3.05
 7 15 8 43.83 2.71
 7 16 -8 191.32 5.85
 -7 16 8 188.44 5.93
 7 16 -7 54.36 3.73
 -7 16 7 58.93 3.81
 -7 16 6 3.16 1.54
 7 16 -6 5.11 1.2
 -7 16 5 95.49 5.54
 7 16 -5 96.2 5.02
 7 16 -5 87.81 5.49
 -7 16 4 252.95 8.91
 7 16 -4 234.8 8.59
 7 16 -4 232.96 9.43
 7 16 -3 3.32 1.24
 -7 16 3 4.28 1.83
 7 16 -3 2.9 1.55
 7 16 -3 3.67 1.56
 7 16 -2 211.15 9.24
 7 16 -2 202.72 9.45
 7 16 -2 199.01 7.36
 7 16 -1 20.57 3.08
 7 16 -1 20.3 3.19
 7 16 0 44.44 4.74
 7 16 0 46.39 4.77
 7 16 0 42.96 3.59
 7 16 1 211.13 9.6
 7 16 1 212.74 10.05
 7 16 2 53.88 5.44
 -7 16 -2 56.85 5.06
 7 16 2 57.57 5.15
 7 16 3 17.1 3.05
 -7 16 -3 24.61 3.75
 7 16 3 19.99 3.31
 7 16 4 375.84 12.06
 7 16 4 357.12 12.28
 7 16 5 6.11 2.08
 7 16 6 133.64 6.22
 7 16 7 121.37 5.23
 7 16 8 13.62 1.62
 -7 17 8 99.57 3.57
 -7 17 7 22.38 2.17
 7 17 -7 22.42 2.22
 -7 17 6 204.32 6.85
 7 17 -6 218.17 7.42
 -7 17 5 2.23 1.13
 7 17 -5 6.5 1.38
 7 17 -5 6.69 1.85
 -7 17 4 115.82 5.56
 7 17 -4 112.17 5.55
 7 17 -4 106.93 5.97
 -7 17 3 62.24 4.1
 7 17 -3 71.25 4.82
 7 17 -3 66.03 5.05
 7 17 -2 15.03 2.77
 7 17 -2 12.79 2.45
 7 17 -1 91.71 6.18
 7 17 -1 100.98 6.33
 7 17 0 200.43 9.05
 7 17 0 208.01 8.93
 7 17 1 2.09 1.26
 7 17 1 0.19 1.87
 7 17 1 3.01 1.7
 -7 17 -2 207.42 8.66
 7 17 2 202.54 8.76
 -7 17 -3 115.14 6.35
 7 17 3 127.67 6.92
 7 17 4 12.98 2.65
 7 17 5 123.05 5.97
 7 17 6 76.69 4.3
 7 17 7 17.55 1.84
 7 18 -7 185.6 4.98
 7 18 -6 15.8 1.97
 -7 18 6 18.76 1.94
 7 18 -5 190.77 6.79
 -7 18 5 176.79 5.85
 7 18 -5 178.87 5.52
 7 18 -4 37.9 3.02
 -7 18 4 31.91 2.61
 7 18 -4 34.06 3.07
 7 18 -3 34.68 3.15
 7 18 -3 27.76 2.98
 7 18 -2 44.76 3.79
 7 18 -2 36.01 3.55
 7 18 -1 104.31 5.75
 7 18 -1 104.72 5.99
 7 18 -1 105.39 6
 7 18 0 4.63 1.77
 7 18 0 5.8 1.83
 7 18 1 270.81 9.57
 7 18 1 281.65 9.69
 7 18 2 39.86 3.73
 7 18 3 129.74 6.34
 7 18 4 58.31 4.09
 7 18 5 24.54 2.52
 7 18 6 41.01 2.69
 7 19 -6 321.23 6.39
 7 19 -5 1.59 1.09
 7 19 -4 126.14 5.23
 7 19 -4 102.08 4.22
 7 19 -3 -0.11 1.12
 7 19 -3 -0.02 0.94
 7 19 -2 0.58 1.27
 7 19 -2 2.88 1.52
 7 19 -1 3.96 1.56
 7 19 -1 2.75 1.13
 7 19 0 221.07 7.5
 7 19 0 203.65 7.44
 7 19 0 219.08 7.83
 7 19 1 22.08 2.61
 7 19 1 26.3 2.91
 7 19 1 19.73 2.3
 7 19 2 189.59 6.43
 7 19 2 194.48 7.19
 7 19 3 7.49 1.37
 7 19 3 5.33 1.65
 7 19 4 5.3 1.46
 7 19 5 9.33 1.54
 7 20 -4 22.35 2.02
 7 20 -3 34.25 2.39
 7 20 -3 31.92 2.55
 7 20 -2 57.19 3.22
 7 20 -1 106.17 4.49
 7 20 0 13.67 1.94
 7 20 1 200.47 6.6
 7 20 1 217.67 6.2
 7 20 2 0.15 1.1
 7 20 2 1.22 0.89
 7 20 3 35.87 2.59
 7 21 -2 2.96 0.74
 7 21 -1 37.3 2.25
 7 21 0 90.06 3.32
 8 0 -12 188.13 4.45
 8 0 -11 -3.14 1.27
 -8 0 11 0.08 1.51
 8 0 -11 0.8 1.05
 -8 0 10 363.26 11.44
 -8 0 9 -0.8 1.18
 -8 0 9 -0.32 1.97
 -8 0 8 8.08 2.82
 -8 0 7 4 1.71
 -8 0 7 -0.34 2.08
 8 0 -7 -1.63 1.63
 8 0 -6 271.27 10.98
 -8 0 6 280.1 10.66
 -8 0 6 287.27 12.44
 8 0 -5 0.59 1.65
 -8 0 5 4.44 2.27
 8 0 -4 1044.86 46.27
 8 0 -4 1022.71 19.96
 -8 0 4 961.06 18.92
 -8 0 4 997.61 22.84
 -8 0 4 1045.16 38.41
 8 0 -3 1.02 1.54
 8 0 -3 -12.94 5.1
 -8 0 3 -0.97 1.31
 -8 0 3 -14.75 5.26
 -8 0 2 87.84 5.56
 -8 0 2 100.31 13.05
 8 0 -2 86.93 5.48
 -8 0 1 2.32 1.26
 -8 0 1 -1.87 3.29
 -8 0 1 -0.07 5.21
 -8 0 0 1362.01 21.72
 -8 0 0 1476.15 50.47
 -8 0 0 1406.03 46.29
 -8 0 -1 -6.22 3.68
 -8 0 -1 3.03 4.23
 -8 0 -1 1.04 1.2
 -8 0 -2 337.47 23
 -8 0 -2 357.26 24.91
 -8 0 -2 345.58 11.26
 -8 0 -3 -1.18 2.58
 -8 0 -3 -1.55 2.45
 -8 0 -3 1.29 1.62
 -8 0 -4 566.87 31.91
 -8 0 -4 535.98 15.26
 -8 0 -4 550.35 29.07
 -8 0 -5 1.44 1.95
 -8 0 -6 80.72 6.59
 -8 0 -7 -1.98 1.95
 -8 0 -8 481.51 15.6
 -8 0 -9 0.86 1.94
 -8 0 -10 421.04 11.43
 -8 0 -11 2.74 1.38
 -8 0 -12 9.87 1.17
 8 -1 -12 4.34 1.16
 -8 -1 12 3.46 1.15
 8 -1 -11 284.53 7.45
 8 1 -11 298.98 7.1
 -8 1 11 314.01 9.2
 -8 -1 11 305.53 9.08
 8 -1 -11 310.72 7.67
 8 1 -10 43.75 3.37
 -8 1 10 46.47 4.53
 -8 -1 10 39.78 4.09
 -8 -1 9 200.75 9.44
 -8 1 9 202.63 9.4
 -8 1 9 195.45 7.69
 -8 1 8 186.45 9.61
 -8 -1 8 188.21 9.65
 -8 1 7 341.9 13.27
 -8 -1 7 365.26 13.91
 -8 1 7 345.08 11.9
 -8 -1 7 366.15 11.98
 8 1 -7 364.9 12.56
 -8 1 6 59.51 5.77
 -8 -1 6 65.11 6.15
 -8 1 6 63.82 5.45
 -8 -1 6 61.45 5.02
 8 1 -6 58.47 5.22
 8 -1 -6 56.59 5.03
 -8 -1 5 1193.49 21.28
 -8 1 5 1196.7 21.99
 8 -1 -5 1185.7 52.69
 8 1 -5 1246.3 54.84
 8 -1 -5 1178.36 22.25
 8 1 -5 1199.56 22.53
 -8 1 5 1152.59 24.92
 -8 1 4 41.2 4.73
 8 -1 -4 44.54 4.47
 8 1 -4 51.14 4.77
 8 -1 -4 45.53 9.9
 8 1 -4 52.98 10.23
 -8 1 4 57.71 9.54
 -8 -1 4 46.69 8.17
 -8 1 4 47.85 4.45
 -8 1 3 15.92 5.09
 -8 -1 3 12.87 5.55
 -8 -1 3 18.2 2.66
 -8 1 3 10.94 2.07
 8 -1 -3 16.01 2.57
 8 1 -3 13.35 2.3
 8 1 -3 15.45 5.5
 -8 -1 3 25.08 6.41
 8 1 -2 272.55 9.83
 -8 1 2 259.22 9.51
 -8 -1 2 256.03 9.13
 -8 1 2 272.58 21.12
 -8 1 1 6.24 1.69
 -8 -1 1 7.29 1.63
 -8 1 1 8.82 4.44
 -8 1 1 8.35 4.28
 -8 1 0 40.57 3.94
 -8 -1 0 41.73 3.77
 -8 1 0 45.76 8.98
 -8 -1 0 48.64 8.48
 -8 1 0 44.59 8.13
 -8 1 -1 1037.53 19.01
 -8 -1 -1 1021.17 18.74
 -8 1 -1 1084.12 43.38
 8 1 1 1027.16 19.09
 -8 -1 -1 1107.42 41.57
 -8 1 -1 1101.45 39.76
 -8 1 -2 6.24 1.59
 -8 -1 -2 0.98 1.42
 -8 1 -2 -1.04 3.97
 8 1 2 1.35 1.34
 -8 -1 -2 -0.87 3.14
 -8 -1 -3 986.55 19.81
 -8 1 -3 1018.39 20.09
 -8 1 -3 1082.66 42.24
 -8 -1 -3 1079.56 42.21
 8 1 3 1032.51 20.39
 -8 -1 -3 1010.4 41.32
 -8 1 -3 1005.88 40.43
 -8 1 -4 55.59 5.1
 -8 -1 -4 56.21 5.13
 -8 1 -4 55.58 8.89
 -8 -1 -4 61.73 10.2
 -8 -1 -4 55.06 10.49
 -8 1 -4 46.22 8.73
 8 1 4 58.36 5.18
 -8 1 -5 110.74 7.2
 -8 -1 -5 114.2 7.53
 8 1 5 119.21 7.54
 -8 1 -6 85.86 6.62
 -8 -1 -6 93.96 7.1
 8 1 6 101.34 7.42
 -8 1 -7 301.24 12.37
 -8 -1 -7 305.79 12.88
 8 1 7 333.7 13.69
 -8 1 -8 32.62 4.26
 -8 -1 -8 35.97 4.76
 8 1 8 39.68 4.74
 -8 1 -9 320.97 11.31
 -8 -1 -9 323.38 11.72
 8 1 9 310.81 11.41
 -8 1 -10 7.33 2.25
 -8 -1 -10 7.06 2.23
 -8 1 -11 287.32 7.5
 -8 -1 -11 289.59 7.78
 -8 1 -12 14.83 1.29
 -8 -1 -12 14.36 1.37
 8 -2 -12 175.46 4.75
 -8 -2 12 186.38 5.68
 -8 2 11 26.46 2.84
 -8 -2 11 29.21 3
 8 -2 -11 33.7 2.75
 -8 2 10 88.27 5.77
 -8 -2 10 86.19 5.72
 -8 2 9 23.29 2.83
 -8 2 9 23.57 3.56
 -8 -2 9 24.35 3.48
 -8 2 8 27.47 3.9
 -8 -2 8 22.03 3.71
 8 2 -7 537.01 15.46
 -8 2 7 527.58 16.48
 -8 -2 7 534.9 16.72
 -8 2 7 507.02 14.66
 8 2 -6 613.13 16.53
 8 -2 -6 641.4 16.09
 -8 2 6 595.52 16.12
 -8 -2 6 646.64 15.53
 -8 -2 6 623 18.32
 -8 2 6 612.29 17.98
 -8 2 5 -0.04 1.83
 -8 -2 5 0.42 1.36
 8 2 -5 -0.08 1.53
 8 -2 -5 2.22 1.81
 -8 2 5 -0.31 1.88
 8 2 -4 535.29 14.53
 -8 2 4 485.2 13.81
 -8 2 4 506.1 16.07
 8 2 -4 522.36 33.6
 -8 2 4 501.17 27.1
 -8 -2 4 508.91 26.6
 8 2 -3 11.2 2.46
 8 2 -3 11.41 5
 -8 -2 3 2.79 5.07
 -8 2 3 9.88 3.9
 -8 2 3 9.76 2.2
 -8 -2 2 9.87 4.1
 -8 2 2 13.83 5.88
 -8 2 2 5.49 1.43
 -8 -2 1 123.2 13.14
 -8 2 1 126.5 6.74
 -8 2 1 132.75 15.12
 -8 2 1 124.45 12.88
 -8 2 0 377.84 11.78
 -8 -2 0 342.77 10.61
 -8 2 0 363.39 25.24
 -8 2 0 389.13 23.1
 -8 -2 0 374.19 24.69
 -8 2 -1 0.54 1.61
 -8 -2 -1 2.99 1.25
 -8 2 -1 4.5 4.45
 8 2 1 4.36 1.53
 -8 -2 -1 4.27 3.39
 -8 2 -2 528.65 13.96
 -8 -2 -2 501.86 13.45
 -8 2 -2 538.59 30.72
 8 2 2 522.91 14.28
 -8 -2 -2 513.56 29.12
 -8 2 -2 500.75 27.12
 -8 -2 -3 39.22 4.12
 -8 2 -3 37.98 4.13
 -8 2 -3 40.94 8.3
 8 2 3 35.39 4.15
 -8 -2 -3 44.24 9.21
 -8 2 -3 30.53 7.39
 -8 2 -4 259.68 10.52
 -8 -2 -4 258.64 10.63
 -8 2 -4 245.65 19.52
 -8 -2 -4 261.78 20.23
 -8 -2 -4 271.86 22.24
 -8 2 -4 265.99 22.03
 8 2 4 250.19 10.9
 -8 2 -5 474.52 14.59
 -8 -2 -5 493.98 15.24
 8 2 5 490.15 16
 -8 2 -6 55.24 5.21
 -8 -2 -6 60.31 5.95
 8 2 6 63.56 6.25
 -8 2 -7 146.67 8.59
 -8 -2 -7 146.48 9.15
 8 2 7 153.11 9.66
 -8 2 -8 289.52 11.45
 -8 -2 -8 271.83 11.83
 8 2 8 289.17 12.74
 -8 2 -9 0.13 1.71
 -8 -2 -9 1.94 2.16
 8 2 9 1.53 2.24
 -8 2 -10 150.2 6.54
 -8 -2 -10 148.35 6.84
 8 2 10 136.8 6.51
 -8 2 -11 51.34 3.16
 -8 -2 -11 53.25 3.39
 -8 -2 -12 10.21 1.17
 8 -3 -12 5.11 1.19
 -8 -3 12 3.83 0.98
 8 -3 -11 65.12 3.68
 -8 -3 11 56.17 3.91
 -8 3 10 139.84 7.03
 -8 -3 10 134.08 6.96
 -8 3 10 133.76 5.38
 -8 3 9 15.03 2.77
 -8 -3 9 13.96 2.94
 -8 3 9 15.54 2.47
 -8 3 8 538.12 15.76
 -8 -3 8 530.91 16.07
 8 3 -7 297.79 11.55
 -8 3 7 274.42 10.98
 -8 -3 7 306.67 12.75
 -8 3 7 292.69 12.13
 8 3 -6 371.31 12.95
 -8 3 6 357.33 12.68
 -8 3 6 378.48 14.07
 8 3 -5 620.21 16.36
 -8 3 5 611.71 17.79
 -8 3 5 616.82 16.56
 -8 3 4 4.69 1.95
 -8 3 4 7.67 2.49
 8 3 -4 1.68 2.81
 8 3 -4 3.46 1.69
 -8 3 4 3.59 1.91
 -8 3 3 60.13 4.92
 8 3 -3 65.75 5.12
 -8 3 3 61.17 10.17
 -8 -3 3 51.76 9.79
 -8 3 2 529.92 14.03
 -8 3 2 535.14 30.11
 -8 -3 2 534.62 29.19
 -8 3 1 3.2 1.71
 -8 3 1 2.66 3.99
 -8 -3 0 284.05 22
 -8 -3 0 255.43 18.47
 -8 3 0 258.18 9.91
 -8 3 0 275.63 22.17
 8 3 1 82.16 11.51
 -8 3 -1 73 11.49
 -8 3 -1 73.94 5.2
 -8 -3 -1 71.01 4.94
 8 3 1 69.68 5.19
 -8 -3 -1 73.07 11.27
 -8 3 -2 29.25 8.1
 -8 3 -2 18.14 2.68
 -8 -3 -2 12.85 2.23
 8 3 2 17.83 2.87
 -8 -3 -2 8.61 4.49
 -8 3 -2 25.23 5.7
 -8 3 -3 135.62 15.32
 -8 -3 -3 118.15 6.86
 -8 3 -3 137.17 7.35
 8 3 3 126.46 7.59
 -8 -3 -3 142.92 16.05
 -8 3 -3 110.13 13.3
 -8 3 -4 648.74 32.06
 -8 -3 -4 724.94 36.9
 -8 3 -4 682.28 34.32
 8 3 4 689.63 18.55
 -8 3 -4 663.83 16.68
 -8 -3 -4 682.39 16.99
 8 3 5 -1.71 2.27
 -8 3 -5 1.78 1.79
 -8 -3 -5 5.56 2.45
 8 3 6 552.5 18.28
 -8 3 -6 542.99 15.83
 -8 -3 -6 550.85 16.91
 8 3 7 48.39 5.67
 -8 3 -7 47.48 4.88
 -8 -3 -7 53.09 5.66
 8 3 8 161.52 9.76
 -8 3 -8 167.27 8.46
 -8 -3 -8 167.58 9.34
 -8 3 -9 117.94 6.52
 -8 -3 -9 105.83 6.64
 8 3 10 4.91 1.65
 -8 3 -10 8.11 2.05
 -8 -3 -10 4.76 1.84
 8 3 11 56.33 3.13
 -8 -3 -11 64.43 3.62
 -8 3 -11 61.25 3.24
 -8 -3 -12 141.47 3.68
 -8 -4 12 16.81 1.7
 8 -4 -12 16.49 1.6
 -8 -4 11 54.17 3.74
 -8 4 10 61.43 4.7
 -8 -4 10 56.1 4.55
 -8 4 10 53.9 3.5
 -8 4 9 612.64 15.55
 -8 -4 9 614.11 16.08
 -8 4 9 594 13.48
 8 4 -8 9.2 2.41
 -8 4 8 9.24 2.35
 -8 4 8 11.24 2.97
 -8 -4 8 9.53 2.8
 -8 4 7 577.92 16.85
 8 4 -7 584.66 16.12
 -8 4 7 550.07 15.68
 -8 4 6 152.98 8.92
 -8 4 6 149.16 8.42
 8 4 -6 154.88 8.39
 8 4 -5 7.71 2.18
 -8 4 5 4.95 1.82
 -8 4 4 334.03 12.67
 8 4 -4 343.84 11.82
 -8 4 4 312.27 22.21
 -8 4 4 327.22 11.68
 8 4 -4 356.1 28.24
 -8 -4 4 331.54 26.18
 -8 4 4 347.52 12.43
 8 4 -3 243.62 9.79
 -8 4 3 227.47 9.61
 -8 -4 3 238.81 21.57
 -8 4 3 222.83 19.29
 -8 4 2 1.44 3.8
 -8 4 2 -0.3 1.53
 -8 4 1 737.56 36.5
 -8 4 1 723.5 16.57
 -8 -4 1 750.59 34.15
 -8 4 0 2.84 1.64
 -8 -4 0 4.09 3.63
 -8 -4 0 4.39 3.8
 -8 4 0 2.09 1.59
 8 4 0 2.52 3.62
 -8 4 0 1.93 3.26
 -8 4 -1 290.58 23.11
 8 4 1 280.47 10.58
 -8 -4 -1 310.73 23.08
 -8 4 -1 296.66 11
 8 4 1 268.17 20.74
 -8 -4 -1 254.85 9.24
 8 4 2 81.3 5.96
 -8 -4 -2 74.56 11.45
 -8 4 -2 73.86 5.35
 -8 -4 -2 72.23 5.08
 -8 4 -2 92.66 13.31
 8 4 3 180.9 9.25
 -8 -4 -3 142.29 15.95
 -8 4 -3 184.76 17.77
 -8 -4 -3 158.55 7.85
 -8 4 -3 171.82 8.22
 8 4 4 37.62 4.71
 -8 4 -4 32.41 8.07
 -8 -4 -4 39.29 4.19
 -8 4 -4 34.7 3.98
 8 4 5 705.09 19.95
 -8 4 -5 668.6 16.98
 -8 -4 -5 673.06 17.68
 8 4 6 3.48 2.42
 -8 4 -6 3.95 2.07
 -8 -4 -6 5.92 2.53
 8 4 7 256.07 12.91
 -8 4 -7 267.72 10.71
 8 4 8 32.35 4.73
 -8 4 -8 40.05 4.13
 -8 -4 -8 35.96 4.7
 8 4 9 0.04 1.72
 -8 4 -9 -1.59 1.76
 -8 -4 -9 1.09 1.67
 8 4 10 7.55 2.03
 -8 4 -10 7.21 1.47
 -8 -4 -10 9.93 2.09
 8 4 11 65.68 3.43
 -8 -4 -11 71.21 3.62
 -8 4 -11 73.1 3.19
 -8 -5 12 1.25 0.63
 8 -5 -12 -0.12 0.89
 -8 -5 11 1.19 1.2
 -8 -5 10 115.39 6.23
 -8 5 10 111.43 4.9
 -8 -5 9 -0.02 2.35
 -8 5 9 -0.89 1.99
 -8 5 9 -1.14 1.56
 8 5 -8 771.87 17.58
 -8 5 8 758.17 16.89
 -8 5 8 786.46 18.47
 -8 -5 8 777.72 19.23
 -8 5 7 15.08 3.06
 8 5 -7 13.45 3
 -8 5 7 11.23 2.73
 8 5 -6 253.41 10.62
 -8 5 6 250.44 10.95
 -8 5 6 266.98 11.61
 8 5 -5 1.88 1.74
 -8 5 5 -1.09 2.71
 -8 5 5 -0.34 1.74
 -8 5 4 36.89 8.54
 8 5 -4 37.96 4.13
 -8 5 4 31.56 3.93
 -8 5 4 33.06 3.95
 -8 -5 4 32.2 9.36
 -8 5 4 36.13 4.38
 -8 5 3 30.21 3.95
 8 5 -3 36.41 4.03
 -8 -5 3 37.31 8.59
 -8 5 3 33.88 7.69
 -8 5 3 31.85 3.89
 -8 5 2 930.15 19.35
 -8 5 2 922.27 41.43
 -8 -5 2 978.04 41.92
 -8 -5 1 14.97 4.86
 -8 5 1 7.72 2.09
 8 5 -1 5.09 2.94
 -8 5 1 6.26 4.79
 -8 5 1 6.82 1.79
 -8 5 0 751.56 17.24
 -8 -5 0 774.94 37.06
 8 5 0 743.57 36.86
 8 5 0 750.16 17.23
 -8 5 0 721.75 16.39
 -8 5 0 808.37 39.09
 -8 -5 0 704.29 32.96
 8 5 1 45.95 4.58
 -8 -5 -1 43.83 9.61
 -8 5 -1 43.13 9.56
 -8 -5 -1 36.6 3.42
 -8 5 -1 44.84 4.37
 -8 5 -2 15.23 2.67
 -8 -5 -2 11.78 2.3
 8 5 2 13.94 2.85
 -8 -5 -2 12.6 4.69
 -8 5 -2 6.78 4.87
 -8 -5 -3 7.44 2.08
 -8 5 -3 4.13 1.38
 8 5 3 9.62 2.7
 -8 -5 -4 394.38 12.77
 -8 5 -4 410.03 12.76
 8 5 4 413.8 15.01
 -8 5 -5 1.15 1.74
 -8 -5 -5 3.48 2.29
 8 5 5 0.68 2.26
 -8 5 -6 609.17 15.9
 -8 -5 -6 625.36 17.55
 8 5 6 609.51 19.65
 -8 5 -7 6.77 2.2
 -8 -5 -7 5.62 2.45
 8 5 7 6.84 3.39
 -8 5 -8 108.85 6.29
 -8 -5 -8 109.4 7.23
 8 5 8 110.86 8.11
 -8 5 -9 1.29 1.18
 -8 -5 -9 2.9 2.06
 8 5 9 1.46 1.79
 -8 -5 -10 33.44 3.07
 -8 5 -10 37.67 2.86
 8 5 10 33.89 3.41
 -8 -5 -11 0.79 0.88
 -8 5 -11 -0.35 0.71
 8 5 11 1.51 0.84
 8 -6 -12 69.61 2.89
 8 6 -12 69.95 2.75
 -8 -6 11 90.13 4.45
 -8 -6 10 16.15 2.63
 8 -6 -10 15.24 2.19
 -8 6 10 13.86 1.87
 -8 6 9 359.02 10.26
 -8 -6 9 372.67 12.08
 -8 6 8 59.25 4.97
 8 6 -8 60.79 5.1
 -8 6 8 59.09 5.21
 -8 -6 8 54.27 5.24
 -8 6 7 541.39 15.29
 8 6 -7 545.04 15.37
 -8 6 7 579.3 16.2
 -8 6 6 37.12 4.66
 8 6 -6 35.77 4.11
 -8 6 6 38.78 4.45
 -8 6 5 26.86 3.98
 8 6 -5 32.6 3.88
 -8 6 5 32.33 3.96
 -8 6 4 73.19 6.12
 -8 6 4 69.32 5.68
 8 6 -4 78.2 5.88
 -8 6 3 456.31 14.1
 -8 6 3 464.72 14.77
 -8 6 3 484.81 29.42
 -8 -6 3 455.81 30.12
 8 6 -3 502.36 34.24
 8 6 -3 495.81 14.14
 -8 6 2 19.34 3.19
 -8 6 2 22.08 3.46
 -8 6 2 21.1 2.98
 -8 6 2 18.78 6.09
 -8 -6 2 9.84 3.49
 -8 6 1 593.16 15.07
 -8 6 1 654.87 35.85
 -8 6 1 619.48 15.91
 8 6 -1 664.5 37.14
 -8 -6 1 658.44 33.82
 -8 -6 0 78.78 11.7
 -8 -6 0 99.17 13.83
 -8 6 0 86.85 6.11
 -8 6 0 78.31 12.47
 8 6 0 76.26 11.94
 -8 6 0 81.01 5.8
 -8 -6 -1 240.97 20.6
 -8 6 -1 227.44 9.75
 8 6 1 225.8 9.97
 8 6 1 211.89 9.64
 -8 6 -1 215.44 20.63
 -8 6 -1 223.48 9.68
 8 6 1 213.34 19.15
 -8 -6 -2 326.77 24.02
 8 6 2 314.54 12.16
 -8 6 -2 306.08 11.48
 -8 -6 -2 267.12 9.57
 -8 6 -2 308.83 24.7
 -8 6 -3 51.39 4.47
 -8 -6 -3 49.3 4.42
 8 6 3 47.25 5.12
 -8 6 -3 55.24 10.62
 -8 -6 -4 66.97 5.36
 -8 6 -4 68.71 5.37
 8 6 4 76.01 6.83
 -8 -6 -5 651.9 17.01
 -8 6 -5 648.56 15.9
 8 6 5 662.63 19.89
 -8 -6 -6 0.92 1.98
 -8 6 -6 -0.31 1.74
 8 6 6 5.51 3.03
 -8 -6 -7 643.57 17.42
 -8 6 -7 636.42 15.12
 8 6 7 597.78 19.49
 -8 -6 -8 55.34 5.08
 -8 6 -8 60.76 4.52
 8 6 8 52.48 5.66
 -8 -6 -9 -1.35 1.65
 -8 6 -9 -0.68 1.35
 8 6 9 1.97 1.92
 -8 -6 -10 64.95 3.93
 -8 6 -10 64.39 3.19
 8 6 10 60.87 4.31
 -8 -6 -11 58.87 2.78
 8 6 11 53.98 3
 -8 -7 11 85.72 4.15
 8 -7 -10 98.7 4.7
 -8 -7 10 88.99 5.16
 -8 7 10 93.06 4.33
 -8 7 9 4.03 1.46
 -8 -7 9 1.91 1.81
 8 7 -8 329.59 11.17
 -8 7 8 332.25 10.91
 8 7 -7 140.42 7.81
 -8 7 7 143.22 8.08
 -8 7 7 141.52 7.83
 -8 7 6 233.44 10.34
 8 7 -6 219.65 9.83
 -8 7 6 210.27 10.15
 8 7 -6 233.38 9.84
 -8 7 5 364.29 13.54
 -8 7 5 363.32 12.71
 8 7 -5 376.66 12.63
 8 7 -4 35.52 4.07
 -8 7 4 36.13 4.42
 -8 7 3 297.58 23.63
 8 7 -3 298.72 11.1
 -8 7 3 299.06 11.94
 -8 7 3 294.47 11.47
 -8 7 2 349.46 12.36
 8 7 -2 395.78 29.82
 -8 7 2 344.56 26.01
 -8 7 2 348.14 11.62
 -8 -7 2 371.71 26.54
 -8 7 2 367.85 13.07
 -8 7 1 2.63 1.99
 -8 7 1 3.69 1.82
 -8 7 1 5.51 5.14
 -8 7 1 3.41 1.6
 -8 -7 1 3.35 3.9
 -8 -7 0 145.46 15.85
 -8 7 0 129.97 7.47
 8 7 0 140.52 16.28
 -8 -7 0 140.67 15.94
 -8 7 0 136.52 7.66
 -8 7 0 137.45 17.48
 -8 7 -1 266.25 10.62
 8 7 1 256.96 10.77
 8 7 1 268.88 22.16
 8 7 1 264.74 10.99
 -8 -7 -1 268.4 21.99
 -8 7 -1 235.61 10.22
 -8 7 -1 272.26 23.63
 -8 -7 -2 2.48 1.23
 8 7 2 6.48 2.53
 -8 7 -2 4.09 2.12
 -8 -7 -2 10.82 6.94
 -8 7 -2 10.75 5.34
 8 7 2 2.91 1.91
 8 7 3 431.28 14.81
 -8 -7 -3 415.07 12.08
 -8 7 -3 439.14 13.93
 8 7 4 626.05 18.61
 -8 7 -4 601.77 14.83
 -8 -7 -4 624.82 15.52
 8 7 5 78.47 7.09
 -8 -7 -5 80.85 6
 -8 7 -5 67.52 6.12
 -8 7 -5 64.51 4.86
 8 7 6 275.9 13.15
 -8 -7 -6 285.58 11.33
 -8 7 -6 246.07 10.97
 -8 7 -6 274.97 9.82
 8 7 7 131.3 9.17
 -8 -7 -7 145.13 7.96
 -8 7 -7 140.52 6.69
 8 7 8 16.23 3.32
 -8 -7 -8 17.65 2.87
 -8 7 -8 19.68 2.46
 8 7 9 226.97 9.57
 -8 -7 -9 216.46 7.89
 -8 7 -9 239.09 6.79
 8 7 10 8.21 1.85
 -8 7 -10 5.74 1.12
 -8 -7 -10 4.85 1.28
 8 7 11 28.39 2.34
 8 7 11 28 2.07
 -8 7 -11 31.03 1.95
 -8 -8 11 4.34 1.16
 -8 -8 10 52.15 3.83
 -8 8 9 39.63 3.41
 -8 -8 9 40.52 4.04
 8 8 -8 21.71 3.04
 8 8 -8 25.6 2.93
 -8 8 8 24.43 3.28
 8 8 -7 111.31 6.86
 8 8 -7 102.23 6.23
 -8 8 7 109.45 6.84
 8 8 -6 671.45 16.89
 -8 8 6 643.77 17.12
 8 8 -6 704.24 17.07
 8 8 -5 6.21 2.06
 -8 8 5 6.03 2.49
 8 8 -4 875.29 19
 -8 8 4 811.45 20.23
 8 8 -3 18.91 2.95
 -8 8 3 18.17 3.28
 -8 8 3 18.1 3.13
 -8 8 2 72.15 5.86
 -8 8 2 68.68 5.55
 -8 8 2 70.13 6.01
 -8 8 1 30.06 3.74
 -8 8 1 30.94 4.03
 -8 8 1 33.34 3.92
 -8 8 1 39.53 9.11
 -8 -8 1 36.72 9.01
 -8 8 0 337.01 11.9
 -8 8 0 337.63 12.33
 8 8 0 354.73 12.25
 8 8 0 334.96 26.1
 -8 8 0 329.78 26.41
 -8 8 0 328.54 11.94
 8 8 1 5.54 2.05
 -8 8 -1 3.19 1.7
 8 8 1 4.1 2.27
 -8 8 -1 4.78 1.94
 8 8 2 416.79 14.59
 -8 8 -2 414.05 13.25
 -8 8 -2 395.54 13.61
 8 8 2 433.75 14.31
 -8 -8 -3 102.7 5.97
 -8 8 -3 113.16 7.04
 8 8 3 112.11 7.76
 -8 -8 -4 318.61 10.77
 -8 8 -4 320.92 11.75
 8 8 4 318.98 13.45
 -8 8 -5 135.68 6.79
 -8 8 -5 125.54 8.27
 -8 -8 -5 132.73 7.19
 8 8 5 126.69 8.78
 -8 8 -6 25.65 3.88
 8 8 6 27.06 4.38
 -8 -8 -6 27.63 3.67
 -8 8 -6 28.3 3.02
 8 8 7 57.28 6.08
 -8 -8 -7 55.55 4.68
 -8 8 -7 55.71 3.91
 8 8 8 319.45 12.5
 -8 -8 -8 323.18 10.16
 -8 8 -8 343.31 9.78
 8 8 9 -0.2 1.75
 -8 -8 -9 0.11 1.19
 -8 8 -9 -0.31 0.99
 -8 8 -10 296.86 7.29
 8 8 10 291.48 8.29
 8 8 11 56.39 2.9
 8 8 11 51.38 2.48
 8 9 -11 275.38 5.45
 -8 -9 11 268.23 6.04
 -8 -9 10 -0.09 1.07
 8 -9 -9 67.11 4.02
 -8 9 9 67.51 4.14
 -8 -9 9 62.7 4.66
 8 9 -8 29.2 3.07
 -8 9 8 30.84 3.37
 8 9 -7 163.54 7.96
 8 9 -7 171.79 8.01
 -8 9 7 164.1 8.06
 8 9 -6 1.7 1.58
 -8 9 6 0.96 1.95
 8 9 -6 3.24 1.9
 8 9 -5 399.71 12.96
 -8 9 5 375.08 13.55
 -8 9 5 385.58 13.54
 -8 9 4 -0.97 1.87
 8 9 -4 0.87 1.54
 8 9 -3 121.37 7.14
 -8 9 3 102.52 7.36
 -8 9 3 110.03 7.18
 -8 9 2 29.41 3.9
 -8 9 2 26 3.64
 8 9 -1 4.36 1.87
 -8 9 1 2.99 1.65
 -8 9 1 2.92 1.81
 -8 9 1 6.47 2.34
 8 9 0 3.85 1.91
 -8 9 0 1.02 1.63
 -8 9 0 2.97 1.67
 -8 9 0 0.75 1.42
 8 9 1 848.03 19.29
 -8 9 -1 836.16 18.72
 8 9 1 836.91 19.82
 -8 9 -1 804.9 18.2
 -8 9 -1 802.25 19.18
 8 9 2 5.6 2.38
 -8 9 -2 6.05 2.15
 8 9 2 9.1 2.62
 -8 9 -2 3.83 2.03
 8 9 3 660.36 19.18
 -8 9 -3 674.63 16.77
 -8 9 -3 658.01 17.79
 8 9 3 697.55 18.69
 -8 9 -4 38.24 4.13
 8 9 4 44.5 5.43
 -8 9 -5 55.21 5.78
 -8 9 -5 61.57 5.03
 8 9 5 63.12 6.35
 -8 9 -6 13.44 2.45
 -8 9 -6 15.5 3.33
 8 9 6 11.77 3.42
 -8 -9 -6 18.76 2.9
 8 9 7 223.95 11.02
 -8 -9 -7 232.22 8.59
 -8 9 -7 228.52 8.32
 8 9 8 0.93 2.16
 -8 -9 -8 -1.31 1.11
 -8 9 -8 0.37 1.21
 -8 9 -9 404.37 9.73
 -8 -9 -9 368.47 8.07
 8 9 9 387.17 11.13
 -8 9 -10 24.11 2.02
 8 9 10 30.59 2.78
 8 9 10 27.21 2.51
 -8 -10 10 234.48 6.94
 8 10 -10 215.35 5.49
 -8 -10 9 4.65 1.57
 8 10 -8 26.01 2.92
 -8 10 8 25.16 3.01
 -8 10 7 5.66 2.1
 8 10 -7 3.92 1.75
 8 10 -7 2.63 1.43
 8 10 -6 59.28 5.16
 -8 10 6 65.34 5.38
 8 10 -6 66.66 5.22
 -8 10 5 -1.24 2.18
 8 10 -5 0.15 1.51
 -8 10 4 273.93 11.63
 -8 10 4 280.8 11.51
 8 10 -4 295.74 10.88
 -8 10 3 -0.63 1.72
 8 10 -3 1.25 1.61
 -8 10 3 -1.61 2
 -8 10 2 3.82 1.93
 8 10 -2 6.13 2.18
 8 10 -2 5.3 2.08
 -8 10 2 7.16 2.55
 -8 10 1 80.69 6.18
 8 10 -1 88.46 6.14
 -8 10 1 76.91 6.25
 -8 10 1 73.28 5.81
 -8 10 0 391.5 13.33
 8 10 0 396.03 13.24
 -8 10 0 383.22 13.02
 -8 10 0 401.05 13.03
 8 10 1 3.53 2.08
 -8 10 -1 3.61 2.5
 -8 10 -1 6.05 2.35
 8 10 1 4.35 1.87
 -8 10 -1 2.43 1.8
 8 10 2 691.86 18.77
 -8 10 -2 685.63 18.05
 8 10 2 701.14 17.94
 -8 10 -2 697.96 16.84
 8 10 3 0.54 2.07
 -8 10 -3 0.74 1.94
 8 10 3 1.23 1.89
 -8 10 -3 0.72 1.5
 8 10 4 277.88 12.63
 -8 10 -4 283.45 11.68
 8 10 4 275.35 11.84
 -8 10 -4 287.13 10.53
 8 10 5 9.71 2.85
 -8 10 -5 8.34 2.74
 8 10 5 14.71 3.71
 -8 10 -5 10.09 2.65
 -8 10 -5 13.31 2.44
 8 10 6 19.41 3.54
 -8 10 -6 25.74 3.67
 8 10 6 21.56 3.91
 -8 10 -6 21.25 3.51
 -8 10 -6 20.87 2.76
 8 10 7 20.49 3.75
 -8 10 -7 19.39 3.02
 8 10 7 19.04 3.73
 -8 10 -7 21.84 2.58
 8 10 8 369.7 12.01
 -8 10 -8 367.63 10.22
 8 10 8 361.04 11.73
 8 10 9 -0.77 1.65
 -8 10 -9 -0.29 1.14
 8 10 9 1.26 1.35
 8 10 10 235.2 6.59
 -8 10 -10 213.19 4.81
 8 10 10 230.22 6.17
 -8 -11 10 33.76 2.46
 8 11 -10 38.69 2.06
 -8 -11 9 30.98 2.97
 8 11 -9 29.83 2.23
 -8 11 8 54.85 3.9
 8 11 -8 52.57 3.8
 8 11 -7 120.98 6.3
 -8 11 7 134.11 6.78
 8 11 -7 134.48 6.77
 8 11 -6 14.16 2.5
 -8 11 6 13.51 2.74
 8 11 -6 14.71 2.84
 8 11 -5 734.3 16.61
 -8 11 5 736.32 17.4
 -8 11 4 15.94 3.09
 8 11 -4 14.98 2.71
 8 11 -3 127.32 7.12
 -8 11 3 122.55 7.51
 -8 11 3 120.14 7.71
 8 11 -2 76.09 5.62
 8 11 -2 73.82 5.55
 -8 11 2 71.78 5.77
 -8 11 2 76.11 5.93
 -8 11 2 66.04 5.67
 -8 11 1 3.46 2.15
 8 11 -1 0.76 1.55
 -8 11 1 -1.07 2.22
 -8 11 1 1.58 1.4
 -8 11 1 -0.27 1.7
 -8 11 0 160.78 8.74
 8 11 0 158.17 8.49
 -8 11 0 163.76 8.43
 -8 11 0 151.55 8.06
 8 11 1 343.43 12.8
 -8 11 -1 351.3 12.84
 -8 11 -1 347.8 11.9
 8 11 2 0.27 1.98
 -8 11 -2 0.71 2.29
 8 11 2 -0.03 1.62
 -8 11 -2 1.66 1.63
 8 11 3 473.15 15.66
 -8 11 -3 474.29 14.93
 8 11 3 472.36 14.79
 -8 11 -3 478.35 13.48
 8 11 4 72.31 6.63
 -8 11 -4 71.53 6
 8 11 4 65.86 5.75
 -8 11 -4 70.69 5.08
 8 11 5 33.62 4.65
 -8 11 -5 34.19 4.11
 8 11 5 30.86 4.35
 -8 11 -5 33.14 3.33
 8 11 6 95.68 7.23
 -8 11 -6 96.75 6.21
 8 11 6 88.12 6.65
 -8 11 -6 91.14 4.91
 8 11 7 120.09 7.25
 -8 11 -7 122.84 6.36
 8 11 7 126.09 7.3
 8 11 8 39.65 4.01
 -8 11 -8 45.75 3.55
 8 11 8 38.69 3.8
 8 11 9 286.24 8.3
 -8 11 -9 262.33 6.53
 8 11 9 269.07 7.77
 8 11 10 16.63 1.7
 8 11 10 19.35 1.67
 -8 12 10 41.47 2.43
 -8 -12 9 87.56 4.44
 8 12 -8 0.81 1.03
 -8 12 7 184.9 7.39
 8 12 -7 178.67 7.42
 8 12 -7 179.4 7.14
 -8 12 6 149.06 7.16
 8 12 -6 143.26 7.32
 8 12 -6 138.7 6.89
 -8 12 5 2.07 1.51
 8 12 -5 3.99 1.64
 -8 12 4 500.02 13.95
 8 12 -4 495.54 13.37
 8 12 -3 36.15 3.85
 -8 12 3 40.66 4.21
 8 12 -3 34 3.59
 -8 12 2 30.02 3.56
 8 12 -2 30.95 3.68
 8 12 -2 30.59 3.62
 -8 12 2 34.44 4.13
 -8 12 1 238.82 10.12
 8 12 -1 259.8 10.64
 -8 12 1 265.87 10.59
 -8 12 0 41.2 4.74
 8 12 0 43.56 4.59
 -8 12 0 37.79 4.21
 -8 12 -1 31.8 4.36
 8 12 1 28.89 4.05
 -8 12 -1 24.58 3.26
 8 12 2 211.58 9.39
 -8 12 -2 205.91 9.87
 8 12 2 208.96 10.06
 -8 12 -2 204.43 8.74
 8 12 3 74.93 5.84
 -8 12 -3 73.88 6.1
 8 12 3 73.78 6.24
 -8 12 -3 73.21 5.11
 8 12 4 85.59 6.34
 -8 12 -4 83.74 6.31
 8 12 4 84.48 6.68
 -8 12 -4 87.49 5.24
 8 12 5 322.44 12.46
 8 12 5 331.4 12.08
 -8 12 -5 333.7 11.61
 8 12 6 1.38 2.29
 8 12 6 -1.6 2.37
 -8 12 -6 -1.18 2.13
 8 12 7 57.9 4.78
 8 12 7 55.5 4.43
 -8 12 -7 59.49 4.28
 8 12 8 309.58 9.39
 8 12 8 300.28 8.94
 -8 12 -8 295.22 7.74
 8 12 9 2.83 1.26
 -8 12 -9 0.78 0.7
 8 12 9 2.52 1.03
 -8 13 9 0.35 0.96
 -8 -13 9 0.85 0.9
 8 13 -8 207.96 6.56
 8 13 -7 34.16 3.23
 -8 13 6 237.95 8.38
 8 13 -6 221.51 8.68
 8 13 -6 216.93 7.85
 -8 13 5 57.16 4.53
 8 13 -5 52.75 4.24
 8 13 -5 54.2 3.92
 -8 13 4 30.07 3.37
 8 13 -4 27.73 3.24
 8 13 -3 28.74 3.43
 -8 13 3 28.52 3.37
 8 13 -3 22.36 2.94
 -8 13 2 437.04 12.07
 8 13 -2 429.99 13.05
 8 13 -2 421.95 12.08
 8 13 -1 10.71 2.5
 8 13 -1 10.82 2.39
 8 13 0 322.38 11.82
 -8 13 0 312.36 11.01
 8 13 1 52.99 5.11
 -8 13 -1 44.23 4.09
 -8 13 -1 48.21 4.99
 8 13 2 6.1 2.28
 -8 13 -2 6.15 2.44
 -8 13 -2 9.03 1.99
 8 13 3 51.83 5.25
 8 13 3 52.97 4.56
 -8 13 -3 54.5 5.1
 -8 13 -3 57.23 4.32
 -8 13 -4 260.55 10.29
 8 13 4 255.11 10.77
 8 13 4 245.93 9.76
 -8 13 -5 0.66 1.82
 8 13 5 1.81 2.11
 8 13 5 1.4 1.8
 -8 13 -6 396.57 10.94
 8 13 6 387.79 12.07
 8 13 6 379.66 11.28
 -8 13 -7 35.16 3.15
 8 13 7 36.59 3.61
 8 13 7 37.5 3.43
 -8 13 -8 140.08 4.73
 8 13 8 142.72 5.42
 8 13 8 146.2 5.86
 8 13 9 60.94 2.69
 8 13 9 62.81 3.03
 -8 14 9 213.03 5.14
 8 14 -8 3.9 1.12
 -8 14 8 4.86 1.22
 -8 -14 8 3.05 1.22
 -8 14 7 129.97 5.6
 8 14 -7 106.55 5.14
 8 14 -6 10.93 1.96
 8 14 -6 9.71 2.11
 8 14 -5 52.03 3.65
 8 14 -5 48.67 3.76
 -8 14 5 51.53 3.97
 -8 14 4 53.2 4.1
 -8 14 4 53.48 4.17
 8 14 -4 54.19 4.23
 -8 14 3 237.82 8.48
 8 14 -3 231.19 8.44
 8 14 -3 229.8 8.96
 -8 14 2 8.57 2.07
 8 14 -2 6.5 1.76
 8 14 -2 9.83 2.31
 8 14 -1 416.43 11.56
 8 14 -1 427.46 13.02
 8 14 0 0.13 1.99
 8 14 1 190.18 9.08
 8 14 2 2.3 2.09
 -8 14 -2 1.37 1.94
 8 14 3 70.79 5.6
 -8 14 -3 74.87 5.7
 8 14 4 0.1 1.93
 -8 14 -4 0.42 2.03
 8 14 5 314.72 10.83
 8 14 5 323.54 10.04
 -8 14 -5 330.98 10.24
 8 14 6 12.98 2.42
 8 14 6 14.67 2.39
 -8 14 -6 16.88 2.56
 8 14 7 284.03 7.81
 -8 14 -7 285.11 7.28
 8 14 8 19.87 2.01
 -8 -15 8 226.74 5.94
 -8 15 8 231.92 5.71
 -8 15 7 4.98 1.48
 8 15 -7 3.05 1
 -8 15 6 34.65 2.9
 8 15 -6 32.72 3.05
 -8 15 5 27.97 2.64
 8 15 -5 35.79 2.84
 8 15 -5 30.36 3.28
 8 15 -5 31.73 2.71
 -8 15 4 38.33 3.17
 8 15 -4 31.64 3.09
 8 15 -4 40.19 3.36
 8 15 -3 26 2.76
 8 15 -2 303.29 9.19
 8 15 -2 311.1 10.4
 8 15 -1 4.37 1.74
 8 15 -1 4.54 1.91
 8 15 0 383.43 10.55
 8 15 0 379.75 12.05
 8 15 1 41.51 4.23
 8 15 2 -0.69 1.72
 8 15 3 62.81 5.04
 8 15 4 290.96 10.2
 -8 15 -4 284 9.45
 8 15 5 45.95 3.97
 -8 15 -5 45.81 3.67
 8 15 6 176.83 6.79
 8 15 7 3.75 1.42
 -8 16 7 84.25 3.44
 8 16 -7 83.61 3.59
 -8 16 6 45.04 2.87
 8 16 -6 43.21 3.09
 8 16 -5 15.55 1.76
 -8 16 5 13.47 1.81
 8 16 -5 13.99 2.14
 -8 16 4 154.1 5.56
 8 16 -4 142.91 5.75
 8 16 -4 147.7 5.34
 8 16 -3 136.9 6.18
 8 16 -3 128.48 5.32
 8 16 -2 1.18 1.41
 8 16 -2 0.09 1.22
 8 16 -1 272.84 7.99
 8 16 -1 280.84 9.67
 8 16 0 5.8 1.46
 8 16 0 4.9 1.85
 8 16 1 77.43 4.42
 8 16 1 74.83 5.19
 8 16 2 76.57 5.26
 8 16 3 44.96 4.09
 8 16 4 7.6 2.02
 8 16 5 178.04 6.84
 8 16 6 2.65 1.22
 8 16 7 148.39 4.57
 8 17 -6 27.36 2.23
 8 17 -5 215.17 6.74
 8 17 -5 205.71 5.04
 8 17 -4 22.5 2.59
 8 17 -4 18.89 2.02
 8 17 -3 91.83 4.66
 8 17 -2 30.72 3.04
 8 17 -1 4.16 1.38
 8 17 -1 1.42 1.23
 8 17 0 84.42 3.95
 8 17 0 86.58 5.21
 8 17 1 86.08 3.97
 8 17 1 89.14 5.24
 8 17 2 -1.92 1.23
 8 17 2 0.51 1.26
 8 17 3 114.17 4.3
 8 17 3 125.59 5.88
 8 17 4 99.13 3.74
 8 17 4 107.5 5.13
 8 17 5 2.2 1.23
 8 17 6 99.18 3.82
 8 18 -5 22.96 2.01
 8 18 -4 188.04 6.07
 8 18 -4 184.66 4.99
 8 18 -3 10.4 1.55
 8 18 -2 37.62 2.94
 8 18 -1 74.7 4.15
 8 18 0 35.09 3.06
 8 18 0 36.69 3.06
 8 18 1 4.69 1.39
 8 18 2 234.03 7.48
 8 18 3 1.23 1.03
 8 18 3 0.18 0.79
 8 18 4 92.9 4.21
 8 18 5 42.18 2.49
 8 19 -3 160.79 5.14
 8 19 -3 163.94 4.5
 8 19 -2 1.49 0.82
 8 19 -1 47.76 2.92
 8 19 0 0.27 0.96
 8 19 1 136.01 5.14
 8 19 1 150.08 5.03
 8 19 2 -0.55 0.83
 8 19 2 -0.28 0.96
 8 19 3 148.63 4.79
 -9 0 11 406.21 8.76
 -9 0 10 -2.08 1.8
 -9 0 9 229.57 7.24
 -9 0 9 244.9 9.24
 -9 0 8 0.58 1.62
 -9 0 7 4.61 2.02
 -9 0 7 8.11 2.03
 9 0 -6 -1.93 1.85
 -9 0 6 0.32 1.64
 -9 0 6 0.69 1.97
 -9 0 5 832.11 18.36
 9 0 -5 842.43 18.9
 -9 0 5 783.36 19.98
 9 0 -4 0.95 1.45
 -9 0 4 2.43 2.02
 -9 0 4 -0.6 1.9
 9 0 -3 1694.7 25.6
 -9 0 3 1574.04 24.26
 -9 0 2 1.71 1.4
 9 0 -2 0.92 1.24
 -9 0 1 1132.63 45.88
 9 0 -1 1108.39 19.85
 -9 0 1 1158.23 44.86
 -9 0 1 1080.85 19.9
 -9 0 0 12.42 4.95
 -9 0 0 0.6 1.45
 -9 0 -1 949.84 40.36
 -9 0 -1 904.51 19.03
 -9 0 -1 980.77 43.36
 -9 0 -2 1.05 1.63
 -9 0 -3 384.36 12.79
 -9 0 -4 -1.65 1.93
 -9 0 -5 505.74 15.44
 -9 0 -6 0.47 1.94
 -9 0 -7 6.97 2.4
 -9 0 -8 -1.04 2.31
 -9 0 -9 300.89 9.65
 -9 0 -10 -1.26 1.17
 -9 0 -11 357.92 6.18
 -9 -1 11 -0.93 1.21
 -9 1 10 208.85 7.5
 -9 -1 10 208.43 7.58
 -9 1 9 10.48 1.92
 -9 1 9 13.52 2.61
 -9 -1 9 13.58 2.54
 -9 -1 8 83.21 5.99
 -9 1 8 83.04 5.86
 -9 1 7 155.91 7.67
 -9 -1 7 166.42 7.6
 -9 -1 7 157.28 8.57
 -9 1 7 159.82 8.51
 -9 1 6 74.83 6.16
 -9 -1 6 71.06 6.09
 9 -1 -6 78.1 5.61
 9 1 -6 71.44 5.69
 -9 1 6 73.06 5.52
 -9 -1 6 71.53 5.25
 -9 1 5 3.75 1.95
 -9 -1 5 1.73 1.45
 9 -1 -5 3.04 1.72
 9 1 -5 8.21 2.74
 -9 1 5 2.48 2.08
 -9 -1 5 3.23 2.01
 -9 1 4 1438.18 26.66
 -9 -1 4 1426.62 27
 9 -1 -4 1506.74 24.52
 9 1 -4 1462.85 24.87
 -9 1 4 1415.36 23.65
 -9 1 4 1525.22 25.23
 -9 -1 3 -0.61 1.83
 9 1 -3 -1.19 1.91
 9 -1 -3 3.43 1.8
 -9 -1 3 1.73 1.45
 -9 1 3 3.25 1.54
 9 1 -2 795.12 17.36
 -9 -1 2 756.24 16.31
 -9 1 2 743.4 16.85
 -9 1 1 226.74 9.31
 -9 -1 1 218.62 8.82
 -9 -1 1 207.41 19.66
 9 1 -1 237.93 9.46
 -9 1 1 225.64 20.58
 -9 -1 1 237.69 20.94
 -9 1 0 41.76 4.17
 -9 -1 0 35.15 3.7
 -9 -1 0 47.81 8.68
 -9 1 0 34.84 7.26
 -9 1 0 38.17 8.6
 -9 -1 0 49.18 10.26
 -9 1 -1 5.25 1.95
 -9 -1 -1 5 1.8
 -9 -1 -1 10.07 2.94
 -9 1 -2 136.5 7.37
 -9 -1 -2 135.86 7.39
 -9 1 -3 76.47 5.88
 -9 -1 -3 72.85 5.83
 9 1 3 74.72 5.57
 -9 1 -4 885.01 19.88
 -9 -1 -4 881.73 19.94
 9 1 4 916.37 19.86
 -9 -1 -5 7.31 2.61
 -9 1 -5 7.49 2.55
 9 1 5 13.07 2.9
 -9 1 -6 37.31 4.37
 -9 -1 -6 32.4 4.35
 9 1 6 35.93 4.14
 -9 1 -7 51.58 5.02
 -9 -1 -7 52.95 5.44
 -9 -1 -8 103.54 6.8
 -9 1 -8 104.69 6.49
 -9 -1 -9 10.8 2.23
 -9 1 -9 11.24 2.45
 -9 1 -10 306.02 7.75
 -9 -1 -10 315.16 8.1
 -9 1 -11 1.67 0.69
 -9 -1 -11 2.75 0.87
 -9 -2 11 149.49 5.24
 -9 2 10 24.99 2.83
 -9 -2 10 19.83 2.54
 -9 2 9 121.75 6.43
 -9 -2 9 124.2 6.73
 -9 2 9 115.21 5.29
 -9 -2 8 134.75 7.51
 -9 2 8 128.11 7.13
 9 2 -7 1.03 1.58
 -9 2 7 -0.37 1.79
 -9 2 7 -0.18 1.67
 -9 -2 7 0.64 1.85
 -9 -2 6 222.25 10.6
 -9 2 6 211.74 10.05
 -9 -2 6 210.48 8.75
 -9 2 6 200.25 9.19
 9 2 -6 218.09 9.77
 -9 2 5 284.05 11.72
 -9 -2 5 257.54 11.53
 9 2 -5 280.82 11.1
 -9 -2 5 283.95 10.26
 -9 2 5 270.8 10.93
 -9 2 4 22.63 3.23
 -9 2 4 19.99 3.29
 -9 2 4 24.11 3.47
 9 2 -4 22.03 3.33
 -9 2 3 639.24 16.04
 9 2 -3 678.64 16.53
 -9 2 2 258.66 10.11
 9 2 -2 263.72 10.16
 -9 2 1 221.24 9.33
 -9 -2 1 203.53 8.36
 -9 -2 1 235.71 20.97
 -9 2 1 246.62 21.7
 -9 -2 1 230.22 20.9
 -9 2 0 121.29 7.07
 -9 -2 0 110.6 6.31
 -9 -2 0 129.82 15.03
 -9 2 0 132.98 16.48
 -9 2 -1 357.18 12.19
 -9 -2 -1 345.05 11.39
 -9 2 -2 112.61 6.8
 -9 -2 -2 107.69 6.58
 9 2 2 109.88 6.67
 -9 2 -3 708.61 17.23
 -9 -2 -3 706.9 17.11
 9 2 3 724.93 17.64
 -9 2 -4 63.43 5.56
 -9 -2 -4 60 5.47
 9 2 4 57.23 5.28
 -9 2 -5 79.97 6.19
 -9 -2 -5 85.38 6.57
 9 2 5 91.99 6.79
 -9 -2 -6 295.46 12.05
 -9 2 -6 285.72 11.34
 9 2 6 278.37 11.81
 -9 2 -7 11.24 2.72
 -9 -2 -7 9.57 2.96
 9 2 7 8.7 2.58
 -9 -2 -8 182.96 8.73
 -9 2 -8 186.48 8.45
 9 2 8 182.24 8.41
 -9 2 -9 260.05 8.5
 -9 -2 -9 254.48 8.86
 -9 2 -10 11.23 1.55
 -9 -2 -10 11.39 1.73
 -9 -2 -11 202.71 4.63
 -9 -3 11 0.44 0.9
 -9 -3 10 63.84 4.19
 -9 3 10 58.89 2.96
 -9 -3 9 74.51 5.28
 -9 3 9 76.66 5.12
 -9 3 9 81.95 4.45
 -9 3 8 0.3 1.57
 -9 3 8 -0.21 1.94
 -9 -3 8 0.49 1.9
 9 3 -7 399.89 12.68
 -9 3 7 384.45 12.28
 -9 3 7 384.73 12.81
 -9 -3 7 418.59 13.87
 9 3 -6 30.4 3.83
 -9 3 6 24.34 3.59
 -9 3 6 25.11 3.56
 -9 -3 6 25.33 3.9
 -9 3 5 67.25 5.64
 -9 -3 5 62.66 4.76
 -9 3 5 67.05 5.65
 9 3 -5 63.53 5.43
 -9 3 4 229.18 10.24
 -9 3 4 218.54 9.57
 9 3 -4 236.86 10.1
 9 3 -3 2.55 1.43
 -9 3 3 2.03 1.58
 9 3 -2 181.39 8.5
 -9 3 2 177.02 8.51
 -9 3 1 290.78 10.9
 -9 3 0 115.77 7.07
 -9 -3 0 99.81 5.87
 -9 3 -1 205.21 8.85
 -9 3 -1 217.85 9.66
 -9 -3 -1 206.42 8.61
 9 3 2 196.31 9.15
 -9 -3 -2 182.76 8.44
 -9 3 -2 203.61 9.6
 9 3 3 67.57 5.8
 -9 3 -3 57.36 5.01
 -9 -3 -3 66.02 5.41
 9 3 4 82.8 6.34
 -9 3 -4 79.33 5.87
 -9 -3 -4 73.98 5.94
 9 3 5 259.6 11.49
 -9 3 -5 253.32 10.54
 -9 -3 -5 278.65 11.37
 9 3 6 5.73 2.33
 -9 -3 -6 2.48 2.12
 -9 3 -6 5.34 2.5
 9 3 7 399.38 14.21
 -9 -3 -7 415.19 14.18
 -9 3 -7 433.42 13.1
 9 3 8 85.39 6.06
 -9 -3 -8 94.81 6.37
 -9 3 -8 100.02 5.99
 9 3 9 72.56 4.56
 -9 3 -9 85.91 4.78
 -9 -3 -9 81.92 5.11
 -9 3 -10 118.7 4.41
 -9 -3 -10 126.3 4.98
 9 -4 -11 21.41 1.55
 -9 -4 11 24.85 2.12
 -9 -4 10 22.98 2.59
 -9 4 10 22.62 1.9
 -9 4 9 18.17 2.74
 -9 -4 9 14.57 2.7
 -9 4 9 12.18 1.84
 -9 4 8 589.24 13.72
 -9 4 8 603.77 14.78
 -9 -4 8 574.89 15.23
 9 4 -7 20.11 3.25
 -9 4 7 15.69 2.84
 -9 -4 7 15.58 2.96
 -9 4 7 17.17 2.93
 9 4 -6 306.7 11.51
 -9 4 6 302.94 11.52
 -9 -4 6 285.34 11.92
 -9 4 6 293.09 11.32
 9 4 -5 6.12 2
 -9 4 5 5.99 2.23
 -9 4 5 3.22 1.96
 -9 -4 5 7.04 1.97
 9 4 -4 5.77 2.15
 -9 4 4 5.38 2.22
 -9 4 4 2.21 1.62
 -9 4 3 109.56 7.21
 9 4 -3 99.84 6.57
 -9 4 3 94.21 6.49
 9 4 -2 379.11 12.4
 -9 4 2 353.91 12.26
 -9 4 1 -0.34 2.01
 -9 4 0 279.42 10.27
 -9 4 0 263.3 10.64
 -9 4 -1 77.75 5.68
 -9 4 -1 76.18 5.88
 -9 -4 -1 74.56 5.19
 -9 -4 -2 27.41 3.38
 -9 4 -2 30.5 3.98
 9 4 2 31.28 4.01
 -9 4 -3 33.05 3.85
 -9 -4 -3 33.38 3.81
 9 4 3 33.45 4.17
 -9 4 -4 106.18 6.7
 -9 -4 -4 105.21 6.74
 9 4 4 111.88 7.46
 -9 4 -5 1.82 1.61
 -9 -4 -5 4.54 2.43
 9 4 5 5.74 2.36
 -9 4 -6 609.55 15.55
 -9 -4 -6 614.63 16.95
 9 4 6 584.6 17.85
 -9 -4 -7 0.53 1.85
 -9 4 -7 -1.86 1.62
 9 4 7 0.35 2.14
 -9 -4 -8 334.59 11.25
 -9 4 -8 333.01 10.2
 9 4 8 315.93 11.59
 -9 4 -9 72.68 4.12
 -9 -4 -9 72.86 4.62
 9 4 9 69.49 4.54
 -9 4 -10 4.22 0.96
 -9 -4 -10 -0.27 0.88
 9 4 10 2.22 0.9
 -9 4 -10 1.72 0.98
 -9 -5 11 -0.25 0.77
 -9 -5 10 2.24 1.22
 9 -5 -10 2.37 1.05
 -9 5 10 1.02 0.72
 -9 -5 9 204.06 8.16
 -9 5 9 183.3 6.53
 -9 5 8 0.13 1.65
 -9 5 8 0.38 1.4
 -9 -5 8 -0.63 2.55
 -9 5 7 273.27 10.27
 -9 -5 7 287.56 11.36
 -9 5 7 276.23 10.34
 9 5 -7 283.05 10.58
 -9 5 6 16.94 3.16
 9 5 -6 15.99 2.94
 -9 5 6 22.03 3.12
 -9 5 5 314.17 12.01
 9 5 -5 309.4 11.54
 -9 5 5 307.45 11.32
 9 5 -4 1.15 1.55
 -9 5 4 0.54 1.96
 -9 5 3 70.95 6.02
 9 5 -3 68.84 5.44
 -9 5 3 71.15 5.65
 -9 5 2 1.83 1.75
 -9 5 2 1.81 1.92
 9 5 -2 3.2 1.97
 -9 5 1 515.23 14.92
 -9 5 0 13.05 2.61
 -9 5 0 10.08 2.59
 -9 5 -1 273.88 10.59
 -9 5 -1 280.99 11.17
 -9 5 -2 1.24 1.78
 9 5 2 1.18 1.63
 9 5 3 4.83 2.09
 -9 5 -3 7.43 2.42
 -9 -5 -3 5.39 1.71
 9 5 4 -2.31 2.57
 -9 5 -4 0.63 1.62
 -9 -5 -4 1.81 1.56
 9 5 5 313.14 13.1
 -9 5 -5 304.7 10.91
 -9 -5 -5 296.72 11.5
 9 5 6 2.9 2.59
 -9 5 -6 0.44 1.54
 -9 -5 -6 -0.16 1.84
 -9 5 -7 648.55 14.65
 -9 -5 -7 678.41 16.87
 9 5 8 2.16 1.62
 -9 -5 -8 4.16 1.8
 -9 5 -8 5.5 1.83
 9 5 9 42.69 3.6
 -9 5 -9 42.38 2.92
 -9 -5 -9 41.25 3.34
 9 5 10 5.67 1.13
 -9 5 -10 7.58 1.2
 -9 -5 -10 6.22 1.19
 -9 -6 11 62.79 2.88
 9 -6 -10 50.04 2.98
 -9 -6 10 41.39 3.14
 -9 6 9 76.48 4.19
 -9 -6 9 72.71 4.9
 -9 6 8 395.83 10.89
 -9 -6 8 417.31 12.62
 -9 6 7 0.7 1.73
 9 6 -7 0.74 1.73
 -9 6 7 -0.34 1.43
 -9 -6 7 0.07 1.95
 -9 6 6 438.98 13.82
 -9 6 6 448.68 13.15
 9 6 -6 451.9 13.72
 -9 6 5 44.19 4.71
 9 6 -5 40.76 4.36
 -9 6 4 65.73 5.76
 9 6 -4 63.13 5.43
 -9 6 3 54.48 5.37
 -9 6 3 55.37 5.15
 9 6 -3 63.55 5.31
 -9 6 2 313.38 12.04
 9 6 -2 327.42 11.57
 -9 6 2 317.26 11.89
 -9 6 1 18.49 2.76
 -9 6 1 15.36 2.96
 -9 6 0 369.6 12.2
 -9 6 0 376.51 12.79
 -9 6 -1 28.46 3.73
 -9 6 -1 28.57 3.84
 9 6 2 109.6 7.2
 -9 6 -2 98.36 6.82
 9 6 2 100.98 6.96
 -9 6 -2 113.57 7.11
 9 6 3 148.14 8.56
 -9 -6 -3 148.34 7.51
 -9 6 -3 159.9 8.52
 9 6 3 149.29 8.74
 9 6 4 83.84 6.74
 -9 6 -4 82.08 6.21
 -9 -6 -4 79.54 5.76
 9 6 5 140.13 8.84
 -9 6 -5 128.86 6.91
 -9 -6 -5 144.76 7.85
 9 6 6 393.73 14.77
 -9 6 -6 408.32 11.6
 9 6 7 1.86 2.14
 -9 6 -7 4.53 1.56
 -9 -6 -7 2.96 1.69
 9 6 8 311.93 11.09
 -9 6 -8 327.83 9.56
 -9 6 -8 332.01 8.69
 -9 -6 -8 327.35 10.05
 9 6 9 62.69 4.19
 -9 -6 -9 56.24 3.54
 -9 6 -9 57.6 3.4
 9 6 10 4.02 1.33
 -9 6 -10 2.97 0.97
 -9 -6 -10 1.57 0.62
 9 6 10 1.64 0.68
 -9 -7 10 85.25 4.19
 -9 7 9 73.62 3.96
 -9 -7 9 69.39 4.54
 -9 7 8 52.55 4.04
 -9 -7 8 53.51 4.64
 -9 7 7 427.27 12.29
 9 7 -7 431.96 12.7
 -9 -7 7 430.24 13.42
 -9 7 6 60.52 5.26
 9 7 -6 61.71 5.27
 -9 7 6 67.93 5.58
 9 7 -5 212.54 9.48
 -9 7 5 204.74 9.83
 9 7 -4 325.89 11.71
 -9 7 4 330.6 12.51
 -9 7 3 54.64 5.13
 -9 7 3 51.11 5.14
 9 7 -3 51.17 4.8
 -9 7 2 171.69 8.97
 -9 7 2 171.83 8.81
 9 7 -2 178.64 8.68
 -9 7 1 222.28 9.83
 -9 7 1 232.26 10.25
 -9 7 1 201.22 8.93
 -9 7 0 1.67 1.39
 -9 7 0 -0.19 1.48
 -9 7 0 -0.98 1.71
 -9 7 -1 212.51 9.65
 -9 7 -1 233.44 10.09
 9 7 2 180.15 9.16
 -9 7 -2 166.58 8.65
 9 7 2 180.33 9.15
 -9 7 -2 159.11 8.36
 9 7 3 0.78 1.89
 9 7 3 0.35 1.87
 -9 7 -3 4.97 1.84
 -9 7 -3 1.39 1.93
 9 7 4 390.99 14.3
 -9 7 -4 411.45 13.23
 -9 -7 -4 409.88 12.28
 9 7 5 85.33 7.14
 -9 7 -5 80.54 5.86
 -9 -7 -5 84.58 5.78
 9 7 6 50.91 5.57
 -9 7 -6 57.71 4.76
 -9 -7 -6 53.58 4.64
 -9 7 -7 418.88 11.42
 -9 -7 -7 438.53 12.07
 9 7 8 75.86 5.47
 -9 -7 -8 74.69 4.55
 -9 7 -8 77.61 4.44
 9 7 9 22.71 2.59
 -9 -7 -9 18.45 1.91
 -9 7 -9 24.95 2.48
 -9 7 -9 21.3 1.96
 -9 7 -10 157.17 4.46
 9 7 10 148.21 4.99
 -9 -8 10 18.51 1.94
 -9 -8 9 140.98 6.1
 -9 8 9 134.69 5.11
 9 -8 -9 143.9 5.16
 -9 8 8 65.17 4.28
 -9 -8 8 68.78 5
 -9 8 7 21.11 2.98
 9 8 -7 26.57 3.5
 -9 8 6 42.83 4.45
 9 8 -6 45.75 4.44
 -9 8 5 518.22 15.04
 -9 8 5 518.13 15.31
 9 8 -5 539.1 14.75
 9 8 -4 2.88 2.04
 -9 8 4 6.72 2.51
 -9 8 3 707.91 17.52
 9 8 -3 715.25 16.93
 -9 8 3 681.1 17.94
 9 8 -2 130.28 7.39
 -9 8 2 133.1 7.76
 -9 8 2 132.61 7.94
 -9 8 1 192.2 9.13
 -9 8 1 189.06 8.81
 -9 8 1 185.48 9.21
 -9 8 0 117.85 7.18
 -9 8 0 121.44 7.32
 -9 8 0 110.13 7.01
 -9 8 -1 84.36 6.07
 9 8 1 90.75 6.25
 -9 8 -1 79.35 5.87
 -9 8 -1 75.56 5.95
 9 8 2 28.64 3.93
 -9 8 -2 25.85 3.17
 9 8 2 25.91 3.58
 -9 8 -2 23.96 3.65
 -9 8 -2 30.96 3.77
 9 8 3 540.98 16.47
 9 8 3 565.17 16.5
 -9 8 -3 545.09 15.63
 -9 8 -3 574 15.42
 -9 8 -4 18.03 3
 9 8 4 14.65 3.24
 9 8 4 18.37 3.55
 -9 8 -4 19.62 3.61
 -9 -8 -4 16.81 2.62
 -9 8 -5 191.03 8.49
 9 8 5 191.28 10.29
 -9 8 -5 191.36 9.16
 -9 -8 -5 204.98 8.4
 9 8 5 195.28 10.17
 -9 8 -6 53.2 4.4
 -9 -8 -6 55.29 4.34
 9 8 6 49.35 5.46
 -9 8 -7 1.33 1.21
 9 8 7 5.27 2.23
 -9 8 -7 4.1 2.12
 -9 -8 -7 2.26 1.17
 -9 8 -8 74.41 3.88
 9 8 8 71.81 5.25
 9 8 8 66.82 4.84
 -9 8 -8 70.64 4.49
 -9 -8 -8 68.54 3.82
 9 8 9 140.67 5.56
 9 8 9 145.23 6.1
 -9 8 -9 145.53 5.23
 -9 -9 10 197.97 5.37
 -9 -9 9 -0.47 1.13
 -9 9 8 30.56 2.9
 -9 -9 8 30.94 3.38
 -9 9 7 4.06 1.99
 9 9 -7 2.14 1.72
 -9 9 6 95.25 5.99
 9 9 -6 91.8 5.88
 9 9 -5 19.74 2.86
 -9 9 5 21.26 3.28
 9 9 -5 21.99 3.39
 -9 9 4 628.44 16.53
 9 9 -4 642.54 15.84
 9 9 -3 -0.09 1.58
 -9 9 3 0.31 1.91
 -9 9 2 307.45 11.64
 -9 9 2 303.49 11.84
 9 9 -2 317.76 11.27
 -9 9 1 108.3 6.93
 -9 9 1 93.42 6.39
 -9 9 1 102.59 6.92
 9 9 0 1.66 1.52
 -9 9 0 2.9 1.79
 -9 9 0 -0.75 2.3
 -9 9 0 0.66 1.54
 -9 9 -1 44.93 4.6
 -9 9 -1 41.54 4.58
 9 9 1 46.62 4.56
 -9 9 -1 44.38 4.28
 -9 9 -2 225.84 10.04
 9 9 2 233.51 10.34
 -9 9 -2 228.1 9.69
 9 9 3 3.58 2.29
 -9 9 -3 4.58 2.43
 9 9 3 4.67 2.58
 -9 9 -3 4.48 2.13
 9 9 4 604.12 17.11
 -9 9 -4 629.21 16.6
 9 9 4 603.09 17.41
 -9 9 -4 615.92 15.14
 9 9 5 1.14 2.24
 -9 9 -5 3.82 1.95
 9 9 5 6.12 2.93
 -9 9 -5 2.11 1.42
 9 9 6 29.02 4.15
 -9 9 -6 28.49 3.73
 9 9 6 30.66 4.23
 -9 9 -6 23.84 2.78
 9 9 7 13.26 2.76
 -9 9 -7 12.37 2.37
 9 9 7 12.8 2.8
 -9 9 -7 13.18 1.98
 9 9 8 66.97 4.5
 -9 9 -8 77.61 4.36
 9 9 8 70.3 4.81
 -9 9 -8 67.89 3.22
 -9 9 -9 0.06 0.95
 9 9 9 1.48 0.99
 9 9 9 3.04 1.27
 -9 -10 9 121.65 5.02
 -9 10 8 9.26 1.67
 9 -10 -8 11.23 1.52
 -9 -10 8 11.76 2.11
 9 10 -7 9.02 2.1
 -9 10 7 6.38 1.86
 9 10 -7 12.48 1.84
 9 10 -6 6.86 2.17
 9 10 -6 4.58 1.24
 -9 10 6 8.27 2.35
 9 10 -5 303.41 10.49
 9 10 -5 318.47 10.51
 -9 10 5 298.1 10.46
 9 10 -4 -0.84 1.62
 -9 10 4 0.22 1.84
 -9 10 4 0.84 1.71
 9 10 -3 335.49 11.21
 -9 10 3 343.21 12.38
 -9 10 3 326.3 11.59
 -9 10 2 0.67 1.7
 -9 10 2 0.21 1.67
 9 10 -2 1.62 1.74
 -9 10 2 1.06 1.43
 -9 10 1 238.31 10.1
 -9 10 1 227.34 9.97
 -9 10 1 226.19 9.35
 -9 10 0 48.88 4.62
 -9 10 0 42.9 4.58
 9 10 0 49.45 4.49
 -9 10 0 42.77 4.33
 -9 10 -1 328 11.46
 -9 10 -1 322.14 11.79
 9 10 1 324.45 11.6
 -9 10 -1 319.27 10.89
 -9 10 -2 2.05 1.86
 9 10 2 4 2.12
 -9 10 -2 3.23 1.78
 9 10 3 511.6 15.04
 -9 10 -3 521.84 15.1
 9 10 3 483.58 14.99
 -9 10 -3 495.48 13.55
 9 10 4 0.64 1.98
 -9 10 -4 5.76 2.5
 9 10 4 3.91 2.54
 -9 10 -4 -0.71 1.63
 9 10 5 205.89 9.74
 -9 10 -5 215.93 9.18
 9 10 5 209.56 9.94
 -9 10 -5 210.81 8.05
 9 10 6 24.23 3.48
 -9 10 -6 26.85 3.46
 9 10 6 22.47 3.52
 -9 10 -6 26.46 2.75
 9 10 7 11.55 2.39
 -9 10 -7 14.34 2.39
 9 10 7 10.73 2.45
 -9 10 -7 10.04 1.54
 -9 10 -8 4.41 1.41
 9 10 8 4.39 1.52
 9 10 8 5.07 1.58
 -9 10 -9 223.61 5.15
 9 10 9 238.64 6.25
 9 10 9 230.83 5.75
 -9 -11 9 17.96 1.83
 -9 -11 8 15.84 2.21
 -9 11 7 61.98 4.01
 9 11 -7 58.11 3.54
 9 -11 -7 60.79 3.22
 -9 11 6 85.37 5.08
 9 11 -6 76.12 4.63
 9 11 -6 78.98 5.03
 9 11 -5 18.29 2.6
 -9 11 5 18.95 3.02
 9 11 -5 11.56 2.25
 -9 11 4 607.6 14.63
 9 11 -4 604.12 14.5
 -9 11 3 7.77 1.88
 9 11 -3 8.82 2.06
 -9 11 2 160.04 7.63
 9 11 -2 174.66 8
 -9 11 2 161.82 8.21
 -9 11 1 113.6 6.82
 -9 11 1 112.25 6.14
 -9 11 1 112.76 6.79
 9 11 -1 120.07 6.58
 9 11 -1 122.56 6.82
 -9 11 0 1.01 1.34
 9 11 0 -2.02 1.88
 -9 11 0 2.19 1.96
 -9 11 0 -0.09 1.95
 9 11 1 17.84 2.92
 -9 11 -1 20.11 2.94
 -9 11 -1 20.03 3.32
 9 11 2 179.7 8.8
 -9 11 -2 180.69 8.1
 -9 11 -2 185.42 8.92
 9 11 3 14.13 2.86
 -9 11 -3 17.11 3.26
 -9 11 -3 14.42 2.61
 9 11 4 296.31 11.45
 -9 11 -4 307.27 9.59
 -9 11 -4 303.95 11.01
 9 11 4 292.85 11.12
 9 11 5 72.57 5.74
 -9 11 -5 72.51 4.38
 -9 11 -5 85.04 5.7
 9 11 5 78.43 5.86
 9 11 6 22.71 3.27
 -9 11 -6 24.73 2.26
 9 11 6 24.19 3.45
 -9 11 -6 26.86 3.25
 9 11 7 24.32 3.04
 9 11 7 26.35 3.07
 -9 11 -7 27.13 2.76
 9 11 8 87.81 4.47
 -9 11 -8 86.48 3.86
 9 11 8 83.01 4.11
 -9 -12 8 168.57 5.93
 9 12 -7 -1.43 0.89
 -9 12 6 179.62 6.71
 9 12 -6 167.46 6.5
 9 12 -6 162.8 6.52
 -9 12 5 151.12 6.62
 9 12 -5 144.33 6.69
 9 12 -5 148.36 6.68
 -9 12 4 11.96 2.31
 9 12 -4 10.63 2.36
 -9 12 3 180.78 7.7
 9 12 -3 182.64 7.77
 -9 12 2 130.97 6.43
 9 12 -2 132.24 6.75
 9 12 -1 27.15 3.24
 9 12 -1 29.02 3.39
 9 12 0 119.95 6.72
 -9 12 0 113.87 6.49
 -9 12 -1 29.9 3.91
 9 12 1 30.79 3.65
 -9 12 -1 31.87 3.48
 -9 12 -2 116.14 6.93
 9 12 2 109.29 6.68
 -9 12 -2 128.7 6.63
 -9 12 -3 258.74 10.05
 9 12 3 236.79 9.84
 -9 12 -3 257.13 8.75
 -9 12 -4 34.67 3.99
 9 12 4 31.4 3.93
 -9 12 -4 34.76 3.11
 9 12 5 48.68 4.29
 -9 12 -5 55.62 4.45
 9 12 5 48.01 4.36
 -9 12 -5 50.41 3.26
 9 12 6 193.86 7.87
 9 12 6 194.77 7.63
 -9 12 -6 214.08 7.49
 9 12 7 1.37 1.29
 9 12 7 0.56 1.27
 -9 12 -7 0.51 1.11
 -9 12 -8 171.22 4.54
 9 12 8 169.3 5.34
 -9 -13 8 5.29 1.16
 -9 13 8 3.78 0.83
 -9 -13 7 246.94 7.57
 9 13 -7 234.65 5.97
 -9 13 7 229.88 6.33
 9 13 -6 3.16 1.39
 9 13 -6 3.53 1.28
 -9 13 6 7.34 1.69
 9 13 -5 99.53 5.11
 -9 13 5 102.37 5.03
 9 13 -5 101.04 5.35
 -9 13 5 115.77 5.14
 9 13 -4 80.32 4.88
 -9 13 4 88.14 4.9
 9 13 -3 38.27 3.55
 -9 13 3 36.68 3.25
 9 13 -2 6.35 1.59
 9 13 -2 8.72 1.72
 -9 13 2 12.08 2.14
 9 13 -1 181.9 7.71
 9 13 -1 181.95 7.63
 9 13 0 11.47 2.54
 9 13 0 8.73 1.93
 9 13 1 287.78 10.15
 -9 13 -2 54.9 4.04
 9 13 2 50.23 4.48
 -9 13 -2 56.78 4.87
 9 13 3 4.29 1.82
 -9 13 -3 6.85 1.85
 -9 13 -3 3.44 1.65
 9 13 4 99.74 6.03
 -9 13 -4 95.43 5.81
 9 13 5 92.05 5.48
 -9 13 -5 102.02 5.43
 9 13 6 14.24 2.31
 -9 13 -6 15.16 2.19
 9 13 7 283.76 7.56
 -9 13 -7 280.92 6.5
 -9 -14 7 -1.19 0.9
 9 14 -6 184.83 5.8
 -9 14 6 193.41 5.49
 9 14 -5 -0.05 0.95
 9 14 -5 0.26 1
 -9 14 5 2.89 0.91
 9 14 -4 10.85 2.02
 9 14 -4 11.38 1.7
 9 14 -3 -0.07 1.29
 9 14 -2 154.46 6.51
 9 14 -2 152.96 6.44
 9 14 -1 1.31 1.46
 9 14 -1 0.4 1.08
 9 14 0 302.41 9.92
 9 14 0 308.58 9.22
 9 14 1 2.62 1.57
 9 14 1 3.28 1.55
 9 14 2 141.81 6.96
 9 14 3 -0.51 1.48
 9 14 4 14.15 2.49
 -9 14 -4 17.8 2.42
 9 14 5 3.79 1.46
 -9 14 -5 6.36 1.67
 9 14 6 216.76 6.88
 9 14 7 1.18 0.75
 9 15 -6 8.39 1.18
 9 15 -5 100.98 4.48
 9 15 -4 39.8 2.89
 9 15 -4 42.57 3.29
 9 15 -4 36.91 2.59
 9 15 -3 72.02 3.93
 9 15 -3 74.48 4.15
 9 15 -2 13.58 2.03
 9 15 -1 211.3 6.96
 9 15 -1 214.16 7.58
 9 15 0 -0.36 1.21
 9 15 0 1.96 1.49
 9 15 1 185.69 6.59
 9 15 1 168.99 7.09
 9 15 2 32.07 2.89
 9 15 2 30.43 3.18
 9 15 3 18.94 2.54
 9 15 4 19.79 2.47
 9 15 5 80.04 4.23
 9 15 6 9.53 1.39
 9 16 -5 29.14 2.15
 9 16 -4 2.28 1.1
 9 16 -4 2.08 0.69
 9 16 -3 76.63 3.46
 9 16 -3 77.03 3.76
 9 16 -2 23.54 2.09
 9 16 -2 30 2.68
 9 16 -1 11.9 1.81
 9 16 0 134.86 5.06
 9 16 0 133.27 5.75
 9 16 1 43.63 2.98
 9 16 1 44.03 3.48
 9 16 2 40.91 2.76
 9 16 2 39.93 3.27
 9 16 3 59.17 3.04
 9 16 3 69.99 4.12
 9 16 4 37.35 2.29
 9 16 4 35.39 2.74
 9 16 5 21.39 1.96
 9 17 -4 136.33 4.32
 9 17 -3 21.54 2.07
 9 17 -3 21.15 1.71
 9 17 -2 50.52 2.97
 9 17 -1 48.66 3.13
 9 17 1 34.63 2.11
 9 17 1 36.4 2.84
 9 17 2 239.24 6.8
 9 17 3 -0.34 0.8
 9 18 -1 9.89 1.29
 9 18 0 26.63 2.01
 9 18 1 65.72 2.99
 -10 0 10 155.4 5.11
 10 0 -10 168.51 4.31
 -10 0 9 -0.65 1.19
 -10 0 9 -1.97 0.73
 -10 0 8 239.14 8.36
 -10 0 8 230.89 7.34
 -10 0 7 0.61 1.21
 -10 0 7 0.63 1.79
 -10 0 6 11.46 2.16
 -10 0 6 9.13 2.27
 10 0 -5 -0.47 1.6
 -10 0 5 0.16 1.38
 -10 0 5 -0.74 1.51
 -10 0 4 415.72 12.79
 10 0 -4 401.43 12.23
 10 0 -3 -0.69 1.65
 -10 0 3 0.05 1.24
 10 0 -2 505.63 13.57
 -10 0 2 495.33 13.4
 -10 0 1 1.24 1.43
 -10 0 0 357.11 11.63
 -10 0 -1 4.31 1.91
 -10 0 -2 18.42 3.09
 -10 0 -3 0.14 1.84
 -10 0 -4 1054.6 20.75
 -10 0 -5 -1.22 2.41
 -10 0 -6 155.54 8.18
 -10 0 -7 2.17 2.25
 -10 0 -8 2.7 1.65
 -10 0 -9 1.83 1.07
 -10 -1 10 6.47 1.33
 10 1 -10 9.81 1.18
 10 -1 -10 5.93 1.06
 -10 1 9 236.77 7.3
 -10 -1 9 249.68 7.66
 -10 1 9 233.06 5.88
 -10 1 8 3.38 1.45
 -10 -1 8 4.69 1.72
 -10 -1 8 6.92 1.59
 -10 1 8 4.97 1.4
 -10 1 7 17.88 2.74
 -10 -1 7 20.75 3.23
 -10 1 7 17.19 2.52
 -10 -1 7 19.98 2.44
 10 1 -6 68.31 4.98
 -10 -1 6 76.26 5.64
 -10 1 6 75.92 5.48
 -10 1 6 76.26 5.31
 -10 -1 6 80.41 5.19
 10 -1 -5 149.73 7.13
 10 1 -5 152.07 7.67
 -10 1 5 150.12 7.66
 -10 -1 5 160.19 7.61
 -10 -1 5 148.25 7.97
 -10 1 5 145.24 7.55
 10 1 -4 2.92 1.76
 -10 1 4 1.49 1.8
 -10 -1 4 -0.15 1.57
 -10 -1 4 0.1 1.51
 10 1 -3 469.65 13.44
 -10 -1 3 476.91 12.72
 -10 1 3 465.27 13.17
 -10 -1 2 82.26 5.42
 -10 1 2 76.53 5.5
 10 1 -2 84.44 5.64
 -10 -1 1 669.1 15.27
 -10 1 1 693.05 16.21
 10 1 -1 712.43 15.95
 -10 1 0 193.21 8.73
 -10 -1 0 195.53 8.46
 10 1 0 209.88 8.64
 -10 1 -1 44.09 4.42
 -10 -1 -1 40.33 4.03
 -10 1 -2 152.27 8.08
 -10 -1 -2 148.5 7.75
 -10 1 -3 210.26 9.64
 -10 -1 -3 198.98 9.25
 -10 1 -4 18 3.14
 -10 -1 -4 20.4 3.51
 -10 1 -5 440.02 13.45
 -10 -1 -5 444.58 13.74
 -10 1 -6 18.13 3.19
 -10 -1 -6 19.69 3.44
 -10 1 -7 55.54 4.67
 -10 -1 -7 54.81 4.76
 -10 1 -8 54.32 3.95
 -10 -1 -8 54.26 4
 -10 -1 -9 100.37 4.34
 -10 1 -9 100.95 4.58
 10 -2 -10 72.23 3.01
 -10 -2 10 63.55 3.28
 -10 2 9 3.15 1.06
 -10 -2 9 0.15 1.36
 -10 2 9 0.59 1.27
 -10 2 8 180.88 7.1
 -10 -2 8 195.39 7.68
 -10 2 8 188.91 6.8
 -10 -2 7 171.13 7.77
 -10 2 7 169.95 7.38
 10 2 -6 9.35 2.03
 -10 -2 6 9.6 1.94
 -10 2 6 10.67 2.35
 -10 2 6 8.31 2.16
 -10 -2 6 6.41 2.02
 -10 2 5 101.18 6.48
 -10 -2 5 98.59 5.89
 -10 -2 5 88.75 6.22
 -10 2 5 93.73 5.9
 10 2 -5 90.84 6.04
 -10 -2 4 100.01 6.11
 -10 2 4 102.12 6.64
 -10 -2 4 103.28 6.78
 10 2 -4 100.35 6.5
 -10 2 3 33.22 3.79
 -10 2 3 42.55 4.44
 10 2 -3 35.11 3.92
 10 2 -2 407.97 12.53
 -10 2 2 399.95 12.42
 10 2 -1 368.89 11.83
 -10 -2 1 354.92 10.81
 -10 2 1 357.74 11.88
 10 2 0 247.9 9.66
 -10 2 0 254.25 10.09
 -10 -2 0 238.94 9.02
 -10 2 -1 322.89 11.52
 -10 -2 -1 321.07 10.8
 -10 2 -2 29.39 3.77
 -10 -2 -2 25.73 3.27
 -10 2 -3 183.41 9.04
 -10 -2 -3 179.58 8.64
 -10 2 -4 452.16 14.21
 -10 -2 -4 458.47 13.67
 -10 2 -5 8.85 2.53
 -10 -2 -5 3.89 2.05
 -10 2 -6 37.06 4.18
 -10 -2 -6 39.04 4.38
 -10 2 -7 201.32 8.15
 -10 -2 -7 209.33 8.74
 -10 2 -8 2.85 1.43
 -10 -2 -8 3.41 1.34
 -10 2 -9 83.62 4.1
 -10 -2 -9 84.1 3.91
 -10 -3 10 14.2 1.71
 10 -3 -10 17.11 1.61
 -10 3 9 162.22 5.1
 -10 -3 9 178.32 6.42
 -10 3 8 249.29 7.74
 -10 3 8 254.99 8.15
 -10 -3 8 262.92 8.89
 -10 3 7 -0.06 1.58
 -10 -3 7 1.07 1.83
 -10 3 6 275.41 10.06
 -10 3 6 276.38 9.67
 -10 -3 6 268.45 10.34
 10 3 -6 286.01 10.17
 -10 3 5 35.63 4.08
 -10 -3 5 36.6 3.56
 -10 -3 5 42.96 4.52
 10 3 -5 37.04 3.99
 -10 3 4 126.59 7.43
 -10 -3 4 122.85 6.56
 -10 -3 4 114.28 7.16
 10 3 -4 123.42 7.1
 -10 3 3 114.72 6.82
 -10 3 3 126.54 7.41
 10 3 -3 115.26 6.85
 -10 3 2 32.58 3.8
 10 3 -2 32.39 3.63
 -10 3 1 233.75 9.72
 10 3 -1 228.83 9.43
 -10 3 0 589.99 15.5
 -10 -3 0 539.01 13.2
 -10 3 -1 67.08 5.45
 -10 -3 -1 73.28 5.08
 -10 3 -2 565.41 14.37
 -10 3 -2 579.5 15.62
 -10 -3 -2 554.07 14.23
 -10 3 -3 96.35 6.62
 -10 -3 -3 100.27 6.45
 -10 3 -4 16.99 3.19
 -10 -3 -4 17.31 3.02
 10 3 5 6.76 2
 -10 3 -5 8.21 2.62
 -10 -3 -5 10.52 2.61
 10 3 6 343.12 11.36
 -10 3 -6 346.42 10.9
 -10 -3 -6 357.23 11.99
 10 3 7 12.64 2.22
 -10 3 -7 13.87 2.42
 -10 -3 -7 15.38 2.8
 -10 3 -8 237.6 7.88
 -10 -3 -8 211.22 7.45
 -10 3 -9 96.82 4.13
 -10 -3 -9 92.15 3.94
 10 3 9 88.09 4.15
 -10 -4 10 17.61 1.74
 -10 -4 9 34.79 3.01
 -10 4 9 27.93 2.16
 -10 -4 8 12.52 2.03
 -10 4 8 16.26 2.16
 -10 4 7 306.53 9.73
 -10 4 7 296.79 9.23
 -10 -4 7 320.35 10.64
 10 4 -6 7.77 2.29
 -10 4 6 8.43 2.25
 -10 -4 6 6.19 2.06
 -10 4 6 9.66 2.49
 10 4 -5 404.38 12.49
 -10 -4 5 379.5 12.76
 -10 -4 5 414.66 11.16
 -10 4 5 410.58 12.99
 10 4 -4 26.43 3.51
 -10 4 4 25.5 3.72
 -10 -4 4 27.55 3.18
 -10 -4 4 24.86 3.52
 10 4 -3 37.31 4.1
 -10 4 3 32.52 3.86
 -10 4 3 32.37 4.02
 10 4 -2 79.21 5.65
 -10 4 2 73.55 5.64
 -10 4 2 72.71 5.73
 -10 4 1 263.56 10.36
 10 4 -1 272.8 10.37
 -10 4 0 20.3 3.24
 -10 4 -1 706 15.78
 -10 4 -1 729.73 17.4
 -10 4 -2 3.22 1.57
 -10 4 -2 1.08 1.82
 -10 -4 -2 3.42 1.43
 -10 4 -3 36.95 4.06
 -10 4 -3 36.96 4.34
 -10 -4 -3 39.43 3.93
 -10 4 -4 57.19 5.25
 10 4 5 35.73 4.08
 -10 -4 -5 39.51 4.24
 -10 4 -5 38.22 4.26
 10 4 6 3.85 1.77
 -10 -4 -6 9.09 2.6
 -10 4 -6 8.66 2.52
 10 4 7 376.6 10.96
 -10 -4 -7 377.54 11.05
 -10 4 -7 401.24 11.28
 -10 -4 -8 35.02 3.03
 -10 4 -8 43.32 3.41
 -10 4 -9 232.06 5.83
 -10 4 -9 239.71 6.37
 -10 -5 10 22.55 1.8
 -10 5 9 5.04 1.14
 -10 -5 9 4.67 1.46
 -10 5 8 124.61 5.32
 -10 -5 8 122.34 5.93
 -10 5 7 8.43 2.01
 -10 -5 7 8.45 2.11
 -10 5 6 360.67 11.53
 -10 -5 6 365.83 11.99
 10 5 -6 379.65 11.6
 10 5 -5 21.54 3.23
 -10 5 5 19.08 3.05
 -10 -5 5 15.13 2.65
 10 5 -4 310.91 11.09
 -10 5 4 328.07 11.95
 -10 -5 4 328.89 9.98
 -10 5 3 -1.16 2.02
 10 5 -3 -0.53 1.64
 -10 5 3 -0.26 1.79
 -10 5 2 7.53 2.58
 10 5 -2 7.95 2.16
 -10 5 2 9.02 2.31
 -10 5 1 6.58 2.36
 10 5 -1 5.15 1.9
 -10 5 1 2.21 2.04
 -10 5 0 561.07 15.22
 -10 5 0 552.56 13.73
 -10 5 -1 5.67 2.16
 -10 5 -1 1.72 1.44
 -10 5 -2 440.4 13.63
 -10 5 -2 416.49 12.73
 -10 5 -3 25.37 3.53
 -10 -5 -3 25.94 3.05
 -10 5 -3 19.76 3.17
 10 5 4 -0.59 1.53
 -10 5 -4 1.33 1.75
 -10 5 -4 0.48 1.64
 -10 5 -5 0.86 2.03
 10 5 5 2.61 1.67
 -10 -5 -5 1.55 1.44
 10 5 5 2.64 1.92
 -10 5 -6 386.59 11.58
 10 5 6 349 12.41
 -10 -5 -6 402.57 11.85
 10 5 6 348.17 12.01
 -10 5 -7 5.29 2.07
 10 5 7 1.2 1.4
 -10 -5 -7 1.84 1.38
 10 5 7 1.43 1.77
 -10 5 -8 348.11 9
 -10 5 -8 334.68 8.26
 -10 5 -9 0.66 0.68
 -10 5 -9 0.61 0.81
 -10 -6 9 10.22 1.74
 10 -6 -9 7.43 1.18
 -10 6 9 6.99 1.13
 -10 -6 8 26.73 2.91
 -10 6 8 27.82 2.65
 -10 6 7 310.39 9.36
 10 6 -7 302.06 9.38
 -10 -6 7 298.62 9.93
 -10 6 6 6.21 2.11
 -10 -6 6 4.85 2.02
 10 6 -6 8.84 2.42
 -10 6 5 460.89 13.58
 -10 -6 5 436.88 13.49
 10 6 -5 446.13 12.91
 10 6 -4 38.57 4.17
 -10 6 4 32.05 4.05
 10 6 -3 15.67 2.76
 -10 6 3 14.09 2.96
 -10 6 2 132.95 7.68
 10 6 -2 133.67 7.33
 -10 6 2 136.68 7.61
 -10 6 1 135.35 7.69
 -10 6 1 140.47 7.76
 10 6 -1 130.25 7.24
 -10 6 0 3.79 1.38
 -10 6 0 4.51 1.88
 -10 6 0 2.82 2
 -10 6 -1 589.43 14.82
 -10 6 -1 587.57 15.57
 -10 6 -2 8.97 2.42
 -10 6 -2 7.18 2.47
 -10 6 -3 44.46 4.41
 -10 6 -3 43.17 4.35
 10 6 4 10.4 2.44
 -10 6 -4 8.01 1.99
 -10 6 -4 8.89 2.43
 10 6 5 75.23 5.95
 -10 6 -5 88.04 5.86
 -10 6 -5 86.44 5.78
 10 6 5 79.11 5.94
 10 6 6 15.57 3.17
 -10 6 -6 15.37 2.66
 -10 6 -6 16.25 2.59
 10 6 6 17.32 3.03
 10 6 7 431.04 12.31
 -10 6 -7 446.49 11.33
 -10 6 -7 442.51 10.55
 10 6 7 404.53 11.26
 -10 6 -8 5.15 1.46
 10 6 8 4.95 1.58
 -10 6 -8 4.42 1.16
 -10 6 -9 144.9 4.38
 -10 7 9 165.03 4.55
 -10 -7 9 164.51 5.42
 -10 -7 8 62.36 4.01
 -10 7 8 66.01 3.65
 -10 -7 7 50.33 4.19
 -10 7 7 58.52 4.03
 10 7 -6 175.41 7.58
 -10 -7 6 177.76 8.13
 -10 7 6 182.69 7.77
 -10 7 5 33.26 4
 10 7 -5 32.59 3.63
 -10 7 5 32.28 3.86
 10 7 -4 110.58 6.57
 -10 7 4 123.42 7.27
 10 7 -3 301.47 10.65
 -10 7 3 303.74 11.41
 10 7 -2 5.43 1.96
 -10 7 2 5.54 2.19
 -10 7 2 4.08 2.04
 -10 7 1 179.8 8.68
 10 7 -1 174.97 8.28
 -10 7 1 174.93 8.68
 -10 7 0 266.5 9.74
 -10 7 0 268.09 10.46
 -10 7 0 270.81 10.53
 -10 7 -1 8.06 2.05
 -10 7 -1 12.86 2.51
 -10 7 -1 14.33 3.07
 -10 7 -2 237.39 9.72
 -10 7 -2 233.88 9.04
 -10 7 -3 25.41 3.4
 -10 7 -3 20.13 3.12
 10 7 3 22.57 3.13
 -10 7 -3 23.66 2.74
 10 7 4 2.56 1.62
 -10 7 -4 3.4 1.97
 -10 7 -4 4.12 2.01
 10 7 5 69.23 5.64
 10 7 5 68.06 5.5
 -10 7 -5 75.13 5.41
 -10 7 -5 73.15 5.05
 10 7 6 117.26 6.86
 10 7 6 123.87 6.92
 -10 7 -6 119.1 6.24
 -10 7 -6 124.4 6.03
 10 7 7 21.26 2.82
 10 7 7 20.67 2.66
 -10 7 -7 25.09 2.53
 -10 7 -7 25.55 2.8
 -10 7 -8 156.18 4.68
 -10 7 -8 165.17 5.6
 -10 -8 9 25.55 2.11
 -10 8 8 150.71 5.15
 -10 -8 8 141.61 5.71
 -10 8 7 46.48 3.42
 -10 -8 7 41.52 3.67
 -10 8 6 29.07 3.24
 -10 -8 6 25.75 3.41
 10 8 -6 22.53 2.85
 10 8 -5 19.98 2.89
 -10 8 5 24.23 3.28
 10 8 -4 289.75 10.14
 -10 8 4 293.15 10.44
 -10 8 4 298.32 10.86
 10 8 -3 -1.11 1.68
 -10 8 3 2.15 1.74
 10 8 -2 313.46 10.77
 -10 8 2 315.59 11.26
 -10 8 2 310.01 11.32
 -10 8 1 85.89 6.04
 10 8 -1 81.89 5.72
 -10 8 1 84.81 6.06
 -10 8 0 118.64 6.97
 -10 8 0 118.94 6.88
 -10 8 0 106.04 6.3
 -10 8 -1 188.7 8.67
 -10 8 -1 173.53 8.31
 -10 8 -1 188.94 8.25
 -10 8 -2 5.2 1.49
 -10 8 -2 6.87 2.08
 -10 8 -2 4.37 2.18
 -10 8 -3 18.51 3.11
 10 8 3 13.13 2.43
 -10 8 -3 19.9 2.8
 -10 8 -4 238.39 9.37
 10 8 4 235.26 9.61
 -10 8 -4 238.58 8.97
 -10 8 -5 17.92 2.92
 10 8 5 11.8 2.45
 -10 8 -5 15.51 2.35
 10 8 6 117.29 6.42
 10 8 6 126.24 6.79
 -10 8 -6 129.2 6.25
 -10 8 -6 130.99 5.68
 10 8 7 49 3.79
 -10 8 -7 53.41 3.7
 -10 8 -7 50.77 3.1
 -10 8 -8 -0.45 0.95
 10 8 8 -0.83 0.94
 -10 -9 8 -0.4 1.05
 -10 9 8 -0.81 0.79
 -10 -9 7 20.93 2.59
 -10 9 7 26.1 2.52
 -10 -9 6 0.89 1.69
 -10 9 6 -0.85 1.48
 10 9 -6 -0.33 1.46
 -10 9 5 85.75 5.28
 10 9 -5 82.64 5.26
 -10 9 4 3.48 2.16
 -10 9 4 -1.44 1.79
 10 9 -4 1.24 1.77
 -10 9 3 379.57 12.11
 -10 9 3 380.14 11.63
 10 9 -3 390.03 11.64
 -10 9 2 -0.76 1.74
 -10 9 2 -0.22 1.83
 10 9 -2 0.65 1.66
 -10 9 1 353.73 11.65
 -10 9 1 350.73 11.66
 -10 9 1 332.63 10.61
 10 9 -1 351.63 11.28
 -10 9 0 44.35 4.36
 -10 9 0 37.88 3.89
 -10 9 0 39.71 3.94
 10 9 0 42.18 4.2
 -10 9 -1 41.94 4.08
 -10 9 -1 47.32 4.11
 -10 9 -1 50.8 4.59
 10 9 2 53.27 4.38
 -10 9 -2 51.34 4.5
 -10 9 -2 55.17 4.59
 10 9 3 143.43 7.24
 -10 9 -3 148.92 7.45
 -10 9 -3 151.44 7.19
 10 9 4 5.2 1.93
 -10 9 -4 3.93 1.91
 -10 9 -4 7.72 2.15
 10 9 5 282.81 10.08
 -10 9 -5 313.79 9.93
 -10 9 -5 301.25 8.8
 10 9 6 4.79 1.76
 -10 9 -6 6.41 1.77
 -10 9 -6 4.68 1.44
 10 9 7 59.32 3.85
 -10 9 -7 62.77 2.91
 -10 9 -7 68.94 3.84
 -10 9 -8 1.59 0.92
 -10 -10 8 136.7 4.79
 10 -10 -7 6.59 1.01
 -10 -10 7 4.82 1.56
 -10 10 7 3.81 1.17
 10 10 -6 0.86 1.11
 -10 -10 6 0.93 1.51
 -10 10 6 1.67 1.28
 -10 10 5 0 1.54
 10 10 -5 2.55 1.64
 -10 10 4 270.65 8.95
 10 10 -4 271.09 9.2
 -10 10 3 5.92 1.85
 -10 10 3 5.97 2.02
 10 10 -3 6.06 2.1
 -10 10 2 364.66 10.67
 -10 10 2 368.17 11.64
 10 10 -2 376.32 11.19
 -10 10 1 37.89 3.93
 -10 10 1 39.95 3.71
 -10 10 1 38.05 3.78
 10 10 -1 40.53 3.91
 -10 10 0 60.72 4.86
 -10 10 0 69.62 4.98
 10 10 0 61.04 4.83
 -10 10 -1 0.36 1.47
 -10 10 -1 3.98 1.93
 10 10 2 75.22 5.03
 -10 10 -2 73.41 5.14
 -10 10 -2 70.71 5.11
 10 10 3 26.42 3.22
 -10 10 -3 26.38 3.1
 -10 10 -3 23.19 3.16
 -10 10 -4 457.96 10.95
 -10 10 -4 469.4 12.21
 10 10 5 6.16 1.94
 -10 10 -5 4.21 1.3
 -10 10 -5 6.4 1.85
 10 10 6 128.69 5.95
 -10 10 -6 137.94 4.69
 -10 10 -6 147.43 5.9
 10 10 7 8.93 1.54
 -10 10 -7 15.09 1.89
 -10 -11 7 4.04 1.35
 -10 11 6 59.63 3.48
 -10 -11 6 56.79 3.97
 10 11 -6 59.25 3.62
 -10 11 5 136.2 5.57
 10 11 -5 128.08 5.72
 -10 11 4 5.59 1.73
 10 11 -4 0.76 1.51
 -10 11 3 357.05 9.69
 10 11 -3 350.93 10.21
 -10 11 2 45.6 3.52
 10 11 -2 48 4
 -10 11 1 214.51 8.19
 10 11 -1 210.36 8.19
 -10 11 0 162.82 6.78
 -10 11 0 161.95 7.33
 10 11 0 173.48 7.59
 10 11 1 1.32 1.06
 -10 11 -1 5.29 2
 -10 11 -2 77.75 5.11
 10 11 2 75.95 4.86
 -10 11 -2 77.35 4.91
 -10 11 -3 162.53 7.19
 10 11 3 149.84 6.92
 -10 11 -3 164.76 6.63
 -10 11 -4 0.96 1.48
 10 11 4 -0.2 1.28
 -10 11 -4 0.82 1.27
 -10 11 -5 197.93 7
 10 11 5 184.5 7.19
 -10 11 -5 187.26 5.61
 -10 11 -6 20.64 2.2
 10 11 6 18.6 2.25
 -10 11 -7 106.58 3.83
 -10 -12 7 117.83 4.35
 -10 -12 6 1.75 1.34
 10 12 -5 124.51 5.19
 -10 12 5 132.92 5
 10 12 -4 173.26 6.54
 -10 12 4 173.33 6.01
 10 12 -3 15.52 2.45
 -10 12 3 17.19 2.15
 10 12 -2 187.98 7.23
 -10 12 2 193.08 6.15
 10 12 -1 170.29 7.02
 10 12 0 65.43 4.44
 10 12 1 203.25 7.86
 10 12 1 190.19 7.14
 -10 12 -2 18.11 2.25
 10 12 2 15.94 2.36
 -10 12 -3 78.45 4.78
 10 12 3 74.11 4.67
 -10 12 -3 75.44 4.09
 -10 12 -4 156.93 6.31
 10 12 4 145.75 6.3
 -10 12 -4 153.26 5.06
 -10 12 -5 1.01 1
 10 12 5 2.77 1.11
 -10 12 -6 93.68 3.93
 10 12 6 92.41 4.02
 -10 -13 6 238.17 6.45
 10 13 -5 1.56 1
 10 13 -4 118.73 4.49
 10 13 -4 117.6 4.94
 10 13 -3 86.84 4.35
 10 13 -3 88.11 4.54
 10 13 -2 50.92 3.6
 10 13 -1 35.82 3.08
 10 13 0 219.03 7.39
 10 13 1 -1.96 1.65
 10 13 1 -1.19 1.25
 10 13 2 276.07 8.35
 10 13 2 255.92 7.92
 10 13 3 25.97 2.68
 10 13 4 1.95 1.1
 10 13 5 6.42 1.3
 -10 -14 5 358.61 7.93
 10 14 -4 2.48 0.92
 10 14 -3 3.36 1.22
 10 14 -3 6.78 1.18
 10 14 -3 3.19 1.04
 10 14 -2 2.87 1.17
 10 14 -1 116.56 4.98
 10 14 0 1.4 1.12
 10 14 1 266.91 7.42
 10 14 1 254.72 7.12
 10 14 2 1.53 1.09
 10 14 2 -0.98 1.25
 10 14 3 64.13 3.54
 10 14 3 56.67 3.41
 10 14 4 -0.59 0.76
 10 14 4 0.59 0.92
 10 15 -3 31.75 2.07
 10 15 -2 21.27 1.96
 10 15 -2 21.53 1.96
 10 15 -2 19.82 1.82
 10 15 -1 14.14 1.73
 10 15 0 185.89 5.51
 10 15 1 2.68 1.01
 10 15 2 100.52 3.91
 10 15 3 10.59 1.33
 10 16 -1 37.38 2.26
 10 16 0 48.18 2.66
 -11 0 8 -2.29 1.29
 -11 0 8 0.05 0.66
 -11 0 7 153.09 5.58
 -11 0 6 -4.43 1.75
 -11 0 6 -0.14 1.03
 -11 0 5 1.53 1.28
 -11 0 4 0.8 1.63
 -11 0 3 457.49 12.77
 -11 0 2 0.99 1.3
 -11 0 1 464.21 12.15
 -11 0 0 0.09 1.44
 -11 0 -1 82.35 5.4
 -11 0 -2 2.02 1.42
 -11 0 -3 28.05 3.48
 -11 0 -4 0.73 1.64
 -11 0 -5 501.3 13.08
 -11 0 -6 -0.64 1.55
 -11 0 -6 -2.24 1.47
 -11 0 -7 114.63 5.26
 -11 0 -7 98.91 4.24
 -11 0 -8 0.48 0.69
 -11 -1 8 268.53 6.55
 -11 1 8 284.12 6.24
 -11 -1 8 265.35 5.53
 -11 -1 7 8.51 1.49
 -11 1 7 10.29 1.73
 -11 1 7 8.29 1.46
 -11 1 6 42.98 3.45
 -11 -1 6 49.74 3.49
 -11 -1 6 42.66 3.35
 11 1 -5 31.74 2.94
 -11 1 5 28.96 3.15
 -11 -1 5 34.17 3.2
 11 1 -4 115.29 5.86
 -11 1 4 125.03 6.59
 -11 -1 4 117.55 6.2
 11 1 -3 35.22 3.47
 -11 -1 3 35.93 3.65
 -11 1 3 37.57 3.88
 11 1 -2 503.08 12.45
 -11 -1 2 494.46 11.86
 -11 1 2 484.15 12.49
 11 1 -1 7.24 1.76
 -11 -1 1 6.85 1.58
 -11 1 1 7.27 2.03
 -11 -1 0 384.62 10.98
 -11 1 0 399.61 11.73
 -11 -1 -1 -0.03 1.29
 -11 1 -1 3.5 1.75
 -11 1 -2 3.68 1.49
 -11 -1 -2 4.71 1.73
 -11 1 -3 214.35 8.86
 -11 -1 -3 217.63 8.71
 -11 1 -4 323.06 10.77
 -11 -1 -4 333.6 10.75
 -11 1 -5 21.43 2.68
 -11 1 -5 24.21 3.29
 -11 -1 -5 21.84 3.03
 -11 1 -6 180.13 6.75
 -11 1 -6 193.58 7.75
 -11 -1 -6 187.93 7.71
 -11 1 -7 21.1 2.15
 -11 1 -7 20.92 2.38
 -11 -1 -7 21.43 2.43
 -11 1 -8 35.61 2.37
 -11 -1 -8 34.86 2.27
 -11 2 8 2.94 0.88
 -11 -2 8 3.26 1.09
 -11 2 7 51.62 3.4
 -11 -2 7 51.31 3.46
 -11 -2 6 96.61 5.06
 -11 2 6 96.23 5.12
 -11 -2 6 91.85 4.38
 -11 2 5 2.14 1.35
 -11 -2 5 1.72 1.07
 11 2 -5 0.68 1.1
 -11 -2 5 1.99 1.62
 11 2 -4 92.14 5.39
 -11 2 4 93.43 5.85
 -11 -2 4 90.92 5.31
 11 2 -3 121.2 6.32
 -11 -2 3 124.31 6.45
 -11 2 3 126.18 6.87
 -11 2 2 28.1 3.63
 -11 2 2 24.26 3.01
 11 2 -2 22.54 2.78
 -11 2 1 316.32 10.47
 11 2 -1 326.7 10.2
 -11 -2 0 65.12 4.41
 -11 2 0 64.9 4.9
 11 2 0 67.27 4.68
 -11 -2 -1 15.8 2.43
 -11 2 -1 18.97 3
 11 2 1 16.18 2.33
 -11 2 -2 116.99 6.53
 -11 -2 -2 124.49 6.36
 11 2 2 120.66 6.08
 -11 2 -3 53.11 4.56
 -11 -2 -3 49.35 4.21
 -11 2 -4 67.72 5.11
 -11 -2 -4 59.61 4.69
 -11 2 -4 65.07 4.36
 -11 2 -5 265.61 9.45
 -11 -2 -5 264.91 9.29
 -11 2 -5 252.44 8.49
 -11 2 -6 3.51 1.51
 -11 -2 -6 1.76 1.18
 -11 2 -6 -0.25 1.16
 -11 2 -7 155.44 5.93
 -11 -2 -7 149.88 5.81
 -11 2 -7 145.19 5.36
 -11 2 -8 60 2.94
 -11 -3 8 53.17 2.97
 -11 3 8 61.56 2.97
 -11 -3 7 118.05 5.07
 -11 3 7 126.42 5.19
 -11 -3 6 15.84 2.35
 -11 3 6 15.52 2.22
 -11 -3 5 251.84 8.48
 -11 3 5 262.62 9.16
 -11 -3 5 256.07 7.9
 11 3 -5 247.55 8.43
 -11 3 4 26.98 3.31
 -11 -3 4 27.38 2.96
 11 3 -4 24.62 2.97
 -11 3 3 89.45 5.89
 -11 -3 3 91.75 5.47
 11 3 -3 84.43 5.37
 -11 3 2 119 6.89
 11 3 -2 100.25 5.82
 -11 3 2 107.41 6.11
 -11 3 1 4.76 1.85
 -11 3 1 4.39 2.26
 11 3 -1 2.78 1.11
 -11 3 0 48.01 4.31
 11 3 0 40.94 3.71
 -11 -3 -1 300.97 9.22
 -11 3 -1 309.68 10.54
 11 3 1 297.96 9.8
 11 3 2 10.23 2.14
 -11 3 -2 6.57 2.14
 -11 -3 -2 9.7 2.11
 -11 3 -3 325.91 9.68
 -11 3 -3 345.17 11.13
 -11 -3 -3 331.16 10.12
 -11 3 -4 104.19 5.59
 -11 3 -4 106.75 6.23
 -11 -3 -4 106.28 5.86
 -11 3 -5 70.37 4.63
 -11 3 -5 82.1 5.26
 -11 -3 -5 71.75 4.81
 -11 3 -6 70.35 4.32
 -11 3 -6 78.61 4.71
 -11 -3 -6 73.19 4.53
 -11 3 -7 114.04 4.73
 -11 3 -7 121.3 5.16
 -11 -3 -7 117.43 4.81
 -11 3 -8 5 0.93
 -11 4 8 35.51 2.22
 -11 -4 8 36.31 2.49
 -11 4 7 0.84 0.91
 -11 -4 7 1.4 1.23
 -11 -4 6 172.22 6.68
 -11 4 6 182.28 6.91
 -11 -4 5 41.21 3.63
 11 4 -5 38.51 3.48
 -11 4 5 43.83 3.83
 11 4 -4 173.96 7.43
 -11 -4 4 183.04 6.94
 -11 4 4 190.73 8.26
 11 4 -3 49.53 4.16
 -11 4 3 52.75 4.68
 -11 -4 3 52.68 4
 -11 4 2 11.22 2.45
 -11 4 2 8.67 2.12
 11 4 -2 9.52 2.14
 -11 4 1 3.1 1.62
 -11 4 1 3.95 1.79
 11 4 -1 3.48 1.53
 -11 4 0 235.81 9.16
 11 4 0 207.18 8.33
 -11 4 0 222.18 9.15
 -11 4 -1 70.63 5.13
 11 4 1 61.4 4.62
 -11 4 -2 654.24 15.28
 11 4 2 642.33 14.66
 -11 4 -3 3.82 2.1
 -11 -4 -3 4.77 1.3
 -11 4 -3 2.79 1.4
 -11 4 -4 264.81 9.46
 -11 -4 -4 260.35 8.54
 -11 4 -4 239.55 8.47
 -11 4 -5 3.8 1.65
 -11 -4 -5 5.85 1.46
 -11 4 -5 7.29 1.82
 -11 4 -6 16.6 2.35
 -11 -4 -6 14.3 1.96
 -11 4 -6 15.24 2.16
 -11 4 -7 88.05 4.18
 -11 -4 -7 78.93 3.55
 -11 4 -7 83.98 3.95
 -11 5 8 0.45 0.6
 -11 -5 8 -0.63 0.93
 -11 5 7 70.74 3.7
 -11 -5 7 65.3 3.71
 -11 5 6 11.5 1.92
 -11 -5 6 7.62 1.5
 -11 5 5 356.29 10.49
 11 5 -5 351.34 9.9
 -11 -5 5 326.99 9.7
 11 5 -4 0.38 1.27
 -11 -5 4 1.35 0.99
 -11 -5 4 -1.01 1.49
 -11 5 4 0.5 1.57
 -11 5 3 101.84 6.3
 -11 -5 3 101.19 5.29
 11 5 -3 95.22 5.67
 -11 5 2 32.68 3.75
 11 5 -2 22.22 2.85
 -11 5 2 30.37 3.43
 -11 5 1 26.66 3.42
 -11 5 1 26.65 3.38
 11 5 -1 21.2 2.91
 -11 5 0 2.78 1.85
 -11 5 0 2.3 1.59
 11 5 0 1.73 1.33
 -11 5 -1 357.21 11.3
 11 5 1 344.84 10.79
 -11 5 -1 361.9 11.1
 -11 5 -2 6.44 2.06
 -11 5 -2 6.43 2.08
 -11 5 -2 6.87 1.69
 -11 5 -3 580.96 13.99
 -11 5 -3 584.85 13.11
 -11 5 -3 560.77 12.32
 -11 5 -4 9.89 2.19
 -11 5 -4 10.42 1.62
 -11 5 -4 11.15 2.22
 -11 5 -5 127.77 6.07
 -11 -5 -5 135.73 5.56
 -11 5 -5 116.82 5.73
 -11 5 -6 -2.11 1.5
 -11 -5 -6 1.2 0.84
 -11 5 -6 -0.02 1.08
 -11 5 -7 173.07 5.35
 -11 5 -7 167.92 5.34
 11 -6 -8 1.43 0.61
 -11 6 8 1.99 0.68
 -11 -6 7 93.81 4.3
 -11 6 7 94.55 4.1
 11 6 -6 422.08 9.77
 -11 -6 6 413.16 9.94
 -11 6 5 -0.73 1.67
 -11 -6 5 1.62 1.34
 11 6 -5 3.43 1.38
 -11 6 5 -0.21 1.57
 -11 6 4 368.01 10.99
 11 6 -4 356.59 10.28
 -11 -6 3 52.66 3.59
 -11 6 3 56.6 4.71
 11 6 -3 48.76 4.08
 -11 6 2 15.46 2.91
 11 6 -2 10.77 2.22
 -11 6 1 73.43 5.2
 11 6 -1 71.1 4.91
 -11 6 1 66.69 4.99
 -11 6 0 156.08 7.42
 -11 6 0 152.75 7.34
 11 6 0 131.53 6.6
 -11 6 -1 3.16 1.68
 -11 6 -1 1.5 1.1
 11 6 1 3.59 1.7
 -11 6 -1 2.57 1.67
 -11 6 -2 370.73 10.28
 -11 6 -2 374.56 10.42
 -11 6 -2 386.88 11.45
 -11 6 -3 73.68 4.7
 -11 6 -3 76.75 4.37
 -11 6 -3 75.53 5.16
 -11 6 -4 258.38 8.78
 -11 6 -4 252.49 8.57
 -11 6 -5 67.29 4.28
 -11 6 -5 61.03 4.13
 -11 6 -6 15.23 1.95
 -11 6 -6 12.75 1.86
 -11 6 -7 11.82 1.41
 -11 6 -7 12.11 1.49
 -11 -7 7 93.51 4.06
 -11 7 7 98.68 3.93
 -11 -7 6 97.76 4.75
 -11 7 6 109.95 4.82
 -11 7 5 231.51 7.6
 11 7 -5 225.34 7.54
 -11 -7 5 217.12 7.55
 -11 7 4 11.54 2.04
 -11 -7 4 16.17 2.47
 -11 7 4 13.19 2.47
 11 7 -4 13.09 2.29
 -11 7 3 77.13 5.21
 11 7 -3 67.82 4.65
 -11 7 3 84.48 5.22
 -11 7 2 161.4 7.47
 11 7 -2 159.39 7.06
 -11 7 1 9.77 2.34
 -11 7 1 11.81 2.52
 11 7 -1 11.4 2.25
 -11 7 0 109.47 6
 11 7 0 111.9 6.05
 -11 7 0 116.39 6.36
 -11 7 -1 139.3 6.43
 11 7 1 141.67 6.85
 -11 7 -1 138.1 6.9
 -11 7 -1 140.99 6.16
 -11 7 -2 0.53 1.73
 -11 7 -2 0.41 1.17
 -11 7 -2 -0.18 1.04
 -11 7 -3 228.95 8.12
 -11 7 -3 243.05 8.56
 -11 7 -4 154.33 6.54
 -11 7 -4 174.08 6.86
 -11 7 -5 16.07 2.16
 -11 7 -5 20.37 2.39
 -11 7 -6 95.03 4.33
 -11 7 -6 85.56 3.9
 -11 8 7 208.89 5.21
 -11 -8 7 199.71 5.38
 -11 8 6 107.43 4.49
 -11 -8 6 91.91 4.39
 -11 8 5 0.83 1.25
 11 8 -5 0.92 1.2
 -11 -8 5 -0.94 1.3
 11 8 -4 35.11 3.16
 -11 8 4 36.86 3.27
 -11 -8 4 32.31 3.24
 11 8 -3 168.54 6.95
 -11 8 3 169.9 6.78
 -11 8 3 172.26 7.31
 11 8 -2 5.53 1.7
 -11 8 2 5.92 1.76
 -11 8 2 5.22 1.9
 11 8 -1 386.96 10.8
 -11 8 1 380.86 9.8
 -11 8 1 382.44 10.97
 -11 8 0 43.04 3.76
 11 8 0 43.26 3.82
 -11 8 0 47.69 4.19
 -11 8 -1 32.29 3.1
 11 8 1 31.51 3.26
 -11 8 -1 33.62 3.48
 -11 8 -2 72.61 4.04
 -11 8 -2 64.44 4.27
 -11 8 -2 72.23 4.7
 11 8 2 62.88 4.54
 -11 8 -3 24.77 2.8
 -11 8 -3 28.51 3.02
 -11 8 -4 15.25 2.27
 -11 8 -4 16.63 2.25
 -11 8 -5 221.37 6.95
 -11 8 -5 231.46 6.71
 -11 8 -6 12.38 1.59
 -11 8 -6 14.48 1.54
 -11 9 6 69.67 3.33
 -11 -9 6 62.75 3.39
 -11 9 5 15.06 1.89
 11 9 -5 12.36 1.88
 -11 -9 5 12.34 1.9
 -11 9 4 64.34 3.8
 11 9 -4 54.48 3.75
 -11 -9 4 60.24 4.03
 -11 9 3 0.89 1.15
 11 9 -3 1.34 1.38
 -11 -9 3 1.58 1.57
 11 9 -2 349.3 9.77
 -11 9 2 347.96 8.86
 -11 9 2 335.18 9.77
 -11 9 1 20.66 2.27
 11 9 -1 19.98 2.76
 -11 9 1 21.21 2.7
 11 9 0 339.45 9.89
 -11 9 0 325 9.15
 -11 9 0 335.83 9.94
 -11 9 -1 5.1 1.73
 -11 9 -1 3.41 1.12
 11 9 1 6.66 1.77
 11 9 2 2.1 1.47
 -11 9 -2 0.86 1.28
 -11 9 -3 11.29 1.93
 -11 9 -3 14.88 2.22
 -11 9 -4 240.99 7.37
 -11 9 -4 242.72 7.03
 -11 9 -5 5.44 1.26
 -11 9 -5 4.66 1.23
 -11 9 -6 72.65 3.22
 -11 10 6 1.19 0.75
 -11 10 5 1.37 0.88
 -11 -10 5 -0.66 1.17
 11 10 -5 0.43 0.98
 -11 10 4 6.28 1.19
 11 10 -4 3.49 1.27
 -11 -10 4 8.6 1.9
 11 10 -3 221.23 7.23
 -11 10 3 223.9 6.42
 -11 -10 3 213.78 7.13
 11 10 -2 3.96 1.5
 -11 10 2 5.48 1.39
 11 10 -1 352.07 9.49
 11 10 0 8.37 1.71
 11 10 1 62.27 4.19
 -11 10 -1 66.57 4.2
 11 10 2 7.02 1.7
 -11 10 -2 7.36 1.75
 11 10 3 53.07 3.76
 -11 10 -3 55.61 3.48
 11 10 4 5.6 1.59
 -11 10 -4 4.24 1.14
 11 10 5 153.18 5.25
 11 11 -5 46.07 2.7
 11 11 -4 124.95 4.9
 -11 11 4 125.04 4.02
 -11 -11 4 118.33 4.7
 11 11 -3 45.78 3.22
 -11 11 3 42.44 2.43
 11 11 -2 254.21 7.54
 11 11 -1 20.2 2.38
 11 11 0 235.34 7.48
 11 11 1 45.82 3.39
 11 11 2 -0.27 1.11
 11 11 3 85.1 4.4
 11 11 4 124.02 4.85
 11 12 -4 76.63 3.38
 11 12 -3 72.62 3.65
 11 12 -2 11.04 1.74
 11 12 -1 118.28 4.94
 11 12 0 50.61 3.35
 11 12 1 54.09 3.37
 11 12 2 203.4 6.33
 11 12 3 24.26 2.21
 11 13 -3 46.67 2.51
 11 13 -2 17.04 1.76
 11 13 -1 10.53 1.54
 11 13 0 12.57 1.65
 11 13 1 234.69 6.17
 11 13 2 -0.78 0.88
 -12 0 6 213.65 5.8
 -12 0 5 0.99 0.92
 -12 0 4 0.13 0.92
 -12 0 3 0.55 1.12
 -12 0 2 190.24 7.35
 -12 0 1 0.7 1.52
 -12 0 0 527.92 11.21
 -12 0 -1 -0.64 1.02
 -12 0 -2 179.68 6.77
 -12 0 -3 1.24 1.04
 -12 0 -4 8.51 1.68
 -12 0 -5 -0.01 0.85
 -12 1 6 6.17 1.24
 -12 1 5 64.79 3.61
 -12 -1 5 60.18 3.23
 -12 1 4 44.4 3.36
 -12 -1 4 38.74 3.04
 -12 1 3 35.6 3.21
 -12 -1 3 30.2 2.87
 -12 1 2 11.73 2.09
 -12 -1 2 11.07 1.98
 -12 1 1 316.85 9.7
 -12 -1 1 313.4 9.48
 -12 1 0 3.85 1.7
 -12 -1 0 3.24 1.3
 -12 1 0 1.57 1.06
 -12 -1 -1 161.89 6.12
 -12 1 -1 156.75 6.4
 -12 -1 -2 12.37 1.96
 -12 1 -2 11.13 1.98
 -12 -1 -3 39.84 3.16
 -12 1 -3 39.1 3.26
 -12 -1 -4 94.89 4.66
 -12 1 -4 91.24 4.73
 -12 1 -5 169.95 4.62
 -12 -1 -5 182.59 5.8
 -12 2 6 81.56 3.64
 -12 2 5 99.49 4.43
 -12 -2 5 93.68 3.68
 -12 -2 4 0.72 0.87
 -12 2 4 3.31 1.42
 -12 2 3 156.63 6.5
 -12 -2 3 144.65 5.88
 -12 -2 2 61.14 4.11
 -12 2 2 53.24 4.02
 -12 2 1 11.45 2.29
 -12 2 0 215.87 8.02
 -12 2 0 206.4 7.32
 -12 2 -1 71.38 4.64
 -12 2 -1 63 4.19
 -12 -2 -2 16.58 2.03
 -12 2 -2 16.63 2.41
 -12 -2 -3 208.3 6.62
 -12 2 -3 203.37 7.22
 -12 2 -4 45.89 2.93
 -12 -2 -4 44.21 3.05
 -12 2 -4 41.1 3.23
 -12 -2 -5 53.15 2.9
 -12 2 -5 58.42 3.47
 -12 3 6 25.56 2.04
 -12 3 5 14.65 1.88
 -12 3 4 228.41 7.35
 -12 -3 4 207.29 6.1
 -12 -3 3 56.66 3.62
 -12 3 3 47.66 3.7
 12 3 -3 53.14 3.36
 -12 -3 2 145.43 6.05
 -12 3 2 152.94 6.6
 12 3 -2 137.57 5.53
 -12 3 1 101.16 5.47
 12 3 -1 93.64 4.6
 -12 3 0 49.97 3.99
 12 3 0 42.13 3.11
 -12 3 0 47.54 3.63
 -12 3 -1 77.94 4.74
 -12 3 -1 70.99 4.42
 -12 3 -2 124.04 5.6
 -12 3 -2 125.05 5.74
 -12 3 -3 5.3 1.37
 -12 3 -3 7.65 1.79
 -12 3 -4 125.91 4.4
 -12 3 -4 142.17 5.73
 -12 3 -5 36.27 2.71
 -12 4 6 2.49 0.89
 -12 4 5 154.56 5.43
 12 4 -4 30.33 2.46
 -12 4 4 34.94 2.98
 -12 -4 4 30.77 2.2
 12 4 -3 250.37 7.29
 -12 -4 3 270.78 7.33
 -12 -4 2 9.12 1.7
 12 4 -2 4.62 1.43
 -12 4 2 5.8 1.65
 -12 4 1 14.18 2.23
 12 4 -1 16.2 2.1
 -12 4 0 20.38 2.53
 12 4 0 23.74 2.46
 -12 4 0 24.89 2.69
 -12 4 -1 168.31 6.61
 -12 4 -1 174.26 6.81
 -12 4 -2 8.09 1.66
 12 4 2 10.05 1.53
 -12 4 -2 5.7 1.52
 -12 4 -3 307.07 7.54
 -12 4 -3 331.01 8.99
 -12 4 -4 2.27 1.18
 -12 4 -5 131.52 4.8
 -12 5 6 33.61 2.09
 -12 5 5 1.07 1.07
 -12 5 4 298.84 7.77
 12 5 -4 275.89 7.09
 -12 5 4 298.37 8.19
 -12 5 3 45.65 3.37
 12 5 -3 35.06 2.84
 -12 -5 3 39.28 2.62
 -12 5 3 45.71 3.43
 12 5 -2 90.61 4.6
 -12 5 2 100.62 5.21
 -12 -5 2 93.53 4.44
 -12 5 1 9.07 1.9
 12 5 -1 11.49 1.85
 -12 5 0 17.06 2.25
 -12 5 0 21.74 2.58
 12 5 0 18.41 2.24
 12 5 1 0.25 0.99
 -12 5 -1 1.91 0.96
 -12 5 -1 1.06 1.1
 -12 5 -2 242.15 7.07
 12 5 2 239.3 7.18
 -12 5 -2 256.27 8
 12 5 3 0.92 0.85
 -12 5 -3 -1.67 0.94
 -12 5 -3 -0.24 1.12
 -12 5 -4 243.22 7.03
 -12 5 -5 8.01 1.31
 -12 6 5 228.46 5.77
 12 6 -4 16.1 1.8
 -12 6 4 15.39 1.89
 -12 6 3 311.68 7.83
 -12 6 3 320.58 8.51
 12 6 -2 50.06 3.43
 -12 6 2 50.69 3.24
 -12 6 2 56.97 3.83
 -12 -6 2 56.43 3.24
 12 6 -1 8.89 1.66
 -12 6 1 9.29 1.43
 -12 6 1 11.93 1.97
 12 6 0 21.01 2.33
 -12 6 0 17.56 2.31
 12 6 1 99.02 4.81
 -12 6 -1 109.42 5.23
 -12 6 -1 104.26 4.76
 12 6 2 27.35 2.54
 -12 6 -2 25.12 2.22
 -12 6 -2 26.08 2.6
 12 6 3 253.1 6.88
 -12 6 -3 291 7.86
 -12 6 -4 19.28 2.09
 -12 7 5 52.81 2.54
 12 7 -4 119.8 4.43
 -12 7 4 131.81 4.42
 12 7 -3 11.53 1.73
 -12 7 3 14 1.68
 12 7 -2 114.02 4.98
 -12 7 2 128.26 4.62
 -12 7 2 121.32 5.26
 12 7 -1 103.58 4.81
 -12 -7 1 116.18 4.52
 -12 7 1 111.09 4.97
 12 7 0 14.42 2.03
 -12 7 0 16.05 2.04
 12 7 1 68.49 3.94
 -12 7 -1 71.3 4.09
 -12 7 -1 73.51 3.63
 12 7 2 83.13 4.24
 -12 7 -2 97.54 4.65
 12 7 3 5.66 1.17
 -12 7 -3 4.28 1.23
 -12 7 -4 213 5.61
 12 8 -4 4.06 1
 -12 8 4 4.37 0.88
 12 8 -3 77.96 3.72
 -12 8 3 81.88 3.23
 12 8 -2 140.8 5.27
 -12 8 2 139.98 4.08
 12 8 -1 0.22 0.98
 12 8 0 287.07 7.73
 -12 8 0 289.53 6.89
 12 8 1 27.42 2.55
 12 8 2 66.14 3.6
 12 8 3 99.37 3.98
 -12 8 -3 113.87 4.21
 12 9 -3 58.97 3.03
 12 9 -2 2.09 0.92
 12 9 -1 263.94 6.97
 12 9 0 1.11 1.06
 12 9 1 146 5.18
 12 9 2 4.05 1.1
 12 10 -2 162.82 4.87
 12 10 -1 0.89 0.77
 12 10 0 238.96 6.15
 12 10 1 12.01 1.5
 -13 0 2 0.03 0.73
 -13 0 1 190.2 5.88
 -13 0 0 1.02 0.94
 -13 0 -1 268.4 6.91
 -13 0 -2 -0.09 0.75
 -13 1 2 37.77 2.57
 -13 -1 2 34.73 2.37
 -13 1 1 61.58 3.45
 -13 -1 1 61.37 3.36
 -13 1 0 355.88 8.08
 -13 -1 0 358.33 8.11
 -13 1 -1 -0.65 1.08
 -13 -1 -1 -0.07 0.88
 -13 -1 -2 113.84 4.3
 -13 2 2 156.23 5.05
 -13 -2 1 191.52 5.61
 -13 2 1 187.44 5.75
 -13 2 0 58.69 3.33
 -13 -2 0 57.93 3.31
 -13 2 -1 91.99 3.88
 -13 -2 -1 91.91 4.04
 -13 -2 -2 4.75 1.22
 -13 3 2 17.84 1.77
 -13 -3 1 150.94 4.71
 -13 3 1 146.69 4.95
 -13 -3 0 194.61 5.62
 -13 3 0 193.98 5.6
 -13 -3 -1 7.7 1.3
 -13 4 2 216.38 5.47
 -13 4 1 2.8 1.06

_iucr_refine_instructions_details
;
TITL 155mfme22_mp_num_a.res in P2(1)/n
    155mfme22_mp_num.res
    created by SHELXL-2018/3 at 23:06:27 on 19-Mar-2022
REM Old TITL 155mfme22_mP_num in P2(1)/n
REM SHELXT solution in P2(1)/n: R1 0.058, Rweak 0.008, Alpha 0.054
REM <I/s> 0.599 for 171 systematic absences, Orientation as input
REM Formula found by SHELXT: C33 N2 Sn
CELL 1.54184 10.5033 19.8081 12.4466 90 91.824 90
ZERR 2 0.0002 0.0003 0.0002 0 0.002 0
LATT 1
SYMM 0.5-X,0.5+Y,0.5-Z
SFAC C H N Sn
UNIT 132 120 8 4

L.S. 10
PLAN  50
SIZE 0.166 0.285 0.345
TEMP -123
CONF
BOND
list 4
fmap 2 53
MORE -1
BOND $H
ACTA
OMIT 0 20 8
REM <olex2.extras>
REM <HklSrc "%.\\155mfme22_mP_num.hkl">
REM </olex2.extras>

WGHT    0.039400    0.474300
FVAR       0.32200
SN1   4    0.418522    0.552682    0.572293    11.00000    0.01732    0.02394 =
         0.01956   -0.00158    0.00066   -0.00129
N1    3    0.206951    0.510570    0.610656    11.00000    0.02123    0.03110 =
         0.02460   -0.00057    0.00134   -0.00125
N2    3    0.404860    0.458293    0.503084    11.00000    0.01675    0.02576 =
         0.02659   -0.00771    0.00460   -0.00220
C1    1    0.438554    0.586155    0.736256    11.00000    0.01874    0.03216 =
         0.02268   -0.00402   -0.00081   -0.00060
C2    1    0.425619    0.543631    0.826311    11.00000    0.02246    0.03701 =
         0.02401   -0.00180    0.00001    0.00343
C3    1    0.411472    0.571729    0.928110    11.00000    0.03825    0.04399 =
         0.02358   -0.00069    0.00124    0.00653
AFIX  43
H3    2    0.407449    0.543071    0.989108    11.00000   -1.20000
AFIX   0
C4    1    0.403278    0.640840    0.940878    11.00000    0.04461    0.04559 =
         0.02569   -0.01008    0.00093    0.00414
AFIX  43
H4    2    0.390216    0.659363    1.010064    11.00000   -1.20000
AFIX   0
C5    1    0.414047    0.683233    0.853108    11.00000    0.03435    0.03430 =
         0.03201   -0.00923    0.00100   -0.00055
AFIX  43
H5    2    0.406124    0.730641    0.862314    11.00000   -1.20000
AFIX   0
C6    1    0.436576    0.656874    0.750533    11.00000    0.02323    0.03250 =
         0.02662   -0.00552   -0.00129    0.00019
C7    1    0.421816    0.468725    0.814527    11.00000    0.02667    0.03195 =
         0.02138    0.00173   -0.00016    0.00482
C8    1    0.527294    0.432858    0.777315    11.00000    0.02538    0.03824 =
         0.02196    0.00490    0.00132    0.00594
C9    1    0.518611    0.363690    0.762234    11.00000    0.03483    0.03603 =
         0.02961    0.00234    0.00539    0.00929
AFIX  43
H9    2    0.590276    0.339919    0.736940    11.00000   -1.20000
AFIX   0
C10   1    0.407728    0.327968    0.783111    11.00000    0.04057    0.03539 =
         0.03242    0.00307    0.00207    0.00267
C11   1    0.306296    0.363218    0.823750    11.00000    0.03215    0.03819 =
         0.03451    0.00595    0.00405   -0.00120
AFIX  43
H11   2    0.230897    0.339416    0.840341    11.00000   -1.20000
AFIX   0
C12   1    0.311606    0.432432    0.840972    11.00000    0.02736    0.03808 =
         0.02840    0.00505    0.00388    0.00416
C13   1    0.653442    0.467344    0.759874    11.00000    0.02450    0.04246 =
         0.03290    0.00519    0.00119    0.00534
AFIX 137
H13A  2    0.722794    0.434683    0.770461    11.00000   -1.50000
H13B  2    0.664737    0.504460    0.811359    11.00000   -1.50000
H13C  2    0.654532    0.485233    0.686500    11.00000   -1.50000
AFIX   0
C14   1    0.396698    0.253245    0.761343    11.00000    0.05720    0.03440 =
         0.06110    0.00136    0.01534   -0.00054
AFIX 137
H14A  2    0.336506    0.233148    0.810707    11.00000   -1.50000
H14B  2    0.480391    0.231997    0.772140    11.00000   -1.50000
H14C  2    0.366032    0.246045    0.687040    11.00000   -1.50000
AFIX   0
C15   1    0.198094    0.465415    0.891054    11.00000    0.03118    0.04732 =
         0.04508    0.00458    0.01297    0.00518
AFIX 137
H15A  2    0.120313    0.441133    0.868908    11.00000   -1.50000
H15B  2    0.191723    0.512475    0.867190    11.00000   -1.50000
H15C  2    0.208641    0.464023    0.969538    11.00000   -1.50000
AFIX   0
C16   1    0.462292    0.707152    0.663581    11.00000    0.02365    0.02688 =
         0.03366   -0.00628    0.00605   -0.00232
C17   1    0.403531    0.704735    0.560380    11.00000    0.02365    0.02506 =
         0.03361   -0.00180    0.00531    0.00111
C18   1    0.424115    0.756916    0.487766    11.00000    0.03424    0.03013 =
         0.03804    0.00092    0.00748   -0.00034
AFIX  43
H18   2    0.382058    0.755355    0.419100    11.00000   -1.20000
AFIX   0
[truncated: 7,268 more chars]
